# Supplementary material for: Research on computational propagation and identification of mine microseismic signals based on deep learning
Source: PLoS One. 2025 Oct 22;20(10):e0334641. doi: 10.1371/journal.pone.0334641 (PMC12543183; doi:10.1371/journal.pone.0334641)
Supplement: S6 Data — (ZIP) [file pone.0334641.s006.zip › 000100900000166.xlsx_0.txt_24.txt.txt]

-3.61714361191913e-05
-3.52807236788239e-05
-5.13895873197143e-05
-2.85428228313999e-05
-3.92794295791775e-05
-3.99066167339161e-05
-2.62150995229789e-05
-1.58578708185711e-05
-1.72968584094759e-05
-2.81879168817499e-05
-4.0183630047964e-05
-2.31981728236529e-05
-1.76574399534839e-05
8.64507147185698e-06
-4.24897812528632e-05
-2.81541751354029e-05
-1.60039535921276e-05
-3.41570807342688e-05
-4.0738795479429e-06
-2.08819271625113e-05
-4.47325969059881e-05
-5.57414545807976e-05
-2.98885165040299e-05
-3.19192337501065e-05
-4.05626617176742e-05
-4.38202076946715e-05
-3.13586337980759e-05
-1.0970006911599e-05
-5.23184738741124e-05
-2.25543289396784e-05
-1.70898432686948e-05
-1.67574390948851e-05
9.11788296506999e-06
-3.10935609109845e-05
-9.85856388277101e-06
-2.26481518668157e-05
-1.47869638809409e-05
-4.04016143444572e-05
2.23534372594669e-05
-2.70645248440806e-05
-5.19294505705989e-05
-2.07497905014769e-05
-2.13284538153439e-05
-1.18324378539913e-05
-2.25311353025544e-05
-1.59467562560115e-05
-5.68616769813001e-05
-5.76254979819634e-05
6.60834268981246e-06
-2.10311226799992e-05
-5.0906232075862e-05
-2.41166921565745e-05
-4.5719020594055e-05
-4.66978438049912e-05
-1.06982196720381e-05
-4.69916392554408e-05
-1.21768167517771e-05
-1.12632651015702e-05
-1.70183542083707e-05
-3.12728043297569e-05
-2.09080000239105e-06
-5.37288112835895e-05
2.79021802217727e-06
-1.83398112378885e-05
-2.43291348506117e-05
-1.69957892803573e-05
-2.85250893016045e-06
-4.82058502782381e-05
-3.28069544689454e-05
-1.47091304917214e-05
-5.27299768953831e-05
-1.7539590985178e-05
-3.31506450119508e-05
-2.63728518878246e-05
-3.4993303958958e-05
-4.01375626278844e-05
-3.99433167926917e-05
-5.06780123768177e-05
-1.89965503445407e-05
-2.35259686001663e-05
-9.57553063965851e-06
-1.61537045118638e-05
-2.81012769493388e-05
-2.89444647989535e-05
-4.80784639746839e-05
-2.6731082583748e-05
-2.08423864102669e-05
-3.92338614937973e-05
-1.64828212785039e-06
-3.28732168221727e-05
-1.8492212060861e-05
-2.44534914852038e-05
4.8702563655014e-06
-1.00660000396221e-05
-3.39062529368788e-05
-4.4359632333074e-05
-8.30438191975811e-07
-1.30628506174503e-05
-2.63653378060508e-05
-4.72233421855991e-05
-3.46298321209516e-05
-1.61285258580115e-05
1.7255575708224e-06
-4.07630114757526e-05
-4.90544955626668e-05
-2.39756561723536e-05
-2.91610362052128e-05
-3.28883975590441e-05
-1.15538885198427e-05
-3.14770262707094e-05
-3.98269718459435e-05
-1.15407812687042e-05
-1.9637750037607e-05
-4.7428460111473e-05
-2.60350752176472e-05
-3.28485831847824e-05
-6.14581299931928e-06
-2.60226005612131e-05
-1.93403884824098e-05
-5.32558557684153e-05
-3.44007882865497e-05
-2.34104417963642e-05
-4.83389352276032e-05
2.5756226496313e-06
-4.05884110707691e-05
-4.18933048378876e-05
-1.20656913873361e-05
-3.92577795601564e-05
-7.88954545875159e-06
-2.97613669091941e-05
-3.63854584811206e-05
-4.0309563889307e-05
-2.38834529838512e-05
-4.34336590951131e-05
-5.19908225601659e-05
-3.17024604526371e-05
-1.97452424782455e-05
-2.2079726400822e-05
-6.4484928654528e-05
-4.15249181781281e-05
-3.31610622624377e-05
3.80686681068622e-06
-4.3720530821224e-05
-1.79044623582718e-05
-1.80742355742649e-05
-1.80558529312194e-06
-3.55276236598241e-06
-1.43626356801086e-05
-3.46780202108768e-05
1.95029929953183e-07
-1.22113424327281e-05
-3.98926509533292e-05
-4.73001044504168e-05
-2.65301140767617e-06
-3.19359602385191e-05
-3.77566620205915e-05
-3.54600787300732e-05
-1.58303015989312e-05
-3.54885943674564e-05
-2.44165587379121e-05
-2.85304808431378e-05
3.74257389766819e-06
-3.94670939918154e-05
-4.39793877942554e-06
1.41966739076964e-05
-3.47581377942916e-05
-4.82320896856373e-05
-2.1929343187378e-05
5.08529125532747e-06
-3.14376884687502e-05
-1.91948451011034e-05
-3.29862527973044e-05
-2.75755816158037e-05
-3.99727761300156e-05
-4.31350918782846e-05
-1.90905866077636e-06
-8.36947087900665e-06
-1.30228222232257e-05
-1.99597124958496e-05
-4.51042444072015e-05
-3.54482133322151e-05
-1.09729966192787e-05
-4.20875588217715e-05
-1.9289720237096e-05
-3.8200218771978e-06
-2.43484749409558e-05
-7.08335985670228e-06
-2.53804794948611e-05
1.32140687497205e-05
-4.44758222948064e-05
-3.41499967337927e-05
-2.73304394291095e-05
-3.37378837622203e-05
-1.4568141475489e-05
-1.40799604868365e-05
3.32413396797333e-06
-4.67495295879333e-05
-5.5040864854225e-05
-3.70495419183136e-05
-5.63191774399255e-05
-1.73784829705996e-05
-4.59264077858981e-06
-2.96771744859706e-05
-4.77347713219781e-05
-2.67164823567731e-06
9.93380133649099e-07
-2.48061425533756e-05
7.28714855037358e-06
-2.27150173200654e-05
-5.30819395625962e-05
-2.1015394770586e-05
-3.82970635117184e-05
-9.72881076782484e-06
-4.42329227445571e-05
-3.43830990835195e-05
-6.69573842797467e-05
6.96040433153137e-06
-3.32208625730232e-05
-3.52927547904111e-05
-1.62494711746618e-05
-2.33163969062458e-05
-4.90068481257846e-05
-2.59532366466846e-06
-3.80248236969009e-05
-2.18617941163232e-05
-6.03863221159163e-05
-6.02734758690552e-05
-1.08656704199628e-05
-4.74543705435145e-05
-2.34819270322406e-05
-2.69276022784942e-05
-2.83944771758682e-05
-1.36566802635372e-05
-5.29885381217219e-05
-2.41739965692597e-05
-6.08774166988393e-05
-2.46008118059085e-05
-5.17320686692247e-05
-2.25626388498501e-05
-2.54825999588978e-05
-4.2516223883763e-05
1.95810310978428e-05
-3.15285281138658e-05
-5.22054332282911e-05
-3.45881016611764e-05
-2.37403002286026e-05
-2.71705171399805e-05
-3.52094241793645e-05
-3.9470537458322e-05
-3.3180056026904e-05
-3.89641564814685e-05
-3.26042735910959e-05
-2.65642857010487e-05
-3.17821907684764e-05
-2.71057747796615e-05
-3.23963779492059e-05
9.87104246219143e-06
-5.22093941497999e-05
-5.60146854636627e-05
-3.08311693868256e-05
-6.17407070248962e-05
-1.81284389976973e-05
-2.79659190525642e-05
-3.18783000359538e-05
-2.63151348267353e-05
-1.74520393170174e-05
-4.33170509862044e-05
-5.23503695212161e-05
-2.81674978251112e-05
-1.25920079581646e-05
-3.24028341140397e-05
-2.7516056012933e-05
-8.36945033348729e-06
-4.07359404970157e-05
-3.49173324394473e-05
-4.83753344042551e-05
-2.21986967954882e-05
-2.73071462405673e-05
-2.33220304932173e-05
-1.20822203810731e-05
-6.67206565097353e-06
-4.27256082121978e-06
-3.51992441670256e-05
-5.66153346362777e-05
-3.96689370977525e-05
-3.92335362764795e-05
-2.3481403115587e-05
-5.5057475603391e-05
-1.51313208359949e-05
-1.68154504088256e-05
-6.47635571596453e-05
-5.25846790838929e-05
-3.36379890759202e-05
-4.23233633530599e-05
-4.20298852459005e-05
-1.90158874274998e-05
-1.52088774498714e-05
-2.83173385824575e-05
-9.77262642632531e-06
-4.01268984477457e-05
-2.3897367847118e-05
-2.20784710919362e-05
-4.12086313202453e-05
-3.52991151739983e-05
-2.62693149689462e-05
-4.41297863007247e-05
-3.57877625364393e-05
-7.73641432394671e-06
-2.95750456304257e-05
-3.13465437384426e-05
-3.28750539641352e-05
-6.524345188263e-05
-3.35982342258236e-05
-1.71336167350206e-05
-3.88923013241119e-05
-4.16215401718834e-05
-6.05727654615167e-06
-2.23605936461149e-05
-8.15333870010837e-06
-1.51501120540323e-05
-5.60818303676784e-05
-1.52479991636028e-05
-4.54786382434276e-05
-2.16999363212337e-05
-2.99575746088699e-05
-2.10865260443541e-05
-2.80904704066905e-05
-5.52183086955201e-05
-2.76787239118503e-05
1.57679657623172e-05
-2.88783651145189e-05
-4.08352707165888e-05
-3.65014918136776e-05
-6.74897754513494e-06
-1.81476220941119e-05
-1.74539617154564e-05
-3.56052922310258e-06
-2.83745021394548e-05
-2.77777873178845e-05
-3.59019711491546e-05
-8.62103333299529e-06
-3.5539912109481e-05
-3.79981716340357e-05
-3.10136110302077e-05
-2.54018460330642e-05
-2.77026697339298e-05
-2.74693206394158e-05
-2.82247363852805e-05
-2.52048057354706e-05
-2.14859032505118e-05
-3.79153030811604e-05
-2.17667441195997e-05
-3.35017171935516e-05
-4.69352562426097e-05
-5.99147133574855e-05
-2.16637354703363e-05
-1.57529782950539e-05
-4.36767300009578e-05
-2.89609718008527e-05
-4.71798104663862e-05
-2.34732850743993e-05
-4.02791103359322e-05
-1.10853262485012e-05
-1.82687714606526e-05
-3.42057581181572e-05
-6.29241081947232e-05
-3.50850917426589e-05
-1.40427685478057e-05
-3.43607628575605e-05
-3.52139983242936e-05
-4.26404650926037e-05
-3.59851891497183e-05
-1.90407844082818e-05
-1.90284380384726e-05
-4.718962911191e-05
-1.67086258523684e-05
-2.64956675550757e-05
-3.65635471730109e-05
-6.27820820242864e-05
-4.49733193489448e-05
4.92242688479249e-07
-3.23130254247761e-05
-1.3679231346664e-05
-3.65490094606974e-05
-4.76468839060224e-05
1.51226380753304e-05
-4.00393354083127e-05
-2.7104460785443e-05
-1.41151729109587e-05
-1.31055208389166e-05
-1.29314468840628e-05
-3.45273987932681e-05
-1.86969874708955e-05
-2.92785054216681e-05
-1.48555542664212e-05
-3.63947438537456e-05
-3.4468401855973e-05
-4.58065287183365e-05
-2.05612476316951e-05
-2.22637766896998e-05
-4.08028873026582e-05
-5.21261178815981e-05
-2.17576012038701e-05
-2.31596670497637e-05
-1.86191473549309e-05
-4.99029606065409e-05
-4.34268337711471e-05
-6.51235404080356e-06
-3.93901688553183e-05
-3.41568451999802e-05
-1.88293187050302e-05
-2.28744225938482e-05
-2.68227816045702e-05
-3.12221942950556e-05
-2.74892259963201e-05
-4.55315282778204e-05
-1.93205421582886e-05
8.09722862816208e-06
-1.28805331656629e-05
-3.26049933507938e-05
-2.05017817292345e-05
-1.52786487867946e-05
-2.30915235401316e-05
-4.94951309010115e-05
-2.38591652268573e-05
-1.56459868040031e-05
-3.76079179849095e-05
-3.81072917552166e-05
-5.42835491245117e-05
-4.32584240148585e-05
2.36315826843158e-06
-4.28780505719206e-05
-1.77529304567451e-05
-3.82035092864727e-05
-2.95913118929575e-05
-1.74600275520107e-05
-2.4147599507451e-05
1.50541875537184e-05
-1.91746649865074e-05
-3.05608021565527e-05
-3.23598068926444e-05
-6.16588878875758e-06
-4.27472371331131e-05
-3.42344288010723e-05
-3.19802482247717e-05
-1.95683353081684e-05
-1.41587307077005e-05
-2.06298461343566e-05
-6.80667626334985e-06
-1.57017416727265e-05
-4.35736337362638e-05
-1.35502646424066e-05
-2.82136084384617e-06
-1.90978486866e-05
-2.62944115153655e-05
-5.67514757249283e-05
-4.12048159957496e-05
-2.80983655735926e-05
-2.28006035239728e-05
-6.32798615279499e-06
-2.26660557044052e-05
-3.29189846964222e-05
-7.75388807772791e-06
-2.49911506614774e-05
-4.58089967405899e-05
-1.7387729179352e-05
-4.63246241600932e-05
-5.93385529989486e-05
-2.83301787840116e-05
-2.970419196812e-05
-4.42344137525679e-05
-3.41435354389435e-05
-5.61723370493006e-05
-6.22821264584528e-06
-1.58766884076637e-05
-2.59788902788043e-05
-3.24426069582706e-05
-2.75116855917797e-05
-9.50348907827887e-06
-1.05213224612871e-05
-1.41502287065025e-05
-2.83339645825466e-05
-1.52472959313514e-05
-3.01027719192576e-05
-2.15125183418094e-05
-3.51128396320052e-05
-4.61196083564696e-05
-3.41533135345494e-05
-3.30993753877824e-05
-1.77675598583355e-05
-1.47500920680704e-05
-5.03509000470163e-05
-3.98764286646835e-05
-2.13684679048152e-05
-3.32331100430012e-05
-2.90700745332652e-06
-3.61439706550197e-05
-3.59628932228388e-05
-5.66031823308073e-05
-2.52314227988567e-05
-2.40368936043522e-05
-2.90083192062535e-05
-4.69827484863997e-05
-3.07509001624084e-05
-4.03168208632253e-05
-1.47156795111709e-05
-1.05127124520123e-05
-3.23660188633746e-05
-1.56596838224811e-05
2.53063491049143e-06
-3.54865137136935e-05
-2.71249416136164e-05
-2.9325925310236e-05
3.85543728640512e-06
-1.59875981018849e-05
-3.83076931359475e-05
-1.77379655199377e-05
8.20158424039458e-06
-1.17907671828246e-05
-2.72726962660747e-05
-3.56886713439208e-05
-5.30035869876592e-05
-6.53659427009571e-06
-3.85260402295444e-05
-3.93700755486665e-05
-2.82910536007815e-05
-6.81965726575733e-06
-2.25672062913121e-05
-2.31053224511203e-05
-3.38401750613807e-05
-2.88283903769963e-05
-2.63862776748219e-05
-3.17695365654379e-05
-3.47689222799714e-05
-7.80413872025185e-06
-2.5886004062151e-05
-1.48172493195211e-05
-1.80628590934019e-05
-3.46234143874648e-05
-3.89579904790307e-05
-2.74476771813906e-05
-2.25297690296572e-05
-2.546715668378e-05
-2.07534637213478e-05
-3.77925895061561e-06
-2.05809724924703e-05
-7.85787852090372e-05
-3.93346572773997e-05
-1.94638873897672e-05
-1.75083266724867e-06
-1.86798408261922e-05
-3.30641605693863e-05
-1.30138174039681e-05
-4.22328926047555e-05
-4.58064976845384e-05
-5.56654605057188e-05
-3.98876382008499e-05
-5.28407240359568e-05
-4.04361577238102e-05
-7.44152982784298e-06
-1.69385929578699e-05
-1.70417075579933e-05
-3.68836646579768e-05
-1.85753483408512e-05
-1.70645908807919e-05
-4.21671217616679e-05
-5.12064514460742e-05
-4.30512993485471e-05
-2.10355733198844e-05
-5.02054573861472e-05
-1.14937219267863e-05
-4.90814073304389e-05
-2.10103502164817e-05
-3.32781558132496e-05
-2.42333064304722e-05
-4.38583193923847e-05
-3.52896144017915e-05
-2.80348899502832e-05
-3.75844491976075e-05
-2.89818617613419e-05
-4.90136440047752e-05
-1.68299081295773e-05
-5.11701128537142e-05
-1.87605574377725e-05
-2.50922161695006e-05
-2.1295617402172e-05
-4.58498050761609e-05
-2.23840541259572e-05
-4.30693825125935e-05
-4.69565715020973e-05
-1.1362196398022e-05
-1.85190042873286e-05
-2.45454540953619e-05
-1.54423543138971e-05
-5.06196549931857e-06
-2.83620392145646e-05
-5.07890644928154e-05
-2.43800056648181e-05
-3.62424445451521e-05
-1.49149226675213e-05
-1.92089153027849e-05
-1.38228812264644e-05
-4.95081041790758e-05
-9.90444232151732e-06
-3.53254959430056e-05
1.4596018136454e-05
-4.19813677929301e-05
-3.51481587832326e-05
-4.13438988308025e-05
-1.89307356634181e-05
-4.62542299054758e-06
-3.47117627845363e-05
-1.03081227340338e-05
-3.05599879983715e-05
-5.02605960477406e-06
-7.4551282096778e-06
-1.13248351999772e-05
-1.03387321172123e-05
4.37768391423216e-06
-8.30550239875423e-06
-4.75760441482126e-05
-3.07020867461571e-05
-4.42677858365077e-05
-4.81041266416912e-05
-2.98326852256644e-05
-1.88037566990768e-05
-6.32728967448917e-05
-4.14359212208274e-05
-2.68970921346885e-05
-1.00550398768525e-05
-4.36711369872851e-05
-3.27407925115164e-05
-3.42785241793582e-05
-2.36346256450521e-05
-3.54257738692582e-05
-1.75506806749537e-05
-2.22093531931217e-05
-2.29634493957039e-05
-4.15064241580383e-05
-2.08747112943979e-05
-2.92503661514274e-06
-3.62740451266092e-05
-4.75124859714198e-05
1.6725522710191e-06
1.92898566207285e-05
-2.607608274677e-05
-1.98897032393973e-05
-2.35257389439336e-05
-5.59666090641723e-05
-3.99088206223513e-05
4.29155688217349e-07
8.58032923655193e-06
-1.62614175133249e-05
2.2900287164551e-06
-2.87966801688848e-05
-4.08442296826657e-05
-3.15035725035231e-05
-3.43305486488686e-05
-3.24455206384791e-05
-3.65199873558631e-06
-4.80388046528116e-05
-4.29310826291644e-05
5.63524835411003e-06
-4.42144879734327e-06
-3.63080561633142e-05
-3.12874768409564e-05
-2.47698510248695e-05
-2.50754197061834e-05
-2.6527693935062e-05
-6.75436554209606e-05
-4.70795183764914e-05
-4.9515479974211e-05
-4.83052968061023e-05
-6.37942794494256e-05
-2.95834691613941e-05
-1.91389552878993e-05
-3.17701460781026e-05
-3.12748147187443e-05
-1.95171051018589e-05
-1.73242305622111e-05
-2.41518872313434e-05
-2.22837362502451e-05
-3.82207631170029e-05
-9.18416704627072e-06
-1.4440392742869e-05
-2.44254635069884e-05
-4.21810825586573e-05
-5.36146771917781e-05
-1.79070916801893e-05
-2.17192008545565e-05
-3.2478024410742e-05
-2.7347251775967e-05
2.63930728331939e-06
-5.09494548798653e-05
-9.15527718041794e-06
-9.05620302885858e-06
1.53046532020948e-06
-1.6349907484267e-05
-4.6639095858456e-06
-3.38981171207134e-05
-1.52821182644671e-05
-8.38481835147901e-06
-3.56571594104515e-05
-1.44494148498964e-05
-2.50012019502759e-05
-6.06466668297137e-05
-1.23331134651796e-05
-4.63742162935834e-05
-3.17499657755792e-05
-3.11510612407495e-05
-1.97461214744008e-05
-6.57911361634819e-06
-2.46585003399194e-05
-5.89128112648315e-05
-4.02371691976629e-05
-1.27138908696471e-05
-3.6436029209218e-05
-3.62764373124034e-05
-2.61317069391751e-05
-1.81595175881458e-05
-5.15667400188549e-05
-4.14312217783502e-05
-2.79573146540468e-06
-2.57470724986657e-05
-3.04715899719252e-05
-4.0595550793424e-05
-4.32805883750558e-05
-4.0179016320566e-05
-4.00345544812597e-05
-2.59709328959134e-05
-4.68128237647683e-05
-4.5217886527464e-06
-3.62871130555592e-05
-1.12566384770282e-05
-2.40400568227416e-05
-2.69011255695218e-05
-4.30903990523134e-05
-2.89261875074886e-05
-2.55074610932483e-05
-2.91760729163008e-06
-1.87430356243839e-05
-3.79588067402407e-05
-2.9619341562307e-05
-4.4974754704277e-05
-3.98706725341372e-05
-4.87597896568069e-05
-3.52043407478069e-05
-5.98881886254048e-05
7.9244672374758e-06
-6.86084112092198e-05
-4.56706022095327e-05
-2.4952623727848e-05
-1.71079810083001e-05
-2.40191340674373e-05
-4.25330360927797e-05
-3.99386763305317e-05
-2.78877533999549e-05
-2.93292225519696e-06
-1.41040558692448e-05
-2.7803840075244e-05
-3.59669158643328e-05
-6.33014572849531e-05
-2.58519435522612e-05
-1.22656486485544e-05
-3.06707199325283e-05
-4.67640171428698e-05
-6.92172134707588e-06
-5.80717666632096e-05
-2.10619556649983e-05
-4.32329050233824e-05
-1.78160605257123e-05
-2.59968406784753e-05
-2.68023949245374e-05
-1.91323238503275e-05
-5.61428508689164e-05
-2.73747106197768e-05
-4.96397108293931e-05
-1.54703231720496e-05
7.91632135276031e-06
-2.95478353211769e-05
-3.99535214862654e-05
-6.93831315624049e-05
-2.96912609463669e-05
-4.04253741585345e-05
-2.46853703047443e-05
-1.60385538717102e-05
5.96445251265e-06
-3.64779923366456e-05
-2.33194090891288e-05
-5.32640891611665e-05
-2.07207436133064e-05
-1.11535154402058e-06
-3.2916468931745e-05
-1.12413530524466e-05
-1.48839652178972e-05
-3.87156526332407e-05
-4.00490086479914e-05
-8.70999835296541e-06
-1.6869883398735e-05
-3.59964198770314e-05
-2.08777267638205e-05
-3.60655418934059e-05
3.99740713635245e-06
7.49208820299212e-06
-2.28185477681186e-05
-3.8065002993268e-05
-1.7316618254238e-05
-3.42083898450519e-05
-4.50581381314942e-06
-3.86044655384518e-05
-3.83690504607086e-05
-3.7546116960989e-05
1.12081047540182e-05
-1.96911416210677e-05
-2.74073905807167e-05
-9.52947762281273e-06
-5.63277801436821e-05
-2.38542395501398e-05
-2.52757715948708e-05
-1.61656569479613e-05
-2.62539418683597e-05
-3.03018177868351e-05
-4.46725093805068e-05
-4.27275916149565e-05
-1.91371035030275e-05
-1.50473113219688e-05
-2.64550581116557e-05
-3.14797324714846e-05
-1.48610774239242e-05
-3.39203673772402e-05
-4.09468772771798e-05
4.54756540511235e-06
-5.12840757406076e-05
-3.81516667902239e-05
-3.30118797972229e-05
-1.61787121887948e-05
-5.06207960635172e-05
-7.28750766051113e-05
-3.48730673983571e-05
-3.36744618429249e-05
-5.86990666710453e-05
-2.39868386898806e-05
-2.94629757549318e-05
-7.50606400684059e-06
-3.18070364567305e-05
-3.47388256174533e-05
-2.10571244248494e-05
-1.85258167915311e-05
-2.16331319453431e-05
-6.03442347301825e-05
-5.91802163271892e-06
-1.12714624231014e-05
-2.31590105644117e-05
-1.23976311005719e-05
-3.37234613967392e-05
-2.36546131230165e-05
-3.15110177994416e-05
-3.96068639262659e-05
-2.79164087897067e-05
-3.92124394311423e-05
-6.88892360385803e-06
-4.36053807917591e-05
-5.78323133893247e-05
-9.30045642824217e-06
-2.55053924046195e-05
-4.4623187718831e-05
-2.42560634054834e-05
-1.73759606734977e-05
-4.66146928022322e-05
-2.55511512959222e-05
-8.20401704682407e-06
-1.79254104992961e-05
-1.82624549587247e-06
-5.26714039788179e-05
-5.41868466453783e-05
-2.34309962057776e-05
-4.96361062437005e-05
-1.49429060689695e-05
-5.53015383415338e-05
-2.55608804913768e-05
-3.14911393156633e-05
-2.07870297882316e-05
-2.309026597329e-05
1.47979764115229e-06
-2.58267900840438e-05
8.45354285527503e-07
-7.25011061943583e-06
-1.92727083571556e-05
-1.26510757596744e-05
-3.65618469456271e-05
-1.35147839702236e-06
-5.15481549098606e-05
-6.16172450847308e-05
-3.17759242025675e-05
-3.86836659422268e-05
-1.80099497051506e-05
-2.89364221671796e-05
-3.28902905228009e-05
-3.29208629515498e-05
-1.72884641882068e-05
-3.08337749967349e-05
-4.38310930836189e-05
-1.6991645478554e-05
-1.10413589858608e-05
-5.33708838568025e-05
-2.46499986003665e-05
-2.02414393036748e-05
6.54429505967853e-06
-2.30605515258368e-05
-2.89514581365895e-05
-1.41008377904223e-05
-3.34196081920084e-05
-1.91598934968956e-05
-2.5766716945736e-05
-1.90117222200397e-05
-2.91069645899724e-05
-2.26676053477133e-05
8.66446976674175e-06
-2.98999693751001e-05
-2.97421445766502e-05
-1.52958412832273e-05
-3.2059308829287e-05
-4.4552842840723e-05
-3.15561855725985e-05
4.04585286072569e-06
-2.94664286552676e-05
-4.4611394631159e-05
-1.59481249038546e-05
-4.11897261827225e-05
-1.92387754667901e-05
-4.13457021393785e-05
-2.07049785539917e-05
-4.752213995916e-05
-3.94805095401842e-05
-1.39925019013523e-05
-2.00409329728105e-05
-1.59118523439089e-05
-4.32692720879273e-05
-3.42647968986228e-05
-4.31025489458647e-06
-2.69527740146234e-05
-3.03984929923801e-05
-3.78410156658891e-05
-4.69023551860913e-05
-5.1213654774555e-05
6.49294344971514e-06
-3.94047263627278e-05
-4.74220649927825e-05
-1.71159237770741e-05
-3.90434821238798e-05
-4.0898250456139e-05
-1.47509065901069e-05
-3.14694158331472e-05
-3.37416245547021e-05
-3.55281345030268e-05
-6.61592743525966e-06
-3.59599063757242e-05
-1.23699260431192e-05
-3.25887224932028e-05
-2.85929608390288e-05
-9.6824420968285e-06
-1.3263545969225e-05
-3.3407902370934e-05
-3.29200806406979e-05
-2.91137055611362e-05
-3.23390780776534e-05
-4.72869144831624e-05
-3.8090470130088e-05
-1.22092451339452e-05
-1.03076181183892e-05
-2.83502143745754e-05
-4.48612644875066e-05
-1.88682287972894e-05
-4.16992903525999e-05
-3.22693188260238e-05
2.6943843201647e-06
-3.69455208923643e-05
-5.87853181337306e-05
-2.95483049598154e-05
-2.64402167932092e-05
-2.68072631102548e-05
-6.44051483920732e-05
-5.84777916628571e-05
-2.77945131772682e-05
-5.9684114527962e-05
-2.35490130379406e-05
-2.88040362270283e-05
-3.43745388074251e-05
-2.6721467969179e-05
-3.45589930941841e-05
-5.3939287538186e-05
-6.02385741968854e-06
-4.44819689590094e-05
-4.7700213704116e-05
-5.20518201261269e-05
-4.63247442626926e-05
-6.11343776492277e-05
1.37346856170133e-05
-1.94590689238538e-05
-3.80073674276452e-05
-1.42445993869982e-05
-5.10373945065458e-05
-5.10649386689041e-05
-2.14854127548395e-05
-3.58024202150458e-05
-1.17735026631353e-05
-2.27450071716383e-05
-4.08973431912466e-05
-1.89841832691015e-05
-3.92671519132584e-05
-3.12630801412116e-05
-2.66512151378673e-05
-3.42909643583573e-05
-3.47903599958598e-05
-3.97298947958071e-05
-2.86687473314315e-05
-3.01042032898194e-05
-3.8036615870301e-05
-2.23232500078407e-05
-9.30855307568562e-06
-6.28963206343452e-05
-6.96254564329295e-06
-1.7650426965289e-05
2.56991416013958e-06
-2.26229068654255e-05
-4.48591258210902e-05
-2.39536360121235e-05
-3.95591626008144e-05
-2.23195895271144e-05
-2.423201162212e-05
-4.02130780447545e-05
-2.4722870491433e-05
7.2710968275673e-06
-5.22840180908138e-05
-1.86044254888381e-05
-9.42407433119615e-06
-1.63336885100491e-05
-3.30869453341882e-05
-9.52878577035195e-06
-2.68958193382667e-05
-1.32844621846642e-05
-3.35051144345162e-05
-7.90979552913645e-05
-4.63193678041559e-05
-1.35924449366686e-05
-5.90354403445797e-05
-1.74665356478468e-05
-1.64362730268926e-05
-1.16609767973611e-05
-1.75440824237485e-05
-2.28807138343296e-05
-4.31257090608512e-05
-3.53226962175742e-05
-3.33043008831847e-05
-3.72431155335935e-05
-2.54956256182476e-05
-2.37704955284074e-05
-1.58849211872462e-05
-3.36098156616444e-05
-1.84086683880978e-05
-5.43240646528904e-05
-4.04187392248901e-05
-2.51752362441652e-05
-3.81869585839252e-05
-1.69819944517944e-05
-3.76610273168365e-05
-6.67570128776442e-05
-6.0381771629007e-05
-3.24612208206587e-05
-3.25432057683557e-05
-3.91697094207573e-05
-3.17870744602336e-05
-2.85145310209733e-05
-4.79438959168534e-05
-3.18572043868656e-05
-3.72295026208114e-05
-2.51673543860469e-05
-3.26688290435233e-05
-6.60655825127541e-06
-4.43093396911358e-05
-2.47708415381371e-05
-2.33708010975689e-05
-4.21670684280845e-05
-5.51720873955917e-06
-3.80267632504676e-05
-1.43078196019238e-05
-2.44788867535143e-05
-1.65369439761971e-05
-1.9807959533292e-05
-6.38532060329267e-05
-2.6369791736313e-05
-2.53330037339783e-05
-3.59254299243063e-05
-3.99588126639328e-05
-1.60457774714635e-05
-4.82311821403655e-05
-4.25442554452314e-05
-2.88221098400937e-05
-4.0863752227667e-05
-3.5869567119696e-05
-2.93647664460406e-05
-5.02993292897368e-05
-1.34176586752477e-05
-3.90113474410222e-05
-3.97397822213055e-05
-8.67231758347099e-06
-1.1205871596824e-05
-2.52841247886957e-05
-3.45101826124424e-05
-3.89636531408232e-06
9.08490726291035e-06
-4.45093760545346e-05
-5.23613953789117e-05
-3.61551748076896e-05
-3.58857201680954e-05
-3.19307502334541e-05
-2.39376502030442e-05
-1.60049932272461e-05
-3.03916023472662e-05
-3.77828357656495e-05
-4.72311399375983e-05
-6.80885050805593e-05
-2.75923873530477e-05
-4.48250843096637e-05
1.08077635943583e-05
-2.86575787272734e-05
-4.01100459104836e-05
-2.4989177296889e-05
-6.23028178564523e-05
-3.06815010065349e-05
-3.44820830845489e-05
-2.55694457974514e-05
-1.0478578708371e-05
-3.38068095161972e-05
-2.17947641574683e-05
4.65348255234732e-07
-2.07283259925182e-05
-4.02973547224604e-05
-4.53064190187297e-05
-7.49933719586255e-06
-3.60427413493179e-05
-2.3940605454258e-05
-2.64203623528259e-05
-2.99807530479247e-05
-3.46570696878335e-05
-2.55767350789591e-05
-6.04629249574831e-05
-3.29929599414107e-05
-4.87357958655342e-05
-3.47380374157959e-05
-2.42492247571021e-05
-3.60573300918039e-05
-4.14665563945975e-05
-1.65596770665516e-05
-1.66219207555271e-05
-7.41849330066365e-05
-4.4318719337211e-05
1.01681797146278e-05
-1.2244837706897e-05
-1.65024048258553e-05
-5.38650951935522e-05
-5.50195161260583e-05
-6.06170199369727e-05
-1.7980857013859e-05
-2.51054395887062e-05
-6.21208316275874e-05
-6.19346597351158e-05
-1.04504119782177e-05
-2.66337403110235e-05
-3.27270348642415e-05
-1.40421832269922e-05
-5.56581273441301e-05
-3.03814148825378e-05
-1.46521855307051e-05
-3.19223376088271e-05
-4.45779048972691e-05
-2.00076428775986e-05
-4.45768050219275e-05
-3.41737216884389e-05
-3.73784132778556e-05
-2.71921197006096e-05
-2.63681144228303e-05
-3.78659295278282e-05
-2.96265535561592e-05
-1.68330617889438e-05
-2.95560952687555e-05
-9.78168392906662e-06
-1.04436473912301e-05
-6.59953853339814e-06
-3.36346776011144e-05
-4.52120066242814e-05
-2.50842839581112e-05
-2.65573171464411e-05
-3.96952312076572e-05
-3.01203669624786e-05
-4.6587942465583e-05
-4.55418990477853e-05
-3.84953056122463e-05
-2.13490392766602e-05
4.40035790713294e-06
-4.75743387394833e-05
-4.4641356106387e-05
-1.57650886666615e-05
-5.80764278381993e-06
-3.27547620380972e-05
-2.46916364364039e-05
-3.03154844278596e-05
-3.07992952023966e-05
-3.84255192311876e-05
-5.08547483041898e-05
-3.24898050312566e-06
-2.2502543516676e-05
-2.58356161816339e-05
-8.38825124891215e-06
-4.29500508066016e-05
-2.176599652401e-05
-3.01928990746103e-05
-2.52184938889193e-05
-3.43101852782955e-05
-2.57975294627468e-05
-8.10596653347549e-06
-4.29423671566025e-05
-2.09629951465534e-05
-1.56621075847109e-05
-4.04311101591858e-05
-4.50855662382823e-05
-2.48128804297085e-05
-9.92600470059693e-06
-2.28361667190755e-05
-2.87505388096207e-05
1.09164223200118e-05
-2.29662408300251e-05
-4.91742051589398e-05
-2.87920355215404e-05
1.79603931826136e-06
-1.42005028489166e-05
-2.30980985588898e-05
-2.05237485607453e-05
-1.97770050893538e-05
-3.3938027141095e-05
-1.04456317517001e-05
-3.88121056989269e-05
-3.33386375964565e-05
-3.40929256802791e-05
-3.86567138978696e-05
-2.29728178697221e-05
-4.18435950612091e-05
-4.09891847364607e-05
-8.85286596510917e-06
-3.03435133448144e-05
-4.8837534962177e-05
-8.06394455980886e-06
6.32230292104889e-06
-4.06534728843443e-05
-2.38317401158458e-05
-3.05669194779023e-05
-2.22729711244148e-05
-3.06509190691443e-05
-1.02949830037791e-05
-4.08868996101292e-05
-1.26596152541599e-05
-9.69797771644259e-06
-4.20662734611396e-05
-2.61487378912816e-05
-1.64281561374263e-05
-3.46919268769517e-05
-1.92411783079146e-05
-1.16343658766473e-05
-2.32455226244333e-05
-4.17730388401884e-05
-1.09819379895134e-05
-4.0501996390627e-05
-3.05349879976554e-05
-3.60389395505673e-05
-3.02645464752894e-06
-2.81077871498872e-05
-2.25056149500164e-05
-5.60969520763466e-05
-2.39173499531168e-05
-4.26062259285149e-05
-4.41071405449548e-05
-4.91273033712684e-05
-2.7098413443665e-05
-1.71860650858202e-06
-2.59738955123364e-05
-2.46072816818175e-05
-4.45664987234022e-05
-3.81739487744587e-05
-9.20676587823068e-06
-1.81074530079078e-05
-3.10539398391762e-05
-3.08553050829268e-05
-1.23534421774891e-05
-4.60525318695438e-05
-1.39192213204741e-05
-3.16549761840663e-05
-8.23995496393473e-05
-6.20534083469847e-05
-3.84273762836301e-05
-3.36929378837884e-05
-4.61357705343369e-05
-2.67376525600918e-05
-1.44700501194193e-05
-4.96620885442784e-05
-3.18455751499294e-05
-1.91640072639782e-05
8.53985686612639e-06
-3.24639135247174e-05
-2.77697692213455e-05
-3.06345188956488e-05
2.35156136775899e-06
-3.61788997384343e-05
-4.97226818319041e-05
-3.92391915678477e-05
-1.59620670550795e-05
-3.73368384017326e-05
-3.31322153498534e-05
-4.21606992592847e-05
-5.18137768274398e-05
-1.96227835535142e-05
-7.14273386048137e-05
-4.26646214552509e-05
-4.64816808019489e-05
-7.56607474725025e-06
-2.8407468308951e-05
-3.14947545190972e-05
-2.32937800824863e-06
-1.95314818611469e-05
-3.15108203677861e-05
-3.10603141392553e-05
-6.53603692012413e-05
3.49435808142294e-06
-2.27863486873735e-05
-7.10923920102399e-05
-2.90082744184004e-05
-2.72443378971672e-05
-3.60569393276881e-05
-9.02469028042702e-07
-6.83362688678592e-05
-2.79031849002483e-05
-1.55297546611303e-05
-2.06273517032152e-05
-3.60977567975078e-05
-2.02196362805091e-05
-5.15083386792191e-05
-5.20830759719845e-05
-4.00229197023665e-05
-2.11712903516284e-05
-3.32920306223956e-05
-2.68354941202519e-06
-4.86550861704932e-05
-1.64984729480584e-05
-8.76711850186481e-06
-3.09407140215706e-05
-3.21381537176441e-05
-2.24725424471579e-05
-2.92144912740016e-05
-2.96885540404057e-05
-2.8393233262426e-05
-2.34530654675296e-05
-3.09380577693821e-05
-2.64472524759731e-05
-5.7696955903495e-05
-2.5936345596864e-05
-3.17248187790373e-05
-8.18076678593411e-06
-4.08198395074205e-05
-3.76798427787403e-05
-1.21089518062664e-05
-1.05737604221109e-05
-1.45197496213589e-06
-3.20370351545079e-05
-4.63206225825373e-05
-5.74209233912292e-06
-3.02056238399816e-05
-3.9290370513669e-05
-2.75657928686265e-05
-2.77073528549199e-05
-1.96718798103719e-05
-5.10084349909341e-05
-1.81738667046835e-05
-5.66016876648596e-05
-4.52906534624587e-05
-1.46024512516543e-05
-1.89275110068128e-05
-2.4990283795181e-05
-4.68641725287848e-05
-2.49587731511568e-05
-3.10672902201094e-05
-3.71560146722019e-05
-2.42503464129354e-05
-4.12586014667035e-05
-4.59033850135631e-05
-1.30577416192248e-05
-4.55731117388271e-05
-2.0041558317548e-05
-4.85464463443238e-05
-2.73483765514313e-05
-3.35739687773911e-05
-3.52470207541257e-05
-1.89783115925477e-05
-4.09181513709406e-05
-3.70527967884242e-05
-4.1545872420281e-05
-4.62547674145917e-05
-1.99367616649214e-05
-3.91936187060952e-05
-3.5620058207323e-05
-4.70478226744282e-05
-1.86272590131977e-05
-4.25570840338339e-05
-4.75089714191716e-05
-3.20315444250559e-05
-2.90041419842803e-05
-6.22959574658644e-06
-7.20313041582913e-05
-2.82625299179114e-05
-2.63339230242519e-05
-3.64968561923126e-05
1.04773814998279e-05
-3.31416751022009e-05
-3.63436835931989e-05
-2.98936079113338e-05
-2.71153051404821e-05
1.64777940736434e-05
-4.03173223132525e-05
-5.46171951063168e-06
-4.61384476286705e-05
2.56348040032933e-06
-4.72572209614837e-05
-2.76238199078564e-05
-3.46833582709768e-05
-3.64200145142196e-05
-3.87263243287107e-05
-4.78945614817084e-05
-1.87307516873753e-05
-5.82061784906104e-05
-1.67015596043229e-05
9.58746673471595e-06
-2.53193186670916e-06
-3.57960116615364e-06
-6.98992829670017e-05
-6.32130184734377e-05
-2.78543332806844e-05
-3.57130879517698e-05
-4.35593862789903e-05
-2.00290175027234e-05
-1.5132341634791e-05
-5.0603170254698e-05
-4.5835706002913e-05
-8.50969839132264e-06
-1.51687012138708e-05
-1.24368773527142e-05
-3.1126607845602e-05
-1.88263228666612e-05
-1.20161924726493e-05
-3.34801745630826e-05
-3.78789928775168e-05
-3.18119645410118e-05
-2.135876112611e-05
-6.9341451227819e-06
-3.30527102117441e-05
-1.46273041121835e-05
-2.00674437190051e-05
-4.38732531718615e-05
-3.1071095437458e-05
-1.83971692332637e-05
-4.76739925795515e-05
-9.6040988944576e-06
-4.15217193161811e-05
-3.04711673069971e-05
-6.08890192624068e-05
-2.42067684805237e-05
-4.82642139744098e-05
-5.05753039712063e-05
-4.9984042503826e-05
-5.10538483792516e-05
-7.84556476212374e-05
-3.31634326897304e-05
-4.92296113506192e-05
-2.3110092182587e-05
-3.75972680699464e-05
-8.19233743552312e-06
-1.97319036511051e-05
-6.72209736137902e-05
-1.15404437134957e-05
-2.91519548461193e-05
4.57106352002848e-06
-4.50456504671633e-05
-1.69678616763894e-05
-1.56081604408614e-05
-1.26541729540236e-05
-2.35430699150162e-05
-1.27750839944434e-05
-4.93773430922825e-05
-2.60507726079921e-05
-2.17793698733231e-06
-2.75478846194116e-06
-4.45525476695845e-05
-4.09373652644218e-05
-9.98640925249478e-06
-4.13768918412613e-05
-4.38557587150061e-05
-2.55248220498005e-05
-2.88299272506934e-05
-2.43330202596014e-05
-3.23285598215354e-05
-6.91479432101138e-06
-4.79203162091555e-05
-6.38636759388611e-05
-3.77511469732457e-05
-3.33390242504132e-05
-3.76653091144205e-05
1.94162655686732e-06
-7.45159951326188e-06
-5.33814675219971e-05
-3.81060022623341e-05
9.07229297527832e-06
-1.74448097283441e-05
-4.79541439311096e-05
-6.24176542087619e-05
-1.98811744343285e-05
3.35129435139697e-06
-3.27944863730432e-05
-1.66400399614761e-05
-3.50827736412228e-05
-2.58212792909517e-05
-2.12431476560984e-05
-4.28970595149839e-05
-3.11082749075249e-05
-3.01930689151218e-05
-4.93633568365944e-05
-2.82194420748672e-05
-2.10662955453263e-05
-2.45217240164926e-05
-3.16384231322503e-05
-4.76958181326712e-05
-3.30689923086083e-05
-2.96829785866435e-05
-3.66120860908639e-05
-3.81015265466439e-05
-1.24254552213887e-05
-3.66950916505314e-05
-3.05635960664115e-05
-5.58489671336534e-06
-4.13347633938106e-05
-5.62379953044832e-05
-2.8860362038672e-05
-3.68096624099165e-05
-2.54185633671381e-05
-3.31599466936373e-05
-2.76486206549501e-05
-3.2897479914213e-05
-2.89099406053616e-05
-5.04196726519212e-05
-3.0975260392327e-05
1.35376277998766e-05
-5.59359791730192e-05
-2.04222913327633e-05
-1.87658455531444e-05
-1.26988587418255e-05
-3.29272897612323e-05
-2.8178094453185e-05
-2.2630829290952e-05
-4.55621457337378e-05
-1.70297138618712e-05
-3.58278585477802e-05
-3.85697720833607e-05
-4.17730877631723e-05
-3.1567122732957e-05
-1.18913716221733e-05
-3.34857963038383e-05
-2.14770037329394e-05
-2.84240452949805e-05
-2.79594112924485e-05
-4.30528899456209e-05
-2.50606382924029e-05
7.99244247739394e-06
-4.25058934364982e-05
-3.43857203861341e-05
-5.79815319100332e-05
-3.10820640099131e-05
-3.00005581197055e-05
-2.95778006378661e-05
-6.64771017699831e-05
-5.17289467090807e-05
-1.19046041002225e-05
-5.35704538736398e-05
-5.09040742547133e-06
-3.69893528830058e-05
-2.84799681435767e-05
-2.3540817965985e-05
-5.07954381599744e-05
-3.41457945230706e-05
-5.04948503895934e-05
-7.98415508103813e-06
2.73303397053824e-06
-2.83675820127516e-05
-3.77844410344026e-05
-3.15200767903634e-05
-2.04026793219015e-05
-2.92815547335997e-05
-3.5466278409342e-05
-8.56076840326049e-06
-8.82821140451457e-06
-4.70070518285195e-05
-2.80114751157296e-05
-2.49950527239164e-05
1.30115075791567e-05
-1.68600384181347e-05
-6.34853808791977e-05
-3.81018151516482e-05
-7.31820778304144e-06
-4.00966873242432e-05
-5.36117364838321e-05
-2.57741503157051e-05
-4.47552490806653e-05
-5.99028015628602e-05
-1.60747832401794e-05
-3.74141720946756e-05
-4.70911342742505e-05
-4.77506307900016e-05
-1.80613993831202e-05
-4.70291721740137e-05
-2.38849861893664e-05
-4.2878997220106e-05
-4.38649284216355e-05
-3.84576166031849e-05
-4.01367125231172e-05
-2.73887881625836e-05
-2.52370294666527e-05
-5.22781993762197e-05
-2.10867680729138e-05
-2.55487437555686e-05
-4.16948401448772e-05
-2.19168084003859e-05
-2.66847701288204e-05
-3.34326077425638e-05
-3.51684194127469e-05
2.46035348480846e-06
-1.35609547483157e-05
-4.63797593246205e-05
-2.76829821471717e-05
-1.88143871764479e-05
-2.89316046833164e-05
-4.87840150629897e-05
-4.49973464064991e-05
-3.88246827259664e-05
-1.00637954567941e-05
-4.24848808124856e-05
-3.32120032391793e-05
-1.3332906501357e-05
-2.05454400461712e-05
-2.48402771589723e-05
-1.82033961738678e-05
-1.96482074213675e-05
-3.38525975434226e-05
-3.88475276488394e-05
-6.63871549977654e-05
-2.73163919641518e-05
-6.28499383606579e-06
-1.06007509352112e-05
-3.76708784258851e-05
-3.90641889905e-05
-2.9571808748905e-05
-5.86240439728617e-06
-4.57217443720274e-05
-2.72490764873935e-05
-1.13855926087182e-05
-5.98283855064801e-05
-2.102676617116e-05
-3.73767321573642e-05
-3.03027678102478e-05
-4.24464106524023e-05
-4.94520737181825e-05
-3.45364029561068e-05
-3.10687793232782e-05
-6.52397066181773e-05
-3.74378322631877e-05
-9.73424612517421e-06
-4.08770641999225e-05
-2.50431900217638e-05
-1.09133946982751e-05
-5.32606637785731e-05
-1.05521722946197e-05
-1.87433313511144e-05
-1.8030046182989e-05
-4.83231355371542e-05
-2.54620779415436e-05
2.83640562573521e-06
-4.21551497128743e-05
-2.35734028405644e-05
-3.29299534380935e-05
-4.23611319993802e-05
-1.22292701480388e-05
-4.00471725827327e-05
-6.14286890368671e-06
-3.18898535725837e-05
-2.61881284741899e-05
-1.38951093526004e-05
-1.05255222801329e-05
3.16481387504761e-06
-7.6961109278626e-06
-2.39473076870217e-05
-9.10167637116736e-06
-3.55891635349155e-05
-1.94487323162993e-05
-3.31739495470941e-05
-3.45894003715857e-05
-5.29770322980258e-05
-6.28342908008726e-05
-4.81710950530507e-05
-5.09516415186115e-05
-3.48151339576914e-05
-2.22184143169184e-05
6.5418747860069e-06
-6.42171903135059e-05
-2.30997835812102e-05
-5.21778237070461e-05
-4.65255968830704e-05
1.66088424922105e-05
-3.6627208818038e-05
-2.63090698892163e-05
-5.68542888055572e-05
-3.50923237567001e-05
-2.73905087416656e-05
-4.40352375604054e-05
-3.372956793965e-05
-1.76444041078316e-05
-3.75934527474663e-05
-3.33351256027712e-05
-4.37490561681086e-05
-4.51182926279419e-05
-3.383956010086e-05
1.1470800795383e-05
1.87901282062781e-05
-4.64732699700377e-05
-7.08361090081791e-06
-2.80875358403508e-05
-1.74501619111901e-05
-3.63682625071035e-05
-1.62515632925571e-05
-2.63206252539856e-05
-2.73271023791495e-05
-2.58979561992148e-05
-3.62510423250717e-05
-4.40344232420938e-05
-2.34809767056876e-05
-5.01593752754443e-05
-2.78907568074133e-05
-4.83619975082092e-05
-8.00701987803571e-06
-1.88894856956668e-05
-1.48829505051935e-05
-2.00861355600838e-05
-3.79768026501192e-05
-2.4438309709655e-05
-2.2660511533071e-05
-1.0104588309791e-05
2.26808460652938e-06
-2.54171215330232e-05
-5.55046139389232e-06
-2.90163288532764e-05
-4.47497360711346e-05
-1.96356595920869e-05
-4.95060652842073e-05
-3.32059015288474e-05
-1.44389171733897e-05
-2.67813892354285e-05
-2.10288066695231e-06
1.37494415392e-06
-4.5268803456297e-05
-5.86230363313126e-05
-1.45390871260414e-05
-1.24102600839398e-05
-2.16780885088815e-05
-3.2633342195822e-05
-3.56342727075935e-05
-2.96593573614739e-05
-5.03316079253837e-05
-1.47907666532168e-05
-5.43673603489186e-05
-3.15956782958734e-05
-1.99172708360403e-05
-3.73409530571793e-05
-2.66823195988041e-05
-4.38612175871356e-05
-6.51597567638645e-05
-3.98439766576301e-05
-3.37338466357379e-05
1.21192779658919e-05
-1.99879241973482e-05
-2.13530419904849e-05
-6.25085110342846e-06
-3.43457352204652e-05
-4.42143644692732e-05
-5.39391765111283e-05
-4.05965938063333e-05
-1.28614863184642e-05
-2.52592878490444e-05
-3.06153017215556e-05
-2.12209510879446e-05
-3.73294651559259e-05
-2.30764065199108e-05
-3.61069515890019e-05
-4.81888334503722e-05
-5.45174455633563e-05
-1.00013484673571e-05
-1.08828854391819e-05
-8.86283653682098e-06
-4.7422226884009e-05
-1.08976720850261e-05
-5.04528217308625e-06
-3.11952406869608e-05
-3.37418805736482e-05
-2.77300552322965e-05
-3.0853929189608e-05
-1.11970420063642e-05
-1.09426798750338e-05
-3.61455033196348e-05
-4.23633384168689e-05
-1.97473848384189e-05
-1.61188048972734e-05
-1.7967495611357e-05
-4.99380356615983e-05
-3.47215088979473e-05
-1.47372799926691e-05
-4.30045936395481e-05
-2.07964833182441e-05
-5.5351532275538e-05
-1.24242932194787e-05
-4.57284555461305e-05
-3.12387815059216e-05
-3.38706551276821e-05
-5.17591347430927e-05
-2.60490833275553e-05
-3.3804854413489e-06
-2.98878227973386e-05
-3.94442015363873e-05
-3.79581139773054e-05
-4.16432199470578e-05
-5.33193932763145e-05
-2.55338359551574e-05
-2.8320183898556e-05
-4.64712010053743e-05
-6.09097197748513e-05
-2.05336111203769e-05
-1.90589366910655e-05
-3.44314437982174e-05
-5.29112900019369e-05
-2.93427698749347e-05
-3.80645278920829e-05
4.391892911024e-06
-3.14473914518545e-05
-3.00236055508395e-05
-3.55049370695915e-05
-5.0432750330908e-07
-3.28631505945755e-05
-5.10759675487353e-05
-4.72640043954715e-05
-3.45839953521073e-05
-4.75913031445449e-06
7.08470439358385e-07
-3.00703286788679e-06
-2.79457758665582e-05
-1.87444934360752e-05
-4.36365288837983e-05
-4.55265779317718e-05
-3.95208902097227e-05
-3.01471398924056e-06
-6.11286500631879e-05
-3.48909974992199e-06
-2.25901116251892e-05
-1.04494712762735e-05
-3.51317341451616e-05
-2.42401133238765e-05
-4.72072034007654e-05
-4.46408426579571e-05
-1.88546293407505e-05
-3.98545248708412e-05
-1.9696725020721e-05
-2.63530720494139e-05
-1.66441690154282e-05
-2.09840480108948e-05
-5.09777749416399e-05
-6.21377542369104e-06
-3.55942482290739e-05
1.26503891011313e-05
-3.16753205069111e-05
-3.86779805330962e-05
-4.15363025218321e-05
-3.21670917468183e-05
-3.74453764769308e-05
-3.92152603403912e-05
-2.65407080477151e-05
-4.24227198842593e-05
-2.35229756771152e-05
-4.70302726937374e-05
-4.78156457057899e-05
-3.12306192799684e-05
-1.08835127111861e-05
-3.46633931519423e-05
-1.31333851869506e-06
-1.5010804698502e-05
-3.1564304709102e-05
-2.30359597697881e-05
-1.3442917264658e-05
-3.16860568554466e-05
-1.6976622418694e-05
-2.45791015103078e-05
-2.7351268590433e-05
-4.1495626541292e-05
-1.02602320390638e-05
-3.40922745090169e-05
-2.77413240869147e-05
1.47662452222047e-05
-4.6451133633822e-05
-4.84683284016796e-05
-1.86416811773999e-05
-3.63535531190645e-05
-2.77323781033884e-05
-1.06479149621428e-05
-3.17093697944129e-05
-3.70058450053407e-05
-6.05695353476725e-05
-3.69341808024611e-05
-3.52051115187979e-05
-3.74971363806996e-05
-1.72885432045637e-05
-2.35006938719276e-05
-1.52804435357399e-05
-2.36150765785084e-05
-2.89414815874505e-05
-2.65111112667297e-05
-3.76732540540429e-05
-5.13045209077071e-05
-4.92753464196289e-05
-3.26439734778307e-05
-2.88246638160554e-05
-2.64368206366877e-05
-5.9333853506071e-05
-4.18901317719672e-05
-4.18799386936427e-05
-2.19067907367941e-05
-3.8825012421643e-05
-3.49761244412982e-05
1.05785216660864e-05
-2.06866166746362e-05
-5.46281412905565e-05
-2.98430129200544e-05
-3.51058633784531e-05
-3.8474650212862e-05
-2.21657995955567e-05
-4.91267616574091e-05
-2.48158542493512e-05
-1.27825091922379e-05
-4.33621321862345e-05
-3.6037289266422e-05
-1.11803129344738e-05
-1.71254428275064e-07
-2.59915862235851e-05
-3.62630999404323e-05
-4.80363994041841e-05
-1.25191017323149e-05
-2.4147136295328e-05
-1.94947905185322e-05
-2.61700862044065e-05
-3.69401527946409e-05
-2.76656437135791e-05
-5.34635020414141e-05
-4.68395182028684e-05
-2.22466549813382e-05
-3.76441610522405e-05
5.61402514295826e-06
-1.79490631977911e-05
-3.59141011047576e-05
-2.32657042542181e-05
-3.99923056476203e-05
-1.4016611915074e-05
-1.01653640116769e-05
-4.92415602764749e-05
-2.43728896430883e-05
-4.04689080329798e-05
-3.54544381441485e-05
-1.68761613930891e-05
-2.76509636956517e-05
-2.05064212498119e-05
-2.72876491588615e-05
-4.33142437026731e-05
-1.31617972460107e-05
-3.1426084997042e-05
-1.41252380798164e-05
-1.67779811907111e-05
-1.99772577334323e-05
-3.18072230061179e-05
1.70880997771467e-07
-1.26415357874125e-05
1.41332857314195e-05
-3.9038457145291e-05
-4.92411174884512e-05
-2.21363131532643e-05
-4.77295675283149e-06
-3.32094706907196e-05
-1.6915996100812e-06
7.10356923786776e-07
-1.85052816705364e-05
-2.83658554332923e-05
-1.33089599750428e-05
-7.95382684747618e-06
-2.60863368212678e-05
-2.51772461517953e-05
-2.6821893768359e-05
-4.39300309325329e-05
-1.17787819925418e-05
-1.46117519448041e-05
-1.65975754143665e-05
2.95121568519116e-06
-3.96006513352444e-05
-2.23541265978907e-05
-5.68868361490552e-05
-1.65794176439477e-05
-4.47927343237365e-05
-1.78534247778538e-06
1.17299061697812e-05
-1.87336111345225e-05
-1.98497387725073e-05
-4.1302674906892e-05
-3.35385613541543e-05
-3.36793015669706e-06
-3.77120005771869e-05
-2.50881217922076e-05
-2.60018237050554e-05
-3.2458077106974e-05
-4.43845533257322e-05
-3.40555162775715e-05
-2.14036076783831e-05
-2.56273991232701e-05
-1.77410832644711e-05
-1.96348259149621e-05
-3.44477119097446e-05
-4.28313795759885e-05
-1.79764384313533e-05
-1.56766187693053e-05
-6.18156148071541e-06
-3.90008854249248e-05
-5.15586323857176e-05
-1.45896896813989e-06
-3.46972703172417e-05
-2.75403756363009e-05
-4.21253424910119e-05
-3.19059376038772e-05
-3.26709519100847e-05
-1.53328620401443e-05
-5.49911574849703e-05
-2.05570468008658e-05
-2.37115371038599e-05
-3.94802233072607e-05
3.29251632656389e-07
-5.48006125913152e-05
-2.01634817534227e-05
-5.58930937588068e-06
-6.33830926342454e-05
-3.26693050383033e-05
-2.65168677241586e-05
-5.65730414745028e-05
-4.67133543624887e-05
-5.05247141131365e-06
-4.84995164067849e-05
-1.52701834411295e-05
-2.87069862372852e-05
-4.0317318398397e-05
-7.52085129387115e-05
-5.98690178405088e-05
5.89813987176458e-06
-3.44726817710624e-05
-4.22876933996365e-05
-2.26306007797169e-05
-2.79392409434159e-05
-3.07565332474403e-05
-4.58095945326135e-05
-6.24170910301608e-05
-5.13426193527115e-05
-1.11387855675368e-07
-4.4676374843986e-05
-4.04895827568846e-05
-1.85310615605493e-05
-4.59521230208358e-06
-2.17843847429064e-05
-6.01125887321578e-05
-3.7979957305018e-05
-2.13105881810226e-05
-4.6062542291691e-05
-3.41273147454275e-05
-1.27453385009407e-05
-4.23809821402181e-05
-3.82930163831203e-05
-4.29431667995579e-05
-6.01963888975438e-05
-1.22262043040461e-05
-6.14990074690443e-05
-3.34663920361413e-05
-3.88494319078305e-05
-6.75944149339871e-05
-3.53480707743151e-05
-3.3061058900721e-05
-5.69775589763659e-05
-6.79706687467043e-05
-3.66763871358321e-05
-1.88456946852902e-05
-3.07868978137157e-06
-5.38437839751069e-05
-5.34243282299113e-05
1.23509898032434e-05
-3.52786209051601e-05
-5.36376481452644e-06
-2.63820867233148e-05
-2.12229109488261e-05
-4.0616290319973e-05
-2.66734408962437e-05
1.55603342546277e-07
-3.83217323157825e-05
-5.81542762857757e-05
-2.97431968509887e-05
-5.53275973468179e-05
-2.84676304489118e-06
-1.47987271650271e-05
-4.06382862930475e-05
-2.21389209547773e-05
-4.88526768683365e-05
-2.94824892946168e-05
-5.70401498199956e-05
-2.68064820130201e-05
-1.84124607152155e-05
-2.18409100815957e-05
-2.32152608051014e-05
-2.36057782746091e-05
-4.58149985857521e-05
6.80308575099517e-06
-1.2964187003044e-06
-5.26690446347696e-05
-3.08308832107814e-05
-2.55215036311911e-05
-4.25077887233085e-05
-4.08624683567543e-05
3.36112864181368e-07
-3.62000842848465e-05
-9.79374590941228e-06
-4.22768002084245e-05
-3.98466128225826e-05
-2.97994553186562e-05
-4.91969496917872e-05
-1.68734251752126e-05
-5.47879042583527e-05
8.74014332769409e-07
-4.21638599559093e-05
-4.11116429389735e-06
-2.31354797240073e-05
-2.86056821111026e-05
-6.45352078207619e-06
-1.95729369466515e-05
-3.46996478509691e-05
-4.58161741340355e-05
-3.19677821834622e-05
-1.22854045991823e-05
-2.61237385928572e-05
-3.51618088217799e-05
-6.64912266152657e-06
-2.26322518998533e-05
-1.81312308353293e-05
-6.78987057909557e-05
-4.03922703198801e-05
-1.03490449773193e-05
-8.42357932136475e-06
-4.63218561105441e-05
-4.94570585220901e-05
-2.27849462709357e-05
-2.86865170734462e-05
-4.31385127742946e-05
-3.59362910987913e-05
-3.61759463372697e-05
-2.83694334812097e-05
-4.99388338552263e-05
-1.10641287856747e-05
-2.85280129444135e-05
-1.40154756192028e-05
-2.83490434725682e-05
-3.67155130784516e-05
-4.60350313831451e-05
-2.6662402982812e-05
-2.97921736196778e-05
-7.37557329188207e-05
-3.59187629135931e-05
-1.64387414383152e-05
-2.74261753084363e-05
-3.24244035602222e-05
-2.32493005190587e-05
-2.34599161501256e-05
-6.25905879623068e-05
-2.94498360091367e-05
-1.64663088064377e-05
-2.88023276686022e-05
-1.36253502749661e-05
-1.76996639141139e-05
-1.24475413643931e-05
-1.97017056517435e-05
-2.91713902349683e-05
2.11747492477164e-05
-4.36792883897148e-06
-3.51623934783508e-06
-2.68023942868705e-05
-3.38849356302404e-05
-1.50903257401059e-05
-2.39372938135927e-05
-3.76421629677392e-05
6.59535908462202e-06
-4.96343614155707e-05
-5.31224904799249e-05
-2.55793822922335e-05
-5.47674568883804e-05
-1.97926244425904e-05
-2.81962447877763e-05
-1.96104134259191e-05
-2.71419358834488e-05
-1.66079375415902e-05
-3.52168320438944e-05
-2.25876040038561e-05
-4.73352383935482e-05
-8.85610627059852e-06
-9.60594728080463e-06
-4.10710432096703e-05
-7.49713161307291e-06
-2.77331515308521e-05
-3.64326990944583e-05
-1.55231751421548e-05
-1.98523323169531e-05
-4.27379564226034e-05
-4.47798259546633e-05
-2.53342746739519e-05
-2.71017350141497e-05
-4.76068577173734e-05
-4.25586267576785e-05
-2.68686052905279e-05
-4.59946204671663e-06
-1.66574032793674e-05
-2.4854439197262e-05
-3.46032227002085e-05
-2.17233929320208e-05
-2.41939418121651e-05
-1.65474474713327e-05
-1.47924967827131e-05
-3.07009911005374e-05
-5.98598699211167e-05
-2.82374760129438e-07
-1.28419255517186e-05
-1.11004189746506e-05
-4.44813986686972e-05
-4.47883248224372e-05
-2.57309597124413e-05
-3.27754352282928e-05
-7.33716215527947e-06
-2.9294096174777e-05
-3.12395654328388e-05
-1.71363709595491e-05
-3.50174194699177e-05
-4.43794335479418e-05
-4.07914707902863e-05
-1.59977582492627e-05
6.98144894485125e-06
-1.75589010727183e-05
-3.94389924902256e-05
5.9878517921084e-06
-3.83433061503837e-05
-1.20808681143903e-05
-2.33053899235422e-05
-1.80638342565614e-05
-3.40958966701225e-06
-5.19656554545438e-05
-5.85581686285602e-05
-2.54307956234598e-05
-8.98322048434976e-06
-4.50889616132554e-05
-3.04981260888215e-05
3.76321733418262e-06
-2.13581426107854e-05
-4.57344730757901e-05
-1.26912608680755e-05
-1.99790262821912e-05
-2.82855009135465e-05
-4.47338541911861e-05
1.09593016861336e-05
-6.66541207124252e-05
-4.28203064057821e-05
-2.83501015002743e-05
-1.54591705954534e-05
-2.70465890612321e-05
-1.02269087860162e-05
-9.99447522124397e-06
-1.78159620895334e-05
-4.0548410770017e-05
-1.72496172671958e-06
-2.62273691300642e-05
-4.66545875938156e-05
-2.63131778233714e-05
-2.81756015772879e-05
-5.32207930680556e-05
-3.90960174320377e-05
-2.25444219215153e-05
-5.71385246192675e-05
-3.20217072886271e-05
-3.01606690517451e-05
-6.99614060071634e-06
-5.40077404050627e-05
-4.28104656353918e-05
-2.93556092779429e-05
-4.51509116569464e-05
-3.73099539040264e-05
-6.08198732841873e-05
-1.60738462926357e-05
-2.72086519076487e-05
-2.97666965449031e-05
-3.28505676500697e-05
-2.21033915501379e-05
-2.9184249995912e-05
-1.34794330238637e-05
-1.70568867379611e-05
-2.46625600018444e-06
-2.02157587307932e-05
-5.00853930371806e-05
-3.99128737152765e-05
-2.81850589926695e-05
-2.3302200489459e-05
-7.74515992735998e-06
-4.1822073484865e-05
9.34470301454385e-08
-5.72801893624407e-05
-3.05540280862489e-05
-1.91298500175883e-05
-2.20084326062106e-05
-8.53583671362146e-05
-1.2196158017481e-05
-2.31272116435164e-05
-7.43980898994043e-05
-9.44458252796749e-07
-4.63955296306212e-05
-3.75476492889954e-05
-2.53391022536611e-05
-3.58019303826056e-05
-3.98951733071091e-06
-1.7256793211682e-05
3.44867025347298e-06
-3.29962546556482e-05
-3.2695987708409e-05
-2.68159241653564e-05
-2.81432144837078e-05
-2.05430085026058e-05
-3.28468723288181e-05
-2.00207656718448e-05
-5.54828370717866e-05
-4.20389410458934e-05
-5.6701388872915e-05
-3.88844316363077e-05
-2.86199425765061e-05
-4.65852393390305e-05
-9.72505713273337e-06
-4.14979345360795e-05
-2.82451824326126e-05
-4.00620704302912e-05
-5.8963514647208e-05
-4.77038879117183e-05
-2.36735840591032e-05
-2.57751373617384e-05
-2.86457989230251e-05
-2.73772791734484e-05
-2.99120465606988e-05
-4.11760096190891e-05
-2.70460222199096e-05
-4.06146395185148e-05
-4.85913069238892e-05
-4.34344964255724e-05
-1.69099115721459e-05
-1.09553236744332e-05
-5.07498273418302e-05
-2.97901509635547e-05
-1.26037917888443e-05
-4.67515600410334e-05
1.45216080506276e-06
-2.3321248806885e-05
-5.8815845367922e-05
-3.83377258908989e-05
-3.5491699518974e-05
-1.36478530835624e-05
-4.634629400187e-05
-4.37659080256663e-05
-2.88482811733017e-06
-3.26973730738082e-05
-2.39652179537024e-05
-2.89297099376922e-05
-3.9818474901646e-06
-3.46908776203686e-05
-2.8496921509575e-05
-4.50297566756281e-05
-5.49003844563796e-06
-2.13718185669523e-05
-1.52650940672811e-05
-3.36859396505207e-05
-2.07873388352739e-05
-3.99605414902412e-05
-7.73229823453689e-06
-4.27993530272034e-05
-2.78379177006946e-05
-3.79400818651466e-05
-3.79580435389011e-05
2.30106267595178e-05
1.77321236884934e-05
-2.27285058658943e-05
-3.79382815886912e-05
-3.54240904043324e-05
-2.75311835503305e-05
-7.06971448041053e-06
-3.11831270188763e-05
-2.34968745911869e-05
-3.98082884974808e-05
-2.72009632720323e-05
-1.46485526463059e-05
-3.02476684946763e-05
-3.90961162493344e-05
-2.15774730247922e-05
-3.46154075737947e-05
-1.76092617791979e-05
-2.76949817054759e-05
-7.79307932688612e-06
-2.33691261695912e-05
-1.36872311937874e-05
-1.82221859999927e-05
-5.21250704056736e-05
-2.48033763795812e-05
-3.57335756259771e-05
-4.40342654806599e-05
-2.02537558548542e-05
-1.58741781244899e-05
-6.30010616981904e-05
-3.84369297058818e-05
-3.43283842535169e-05
-1.23560265139099e-05
-3.99886019082779e-05
-3.88598845232985e-05
-3.16002415906215e-05
5.50339653763448e-06
-1.57665881543915e-05
-6.18961974217792e-05
-5.46623261326855e-05
-3.6491309836199e-05
-4.18560263847661e-05
-4.40023866526682e-05
7.6832027994459e-06
-1.36410649557338e-05
-2.62718825146582e-05
-2.71546641222123e-05
-4.1452901253499e-06
-3.91880013721487e-05
-6.86161807025587e-05
-1.2723946592822e-05
-3.33251661524263e-05
-1.79588643806333e-05
-2.06390850784394e-05
6.17284812568791e-06
-5.00191119423346e-05
-2.21046011974203e-05
-5.98609427253416e-06
-2.11175699683727e-05
-5.3489568458934e-05
-1.45556105259857e-05
-4.7695054432612e-05
-3.12981611248959e-05
-3.12800984445911e-05
-5.60360859489859e-05
-5.25621752878127e-05
-5.26118948341699e-06
-1.65304855240348e-05
-3.96584377494829e-05
-3.26128492604385e-05
-2.54246556085455e-05
-1.1315276759844e-05
-2.51903118477675e-05
-6.18915597687626e-05
-3.2460873585652e-05
-9.06199576217954e-06
-2.61238141832504e-05
-3.38416166799597e-05
-3.04434523690693e-07
-1.59559977501317e-05
-3.63367343346456e-05
-2.28129140628778e-05
-2.53329206245169e-08
-5.68006308797313e-05
-4.17489446138342e-05
-2.69177941175423e-05
-4.98498861342891e-05
-2.23275244788849e-05
-3.18129853377097e-05
-2.70895871096519e-05
-2.71897385150177e-05
-2.02497425909045e-05
-1.95278507650595e-05
-1.83771516827016e-05
-3.48735883499733e-05
-2.74021657208651e-05
-5.67418359577041e-05
-5.62796506504353e-05
-1.421047896149e-05
-4.75878146965148e-05
-1.71959175315117e-05
-1.38428725782438e-05
-2.83395461065242e-05
-3.51372110636196e-05
-2.08343488469368e-05
-3.41102245189859e-05
-2.27589865291597e-05
-1.02370280363734e-05
1.21856919047259e-05
-1.71286969304621e-05
-2.36340570039578e-05
-2.81656381321172e-05
-2.57131882431817e-05
-3.43022861932314e-05
-1.88034596210741e-05
-1.85478609899194e-05
-3.15793014846926e-05
-2.54471884973161e-05
-5.53673202072771e-06
-6.5961726765205e-05
-6.17039097936247e-05
-1.43388452383263e-05
-5.88846891503301e-05
-3.13689586988484e-05
-1.28459424974614e-05
-1.89760301461694e-05
-1.23416995916788e-05
-1.71218121400728e-05
-5.62711147284977e-05
-4.15781245269195e-05
-6.14931979524722e-05
-2.91835367455029e-05
-2.48993608682381e-05
-3.43006693764941e-05
-5.5061207886256e-05
-2.91765099096042e-05
-4.75028322519244e-05
-2.75911398466341e-05
-3.51776907447008e-05
-5.30439805996661e-06
-2.9507913458058e-06
1.55712076537177e-05
-3.67775208836905e-05
-7.50158278186648e-06
-2.88856081163758e-05
1.63257499694239e-06
-3.86577782076425e-05
-1.97802868932022e-05
-4.82554957287199e-05
-4.60389054532977e-05
-3.20727710309503e-05
-3.21475717388613e-05
-1.14579760847934e-05
-4.32430520364138e-05
-5.94920869160529e-05
-4.21121522606396e-05
-4.43666748658302e-05
-6.37682249515224e-05
-4.49938406085662e-05
-4.33842212685917e-05
-2.61194939452506e-05
-5.43250424852378e-05
-2.60129214173435e-05
-3.0434629578083e-05
-2.81849305850977e-05
-2.80578794537157e-05
-4.30277549212134e-05
-5.65466687717118e-05
-1.70418200070075e-05
-6.45973692465693e-06
-2.44635913923862e-05
-5.22130662219707e-05
-3.41143537883817e-05
-4.61779705365013e-05
-4.38508544115461e-05
-1.41880490354251e-05
-4.51320774770469e-05
-3.44621418387896e-05
-2.78655221460797e-05
-3.57443104027732e-05
-1.815378624533e-05
-4.07726340983367e-05
-4.06483178896189e-05
-1.73407449115946e-05
-2.32204116053996e-05
1.60545128895568e-06
-5.90277807411231e-05
-3.27683715844376e-05
-1.03263288951564e-05
-1.69163927578205e-05
-4.54516075535188e-05
-2.35097114364993e-05
-5.10398938557169e-05
-2.20820540946863e-05
-3.91751721774362e-05
-3.66773152609814e-05
-3.30883443801764e-05
-4.55701889310394e-05
-5.67795618899679e-05
-5.11648264616832e-05
-3.89261047955245e-05
-4.12092849852644e-05
-1.59768841434971e-05
-5.69864696504356e-05
-6.27664693722956e-06
-2.09656306791091e-05
-2.35569060938652e-05
-1.64819864038276e-05
1.95763258813098e-05
-5.93711853613554e-05
-1.32844435512712e-05
-3.2637314907446e-05
-1.43724296284589e-05
-1.60447503999701e-05
-2.01867192276706e-05
-9.17332653147499e-06
1.50716184173625e-06
-4.79993259215194e-05
-1.99283675516996e-05
-2.02895010941272e-05
-1.92650590801674e-05
-2.18847404606714e-05
-5.4312417718871e-05
-3.88456439053028e-05
-4.82608882250983e-05
-3.97210434873152e-05
-4.83206536404643e-05
-1.69344012435731e-05
-3.11279902858282e-05
-4.62582566920221e-05
-2.26640134374026e-05
-3.83940192770385e-05
-3.51527251300015e-05
-4.53249101764141e-05
-3.85737437460684e-05
-8.55428639571309e-06
-4.48122904104028e-05
-4.14335601445143e-05
-2.91002355494612e-05
-2.17800325236383e-05
-7.44110206772207e-07
-4.74405955277086e-05
-1.85552136521331e-05
-5.40498931992985e-06
-4.74527020186761e-05
-3.00940449266841e-05
-3.69390803195379e-05
-1.79703544376127e-05
-1.64198614375741e-05
-2.44100315195546e-05
-1.08406011724562e-05
-5.32193734669317e-05
-6.47250657835009e-05
-2.77165929341841e-05
-3.40406436226286e-05
-5.02424426952817e-05
-4.09430139761721e-05
-1.39786670933312e-05
-4.32452631981997e-05
-4.34922507631849e-05
-3.92277874116996e-05
-2.69415109835117e-08
-4.39983354772033e-05
-2.13466310800125e-05
-4.91263716777222e-05
-2.70977831910017e-05
-2.06490112901959e-05
-6.32243618451616e-06
-1.03386600403429e-05
-5.15084998471981e-05
-1.39594025298967e-05
-1.38961871004221e-05
-1.81777001954192e-05
-1.23224519892876e-05
-3.40322979996511e-05
-5.25520987806885e-05
-3.13070780054658e-05
-4.99223024120292e-05
-3.79697225422643e-05
-2.43896503451505e-05
-3.21100538090689e-05
-2.23405138214793e-05
-3.83331385009125e-05
-3.05898995230222e-05
3.99591554706054e-06
-3.8358480938016e-06
-2.71176907247885e-05
9.23646744310163e-06
-1.56817609540617e-05
-3.65463068272112e-05
-3.41896682528787e-05
-3.05823101743514e-05
-2.02405793655444e-05
-5.00345287347301e-06
-5.15191595767345e-05
-3.40187076637282e-05
-1.00954217020725e-05
-2.55648610146664e-05
-5.02946782359135e-06
-2.87709306521402e-05
-6.28642714745823e-05
-4.21895647904007e-05
-4.18709823194916e-05
-5.1837025798294e-05
-3.03328455219455e-05
-4.24990419150102e-05
-4.67527479844771e-05
-1.4117955293455e-05
-1.32678698362653e-05
-1.67145298689031e-05
-2.71850755605517e-05
4.2331239372495e-06
-3.93387212693445e-05
-4.1499422713323e-05
-4.08891019018534e-05
-1.66926938639889e-05
-2.15975846670178e-05
-3.1803038425043e-05
1.08280825981284e-06
-6.03764462502416e-05
-4.51063139971435e-05
-1.63740541448041e-05
-3.41028080752801e-05
-4.23288220534598e-05
-3.61636497668659e-05
-3.53757422748646e-05
-2.70417733580946e-05
-3.28331006028984e-05
-2.74796195431241e-05
-5.52776195375082e-05
-5.00205147216919e-05
-2.36102259245449e-05
-4.09206504496043e-05
-1.91531469033939e-05
-5.68071291368838e-06
-9.60623937898077e-06
-3.43001566415159e-05
-9.571053597101e-06
-3.40774775135578e-05
-2.65627930042101e-05
-1.4002814005932e-05
-2.26307812366071e-05
-9.23736119680905e-06
-2.74724307080324e-05
-5.07546731608502e-05
-2.592610135076e-05
8.09897379926664e-06
-2.20688920167911e-05
1.68104329488845e-05
-3.2786249433046e-05
-1.12123869825023e-05
-2.91023184947044e-05
-1.70926821728995e-05
-3.66783920831577e-05
-2.92547207282136e-05
-3.36880328664755e-05
-3.66483056699807e-05
-1.83244782262978e-05
-1.57200606185272e-05
-2.15644197660067e-05
-2.85634907538918e-05
-1.79061932844313e-05
-5.81334368468431e-05
-4.16074621563412e-05
-4.39796915024087e-05
-3.68143878247938e-05
-3.04603231268585e-05
-4.12171914390879e-06
-5.81232176037363e-05
-2.68008808386474e-05
-1.1679628598756e-05
-3.15280819212869e-05
-2.95757316031926e-05
-3.81721550507207e-05
-4.96914350866662e-05
-4.49336859242094e-05
-4.41232853265724e-05
-1.57549030694942e-05
2.29962180143361e-08
-7.53368366011459e-06
-3.24014873197946e-05
-3.78299888789706e-05
-3.08589036522407e-05
-2.96756509707147e-05
-3.21909986908878e-05
-3.85380020895916e-05
-3.70298444241672e-05
-4.94281869550875e-05
-3.55227293165077e-05
-2.79534652027227e-05
-2.80217145845688e-05
-2.81616978377216e-05
-3.39664620932432e-05
-2.58257728035552e-05
-1.91366807458252e-05
-3.91685602377753e-05
-2.20131777260969e-05
-1.27954779130846e-05
-3.43820800797496e-05
-2.52900984268396e-05
-2.57226689710084e-05
-1.56386902180873e-05
-1.21514505565549e-05
-1.80276623648315e-05
7.21876912590035e-06
-4.46613484432513e-05
-2.74336724858079e-05
-1.3663636355978e-05
-3.22586045583821e-05
-7.12978340453439e-05
-1.12320761991091e-05
-4.73980529568725e-05
-4.05816374112235e-05
9.44383439205175e-07
-4.14168403177834e-05
-5.46552000668362e-05
-4.67576956150266e-06
-1.1157213157041e-05
-2.23288066088792e-05
-2.59206163834084e-05
-6.37987389612719e-05
-1.76214317021038e-05
-2.74686320827526e-05
1.18075588707357e-05
-4.93608399830749e-05
-3.53583191184544e-05
-1.78652863361307e-05
-3.0497263478971e-05
-1.48998772902825e-05
-4.20697046499394e-06
-5.24035532417306e-05
-4.20707795751406e-05
-1.08173920305217e-05
-6.33339153193238e-05
-1.55233000943494e-05
-3.37268787173286e-05
-1.89403799233948e-05
-2.16273798888804e-05
2.12650012081525e-05
-1.33571973269156e-05
-5.46864449960741e-05
-5.9678052494222e-05
-3.82582970963288e-05
-3.44815081800819e-05
-4.72956973746423e-05
-3.20475963513414e-05
-5.81556277880487e-05
-1.17157782909401e-05
-2.59336457607083e-05
-3.00542137430664e-05
-3.08365566255342e-05
-1.04261499565772e-05
-1.32958018118381e-05
-3.64322338076643e-05
-5.32270595838056e-05
-9.86210147961922e-07
-3.23815378483638e-05
-2.61870116726298e-05
-2.57407091354399e-05
-5.75008158606323e-06
-8.25031081092994e-06
-1.85092833801625e-05
-2.78654956379463e-06
-5.01372547362465e-05
-5.38434018995065e-05
-3.36161321219593e-05
-1.43346953225477e-05
-3.40272852355666e-05
-2.40116193743798e-05
-3.87333734183725e-05
-1.48817029095231e-05
-3.09654025413988e-05
-2.14774980920715e-05
-2.35380060028123e-05
-4.28789597128583e-05
-3.43781431445515e-05
-4.78372031425786e-05
-1.07064531921788e-05
-3.18717705655978e-05
-4.28238956858736e-05
-2.03119276457254e-05
-2.17797271189681e-05
-5.9849796453545e-05
-4.49148755025634e-05
-4.18696154535088e-05
-1.23224059425535e-05
-2.53459653436737e-06
-3.35168259357412e-05
-3.31091332983854e-06
-3.11885224577136e-05
-7.26077736715405e-05
-1.57544413142584e-06
-3.51926859899857e-05
-6.16926996325355e-05
-2.18365150193158e-05
-3.39565687534261e-05
-3.95303059427421e-05
-4.08940039517477e-05
-4.58960694590532e-05
-4.10736577441504e-05
-4.19213227561427e-05
-1.75069266919354e-05
-4.4462477328603e-05
-3.22429848607477e-06
-5.38390511292909e-05
-1.88924833503271e-05
-3.44317521871516e-05
-1.59022949324462e-05
-3.15155180215231e-05
-4.69452878943312e-05
-2.22789591264207e-05
-2.00301173142567e-05
-5.96624120331012e-05
-3.42695702438716e-05
-3.92062233041375e-05
-3.37796591392956e-05
-3.55700484051483e-05
-3.56188945456598e-05
-3.66963706152172e-05
-1.54160619889872e-06
6.12236289473976e-07
-9.21113475407695e-06
-7.04444718503029e-05
-4.09187150871628e-05
-3.43622584656363e-05
-5.26833780722704e-05
-2.88417844472379e-05
-3.17244849471352e-05
-3.49956607312406e-05
-1.72931657239776e-05
-3.63787565495167e-05
-3.92198971676572e-05
-5.07560332684738e-05
-1.07435581476079e-05
-2.49648662637315e-05
-5.56379040994082e-06
-4.39321579107396e-05
-4.52510515558891e-05
-2.57391722316992e-05
-1.29744823355377e-05
-2.44071278587365e-05
-2.66749356064268e-08
-4.24819142392502e-05
-1.2459268835202e-05
-1.79978087838628e-05
-5.4986059344485e-05
-2.20097053908379e-05
-2.04159701244326e-05
-3.9290508393946e-05
-3.83560681203404e-05
-3.83309065774214e-05
-1.77821164160723e-05
-2.62778904892686e-05
-6.22433935633564e-05
-3.93189357621914e-05
-3.53243460269558e-05
-5.10210035400296e-05
-2.36692130177146e-05
-3.07913984096367e-05
-2.56032901102511e-05
-3.63003897674272e-05
-2.11393366425882e-05
2.42657551023338e-06
-5.38618934463535e-05
-3.33735307822759e-05
-2.9318124164516e-05
-2.62428553044503e-05
-2.22803289101049e-05
-1.2981790982139e-05
-3.67998616886265e-05
-5.99774667316901e-05
-3.19984270086726e-05
-2.67093471142566e-05
-3.21141183731185e-05
-3.6612194951111e-05
-2.69448703206699e-05
-1.14751167082167e-05
-3.05865252691469e-05
-3.64298263262009e-05
-1.23689264140447e-05
-2.81477724043006e-05
-4.37958758261988e-05
-2.12958200135065e-05
-2.07446679506105e-05
-4.47225130073266e-05
-2.59802533796669e-05
-4.86662324797368e-05
-2.88781945803632e-05
-3.83125233298761e-05
1.11537878005519e-06
-5.45285144960539e-05
-3.89288986790216e-05
-2.35507902227548e-05
-5.25846771355245e-05
-6.55975167625454e-05
-3.65208918733462e-05
-2.28932654207183e-05
-2.40138898560717e-05
-3.90936809179112e-05
-2.13129218731537e-05
-4.72573400035088e-05
-1.42139228522462e-05
-5.86707923985744e-05
-2.9229924533335e-05
-3.2277047906061e-05
-3.11627423562808e-05
-2.62463476144769e-05
-1.86074757503029e-05
-4.75445347940613e-05
1.60870195248381e-06
-4.08459058007032e-05
-1.61346356011838e-05
-3.65488569891843e-05
-3.69940778750415e-05
-7.21642703954117e-06
-1.63018438354814e-05
-2.25327599558971e-05
-1.87914574755915e-05
-3.6097058239474e-05
-5.23304388616199e-05
-3.36325102510219e-05
-2.87753620558263e-05
-2.72870327953198e-05
-5.02994875389891e-05
-1.03172704623201e-05
-3.27487287374544e-05
-3.73109234725232e-05
-2.36664681001586e-05
-2.5644946908615e-05
-3.39845708231851e-05
-2.1915732837026e-05
-4.79484901954792e-05
-2.87214286654049e-05
-5.65172875293736e-05
-3.07002894418713e-05
-4.01515517373676e-05
-3.13345780644001e-05
-2.78276079673668e-05
-2.90539484651097e-05
-4.28350082520456e-05
-2.56547242116243e-06
-9.86997127244834e-06
-1.99281364230818e-05
-1.90104643460663e-05
-2.86176909578959e-05
-4.056381472135e-05
-6.32973657077418e-05
9.68447906260884e-06
-4.87190638915262e-05
-6.15616714744621e-05
-7.03416682387686e-06
-3.52803906718521e-05
-3.32034068610216e-05
-1.29000186880061e-05
-1.66468439731957e-05
1.68882657226743e-05
-3.19003914301467e-05
-1.47920129295625e-05
-4.46989832890435e-05
-3.29762461000935e-05
-7.09872473355409e-06
-2.14455395479935e-05
-2.20441176065267e-05
-4.26247502009177e-05
-4.40309185150228e-05
-1.09857440032016e-05
-2.35168580942852e-05
-4.25876743433968e-06
-2.09494934113031e-05
1.71391602521218e-06
-4.50831899846157e-06
-5.85782826098477e-05
-2.43616093803586e-05
2.22110069480288e-06
-3.2168157875767e-05
-2.19017508166083e-05
-3.36085205170412e-05
-1.31861266658739e-05
-3.52937504619584e-05
-2.68030783937235e-05
-2.8918890748909e-05
-4.2793976560137e-05
-5.15085107080594e-05
-1.37897270221302e-05
-1.7057547553547e-05
-3.75167029439373e-05
-2.354586896947e-05
-2.21812134393235e-05
-2.61366153843766e-05
-1.35251160550552e-05
-2.1423146700239e-05
-1.15416254440407e-05
1.46193599397062e-06
-2.50410795606278e-05
-2.16955503791411e-05
-4.22915192368229e-05
-3.64677824758026e-05
-3.14107790360205e-05
-2.44929426659821e-05
-2.57641716111022e-05
-1.14429019402303e-05
-5.5346173994254e-05
-2.3525411929947e-05
-2.74800761174207e-05
-3.51969490468144e-05
1.05457133535213e-05
-1.39394322189801e-05
-9.459908697279e-06
1.01896982337648e-06
-1.98930102769567e-05
-1.26725739890132e-06
-1.07466282696368e-05
-1.57358127302889e-05
-4.19544782676362e-05
1.40313066086423e-05
-4.41973256623695e-05
-1.05092642604856e-05
-4.54788999174899e-05
-2.29989962235556e-05
-6.87083296974081e-05
-1.3308287956824e-05
-2.47741661223095e-05
-3.1777191829558e-05
-1.3648904645329e-05
-4.77203030633774e-05
-1.03248421468798e-05
-4.8825426400159e-05
-1.31751875837001e-05
-2.39392843063219e-05
-4.17368323996746e-05
-4.10325285270654e-05
-4.54597740067911e-05
-1.88431446128741e-05
-4.52941399172106e-05
-2.30126981472091e-05
-5.30146080072024e-05
-2.1428609462633e-05
-1.87215859308611e-05
-5.67625439545534e-05
-6.63411066659205e-05
-2.36396441452004e-05
-4.70880625769223e-05
-4.14967509647465e-05
-4.92933637876501e-05
-3.92625172093408e-05
-1.01594927899578e-05
-1.22418298557415e-05
-3.10765558723851e-05
-1.80198990915978e-05
-1.24510998351216e-06
-4.47788638278748e-05
-2.05761127817165e-05
-4.87346983809667e-05
-5.86755761255388e-06
-2.82213994198505e-05
-1.10058713735898e-05
-2.10332093925433e-05
-5.70679081655366e-06
-2.68760250158055e-05
-2.45200016805838e-05
-2.42782011021053e-05
-2.47899642611901e-05
-2.5453018692544e-05
-2.37771207783997e-05
-2.13276872432623e-05
-3.05654830708973e-05
-2.29591933502952e-05
-4.02986868045409e-05
-5.37955946668291e-05
-2.6346017877225e-05
-1.64756791555654e-05
-2.61426591126964e-05
2.54533516778646e-05
-5.03923721263658e-05
-3.46322027893936e-05
-1.28539895000003e-05
-1.90538921087034e-05
-2.30270601091046e-05
-2.71069421746224e-05
-2.78510295277121e-05
-3.42674280880792e-05
-2.2908580917794e-05
-3.85183282374103e-05
-2.81094957755435e-05
-2.43984462712163e-05
-2.14696825447781e-05
-3.4659007132193e-05
-1.02517654891221e-05
-5.21009234088278e-05
-1.83544251068476e-05
-2.10642481299177e-05
-2.70094107699458e-05
-1.05353453475324e-05
-2.34376324484246e-05
-2.3060251361338e-05
-3.43944809666106e-05
-2.66832608195804e-05
-6.02566791753377e-06
-3.73179982758617e-05
-4.58528515024843e-05
-3.01176879951561e-05
-3.62264487958271e-05
-1.25028233128458e-05
-1.5428627175794e-05
-5.45150937320856e-05
-3.70543591537457e-05
-3.37065314022388e-05
-2.40806706320695e-05
-9.81957270554809e-06
-3.9830956794988e-05
-4.58322866687697e-05
-4.20287706843617e-05
-1.0727974523046e-05
-1.98158599723691e-05
-3.41830054470158e-05
-5.01367889787117e-05
-3.73735846501654e-05
-2.63389034677351e-05
-3.47551983403901e-05
-4.21819398921837e-05
-2.79335036872482e-05
-1.67930845765636e-05
-3.71517205146623e-05
-4.04443505686294e-05
-3.6534720632346e-05
-1.21523358505663e-05
-3.24471246284678e-05
-2.14011233915932e-05
-2.41521321096234e-05
-4.12151370386311e-05
-3.46969731098095e-05
-5.4367726977206e-05
-4.52595257088589e-05
-1.7103850761759e-05
-5.13113908826489e-05
-4.68782311283189e-05
-3.44688931155865e-05
-1.95387273752001e-05
-2.58756470800423e-05
-1.59240772286274e-05
-1.85257593940262e-05
-2.87339712320234e-05
-3.53839724909492e-05
-2.44228238762771e-05
-5.10661886359836e-05
-1.41379067410823e-05
-1.60055865639166e-05
-2.7764433211415e-05
-3.6858860997262e-05
-2.2172531746348e-05
7.26105959309027e-06
-1.25063852762472e-05
-5.65962157970707e-05
-2.97705447494214e-05
-1.54887492285275e-05
-3.90802557596167e-05
-4.09515013513715e-05
-3.99019910851928e-05
1.10332849323202e-05
-1.80237652276652e-05
-1.57035710918825e-05
-2.79758994350723e-06
-3.34776690968179e-05
-2.41391833801133e-05
-3.38504100271082e-05
-3.10817878477153e-05
-7.89339875385033e-06
-1.05768631526094e-05
6.7681354103895e-06
-3.04747768659583e-05
-2.78172511876663e-05
-6.12271973023311e-05
-2.1928351716629e-05
-3.24157061306651e-05
-4.30921035904202e-05
-1.90488493324942e-05
-1.48630942696611e-05
-5.00726356756521e-06
-2.85469376512153e-05
3.73188872880239e-06
-4.66998452071259e-05
-1.77325129790542e-05
-7.42821673431525e-06
-4.76373050430458e-05
-2.70426203088653e-05
-1.83056712425197e-05
-4.35270271395031e-05
-4.02513404532915e-05
-2.17722215773793e-05
-3.79167636428716e-05
-4.23765343232178e-05
-8.74474924783562e-06
-2.94056877481133e-05
-4.8340589417266e-05
-4.20117462307988e-05
-4.35543596061936e-05
-2.68666584217181e-05
-3.87462547035676e-05
-1.51790740994388e-05
-2.85938009134559e-05
-6.1111604180718e-05
-8.06098401578409e-05
-4.31065481191639e-05
-1.98700099330215e-05
-3.24235748435191e-05
-2.46523916620325e-05
-4.80562333741769e-05
-6.877122181281e-05
-2.04502519709263e-05
-5.50129663246372e-05
-6.4315012605526e-05
-3.67380314559402e-05
-9.44629946194642e-06
-5.18193606468307e-05
-2.7297698783871e-05
-2.71258697747183e-05
-2.29236693011302e-05
-2.93503898898698e-05
-2.17713450426557e-05
-6.11626529492397e-05
-2.21157372577118e-05
-2.98071718194486e-05
-4.67767523079758e-05
-3.58501690980351e-05
7.57609935682246e-07
-1.25171711817005e-05
-3.93371623780041e-05
-3.24967267906788e-05
-5.51862477140244e-05
-3.02413792334527e-05
-6.88877580461063e-06
-1.3358074435661e-05
-2.81610272695552e-05
4.70632275147901e-06
-3.42235436173675e-05
-2.07885634443399e-05
1.39044562276767e-05
-2.38773225451066e-05
-1.96981966908425e-05
-4.81946510184538e-07
-7.24344737634987e-05
-4.13037830215205e-05
-5.06809461150453e-05
-5.70170398762267e-05
-6.07950041417997e-05
-5.64653747040659e-05
-2.91292891710754e-05
-2.33708115965721e-05
-3.65595500322148e-05
-2.48620045552645e-05
-6.24901649294041e-05
-4.77977730803366e-05
-2.56173101333362e-05
-1.5352660402184e-05
-1.97981209234266e-05
-4.74627652546107e-05
-3.26822839839695e-05
-4.71647822324095e-05
-5.73942224978216e-05
-4.42374598653517e-05
-2.55627726438419e-05
-2.73600762862816e-05
-6.29686345949813e-05
-2.31472063631475e-05
-3.67407758940702e-05
-3.78022089627513e-05
-5.29076377418918e-05
-4.58637389572836e-05
-4.26470837043777e-05
-2.80316360551613e-05
-2.32382403891268e-05
-2.27837377111856e-05
-4.85799774851956e-05
-2.88463127868389e-05
-2.00378910837388e-05
-1.75630046675624e-05
-3.79625675861367e-05
-1.8040345393326e-05
-1.53459118723145e-05
-6.22123348878923e-05
-4.96306880416402e-05
-4.58808158909649e-05
-4.480519390478e-05
-5.30007801725055e-05
-3.04610433258306e-05
-2.36049716821551e-05
-4.14491191112454e-05
-1.69155875360911e-05
-1.56632910513207e-05
-8.88334153932878e-06
-3.04521656553838e-05
-1.2156623151652e-05
-1.10242875404048e-05
-2.74506158964172e-05
-5.29407399823265e-05
-2.81534347390048e-05
-4.28584082257867e-05
-4.78141003803681e-05
4.20939281434985e-07
-5.33021519099855e-05
-5.19367670944771e-05
-1.80538547075082e-05
-4.11803005489985e-05
-4.26123396230361e-06
-1.19875741095194e-05
-3.70543666607768e-05
-2.63004785037748e-05
-4.79502507009952e-05
-3.5690135110162e-05
-6.84927656513524e-07
-4.65644799533139e-05
-7.45202305399265e-05
-5.11564059405441e-05
-2.30889686116764e-05
-8.20066837264358e-06
-3.34804877999309e-05
-2.72805427778678e-05
-4.08404354345432e-06
-2.8980382142725e-05
-2.09646646673305e-05
-3.21162406068781e-05
-1.89891667333978e-05
-1.80608960328552e-05
-3.20189523453066e-06
-3.46957488514802e-05
-4.01988206403006e-05
-1.99390376990119e-05
-3.4503876194104e-05
-4.06253310806967e-05
-4.92838626536257e-05
-5.67467718663741e-06
-1.71359003400718e-05
-8.6863835500992e-07
-1.39167793988117e-05
-1.06176899744225e-05
-2.11624738140302e-05
-2.92710549609805e-05
-3.37611713110836e-05
-9.59230370593619e-06
-2.16772844428594e-05
-5.3673219754838e-05
-1.61512049617418e-05
-2.18984292618144e-05
-2.85497549637427e-05
-4.52221412771691e-05
-2.68083152497089e-06
-1.58723665053266e-05
4.89385809273928e-06
-2.87063911640596e-05
-5.73488846995584e-05
-2.6115285020555e-05
-1.63547812312492e-05
-1.35730691871538e-05
-2.8946441988481e-05
-1.33658083424055e-05
6.85929014239769e-06
-3.35478676215694e-05
-2.23601639058091e-05
-5.00640767605017e-05
-5.82680541543466e-05
-5.18140170647636e-05
-3.47487896720186e-05
-1.6948164185288e-06
-2.71847031654124e-08
-3.43559153716252e-05
-3.66617332072627e-05
-1.45998837324161e-05
-3.32061275890207e-05
-4.29867368148255e-05
3.52953593148819e-06
-2.96004952915243e-05
-4.50196457163317e-05
-3.15032591904883e-05
-1.79156162989088e-05
-3.47908207984384e-05
-4.62773749245211e-05
-2.81217430235967e-05
-1.45055452160588e-05
-4.92585635869189e-05
-2.66752520444244e-05
-5.92331300450729e-05
-2.00845667508213e-05
-1.38757501810306e-05
-4.02749639480947e-05
-4.09656610612695e-05
-3.3962480340742e-05
-2.9301593150799e-05
-8.4177714491115e-06
-2.42490836944024e-05
-5.4644710838657e-06
-1.27113579711585e-05
-2.585171570846e-05
-2.65678147082302e-05
-2.60432888296571e-05
-4.10688982394742e-05
-3.82154075993931e-05
-3.42070402940001e-05
-3.37482261323052e-05
1.34262106164662e-06
-2.9613841362768e-05
-3.87005531574342e-05
-2.34328099863471e-05
-1.3492868668116e-05
-5.09192840278141e-06
-2.98355897367707e-05
-3.23591996532391e-05
-3.19736144082843e-05
-2.97628405330398e-05
-3.41430439586667e-05
-3.36743084398772e-05
3.54637810817308e-06
-1.21865283001275e-05
-1.66882631921539e-05
-2.74472973051093e-05
-5.47170406747534e-05
-2.47647305623697e-05
-1.17660096028093e-05
-4.1246903819591e-05
-4.44285318174542e-05
-2.4319810535701e-05
-1.06431361973597e-05
-7.53628580983662e-06
1.45620135397896e-06
-3.46593578083167e-05
-2.67542831011442e-05
-4.62177587716123e-05
-5.29255123640399e-05
-4.26065476802937e-05
-5.16899373114254e-05
9.65762112945524e-07
-2.57967086012243e-05
-2.45026735149819e-05
-3.36129774755423e-05
-3.13953940652081e-05
-2.01355963892767e-05
-1.59376088644466e-05
-3.14098782349345e-05
-3.03188445469678e-05
-4.81424527275752e-05
-3.31162373163676e-05
-2.91462709985626e-05
-2.3750816686828e-05
-4.35526774730015e-05
-1.49698780846026e-05
-3.64421570427418e-05
-1.37658655456886e-06
-5.87501978203827e-05
-1.69986014465538e-05
-3.22551870995159e-05
-2.82927206562456e-05
-4.05248290452775e-05
-3.26095769741525e-05
-3.93763382517316e-05
-7.92898517033906e-06
-3.09940452818522e-05
-4.28765403171373e-05
-3.28698336689743e-05
-4.05073801586859e-05
-4.82079458204067e-05
-1.09814798938258e-05
-4.80372403826572e-05
-3.23684633871027e-05
-7.07103674757762e-05
-2.00443455176874e-05
6.0811214856309e-06
-3.51834283658983e-05
-3.31778771305259e-05
-2.01430611604486e-05
-4.42610295937682e-05
-4.10711447055039e-05
-3.57675095521744e-05
-1.43228950628844e-05
-2.8895617923769e-05
-2.15580569471315e-05
-2.49417955852892e-05
-3.87311996177401e-06
-7.08568677297075e-06
-1.75267751614946e-05
-4.09536672452543e-05
-2.93094683427421e-05
-1.68241631134193e-05
-1.5557455095399e-05
-1.06510943559903e-05
-2.35302824267893e-05
-5.81362807828641e-05
-3.79273303721121e-05
-5.28978594298909e-05
-1.80188875318593e-05
-1.52914638509364e-05
-4.50208295501598e-05
1.01967677329779e-06
-2.00863990505342e-05
-3.83826972035239e-05
-4.68354487006958e-06
-3.78057426892316e-05
-3.71349983401796e-05
-1.20279605257333e-05
-1.02124577800092e-05
-5.45303939379065e-05
-3.59849015642951e-05
-5.01132937529097e-05
-1.83257030383845e-05
-1.870778895313e-06
-4.90489806320112e-05
-5.47169716786106e-05
-6.3319457999738e-05
-5.09077694203023e-05
-2.25650884704715e-05
-3.94363000503555e-05
-2.34891104769928e-05
-3.73407620415711e-05
-1.17747037807284e-05
-1.76765261974449e-05
-4.90553188587317e-05
-4.99363260279617e-05
-1.68930786381967e-05
-1.60069117707242e-05
-3.11071226587994e-05
-3.60911931856004e-05
-4.28038599489071e-05
-2.3988821445126e-05
-3.31666852206147e-05
-4.16699286835932e-05
-3.05346088615649e-05
-1.53920814176127e-05
-3.10741762719391e-05
-2.18769567824599e-05
-3.45442774712414e-05
-4.09312769580489e-05
-2.94609790539069e-05
-3.78059462657998e-05
-6.54450673043008e-05
-4.3029743549465e-05
-9.47118546526002e-06
-5.53543953203932e-05
-3.57026141566998e-05
-4.04152180997972e-05
-4.98264509678385e-05
-1.28144675967094e-05
-2.24702453389605e-05
-1.58524493269544e-05
-3.40694544249762e-05
-4.54337026296044e-05
-4.00828839005866e-05
-2.63166758533459e-05
-2.02047416958044e-05
-3.15426644305997e-05
-5.6990770298238e-05
-4.45855444259656e-05
-1.47627106280359e-05
-1.20088635582016e-05
-4.72267045875966e-05
-1.70691139577945e-06
-3.74775195952664e-05
-1.9440510962482e-05
-1.91230192419267e-05
-4.77781554280732e-05
-3.35990969517184e-05
-1.56746905870221e-05
-2.90748448951932e-05
-4.69625440937611e-06
-8.06852844662319e-05
4.92494100152752e-06
-6.0967912928988e-06
-3.73811572981036e-05
-2.86058248084117e-05
-3.68845472854162e-05
-4.72497359582018e-05
-3.57845108156388e-05
-1.99039931194463e-05
-5.95221684710937e-05
-1.02517449565154e-05
9.45788952183161e-06
1.88142027083298e-06
-4.51609409748454e-05
-9.83884709169625e-06
-2.1940044239556e-05
-5.06441893360464e-05
-1.51847720086421e-06
-3.1472373275461e-05
-2.27668972197592e-05
-1.5098776014051e-05
-2.24771608965475e-05
-1.79826805990107e-05
-4.34372597465028e-05
-1.78167893393304e-05
-2.23925027169082e-05
8.08766504737923e-07
-2.12161801797083e-05
-8.68003726985846e-06
-3.61376572905017e-05
-2.8682867646725e-05
-2.47747360784245e-05
-1.09480589102868e-05
-1.8141027053323e-05
-3.77688031186094e-05
-5.21688989362026e-05
-2.40499408902467e-06
-2.63567169630461e-05
-2.10156868607928e-05
-2.74095923351772e-05
7.52271000439163e-06
-4.77761286410715e-05
-3.53066952631651e-05
-3.57959299958794e-05
-2.59942283133387e-05
-3.87308303264452e-05
-2.46074830897765e-05
-2.6996283296964e-05
-5.16278682285688e-05
-3.17518892455198e-05
-1.3843833104878e-05
-5.189209539764e-05
-3.00319982084913e-05
3.04797537359846e-06
-1.1918221855578e-05
1.78032786494668e-06
-4.77620693334529e-05
-5.81994533357063e-05
-4.40665783072119e-05
-4.26918346810284e-05
-1.81344170189085e-05
-2.87906111799889e-05
-3.99941697685936e-05
-2.22309121315873e-05
-3.3964806410005e-05
-1.10256090616961e-05
-4.65139625504954e-05
-4.836209590443e-05
-3.21543067599917e-05
-5.27253695002402e-05
-3.6580461686834e-05
-5.25875285655483e-06
-1.21970559844578e-05
-3.14660258614968e-05
-1.68484009263308e-05
-5.40123124557385e-05
-2.12091972251759e-05
-1.94537780571102e-06
-7.68312870971707e-06
-3.809328134429e-05
-4.2704620640141e-05
3.32198921112683e-06
-2.45130025871446e-05
-2.76550691826436e-05
-1.01782262276439e-05
-3.76388881032434e-05
-1.6096280722975e-05
-5.38957676691138e-05
-2.51422363030533e-05
-1.80225592208512e-05
-5.2512897527865e-05
-3.98783395390365e-05
3.02783716146057e-05
-3.70506798761139e-05
-3.05691498970533e-05
-6.65538102664293e-06
-1.34809666446788e-05
7.05633814222265e-07
-5.67081896106201e-05
-4.57687955051619e-05
-2.0760385548201e-05
-3.38512651191957e-05
-4.37055792406284e-05
-6.2838917924998e-06
-7.86828350496428e-06
-1.71126750244426e-05
-5.98662841501375e-05
-3.23692721737833e-05
-1.47336927610793e-05
5.44840205079722e-07
-2.38602355582035e-05
-2.1782935152854e-05
-3.06852091236662e-05
-4.68521388784025e-05
-5.27208452490954e-05
-4.69461184985982e-05
-1.5821539043929e-05
-3.61769836769134e-05
1.18987526127591e-07
-2.71893415873797e-05
-7.15711866885401e-05
-4.00673659071125e-05
-2.98896354641896e-05
-4.65610148089877e-05
-4.30815609604523e-05
-4.84085317018991e-05
-2.63076368448737e-05
-2.18266369519565e-05
-3.57793408533512e-05
-7.00244318505703e-05
-5.36569013007471e-05
-2.0480413101609e-06
-1.92048799087631e-05
-8.78268838324808e-06
-4.32511349744979e-05
-5.33281034632492e-05
-8.50769051663915e-06
-2.3810637941959e-05
-3.73772863169408e-05
-3.31611576141901e-05
-4.94438125922346e-05
-2.32974880445461e-06
-3.96144417160543e-05
-3.23317700799055e-05
-4.85757046602782e-05
-1.68299269363908e-05
-2.40093729524343e-05
-2.44320079864358e-05
-9.4725218929315e-06
-4.69842224781377e-05
-4.35376343921654e-05
-3.25547214542035e-05
-4.71068632628362e-05
-2.93666465251968e-05
-4.98042063986674e-05
-4.17911981216439e-05
9.75648650930413e-07
-1.60915593565347e-05
-2.34810764256779e-05
-2.98166022831477e-05
-1.57029234099849e-05
-1.31728610656799e-05
-9.24913815352706e-06
-2.1004741146066e-05
-1.41999504720204e-05
-1.79959369138599e-05
1.12829016139244e-05
-3.70165852450248e-05
-3.01866681756542e-05
2.84906795397742e-07
-3.02907087830013e-05
-1.59723804711861e-05
1.60420212009006e-06
-3.02226822463728e-05
-5.67543051414897e-05
-1.8965248101063e-05
-1.1876354906582e-05
-5.07747889382983e-05
-3.17363400003823e-05
-4.03467550344812e-05
-3.22151147623258e-05
-2.79426962605333e-05
-4.4709809205087e-05
-7.60030205072898e-06
-2.79628781004463e-05
-1.90521438697651e-05
-3.71745418780588e-05
-3.28086009881255e-05
-3.06683262963612e-05
-1.25407317167748e-05
-2.92434721979774e-05
-4.93453859384671e-05
-5.14445838803306e-05
-3.82756776562632e-05
-3.08448788515742e-05
-3.87460890629996e-05
-3.47393198325435e-05
-3.30644308571457e-05
-3.424458707749e-05
-4.33540803432244e-05
2.05995130400067e-05
-1.15946541493166e-05
-1.7505629321099e-05
-5.66486728549993e-05
-4.12931719771161e-05
-2.04872812880515e-05
-2.85290034685933e-05
-4.40543722410777e-05
9.99509584530188e-06
-2.02330215664746e-05
-3.77248723401702e-05
-2.24469867913652e-05
-2.97361666208305e-05
-2.51964745636618e-05
-4.3020254677602e-05
-2.84058862980108e-05
-3.87370594813507e-05
-4.72375407202111e-05
-3.81824227032417e-05
-5.77492811722616e-05
-4.03068126778575e-06
-1.68062460606136e-05
-3.49380953703177e-05
-6.22949776704304e-05
-4.1862499359063e-05
-2.18664814868694e-05
-1.22949717415061e-05
-3.48908073359681e-05
-5.31047569067954e-06
-5.26879719773288e-05
-1.80246909620787e-05
-5.21814301717813e-06
-6.25993349940478e-05
-6.29254338988181e-06
-9.65251308682342e-06
-3.97645727004813e-05
-3.20236187000408e-05
-4.92868579443475e-05
-2.73462182720826e-05
-4.37175803233065e-05
-5.60652329298332e-05
-5.57690193201236e-05
-1.98132076515792e-05
-2.32304588305219e-05
-2.45554493128896e-05
-2.2702322626162e-05
-5.71467764381371e-05
-5.49676232336043e-05
-2.91263429045314e-05
-2.67746264482779e-05
-3.10855230006919e-05
-3.39403195691366e-05
-4.55310326987815e-05
-1.01087579079598e-05
-5.95331759218923e-05
-4.60078600842286e-05
-5.75565958182281e-05
-1.94204522900064e-05
-3.50113599026922e-05
-4.79041417612405e-05
-2.54955738098232e-05
-6.25997586185228e-06
-2.17143313527756e-05
-3.01343016104403e-05
-5.76941968650087e-05
-5.23748009217149e-05
-1.35236893830172e-05
-2.07206238960377e-05
-3.94992832737866e-05
-2.43997820606988e-05
-2.65571576169068e-05
-4.28767422494206e-05
-4.39123982182625e-05
-5.26870541952799e-05
3.58006665865117e-06
-2.23549967448177e-05
-5.89861697742713e-05
-2.91883491736747e-05
-3.07407013973412e-05
-3.47070897503315e-05
-6.99503212905552e-05
-1.69605172806316e-05
-6.27001431088152e-06
-1.89313617031831e-05
-2.51519339696836e-05
-1.46274064301826e-05
-3.38841371547703e-05
-3.12851065428347e-05
-4.37160141045079e-05
4.25821948840069e-07
-5.58628371260298e-05
-4.604653993058e-05
-3.85799366143007e-05
-2.83532859124515e-05
-5.48748736984883e-05
-5.54202283937134e-05
-3.67075631570841e-05
-3.3209789491471e-05
-5.95841770749001e-05
1.82129334062215e-06
-6.92918721999761e-05
-2.70588466223713e-05
-2.20428203573956e-05
-4.55448394324178e-05
-1.72878534582051e-05
-5.6289645714219e-05
-8.95844059754101e-06
-1.35303931363237e-05
-2.30269207285328e-05
-3.05979883479866e-05
-3.80336575877861e-05
-9.43505003889456e-06
-8.69758755160876e-06
-5.20731770952287e-05
-6.40744445449036e-05
-2.38912900700014e-05
-3.1896852767421e-05
-6.59667192660929e-05
-3.5857813995404e-05
-2.87833115473062e-05
-4.18578099279563e-05
-1.274666702729e-05
-2.30397442114251e-05
-2.39685814422796e-05
-2.3352580248846e-05
-3.93221947067983e-05
-3.09710106956547e-05
-5.79229043690273e-05
-3.2940032363639e-05
-2.53373193702243e-05
-8.44668061152649e-06
-3.05105601759812e-05
-2.87135162250537e-05
-3.51059235210791e-05
3.98874251132081e-06
-2.81612102651868e-05
-2.94369675729548e-05
-1.98889457258562e-05
-2.53555400016323e-06
-1.68059772768868e-05
-2.56364230354033e-05
1.15104045718091e-07
-3.89668147274407e-05
-1.69726906750889e-05
-1.61441252509705e-05
-2.12444739892355e-05
-1.51189422474557e-05
1.31149039624832e-05
-3.59386208951592e-05
-1.58320728047718e-05
-3.50900015195198e-05
-2.69677515959967e-05
-1.83165601158341e-05
-1.65691679678526e-05
-3.78045729513347e-05
-2.22329734349495e-05
-4.5349286028381e-05
-6.2905199634859e-05
-2.26693243953991e-06
3.05142625378397e-07
-3.90372068453084e-05
-3.531691678704e-05
-2.71802204573321e-05
-2.50606305375433e-05
-2.24622317050154e-05
-2.07025049335849e-05
-8.47494539279874e-06
-3.45839859274301e-05
-2.98674153664823e-05
-3.41265770843418e-05
-3.84206838750806e-05
-3.81000034708018e-05
-2.37897506360997e-07
-5.94933114794345e-05
-3.82189847155547e-05
-3.61990753285876e-05
-2.7965750933789e-05
-2.02580054821555e-05
-4.42082289435733e-06
-4.0692681824525e-05
-4.0067993727039e-05
-5.11721400538853e-05
-4.19169662805143e-05
-1.6264551214646e-05
-9.45071008842705e-06
-5.40023232898307e-05
-5.4579087025361e-07
-1.19222702884578e-06
-2.90757901669893e-05
-1.77102955515791e-05
-4.04241231379923e-05
-3.6442269205608e-06
-1.02588472505807e-05
-3.93935003066235e-05
-5.00674622406462e-05
-1.87716797797448e-05
-3.57052090858296e-05
-1.77418463124228e-05
-3.88456779013605e-05
1.7293510468242e-05
-5.77769715073039e-06
-4.03519893257403e-05
-2.66746190964251e-05
-1.48922700734817e-05
-2.42687710307749e-05
-5.83131121505262e-05
-3.80251131370939e-05
-1.97302043452042e-05
-6.51616199669032e-05
-1.11376442738006e-05
-9.29874765937914e-06
-4.87422027960652e-05
-2.51795397534537e-05
-2.81663322452671e-05
-1.69188171140465e-05
-2.74980448463114e-05
-4.08663470502396e-05
-1.32819347721196e-05
-2.69360727241949e-05
-3.82621101646014e-05
-2.24336279511171e-05
-4.07894191812669e-05
-2.86576781675036e-06
-2.65345269075507e-05
-4.13040473401154e-05
-5.27877727524168e-06
-1.71468239958678e-05
-2.63370226594556e-05
-5.43437939594336e-05
-3.91053282052234e-05
-2.75457702671642e-05
-4.31053349327806e-05
-3.92024994157785e-05
-7.49417270070176e-05
-4.10560433846607e-05
-4.77609821212886e-05
-4.3795471044819e-05
-1.18744250794196e-05
-6.47563563110256e-05
-4.35819797816954e-05
-2.45148898020442e-05
-1.09116198788499e-05
-2.16144854796191e-05
-8.68189768442331e-06
-4.16489779456793e-05
-2.74703148321579e-05
-2.23750355816411e-05
-2.98422940977195e-05
-4.40532207579763e-05
-2.42145639964244e-05
-4.47527185020599e-05
-5.62268862261256e-05
-3.11309129315045e-05
-4.03966812024796e-07
-1.88788011836756e-05
-3.16434542334227e-05
1.61858759247545e-07
-4.65132405592313e-05
-4.03343706949579e-05
-4.9249998560281e-05
-1.15445422335394e-05
-5.27897818184787e-05
-9.11892427755844e-06
-2.90967937469626e-05
-2.66806257032015e-05
-3.94948980192583e-05
-2.95396015643784e-05
-2.93126586680604e-05
-5.91927305599953e-05
-2.62959100646031e-05
-8.76033348527946e-06
-3.87718211660812e-05
-2.35774509915137e-05
-2.91095514173054e-05
-3.26756127397471e-05
-6.87320343303126e-06
-3.62990416470876e-05
-3.84756911272339e-05
-3.51529295284911e-05
-3.10891284998441e-05
-3.36557165750914e-05
-2.10007328870344e-05
-4.74077744475465e-05
-9.03052626958044e-06
-1.76808836638521e-05
-1.81519161716468e-05
-5.42336047702755e-05
-4.41003794017822e-07
-5.29233602061746e-05
-2.16733251143958e-05
-2.38261930186851e-05
-1.28266460442295e-05
-2.66849559405765e-05
-3.66312379239365e-05
-3.56815173041337e-05
-3.65718450599862e-05
1.76467370846316e-05
-3.07753098198081e-05
-1.75155920136901e-05
-2.8395480025247e-05
-2.02647580898496e-05
-3.88765245290343e-05
-4.09416793259275e-05
-2.45916718460372e-05
-3.20090662281652e-05
-5.64593859802485e-05
-2.6374886932106e-05
-3.10245780305462e-05
-2.46638923843166e-05
-3.63872314470913e-05
-3.70644638820179e-05
1.03551380814908e-05
-3.82295968055898e-05
-1.671704611395e-05
-9.34823952054464e-06
-1.77402896511526e-05
-5.76299927703256e-05
-5.2604855701272e-05
-4.60592122979526e-05
-7.59596871669517e-06
-3.08048449886706e-05
-2.70479771684881e-05
-3.31764079857674e-05
-4.42190863287876e-05
-1.21200086011754e-05
-2.98785033528741e-05
-4.59457520061504e-05
-5.90273317617865e-05
-6.87686260295921e-05
-4.4811805365271e-05
-1.95051975427328e-05
-2.37242993984935e-05
-7.23648521286544e-05
-3.45806582689863e-05
-1.58315343463864e-05
-1.73110783878814e-05
-3.5244234713078e-05
-3.58348233405328e-05
-2.57442925937784e-05
-3.9583702954898e-05
-4.31481411911855e-05
-5.82306965301145e-05
-4.3607122590337e-05
-2.95091828473957e-05
-3.28267813339158e-05
8.41562358326243e-06
-2.10322928191263e-05
-3.63668253295502e-05
-3.51127685044764e-05
-3.51589415761715e-05
1.8886792763671e-05
-3.30919357269903e-05
-1.98336827209889e-05
-3.10154581390801e-06
-6.01934190156392e-05
-1.10463980332666e-05
-2.77884299060024e-05
-2.57923732353906e-05
-2.976714206536e-05
-3.12616110518844e-05
-2.86725650242767e-05
-4.35834568337344e-05
-4.80957368441606e-05
-3.31576052992604e-05
-3.73864495838873e-05
-4.7499133031553e-05
-5.12933262241134e-05
-1.17286237723173e-05
-5.14787392959573e-05
-4.8135652205809e-05
1.00503426185681e-05
-2.60858604857594e-05
1.25494760181364e-05
-3.03149982566749e-05
-9.4891874199026e-07
-2.08395133736678e-05
-3.88986116480804e-05
-1.64775024364318e-05
-4.44057816424547e-05
-4.07241208316514e-05
-3.81761711017791e-05
-7.87538615610955e-06
-2.86463372748328e-05
-2.91880485683829e-05
-3.74258863101376e-05
-1.37120455035137e-05
-2.45879443821538e-05
-3.2136685953291e-05
-2.56612219512116e-05
-2.78457041236123e-05
-3.81602846583813e-05
-3.31758129253979e-05
-3.06047454936713e-05
-2.59650992682519e-05
-2.19781642163373e-05
-4.2987622862793e-05
-1.98651106029046e-05
4.40523308329974e-07
-1.94479841569509e-05
1.4524546175457e-06
-1.86440128812826e-05
-5.30855873993833e-05
-5.94984715292585e-05
-6.02636872841358e-05
-3.89760846442315e-05
-4.03319922766338e-05
-2.92153129591946e-05
-1.50399580793857e-05
-6.57473902049946e-05
-2.47752766605996e-05
-6.70801607803438e-06
-5.67979558446629e-05
-2.71270134645609e-05
-3.35755693434136e-05
-3.94831589839105e-05
-2.13560664689079e-05
-3.93853800153478e-05
-5.26039606510782e-05
-4.89740178104238e-05
-4.07369749439397e-06
-2.60740725416078e-05
-7.89489713462002e-06
-5.01461896222782e-05
-3.44782490983426e-05
-2.86701462508999e-05
-5.80066514344381e-06
-2.20589076047202e-05
-3.69693387733599e-05
-4.57055413981396e-05
-6.51454646212055e-06
-2.30017069047571e-05
-3.46583957642937e-05
-2.55477184028808e-05
-7.00924997021753e-05
-7.05267366927826e-05
-1.03089719060574e-05
-2.62353907135596e-05
-2.61866008951684e-05
-2.62180016457724e-05
9.29726997037433e-06
-5.22527743492013e-05
-2.70624075351093e-06
-2.57940751820419e-05
-2.87043041538822e-05
-4.5261144171498e-05
-1.91480323342565e-05
-3.02761859934189e-05
-4.18874371460005e-05
-3.85122100550421e-05
-3.85862579587191e-05
-5.49220698060148e-05
-8.17987680478481e-06
-5.08866026926232e-05
1.20050176164959e-05
-1.53053030945783e-05
-3.42075017830283e-05
-3.73254287646427e-05
9.3072930398027e-06
-8.96171896148753e-06
-3.42295930092104e-05
-4.32966559440372e-05
-4.2164611690419e-05
-3.10122295952846e-05
-7.0044577127558e-05
-5.19475372473385e-06
-2.28440104158054e-05
-4.26151568025188e-05
-1.79426846383091e-05
-2.91059417463998e-05
-2.96810470569457e-05
-2.74975837022138e-05
-1.69571094475932e-05
-3.13255398503204e-05
-5.75935415275064e-05
-1.71916789740914e-05
-1.58784265884441e-05
-3.23944789502493e-05
-5.37033902341745e-06
-3.3480181148343e-05
-1.77324810297395e-05
-4.46965992687605e-05
-2.12369899185124e-06
-1.33883722044061e-05
-3.8660882665817e-05
-6.5807747928756e-05
-4.55606622589249e-05
-3.38844005576773e-05
-7.74647234530972e-05
-3.11396435799376e-05
-4.94744796517803e-06
-2.08348004351046e-05
-4.53191682578947e-05
-2.51267471821143e-05
-5.41223206950892e-05
-4.35558436209738e-05
-5.38587435374123e-05
-2.91070723994374e-05
-6.392321331043e-06
-2.85285393418857e-05
-1.41688412569741e-05
-3.76774717850972e-05
-6.15592958289721e-05
-1.39774195522137e-05
-2.88683671593172e-05
-2.42365851339904e-05
-3.13573083612356e-05
-3.05764300269445e-05
-1.503018464631e-05
-1.83908582933726e-05
-1.55212102137721e-05
-3.50031132741802e-05
-2.91863670424623e-05
-5.58916933686326e-05
-4.20367380294174e-06
-4.4722472244148e-05
-1.55302760766071e-05
-3.14751937059577e-05
-4.24456532790301e-05
-1.58756242547248e-05
-2.82701147039755e-05
-2.39689494260881e-05
-2.02324161769691e-05
-5.04247167236793e-05
-4.17133826953574e-05
-4.69591843706105e-05
-2.03911205053057e-05
-2.29438034849229e-05
-2.74493289418533e-05
-3.51304166031088e-05
-2.29717486060955e-05
-4.22230507874547e-05
-2.48976124555355e-05
-1.75774172572762e-05
-1.47694988584355e-05
-3.8559306263757e-05
9.13486840445737e-06
-7.89682307871509e-06
-2.69843176749182e-05
-4.11158987344476e-06
-1.39765679181484e-05
-6.33307351279384e-05
-4.23751644539284e-05
-2.6005847980991e-05
-3.5913979725135e-05
-1.66356207360056e-05
-4.74170505443174e-05
-1.89455932735308e-05
-2.81129611522034e-05
-4.59787415536833e-05
-2.70975232052888e-05
-9.71128928655622e-06
-1.95928165072665e-05
2.04302849024599e-06
3.78987369135993e-06
-2.16927681272903e-05
-5.0893164616968e-05
-4.00206220356306e-05
-4.40145132619263e-05
-1.65345619412504e-05
-4.0907552382114e-05
-3.89403386278786e-05
-2.99134986041149e-05
-1.03456900020608e-06
-6.01249096688334e-05
7.67499893654938e-07
-5.43271645297738e-05
-2.94199359209431e-05
-3.1167516054763e-05
-2.58673285167401e-05
-4.87540913375314e-05
-3.85672410433642e-05
-5.1095318186284e-05
-3.21133485874516e-05
-2.54291842805878e-05
-3.00675185253604e-05
-2.74913526072245e-05
-2.0885326984499e-05
-1.07313725130029e-05
-3.34626405182936e-05
-2.72760517911115e-05
-2.13430186802252e-05
-4.14210443408147e-05
-2.31075629552746e-06
-2.93269858743251e-05
-1.70599616546086e-05
-2.98768018016655e-05
-1.76328052436426e-05
-5.75251888324677e-06
-2.24247933510069e-05
-3.30104434312774e-05
-4.18365840304213e-05
-2.72361792911058e-05
-2.25199510527773e-05
-8.71433856928609e-06
-2.22885587647098e-05
-1.71187819370235e-05
-3.07534992970358e-05
-6.03392748677769e-05
-4.64321355189712e-05
-3.36298191209275e-05
-2.84374501537378e-05
-3.72655167926376e-05
-9.50864690676074e-06
-2.86763833820194e-05
-2.94317129116817e-05
-2.92977203425356e-05
-5.12190750777891e-05
-4.81712166168462e-05
-2.45799288037083e-05
-5.01614644249789e-05
-2.75755313461144e-05
-3.50600644635491e-05
-4.50883025295968e-05
-1.97490317288378e-05
-1.84847057581354e-05
-3.08393910554841e-05
-5.32248972490343e-06
-5.6638698762438e-05
-1.47858645714114e-05
-1.49158275665527e-05
-5.52542736719592e-06
-2.60089929198505e-06
-3.11210782927524e-05
-2.69860113140384e-05
-2.37881704107837e-05
-3.13790067025633e-05
-2.55184832220312e-05
-5.96089969527393e-05
-5.72386972714987e-05
-4.97833409142268e-05
-3.16330992604115e-05
-8.32182456169452e-06
-1.77109307441624e-05
-3.45214974126038e-05
-3.67946843153291e-05
-2.14176586060468e-05
-1.05259646350316e-05
-4.60078934087141e-06
-4.28743324015949e-05
-4.9186709100183e-05
-1.42828469759857e-05
-2.45382262972391e-05
-1.99909616443284e-05
-1.29526652557706e-05
-3.58253375810795e-05
-2.63741665263853e-05
-4.77032347173942e-05
-2.62456265835278e-05
-5.40974939159345e-05
-4.66495214991219e-05
-2.94817280852508e-05
-9.65352053216646e-06
-4.07327605161073e-05
-6.77697492426568e-06
-4.36091205871164e-05
-4.44429821034119e-05
-5.04016605327146e-05
-5.64115500622854e-05
-4.03730880616279e-05
-3.9452429658097e-05
-4.0112267041827e-05
-6.04535567083858e-06
-3.65124004599439e-05
-3.30118490671274e-06
-1.13605290225659e-05
-3.29227459134683e-05
-1.63325647934387e-05
-1.37327573511888e-05
-1.80179281848678e-05
-8.9093532284865e-06
-3.58078370688933e-05
-1.91940432484721e-05
-1.65457973499675e-05
-1.85001903795603e-05
-3.61961568846281e-06
-3.82567340014815e-05
-2.87735221515846e-05
-2.72662870582718e-05
-1.90625891787791e-05
-3.79694280844136e-05
-2.93589767000448e-05
-5.87718249247769e-05
-1.44167486935666e-05
-3.23582994672336e-05
-4.06571419694721e-05
-3.8236578488308e-05
-3.52410970678407e-05
-4.31044844886563e-05
-6.51963712394876e-06
-1.5413569545875e-05
-3.36949060010258e-05
-4.05120136326272e-05
-2.30891261721274e-05
-3.90363195708225e-05
-3.15978024108727e-05
-1.58916574418161e-05
-4.19840825194234e-05
-3.8246149010877e-05
-5.23132040874042e-05
-2.81175963617485e-05
-2.87535851328034e-06
-2.45638810248062e-05
-5.29795828949387e-05
-3.92609899747032e-05
-2.35999234064201e-05
-5.05575302926902e-05
-3.07795610235432e-05
-3.39371815280496e-05
-7.93277382768627e-06
-2.62358034659102e-05
-1.39532079673572e-05
-8.31221554686894e-06
-4.65766682959203e-05
-2.55652183764466e-05
-4.09961694054103e-05
-1.33435443378029e-05
-3.45359852379041e-05
-4.05692152672293e-05
-1.49345347626311e-05
-1.14480078000655e-05
-1.74405850260731e-05
-1.30586184437867e-05
-3.56575088346162e-05
-5.87513845794102e-05
-4.20212181135765e-05
-9.23661631558034e-06
-2.3038796837484e-05
-2.50823856318367e-05
-2.31269161898633e-05
-2.378170824303e-05
-1.99918242624441e-05
-5.35868774929951e-06
-1.96658156404827e-05
-5.73225574484342e-06
-7.17961000040205e-06
-4.63077017275168e-05
-2.97132969587417e-05
-2.93234027388154e-05
-1.6221870356469e-05
-3.67655573370957e-05
-3.12975232931285e-05
-3.97229744520559e-05
-3.85433021552967e-05
-5.65290501094242e-05
-3.79163437717333e-05
-5.32929397028012e-05
-2.32047733288958e-05
-1.71220624988759e-05
-4.26362588267503e-05
-3.19742605009259e-05
-1.33164495320452e-05
6.23396354440505e-06
-5.22416372210416e-05
-2.82168988601335e-05
-1.98509601466246e-05
-7.55436252620772e-06
-2.43716056198606e-05
-5.13692656744146e-05
-2.93174159777126e-05
-4.04324898483758e-05
-5.60592845111888e-05
-1.9821889973195e-05
-1.75296748758353e-05
-2.36418249633006e-05
-2.83704631393917e-05
2.04373986473736e-06
-3.91300769778817e-05
-6.63151909200979e-05
-1.05801665884076e-05
-2.51372817300815e-05
-5.42968710070222e-05
-1.02013789167606e-05
-2.74911086215285e-05
-4.14193787266186e-05
-1.69609768145931e-05
-2.81207867778447e-05
-1.85564788832792e-05
-3.23771341252074e-05
-6.67907160646466e-05
-2.53272337038936e-05
-3.51160834092337e-05
-3.55502414139607e-05
-2.38563868412231e-05
-1.24314853418305e-05
-1.77825024758156e-05
-3.54687083650428e-05
-2.06579472937161e-05
-2.9719464922372e-05
-5.8474100208644e-05
-1.89353622035656e-05
-4.32762530220293e-05
-1.69074567547188e-06
-7.35416712339065e-06
-4.14170716051604e-05
-2.00412512138811e-06
-3.48195978300682e-05
-3.40429606950344e-05
-1.80544146148018e-05
3.47203490437587e-06
-4.35596781204843e-05
-1.31308034947874e-05
-1.31767259462628e-05
-2.39481167433047e-05
-1.57037479198556e-05
-1.37950698012919e-05
-1.68284931430871e-05
-3.11754717296135e-05
9.53700579464097e-06
-1.26930184816543e-05
-3.1511203523342e-05
-2.44208508803308e-05
-3.64681905903372e-05
-4.49172668810473e-05
-1.86453816275122e-05
-2.89691455501841e-05
-3.36669892439142e-05
-2.30808526350149e-05
-2.37008538056986e-05
-2.59464377206611e-05
-1.98071867952377e-05
-3.31242373881859e-05
-9.61245587087701e-06
-3.36110798338505e-05
-6.22348795453724e-05
-2.22383945079327e-05
-4.94166112567143e-05
-4.22953056994672e-05
-1.89681734178461e-05
-3.935088196276e-05
-2.65715794427739e-05
-5.03841133623638e-05
-3.04010466409315e-05
-3.07698057057588e-05
-5.1005837248694e-05
-1.52287362848399e-05
-2.51702073363586e-05
-2.96793921919261e-05
-3.70653632128575e-05
-2.49091927907075e-05
-1.47640940528453e-05
-3.74724334362324e-05
-2.1810369519359e-05
-2.47362468574799e-05
-3.45756993715783e-05
8.6102087269604e-06
-2.03374313711271e-05
-4.1759917841524e-05
-8.62594898905016e-06
-3.0072035759482e-05
-3.97350744428449e-05
-3.56885450613353e-05
-1.32079304190427e-05
-2.24559157260549e-05
-3.35295477430123e-05
-2.78183836318892e-06
-8.49650905283137e-05
-5.08824704123138e-05
-1.88193576767964e-05
-2.14519022156304e-05
-2.43199434257786e-05
-1.22205687934776e-05
-2.61544337960803e-05
-2.85536457767456e-05
-2.82700361720135e-05
-1.98215753898508e-05
-3.22323595256867e-06
5.32557136188742e-06
-1.38486255150326e-05
-4.49221060669405e-05
-2.53386437830135e-05
-3.19199299516101e-05
-1.8342748094062e-05
-4.69371729841221e-05
1.43005993554868e-05
-3.63014624302911e-05
-3.96746460201939e-05
-3.70110278543453e-05
-2.58633606083969e-05
-2.40415349523566e-05
-5.82871665806619e-05
-6.18445858725526e-05
-2.89929290298223e-05
-4.85121390597616e-05
-3.24263410649716e-05
-4.00069294110051e-05
-2.83516138641827e-05
-2.56705792913536e-05
-2.04155774707196e-05
-5.73680226501306e-05
-3.8818401485402e-05
-4.8954075507535e-05
-2.69188819783688e-05
-7.12380403497563e-05
-5.64908333785533e-05
-2.60092918341509e-05
-4.02556470336409e-05
-3.12329276594021e-05
-2.80317577266455e-05
-2.39693886708221e-05
2.10651216536161e-06
-4.17660273080406e-05
-1.45975777934119e-05
-3.45467198938003e-05
-3.26334726990023e-05
-1.31569912731996e-05
-1.90900274140816e-05
-6.03367026992438e-05
-1.80904326319059e-05
-2.64680702972739e-05
-1.42839588884465e-05
-1.8282357514148e-05
-2.98621515837096e-05
-2.88606431490946e-05
-1.28191172204504e-07
-4.14813480730585e-05
-3.45816546166079e-05
-2.00375784267099e-05
-3.56676832023634e-05
-2.5705011133185e-05
-3.10511783935824e-05
-3.01279023091761e-05
-5.28817696187182e-06
-1.36964892536169e-05
-1.89734968304841e-05
-5.74656238243861e-05
-3.34523778640361e-05
-5.62802022177983e-05
-2.58284879643689e-05
-3.04875669110217e-05
-3.00987499147422e-05
-4.27731936775809e-05
-4.4044813102501e-05
-8.75504168094771e-06
-3.262835243966e-05
-5.03306922372555e-05
-2.69870772116803e-06
-3.68650532659653e-05
-8.64104171782452e-06
-4.24252134242188e-05
-2.39343406056925e-05
-1.99322823209127e-05
-3.21503434554342e-05
-2.20801710980835e-05
3.67877414778352e-06
-3.1716265417953e-05
-2.1491359571372e-05
2.25961381948299e-05
-2.63573769523836e-05
-5.79911393115949e-05
-3.06175920676801e-05
-2.47127404870896e-05
-4.03612770184249e-05
1.029218320965e-07
-2.48438324824296e-05
-2.05021363294204e-05
4.1335367768622e-06
-4.8039126801323e-05
-2.98567583742839e-05
-4.32545220454378e-05
-2.83522917400559e-05
-2.95530816500704e-05
-7.48171824643274e-06
-3.83450484022541e-05
-2.77610805050571e-05
-2.97016970623807e-05
-1.23967394177931e-05
-3.39691757105413e-05
-2.07157017521872e-05
-4.56295005034405e-05
7.65035754641475e-06
-2.80709556902496e-05
-3.91888745176155e-05
-6.20783499716856e-05
-4.40781085336601e-05
-1.07598718129914e-05
-4.74327110226934e-05
-5.95231058195475e-05
-4.36520806506158e-05
-3.36171890800542e-05
-5.00148814268134e-05
-3.45254743197799e-05
-4.57990635172031e-05
-2.04353401786108e-05
-3.63634875092391e-05
-6.76326796780311e-05
-1.11564724858455e-05
-5.08456059393091e-05
-8.09797372980095e-06
-1.33029349639361e-05
-2.44049781795074e-05
-6.66381658757985e-06
-4.06923175892258e-05
-2.78388123692763e-05
-4.93386585406496e-06
-3.22247283851427e-05
-3.43509758642945e-05
-2.22400242041759e-05
-3.89533587105142e-05
-4.64901850940176e-05
-3.40831642906225e-05
-1.93530965861386e-05
-5.67493203457375e-05
-2.85521399676893e-05
-5.8806267404534e-05
-4.54977998958168e-05
-2.30313225772978e-05
-7.90388597523675e-06
-2.82311444214935e-05
-5.77397748772624e-05
-4.5263904551775e-05
-2.00860451333948e-05
-2.35875823145077e-05
-2.25675494256308e-05
-2.98966487654203e-05
-3.8871714969007e-05
-3.7268372816932e-05
-2.25175913338911e-05
-1.13352044805772e-05
3.16386071775798e-07
-2.41539233835952e-05
-1.586504916232e-05
-2.31981831008024e-05
-5.40783270138717e-05
-8.71023251415995e-06
-3.64380098829944e-05
-1.1774870783433e-05
-2.26248490762776e-05
-3.99091069062199e-05
-3.2127388261196e-05
-4.2330983862583e-05
-2.70749845416216e-05
-1.62880980056018e-05
-3.86563931647994e-05
-4.91529414782347e-05
-2.97164000262788e-05
-2.51604586228114e-05
-2.4886599884797e-05
-3.20935256452017e-05
-2.20881214240416e-05
-2.38102457835565e-05
-3.36095020779592e-05
-9.43691792081257e-06
-4.68755538365743e-05
-4.07686519831289e-05
-9.33027677872443e-06
-3.77703502815452e-05
-1.43857367628032e-05
-1.91959312745079e-05
-2.02251976319485e-05
1.14498551386539e-05
-4.05852912929432e-05
-4.12632017817528e-05
-3.7291487418646e-05
-1.08476285534393e-05
-4.07909299634845e-05
-2.08350141291326e-05
-1.72708473263516e-05
-3.6367766854561e-05
-2.57381164452323e-05
-3.83566823850618e-05
-2.82234152766554e-05
-4.96004874057784e-05
-2.47004522705174e-05
-2.13011796242318e-05
-3.96705620175915e-05
-3.60740523998348e-05
-5.84079389317708e-05
-1.07591979953386e-05
-1.41099759173573e-05
-3.18036259234903e-05
-2.12849709712342e-05
-1.88472430576735e-06
-3.45451219581497e-05
-6.85186988746829e-05
-5.47226157870108e-05
-4.46726929447751e-06
-4.48335641105534e-06
-5.73157271624396e-06
-4.40668717165026e-05
-2.79766445104421e-05
4.44578118284064e-07
-2.12318395392818e-05
-3.12247873198202e-05
-6.54205826087445e-05
-1.15798626130353e-05
-1.66587580499744e-05
-2.10094948841207e-05
-3.22044731473861e-05
-2.67669347296885e-05
-1.16803129150939e-05
-8.83834974021216e-06
-4.14640311748493e-06
-2.023886207949e-05
-2.3013751553678e-05
3.12615986799146e-06
-3.59381923806312e-05
-3.94689692799659e-05
-4.56723076981683e-05
-4.1959425161667e-05
-3.32843675271053e-05
-3.09311146702576e-05
-3.38537273191925e-05
-4.68065753279077e-05
-6.70882889181501e-05
-2.92503086740679e-05
-1.056683827525e-05
-3.70481276650883e-05
-4.56448522006592e-05
-6.22047743070553e-06
-4.07694134178376e-05
-1.02720689092037e-05
-5.21492423015507e-05
1.59565697995411e-06
-1.08807636528733e-05
-7.49010013211276e-05
-3.18405005272719e-05
-4.0799359701818e-05
-6.62835274799054e-05
-5.0144140601882e-06
-4.57849453585322e-05
-2.33444876643257e-05
-3.78569687722251e-06
-1.94557956857257e-05
-1.4452786934153e-05
-4.43415775272503e-05
-4.12226447705274e-05
-2.62115206210789e-05
-3.39717486529656e-06
