# Supplementary material for: Research on computational propagation and identification of mine microseismic signals based on deep learning
Source: PLoS One. 2025 Oct 22;20(10):e0334641. doi: 10.1371/journal.pone.0334641 (PMC12543183; doi:10.1371/journal.pone.0334641)
Supplement: S6 Data — (ZIP) [file pone.0334641.s006.zip › 000100900000167.xlsx_0.txt_24.txt.txt]

-9.58424693628817e-06
4.62094144764204e-06
-3.43155511588306e-05
-3.81816145798034e-05
-2.77082660258398e-06
-4.12822032338621e-05
-3.38635745557345e-05
-2.34359794379181e-05
-3.36341979477028e-05
-2.53858875557379e-05
-3.038428819006e-06
-4.28146267800519e-05
-1.79723992979858e-05
-3.83911328562733e-05
-2.28482235572407e-05
-2.49782398653438e-05
-2.42116808940927e-05
-6.38768187301819e-06
-3.14413815195465e-05
-4.77549879905125e-05
-7.77116825150886e-05
-1.92162635587333e-05
9.16097372723718e-06
-1.76047610926345e-05
-1.77197330591691e-05
-2.18360270517845e-05
-2.03041592452958e-05
-3.83083783399291e-05
-4.38085631182451e-05
-2.95108382712164e-05
-3.17642835310188e-05
-1.9345392329367e-05
-4.49278512539456e-06
-4.49829529803831e-05
-1.66247525244694e-05
-2.80014815348146e-05
-3.96416282780751e-05
-4.97816972612481e-05
-2.83724091783678e-05
-1.63524292408615e-05
-3.8183562149721e-05
-4.645564245346e-05
-2.62676062128755e-06
-4.27515898529891e-05
-5.09612364762896e-05
-3.08362727170687e-05
-3.34242052242547e-05
-1.60311168182208e-05
-2.95969547230426e-05
1.7010401589287e-05
-1.81413273001867e-05
-1.29874541030154e-05
-1.50107983390672e-05
-4.50989644487014e-05
-2.78699580475952e-05
-3.41103032803635e-05
-8.75898089919462e-06
-2.75082786694671e-05
-4.95578424843753e-05
-1.25979902834473e-05
2.06063103695773e-05
-4.01786411572941e-05
-2.83027005265271e-05
-1.49297425407497e-05
-1.16034600516139e-05
-1.71408283453736e-05
-2.53144933837568e-05
-2.95500526953033e-05
2.66495818817997e-06
-3.26783341981874e-05
-2.40143236532652e-05
-2.77078980432163e-05
-7.19121213797693e-05
-5.89510716272295e-05
-1.16400395252443e-05
-3.89267184090667e-05
-2.29177853985201e-05
-6.1881921813098e-05
-1.17559084383995e-05
-3.12840754093235e-05
-1.70049438515138e-05
-2.06190483538435e-05
-6.88311722202811e-05
-1.58456548425675e-05
-2.02912712951529e-05
-3.09848009416071e-05
4.07775480331884e-06
-3.84441205406513e-05
-8.86525912233045e-06
-2.97591070941135e-05
-1.24804648855255e-05
-4.72374549285117e-05
-9.77913797465656e-06
-3.09536501432392e-05
-8.45590277399239e-05
-1.95273650920472e-05
-3.17542729051992e-05
-1.32936287249649e-05
-2.46810652137391e-05
-3.3766844263038e-05
-3.2416633858167e-05
-5.19268240941545e-05
-1.09650853862156e-05
-4.51682242143426e-05
-2.51078064491901e-05
-4.22626631022213e-05
-2.50504498586452e-05
-3.5980479315969e-06
-2.57931708413317e-05
-2.16165951087561e-05
-3.56703501226059e-05
-1.8312559303675e-05
-3.50566474154484e-05
-1.86840692874158e-05
-5.8284082883222e-05
-3.37612727109815e-05
-2.55758012084577e-05
-4.6633882777779e-05
-1.49970441640276e-05
-6.51914158136119e-06
-1.22996074109281e-06
-6.89679108768233e-05
-1.55149338403581e-05
-3.48528292298958e-05
-2.33482910478389e-05
-4.4056136768245e-06
-3.70190367412284e-05
-5.16749109776478e-05
-1.97905854500015e-05
-4.19230954885678e-05
-1.85787617693823e-05
-1.62210930988385e-05
-2.10798276730572e-05
-4.21644575139126e-05
-7.84744046495078e-06
-1.79926589448905e-05
-9.21838105549776e-06
-3.91705144415161e-05
-3.04888697126741e-06
-1.0630419142093e-06
3.24706054898946e-06
-1.06685708688072e-05
-1.82959822213612e-05
-2.52250008242958e-05
-2.19888843709414e-05
-1.79166742689571e-05
-4.06769029262719e-05
-1.84315057161718e-05
-3.53241287727778e-05
-3.43646098937577e-05
-3.56284812142073e-05
-2.24039792198797e-05
-2.38398381723467e-05
-5.68036794080471e-05
-3.34158427709069e-05
-3.14345805940218e-05
-4.9369375123969e-05
-3.96828835737172e-05
-3.92994003018873e-05
5.14707927520273e-06
-2.136854918343e-05
1.07426863961091e-06
-3.94631201895655e-05
-3.52878909027167e-05
-5.89956714762023e-05
-3.73418543535825e-05
-3.2794538180489e-05
-6.36553074726187e-06
-5.60706864514729e-05
-1.78590534044028e-05
-4.32268878165158e-05
-4.03175042795821e-05
-4.00225259665099e-05
-3.60670946577519e-05
2.88856344671438e-07
-5.41375753739643e-05
-1.9705589788149e-05
-1.53985790720451e-05
-2.03164944796195e-05
-2.71835845061873e-05
-1.20346047908663e-05
1.31618428849214e-05
-2.01751213971264e-05
-1.75856518974473e-05
-2.98391551161282e-05
-4.67689967658828e-05
-5.13885830779465e-05
-4.22349680992492e-06
-2.53463511905073e-05
-1.72006313405014e-05
2.25565251692036e-06
-4.34331211539762e-05
-3.62880155539573e-05
-2.10198257888431e-05
-3.62669856482559e-05
-4.10847709141725e-05
-1.38971719331663e-05
-2.47864912071395e-05
-3.85128387240208e-05
-2.71353683386289e-05
-2.0551695335212e-05
-2.16215634482013e-05
-3.98898470196933e-05
-7.42564942643091e-06
-3.88837102482482e-05
-1.91702240694811e-05
-3.93230725648325e-06
-1.99013702929674e-05
-4.56244178127114e-05
-5.17754902393467e-05
-1.48628103832109e-05
-8.32690888377579e-05
-1.70879502151773e-05
-2.00320107230788e-05
-3.60308298948741e-05
-7.74283624560359e-05
-5.54560982532212e-05
-3.70806291298033e-05
-1.0860586695155e-05
-2.63244253228524e-05
-6.19398407248572e-05
-2.4543558957716e-05
-6.84215808158649e-06
-4.79795601827859e-05
-6.84307255678627e-06
-4.36917295785856e-07
-2.67650155723499e-05
-5.29294787053791e-05
-2.7741969332612e-05
-2.88941770667345e-05
-4.28938820588977e-05
-2.38391158090936e-05
-2.60484963774381e-05
-1.84466349508107e-05
-2.59193152022605e-05
-3.17075245824289e-05
-2.36139010800051e-05
-1.64410470904957e-05
-3.52792953939708e-05
1.11427030268946e-05
-4.7531993215239e-05
-2.95461261132599e-05
-2.10584353199567e-05
-3.85932603122276e-05
-4.08946948138057e-05
-1.20931268657809e-05
-5.62975539673154e-05
-3.88652997414273e-05
-1.10336081529989e-05
-4.08794489958224e-06
-1.17566282437502e-05
-5.72559832966819e-05
-3.44578578576177e-06
-3.09524585249014e-05
-2.05900006199543e-05
-2.02622095942893e-05
-2.60242605231048e-05
-3.42391108374421e-05
-1.54492731615351e-05
-1.37157634766222e-05
-2.11756956777425e-05
-1.71246693078405e-05
-4.81398818491282e-05
-5.2930038725071e-05
-3.31179836747857e-06
-3.50459119504409e-05
-5.65086129504397e-05
-1.37846805669318e-05
-7.74248478408112e-06
-3.70667191360939e-05
-9.00984306616821e-06
1.98505155948196e-05
-2.68520442345668e-05
-2.50033508692174e-05
-3.61334688849736e-05
-4.22529167879603e-05
-2.16819504453268e-05
-2.327006143487e-05
-3.88655359237166e-05
-4.16619790786153e-05
-6.16247447957047e-05
2.14861736667609e-06
-4.43044808109477e-05
-2.81638273010842e-05
-5.30972636493059e-05
-1.60506190140809e-05
-4.84401627736624e-05
-4.72807980848432e-05
-4.32164340277672e-05
-6.42695776135788e-05
-1.66075279263704e-06
-1.22971027141089e-05
-6.77854906874334e-05
-2.29215752901808e-05
-3.5597364215475e-05
-3.96404495245775e-05
1.01506066431241e-06
-1.80169940480211e-05
-3.73229803523662e-05
-3.01019042607229e-05
-3.72937787296104e-05
-2.51199849235801e-05
-1.92618519403489e-05
-3.27727244677024e-05
-1.97938005021691e-05
-2.8890454819955e-05
-2.16760488268232e-05
-3.53577446512717e-05
-4.35768031454762e-05
-4.41323928766983e-05
-1.8226913799945e-05
-3.54996671607809e-05
-2.15993289739235e-05
-3.41216718633863e-05
-2.87226977754487e-05
-2.70062154027607e-05
-4.30709309592362e-05
-5.09020530083177e-06
-1.82681548549846e-05
7.80142084823381e-07
-5.09282140234704e-05
-2.89880643010464e-05
8.94321484607575e-06
-2.46368198164615e-05
-6.31019904567881e-06
-5.34408191374819e-05
-1.59217521348102e-05
-3.91396280928251e-05
-1.6994786408872e-05
-3.11590616414564e-05
-4.64614176748487e-05
-4.35864925148229e-05
-5.22244272367318e-05
-2.7287649122827e-05
-5.42673301620242e-05
-4.93040684227103e-05
-2.88419276580851e-05
-4.67277396700405e-05
-4.59729586641634e-05
-1.63480883373507e-05
-1.4912908059392e-05
-4.24003392173423e-05
-5.07621313319003e-05
-3.70669439474742e-05
-4.1749585898963e-05
-7.8973848469336e-06
-2.63446145802679e-05
-3.5661360967697e-05
4.52999400636966e-06
-4.71336577284598e-05
-3.48010654230274e-05
-3.70870420656304e-05
-2.17554230523177e-05
-8.79923834568921e-06
-3.84741728005927e-05
-1.7403134560049e-05
-5.59545955820229e-05
-8.38830389078193e-06
-1.68100208513142e-05
-3.2055452619382e-05
-2.28342500542331e-05
-4.78767070458179e-05
-5.15497954117373e-05
-5.16701630697803e-05
-4.28341552108498e-05
-2.10137610414309e-05
-4.73286147776058e-05
-3.06359744442151e-05
-5.18712724538554e-05
-1.29921928134978e-05
-3.30850399465475e-05
-4.78832557855765e-05
-4.60300099110614e-05
-5.31289619689096e-05
3.82572556785018e-06
-4.30650413031236e-05
-3.15017110046376e-05
-1.59671401126896e-05
-1.09626457966262e-05
-3.74817472777598e-05
-2.60458066205265e-05
-6.2095364334408e-05
-3.71951519265077e-05
-3.36214128459226e-05
1.72996699353521e-05
-1.55097411192504e-05
-1.75270513873235e-05
-2.68870282228814e-05
-3.16105769918743e-05
-5.16932674815888e-05
-3.15335050783162e-05
-3.10177388490191e-05
-5.4739764588598e-06
-2.77870155838216e-05
-1.28946395820747e-06
1.24060856505815e-06
-2.73738336218206e-05
-9.46876679367573e-06
-4.98518559544984e-05
-6.73890102455068e-05
-5.17784744139972e-05
-1.64004304713693e-05
-4.36018089620604e-06
-1.59376161626301e-05
-1.07793935745715e-05
-5.41526090490813e-05
-3.53949689242878e-05
-2.53223145334077e-05
-2.09216158042801e-05
-3.38786724460763e-05
-3.4097423169498e-05
-1.73504256996129e-05
-1.2620354664921e-05
-2.00741556619783e-05
-2.42818815823989e-05
-2.13081170970579e-08
-1.3091801841796e-05
-5.09942294070328e-05
-3.52774977020381e-05
-3.70529958463729e-05
-5.0774489731877e-05
-3.25865359618141e-05
-3.89765286384439e-05
-1.64027661216646e-05
-1.26985491186148e-05
-4.05203748966615e-05
-3.8626761032507e-05
-3.15038755454435e-05
-3.37166372468482e-05
-4.18480561808847e-05
-4.55640831317427e-05
-4.11616117220674e-05
-5.04084894709725e-05
-2.04672538713328e-05
-1.9659974122582e-05
-3.79487575250941e-05
-3.9711552184218e-05
-6.34229870380096e-05
-3.39699915166113e-05
-2.3209638755375e-06
-2.84179545361884e-05
-2.68029885262906e-05
-3.50853966011323e-05
-6.2960005967127e-06
-4.11444715722483e-05
-3.26443254596141e-05
-8.23542104672994e-06
-1.37582490820629e-05
-3.12531122411849e-05
-2.99024811206211e-05
-2.06128453521411e-05
-1.61600517481284e-05
-3.91637057526924e-05
-3.70225534299842e-05
-9.60905902474323e-07
8.31804625326758e-07
-1.41594660152983e-06
-4.04919925491348e-05
-1.77609568435025e-05
-3.26090801540685e-05
-4.22436212310726e-05
-2.68396261878263e-05
-3.87086087877923e-05
-3.01084207491022e-05
-3.95803978690919e-05
-3.72598008648209e-05
-8.45477414278461e-06
-5.08108253056648e-05
-3.19977766028784e-05
-5.80299804658188e-05
-2.4035328836589e-05
-2.65870061990368e-05
1.69130219939039e-05
-4.13674258445458e-05
-4.50462630942369e-05
-1.74896828166303e-05
-3.20113686009134e-05
-2.81396226481241e-05
-3.63200804244136e-05
-1.41319240778948e-05
-4.25916063681052e-05
-1.65926343579198e-05
-8.77314774056325e-06
-4.36959086904107e-05
-2.51143068372598e-05
-3.29863113144393e-05
-3.2756363521287e-05
-3.8053706687631e-05
-1.15438429786482e-05
-5.21577297491338e-05
-4.99352068285102e-05
-9.73990166143115e-06
-3.76975673644106e-05
-4.24510535005309e-05
-4.19617615683443e-05
-1.59999326620235e-05
-2.05739986981336e-05
-6.18357879919344e-05
1.01386386561577e-05
-4.20722423707788e-05
-5.32038799509977e-05
-1.32423402080089e-05
-1.01542048946833e-05
-6.07555272156865e-05
-4.23289340060303e-05
-1.96661786870491e-05
-1.53374902843559e-05
-2.75765868244095e-05
-5.02263149841535e-05
-2.95874842896334e-05
-4.30965715843042e-05
-2.54236951295635e-05
-2.58974425754947e-05
-5.56679024324268e-05
-3.11332972089129e-05
1.32420956501553e-06
1.58253737557809e-06
-1.78901246418506e-05
-2.07208860295445e-05
-5.21705795558496e-05
-2.66540429489371e-05
-3.66916899885615e-05
-2.23488080797602e-05
-3.81804375785429e-05
-4.06774701532836e-05
-3.89557776776375e-06
-3.00006572402839e-05
-4.18460793491467e-05
-4.34295879914784e-06
-3.30332452057202e-05
-7.87439512081785e-06
-3.09805046422504e-05
-3.23128332699129e-05
-1.20149703597995e-05
-4.45177094445749e-05
-3.11526652332657e-05
-3.11514658679752e-05
2.23423198220733e-06
-2.1446966637604e-05
-3.38151654606347e-05
4.48030685806466e-06
-5.96464575438521e-05
-4.8908728085468e-05
-1.38232365633517e-05
8.21036830336014e-06
-5.15131725620953e-05
-2.17889014433221e-05
-4.35129990204486e-05
-2.89278855778919e-05
-5.72604406266709e-05
-3.76209463867916e-05
-1.47945092785459e-05
-4.9663228937653e-05
-1.88974695781134e-05
-3.94384754061194e-05
-4.25242250146796e-06
-1.79038200993456e-05
-5.34293700179215e-05
-4.52686606252566e-05
-2.67910356883213e-05
-7.16855427687982e-06
-4.43695027221534e-05
-2.37354110362319e-05
-9.35827443623408e-06
-3.82000013675512e-05
-4.86177388948123e-05
-4.72530734179037e-05
-1.50371702593229e-05
-3.60401356160698e-05
-2.59413886081694e-05
-2.4297935687207e-05
1.87892619598841e-06
-1.70307232011541e-05
-2.30810248356683e-05
-1.87839414556755e-05
-3.21117496571081e-05
-3.13499313571249e-05
-4.13337272318875e-05
-3.65049504546779e-05
-1.7799616471234e-06
-8.38348786458164e-06
-2.27095632431879e-05
1.39734621195071e-05
-3.70771408108045e-06
-2.37472005706529e-05
-3.39145690084009e-05
-4.55900749698391e-05
-4.54893933401847e-06
6.57639881789808e-06
-2.61269994454222e-05
-3.3910869886612e-05
-4.69148631268003e-05
-1.64561079500354e-05
-2.43071382443808e-05
-2.16651275319443e-05
-3.13748626497347e-05
-3.78949263538663e-05
7.87446589486238e-06
-1.62714033863751e-05
-2.59409172565513e-05
-3.09018397789062e-05
-1.23639684743827e-05
-5.08323273017468e-05
-2.75224645942369e-05
-2.70252909482353e-05
-2.86209356221977e-05
-5.59138701603722e-05
-4.09960635075581e-05
-2.08827575157432e-05
-4.57684534168312e-05
-3.95060057298761e-05
-5.42826751625491e-05
-1.36790243929747e-05
-1.19929634989928e-05
-3.62445063035034e-05
-2.65992501844613e-05
-1.51496100023631e-05
-1.55909896884997e-05
-3.59364030675788e-05
-6.88588645700086e-06
-1.51873241182322e-05
-6.77831150513452e-06
-1.06306475205842e-05
-2.06273989946407e-05
-5.25322109993433e-05
-1.9413103629223e-05
-1.3118037777994e-05
-2.30841449073883e-05
-4.72466763589554e-05
-4.15776219948505e-05
-1.5409510943058e-05
-3.2863215088043e-05
-7.67790407973878e-05
-2.73170250302827e-05
3.70167504824225e-06
-1.55643901696149e-05
-1.25405881865054e-05
-1.18225377393776e-05
-2.17992095452669e-06
-4.83505491658944e-06
-2.39124983159169e-05
-4.06457444312844e-05
-1.59408234030169e-05
8.27323962996222e-06
-1.91598993607927e-05
-4.50692292864141e-05
-2.3648307191504e-05
-2.67729452235188e-05
-1.77990419319433e-05
-1.86206265856327e-05
-4.12116830425815e-05
-1.69631957403293e-05
-1.03287335708921e-05
-2.13346683560099e-05
4.00804010486396e-06
-4.20082085952426e-05
-2.99694282595791e-05
-2.95857839003795e-05
-4.97174873515885e-05
-1.47371815827493e-05
-3.71127242799068e-05
-2.06144764258606e-05
-3.8679159944583e-05
-1.43085221789725e-05
-2.14178378767195e-05
-3.20116002622757e-05
-2.22986538421303e-05
-4.06352928269635e-05
-2.61659832505576e-05
-3.30850053464299e-05
-3.3256585204316e-05
-1.28300661119013e-05
-4.15140012226085e-05
-5.19841348061676e-05
-4.04610117920165e-05
-4.24863020586504e-05
-7.96908384197e-06
-3.71102636214619e-05
-2.08516380272521e-05
-1.24306669645393e-05
-1.85944964790834e-05
-9.2796242850722e-06
-3.07048086978541e-05
-4.51632198862969e-05
-3.46527514044817e-05
-2.26120496122406e-05
-2.80868334889219e-05
-2.34429221052298e-05
-2.60456104754491e-05
-1.84587377144124e-05
-3.09272196432925e-05
-2.23598071497657e-05
-3.39632594851562e-05
-5.54852238174917e-05
-5.16755508282636e-05
-5.59374223688579e-05
-3.16853135537191e-05
-2.49394322478369e-05
1.71969982758584e-05
4.23310002906545e-06
-5.1543077517129e-05
-2.57130954653104e-05
-5.05884768367933e-05
-3.48230719128581e-05
-4.19487302006642e-05
-2.69345406307851e-05
1.84732725667156e-06
-4.5093825558303e-05
-2.56816565116782e-05
-1.89429144855806e-05
-2.64343857448526e-05
-3.99549116932624e-05
-1.05957717767004e-05
-9.64529259765231e-06
-1.99315652394446e-05
-4.8719761140608e-05
-2.33164423061516e-05
-9.89850813076756e-06
-5.00585118637029e-05
-3.00401132806477e-05
-3.9178780336891e-05
-2.71713400496928e-05
-3.65885953254085e-05
-3.88517772981899e-05
-2.45284687882447e-05
-1.33950421190408e-05
-3.21386161749664e-05
-3.02937772664293e-05
1.72115253322244e-07
-1.49891737346101e-05
-5.10636613479294e-05
-3.36164817399642e-05
-4.9614525068661e-05
-3.87915141845338e-05
-2.33012690299289e-05
-2.95684311075197e-05
-2.07342974171688e-05
-3.4234070108398e-05
-1.93959772732267e-05
-2.87403974110931e-05
2.49226625027226e-06
-2.68835336878993e-05
-2.92455985915724e-05
-4.74896918745031e-05
-1.98991231549387e-05
-2.72357309721929e-05
-4.4195250642234e-05
-1.87733636807646e-05
-4.68004620761631e-06
-5.11178314015448e-05
-4.53123012778097e-05
-5.87626702546271e-06
-1.71490688182156e-05
-4.44359845068806e-05
-3.13825182309418e-05
-1.50114679853736e-05
-4.27856230425561e-05
-4.477995957898e-05
-9.07546143989706e-06
-4.06536861763251e-05
-1.48778502985541e-05
-3.81797185328231e-05
-2.1795380955019e-05
-5.38903764097984e-05
-3.8530050476435e-05
-2.5842565172892e-05
-2.7085939331354e-05
-2.33557967903977e-05
-6.04266628092933e-05
-6.31612891520528e-06
-3.06367439095971e-05
-3.52569708757605e-05
2.10217303347683e-06
-5.44386559932737e-05
-3.57489912854395e-06
-3.00291154378187e-05
-3.599969062564e-05
-3.35176648219827e-05
-6.63551640147915e-05
-1.14216985907238e-05
-4.74104992484873e-07
-7.86760052641281e-06
-3.27127226950301e-05
-1.78462437891995e-05
-1.93741481298888e-05
-1.94086902133698e-05
-8.91668662639722e-06
-3.65074641724496e-05
-1.35104259545738e-05
-1.88360794810245e-05
-4.33647187696767e-05
-3.30198981585427e-05
-3.54423652092276e-05
-8.72731958296068e-06
-1.12518340030141e-05
-2.35237010894636e-05
-1.68670030583823e-05
-2.63651079152523e-05
-3.1839881422184e-05
-4.80228114011361e-05
-4.54592975034208e-05
-2.22961674147201e-05
-3.06962553926784e-05
-4.20733073346239e-05
-2.39226559443834e-05
9.63409864270045e-06
-1.79190746905271e-05
-3.04668902399005e-05
-1.38777694520043e-05
-2.12088256478998e-06
-3.37062287701414e-05
-2.13999522399338e-05
-5.02479723967431e-05
-1.1233195802006e-05
-2.1156398420291e-05
-5.08917005025586e-05
-5.35835135320061e-05
-4.91123525094128e-05
5.13637752061983e-06
-1.13346994126564e-05
-4.32668933030216e-05
1.88057745299789e-05
-2.14250316855945e-05
-2.77609968422614e-05
-2.13775895365974e-05
-1.8550619770522e-05
-5.4973288177983e-05
-2.95358808181758e-05
-3.07511208596084e-05
-2.34182467047561e-05
9.30752558714292e-06
-2.13172928522674e-05
-4.54465422634824e-05
-1.18599150411391e-05
-1.0621387897548e-05
-4.72598449234361e-05
-3.52575765458184e-06
-2.03719451603624e-05
-9.18213692749285e-06
-1.44037882641071e-05
-3.88864714466797e-06
-9.90346625231661e-06
-6.27277248871848e-05
-3.85317952740577e-05
-6.43982024229419e-05
-4.95238091789241e-05
-3.97535699891592e-05
-4.62655713089819e-05
-3.49180570997559e-06
-2.72089949876409e-05
-4.81969793676036e-05
-4.20256165246017e-05
-9.3613603596054e-06
-2.62285025298537e-05
-2.40350454403606e-05
-3.9497183837433e-05
-7.57644973609385e-06
-4.65601622604271e-05
2.77456252053025e-06
-1.8203524136543e-05
-3.0141312572135e-06
-5.56489844193191e-05
-3.54367997267598e-05
-4.25836293782787e-05
-1.5779841570905e-05
-4.69620223526241e-06
-4.10111456484288e-05
-5.07804423190496e-05
-2.13020496604929e-05
-2.74224707007447e-05
-6.29587035218047e-05
-2.18250206186726e-05
-9.72953102433979e-06
-4.63521077149696e-05
-1.3487318864566e-05
-3.90019613085807e-05
-1.60207650507134e-05
-2.38850886753493e-05
-4.98009317108419e-05
-1.98128242436997e-05
-1.36144420039848e-05
-5.7167291531505e-05
-4.40985550940221e-05
-4.86734507844293e-05
-2.22242968659139e-05
-5.03527218268405e-05
-3.88262600123239e-06
-2.61141787906321e-05
-1.02228961480756e-05
-3.20670954043092e-05
-5.76253702541725e-05
-5.77683512709728e-06
-1.15688801859642e-05
-5.37547253444404e-05
-2.83792229293158e-05
-3.73856751963244e-05
-2.37835497737561e-05
-7.36134289997708e-06
1.29443385231921e-06
-1.91455108143724e-05
-2.6098471405049e-05
-9.63043353509089e-06
-4.39022403400944e-05
-5.37272558492578e-05
3.70942684379354e-06
-2.99576708595111e-05
-1.78490555015962e-05
-4.08623519140246e-05
-3.56983729884477e-05
-2.13459085224071e-05
-2.47989004929017e-05
-1.31722003576751e-05
-4.66036470713992e-05
-1.29174458892936e-05
-2.56991511298093e-07
-5.87633828439981e-05
-2.05475184088707e-05
-4.06499744021037e-05
-4.11841131058083e-05
-1.45008124977368e-05
-2.94657023524569e-05
-1.94673896532164e-05
-5.35699890801736e-06
2.25489171133003e-06
-4.12261236337156e-05
-7.26519667784616e-06
-2.24839979779863e-05
-5.30106463093499e-05
-3.80322931843455e-05
8.38021505007573e-06
1.31979246738869e-06
-2.26910876950031e-05
-1.36991871790179e-05
-3.25416619304807e-05
-1.24754234226114e-05
-2.03548236467441e-05
-4.55824872776583e-06
-1.56402822170522e-05
-1.86418569725674e-05
-4.14895652421234e-05
-4.36707684696645e-05
-1.9325741492207e-05
-3.71068181581458e-05
-3.31151163011403e-05
-4.24506403870159e-05
-2.71876079739432e-05
-4.30643287175377e-05
-4.20097600218836e-05
1.40798113053556e-05
-3.71173194557909e-05
-3.02060146767712e-05
-1.09652527500251e-05
-2.32924252566884e-05
-4.55854132044134e-05
-8.38076968756595e-06
-9.44599614989747e-06
-2.26370117533953e-05
-4.30758143435944e-05
-4.31306926036829e-05
1.6444953758054e-06
-3.8219038848298e-05
-2.22888002908216e-05
-4.5244960323539e-05
-3.70061624720949e-05
-4.54900594477767e-05
-3.92765229444183e-05
-3.11274202486318e-05
-4.65705317148422e-05
-5.23473731888087e-05
-1.38975258363662e-05
-3.57318607228587e-05
-3.94532940093703e-05
1.07442782877035e-05
-1.37797540106433e-05
-4.3535274890175e-05
-3.51708670034354e-05
-4.08782131092699e-05
-3.83248715905299e-05
-3.7718646933193e-05
-3.94094118290155e-05
-4.64193931880971e-05
-2.60231401289101e-05
-2.76053120646698e-05
-7.28399133830784e-06
-3.48335553752963e-05
-4.47765202661207e-05
-1.29073066809521e-05
-3.24801223685919e-05
-4.39094634207801e-05
-1.65706366634762e-05
-6.234803945335e-05
-1.01472751366079e-05
-1.80765199258467e-05
1.37445263666523e-05
-2.48615994067806e-05
6.77318993018169e-06
-4.48558447793644e-05
-1.52769850341465e-05
-1.42183189386554e-05
-2.31573944590328e-05
-2.47468397242267e-05
-5.14784326555431e-05
-4.07129667159189e-05
-2.97896924183771e-05
-1.11417223622726e-05
-4.68388715110372e-05
-2.3552252483466e-05
-2.39388101267466e-05
-3.84855390128667e-05
-3.45239874495511e-05
-1.10859667474774e-05
-2.24958704446028e-05
-2.13303774723614e-05
-2.39997666181745e-05
1.38599947881208e-06
-2.89946804252993e-05
-1.03255536849739e-06
-2.37693856730224e-05
-4.08629124937494e-05
-2.52235311995776e-05
-4.71644590328626e-05
-2.40891674801113e-05
-1.71618002860388e-05
-6.39581246251751e-05
-4.24763779348252e-05
-3.83063852026926e-05
-6.78108978683115e-05
-2.24117237962794e-05
-4.23199660538596e-05
-3.97009102140214e-05
-3.79826164327979e-05
-1.29919467048107e-05
-1.19760137784793e-06
-2.85263962898846e-05
-9.01759735915527e-06
-7.17784700840772e-05
-2.40130464153566e-05
-4.35988654775859e-05
-4.00337037381493e-05
-4.18236847165764e-05
-3.46972931871144e-05
-3.11503063807081e-05
-1.52819895414541e-05
-6.16676236994697e-05
-4.28648039323164e-05
-5.09228116131986e-05
-4.04396550150389e-05
-5.3295098994098e-05
-5.34792354136215e-05
-1.68557659834584e-05
-1.95786002651443e-05
-3.99032963232115e-05
-6.22239009369995e-05
-5.10889190241644e-05
-5.23777488093494e-05
-1.80397036487712e-05
-2.4058544143303e-05
-2.42179862504369e-05
-1.12796207219572e-05
-3.97668945483345e-05
-2.2302789965079e-05
-4.04782300184182e-05
-3.89459550418008e-05
-2.45284167977646e-05
-1.708713086056e-05
-2.01354575348998e-05
-1.3457677915766e-05
-3.17917839159373e-05
-3.93623596170368e-06
-3.91710841644777e-05
-4.04820075377504e-05
-3.61474777242126e-05
-2.58870285357471e-05
-1.68943665348854e-05
-3.34112490019922e-05
-5.61755931238596e-05
-1.4482690137224e-05
-4.57994389740264e-05
5.19288653231663e-06
-3.65815826956723e-05
-3.66076630645298e-05
-3.75332604471747e-05
-3.82515471558972e-05
-4.58126479521252e-05
-1.98680773142654e-05
-5.23272476278845e-06
-5.44938483875858e-05
-4.65073610335849e-05
-2.81420877462323e-05
-1.72937106473905e-05
-6.34035322520055e-05
-6.79895452959651e-05
-4.39013279906798e-05
-3.27478991119731e-05
-3.1768153487604e-06
-1.56757978881928e-06
-1.21279316738885e-06
-3.00187238218268e-05
-2.11514683453648e-06
-1.09762874506683e-05
-3.75720598665689e-05
-5.24262788583029e-05
-5.94136213739375e-05
-4.02257438232431e-05
-5.03969890630333e-05
-4.87473189032612e-05
3.41716095501421e-07
8.18715613089026e-06
9.87513426295473e-07
-3.03057097648053e-05
-3.74548657030203e-05
-2.3342677211077e-06
-1.55531807402839e-05
-2.82967721451169e-05
-2.08654288160156e-05
-3.23371396917963e-05
-2.37923183039407e-05
-4.49734570100911e-05
-4.05821824030473e-05
6.48029091299474e-06
-3.03184295436327e-05
-3.76088586621752e-05
-5.20845260508199e-05
-3.13072034629109e-05
-6.12770869545348e-05
-9.82662721377138e-06
-1.64167980965485e-05
-4.99169799309756e-05
-2.93507054022323e-05
-3.09464794893555e-05
-3.34901390397038e-05
-2.02409991999013e-05
-3.60466196355145e-05
-3.66630184829339e-05
-1.91846632781202e-05
-2.4378247209804e-05
7.17216675881656e-06
-4.14300593983553e-05
-1.21519367109761e-05
-1.98136745460794e-05
-3.40009662791129e-05
-3.41750748934853e-05
-4.68449024686353e-05
-3.08927697107213e-05
-4.22337295199091e-05
-5.59352524729322e-05
1.91838061228188e-06
-3.82771855348139e-05
-3.70528719052744e-05
-1.16865636790751e-05
-6.16934430073225e-05
-5.57572063987088e-05
-7.79161633563226e-06
-3.67072791657404e-05
-3.71534698139951e-06
-1.50928127700657e-05
-3.26000989431059e-05
-5.71578359655624e-05
-2.75258495235198e-05
7.51426972406437e-06
-3.24068413417471e-05
-3.94379772466855e-05
5.50799692037453e-06
-3.98440464817206e-05
-1.9582507767797e-05
-3.33503805348992e-05
-3.11468715910897e-05
-1.40239230849915e-05
-3.84838235400946e-06
-2.64344518661604e-05
-6.98194954677197e-06
-6.28453240664395e-06
-4.36612016589346e-05
-4.22764740086013e-05
-3.59729249144796e-05
-2.29049040152646e-07
-5.00677499427327e-05
-2.28549289558588e-05
-9.68049728052227e-06
-2.50182540878215e-05
-2.98451957121551e-05
-3.23795760094911e-05
-3.15823107450741e-05
5.22773508627025e-06
-1.30169126564386e-05
-2.78365952547684e-05
-1.69899241700251e-05
-3.18169892987651e-05
-3.31763662011765e-05
-3.6360177972128e-05
-4.68213392655251e-05
-1.67166904976332e-05
-2.92760673984572e-05
-2.98494805923334e-05
-2.95253824034548e-05
-2.6972048317692e-05
-1.87841162116172e-05
-1.58159943239867e-05
-3.56600912338465e-05
-1.63360426745993e-05
-1.73232454247145e-05
-1.41545097180746e-05
-1.07068379524249e-05
-5.17438893417154e-05
-5.7971746649566e-06
-3.7669976201072e-05
-3.12103838227975e-05
-4.49357343408484e-05
-1.09868416210409e-05
-5.65498922754658e-05
1.15885361113353e-05
-2.08947527594001e-05
-3.03445729185743e-05
-2.60756454897846e-05
-2.22865771965557e-05
-4.6517171377937e-05
-1.39587364452356e-05
-2.0594899486134e-05
-4.29057782798659e-05
-3.07255969293072e-05
-3.48600839866178e-05
-1.49996868121756e-05
-1.10206449533911e-05
-2.69688853249197e-05
-2.26634794528543e-05
-5.96548668633072e-05
-5.460296188877e-06
-3.73503608372125e-05
-3.82043000961828e-05
-3.77947536204295e-05
-3.15867924215926e-05
-2.02450086430641e-05
-3.51642494560706e-06
-5.5575747461664e-05
-2.14520576649285e-05
-1.99117331539924e-05
-3.05348012701571e-05
-2.14881980619739e-05
-3.24930303181984e-05
-5.29903962435638e-05
-6.60501781345929e-05
-1.39183826362193e-05
-2.17876535077799e-05
-1.99399082792405e-05
-5.29371571468341e-05
-4.12609748971992e-05
-1.55565947021823e-06
-3.85693933571902e-05
-4.05141925912383e-05
-4.39375514493867e-05
-4.0414142801908e-05
-3.97101755155812e-05
-1.21686316230055e-05
-1.89040913948135e-05
-1.76341336016583e-05
-1.5667586930167e-05
9.16218195648742e-06
-2.17898673555118e-05
-4.14427543085364e-05
-2.03602085046803e-05
-4.29410553259596e-05
-6.24803211269371e-06
-2.50673970231209e-05
-2.03981346999121e-06
4.58979734295722e-06
-2.70771444151661e-05
-5.14061122300807e-05
-4.07940791691467e-05
-3.76187680761688e-05
-2.41645266305283e-05
-2.12122284048395e-05
-6.16944114628945e-05
1.23454971673788e-05
-2.43097246044059e-05
-3.76490217703989e-05
-1.33431192237855e-05
-2.53778098986089e-05
5.8649265690226e-06
-4.36236865046087e-05
-9.1709574626449e-06
-5.37475246683113e-05
-1.84408764810669e-05
-1.72498779226863e-05
-5.65082389758115e-05
-3.5527322047946e-05
-1.3883207356454e-05
-3.82546772623137e-05
-2.60565226902045e-05
-2.75044445854863e-05
-4.65028418903129e-05
-1.49113857632972e-05
-3.09451632917976e-05
-4.73729785484856e-05
-1.67188511391741e-05
-1.80591000029251e-05
7.41841893601795e-07
-2.93357889547695e-05
-4.92780423853407e-05
-2.76968035646935e-05
-4.58683624144718e-05
-6.26327980938973e-05
-1.24945696444426e-05
-1.38184764202702e-05
-2.75249195885022e-05
-1.23418352570207e-05
-6.03121204463047e-05
-1.63413143206437e-05
-3.57638630318776e-05
-2.64628685764165e-05
-1.69868846564119e-05
-9.95135266296952e-06
-3.22445498143848e-05
-2.30281691344342e-05
-4.4192021162201e-05
-3.89938407409847e-05
-3.2448543001633e-05
2.11501180014718e-06
-1.71949699828965e-05
-5.13444965779417e-05
-1.05740461804718e-05
-2.3727131991135e-05
-1.27510731290089e-05
-1.71884778240214e-05
-1.44185748951713e-05
-5.43152436532348e-05
-8.57237596991532e-06
-5.07042800720897e-05
-1.13664584426475e-06
-2.44606011965162e-05
-4.30265557044329e-05
-2.39811489276853e-05
-2.5715023849282e-05
-2.17766850645357e-05
-2.96894140064274e-05
-3.55806814383524e-05
-4.37176684615975e-05
-2.80561361172018e-05
-4.39226604459236e-05
-2.17824780973421e-05
-3.16302516634093e-05
-3.77142085691662e-05
-3.01367161559907e-05
-4.71600919231073e-05
4.90202648734094e-06
-4.68673879602853e-05
9.43045115636626e-06
4.75603905004472e-06
-3.96892651640969e-05
-2.54815434406944e-05
-1.72465195605358e-05
-5.55834211581073e-05
-1.88188069518774e-05
-5.19044825900663e-05
-2.24715235540423e-05
-3.44640744074488e-05
5.39691024398658e-06
-4.87027429953993e-05
-1.93595151935825e-06
-4.15807764323319e-05
-3.07594212493426e-05
-2.94147386925084e-05
-4.77375799047508e-06
-2.69874322501161e-05
-2.08974815628875e-06
-1.42291428157298e-05
-5.23585938607636e-05
3.60774435053585e-07
-6.94894871274634e-06
-2.00381104671058e-05
-3.03780348501831e-06
-2.01761896259629e-05
-2.42991989506562e-05
-1.64619290785545e-06
-9.93358216675759e-06
1.11968689564874e-05
-3.97137374300526e-05
-3.49339961742537e-05
-5.20464460300768e-05
-1.93905117407018e-05
-3.79314511165163e-05
-2.25015645525221e-05
-4.80731818292317e-05
8.34271589259104e-06
7.50917179376676e-06
-2.99057163246105e-05
-2.983755305989e-05
-2.83390396792098e-05
-4.91500169225105e-05
-4.94994338671165e-05
-2.79655740079665e-05
-4.89015119695429e-05
-3.98961884390056e-05
-6.11549842659086e-05
-2.79344291553708e-05
-4.41197315411136e-05
-2.95954758973907e-05
-8.54755213152981e-06
-3.80601879470664e-05
-3.98395013081138e-05
-1.70155037744364e-05
-2.78403514993482e-05
-5.28558944868512e-05
-4.33947764948099e-05
-4.21203122659272e-05
-5.74207550804496e-05
-3.52235919890408e-05
-4.29000247655802e-05
-2.31735341696102e-05
-1.43403731725409e-05
-4.0193863521498e-05
-5.01028168506319e-06
-2.8488062355294e-07
-4.75499279740711e-05
-4.47660655199983e-05
-4.19489626078047e-05
-1.50258499597124e-05
-3.37063760234081e-05
-5.40145993511522e-05
-6.0546685866336e-06
-5.4879263156463e-05
-8.4437799563959e-06
-4.992609501926e-05
-1.67444547160805e-05
-3.25406691161284e-05
-1.24433286326132e-05
-5.13813086166392e-05
-1.48310083576619e-05
-4.23008155713471e-05
-1.81080624760241e-05
-1.0317130636717e-05
-3.47108860078298e-05
-2.73253014704156e-05
-2.92468435145577e-05
-7.61701703360127e-05
-2.39707862112481e-05
-3.42432563075468e-05
-7.39453793333188e-06
-9.09550790924646e-06
-2.83635665211791e-05
-1.93398737117435e-05
-1.10712770869964e-05
-4.48302453594253e-05
-1.84236366955811e-05
-1.73500163830208e-05
2.06488385099838e-06
-4.4167463355355e-05
-4.57165872520861e-05
-3.36060056737622e-05
-4.65979615567326e-05
-3.77992185341658e-05
-9.1028807927139e-06
-4.47560347067169e-05
-1.80393351263539e-05
8.70880838199363e-07
-4.76192858602724e-05
-1.85258056448324e-05
-3.46803870122577e-05
-5.92213763205076e-05
-3.44555035775795e-05
-3.76583848176147e-05
-2.56797820850926e-05
-5.90718974340739e-05
7.93229792549159e-06
-1.4632646796708e-05
-3.44745828916739e-05
-3.3007979770301e-05
5.52288608292304e-06
-4.68234993685842e-05
-3.35849813562949e-05
-5.30257005991756e-05
-3.92834468679081e-05
-2.26541645064375e-05
-3.33902845345368e-05
-3.06749594885447e-05
-1.84476406302877e-05
-3.45510409229696e-05
-3.24394491373673e-05
-3.7252215177448e-05
-3.05701327018161e-05
-2.65283128555278e-05
-2.85750566051921e-05
-3.49786947984265e-05
-3.7711934106908e-05
-4.01548621571062e-05
1.00537789443565e-05
-1.62390336301959e-05
-2.99365722799151e-05
-2.85166801272833e-05
-1.40825248987048e-05
-2.49027645845143e-05
-3.65049092238798e-05
-2.00451349155774e-05
-2.60100678017191e-05
-2.20889076997254e-05
-6.59412490385265e-05
-3.51817496138818e-05
-1.83794149320454e-05
-2.76309958263052e-05
-3.31282972361144e-05
-4.7266808097759e-05
-2.74263550683804e-05
-5.22134929453826e-05
-7.07706324089975e-05
-9.58287726440959e-06
-1.69828888857504e-05
-1.39741841946187e-05
-2.69687232098206e-05
-3.80579826283512e-05
-5.42775974581038e-05
-3.09742379502026e-05
-4.65795796503129e-05
-2.89103092251537e-05
-3.22451724095485e-05
-3.11065272587627e-05
-3.04165005847468e-05
-4.07796860613221e-05
-3.94600753107032e-05
-2.98868881911637e-05
-2.66248649501522e-05
-1.0209743632863e-05
-4.33793557558773e-05
-3.87108206701508e-06
-3.44052143078871e-05
-3.64035355986413e-05
-6.27447335619728e-05
-2.4573126109894e-05
-1.93704961450801e-05
-2.76288092354264e-05
1.67606065190887e-05
-2.657646013296e-05
-2.47980855288274e-05
-4.00953433796271e-05
-6.74595878766664e-05
-4.51155348145737e-05
-3.50867277329987e-05
-3.14245290874681e-05
-5.36582795671486e-05
-6.52738950651273e-05
-5.52215128425613e-05
-1.28089093597865e-05
-3.86154520542763e-05
-3.64509057536929e-05
-4.13139569071862e-05
-3.11829289838518e-05
-2.04577534895638e-05
-2.9238275445507e-05
-4.97883050954359e-05
-4.13902914643692e-06
1.14756786079961e-05
-2.71636323264822e-05
-2.55574187274645e-05
-2.91270693425485e-06
-4.18610971534145e-05
-3.9268301920404e-05
2.1445811231161e-07
-1.92676418895731e-05
-2.95924905065911e-05
-5.93666884669536e-05
-2.26206957794314e-05
-2.28394383423349e-05
-5.19089902581664e-05
-3.33642635565387e-05
-4.27261137773423e-05
-3.13402142836479e-05
-2.19499712636361e-05
-3.02468522534258e-05
-4.55964275393909e-05
-2.28770898088467e-05
-3.79566857682046e-05
-4.96234923068328e-05
-5.49339653427186e-05
-2.06268603279394e-05
-2.48996549582957e-05
-2.78287579612368e-05
-2.15385585905711e-05
-3.87028243711261e-05
-4.75272231134083e-05
-1.84049331656336e-05
-3.5321857923491e-05
-2.61356494237166e-05
-3.09109955267082e-05
-2.82929448689662e-05
-1.60162231409912e-05
-2.6567567716941e-05
-3.00210162774145e-06
-4.29409269451979e-06
-3.1196950822562e-05
-3.29851051283995e-05
-3.5248309719688e-05
-6.69920277345325e-06
-1.40958842405468e-05
-2.74135226223323e-05
-4.52736028718234e-05
-3.30484522246309e-05
-2.72925448325969e-05
6.38692396642672e-06
-2.26005233498309e-05
-4.23463248866207e-05
-3.36873103715418e-05
-6.41579218860832e-05
-3.46383349103304e-05
-7.91616874311478e-06
-3.79356243330424e-05
-2.23362128193355e-05
-3.84888314184816e-05
-3.85189293740596e-05
-3.92954687076328e-05
-2.13324489336708e-05
-4.50628173979793e-05
-2.32237397458257e-05
-2.59650860239027e-05
6.19535939033199e-07
-2.56481165846552e-05
-4.22888485823471e-05
-2.19424380840833e-05
-5.42835250074657e-05
-2.67592352003564e-05
-4.48224805950832e-05
-4.02680227267216e-05
-3.41915545796141e-05
-7.18665769000395e-05
-3.97178230421144e-05
-5.58974814439256e-05
-4.78846966156875e-06
-2.30590458515754e-05
-2.77115021468411e-05
-3.0971474120273e-05
-3.52069770932492e-05
-2.43534401211229e-05
5.75192669500482e-06
-1.64058900533671e-05
-4.75623482530298e-06
-2.89724339483484e-05
-2.65412874219948e-05
-3.3197186740153e-05
-1.47298160453264e-05
-3.08116024770172e-05
-3.8932884709109e-05
-2.93008435841471e-05
-4.20244002205038e-05
-4.41010317018862e-05
-1.66123507965255e-05
-4.49318162066711e-05
-1.42347496677782e-05
-2.02636241139333e-05
-4.5063804490003e-05
-2.7676051574507e-05
-1.86009972404306e-05
-1.31847890377707e-05
-8.21865740351617e-05
-4.02280712488812e-05
-4.69796911466535e-05
-5.22180355740858e-05
-5.75229004886864e-05
-4.08044251950681e-05
-3.05963677421322e-05
-3.12677953731326e-05
-2.57384743289924e-05
-3.16628627207988e-05
-1.41054752680056e-05
-2.08486593674128e-05
-7.3337992310778e-06
-3.78597759897307e-05
-1.62563399674924e-05
-2.84177996278081e-05
-6.47850079100567e-05
-2.56709405221249e-05
-4.2780669866341e-05
-5.55250163518305e-05
-4.6411755921147e-05
-3.2175877068707e-05
-2.62066214086504e-05
-2.37670361608878e-05
-4.49456851363779e-05
-1.94457171347003e-05
-8.66516450960098e-06
-1.20570841411923e-05
-3.51498987194871e-05
-6.19977685808245e-05
-2.67194752828522e-05
-2.11796667253855e-05
-2.24795686682363e-05
-2.69782154565701e-05
-1.68465317442695e-05
-1.39217473023779e-05
-4.48301929490696e-05
-4.60927917375077e-05
-2.47071793515214e-05
-6.24733640428459e-05
-1.98664996085165e-05
-2.06804567855864e-05
-1.020293567143e-05
-4.07177605256235e-05
-1.5846485765247e-05
-6.21879467038802e-05
-3.52558959207507e-05
-5.70131141943805e-05
-2.9900231870993e-05
-3.17079702106744e-05
-1.87754539731438e-05
-4.42001085006705e-05
-3.18730980010119e-05
-2.56386169323671e-05
-3.62913602710071e-05
-4.21554312360297e-05
-5.36549294815713e-05
-2.55697894392576e-05
-1.2321241213001e-06
-3.66336208880618e-05
-4.00771242355002e-05
-2.74415499553946e-05
-3.32847361239449e-05
-1.28953912314992e-05
-3.4502154033743e-05
-3.40879233589041e-05
-3.65655053991777e-05
-4.79514288887394e-05
-3.39041498231155e-06
-4.7094494786828e-05
-1.65763224733066e-06
-2.71043877167265e-05
-1.55334310613616e-05
-1.80504615329903e-05
-1.71046833899323e-05
-3.7226615261959e-05
-3.23935035347173e-05
-4.94200313807307e-05
-8.98260445435194e-06
-5.37127154692511e-05
-2.45311841663252e-05
-5.51571171632064e-05
-2.57439847513047e-05
-5.19296359864924e-05
-3.38574374300839e-06
-4.07699418909362e-05
2.00663637859652e-06
-2.3853252135707e-05
-2.16351850406025e-05
-1.00308227233516e-05
-3.33246882322626e-05
-2.77294650004469e-05
-2.37043381114718e-05
-3.45303850298483e-05
-2.10038889078813e-05
-4.15589423183118e-05
-1.91955589769118e-05
-3.62228715515879e-05
-3.23065133385944e-05
-1.04818446051047e-05
-2.11331356349171e-05
-1.51842539387052e-05
-4.56333862727332e-05
-2.38665966527535e-05
-3.60500362381279e-05
-6.31609071571377e-05
-5.15702538702297e-05
-1.41293914792832e-05
-3.48234286035636e-06
-1.5710269187342e-05
-2.44435773118571e-05
-1.12771702046347e-05
-3.12558824246929e-05
-3.14845900261027e-05
-2.82829996278886e-05
-3.06781916059066e-05
-5.83602002117539e-06
-1.76730046484404e-05
-5.31751855320561e-05
-2.55742321644094e-05
-6.67047541580556e-05
-4.36637662730174e-05
-1.7394661147425e-05
-3.46401318625421e-05
-9.77750947584036e-06
-3.8482572639558e-05
-5.07908805057541e-05
-2.82750295966866e-05
-3.22324627490626e-05
-5.05020986174731e-05
-1.04454013864707e-06
-1.16541655045784e-05
-1.49499679238316e-05
-1.10074969553246e-05
-1.91632971620066e-05
-1.07029460087573e-05
-2.26773251140619e-05
-3.65493700976662e-05
-3.73361384705505e-05
-4.57970903628575e-05
-3.02882648437978e-05
-3.31030164276109e-05
-3.49012474492017e-05
-3.58197899911726e-05
-2.46126404250766e-05
-2.42417710570809e-05
-1.78362121369299e-05
-3.52897845247299e-05
-2.03078674664815e-05
-1.30112504197727e-05
-4.38751266949299e-05
-2.89184456600221e-05
-1.88592804621631e-05
6.34469928200364e-06
-5.02898575284243e-05
-3.13887293990605e-05
-4.21021254150743e-05
-1.8440319283245e-05
-3.47152755740735e-05
-3.63968294569156e-05
-2.58827400184866e-05
-2.31631158242292e-05
-4.96988075367171e-05
-2.46083515903847e-05
2.37714595746953e-06
-2.76537233495145e-05
-2.55685111881056e-05
-2.777354312591e-05
-3.71784818955778e-05
-2.82277508772315e-05
-6.83319384803825e-05
-2.55577938259252e-05
-5.73138801479673e-05
-2.14974196857113e-05
-4.37314343165859e-05
-3.02474969006499e-05
-2.72100181281091e-05
-4.20368427838929e-05
-4.42394207538947e-06
-1.37714256066017e-05
-1.99617297368162e-05
-4.59163191843738e-05
3.93531221531765e-06
-3.24966428265412e-05
-9.3145712040804e-06
-1.09128364898915e-06
-2.80586135270896e-05
-5.6574590309568e-05
-1.00246368768594e-05
-2.78367980996452e-05
-4.12389535797475e-05
-4.6571504919938e-05
-3.46974267314749e-05
-4.51147869347746e-05
-1.91283139245297e-05
-2.93931657913066e-05
-7.35822738246789e-07
-5.94710329915654e-05
-3.89802520132439e-05
-3.17915909034736e-05
-6.8659375988189e-05
-5.8034814955115e-05
-2.95650738599934e-05
-1.34519516703267e-05
-1.96585700656386e-05
7.65018271918929e-06
-1.23058461581984e-05
-2.49766482767651e-05
-2.88316710304283e-05
-3.3642988845209e-05
4.18492737335824e-06
-3.41221062533177e-05
-8.06382816795287e-06
-5.1435806452086e-05
-1.85205739116622e-05
-2.23281292337708e-05
-2.68434519669856e-05
-2.31854935160014e-05
-4.50664156705546e-05
-3.86183618505392e-05
-3.58242685371823e-06
-9.60636644951615e-06
-3.47128341029605e-05
-1.5378380160327e-06
-1.05977166506022e-05
-5.18724319432608e-05
-3.62247302950263e-05
-2.46107451618668e-05
-5.10318856390882e-05
-3.81976813004143e-05
-3.85140296198682e-06
-2.01363393193775e-05
-3.70646010533865e-05
-1.12107932287152e-05
-2.48791850807916e-05
-1.28703194780709e-05
-2.92559638469421e-05
-9.71537109543966e-06
-4.04602609962183e-05
-2.77222216852467e-05
-4.01546820143701e-05
-3.043687554448e-05
-5.53069994329886e-05
-7.59202927401724e-06
-2.53834775807479e-05
-4.27802728706783e-05
-4.97143859323893e-05
-6.46594776013447e-05
-3.73564869085941e-05
-1.64943802236638e-05
-3.80356122518481e-05
-1.47613452824168e-05
-3.19447956080914e-05
-2.05048861321991e-05
-1.9368334202496e-05
-3.05411064545703e-05
-4.6408864583438e-05
-1.94405034050619e-05
1.96195452334944e-06
-4.89052529359882e-05
-3.73331182056746e-05
-1.7605396334485e-05
-1.55224172493933e-05
-6.35729489865626e-05
-4.34486008036646e-05
-8.34463359242177e-06
-3.03684792687071e-05
-2.42982624521062e-05
-2.73923595777276e-05
-1.18928859429836e-05
-2.24021247323367e-05
-5.78513685988524e-05
-3.04613059380056e-05
-2.32357399915327e-05
-2.21919709857161e-05
-4.33573683871335e-05
-4.2227849640558e-05
-3.10329194376061e-05
-5.58424228836755e-06
-3.02635150116648e-05
-6.1667708035217e-05
-3.85648282673504e-05
-2.81934814593225e-05
-3.5065227612695e-05
4.01838795665853e-06
-2.09158642491096e-05
-2.25552648105124e-05
-1.29092227821445e-05
-5.91750831152896e-05
-2.58607438904411e-05
-4.52611772370419e-05
-6.43397910151246e-05
-2.46996742832712e-05
-3.36752483873588e-05
-3.29868937622151e-05
-4.04398389499056e-05
-1.14403839900808e-05
-1.04092592411085e-05
-2.57563659267051e-05
-6.44313848407755e-05
-5.88724288412743e-06
-2.72145091840628e-05
-1.37294088374288e-05
-2.77024512323682e-05
-9.52617730636058e-06
-1.64695809743722e-05
-4.53058153173452e-05
-1.35805788284911e-05
-2.27179889053122e-05
-1.5746045169252e-05
-3.29750539924693e-05
-2.21639717780274e-05
-3.38955371377492e-05
-2.10430819633105e-05
-4.67879884423386e-06
-3.52573228486245e-05
-9.34203034534963e-06
-1.22488966178592e-05
-2.42857429196768e-05
-1.787835734981e-05
-3.27095165867366e-05
-5.30086196236856e-05
-6.33864073384555e-05
-3.62460863604449e-05
-5.28105037633998e-06
-3.50954416370049e-05
-3.54587056799023e-05
-2.42915239512323e-05
-2.12174532968525e-05
1.79278540339778e-05
-2.62489114014952e-05
-3.35205934098023e-05
-6.00734649323301e-05
-5.63233930554616e-05
5.92511755936592e-06
-3.54880466921541e-05
-6.25388614417264e-05
-2.1261661547433e-05
-2.17161044497074e-05
-3.33944942885079e-05
-6.11723603929343e-05
-2.18029528695078e-05
1.41694097203891e-05
-1.0067504022293e-05
-3.3322782238709e-05
-4.27769104962001e-05
-3.77453362213352e-06
-4.3265983430214e-05
-2.7223346164457e-05
-1.44954539432996e-05
-3.7279078597467e-06
-4.45429082994742e-05
-8.33678487320187e-06
-1.86658012245143e-05
-4.45557754447806e-05
-7.98957000293289e-05
-1.13592008179147e-05
-4.29071910805653e-05
-1.46683382133701e-05
-3.25799824635618e-05
-1.92637857994392e-05
-3.21047424070917e-05
-3.02343694171513e-05
-7.05985812193492e-05
-4.66132403322198e-05
-3.23567107412386e-05
-1.96264056558792e-05
-7.13167925466194e-06
-4.51988120751695e-05
-4.28881485950622e-05
-4.71973118393078e-05
-1.3489231573807e-05
-1.64600657825323e-05
-2.89049203593383e-05
-2.41798090184345e-05
-4.67015958542552e-05
-1.76490100777007e-05
-2.24705695356283e-05
-3.25332850055396e-05
-4.30422531729469e-05
-4.96492258691915e-05
-3.94368834652129e-05
-3.08405557312639e-05
-2.97672539820637e-05
-2.27172739155655e-05
-7.13102071838232e-06
-1.50149200876704e-05
-1.74353173191035e-05
-2.47710530304413e-05
-2.99929713894084e-05
-1.11388100857318e-05
-4.49862924925251e-05
-1.27441307984832e-05
-2.05446130342398e-05
-6.54722314915236e-06
-4.09951897953696e-05
-1.68248887881763e-05
-1.97839630203559e-05
-6.40266334355413e-05
-1.04978525448046e-05
-2.48153992771063e-05
-1.31149397012047e-05
-7.397768145291e-06
-3.42230287194843e-05
-5.03378996134336e-05
-2.55215411866539e-05
-4.50848339808264e-05
-1.77813576002438e-05
-3.71036325993331e-05
-1.66566381814844e-05
-1.99537862540269e-05
-3.80647428870492e-05
-2.77211058874636e-05
-8.65596698848738e-06
-1.62001296577279e-06
-2.71968642601946e-05
-2.26060381869893e-05
-2.01441811037451e-05
-6.88502254216482e-05
-2.49064056798177e-05
-2.28895734954488e-05
-1.78421561907887e-05
-3.08424806492346e-05
-7.25744577656291e-05
-3.38496630421393e-05
-4.33186756864487e-05
-2.48407150924997e-06
-2.59950812345316e-05
-3.73952330851749e-05
-9.72106200198143e-06
-5.52743003987305e-06
-7.75738621372037e-06
-9.46825739825369e-06
-4.00895315128927e-05
-3.65057621793168e-05
-2.72803649865008e-05
-4.58734436811822e-05
1.31698032355313e-05
-6.32371387587966e-05
-4.19527534646985e-05
-2.47735794658378e-05
-6.726259641431e-06
-2.4710087745308e-05
-1.48098664661995e-05
-5.14038874999044e-05
-2.21865584400291e-05
-2.11606492136807e-05
-2.22464676480359e-05
-1.42391921835965e-05
-3.05923027831746e-05
-4.00704785304352e-05
-2.92493960939475e-05
-5.72384719925482e-05
-5.56518965610745e-05
-1.61155352274717e-05
-3.11888776914523e-05
-2.47452926707337e-05
-4.35529891185693e-05
-1.61026862603149e-05
-3.28976815703333e-05
-3.21825410315354e-05
-2.15944005193352e-05
-4.65029463739333e-06
-2.0837490801541e-05
-1.4992396699719e-05
-2.97389583107643e-05
-4.96357516669659e-05
-4.0488300528722e-05
-2.88831102775608e-05
-4.98938576657039e-05
-1.8448984404057e-05
-5.00924435243475e-05
-2.9341843685047e-05
-3.81326170147206e-05
-2.78055474691273e-05
-4.40260874299762e-05
-4.133240714372e-05
-2.46156225434982e-05
-5.03777252799519e-05
-3.53827082844617e-05
-1.05611008365626e-05
-4.76560478041955e-05
-4.02093486927898e-05
-4.06845443107435e-05
-3.12473124738932e-05
-2.06010435029324e-05
-3.92824762683341e-06
-6.25413593467585e-07
-2.50704576767358e-05
-1.94340734680657e-05
-3.95314617019937e-05
-4.84324975415737e-05
-2.90675635605699e-05
-7.00211149426341e-05
-3.27429092958363e-05
-1.62260706622352e-05
-2.89208116625965e-05
-5.35912942023045e-05
-4.94905369866233e-05
8.89056656371613e-06
-3.36930460044147e-05
-5.68800518380192e-06
-2.35406818151454e-05
-2.34768725265528e-05
-2.59784795785068e-05
-3.67793183049172e-05
-6.15509366552977e-05
-2.17081299045763e-05
-4.00291005330168e-05
-2.79742062794031e-05
-4.99865131654814e-05
-3.26488552684482e-05
-3.48578374962015e-05
-3.26550647676398e-05
-3.2176663243381e-05
-4.41709526164685e-05
-6.01434609026609e-05
-3.01039298230432e-05
-1.23850270281934e-05
1.94859993622251e-06
1.21040837973437e-06
-2.36306237463007e-05
-1.93808560285947e-05
-2.50160263708166e-05
-2.13349122929111e-05
-1.04356378400833e-05
-1.86775428626294e-05
-2.29460590820364e-05
-9.3644425348819e-06
-2.54300776411538e-05
-2.82378583695583e-05
-7.98394897211334e-07
-3.6303415161477e-05
9.49998667820925e-06
-3.94799087581557e-05
-2.56430253314389e-05
-9.64304467670123e-06
-4.28333589024144e-05
-2.54403637389382e-05
-6.45803203168817e-06
-3.50506123976727e-05
-2.69016500170495e-05
-3.16737721549965e-05
-5.95105223205329e-06
-5.32488917205495e-05
-3.88464250194748e-05
-2.49092594137674e-06
-2.3030745090089e-05
-3.39934087656463e-05
-4.26736715183065e-05
-1.22478254309021e-05
-3.65439606150786e-05
-2.72367679213992e-05
-1.03538453341161e-05
-4.89481019519619e-05
-7.38038639412392e-06
-3.33749607162833e-05
-3.32973394934655e-05
-3.53611707972024e-05
-3.06990067390923e-05
-2.28006819550153e-05
-1.46195903748824e-05
-3.07472163027393e-05
-3.23964369773456e-05
-4.38707993308856e-05
-1.50904028203812e-05
-3.04243492856575e-05
-1.20538620603657e-05
-6.36551845261142e-06
1.28823790967489e-05
-4.98547173551558e-05
-1.12311416282694e-05
-2.43623564093055e-05
-4.89968270429585e-05
-2.67994523997442e-05
-2.25654426231069e-05
-1.23292031681621e-05
-3.81994575771921e-05
-1.35752204797953e-05
-3.36210354564454e-05
-6.04160514554056e-05
-3.44877413267888e-05
-2.59452502955096e-05
-3.11084281990346e-05
-4.08322391443382e-05
-3.37948157928379e-05
-2.11940415028614e-05
2.08736285552684e-06
-5.29278217113639e-06
-1.85386662230967e-05
-3.04268350347565e-05
-3.18278474793593e-05
-2.32480990316049e-05
-3.01045954963255e-05
-4.39599928313194e-05
-6.68966943175532e-05
-3.16200776243607e-05
-2.28448415694664e-05
-3.69431260124771e-05
-4.57742870068504e-05
-4.52415788163362e-05
-2.59676096228778e-05
-3.70449088200232e-05
-4.32207779871864e-05
-3.10583688028498e-05
-4.05580389088456e-05
-2.41292443531513e-05
-2.61642113347969e-05
-4.41309377224376e-05
-3.71982418013925e-06
-9.33179854103803e-06
-2.3230348293843e-05
-3.94722927642577e-05
-3.89275296903063e-05
-2.78402240335701e-05
-3.17228820587019e-05
-3.09502022695194e-05
-4.01120651518084e-05
-2.96053334566446e-05
4.23393297266003e-06
-1.76171884359547e-05
-1.36285079774877e-05
-4.51446671701315e-06
-3.22398937784232e-05
-3.67981882491048e-05
-5.84045103087044e-06
-1.5557645658014e-05
-3.93173060164805e-05
-4.60679447955668e-07
-2.23120646818667e-05
-2.50872933151973e-06
-2.0312243298179e-05
-2.50652199571406e-05
-2.73538333356244e-05
-4.18548937629208e-05
-1.98120383448925e-05
-4.04269851199551e-05
-2.46393842993706e-05
-1.47591838975136e-05
-1.13262223769745e-05
-1.80159242172564e-05
-3.11345030439387e-05
-1.92637803425797e-05
-2.51844550627622e-05
-5.26191343476031e-05
-2.65681695317075e-05
-2.28202384428753e-05
-3.40171350532941e-05
8.84161722560396e-06
-2.72375272146076e-05
-4.05669482149735e-05
6.7587486420536e-06
-3.8464551613583e-05
-3.00059887872288e-06
-3.37713268613201e-05
-1.78867302512577e-05
-5.32785952223986e-05
-2.5797295096791e-05
-3.71786330874625e-05
-1.13459774469566e-05
9.04512352893582e-06
-4.51073869429284e-05
-7.01936922395428e-06
-2.9697527779904e-05
-6.15228283173326e-06
-1.7649734306366e-05
-1.2830354952752e-05
-1.47617842411642e-05
-1.39666296127083e-05
-4.24309216795994e-05
-5.85624831754361e-05
-4.16936268442414e-05
-3.64141529088679e-05
-4.36956020334548e-05
-5.42396652858248e-05
-1.73490921497276e-05
-5.19797986779965e-05
-1.83229869767637e-05
-2.42151153087045e-05
3.9752711531818e-06
-1.16337160801661e-05
-5.48563487211127e-06
-3.98150219725417e-05
-4.12726566892788e-05
-2.26344208656949e-05
-3.75207726568584e-05
-8.74799595576203e-06
-4.43911789708693e-05
-3.78028966819412e-05
-5.70268740180874e-05
6.3375245119826e-06
-1.60782550374677e-05
-2.23614615771227e-05
1.54455612030559e-06
-2.56126704340328e-05
-3.38169125501113e-05
-3.56035992514038e-05
-6.3416386688646e-05
-6.26314413671026e-05
-5.35652845603747e-05
-5.0581121576356e-05
-2.81462819000641e-05
-2.4477052756078e-05
-3.39639312239442e-05
-4.19732259014116e-05
-1.88339459051003e-05
-3.4058824284917e-05
-4.58688885669094e-05
-1.01823617370425e-05
-3.06798255444015e-05
-1.33699518725936e-05
-5.56357593509058e-05
-2.4694839480797e-05
-3.30823130376671e-05
-5.46990008272745e-05
-3.59929419001581e-05
-1.38119521268438e-05
-6.0648104940203e-05
-3.49930309890719e-05
-4.56984496399458e-05
-2.90598647371429e-05
-2.16609669180242e-05
-5.889613899552e-06
-6.55838838905643e-05
-3.43102183183143e-05
-3.99336158698321e-05
-4.67552891726309e-05
-3.64507029077598e-05
-4.74808123681437e-05
-4.77224309796315e-05
-4.93356397412548e-05
-4.59756324532718e-05
-3.54948742393495e-05
-3.26532757920575e-05
-1.6286135313499e-05
-5.39732110318767e-05
-2.33371619909141e-05
-1.53523748237129e-05
-3.10183892440478e-05
-3.97289251485644e-05
-2.03460956310657e-05
-2.75480025536677e-05
-3.81853008223726e-06
-5.3233508521209e-05
-2.21936165697405e-05
-1.56634109204759e-05
-3.66741809485561e-05
-1.36501414654722e-05
-4.15625680739731e-05
-2.5154101107345e-05
-8.30662921940188e-06
-5.80565180461804e-05
-4.78649762383713e-05
-2.12087061826873e-05
-1.34737504820462e-05
-1.84677981761407e-08
-5.41100568344292e-05
-3.99099597444512e-05
-6.09692319975078e-05
-5.80887141243617e-05
-3.39920121172892e-05
-6.96077146795083e-05
-4.40115886785571e-05
-4.93764575097198e-05
-2.43038373252421e-05
-2.60498328761074e-05
-5.12881286924574e-05
-8.78742005330063e-06
-1.14386118979183e-05
-2.5740367074228e-05
-1.72575535795805e-05
-2.63083526157837e-05
-8.98458938300618e-06
-1.83557045552491e-05
-4.21886256826408e-05
-9.32102917794106e-06
-4.26789914245597e-05
-5.77162996241016e-05
-3.4903774515018e-05
-1.52513462494798e-05
-1.10333372795484e-05
-4.86576335963198e-05
-3.91500463273533e-06
-1.38892482428978e-05
-6.5761599128302e-05
-3.5963482207975e-05
-1.57374490241422e-05
-1.53874438493338e-05
-4.08367814014399e-05
-2.39097249976237e-05
-3.61256123523837e-05
-1.87678529915869e-05
-6.59451437359883e-06
-1.98620187501709e-05
-1.99452105729251e-05
-3.54481562303266e-06
-1.4996322207468e-05
-3.82601915665614e-05
-3.68612621060962e-05
-3.87304464692833e-05
-3.1220839570696e-05
-1.45030665906031e-05
-5.22213579481411e-05
-4.57162809357883e-05
-3.85502834468103e-05
-2.18241924319228e-05
-4.03446770470949e-05
-7.80754237933278e-06
-4.95394519851102e-05
-4.07190725390567e-05
9.56192700029172e-06
-1.49221360817607e-05
-3.09314373542201e-05
-1.39039098726434e-05
-4.00002177996631e-05
-2.05320407886577e-05
3.07841675240339e-06
-2.56397602261597e-05
-1.6613793538e-05
-2.15273934517859e-05
-3.41097491608436e-05
2.68899015218115e-06
-6.13713619280016e-05
-2.79899657004675e-05
-4.01558504977198e-05
-2.27908022419435e-05
-5.91173500822605e-05
-4.14020238215651e-05
-2.30257467236956e-05
-4.19878492528977e-05
-3.03749486631518e-05
-3.47379655252015e-05
1.7130519969446e-06
-4.41086408256399e-05
-4.75413414503375e-05
-4.99039635841107e-05
-4.7701960487153e-05
-1.32874841913751e-05
-1.15026482654372e-05
-2.62763958762437e-05
-3.90542861504945e-05
-4.01039737595463e-05
-5.3064396186215e-05
-4.54555002198236e-05
-2.88550618048273e-05
-5.33097607611632e-05
-2.61686418316187e-05
-3.71476598871568e-05
-2.96855233142508e-05
-2.48806262131275e-05
-4.25222901907541e-05
-2.97531227686956e-05
-4.12909411325284e-05
-1.2887813063044e-05
2.49221337851858e-05
-4.2099271117391e-05
-4.27542216741998e-05
-3.65511734212907e-05
-4.24693612761549e-05
-2.87360044135249e-05
-3.47614662011142e-05
-3.95462626036036e-05
-2.97625645283726e-05
-1.52821945043694e-05
-4.78287787566652e-05
-3.7070967373444e-05
-2.26858027679426e-05
-2.4551715835151e-05
-3.03893595921329e-05
-5.49447840588127e-05
1.177576367998e-07
-1.92540800687427e-05
-1.03138040574279e-05
-4.42494540181365e-05
-5.08208757830914e-05
3.06093953840931e-06
-1.68431342743963e-05
8.66147597348088e-06
-5.39986590148894e-05
-2.49239857919315e-05
-2.42570539673916e-05
-4.19866261117723e-05
-2.88653163548447e-05
-2.83016999874227e-05
-2.26712138140703e-05
-2.18938256228991e-06
-5.28298724948888e-05
-2.03404937766585e-05
-1.50050988683968e-05
-5.2383936744024e-05
-2.94196028873791e-05
-3.59309802127408e-05
-1.42943098306748e-05
-3.11077443583341e-05
-6.22716334419465e-06
-3.05756198253137e-05
-1.64389499278684e-05
-1.07285607444701e-05
-5.92802759543681e-05
-1.62050082704196e-06
-4.03646939391802e-05
-5.53558008151974e-05
-2.66411226402501e-05
-2.4832137001905e-05
-4.76664492344485e-05
-1.05567928590364e-05
-9.24467305664999e-06
-3.14587109071312e-05
-2.60548820937402e-06
-3.31541266745161e-05
-2.37150802048241e-05
-1.84739763880821e-05
-2.75636593859991e-05
-1.85073344417701e-05
-2.8988220426704e-05
-2.19145863669269e-05
-3.25291603023366e-05
-3.34054639985403e-05
-5.20049156258985e-05
-3.03088167519552e-05
-4.35327534187712e-05
-3.71252522337433e-05
-1.05567808234014e-05
-4.1229078658124e-06
-3.11912954992595e-05
-3.03186470549234e-05
-9.32761733833112e-06
-3.13579384823935e-05
-5.61434889445701e-05
-1.12526810898039e-05
-2.95178880000032e-05
-4.46736027011563e-05
-2.93038039820284e-06
-5.47948816737939e-05
-3.2778657484889e-05
-7.88894816956636e-08
-2.10814552784049e-05
-9.93413678256517e-06
-1.88755997239898e-05
-2.81141412307903e-05
-4.57937268705137e-05
-3.94845507155273e-05
-2.1692089479019e-05
-5.09995198714807e-06
-1.00248035416985e-05
-5.95812836949606e-05
-2.93583599794111e-05
-2.17243685467174e-05
-5.16457181701803e-05
-3.38915089644826e-05
-3.8785287061312e-05
-3.81381664728128e-05
-5.73935345343927e-05
-2.61624418328239e-05
-1.30619368282748e-05
-7.5268603138134e-05
-2.14025322728377e-05
-2.59474470784633e-05
-6.22696021162988e-05
-4.79304960479914e-05
-4.12367463094274e-05
-4.33692132174187e-05
-2.47291385339672e-05
-9.83115497632045e-06
-6.58249010300476e-05
-5.02530149643591e-05
-3.33651214871377e-05
-2.11885649792724e-05
-3.46803404521924e-05
-4.64795436212895e-05
-4.08345012329799e-05
-3.51644758596156e-05
-3.96575451426162e-05
-2.16283630153102e-05
-4.75965729023898e-05
3.29564040185715e-06
-3.47262378625545e-05
-3.13427321799574e-06
-2.76988856041665e-05
-3.81826971931297e-05
-3.18716357805742e-05
-2.01963844777995e-05
-2.88438362496428e-05
-2.29320785604551e-05
-3.30911016433543e-05
-3.10787663387158e-05
-2.93619409564883e-05
-5.00334017214167e-06
-2.39826003534121e-05
-2.358603282317e-05
-1.59094983043231e-05
-3.8930489428586e-05
-3.87510530335066e-05
-1.73568345498014e-05
-1.3806363631926e-05
-1.95039430024826e-05
-3.6269649388773e-05
-3.77653751787914e-05
-1.78372558739398e-05
-2.50564775514425e-05
-2.06343547923769e-05
-3.40731895032243e-05
-1.74580563122899e-05
-1.87026563066226e-05
-2.47938292972743e-05
-2.70000393220502e-05
-7.53679488894203e-06
-3.12926132670951e-05
-1.00609247819014e-05
-5.26962283375643e-05
1.62277310589286e-07
-2.9018548195369e-05
-3.87900510256476e-05
5.50624569728186e-06
-3.36330003223509e-05
-3.77606665900238e-05
-4.76486933304777e-05
-5.39408776873985e-05
-6.12419352474105e-05
-8.61168424342827e-06
-2.59326216997932e-05
-2.3031014643228e-05
-3.21572546593964e-05
-2.17847606940644e-05
-1.32148006773016e-05
-3.09580368187547e-05
-4.34644277221836e-05
-3.55761547066623e-05
-2.93895248923159e-05
-5.47187351821875e-05
-2.9033867014331e-05
4.95893725128589e-06
-2.1912360790066e-05
-5.17803777892656e-05
-2.96986317361422e-05
1.0820589146424e-05
-3.29211741544398e-05
-4.00220496727489e-05
-3.14980443801615e-05
-4.79448196063007e-05
-3.23484059447951e-05
-3.22281642795162e-05
-5.2351788056478e-05
-4.35829485687416e-05
4.92925156440382e-06
-3.07689681831471e-05
-4.6856227284816e-05
-1.8383114940204e-05
-1.69995786463039e-05
-5.62172097297277e-05
-4.04584461001547e-05
-7.42150702717154e-05
3.55245786528352e-06
-2.8040031198421e-05
-3.65117357993661e-05
-1.80488994650785e-05
-2.35778692881296e-05
-2.33790389656737e-05
-2.88744757946567e-05
-5.17912125028308e-05
-6.20335633227705e-06
-3.18532169263776e-06
-2.2261201199487e-05
-3.3120622000626e-05
-3.4974050404838e-05
-5.80905460891919e-05
-4.6994328805196e-05
-2.73840509064646e-05
-2.34972066062892e-05
-1.521203165377e-05
-4.66919399698823e-05
-4.82677990790566e-05
-3.6642826219851e-05
-1.99654177537261e-05
-4.00908821965653e-05
-4.85530058052477e-05
-4.79712316520632e-05
-1.96115793318056e-05
-3.03962317568215e-05
-1.75012663170446e-05
-2.35079673644553e-06
-2.7141414498156e-05
-4.91216584281701e-05
-2.34446696714768e-05
-3.90785123529714e-05
-5.18115286172263e-05
-3.93720320050118e-05
-1.77163418685995e-05
-4.31283381339719e-05
-2.57272123569657e-05
-3.0459020755004e-05
-3.36210935197607e-05
-1.54996665823511e-05
-1.03913699813322e-05
-3.59581526708959e-05
-3.86029036166652e-05
-4.84615828256694e-05
-3.18279742164998e-05
-4.28369543377765e-05
-3.89359581760927e-05
-3.27313541274686e-05
-3.08777107738773e-05
-3.32108769856312e-05
-2.58024368825183e-05
-5.24550131315691e-05
-1.86097214485185e-05
-1.67169946723298e-05
-3.48758594077886e-05
-3.77819624825508e-05
-8.47595538117977e-06
-2.9320020010367e-05
-4.22974693122392e-05
-2.88040914668697e-05
-3.66817556701303e-05
-4.14919031538592e-05
-9.74228331874582e-06
-3.76787270972843e-05
-1.61222907304569e-05
-3.30394955119633e-05
-2.93169080057784e-05
-6.96020751763102e-05
-3.0223290888475e-05
-2.93426938345996e-05
-4.69338322585371e-06
-1.4361892309435e-05
-1.86418082596102e-05
-2.64913342390206e-05
-4.16785847535053e-05
-2.2119288402715e-05
-4.12434824596232e-05
-3.30269689011808e-05
-2.86298725678873e-05
-3.02938415445847e-05
-1.36073335178265e-05
-2.7751186204154e-05
-4.18820740563862e-05
-1.07354803660938e-05
-5.37734306477814e-05
-2.97643872857356e-05
-3.08660129848455e-06
-2.29205282259168e-05
-6.60621648197359e-07
-2.46291619040366e-05
-4.22749424571579e-05
-5.58401306593795e-05
-4.63770386107652e-05
-3.97058009785736e-05
-2.66109154817048e-05
-4.59128781667968e-05
-6.25612204231212e-05
2.12528383951348e-06
-2.47905861606213e-05
-3.07970904734482e-05
-2.89573117882173e-05
-2.87335755577142e-05
-1.19409458979571e-05
-4.22220173885548e-05
6.17826780916523e-06
-3.89132321975293e-05
-2.91754033717497e-05
-2.36129881242302e-05
-1.91605909680875e-05
-2.43838307362754e-05
-3.13216093954244e-05
-2.62553305648072e-05
-9.00462611778033e-05
-2.57364101324365e-05
-1.43165327038083e-05
-2.25111928429645e-06
-2.90833491434611e-05
-4.07888200596465e-05
-5.10116309470088e-05
-1.60316954574146e-05
-7.36074551425227e-06
-3.18377507876415e-06
-5.15999821877844e-05
-3.14218654643733e-05
-1.33294364575048e-05
-6.0227495713976e-05
-1.15073381233481e-05
-3.10676430996817e-05
-3.94433713494158e-05
-1.60249413787529e-05
-5.48899179073265e-05
-2.16228727021265e-05
-2.26550495016345e-05
-1.66126941281711e-05
-3.08606835159404e-05
-1.34968392085943e-06
-1.098007496407e-05
-4.08122268449905e-05
-1.89911901330619e-05
-4.65586816309906e-05
4.26835157475097e-06
6.683853501244e-07
-3.73930867106399e-05
-4.75351007577202e-05
-2.64371659409253e-05
-8.25508073094462e-06
-4.0900196151079e-05
-1.42119475335578e-05
-6.03991955483477e-05
-1.11852572356419e-05
-3.28803840346159e-05
-1.31070116118872e-05
2.79581010823648e-06
-3.38285756232436e-05
-2.6640360139143e-05
1.02581466619865e-05
-4.34730945703277e-05
-3.80387930654462e-05
-1.9679879456504e-05
7.73029864429944e-06
-4.34089771201528e-05
-3.40218138426571e-05
-2.42031960324605e-05
-3.52291687981448e-05
-2.52741601534048e-05
-4.03641233527639e-05
-8.00438186397716e-06
-3.13262123477427e-05
-1.53974501083666e-05
-5.39182519296595e-05
-1.74903233415478e-05
-4.83892875374459e-05
-1.27232600611101e-05
-2.23333316048947e-05
-3.25084037861426e-05
-2.94018997620863e-05
-2.88097100261603e-05
-3.69609762381906e-05
-2.42297738438146e-05
-3.1665771832387e-05
-3.4480783042897e-05
-4.30714437703572e-05
-1.22265702330269e-05
-1.93230218897541e-06
-1.5672534062993e-05
-4.04178656242631e-05
-3.92151490206268e-05
-4.49454107505392e-05
-2.59044114540738e-05
-3.26580637080107e-05
-5.53513368519792e-05
-3.10128347803047e-05
-1.51981339827731e-05
-5.43083977130499e-05
1.13216086518809e-06
-3.74688985147417e-06
-1.7525351668861e-05
-1.84120618742176e-05
-1.30849794162836e-05
-8.03095100418854e-06
-3.66313045293379e-05
-3.06721743664396e-05
-7.01459405269879e-05
-2.47299669025822e-05
-2.53045193996378e-06
-2.38788477182902e-05
-5.1438963009145e-05
-3.10990687461175e-05
-4.4076803466742e-05
-4.10794672051983e-05
-3.74841726814099e-05
-2.77873159224863e-05
-4.06866390961737e-05
-2.44053995514946e-05
-5.60873455636771e-05
-1.0729662801678e-05
-5.61558988985142e-09
-3.32056856295603e-05
-2.8721021000992e-05
-3.92101314096374e-05
-5.42404184046693e-05
-3.6576829019117e-05
-1.33116607881156e-05
-3.38446155285015e-05
-4.53010413762092e-05
-3.56157349787945e-05
-3.39355987288125e-05
-5.53206700500877e-05
-3.38540749405048e-05
2.32138848046329e-05
-1.01816630372073e-05
-2.70583236424164e-05
-4.0534633592759e-05
6.49307565923913e-06
-1.08156487781634e-05
-2.96032845406991e-05
-5.78017490756741e-05
-3.97174877713002e-05
-1.81466153632027e-05
-4.52785344784826e-06
-2.3688109264892e-05
-1.93302762941799e-05
-3.49653814773577e-05
-1.87493199781487e-05
-6.24335353322929e-06
-2.31829252236444e-05
-3.72467072585065e-05
-3.52735022246712e-05
-5.05333129362521e-05
-2.40922076126181e-06
-1.91175978202385e-05
-3.5280450047584e-05
-4.38924777984616e-05
-3.18552810044991e-05
-4.0911190887759e-05
-3.5874500187846e-05
-3.31103846005658e-05
-3.28901469638176e-05
-2.75835625577197e-05
-6.40905698492953e-06
-4.1317927997468e-05
-2.19680640160851e-05
-3.89422240958514e-05
-3.49175551862743e-05
-1.02847983084376e-05
-3.82359656320819e-05
3.86339883909127e-06
-2.26786441030506e-05
-1.71267427435882e-05
-1.34130422003547e-06
-4.17698374774232e-05
-3.46445499074709e-05
-1.7635647459587e-05
-3.37575009811424e-05
-2.21245769769522e-05
-2.71183663924019e-05
-2.56759271328197e-05
-4.80804312034221e-05
-3.87881753829972e-05
-3.59485483363021e-05
-2.54352987132704e-05
-1.43681200984409e-05
-3.75522918906051e-05
-1.65082155367268e-05
-2.145691541501e-05
-4.59322881552238e-05
-1.89819373289128e-06
-2.51215376050281e-05
-1.33099064082156e-05
-2.62929703238075e-05
-3.12986555322011e-05
-4.38599432164825e-05
-8.34309430290295e-08
-1.10271840328064e-05
-1.75727590776186e-05
-1.69139971343447e-05
-3.89312288793376e-05
-2.20792518683955e-05
-4.8010703228381e-05
-2.11723389502131e-05
-4.7112151868254e-05
-3.15910357746952e-05
-1.66701910181812e-05
8.51824300048452e-07
-2.66400573032304e-05
-4.34595532303223e-05
-2.67524229585628e-05
1.26129817849472e-05
-5.23748554548346e-05
-4.01195145188934e-05
-1.61739365731608e-05
-2.84596544807632e-05
-2.44427993860589e-05
-2.74773518589116e-06
-7.95356975057503e-06
-1.73814083653904e-05
-3.51466293514588e-05
-4.87980521996173e-05
-2.20311096330147e-05
-2.31783007503882e-05
-3.10852527828049e-05
-4.33270283773431e-05
-1.95486885607607e-05
-2.28806636712434e-05
-2.70003304986199e-05
-3.89263884278948e-05
-6.52634677118403e-06
-3.28661744815077e-05
-2.11722972613934e-05
-5.27432076650428e-05
-4.53280011854421e-05
-3.02023441966822e-05
-4.67714193286968e-05
-6.66735593403194e-06
-2.39637531438625e-05
-3.37580858408592e-05
-2.24186723374522e-05
-3.17458802721002e-05
-2.58231037836544e-05
-3.75055778358093e-05
-2.22365313284198e-05
-1.28857022970843e-05
-2.73840795782525e-05
-8.05808761001059e-06
-6.10760794280288e-05
-5.56417292048651e-05
-3.77453681911984e-05
-4.33704966711358e-05
-2.41298048161863e-05
-3.59358416813188e-05
-4.73693212200086e-05
-2.10006527374943e-05
-1.94515170204642e-05
-2.34472770409772e-05
-1.3614475414266e-05
-4.75537359005158e-05
-2.07783325044048e-05
-2.0668287416111e-05
-3.31239632041612e-05
-1.82481708259384e-05
-5.0653438192937e-05
-2.74731526937012e-06
-1.35686327897957e-05
-2.86190795238925e-06
-4.57133243306084e-05
-4.10403733040396e-05
-2.89521376531619e-05
-3.38026450553264e-05
-8.77738219372962e-06
-3.98625668341952e-05
-3.04726849790594e-05
-4.9984959088734e-05
-2.55366489350243e-05
-5.11190888192602e-05
-1.45617406332929e-05
-2.40987575384732e-05
-3.35399998604088e-05
-3.66926545781508e-07
-4.5968246104928e-05
-3.60248767858519e-05
-2.35361170485294e-05
-1.90284782077158e-05
-1.34019999416308e-05
-7.44441285009644e-05
-2.69890230883887e-05
-3.24905635972775e-05
-2.18841382904847e-05
-3.01274677489039e-05
-2.72656450733469e-05
-3.83324910534902e-05
-1.2269399086084e-05
-3.55862850770631e-05
-4.92654005009195e-05
-3.68765737330741e-05
-3.2712098150821e-05
-2.45747899876646e-05
-3.24445014938964e-05
-2.41384827795363e-05
-6.92811799831018e-06
-5.99547455385342e-05
-4.4489216873188e-05
-3.00691143349082e-05
-2.45969879699529e-05
-2.68547236441606e-05
-2.73891843043155e-05
6.39650185168504e-06
-1.3716517608534e-05
-5.05003793842609e-05
-4.43461266284859e-05
-4.28272537068667e-05
-4.79348653748544e-05
-4.17053800465634e-05
-5.30366801469498e-05
-2.59283305632736e-05
-1.98704629172755e-05
-3.02980802972046e-05
-3.5663405706062e-05
-2.62061875810773e-05
3.48020719682823e-07
-2.22919494677452e-05
-2.1840959282932e-05
-2.6689787195294e-05
-4.99087555407407e-05
-2.42747795607304e-05
8.83533512071788e-06
-1.78861732680171e-05
-4.31522117818437e-05
-4.78191249250884e-05
-3.41394693873218e-05
-2.22130040414211e-05
-5.2963410097312e-05
-6.9883773189693e-07
-3.29404537460938e-05
-3.56422813273851e-05
-4.50162664527255e-05
-3.34790438588726e-05
-2.5471433634303e-05
-2.69486168762024e-05
-4.36466320572463e-05
-4.82590545310511e-05
-1.98414091224456e-05
-4.49747391164985e-05
-2.78719083775048e-05
-4.136975489839e-05
-4.25899670713751e-05
-8.08410919859949e-06
-2.21291710134844e-05
-4.28002426188998e-05
-1.7843809954541e-05
-3.81370261338209e-06
-2.21157359014524e-05
-3.82427597855741e-05
-6.9183640452e-05
-5.0380323312507e-05
-2.1216347687396e-05
-3.18469283034695e-05
-4.77698290206142e-05
-3.6497492723031e-05
-3.27170555447621e-05
-3.39078772761981e-05
-3.36278372533857e-07
-2.89257660391782e-05
-4.54966272493369e-05
2.1256737854885e-05
-4.87076045364426e-05
-2.26579982966493e-05
-1.39112816947919e-05
-4.93429518957843e-05
-2.89924475527463e-05
-5.14990187730122e-05
-4.9124437353853e-05
-9.40938235639805e-06
-7.74221676462825e-06
-4.80943016708979e-05
-3.93581769011713e-05
-3.78493716474757e-05
-2.06121789738042e-05
-1.22143882906075e-05
-6.04448944758298e-05
-5.86631127502311e-05
-4.97771647907519e-05
-1.79387020744153e-05
-2.11584065450642e-05
-1.74178746128726e-05
-3.44006931985924e-05
-2.73909527820672e-05
-3.42927218554186e-05
-2.01947859642725e-05
-3.36872904950222e-05
-2.36249068269795e-05
1.05448665632156e-06
-3.73250583722153e-05
-5.76695284573057e-05
-2.34361635987968e-05
-2.66247811681576e-06
-3.92975606510435e-06
-2.76310069602616e-05
-3.44323440865702e-05
-4.32196480018525e-05
-3.14140304628857e-05
-1.23411641479755e-05
-2.38131048729998e-05
-3.39318201013878e-05
-4.2928541850986e-05
-2.65573511558746e-05
-3.0288889293937e-05
-2.14235500092282e-05
-5.69220216051136e-05
-1.59772499319335e-05
-3.90597610253712e-05
-5.40627345302616e-05
-1.23184536087677e-05
-3.67448486112633e-05
-4.89217390275332e-05
-1.08784688320533e-05
-3.52233903500029e-05
-5.48818635926076e-05
-3.89406013538476e-05
-4.52524870242251e-05
-4.62828981735187e-05
-3.27473650035586e-05
-3.1751622144069e-05
-1.38104278094925e-05
-4.02520062494832e-05
-1.17954833960144e-05
-5.46924039486071e-05
-2.08704703200932e-05
-6.91966139165403e-05
-2.08673537302555e-05
-1.05711706898157e-05
-1.48489988178707e-06
-7.36623770440448e-06
-3.05745071984486e-06
8.96189926044813e-06
-3.65801811483666e-05
-3.12794752626618e-05
-6.31988673456753e-05
-5.49060632164131e-05
-4.00795969248121e-05
1.20003419438589e-05
-1.65127082618471e-05
-3.99116490836456e-05
-1.19135096575356e-05
-1.04746342902197e-05
-3.30457772140148e-05
-2.10881728541467e-05
-4.17699641495854e-06
-2.88160363850476e-05
-9.31569231495072e-06
-1.86072599204342e-05
-4.98053828567345e-05
-4.87894203134919e-05
-3.89098308466579e-05
-4.09898992087518e-05
-2.32259292332997e-05
-3.50358862581973e-05
-5.50600534955546e-06
8.80966907894639e-06
-3.4765767307334e-05
-7.44076140327624e-06
-1.9363697745565e-05
-4.6837822112573e-05
-2.73721456964767e-05
-6.54009777357787e-06
-2.42983059546625e-06
-5.84085779761026e-05
-4.23836434312519e-05
-3.11240010201584e-05
-4.39659419252558e-05
-1.46613870097567e-05
-1.68200243756985e-05
-5.17888332275956e-05
-3.95512301241524e-05
-4.73889960908017e-05
-2.56432176281997e-05
-2.32838341098432e-05
-2.0347079758448e-05
-3.9905014085951e-05
-1.19000285209951e-05
-3.60125436064238e-05
-4.55409909878515e-05
-3.87557249043051e-05
-4.58358977747678e-05
-3.6922505745996e-05
7.28027803620855e-06
-2.77489918543932e-05
-5.13107592490931e-05
-4.53935164958041e-05
-2.8182347822765e-05
-3.21315034130803e-05
-5.30598667209805e-05
-1.71833378840485e-05
-1.55321949784856e-05
-2.39213664767675e-06
-1.20510876362525e-05
-3.82443061057454e-05
-2.61637552509652e-05
-5.16020892329673e-05
-3.93822117587923e-05
-1.51976703405621e-05
-2.10484966462436e-05
-3.97546045413449e-05
-3.83200796078489e-05
-2.83209310636351e-05
-1.41204994255217e-05
-4.02517338406764e-05
-2.28049078535381e-05
-4.99412415096106e-05
-3.14154700231043e-05
-4.43098003486938e-05
-2.66706388000068e-05
-5.51227374588197e-06
-4.72002409343666e-05
-3.72007503862542e-05
-7.00884124531093e-05
-5.82350244988034e-06
-2.1585803605334e-05
-4.22997350644403e-05
-1.40890467103093e-06
-3.87526195283243e-05
4.61358202665909e-06
-3.06542603114313e-06
-2.62873588866526e-05
-3.32611813781192e-05
-6.04034432154206e-06
-2.41405108615534e-05
-1.82319637670258e-05
-4.29949221480261e-05
-2.46323340312921e-05
-3.33981137410532e-05
-3.14619172403078e-05
-3.46892980299484e-05
-2.64285598706677e-05
-4.21522716106485e-05
-4.68617046700857e-05
-2.55194963693147e-05
-5.1445184135134e-05
-1.6660475484418e-05
-1.06814397792643e-05
3.8292612898276e-06
-2.56817650247026e-05
-4.53119048303149e-05
-1.54370676487663e-05
-1.62280629679276e-05
-3.90421101964688e-05
-3.0854704033422e-05
-4.39944229064971e-05
-1.66562804406684e-05
-1.48855665889024e-05
-3.76213014741655e-05
-3.61587443108831e-05
-1.38134939913277e-05
-2.79853222196154e-05
-4.35712295869879e-05
-2.96820605290584e-05
-3.80797585957148e-05
-3.44210621948488e-05
-9.42875879415742e-06
-2.47913650351282e-05
-2.35826145861912e-05
-2.53980307526832e-05
-3.80616098699036e-05
-2.59923716327949e-05
-4.1025671110233e-05
-1.28675629177865e-05
-6.47591428193555e-05
-3.19449096660786e-05
-3.45097530707129e-05
-4.20722118734153e-05
1.03417470275914e-07
-4.71504736154388e-05
-2.91374350166659e-05
-6.25104726237757e-05
-2.07699989657954e-05
-5.45269095443498e-05
-4.12111769798584e-05
-3.58343497158991e-05
-6.75737767589432e-05
4.13353138473119e-07
-5.64872907520789e-05
-8.2626480274175e-06
-2.94588497360329e-05
-2.06878892427313e-05
-3.20854730757684e-05
-4.43108940497245e-05
5.21698716467289e-06
-1.96455390307866e-05
-4.21851050554385e-05
-2.80801385057217e-05
-3.84507901020163e-05
-1.80950731563925e-05
-1.80505500558433e-05
-2.38507543633886e-05
-1.81514647504815e-05
-5.66137958824481e-06
-3.20150697220583e-05
-4.77550302062459e-05
-3.91885268276494e-05
-3.24829510778484e-05
-2.24638262932341e-05
-1.81040772829091e-05
-5.72031855032036e-05
-2.55373898466197e-05
-7.8304388808653e-06
-5.45758621410715e-05
-4.75920287128556e-05
-6.62407140732196e-05
-2.18634407606474e-05
-2.3661343935275e-05
-4.29170344561402e-05
-4.35520718940563e-05
-2.08425053003751e-05
-2.58737523551523e-05
-3.52248680856524e-05
-5.53356937437195e-05
-2.64609819274706e-05
-2.69993826200869e-05
-5.7435953318588e-05
-2.16161542170815e-05
-3.90397833792714e-05
-2.36802997742428e-05
-1.9197581141646e-05
-2.55603073897018e-05
-3.33703437993988e-05
2.27678379430616e-06
-4.75197179690717e-05
-4.3528905018345e-05
-2.40116498840106e-05
-2.93931293075745e-05
-1.94327373405719e-05
-4.47521833259581e-05
-2.90259772530952e-05
-8.51979278929237e-06
-6.3802718674521e-06
-2.21122384664678e-05
-4.88268186816897e-05
-1.48976695090719e-05
-1.74569314437524e-05
-3.07846710681944e-05
-2.53864549611587e-05
-4.81713155894557e-05
-3.81057221249118e-05
-2.38412335294675e-05
-7.65720805046416e-05
-3.74332397148322e-05
-2.28084603366841e-05
-2.09894298461186e-05
-4.13150025101806e-05
-5.90094271746029e-05
-2.36736314889521e-05
-4.71496162300614e-05
-1.11618625799889e-05
-2.66973482211996e-05
-7.07383959001481e-06
1.46192080601626e-07
-1.76204885782005e-05
5.71337069516606e-06
-2.51119047084478e-05
-3.04303908945753e-05
-1.17917728167451e-05
-4.36504860979059e-05
-4.48572135484794e-05
-8.61073080135333e-06
-2.07909306547024e-05
-1.32193034712461e-05
-3.38949661215825e-05
-2.19539262455696e-05
-1.80236346573403e-05
1.02878698150895e-06
-1.83586644070654e-05
-3.53041154531715e-05
1.25815263932323e-05
-1.86680534532693e-06
-3.29674794505365e-05
-3.10935990302798e-05
-1.16034061079802e-05
-2.78529384175068e-05
-6.0840870810279e-06
-2.31643098294892e-05
-2.75422804641225e-05
-5.61781931056914e-06
-2.94383484493253e-05
-2.01167377544138e-05
-5.55474500023626e-06
-1.00222118345395e-05
-3.09847652444357e-05
-2.31181800864558e-05
-2.98100601251008e-05
-1.41203487351786e-05
9.7892478965952e-07
-3.35025194125375e-05
-4.60258931039837e-05
-3.56532997387687e-05
2.42518222600724e-06
-9.56348683973324e-06
-3.97659029719933e-05
-2.24833132485258e-05
-2.43194350279794e-05
-1.45669779852535e-05
-2.53855485445155e-05
-4.34155287049104e-05
-1.72934448095679e-05
-4.16128993715681e-05
-1.38332262512776e-05
-5.17305554089464e-05
-1.38978693266404e-05
-2.88468738684691e-05
-7.67033428111301e-05
-5.39040818561472e-05
-1.45734116765727e-05
-2.53710340688627e-05
-2.7782881459776e-05
-2.37910533749482e-05
-2.05041536457141e-05
-3.45008762537319e-05
-4.38350589692028e-05
-3.26852508645731e-05
-3.3412282768397e-05
-4.18080162416612e-05
-2.58184691889757e-05
-2.31389239320453e-05
-3.10593460080811e-05
-2.39431123536665e-05
-3.95232124352956e-05
-8.4381199669282e-06
-1.76849844880668e-06
-3.03308667612598e-06
-3.30843006662104e-05
-3.28864885394321e-05
-4.55989041970293e-05
7.20423536267337e-06
-2.16267672427074e-05
-4.86832918901521e-05
5.8774901309247e-06
-2.02007699457676e-05
-2.56357989337026e-05
-4.57726604707576e-06
-3.99030705393548e-05
-1.75747006888623e-05
-2.97173996437546e-05
-3.36376464313005e-05
-9.71174996322544e-06
-6.25093093391688e-05
-2.71330208645347e-05
-1.49905025457824e-05
-2.83305059751613e-05
-2.19903775747671e-05
-1.22093339160201e-05
-2.32301367777467e-05
-4.25118174643674e-05
-2.99562989744014e-05
-1.60951932385348e-05
-2.8718118899072e-05
-2.20966110628817e-05
-2.49944519012626e-05
-2.59544894757512e-05
-3.84855419372636e-05
-2.71586365841552e-05
-1.47295989902458e-05
-1.32078597740805e-05
1.06512959015224e-05
-4.15200546491677e-05
-3.77290775373376e-06
-2.53408066224727e-05
-2.16672177608131e-05
-4.30470139594978e-05
-5.67959022986854e-05
-3.80089936670256e-05
-4.04556695495181e-05
-5.36732085451927e-05
-4.15753240768096e-05
-3.48581789754183e-05
-3.23437929586783e-05
-2.25021847331347e-05
-3.47156454595854e-05
-1.00905986206246e-05
-7.61920225586493e-05
-1.30266389258328e-05
-1.56697538254437e-05
-6.92998633713383e-05
-4.67817575650267e-05
-5.15227450860435e-05
-2.71018970093565e-05
-3.19492534528981e-05
-3.3034704662777e-05
-2.10425182146411e-05
-3.84888556809596e-05
-4.77553776101139e-05
-1.0930594855297e-05
-4.23934102428849e-05
-1.89423092505586e-05
-9.88689676407992e-06
-4.14763965300464e-05
-3.45315610745483e-05
-4.30686639666507e-05
-3.06369028966834e-05
-3.31269308780196e-05
-3.21339160227418e-05
-2.4611488269147e-05
-4.4180834907415e-05
-5.98864372979987e-05
-4.83038549210071e-05
-3.28318498502255e-05
-4.10973596053852e-05
-1.50167881011735e-05
-2.95360210650293e-05
-3.368815799417e-05
-2.95425695208687e-05
-1.89455838887993e-05
-2.31898661914475e-05
-3.64243541663865e-05
-2.44439447905512e-05
-5.67323981084978e-07
-4.80613226151961e-05
-4.02624961372877e-05
-4.35468369150923e-05
-4.23479981519635e-05
-2.47626609259745e-05
1.88059018469324e-06
-3.39742449268622e-05
-3.27981891845185e-05
-1.29322260649696e-05
-3.61031128573964e-05
-9.34830144914121e-06
-2.21029569393069e-05
2.318382750624e-06
-4.6404851045737e-05
-2.14669741025954e-05
-1.95621729963337e-05
-4.76151075935753e-05
-3.09499632677e-05
-4.75742140696045e-05
-6.29491293010492e-05
-5.36635720668411e-05
-4.33970636550162e-06
-7.88423086302327e-07
-9.06789499153805e-06
-3.42141731767613e-05
-8.79667519997018e-06
-1.732870034814e-05
-5.17138392361574e-05
-3.27063626522117e-05
-5.8543433164466e-05
-2.12931163666931e-05
-2.58588546008519e-05
-3.28629867314797e-06
-2.12982141587515e-05
-2.74784339525254e-05
-4.83060331756564e-05
-3.19086703219286e-05
-1.18139035137035e-05
-4.39458213178172e-05
-1.13674447161952e-05
-1.5938862550062e-05
-3.85748187566965e-05
-4.03556530908275e-05
-3.71152397628923e-05
-4.47126332539293e-05
-3.00676932485867e-05
-2.42885625418332e-05
-5.05985782186182e-05
-3.93050173047737e-05
-3.07757133059007e-05
7.05070613564233e-06
-2.78029722982713e-05
-4.29932800178821e-05
-2.6266683334358e-05
-1.05809744501816e-05
-3.12161291772625e-05
-2.2630380985654e-05
-4.30006673782745e-05
-4.92806946035211e-06
-6.8716098151603e-06
-1.36299692007821e-05
-2.32948360351326e-05
-4.39118851112326e-05
-2.81963386320478e-05
-1.94729766918245e-05
-3.24608507885821e-05
-1.91825056158855e-05
-3.28685253383259e-06
-2.35954414463533e-05
-2.84307187254462e-05
-2.19260136182199e-05
-1.4694607442861e-05
-2.26550468493508e-05
-6.08981862591535e-05
-7.36373912884914e-06
-3.36370179587252e-05
-1.60835408456336e-05
-3.90929437772132e-05
-1.55518307334276e-05
-6.60069083746347e-05
3.79419887552633e-06
-3.84009996860505e-05
-1.05108535791856e-05
-9.48329558692998e-06
-4.03351936653818e-05
-1.22552958004245e-05
-1.81785297703745e-05
-4.47695484028951e-05
-6.79294256183617e-05
-5.11040566841426e-06
-2.85068872881766e-05
-4.70480031323503e-05
-2.94005414764577e-05
-2.23700674460749e-05
-1.42853173029264e-05
-3.77028162469684e-05
-1.07409429569976e-05
5.76936670725542e-06
-2.99863113012544e-05
-6.2353143795666e-05
-5.30840679658208e-05
-4.83557694503608e-05
-4.83591809229825e-05
-2.99391549386553e-05
-2.22814264219503e-05
-3.58140137516503e-05
-1.62747912653054e-05
-3.39036787342952e-05
-2.30736883506168e-05
-6.05964137609194e-06
-1.16691760590718e-05
-3.40083594132458e-05
-1.47113770563339e-05
5.80922790151564e-07
-4.72983981786839e-05
-1.51761327649558e-05
-1.60816129118963e-05
-4.40647690421995e-05
-4.46061426689371e-05
-4.51330203700928e-05
-3.68688005973422e-05
-4.88330632911526e-05
5.306227622427e-06
-3.35169124900609e-05
-1.36813088936087e-05
-1.02202298649862e-05
-2.89480462415053e-05
-3.67543350911097e-05
-6.2259469030303e-05
-1.19074978170699e-05
-3.87864390905799e-05
-2.42967611922212e-05
-2.94359192892393e-06
-1.06182792733308e-05
-2.24075786779089e-05
-1.30328230403665e-05
-4.12003852792481e-05
-2.94713242439473e-05
-3.34115549729528e-05
-1.47769997190366e-06
-4.51296949267023e-05
-4.21860753439836e-05
-4.71903437155456e-06
-2.40053578545206e-05
-2.54586880040523e-05
-4.297176361767e-05
-1.04773001466391e-05
-4.83592330463613e-05
-5.27375927333948e-05
-5.74583487145764e-05
-4.12811756250632e-05
-4.46058905847023e-05
-4.53298010473308e-05
-5.212463928551e-06
-2.30135807549739e-05
-2.51766803942502e-05
-2.36371644465744e-05
-1.05274118584829e-05
-3.30463612338581e-05
-1.20742632916371e-05
-1.70727138822567e-05
-3.07667664805418e-05
1.4126627557384e-06
-3.57508739212725e-05
-5.12707313236353e-05
-3.09259925213771e-05
-4.67780929316186e-05
-3.58433990325727e-05
-4.13230906737584e-05
-4.82183882019842e-05
-3.77778078404426e-05
-3.39746361483028e-05
-4.1313741751897e-05
-2.82640373598613e-05
-1.96001964863846e-05
-4.07298974596291e-05
-5.88626815639243e-05
-3.14859740309645e-05
-4.93871099801378e-05
-5.72873548490646e-05
-2.6575980982953e-05
-4.22956561415791e-05
-3.09314413765077e-05
-3.22952643358728e-05
-8.55802311437314e-06
-1.20462506338338e-05
-5.93251421304759e-05
-5.69634493565114e-05
-3.84950922527732e-05
-3.54528696477304e-05
-9.29799228481577e-06
-3.23197131379551e-05
-3.34635846837759e-05
-5.79967106440884e-05
-6.32645410110143e-06
-1.50304206399886e-05
-1.91652908600331e-05
-4.53946043167536e-06
-2.14624219240286e-05
-4.11793029646434e-05
-2.98882795257215e-05
-2.61125368828129e-05
-2.29858676721361e-05
-3.6950809206143e-05
-5.35512773022472e-05
-5.48426708190879e-05
-3.40967599391367e-05
-1.88443862218709e-05
-4.29872425925117e-05
-2.10679212123371e-05
-2.68800453039143e-05
-3.248263761843e-05
-2.44177542212497e-05
-4.26358446463387e-05
-7.31020970516007e-05
-4.54016453319871e-05
-3.04126056778654e-05
-2.25735309204649e-05
-5.56448960412147e-05
-1.64709727898176e-05
-2.53132244077867e-05
3.03980925383003e-06
-1.87091442260228e-05
-4.45495382118052e-05
-9.30882409780653e-06
-9.00013770034485e-06
-1.86494932495155e-05
3.50810511887294e-06
-2.74223789445412e-05
-3.98841553932795e-05
-2.90771350331518e-05
-2.32905375608019e-05
-4.95977337194669e-05
-4.33363906333789e-05
-4.06200638005562e-05
-3.02373042673557e-05
-3.62559331235004e-05
-1.44246844266131e-05
-3.54822907215088e-05
-3.34870291300596e-05
-3.98115977123688e-05
-5.11886161937264e-05
-2.68506878204397e-05
-1.46191474233361e-05
-4.23274039602172e-05
-1.18210646350009e-05
-3.57418912272642e-05
-2.5628874003172e-05
-6.26473799573114e-05
-1.84337150632953e-05
-1.1514123745979e-05
-6.45916531686778e-05
-1.97188745725548e-05
-3.83897768700583e-05
-2.7576055141064e-05
-1.02937151428718e-05
-1.4395712586286e-05
-1.86279087020327e-05
-3.08433241735898e-05
-2.5981370206277e-05
-2.61322837486361e-05
-3.36269914717346e-05
-1.80293590844336e-05
5.38782569121848e-06
-2.57903806894616e-05
-9.06082846695815e-06
-5.30186048392794e-07
-2.39704466189249e-05
-3.37090403364236e-05
-6.12207267609439e-05
-1.59536164330287e-05
-4.12121102858059e-05
-3.25923488818523e-05
-4.16787096662249e-05
-5.49597454675094e-05
-2.95440050859754e-05
-2.65328290444197e-05
-3.45177026379199e-05
-2.17569420939619e-05
-1.67334141717299e-05
-2.26255083586937e-05
-1.57699651909999e-05
-4.89851170400177e-05
-5.61811093104896e-05
-2.50295234333125e-05
-4.44539683419342e-05
-3.96909798008226e-05
-2.41507501714019e-05
-3.50406830526237e-05
-6.79364209048518e-05
-3.75318498019646e-05
-3.0682276811269e-05
-3.96246683543874e-05
-3.49804006394022e-05
-1.93402984178866e-05
-7.86086481086095e-06
-3.44893011578364e-05
-3.81405061692918e-05
-3.74707736169277e-05
-2.05449579513794e-05
-1.77831134793029e-05
-1.47976403547318e-05
-4.37524195471964e-05
-4.28363744202409e-05
-1.15151567809951e-05
-4.84403597398515e-05
-4.34920209427378e-06
-6.92579112459786e-06
-4.91105751202313e-05
-2.57993651898416e-05
-3.10289976993769e-05
-2.87550312824882e-05
7.32894334154696e-06
-1.23945052613562e-05
-3.47708028784038e-05
-3.68296408504602e-05
-6.32723230727321e-05
-6.25699475360606e-05
1.5130198337867e-05
-4.52790346136888e-05
-2.02647216047872e-05
-2.2527247885897e-05
-1.99422418703812e-05
-4.34499740139287e-05
-1.70967748326271e-05
-5.18580998491146e-05
-1.02015655889959e-05
-5.18981546031458e-05
-1.88764854264472e-05
-1.72095400773047e-05
-1.56076869579616e-05
-1.94982672810583e-05
-3.44562261814241e-05
-5.1774576134384e-05
-3.34686834286037e-05
-2.10052870528222e-05
-4.48411996999085e-05
-3.80265815026755e-05
-6.7376144211716e-05
-3.03630192242932e-05
-4.17859033165737e-05
-3.06987339426755e-05
-2.9840289372523e-05
-1.91591753815564e-05
-5.43999167949132e-05
-3.08849663765606e-05
-2.66250912906966e-05
-2.95631594761674e-05
-3.29252120164821e-05
-2.8284921366354e-05
-5.93496062494425e-05
-4.70090540391378e-05
-3.94937203958391e-05
-3.67920675553857e-05
-5.51786094418178e-05
-3.06799243346458e-05
-4.04921421614536e-05
-6.00815151055271e-06
-3.64962987981012e-05
-2.6603448671627e-05
-4.38307175827595e-05
-3.52567158221761e-05
-2.87488574465178e-05
-2.82548139434286e-05
-2.3239380353775e-05
-5.04445889225812e-05
-1.5726150525876e-05
-7.14846733785238e-06
-2.1455870548068e-05
-3.0891872744689e-05
-1.59987077464084e-05
-2.4300457190336e-05
-1.93494556971993e-05
-2.29301261045145e-05
-4.20162297241759e-05
-4.75161515033464e-05
-2.50480983428036e-05
-5.94173219199693e-06
-5.00894015975167e-05
-4.42455777096377e-05
-2.57151204247371e-05
-2.24723724609358e-06
-4.01480095147522e-05
-1.2920111474394e-05
-4.93274312201536e-05
-2.30731994525713e-05
-2.32797389840476e-05
-5.47412818481423e-05
-3.10416966299781e-05
-2.37650116283805e-05
-3.6658148938938e-05
-3.86156810860565e-05
-5.50695991896375e-05
-2.71190571443655e-05
-3.10959090468643e-05
-4.13419345821734e-05
-6.67839725893098e-05
-3.45586959993846e-05
-4.31800177824332e-05
-2.64681132732069e-05
-2.42901185953397e-05
-4.57984033296287e-05
-3.13403246385519e-05
-1.28108481323151e-05
-2.03363973136756e-05
-3.12358134020084e-06
-2.57420916929086e-05
-4.37467834398152e-05
-3.97132317118256e-05
-1.62643157180672e-05
-1.70590994310685e-05
-3.20746755361365e-05
-2.25502040394884e-05
-4.96227498765887e-05
-4.13703288715682e-05
-2.76388029809512e-05
-5.09337365586004e-05
-5.27771378655724e-05
-3.20640444553332e-05
-5.16254917493986e-05
-7.72466611895107e-06
-1.65016606698165e-05
2.64272488709867e-05
-4.79736081015856e-05
-2.56700288174584e-05
-4.28798801633607e-05
-3.23503143326825e-05
-1.49935235668878e-05
-2.70381651017084e-05
-2.31668786627085e-05
-2.48300451862098e-05
-6.70149478810416e-05
-1.71614085527705e-05
-3.14517588998184e-05
-1.65305277885576e-05
-1.86495858812438e-05
-2.40906222814599e-05
-3.17392296481143e-05
-5.41885467004158e-05
-2.11533343508386e-05
-1.50249459795075e-05
-4.08441767709024e-05
-2.34571604969858e-05
-4.37378354522667e-05
-4.01079180371645e-05
-2.95888818499471e-05
-4.20368393157049e-05
-2.62188294948753e-05
-4.56805459353392e-05
-3.01831531344491e-05
-6.0831077218774e-05
-2.17128615410352e-05
-4.16893087016765e-05
-2.83582952976209e-05
-3.78211721984107e-05
-4.56902466116834e-05
-3.75470302693068e-05
-4.01433743104519e-05
1.24093602285882e-05
-1.76411932807372e-05
-5.18398689620196e-05
-3.28299406064662e-05
-2.08480227348777e-05
3.65754340252188e-06
-5.41271638077256e-05
-2.56327990643852e-05
-1.38137292881315e-05
-5.61665881924641e-05
-2.05067426214104e-05
-4.33340674988079e-05
-4.47471235570045e-05
-2.29456356866862e-05
-3.93766192714037e-05
-4.99946972155615e-05
-3.34757061302005e-05
-2.6913791353099e-05
-3.82200533878289e-05
-1.68920997135421e-05
-3.79152603936477e-05
-3.1073800476089e-05
-4.87787307302538e-05
-2.36429649655676e-05
-4.54011283459975e-05
-1.69158071074803e-05
-8.99696539488842e-06
-4.9623005473683e-05
-2.3453343525466e-05
-8.80457544973142e-06
-2.39563917186477e-05
-2.54809201698396e-05
-6.00157950922525e-05
-1.08917863609577e-05
-1.32568634213413e-05
7.6666341576335e-08
-1.69267885063197e-05
-2.51425449855838e-05
-4.77071168119812e-05
-3.93155428719448e-05
-2.4586043884848e-05
-4.29846375696137e-05
-1.12068954122504e-05
-3.52072961723807e-05
9.52828250647409e-06
-3.56360827514159e-05
-3.21355676982162e-05
-3.23259878882602e-05
-3.2652985386095e-05
-5.23859876589341e-05
-3.49144068948632e-05
-4.39097563813969e-05
-3.88523918116005e-05
-3.76458528666307e-05
-3.11213024570951e-05
-1.52662044777059e-05
-2.51233012067428e-05
-3.35180889983375e-05
-4.4496791650612e-05
-4.46906204576832e-05
-3.11390529321163e-05
-4.07851928061714e-05
-2.79498763883062e-05
-4.01177836307914e-05
-1.10589083839738e-05
-3.9593046308749e-05
-3.86809452904905e-05
-2.30450848077358e-05
-2.05288855200416e-05
-3.93291994468679e-05
-2.51283337821678e-05
-2.4558458830272e-05
-4.63854011215244e-05
-1.69877889281038e-05
-4.19972967276968e-05
-1.51085781722571e-05
-4.19291551855119e-05
-1.90194229143743e-06
-5.62126470383407e-05
-6.96260289395918e-06
-4.59852534596005e-06
-9.92059551302277e-06
-2.53923683505661e-05
-3.50048219275636e-05
-2.31838167121862e-05
-3.42797425433041e-05
-3.96764081956949e-05
-2.32699846280011e-05
-3.23975163154237e-05
-3.24657323208779e-05
-3.51225986860409e-05
7.74627592708394e-06
-3.37036201918546e-06
-3.92066388523593e-05
-2.94970467508335e-05
-3.54791854682981e-05
-1.87372098420764e-05
-1.20921651279341e-05
-1.40818052793286e-05
-2.28018719655091e-05
-9.43501117944601e-06
-4.04914898989612e-05
-4.56520538210934e-05
-1.4037359032585e-05
-3.49090760448271e-05
-3.38490660866626e-05
-2.62273876580035e-05
-1.67692037997644e-05
-5.34880831735864e-05
-2.5903284144139e-05
-2.9288837623288e-05
-5.1963686156858e-05
-1.40208147970376e-05
-2.16625142887319e-05
-8.31202052208843e-07
-1.80005970348937e-05
-1.27202654971652e-05
-2.50428043919783e-05
-5.12394966238701e-05
-3.29270778864359e-05
-3.16927832680321e-05
-2.06417757828774e-05
-2.81311037897083e-05
-3.44303926139459e-05
-2.37350148200572e-05
-4.08747759424321e-05
-3.39503644966195e-05
-3.88903807936349e-05
-7.71322230454384e-06
-1.5466362770135e-05
-6.08157253471072e-05
-4.72385430084222e-05
-2.83669532546665e-05
-2.93019028767538e-05
-4.34056614247216e-05
-2.83462705083325e-05
-3.51133100201874e-05
-3.75645392907981e-05
-8.39008363283196e-06
3.03507900434999e-06
-1.80286575648511e-05
-3.48964062320382e-05
-2.13427568040901e-05
-4.67792089501953e-05
-2.37080419248201e-05
-3.51936113208214e-05
-3.77151621158838e-05
-3.11395772495192e-05
-6.3884924347549e-05
-3.83093377751912e-05
-4.29008807546216e-05
-2.45765434924034e-05
-4.65350668821772e-05
1.73605515852068e-06
-1.88746701033637e-05
-3.67122082381958e-05
-3.65040302986349e-05
-2.30772231789294e-05
5.53817302516554e-06
-3.61244191948907e-05
-3.93976689500312e-05
-2.5709729690502e-05
-3.05170795186314e-05
-7.22109110245944e-05
-5.32299459311911e-05
-1.40776937068367e-05
-3.71644067197392e-05
-4.21435894494634e-05
-2.59249657980269e-05
-3.57206899453804e-05
-1.35452157627843e-05
-3.3145111358316e-05
-3.67862219577789e-05
-2.91463489158839e-05
-4.335351685792e-05
-4.57540218501348e-05
-4.32033290000462e-06
-1.21261502178278e-05
-1.62854881647713e-05
-1.4222793480522e-06
-5.40515824742171e-05
-2.78165591704931e-05
-2.70877864657835e-05
-1.69620248601932e-05
-5.87278378374208e-05
-1.2619692548397e-06
-2.69814105255882e-05
-2.43949576877156e-05
-3.16171633042654e-05
-1.52581049421186e-05
-2.76718152248724e-05
-2.88468022324108e-05
-2.74840836935556e-05
-4.90908311858205e-05
-1.5336492003696e-05
-1.7648409390917e-05
-3.4290052255437e-05
-3.297204485889e-05
-3.33835800110884e-05
-4.08343436209224e-05
-2.03650084447477e-05
-2.95788503195335e-05
-2.98551299106541e-05
-4.96884087026285e-06
-4.89402103300552e-05
-2.22961725826445e-05
-3.92724453591365e-05
-4.80880520687441e-06
-2.07046318912825e-05
-1.60515373743697e-05
-4.06589250928604e-05
-3.13306296061e-05
-4.2669757428115e-05
-2.43576612610246e-05
-2.46365223256607e-05
-2.57999111592094e-05
-5.31879312159452e-05
-1.01221187916847e-05
-5.38113077576059e-05
-2.47075943103834e-05
-3.49721769180739e-05
-3.1771942714852e-05
-1.90497652714618e-05
-4.00755013312601e-05
-8.39144749819326e-06
-3.5598051172346e-05
-2.44392782624143e-05
-3.95567333205098e-05
-1.35040082641799e-05
-2.39751493042037e-05
-3.64262331949202e-05
-2.98041159600239e-05
-3.44874119444635e-05
-4.96844334037732e-05
-1.48709709134891e-05
-1.99362606883236e-05
-1.22907593590507e-05
-3.4267725859877e-05
-3.16442801826112e-05
-1.91483536497185e-05
-4.95249108308335e-05
-5.9473844751127e-06
-8.07211655816556e-05
-9.49978728447351e-06
-3.8520724819525e-05
-9.69357898242861e-06
-3.07195646520197e-05
-1.21778998203957e-05
-5.38526490112203e-05
-8.12824300973311e-05
-3.56184854656785e-05
-3.67623904367272e-05
4.2125490191487e-06
-2.11325639241872e-05
-1.61148396763904e-05
-4.35585231949475e-05
7.97012201246576e-06
-2.11048324126162e-05
-1.71336937577173e-05
-5.07715183573241e-05
-1.08461447717494e-05
-4.80155805874045e-05
-4.58253473480088e-05
-4.25347462750119e-05
-2.28643391383428e-05
-3.39840774523806e-05
-4.24747207646253e-06
-2.48843796717788e-05
-6.23380980391516e-05
-4.62524765251282e-05
-1.02681976910155e-06
-4.41306193689156e-07
-2.28304103718883e-05
7.3106829102495e-06
-7.66026088038901e-05
-5.18826410629611e-05
-3.57679066594637e-05
-4.69027522357319e-05
-4.83245201111594e-05
-3.65870345557459e-05
-2.50057284016124e-05
-2.31694630910488e-05
-2.17435436394274e-05
-2.73819544573383e-05
1.79828954373764e-05
-5.31743254793423e-05
-6.04837860631864e-05
-3.19146737979447e-05
-3.8999682278229e-05
-3.88884548010854e-05
-2.95094463817071e-05
-6.16445958776239e-05
-4.5365866706205e-05
-5.23496796141891e-05
-1.70107388861473e-05
-3.58437956395581e-05
-4.37932713042647e-05
-1.67642983418144e-05
-5.13879311394013e-05
-2.91094038632281e-05
-2.76127769589409e-05
-3.18075632223059e-05
-2.61926435822324e-05
-3.14069938762965e-05
-1.78585800110423e-05
-3.76909138385324e-05
-3.44285980936451e-05
-5.53797966849069e-05
-1.38330017885547e-05
-3.15429581119955e-05
-2.50066834006095e-05
-3.8546636003773e-05
-3.36593009512526e-05
-3.23714383483231e-05
-3.81375591490613e-05
-6.73527709812549e-07
-6.45900414009079e-05
-6.99814978732722e-05
-3.69185137478289e-05
-2.55189115031989e-05
-1.52453002064108e-06
-1.03988887529887e-05
-2.63660529429886e-05
-1.15364232532153e-05
-3.51394596689899e-05
-8.06672220555097e-06
2.06944057193147e-06
-4.33802175800826e-05
-2.43629090992533e-05
-4.12094159430203e-05
-2.37802038883834e-05
-2.52969847198745e-05
3.80884981702522e-06
-3.56699483129475e-05
-3.17666633625381e-05
-2.81688521912794e-05
-2.78753704957223e-05
-2.11675405086938e-05
-4.71358355731974e-05
-3.15271627101933e-05
-3.05778321738619e-05
-3.13287100501931e-05
-4.15453972740542e-05
-4.3065686389126e-05
-3.44736726294335e-05
-3.73904863305677e-05
-3.03838609335633e-05
-4.59965958506752e-05
-3.8495660196011e-05
-3.84356806106982e-05
-2.07112666461794e-05
-4.05045875408159e-05
-2.34094459842918e-05
-1.79103879488385e-05
-5.49660340093402e-05
-1.88983116258507e-05
-5.15413952116385e-05
-3.64154283716773e-05
-4.26899793399245e-05
-2.50462910260902e-05
-2.62152446773671e-05
-2.27465259029326e-05
-1.43868034325265e-05
-1.19182370672188e-05
-4.81118185275331e-05
-2.68943861505084e-05
-5.19084249916665e-05
-2.93032565770608e-05
-2.04159423694506e-05
-3.1617053221952e-05
-3.51204356220424e-05
-1.65387043026951e-05
-9.33828955567947e-06
-2.35921585501686e-05
-5.57845399020264e-05
-2.73671356035343e-05
-1.76895962279034e-05
-3.83735950263152e-05
-2.5610363784933e-05
-1.09438471520239e-05
-4.94089848926033e-05
-2.49883098407355e-05
-2.41272278411583e-05
-5.90178562837429e-05
-2.28416742382295e-05
-5.24736351003149e-07
-4.36366434522736e-05
-2.72250838519344e-05
-2.59829289491764e-05
-3.43175224995174e-05
-1.17765676167842e-05
-1.06939156090738e-05
-3.88543700196754e-05
-2.7877005839701e-05
-2.73735216914648e-05
-1.77311709674789e-05
-2.86240609846696e-05
-1.39331378041396e-05
-3.85032941654857e-05
-2.3061594080573e-05
-4.86996923969772e-05
-2.06498209768359e-05
-1.35913624662299e-05
-1.66213428052384e-05
-2.15408153769196e-05
-4.02660574058121e-05
-4.29134734102931e-06
-3.81417979158518e-05
-3.87081181904694e-05
-1.2107374745646e-05
-4.76427712709899e-05
-3.50628058371343e-05
-3.49460154369481e-05
-4.61557194699173e-05
-2.76219425226929e-05
-2.31429675863931e-05
-1.98573192839597e-05
-5.3616149216264e-05
-4.17202322155642e-05
-2.7191513288108e-05
-3.51190495049785e-05
-3.64659216234078e-05
1.32685375981289e-06
-2.29119340418206e-05
-2.13591819661287e-05
-2.98323492961819e-05
-4.55240311905963e-05
-4.74753011632864e-05
-4.22464189830953e-05
4.51097518624196e-06
-1.13317106463386e-05
-3.2063322015711e-05
-4.15469147321808e-05
-5.25935999265051e-06
-4.4111099820661e-05
-2.29834550549532e-05
-3.67715755102496e-05
-2.51241633146364e-05
-1.78867086359353e-05
-3.85515288116059e-05
-3.29755102103895e-05
-6.00755513499765e-05
-3.12678410194335e-05
-5.98333081978359e-05
-1.1305020590868e-05
-2.17413850452958e-05
-2.96966455836934e-05
-1.61039986149283e-05
-4.76866609505421e-05
-8.73592485545634e-06
-2.23284377964231e-05
-2.08119863212647e-05
-4.21503319815904e-05
-4.72161993986983e-05
-2.738700171768e-05
-2.58539067639736e-05
-4.83790273119124e-05
-3.55769232434694e-05
-4.79463452962038e-05
-3.99323886825925e-05
-8.98676594965063e-06
-3.99031236361232e-05
-3.00932321500406e-05
-8.76463191808256e-06
-5.86906134414415e-06
-2.57212130061169e-05
-5.95646263466587e-05
-3.64395118423098e-05
1.31226846412461e-05
1.4448091079257e-06
-3.92558096399381e-05
-1.93677583632655e-05
-1.35969747955002e-05
-3.85067097172854e-05
-1.61016615580349e-05
-2.17923616503092e-05
-3.48365622464098e-05
-1.32237294054308e-05
6.21976050857104e-06
-4.93436132062798e-05
-1.02859001026419e-05
-7.04208873790531e-06
7.38886255925166e-07
-1.89582111050517e-05
-3.91274434159763e-05
-2.26994058896008e-05
-2.95042477924854e-05
-3.13290216111718e-05
4.99651315628596e-06
-4.82228383038516e-05
-8.08587651653868e-06
-5.02961024060724e-05
-4.58620628216929e-05
-5.2508648280213e-05
-3.38853046914504e-05
-4.99679164632334e-05
-3.30990306066099e-05
-1.79860346590764e-05
-3.45054788004136e-05
-1.41264653906688e-05
-1.30797061197043e-05
-4.16263970726587e-05
-3.98886827306637e-05
-1.32249444974615e-05
8.2072780068359e-06
-4.66712505302872e-05
-2.63501727341999e-05
-2.63824867165634e-05
-3.32780966882966e-05
-9.78823493015088e-06
-9.45421236397835e-06
-3.1641281729995e-05
-8.85243923253278e-06
-3.13117247433148e-05
-2.68890567954048e-05
-2.53848585541965e-05
-1.62465688840249e-05
-5.11961554615887e-05
2.30841456226807e-06
3.70773591327509e-06
-1.06147258033507e-05
-5.15115096439394e-05
-3.95714634737996e-05
-4.67931834892867e-05
-1.99396270366366e-05
-2.12554971051265e-05
-2.81939276235227e-05
-1.5952001013261e-05
-6.11724587150228e-06
-3.22899939810317e-05
-5.77484922071056e-05
-5.78396400797593e-05
-3.9626175205815e-05
-6.38468600224472e-06
-3.41040627069796e-05
-2.77660780977661e-05
-2.44369702736504e-05
-5.76276475842194e-05
-6.12671043342437e-05
-4.12688526533451e-05
-2.65336341578034e-05
-2.173377134948e-05
-1.39511115371311e-05
-3.45049960804692e-05
-2.76964074659598e-05
-3.32026611540054e-05
-1.14529708006812e-05
-3.82946661850707e-05
-2.15441050434632e-05
-5.70292159839425e-05
-3.45791497391085e-05
-4.08643479679828e-05
-1.52815795590848e-05
-2.2101929264374e-06
2.59959057250407e-06
-3.01063331794768e-05
-2.08804616513955e-05
-2.95552392434379e-05
-3.78111210499108e-05
-3.05584808757497e-05
-3.89490695838095e-05
-8.99615364946323e-06
-4.97931040937825e-05
5.42772781796946e-06
-3.29505039191923e-05
-4.68935994820921e-05
-6.08626926313086e-05
-3.44529727366104e-05
-2.99566582320612e-05
-4.7926274777196e-05
-4.24352686117629e-05
-4.90179548856653e-05
-1.94769694977785e-05
-1.65165744427394e-05
-3.70622959907633e-05
-5.82235561406461e-05
5.24958644063847e-06
-2.15220757153805e-05
-1.48600387247659e-05
-4.76447646316783e-05
-5.63007994294202e-05
-1.55185641155115e-05
-5.01463705730469e-05
-4.18986087704103e-05
-1.16950177140095e-05
-2.25068175823707e-05
-2.42397487874948e-05
-2.68310714563916e-05
5.42355990724399e-06
-3.77434316496445e-05
1.65750094784107e-05
-1.64574738068486e-05
-3.73308531490817e-05
-1.62133681944538e-05
-3.55455767139115e-05
-2.3601194795708e-05
-3.26058624138786e-05
-2.92401523114346e-05
-4.02392211609019e-05
-3.68958786679412e-05
-1.5226878128127e-05
-1.30857889299154e-05
-4.09766157194972e-05
-2.29509123230145e-05
-8.80744311081188e-06
-4.67660090941015e-05
-2.77706960658472e-05
-2.49956382034703e-05
-2.68404675557079e-05
-2.10640587181718e-05
-6.40743569623789e-05
8.80844120913934e-06
-3.85818828152203e-05
-1.22181701517782e-06
-3.54148196117446e-05
-3.0041138054073e-05
-4.98466579930198e-05
-2.36130179463055e-05
-2.42249518680592e-05
-3.26399860963079e-05
-3.99744087811104e-05
-5.82118140083633e-05
-6.08082927138497e-05
-3.99723828242725e-06
2.39454681912677e-06
-3.91962965768135e-05
1.33983622242228e-05
-2.19754747609379e-05
-2.46975153099291e-05
-3.94265752445368e-05
-4.08529682918321e-05
-1.08721539082471e-05
-2.24736211284271e-05
-1.62762475163274e-05
-1.60194031220841e-05
-2.12725507554813e-05
5.43717948516055e-06
-2.14265644476654e-05
-5.00048234635561e-05
-2.64879629988489e-05
-2.4750967774606e-05
-1.91065344166821e-05
-4.49085089158816e-05
-2.55581740238449e-05
-2.87964417336965e-05
-2.17510997279994e-05
-3.44961315827974e-05
-5.92418910929168e-05
-2.94198523173166e-05
-3.55474188327115e-05
-3.11877282766848e-05
-4.90008452773023e-05
-2.7290844369103e-05
-6.13655304307707e-05
-7.30307188274639e-07
-3.22202084136111e-05
-2.23987748038076e-05
-1.29855721810604e-05
-2.87470988240604e-05
-5.29139135579133e-05
-3.54021394175713e-05
-3.43003018626922e-05
-3.52930015603757e-05
-4.02456131535912e-05
-6.1754534450453e-05
-4.94127070494394e-05
-2.74107012229837e-05
-3.84950580308109e-05
-2.27873371152201e-05
-5.01101557620048e-05
-4.2389741533866e-05
-1.98310371372864e-05
-2.65042453814303e-05
-5.07655792753502e-05
-1.17628336196342e-05
-3.61216494897142e-05
-2.29406127176931e-05
-8.01736847510167e-06
-5.48313129378779e-05
-1.82100645317113e-05
-2.99929604147224e-05
-1.3634471638413e-05
-4.09281118145487e-06
-3.20006667007111e-05
-6.64985944423868e-05
-2.22785879232858e-05
-2.65447732956829e-05
-4.20188378518575e-05
-1.20217078502887e-05
-1.95154985668866e-05
-2.12627420998576e-05
-1.98477925192456e-05
-1.37344793307194e-05
-3.39717287222599e-05
-3.68090645842263e-05
-2.76296279799421e-05
-3.78296769270447e-05
-2.50650344834956e-05
-3.91468797780696e-05
-5.88829282477089e-05
-2.17717258533328e-05
9.32684045644507e-07
-3.94435629122585e-05
-3.04791584381275e-05
-3.78140292915715e-05
-5.23832437467335e-05
-1.84036193563671e-05
-3.57225502001691e-05
-1.16760883962625e-05
-1.8526584190332e-06
-3.03132203823398e-06
-1.11043523029826e-05
-3.18260399839816e-05
-2.78248796412379e-05
-2.05420361478386e-05
-2.9051322651765e-05
-2.20953467841688e-05
-3.37297675015166e-06
-4.42813121151006e-05
-2.01514543113273e-05
-2.74244190442129e-05
-3.41204478628764e-05
-1.08550171000438e-05
-4.62445895992106e-05
-6.0680633033886e-05
-1.76985420257487e-05
-3.13328788475199e-05
-1.03974023812196e-05
-3.17894403526869e-05
-2.94769774764588e-05
-3.37741335476237e-05
-1.32031047766667e-05
-1.99434221725718e-05
-9.4692139154662e-06
-1.82358634019661e-05
-3.36543676924848e-05
-2.7129067228804e-05
-1.49706894558196e-05
-4.95818819158363e-05
-4.87758702141713e-05
-2.68196089613233e-05
-2.39793683215482e-05
-1.78249174552961e-05
-2.06358534146957e-05
-5.31499810399426e-05
-2.74993441366497e-05
-5.80593132198226e-05
-2.80926305150092e-05
-4.59832256507689e-05
-3.36700940574219e-05
-1.11427809201311e-05
-1.31835527419941e-06
-4.34236447541803e-05
-4.81033430903149e-05
-2.69780800089812e-05
-3.76187521512194e-05
-3.65794052108865e-05
-6.87583970367808e-05
-2.07452331561119e-05
-2.1534865438115e-05
-4.6502030022726e-05
-1.26299227254221e-05
-3.01501386566901e-05
-1.88903257751488e-05
-2.93873303378955e-05
-1.80315502127969e-05
-1.5591608465354e-05
-4.51939486223638e-05
-2.39564327812747e-05
-1.99904249765377e-05
-5.4427661900472e-05
-3.75433453885509e-05
-3.18939226715422e-05
-4.49095103524324e-05
-1.53337367730899e-05
-2.20058391345294e-05
-5.40445090558903e-05
-2.21517522863649e-05
-2.0842176139124e-05
-3.08704568342828e-05
-3.50410612154481e-05
-4.37435299554187e-05
-5.94896912220957e-06
-9.91642414726573e-06
-5.34828704892484e-05
-4.64370151491352e-05
-6.19907592729751e-05
-2.60307368569915e-06
-3.44831574682173e-05
-4.8240789645635e-05
-3.94467937779241e-05
-3.36590153160801e-05
-2.46297915936069e-05
-3.16322333461844e-05
-2.21381727675154e-05
-4.60486391668346e-05
-3.16160240653492e-05
-3.32198404595026e-05
-3.68927612931871e-05
-3.20121744620804e-05
-3.21662973795894e-06
-8.83597435903571e-06
-3.42071341993774e-05
-2.69396338004075e-05
-5.27532758003414e-05
-1.22970661241733e-05
-3.66719756126674e-05
-3.73439059771001e-05
-1.29905147085622e-05
-2.62264361074539e-05
-2.44493218797125e-05
-3.44978590706655e-05
-1.8311163624684e-05
-5.4095052576119e-05
-2.06625920408968e-06
-4.42307900532944e-05
-3.59335237414557e-05
-3.72541309139266e-05
-1.58112325045208e-05
-2.55928573004367e-05
-4.32229480609446e-05
-7.27060050629537e-06
-1.26419335462573e-05
-2.74488745624093e-05
-3.08264653533446e-05
-1.38247937869398e-05
-3.3399231516948e-05
2.77178176922692e-06
-1.15632843441522e-06
-9.08790789963493e-06
-3.50450063078966e-05
-4.12280730213652e-05
-5.46140784881223e-05
-4.35626113746179e-05
-1.43330962220148e-05
-3.95083811112926e-05
-2.93272656986369e-05
-2.49524169625064e-05
-5.60303850143389e-05
-3.89138005277866e-05
-8.49450711546692e-06
-3.11016897944746e-05
-4.86386619786132e-05
-4.39200832465689e-05
-2.44924547007364e-05
-4.74248923003199e-05
-2.0640124657517e-05
-1.66305541998197e-05
-1.75900018942024e-05
-2.52833983176704e-05
-4.56273080797536e-05
-5.37196079601306e-05
-2.15766004347603e-05
-2.66210166264667e-05
4.5611010914279e-06
-2.31858339482534e-05
-3.31574319905878e-05
-2.23973036526137e-05
-3.5226459596028e-05
-2.54722604421256e-05
-2.88009628475228e-05
-4.0152738069999e-05
-3.67302318161614e-05
-3.77433716106117e-05
-7.49626361887793e-05
-3.89805793801371e-05
-4.53558616990504e-05
-1.85411976251141e-05
-4.04559130339569e-05
-3.34451798208966e-05
-1.26981556930833e-05
-8.64756861038051e-06
-5.05414952428867e-05
-2.34911430301087e-05
-4.06785814372395e-05
-1.12803418418394e-05
-1.15760012520058e-05
-2.37870530017158e-05
-9.2747841325548e-06
-6.04194002534286e-05
2.6918574355659e-07
-3.56237771577367e-05
-8.01559772422913e-06
1.44394014723431e-06
-1.5748965812224e-05
-1.46961363018528e-05
-3.72380717340098e-05
-4.68480817877984e-05
-3.94895241050214e-05
-2.82060294016255e-05
-1.91968152241173e-05
-6.29029013223264e-05
-3.27554421452983e-05
-2.32496698821409e-05
-4.52989066611964e-05
-3.40621521243657e-05
-2.83856378537132e-05
-3.6879331377757e-05
-2.98806825460497e-05
-1.84010408636254e-05
-2.69105663565755e-05
-2.45441245397594e-05
-2.40430026617075e-05
-5.35886987393332e-05
-5.12448571734646e-05
-1.03726955973838e-05
-2.15188817115082e-05
-2.84918080655654e-05
-3.07642283907706e-05
-2.53606524153302e-05
-2.30827268517024e-05
-2.08425468650829e-05
-4.6370408282069e-05
-3.08240978145429e-05
-1.27345752519907e-05
-2.27915273176562e-05
-1.50027176294019e-05
-4.21738247915568e-05
-3.34960539145323e-05
-4.42936369982313e-05
-3.12413038441144e-05
-5.37548005121506e-05
-2.22490054093844e-05
-7.17983550136628e-06
-2.22947529392127e-05
-5.26594452191164e-05
-3.83066014177598e-05
