# Supplementary material for: Research on computational propagation and identification of mine microseismic signals based on deep learning
Source: PLoS One. 2025 Oct 22;20(10):e0334641. doi: 10.1371/journal.pone.0334641 (PMC12543183; doi:10.1371/journal.pone.0334641)
Supplement: S6 Data — (ZIP) [file pone.0334641.s006.zip › 000100900000168.xlsx_0.txt_24.txt.txt]

-3.15186708729084e-05
-5.65268761140985e-05
-4.12269042471875e-05
-1.76414022492166e-05
1.01356192924416e-05
-1.0409085518573e-05
-2.54945195437172e-05
-5.62448770806818e-05
-4.98441481602602e-05
-1.97301807673723e-05
-4.38604375300286e-05
-3.4212390803736e-05
-2.76284371332167e-05
-6.22841733541911e-05
-2.01954231147178e-05
-5.21069210065051e-05
-3.96822105433625e-05
-2.84182272529819e-05
2.01027649812625e-06
-2.43099099685108e-05
-2.60997123208552e-05
-3.79634917991847e-05
-5.86039351642204e-05
-3.25958121566545e-05
-4.7941250153717e-05
-1.00872873040321e-05
-4.00357289783892e-05
-3.01120586618406e-05
-2.12993713561952e-05
-2.54533584579595e-05
-1.6511894304143e-05
-3.20936626314674e-05
-5.28300140521582e-05
-2.42314606041332e-05
-3.96883926952222e-05
-2.20468284090378e-05
-3.89632114680199e-05
-1.50408304707776e-05
-2.9119219743189e-05
-3.3495980974338e-05
-4.28102338401814e-05
-1.17238934233102e-05
-4.35632570630386e-05
-1.1558436854892e-05
-1.00280108270314e-05
-3.73665195043836e-05
2.77382529024602e-06
-2.5741545764894e-05
-3.21852825988705e-05
-1.04229918240543e-05
-6.19573530690324e-05
-4.00338609397958e-05
-5.85117103623209e-05
-2.44967291442623e-05
-9.68578214340505e-06
-3.84920617000665e-05
-6.63587660065648e-05
-2.6840721035364e-05
-2.88665068861677e-05
-2.83438760979409e-05
-2.9255582616171e-05
-1.01381935702496e-05
-4.41788829182019e-06
-1.31850091550987e-05
-3.82493710465284e-05
-2.8080922808441e-05
-1.22815428704584e-05
-1.31419437774706e-05
-2.902024023881e-05
-5.51415354932017e-06
-3.10278298421703e-05
5.99641282110915e-06
-3.42852147688951e-05
-2.68169174066983e-05
-1.93945903167963e-06
-3.47435749274192e-05
-3.6356576058643e-05
-3.25975574122852e-05
-4.21276976924083e-05
-2.57102952359165e-05
-1.50990338251355e-05
-2.80543589208536e-05
-2.04057088938903e-07
-4.15404664878035e-05
-1.73870303939027e-05
-4.20831941397872e-05
-4.39983663775522e-05
-4.59991971163926e-05
2.50473656096556e-06
-4.79591787413383e-05
3.74011256305435e-06
-3.59315461542038e-05
-8.90209297069194e-06
-9.85999582806337e-06
-2.26542878886963e-05
-3.48090229500397e-05
-8.0489909477936e-06
-2.82612902476575e-05
-1.42006225840328e-05
-5.29701545069392e-05
-5.29858202422985e-05
-3.5930770408622e-05
-2.63922911243905e-05
-4.165585855619e-05
-2.10058989658204e-05
-2.5042544130348e-05
-8.15269582374751e-06
-3.30675541292383e-05
-2.20285062503615e-05
-4.64627754552174e-05
-4.20866050441011e-05
-1.27410311434261e-05
-1.36200768608235e-05
-4.12745592393048e-05
-4.33125184672043e-05
-1.40889001178437e-05
-3.41663629100436e-05
-6.31848274191464e-05
-9.43363906674866e-06
-3.42781065334205e-05
-3.84034113082562e-05
-2.5986043024989e-05
-4.00167329574792e-05
-2.09639824659113e-05
-3.4997018803346e-05
-2.29051754201315e-05
-4.71912120158973e-05
-4.11306350428312e-05
-1.60782530998712e-05
-1.30891506734663e-05
-2.78860613206641e-05
-2.03034867783407e-05
-2.87388635144056e-05
-2.26201208113517e-05
-2.46653397624544e-05
1.7021642110955e-06
-1.2198578525937e-05
-2.89023852859275e-05
-3.99240498953668e-05
-4.1769357798323e-05
-6.211374240055e-06
-3.20623933282564e-05
-2.6289184652599e-05
-2.01661663174131e-05
-6.57512838185191e-05
-5.64078742162306e-05
-2.76628036680078e-05
-1.23424892925419e-05
-3.172938715451e-05
-2.79800952239832e-05
-5.95613638695643e-06
-4.13411585510206e-05
-3.47237145440463e-05
-2.94051525766273e-05
-4.36055100189991e-05
-3.59482558115232e-05
-2.25287619123925e-05
-8.11467008217101e-06
-1.75305289537087e-05
-1.79187321080935e-05
-4.93130087462548e-05
-5.52450371976445e-05
-4.44808740062844e-05
-3.0557171487087e-05
-1.14090795852073e-05
-2.64086542722855e-05
-1.88511087597991e-05
-2.34820111657546e-05
-3.92853714779137e-05
-1.03726760612795e-05
-2.87712774474855e-05
-3.71144736869761e-05
-2.77395918816236e-05
-5.6247462067245e-05
-2.49397154183857e-05
-2.01140390325206e-05
-2.74251315009036e-05
-2.87356035377078e-05
-2.18047787862811e-05
-2.30496597708398e-05
-1.74594401509565e-05
-4.90156083346463e-06
-3.95468885676467e-05
-4.15520283653585e-05
-1.78812938685328e-05
-1.00792710915223e-05
-4.27243583425598e-05
-3.25025756205192e-05
-2.85483678420317e-05
-2.8659327130418e-06
-2.98444648053539e-05
-1.51204888855733e-05
-4.53930501154129e-05
-1.63013118305383e-05
-1.81918693512064e-05
-2.11495872658401e-05
-5.03538580839647e-05
-2.63269197285111e-05
-1.90107667351054e-05
-3.01135678431302e-05
-5.88922956131877e-05
-1.76982355708513e-05
-1.44672454352306e-05
-2.0589336526653e-05
-2.35461121607121e-05
-3.95118022142004e-06
-1.49005180924501e-05
-1.56652827865264e-05
-2.54878723345907e-05
1.94272611681949e-05
-1.16699837411949e-05
9.86401006698998e-07
-1.61378173050347e-06
-2.66672979932831e-05
-2.76855641298783e-05
-3.84329477615965e-05
-4.38336876402476e-05
-3.41409255017535e-05
-5.08603272545951e-05
-2.58388601855974e-05
-2.7301052562072e-05
-2.66994170450526e-05
-6.00969460175956e-06
-1.47223489061905e-05
-4.95365547452697e-05
-1.82785584048456e-05
-4.23713329486107e-05
-1.82880449184345e-05
-4.87186694508479e-05
-5.27977757244603e-05
-3.44985327688302e-05
-1.42656396759674e-05
-2.84951519207519e-05
-3.18315508761163e-05
-5.16596669106098e-05
-3.5610979599387e-05
-3.66083439244625e-05
-3.40073453248218e-05
-3.6138825805926e-05
-7.04268007970161e-06
-1.94818829955989e-05
-2.44256381089895e-05
-2.47898050399428e-05
-2.60287059037178e-05
-2.64273321385692e-05
-5.47528658223225e-05
-2.95905777316334e-05
-2.01299834283666e-05
-2.87122721076474e-05
-4.25364831185842e-05
-3.79407972171426e-05
-3.66442261434611e-05
-7.16240186034079e-06
-3.9326168080013e-05
-1.11486775269155e-05
-1.57963396704404e-05
-4.2351457355856e-05
-1.13551343354734e-05
-3.13776471594443e-06
-4.61723773202641e-05
-3.53711867842159e-05
-3.85560418103311e-05
-2.34420870504153e-05
-2.77009388749681e-05
-2.3489325252797e-05
-3.68399115439835e-05
-3.5417766694343e-05
-3.31937204098741e-06
-1.45717131473004e-05
-1.54661463051931e-05
-3.28665557118529e-05
-3.08386410346793e-05
-3.6188887384729e-05
-2.0461681669293e-05
-3.71766512539185e-05
5.01283877123662e-06
3.01576889843584e-06
8.20954663257926e-06
-7.29031844309716e-06
-4.85212689313192e-05
-5.51942344444693e-05
-8.52218472084476e-06
-4.30381472439573e-05
-3.86244297474552e-05
-1.89698923608513e-05
-1.7719283700792e-05
-2.78781603628428e-05
-4.90522276981297e-05
-1.02603793732388e-05
-1.71728715712716e-05
-3.18895129201196e-05
-3.15239092671365e-05
-4.63153778574866e-05
-3.22365599292702e-05
-3.31805989854213e-05
-3.15682289230746e-05
5.51622080063613e-06
-3.44805268296307e-05
-1.89976169258908e-05
-3.20577782552962e-05
-3.91760587892672e-05
-1.47088555928486e-05
-4.05294433877653e-05
-4.10411962561955e-05
-2.20015341194239e-05
-2.86067130450256e-05
-3.14706876299963e-05
-2.33122836133293e-05
-4.38854967151743e-05
-2.1494050649009e-05
-4.73360417120748e-05
-4.20728229089507e-05
-3.17282491736305e-05
-4.28456925695671e-05
-2.68959223383946e-05
-3.54124514435051e-05
-2.04151490735917e-05
-6.11157569259383e-05
-1.7097156506332e-05
-3.28071160034093e-05
-3.58662248021439e-05
7.16818528352382e-07
-4.96758683031882e-05
-1.75208770886851e-05
-2.56954526324416e-05
-4.31421786113967e-05
-1.01426653023242e-05
-4.98806731696459e-05
-2.45036028202442e-05
4.1172495578527e-06
2.20407627183499e-06
-5.2263487909181e-06
-3.47032425354851e-05
-2.9399098663581e-05
-3.48594989469871e-05
-3.22218763041857e-05
-1.83226969536534e-05
-2.78517129927683e-05
-4.11548630880479e-05
-8.55082490736665e-06
4.03510894784303e-06
-6.77051283509347e-05
-3.49680877242242e-05
-2.51907690374241e-05
-4.94078654961997e-05
-1.5933879517217e-05
-5.15659708749567e-05
-2.76867454659739e-05
-2.84035815626744e-05
-1.95842407145217e-05
-7.77004443486835e-06
-2.12842963803245e-05
-4.2793451743069e-06
-6.70914537421638e-06
-3.07807678508683e-05
-4.59918149811343e-05
-4.34740917419841e-05
-2.56040747463562e-05
-2.75996159257912e-05
-1.06926417536302e-05
-3.14113667812001e-05
-1.1285789943132e-05
-1.49077172129203e-05
-2.25861457994641e-05
-1.4980520453309e-05
-5.76048514869562e-05
5.78262377347718e-06
-2.84702493203089e-05
-2.93810762310461e-06
-6.05363662950723e-05
-3.34518819786021e-05
-2.04370105669451e-05
-3.14843813471597e-05
-7.76893955151274e-06
-1.63049869353185e-05
-4.39297216138019e-05
-1.3949533786806e-05
-2.12282790001901e-05
-3.1236841525005e-05
-6.08941169121141e-05
-2.55616601913579e-05
-2.51507531569809e-05
-3.86418037714293e-05
-3.26559711783792e-05
-1.45070263281954e-05
-4.30143548323878e-05
-2.30440372877107e-05
-1.81311688401088e-05
-3.37931301115871e-05
-1.23941642201702e-05
1.16132524013059e-05
-1.80010654730234e-05
5.90058168949566e-06
-4.07459129486695e-05
-2.23246694809594e-05
-3.50672060204116e-05
-2.44624295192225e-05
-2.79559309563323e-05
-3.0395159766321e-05
-6.71817293416886e-05
-4.38788060002198e-05
-3.81361143411885e-05
-2.98067231870997e-05
-2.12059620658265e-05
-2.68258495955743e-05
-1.12573069780651e-05
-4.47332357102398e-05
-2.0839851419801e-05
-2.11228438355418e-05
-1.30268080968125e-05
-2.19182275711599e-05
-1.50893436367172e-05
-4.57610953057715e-06
-4.65273763557983e-05
-2.6762703354222e-05
-7.29145233689257e-06
-4.90593346458567e-05
-2.31354514782694e-05
-2.12224768115169e-05
-2.36208795576121e-05
-1.37312227661813e-05
-2.04063162090419e-05
-2.65768851561076e-05
-1.9140472896684e-05
-3.88822560453305e-06
-2.73191453883537e-05
-4.13686912195512e-05
-2.77674721541701e-05
-1.5007984155587e-05
-2.94324959171541e-05
-1.28680528422371e-05
-4.29301735632884e-05
-4.37767878944449e-05
-2.51842044973654e-05
-3.48538602599552e-05
-3.83865982027834e-05
-2.67958282253971e-05
-2.10556465017275e-05
-1.73736663477966e-05
-2.02871465707931e-05
-1.61342223141004e-05
-2.38324994554724e-05
-3.15088887033086e-05
-4.89672297660145e-05
-3.01801158705334e-05
-1.27097470635541e-05
-6.31020748602693e-05
-3.04960162262524e-05
-7.98738250936592e-06
-3.32432554678134e-05
-1.23184780851356e-05
3.04222277250822e-06
-7.67083636496517e-06
-4.19259357846363e-05
-3.42299929161498e-05
-5.38611854260149e-05
-6.52264423116044e-06
-2.59200532241478e-05
-1.72897440556016e-05
-3.99920360548152e-05
-4.7349425017766e-05
-3.46511071581723e-05
-3.59753844036274e-05
-6.62733555387391e-06
-3.39401442700587e-05
-4.35378982362304e-05
-3.38285633384153e-05
1.07900761967019e-05
-2.03238041596236e-05
-7.69392747688869e-06
-3.06684362611323e-05
-4.53997958306694e-05
-4.99575860565514e-05
-2.54732751370672e-05
-1.21154178107237e-05
-5.02461691238058e-05
-4.53061249813166e-06
-2.86059911755906e-05
-2.25601260680432e-05
-4.08534980314209e-05
-6.14095844547779e-05
-2.54838107600839e-05
-6.46735656578729e-05
-5.37931316529462e-05
-5.44685662713406e-05
-1.94616673049464e-05
-2.6352590292195e-05
-3.26035409246527e-05
-8.03002185584214e-06
-3.25422848841174e-05
7.69626041873601e-06
-4.69238193264799e-05
-9.80884674118996e-06
-2.77511177272284e-05
-5.09792064078058e-05
-2.08116751940418e-05
-4.05525828206092e-05
-3.48623015665549e-05
-1.19071977939476e-05
-3.34693545299638e-05
-4.49231158911433e-05
-2.42079658004451e-06
-1.26146577250036e-05
-2.77863080846734e-05
-2.35207085196183e-05
-6.76716369543155e-05
-2.38440092642158e-05
-4.71583538215497e-05
-1.01342199027626e-05
-7.65261925122561e-06
-2.33959401718692e-05
-8.86142661784576e-06
-4.29919509579028e-05
-4.83436173307099e-05
-1.47634156024514e-05
-2.1735670931199e-05
-4.73890200756452e-06
-5.40382202302617e-05
-6.65065987039768e-05
-3.91480330875684e-05
-6.32294012164515e-05
-4.89812957604434e-05
-3.51037516624116e-05
-2.18202684208314e-05
-4.81895721253662e-05
-1.21022859128335e-05
-5.15610627493028e-05
-2.69421864590617e-05
-2.3938348329782e-05
-4.32144523336715e-05
-8.39750674569992e-06
-4.19601887539825e-05
-5.23059682485744e-05
-2.22079925116695e-05
2.83509817074662e-05
-5.94812635181142e-05
-2.78849731832102e-05
-2.76741626576684e-05
-2.2384605845483e-05
-2.06376652735991e-05
-6.98811249738326e-06
-1.28392944433343e-05
-3.91178095488246e-05
-3.45732328920033e-05
-1.01825363628721e-05
-7.16452624641998e-07
-4.91827742952465e-05
-5.37606998051093e-05
-4.5683214002581e-05
-2.40953837385181e-05
-1.59988553259234e-05
-2.73858774678977e-05
-3.67143085330127e-05
-6.80138860717702e-05
-1.80970781137469e-05
-2.34386358277808e-05
-2.49610319849055e-05
-9.58372497448214e-06
-3.18633441758847e-05
-5.15358349196673e-05
1.8271789492373e-05
-1.51524782016892e-05
-5.92362623759791e-05
-3.86220337051748e-05
-3.78841215700491e-05
-5.67114117039281e-05
-8.72146158932694e-06
-2.37581145288391e-05
-8.92036609609222e-06
-5.62745783433346e-05
-3.2923605923398e-05
-2.20846794067236e-05
-3.16967796614562e-05
-2.76752982806555e-05
-2.12119171595002e-05
-1.05302085564927e-05
1.6809035467687e-05
4.85109527942637e-06
9.88489155163787e-07
-4.61318833828285e-05
-1.86210689607677e-05
-2.7103202683668e-05
-3.23091802974309e-05
-4.02317974538113e-05
-4.60736829405762e-05
-2.83435197178738e-05
-3.65305319891923e-05
-2.53779100997963e-05
-2.43163186209213e-05
-2.41509202350914e-05
-4.19621115180775e-05
-4.82125823666781e-05
-2.42016288204599e-05
-4.88486420409115e-05
-5.45167671324191e-05
-5.00698937542678e-05
-1.02863430491919e-07
-3.23730792832851e-05
-5.51964771642496e-05
-5.77883927079374e-05
-1.72655577785299e-05
3.96441938408699e-06
-3.55226127454896e-05
-2.61809607814828e-05
-6.19927672712925e-05
-3.74890368164781e-05
-4.4784510012632e-05
-2.81818216549888e-05
-1.05527555761731e-05
-2.77475755508109e-05
-4.13076371902279e-05
-2.30459423378482e-05
-4.10199660100611e-05
1.45990431986348e-05
-4.12477610474945e-05
-4.02998481297879e-05
-9.02416287229891e-06
-3.23816744160805e-05
-4.32705526102825e-05
-5.63270762641557e-06
-5.11858499571107e-05
-2.39141224175308e-05
-5.74648088224498e-05
-4.44795026853151e-05
-2.15683209100196e-05
-8.87625848847764e-06
-2.03154482159748e-05
-4.2694199804136e-05
-4.80579784124965e-05
-3.53442095060066e-05
-1.04009161145553e-05
5.68902517121049e-06
-4.63159385862362e-05
-1.94774675068003e-05
-4.44540064597817e-05
-1.35618726414394e-05
-4.70478706479645e-05
-2.42014384983025e-05
-8.55272745914539e-06
-2.5150606037973e-05
-3.75794192135954e-05
-1.76146145198428e-05
-3.53759633071614e-05
-1.33132080890739e-05
-2.6431638339207e-05
-2.32905954953361e-05
-2.59026638898935e-05
-2.96619256157898e-05
-1.33969167148792e-05
-2.04039624739411e-05
-3.82818120530454e-05
-1.57900279492723e-05
-5.07638911654442e-05
-4.26024965252892e-05
2.30085064869507e-05
-3.66406426810478e-05
-4.53480658280436e-05
-1.1081080478459e-05
1.77069292090347e-05
-7.33132476919716e-05
-4.33665834828269e-05
-5.10154709350216e-05
-2.38281647740548e-05
-2.29043888915952e-05
4.5505737158715e-06
-2.98169343628296e-05
-2.0436968834318e-05
-2.87754230342554e-05
-2.64829459806351e-05
-5.65570207787689e-05
-1.31388571422274e-05
-2.00514157230298e-05
-1.76208451023865e-05
-4.34346067020536e-05
-1.06164290961174e-05
-2.61900110263086e-05
-2.5299374532242e-05
-6.25707892727793e-06
-3.39897836427509e-05
-4.43407306168995e-05
-3.89502243535874e-05
-2.57030440159445e-05
-3.79777313428804e-05
-3.07445866367585e-05
-2.26661438244099e-05
-2.05664567847672e-05
-2.60258628320598e-05
-3.91103871251705e-05
1.58042045674576e-05
-1.67486325160149e-05
-6.30415169325371e-05
5.20555886596048e-06
-4.15188418120068e-05
-1.1095228356699e-05
-3.45885013393751e-05
-4.32680030064197e-05
-4.05898953366872e-05
-3.63457125498471e-05
-3.71836526102547e-05
-1.16469781325521e-05
-1.18660430726213e-05
-3.38431188203817e-05
-4.4471246279104e-05
-4.02369731325168e-05
-5.77614236914055e-05
-1.53912499318886e-05
-3.52545031691905e-05
-4.79360487601948e-05
-5.69976925333792e-05
-5.6829994637679e-07
-4.35644551437117e-05
-5.30128560963164e-05
-3.93083735988354e-05
-4.27588407945943e-05
-1.52369960516334e-05
-5.14674687176728e-05
-1.67078233724457e-05
-2.28842004467641e-05
-3.68076329992454e-06
-1.2195268570431e-05
-4.80919392254717e-05
-5.59893468326212e-06
-5.20996425066181e-05
-4.26088192708282e-05
-3.012814586759e-06
-2.39824875002126e-05
-2.25728820272367e-05
-1.50618399860219e-05
-4.82581793126666e-05
-1.78033032902955e-05
-2.64974370182197e-05
-2.55227012544086e-05
-4.68409809463384e-05
1.87993066900409e-06
-7.77289157234512e-06
-2.31367602999474e-05
-4.79815200054252e-06
-1.15587933459385e-05
-4.28074049631561e-05
-4.5657784203412e-05
-8.91200591797857e-06
-2.51308670084945e-05
-4.08170302217697e-05
-1.09257405526509e-05
1.81728413935465e-05
-2.3850035483177e-06
-1.38926746546736e-05
-3.9626648910414e-05
-5.48841975099635e-05
-5.01582589373777e-05
-3.61407274879015e-05
-1.36263680707781e-05
-4.23469805607355e-05
-1.33860097201786e-05
-2.5073336215634e-05
-5.02134484730294e-05
-6.31124145696324e-06
-2.26093912020342e-05
-1.40218513695357e-05
-2.43442095405868e-05
-1.81677247790087e-05
-2.35811303248332e-05
-5.38354410869242e-05
-1.66927181324607e-05
-2.97385411826789e-05
-7.65870649521212e-06
-2.0533485710604e-05
-2.00775752396756e-05
-1.93115301447208e-05
-2.3246715186777e-05
-3.84260684987662e-05
-3.08177282956999e-05
-4.21941623081373e-05
-2.13856830672843e-05
-3.11749608223462e-05
-2.43027833191679e-05
-2.55622975075726e-05
-9.25978251066604e-06
-8.30231009158012e-06
-3.86791363635527e-05
-1.5643082686499e-05
-3.35037524197647e-05
-2.6646545185521e-05
-1.16240381577294e-05
-1.37469375882043e-05
-6.20946272332595e-06
-5.55200057344967e-05
-2.62845493350832e-05
-2.0719521565742e-05
-2.35614764658751e-05
7.47474974911854e-07
-5.0843023447502e-05
-5.24431651916427e-05
-4.47529554887091e-05
-2.89478870385597e-05
-4.7523358397482e-05
-2.24876315941998e-05
-7.99322470441186e-06
-3.83563951027291e-05
-5.64995318935498e-05
-4.90089291803857e-05
-4.16111739998296e-05
-4.66268406948825e-05
-2.80838592494484e-05
-4.16794246189145e-05
-1.27534079194531e-05
-3.93694067592495e-05
-2.90099022570399e-05
-6.03684028033633e-05
3.75436434539719e-06
-3.15517595672063e-05
-3.4341024240841e-05
-2.79649608880775e-05
-3.34573628777069e-05
-2.79435325595193e-05
-2.80978988214454e-05
-3.64140408080964e-05
-5.8160066969055e-06
-4.76748151386855e-05
-1.91303572144975e-06
-2.36547497396575e-05
-5.35902374693871e-05
-3.43753724834397e-05
-6.59687410808355e-05
-3.12810661892924e-05
-2.67126537151794e-05
-3.9113579379815e-05
-1.95677349589339e-05
-5.86599049380034e-05
1.49715584732104e-05
-4.05135141062688e-05
-5.98846091078961e-06
-5.05892222026041e-05
-3.75711054051087e-05
-5.09680396302059e-05
-3.27900108961174e-05
-1.30695204132527e-05
-4.06860502640426e-06
-6.48549165974667e-05
-6.90825580066406e-06
-4.04418517081701e-06
-2.295808763872e-05
-2.03538111391691e-05
3.50821614551245e-06
-2.99024053739444e-05
-3.7076155269363e-05
-3.0913234215271e-05
-1.00584469182587e-05
-3.96215638880854e-05
1.39813737794905e-06
2.09981488248857e-05
-2.75935349766539e-05
-2.84241405988601e-05
-2.26495558045081e-05
-5.26716341013547e-07
-1.99368523741707e-06
-3.71711000499089e-05
-2.70285793944681e-05
-2.44048601372345e-05
-4.06910025179056e-05
-1.25331790336217e-05
-2.75230822794353e-05
-6.72794629718885e-06
-5.4924138910282e-05
-9.62143668971869e-06
-2.61186154233729e-05
-3.28567895228104e-05
-6.23455723662678e-05
-3.56078925826306e-05
-3.51298754838967e-05
-3.58907702343869e-05
-1.87397162098505e-05
-1.49260191182538e-05
-3.71280537151343e-05
-2.61411709348343e-05
-3.66151688677726e-05
-6.0026528319248e-05
-1.42420898821351e-05
-2.25553218142285e-05
-5.04437015417816e-05
-6.34252885150206e-05
-2.57762499901005e-05
-6.12100368317512e-05
-2.13350762084759e-06
-3.74079003977226e-05
-2.53544477095182e-05
-5.00271181286881e-06
-5.37782309939185e-05
-2.62732802803573e-05
-5.10307664199301e-05
-2.21180744059282e-05
-2.73438310159808e-05
-2.30539968877855e-05
-4.64909912766322e-05
-1.8184251222365e-05
-2.69023627374665e-05
-4.28425439615604e-05
-4.2572877964538e-06
-3.51085992855816e-05
-3.1045632999338e-05
-9.95277022024077e-06
-4.88667247734045e-05
-4.71304549454242e-05
-6.8734077363263e-05
-1.41860190069182e-05
-1.98017957819515e-05
-1.72359824165301e-05
-6.85904231175053e-06
-2.62734270645144e-05
-3.65338992480723e-05
-2.45454296100345e-05
-4.95520593408906e-05
-3.33791520002537e-05
-4.02477822634755e-05
-2.88558099528226e-05
-5.35299466553284e-05
-4.64189824750685e-05
-4.94081847035893e-05
5.85246095937654e-06
-2.52864971983941e-05
-1.94369514376475e-05
-2.38597171417839e-05
-4.31961258490289e-05
-3.3136113085223e-05
-4.01180483689327e-05
-3.29144593892669e-05
-1.80797718384836e-05
-1.56498270274621e-06
-5.89710530945603e-05
-6.71054847781245e-05
-5.35053828897146e-06
1.30684071737249e-05
-1.89571414431791e-05
5.28313135826668e-07
-9.92578026193089e-06
-2.07654107406006e-05
-2.56449639749639e-05
-3.88291911539297e-05
-1.43899694008481e-05
-1.21751708435124e-05
-2.30454211321298e-05
-1.45222946828701e-05
-4.99651108947586e-05
-5.90660455281572e-05
-3.78134716243752e-05
-2.07654814989323e-05
-2.73667107578817e-05
-4.05017278990835e-05
-5.38627442711607e-05
-2.92586527325749e-05
-9.48863701004213e-06
-3.32432345333405e-05
-3.07405878419044e-05
-3.44149534513319e-05
-2.29663452144248e-05
-1.40094355329689e-05
-5.51484808015466e-05
-3.03600843294943e-05
-4.37217965228252e-05
-3.35472470848747e-05
-5.2667879624029e-05
-1.38272415502644e-05
-2.8341842425165e-05
-4.1909979700363e-05
-4.18684024527633e-05
1.69987489979242e-06
-3.65503085664123e-05
-3.00054082249169e-05
-3.13431285016728e-05
-6.05840088616083e-05
-2.01626841889627e-05
-2.0930308535253e-05
-2.72793734017263e-05
-3.23268715624151e-05
-4.09421329370772e-05
-3.75606069968333e-05
-5.58526336539697e-05
-4.09796955872077e-06
-8.88057046067611e-06
-3.11150324924672e-05
-1.74594616206961e-05
-2.70602481222489e-05
-2.60454720338366e-05
-3.09824769940325e-05
-4.64083543993574e-05
-3.36141934519384e-05
-5.28817134738888e-05
-3.82561520400172e-05
-4.74878265191379e-05
-2.08709485115852e-05
-5.31740369659319e-05
-1.77136348188593e-06
-2.4649212151727e-05
-4.31613620591304e-06
-2.98946436305751e-05
-5.29607601763018e-05
-2.90804988087404e-05
-5.01018581732775e-05
-2.06460085566089e-05
-1.68715706808216e-05
-1.79991727711902e-05
-2.89281473082342e-05
-2.49067761252851e-05
-7.40184808348208e-05
-1.77331942681021e-05
-4.40340610041611e-05
-3.42800545719372e-05
-3.2529986241474e-05
-3.13959137623342e-05
-4.64920529236866e-05
-1.72463158034971e-05
-2.49793239976227e-05
-3.71499580803534e-05
-2.68902582609683e-05
1.65620840234682e-05
-2.88052238928747e-05
-4.6996534566158e-05
-3.20302469884687e-05
-3.65566082996648e-05
-2.55991276648498e-05
-4.22405041760624e-05
-3.81697803644487e-05
-2.61156943951171e-05
-1.94211480818959e-05
-2.30926604784948e-05
-6.28611188465469e-05
-3.59224257745777e-05
-2.66316498691103e-05
-2.32704359279063e-05
-2.27231342334116e-05
-4.25467194533687e-06
-2.70965204765962e-05
-4.10783952471716e-05
-2.6555720915325e-05
-3.22374247269811e-05
-9.75603463219582e-06
-2.90134061245226e-05
-3.78618258012092e-05
-2.93270083032911e-05
-2.87435933965296e-06
-3.2065505957104e-06
-4.37890658353518e-05
3.07938491128331e-06
-2.13089914649203e-05
-3.38695393205946e-05
-5.37473855949446e-05
-1.82581934709852e-05
-5.0550523774318e-05
-5.74952073571534e-05
-2.9457121797748e-05
-2.51863572726429e-05
-2.93581630846317e-05
-1.93487006250039e-05
-6.82436657182855e-06
5.2577417981983e-06
-3.50401978617298e-05
-2.79614695884804e-05
-4.15845463175246e-05
-2.38864830444653e-05
-3.81487980884563e-05
-4.61546168242127e-05
-4.75085817223594e-05
-2.42380517525251e-05
-4.98727185979065e-05
2.00599635459365e-05
-2.4044182732794e-05
-4.37119537251384e-05
-3.06531538328427e-05
-3.38968625172198e-05
1.74449874773255e-05
2.51171772740258e-06
-1.93064057519483e-05
-3.21344227737143e-05
5.9675320138679e-06
-4.44706727712493e-05
-2.63188202233166e-05
-1.1824587812192e-05
-1.71311904899203e-05
-4.47743998106581e-05
-4.75309378796296e-05
-4.4512037852409e-05
-1.66478728616327e-05
-4.43510035071813e-05
-4.56162677227797e-05
-5.15784316541764e-07
-1.29242864791437e-05
-4.02531906962611e-06
-2.20764723847634e-05
-3.77122134321423e-05
-2.8880614503505e-05
5.59069908535359e-06
-2.33552063417763e-05
-2.64323161650208e-05
-4.01958586703894e-05
-2.6287103740386e-05
-3.14908741501868e-05
-2.89260626099067e-05
-3.59844886593972e-05
-7.53499921114356e-05
-2.30542926668105e-05
-3.35407677510548e-05
-4.76770129273594e-05
3.82853109103721e-06
-4.84402401775299e-05
-1.92059741983801e-05
-2.05344555821072e-05
1.17066065905899e-06
-4.01911280630753e-05
-3.49526475278051e-05
-2.19460441245803e-05
-2.12329677199299e-05
-2.08688855418192e-05
-2.09591696544192e-05
6.45684997705922e-07
-1.30772807969394e-05
-1.89039369557942e-05
-3.88119290451274e-05
-1.67359724876507e-05
-3.30588131527789e-05
-3.28812176131267e-05
-3.30395298763134e-05
-3.64459271808817e-05
-7.45784229549487e-06
-3.88070221976524e-05
-2.26190869702921e-05
-3.03807847267088e-05
-1.80023509981899e-05
-3.83869570593084e-05
-2.67639897265166e-05
-4.11961874919999e-05
-3.92508734974377e-05
-1.77271546622146e-06
-2.82228042248184e-05
-1.90522759693582e-05
-2.70234173751653e-05
-2.52296326968199e-05
-2.71817365646057e-05
-3.11670708252312e-05
-2.19877687219254e-05
-2.09963080232761e-05
-1.57842966192966e-05
-1.29457282407396e-05
-2.00034166028963e-05
-1.10725810078935e-05
-2.95228626226015e-05
-2.14661884444866e-05
-1.16255611776109e-05
-2.3250033842401e-05
-5.29443907213795e-05
-1.00451106228629e-05
-2.01989109331839e-05
-7.11167115017008e-05
-4.73606387176699e-05
-3.84461963923664e-06
-4.7185074918385e-05
-3.11556232505968e-05
-3.64786983590307e-05
-1.18066253118565e-06
-2.38260546520235e-05
-3.87400130008677e-05
-3.31072771069936e-06
-1.88614958143952e-05
-3.27647120228661e-05
-3.22649170596956e-05
-3.42002055308686e-05
-3.81896325379132e-05
-4.07871656774603e-05
-1.67885265900678e-05
-1.48881847972659e-05
-2.92220612342635e-05
-9.99007341757511e-06
-1.11333056678738e-05
-3.39856721462834e-05
-9.03300277653212e-06
-3.49928317128891e-05
-2.45886633119628e-05
-2.61734517532996e-05
-3.75404744259538e-05
-4.52078055675954e-05
-5.17386169340941e-05
-2.65741353818184e-05
-4.15789904832101e-06
-3.95873752176923e-05
-5.00384675261984e-05
-3.97919656101851e-05
-3.74582469904373e-05
-3.98749852632558e-05
-3.63885704948682e-05
-3.85865656542411e-05
-4.00950048649667e-05
-4.45233213097743e-05
-5.42332320290374e-05
1.74505978945353e-06
-1.61090100230495e-05
-2.91001170787267e-05
-2.83237561043437e-05
3.50292172239355e-06
-1.6407330328847e-05
-3.19806506220949e-05
-1.93154001124125e-05
-3.75035085549983e-05
-3.25192667507075e-05
-3.48901019884272e-05
-2.9574925536886e-05
-5.14116923198569e-05
-6.49595016615652e-05
-5.0457355245982e-05
-2.95275992246251e-05
-2.56313276503716e-05
-4.993776921045e-05
-9.2374281262865e-06
-4.88641450192558e-05
-1.29580709842031e-05
-3.3493865549888e-06
-3.09286969359015e-05
-1.58327781871065e-05
-1.5572206227601e-05
-4.07886257824858e-05
-8.69322264196762e-06
-3.93984479575659e-05
-1.85872858792056e-05
-3.07069688447181e-05
-1.67977348841689e-05
-3.51599455490519e-05
-1.93253146558849e-05
-6.56067161731221e-06
-2.57729451277454e-05
-4.34391046795569e-05
-7.8139572218351e-05
-1.72145898833134e-05
-7.62463453112357e-07
-2.13153817502637e-05
-1.72408524053605e-05
-2.09226676621306e-05
-1.2840099224536e-05
-1.97927431810844e-05
-3.87913528522047e-05
-1.98848447867529e-05
-3.37114660430319e-05
-7.9719122671558e-06
-3.63648733054841e-05
-5.23001350859014e-05
-1.76846728520135e-05
-3.81855172153758e-05
-9.57968042698715e-06
-1.898189846071e-05
-5.21731508728752e-05
-5.19088858326847e-05
-2.91326618783268e-05
-5.37889432040587e-05
-2.50763244872435e-05
-3.24998393617822e-05
-2.55992806481296e-05
-6.47416861105839e-06
-3.86529658896211e-05
-1.29184788153893e-05
-6.82379943015904e-05
-4.45219721340368e-05
-1.66202338695659e-05
-9.21143408652096e-06
-1.4718293364255e-05
-2.45416932799222e-05
-2.76098548351642e-05
-1.43312971323873e-05
-1.46239727289674e-05
-5.29876813739542e-05
-1.67578725157332e-05
5.51020261514811e-06
-3.18004924449871e-05
-3.83994330315063e-05
2.7747190892822e-06
-7.95213767673001e-06
1.33958767457533e-05
-1.89671236886009e-05
-2.10087724521797e-05
-5.08741719496184e-05
-2.99525645043808e-05
-1.67108918989915e-05
-2.34872111638962e-06
-3.32642758743813e-05
-3.00330700852887e-05
-3.49950064616652e-05
-1.66289494730837e-05
-1.46384030680844e-05
-3.66484440943977e-05
-4.650297484139e-05
-3.53724231184302e-05
-2.18233976998535e-05
-2.39775832967584e-06
-4.11889686778623e-05
-3.52483018406042e-05
-2.94586428888302e-05
-1.01480144921284e-05
-5.07114580890941e-05
-3.51096112627478e-05
-3.85798939513491e-05
-1.37876093889369e-05
-6.94328756320861e-05
-6.30837021030491e-05
-2.79923744072645e-05
-3.28084177210314e-05
-3.77679668149415e-05
-4.64958858223972e-05
-1.07573456550571e-05
-3.50150548643221e-05
-3.841878255705e-05
-2.07577725269798e-05
-5.96548646870493e-05
-2.98487814743916e-05
-2.93535811373856e-05
-4.15501993332771e-05
-2.25832375949347e-06
-3.32436003099969e-05
-1.98969399565757e-05
-4.29319843384684e-06
-3.5648952225667e-05
-1.9708487860565e-05
-5.73772563205322e-06
-3.16916528587969e-05
-4.01617102534449e-05
-4.30189403711394e-05
1.21777241985281e-05
-1.64985208934803e-05
-1.84498307279213e-05
-5.19912667834958e-05
-3.8925360944382e-05
-4.05439626680549e-05
-5.95390719423687e-05
-8.31016555520959e-06
-4.14559297987443e-05
-1.78933789861643e-05
-2.02854670128816e-05
-6.08246892568061e-05
-2.17410302341753e-05
-7.6959390267703e-06
-1.14482526790526e-05
-2.29616715460969e-05
-3.94528849987225e-05
-7.23033571385666e-06
-1.93484458888566e-05
-4.6026745901405e-05
-3.39390400473955e-05
-2.21715878232718e-05
4.80282653543229e-06
-1.14402088121593e-05
-5.41805794197949e-05
-2.57075595135163e-05
-5.36739466047369e-05
-4.38865728866184e-05
-2.59714488284632e-05
-4.70834737816023e-05
-3.10692814153413e-05
-2.45744698238064e-05
-2.93677674773848e-05
-2.05796044649291e-05
-5.46704690199553e-05
-2.49683953396406e-05
-1.32112742231175e-05
-1.68239793220588e-05
-5.21105288075672e-05
-4.56162521229627e-05
-1.81485123983816e-05
-1.86209633551508e-05
-2.19117338644084e-05
-3.56084719430478e-05
-1.69113810517409e-05
-1.95062849647471e-05
-5.45592566183484e-06
-5.3021697457266e-05
-1.69864018345652e-05
-3.69500080907669e-05
-1.59823470989922e-05
-1.90625506482966e-05
-2.89962763208962e-05
-4.50309853514895e-05
-2.86700197376472e-05
-3.69330188061658e-05
-3.81927174739543e-05
-3.1791405997623e-05
-1.15503572693568e-05
-4.77337338174577e-05
-4.4291699499143e-05
-6.59052360044068e-05
-7.50640673522548e-06
-2.78071055320951e-05
-5.2077219956935e-05
-1.9857300039686e-05
-6.47479787762752e-05
-2.11925078043428e-05
-3.46512647980866e-05
-1.20693418080782e-05
-2.66810899241353e-05
-3.49231997908949e-05
-3.05898765584645e-05
-2.48313040272818e-05
-3.99748793133703e-05
-1.84813426741524e-05
-8.78823427583088e-06
-1.06172457629908e-05
-8.93488789357599e-06
-2.74793584480559e-05
-6.49792451520877e-06
-4.52545042446538e-05
-3.40160246472349e-05
-4.65717573771943e-05
-3.42550331615655e-05
-4.65987953121485e-05
-4.02402198988945e-05
-4.35286215186985e-05
-5.39695971793129e-05
-3.10158213166115e-05
-2.07057937366924e-05
-2.24622244770727e-05
-2.79903940736092e-05
-2.74251901115843e-07
-2.67362826976843e-05
-3.98251269350504e-05
-2.41677583787421e-05
-3.8308116133968e-05
-6.40313725335753e-05
-4.06730042062791e-05
-1.9172030366075e-05
-4.79486370025098e-06
-2.29137790348601e-05
-3.59843874880719e-05
-1.25021228384162e-05
-2.38554672700683e-05
-1.06291534370031e-05
-2.96756334263794e-05
8.22643053046667e-07
-1.00895165940088e-05
-4.69397443899038e-05
-3.03330785813746e-05
-3.96033370750787e-05
-4.29935111963809e-05
-3.18060576006737e-05
-3.03378245659222e-05
-2.16356290675915e-05
-1.73089047224367e-05
-4.5765597490779e-05
-7.01610239207536e-05
-2.14538793492273e-05
-1.45429515105309e-05
-1.49628365449916e-05
1.12977364746967e-05
-2.38847727720615e-05
-8.01888849967805e-05
-2.33922248874258e-05
-1.40995557657955e-05
-1.81573101825047e-05
-2.83052967237132e-05
-9.32946587431096e-06
-4.61684716401702e-05
2.10067278345138e-06
-3.17261530111868e-05
-3.02375067670736e-05
-4.56594032734943e-06
-1.40809196890635e-06
-1.67555332439044e-05
-2.98122655676596e-05
-2.67561050914236e-05
-4.45228960457298e-05
-4.43185853023953e-05
-1.32244595142692e-05
-1.77407005857041e-05
-3.30547294671419e-05
-4.77361614716974e-05
1.26107781925551e-07
-2.47411321707035e-05
-1.64007370749394e-05
-3.43367361140666e-05
-2.97414042748444e-05
-2.35049718932646e-05
-1.57894992315169e-05
-1.55341058913727e-05
-2.12117151479749e-05
-3.9177270926616e-05
-1.81285162690927e-05
-3.38442663855763e-05
-2.20873312489556e-05
-2.89342568089842e-05
-5.75671237793107e-05
-2.2780030438587e-05
-3.31644744050069e-05
-4.51708708517115e-06
-2.31386671576216e-05
-4.91730411853229e-05
-2.1533384126516e-05
-1.56926593691518e-05
-1.07297773600043e-05
-6.11952182864759e-05
-2.72985214186666e-05
-4.51648574210492e-05
-2.96401569708222e-05
-5.30150172268855e-05
-1.60093857763219e-05
-2.33437740566456e-05
-1.66771279972273e-05
-2.22218349459039e-05
1.81946103979042e-05
-8.33149385740759e-06
-3.52755422918574e-05
-6.46265128640683e-05
-5.22368412365755e-05
-5.26927810868939e-05
-3.06417404601946e-05
-1.83174132292835e-05
-1.2846072310024e-05
-3.7627139142778e-05
-3.49725045302947e-05
-3.59726070677209e-05
-4.29417332820302e-05
-7.4597819057058e-06
-2.81456446922932e-05
-2.70603691677891e-05
-1.7976802769377e-05
-2.34453355437757e-05
-9.68457871384146e-06
3.59386966418729e-06
-3.72866162208993e-05
1.17604388613016e-05
-3.25664699393338e-05
-1.8422491940661e-05
-4.27918057737565e-05
-6.94958627507378e-06
-1.23226968882296e-05
-4.74874746944269e-05
-2.26041047180493e-05
-5.09690110073825e-05
-2.75067648572239e-06
-3.70276749364437e-06
-4.67433709385856e-05
-1.61343308115837e-05
-3.83108803836372e-05
-4.18475446727095e-05
-2.15727860801723e-05
-3.70856388088504e-05
-3.56711926995341e-05
-3.36504129156008e-07
-1.12711916917102e-07
-4.35121443922452e-05
-3.38451599222736e-05
-3.00699735339951e-05
-5.75920923971852e-05
-3.19668130896552e-05
-9.77866781105365e-06
-7.82724145340662e-06
-5.9417204611268e-05
-3.84674683725774e-05
-2.55992879043272e-05
-2.90189473642229e-05
-6.91241133358294e-06
-3.62909425988852e-05
-4.55256387215296e-05
-3.35650126694087e-05
-5.13427146558873e-05
-3.23351346499237e-05
-4.76518702493363e-05
-2.59721531521624e-05
-2.60632170610345e-05
-1.92788771801354e-05
-1.63576978840185e-05
-2.86116148986724e-05
-4.09876028901607e-05
-2.44060999494673e-05
-1.47775870376351e-05
-2.6755082546685e-05
-3.49576207139233e-05
-3.76203704524534e-05
-1.91785465895171e-05
-5.91108663309439e-06
-2.29572345116311e-05
-2.77357470075108e-05
-4.83446792960768e-05
-2.96445170136293e-05
-3.2505949180188e-05
-1.34591757533185e-05
-3.09114270593982e-05
-4.52349048038159e-05
-5.62311122464287e-05
-2.63875315268682e-05
-2.73106382324677e-05
-2.98423725301239e-05
-3.08158037389502e-05
-2.12485086085052e-05
2.86181720290344e-06
-3.06534876917135e-05
-5.84252901461211e-05
-3.22775204546483e-05
-5.41954079920353e-05
-6.26691390922351e-06
-9.55206271924065e-06
-3.00370831177845e-05
-4.25281720333361e-05
-2.25122707147236e-05
-3.14934935097701e-05
-4.31705417747098e-05
-3.34371511004577e-05
-7.6654550890424e-06
-4.73612359738085e-05
5.90763931334273e-06
-4.44012945419897e-05
-1.65260036910713e-05
-6.58960637370247e-05
-1.94712779008903e-05
-5.94883852145457e-05
5.48861603688668e-06
-3.8503944973928e-05
-3.23261022999203e-05
-6.58568151930363e-05
-2.93512332271931e-05
-1.91223164067618e-05
-3.51423961276091e-05
-1.46407489218554e-05
-7.09302658671206e-06
-6.79476109132287e-06
-2.06748610506642e-05
-1.32336676055334e-05
-2.33795491398575e-05
-3.73842598488163e-05
-4.39733262163805e-05
-2.82949376081623e-05
-7.4721269841286e-06
-2.13741999145881e-05
-5.52020289263158e-05
-2.62888081672578e-05
-3.33805369667367e-05
-2.82037483670433e-05
-4.41672709293201e-05
-5.12384881922827e-05
-3.19533092946469e-05
-4.11837270188674e-05
-3.79919449525376e-05
-7.1665012115997e-06
-4.35976904085473e-05
-5.0159440627996e-05
-3.57390664515883e-05
-3.22945486010057e-05
-5.54943556826046e-05
-4.3039818642488e-05
-1.66098305879917e-05
-2.80700731697657e-05
-3.1260121724607e-05
-3.02827759784986e-05
-2.74861299756487e-05
-2.18507635900091e-05
-2.25089953637008e-05
-6.32439274598117e-05
1.02410729473779e-06
-3.41822440622162e-05
-2.89843422264268e-05
-4.10654029968783e-06
-3.25234860162892e-05
-1.30091695321092e-05
-3.84000167215805e-05
-2.98701363608235e-05
-3.76135421537395e-05
-2.29853913114898e-05
-5.08186103480326e-05
-1.48668692844163e-05
-1.56043813217999e-05
-7.12212471983517e-06
-3.64426513759679e-05
-9.31443291392136e-06
-3.99238228015175e-05
-4.53110384733212e-05
-3.70283176940689e-05
-4.31982404261364e-05
-5.41807331841291e-05
-4.71873224695099e-05
-3.07454477960226e-05
-4.3692891023797e-05
-2.19215232881552e-05
-3.83353138986212e-05
-3.5185001500911e-05
-4.01540377165696e-05
-2.9566971179074e-05
-6.97897324245944e-06
-1.7450778848692e-05
-2.81451101847363e-05
-1.86729071314231e-05
-2.40490073160407e-05
-1.65805827918799e-05
-4.58596034141231e-05
-1.92365760259875e-05
-3.38358016340967e-05
-2.64314281668035e-05
-3.36799892904952e-05
-2.28770645676447e-05
-3.90376506474263e-05
-5.52177997233348e-05
1.63801835632672e-05
-4.29551878581062e-05
-2.9180492817272e-05
-4.34919703743442e-05
-4.91108784044402e-05
-5.23043080202336e-05
3.83498236665812e-08
-5.31856614162066e-06
-1.29548616299354e-05
-1.82326690903627e-05
-3.32898532622091e-05
-2.28938137191662e-06
-1.77527884272088e-05
-2.31947197907588e-05
-2.21947036109891e-05
-3.33094273845707e-05
-4.19380744704015e-05
-3.61425038180873e-05
-2.40418431800679e-05
-5.58244466095441e-05
-3.94675481609823e-05
-4.30002978479341e-05
-5.12898428282643e-05
-1.29580095403748e-05
-3.85020138885849e-05
-1.14215534755426e-05
-3.05132874450177e-05
-5.60117557243585e-05
-1.52380748443061e-05
-3.67372888760773e-05
-3.66123728505059e-05
-2.29179771189334e-05
-1.48368121823117e-07
-2.71025025463389e-05
-1.84583482821318e-05
-6.2223347303464e-05
-1.94457210385934e-05
-9.76588286034195e-06
-1.6335127260871e-05
-2.8911827118667e-05
-6.60954452360893e-05
-1.45456401561678e-05
-2.514726987693e-05
-1.51746906522769e-05
-4.27166760394355e-05
-3.65543402660591e-05
1.72175699081979e-06
-1.69170845580424e-05
-3.28750910041689e-05
-2.54341324211617e-05
-4.62990405679947e-05
-2.91247334531593e-06
-2.92100850814892e-05
-3.99858332482437e-05
-1.30396927298446e-05
-4.76683465564597e-05
-2.03812848027822e-05
-3.97068336533491e-05
-5.518144341116e-05
-1.25413336135499e-06
-3.45006676819088e-05
-2.34955637640619e-05
-3.73005450341168e-05
-3.2798226006409e-05
-3.61338130321673e-05
-4.90941442468488e-07
-2.50479290782682e-05
-1.06579021551517e-05
-3.24731321396923e-05
1.40124364582875e-05
-2.20174552904306e-05
-4.40369269934805e-05
-2.96717317314185e-05
-4.45248633691901e-06
-6.86669848567217e-05
-5.34852886118172e-05
-1.23385800538189e-05
-3.57758175410049e-06
-3.51986597068223e-05
-4.1586015776234e-05
-3.79700786014622e-05
-1.66604586776896e-06
-1.31646318384569e-05
-1.31261774540798e-05
-3.83265332068021e-05
-3.14267993774596e-05
-4.71907730650096e-05
-2.30636139204555e-07
-4.17664803217995e-05
-4.52897120827818e-05
-2.13525843600085e-05
-1.02243022624416e-05
-2.42920809765795e-05
7.60018120325433e-06
-2.02997538091682e-05
-2.67342577523542e-05
-4.80606610111667e-06
-2.54694366076369e-05
-5.7757379889902e-05
-1.3534978122796e-05
-4.07180121637301e-05
-6.44681132431788e-05
-4.67418228845653e-05
-1.05877263199131e-05
-3.10769531078756e-05
-5.1453081543243e-05
-3.32062199346508e-05
-1.3289959568398e-05
-3.79306565390439e-05
-2.61982082909967e-05
-2.11016623209357e-05
-2.52303347754386e-05
-2.47257527964265e-05
-2.9870182784154e-05
-4.36030629219867e-05
-4.3738582357493e-05
-4.67355117389272e-05
-1.23430766611224e-05
-3.49044843691849e-05
-3.44927169288459e-05
-4.52454604965432e-06
-2.34759765777948e-05
-4.16388369120772e-05
-3.66165309592414e-05
-2.64746640802432e-05
-3.48824784522788e-05
-9.59657585928516e-06
-1.65015103279474e-05
-2.44409493480367e-05
-5.58866168410919e-05
-2.02444828425428e-05
-3.07040728075438e-05
-6.99661498653752e-05
-3.1771473665671e-05
-3.34402944004942e-05
-3.52467586816155e-05
-3.54682408501432e-05
-4.30869865361328e-05
-3.94022712867536e-05
-2.92312293076795e-05
-2.55559627091014e-05
-2.97584144352498e-05
-1.3921093024062e-05
-2.60571954828706e-05
-3.25425141724111e-05
-4.64403857983874e-06
-2.28017321897493e-05
-1.19812521404572e-05
-1.60209941053526e-05
-8.68945343800353e-06
-2.75890772254133e-05
-5.26746381432377e-05
-4.12292925404919e-05
-3.27082473567534e-05
-2.51169179512069e-05
-4.34878929850433e-05
-6.59504056825638e-05
-8.83782585691395e-06
-2.95623723244605e-05
-8.34575789114335e-06
-3.45514296288303e-05
-5.88787099674063e-05
-5.13726644139094e-05
-2.23779474176769e-05
-5.5097163112807e-05
-2.45363986109341e-05
-1.93852382046742e-05
-3.55321581577516e-05
-2.89580737891336e-05
-8.50768757371288e-06
-4.39888329468018e-05
-1.59679572223309e-05
-3.61106206346801e-05
-1.82007765695055e-05
-1.98763505741956e-05
-3.42339489493971e-05
-2.87089575622722e-05
-3.45299814283506e-05
-3.89258107796841e-05
-2.93370125960665e-05
-1.81273252799036e-05
-1.8991499650545e-05
-1.24006587248057e-05
2.17538689285962e-06
-3.10295523987428e-05
-2.9624604887339e-05
-3.7469684007032e-05
-3.71255719802106e-05
-1.95320050842402e-05
-5.3474971903409e-05
-4.5764060695978e-05
-3.03325151271765e-05
-3.12569153989561e-05
-7.42736540463269e-05
-3.0696138998868e-05
-4.33593126036772e-05
-4.38808630178087e-05
-1.07748510992432e-05
-3.03308329857737e-05
-4.86739564479526e-05
-4.26700104742233e-05
-2.50729635462189e-05
-3.40022834495426e-05
-2.91563548302767e-05
-9.55334551769522e-06
-2.0391511527681e-05
-3.22597879370808e-05
-3.7564878072002e-05
-3.36733075181989e-05
-2.48048592156833e-05
-4.93969151181045e-05
1.17871861127959e-05
-1.75322646867446e-05
-4.60680287737431e-05
-3.94180458917094e-05
-4.04226549629713e-05
-3.03750341500199e-05
-1.02106827658947e-05
-2.72021496161705e-05
-1.28627178148728e-06
-4.42447629682728e-05
-1.21940251346029e-05
-6.75186647827312e-05
-3.43198801850468e-05
-1.60169318287774e-05
-1.83978541033696e-05
-4.60041334437959e-05
-3.23188696688578e-05
-4.09931047422136e-05
-3.70655771739248e-05
-1.70434556560368e-05
-3.52277279759608e-05
-2.23135858424702e-05
-1.9736271529353e-05
-5.49803427763773e-05
-1.77985328765997e-05
-3.30253970274803e-05
1.15401955508053e-05
-2.38151885830018e-05
-1.78279780641993e-05
3.72387744442845e-06
-1.56237759948004e-05
-2.68864542897455e-05
-2.32501083271311e-05
-2.93568122645485e-05
-3.28406705070673e-05
-5.08385630942228e-05
-4.23664565540628e-05
-4.86623518807291e-05
-1.94801694382773e-05
-2.10074476561505e-05
-1.97241427636173e-05
-3.21525886086015e-05
-2.64234355871683e-05
-3.47707083281579e-05
-2.46739176676844e-05
-3.93601193423745e-05
-2.33294960040883e-05
-1.30163212988593e-05
-1.6825338569396e-05
-4.73948522004286e-05
-1.84776732948378e-05
-4.89215163594606e-05
-1.10149315152021e-05
1.10355932670779e-06
-1.49192399862557e-05
-3.04393471454734e-05
-1.81928313084356e-05
-1.89511340319576e-05
-2.9922830570844e-05
-2.26220402047027e-05
-3.25485555482658e-05
-4.08900686749044e-05
-3.66800722261611e-05
-2.32130889037999e-05
-2.02735867502655e-05
-3.08730286938525e-05
-4.37540348123973e-05
-2.47521552026171e-05
-1.40235398923978e-05
-1.7752814793819e-05
-4.5589972646686e-05
-5.2784717846299e-05
-3.76041534663777e-05
4.52249117118534e-06
-5.76740314066269e-06
-6.9107353589043e-05
-3.17568237433806e-05
-1.95720339392234e-05
-2.27552227442359e-05
-5.24597949501531e-05
-4.19759024988537e-05
-8.35018474630148e-06
-4.2251151979009e-05
-4.48901153894944e-05
-1.95238684318777e-05
-1.05951792596295e-05
-3.38776516002024e-05
-3.55043962506189e-05
-2.55817585679241e-05
-5.77683401031357e-05
-1.79773864085712e-05
-4.3996940291411e-05
-5.018074040163e-05
-1.84342551617729e-05
3.46853657626179e-06
-1.0257207019267e-05
-4.34885193323619e-05
-3.53477256653138e-05
-8.70039545457457e-06
-4.93711287996547e-05
-1.28850069037982e-05
-5.70954087444466e-05
-1.47280393929199e-07
-2.07007603712537e-05
-4.37222416385066e-05
-2.4295848801847e-05
-2.93784060406761e-05
-2.74232997277104e-05
-5.85145944829414e-05
-7.46339106694079e-06
-7.82369170803706e-06
-2.13331240437368e-05
-3.29262934632318e-05
-4.13730617164109e-05
-1.89115541296695e-05
-1.50036712643132e-05
-4.28201523063662e-05
-3.33861897905189e-05
-7.22996714355583e-05
-1.66822252419784e-05
-4.16667614285317e-05
-5.25012779754867e-05
1.76338919758341e-06
-4.15834034051408e-05
-3.78517486412258e-05
-2.79161741563358e-05
-4.67664129734616e-05
-4.26963794471766e-05
-3.50577682799635e-05
-4.61745575948968e-05
-7.17757742474593e-06
-3.1157794485156e-05
1.35514467580039e-05
-3.27742036638819e-05
-3.3830372415679e-05
4.51437491393288e-07
-5.14742731360266e-05
-2.12986198855655e-05
-5.73651370348901e-05
-3.67742627403826e-05
-3.85491934590352e-05
-5.62795305781724e-05
-2.21424203949963e-05
-4.45316384649706e-05
-5.89711378485718e-05
-5.2921690517812e-05
-2.55489852448954e-05
-2.55900724380246e-05
-1.15336307403973e-05
-3.47411630337402e-05
-3.95603439865543e-05
-9.50070816339527e-05
-3.21349083356757e-05
-5.6899286676786e-05
-1.79904029714783e-05
-2.99312332411016e-05
-2.64547482745912e-05
-2.09529601366466e-05
-3.40172143622703e-05
-5.06860298700612e-05
-3.76318586984402e-05
-4.29190223760034e-05
1.50855003209637e-06
-3.60110863145946e-05
-6.64175450271996e-05
-6.49501741112162e-05
-5.20584042859003e-05
-1.97649738619943e-05
-3.43604554705442e-05
-2.39087381957527e-07
-2.84736534954188e-05
-3.20836945679561e-05
-3.2745152599823e-05
-1.11953235029819e-05
-1.83134698142208e-05
-3.30105319598242e-05
-2.6754016207087e-05
-5.9004040337702e-05
-3.00214945317459e-05
-5.93784913774703e-05
-3.36351929032196e-05
-3.33952877263225e-05
-3.54015788996436e-05
-2.91849259797373e-05
-4.27362639856111e-05
-3.19044337075922e-05
-4.28197041805775e-05
-1.40958941185268e-05
-3.51453754915477e-05
-4.25618946002319e-05
-2.13948345084573e-05
-5.73172332184068e-05
2.82044632501981e-08
-3.84806632208476e-05
-2.57352510270498e-05
-5.09545058139291e-05
-1.08761158613511e-05
-4.27585471633859e-07
-3.5748831738064e-05
-2.24472950516788e-05
-3.1398176668702e-05
-3.98899098210206e-05
-4.31433127899717e-05
-1.74598436228777e-05
-1.47715777777545e-05
-3.77472939619306e-05
-2.59226393812967e-05
-5.22866310265823e-05
1.1487264484702e-05
-1.57400838771155e-05
-3.36104659025949e-05
-1.98038364434345e-05
-6.15757320830086e-05
-4.49901612019568e-05
-2.90727756273149e-05
-1.15899334365966e-05
-5.53180905171013e-05
-2.35933040201139e-05
-9.84221106279267e-06
-2.52705710211003e-05
-3.34810812620372e-05
-7.15097447129285e-06
-3.55332571191829e-05
-5.31728591373279e-05
6.82169851725913e-06
-1.55516342566088e-05
-2.67070586541385e-05
3.07401181168244e-07
-3.80443059646156e-05
-2.13931495026589e-05
-1.33140407923649e-05
-1.86383405069283e-05
-5.19104107994648e-07
-1.33043416149225e-05
-7.27321989272089e-06
-3.25198528113082e-05
-4.47024829307145e-06
-5.98483913179912e-05
-5.24189680180546e-05
-1.51222601415199e-05
-3.37611351543139e-05
-2.49799818728862e-05
-2.68956472875793e-05
-5.39352143278282e-05
-6.17217709526468e-06
-1.52178184543788e-05
-2.61388183095821e-05
-1.1397914442377e-05
-4.80806889754575e-05
-3.20917769023972e-05
-3.15924059250362e-05
-1.71910846399261e-05
-3.28852297664918e-05
-5.82914053291332e-05
-2.06381405078408e-05
-3.92297058608442e-05
-3.87396413794229e-05
-5.21527580294823e-05
-4.48135391736434e-05
-1.07724171505875e-05
-2.85277624987395e-05
-3.61046771279048e-05
-1.08107203090147e-05
-2.54006337349534e-05
-6.52184434314408e-05
-2.70964072306304e-05
-1.08285926141765e-05
-1.72790930150149e-05
-2.06048091407681e-05
-3.12838039277159e-05
-5.04222594460169e-05
-5.20216835330201e-05
1.94791651651869e-06
-5.16295386225658e-05
-2.98457406464309e-05
-3.29173308885927e-05
-1.86184177526977e-05
-1.5520670661749e-05
-1.0900397732357e-05
-5.97141821875066e-05
-4.75550687581601e-05
-1.5341090540587e-05
-3.06252709299186e-05
-1.66771962721486e-05
-2.45095742021312e-05
-3.82749372383568e-05
-7.207669564222e-06
-1.41880291510097e-05
-2.72535761805501e-05
-3.4949442011022e-05
-2.34798352072346e-05
-1.54016898504314e-05
-5.30508710141564e-05
-8.08783162531146e-06
-2.74642475304258e-05
-2.07672484538573e-05
-2.66642850219994e-05
-1.21977536147725e-05
-5.04338753047426e-05
-3.8891179421299e-05
-2.06757337069136e-05
-1.26860576481205e-05
-4.07441726649257e-05
-4.47635304328688e-05
-3.26574619216744e-05
-1.52142246195915e-05
-2.02184166615126e-05
-2.63795014765656e-05
-4.79368304169149e-05
-2.70645070149378e-05
-2.58446116099127e-05
-4.02377813795529e-05
3.80134037172227e-06
-2.45407656867717e-05
-5.09391791355835e-05
-8.69291861585241e-06
-1.02861800365141e-05
-1.72104094445894e-05
-4.19621497874948e-05
-1.24862800982796e-05
-4.78388845833445e-05
-4.42540724961855e-05
-4.25469602647965e-06
-3.83940674923024e-05
-3.83748958433023e-05
-2.78496649360749e-05
-4.32579387460971e-05
-1.20329408890695e-05
-1.92641706724681e-06
7.73617336746008e-06
-2.46700261019487e-05
-5.21965920572113e-05
-5.66311684748245e-05
-3.51975709266862e-05
-2.68339923958748e-05
-1.90501400963946e-05
-3.71193951495039e-05
-1.64316077731747e-05
-4.91519217075713e-05
-3.0607662937234e-05
-2.77146386897067e-05
-3.82850866307128e-05
-4.24097428431232e-05
-2.68071895562941e-05
-5.46475441098371e-06
-3.70636092855375e-06
-2.20881803475014e-05
-9.55481245658862e-06
-4.29564565433071e-05
-2.21981832637812e-05
-1.98805326161278e-05
-3.76601800869289e-05
-4.74814218632843e-05
-2.52414943337051e-05
-5.29263781022761e-05
2.24467772537245e-06
-5.67121980587251e-05
-1.11722959944834e-05
-9.91419473596953e-06
-4.46078489355023e-05
-3.28184077580309e-05
-5.08521668024474e-05
-1.36362278977054e-05
-2.80011657407217e-05
-1.40332959957537e-05
-9.27028295262028e-06
-3.38871463149292e-05
-2.78422416781034e-05
-5.1867373050659e-05
-1.72189575342961e-05
-2.37024628197385e-05
-3.67175853820122e-05
-2.58572991870025e-05
2.37007983720134e-06
-3.52293130009472e-05
-5.36972363475798e-05
-2.95330972459176e-05
-4.46282445890534e-05
-3.62908704315861e-05
-6.90833778613794e-05
-1.45076850203972e-05
-4.40462793237694e-05
8.02527008634473e-06
-2.1719921752004e-06
-3.82135492751488e-05
-5.01377166163481e-05
-5.83020179353089e-05
-2.38484245384418e-05
-2.36863209432104e-05
-2.27871506214988e-06
-5.99146892496354e-05
-4.04420230940903e-05
-2.44664501476102e-05
-5.64130061818849e-05
-4.49489669086052e-05
-6.32198978670142e-06
-1.32978120409525e-05
-1.0731373663144e-05
-4.71398648150645e-05
-4.71883341950768e-05
-3.26590151591934e-05
-8.62542089484542e-06
-2.91386062992599e-05
-3.64299377623812e-05
-1.85105338472985e-06
-1.74540270819947e-05
-4.67981981651189e-05
-4.72306497532906e-05
-6.59353299120375e-05
-1.2238345443191e-05
-2.48885387452545e-05
-6.56872491245535e-06
-2.67725779199394e-05
-2.4337090470164e-05
-3.63475347891061e-05
-1.22753347421991e-05
-4.82092075672834e-05
-2.93474622448501e-05
-1.23684126947612e-05
-3.376388062159e-05
-9.29991985418755e-06
7.74165383324046e-06
-2.8847009062271e-05
-3.46199859494609e-05
-1.99884684268638e-05
-9.70120805620562e-06
8.15435962048344e-06
-6.06098025846535e-06
-3.92461942025912e-05
-3.27346683422855e-05
-1.0567800912329e-06
-4.23918749207095e-05
-2.81915830538092e-05
-3.17409213521732e-05
-1.76453936047355e-05
-4.9397984423817e-05
-7.15021341176418e-05
-3.31909617935794e-05
-4.00279072842991e-05
-1.43762501391086e-05
-3.60423716359339e-05
-8.21455129207347e-06
8.38585378746359e-07
-4.06665896677425e-05
-4.74517819143993e-05
-7.7863614729332e-06
-1.97210644772988e-05
-4.14384857218029e-05
-2.53427129860602e-05
-4.29116526928684e-05
-2.38771194274247e-05
2.13126435619172e-06
-5.32309256476847e-05
-6.83672594842836e-05
-3.03588342619868e-05
-6.33094949137318e-05
-5.55334326249532e-05
-4.29903133156084e-05
-1.32795363871727e-05
-3.67067421978819e-05
-2.2617666520463e-05
-3.17598900278535e-05
-1.42843286492642e-05
-4.29895913738465e-05
-2.15348370706341e-05
-4.12212594733136e-05
-2.66918738153462e-05
-4.08632057914911e-05
-4.4093220361819e-05
-2.32745271584356e-05
-5.26539513025134e-05
-4.81874509123977e-05
-3.99894537581308e-05
-3.8273308830456e-05
-4.09844947499518e-05
-2.61812517511755e-05
-2.85053837013233e-05
-1.16448565553879e-05
-2.93633168319538e-05
-1.94635258645275e-05
-3.76155522641242e-05
-4.34873614214185e-05
-3.9101377303744e-05
-3.10363367370328e-05
-6.78190038527501e-06
-3.16639484994624e-05
-2.22196985720624e-05
-2.57797870557939e-05
-5.06361179264449e-05
-2.375276276489e-05
-2.54473091833066e-05
-2.87484569267871e-05
-9.13851930012848e-06
-2.38836925959017e-05
-1.34446572749815e-05
-4.97040400561237e-05
-5.83298700168371e-06
-2.26192125474785e-05
-3.13849591322736e-05
-1.9676743016978e-05
-2.05276009036294e-05
-5.14696191340128e-05
-4.75221656243423e-05
-5.52066447086813e-05
-3.18520140022437e-05
-3.81754128066446e-05
-4.06352223928326e-05
-2.81584577735049e-05
-1.89062627399777e-05
-2.25337181414663e-05
-2.97472954519611e-05
-3.11008495003484e-05
-4.25869144927267e-05
-3.63599480930222e-05
-3.80920591583956e-05
7.28527223466449e-06
-1.98609287836011e-05
-2.87785832026378e-05
-2.48499526538088e-05
-2.19348668346647e-05
-3.78656160523712e-05
-2.24324474792671e-05
-4.26117129195877e-05
-1.51597460552296e-05
-1.58913071478825e-07
-1.96872028153479e-05
-3.20112329532315e-05
-3.88231509578177e-05
-1.57528898313171e-05
-2.13516509831615e-05
-5.45397255093712e-05
-3.60198528213653e-05
-1.37634927326721e-05
-1.87122211187105e-05
-9.56713624241538e-06
-2.51115911663036e-05
4.57938355874829e-06
-1.64140537577173e-05
-1.44471217489961e-05
-4.22100586514139e-05
-6.49467840438757e-05
-4.86124132475154e-05
-2.57386765911405e-05
-3.61253451181849e-05
-3.79587081719228e-05
-2.97341626574866e-05
-2.86651672401258e-05
-1.34461432083566e-05
-2.73848491820229e-05
-4.25513341647006e-05
-7.16949272348515e-06
-5.82518750092832e-05
1.14502469763984e-06
-7.49168382132886e-06
-4.36501828985646e-05
-3.89782429839807e-05
-4.01718450256495e-05
-5.03271858800218e-05
-3.48866045072126e-05
-3.1697825920482e-06
-3.51583621677158e-05
-6.03587676293859e-05
9.34605261941197e-06
1.29225947866338e-05
-2.60114753296243e-05
-4.55393353756731e-05
-3.46930401249034e-05
-3.84746461515537e-05
-1.54757916873119e-05
-9.07475281704333e-06
-2.31674731963849e-05
-2.00641780932083e-05
-2.70291916963878e-05
-3.45379836633164e-05
-2.74615868634095e-05
-3.31881954030524e-05
-3.10153200330152e-05
-4.12945147735075e-05
-3.77608037838322e-05
-4.0626365524636e-05
-4.12557081128338e-05
-2.34979457865349e-05
-3.12167402254762e-05
-3.90563111131962e-05
-3.5783533455343e-05
-3.07759107116463e-05
-2.78111642917063e-05
-4.35172408620947e-05
-2.24598124636319e-05
-5.59820951141601e-05
-6.40140836620009e-05
-1.26814250938714e-05
-5.12742992282839e-05
-3.90384873783321e-05
-2.11021246382747e-05
-1.52715717543708e-05
-5.20970134310982e-05
-4.98908114119374e-05
-4.79665796007553e-05
-1.80562543663189e-05
-5.38360031574366e-06
-4.09408157136331e-05
-4.59485635981231e-05
-7.5589458037756e-06
-3.49717933078764e-05
-2.32644473860571e-05
-1.89593915902388e-06
-4.15119029654266e-05
-2.89697842722351e-05
-1.08875112905264e-05
-4.99507808753609e-05
-1.44410448530707e-05
-2.659214639965e-05
-4.6552837250892e-05
-5.61731363687629e-05
-4.00314635611458e-05
-3.93244002853879e-05
-3.23274665062289e-05
-3.74692175880399e-05
-8.21339235295723e-06
-1.8170388547159e-05
-5.93758450699786e-05
-2.84379792091845e-05
-3.94527084520177e-05
-2.51703078422966e-05
-2.53256620609437e-05
-5.72231275609534e-05
-5.20537020705763e-05
-3.04537986616696e-05
-4.87442701953768e-05
-4.72811218568909e-05
-1.40908405034485e-05
-4.38792722505773e-05
-4.3039642010044e-05
-2.47443305507668e-05
-2.86069683134412e-05
-5.09633019564816e-05
-2.95929478579419e-05
-1.54491702467702e-05
-8.24118881834755e-06
-5.17024136545061e-05
-4.74522196825524e-05
-2.37172370951832e-05
-3.07035442667315e-05
-3.83295233425312e-05
-3.36224358859717e-05
-4.26784839211643e-05
-1.98572667954319e-05
-2.98091892369036e-05
-1.92899406024581e-05
-3.41360941196657e-05
-4.06264488631894e-05
-2.30125001684874e-05
-4.42558154186622e-05
-3.87039026891833e-05
-6.16648617471523e-05
-3.17931876933131e-05
-3.80413450820812e-05
-2.53943409082595e-05
-2.15837901113912e-06
-3.97765058976033e-05
-3.23988979769861e-05
-4.24432263878348e-05
-3.14700278939545e-05
-3.68700818783662e-05
-4.30358821834393e-05
-2.94295652679701e-05
-2.18608785156891e-05
-1.90262964444709e-05
-3.72457319431879e-05
-3.84329342026329e-05
-2.13722595626723e-05
-1.09276152412649e-05
-7.5341347593691e-06
-6.76829398566763e-06
-3.70889852609474e-05
-2.03197953781461e-05
-7.10187228164038e-05
-1.1870783754529e-05
-3.92307453492395e-05
-2.33265647208709e-05
-1.77649567261035e-05
-3.75833153117735e-05
-4.66899671256322e-05
-1.85135354199917e-05
-3.34078072418923e-05
-4.76026370550612e-05
-2.59880895817116e-05
-3.90355053184726e-05
-9.79743696457576e-06
-4.21830141721612e-05
-2.05978915290024e-05
-3.61293875105544e-05
-4.20473024070574e-05
-1.72296257780975e-05
-5.97615259733321e-05
-2.34370313231334e-05
-5.36939890953491e-06
4.66789603940971e-06
-4.70326133742741e-05
-5.01786819011404e-05
-1.5249706343728e-05
-3.29435201478093e-05
-2.02904006424815e-05
-2.6325456851313e-05
-1.93522045027081e-05
-4.03307137017999e-05
-3.45188137609006e-05
-1.8326280251002e-05
-2.38673160886138e-05
-5.93805841137251e-05
-3.75788141094992e-05
-2.73563463534194e-05
-5.25520308767042e-05
-6.6591646592033e-05
-3.94095510646329e-05
-1.32965357321468e-05
-2.61726475315954e-05
-5.91709364038304e-05
-4.48582786887604e-05
-1.04222268221244e-05
-1.96562099230252e-05
-5.30770244942578e-05
-4.6711332499045e-05
-3.74968786967167e-05
-4.48977665433966e-05
-1.75242459780125e-05
-2.92906037150131e-05
-3.99453446055966e-05
-2.70160086007776e-05
-4.5048668363252e-05
-4.56122469609433e-05
-1.24199181251852e-05
-4.6815706287745e-05
-5.42775492553281e-05
-8.52747580323333e-06
-2.58198479698696e-05
-2.99272692088439e-05
-3.1781643875379e-05
-1.22602936110549e-05
-5.44567740608141e-05
-1.92438192367832e-05
-7.25644384916597e-06
-3.31630004029666e-05
-2.88973127430166e-05
-4.92556123591229e-05
-3.07735860022241e-05
-1.53328605355466e-05
-2.02497955091835e-05
-2.17179142094722e-05
1.68122896461775e-05
-6.15100701389973e-05
-4.53136830390625e-05
-3.459293670124e-05
-5.17206682959069e-05
-2.9102107215775e-05
-1.27455094416151e-05
-4.09974181701999e-05
-9.70789950335046e-06
-3.10733192467732e-05
-2.94822670433059e-05
-3.9025882717353e-05
-3.18792782652456e-05
9.45935618508912e-06
-2.87125149494482e-05
-3.80771869426521e-05
-2.15902450709581e-05
-2.71945289566795e-05
-3.25595992842809e-05
5.17405044180166e-06
-2.96655402836816e-05
-3.78101722655792e-05
-2.30480636556552e-05
-4.27784035044893e-05
-2.38614833968113e-05
-5.86524979715056e-05
-2.00411217668817e-05
-7.58827791002093e-05
1.46746086408681e-06
-1.30955371038688e-05
-1.12034888351119e-05
-2.24030069740796e-05
-4.88526511878609e-05
-1.0520178665689e-05
-2.00384480767334e-05
-2.63157711439444e-05
-3.49800162443486e-05
-1.71464413231676e-05
-9.97628185859363e-06
-2.86362450297872e-05
-1.12704333337669e-05
-3.87636738453441e-05
-3.16548002153672e-05
-5.55734878419083e-05
-2.28731773585705e-05
-9.9179345472252e-06
-1.63716864650767e-05
-2.68671908081701e-05
-2.89713030475811e-05
-1.52238728992419e-05
-5.13835040242381e-05
1.75378200771965e-06
-2.06329209046363e-05
-5.11214994769878e-05
-2.4441090597664e-05
-4.46745850892359e-05
-3.94172524084902e-05
-2.6098531595635e-05
-3.61924355873909e-05
-2.3627583830564e-05
-4.46020177897182e-05
-3.83204969220871e-05
-6.75825523965668e-05
-3.63456089861535e-06
-1.46151107673127e-05
-4.60660101412023e-05
-5.44871259666677e-05
-3.38199680427991e-05
-4.54028531244026e-05
-9.8157494238714e-06
-2.35785819566032e-05
-4.74499370577003e-06
-2.0634538836774e-05
-5.83948066213995e-05
-9.73203209027453e-06
-3.51233680740449e-05
-4.3250235406676e-05
-5.54465258887994e-05
-5.18270416204395e-05
-1.85317881856758e-05
-2.47426725572049e-05
-3.45742228957653e-05
-5.683745401396e-05
-4.24809085986121e-05
-2.5038229356451e-05
-5.24495065836263e-05
-1.94637310791421e-05
-4.19426859692686e-05
1.49664489002898e-06
9.84392347755803e-06
-1.87103298076824e-05
-5.58592543075504e-06
-2.07971908283693e-05
-1.73477284087544e-05
-2.3666352331953e-05
-5.38847148618716e-05
-3.74502357470496e-05
-2.08369416098303e-05
-3.13232090566462e-05
-2.35130371986279e-05
-3.03237549556174e-05
-5.60505587550223e-05
1.91751101579712e-06
-2.09270396413135e-05
-3.79982705303538e-05
-5.59639220419208e-05
-1.19772259006177e-05
-2.84822499947632e-05
-5.30225274810019e-05
-2.40705048183684e-05
-2.64677340553571e-05
-3.44059886674251e-05
-2.27542785178371e-05
-4.20268764256656e-05
-5.11585695097797e-05
-4.31961377463463e-05
-3.97426786646063e-05
-5.86146407508307e-05
-2.58544652456136e-05
-3.0237774756173e-05
-1.17383148768161e-05
-1.6630526491667e-05
-5.43272583860276e-05
-4.4372168149012e-05
-1.54946542433902e-05
-1.30434192426131e-05
-4.73802603718333e-06
-6.92614463297256e-05
-1.8995451417341e-05
-3.38717282591201e-05
-3.65017566494228e-05
-2.91169796505628e-05
-1.77078850733645e-05
-1.18337146674364e-05
-1.3846983725972e-06
-2.97031538077543e-05
-1.12730193558875e-05
-1.617655735393e-05
-1.9223284093208e-05
-3.99576682561821e-05
-3.33012320552962e-05
-4.92030932770462e-05
-2.64192267199958e-05
-5.16218044013923e-06
-2.80375689216451e-05
-2.00468542297375e-05
-1.69216148366714e-05
-4.00930992002494e-05
-4.47417308993378e-05
-2.65992699753013e-05
-4.61717509498597e-05
-1.66725462964428e-05
-5.60564816549923e-05
-1.50660621639596e-05
-1.33978472776572e-05
-5.16420559241562e-06
-1.08577841428347e-06
-1.8329048957721e-05
-5.12896416157601e-05
-1.75060148891678e-05
6.43387863575557e-07
-2.61839032648317e-05
-2.5071543105474e-05
-4.50209945604789e-05
-2.3135419289685e-05
1.09413086207546e-05
-2.86059260487962e-05
-2.92372146490625e-05
-2.95301162125013e-05
-5.9086248524222e-05
-7.55400545167174e-06
-4.05163823742852e-05
-9.78612765044882e-06
-3.85608312263534e-05
-1.46208235372643e-05
-6.92585278117676e-05
-2.3268128448825e-05
-3.9275184271783e-05
-1.91479517155408e-05
-1.26890363824817e-05
-4.49547536918868e-05
1.32007183768883e-06
-2.23941515641734e-05
-3.92288466335151e-05
-2.70652402747338e-05
-4.01083905177717e-05
-3.68000741156691e-05
-4.39731623826736e-05
-3.42202901521783e-05
-2.27051890030784e-05
-2.46343708674639e-05
-6.03651550060322e-05
1.64271910387453e-06
-1.75823876387398e-05
-2.03407940424546e-05
-3.20958853649961e-05
-6.37175993026652e-05
-1.95752043181275e-05
-4.19145186664841e-05
-2.50425970894563e-05
-4.32349733758113e-05
-5.41138076131692e-05
-2.75270882002519e-05
-2.81645052791363e-05
-1.96893042460265e-05
-3.82617119549345e-05
1.66327246739633e-05
-1.55122465355189e-05
-3.72577617278516e-05
-8.24743290596747e-05
-2.77991443065085e-05
-1.88867051452277e-05
-4.94830352413389e-05
-3.18143777546779e-05
-1.57841515768018e-05
-2.81138517295704e-05
2.07264159248404e-05
-2.7933207779757e-05
-1.5184300885134e-05
-1.91591164648757e-05
-6.21831835880598e-05
-4.21913186294514e-05
-3.61715854621389e-05
-2.17681287892167e-05
-4.32415561981155e-05
-4.60932461809125e-05
1.62546500363306e-06
1.24788241967071e-06
-5.39442076238638e-05
-4.89208215696399e-05
-6.85413909489737e-06
-3.4850861346188e-05
-6.80139082376902e-05
-3.28843938599179e-05
-2.93035488714004e-05
-3.28247668850889e-05
-1.67640123112764e-05
-1.65145623050144e-05
-3.0358673458967e-05
-5.0555078224141e-05
-1.88265461514782e-05
-5.19029663546291e-05
-4.34322863599781e-05
-2.50914149047137e-05
-2.02983207815019e-05
-5.50616056450857e-05
-3.89547008435776e-05
-3.14733455919932e-05
1.78202844101909e-06
-3.24161356668006e-05
-7.09786498321928e-06
-5.00606676883018e-05
-2.3259036709524e-05
-6.24668632687428e-05
-6.19087409693028e-05
-5.90123741960049e-06
-4.49211333959961e-05
-3.13848596776892e-05
-3.53388368166102e-06
-5.98659444756985e-05
-2.78576195843088e-05
-5.43256365382653e-06
-1.80396074102408e-05
-1.67271936714699e-05
-2.34162889547598e-05
-5.83878565686227e-05
-2.21766690093806e-05
-2.27546374351604e-05
-3.9062704411091e-05
-2.65821967915774e-05
-3.00559092966079e-05
-3.24487229462151e-05
-2.63600487729565e-05
-8.17351013902238e-05
-1.34167113144748e-06
-4.56217290968748e-05
-4.68810805195143e-05
-3.74821152519621e-05
-5.4203919667627e-05
-4.05544328203227e-05
-4.24012970465959e-05
-1.73324867447938e-05
-2.56079313461814e-05
-3.29473963987218e-05
-3.1980576223228e-05
-2.87417987948687e-05
-3.66134168159055e-06
-9.70128210299467e-06
-4.260549133197e-05
-2.96198480656966e-05
-3.00230852919943e-05
-4.31861681451903e-06
-4.39131431310213e-05
-1.4971138668307e-05
-2.67309025404963e-05
-2.26387030630224e-05
-2.2513908977058e-05
-6.26357707522741e-05
-3.76481142261349e-05
-2.42093496648291e-05
-5.30237202895161e-05
-2.18172565118162e-05
-8.42780149860904e-06
-1.82812218436098e-05
-8.71504380391187e-06
-2.6447587741272e-05
-3.14316731283045e-05
-3.05349711338316e-06
-1.07511835455636e-05
-2.25230669148259e-05
-5.25516074062338e-05
-4.04577654290029e-05
-6.45137883572723e-05
-5.37753463438251e-05
-3.88941389032427e-05
-1.87053067986415e-05
-4.57782682923875e-05
-2.92077003933701e-05
-6.49395769717111e-06
-3.92524972341446e-05
-2.6507364663388e-05
-2.13969587292252e-05
-1.04414492700417e-05
-2.56603751847836e-05
-3.71012465448641e-05
-2.38317312185225e-05
-3.50712669088076e-05
-8.03304292864674e-07
-3.21488699038409e-05
-1.78255442653496e-05
-2.86897552201985e-08
-2.65067809018939e-05
-2.68566110682206e-05
1.48090978829602e-05
3.81860006910959e-06
-3.38993957064972e-05
-2.06057266547588e-05
-2.36670239405917e-05
-3.79162911759109e-05
-3.93399805813641e-05
-5.27610336536818e-05
-4.15970580135948e-05
-3.76687582719278e-05
-3.07238964576041e-05
-2.41200501201626e-06
-1.77191626323476e-05
-2.39778046804592e-05
-2.33457939411662e-05
-5.13554440917688e-05
-7.96765158927289e-06
-2.87452834598534e-05
-3.66205519693487e-05
-2.57356631936367e-05
-1.97162717259024e-05
-7.85959502632621e-06
-3.5695075963497e-05
-6.29983871662632e-05
-2.37902982415868e-05
-1.24158590048204e-05
3.38340306863171e-06
-5.73083728179761e-05
-4.19473791490547e-05
-1.53678142061346e-05
-1.76173888173583e-05
-2.71144727690511e-05
-3.86827268911812e-05
-2.67701345732993e-05
-3.32868419387145e-05
-3.06095643998986e-05
-3.57818070680299e-05
-1.74152674090241e-05
-1.91599926141127e-05
-4.42243876516343e-05
-2.15793123612842e-05
-7.25583204028932e-05
-3.44025009314796e-05
-2.15163454619106e-05
-3.53312855773904e-05
-1.07758909690855e-05
-4.25920099001677e-05
-6.52658799813086e-06
-3.62214029216387e-05
-4.29755747040872e-05
-2.19419200562343e-05
4.33738939541331e-06
-3.62511030897914e-05
-6.47769562418238e-05
-3.18213355694184e-05
-1.16392334329666e-05
-1.97646850457077e-05
-2.46105707473377e-05
-2.33884350656834e-05
-2.96931531630917e-05
-3.14571111509394e-05
-1.96861060922729e-05
-3.30299045499209e-05
-4.89270091326242e-05
-2.65039206017012e-05
-2.50201752994035e-05
-1.07482707634729e-05
-1.95413478413977e-05
-2.91291519011634e-05
-4.80479916745348e-05
-1.44892596140738e-05
-3.81442627879392e-05
-2.17438067292794e-05
-9.19225002112945e-06
-3.94565147249235e-05
-3.38118890649333e-05
-2.71043362793875e-05
-5.2002848851952e-06
-5.19598457249346e-05
-4.41525567163952e-05
-2.21224782466586e-05
-3.71049402621705e-05
-4.04657433971075e-05
-4.25168260691266e-05
-7.28538532574152e-05
-2.68457341923811e-05
-1.99605741906874e-05
1.29225248310542e-05
1.38847171630737e-07
-2.90376498623612e-05
-2.41495707953429e-05
-4.57837996089467e-05
-2.74157586633584e-05
-2.79415797876447e-05
-2.12070443737257e-05
-4.55991665779674e-05
-2.2081623388379e-05
-1.17369672426089e-05
-7.28792765068478e-05
-3.63438226098818e-05
-4.92224517190825e-05
-4.18865349745385e-05
-7.88054048602837e-06
-2.60124799789887e-05
-3.25857932882011e-05
-1.81552763028422e-05
-4.17546529385915e-05
-3.38452224537726e-05
-1.41474827392023e-05
-4.09734020053192e-05
-4.18167075747792e-05
-4.67852239033936e-05
-3.80561961263262e-05
-4.69381120985403e-05
-3.4707750236224e-05
-4.92612771210591e-05
-1.35178748849391e-05
-1.30580364733978e-05
-1.16389088204525e-05
-5.01443493216841e-05
-3.98818930527943e-05
-1.79012626200383e-05
-2.52006087716851e-06
-8.62582113993613e-06
-1.17269819054386e-05
-3.91307285653052e-05
-6.79387950058433e-05
3.68371009549763e-06
-3.8670864994102e-05
-2.22896395631202e-05
2.64716186338579e-06
-2.23659850008293e-05
-5.07919748448193e-05
-2.39351341816087e-05
-3.30111861660956e-05
-2.70291905717362e-05
-2.17567990567706e-05
-4.05697064417156e-05
-4.02811600077858e-05
-5.9417755971602e-05
-2.56065828874922e-05
-4.81134018369565e-05
-4.41825858654845e-05
-1.61584688215027e-05
-1.9209736232774e-06
-3.1853009836019e-05
-3.34929857967698e-05
-1.38491922692325e-05
-2.87373677167167e-06
1.27916180116981e-05
-1.16301275000938e-05
-5.24484787322457e-05
-2.02019637361881e-05
-2.52180713718034e-05
-3.43357623061689e-05
-2.76259600139979e-05
-4.31200090639751e-05
-5.5518143435902e-05
-6.08353311596184e-05
-2.67344628849629e-05
-1.03195975571177e-05
-3.27642354017546e-05
-3.82605754600876e-05
-7.21273248697425e-05
-4.99941065282567e-05
-2.44638010464985e-05
-3.34079971397313e-05
-2.99366173012082e-05
-2.65622261274157e-05
-2.48429303887529e-05
-2.99226764068182e-05
1.36184783266293e-05
-2.44380611400468e-05
-3.38792755524851e-05
-4.20991457841991e-05
-3.67244212397031e-05
-2.60530805584015e-05
-2.04672056115123e-05
-7.1284718400396e-05
-3.48156007703235e-05
-1.94448400707541e-05
-7.6669455208718e-05
-3.53381023444865e-05
-4.7730758730488e-05
-1.93787035877579e-05
-1.00182382175753e-05
-3.37970373713923e-05
-5.70826455942706e-05
-2.98026529198742e-05
-2.00930029880219e-05
-2.66910380506311e-05
2.72519205593626e-06
-3.71512036517863e-05
-2.4257119843698e-05
-4.49828404653988e-05
-3.7059568370213e-05
-5.7281862966326e-05
-2.40595335422239e-05
-4.44324181204577e-05
-9.95152861842792e-06
-4.35899718515871e-05
-2.03961167222552e-05
-1.55422600248369e-05
-3.32047128879564e-05
-4.02723824675283e-05
-4.82981779190624e-05
-1.20087780636093e-05
-1.98921740151837e-05
-3.93807082422474e-05
-3.58011713839827e-05
1.66994694083802e-05
-3.34906314949542e-05
-3.40564732973934e-05
-1.16772348967391e-05
-2.11269899731632e-05
-1.87595197596378e-05
-4.76910337436276e-05
-2.1074653597045e-05
-5.83869602910231e-06
-3.44595350733397e-05
-4.66835772129856e-05
-2.53425781241075e-05
-2.97530218771387e-05
-1.22840315571608e-06
-2.46689140699991e-05
-4.81623471306965e-06
-4.57432390674078e-05
-4.33412035633607e-05
-3.70788393956277e-05
-3.5761331970276e-05
-1.07974642596696e-05
-4.37588340558261e-05
-2.15600600332222e-05
-5.10177684507693e-05
-4.27647843675439e-05
-2.02694783838574e-05
-1.22935423007509e-05
-1.27869874902233e-05
-4.01988628138408e-06
-2.39079664952243e-05
-3.96164200347218e-05
-8.75347063193198e-06
-2.34042701122725e-05
-4.97529006547508e-06
-3.65865620986937e-05
-5.29512091938456e-06
-4.31850899308689e-05
2.06078452826147e-06
-3.53655225239541e-05
-6.46818383839268e-05
-2.49113832031669e-05
-4.97510741875847e-05
-3.04007344167798e-05
-1.59578255608239e-05
-2.84702738385511e-05
-2.79515603186925e-05
-5.417284059899e-05
-2.4501605582882e-05
-3.89507659069373e-05
-4.00489437464067e-05
-4.58900554134314e-05
-5.4296029721868e-05
-3.44655948307473e-05
-3.37041464769041e-05
-2.63213224548511e-05
-3.90528714525004e-05
-3.16548263992713e-05
-3.36415092719143e-05
-1.10582594841909e-05
-3.2492320548567e-05
-3.13933565719596e-05
-3.64937188863781e-05
-2.36625009479797e-05
-4.7231911897381e-05
-3.5024838410617e-05
-3.81217925950355e-05
-6.67525469270036e-05
-4.5065432704607e-05
-2.65606526914952e-05
-4.39999380710107e-05
1.20592240247671e-05
-5.57281072901716e-05
-3.03578794590179e-05
-2.48987674793119e-05
-4.11598446716544e-05
-2.8436267959897e-05
-4.31080027579304e-05
-4.74084298769282e-05
-2.62788834939075e-05
-2.0034280086413e-05
-1.06205710922399e-05
-2.66405541563947e-08
-2.8100511054552e-05
-2.97565653276621e-05
-5.26577752502863e-06
-3.96479571767761e-05
-1.40925225983684e-05
-3.57029754789476e-05
-6.36502361104478e-05
1.25629313957651e-05
-1.75693118700016e-05
-1.51981290285026e-05
-4.89357595838786e-05
8.28791965855446e-06
-2.71680499827113e-05
-6.60072840760488e-05
-3.44975781970576e-05
-2.29955927271969e-05
-2.60804003008249e-05
-3.95202682495415e-05
-4.20204026402035e-05
-3.75942534160608e-05
-4.37345234992309e-05
-1.28923417324039e-05
-2.66534860536253e-05
-2.48818703084932e-05
-8.98515068362424e-06
-1.28348556725571e-05
-2.15937804647943e-05
-6.28071394074677e-06
-8.35920465357547e-06
-4.84065660100573e-05
-1.04201934758982e-05
-3.59221946052489e-05
-2.38251221359902e-05
-5.41843213044475e-05
-1.87448016874595e-05
-2.19986073345806e-05
-5.74610099471727e-05
-1.35822243821369e-05
-2.83807913330312e-05
-3.16198946181061e-05
-2.8055440377455e-05
-1.10947202243055e-05
-2.43410259298979e-05
-2.58846827528387e-05
-1.5383957787002e-05
-3.38796031164537e-05
-4.43555360222233e-05
-2.10366750407881e-05
-2.02974132694376e-05
-7.60074810862537e-06
-1.29351275224244e-05
-2.67803999913398e-05
-3.66605828927336e-06
-2.27059153056042e-05
-3.36115216041805e-05
-1.06028598104002e-05
-4.45635698031734e-05
-6.13764669781683e-05
-2.98245767792897e-05
-6.45819669579047e-05
-2.72590827386587e-05
-3.05449330724957e-05
-4.18203046991821e-05
-3.39846009892344e-05
-3.25192075220933e-05
-4.00924465272325e-05
-3.7914458138461e-05
-5.26792580745954e-06
-2.18962506588808e-05
-4.31786775028787e-05
-2.8906208833671e-05
-4.15934395466866e-05
-1.47171445166841e-05
-5.33153982819059e-05
-1.49756765207526e-05
-3.23585570437148e-05
-1.34427889227269e-05
-1.74171734558886e-05
-3.60947288002079e-05
-1.83847233599121e-05
-1.1669358646957e-05
-3.71067263057642e-05
-1.95748014455858e-05
-4.09850302524532e-05
2.78667955162562e-06
-4.15155318073844e-05
-3.87587170890899e-05
-2.48527802508228e-05
-1.01512671303797e-05
-1.4253253029319e-05
-1.16945077706823e-05
-5.30898434227723e-05
-3.11836263379663e-05
-2.80816410185049e-05
-1.38796346043877e-06
-3.12443684234975e-05
-1.79160790558909e-05
-4.20534750318541e-05
-2.30607961122041e-05
-1.94303856823329e-05
-5.07452647758008e-05
-2.7887894351044e-05
-1.67502680329124e-05
-1.33490213992601e-06
-3.53617853117679e-05
-1.88022450481846e-05
-4.20712470920168e-05
-2.76598858307435e-05
-1.3081260093589e-05
-4.50978632076444e-05
-5.19990454357018e-05
-4.80587555773603e-05
-3.89047509843344e-05
-3.22873322953388e-05
-4.32596870319887e-06
-5.57060081957583e-05
-2.65006104403777e-05
-3.85060869794211e-05
-2.51916893848477e-05
-7.23346548351229e-05
-2.31127069004083e-05
-3.91706776196866e-05
-1.8273789947572e-05
-2.91432158501007e-05
-2.04419116538732e-05
-6.28353735268319e-06
-3.0000133090524e-05
-3.13349563447654e-05
-4.56447100415446e-05
-3.53330527013909e-05
-2.75336521740679e-05
-3.42517258598805e-05
-3.76247685314177e-05
-4.18748826630955e-05
4.86593539709608e-06
-2.46590041349145e-05
-1.95069193548458e-05
-3.0720184388297e-05
-9.67385007182392e-06
-5.21242547296863e-05
-7.77498518302775e-06
-2.40190028829836e-05
-3.72323334112517e-05
-2.99070566034686e-05
-1.3710384098054e-05
-2.07792725659515e-05
-3.12840107287494e-05
-4.26981131078343e-06
-1.90469723185916e-05
-4.17704024540026e-05
-2.60646430988196e-05
-2.75387668650867e-05
-5.28557378327727e-05
-2.7861734137382e-05
-2.16240841396608e-05
-3.91723323673632e-05
-5.27263613390108e-05
-2.06902638459316e-05
-2.63372472890306e-05
-1.45010309235302e-05
-4.37812107272232e-05
-2.73682806554773e-05
-6.7625303963127e-05
-5.21489819301021e-05
-4.67349110551327e-05
-2.26486154090342e-05
-3.68389840538433e-05
-2.40815034243398e-05
-2.43338514775757e-05
-3.58802610490799e-05
-3.62768158054805e-05
-1.88208032757889e-05
-5.08712512108909e-05
-2.99017953509261e-05
-2.15015650128693e-05
-3.15887478787901e-05
-1.62798071793281e-05
-4.54835336888501e-05
7.37164468954257e-07
-2.7522254154468e-05
-1.42642681250554e-05
-4.71072902755219e-05
-2.33234014186565e-05
-2.51582058935645e-06
-3.63845623157834e-05
-2.10432205185136e-05
-1.7703255968303e-05
-1.48843041842387e-05
-4.91438619528661e-05
-1.59808760891757e-05
-1.62797316071106e-05
-1.87145900402154e-05
-3.84728942220459e-05
-2.15424700968137e-05
-5.97738501076909e-05
-3.89760954752082e-05
-1.45468251497134e-05
-1.95069565364944e-05
-3.20330035448691e-05
-3.03705278740568e-05
-2.55722709275197e-05
-1.13004040720805e-05
-3.01750846466911e-05
-5.13007615183002e-05
-4.51789926767447e-05
-2.04327989122623e-05
-1.78808770843023e-06
-2.53502848818401e-05
-2.09322223934412e-05
-6.12660011185504e-05
-4.08878815371523e-05
-5.40413295268445e-05
-5.05004426681704e-05
-1.43843506088064e-05
-1.70520520462023e-06
5.54025779683044e-07
-3.18512220961599e-05
-3.04807225176426e-05
-4.92397878821272e-05
-7.42321000093103e-05
-5.14661351284453e-05
-2.02817661379083e-05
-1.38080054458076e-05
1.10416551745053e-05
-2.97612653825903e-05
-9.16420003031852e-06
-4.53536044761612e-05
-1.31292241849858e-05
-1.7837016640969e-06
-4.14220931362918e-05
-2.42951291687255e-05
-8.54631220671867e-06
-1.1215199819987e-05
-5.33094253734237e-05
-3.64677925558771e-05
-2.44747353285701e-05
-2.38874727555137e-05
-1.9908218880467e-05
-6.38054715644853e-05
-2.24765935239017e-05
-2.72260555429659e-05
-1.83522344956455e-05
-6.18304276382732e-06
-4.13786829994356e-05
-4.4956212096003e-05
-1.86424237743119e-05
3.78994064706734e-06
-2.75171228943628e-05
7.88722553693462e-06
-3.75475249977505e-05
-1.99594751679873e-05
-6.66680722040087e-06
-1.71022077486847e-05
-4.97894680514965e-05
-2.00383528430051e-05
-2.93581134064135e-05
-5.98953357463217e-06
-3.11694421886964e-05
-3.27316328436668e-05
1.92866066193492e-05
-4.62715340265736e-05
-2.91168690264352e-05
-3.15844010605251e-05
-2.65688919305327e-05
1.14969065266773e-05
-7.85887009357093e-06
-1.97360175449478e-05
-2.3983894127285e-05
-3.07446199222484e-05
-1.70164336769551e-05
-3.93654067399313e-05
2.47641254074395e-05
-1.67306806927036e-06
-3.42714159882802e-05
-3.96117239841167e-05
-3.51671798397447e-05
-1.77630293624274e-05
-2.87343481215092e-05
-1.93305830379272e-05
-1.54731999272812e-05
-2.65303247082326e-05
-2.91227431579093e-05
-6.43788959232518e-05
-2.80467646819622e-05
-1.88474745044394e-06
-2.11553188465436e-05
-2.70886904980422e-05
-4.95525008398596e-05
-4.07799540455175e-05
-1.79511205835152e-05
-3.89733909138112e-05
-5.13347588332075e-05
-6.38137919447362e-05
-3.9656444160168e-05
-5.339812633493e-05
-4.53479618494134e-05
-1.40026304567531e-05
-1.93889041774258e-05
-9.39868419854e-06
-5.58086522373911e-06
-3.06073582729301e-05
-2.65543518483561e-05
-3.28618634327335e-05
-5.3144695787139e-05
-1.55235920841816e-05
-3.1821120612848e-05
-1.87002937322982e-05
-3.11027759046115e-05
-2.46728686394233e-05
-4.05759951430016e-05
-5.97390761945242e-05
-3.51159198952028e-05
-2.18982594170955e-05
-2.17506982731483e-05
-4.15989206511408e-05
-1.08364237207251e-05
-2.24992824366161e-05
-1.76214170725149e-05
-2.20660615383282e-05
-3.55895026592321e-05
-3.45411097887938e-05
-2.23305656961022e-05
-2.61938250282327e-05
-1.52601854103714e-05
-3.01541742503327e-05
-1.56288952598748e-05
-1.73758348182356e-05
-2.061917226317e-05
-4.2771346864934e-05
-6.37596501444639e-06
-2.15693321083909e-05
-4.489688384865e-05
-3.25127468671956e-05
-1.68667436483714e-05
-6.11318116000166e-05
-2.50394697070009e-05
-3.29762300363523e-05
-7.5933013521715e-06
-4.57826724701969e-05
-4.70816344065068e-06
-2.56119887611375e-05
-2.17332638070884e-05
-1.84452301084471e-05
-2.13539808338105e-05
-3.23788282540964e-05
-2.12810826975654e-05
-1.61249808485797e-05
-1.96039912024986e-06
-3.19045237407059e-05
-3.46873943603186e-05
-3.53111976187497e-05
-3.48332995974011e-06
-3.12913427156338e-05
-3.35899210014544e-05
-4.89553346938272e-05
-2.59464627946675e-05
-1.22580148185202e-05
4.18068427888247e-06
-3.2929175950591e-05
-3.74678976398565e-05
-5.20499414625828e-05
-1.58710526704461e-06
-2.28686061426016e-05
-2.30619604641071e-05
-4.2574300960008e-05
-2.11813478867749e-05
-2.95175414102298e-05
-3.06332038492493e-05
-2.88982725020674e-05
-1.40215016688769e-05
-1.3307514235236e-05
-2.65685371150449e-05
-2.0207324454804e-05
-2.39339646998438e-05
-9.1363372116388e-07
1.82695035314445e-06
-4.77267970206806e-05
-1.29897550546485e-05
-4.5221305525614e-05
-3.07420447434899e-05
-1.6935791137389e-05
-4.18950020158584e-05
-3.27222389628175e-05
-1.04540127235117e-05
-1.38686848451723e-05
-4.62752002282188e-05
-3.38619452738044e-05
-3.70185795994639e-05
-4.69489201606514e-05
-3.84079849280385e-05
-2.30817039138124e-05
-2.16627685058964e-05
-4.5679254520639e-05
-2.90411996255697e-05
-1.82410554551132e-05
5.75888096804657e-06
-1.20448987810901e-05
-3.13233101125579e-05
-1.83866950241575e-05
-3.22429936649949e-05
-2.8553835220369e-05
-1.79055502111862e-05
-8.20534301773814e-06
-4.08747634732963e-05
-2.81540038087945e-05
3.31675239282409e-05
4.44022825022073e-06
-4.9464897854074e-05
-3.01559926418331e-05
-4.37906523613978e-06
-3.19808070785004e-05
-2.76855027950592e-05
-3.73961830464752e-05
-2.62858210415337e-05
-5.83800815288596e-06
-2.56598024036979e-05
-4.25721871806969e-05
-2.28609185199918e-05
-3.57295438271486e-05
-4.95015288556053e-05
-2.71287248042103e-05
-1.93339115798838e-05
-5.72527558980628e-05
-3.8516046645064e-05
-3.19557902650122e-05
-1.34155320304148e-05
-9.62465485503429e-06
-9.96335345175566e-06
-2.88952892613219e-05
-2.42642501361451e-05
-1.80783609971358e-05
-7.40075410323387e-06
-2.62371635315363e-05
-5.09981373877748e-06
-2.95429724878128e-05
-2.88712113060788e-05
-3.7352736965427e-05
-5.93832332644575e-06
-1.34848157385387e-05
-3.65098979386478e-05
-2.55171915797165e-05
-3.2839532825837e-05
-2.40848495379589e-05
-1.90932673338521e-05
-4.74580080703127e-05
3.26077801153271e-06
-4.43058980213384e-05
-5.11305174247788e-05
-1.6470741382283e-05
-3.21761832944679e-05
-1.95325352168121e-05
-7.16072693614187e-05
-5.81862273654656e-05
-1.88700339674782e-05
-3.16037664772982e-05
-1.28589729069127e-05
-1.50734347872273e-05
-3.63631007787215e-05
-3.20671579334489e-05
-3.50991557427087e-05
-5.76227517029428e-05
-3.49455473290661e-05
-6.11770138505097e-07
-3.34364115216527e-05
-1.89631040493145e-05
-4.96140624273028e-05
-4.63243255282827e-05
-3.32960623509599e-05
-2.996791409849e-05
-1.4098363093599e-05
-1.96943782028158e-05
-2.16830401628042e-05
-2.18645934017819e-05
-3.68674934487327e-05
-2.00499155722195e-05
-2.33418291482543e-05
-2.32371633332528e-05
5.7680283352335e-06
-4.90545093784709e-05
-4.26954567405619e-05
-2.321608612679e-05
-2.60198466103831e-05
-1.0427979885635e-05
-1.24843182403992e-05
-2.06562057546305e-05
-2.50077122712132e-05
-1.98658359540457e-05
-2.27971336098298e-05
-2.02877349123047e-05
-1.12565314957048e-05
-5.40270826651029e-05
-2.22934882687181e-05
-6.38038389604956e-05
-2.54486405150103e-05
-2.66311162022417e-05
-2.33752040899802e-05
-1.86822439910659e-05
-1.90900056056433e-05
-4.38099591521597e-05
-3.2600605182712e-05
-1.78384535507981e-05
-3.70613982018156e-05
-1.48488008248954e-05
-3.33811483696223e-05
-5.8450270103497e-05
-5.91573506893189e-05
-2.17004551638655e-05
-2.17133589803298e-05
-3.89605712807971e-05
-3.82311422633464e-05
-1.98897007109451e-05
-2.40688259144664e-05
-4.20309395460231e-05
-4.02449948208936e-05
-3.75990559355882e-05
-2.2902132400639e-05
-2.30580825601164e-05
-4.59147768944413e-05
-3.20537508492541e-05
-3.17266539268082e-05
-6.8301959564829e-05
-4.84190496199017e-05
-1.75956354694345e-05
-1.07359796545587e-06
-1.72203543746596e-05
-1.99015873005691e-05
-2.82081450746814e-05
-4.46066220991209e-05
-2.84760168874669e-05
-3.85051104583189e-05
-2.67778148952172e-05
-3.36628104287947e-05
-2.93210658872725e-05
-4.74680770453121e-05
-4.05708439486175e-05
-9.25605893849097e-06
-2.6161891580389e-05
-3.48158045937886e-05
-3.69160723593463e-06
-3.25836680791114e-05
-3.43757694532927e-05
-6.31204142612975e-05
-2.01516272155414e-05
-3.51072574509634e-05
-3.32293794968307e-05
-6.11886626396457e-05
-1.79167919854735e-05
-8.27000528598338e-06
-1.89340602870814e-05
-4.95132673763047e-05
-5.28685521539907e-05
-3.69385260657067e-05
-2.59079652637961e-05
-2.1410973953452e-05
-1.06869663985892e-05
-3.68785888037923e-05
-5.54704305268081e-06
-3.50003558793265e-05
-2.94201082257914e-05
-9.69401754080939e-06
1.97263384346894e-06
-5.22665325506705e-05
-4.49855789925549e-05
-1.5782972888657e-05
7.1216180226621e-06
-7.30111897899789e-06
-1.80242494352048e-05
-3.80270407508656e-05
-3.19366973509647e-05
-1.55615586808663e-05
-3.27902347696805e-06
-3.24799174733822e-06
-4.13209827632747e-05
-3.46771378405726e-05
3.00598467259896e-06
-3.75738883463573e-05
-6.47658823770275e-05
-2.60438554722257e-05
-2.15273981937802e-05
-1.03609834982822e-05
-3.92105598794422e-05
-2.6879299854821e-05
-3.32816168636185e-05
-1.5901024107897e-05
-1.6574679610034e-05
-2.61773500291294e-05
-6.40791806302349e-05
-2.55650975501673e-05
-2.59091112297448e-05
-9.91433723423307e-06
-3.18063652544445e-05
-1.3437970797862e-05
-1.75923282484474e-05
-4.5226656544148e-05
-3.35998247301833e-05
-1.39666429885091e-05
-3.1666862329251e-05
-7.86200743556641e-06
-2.87061270735138e-05
-3.98106863817425e-06
-5.43676478241914e-05
-3.59471228261835e-05
-2.62996318093979e-05
-3.06316422110795e-05
-2.19138384803928e-05
-4.96380558735119e-06
-4.90474762035205e-05
-6.5691914017044e-05
-1.28647376855746e-05
-2.03787109695233e-05
-4.40686811936138e-05
-3.90573742074251e-05
-1.36071278250004e-05
-2.32072612217409e-05
-3.60879709479216e-05
-1.50432575662083e-05
-2.39559303976435e-05
-1.81177316316571e-05
-2.55302170756872e-05
-5.03734133562384e-05
-3.08703126870739e-05
-4.72362479694224e-05
2.05327206227829e-05
-2.90011563791762e-05
-5.15487341403144e-05
-2.45006116879965e-05
-2.19178342673479e-05
-4.54528738134375e-05
-4.26806873431101e-05
-4.01324714198351e-05
-3.45440582901101e-05
-2.34764475613214e-05
-2.62993196359784e-05
-1.24769767621681e-05
-3.51933812297051e-05
-1.2812847903143e-05
-2.8865729569628e-05
-3.71882162257145e-05
-1.2902777850373e-05
-2.98371777773839e-05
-1.32100715386657e-05
-3.46402634573619e-05
-1.21625019317312e-05
-1.92532678432232e-05
-1.76055495874789e-05
-4.61058729503507e-06
-3.84698252584206e-05
-6.63666061917684e-05
-2.35804512898643e-05
-2.37311126175174e-05
-2.89420453145909e-05
-4.08512188956524e-05
-3.9843748435391e-05
-2.44548295638933e-05
-7.00502680428496e-05
-6.09016728105516e-05
-2.9936185077227e-05
-2.4252351196555e-05
-6.25001423711879e-05
-4.13423314570093e-05
-4.94044169719166e-05
-4.49547906300603e-05
8.32586813779395e-06
4.98781056597427e-06
-1.40118651846418e-05
-3.8748483419259e-06
-4.05395790109701e-05
-1.90373017121725e-05
-4.15537088473804e-05
-2.26749226040727e-05
-2.17581947044922e-05
-4.62795768821392e-05
-1.8582223314815e-05
-2.8233708053427e-05
-4.30818552236527e-05
-4.06681669191359e-05
-2.80355848634903e-05
-3.68893616951644e-05
-4.96325156928252e-05
-3.24826063954993e-05
-2.20382613191584e-05
-5.37753017014204e-05
-5.4010087139258e-05
-6.44849546937355e-05
-2.17093959090923e-05
-2.78552148931251e-05
-4.47792010958866e-05
-6.32670109558402e-06
-2.43458254039892e-05
-3.03368484908888e-06
-1.92208697037659e-05
-4.05761590235372e-05
-1.43139027244188e-05
-4.71777303187403e-05
-2.4667635328221e-06
-1.04224756528799e-05
-3.5901196373398e-05
-4.25070789856828e-05
-2.84863864143521e-05
-4.79061886915942e-05
-2.70948572863285e-05
-2.05686385980328e-05
-3.05962867854803e-05
-1.59477558875063e-05
-4.77187705079181e-05
-5.90290699008082e-06
-2.73346085282175e-06
-2.90948784501349e-05
-4.72192068604254e-05
-4.03848776341983e-05
-1.80128176426248e-05
-5.38403374488596e-05
-8.39415203719273e-05
-3.02706616237916e-05
-3.2651234187396e-05
-2.42961917447933e-05
-1.6188916049766e-05
-3.95897121300195e-05
-1.99815446512968e-05
-1.48614913735746e-05
-4.67558001016652e-06
5.74576714305217e-06
-1.81496978704303e-05
-4.69350168619074e-05
-4.85703731335397e-05
-2.23234591349481e-05
-6.97160392065256e-06
-8.97042606079491e-06
-6.21300781778644e-05
-2.35175393627271e-05
-2.99280525734313e-05
-3.1430009956417e-05
-3.59990013793123e-05
-3.34880345651577e-05
-2.20590673230376e-05
-2.24262409251539e-05
-3.3538728651732e-05
-1.76950165489601e-05
-5.03056787916681e-06
-4.01340930847097e-05
-5.37408993396629e-05
-2.58469178018006e-05
-5.07228541622431e-05
-3.46700278114008e-05
-7.97023577970657e-07
-2.64785248119028e-05
-7.07629077730257e-05
-2.53318342364644e-05
-3.69545389152758e-05
-2.44002373076156e-05
-6.91247002255446e-05
-2.02923957036155e-05
2.58104262745992e-06
-3.99433367221003e-05
4.73924095598988e-06
-1.99717618001801e-05
-4.95834308574801e-05
-1.01325787918358e-05
-3.54542805338388e-05
-3.3474919025085e-05
-1.14119116270823e-05
-4.9206234261354e-05
-5.40581412318889e-05
-3.97600226898582e-05
-6.27616541909078e-05
-4.60158289521153e-05
-1.97804386457494e-05
-4.59341149958393e-05
-3.1206081356569e-05
-1.18838739747761e-06
-4.65702337082031e-05
-2.21832638005699e-05
-5.41180329039869e-05
-4.10910732180459e-05
-3.7976897048618e-05
-1.10144130022678e-05
-3.98498951111439e-05
-4.854191423666e-05
-2.51038971736048e-05
-2.6293123147142e-05
-3.93738021502846e-06
-9.18356760351002e-06
-3.94913851230235e-05
-2.81195824674268e-05
-2.29053211507508e-05
-2.19617190802262e-05
-4.29903756094759e-05
-2.75902608069953e-05
-2.26351587113733e-05
-4.59055974677338e-05
-3.7767848731662e-05
-2.1726069881134e-05
-2.99030735740601e-05
-2.2539373327063e-05
-2.26171193099687e-05
-6.75730450557035e-05
-1.48800207932854e-05
-4.19555384204686e-05
-8.42280767450823e-06
-4.41591748511245e-05
-6.27525902092497e-06
-2.29620827176872e-05
-1.48001768760055e-05
-3.83579594788808e-05
-3.15368659444931e-05
-7.69211910152795e-06
-2.30798697694571e-05
-3.20586374495484e-05
-2.08488874154994e-05
-5.16295148046621e-05
-2.09704029857607e-05
-2.59731605408348e-05
4.08829989273422e-06
-4.35212548547286e-05
-2.40532739900895e-05
-5.47054885501807e-06
-5.58147843007508e-05
-2.8831230701636e-05
-6.24875609531137e-06
-1.94796956954752e-05
-1.04505208295001e-05
-2.87121817022058e-05
-3.41216729515907e-06
-1.43426298492776e-05
-5.34580615301041e-05
-1.88946813257011e-05
-1.84307898193108e-05
-4.82247148915419e-05
-3.37315510590008e-05
-6.01497262956955e-05
-2.40028241503608e-05
-3.44874427708826e-05
-1.77030746213812e-05
-3.84928996783665e-05
-2.5514864030866e-05
-2.6459684232343e-05
-2.80333085757168e-05
-2.48721682722001e-06
-3.02578174371609e-05
-2.20953188225039e-05
-1.31395382412577e-05
-1.20498310574466e-05
-3.56383391744064e-05
1.62118673247531e-05
-4.33445817104477e-05
-3.80756635614194e-05
-4.48727733087808e-05
-5.41503399924018e-05
-3.26657026112732e-05
-3.7311041792035e-05
-5.55617978807785e-05
-4.38385099896417e-05
-1.07210622182269e-05
-3.91072576833876e-05
-2.98833895109342e-05
-3.11629586490456e-05
-5.1583124134595e-06
-3.45932289382059e-05
-1.82095828034636e-05
-2.40231741477556e-05
-3.66876026635338e-05
-4.39941939479207e-05
-1.76214601573949e-05
-8.79754163122129e-06
-3.91918301999458e-05
-2.94750348187438e-05
-4.21481343055541e-05
-1.92154785822007e-05
-6.64429512522912e-05
-3.60086454630948e-05
-1.69784453743651e-06
-3.4006388170898e-05
-2.74810226779468e-05
-2.20894023821049e-05
-5.76384090024393e-05
-2.78217383814554e-05
-3.36101626971202e-05
-3.35639783394212e-05
-1.11177545048808e-05
-3.34027093584639e-05
-1.43479188192429e-05
-4.7770705166865e-05
-3.5423065635915e-05
-3.13960233270793e-05
-3.35050334336908e-05
-3.07381848126481e-05
-2.91237197781036e-05
-2.65657395119659e-05
-2.91214892230629e-05
-3.04468212883966e-05
4.23736323009217e-07
-8.74364839145912e-06
1.45829357147388e-06
-4.85253867800761e-05
-6.45768473174235e-06
-3.22291948630081e-05
-9.64951101490751e-06
-4.89220959590447e-05
-6.02788262990342e-05
-5.30540462768324e-05
-5.36772719964826e-05
-3.54694651156053e-05
-5.99126216900142e-05
1.95983328704666e-06
-1.12497132820067e-05
-2.93071061743084e-05
-3.02547339007286e-05
-6.64156458166352e-05
-5.2351475661085e-05
-3.44151795898091e-05
-1.73674077103949e-05
-1.52795902891642e-05
-3.88575450896615e-05
-4.14678396389399e-05
-2.39600380589247e-05
-1.55392521806634e-05
-4.13810518592515e-05
-2.10416436689925e-05
-4.94748349811354e-05
-1.93909012079908e-05
-4.63121500498756e-05
-2.31506784195919e-05
-8.78654401168991e-06
-2.91238731622657e-05
4.63683144367876e-06
-1.07644002882192e-05
-2.91889745927103e-05
-3.34439507656304e-05
-2.65023762798432e-05
-4.86233991280434e-05
-1.33835152383374e-05
-2.8958627560103e-05
-4.03387006772025e-05
-3.83041420719635e-05
-5.7792868105568e-05
-2.32321321066116e-05
-6.00988665184756e-05
-1.17934749082302e-05
-2.21173492489528e-05
-3.99965690248583e-05
-2.62723838477971e-05
-1.87915644700283e-05
7.00267317306794e-06
-2.85703495464268e-05
-1.51162144297754e-05
-4.92524225141897e-05
-2.35859780259691e-05
-3.78043439173853e-05
-3.90896986817277e-05
-5.07889078880929e-05
-1.38064557877763e-05
-3.43686184721326e-05
-4.98227471133257e-05
-3.90112310028052e-05
-2.96784817928211e-05
-4.13181046549267e-05
-5.01446900493292e-05
-4.5973949269124e-05
-3.36191102381652e-05
-2.94218177071223e-05
-1.04526366495276e-05
-3.31152568351512e-05
-2.63225989114078e-05
-3.23073884413791e-05
-1.44896952435439e-06
-3.93374880503366e-05
-4.40760528505702e-05
-5.13380219102594e-06
-2.82857924462692e-05
-2.6280975477876e-05
-2.35421026716611e-05
-1.03167579466101e-06
-5.2026552059202e-05
-3.24667245987904e-05
-3.62418609809504e-05
-1.65606592437239e-05
-3.52940066014061e-05
-3.30177487691893e-05
-3.99144631437186e-05
-3.84642391272319e-05
-3.73724899717228e-05
-1.76129738828104e-05
-3.64488291615758e-05
-2.63542165243784e-05
-2.67680568094815e-05
1.24010731798243e-05
-2.15450470609089e-05
-2.86896348313937e-05
-5.23601295424641e-06
-2.64288176398613e-05
-2.064914315586e-05
-3.95423495610783e-05
-4.56407051012963e-05
-4.2593329813e-05
-4.47190460458512e-05
-3.29795757009804e-05
-2.45074515086911e-06
-5.21674886433148e-05
-1.40020368432385e-05
-6.92941454902164e-05
-3.7641202404475e-05
-5.22693649739731e-05
-2.34071551706615e-05
1.25735478921999e-06
-4.63309526169872e-05
-3.78846811518822e-05
-5.87336205999361e-05
-3.46703107477159e-05
-4.51692286582475e-05
-5.58319721973691e-05
-4.35082179330916e-05
-4.73515087421388e-05
-4.24632296537325e-05
-2.23043259701351e-05
-9.63281216613533e-06
-4.19596370152161e-05
-3.90664716369621e-05
-3.50102125025742e-05
-2.19504900672866e-05
-4.65403980220433e-05
-2.33571796110366e-05
-2.18636916630382e-05
-2.08809573703761e-06
-1.71803809722519e-05
-1.00120204251461e-05
-2.82627709687245e-05
-5.0386993984319e-05
-4.23706406001138e-05
-2.7139832313947e-05
-2.91080449056479e-05
-2.50180375367771e-05
7.04353893917858e-07
-5.56914956499217e-05
-2.3850651291411e-05
-5.7054737773888e-05
-4.33202553453373e-05
-4.03193010998728e-05
-1.65901620868061e-06
-5.59759536423013e-05
-1.27178805155922e-05
-4.77936564253666e-05
-1.68416505361171e-05
-4.60925959525703e-05
-4.42894542377588e-05
1.40428046563021e-06
-2.71846324407445e-05
-1.53749970359271e-05
-2.59495382122839e-05
-3.4737006732329e-05
-5.18428050131795e-05
-1.52031622931328e-05
-2.42817844112106e-06
-2.03736884650695e-05
-5.00802332791617e-05
-4.40965635238004e-05
-3.57236890274515e-05
-1.13944666906389e-05
-4.13949766152609e-05
-1.94475876700005e-05
-1.63635428011408e-05
-4.7033029945489e-05
-2.45207008004508e-05
-4.29261669574214e-05
-6.3125415999158e-05
-2.36384726265745e-05
-1.81472064631815e-05
-7.87774166080579e-06
-1.36026441627765e-05
-2.93532617611974e-05
-1.22365475863699e-05
-4.38653726356248e-05
-3.1474848578445e-05
-1.33138948749275e-05
-5.0636032901404e-05
-3.31996293826318e-05
-2.38416926258166e-05
-3.12882305930687e-05
-1.57636586793624e-05
-3.07272846186333e-05
-4.66144610186212e-05
-1.22325917709456e-05
-1.94049793547476e-05
-9.47818586580196e-06
-4.36138081630675e-05
-3.51778683590417e-05
-4.20192417605335e-05
-3.20261630086101e-05
-2.25844221971483e-05
-4.16936786013581e-05
-6.40657986779489e-05
-1.0103588816501e-05
-2.34653541788504e-05
-4.15375038378592e-05
-4.5643537976107e-05
-6.42488765771863e-05
-2.11804368710933e-05
-1.79400311984345e-05
-4.42293650145197e-05
-4.86487202237878e-05
-4.01319111978864e-05
-2.71583886760142e-05
-1.08575374150321e-05
-7.15880569203231e-05
-3.51097284767555e-05
-1.92817736150042e-05
-2.94580791087522e-05
-2.9564818990109e-05
-3.77398985015094e-05
-2.46184016269214e-05
-1.04432036126215e-05
-4.09984290371329e-05
8.17951766230388e-06
-2.39938865475902e-05
-1.49909067989371e-05
-1.03901691252788e-05
-3.00745992205549e-05
-3.85909118713491e-05
2.0164698727051e-05
-2.10041912471808e-05
-3.33469443130119e-05
-4.08584532633757e-05
-3.95159719456045e-05
-4.07353029225656e-05
-4.18600319721135e-05
-4.30068314374783e-05
-2.45680605159471e-05
-4.21078208991598e-05
-3.01750221524285e-05
-2.75449020529e-05
5.71568556059883e-06
-3.56908957941862e-05
-2.43670348257919e-05
-1.92983267466818e-05
-1.66609179006385e-05
-1.40423693149856e-05
-3.05402226266446e-05
-3.44717605993346e-05
-3.17836777864391e-05
-2.77801340927857e-05
-3.53625293090205e-05
-2.99356900448458e-05
-1.06902998175046e-05
-4.61328219456952e-05
-3.91762134621331e-05
-3.64845949516006e-05
-3.2191678181356e-05
-1.86741745798677e-05
-2.64644740932157e-05
-3.80423441464171e-05
-1.26368170676095e-05
-3.39124795521601e-06
-4.76098522475675e-05
-4.32199258155856e-05
-1.12911512710568e-05
-3.1864423439154e-05
-4.99264308529452e-05
-1.84268073962795e-05
-2.79572342818877e-05
-1.09230945068157e-05
-6.59267917779285e-05
-4.43247217561543e-05
-1.93305814239006e-05
-4.55850879865221e-05
-1.44138592423632e-05
-3.83731068124359e-05
-4.42232765975052e-05
-5.09880611558248e-05
-3.86589790508505e-05
-2.86911349262229e-05
-6.17524721455487e-05
-3.51095437868158e-05
-2.06690314857111e-05
-2.41301761698906e-05
-2.04495521987919e-05
-5.24859011315095e-06
-5.91126066880221e-05
-5.45982724471403e-05
-6.09958858469207e-05
-6.91784624824521e-05
-2.56184162511097e-05
-4.42235578701231e-05
-1.77473524517043e-05
-1.66116668872283e-05
-3.33820467596498e-05
-3.46088046654585e-05
3.60901138699299e-06
-1.55867846780151e-05
-4.45395343860689e-05
-4.01708230700743e-05
-2.57000358323312e-05
-2.56430612126498e-05
1.11744464478312e-05
-3.15136122755855e-06
-1.70592810545497e-05
-4.0288299656532e-05
-2.45270843771653e-05
-3.64601606244142e-05
-2.70950721631709e-06
-4.03111060025884e-05
-2.39443348114599e-05
-2.10628138459305e-05
-8.71837893895084e-07
-1.98406697059674e-05
-1.84298372489464e-05
-3.07013537574758e-05
-9.59208736117747e-06
-4.27826817925083e-05
-1.44183118101386e-05
-3.30538017937794e-05
-2.40814502860322e-05
-3.74311373198056e-05
-3.24533143383636e-05
-4.76983925124205e-05
2.14799708490808e-05
-1.91871174483905e-05
-4.23469284127168e-05
-4.96217250496483e-05
-3.39901940191145e-05
-3.32578495829389e-05
-1.40270992915403e-05
-5.36809762719364e-05
-2.42925536196596e-05
-1.08399082219361e-05
-4.26789327936435e-05
-1.07882388626088e-05
-5.22559147850222e-05
-1.50158212635151e-05
-2.96033838792957e-05
-3.90716011227118e-05
-3.71155786188175e-05
5.15293832892033e-07
5.2994142361487e-06
-1.45515410627427e-05
-2.30318465624953e-05
-1.64138877955583e-05
-4.27864145960248e-05
-5.0984311475091e-05
-2.57444804376665e-05
-3.50382230311374e-05
-6.47660485287823e-06
-5.20975272668838e-05
-2.4804166330097e-05
-4.63036087647049e-06
-3.84095019935057e-05
-8.13111222667617e-06
-3.9103645982002e-05
-1.98856294753361e-05
-1.53520322691633e-05
-3.57297566899218e-05
-2.95540498804804e-05
-2.89236419611205e-05
-1.02044235032867e-05
-6.26393334772427e-05
-2.75013399668329e-05
-2.69145818061588e-05
-3.03868590479553e-05
-3.87085255778573e-05
-2.21548729123411e-05
-2.85989132696034e-05
-2.98082935868053e-05
-2.14707614759795e-05
-1.7352468448869e-05
2.46027818626969e-06
-1.7407001101861e-05
-2.91979180283179e-05
-2.98387837255933e-05
-3.2070193190013e-05
-5.06842559662218e-05
-2.70785827712592e-05
-3.29004364006834e-05
-3.41415505799825e-05
-1.4285604861023e-05
-3.90596810581929e-05
-3.6135266253834e-05
-3.84532270407945e-05
-2.59849451664927e-05
-4.51697080124217e-06
-3.20403950843706e-05
-3.8083303784792e-05
-3.80408077748059e-05
-4.20403783880861e-05
-2.51086458817968e-05
-3.22496749755422e-05
-1.6414840020002e-05
-2.9744282385273e-05
-2.92716175863683e-05
-3.63638068634889e-05
-1.03641881546122e-05
-8.35180607078242e-06
-2.92848581603074e-05
-4.93906303915276e-05
-4.03799951737385e-05
-2.50757884281477e-05
2.55108358646554e-05
-5.42319689970585e-05
-3.48961453491271e-05
-3.79742800145015e-05
-1.95299566288836e-05
-1.56989465293753e-05
-4.06189088439437e-05
7.19716465660565e-06
-3.61096227157808e-06
-4.32458185617117e-05
-3.60019185085978e-05
-7.88589913244629e-06
-2.78188986703995e-05
-3.2053765894244e-05
-3.97756146907739e-05
-3.54408074984601e-05
-4.58916353937862e-05
-4.8060245227454e-05
-7.68592892836825e-05
-3.32019823024703e-05
-2.73837423252328e-05
-1.75975259025197e-05
-4.7162150726151e-05
-2.26452515049031e-05
-6.25644266000859e-05
-2.41444313190059e-05
-1.78646879879225e-05
-5.38121437397239e-05
-1.3449589933023e-05
-2.74582303513551e-05
-2.46661686760573e-05
-2.27483521773631e-05
-3.08187908905922e-05
-3.81557423040697e-05
-4.79819955425229e-05
-5.37426000830899e-05
-4.41953001127989e-05
-2.16558505217472e-05
-3.20333182578159e-05
-4.71497728461497e-05
-1.29206326827934e-05
-7.93905237776086e-06
-4.70125738567475e-06
-2.07902331883091e-05
-2.80263035104509e-05
-2.56168515699346e-05
-5.40290893438605e-05
-2.46470517446747e-05
-2.14777014326682e-05
-5.30158432278451e-05
-3.67677653522881e-05
-3.17140540520534e-05
-1.43709616232751e-05
-1.73292517570656e-05
-1.45234162106168e-05
-1.73604840466553e-05
-1.85525167373577e-05
-1.66028087269906e-05
-2.07915749593533e-05
-3.19391301131109e-05
-2.31902929209738e-05
-4.04965013822946e-05
-3.51130588877052e-05
-4.0386442716613e-05
-1.42772051727338e-05
-2.84699035681942e-05
8.84554721639213e-06
-4.73636371711216e-05
-2.58892189070264e-05
-4.89165780023005e-05
-1.05611973219267e-05
-1.92728201346027e-05
-5.5918232524934e-05
-3.75638644598688e-05
-5.55708035736527e-05
-3.4117327931956e-05
-5.38725293596291e-05
-2.52701128690857e-05
-4.20388602796301e-05
-2.59674910653467e-05
-6.04258722635897e-05
-1.56177821213695e-05
-2.66853551996909e-05
-3.69123546834291e-05
-1.22183006120059e-05
3.95939784958161e-06
-2.60359227588408e-05
-2.93447324687765e-05
-2.86259244026849e-05
-1.31407672632935e-05
-8.74562806995559e-06
-3.87397637129477e-05
1.35531591746397e-05
-9.42871718716952e-06
-2.20939288790218e-05
-4.49997367003386e-05
-3.29719527047017e-05
-4.27120493161606e-05
-1.9328497204903e-05
-1.51438956161037e-05
-2.75610126982939e-05
-4.03106768398914e-05
-1.79759782104645e-05
3.8526232197564e-06
1.09783709577378e-05
-3.86988160168596e-05
-2.42095397667238e-05
-4.94004480912466e-05
-4.69842244698674e-05
-4.22211447699222e-05
-2.40154410094006e-05
-8.94739392582041e-06
-3.07132801324964e-05
-3.39322611545082e-05
-4.98959974807223e-05
-5.77035115949793e-05
-4.09185255591371e-05
-5.10613865182441e-05
-8.12707319277337e-06
-5.84042751224738e-06
-5.14208542427225e-05
-3.39503661757954e-05
8.67328692351715e-07
-3.76422081585087e-05
-2.97391916522774e-05
-4.15213759468157e-05
-2.25230029570467e-05
-6.28800117347628e-05
-3.54526448512216e-05
-2.98726563867595e-05
-2.16705589790479e-05
-3.64923603764513e-05
-4.44148029599893e-05
-6.1605967890778e-06
-1.56979775788439e-05
-1.94817817969644e-05
-2.77870606189282e-05
-3.30749152600428e-05
-2.58258759847523e-05
-6.12239335052606e-05
-2.26005235342471e-05
-2.02719986138029e-05
-2.98875088797275e-05
-3.57322519622825e-05
-1.39610949955381e-05
-2.4246108289621e-05
-3.05655110418409e-06
-4.06346625529403e-05
6.18010440799036e-06
-1.79566351321485e-05
-1.80993595096847e-05
-3.19305692246892e-05
-1.41506155168802e-05
-2.05171296250963e-05
-3.06460522715574e-05
-9.18240765613709e-06
-1.06828480227046e-05
-3.53592194055723e-05
-2.12445227667213e-05
-3.21999205397807e-05
-3.03787183083893e-05
-3.07617943259293e-05
-2.48589726783561e-05
-1.71121717294523e-05
-3.37580511634687e-05
-6.93420949132634e-05
-3.96390619581263e-05
-4.53053238100423e-05
-5.07191221182179e-05
-5.65749682683331e-06
-4.86699525425737e-05
-2.50885646689287e-06
-2.0849965194047e-05
-3.14291395882106e-05
-2.92486787161867e-05
-4.34174991305549e-05
-2.53542280413705e-05
9.43793965734735e-07
-4.12098202540393e-05
-4.37956761158402e-05
-1.00099962100181e-05
-3.06421168294113e-05
-3.03437443882625e-05
-4.02689880554641e-05
-5.23405208780165e-05
-4.11026111597405e-05
-5.34659629122262e-05
-1.98943326591415e-05
-2.11046189979217e-05
-4.14910180048671e-05
-2.83837992517547e-05
-5.24953313677869e-05
-2.86014312042559e-05
-9.06528833587894e-06
-1.48483359350171e-05
4.63448041917225e-06
-2.62352477233399e-06
-3.42666191627113e-05
-3.94652415417718e-05
-4.01473056400421e-05
-5.53569376382351e-05
-4.24393678538556e-05
-2.7412734215292e-05
-1.82995270418721e-05
-3.56821686749645e-05
-4.10405369008042e-05
-3.04003775304586e-05
-3.2486440790611e-05
-4.265018526777e-05
-1.77571938490309e-05
-1.47626445270889e-05
2.01388695178292e-06
-4.27977954019707e-05
-5.84487809779523e-05
-3.85165236015455e-05
-1.82772295028982e-05
-2.71513266596578e-05
-4.45851518900601e-05
-2.80420687913746e-05
-2.44431570736302e-05
-1.16782824011687e-05
-2.12054956808855e-05
-3.89045438188974e-05
-9.28427295248389e-06
-4.79143833889882e-06
-2.95151170643751e-05
-3.07377446304047e-05
-4.07133459824237e-05
-2.06389550446945e-05
-5.26308112651893e-06
-1.45980921876703e-05
-1.53856657298121e-05
-3.63879926283633e-05
-2.92079366703329e-05
-2.13987428969508e-05
-1.69239809835624e-05
-2.27099026935369e-05
-2.00221265821064e-05
-1.64578599110506e-05
-4.38664709283629e-06
-2.46924102056982e-05
-2.93194813606184e-05
-1.40981050943432e-05
-3.3918778445237e-05
-5.88599621324162e-05
-9.60967127728276e-06
-3.21901223373391e-05
-2.49128513214075e-05
-8.50046398616113e-07
-2.63393685565578e-05
-1.03752288323337e-05
-2.95612853222089e-05
-1.14889865666831e-05
-2.30319625780716e-05
-2.06172705281293e-05
-4.62482014963371e-05
-4.98921570410321e-05
-2.40775184816195e-05
-3.10755160345787e-05
-4.9648052147349e-05
-1.57716862689697e-05
-2.22622930548654e-05
-5.85893734896646e-06
-3.47350554203229e-05
-6.2534967235215e-05
-4.44480046685317e-05
-4.93140944783125e-05
-2.99351054593623e-05
-3.23228299495172e-05
-4.0099787307687e-05
-2.01177962036219e-05
-4.54331617849823e-05
-2.76777837729925e-05
-3.19337491776884e-05
-2.08611519675123e-05
-3.60446386739858e-05
1.478207506535e-05
-4.42866731602437e-05
-3.62765196680371e-05
-3.31439093166454e-05
-5.8105424684263e-05
-4.34652283409328e-05
-4.79505860075299e-05
-3.37475964955249e-05
-2.54738707757677e-05
-2.75896336799819e-05
-1.68001199148933e-05
8.61215502255244e-06
-2.32972635956124e-05
-3.13025337526849e-05
-2.57879710343205e-05
-3.23955610760826e-05
-2.212505081213e-05
-2.01742209534557e-05
-3.38465783494782e-05
-6.12689408671929e-05
-3.04278076726608e-05
-3.89111628851855e-05
-1.63128030205967e-05
-2.20078789067073e-05
-3.84528409027301e-05
-1.80474352252338e-05
-3.56055271909969e-05
-2.71701485820253e-05
-7.1087200039756e-05
-3.16783612885425e-05
5.20951434529767e-06
-1.34880945318002e-05
-3.17624300522362e-05
-3.47940382578223e-05
-1.39342178369965e-05
-9.79305056636991e-06
-2.24247124411248e-05
-2.5417364192826e-06
-3.34430644255866e-05
-5.53513502279349e-05
-6.53812074041226e-05
-1.08217353725668e-05
-2.26932806328283e-05
-1.26826150359959e-05
-1.38477460678634e-05
-3.4502217863209e-05
-3.45198696437209e-05
-4.26806402382466e-05
-1.06409743540903e-05
-3.80529971608561e-05
-3.22239141498313e-05
-6.02361609561783e-06
-2.9204798021046e-05
-1.81675405023737e-05
-3.21564203089548e-05
-3.38843580507047e-05
1.19230046930889e-05
-3.35947702059889e-05
-5.97627151601821e-05
-1.40541534137466e-05
-6.23252994696457e-05
-8.23567259029441e-06
-4.63339183729035e-05
-6.46826850586373e-05
-3.7103005577644e-05
-4.59365261717253e-05
-2.3948175952209e-05
-9.3114317879475e-06
-1.17948347742781e-05
-4.7013972922318e-05
-1.08754430453782e-05
-2.90822053101016e-05
-1.88793165902301e-05
-3.87524030258102e-05
-3.46230688563602e-05
-3.83310170699117e-05
-4.37342742028142e-05
-3.21580287029724e-05
-4.93493064439215e-05
7.10559573184072e-07
-6.22121365451933e-05
-1.24540469760262e-05
-2.66058592972469e-05
-2.76180402590658e-05
-4.94808603572821e-05
-2.23322539107653e-05
-2.97227253147309e-05
-3.27607033044263e-05
-3.88925887113855e-05
-9.76225593196219e-06
-4.9920008219337e-05
1.05621788580671e-05
-1.75270183308814e-05
-5.22289314377332e-05
-1.84940482813452e-05
-4.1519860642501e-05
-4.61065306080836e-05
-6.4099688500438e-06
-7.59423678757608e-06
-4.03131395198154e-05
-1.07768047251049e-05
-3.33528043814167e-05
-1.37178209515834e-05
-3.25522383270876e-05
-4.2460900836216e-05
-2.30198032768782e-05
-5.75920624663417e-05
-4.58242645956056e-05
-2.29524499011624e-05
-3.13570447283054e-05
-2.36403926132332e-05
-1.93212301627896e-05
-3.45873480648814e-05
-8.34535767480241e-06
-5.53409753667309e-05
-1.15296152810395e-05
-4.95710992868674e-06
-1.12802841388591e-05
-2.44911994798909e-05
-1.84584461531559e-05
-2.3027386377996e-05
-1.49716473417239e-05
-3.25685945311792e-05
-3.52781256626089e-05
-2.43687724799085e-05
-9.65134961549493e-06
-2.43703048627021e-05
-2.55574338537056e-05
-2.75788089884694e-06
-5.94928225305025e-05
-3.7901506803382e-05
-2.73603849508204e-05
-3.85495026405317e-05
-2.38101953010027e-05
-3.02623179724322e-05
-3.60278651239007e-05
-2.3312061396323e-05
-4.25744136421508e-05
-1.00369920858029e-05
-3.8954485468079e-05
-8.83495335112492e-06
-3.83364951554408e-05
-3.05097936645355e-05
-2.06706277024947e-05
-3.22648074526853e-05
-3.39341248504036e-05
-1.09640220131262e-05
-3.41418539622913e-05
-1.80583209888938e-06
-5.53840682934133e-05
-3.13344996914051e-05
-4.39670773327871e-05
-4.65560178585045e-05
-2.55348190005892e-05
