# Supplementary material for: Research on computational propagation and identification of mine microseismic signals based on deep learning
Source: PLoS One. 2025 Oct 22;20(10):e0334641. doi: 10.1371/journal.pone.0334641 (PMC12543183; doi:10.1371/journal.pone.0334641)
Supplement: S6 Data — (ZIP) [file pone.0334641.s006.zip › 000100900000169.xlsx_0.txt_24.txt.txt]

-3.08191380028473e-05
-3.23458016446002e-05
-3.82969764863043e-05
-1.65557483382292e-05
-3.05934139537794e-05
-2.91791348341157e-06
-4.30644995741239e-05
-4.85453730671598e-05
-3.0241553702307e-05
-1.82991858094354e-05
-2.04298793228101e-05
-2.9010181652597e-05
-6.06998922922365e-05
-2.72651335061674e-05
-5.93209847149294e-05
-2.57289093281992e-05
-3.17773742776086e-05
-6.59531863642745e-05
-3.52936022327003e-05
-9.78669517744584e-06
1.58054166080664e-05
6.14705328276888e-07
-4.62130622063597e-05
-4.63978982256793e-05
-5.0886041494525e-06
-5.53972353539163e-05
-3.19681621492522e-05
-2.7666194381465e-05
-3.52145319654655e-05
-5.01203506489008e-05
-1.6711128082701e-05
-4.27492349097945e-05
-3.72007000514297e-05
-6.58606591901771e-05
-3.1767174232976e-05
-9.10044977340106e-06
-3.01051962227174e-05
-4.00721062675107e-05
-3.99101132423275e-05
-5.6534264126212e-05
-1.32112817449618e-05
-3.73351785115472e-05
-3.1479091250677e-05
-4.42022776199532e-05
1.17928031709774e-05
-2.93301282425708e-05
-1.63707431843115e-05
-1.70589415006917e-05
-3.34379917359143e-06
-1.05710547019011e-05
-3.43839802969889e-05
-2.68465700120566e-05
-3.69789984987615e-05
-2.2104477706231e-06
-3.5670868028105e-05
-5.07784571774651e-05
-2.6910994095434e-05
-1.19535929099868e-05
-3.2462758032015e-05
-6.31179275579498e-05
-2.03772108990798e-05
-4.1212342976342e-05
-3.83866582066828e-05
-3.06246594231847e-05
-6.4562332925579e-05
-4.678233053056e-05
-3.02277430632768e-05
-1.63005602946207e-05
-2.45935953025666e-05
-2.87784689128881e-05
-1.57238027345082e-05
-2.33114308628582e-05
-3.79258869235998e-05
-3.93225606869487e-05
-3.3761929207446e-05
-3.28722680712114e-05
-3.55497320611553e-05
-3.3738252048817e-05
-9.97153636126922e-06
-2.0414374252888e-05
-1.70267888305388e-05
-3.1938491845098e-05
-2.92426580456199e-05
-3.79958891273909e-05
2.43003325235315e-06
-7.01357989630624e-06
-4.26962049407581e-05
-4.92705532365503e-05
-2.75057071769245e-05
-1.58529864784879e-05
-1.49055642427662e-05
-2.90291359782253e-05
-3.40644250217439e-05
-1.73347062854821e-05
-1.79734355087463e-05
-4.15368378097773e-05
-1.56059137199721e-05
-2.01837692573604e-05
-3.71805363157581e-05
-3.30795362521242e-05
-3.78715375403962e-05
-2.3089010951111e-05
-3.46630836219281e-05
-7.3275214688407e-05
-2.30144129686497e-05
-8.7613840230092e-06
-2.78481343647083e-05
-4.20772191098556e-05
-2.73988226137809e-05
-4.62239434798686e-05
-2.33037584231453e-05
-3.1232479397923e-05
-4.57691596984698e-05
-3.02940301502482e-05
-1.47871872810914e-05
-5.19491554775911e-05
-4.41610004829139e-05
-1.68343163696093e-05
-3.46733740474793e-05
-4.3554733013781e-05
-3.37729138038099e-05
-2.055810530012e-05
-2.35343382899894e-05
-4.4017294705981e-05
-2.61718842924811e-05
-3.27778122717389e-05
-2.22107253592931e-05
-3.37877009359711e-05
-8.66106631712834e-06
-3.44987261391949e-05
-5.08270894655264e-05
-5.96863694898424e-05
-4.46387486559163e-05
-2.96338544109041e-05
-3.7749593107978e-05
-2.50387550432376e-05
-3.59871008882142e-05
-4.44981643660451e-05
-2.49986307713075e-05
-2.85838846146955e-05
-1.10667902116638e-05
-2.62710715830289e-05
-4.6802034419414e-05
-5.96568145649471e-05
-1.28369726705517e-05
-2.53719953240666e-05
-1.61671925374038e-05
-4.82062209424101e-05
-6.0111551001047e-05
-2.17657473104793e-05
-4.01185783213116e-05
-8.48994210544115e-06
-4.9184029434077e-05
-2.33263287023879e-05
-2.77061881623792e-05
3.76517962530902e-06
-3.00923826900725e-05
-1.11134865369847e-05
-1.78756524388467e-05
-3.42210219153918e-05
-3.50466484756599e-05
-2.51669851413421e-05
-1.67661128416776e-05
-2.75634188258666e-05
-2.15374187067235e-05
-1.48514112637494e-05
-2.26840247664614e-05
-2.60361673247544e-05
-3.15218736699469e-05
-3.8584386095724e-05
-5.34875982424668e-05
-2.21988590026459e-05
-1.92885685045678e-05
-3.48198114163821e-05
-1.17348023369988e-05
-2.94540491121274e-05
-3.49631097503138e-05
-7.31478917518794e-06
-3.78012714270941e-05
-2.02506003693203e-05
-2.66169836837657e-05
-6.07779619787246e-05
-4.29663391011909e-05
-5.63397337718461e-05
-6.19156700684765e-06
-9.013562329869e-06
-4.78289035111034e-05
-2.38900274153057e-05
-9.59170884355006e-06
-1.49576662874682e-05
-2.71763119217443e-05
-4.31535835439582e-05
-3.36725815122131e-05
-4.05847366613879e-05
-2.09484765346142e-05
-1.16687667518296e-05
-4.12559187700622e-05
-1.95589583704428e-05
-4.07423272066826e-05
-5.66717613284184e-06
-2.9070043358142e-05
-3.48799963812788e-05
-4.52121085235618e-05
-2.34318658779949e-05
-5.3697420100268e-05
-4.6678859929869e-05
-4.28168354785272e-05
-2.66820281847518e-05
-3.08655385921507e-05
-1.77078485207592e-05
-4.02072400369642e-05
-4.48785314529927e-05
-6.53411594713793e-06
-4.13560354676561e-05
-2.06639795819378e-05
-3.33053317003789e-05
-2.26639597445753e-05
-2.16235015850393e-05
-5.21589847486899e-05
-1.87744887571425e-05
-1.45312930735371e-05
-5.89900705745481e-06
-3.85185800986577e-05
-4.98435698364394e-05
-2.06585910500764e-05
-2.78129654860447e-05
-4.8202371143742e-05
-9.90080477325724e-06
-3.25679529733915e-05
-7.15231359625939e-06
-3.29781802894538e-05
-1.88826163105158e-05
3.99164866707814e-06
-2.69587949072549e-05
-4.66281286458684e-05
-1.71396441613261e-05
-3.17224924833536e-05
-3.52023108401098e-05
-2.59692793327698e-05
-4.02539656445413e-05
-4.41400285775899e-05
-4.92184360549675e-05
-5.87197295388635e-05
-2.64071839720315e-05
-1.59178969976305e-05
-2.57071787255664e-05
4.72549513595097e-07
-2.621405789643e-05
-1.98068091064989e-05
3.65720406793566e-06
6.77037420663553e-08
-3.44160766373173e-06
-2.68430653072744e-05
-3.20875850957498e-05
-3.73163411800277e-05
-3.4496026681123e-05
-8.89083690974178e-06
-5.14641672285491e-05
-5.52497158351569e-05
-5.52519189322977e-05
1.28622763807326e-05
1.2147873622627e-06
-2.34270821472671e-05
-5.31683474038286e-05
-3.88592217770518e-05
-2.00084131507334e-05
-3.85234579469547e-05
-1.12805324914043e-05
-3.89001318699592e-05
-5.29330665645227e-05
-2.2232807485114e-05
-2.90021101740059e-05
-8.25851403687336e-06
1.80478661573768e-06
-6.17256638650785e-05
-3.28219667463478e-05
-1.72197781425923e-05
-5.10894143678928e-05
-1.81941203232705e-05
-6.36698846625936e-05
-2.25813614866677e-05
-2.1000925530758e-05
-3.98516227648006e-05
-4.06143102583432e-05
-3.40387834651293e-05
-1.94417528675398e-05
-5.50773673998315e-05
-1.2560935488509e-05
-1.96123113666668e-05
-4.21009102728557e-05
-2.66234614198433e-05
-1.12655281665827e-05
-5.44461896279926e-05
-2.00870076590725e-05
-4.83988333264752e-05
-3.03750753604322e-06
-3.2458885809066e-05
-4.73882949234988e-05
-1.29081646501798e-05
-1.43661821031957e-05
-2.01391106819698e-05
-3.4247513300925e-05
3.16158847467817e-06
-2.94754866476923e-05
-3.35685746139056e-05
-2.89344576818104e-05
-2.4868556544866e-05
-4.00202047306225e-05
-1.54767242576015e-05
-2.57267743645483e-05
-1.70313299601669e-05
-7.85606820694318e-06
-5.55066967739613e-05
-4.26862555791529e-05
-7.71390037404643e-07
-2.69638060399098e-05
-2.00040476418838e-05
-5.20460852199993e-05
-2.7211703923461e-05
-5.87820531456776e-05
-1.7736949836472e-05
-1.53257309295207e-05
-3.68197578492876e-05
-3.47897851554405e-05
-1.88974127013626e-05
-5.90774856280288e-05
-2.02785931776432e-05
-6.27464546713196e-05
-5.40716089810204e-05
-2.16279991202071e-05
5.58910111661222e-06
-4.09789400240232e-05
-1.62978984185357e-05
-5.34543069441393e-05
3.46686250880323e-06
-3.98467194714037e-05
-2.08330259951803e-05
-6.52990438182979e-06
-6.19197191144656e-05
-1.57011963893832e-05
-7.98575280221045e-05
-3.91358634874783e-05
-3.99745987360292e-05
-3.45081848584006e-05
-1.06224016954076e-05
1.00529691357684e-05
-3.15366119661134e-06
-1.22184593509245e-05
-6.26697023867545e-05
-4.69616783262258e-05
-1.45017899871302e-05
-1.86770620174582e-05
-2.01387167269439e-05
-6.30767087345667e-05
-7.03956364190313e-06
-3.44454704182576e-05
-3.83012037744849e-05
-4.48016435457499e-05
-4.32161107320382e-05
-9.47812027764838e-06
-1.0903699318805e-05
-3.00191858315874e-05
-2.50167581428105e-05
-1.87050092308001e-05
-1.344699571933e-05
-2.52113206231956e-05
-2.92178062560294e-05
-1.76085055955092e-05
-1.96541575220364e-05
-2.65409079141255e-05
-2.48367317993566e-05
-1.2411472137412e-05
-7.29961335704334e-06
-2.86743819209739e-05
-4.18535964564805e-05
-1.61743781006905e-05
-1.58593888668129e-05
-2.75361080778626e-05
-1.37046427451846e-05
-3.96305334473521e-05
-1.3208833754902e-05
-1.12425856600392e-05
-3.22781055672331e-05
-2.04390401326487e-05
-5.24501522403578e-06
-2.57988520726626e-05
-5.29674235740758e-05
-4.3966971012892e-05
-1.00149556456081e-05
-4.80085472481587e-05
-2.33078753270782e-05
-4.18992179248441e-05
-2.00792973231619e-05
-3.15508981183367e-05
-5.298473582593e-05
-3.77913564490906e-05
-3.48498181254898e-05
-5.02458302967737e-05
-4.10052392988495e-05
-1.13885427281403e-05
-4.4613654364765e-05
-6.14525597869891e-06
-3.40377924666904e-05
-3.13403034612742e-05
-1.69731104262059e-05
-2.35496966033502e-05
-3.57114381228122e-05
-2.1770015354923e-05
-2.1272872624531e-05
-2.91498703017788e-05
-4.63324447690791e-05
-4.78825445081523e-05
-2.53214604324903e-05
-2.85512356225814e-05
-2.19005447142102e-05
-2.3551346837094e-05
-1.56316032619094e-05
-4.94944182885705e-05
-2.70353540300564e-05
-9.41553150339197e-06
-3.16873251663024e-05
-2.76944835950701e-05
-1.43451408782822e-05
-1.7622711461143e-05
-4.90111247030933e-05
-3.52573391219589e-05
-6.55375995336615e-05
-3.49182048816479e-05
-1.86522146096966e-05
-1.14101021124283e-05
-2.75086890380504e-05
-3.64334724702059e-05
-3.24518974411331e-05
-4.31870518008635e-05
-5.68546451509333e-05
-2.4731374714828e-05
-9.47837397473921e-06
-4.2312370056893e-05
-4.28039061054392e-05
-3.19133870778395e-05
-2.54258368385514e-05
-4.05969145418808e-05
-2.2964769385142e-05
-3.65088763986177e-05
-2.28279238250916e-05
-3.85121073676907e-05
-6.05170646130323e-06
-2.88308839336274e-05
-2.69537780155845e-05
-3.65965901594538e-05
-1.65297076063924e-05
1.92927763833809e-06
9.04175292589487e-06
-2.07288195925903e-05
-2.63161707325123e-05
-1.61754813418423e-05
-5.00522843318932e-05
-6.30567305958377e-05
-2.83257634486734e-05
-3.31055278241163e-05
-3.3664890404926e-05
-2.31637803613029e-05
-6.44743671317137e-05
-4.0322851509009e-05
-2.01955844401949e-05
-1.17113192995687e-05
-3.51708328549896e-05
-4.48559836413912e-05
-2.36721192507475e-05
5.33177174215193e-06
-3.79634412629252e-05
-2.71770509195454e-05
-1.88143623672056e-05
-4.34108527955593e-05
-4.77888064424628e-05
-8.85413534491581e-06
-4.31101262337968e-05
9.17552234002872e-07
9.88525268123473e-07
-4.94358340636528e-06
-3.99371889871647e-05
-2.52993839027319e-05
-3.11071743009657e-05
-2.72955686133902e-05
-4.46280053599666e-05
-3.00853102898132e-05
-1.25298269374496e-06
-2.04211050095438e-05
-1.94412225881607e-05
-2.24067891288596e-05
-3.99744112017712e-05
-6.48378138777733e-05
-5.53888876604198e-05
7.3333404339375e-07
-3.66424187330246e-05
-3.02718965072083e-05
-4.12840674390802e-05
-3.69711330888147e-05
6.21468130433678e-07
-2.51802238690678e-05
-2.80103594502877e-05
-5.27838164370861e-05
-1.15713955042899e-05
1.80854350797817e-05
-4.40380368757846e-05
-3.01789581072395e-05
-3.3651549049074e-05
-3.07743063053701e-05
-1.49371520615881e-05
8.42765801761742e-06
-4.10559660224506e-05
-2.07625026747479e-05
-4.51633576926426e-05
-2.74231106170774e-05
-3.10813859262804e-05
-2.48382073094598e-05
-3.11514790352727e-05
-3.06450513316572e-05
-6.02414603039548e-05
-2.42881553530288e-05
-2.07348318945332e-05
-1.04018547634409e-05
-3.19126967186003e-05
-1.80711827825792e-05
-1.58764547576673e-05
-7.76602417094468e-06
-1.70834498313107e-05
-4.27051462086291e-05
-5.07110586797356e-05
-2.71444628043556e-05
-4.72904541378349e-05
-2.49995200219389e-05
-2.69133565527538e-05
-3.31604834821336e-05
-2.43757579091361e-05
-4.32264229309617e-05
2.11968041908896e-06
-4.51195016996758e-05
-3.45638125246963e-05
-6.84814190186226e-06
-3.08304352994973e-05
-2.79054488342355e-05
-4.9824345723718e-05
-4.28196653224102e-05
-8.95786333940288e-06
-3.11368647514207e-05
-2.03488101042414e-05
-9.26143029911836e-06
-2.10450449001321e-05
-3.43122136864573e-06
-1.68233286740039e-07
-3.85327631540687e-05
-4.28018766999409e-05
-2.62257780902059e-05
-3.18134876254605e-05
-2.67942500643642e-05
5.54040910217382e-06
-9.29112188641558e-06
-4.15384286242576e-05
-4.18905897067946e-05
-1.76504867535633e-05
-1.99170398917458e-05
-4.28828695952295e-05
-3.2040545313016e-05
8.6538631262272e-06
-2.33492693813193e-05
-3.91127850389917e-05
-1.41272699140972e-05
-4.70384568020776e-05
-4.81343063583605e-05
-3.35928965106071e-05
5.76779113289668e-06
2.65117580225827e-05
7.7731875449821e-06
-4.86095455584266e-05
-2.64940845091337e-05
-1.77266100870723e-05
-2.99164046955506e-05
-1.04332484182046e-05
-2.87818578157842e-05
-3.49895009674266e-05
-3.48108738191068e-05
-4.00521317914613e-05
-7.21576606088518e-06
-3.25689252809796e-05
-2.0523061661924e-05
-5.77080870154726e-06
-1.43704988163908e-05
-2.8340148164939e-05
-6.42241558653381e-06
-1.6263216276755e-05
-3.46991233228161e-05
-1.26166595325449e-05
-2.97491123266777e-05
-1.13003249561233e-05
-3.68196413675303e-05
-4.37193868635976e-05
-3.66458730266547e-05
-3.84548220682134e-05
-7.23015091839803e-05
-2.56913017622017e-05
-6.61484175459512e-05
-2.5916789195975e-05
-3.31203344832154e-05
-2.1254656555943e-05
-5.49280270472516e-05
2.31085616719549e-05
-3.62866148680101e-05
-1.8303607689412e-05
-4.546694764286e-05
-2.21107092020818e-05
-6.07761815283407e-05
-1.86636330232685e-05
-8.58339730191912e-06
-1.59854368880312e-05
-2.14746132427039e-05
-2.16541068888083e-05
-3.62900357800602e-05
-3.32639350870638e-05
3.14645316520818e-06
-1.05815738006334e-05
-2.52273681388685e-05
-2.51364642547276e-05
3.17782812740574e-06
-4.75134445520933e-05
-3.60474081199903e-05
-4.82749255424605e-05
-2.60428066699101e-06
-1.06414193570346e-05
7.1300664209322e-06
-2.09427449578109e-05
-4.58417235433072e-05
-4.06392568770348e-05
-5.45711594030202e-05
-1.20513761430468e-05
-3.63792002630379e-05
-3.26220694082569e-05
-4.30651671175542e-05
-4.02769018713178e-05
-4.40731584889951e-05
2.77106971092375e-06
-3.40670526436644e-05
-1.3264794317258e-05
-1.52688922490816e-05
-2.3245682721159e-05
-4.4767613825389e-05
-3.23781341769154e-05
-1.82318139835892e-05
-1.84248138547596e-05
-1.68558501640533e-05
-3.63035649993224e-05
-2.88439394046351e-05
-4.1299488300135e-05
1.76092975810113e-06
-2.52002310318315e-05
-5.10060689206998e-05
-2.13734710440837e-05
-3.69083027849108e-05
-1.13438917846948e-05
-4.0845850464679e-05
-3.50772387123886e-05
-3.68129830034759e-05
-1.324280785825e-05
-2.53206076884876e-05
-4.07175254311763e-05
-4.75762131285105e-05
-2.60502623522129e-05
-3.86893667573007e-05
-3.89440164151604e-05
-2.47426005040026e-05
-1.06729586491101e-06
-1.7875042005954e-05
-2.14817614244317e-05
-3.92749180788395e-05
-2.52063523984141e-05
-2.54271051681692e-05
-2.31018860488457e-05
-1.34821719562209e-05
1.03887747808394e-06
-3.38142836988011e-05
-4.66042892859963e-06
-3.0980678354467e-05
-5.55710341137309e-05
-1.98767622731959e-05
-2.85203301281931e-05
-3.05617845423101e-05
-4.92455265091084e-05
-9.92520727300027e-06
-1.79192464283683e-06
-7.44913170927308e-06
-5.78570043622042e-05
-4.06874952453963e-05
-2.28654135662565e-05
-2.50777677025418e-05
-6.24492701647556e-05
-3.22743247807432e-05
-3.10872455085127e-05
-4.59990784674287e-05
-9.47080795294699e-06
-1.14003783474859e-05
-1.4808684813136e-05
-2.11570184332487e-05
6.16221945291022e-06
-4.4183081089171e-05
2.33139551035777e-06
-4.31963260089137e-05
-2.82477658743533e-05
-4.38924382470843e-05
-3.12415385771369e-05
-2.04726961578378e-05
-5.23557585324418e-05
-4.50782539224801e-05
-3.21902005804745e-05
-2.00832102750704e-05
-1.73328997286815e-05
-4.2696778285689e-05
-6.0743364291256e-05
-1.5032511125428e-05
-4.06659137140979e-05
-1.88182296442297e-05
-2.91793578678137e-05
-3.84365263318622e-05
-3.7547052837832e-05
5.60828893780506e-07
-9.04826031063164e-06
-1.85849313970196e-05
-3.99667981642979e-05
-3.10217591534176e-05
-3.60633537573974e-05
-2.79031176863437e-05
-2.3435381208814e-05
-3.84122744842702e-05
-2.43904150334678e-05
-2.6472503065138e-05
-1.56375228828757e-05
-3.11829445529193e-05
-2.37738931436061e-05
-5.51919911171142e-05
-1.77729119562765e-05
-1.4525664099611e-05
-4.0041666881885e-05
-5.79368978063283e-06
-4.80132498308019e-05
-3.20447427702578e-05
-2.15357325102359e-05
-2.61522277439295e-05
-3.85062429451102e-05
-2.11595102817312e-05
-3.97148912194226e-05
-8.96109197187265e-06
-4.01570010727792e-05
-3.15114936358416e-05
-2.58558436011993e-05
-2.05270962578113e-05
-5.82339895190523e-05
-3.77818075563193e-05
-1.25337859273514e-05
-2.68711863568185e-05
-2.73002778318196e-05
-3.95131313339897e-05
-1.83055299792175e-05
1.09514847505143e-05
-2.77221565455934e-05
-2.82858083861308e-05
-1.58551084788992e-05
-2.90597994571914e-05
-5.86919827804905e-05
-3.67367990775279e-06
-3.89745613479684e-06
-1.69346366913579e-05
-2.74696187414181e-05
-3.1326902221966e-05
3.14322897053261e-06
-7.7199119098529e-06
-1.08274025494807e-05
-3.41395352646533e-05
-1.94535192741839e-05
-5.94141252696741e-05
-5.32069129932883e-05
-3.20770376287234e-05
-1.91905793256361e-05
-3.97363588842802e-05
-5.21642515312685e-05
-1.80345089224198e-05
-5.71286446550934e-05
-1.77689044536267e-05
-3.26450040375217e-05
-5.72153123249726e-05
-1.37534742732033e-05
-3.57036177642888e-05
-3.32642772690965e-05
-5.12852323208268e-05
-2.81479327178638e-05
-3.35035826729282e-05
-1.7445390302626e-05
-9.0174941580286e-06
-4.2957881041375e-05
-3.13209506156236e-05
-1.24499983803425e-05
-3.33952632983937e-05
-3.31986981067953e-05
-1.18630851294809e-05
-1.96485464044099e-05
-1.31207834949254e-05
-2.58375054385429e-05
-7.07625319224206e-06
-3.30007236985319e-05
-5.06014235305373e-05
-2.93808006325488e-05
-2.32046298856756e-05
-3.97155848003184e-05
-3.13704848701868e-05
-3.74939555159203e-05
-3.44582230621068e-06
-2.66712683233506e-05
-4.58569494311373e-05
-2.60740710562957e-05
-2.22984957459777e-05
-2.94877210289701e-05
-3.92337699825834e-05
-1.4351207501475e-06
-1.52709648017613e-05
-5.55442908667737e-05
-5.54399024473533e-05
-5.28367801641145e-05
9.11257902478855e-07
-1.49563394051184e-05
-1.87348143620524e-05
-8.14881309141969e-06
-1.51701290993506e-05
-3.53421151204433e-05
-1.16781750367372e-05
-2.86435553245888e-05
-4.15252330952114e-05
-2.11184513845069e-05
-5.27153391528757e-05
-2.75886013952733e-05
-9.14031110905605e-06
-4.77046467980755e-05
-1.67008770977441e-05
-3.88067067159045e-05
-4.85971016059653e-05
-3.16843899844577e-05
-9.20179986819687e-06
-1.82206208093884e-05
-9.4620878245361e-07
-2.91888372410098e-05
-2.71316914468641e-05
-4.81691695736576e-05
-3.00749413681392e-05
-2.92413115246568e-05
-3.86282706456566e-05
-3.40838787637751e-05
-4.13741720260216e-05
-2.2181897559371e-05
-2.62272368893504e-05
-1.66946686300465e-05
-2.89815569810291e-05
-2.24453324781934e-05
-4.67992241351916e-05
-2.58723959350316e-05
-2.63714642053641e-05
-1.82732059142701e-05
-1.83894224026555e-05
-2.37482743793196e-05
-2.13727992585382e-05
-3.6369871453113e-05
-2.66268224911513e-05
-4.15445458312967e-05
-4.49260117757308e-05
-2.49939077735066e-05
-1.54709669040544e-05
-2.93180452256902e-05
-4.43642826266249e-05
-2.29208339217519e-05
-4.5260379280201e-05
-3.94462658893144e-05
-1.90960469967604e-07
-1.42734364533241e-05
2.86090627363143e-06
-3.12792823907974e-05
-2.68067877430505e-05
-1.86035905946928e-05
-8.15400542094068e-07
-2.93887338591559e-05
-7.53387023695037e-05
-4.30246239867041e-05
4.12803478157936e-06
-2.29185710553407e-05
-3.70146972510689e-05
-8.12998151292335e-06
-4.93647547750623e-06
5.21626472685059e-08
-1.73182246380153e-05
-4.37806552490636e-05
-4.40564147004018e-05
-1.33596113252346e-05
3.71541723392014e-06
-2.47858642213135e-06
2.71549166455599e-05
-2.10488322602529e-06
-4.85682658758208e-05
-4.80164621874888e-05
-4.68479345126532e-05
-1.75523353969162e-05
-3.10885331081962e-05
-2.32365308241831e-05
-2.59686560008711e-05
-3.83407148313033e-05
-3.8309185661996e-05
-9.59012636853773e-06
-4.35297911143279e-05
-4.46518175474681e-05
-4.54546456136397e-05
2.81017861390585e-07
-1.69831770983728e-05
-4.25834975661264e-05
-2.73212342527022e-05
-4.99640176527287e-05
-3.61970817812849e-06
-3.59863780320473e-05
-4.90096875900647e-05
-2.03982889626181e-05
-4.39809533205876e-05
-1.74986209294726e-05
-3.36387042913389e-06
-5.24925739333424e-05
-1.54922794756697e-05
-3.03514792829318e-05
-2.53693804359494e-05
3.37480611313018e-06
-2.59894573908688e-05
-3.42481033856568e-05
-3.0613708464182e-05
2.83005681855616e-06
-8.54034122706559e-06
-1.84015373606639e-05
-5.39257306618043e-05
-1.96708403167416e-05
-4.11438637095411e-05
-3.63087977079387e-05
-2.15899419559983e-05
-4.50566766130867e-05
8.58725031710007e-07
-3.16878154242563e-05
-2.89313287476049e-05
-1.11752668730807e-05
-5.60527196230944e-05
-3.74613698468075e-05
-3.90486286477072e-05
-3.6569379009189e-05
-4.14411591158371e-06
-3.17195948169454e-05
-3.53983379105729e-05
-3.08276023615083e-06
-4.28565369299597e-05
-6.30266085602697e-05
-5.64683719920095e-05
-2.21454353981492e-05
-4.80668236252949e-05
-2.38699272683715e-05
-3.59670716946891e-05
-5.72682552465347e-05
-1.41203135269847e-05
-4.60935126849221e-05
-1.88425808099767e-05
-7.11914815472951e-07
-3.52892766042139e-05
-4.02492183137917e-05
-3.8462839685262e-05
-2.94642559613034e-05
-3.49046025054792e-05
-3.09356924090088e-05
-4.91698871703323e-05
-1.83367945645273e-05
-3.28045484014043e-05
-2.41865379886522e-05
-2.4168614850625e-05
-5.03448323826435e-05
-4.44329412088482e-05
-4.5657224366036e-05
-4.47918719559868e-05
7.69219738344324e-07
-4.23336210333793e-05
-3.52559125585747e-05
-4.87330883933071e-05
-5.10800078755914e-05
-2.27651355841822e-05
-7.82559878972982e-06
-4.61185392936587e-05
-4.86528980483724e-05
-9.06417890999288e-06
-5.60286297997878e-05
-9.76481212528397e-06
-3.09504357503877e-05
-1.43368354570021e-05
-8.78844985380088e-06
-4.08733621130602e-05
-2.0640631362303e-05
-1.62726449061125e-05
-2.28669125457198e-05
-4.88080837751931e-05
-3.0994058091049e-05
5.89020258575382e-06
-3.03610643384638e-05
-3.20658340263504e-05
1.03858698852822e-06
-2.44642063512291e-05
-1.85229049353524e-05
1.02554505477956e-05
-3.1129061963007e-07
-2.93465652013895e-05
-1.2527750865096e-05
-3.44959163715649e-05
-1.95600519862545e-05
-2.12476982726635e-05
-1.32757716988822e-05
-4.4637368110245e-05
-1.47173232163351e-05
-4.67370681968169e-05
-3.53382591868368e-05
-1.92884161702731e-05
-3.69821194750695e-05
-2.40546536563167e-05
-3.90886306187687e-05
7.40687841397973e-06
-2.82378879020108e-05
-1.98281680987078e-05
-6.42441052868283e-05
-3.18372709064617e-05
-4.78305311379208e-05
-3.29393388336252e-05
-2.17117793380829e-05
-3.90319628135005e-05
-4.33598297946921e-05
-8.67370728507937e-06
-1.43406176254645e-05
-3.18762044579532e-05
-2.93561949959059e-05
-2.14610793596207e-05
-4.06240307080767e-05
-1.59610457233571e-05
-3.10151029792951e-05
-3.43496508982674e-05
-3.1558104699515e-05
-7.92313331190195e-06
-4.02481605791895e-05
-4.24630676973312e-05
-1.33654874804608e-05
-5.97239849008913e-05
-5.29464563565278e-05
-7.44451382204876e-07
-3.4539324192498e-05
-1.37755806790303e-05
-5.90253247272334e-06
-4.03549771959565e-05
-1.02034289929403e-06
-4.18437941000355e-05
-2.64025061554297e-05
-1.44760691525119e-05
-3.93893744688613e-05
-2.58196061585423e-05
-3.75642026211459e-05
-2.427490694866e-05
-2.93972479215641e-05
-4.30463173462336e-05
-5.8637941020908e-05
-3.84384663558649e-05
-2.66996746008149e-05
5.76816072227266e-06
-4.32090385089764e-05
-6.64312557215963e-06
-4.32921310137694e-05
-3.65652393009002e-05
-4.30006121243428e-05
-4.43757061719479e-05
-4.23591867646624e-05
-3.15518933908679e-05
-5.46238003479617e-05
-7.12869571130006e-06
-5.0499068253862e-05
-2.11585966280132e-05
-3.49708102474627e-05
-4.69383883485683e-05
-7.14227876547258e-06
-4.31140741496369e-05
-4.90314083071547e-05
-2.18474246667293e-05
-1.17102464378679e-05
-1.39590758310604e-05
-2.60970755128117e-05
-5.1436625879821e-05
-2.50812048269796e-05
-1.80450830576436e-05
-6.05596867976131e-05
-2.93128321663165e-05
-4.83123266509308e-05
-5.05127029404362e-05
-2.77844472358165e-05
-6.73726023678147e-07
-4.14916978072249e-05
-1.87296991893918e-05
-2.65321476400383e-05
-1.96048321129131e-05
-1.4282324981969e-05
-5.86624942514427e-06
-2.38375162959178e-05
-1.89071404752845e-05
-4.42053974728162e-05
-2.82745757325299e-05
-5.09600373979725e-05
-1.72670948955333e-05
-1.2975754493226e-05
-2.4176488471792e-05
-3.19660582522237e-05
-2.27452329834758e-05
-7.40875278284759e-06
-3.02148749959639e-05
-1.54561351093619e-05
-2.92526217406221e-05
-3.29122646836388e-05
-3.89051851628703e-05
-2.62801130141636e-05
-3.49958506143127e-06
-2.10762815791558e-05
-4.14206992022192e-05
-2.86815993485477e-05
-4.23002232924836e-06
-3.30143875727497e-05
-1.8762468859792e-05
-4.51640912062075e-05
-1.89163892964317e-05
-5.8793529177538e-05
-1.50620513307604e-05
-6.41602899030966e-05
-2.85652987578058e-05
-5.35119123017901e-05
-3.83111661750372e-05
-3.75735616185472e-05
-5.9314073645073e-05
-1.49553252465958e-05
-3.71184763745167e-05
-3.3336446093818e-05
-3.02549763911389e-05
-2.6248512790744e-05
-4.45446248225239e-05
-1.31714464937228e-05
-5.47747414306409e-05
-2.79536956146857e-05
-4.56792525966002e-05
-1.61452388965005e-05
-4.22069542601487e-05
-1.70478465874688e-05
-9.91605512865016e-06
-3.45885064467222e-05
-2.03992918222363e-05
-2.75670905154498e-05
-5.19722082825101e-05
-3.7825216575784e-05
-5.65430778423524e-05
-3.56412185857364e-05
-9.07760335260019e-06
-2.15574798783114e-05
-2.7139143471158e-05
-2.72526264905922e-05
-2.46352879665995e-05
-3.76202010941079e-05
-2.10728894983469e-05
1.05964224039481e-05
-2.95719053354533e-05
-3.36395154173757e-05
-5.51588855502974e-05
-3.38747432774898e-05
-2.30230232435092e-05
-2.76274737865909e-05
-3.47382401341142e-05
-5.91324054806475e-05
-1.94977251740621e-05
-3.43557148226664e-05
-9.76955020665884e-06
-7.85527397940185e-06
-6.67471815576852e-06
-2.15706738926204e-05
-4.13620236147359e-05
1.23558150330532e-05
-5.30675206278276e-05
-3.42193126860993e-05
-5.13716568427104e-05
-1.9095248467555e-05
-1.17489268068527e-05
-1.85563128832653e-05
-7.96384144641321e-06
-3.34391279085541e-05
-1.92531777625529e-05
-3.5523611249082e-05
-1.79568635436784e-05
-2.74653031853851e-05
2.99916272498403e-06
7.21472123791529e-06
-3.94076927384639e-05
-1.51677934515819e-05
-3.26647212333564e-05
-4.08792408045733e-06
-1.99957712595302e-05
-6.72169628930382e-06
-3.16290828596532e-05
-1.97727072933421e-05
-3.12173083681358e-05
-1.67410353502422e-05
-2.99976615458014e-05
-3.33256568292044e-05
-1.14298580911573e-05
-3.05605978496986e-05
-2.57552588744433e-05
-5.12631199795665e-05
-2.30799159900063e-05
-2.02060142692186e-05
-5.12055401844533e-05
-2.6057642738668e-05
-3.70759423543682e-05
-4.8170123685918e-05
-2.33473166609134e-05
-1.94296349452487e-05
1.52568752138354e-07
-1.01119741268823e-05
-1.85031318692474e-05
8.7424685783886e-07
-2.24777601421872e-05
-5.39387385231813e-06
-2.64990499235402e-05
-1.6945767734052e-06
-2.59749002684333e-05
-1.89135641913174e-05
-1.68828405878601e-05
-5.00255057986309e-05
-2.98909299445207e-05
-1.76266166308888e-05
-3.10719763579499e-05
-3.23736965366194e-05
-5.20440307692436e-05
-3.16443260766183e-05
-2.60198263947344e-05
-3.93200918976889e-05
-4.0402569884883e-05
-3.74631137987643e-05
-5.20878151156844e-05
-1.54949509081469e-05
-3.3448598935501e-05
-4.04268005705243e-05
6.26083392056812e-06
-5.61081681203316e-05
-5.59603155942942e-05
-3.87092416663391e-05
-3.73618866529863e-05
-2.61705048572449e-06
-6.61941404053775e-06
-2.72453982591277e-05
-1.47917137184941e-05
-7.07417511376427e-06
-1.33364090809333e-05
-2.67442050491834e-05
-4.31485627316467e-05
-3.8102121330703e-05
-2.37355911424783e-05
-4.04750075579339e-05
-5.15668529476282e-05
-4.81957656197051e-05
-1.40681284685387e-05
-2.02566463540784e-05
-3.20849860130977e-05
-3.35423058339093e-05
-1.94741368476383e-05
-1.52248910026546e-05
-1.76420139384599e-05
-6.18720414537452e-05
-2.66001126219301e-05
-8.63309714454074e-06
-5.02793142780332e-05
-4.74926680142703e-05
-2.95097264612041e-05
-4.43745551358302e-05
-2.73651483006326e-05
-4.10927222191064e-05
-3.86118689776231e-05
-2.4210144833501e-05
2.18596285246707e-06
-1.62304928722685e-05
-2.31009365012043e-05
-1.95228647650435e-05
-2.73422423445691e-05
-1.51755237338369e-05
-2.39603223038874e-05
-7.9091064234724e-06
-4.45359765200177e-05
-2.62643292029821e-05
-2.60968732554542e-05
-5.94705104770806e-05
-4.57410326116623e-05
-3.2132785035008e-05
-4.23658943823702e-05
-3.42893427292605e-05
-5.70596285792697e-06
-3.66400225164616e-05
-3.96826186228872e-05
-3.16708323420594e-05
-3.37434593786517e-05
-2.76916745537265e-05
-3.90289276136398e-05
-1.63833787785043e-05
-2.89038613596028e-05
-4.46574973105206e-05
-3.16735345811507e-05
-2.5725441254925e-05
-3.11447112524536e-05
-2.56961741449722e-06
-2.95057617222561e-05
-5.41408208889896e-05
-7.74545744656287e-06
-2.17435239324482e-05
-2.18195187252155e-05
-1.50669074662578e-05
-5.56736634493555e-05
-4.5909767334136e-05
-5.28199298438713e-06
-2.780676112351e-05
-3.50369735504031e-05
-4.56482436326493e-05
-2.40342017357098e-05
-2.33273316952717e-05
-2.11337723123013e-06
-2.34641356785291e-05
-3.36126807979059e-05
-2.38910448198684e-05
-1.10099717294707e-05
-3.6832182827687e-05
-3.91894578599131e-05
-3.35791348207983e-05
-2.54876929346744e-05
-2.04819808839633e-05
-2.90758631575698e-05
-1.8189221981977e-05
-5.4473439995077e-05
-3.46769117674713e-05
-4.70102532342588e-05
-2.73153356270933e-05
-2.53032838672703e-05
-6.61740624484581e-05
-4.1120251578154e-05
-2.69616884814853e-05
-4.31898467476571e-05
-9.32402307591509e-06
-4.05948152334698e-05
-2.38185373256969e-05
-8.64383966394942e-06
-3.9483003719261e-05
-2.98275654988475e-05
-5.22030293777373e-05
-3.84157981070689e-05
-5.69891057458939e-05
1.08732294975942e-05
-4.59121119991802e-05
-6.69931293045121e-06
-4.45138332982742e-05
-5.69913792474179e-05
-3.35633958357817e-05
-4.90794124093509e-05
4.38288634937233e-06
-5.91296609653121e-05
-5.01925907535842e-05
-1.87276887899362e-05
-4.22248073423478e-05
-1.64364308406444e-05
-2.81695911617419e-05
-1.12963440125907e-05
-3.47375312762052e-05
-3.02942641851488e-05
-2.21905038681761e-05
-1.93795624964783e-05
-2.72898954344718e-05
-3.4367853294566e-05
-3.19882187854526e-05
-2.80731518367921e-05
-3.5572808256831e-05
-3.73727445299218e-05
-3.1014981256987e-05
-6.68030252164097e-06
-2.36258481766641e-05
-3.92572361585537e-05
-4.40719240399178e-05
-2.49950492288284e-05
-2.19847727107992e-05
-2.34824011106416e-05
-5.2234649198624e-05
-3.11029566960517e-05
-2.58032435089411e-05
-2.40149066613909e-05
-3.83933578145174e-05
2.46940007135715e-06
-2.79895768039988e-05
-3.00962994071476e-05
-1.67707678656759e-05
-5.92230067386952e-06
-2.10944508586681e-05
-7.878624995778e-06
-3.13928051693293e-05
-4.19906061142682e-05
-4.24497578912369e-05
-4.08678303214979e-05
-4.06375046563568e-05
-4.49168278825259e-05
-1.88669010550508e-05
-6.30126502219631e-05
-2.23348014050024e-05
4.5988377623327e-06
-3.43547818241945e-05
-3.59544513502387e-05
-3.43316299928362e-05
-2.74241243272203e-05
-1.56185975165587e-05
-1.48495584684791e-05
-2.18539532124274e-05
-2.04725279359977e-06
-2.1671516447749e-05
-4.43244635939481e-05
-2.44206485324893e-05
-2.22494307143724e-05
-4.46188329953092e-05
-1.15653579143878e-05
-5.31771629243099e-05
-6.94130554209031e-05
-3.34911935896339e-05
-4.41552621821916e-05
-7.19376731468074e-06
-2.61372544497582e-05
-2.33455702414686e-05
-2.36159512864614e-05
-3.60892256267861e-05
-3.24289495921117e-05
-1.82567704639802e-05
-5.5340867313193e-05
-2.60095624931197e-05
-2.89199726376482e-05
-1.15822924057956e-05
7.67583589649409e-06
-4.14196053176881e-05
-6.48763894232324e-05
-1.12197050675902e-05
-2.63667512166686e-05
-2.39213638045785e-05
-3.30777646515847e-05
-1.20513499007146e-05
-3.94922390105488e-06
-1.06403536688841e-05
-4.49477609233537e-06
-4.31332282374681e-05
-3.4556945408562e-05
-1.47609351400531e-05
-1.26239935785066e-05
-2.09001117481323e-05
-4.67874608029809e-05
-3.78841619854477e-05
-4.30733838811806e-05
-3.65823188152217e-05
-5.34390247938706e-05
-1.26979220114846e-05
-3.53698392738391e-05
-2.58530419690196e-05
-3.73290093177519e-05
-1.76161901419323e-05
-2.95289750967814e-05
-2.41762520518192e-05
-3.21968428185148e-05
-3.68010028518945e-05
-1.50167427025247e-05
-2.6032401714987e-05
-8.06907297202581e-06
-2.71758752449547e-05
-4.56379740878157e-05
-2.65209429997855e-05
-3.15046530887693e-05
-2.49198335281741e-05
-5.7904103374592e-05
-5.23188411529062e-06
-1.69387125980395e-05
-6.95477179314552e-05
-3.60167795218292e-05
-3.92943864170046e-05
-2.67909188788604e-05
4.29441530791212e-06
-4.4077924676614e-05
-3.8233150015818e-05
-5.87015258483694e-05
-3.91061399756682e-05
-1.85638176203937e-05
-4.26186010622102e-05
-1.55504693530025e-05
-2.2671717882196e-05
-1.91883630665674e-05
-2.15455636916887e-05
-3.29481825345816e-05
-2.20015868595646e-05
-3.20922094374729e-05
-5.4680895201444e-05
-5.5691014710844e-05
-2.36376954892317e-05
-3.95023066479898e-05
-3.22586702643257e-05
-3.10634256295244e-05
-2.08341824148145e-05
-3.57503478689494e-05
-5.0455341502506e-05
-9.51051369631763e-06
-3.46242659427486e-05
-3.67753630888784e-05
-2.15058764440691e-05
-2.12815024499965e-05
-1.57764412446642e-05
-4.40844290028493e-05
-5.62446574962263e-05
-1.06749655476149e-07
-5.40485946701506e-05
-3.93338977811466e-05
-1.49818030177102e-05
-3.28674417110911e-05
-3.2378613311908e-05
-3.93147896416611e-05
-4.33302124517329e-05
-1.6575199103116e-05
-2.25626176181203e-05
-2.60564073984016e-05
-1.91909694400673e-05
-1.44418440134601e-05
-2.99150041972016e-05
-6.73025288967212e-05
-4.11394796580657e-05
-2.67349430825574e-05
4.57534486018485e-06
-4.32131077586481e-06
-3.21186589826678e-05
-4.36293782783187e-05
-2.90980176038705e-05
-4.50289402442859e-05
-5.17502023121904e-05
-3.43131948273466e-05
-4.20036525427654e-05
-1.91251079135848e-05
-3.06508920816611e-05
-2.93927212938004e-05
-3.11560125428376e-05
4.54332142042981e-07
-1.19001318448978e-05
-5.76838645076639e-05
-2.16173910510043e-05
-4.63008859424758e-06
-4.60880202452192e-05
-4.17634842508744e-05
-5.00522701028008e-05
-4.88896912736752e-05
-4.78281384856771e-06
-1.7628628967298e-05
-1.47676101287423e-05
-2.81472942121688e-05
-2.49899735323465e-05
-2.74280643443434e-05
-1.6779448174043e-05
-3.35873806492816e-05
-5.98488156528821e-05
-1.3713764689167e-05
-6.33302488264302e-05
-1.57758377297262e-05
-2.56754141700449e-05
2.75182572966561e-07
-5.23289475949175e-05
-1.04144888002901e-05
-1.85038121637938e-05
-4.46407594299512e-05
-1.06017527540061e-05
-1.93265973633844e-06
-1.55609764242801e-05
-2.43182446699766e-05
-3.64240422146439e-05
-1.49348969283204e-05
-1.64381721117639e-05
-3.26556670388569e-05
-4.78283100068298e-05
-3.87320860668714e-05
-1.86301855507673e-05
-4.52058323980636e-06
-3.30513101512477e-05
-4.50364570326091e-05
-1.80670101670548e-05
-8.17405087734565e-06
4.40855390059342e-06
-2.84699249268451e-05
-1.01526897686234e-05
-5.31298930853634e-05
-2.19808743583605e-05
-7.33981327982346e-06
-3.61246919314377e-05
-5.86212647728391e-05
-6.15937137209227e-05
-3.01233015696119e-05
-2.46882997965134e-05
-1.02607700747279e-05
-3.46048003726111e-05
-3.32203095403645e-05
-7.88852217559507e-06
-3.93658611284614e-05
-2.09153236622328e-05
-1.38470828752289e-05
-4.04473506757736e-05
-4.30245288556385e-05
-3.81096401656419e-05
-3.32101327824551e-05
-2.18085039829417e-05
-2.83625306767355e-05
-4.85075546821647e-05
-4.16914235655501e-05
-5.54429957585402e-05
-1.45324014132101e-05
-5.2103351819218e-05
-3.45125617365628e-05
-4.98742196355574e-05
-3.8954964482707e-05
-1.66514329618545e-05
-5.3908806606774e-06
-3.22808203577878e-05
-6.05692686714534e-06
-1.94561816565464e-05
-3.77177675144876e-05
-5.15866702445875e-05
-1.96616522627061e-05
-3.93996244704132e-05
-4.85483445089216e-05
-3.69366959240333e-05
6.64750705318661e-08
-1.39576724937333e-05
-9.12868294529236e-06
-3.13479799592676e-05
-2.12955341917714e-05
-3.50951949067653e-05
-5.64595406529646e-06
-3.53452632970739e-05
-1.25396187213972e-05
-3.66544784992511e-05
-3.75511796525641e-05
-5.33745176182101e-05
-2.65321339603127e-05
-4.59722714485832e-05
-6.21946331463752e-06
-3.46590265520303e-05
-4.95693365892719e-06
-4.07635666083443e-05
-1.78610049504643e-05
-2.65651953264253e-05
-2.14694652028147e-05
-3.05324023575889e-05
-1.6868799983664e-05
-5.11309945305289e-05
-2.83165350627915e-05
-9.41474227798073e-06
-4.88125761187559e-05
-2.84246933936903e-05
-3.71348499023559e-05
-5.6385978983552e-05
-4.38940955803587e-05
-4.43575952676533e-05
-4.51086799119642e-05
-1.20765552648814e-05
-2.02188026737553e-05
-2.29594724719349e-05
-2.88826908281796e-05
-2.55741278794843e-06
-1.42114363960232e-05
2.53486465204802e-06
-4.07749348754052e-05
-9.00270409012801e-06
-4.17525946873556e-05
-2.44509889391511e-05
-1.2949353075117e-05
-3.33609596220135e-05
-4.37015441668755e-05
-3.21121684661926e-05
-5.03843459405463e-05
-5.43974662292523e-05
-4.96171080097015e-05
-4.73833625271388e-06
-5.06963131572492e-05
-1.12987625693117e-05
-2.40095488459044e-05
-4.64024566493492e-05
-2.51591344743844e-05
-5.1502311941156e-05
-3.88913235779616e-05
-8.08350106374111e-06
-3.94558558553926e-05
-2.46734123420981e-05
-2.65294382278411e-05
2.85514616418811e-05
-2.71980401205083e-05
-1.49681278637725e-05
-1.4729923261711e-05
-1.93441472111021e-05
-3.36192300430145e-05
-2.85312206852466e-05
-2.20813843339441e-05
-5.48675692721052e-05
-1.64397526223335e-05
-3.42343136550786e-05
-3.79023704639049e-05
-4.6790242426728e-05
-6.57327114666306e-06
-1.87970466629643e-05
-2.57192386416653e-05
-2.66900866821631e-05
-5.61719244360212e-05
-4.7521332487799e-05
-1.9864807163719e-05
-2.28914797477233e-05
-4.1589485378634e-05
-4.76004662394392e-05
-3.25694482981962e-06
-3.35315044100137e-05
1.25823404131139e-06
-4.9404705909111e-05
-3.57663295657516e-05
-1.44965345721694e-05
-2.21263896638495e-05
-8.42138979289256e-06
-1.99935747235387e-05
-1.53652662258784e-05
-7.84186817522993e-06
-5.39733277071056e-05
-3.89170156231692e-05
7.53646658041158e-06
-5.71484376662029e-06
-2.62605012085753e-05
-2.39259406673394e-05
-3.30035996696108e-05
-3.69998065300721e-05
-4.52975425093317e-05
-2.86606092104656e-05
-2.7685636839166e-05
-7.41595670989762e-05
-4.11671487507493e-05
-1.83294714419148e-05
-3.6869169654367e-05
-2.18336691984295e-05
-5.24435488914994e-05
-5.98045944308185e-06
-9.65648964491612e-06
4.90393375523771e-06
-5.10189559966957e-05
-1.4975082499473e-05
-4.25625202163086e-05
-1.33491114701425e-05
-7.64944158896394e-06
-1.9606255190022e-06
-2.31022605931814e-05
-2.02165510074349e-05
-4.50090784976555e-05
1.26517230781418e-05
-2.62729952403491e-05
-3.93689779816194e-05
-4.46685531231589e-05
2.83434908630317e-06
-3.68996730601009e-05
-2.8470247471782e-05
-2.97934927793511e-05
-3.04605763504645e-05
-3.98085518282311e-05
-3.95168880307845e-05
-4.07606667731015e-06
-2.87323116539936e-05
-3.94796687964964e-05
-3.26405306931577e-05
-1.30328039581159e-05
-1.54836840369585e-05
-3.32151972502271e-05
-4.10965034598531e-05
-1.81884018492664e-05
-6.88806931878793e-05
-3.76728572144965e-05
-2.52310541403308e-05
7.56029710126318e-06
-2.28261652182664e-05
-4.05899538233858e-05
-3.53153071759292e-05
-4.39767844118661e-05
-2.27485155126451e-05
-4.00559192056956e-05
-5.36875159595254e-05
-2.67374712667624e-05
-1.29572155570948e-05
-5.09219534270351e-05
-2.58789258705644e-05
-1.80887498380893e-05
-5.61383823009029e-05
-4.35259487560735e-05
-1.8361889004305e-05
-1.89009242121319e-05
-7.38115552760453e-06
-3.60273845950091e-05
-2.85587730707673e-05
-1.84817960140085e-05
-2.95489323074306e-05
-3.05151467053065e-05
-4.86013573118539e-05
-1.1879468327392e-05
-2.32136106367499e-05
-6.75575118919563e-06
8.02998034325298e-06
-6.81369225550987e-05
-3.39566698447131e-05
-3.39613719960844e-05
-3.65976599639176e-05
-5.80336226816171e-05
-4.93183790418062e-05
-2.42451452844197e-05
-3.67384991613464e-05
-3.33106053258916e-05
-4.39715932978006e-05
-4.19097908657105e-05
-4.21202711199491e-05
-1.72989345422163e-05
-2.03713813717676e-05
-1.76182455822771e-05
-4.27239071575773e-05
-5.28828819314653e-05
-2.11433471364633e-05
-3.70632360618049e-05
-2.68524893496897e-05
-4.62473302873004e-05
-1.40452941975118e-05
-4.05493867284897e-07
-3.33206102772417e-06
-8.36653114751024e-06
-5.60255050558785e-05
8.75605808569038e-06
-6.90037364211963e-05
-4.58724020012545e-05
-4.07113644727853e-05
-3.58431038537881e-05
-9.86629890810876e-06
-3.49091643691508e-06
-4.97261427985377e-05
-3.05524753646467e-05
-2.37528320802277e-05
-4.13656944681334e-05
-3.5375735672834e-05
-2.75078435185684e-05
-1.10503924904124e-05
-2.88612679510572e-05
-1.71736305920858e-05
-3.3676703631079e-05
-2.5426681392466e-05
-3.90289399314296e-05
-5.01600648311643e-05
-1.0867939788923e-06
-1.73275778251947e-05
-4.73931886720016e-05
-2.91300837737757e-05
-2.47281810444893e-05
-4.09987105289979e-05
-6.31601611431728e-05
-3.12786916867531e-05
-6.56885812987067e-05
-5.08080174749433e-05
-5.37605896177847e-05
-2.54827335302858e-05
-1.95158238485597e-05
-1.7160628094786e-05
-2.3328632469977e-06
-2.72024969012612e-05
-4.83373846135948e-05
-3.14089117796694e-05
-3.51087111047538e-05
-2.19701105268919e-05
-1.30918977406841e-05
-3.36493349513748e-05
-2.69243547242575e-05
-4.42559299208797e-05
-4.04214652123565e-05
-2.88198806081176e-05
-2.36917632081205e-05
-2.97704191091518e-05
-5.15804656315716e-05
-1.8824539063157e-05
-2.83031758267254e-05
-3.50916457215115e-05
-3.98597267764758e-05
-5.16435040060804e-05
-4.6466536134764e-05
-2.54832163583312e-05
-2.24359200204737e-05
-3.12091265856186e-05
-6.78445203916421e-05
-2.38159833757714e-05
-1.15941476003373e-05
-3.7794188347817e-05
-3.09559317179847e-05
-3.12872989300894e-05
-2.82019043266306e-05
-3.09079492585689e-05
-1.71026125833281e-05
-2.29002400996827e-05
-5.17214111044885e-06
-2.79751762639379e-05
-2.82544015853174e-05
-2.82841831076126e-05
-3.64385029333018e-05
-1.15297612206501e-05
-1.83282701628346e-05
-4.02236728561307e-05
-2.42646627562032e-05
-5.99353796946702e-06
-5.80477768925857e-05
-1.0834104471052e-05
-2.72643781184724e-06
-1.63275935792672e-05
-3.16383968927735e-05
-1.13383884865842e-05
-3.01785827351875e-05
-4.10415803722615e-05
-3.30979862310013e-05
-8.49596905721324e-06
-1.43122521969712e-05
-5.8126038919732e-05
-3.40278490673417e-05
-1.29553196616257e-05
-4.09362698810091e-05
-4.04162651865317e-05
-3.05478015841458e-05
-6.15404264822711e-05
-6.2784520400775e-06
-2.50007254314518e-05
-3.81021187530658e-05
-3.8409438974705e-05
-5.75316856800646e-05
-4.48408711571232e-05
-2.8019159417403e-05
-1.06775704485298e-05
-2.64312903730535e-05
-2.8974614195019e-05
-3.85563365825358e-05
-2.3627917898406e-05
-1.23474301059443e-05
-1.41181226959517e-05
-3.72802133951453e-05
-5.27014020039625e-05
-9.28273885974503e-07
-4.14520829177573e-05
1.59476738675736e-06
-3.0195385044682e-05
-2.90361985726233e-05
-3.93186521720717e-05
-2.85027210871531e-06
-1.3829848543653e-05
-4.65166704252534e-05
-5.36434853486641e-05
-1.53783695995227e-05
-8.45360197371245e-06
-2.4855100438e-05
-5.37903318215843e-06
-3.50413362433642e-05
-3.85651388090194e-05
-4.19839571254974e-05
-3.76101703979355e-05
-3.03698422582424e-05
-3.6121035952151e-05
-4.06012900091372e-05
-1.73671445423578e-05
-1.85537522324911e-05
-4.26020923935112e-05
-1.66926533551437e-05
-4.51104567511772e-05
-3.10533555735476e-05
-2.69434930624167e-05
-3.01207367795194e-05
-2.58752833794553e-05
-3.70745487401779e-05
-1.61860880431182e-07
-3.47487307017815e-05
-2.60936421850072e-05
-1.7534760339438e-05
-4.11995671500016e-05
-5.68349559087688e-05
-4.99218511601668e-06
-7.24808350406356e-06
-1.40215126616558e-05
-3.29263922573788e-05
-2.26397552902799e-05
3.48521105224931e-06
-3.1783022613381e-05
-1.49639990165147e-05
-3.55123574697726e-05
-5.57649753482595e-06
-1.44948786448937e-05
-2.47020452071939e-05
-2.6870265562466e-05
-2.00275426461326e-05
-3.71191144728319e-05
8.79736415626409e-06
-1.26147194631526e-05
-5.10613280708375e-05
-1.16207733306866e-05
-4.01416367192156e-05
-2.57622209695739e-05
-1.72275775384499e-05
-3.33388474359524e-05
-3.12173188733845e-05
-2.85954319692606e-05
-2.65880377468704e-05
-3.23065569861093e-05
-3.01690030566719e-05
-3.27860437864654e-05
-2.58541493717367e-05
-2.78562498279229e-05
-3.28194079575712e-06
4.25279068558274e-06
-7.42589412510653e-06
-1.83878869971489e-05
-1.17659981913174e-05
-2.96215112076866e-05
-4.23430802435493e-05
-3.37341747303645e-05
-2.4345937469735e-05
1.42944026641031e-05
-3.65162811392727e-05
-5.07419423054539e-05
-3.87618855135936e-05
-1.65752789343974e-05
-3.25318906139052e-05
-2.40265083943936e-05
-1.12873982313096e-05
-2.09971024110351e-05
-5.30257935293237e-05
-1.45462914765993e-05
-5.30876534295373e-05
-1.96879474054314e-05
-5.38481814155207e-05
-7.02891793765896e-05
-9.29127715973029e-06
-3.76884019882147e-05
-3.50682780941019e-05
-2.6322612587767e-05
-2.73630540711314e-05
-3.31697878623602e-05
-2.87302326350468e-05
-4.37159261823466e-05
-1.28712067911373e-05
-1.40302517319703e-05
-1.2683053934832e-05
-1.0137247618342e-05
-1.24881733393807e-05
-1.27589666656777e-05
-2.73236150316492e-05
-3.71564085323263e-05
-1.7625033143588e-05
-2.50459095844125e-05
-1.72605214232547e-05
-1.71751964661557e-05
-2.86578400502345e-05
-4.05447271173697e-05
-4.45022727918908e-05
-4.94451783840503e-06
-4.03325233189332e-05
-2.78278933853254e-05
-3.52660549686355e-05
-4.34125026136886e-05
-1.11986441972099e-05
-1.45844317056814e-05
2.04242714737474e-06
-1.88329914913025e-05
-2.89396603098653e-05
-4.83039575446171e-05
-2.07727677372065e-05
-4.39984390722946e-05
-3.37682387639088e-05
-2.18601961608309e-05
-2.30452817950726e-05
-3.9279271010885e-05
-1.21007823256582e-05
-4.60916145009192e-05
-5.57355259430183e-06
-1.38146650674772e-05
6.92961943378295e-07
-6.73895031724075e-05
-3.79911914797926e-05
-3.28009754901259e-05
-2.63613438602753e-05
-1.29142650660273e-05
-1.1111930798571e-05
-4.14688492912471e-05
-2.88222668680331e-05
-2.03065021988685e-05
-2.81944921213149e-05
-4.66434575405667e-05
-3.4103272022672e-05
-2.95482707370591e-05
-3.18560858267077e-05
-3.66776580266278e-06
-1.62464924517785e-05
-4.28435806400579e-05
-3.02198298073401e-08
-1.15611922495618e-06
-4.24029364987659e-05
-1.76504871829578e-05
-5.88447704210716e-06
-1.37676850283026e-05
-2.40507265382146e-05
-9.56789777248763e-06
-4.90696074845944e-05
-1.69118111551784e-05
-4.37696038268504e-05
-1.26905024073851e-05
-2.74950392314916e-05
-2.03497196416521e-05
-3.43685490505663e-05
-3.32801694759988e-05
-3.08763886907937e-05
-2.17508472982047e-05
-4.39181765233754e-05
-2.05843977632978e-05
-4.43337501664553e-05
-8.10592983136322e-05
-3.85390816374343e-05
-7.90807599675487e-05
-5.26585899067212e-05
-2.58527593418341e-05
-4.89173836436364e-05
-2.85941557906992e-05
-3.63112382583395e-05
-2.83821834655819e-05
-3.7273314749458e-05
-4.09056146466132e-05
-1.54459676055277e-05
-3.49750260502809e-05
-2.09244095730562e-05
-5.82367086506799e-05
-3.26138301347508e-05
-1.8281531752354e-05
7.71301375204567e-06
-5.62869231636318e-06
-5.01830606012249e-05
-4.00198099512202e-05
-5.80056960594972e-06
-2.79574181396554e-05
-7.77218178966492e-05
-5.72526416276734e-05
-1.99450657261272e-05
-4.10681004285551e-05
-3.6769875842007e-05
-4.5173393227438e-06
-2.59934115115955e-05
-1.00308339633055e-05
-1.972588495223e-05
-5.99107723809886e-05
-2.40931891447758e-05
-3.1316528451699e-05
1.06612252054653e-06
-1.51682737365042e-05
-4.11744311904034e-05
-2.64394193433838e-05
-3.02584179301702e-05
-4.00949949946503e-05
-3.56743633253208e-05
-2.37225666362536e-05
-2.76852874885113e-05
-7.13035474188222e-05
-4.59281752326456e-05
-4.67294621460611e-05
-3.93730098752648e-05
-3.18710081398163e-05
-4.07016893595067e-06
-2.12065964726703e-05
-6.65444495512783e-05
-3.08706211738004e-05
-2.29962672779884e-05
-1.94443967808943e-05
-1.94908167628784e-05
-5.48480121006266e-06
-3.02077866664069e-05
-3.91066229188718e-05
-4.03467123399211e-05
-3.55527494019708e-05
-5.3246519873893e-05
-3.84988892190299e-05
-1.79457353147599e-05
-5.89576141260507e-05
-4.16281767673593e-05
-2.75160292122363e-05
-3.45097388523504e-05
-2.3800101240224e-05
-2.34038354374426e-05
-2.81248719034278e-05
-2.43767594833225e-05
-1.58920159176685e-05
-3.84360987223656e-05
-3.94839181036122e-05
-2.93067983917877e-05
-3.53498921417923e-05
-8.68371207869725e-06
-4.04991893785907e-05
-3.05993870401153e-05
-2.72485294710571e-05
-1.14193721862673e-05
-7.65158355657236e-06
-4.16784820398786e-05
-5.8203529139567e-05
-3.61972699656165e-05
2.37103881669862e-05
-4.11448439879776e-05
-3.70612515341699e-05
-1.63155495827888e-05
-3.64350182829906e-05
-5.74808215284104e-05
-4.13005046807227e-05
-2.24462921475059e-05
3.26297946579828e-06
-1.94661855257529e-05
-4.28695444073244e-05
-3.77339355790332e-05
-4.69977536080498e-05
-2.21755040716355e-05
-1.40317679948017e-05
1.82556510284595e-05
-2.73676607104201e-05
-3.89773815757822e-05
-1.35607450667705e-05
-3.48939432127501e-05
-1.21490815575283e-05
-3.59365429755792e-05
-4.71281939519659e-05
-4.05096584631258e-05
-1.78700389754489e-05
1.5035292487458e-06
-1.82417271192043e-05
-5.01632347662872e-05
-4.34610308733589e-05
-3.31225875106283e-05
1.36940294655614e-05
-3.61780815426414e-05
-3.06399485401064e-05
2.57284840280076e-06
1.47844522162543e-07
-5.49015609997202e-06
-2.6202364941979e-05
-1.7327263032292e-05
-4.82646460886364e-05
-3.12428999033686e-05
-1.78515609898681e-05
-3.0329662488344e-05
-3.027729407917e-05
3.98925259319836e-06
-1.42741831388217e-05
-3.15011323161176e-05
-3.89955485639616e-05
-2.03245565453352e-05
-4.24966870975721e-05
-2.90130598621415e-05
-1.95552939565943e-05
-4.32365809479484e-05
-3.23115778260343e-05
-2.55096463605982e-05
-7.78128853823401e-05
-4.87068719899701e-06
-2.31634002134596e-05
6.11472449981267e-06
-6.23773177169404e-05
-2.37707821968763e-05
3.17964390939481e-06
-1.79673292938353e-05
-3.09595787338413e-05
-5.858492035998e-05
-3.07133436912521e-05
-2.52928886561592e-05
-1.55887458230199e-05
-1.53283722041409e-05
-1.4602000231652e-05
-3.40435037681905e-05
-1.39987306438221e-05
-1.16183025001757e-05
-5.40831344458829e-06
-2.10588647945642e-05
-4.157509144088e-05
-5.86556575121178e-05
-4.09827964647905e-05
-2.11355243053207e-05
-9.51461782460045e-06
-2.80418474356632e-05
-3.08955678127519e-05
-2.33645028904382e-05
-7.39485411857601e-05
-3.4663184340516e-05
1.22243904986804e-05
-2.73430167142902e-05
-4.65876339076512e-06
-2.49672693431822e-05
-2.96706854042507e-05
-2.27910774853661e-05
-9.02914822837024e-07
-3.84369146450119e-05
-2.91636804242789e-05
-1.98906606104694e-05
-9.6709911459505e-06
-3.3173071179088e-05
-7.79660709788118e-05
-4.00142197849006e-05
-4.63638775649584e-05
-3.99869057947391e-06
-1.36805138256002e-05
-5.24405000020773e-05
-3.51509466206748e-05
-3.81590112246965e-05
-1.80654621664947e-05
-2.21129619411984e-06
-1.85373737654496e-05
2.42517755367889e-06
-1.33574497160719e-05
-4.55944646906412e-06
-2.13575027090304e-05
-4.3304080653883e-05
-1.7480028674993e-05
-4.08359471797572e-05
-1.77100927905377e-05
-2.07807926125222e-07
-3.82635255805065e-05
-2.72791298000717e-05
-3.45814376708119e-05
-3.31620420406889e-05
-5.44483167419688e-05
-1.45396066231994e-05
-3.5668266342617e-05
-5.240734307079e-05
-1.94699781702776e-05
-3.19761608059261e-05
-3.85983486812933e-05
-5.08005861870747e-06
-3.73648262947523e-05
-4.88473445204051e-05
9.00985396870648e-06
-8.46562834947647e-06
-2.07034841822531e-05
-1.57399305901703e-05
-6.14499904544357e-05
-2.81232549988749e-05
-1.22952385548296e-05
-3.47917702099909e-05
-3.09979289578912e-05
-3.22000710846263e-05
-5.78467482840953e-05
-2.25484289619616e-05
-4.17864157448729e-05
-3.10803486925293e-05
-2.36715559286558e-05
-1.65784981373896e-05
-2.87779067576205e-05
-4.00033002128436e-05
-8.33933901784539e-06
-3.14257452935232e-05
-2.02566665054368e-05
-3.48588411625442e-05
-5.24160795697165e-05
-3.12074929127884e-05
-6.04095086669842e-06
-9.52582755124332e-06
-2.54484217665819e-05
-1.45837873728995e-05
-3.7401958010631e-05
-2.35084863970417e-05
-2.20558839161465e-06
-4.3404120326061e-05
-1.7384796591072e-05
-3.21398406347698e-05
-5.86699901270988e-05
-2.47494152436954e-05
3.00376032515177e-06
-3.91169494021658e-05
-1.96945696021757e-05
-3.73394400284373e-05
-4.84641790227694e-06
-1.84274322839933e-05
-3.67532677204735e-05
-3.99504927637679e-05
-3.20433811922641e-05
-1.70380174316867e-05
-2.53970890998341e-05
-3.60390942556067e-05
-3.37380786479896e-05
-3.28161218224128e-05
-3.69417616406915e-05
-1.60063712074494e-05
-1.92019683586993e-05
-3.22868932129104e-05
-4.63739698836861e-05
-3.15218976449059e-05
-2.78642132149086e-05
-6.56683048193896e-05
-2.53147708350455e-05
-4.34794260668807e-05
-3.28521642040729e-05
-1.83525911702423e-05
-1.72399052814116e-05
-2.5435091810178e-05
-2.40845478903922e-05
-1.5555447729278e-05
2.16841689078816e-06
-4.41414143530674e-05
-2.27881688593292e-05
-3.72945467304795e-06
-2.50414847849058e-05
-1.29716858184917e-05
-4.12842429788592e-05
-5.64340097884836e-06
-2.27953665156846e-05
-2.89723634292863e-05
-2.88420634405783e-05
-3.08411381355144e-05
1.29439808836552e-06
1.83770267924333e-06
-2.94556667564654e-05
-3.85725812342062e-05
-1.9786191001981e-05
-4.96216418283608e-05
-5.30787394675064e-05
-2.30700549859907e-05
-1.54699384235744e-05
-1.32894588858297e-05
-3.72799019851833e-05
-2.89914644183291e-05
-1.45782507417624e-06
-6.35777916968047e-06
-7.19199450276873e-06
-1.58708486446665e-05
-2.90636937691317e-05
-3.84044120270908e-05
-2.28484279385657e-05
-3.09230520318954e-05
-2.89531904306991e-05
-2.90843655064218e-05
-2.70536170986654e-05
-1.17767258747006e-05
-3.46065136736676e-05
-1.7905179535263e-05
-3.10000588700551e-05
-2.56766589554997e-05
-2.90806033438095e-05
-6.54379394122488e-06
-5.56196215110433e-05
-1.18261490116193e-05
-2.60161950212743e-05
-1.89414155459295e-05
-3.96867808337011e-05
-5.25320450535176e-06
-5.30634171903913e-05
-3.66163809396505e-05
-3.02481718260723e-05
-4.38568876878857e-05
-5.87269574617071e-05
-4.39872457217952e-05
-3.53537801226688e-05
-5.50987080391093e-05
1.52454246774447e-07
-2.4116658471584e-06
-1.51514535170294e-05
-3.37629452147243e-05
-6.77695912338735e-07
-3.34044641973676e-05
-2.73089578937303e-05
-2.74649085272049e-05
-2.48489566769567e-05
-3.46065880400165e-05
-4.54218179580813e-05
-2.74772700638544e-05
-4.99847060849708e-05
-4.14364740619223e-05
-3.4701288338415e-05
-3.43736264849992e-05
-3.31762907790585e-05
-2.31243633027684e-05
-1.5688651573117e-05
-6.04421093669434e-05
-1.22830969523207e-05
-1.28636302193713e-05
-2.37836457910637e-05
-1.88969700294299e-05
-7.65397705893037e-05
-2.59193978002988e-06
-9.56535907750847e-06
-2.18276448482922e-05
-2.57302652991487e-05
-1.20297771979615e-06
-9.95049933958547e-06
-8.59605457462453e-06
-3.95773212351954e-05
-1.93816892644219e-05
-1.44907306584447e-05
-2.09820040296801e-05
-4.91998797380616e-05
1.18730559338618e-07
-3.41636249788809e-05
-2.62340786750855e-05
-4.75634955023812e-06
-3.02559649373114e-05
-3.43204747055559e-05
-5.11337950575887e-05
-5.04800684892947e-05
-3.58260876230716e-05
-3.25390454489091e-05
-1.83396027354505e-05
-2.5568009025141e-05
-1.09549865019239e-05
-5.80716501638718e-05
-1.44539955842262e-05
-2.96193320215316e-05
-1.27102725323477e-05
-2.21703661914251e-05
-2.70546569196584e-05
-5.84038980456269e-05
-1.56362464005696e-05
5.88166234033827e-06
-4.17216229513326e-05
-2.07668408367098e-05
-2.72774303382997e-05
-2.85854268690771e-05
-2.24895080241683e-05
-3.96707741439386e-05
-5.47137321122117e-05
-2.4136622414569e-05
-3.44206552056969e-05
-8.44871575574434e-06
-1.66011209067192e-05
-1.97096620754926e-05
-3.31670520285598e-05
-3.52408549875421e-05
-2.74990196006964e-05
-3.89139647304629e-05
-3.84950775754461e-05
-2.54044359599441e-05
-4.49159217212298e-05
-4.29709910916004e-05
-3.2435634361704e-05
-2.47780910903636e-05
-4.6036920965536e-05
-4.54517032036224e-05
-5.40283324174832e-05
-2.40731532877284e-05
-1.53825851403232e-05
-2.19938996962935e-05
-3.02739556399924e-05
-1.64352185064641e-05
-2.49250917526188e-05
-1.97428079058264e-05
-4.7372049666953e-05
-4.11819801881868e-05
-5.07133061522238e-05
-5.86635877034699e-05
-1.72442965839533e-05
-2.05753367230807e-05
-3.29545090139609e-05
-4.38181833777362e-05
-3.82075142335249e-05
-4.15065600662935e-05
-3.72944608443271e-05
-1.61403611010978e-05
-1.01684530517815e-05
-3.73838069208037e-05
-3.35028955582376e-05
-2.72431919799467e-05
-1.62058441493522e-05
-1.38279696047601e-05
-1.85706344039125e-05
-4.88359359077485e-06
-2.52153819338234e-05
-4.19235125960244e-05
-2.87813958482578e-05
-3.61050155111989e-05
1.48095378474712e-06
-2.36945231348538e-05
-3.59467925890751e-06
-4.66361248344724e-05
-3.95322377197895e-05
-8.52061964987943e-06
-3.52437086410031e-05
-4.66043845356273e-05
-3.56773310782331e-05
-2.09372736245286e-05
-4.07258008104044e-05
-5.15548763350747e-05
2.18544006737208e-06
-1.26125298082241e-05
-2.67715198163413e-05
-1.95755602331753e-05
-3.64712759275173e-05
-3.00682958920599e-05
-2.45263841333343e-05
-2.46173845175982e-06
-2.53970104067539e-05
-1.48452172884636e-05
-4.77186245750677e-05
-1.43741654719289e-05
-3.67542964319167e-05
-4.09479631302233e-05
-1.40849862341403e-05
-2.89631903107811e-05
-3.25450140370063e-05
-7.48716704262735e-06
-3.96328041017606e-05
-1.01422906463758e-06
-3.98440265727559e-05
-4.7131554324242e-05
-3.87890003146359e-05
-3.54479967245767e-05
-2.03179187923479e-05
-3.1860543965734e-05
-3.54218575808937e-05
-3.40282761534084e-05
-4.49307266020869e-06
-2.93557786860434e-05
-3.67983463513534e-05
-1.54315638989036e-06
-2.36694000802303e-05
-2.32991276351978e-05
-7.26814892134771e-05
-1.85985374731655e-05
-5.76438971671038e-05
-4.73892194072107e-05
-3.08887412191763e-05
-3.1444727778385e-05
-4.56843692407921e-05
-4.19996032162766e-05
-4.62923766312019e-05
-4.30321377500004e-05
-2.6679640330603e-05
-2.47348766657779e-05
-4.78640191011457e-05
-4.16421126757162e-05
-2.38881927150428e-05
-8.02267944705407e-06
-3.32600872608938e-05
-6.16321266731828e-05
-4.9024809296344e-05
-1.75246801243409e-05
-3.97958804244996e-05
-2.71777851820361e-05
-1.43309441332144e-05
-3.92305670338591e-05
-3.41471765903535e-05
-2.5270367287004e-05
-2.26227832629437e-05
-3.46742887512566e-05
7.52793960153062e-06
-2.20961130850535e-05
-5.33736733639089e-05
-1.22640114646024e-05
-4.10938281262106e-05
-2.23691766587312e-05
-2.36399204554143e-05
-1.58990068249214e-05
-3.883547635949e-05
-3.71591994140253e-05
-2.53217765507213e-05
-7.23728116442753e-05
-2.36911659540501e-05
-5.0994158445108e-05
-2.89876528499022e-05
-1.65442763501721e-05
2.51851841376361e-06
-3.77138702969075e-05
-7.26017249361675e-05
-3.10387422158095e-05
-3.40962545590385e-05
-2.00027434508622e-05
-4.0647069569409e-05
-1.59076542572336e-06
-3.20439722747058e-05
-2.55181475175102e-06
-2.30153471020729e-05
-3.82605828721364e-05
3.70683646896519e-06
-3.09033987477486e-05
-3.55633607495121e-05
-2.27300444534651e-05
-3.45510315693872e-05
-9.88757920373333e-06
-1.90080981625564e-05
-1.23426183255174e-05
-5.71801716596499e-05
-5.75051273443388e-05
-2.71171390358049e-05
-4.88291360389902e-05
-4.09611636354541e-05
-2.92689641576742e-05
3.58966277192585e-06
-7.85141745104894e-06
-1.06602668692199e-05
-1.83947280053519e-05
-2.57563231859952e-05
-3.05612791710009e-05
-5.14484833198967e-06
-4.36668176863692e-06
-2.5897048362763e-05
-2.70695100025942e-05
-2.695804890946e-05
-5.56129579932539e-05
-3.8343848486986e-05
-1.9755030983962e-05
-4.18739102111191e-05
-7.44084786987087e-06
-4.31144745438543e-05
-2.10031260225144e-05
-2.71078609127704e-05
-1.27752664388747e-05
-4.59203325750221e-05
-4.05782529798329e-05
-2.71114495675474e-05
-1.77983852758673e-05
-1.96309288884675e-05
-4.72940357839551e-05
-2.07777799506459e-05
-2.42688812029784e-05
-3.00982240858993e-05
-4.02219888082398e-05
-2.87144625360962e-05
-4.79846667809509e-05
-1.68642496912875e-05
-3.46763762786464e-05
-3.10873445258065e-05
-1.32528360812719e-05
-2.64912235557215e-05
-3.77237265644805e-05
-4.33769410135289e-05
-3.32024006064812e-05
-2.67111494394641e-05
-8.09414775966299e-06
-2.5030253299894e-05
-1.40412039033685e-05
-3.27760466206138e-05
-2.77636536175099e-05
-3.80256435748995e-05
-5.26036682238603e-05
-5.49947657939786e-05
-2.9968573751184e-05
-3.45514906216722e-05
-3.39358557847948e-05
-3.33501757650258e-05
-2.04856461189173e-05
-3.21312093287302e-05
-2.93497619998277e-05
-3.56436971476783e-05
-2.99550656947992e-06
-2.50165569648009e-05
-5.9314494657715e-06
-5.32805224018269e-05
-1.99165040750161e-05
-4.42491294634516e-05
-1.92669522867817e-05
-4.12618376890299e-05
-3.17388231257213e-05
-3.4507900336554e-05
-3.59830292935563e-05
-3.1493563441921e-05
-3.35445716457216e-05
-3.58210678356295e-05
-2.57359975791609e-05
-7.1288948604698e-06
-2.69131943894914e-05
-2.09480642168088e-05
4.26685457571021e-06
-2.45099473319188e-05
-2.79802514005518e-05
-9.42766913955158e-06
1.09525429950792e-05
-2.64019600637573e-05
-4.12033855101759e-05
-1.8923069573235e-05
-2.47097373831993e-05
-3.81842651953698e-05
2.35120640204694e-05
-2.90454714313433e-05
-3.65225521621736e-05
-3.80033018762291e-05
-5.46492535827727e-05
-4.11490612478099e-05
-4.06434228740968e-05
-8.71462274488563e-06
-2.31466661485503e-05
-4.0747089476171e-05
-5.36931849080882e-05
-4.80795383197916e-05
-3.33000644620495e-05
-5.00879671094864e-05
-2.43758354778006e-05
-4.95167909925683e-05
-3.10303162565757e-05
-3.39461479545611e-05
-2.75008493226732e-05
-1.90716854356503e-05
-2.91391390796924e-05
-9.38083218800693e-06
-1.77798859306541e-05
-3.55488696058442e-05
-8.36480652882937e-06
-1.5232265602627e-05
-4.41620321782867e-05
-2.65963126880581e-05
-1.64453604187009e-05
-3.91716183922995e-05
-1.90211064318425e-05
-3.10119024637038e-05
-5.52260543261441e-06
-2.80918885532759e-05
-2.65432108793793e-05
-4.3003328679722e-05
-4.02027286339557e-05
-2.05397926239389e-05
-4.09624158419064e-05
-1.97738920036392e-05
-3.04584565324355e-05
-1.39342182673806e-05
-3.44378737517412e-05
-4.47015166326527e-05
-1.37856545874097e-05
-2.45816462316114e-05
-2.21083235260246e-05
-3.57504365518632e-05
-4.02321886664894e-05
-7.08894003762879e-05
-3.13646889699199e-06
-2.38792227434723e-05
-2.96314035837805e-05
-1.5406566699984e-05
-2.54282767225512e-05
-9.95610712914587e-06
-3.77319074303115e-05
-4.8226057132683e-05
-3.72646037864717e-06
-1.84319049398625e-06
-1.17209481815264e-05
-7.17071862618304e-06
-1.3647758156133e-05
-1.62137539348929e-05
-4.11598901336523e-05
-3.50150349591052e-05
-1.31178554566458e-05
-2.58728289910338e-05
-2.49324789073722e-05
-2.27184167617386e-05
-3.19508754437242e-05
-2.20205368468579e-05
-2.13521166556064e-05
-3.28036719848824e-05
-1.39242186535441e-05
-5.88820564923696e-05
-9.46798368151208e-06
2.65549069774434e-06
-1.02363167453099e-05
-4.30053139460067e-05
-3.79903210684486e-05
-1.34319093355784e-05
-3.6528251652133e-07
7.89334239599613e-06
-4.3063002664875e-05
-6.07074216909049e-05
-2.47295717318814e-05
-2.94583698053273e-05
-1.31568661581643e-05
-1.41547108734329e-05
-4.41971107136608e-05
-5.41436232625472e-05
-2.16627555274669e-05
-1.05435944897646e-05
-1.71354701186505e-05
-1.26699899637869e-05
-2.58679632682031e-05
-5.86143838281081e-06
-3.22351423750724e-05
-3.88186283740331e-05
-2.60010238501468e-05
-5.66336621419209e-05
-4.53086687935185e-05
-1.21820234982645e-05
-2.73696247151313e-05
-3.99029502493214e-05
-3.70916015048717e-05
-2.54962972078029e-05
-4.18470587880238e-06
-5.20941418759445e-05
-4.35020886338218e-06
-4.80124786315308e-05
-2.82671338823092e-05
-1.72333842094746e-05
-1.34914225973588e-05
-3.67144954015805e-05
-2.88223369780547e-05
-5.52170393010267e-05
-4.72968360692571e-06
-2.5375656078653e-05
3.32232417241417e-06
-1.19820693351797e-05
-3.38769323035007e-05
-5.75618403840145e-05
-7.41068216786214e-06
-3.03081065614221e-05
-3.24195943831141e-05
-2.85951925064533e-05
-3.55219432395851e-05
4.95159499968614e-06
-1.07810531837438e-05
-8.76463909841308e-06
-2.37961938057593e-05
-3.01900744520678e-05
-2.41972642462456e-05
-2.38180811832482e-05
-3.90691588586326e-05
-3.75503043408411e-05
-6.80329648715041e-06
-2.75259204407995e-05
-6.37220344820251e-05
-5.50239662233064e-05
-5.2037658767753e-05
-2.93762551221667e-05
-2.80391334941276e-05
-1.64575745001172e-05
-3.34144302180551e-05
-3.63258703851438e-05
-1.50670825039707e-05
-2.15273187781055e-05
-2.28214010922828e-05
-1.5476431696528e-05
-5.01633068249311e-05
-2.26633433077462e-05
-3.45452676601127e-05
-3.81669670333637e-05
-3.00775738730766e-06
-7.79216924004306e-08
-8.47695354646076e-06
-1.7391265153969e-05
-4.49397933153962e-05
-4.21434855664352e-05
-1.90394059785111e-05
-3.20825359037479e-05
-1.3709296427142e-05
-4.32691007987916e-05
-3.93671049870671e-05
-1.15730178109987e-05
-4.78563092626697e-05
-3.15430005665409e-05
-3.34654546119944e-05
-4.24234520014276e-05
-2.08967923050134e-05
1.34928949515474e-05
-5.84927109999503e-05
-4.05463361557241e-05
-7.93170425626604e-06
-3.58246349413644e-05
-1.27411299717102e-05
-2.69159171300683e-05
-4.3894932312294e-05
-3.73707545539194e-05
-1.02752203077405e-05
-5.59107086542852e-05
-2.03657824134829e-05
-5.02798014354161e-05
-3.33163350448169e-05
-6.57743902253418e-06
-8.72908554975142e-06
-5.70214120944668e-06
-2.49170364115893e-05
-5.3317951966644e-05
-5.63496542472317e-05
-2.0426447309542e-05
-5.21561541984852e-05
-1.82780078599318e-05
-4.56565180143157e-05
-1.1572157299687e-05
-5.38957289044346e-05
-4.0008106690139e-05
2.6273852042198e-05
-2.34692123590649e-05
-8.54301993538341e-06
-1.3407380181923e-05
-1.85965496420012e-05
-2.36684954847419e-05
-4.59195273924539e-05
-3.23629075169561e-05
-1.54658594694847e-05
-4.22460126908032e-06
-2.89978402101926e-05
-1.81647912081497e-05
1.09679045327559e-05
-2.35944865037239e-05
-8.35833189689153e-05
-5.17990818403109e-05
-2.39713838091883e-05
-1.81663187798205e-05
1.8125171040933e-05
-6.2647207147271e-05
6.29542681656862e-07
-4.17845388876739e-05
-1.86796212153093e-05
7.61550478573506e-07
-2.97700678934584e-05
-6.27073452050853e-05
-4.64307958378288e-05
-4.17783955885961e-05
-5.43451757062366e-05
-3.61204356414917e-05
-3.79894971129427e-05
-2.3747484794493e-05
-9.98360016385321e-06
-2.62571121786578e-05
-3.94080202344186e-05
-4.92194439052191e-05
-4.94660896879396e-05
-2.99843556680707e-05
-2.15413795695609e-05
-5.09951993896493e-05
-1.68388329635902e-05
-4.8892030343715e-05
-6.7182051683549e-05
-2.83840479944871e-05
-2.8127726849418e-05
-1.27229149805759e-05
-3.44430888640901e-05
-5.10754428153637e-05
-3.54242312607767e-06
-4.51385577098141e-05
-3.44346803455316e-05
-1.15907001764207e-05
-3.78844765931192e-05
6.63776191680799e-06
-2.73065428249355e-05
-4.26178141727596e-05
-1.31293033516032e-05
-3.09243279173667e-05
-4.33522515280963e-05
-2.40851965655421e-05
-2.48587427580178e-06
-2.08216056968628e-05
-1.24734487650135e-05
-3.79249709661024e-05
-4.48352388686411e-05
-3.89123741256562e-05
-2.57223061189322e-05
-8.28663047021849e-06
-1.87113243748491e-05
-3.33942132539814e-05
-5.62747717087333e-05
-6.71507384933819e-05
-2.57497474733887e-05
-3.0211563893902e-05
9.90531111319096e-06
-1.43576261196977e-05
-3.6576680577092e-05
-3.07691442635283e-05
-9.05475330054357e-06
-6.57465671693376e-05
-1.61916554672707e-05
-4.282463842269e-05
-2.10044540804296e-05
-2.36307691705456e-05
-3.17439611676109e-05
-1.36007465131619e-06
-3.44041198498933e-05
2.11928256912501e-06
-3.13705915682432e-05
-2.54108111230725e-05
-2.76715472266362e-05
-5.34791346352215e-05
-5.89388441041289e-07
-3.82366988070473e-06
-2.93999492707897e-05
-2.50804774562878e-05
-9.18502867170722e-06
-3.27822053277618e-05
-2.8899171442754e-05
-1.78947549271698e-05
-2.86922048428371e-06
-2.49964154666039e-05
-4.13567162244891e-05
-2.68370702311438e-05
-2.74719600045997e-05
-1.61788125695246e-05
-4.96810664642435e-05
-4.77038722774119e-05
-3.10794990696555e-05
-1.05053712234224e-05
-2.35796139032372e-05
-2.32876137908182e-05
-3.58190624248044e-05
-7.77885098371385e-06
-2.1612126478873e-05
-3.12676020063506e-05
-1.57097917969392e-05
-2.25450315376432e-05
-2.71741034474213e-05
-5.65258475156568e-05
-8.39547896176966e-06
-2.83853022051546e-05
-2.46634239999193e-05
-5.31259660256194e-05
-3.56498522417606e-07
-2.72084275480274e-06
5.14371551970467e-06
-5.18863906841535e-05
-4.99054529121005e-07
-3.07184385508167e-05
-3.14353913799987e-05
-3.1126877670791e-05
-1.71784647157134e-05
-3.87631994374361e-06
-5.73959343229782e-05
-4.57482636330333e-05
-4.03003352243837e-05
-2.92146982930585e-05
-2.01757346284457e-05
-1.04659894197729e-05
-4.85224067097819e-05
-4.24856045070903e-05
-4.44831204360801e-05
-5.07922974644544e-05
-2.12477605960543e-06
-2.39910142529158e-05
-1.41472943327982e-05
-2.96538156165957e-05
-3.09738984088635e-05
-3.0445118434824e-05
-6.11581447145035e-05
-2.78597842080685e-05
-3.65082095681063e-05
-4.64995246748994e-05
-1.54075840291686e-05
-1.6403255266539e-05
-5.35465431889152e-05
-3.63964406262564e-05
-3.58264636387897e-05
-1.55507902861261e-05
-1.96030571763153e-05
-3.03828204274224e-05
-3.62848989649049e-05
-4.83368717638819e-05
-4.10483321181507e-05
-2.26295695361057e-05
-2.55478187950491e-05
-8.17676336032025e-06
-5.94915758564905e-05
-5.64616969722838e-05
-1.32185343923391e-05
-2.77317127760101e-05
-3.06329518436787e-05
1.30274405695016e-07
-2.19376351072166e-05
-2.55494223756807e-05
-2.1154048823567e-05
-3.84836325737395e-05
-3.84284841200129e-05
-4.22860855270294e-05
-5.44389001302225e-05
-3.544643581521e-05
-3.41342671384966e-05
-5.88668403565137e-05
-1.94575601367505e-05
-2.99912938017191e-05
-2.68970851612653e-05
-3.64493709248038e-05
-1.62222387914397e-05
-1.12398877028999e-05
3.34321163168733e-06
-4.88491507732203e-05
-2.28645554125194e-05
-3.75982605653785e-05
-1.68810150569422e-05
-1.24436713710219e-05
-1.69585742666667e-05
-2.23458650659694e-05
-2.05180953861404e-05
-2.12794792400196e-05
-2.98099355807587e-05
-5.4270264064974e-05
-9.58920052047242e-06
-4.1422093857455e-05
-3.36153567784081e-05
-1.94540432070124e-05
-4.57819857679148e-05
-9.68907101867291e-06
1.49719492634372e-05
-3.04383612290488e-05
-2.54316102616853e-05
-3.51136878279526e-05
-3.3934963287987e-05
-3.76590194147428e-05
-3.04174838766641e-05
-1.18200255463002e-05
-3.25655667022659e-05
-9.4810815706223e-07
-2.83643862593753e-05
-4.57139291219356e-05
-4.66969104360541e-05
-1.66995320131471e-05
-2.82300947182668e-05
6.36863908684846e-06
-3.66325784158611e-05
2.68818407775065e-05
-3.48426630982249e-06
-1.41494140032537e-05
-2.34753620640795e-05
-3.996770741734e-05
-1.40902522901961e-05
-1.82856465614983e-05
-1.67847513346436e-05
-5.92764228775114e-05
-1.7991931410947e-05
-3.75327215424221e-05
-5.26314546391952e-06
1.41138772775634e-06
-8.12770605150504e-06
-3.10708894744718e-05
-2.1613724778517e-05
-3.24990529823153e-05
-2.29495189538862e-05
-2.5592569407712e-05
-5.15519222538119e-05
-4.52267346922649e-05
-4.43234202827853e-05
-3.89494215798041e-05
3.33689686526768e-06
-1.24103450481776e-05
-2.84479635675299e-05
1.00670699835126e-05
-3.32984860580301e-05
-2.44763117895751e-05
-3.13632115780461e-05
-1.5108334188581e-05
-4.54162202839207e-05
-3.16603233834106e-05
1.30779460264474e-05
-3.56752990373542e-05
-1.85910423357761e-05
-1.80510544200238e-05
-3.80376262474421e-05
-4.38061757021749e-05
-1.99407121979988e-05
9.02183159578585e-06
-3.34924529610264e-05
-2.81476217433575e-05
-3.42168984086285e-05
-2.98872877707053e-05
-2.68381484536275e-05
6.04784818366376e-06
-4.1349358238101e-05
-4.84870705496096e-05
-1.87179682677683e-05
-3.44940849887059e-05
-5.57659178452113e-05
-3.39437763900608e-05
-4.92743818916762e-05
-2.89459886855586e-05
-4.16902558314264e-05
-4.38786013033413e-05
-1.36439192739909e-05
-4.55189492983336e-05
-3.15819166941258e-05
-8.03084541816357e-06
-4.05383818049396e-05
-1.80653177614699e-05
-4.82577181911234e-05
-1.69062960194894e-05
-3.0977616648766e-05
-2.20550269085551e-05
-2.94320417197099e-05
-2.0124717864985e-05
-2.02960332805222e-05
6.39965035883078e-06
-1.80208517758681e-05
-2.83636639991641e-05
-3.08440818590853e-05
-8.20207351914646e-06
-3.81709333570861e-05
-4.09473336002471e-05
-2.49217273115509e-05
-5.49933117224379e-05
-2.58682097399706e-05
-3.66422578141166e-05
-6.17801524635628e-05
-1.62113610940965e-05
-2.59012255322899e-05
-2.44333159653303e-05
-2.46556966336677e-05
-4.29939409423566e-05
-5.06683629172616e-05
-2.22954198730593e-06
-1.6323285166382e-05
-2.12883078841674e-05
-2.75533977951725e-05
-5.89552269239334e-06
3.99353123937405e-06
5.92096686484926e-07
-4.86224700994999e-05
-4.78419595167277e-05
-6.84123868937187e-05
-5.90844387430139e-06
-2.12875682956709e-05
-5.52708038676059e-06
-2.01942483089844e-05
-3.36150611938542e-05
-4.0114983134061e-05
-3.09310050731068e-05
-5.91013461275689e-05
-4.44488372971968e-05
-1.40074422470776e-05
-3.18403161972669e-05
-3.40519991247692e-05
-5.29765849240497e-05
-2.04677961715532e-05
-4.23994555127579e-05
-3.30808726281741e-05
3.78754758334626e-06
-2.05572232226608e-05
-2.386522774814e-05
-5.53395756534064e-05
-4.19150632109966e-05
-4.82686943692495e-05
-3.18435664782274e-05
-2.94972341944595e-05
-3.0100238939777e-05
-6.39165427462404e-05
-1.36245761636462e-05
-1.17426364180072e-05
-1.17029328142583e-05
-4.69802856604545e-05
-2.2813001893821e-05
-2.91512381892008e-05
-3.04692240310844e-05
-4.08424895930837e-05
-2.57470870281301e-05
-4.43940682153994e-05
-1.29886811106117e-05
-2.68443615383399e-05
-3.72420085765915e-05
-2.65402070315588e-05
-6.81615919837e-06
-2.15649037045164e-05
-4.74645032226783e-05
-1.95128448552783e-05
-5.62879084974226e-05
-3.25670704654272e-05
-6.28515485795482e-05
-1.75779114565042e-05
-3.4647894289095e-05
-6.03583622199723e-05
-6.27067841963648e-05
-6.39324259001828e-05
-3.64926900806734e-05
-2.43872352789923e-05
-4.05937678616151e-05
-1.80336753832653e-05
-4.17278768360632e-05
-3.73405460522747e-05
2.13366501299839e-07
-2.93419987541756e-05
-1.86083097875898e-05
-2.99777645427946e-06
-4.97784692376515e-05
-4.82566694994268e-06
-7.0249108596703e-06
-1.12494718214369e-05
-3.52915481868118e-05
-4.08329555049398e-05
-2.9953890949396e-05
-1.49548845718898e-05
-3.03593052247349e-06
-1.81584715328416e-05
-5.87751428251152e-05
-9.20538678715109e-06
-3.13244904147438e-05
-2.24070241003001e-05
-3.69560595879423e-05
-5.33905457132832e-05
-1.45855177501681e-05
-1.55335488667479e-05
-2.45232483069315e-05
-2.32074429716563e-05
-2.15880748000318e-05
-5.05434211670995e-05
-3.07128428503765e-05
-9.77776729195098e-06
-1.58641017920201e-05
-1.4537067395667e-05
-5.10101145989341e-05
-1.8000552884319e-05
-8.58013959623775e-06
-3.19179079230297e-05
-5.13676564497121e-05
-1.06542865758081e-05
-7.3546990047516e-05
-4.33223594356603e-05
-1.26621193657037e-05
-2.67185948105012e-05
-2.25317597103655e-05
-4.5278961401686e-05
-1.41249894827485e-05
-8.6459151093836e-05
-2.96694442534705e-05
-2.59300418123198e-05
-5.57439383920429e-05
-4.54076656913599e-05
-1.63379900158987e-05
-1.68429281478574e-06
-1.59679846201685e-05
-6.27282703448786e-05
-3.37200646658563e-05
7.73749678590162e-07
-4.27214600830094e-05
-6.2683063239868e-06
-8.8054031392718e-06
-2.74176945927439e-05
-2.31570266996586e-05
-3.48699116181677e-05
-3.05400869573557e-05
-5.48808167472361e-06
-2.30718402277235e-05
-2.45724508065977e-05
-2.92556389170269e-05
-4.7165619626191e-05
-3.87984922442883e-05
-4.96308165043307e-05
-2.35220163592722e-05
-2.11833288565667e-05
-1.59634494773687e-05
-2.44876423534481e-05
-3.50738175179534e-05
-2.43805732913654e-05
-4.72282660628119e-05
-4.42215086690365e-05
-3.13569383844106e-05
-2.03956651053849e-05
-2.39531187340877e-05
-3.238331160773e-05
-3.51516341243855e-05
-4.34030960723223e-05
-3.49307217692513e-05
-3.00197047589703e-05
-2.25564896520615e-05
-2.88006447081928e-05
-5.33494909684474e-05
-2.45132713302141e-05
-3.29129147392785e-05
-2.33831127903803e-05
-6.63643577538899e-05
-3.45876042996336e-05
1.50550837648015e-06
-1.13480823023067e-05
-3.51529285768068e-05
-4.8928642389148e-05
-3.19727959725722e-05
-1.43239364882237e-05
-3.67692365591307e-05
-2.15196538542108e-05
-1.65290083753163e-05
-1.7080753471247e-05
-1.54586176526249e-05
-2.5642880691461e-05
-3.53198700745494e-05
-5.53458517448453e-06
-2.32329947063804e-05
-1.94062445904109e-05
-5.13586753396973e-05
-2.45041440188731e-05
-2.32149266718474e-05
-3.24123690352251e-05
-6.30071785185485e-05
-1.17644917737314e-05
-6.03445798193658e-05
-5.34122594741981e-05
-3.14024267456421e-05
-5.64900853686467e-05
-5.34094206925391e-05
-4.31908467761623e-05
-2.08372949371623e-05
-3.50729947350019e-05
-2.78330876526408e-05
-4.95839073134688e-05
-1.69361884355268e-05
-4.04168293275795e-05
-2.4729903527529e-05
-1.04411702776486e-06
-4.62995248851593e-05
-3.62997114831506e-05
-2.06573250277858e-05
-1.11039314962694e-05
-5.26910514795952e-05
-2.95926803882415e-05
-4.56729560467415e-05
-3.92034285262883e-05
1.42199007309309e-05
-2.92140740093805e-05
-2.53295566231703e-05
-2.96487048579194e-05
2.95283024149622e-05
-3.06841649777113e-05
-4.48729608931407e-05
-3.66859707462728e-05
-5.68059999848589e-05
-9.96399022502804e-06
-1.82700237398923e-05
-3.53682558663713e-05
-4.87724804424563e-05
-4.07122633712694e-05
-4.09618923495949e-05
-8.83782504091484e-06
-3.78450752095181e-05
-2.62228723987132e-05
-3.71951524107905e-05
-4.65675071249883e-05
-3.44856556060762e-05
-6.52696742154819e-06
-3.96268639744669e-05
-1.08007271651068e-05
-3.92910594762088e-05
-3.51515771353151e-05
4.98045403142859e-06
-2.82485904076894e-05
-3.02966078985013e-05
-4.54548481262276e-07
-3.1537976431372e-05
-2.50459829806283e-05
-4.92453098939665e-05
-4.14279531817604e-05
9.24092186229247e-06
-2.57171161525881e-05
-2.21114569141257e-05
-4.34664483158973e-05
-3.69490731785098e-05
-2.37310933366717e-05
-2.74562592970502e-05
-5.08760244511632e-05
-3.08758133103029e-05
-1.96396839805322e-05
-2.8518941015697e-05
-4.75317639675766e-05
-4.21925224997941e-06
-3.22466760784353e-05
-4.2598034933847e-05
-2.29093343505319e-05
-3.12838595098226e-05
-3.69342079130361e-05
-2.89875235435538e-05
-3.55373212334953e-05
-1.46502498613574e-05
-2.59276675152944e-05
-5.13545047300259e-05
3.92727723106196e-06
-1.66601043517917e-05
-5.26064270770384e-05
-4.80941642576699e-05
-5.45188310223933e-05
-3.42433075878431e-05
-3.10292185544603e-05
-1.91421356110955e-05
-5.30151886051145e-05
-2.98490897446202e-05
-1.52690797579724e-05
-2.026763122343e-05
-3.60626525468599e-05
-1.11314797099554e-05
-2.39106669576359e-05
-1.45767026339904e-05
-5.09819590534828e-05
-8.05495526327139e-06
-1.97369176332928e-05
-1.28784748897296e-05
-3.21561099923132e-06
-4.55367798056549e-05
-3.13238574660873e-05
-1.73968533387639e-05
-2.26346178185352e-05
-3.43655506827972e-05
-8.81378860429169e-06
-2.32632842476352e-05
-2.38348678676954e-05
-4.54052474848861e-05
-4.69005911998127e-05
-1.38153326788679e-05
3.42472328563323e-05
-1.77932158949576e-05
-3.12138017687869e-05
-1.58994253645786e-05
-2.53385714606047e-05
-1.58575930856754e-05
-1.32734847790524e-05
-2.77338774232249e-05
-1.0365605110843e-05
-3.01804499698978e-05
-1.76170028121971e-05
-2.87181507652336e-05
-1.67619294529349e-05
-2.47228283296745e-05
-4.2092580415479e-05
-7.07582831910373e-06
-3.79974861250948e-05
-1.46360247224347e-05
-1.96164436348397e-05
-1.96376121820627e-05
-4.369693427779e-05
-2.7781718854229e-05
-3.64555776561593e-05
-5.73867618016443e-05
-2.84744371971243e-05
-2.81324882577524e-05
-5.38802168421062e-06
-2.01999463130578e-05
-2.60646056080265e-05
-2.79768174722707e-06
-3.10269156003684e-05
-2.44394018089033e-05
-2.29921220522774e-05
-5.67917086249e-05
-1.54783496911977e-05
1.41872974151935e-07
-5.45603159560468e-05
-1.53333172805019e-05
-2.54034728887941e-05
8.94368651083562e-06
-2.3751893935802e-05
-9.97687905437621e-06
-3.25962926751739e-05
-3.16713569025213e-05
-9.20914135175983e-06
-1.32028295371074e-05
-3.89715640870017e-05
-5.92809798659007e-05
-8.67839410900455e-06
-4.17267490886906e-05
-7.31040597972366e-06
-4.66073255404086e-05
-2.19714584567818e-05
-3.60690354472378e-05
-2.8137122847659e-05
-1.98214346782646e-05
-1.27188714456564e-05
-1.3870806166944e-05
-1.6780721098196e-05
6.10377638032979e-07
-2.242226045577e-05
-6.01380524426971e-05
-4.08396488518302e-05
-8.24178993591096e-06
-1.70133495071158e-05
-3.55879379056645e-05
-4.01136724912379e-05
-2.83514807008162e-05
-1.11326982312242e-05
-5.09511269679069e-06
-9.94826499796057e-06
-2.84451371437021e-05
7.56539527425006e-07
-5.31630985711239e-05
-6.26452985131233e-05
-4.66851129670102e-05
-3.73041364873009e-05
-4.3185402588017e-05
-2.50990341747062e-05
-2.93295202290994e-05
-2.27965086419492e-05
-4.40662203205794e-05
-4.05282274449424e-05
-4.624712854814e-05
-2.88304101727926e-05
-3.56165189556588e-05
-2.55095935087452e-05
-3.19085434646578e-05
-3.70798080627395e-05
-5.10518388932677e-05
-3.03039317329109e-05
-2.27723614086727e-05
-5.70317261471641e-06
-3.98993297801898e-05
-4.68144013300455e-05
-2.48512965708924e-05
-2.67581598431339e-05
-1.4079714238143e-05
-2.77189574771776e-05
-3.40210053666261e-05
-2.4379481549728e-05
-1.4146156261069e-05
-1.6479476356206e-05
-1.64399647610275e-05
-4.71166671274643e-05
-4.42279426488787e-05
-6.81413680066021e-05
-8.05787316929104e-05
-2.18091653519268e-05
-3.099871871259e-05
-6.17905068578418e-05
-4.21782233470845e-05
-2.15008478571003e-05
-1.77681844422646e-05
-2.10058172731762e-05
-5.56288517969707e-05
-1.0851245520413e-05
-6.81310343736736e-05
-2.66243400845018e-05
-3.82548184522533e-05
-3.21970280967463e-05
-4.2368114769507e-05
-3.88027302632671e-05
-2.64147096144406e-05
-3.22700344825592e-05
-7.32261821515824e-06
-3.2956716850558e-06
-5.68642145263995e-05
-1.79727184507115e-05
-3.11237236190521e-05
-5.51788998699883e-06
-4.83249470770929e-05
-1.50742697305932e-05
-4.86065554817387e-05
-3.62780939229014e-05
-2.332761917026e-05
-3.78278651475078e-05
-3.28459412400868e-05
-3.51607641042792e-05
-3.11476648614217e-05
8.96990181616282e-06
3.04475854182846e-06
-4.03237323085965e-05
-3.82324241331632e-05
-2.59977155222418e-05
-2.35653802903849e-05
-4.51127569825338e-05
-1.0024494691713e-05
-3.29585916089138e-05
-3.08792251045822e-05
-2.72926283596626e-05
-4.15293430513941e-05
-1.15556087519369e-05
-1.80225050642596e-05
-8.9990975150734e-06
-2.8133333368116e-05
-4.01704674692641e-05
-2.96736223975001e-05
-2.63579804237578e-05
-2.67392751901117e-05
-3.43485490092962e-05
-2.62272251654574e-05
-2.18762988221399e-05
-5.53576125254137e-05
-3.07998805515038e-05
-5.65946311217345e-05
-2.50184335346371e-05
-5.17838804221517e-05
-4.5222596007602e-05
-1.19260615001988e-05
-1.74451194818207e-05
-4.61502666434011e-05
-2.62170298184274e-05
-2.51334318793626e-05
-2.97714384996581e-05
-6.24453969206288e-06
-4.51858844407225e-05
-1.94772604127472e-05
-4.6287268356058e-05
-4.0322597455908e-05
-5.43851252326682e-05
-6.16541716211596e-05
-2.59366630361543e-05
-2.67047060654894e-05
1.81552779086494e-06
-2.33602431221016e-05
-2.12698251602648e-05
-1.01003338623297e-06
-4.47680195511341e-05
-3.63779761163844e-05
-2.87850018102881e-05
-1.76230658595698e-05
-3.20499764660264e-05
-5.09766475433989e-05
-3.37538436656896e-05
-1.2293825629028e-05
-3.55016950554135e-05
-4.83094970716465e-05
-2.44791910152904e-05
-4.08771671572015e-05
-4.65830640268883e-05
-5.02033776985913e-05
-2.60596343175245e-05
-4.67929682649116e-05
-6.16363700290299e-06
-1.1508915619262e-05
-4.1507331316837e-05
-3.17246094835787e-05
-2.76579349829048e-05
-5.78745082099521e-05
-4.22806573656496e-05
-4.40001295626787e-05
-5.47306987812938e-06
-5.0923750952284e-05
-3.43553273007853e-05
-4.83986185200024e-05
-3.88624063274146e-05
-2.41596810317613e-05
-2.66224757003839e-05
-7.3616420733754e-06
-3.17531598157661e-05
-2.21858048000251e-05
-2.60551404416791e-05
1.08919726275194e-05
1.46438924112346e-06
-2.52201736397317e-05
-9.99132619571172e-06
-6.66892295261777e-06
-4.38326964962327e-05
-4.52393348702588e-05
-4.51022236685705e-05
-2.58967278380049e-05
-4.22428304320372e-05
-8.13215955140716e-06
-7.49945844639345e-05
-3.17920544312248e-05
-6.72657380693208e-05
-1.98049921843109e-05
-3.13121938397986e-05
-1.7642936655764e-05
-3.72197604215696e-05
-2.58087216670618e-05
-3.15955879610183e-05
-4.55809160619533e-05
-4.78500941304665e-05
-2.5645358750801e-05
-3.42460881935773e-05
-3.84838902066137e-05
1.44868414979422e-05
-3.78136461955136e-05
-3.7371540806165e-05
-1.77853594699589e-05
-4.73422173814926e-05
-6.12177160444438e-05
-1.04629311947612e-05
-2.67463236974725e-05
-1.64386821443409e-05
-3.55686059012081e-05
-2.67511059590192e-05
-4.801696205906e-05
6.53536793426122e-06
-2.54046256683725e-05
-5.57063929327109e-05
-1.99523098881416e-05
-2.28442596597218e-05
-2.98610129089377e-05
-1.68753685975835e-05
-2.10814767367435e-06
-2.19517469743409e-05
-4.97504293835304e-05
-2.12571073463603e-05
-4.33141537466393e-05
-1.86505684912039e-05
-4.1858332484341e-05
-3.33724041723342e-05
-2.18884158911827e-05
-2.00494813645631e-05
-3.73613155156427e-05
-2.26453735380128e-05
-3.03524146420757e-05
-3.36076669587376e-05
-8.45545248909605e-06
-1.80116813539519e-05
-2.82268477755537e-05
-4.12772967746777e-05
-1.00126254160962e-05
-3.83420762277107e-05
-4.6179708397135e-05
-2.42255116229961e-05
-2.56776117596017e-05
-1.44435089923155e-05
-2.42888356554428e-05
-1.90625033642465e-05
-7.16974090217374e-06
-3.20782870059449e-05
-2.65174546157266e-05
-1.05710352821487e-05
-3.52482393890324e-05
-2.06225719255654e-05
-2.70988376491779e-05
-2.59670542890408e-05
-3.16564390799905e-05
-4.59176144082057e-05
-3.55606904993647e-05
-2.99837360745951e-05
-2.4007800169675e-05
-9.4150015916147e-07
-4.64242419745472e-05
-1.06031177417075e-05
1.56190564386418e-06
-4.31321345601421e-05
-3.50938653686531e-05
-8.49095692909224e-06
-2.4466735176635e-05
-6.53145063113632e-05
-2.58483198527613e-05
-5.83400099215723e-05
-3.41927068207417e-05
-2.65699735066838e-05
-1.76223157635603e-05
-4.40549729913308e-05
-4.23262010647896e-05
-3.39328981188397e-05
-1.88348057891635e-05
-8.13267035110102e-06
1.14790062368451e-05
-2.19931275218934e-05
-1.96450795559968e-05
-3.22863778243291e-05
-5.249644349255e-05
1.81633812952177e-06
-6.41047740630981e-05
-2.70273768637401e-05
-7.26965486937094e-06
-4.07200862458649e-05
-3.77833809380889e-05
-6.06033479045315e-07
-3.74582321465686e-05
-2.36554844103815e-05
-4.83078501870934e-05
-9.31900581317023e-06
-3.94947312275025e-05
-2.87660118964985e-05
-3.71579846690073e-07
-6.13216070678112e-05
8.70296164739326e-06
-4.34878953735322e-05
-1.38184005203888e-05
-1.03924156213475e-05
-4.16849072031953e-05
-3.22856595959507e-05
2.92224972370501e-06
-1.82657291769076e-05
-2.81272117301754e-05
-7.99446718367689e-06
-1.58820405151782e-05
-1.22531915829968e-05
-4.50105219938176e-05
-1.12561142600194e-05
-1.68841389183142e-05
-6.35079277658493e-06
-3.47941039089178e-05
-1.63810886589337e-05
-4.27761301172649e-05
-4.38031252604828e-05
-2.67719294960028e-05
-2.61474730194492e-05
7.42781062656122e-06
-3.07427845236837e-06
-2.00434298159575e-05
-2.77133344003846e-05
-3.74373420339521e-05
-2.63773756425122e-05
-3.5425604675125e-05
-1.77392316595353e-05
-4.84953010398635e-05
-2.97359536693552e-05
-1.75486083348772e-05
-5.2617859466849e-05
1.19896588530523e-06
-2.3987370338479e-05
-2.18091502253726e-05
-2.84591859558058e-05
-5.06846382229208e-05
-2.68858271638857e-05
-2.84233020381616e-05
-6.74049145714243e-06
-3.35956451158412e-05
-7.99109465228895e-05
-5.18066451122557e-05
-3.72850737795559e-05
-3.23421572635943e-05
-5.19932716678702e-05
-7.19891088915457e-05
-4.82939866368886e-05
-3.85995927954961e-05
-3.66387281532583e-05
-2.8526550992741e-05
-3.22924147268183e-05
-1.20901163400881e-05
-2.86704860303183e-05
-6.5826258376768e-06
-3.50715483246031e-05
-2.43271788812247e-05
-5.13903703288424e-05
-2.72013704669226e-05
-3.84255949078183e-05
-2.7236134770203e-05
-5.9915139870509e-06
-2.23412646397787e-05
-1.40477558065899e-05
-4.29241873649361e-05
-4.77546657663125e-05
-4.90281070591701e-05
-4.45133982965878e-05
-3.1863809271952e-05
8.21164538384949e-07
-2.82709604750233e-05
-3.13940861696286e-05
1.13783400762968e-05
-2.82925360167355e-05
-3.22893721500834e-05
-3.48672971249608e-05
-3.58588841899692e-05
-7.82921797233338e-06
-3.83474187755175e-05
-2.45001915972611e-05
-2.30379131885133e-05
-2.07138456194492e-05
-4.85630816560892e-05
-2.90127793550462e-05
-1.60496266286313e-05
-2.17335281504574e-05
-1.687207924908e-05
-2.95648754776351e-05
-4.63162959885857e-06
-2.12031018286076e-05
-4.25612744620334e-05
-1.75237269971284e-05
-3.48510323615124e-05
-2.81274900042679e-05
-2.91101041340986e-05
-1.14959058789214e-05
-3.49961018839527e-05
-3.97095509421296e-05
7.14823279002231e-06
-4.88356220273433e-05
-5.64401088858356e-05
-5.53109156076411e-05
-2.20304214628522e-05
-2.97247676972148e-05
-4.38384479017271e-05
-2.6337623781114e-05
-1.94323484818351e-05
4.20817309349457e-06
-4.19995047274786e-05
-2.44247007981802e-05
-2.42632319110623e-05
-4.04557559721464e-05
-3.853769934009e-05
-5.65830223043398e-05
-5.94552715234536e-06
-1.47356845270339e-05
-4.71253587886634e-05
-2.4295731161963e-05
-2.70881683187358e-05
-5.01409253271279e-05
-2.97968819353494e-05
-4.02122327295764e-05
-4.88871106103955e-05
-3.70887383397014e-05
-6.06805265185673e-05
-2.30964627452845e-05
-7.24601784042824e-06
-4.06680878267125e-05
-6.0319421205187e-05
-2.13020557042858e-05
-5.32162866841619e-05
5.5879350304193e-07
-2.13772443513974e-05
-3.81180756114781e-05
-4.17576951182511e-05
-3.4202375674094e-05
-4.56473258250605e-05
-2.94973442663583e-05
-2.95334957686566e-05
-3.17287134737796e-05
-4.18859080375577e-05
-2.11670986327574e-05
3.32903295091152e-06
-4.84886873385358e-05
-2.8080130761304e-05
-4.90588642462808e-05
-3.92563732632908e-05
-4.52565225169317e-05
-2.54077972031027e-05
-4.33566417970838e-05
-4.62318004832988e-05
-1.67819304348233e-05
-7.1355997375159e-05
-5.05496105459977e-05
2.06142759369865e-06
-2.3302934393979e-05
-1.24761554296374e-05
-2.82679224665875e-05
-1.93654252111832e-05
-1.42813137148333e-05
-1.93362537754084e-05
-2.10311384418779e-05
-4.25766177264788e-05
-4.05423120742323e-05
-1.80982461140785e-05
-5.24482129189213e-07
5.82824829463062e-06
-4.57176024085731e-05
-3.65850128451293e-05
-5.54149812962362e-06
-2.90849577635007e-05
-1.93031124781398e-05
-3.21039652408219e-05
-1.81255789231814e-05
-5.05408061345259e-05
-3.62744766077486e-05
-2.6001936841329e-05
5.31349225016002e-06
-4.80523611717698e-05
-3.79750137324461e-05
-3.05615217296177e-05
-1.5840503541478e-05
-4.37946367140017e-05
-3.04007033835851e-05
-3.80119402073407e-05
-2.61781252678852e-05
-3.02964350263267e-05
-2.37397252039783e-05
-3.09290993162365e-05
-2.50281136538552e-05
-1.56124639529803e-05
-2.26088656169582e-05
-2.96967685389055e-05
-6.61837035184032e-05
-2.07726691278699e-05
-3.98794581563378e-05
-4.983328742398e-05
-4.81283559448873e-05
-4.90779701072691e-05
-1.98740543948201e-05
-7.86526014367927e-06
-4.51247833863771e-05
-2.6674113986047e-05
-3.16169935548544e-06
-4.14078877178502e-05
-7.60418935469984e-06
-3.19045582074272e-05
3.54821676518781e-06
-1.08863883823566e-05
-1.08286271601984e-06
-1.658722081072e-05
-2.90528398989638e-05
-3.39571491631352e-05
-2.42849906276427e-05
-2.50960686767504e-05
-2.44626901324778e-05
-2.06860393843321e-05
-5.51176785950619e-05
-3.18922855397433e-05
-3.09820557314862e-05
-1.78470995225987e-05
-3.68643053929443e-05
-3.50578563703603e-05
-7.12206650810481e-06
-3.98310402944079e-05
-4.6882803472861e-05
-6.87542430986562e-06
-4.15155541047076e-05
-3.18341357505356e-05
-1.17516853657033e-06
-2.51596356293853e-05
-3.07952927176798e-05
-1.49741481480923e-05
-1.19185955858076e-05
-4.03017364657943e-05
-9.96407130267759e-06
-2.95158261781082e-05
-1.97128624193155e-05
-1.56013567719275e-05
-2.07752115927054e-05
-2.06888910213866e-05
-1.13536777408169e-05
-3.42815128100301e-05
-1.6133634729524e-05
-3.2556066600913e-05
-3.35778255958786e-05
-5.01952915659859e-06
-4.54013155961188e-05
-4.82804938351901e-05
-5.14173490900378e-05
-4.13489101822121e-05
-4.71649066164658e-05
-3.31314911027696e-05
-1.4652969926883e-05
2.38957919522361e-06
-2.10255271238733e-05
-4.05376234628619e-05
-5.67953626331856e-05
-1.6540435290262e-05
-4.34629838121604e-05
-3.15687489383559e-05
-7.44416719178788e-05
-3.45038705791444e-05
-4.33961110977063e-05
-2.92136478740807e-05
-1.56129806693585e-05
-6.05738674961941e-05
-3.19941827324238e-05
-1.21572494091782e-05
-1.87334627092071e-05
-4.00242847449669e-05
-1.020821785211e-05
-3.48356684777106e-05
-2.53511100222154e-05
-4.26898217339144e-06
-4.93254068745194e-05
-6.30952745966657e-05
-2.63794180481483e-05
-2.03540285561358e-05
-2.82294763648176e-05
-2.76814804157238e-05
-3.68427020833079e-05
-3.92728349346554e-05
-4.24527359500695e-05
-3.50371935726244e-05
-3.02612280512999e-05
-2.94642083447474e-05
-4.36544517158103e-05
-4.75149272092543e-05
-4.16292710645281e-05
-3.5944900835204e-05
-3.19998743164095e-05
-2.73918929401379e-05
-9.74071998886831e-06
-6.16476408450494e-05
-7.2337517192335e-06
-4.2808170439386e-05
-6.45652102205162e-06
-2.92575957068082e-05
-2.72206168029147e-05
-1.52538643702817e-05
-4.17257425954438e-05
-3.22965244226886e-05
-6.64211249634497e-05
-3.89094398774484e-05
-6.06483029590306e-05
-1.29640114828856e-06
-1.33546511963581e-05
-1.27136560180886e-05
-1.37695412579952e-05
-4.27551219872722e-05
4.68935696519089e-08
-3.66010245223945e-05
-3.62383449247069e-05
-2.59061441864122e-05
-1.5399410100745e-05
-3.72247127948665e-05
-5.69985537410791e-05
-3.37774965297591e-05
-2.35859297117795e-05
-6.92985050252607e-06
-3.73313715495927e-05
-3.16455226120592e-05
-3.61553418484687e-05
-1.84654063579654e-05
-2.12721214719611e-05
-9.07999756601394e-06
-4.59659588900254e-05
-3.00185498915045e-05
-3.13895518075199e-05
-3.16434660193035e-05
5.46085625714772e-06
-8.71218109618172e-06
-5.27953146000495e-05
-1.83461474297435e-05
-2.40184883188951e-05
-3.37463321399335e-05
-3.65137639609984e-05
-1.44640179428966e-05
-4.00273093080331e-05
-4.63894395778256e-05
-1.86229759388185e-05
-5.36317318820609e-05
-5.70188938158639e-05
-4.55469478345705e-05
-8.9221662045791e-06
-4.32176579308751e-06
-3.93115249362566e-05
-3.14954278165754e-05
-2.00382440308613e-05
-2.36976499368192e-05
-3.03721599049311e-05
-1.98832172699555e-05
-2.15811756251737e-05
-1.63441279345159e-05
-4.01956028224636e-05
-2.86058356513718e-05
-2.80189251814618e-05
-3.68284491489342e-05
-1.62768895738697e-05
-3.4750048118295e-05
-5.6259988727221e-05
-2.36413894894581e-05
-1.09547941239667e-05
-3.87776406107961e-05
-1.31458113552604e-05
-1.04374469439614e-05
-2.37703387223439e-05
-5.37823012491812e-05
-1.05510541995311e-05
-1.00404084494555e-05
-1.87206322152413e-06
-2.9218234225318e-05
-5.50519569449234e-05
-3.18600473086018e-05
-2.81553994948766e-05
-2.95195360014419e-05
-3.59866997576907e-05
-5.95818322517276e-05
-1.96341532340278e-05
-1.94721501751844e-05
-3.32354452055826e-05
-3.21260224586883e-05
-4.20556321349944e-05
-7.22288721176295e-06
-2.49553653825469e-05
-2.86624477770271e-06
-7.17718595634609e-05
-4.00073024965337e-06
-3.08119434103858e-05
1.40686108131556e-05
-1.6344383916784e-05
-1.6862594904524e-05
-2.4137399385082e-05
-2.28526677991585e-05
-4.35453871553233e-05
-5.45402686683737e-07
-4.82941095071553e-05
-1.99875330710559e-05
-2.97758063703361e-05
-2.90922227954291e-05
-2.32831864222313e-05
-2.73489413084979e-05
-4.00713439827737e-05
-1.04188926799975e-05
-3.39696185981162e-05
-2.98438794965851e-05
-4.11641514050861e-05
-1.1949948953872e-05
-3.76739129334284e-06
-2.08360778607257e-05
-2.90879154030738e-05
-3.03155763780827e-05
-4.0759611432595e-05
-3.62874862918408e-05
-5.2872878652569e-05
-6.52722663291918e-05
-3.10642695658634e-05
-4.00463601413674e-05
-1.99628090958955e-05
7.16854532264853e-06
-4.17056468786755e-05
-4.43576859898896e-05
-3.62079106490883e-05
-4.77694293230564e-05
-6.57282071959443e-06
-2.63524565771755e-05
-3.02222372177895e-05
-1.4793740864514e-05
-7.49916265283888e-05
-1.16760831413907e-05
-2.30678965098979e-05
-3.89851120723453e-05
-2.95924152194977e-05
-1.8647071093437e-05
-3.3692118137164e-05
-2.97652537905068e-05
-5.08173812317809e-05
-3.42154661126587e-05
1.17768498670957e-05
-5.49597182428117e-05
-3.94247959174228e-05
-1.69069354183602e-05
-2.7905305438244e-05
-2.04151420069674e-05
-4.887253616758e-05
-2.78735389800328e-05
-2.28198847009972e-05
1.09054889463146e-05
-1.74833162388486e-05
-1.89075866260881e-05
-3.76318333299121e-05
-2.81186032977906e-05
-2.38594813159946e-05
-3.73715915966131e-05
-1.83522459507082e-05
-2.63671130774093e-05
-4.91378683770039e-06
-2.65523300458579e-05
-6.74860312896928e-06
-3.35996572346059e-05
-3.78325004762804e-05
-2.11337578744847e-05
-5.3622246846643e-06
-4.43453851980571e-05
-1.47324611978509e-05
-2.03273643857797e-05
-3.47903673295018e-05
-3.83102878566633e-05
-2.77416985705796e-05
-3.03096354328034e-05
-2.74508546245265e-05
-1.17290223691126e-05
-2.34673728654161e-05
-2.61472707197847e-05
-4.62794037627947e-05
-3.9832390740266e-05
-6.03808224539e-05
-1.81203040214092e-05
-6.10254532557942e-05
-3.63069074095575e-05
-3.10589093713751e-05
-5.00935921985618e-05
-2.61698484562498e-05
-1.94540723535698e-05
-1.36220410348083e-05
-2.71776249433744e-05
-2.27194185724069e-05
-5.82365191256908e-05
-4.92776088257106e-05
-2.96603438958085e-05
-3.10545227632968e-05
-3.91432668936082e-05
-1.14683547514911e-05
-2.17300433804552e-05
-9.58801599962245e-06
-3.61427283446024e-05
-1.59948929292163e-06
-5.92059147318848e-05
-6.04374853351696e-05
-2.57720527629331e-05
-3.19700628976695e-05
-1.56579251356847e-05
-2.78349720899701e-05
-2.54944954137781e-05
-7.29642462495683e-06
-4.34543313638165e-06
-2.50564734123978e-05
-2.34613896447253e-05
-2.99352411108098e-05
-3.67978280129784e-05
-5.4260404479452e-05
-2.60562629696715e-05
-3.40294153498144e-05
-1.63632909552388e-05
-3.75250314414053e-06
-3.46116118166108e-05
-4.10744261251416e-06
-3.48688591679496e-05
-4.20599055618872e-06
-3.74630126388751e-05
-5.35532539967468e-05
-4.73974224398182e-05
-3.57636008973139e-05
-5.04761115256686e-05
-2.95480449455801e-05
-2.17255902187372e-05
-4.12176074326853e-05
-1.8910720983811e-05
-3.36550054390392e-05
-3.65669655382997e-05
-3.47037681350336e-05
-2.97489380675328e-05
-8.27970676407205e-06
-2.71001031258375e-05
-3.56819964740744e-05
-1.26757006243082e-05
3.88975076441596e-06
-1.34186728148486e-05
-1.8302291758668e-05
-2.37259233022436e-05
-4.48756156697439e-05
-1.47327109035104e-05
-4.08693591897713e-05
-4.30949273488337e-05
-4.39950857228436e-05
-4.10576662227219e-05
-3.80623545512938e-05
-1.3652849660294e-05
-3.96602330717207e-05
-3.59628957664606e-05
-2.07031479561944e-05
-2.08671911140006e-05
-3.06098257672513e-05
-9.51688874806638e-06
-1.33664391800812e-05
-3.94947237822263e-05
1.70222757770827e-07
-5.64169808383897e-05
-5.24554192176015e-05
-2.41304253154817e-05
-2.04910204137602e-05
-1.5440463506826e-05
-5.05280214444968e-05
-4.07209278069616e-05
-1.54573375949917e-05
-5.3969154855486e-07
-1.38647540202802e-05
-1.37856877929376e-05
-1.04414200183697e-05
-3.20311355167313e-05
-5.35731541679723e-06
-1.66517233905175e-05
-1.42900855328659e-05
-2.80404161108518e-05
-6.35399347849243e-05
-2.05588424513415e-05
-5.23915193368271e-05
-2.72372803579323e-05
-3.70273668615236e-05
-2.0432078170715e-05
-5.1026610402163e-06
-5.49049937074233e-05
-3.19517427629078e-05
-3.87497290527082e-05
-1.95614877241043e-05
-3.68472036008e-05
-4.09075462466767e-05
-1.36775837149786e-05
-5.42204411750781e-05
-2.84564023995663e-05
-4.38882002046538e-05
-3.26039772617396e-05
-2.31942355647703e-05
-1.08112536579681e-05
-4.9412244973266e-05
-5.97389942615328e-05
-2.69118423268487e-05
-2.91297214778067e-05
-3.88946498768931e-05
-1.52720236112773e-05
-4.69556995286803e-06
-3.80145681033359e-05
-6.72782559178663e-05
-3.29063059880198e-05
-1.86063988951501e-05
-4.32209509822459e-05
-9.39008616927778e-05
-1.69853047460532e-05
-4.06934422876606e-05
-4.53147324413618e-05
-1.10777684511464e-05
-4.11975754724772e-05
-1.88999260692399e-05
-3.1324368889944e-05
-2.92155240970711e-05
-1.57843040314974e-05
-4.96474599932624e-05
-2.9542295012965e-05
-4.25718351533929e-05
-2.59395614690043e-05
-2.89531844504919e-05
-3.9546918379526e-05
-3.27420171351282e-05
-1.0798020229784e-05
-2.64329785189273e-05
-5.04291443155069e-05
-2.99787240775704e-05
3.45543519430218e-06
-1.67762579651806e-06
-5.54666487244473e-05
2.62522908436393e-06
-2.27046719704121e-05
-2.60735960307198e-05
-2.74045131318498e-05
-2.85682646050263e-05
-1.94427157396801e-05
-4.20630888876979e-05
-2.35174832524594e-05
-2.08871736917405e-05
-2.35394084526089e-05
-2.95438937106147e-05
-2.65135177552554e-05
-4.26643832094584e-05
-2.08737685234529e-05
-1.19968350575438e-05
-9.34359526195822e-06
7.80277575202945e-06
1.02017013522155e-05
-1.41395220694561e-05
-3.64081983866205e-05
-1.96842557257362e-05
-3.1921647068786e-05
-6.9020793157139e-06
-2.77975443909228e-05
-2.9733861475258e-05
-4.78872393681411e-05
-5.25220722252041e-05
-5.65007547037619e-05
-3.6867908391529e-05
-3.22093753112823e-05
-2.81053057916719e-05
-6.09098911123247e-06
-3.72805572386025e-05
-2.94573794120724e-05
-5.7121252445111e-05
-3.3626195698874e-05
-3.46710924795865e-05
-2.98829669421584e-05
-2.87706805779236e-05
-3.53768090247933e-05
-3.1670420907197e-05
-2.89835418995688e-05
-4.74335837479579e-05
-2.97610838815178e-05
-4.01166111758486e-05
-3.23525617322424e-05
-1.51160214964493e-05
-4.56530410111548e-05
-4.88390004913412e-05
-5.72517373700133e-05
-6.80044761064166e-06
-1.48740390591623e-05
-6.87235871346559e-05
-2.72606012547532e-05
-2.99926903151629e-05
-5.13983489077401e-05
-2.58309286884739e-05
-1.95464476299538e-05
-5.80551128187367e-05
-7.79598359862601e-06
-1.54935541855359e-05
-5.05037345918007e-05
-3.3193506367019e-05
-3.33277414498026e-05
-1.95649738108516e-05
-4.38645487317485e-05
-2.72927406185187e-05
-2.60475951267395e-05
-3.54492473079925e-05
-3.88946224620393e-05
-4.37176296083239e-05
-1.95417758811499e-05
-3.25040044701343e-05
-4.8539775150151e-05
-2.27883959993209e-05
-3.39795200147728e-05
-3.7086150606478e-05
-1.48332451216451e-05
-2.33766775367397e-05
-3.58920033778429e-05
-3.77771377026327e-05
-3.35393601530423e-05
-2.28967543328132e-05
-3.46140960351388e-05
-1.2203406987158e-05
-4.66944830303804e-05
-2.70376325898894e-05
-3.9089151355874e-05
-1.83648408824161e-05
-5.59154446556154e-05
-5.53387536284917e-05
-4.18796117112932e-05
-3.67987232321272e-05
-1.60399040613884e-06
-1.36403797600147e-05
-7.68850913740552e-06
-1.41037233443728e-05
-3.62757155422535e-06
-3.11996118025484e-05
-1.79778088741835e-05
-1.6664025100683e-05
-2.78673020790022e-05
-3.31675323836287e-05
-3.52577738033244e-05
-3.3962145897868e-05
-2.921842532619e-05
-2.14400258236049e-05
-3.61154714000182e-05
-4.19693636248891e-05
-4.19238347481798e-05
-1.67175650450003e-05
-2.60785972370409e-05
-3.19137923688606e-05
-1.99416898365106e-05
-2.46675572392765e-05
-3.76762107478313e-05
-1.7882070893543e-05
-6.20489543033496e-06
-4.53888708934652e-05
-5.8020158548434e-05
-3.09987562851292e-05
-4.26639544962333e-05
-2.91149062250978e-05
-1.67129452351876e-05
-1.63587371664057e-05
-5.73921598577073e-05
-3.00086895212649e-05
4.44860447492779e-06
-2.56633125374464e-05
-3.59558623898914e-05
-1.24624107604883e-05
-2.78542521882127e-05
-2.29883311674508e-05
-2.05584005885867e-05
2.65094599920481e-06
-3.30989494459604e-05
-4.15181183834997e-05
9.70613572031557e-07
-4.076986004689e-05
-3.38809467934432e-05
-2.9919755361481e-05
-1.29593497701278e-05
-3.99657976600023e-05
-2.80114767669667e-05
-3.08215321503828e-05
-3.34573826962296e-05
-1.09312999548281e-05
-5.01423120403607e-05
-2.91062348938517e-05
-2.14581806986299e-05
5.70707731319557e-06
-4.85680168811585e-05
-1.82725082710372e-05
-2.08522613568145e-06
-3.58115518703255e-05
-1.44671772112827e-06
-1.34618257668974e-05
-5.57355148571567e-05
-7.75962737724483e-06
-1.45337040704742e-05
4.18480199107977e-06
-3.29533411057555e-05
-2.44495202649933e-05
-2.69358073334258e-05
-3.73766122933789e-05
-2.64676229999522e-05
2.167724451739e-06
-4.6558796360492e-05
-5.89173770483512e-05
-5.05587314146762e-05
-5.7053873523925e-05
-8.54964326042809e-06
-2.62139013233198e-05
-2.57568733872262e-05
-5.33545844049368e-05
-2.20450065851115e-05
-2.19635247530345e-05
-2.84722104574402e-05
-4.69667287609075e-05
-7.32561507471251e-06
-4.3432135717989e-05
-2.95282762979834e-05
-3.69842860198374e-05
-2.19776429506091e-05
-2.57997271957991e-05
-2.03329560697282e-05
-1.9769206290986e-05
-3.77730732871916e-05
-3.10280589123272e-05
-3.40059943921534e-06
-4.8010549261477e-05
-4.05710448511016e-05
-4.96585671522481e-06
-5.37560485451047e-05
-3.03438669762985e-05
-4.18140340133021e-05
-4.34193431192867e-06
-6.61407822864531e-06
-3.85007614038278e-05
-3.64319557777854e-05
-1.97416911532378e-05
-1.75358983663334e-05
-5.06055697245505e-05
-4.33007763761455e-05
-2.48897969746201e-05
-3.70936192730429e-05
-5.38465953143851e-05
-3.93233258046671e-05
-1.02903092697327e-05
-3.40768875853509e-05
-4.75076690392961e-05
-3.47338471399887e-05
-1.41707895400744e-05
-3.12507738258389e-05
-5.28248445871581e-05
-1.38801241350256e-05
-2.85147500317606e-05
-1.75237905569213e-05
-2.88896715898033e-05
-4.58206936488077e-05
-2.07951276342944e-05
-3.57680645477251e-05
-1.75920237212332e-05
-1.40409005707907e-05
-2.42430487571108e-05
-5.63529556653093e-05
-2.78448424643718e-05
-4.98168159003858e-05
-2.9660547440144e-05
-2.51396555022783e-05
-2.64997917793549e-05
-6.39424734773589e-05
-3.46571004420534e-05
-5.24428369482484e-05
-1.75718701111687e-05
-1.41245794771901e-05
-2.76837095482129e-05
-2.89013302448264e-05
-2.20500683358782e-05
-1.18949448254697e-05
-3.65913307165082e-05
-9.73442990938581e-06
-4.44981601721128e-05
-3.30369831377907e-05
-5.12873802211807e-06
-2.42095797603927e-05
-5.40014305523942e-05
-4.96582787465859e-05
-5.15047023617493e-05
-3.25785404427284e-05
-6.01175179320078e-05
-3.07105570043225e-05
-5.52752327110211e-05
-3.12396377474383e-05
-3.350522417957e-05
-2.1118897492419e-05
-1.54050285606358e-05
-3.03527898526484e-05
-2.50055704792111e-05
-4.50750613554454e-05
-4.34052325211302e-05
-4.65814186818604e-06
-2.87780340405017e-05
-3.34705938342751e-05
-6.11868217150471e-07
-1.59190142423127e-05
-4.0282825483431e-05
-4.07303123275288e-05
-5.44557135201766e-05
1.23169444518321e-05
-1.43271887747612e-05
-2.57276900066052e-05
-2.87778729488818e-05
-4.29213411624068e-05
-5.97912521046468e-05
-3.04685662192007e-05
-1.54560476905698e-05
-4.15372551206588e-05
-2.41903080740091e-05
-7.19876894056486e-05
-2.7234121393617e-05
-2.13348689086378e-05
1.86999264368921e-05
-2.21351404542749e-05
-5.64261686095434e-05
-3.65953096800026e-05
-1.4559577174991e-05
-3.37814486707052e-05
-3.71444441137793e-05
-3.08823072366651e-05
-2.36309723329834e-05
-3.07545986929857e-05
-1.83608238168932e-05
-1.36997536969754e-05
-1.25191856350818e-05
-3.86920959548043e-05
-3.27960752939303e-05
-5.05045941427433e-05
2.64254113557015e-06
-5.62612795764753e-05
-4.76754791244014e-05
-1.03964569460265e-05
-1.44739102421026e-05
-2.50410374627417e-05
-3.49622839238242e-05
-4.68584579278867e-05
-1.99830029150627e-05
-4.39562269508293e-05
-1.30163002150899e-05
-4.06156476611052e-05
-6.19712709747473e-07
-5.9029329607868e-05
-4.17437663386915e-05
-4.74735980431359e-05
-5.5411093324832e-06
-2.49732616705016e-05
-1.70434583779071e-05
-2.20569893508462e-05
-2.61233028557225e-05
-6.26454880411508e-05
-2.21974499973456e-05
-3.7218722315109e-05
-2.39881022767719e-05
-3.74630973385335e-05
1.84774092928094e-05
-1.49315842998777e-05
-2.03335955568014e-05
-4.14709462306321e-05
-2.41025834023225e-05
-2.26955240859332e-05
-2.66860385220411e-05
-4.566650778843e-05
-5.49967287243421e-05
-4.03337058287235e-05
-4.12425191223426e-05
-4.84771678675547e-05
-2.18994852772832e-05
-3.2027730236148e-05
-2.32928980177801e-05
-4.40033922791674e-05
-4.62888788599868e-05
-2.46626442736486e-05
-1.63873860217994e-05
-1.08284474729229e-06
-2.63132105306373e-05
-3.462162669169e-05
-3.44378936261863e-05
-3.76864504579815e-05
-4.15346942770427e-05
-1.32089002043209e-05
-2.73538790595539e-05
-2.23600926619731e-05
-4.99235986750594e-05
-3.03228125998271e-06
-3.47697286883178e-05
-3.10834233128115e-05
-3.8222154925012e-05
-4.41954405798451e-05
-4.14865115770114e-05
-2.24554492909627e-05
-3.62850824749692e-05
-4.69548755395437e-05
-3.08374172534787e-05
-3.77832935537747e-05
-7.19058842710361e-05
-1.03917067547092e-05
-3.07996402109801e-05
-4.02362442776017e-05
-4.72548905818679e-05
-2.02643718057264e-05
-3.13981926971073e-05
-5.09356805506312e-05
-6.20513544192352e-06
1.03243060034879e-06
-4.84773024133526e-05
-2.61707904497046e-05
-4.69168607593907e-05
-3.17493130676247e-05
-3.71182796796239e-05
-1.27602999559401e-05
-1.06437027752904e-05
-2.88189509990125e-05
-3.70729261301359e-05
-2.15610536946092e-05
-4.84493422323279e-05
3.78329274281177e-06
-1.58025345933933e-05
-1.08812423386975e-05
-1.92292216961756e-05
-2.98489766102272e-05
-3.13734939552957e-05
-1.10854625291118e-05
-5.66109365351785e-05
-4.04233690337891e-05
-5.46270621572059e-05
-3.93130292948864e-05
-3.52192798739785e-05
-4.72902910763102e-05
-3.34052918469289e-05
-1.18040832033656e-05
-1.74606961264209e-05
-4.59375711255034e-05
-2.62935631006367e-05
-2.28613956467151e-05
-1.22989328008523e-05
-4.76266070952316e-05
-1.57264430487005e-05
-3.99151874582301e-05
-1.90812748837484e-05
-3.90784025881629e-05
-1.29447571185044e-05
-2.5127996016385e-05
-3.09158325377469e-05
-1.19911153373563e-05
-1.87909376055783e-05
2.39383543690846e-06
-1.9120333114764e-05
-3.86420351446169e-05
-3.5686376528593e-05
-7.08842905078581e-05
-4.51259084307016e-05
-4.43428540222031e-05
-2.41712602902692e-05
-9.78605158731432e-06
-6.0689395354681e-05
-1.46705194521392e-05
-5.61345981667882e-05
9.56180937396425e-06
-4.94835260884694e-05
-5.95319369222359e-05
-1.68751899067716e-05
-3.51190537404793e-05
-2.63094238218472e-05
-2.71713073145944e-05
-2.8350271263573e-05
-3.65447981641796e-05
-2.55699853195948e-05
