# Supplementary material for: Research on computational propagation and identification of mine microseismic signals based on deep learning
Source: PLoS One. 2025 Oct 22;20(10):e0334641. doi: 10.1371/journal.pone.0334641 (PMC12543183; doi:10.1371/journal.pone.0334641)
Supplement: S6 Data — (ZIP) [file pone.0334641.s006.zip › 000100900000170.xlsx_0.txt_24.txt.txt]

-1.7479420900991e-05
-2.45813061515097e-05
-1.73494005275793e-05
-4.06447636071428e-05
-1.77140658209234e-05
-3.0812369424891e-05
-8.03688775239042e-06
-2.73031874453268e-05
-1.06452630736342e-05
-2.47334352538434e-05
-3.47059642820731e-05
-1.51158644478761e-05
-4.6804279522252e-05
-6.24367515414407e-05
-4.73978570960371e-05
-5.77432199957584e-07
-1.9055851504096e-05
-4.35670074261381e-05
-2.65107681937444e-05
-2.76091998151279e-05
-3.22717680463799e-05
-2.33406477383976e-05
-1.53413128874551e-05
-3.19699436901709e-05
-1.80424584788257e-05
-1.31149458628449e-05
-5.11109030291462e-05
-2.37249179400831e-06
-4.38868671589136e-05
-3.76981613453371e-05
-2.19118282282331e-05
-1.98153826926281e-05
-3.2513570098546e-05
-2.51183771971854e-05
-2.90084033006896e-05
-2.26599572697055e-05
-2.08701169766275e-05
-2.1898350817967e-05
-2.69588451948673e-05
-1.7309700469966e-05
-2.60571440556523e-05
-4.54046294410958e-05
-4.5037144233418e-05
-5.11139035606364e-05
-2.51727091312282e-05
-7.64916382924457e-05
-1.51053592602746e-05
-3.54709506547211e-05
-3.23852852204391e-05
-6.33008553933166e-05
-4.7038872697573e-05
-1.78810180362779e-05
-3.29177677710682e-05
-4.55355785844207e-05
-2.05673755766875e-05
-3.24438869977135e-05
-4.69335294889578e-05
-5.32501696955104e-05
-2.92523553267427e-05
-3.4766759429631e-05
1.46036479430064e-05
-1.79903462376865e-05
-6.54495522332363e-05
-1.78864093649247e-05
2.82831367857533e-06
-5.0763382508881e-05
2.42005402286947e-06
-8.41289529914702e-06
-5.4751175811219e-05
-3.82954441742206e-05
-2.79393976636413e-05
-5.44515635304477e-05
-2.55581909477989e-05
-1.89305041618098e-05
-2.8507242840736e-05
-1.5748657294126e-05
-2.14340274953619e-05
-4.09520129065388e-05
-1.73354278508703e-05
-2.78775038501854e-05
-3.45607168004667e-05
-3.96451070724341e-05
-3.91781009317878e-05
-4.62082369545618e-05
-1.41354772411133e-05
-1.74709035874714e-05
-4.08682104231378e-05
-4.60006294298125e-06
-3.01149888945394e-05
-2.37190091223549e-05
-6.56254474197784e-05
-2.75943919497547e-05
-5.28344293825985e-05
-4.45187983340084e-05
-2.23755002212842e-06
-5.32865839661074e-05
-2.11021501479235e-05
-3.32188723788139e-06
-4.13403937812774e-05
-5.36039413585772e-05
-3.50463246192927e-05
-3.20930434404314e-06
-4.15577756474569e-05
-3.67410174167317e-05
-2.96698144418464e-05
-2.57475369556838e-05
-8.56006242430646e-06
-2.36744214674988e-05
-3.98172984706046e-05
-4.32637878851352e-05
-4.57397582509158e-05
-4.82146715145081e-05
-2.93277433260926e-05
3.66901472243101e-06
-2.51522860785317e-05
-1.87700221109583e-05
-3.01563693261932e-05
-2.87312262387834e-05
-3.43423624212e-05
-3.41859017533732e-05
-6.15762206990545e-06
-5.72533768318416e-05
-4.96318619736716e-05
-3.28111201366253e-05
-3.4760685763007e-05
-2.58060380243639e-05
-4.14236275411483e-05
-5.20015169348965e-05
-1.16190527032703e-05
-3.98380923367538e-07
-1.6765640157063e-05
-3.80455298251534e-05
-3.91202885382152e-05
-2.09779529858491e-05
-4.11229222228262e-05
-1.79199652420034e-05
-1.6014041746871e-05
-3.26788782350239e-05
2.03520004403367e-06
-1.55387541013207e-05
-4.28063768656291e-05
-2.40398924757248e-05
-3.12104194550193e-05
-2.21194707338227e-05
-2.64660219178138e-05
-1.97547511476577e-05
-3.72265723992227e-05
-2.58076760923221e-05
-3.53166080375167e-05
-6.23529331046266e-05
-4.47934322697009e-05
-2.57824308084274e-05
-4.12870912801055e-05
-1.89727614391987e-05
-5.25695269367625e-05
-3.56925989369596e-05
2.15278796324999e-06
-2.85066776434943e-05
-6.57254660578383e-05
-3.06962461199637e-05
4.78693585595015e-06
-4.2652267709736e-06
-3.69781292188357e-05
-4.87649370626246e-05
-6.33469921615534e-05
-2.32108451774094e-05
-4.47741698263841e-05
-4.00503024241193e-05
-1.48379168966551e-05
-5.53374223050338e-05
-1.8760498627459e-05
-1.08342708376626e-05
-1.68376792121106e-05
-6.4680441412694e-07
-2.06398080142061e-05
-4.64289802367191e-05
-5.77907287692193e-05
-5.13616773519791e-05
-3.48819627721427e-05
-1.93324479922525e-05
-1.11897956739318e-05
-1.59289307599502e-05
-2.18024579716195e-05
-2.81368275151467e-05
-3.80518446222401e-06
-2.51049206377257e-05
-3.3483871681766e-05
-7.67178549318744e-07
-2.20925134594737e-05
-3.85927944550191e-05
-2.35844742700338e-05
-4.96753323231152e-05
-2.62118875174376e-05
-4.20047502299214e-05
-1.65577468624509e-05
-1.14010646416091e-05
-3.89457901909273e-05
-1.32092874560144e-05
-4.54703101171456e-05
-5.55584048499131e-05
-5.90505768524854e-05
-1.5804359549641e-05
-2.99446924208637e-05
-3.14080269545738e-05
-2.131561277073e-05
-3.12815605450311e-05
-4.00069074388243e-05
-1.75971345473305e-05
-1.30038545795257e-05
-3.06661016636878e-05
5.9274515050653e-06
-8.4668746169279e-06
-6.83565448231398e-05
-3.25038764900818e-05
-8.04640614482996e-06
-2.31415037178099e-05
-3.03152986141597e-05
-3.16421407650554e-05
2.40558988959335e-06
-6.1595259539526e-05
-3.37250779762868e-05
-1.87979511750275e-05
-3.3323503227653e-05
-6.86501477131957e-05
-1.3475379150094e-05
-5.14183883571279e-05
-1.99390554954157e-06
-1.36518981214488e-05
-2.31113237025466e-05
-7.05689368644114e-05
-4.44609052356388e-05
-1.53037644326352e-05
-3.86840820387774e-05
-1.08232622826886e-05
-3.05044193708355e-05
-2.44595226114678e-05
-9.74663489916564e-06
-2.62205442317353e-05
-3.87864259273132e-05
-1.00109746990929e-05
-1.98866360737948e-05
-1.91170592828231e-05
-3.20526065943324e-05
-5.62806597923055e-06
-3.74196663876451e-05
-1.17343513634035e-05
-2.22308528534178e-05
-3.24331253379067e-05
-2.50558985470797e-06
-7.45975517758181e-06
-2.01442012435778e-05
-1.3839005769918e-05
-3.89812667371149e-05
-4.13320415184136e-07
-1.99114763732738e-05
-3.5014365286936e-05
-3.33050046378065e-05
-6.48675265105688e-05
-3.12555905480692e-05
-2.41119350043509e-05
-2.03797097421015e-05
-5.27100263585279e-05
-3.6611265728185e-05
-2.15719267844304e-05
-7.39632520915401e-05
-2.66291666705042e-05
-2.94619895886686e-05
-3.57266283249645e-05
-3.7213270670223e-05
-3.89441278775465e-05
-1.71470952162084e-05
-4.73295635067343e-05
-2.31387132986178e-05
-1.93992652126496e-05
-1.15029077461129e-05
-1.50148729819337e-05
-7.41892419009246e-06
-2.8418539436814e-05
-3.26453938441215e-05
-4.70600439616724e-05
-4.63143970476566e-05
-3.43585090961329e-05
-2.06323213406914e-05
-3.39113758938368e-05
-4.71576865481816e-05
-3.75536254399194e-05
-2.4785027609156e-05
-3.81433093150439e-05
-2.26852671650236e-05
-3.66779387740871e-05
4.97989592430972e-06
-1.52424355131762e-05
-4.16359553019783e-05
-3.34015568318083e-05
-7.38579549984224e-05
-2.57638912461559e-05
-5.12241255324627e-05
-1.05009628047375e-05
-3.38945187176544e-05
-2.15721064008414e-05
-1.86771917958633e-05
-2.30380949796754e-05
-2.21890704196251e-05
-2.10874724666075e-05
-6.0741122324273e-05
-1.60338794023336e-05
-4.07171413773796e-05
-2.55032139538368e-05
-4.65175497215393e-05
-4.37660940765741e-05
-2.40469421152442e-05
-2.43750475950812e-05
-5.61137156629223e-05
-2.04505047317881e-05
-3.20654566426377e-05
2.09069612138312e-06
-4.12306333169079e-05
-3.46953907083849e-05
-5.18111513487822e-05
-2.10777755661376e-05
-2.1296387887308e-05
-1.4072971520251e-05
-3.9575266386896e-05
-4.44954550351006e-05
-5.83621254799478e-05
-3.52040137892852e-05
-2.98690882892787e-05
-1.89868523507538e-05
-4.07549662170191e-05
-7.15564151690238e-06
-3.27211761430309e-05
-2.73542997436632e-05
-1.20428838686994e-05
-3.85046520777946e-05
-2.89851982852886e-06
-5.55546228973584e-05
-2.71167957660738e-05
-6.36009923880831e-05
-4.30044252148984e-05
-2.69792929596546e-05
-4.65833135829871e-05
-4.21803402409527e-05
-4.74806945534666e-05
-3.63723113380453e-05
-1.56970662314815e-05
-2.66954817931299e-05
-3.32953379924152e-05
-1.86251566581229e-05
-4.94623245440582e-05
-2.55285821269301e-05
-1.42862964791702e-05
-5.28589392416694e-05
-2.66806655092469e-05
-4.26734761266408e-05
-2.9418213685779e-05
-3.98156235822209e-05
-2.98591413215184e-05
-3.63651316266839e-05
-1.35429047022959e-05
-3.70053338009399e-05
-3.50704619180272e-05
-3.3680848922183e-05
-2.76027578735876e-05
-5.71799172743063e-05
-3.54065760943167e-05
-2.32776195880047e-05
-7.39430098202453e-06
-5.44143277711599e-05
-2.02122806530234e-05
-4.56591307964369e-05
-7.20326069365687e-05
8.11636602787799e-06
-6.59286367130911e-05
-4.35384331406081e-05
-2.65179310896127e-05
-2.86359185297518e-05
-3.40998579714162e-05
-3.80113925868962e-06
-4.66641187018428e-05
-2.17465492090049e-05
-3.67904597684682e-06
-3.07251476411604e-05
-6.7407547947708e-05
-5.10370731398767e-05
-8.90827649579002e-06
-2.91312370416496e-05
-2.79295974533804e-05
-1.62477564234431e-05
-1.46238654811332e-05
-4.84387126029883e-05
1.47227603966817e-06
-2.8333782495348e-05
-2.41056662545987e-05
-3.78701724904208e-05
-2.75893760001193e-05
-1.11838859675265e-05
-2.18145313437816e-05
-3.13276579746337e-05
-2.05784665149912e-05
-3.20723045300668e-05
-2.95374629943363e-05
-7.24667830076796e-06
-1.76286243356749e-05
-3.80141037450539e-05
-3.61324599933163e-05
-5.23333037135565e-05
3.18820763818268e-05
-4.01179461668429e-05
-5.80182472389024e-05
-1.52529275362817e-05
-3.37396154573012e-05
-2.85638411645886e-05
-4.49786975362329e-05
-4.00470385228205e-05
-2.02825564044698e-05
-2.98038475978862e-05
-3.21344855909528e-05
-1.24350934821696e-05
-1.43720265148075e-05
-4.03426165232296e-05
-4.57833917413063e-05
-2.31837403273093e-05
-2.83373921098489e-05
-7.98904743090284e-06
-2.36755306845691e-05
-4.09926255324598e-05
-3.0178243596547e-05
-5.40607387211227e-05
-2.12603678168296e-05
-4.1989051288773e-05
-6.69345988846644e-06
-2.03052020643938e-05
-2.04129751810775e-05
-4.26549764153498e-05
-2.39151132655378e-05
1.31912018108346e-05
8.31918991427054e-07
-3.79720115251418e-05
-9.64013230726531e-05
-5.87937278875446e-05
-3.13275176324916e-05
-2.09752544924887e-05
-3.17456566617347e-05
-2.72327149822884e-05
-2.88005564785019e-05
-3.36568431475775e-05
-3.38322003766866e-05
-3.78266515281977e-05
-2.44772168771712e-05
-3.43939013975499e-05
-1.29707475924942e-05
-5.48949212756601e-05
-1.47919393838658e-05
-2.45639220161372e-05
-4.37556235019863e-05
-5.45332641547978e-05
-2.96275122003357e-05
-3.11942309117463e-05
-2.0940121597219e-05
-4.55723062695667e-05
-2.53457699790829e-05
-4.02680731517215e-05
-2.36266781864453e-05
-5.0933215579819e-05
-2.27796574696471e-05
-5.42197510717817e-05
-6.11766037966804e-05
-4.84998236468878e-05
-1.75196709449776e-05
-4.17071066735989e-05
-3.74800897440527e-05
-1.6401114724985e-05
3.80026250617697e-07
-3.44441456343861e-05
-2.53735663406138e-05
-6.19798997752817e-05
-2.98715701815038e-06
-1.74375724891911e-05
-1.87678541595817e-05
1.07848324604119e-05
-8.99369177589155e-06
-4.52009674360991e-05
-1.79066341001169e-05
-4.84940466665369e-05
-8.05060572355354e-06
-4.12880451660027e-05
-2.64951309503662e-05
9.48353199744526e-06
-5.69943879331892e-06
-1.81035786601429e-05
-3.38694689523151e-05
-6.08949473749397e-05
-5.14209516710137e-05
-4.11132682346318e-05
-3.51780047241058e-05
-4.20634536381045e-05
-3.58015118340768e-05
-4.00424140641433e-05
-2.36193205373408e-05
-1.33024475714984e-05
-1.59177630302055e-05
-4.0325052976682e-05
2.82506328816231e-06
-4.28338382148117e-05
-5.42830895900277e-05
-5.23147665370658e-06
9.49954218397484e-06
-4.06223418090413e-05
-3.90269506325919e-05
-3.94603477118163e-05
-4.05659611551593e-05
-2.65198725551559e-05
-3.26907588565691e-05
-5.39244257615583e-05
-1.7750926253796e-05
-1.62058863202043e-05
-2.18739743738329e-05
-3.5576766943715e-05
-2.08649254407401e-05
-1.03432749748556e-05
-2.29479240106992e-05
-4.03899729723633e-05
-1.952693063628e-05
-2.65916864731376e-05
-8.99492411181711e-06
-2.20763543840448e-05
-4.33718967355321e-05
-1.33100685905626e-05
-1.42675611989912e-05
-4.10220365295408e-05
-1.58535936155431e-05
-2.94595924316731e-05
-2.99709132275923e-06
-1.84355716955034e-05
-4.99761677828369e-06
-2.02657586888824e-05
-3.0029722366668e-05
-2.37700870583255e-05
-2.05983613169429e-05
-4.09659479260441e-05
-1.18553596779775e-05
-5.67139355126235e-05
-1.4805889729077e-06
-2.82677173128611e-05
-2.90240051503187e-05
-3.22103397194487e-05
-3.41713571262784e-05
-3.34724182690575e-06
-2.28243095926622e-05
-2.82414840049522e-05
-2.49736178342847e-05
-8.34897350703425e-06
-4.32242293659184e-05
-3.14608410878406e-05
-3.52023168087071e-05
-2.76429562230448e-05
-4.66091694235422e-05
-2.17449567994447e-05
-4.7296302574653e-05
-5.62242963879182e-05
-4.95124167489916e-05
-5.18132984842932e-05
-4.01527444003822e-05
-5.51434508260753e-05
-6.47050952608979e-05
-2.71035938585211e-05
-1.94230357607965e-05
-3.27543593016817e-05
-2.76690270002739e-05
-3.19746894424448e-05
-5.00575907000754e-05
-4.0955166813552e-05
-2.51387326832594e-05
-2.5159000155703e-05
-3.97596024877178e-05
-1.1360194153921e-05
-1.33605161586527e-05
-2.1523339625271e-05
-3.98068665877133e-05
-2.05341159895342e-05
-9.17118700458413e-06
-1.02152547204731e-05
-2.30554660478174e-05
-4.0121359585367e-05
-3.06628057584373e-05
-7.28361679904613e-05
-3.41150534627297e-05
-2.88227026142294e-06
-2.09388300420683e-05
-6.20044119634267e-06
-7.87458640411971e-06
-1.47969050173396e-05
-2.24311020751758e-05
-5.1175185158454e-05
-4.6906991087878e-05
-2.28980790472842e-05
-3.93523319904499e-05
-2.35104067204896e-05
-1.9708496495447e-05
-2.98520313195685e-05
-2.0270651937037e-05
-7.62530277114139e-06
-1.94964856529999e-05
-4.58210371412567e-05
-2.26810310559599e-05
-3.50805478189304e-05
-7.83678077320093e-06
-2.03982939184916e-05
-1.01263229553587e-05
-4.75338338562984e-05
-4.86751809618161e-06
-3.62007439951788e-05
-3.38199365644088e-05
-5.07522600416053e-05
-3.47609645536016e-05
-3.51915885557292e-05
-8.92891583296347e-06
-1.86253177616158e-05
-1.55187151755949e-05
5.3152454289966e-06
-8.90755339646507e-06
-4.51456528759062e-05
-3.79271918062901e-05
-2.01132473521759e-05
-7.79018406893347e-06
-3.61967613349054e-05
-7.40867279176559e-06
-2.77480471817699e-05
-8.33290999382049e-06
-5.95093530193396e-05
-4.50719319424243e-05
-2.31387487076606e-05
7.29887516184619e-06
-3.64076179107583e-05
-4.08676305988982e-05
-3.16587475747275e-05
-2.25672315572251e-05
-1.31387906583294e-05
-2.50946838587295e-05
-4.1246053920158e-05
-2.3889338733872e-05
-5.32129369081217e-05
-1.96037384645847e-05
-2.26584475008952e-05
2.80976322973773e-06
-2.44343125415149e-05
-2.9743016918078e-05
-3.58141584059446e-05
-1.98616248761625e-05
-1.64213158326227e-05
-5.3314482585317e-05
-1.49435830718042e-05
-6.62435302367187e-05
-3.09827941412194e-06
-4.2164871408297e-05
-1.31176739500354e-05
-7.60516437776425e-06
-2.71201910385859e-05
-3.25880914669013e-05
-1.86629012179443e-05
3.60974160526421e-06
-3.45120539364782e-05
-4.77682263995795e-05
-1.20907606563797e-05
-4.35080721392416e-05
-3.76794603651584e-05
-2.25128565332731e-05
-2.16457131803933e-05
-3.75528368256478e-05
-1.87962402281103e-05
-2.56463685837535e-05
-3.56490230611426e-05
-2.50941222128492e-05
-2.30915987832307e-05
-5.17262407666495e-05
-5.11308950060404e-05
5.47922199417972e-06
-7.2305140897289e-06
-3.4824793863347e-05
-9.45495979031883e-06
-8.39920420578393e-06
-3.83189601867037e-05
-5.13706956724553e-05
-2.538589033964e-05
-3.1917251002747e-05
-2.34546557312596e-05
-2.42615539838446e-05
-5.79405939741172e-05
-1.07450935530079e-05
-2.43745848548702e-05
-4.05869936350688e-05
-4.29154448581482e-05
-1.96782048933718e-05
-5.04584989224637e-05
-4.84400935892972e-06
-7.75222375577814e-06
-2.41258079550038e-05
-3.85840320282132e-05
-3.90127262073447e-05
-4.40937095465546e-05
-2.94049739139422e-05
-1.50688277977107e-05
-1.88692297509451e-05
-2.03236099102668e-05
3.36351030880831e-06
-3.76316440112849e-05
-4.68687350412646e-05
-1.33293101804709e-05
-3.94459318578341e-05
-1.53889885560892e-05
-3.63090991920522e-05
-4.12199015353275e-05
-7.37779753245245e-06
-1.32971024516145e-05
-1.73192915766693e-05
-2.40206820739261e-05
-5.64606210214558e-05
-1.27960995035031e-05
-1.82213347508186e-05
-1.16648317310201e-05
-6.11670520099838e-05
9.30017724080534e-07
-4.63573199671167e-05
-5.46920376911238e-05
-3.16184104790624e-05
-2.53638678184779e-05
-4.34520639768368e-05
-4.00543094224299e-05
-3.31503090402176e-05
-1.52740253461294e-05
-2.32324355341045e-05
-3.41465430991082e-05
-1.1460438823628e-05
-3.40406462303294e-05
-3.27115284561389e-05
-3.96675682904136e-05
-2.72916125215927e-05
-1.20989214037189e-05
-3.41922854227709e-05
-4.43066767844753e-05
-2.1392868804094e-05
-2.94147938062123e-05
-2.09051016303195e-05
-1.8821753625909e-05
-2.90503929659429e-05
-3.67545823109219e-05
-4.82842616065575e-05
-2.45680400782885e-05
-4.78642172166709e-05
9.09723967002602e-06
-2.29066178775419e-05
-2.18136725507512e-05
-2.24990791299671e-05
-3.02103970025518e-05
-4.19015206784835e-05
-1.41369250203322e-05
-4.13408331151411e-06
-1.89480059160044e-05
-7.50548804491641e-05
2.92944759482467e-06
-6.40087340509384e-05
-1.8218076701483e-05
-1.83678756159943e-05
-4.38460780974518e-05
-3.42184722662713e-05
-4.21166119358799e-05
-2.63574050859842e-05
4.24314798210721e-06
-1.29017591326233e-05
-4.54956700847843e-05
-3.68681008541485e-05
-2.8860708677321e-05
-1.85640545416805e-05
-5.30991949255866e-05
-3.55064824392609e-05
3.1844243557548e-07
-1.43612799614536e-05
-3.79722337045801e-05
-2.53701078249766e-05
-3.70247922797608e-05
1.31187972129077e-06
-2.88125989313421e-05
-6.0963579507535e-05
-2.6476398169682e-05
-7.73228263454834e-05
-1.44471545682842e-05
-1.83472314894819e-05
-4.76520446478825e-05
-2.28765263508631e-05
-3.83708686812551e-05
-6.49705200896329e-05
-1.66607013783215e-05
-3.69299597119539e-05
-1.52886963062428e-05
-4.46194168172434e-05
6.74418343818286e-06
3.95254591111366e-06
1.2604297315702e-05
-6.47466483750823e-05
-4.09445994432925e-05
-4.31669336093496e-05
-5.28595563492654e-05
-4.07377253177948e-05
-4.76334562556548e-05
-4.96549149131641e-05
-4.34096461031528e-05
-3.11421300881481e-05
-2.93700489714177e-05
-3.53065211649383e-05
-2.06742245781904e-05
-2.91109576535372e-05
-3.6183580725781e-05
-3.31514183960535e-05
-3.02716815068053e-05
-1.29844738605684e-05
-2.4964709824246e-05
-3.9933492093689e-05
-3.99186042753267e-05
-1.80349472079638e-05
-3.19646950320553e-05
-3.51921140999087e-05
-2.78657398232619e-06
-3.63004655305529e-05
-8.28661859691025e-06
-3.36520441473134e-05
-2.99629676010243e-05
-4.67618936939894e-05
1.88566934765011e-05
-3.55600079009804e-05
-1.8223760159279e-05
-4.87418857994895e-05
-1.52933431443419e-05
3.52518871067461e-06
-4.05285122251617e-05
8.72235722105353e-06
-3.44150038732393e-05
-5.83867302424561e-05
-2.10024696952319e-06
-3.41854096765597e-05
-2.6662693329027e-05
-1.27285763512045e-05
-4.01081983987393e-05
-2.38630272702024e-05
-3.13673495259014e-05
-1.88106670215535e-05
-1.02556333262846e-05
-3.36422730260224e-05
-2.00972209254937e-05
-3.59044978279657e-05
-2.71306892677412e-05
-6.93581537646484e-05
-1.82101032871907e-05
-5.05590451149162e-05
6.16240410132558e-06
-4.09969657602043e-06
-1.91130485455667e-05
3.79128148596666e-06
-7.00395556077408e-07
-1.89015849797251e-05
-1.63772566553927e-05
-4.69303277624988e-05
-3.21775915339403e-05
-2.17114398523124e-05
-1.76170273821769e-05
-3.07212451798145e-05
-4.01265960042723e-05
-1.01790649422936e-05
-3.03924293210858e-05
-3.47342231168508e-05
-1.74864643687427e-05
-1.12041113633998e-05
-3.38315610441525e-05
-3.44364068954358e-05
-9.15162115728622e-06
-3.19546308916893e-05
-3.65867069890115e-05
-1.78060998830803e-05
-1.55520276901101e-05
-2.20619143038594e-05
-1.95193848346079e-05
-3.21108715911821e-05
-1.74608546141433e-05
-3.33161349064924e-05
-3.35918622344341e-05
-2.64508964295583e-05
-1.49099478665467e-05
-1.55320550513432e-05
-7.07155525604113e-05
-3.27863119370059e-05
-5.70386651028408e-05
-3.19978112701817e-05
-2.78459110755651e-05
-2.40790256851524e-05
-5.11792692818343e-05
-3.62825956409442e-05
-6.13634702810655e-06
-4.29123644102978e-05
2.33174196841376e-06
-4.01703135762012e-05
-4.57071419200689e-05
-3.05944724443129e-05
-2.86321970804877e-05
-3.83322662952941e-05
-3.90286249309719e-05
-3.46532525620313e-05
-2.05241534255637e-05
-5.69338839406789e-05
-4.76091633575902e-05
-5.42769182217197e-06
-4.99859958652106e-05
-4.23656534281655e-05
-4.62263554297508e-05
-2.16787043664963e-05
-1.87484911668774e-05
-4.11426839570983e-05
-3.94534674173907e-05
-1.03700672005168e-05
-2.17967774055078e-05
-2.46468772751393e-05
-2.7264781868117e-05
-2.97000512361095e-05
-1.6011553686392e-05
-5.98655822357882e-05
-6.10969389478478e-05
-3.39462001279799e-05
-4.77779987496796e-06
-1.91680826280875e-05
-4.16270045016948e-05
-1.16807372639696e-05
-5.02269595661103e-05
-2.9165768480942e-05
-3.85968884019993e-05
-3.53298563975626e-05
-4.86554383222611e-05
-4.67792875907614e-06
-3.56432811175286e-05
-2.69542993401995e-05
-3.35371624765809e-05
-2.55458008064073e-05
-4.59351614808053e-05
-1.6993974525164e-05
-1.65764058386492e-05
-7.17978970805884e-05
-1.63671450977263e-05
-4.14157394527741e-05
-3.45547781451644e-05
-1.66835156979056e-05
-2.87583238140498e-05
-2.10701669991838e-05
-4.71370027499493e-05
-2.42653229717968e-05
-3.19926090078505e-05
-4.00422103200233e-05
-3.38714874710243e-05
-1.26128853579303e-05
-1.23325003825789e-05
-9.48804427779056e-06
-3.19883840385005e-05
-2.61752898374452e-05
-1.21405262717661e-05
-1.99338994612788e-05
-2.7461476260439e-05
-1.55988456856791e-05
-2.05601100028329e-05
-3.88599102246164e-05
-3.14245021221636e-05
-4.31321693090239e-06
-1.91478313558386e-05
-4.52586954651605e-05
-3.84116372312678e-05
-2.87122625832612e-05
-4.88189658495193e-05
-3.95908384219423e-05
-1.86605105763707e-05
-5.05115395794298e-05
-2.08470888623721e-05
-3.67582810331552e-05
-5.7725095318188e-05
-3.56528310563081e-05
-2.62453416065918e-05
-1.72018720600753e-05
-9.57159951207548e-06
-2.07744625558889e-05
-2.61566663242583e-05
-9.36214813227935e-06
-1.82185988331654e-05
-3.09314129898679e-05
-2.56813815822508e-05
-4.28671513152756e-05
9.35168639146396e-06
-5.71189656404396e-05
-1.73301199886341e-05
-2.1765191451575e-05
-2.05897808225015e-05
1.41737521281884e-05
-1.63790276646416e-05
-4.00602623312187e-05
-1.72079377133458e-06
-1.28938748644133e-05
-1.35642275746237e-05
-1.59532178405751e-05
-4.24388294810327e-05
-5.56039288593647e-05
-2.93504821277859e-05
-1.7658890546743e-05
-4.65225075818375e-05
-4.58893100091189e-05
-2.11683023846179e-05
-2.98152221466002e-05
-4.22075218028336e-05
-5.60325923038608e-05
-4.34740648538879e-05
-8.2018187271643e-06
-1.79121123508954e-05
-3.16315801574726e-05
-5.03480685164243e-05
-2.23151435355083e-05
-2.45994144907072e-05
-3.71929595845279e-05
-9.18743647063213e-06
1.75553345605408e-06
-3.73598191850973e-05
1.71611028260734e-06
-3.03893493815073e-05
-2.852666890822e-05
-4.43658052566991e-05
-1.61112046934081e-05
-3.78685079618588e-05
-1.82047844938767e-05
-3.13025725526127e-05
-1.94011811907622e-05
-3.85816906675274e-05
-2.54165259417224e-05
5.55230938126221e-07
-1.24106335673738e-05
-1.81709817907787e-05
-3.60527584283158e-05
-3.74634376113143e-05
-5.67364381800217e-05
-8.56763458691482e-06
-2.13494574048389e-05
-3.73156418233943e-05
-3.16329607657788e-05
-3.37292237492102e-05
-2.52745498211814e-05
-6.6215230034888e-05
-1.39124049599362e-06
-3.1635758504831e-05
-3.78023894664685e-05
-5.04269534160586e-05
-1.56202064450913e-05
-4.11413585349298e-05
-8.0839223606152e-05
-7.02528206068186e-06
-1.84535623067187e-05
-4.20057167104406e-05
-4.47600301989651e-05
-2.75203102311776e-05
1.17583879002163e-05
-1.71846934938472e-05
-5.92621086947687e-05
-1.92655357202171e-05
-4.73345522104348e-06
-3.76634028464045e-05
-3.95276191386116e-05
-1.60092651735578e-06
-1.32342516632316e-06
-5.13372746367821e-05
-2.89688398199341e-05
-3.80199750244652e-05
-5.19223795905122e-06
-4.31174967309606e-05
-1.70353444875641e-05
-5.34323872934618e-05
-3.44309447410729e-05
-1.64904252612361e-05
-1.69659178631508e-05
9.04032322528417e-06
-3.3335537952679e-05
-2.38996423616753e-05
-3.131782410198e-05
-4.19601881584888e-05
-2.92156832224447e-05
-3.46654843929008e-05
-2.6231275812159e-05
-2.46269310339083e-05
-1.54137736640889e-05
-3.27983503923847e-05
-3.77151417758826e-05
-2.62047488389433e-05
-3.57442334031269e-05
3.08522121501244e-06
-3.79042802571848e-05
-3.55020897642452e-05
-7.84081172116132e-05
-3.22686396353278e-05
-3.69435875459147e-05
-3.13286556978755e-05
-2.52573726298737e-05
-2.3318461027444e-05
-1.54323336534308e-05
-2.78709953632719e-05
-2.94789219979981e-05
-3.97944667240635e-05
-5.17138981238264e-05
-1.83498174809979e-05
-2.95120312400842e-05
-9.37269121914126e-06
-1.55915184336564e-05
-3.11256975127921e-05
-2.59862679165131e-05
-4.898458186405e-06
-2.25771766045371e-05
-1.51900556515966e-05
-4.33643764313964e-05
-1.36316589343938e-05
-3.70059548513337e-05
-5.52745991449449e-05
-2.82013787681794e-05
-6.43871560765497e-05
-9.24098491174084e-06
-1.54030160081571e-05
-1.03761417120162e-05
-1.49980573679739e-05
-4.1330345592704e-05
-4.2105593459758e-05
-3.10163347617931e-05
-3.71535813903525e-05
-1.1506995945091e-05
-2.34894967531599e-05
-5.10372633772039e-05
-6.06910063411968e-05
-3.25718797528278e-05
-1.26731302195795e-05
-3.66837937349607e-05
-3.77787182014512e-05
-3.77658876062288e-05
-5.63932885158471e-06
-2.11750896059044e-05
-3.59435313258502e-05
-2.51653736000109e-05
-1.6871580785938e-05
-2.28623569014465e-05
8.14077023786869e-06
-1.83611052879673e-05
-5.25684686178953e-05
1.94445859536402e-05
-1.80360618607807e-05
-3.31697486901454e-05
-6.02969804779517e-05
-5.56395416304863e-05
-5.24171064126402e-05
-2.54923819706841e-05
-3.12589783655711e-05
-4.14936599270978e-05
-3.23963630568999e-05
-4.67894525838335e-05
-4.07252945729227e-05
-2.32583877321836e-05
-3.30146587067938e-05
-2.07623562426855e-05
-3.12308904644759e-05
-4.91686916653892e-05
-2.67532426014223e-05
-1.79805052206196e-05
-1.37888320307642e-05
-3.36946050261121e-05
-2.6713768108719e-05
3.85532819894281e-06
-1.99149079340896e-05
-1.96785971248327e-05
-1.13704230111947e-05
-3.05358327097732e-05
-8.25020871702566e-07
-2.19263110494433e-05
-2.30499301332197e-05
-2.66506623613879e-05
-4.19873258438277e-05
-2.84736323611118e-05
-2.41014260252957e-05
-2.04645180497566e-05
-3.05117402770437e-05
-3.75802122029653e-05
-1.25323322413892e-05
-4.7209705254895e-05
-3.55092843524797e-05
-1.76217999079284e-05
-4.88295466236247e-05
-6.49447914936479e-06
-7.4858941893018e-06
-1.9988912388094e-05
-2.63693042271504e-05
-2.56250790744032e-05
-1.60724070261927e-05
-3.73224743701355e-05
-3.28266339160891e-05
-4.68678220061196e-05
6.75491406412086e-06
-2.89867588447261e-06
-4.55638414546598e-05
-2.54156415171406e-05
-2.48133417688972e-05
-5.46022590691837e-05
-7.63039392425107e-06
-1.52091561577853e-05
-1.60520947717945e-05
-1.04556747643989e-05
-2.68937331435879e-05
-4.59856415004796e-06
-2.83098575998423e-05
-3.14903700060902e-05
-2.50363731080682e-05
-2.04050223958826e-05
-5.03725530693209e-05
-4.41151597452221e-05
6.13206126325939e-06
-2.89733365925321e-05
-1.81858233213696e-06
-3.35818981978463e-05
-1.59173752551263e-05
-3.13569437571059e-05
-1.9178535394172e-05
-4.94644133040462e-05
-3.78666916750018e-05
-5.21239643826477e-05
-3.55548408143743e-05
-4.31993793296945e-05
-3.55481922055495e-05
-1.38038400879664e-05
-3.69054541147866e-05
-2.93697174688844e-05
-2.82667718028552e-05
-1.24600817337179e-05
-2.29388169079871e-07
-6.29983602455877e-05
-2.11007990116875e-05
-5.61791389611778e-06
-3.03834802062464e-05
-5.69481713814121e-05
-1.74187578013999e-05
-5.84485890642865e-05
-4.81762677608442e-05
-3.2283658362805e-06
-3.16670445974999e-05
-4.4588371987945e-05
3.0326741704994e-07
-4.61623899574319e-05
-3.68004015768177e-05
-1.79564056573446e-05
8.68519633426168e-07
-3.4536273610233e-05
-6.88697320829282e-06
-1.33791443904162e-05
-3.55665015102876e-05
-3.12625886847294e-05
-1.79872787930043e-05
-2.43196819498378e-05
-3.49050159390342e-05
-4.88621113085475e-05
-5.88873176430193e-05
-2.20662433583647e-05
-4.95286738879092e-05
-4.61911325882558e-05
-2.72696865196608e-05
-4.61398937060405e-05
-4.37370789980806e-05
-1.86888048270008e-05
-5.63762458291419e-05
-3.1168687962393e-05
-6.03274481157558e-06
-3.74307387719546e-05
-3.10653758579752e-06
-2.26239759891335e-05
-8.30152204011532e-06
-3.34732586795431e-05
-4.79306110564229e-05
-2.26403172921178e-05
-9.51923360592151e-07
-4.15820308918355e-05
-2.19690388389693e-05
-1.01713326488031e-05
-3.1237811814872e-05
-4.83518553110621e-05
-5.31889118996107e-05
-3.86495152750627e-05
4.84940171330973e-06
-1.15903914623935e-05
-4.86833179516877e-05
-2.52615017545153e-05
-2.07981930359272e-05
-3.7557304720468e-05
-5.1301119600624e-05
-2.56175879296149e-05
-3.41843884008866e-05
-3.79521597135328e-05
-3.37587488394523e-05
-4.7124325441468e-05
-2.41558799737831e-05
-4.74672928218298e-05
-4.84010936638657e-05
-3.72629900276035e-05
6.42408217334629e-06
-1.70948279691774e-05
-1.06538746754243e-05
-3.1197687815351e-05
-2.52167149118434e-05
-1.28480958478538e-05
-2.37049871499139e-05
-3.20548263847657e-05
-1.05781274464111e-05
-3.36802869932344e-05
-1.01337214027688e-05
-2.20901189687741e-05
-4.49159021521928e-05
-2.15997752461362e-05
-2.96640910233389e-05
-3.87560859531689e-05
-6.90390404066238e-06
-2.74657492257143e-05
-1.73303387859236e-05
-2.49595082049722e-05
-4.44390439218571e-05
-2.60025382495712e-05
-7.00113598689316e-06
-5.45795376100828e-05
-1.34478155796883e-05
-5.64928441049732e-05
-4.50785052307976e-05
-3.13697537130945e-05
-4.23697342835641e-05
-1.06324359231685e-05
-1.36215225326601e-05
-2.6671989353121e-05
-3.40732179220559e-05
-1.78219886342175e-05
-5.09409530118666e-05
-3.19688598362187e-05
-2.08569881494042e-05
-1.68738169502537e-05
-2.43138909828493e-05
-3.56336331180858e-05
-2.13182315995388e-06
-7.71308717064878e-06
-1.81692241878514e-05
-4.10650028712502e-05
-1.08038085186522e-05
-2.22301170712533e-05
-4.98360783565695e-05
3.73917129520746e-06
-2.62780632144748e-05
-2.77448389654195e-05
-2.16756075811476e-05
-2.74843032169473e-05
-3.6820606862925e-05
-1.19450964549682e-06
-2.20861583678025e-05
-2.58672570269076e-05
-9.31237121057532e-06
-1.8310003333994e-05
-2.93812932773616e-05
-2.04420639741126e-05
-3.9407704830259e-05
5.11168735953278e-06
-2.46702772101847e-05
-5.28447564770981e-06
-2.75890503410444e-05
-2.03350261748637e-05
8.58498888727573e-06
9.88503168941623e-06
-1.55149626363785e-05
-1.32577386481929e-05
4.78034550815607e-06
-3.78922560795793e-05
1.03124432014578e-05
-2.85682347482468e-05
-6.03626998196864e-06
-1.72009606388989e-05
-1.01347730820262e-05
-3.25699976329657e-05
-6.59480494529318e-05
-5.61763008155871e-05
-7.08694457933794e-06
-5.42799351240134e-05
-3.88334489610312e-05
1.78132670216015e-05
-1.48506369950062e-05
-1.37310592449923e-05
-5.81619953748025e-05
-3.54070858787706e-05
-4.88719681325143e-05
-4.55446919534994e-05
-1.79404141476388e-05
-1.76614341126719e-05
-1.65377690945241e-05
-5.21295957493131e-05
-5.20770674888403e-05
-3.63421564478569e-05
-4.22828367512336e-05
-3.19532558732354e-05
-3.24768397418355e-05
-3.60795567146691e-05
-3.10955164153126e-05
-4.28380495613017e-05
-6.36080857001734e-05
-2.37129286919075e-05
-5.71887510243546e-05
-2.46092091527382e-05
-4.68923735671106e-05
-3.628271519566e-05
-1.59865519187756e-05
-3.9588826335743e-06
-1.05707598801252e-05
-3.1877818091116e-05
3.07679879045421e-06
-3.68150947433785e-05
-6.9405355162695e-06
-2.14018881415673e-05
-2.81572263367009e-05
-7.41115564485786e-06
-1.7834255129104e-05
-2.92348332907558e-05
-5.78504116318925e-05
-4.68586340615447e-05
-9.55147548843837e-06
-1.00634881058211e-05
-2.40064150025595e-05
-3.4700761912305e-06
-6.79861514662288e-06
-3.55035470243111e-05
-1.87025889618631e-05
-2.78743253811865e-05
-3.86809284031147e-05
-2.38259810200722e-05
-3.04821016643455e-05
-1.14603103506281e-05
-1.59977564402275e-05
-5.41390474147569e-05
-4.20267305265583e-05
-1.83396430984597e-05
-3.47895128953037e-05
-3.94659284772168e-05
-4.49323857248539e-05
-9.88614364543742e-06
-3.85346910173236e-05
-4.75818569056e-05
2.17371766250619e-06
-2.62700443241426e-05
8.3909146943074e-06
-3.82456969759418e-05
-1.64161269799205e-05
-5.39252905079476e-05
-1.76162848191285e-05
-1.80855780322227e-05
-2.57789364818801e-05
-1.56397456695269e-05
-2.68437935082834e-05
-2.27467337165195e-06
-1.45390192067398e-05
-1.9792117925781e-05
-3.32098374512987e-05
-3.62478817349623e-05
-3.14989244347293e-05
-4.16987454790791e-05
-3.09586026984136e-05
-2.25574065786044e-05
-3.61243232858056e-05
-1.44900928756154e-05
-4.75390376889052e-05
-3.62566005967999e-05
-6.85331858813018e-06
-5.87727710474014e-06
-2.76050904941839e-05
-2.07593607759227e-05
-7.84862138817306e-06
-1.54778670205427e-05
-4.68576374243454e-05
-4.780126611939e-05
-5.58046252020769e-05
-3.55546275122021e-05
-2.85216049986607e-05
-4.58677175240053e-06
-4.7763594158537e-05
-3.61010039790015e-05
-5.46874558612489e-05
-2.89023058232281e-05
-1.9515417402859e-05
-2.23436451147282e-05
-2.76693293442987e-05
2.79025949639965e-06
-4.42771729652284e-05
-2.58855628659392e-05
5.6827905115365e-07
-2.14717015416266e-05
-1.40805140587193e-05
-2.30080755222701e-05
-3.67763831150959e-05
-2.94671993898805e-05
-8.43840269586218e-06
1.89850669534734e-06
-3.58163011251461e-05
1.34939975276293e-05
-2.5758835612971e-05
3.83438545855662e-06
-5.6336735667576e-05
-3.37780845058597e-05
-8.21571155813752e-06
-1.88485523952003e-05
1.42006110790361e-05
-5.63320529283732e-05
-3.05999479262578e-05
-2.31667242310946e-05
-2.7374117947952e-05
-2.0452498485474e-05
-1.05494985729412e-05
-3.16451993694211e-05
-4.15263801813521e-05
-3.0666848544085e-05
-1.28536028070922e-05
-3.86023769533571e-05
-3.77909450523907e-05
-3.64738625004119e-05
-2.05452234765808e-05
-1.81253074858657e-05
4.10411622467883e-06
-1.75161558645662e-05
-5.88357039104166e-06
-1.72199104337109e-05
-1.47701561453277e-05
-2.89476301999567e-05
-3.98116687523165e-05
-4.44112211963229e-05
6.51709235720082e-06
-2.31829765945255e-05
-3.7087277244433e-05
-9.63913117038911e-06
-2.74968033439298e-05
-4.0784661953167e-05
-4.65707794338982e-05
-7.00711547987042e-05
-1.7959362628802e-05
-1.98123890860666e-05
-4.18011809231942e-05
-3.6217070467771e-05
-1.05048176626101e-05
-3.05027682134171e-05
-1.83270020359311e-05
-6.68925614588501e-05
-2.32034760241123e-05
-2.89951498592736e-05
-3.87906830020017e-05
-3.83297364619593e-05
-2.20843827784636e-05
-2.63636877677551e-05
-2.5238918257885e-05
-6.29768042378109e-05
-2.09166216186081e-05
-2.85473142710945e-05
-3.11682665486544e-05
-2.85132817377906e-05
-1.44745671158542e-05
-3.47716609279626e-05
-4.90468526137999e-05
2.46876321675874e-06
-2.67633093498774e-05
-3.55295166859811e-05
-4.35352449473894e-05
-5.2435036614981e-05
-2.34933743010126e-05
-1.6830496918935e-05
-2.73288884995881e-05
-3.17556862868087e-05
-4.82176754800489e-05
-2.16148486319873e-05
-3.0056397990086e-05
-1.34055435167439e-05
-3.84662940871753e-05
-3.10887016152233e-05
-2.26427927587577e-05
-3.60600615699339e-05
-4.41798346553989e-05
-2.48279443040125e-05
-3.63001830070686e-05
-3.26089287613794e-05
-5.31682239082926e-05
-9.19620631352229e-06
-2.92413280414162e-05
-3.36046880519182e-05
-2.52721957998965e-05
-2.52894036343807e-05
-3.15287761537124e-05
-1.84732302439367e-05
-3.59669414678604e-05
-5.6589229297639e-05
-2.26902206347847e-05
-3.02398759706919e-05
-2.55452142023234e-05
-1.58359154030365e-05
3.60753783596708e-06
-3.23805692444126e-05
-1.10634020859754e-05
-3.39902461632107e-05
-2.15721530366291e-05
-4.37987014706636e-05
-1.58065742965326e-05
-4.54376891055764e-05
-4.91352271199908e-05
-2.05836864307052e-05
2.45772516303541e-06
-3.90147827953666e-05
-1.90803552932131e-05
-4.28031332326375e-05
-3.82195892702955e-05
-1.3813912083814e-05
-3.20320524215657e-05
-3.01696660548991e-05
-3.4051816620163e-05
-1.31209704318018e-05
-3.50124962891193e-05
-5.44889642669787e-05
8.74492008412052e-07
-5.60834614488341e-05
-1.69774821833878e-05
-1.63215981996789e-05
-2.59148009873832e-05
-1.92002183940349e-05
-2.38567266915072e-05
-2.56661408525021e-05
-2.85133507164659e-05
-1.78316282721666e-05
-4.45893695015761e-06
-2.77465393547879e-05
-1.71670097572747e-05
-2.04835511241746e-05
-6.69300812433599e-05
-5.1214000398186e-05
-1.87958737788988e-05
-6.10627501332803e-05
-3.65434433527187e-05
-5.21068821657376e-05
-5.36264093591775e-05
-2.52834806176939e-05
-4.70511641770845e-05
-3.06498220422958e-05
-2.22023029612979e-05
-4.18679624152484e-05
-4.23931641805832e-05
-4.18689675435934e-05
-2.75854101004461e-05
-8.63719950219557e-06
-2.12912736296632e-05
-3.46386683643121e-05
-5.30890628520225e-05
-2.81345267750092e-05
-8.10108137960525e-06
-3.38495119503703e-05
-2.75276391166489e-05
-2.5169195798633e-05
-1.64541692829441e-05
-4.9696510424967e-05
-1.72913809342597e-05
-2.3910116570975e-05
-3.70134087627521e-05
-2.37477610519564e-05
-1.51820233782819e-05
-3.1731071139865e-05
-2.75979060590809e-05
-5.80768673726535e-05
-2.44655960007961e-05
-4.41000180055775e-06
-2.51684922002826e-05
-4.2852284108871e-05
-3.13558151337558e-05
4.56821243464721e-06
-1.4925910742418e-05
-1.60353624071136e-05
-4.36315720982323e-05
-2.74464555996883e-05
-3.85140621931329e-05
-1.95613787338938e-05
-4.02812870013175e-05
-4.58454543369311e-05
-4.777032508016e-05
-4.91755073321927e-05
-2.16946533240242e-05
-4.2779464649222e-05
-4.6045878702803e-05
-3.00137784986765e-05
-2.08209853797331e-05
-6.19540899827294e-05
-3.22495543284234e-05
-3.25804169547176e-05
-2.3273528374675e-05
-1.53842396728135e-05
-2.86509305089735e-05
-2.10555601794967e-05
-3.31374620381544e-05
-2.31034572243713e-05
-3.33349886977964e-05
-1.73126548445577e-05
-4.7286534373484e-05
-4.38127871363326e-06
-6.57419969441649e-05
-3.04579507880949e-05
-1.95010207155723e-05
-3.10263973671757e-06
-2.45744847440297e-05
-3.69763693512141e-05
-2.41113962380436e-05
-8.14695800031635e-06
-3.1699372006336e-05
-1.60457119237726e-05
-3.30187488239794e-05
-7.92175635662464e-05
-2.14660027168354e-05
-1.15516844118958e-06
-1.91534451283181e-05
-4.36583404436623e-05
-3.16907405664648e-05
-2.85729873955832e-05
-5.28293062644774e-05
-2.83985254273675e-05
-3.16655467717783e-05
-9.11769358843132e-06
-2.68410242164343e-05
-1.711590734939e-05
-5.0853301266405e-05
-3.64458192516681e-05
-4.26997413509056e-05
-4.92021435599451e-05
-7.11889660039609e-06
-2.29869424870577e-05
-5.70177794396023e-07
-4.17808531856467e-05
-4.06447872645361e-05
5.73045606615677e-06
-4.47503392234331e-05
-3.74639101843644e-05
-5.82640277068377e-05
-4.35320361923011e-05
-5.68213683900579e-05
-4.26417957755601e-05
-3.76575199339191e-05
-4.51457319676298e-05
-2.6610346856075e-05
-1.56478137105892e-05
-5.45529862695458e-05
-4.041070170601e-05
-4.56134049820451e-05
-3.65851356770475e-05
-5.01015100305576e-06
-5.77720199216544e-05
-2.50414104069402e-05
-2.25841401388614e-05
4.28920845274507e-07
-2.82240063226078e-05
-5.24814818207674e-05
-3.49932338876098e-05
-2.44889739382342e-05
-3.1028084336465e-05
-1.9474166345788e-05
-1.96011152971461e-05
-2.78612668634118e-05
-2.55418068514694e-05
-2.19202360734749e-05
-5.76036237984659e-05
-2.5301923676321e-05
-4.26513078121254e-05
-1.87085883854734e-05
-3.67740329662925e-05
-2.25656890426632e-05
-2.36479962631632e-05
3.17284153075626e-06
-1.88341257662413e-05
-4.50313459318528e-05
-2.29105259594382e-05
-6.68467543984717e-07
-4.47809270898927e-05
-5.15414971630167e-05
-1.99562637336845e-05
-2.27192217498986e-05
-3.05865643230639e-05
-2.66272209423949e-05
-2.60645999855063e-06
-6.12600915853247e-05
-3.16061451201271e-05
-3.95957225216068e-05
-5.15121139276855e-05
-1.48985583180681e-05
-2.00988022612621e-05
-2.95997664040225e-05
-4.35294855216601e-05
-4.32330134767176e-06
-1.07616115051614e-05
-5.28654344853943e-05
-1.22384989321537e-05
-3.26147886188375e-05
-1.29541326308407e-05
-2.84162048563258e-05
9.75262572476373e-06
-2.51431833046699e-07
-6.28752387532167e-05
-4.226960865453e-05
-3.21806407037266e-05
-1.31584672431787e-05
-5.07694219958429e-06
-2.29708869034104e-05
-3.65965444841563e-05
-1.01335187971731e-05
-3.4951262140681e-05
-3.02036154607634e-05
-1.07068059240723e-05
-3.97189401106353e-05
-4.04115985489785e-05
-1.9343459959565e-05
-5.368219946391e-05
-1.0328152861625e-05
-3.40193911577166e-05
-2.95398547070596e-05
-1.49599507841221e-05
-4.50243216106652e-05
-2.25422280291175e-05
-2.08192094848465e-05
-5.22663044144189e-05
-2.17178118892122e-06
6.58712153233475e-06
-3.87362493538788e-05
-7.28594010416449e-05
-1.88588670786184e-05
2.42067413531442e-06
-4.04967434875449e-05
-3.20800848418169e-05
-1.53505742452235e-05
-2.31630002801288e-05
-1.03391011794757e-05
-3.84486935922902e-05
-4.15388311933416e-05
-4.7580624877552e-05
-4.30291191647999e-05
-5.09469233821672e-05
-9.69833806292132e-07
-1.29274022893342e-05
-1.39599582120053e-05
-2.39497494250217e-05
-3.46511263988535e-05
-1.33248502341154e-05
-2.8399294597643e-05
-2.02789015393117e-05
-5.12042033697104e-05
6.47176075623749e-06
-4.29415913090058e-05
-3.47698953005544e-05
-2.6948246382289e-05
-1.95951150853198e-05
-3.88288534788527e-05
-4.19967244981997e-05
5.12385630867657e-06
-3.96492956108806e-05
-2.66781497752106e-05
-3.70396964362496e-05
1.07839203851867e-05
-2.2964764288888e-05
-1.70773357633123e-05
-2.12382969792786e-05
-5.92553747804505e-05
-2.88457503334495e-05
-6.27316246513288e-05
-7.14693281290372e-06
-2.22692303933101e-05
-2.25951342423452e-05
-1.83669790146208e-05
-5.02431370472439e-05
-2.85371832845062e-05
5.04868311177721e-06
-2.24632423046822e-05
-1.93421591083976e-05
7.94753120736888e-06
-3.71147101122442e-05
-5.47342564780282e-05
7.1492999101314e-06
-3.93807719618063e-05
-3.54680839453427e-05
-1.44225567299764e-05
-2.00940193648556e-05
1.37926986627556e-06
-2.99874402622626e-05
-5.95044698059367e-05
-3.79178838148598e-05
-1.39033247932055e-05
-4.48916196013718e-05
-2.55390262590601e-05
-3.50677557799675e-05
-2.95728906683425e-05
-6.09125587272467e-05
-2.07443257003028e-05
-3.04327785717764e-05
-1.81905575006771e-05
-6.87236600592178e-06
-1.81871974717713e-05
-1.59851396020954e-05
-3.16571490684348e-05
-1.86547259970646e-05
-3.06998632369221e-05
-4.51307103345281e-05
-1.99552880522707e-05
-3.07742470735246e-05
-4.99119752830358e-05
-3.26935244559065e-05
-3.44416358966397e-05
-5.01983373305158e-05
-5.92821618963844e-05
-3.72056253574114e-05
-1.45111019642239e-05
-4.68685000505627e-05
-3.76271489035556e-05
1.90355998684867e-05
-8.04566291751853e-06
-5.74322140810345e-05
-3.51264223478443e-05
-1.96747435058102e-05
-2.40111542914585e-05
-3.63734483575776e-05
-1.36124461344232e-05
-2.09649419899895e-05
-5.01483649862289e-05
-1.92419204474015e-05
-3.56704136761651e-05
-2.28138093711116e-05
-4.88310196897278e-05
-2.7612737368294e-05
-2.78071668891874e-05
-2.67314901059394e-05
-6.93046025355588e-05
-3.42456544961821e-05
-7.69057169791736e-06
-1.85358535692836e-05
-3.31901632305268e-05
-1.24840546297642e-05
-3.19102485920179e-05
-3.50884112308319e-05
-1.58902826860637e-06
-8.66043527624984e-06
-3.49876810781244e-05
-1.71228581234576e-05
-3.70389725234116e-05
-4.01725173230437e-06
-2.01850193955161e-05
-4.13859031069786e-05
-2.2120303390095e-05
-4.86514606939273e-05
-5.73013361295861e-05
-2.98760989227806e-05
-5.11694327702927e-05
-3.32927001598952e-06
-3.0744318908002e-05
-7.20444883300266e-05
-5.879590691236e-05
-4.50003564948676e-05
-5.28333619108102e-05
-4.81518118961761e-05
-6.53029232783667e-05
-3.50160748845895e-05
-1.7084820316071e-05
-4.52745567882767e-05
-2.81465843880643e-05
9.17163452495608e-06
-1.70738887087484e-05
-1.47710692110781e-05
-2.76783500848339e-05
-3.69110726825477e-05
-3.93812988289405e-05
-5.55820550544522e-06
-5.72789322336012e-05
-3.01136076670555e-05
-2.8322136574405e-05
-2.65721141450066e-05
-2.73326262027842e-05
-1.28695661200733e-05
-5.08067252900138e-05
-2.37774623272209e-05
-3.17050592886294e-05
-1.07364118187301e-05
-1.83508227061318e-05
-1.65750192246339e-05
-2.887533966199e-05
-4.39851923044924e-05
3.54283498076868e-06
-6.50081963443832e-05
-3.99815562354751e-05
-3.24913588164355e-05
-1.62386504176308e-05
-2.06905841126978e-05
-4.44675380903981e-05
-1.21939447812453e-05
-1.67328989533825e-05
-1.95763018894512e-05
-2.73229486828796e-05
-1.03397932165796e-05
-4.80913399556745e-05
-1.73806101383483e-05
-3.5876641120658e-05
-3.562848234278e-05
-4.41640102384262e-05
-2.13381107793963e-06
-2.11679196492963e-05
-2.70224891436702e-05
-1.93430451855067e-05
-2.67786093671634e-05
-3.88312529157302e-05
-2.46347532417515e-05
-4.3131749305206e-05
-3.34317918002456e-05
-3.49438771106855e-05
-1.354037483492e-05
-1.97044179731417e-06
-3.74474006917582e-05
-2.82423660136506e-05
-5.77894210327238e-06
-5.77078639169957e-05
-4.75123327996563e-05
-1.29602881068332e-05
-2.19020426875173e-05
-5.58411131753262e-05
-1.88676993523238e-05
-5.07352589590748e-05
-4.10724407062873e-05
-3.46983300491222e-05
8.02955788172328e-06
-8.56953489175453e-06
-4.53471095402569e-05
-2.17355532147635e-05
-3.18242912322653e-05
-4.69918696062981e-05
-4.7314205923345e-05
-4.48253199975421e-05
-4.28576347059471e-05
-3.86290761749022e-05
-2.48158022279998e-05
-8.85325732181255e-06
-4.28193210149013e-05
-2.29841975987073e-05
-3.12546817948478e-05
-3.8187029573076e-05
-5.61001524715445e-06
-1.5721470457756e-05
-3.8779016530053e-05
-3.84520541614471e-05
-3.0740730194515e-05
-9.7838756348373e-06
-5.24913462554465e-05
-2.65360363759849e-05
-2.88264900978991e-05
-1.53614279748617e-06
-1.37988798129888e-05
-2.01023328828102e-05
-2.94505812753247e-05
1.1178196738328e-05
-5.17781001436888e-05
-3.31616005531568e-05
-2.73490267803459e-05
-4.24879227128721e-05
-2.53163913955545e-05
-2.48258892612024e-05
-2.34423724421482e-05
-3.80021614379017e-05
-2.43973329141285e-05
-2.00102464690783e-05
-6.20503452005961e-05
-3.50359613257393e-05
-2.32869810988687e-05
2.54526572772514e-06
-3.09137893548925e-05
-5.32999099751394e-05
-1.92728456033808e-05
-4.42266003873097e-05
-2.21023715089243e-05
-4.80441370626543e-05
-4.41370495328378e-05
-3.43188934079386e-05
-2.63183503369895e-05
-6.93867961960391e-06
-1.33110549112104e-05
-1.56499390100439e-05
-2.8396836273553e-05
-1.49437317120603e-05
-5.57151195579958e-05
-1.03548208330097e-05
-1.20409681126959e-05
-3.28600742458779e-05
-3.17887530797534e-05
-2.46236773029989e-05
-1.40163982233755e-06
-1.3201453811476e-05
-4.60943767004686e-05
-9.36787733695008e-06
-2.83321940157597e-05
-3.79548539697942e-05
-3.44890882406231e-05
-3.19596806709168e-05
-1.24021170288424e-05
-1.81504543639675e-05
-2.98553937852044e-05
-4.01470448916809e-05
-2.96159004535959e-05
-9.72783875238756e-06
-2.71146184259367e-05
-1.502140697315e-06
-5.04460893115649e-05
-1.42466577149946e-05
-3.54033093761225e-05
-7.28519168859163e-06
-1.75974052509162e-05
-2.67097866856535e-05
-1.22867847509772e-05
-3.7079560806329e-05
-1.87952322583053e-05
-1.60234667399331e-05
-6.05719686267451e-05
-6.92420289655233e-05
-5.10191687639558e-05
4.2894983013972e-06
-2.84106563666878e-05
-1.10673470535783e-05
-2.81056847371604e-05
-3.86893284361567e-05
-2.7755858209486e-05
-2.1475557084832e-05
6.04520370558617e-06
-3.25455142263815e-05
-3.78741914293222e-05
-1.73935333354312e-05
-7.73902545902884e-06
-5.99068911635615e-05
-6.12981422540915e-05
-3.47799285324066e-06
-1.22461761339871e-05
-1.00596212080863e-05
-4.69113656293773e-05
-4.28525720210935e-05
-3.79132935640296e-05
-2.19263863741854e-05
-5.33074599662661e-05
-4.96857267669843e-05
-1.80442344745994e-05
-4.70396780960195e-05
-2.70462848474121e-05
-4.58301368536916e-05
-2.96255220139505e-05
-4.31700216512185e-05
-5.16965472689203e-05
-1.88116566838761e-05
-3.21198600554914e-05
-3.30322797555548e-05
-5.92143461223169e-05
-4.31599818159258e-05
-6.42334679645865e-05
-5.13432841938437e-05
-2.35937972722579e-05
-3.53968462618062e-05
-4.03111989685489e-05
-5.5511616513233e-05
-4.2732342928257e-05
-3.6393306271291e-05
-1.23582459701803e-05
-3.95151729783167e-05
-5.07599973748744e-05
-5.96439496984426e-06
-5.06184878014068e-06
-1.95868699956906e-05
-1.4008062260996e-05
-3.80800639385331e-05
-1.76866760830379e-05
-7.2313333140135e-05
2.66750937896991e-06
-4.86823148480615e-05
-2.27362696994428e-05
-2.37031117513097e-05
-4.30007951275976e-05
-2.16123118209788e-05
-2.90236119031228e-05
-4.7493508703992e-05
-5.0771735078631e-05
-7.24283664903084e-05
-3.31078324123562e-05
5.21543218059659e-06
-9.93006181997029e-06
-4.6627250258757e-05
-3.48613909979613e-05
1.95715341666112e-05
-2.68217437883517e-05
-2.69849126007218e-05
-2.83231116498647e-05
-3.19371162341178e-05
9.63537102642934e-06
-3.47454958048741e-05
-2.64508061453426e-05
-2.96487700833834e-05
-1.58245621556285e-05
-1.20397997075676e-05
-3.93010699278388e-05
-5.80749688170371e-05
-3.14211920175155e-05
-3.83096544919647e-05
-2.33030108316235e-05
-1.88675826992871e-06
-4.96030629034185e-05
-3.4951531745678e-05
-1.74489196848676e-05
-2.39490842048988e-05
-3.95283969468973e-05
-1.31120174316092e-05
-1.72731993210454e-05
-2.47025364468727e-05
-3.97620203962042e-05
-1.20815301674946e-06
-3.19836987949581e-05
-5.42357831732504e-05
-3.83117688554931e-05
-4.85845591459504e-05
-3.11915808307014e-05
-5.67373389448585e-05
-3.02072561955679e-05
-6.15077330167244e-05
-1.785859312473e-05
2.35750975329249e-06
-1.85575065386018e-05
-2.4290476205091e-05
-5.6404255348046e-06
-4.55662979394092e-05
-4.31255547831915e-05
-1.31752480233912e-05
-2.75446773556877e-05
-9.93830937592946e-08
-9.30931885836994e-06
-2.56540433673628e-05
-1.84390085313852e-05
-4.61152689563403e-05
-4.63012554852653e-06
-3.75378255772866e-05
-3.20952667948814e-05
-3.86326560721343e-05
-1.67157141142655e-05
-2.77679840156439e-05
-3.76052370270995e-05
-3.21283374198139e-05
-1.11901288004337e-05
-5.85405843949113e-05
-2.40584807446577e-05
-4.53454012886021e-05
-1.4310954704894e-05
-4.23486435825936e-05
-1.83811562254543e-05
1.38387534925901e-05
-2.26000488146988e-06
3.76110348521349e-06
-1.96612057614134e-05
-3.22823139493724e-05
-1.9902609021918e-05
-4.54253194237642e-05
-1.89443275948098e-05
-4.67363862643605e-05
-5.18549048644565e-05
-2.70201875557758e-05
-3.92126970655847e-05
-4.39959245798767e-05
-3.50845506347728e-05
-2.49899012675333e-05
-4.18319189364181e-05
-6.02103512456549e-05
-3.22731015506043e-05
-2.22726792274342e-05
-2.71277710031307e-05
-3.86225190301961e-05
-2.80508852100297e-05
-3.36751797155652e-05
-3.12155607425071e-05
-7.36904477096472e-06
-3.25430319531605e-05
-6.0879425918799e-05
-2.6001810238733e-05
-2.41985797300107e-05
-1.67655700776865e-05
-1.31853066627088e-05
-1.88666821375793e-05
-7.90581524785338e-05
-2.19973822312932e-05
-2.77930711879198e-05
-3.57024242368916e-05
-1.45279025111212e-05
-3.84685810002899e-05
-3.05898495784963e-05
-3.97269475458171e-05
-8.47340506175584e-06
-3.70397190491705e-05
-4.17489717336319e-05
-1.24365047382517e-05
-3.98143736343141e-05
-6.64381459343806e-05
-3.33932549215686e-06
-2.14046026041356e-05
-4.17107531267536e-05
-3.13904510842649e-05
-1.90940350044687e-05
-5.7508133018646e-05
-4.98813466736738e-05
-3.24855728649974e-05
-2.53988958263443e-05
-4.56151204134275e-05
-4.88618283503674e-05
-4.22078479358513e-05
-3.78395741928379e-05
-4.59193163004486e-05
-3.34857824790802e-05
-1.39772945544792e-05
-1.86586243981503e-05
-4.6260558527388e-05
-1.38600811368994e-05
-2.6858612043189e-05
-3.59878653310452e-05
-2.3995030150129e-05
-2.50213728127256e-05
-3.208675876529e-05
-5.44189999039747e-05
-5.3670464730434e-05
-1.2316410086883e-05
-2.31563352941773e-05
-3.56128978579473e-05
-4.0547039184623e-05
-2.65162578833387e-05
-2.44587556067129e-05
-4.59755533529704e-05
-4.81851369719365e-05
-3.90547637421572e-05
-1.44789095020752e-05
-2.14056774765041e-05
-3.38229441734262e-05
-6.54670387728767e-05
-1.92037439738631e-05
-4.24607907494544e-05
-3.14389173770215e-05
-3.25778533626151e-05
-1.40859102648422e-05
-2.95142615798871e-05
-6.72118638215773e-05
-3.47112585489511e-05
1.51259314237574e-06
-4.93926070884714e-05
-2.83346411560226e-05
-4.38647214188844e-05
-2.98396926448727e-05
-3.50188370790444e-05
-3.45447099688062e-05
-1.7797595416093e-05
-1.78680197932098e-05
-2.1980031471007e-05
-1.99036645300362e-05
-2.66023486301028e-05
-3.54592784098516e-05
-3.02307442650274e-05
-1.37370127614088e-05
-1.35381715797153e-05
-3.27648828056971e-05
-2.09572617016457e-05
-1.76516131409939e-05
-5.11623731356082e-05
-2.37839451340792e-05
-2.99838597185117e-05
-4.80344113890095e-05
-2.32515739259384e-05
-4.04136734897036e-05
-5.74372742805723e-05
-4.46294958150482e-05
-2.57851552587813e-05
-2.59380916042537e-05
-3.45391418280347e-05
1.60734364516116e-05
-9.08123557759609e-06
-5.23551068765393e-05
-4.40442382741026e-05
-3.68942189560369e-05
-4.23136662817574e-05
-2.59380925082426e-05
-3.69795940985756e-05
-1.78347991584374e-05
-3.8398111039021e-05
-2.2338653530668e-05
-4.06847620508687e-05
-3.39436463187528e-05
-2.58324137364375e-05
-5.02322842626808e-05
-3.23432905815212e-05
-5.65672267354289e-05
-3.87078190650672e-05
-4.82525196685612e-05
-4.04727198948328e-05
-2.03489999233971e-05
-2.33875673518871e-05
-2.91701450996607e-05
-2.76381963105027e-06
-4.06959623795253e-05
-7.22452185969177e-05
-3.09069798607786e-05
-5.36973595860161e-05
-2.05432183220343e-05
-4.66995559057117e-05
-2.00955815597076e-05
-3.02047983119829e-05
-4.88227831155089e-05
-4.41105255797293e-05
-1.18780464063946e-05
-1.19166948062613e-05
-2.72309386455798e-05
-3.85809004670337e-05
-1.26130655977502e-05
-3.20964570820297e-05
-3.69139578296402e-05
-9.99114299401552e-06
-7.49891141837036e-06
-3.42978927241982e-05
-4.60104646168467e-05
-2.42204847286056e-05
-2.41964380161532e-05
-3.10384374762761e-05
-4.73221194014788e-05
-2.50333460311618e-05
-8.89325951557623e-06
-3.04129678201724e-05
-2.19913670493207e-05
-2.32783129590448e-05
-1.25650264574521e-05
-8.05622179260789e-06
-1.30017860021677e-05
-4.71856947698418e-05
-4.05477441651934e-06
-3.14059789425767e-05
-4.16537878209622e-05
-4.04329127557126e-05
-2.86405126133053e-05
-1.61079100452213e-05
-4.90480918564146e-06
-3.37401531205897e-05
-2.87926500252164e-05
-2.16180221777585e-05
-2.10426750015625e-05
-4.00365009634217e-05
-1.72153780197041e-05
-4.41523234282646e-05
-5.3615410864164e-05
-1.71966451133677e-05
-4.58473586463486e-05
-3.26429659731132e-05
-6.19673018686422e-05
-2.03510562095919e-05
-3.18054288654948e-05
-4.19450901091319e-05
-1.51994550858951e-05
-4.28216904196909e-05
-5.83845015690385e-05
-1.94421769974661e-05
1.18321104101548e-05
-5.04758886179252e-05
-4.20696853975015e-05
-1.36380990129293e-05
-1.21536049014985e-05
-3.54490215209182e-05
2.03751704480328e-06
-8.64845838903892e-06
-2.96305255366909e-05
-5.82840623351952e-05
-3.84506015170957e-05
-4.27772925793856e-05
-1.21313473879155e-05
-4.043179600569e-05
-5.7647762318676e-05
8.35622305540265e-06
-1.08015946424547e-05
-3.58744457186748e-05
-3.72152174446406e-05
-2.40439426077953e-05
-2.98976379324337e-05
-3.09502183340105e-05
-9.01213732446382e-06
-3.23197772760637e-05
-1.30177862552721e-05
-4.74976507140262e-05
-5.29412150261526e-06
-8.30405131244077e-06
-1.0253199960397e-05
-5.36881474857405e-05
-1.64158798761945e-05
-5.16226455235025e-05
-3.3596758814152e-05
-4.2733230499197e-06
-6.14969815198754e-07
-3.04813636918394e-05
-2.78614290899438e-05
-1.3658152439729e-05
-7.3318744089692e-06
-3.6443457293627e-05
-3.40105890163655e-05
-2.01547018263149e-05
-2.55732660721217e-05
-1.73530531173182e-05
-2.40098829583332e-05
-4.67838771142094e-05
-2.27488212081584e-05
-6.62108122168943e-05
-8.96054168561972e-06
-5.13859162403554e-05
-6.99439469346249e-06
-3.31359651939301e-05
-2.08202160874202e-05
-3.1472977180818e-05
-2.64614080900975e-05
-3.28408759971994e-05
-4.08137922901284e-05
-4.07697288115547e-05
-4.38639013936698e-05
-2.75333168337061e-05
-3.64420269996694e-05
-3.4945181027651e-05
-1.63150828160507e-05
-1.63841210559066e-05
-3.86396921579906e-05
-2.4000403171062e-05
-2.81794600245159e-05
-2.62820477094601e-05
-4.20865761973154e-05
-3.40599058483391e-05
-2.94133944024241e-05
-2.96480730174439e-05
-2.09759997199714e-05
-3.31846155107262e-05
-2.52450050730756e-06
-3.6115000197162e-05
-4.96706673179938e-05
-1.5622826585609e-05
-1.68654380363169e-05
-2.73314065648209e-05
-3.49947622328993e-05
-4.29334895351206e-05
-1.32593162793297e-05
-3.33354816747539e-05
-5.89085986041324e-05
-2.74214946313079e-05
-2.6212487066426e-05
-3.34905841929358e-05
-1.67701707583811e-05
-7.40374606722387e-05
-6.64930669277187e-05
-4.39746546160758e-05
-3.05721172677203e-05
-4.47580240812886e-06
-9.19491953972396e-06
-3.74372499793062e-05
-1.41818482245793e-05
-5.77354056264333e-05
-3.89311272345095e-05
-1.12142124672975e-05
-3.06940066890804e-05
-3.78297082771745e-05
-2.87294072618786e-05
-2.82955934231797e-05
-3.1424946807447e-05
-1.67357013206698e-05
-2.89791860158158e-05
-2.51600038284514e-05
5.81092387927089e-06
-3.99008931028733e-05
-1.79281537701196e-05
-3.12275961467017e-05
5.17598794591886e-06
-2.86710963845602e-05
2.43396676751025e-05
-1.66501777663213e-05
-3.30988921849554e-05
-2.22270749562772e-06
-5.09301127596196e-05
-2.92630134901064e-05
-2.05271358958906e-05
1.8055714909164e-06
-4.66755545219155e-05
-7.49399527173923e-06
-1.48167993711518e-05
-8.68466117035021e-06
-4.88925557248423e-05
-3.03731661709149e-05
-2.59705819578515e-05
-1.22648892698541e-05
-3.80961543729571e-05
-2.46220793516639e-05
-3.30596215958125e-05
-3.87454507666593e-05
-2.31997739799035e-05
-2.40216181122414e-05
-1.18930858409705e-06
-5.62595104615299e-05
-1.29884867295878e-05
-1.83743161375094e-05
-2.88404353856145e-05
-2.83761207504856e-05
-4.06902104709755e-05
-1.8324211387302e-05
-7.3132633306217e-06
-5.65981191124767e-05
-3.99154977619667e-05
-2.57659238890274e-05
-4.63203179466275e-05
-5.37679115015191e-05
-3.29130441064575e-05
-4.99956832875795e-05
-2.3707551366141e-05
-3.13980034014293e-05
-4.63906285656433e-05
9.46395698513355e-06
-2.26611760443059e-05
-4.8165074773531e-05
-3.41342563796511e-05
-9.10823208995049e-06
-3.40055486600881e-05
-3.98253592249536e-05
-7.80371307675615e-06
-8.39331655436599e-06
-3.42811966214735e-05
-1.44611517945831e-05
-4.0099339953855e-05
-3.01560371132658e-05
-2.46446976638232e-05
-4.43444584780416e-05
-6.32330971570469e-05
-4.34305955632339e-05
-3.53289182585822e-05
-6.05005403734928e-06
-4.15325218589823e-05
-3.95918491630268e-05
-4.38746443881468e-06
-4.4598651498991e-05
-6.09928810677871e-06
-4.48676646974203e-05
-3.4641697001615e-05
-3.24182015455034e-05
-3.94835059738252e-05
-1.91718743233824e-05
-2.11799968788795e-05
-3.9205479746044e-06
-1.66489558508795e-05
-1.87845475305039e-05
-4.94284696898126e-05
-1.44512127701577e-05
-4.40199203627418e-05
-3.05803722351967e-05
-3.04492420356628e-05
-4.53968011383772e-05
-1.59162350569669e-05
-3.32719448255807e-05
-1.80220655366536e-05
-2.91604898481012e-05
-3.75081855582216e-05
-1.97389273572369e-05
-1.47264896036248e-05
-4.24714964441586e-05
-1.64820037000305e-05
-4.83732423132955e-05
-4.27043801044566e-05
-5.85479312846538e-05
-7.06664013645346e-05
-4.11065669177772e-05
-1.09940152981127e-06
5.54407823727691e-07
-3.38937140535315e-05
-2.98872634358845e-05
-4.1659507957461e-05
-2.17890534810478e-05
-3.24743313968135e-05
-2.95131726243523e-05
-5.55504666124014e-05
-1.7955973728442e-05
-1.33749221499791e-05
-4.36929913604534e-05
-1.71650889062206e-05
-4.73541236845115e-05
-4.09449850549136e-05
-3.76006434469377e-05
-1.74154181177382e-05
-5.20496967150333e-05
-3.36808594945515e-05
-1.93807123937002e-05
5.37899018924538e-06
-3.39163707595561e-05
-3.70663769231158e-05
-4.66804058881376e-05
-3.33763581656102e-05
1.00683418455335e-05
-2.76480370028548e-05
-9.18652103327007e-06
-3.55687978215097e-05
-4.14951433482867e-05
-3.24936961537298e-05
-2.28667034352803e-05
-2.0830792058413e-05
-2.07587717328131e-05
-3.58311196367572e-05
-4.01325335778104e-05
-4.91916209644817e-05
-4.07841444650052e-05
-1.29647719614636e-05
-2.40156219047899e-05
-2.95366255774505e-05
-5.89689612933487e-05
-2.09419582351063e-05
-3.92191546268484e-05
-5.16166614334711e-05
-3.13844527701739e-05
-4.44902693444979e-05
-1.01744441661364e-05
-2.29144732497713e-05
-2.69346804345353e-05
-2.23922101971844e-05
-5.13396184859409e-05
-1.69992195566924e-05
-3.72064904461352e-05
-3.35501836017794e-05
-1.74316201189309e-05
-2.59233686024751e-05
-2.55339869675396e-05
-5.23513566891222e-05
-3.01979972733189e-05
-3.66896173431578e-05
-1.22127791685262e-05
-2.31782370181434e-05
-1.15158793034555e-06
-1.62611822848354e-05
-4.32544507425082e-05
-2.64185668947585e-05
-3.51209962673844e-05
-3.36377763791643e-05
-4.41404537071069e-06
-4.31347879866378e-05
-1.12369384371668e-05
-2.36434662562878e-05
-5.60024926969194e-05
-1.17683375413453e-05
-2.51722430486125e-05
-1.69619408166579e-05
-4.56799540753574e-05
-2.30376377403025e-05
-1.22446270903591e-05
-2.42801474762627e-05
-9.04152294289853e-06
-1.16304322673273e-06
-8.57051992074076e-06
9.67951129022336e-07
-3.05884156219676e-05
-2.40697598533462e-05
-3.58491068222881e-05
-3.95834734508358e-05
-4.33348014043366e-06
-3.77627331527254e-05
-4.47535703761116e-05
-1.41453856893852e-05
-6.67880071376594e-06
-1.66415526145518e-05
-3.29176451461572e-05
-5.56632834862706e-05
-1.40577505270553e-05
-1.29238533490222e-05
-2.23766868417351e-05
-3.48731156885444e-05
-4.36349499447316e-05
-3.3785127841027e-05
-4.20671634217116e-06
-4.24904296948214e-05
-4.62131746151884e-05
-5.19375100591313e-05
-4.54716621326059e-05
-5.31256231911568e-05
-3.3241506986828e-05
-2.64705943518178e-05
-4.06117032233226e-05
-5.48751816848357e-05
-4.3943465651273e-05
-5.56942227938334e-05
3.38163540655825e-06
-3.18649075575298e-05
-2.63419658387882e-05
-1.08925374455101e-05
-3.10222374621444e-05
-6.02952109208374e-05
-3.64446743652663e-05
-1.94002224604134e-05
-3.47825466760852e-05
-1.19817328968787e-05
-9.15186824336214e-07
-5.65851702241109e-05
-2.41576757209321e-05
-3.19997007285972e-05
-2.42176193840069e-05
-4.2957652920996e-05
-3.12254035159096e-05
-4.73053772275877e-05
-1.30272852439761e-05
-3.6612979822962e-05
-4.73671439230988e-05
-4.36056192945942e-05
-1.07463450379028e-05
-3.77913980010422e-05
-1.89116829248424e-05
-2.06743226512481e-05
5.31391802677095e-06
-3.33561967477143e-05
-2.83159156229646e-05
-9.7031383469975e-07
-2.23630457021037e-05
-3.76998626404842e-05
-3.83290481179495e-05
-4.31845694033461e-05
-5.80535589393773e-05
-9.70845252954977e-06
-2.66634080284735e-05
-1.99089931521573e-05
-5.61240107905803e-05
-2.80179941434172e-05
-5.59942750292618e-05
-1.34776420374188e-05
-3.41772633031199e-05
-2.13402540023625e-05
2.78703413984254e-06
-6.14010954976836e-06
-1.16654128818006e-06
-1.21404139564235e-05
-2.8616395211476e-05
-6.21198447060966e-06
5.97906487877761e-06
-3.90937785673738e-05
-1.5282944794091e-05
-5.09149631151966e-05
-3.81498028383477e-05
-4.86622154673883e-05
2.73703758621821e-06
-4.88675020670617e-05
-3.98431589046498e-05
2.76764951467914e-06
-3.04356177349727e-05
-3.8511138450162e-05
-4.16160495807821e-05
-3.26552650245849e-05
-4.53824431380517e-05
-1.71523556930489e-05
-4.51485844846269e-05
-2.65512330135488e-05
-1.16136798704977e-05
-1.3368395200704e-05
-4.98502303476539e-05
-4.20529422418777e-05
-5.84586864707733e-06
-5.45766561796407e-05
-1.53822481573184e-05
-2.21378574546093e-05
-4.11174797636128e-05
-4.28425993602904e-05
-4.46389633927457e-05
-3.42030154640804e-05
-1.6261741415158e-05
-1.67074423151455e-06
-3.35813861691114e-05
4.52941640752158e-06
-7.31314339430895e-05
-3.26791174098426e-05
-9.36575689625313e-07
-5.02378370961994e-05
-5.75445076516496e-05
-3.22538164767494e-05
-2.87986631489449e-05
-3.04507633478401e-06
-4.50150111132302e-05
2.88875963112973e-06
-3.80443664406951e-05
-2.80117704450765e-05
-3.05591951660257e-05
-6.06302668507342e-06
-2.70507344450678e-06
-1.30629983312777e-05
-3.09175706944738e-05
-2.37149527540397e-05
-3.08830562202935e-05
-4.07059976229889e-05
-5.35487131831641e-06
-5.15846664836534e-05
-2.10098150811305e-05
-4.17768459314748e-05
-4.5164687144202e-05
-1.39432710417384e-05
-2.33290540620476e-05
-3.74030867286181e-05
-4.42732550567813e-05
-2.88577332516057e-05
3.2422011098674e-06
-1.62394653418466e-05
-1.11073974515484e-05
-1.78500824147684e-05
-4.0464731621543e-05
-1.86806517537937e-05
-2.65431920002737e-05
-3.57159943959936e-05
-6.08577130715764e-06
-2.02336154947586e-05
-1.88730246497434e-05
-1.89545819679078e-05
-6.64636566840367e-05
-4.16394121502789e-05
1.12174594148197e-06
-1.59352095861417e-05
-3.86145654525115e-05
1.31683415594585e-05
-4.9327691638531e-05
-1.39695759904591e-05
1.52150150745926e-05
-3.34397441688145e-05
-2.4722345954095e-05
-4.26922245730349e-05
-4.53810334382775e-05
-4.03216409329231e-05
9.7191058632361e-07
-4.45052219026731e-05
-3.91770447761628e-05
-2.87428311341178e-05
-2.6792217440412e-05
-4.39524827035564e-05
-3.2100449433896e-05
1.61957406009903e-05
-2.67591358208304e-05
-4.06389096163791e-05
-1.15524334807985e-05
-3.51960275039636e-05
-8.19276366674946e-06
-6.47665787984025e-05
-2.94182232272046e-05
-1.85277161086874e-05
-3.81310274930955e-05
1.64356022950233e-07
-5.93988136029558e-05
-6.57858584307644e-05
-4.79677454640907e-05
-7.03379477459428e-05
-4.4889994520851e-05
-3.87751628096006e-05
-3.67048881210274e-05
-4.84337146835037e-05
-3.48139495680177e-05
-2.2456274847903e-05
-2.53076719483581e-05
-4.36277895904479e-05
-2.26628113508265e-05
-3.31181265910124e-05
-3.25719446681433e-05
-1.71723215422219e-05
-2.00253969587505e-06
-1.82774322132467e-05
-3.87333030795535e-05
-3.36818418582946e-06
-4.46503730979379e-05
-3.97574038215192e-05
-3.82546971321289e-05
-1.28612815478218e-05
-5.00228827510349e-05
-7.71541579757246e-05
6.65516558768333e-06
-2.00067366841676e-05
-3.23878193601495e-05
-2.47545430122199e-05
-3.16049722112911e-05
-3.32787287899503e-05
-7.0716999507368e-05
-5.07802447115698e-05
-4.55217066820963e-05
-4.02410147512934e-05
-3.17462662555427e-05
-5.30645849005922e-06
-2.89524004049712e-05
-3.80072020869264e-05
-5.31619761121894e-05
-1.05938232859855e-05
-8.57980036898251e-06
-2.03058325211734e-05
-6.21660741708214e-05
-4.905832904908e-05
-5.80307854904134e-05
-5.94117235527615e-05
-4.98978390942108e-05
-2.64567411436601e-05
-7.99108922706133e-06
-2.96963702323432e-05
-2.63385471786063e-05
-2.3949199856646e-05
-1.70091754589789e-05
-4.9819666068357e-05
-9.42226562489187e-06
-2.09663424644152e-05
-2.3082238581116e-05
-3.06368808561519e-05
-4.31007013293615e-05
-4.57876290269685e-05
-2.32756618031428e-05
-8.93758884693792e-06
-1.37808661477176e-05
-3.18827150277297e-05
-3.51353589251843e-05
-4.70299091859968e-05
-8.77931031297787e-06
-2.77634411955375e-05
-1.28467343487171e-05
-2.52843319119763e-05
-3.6902097520132e-05
-2.87765809338459e-05
-1.28632049213624e-05
-3.07259657598708e-05
-4.74168746547197e-05
-2.88950403827293e-05
-5.98707984462503e-05
-4.24241995274175e-05
-1.35431778815766e-05
-3.73951660725604e-05
-4.23728336354922e-05
-4.02800880058449e-05
-3.43577297286997e-05
-2.88769294054484e-05
-5.55062170428329e-05
-1.94074778647912e-06
-3.53296599423664e-05
-2.57238722824677e-05
-3.89220893523355e-06
7.38117558084397e-07
-3.01152410055027e-05
-1.01362322321943e-05
-3.30250002681892e-05
-4.70146199537713e-05
-4.59261620276552e-05
-1.1213247884218e-05
-1.74928121947371e-05
-2.99532204322849e-05
-2.88046869924587e-05
-4.33460354681599e-05
-1.89503435013858e-05
-4.11971246127253e-05
-7.28465185315243e-05
-1.11603236495707e-05
-3.11759105819632e-05
-4.20179715407304e-05
-4.52770459707937e-05
-2.72788672693499e-05
-3.04200736403947e-05
-3.97455991904783e-05
-1.69480506788541e-05
-6.03884092932829e-05
-7.54083772601957e-05
-4.89440465477291e-05
-2.26837119138205e-05
-2.28100641326786e-05
-2.07513355712018e-05
5.49606693600343e-06
-3.9793912193076e-05
-4.32783358092193e-05
-2.94029792491552e-05
-3.87604990902095e-05
-4.7362872900488e-05
-2.14144297105185e-05
-3.33415157585198e-05
-2.73222356521552e-05
-2.4991723891908e-06
-4.17873463168376e-05
-7.53158939858463e-06
-1.00012991470273e-05
-4.04983000806745e-05
-3.45968565521049e-05
-1.73114958864575e-05
-3.08285986673082e-05
-2.81804423949449e-05
-1.20397573838237e-05
-4.4469498328229e-05
-1.55367427592955e-05
-3.15784052069333e-06
-4.2609407408037e-05
-2.98231603648893e-05
-5.73135715650607e-05
-3.96038201582387e-05
-3.84186659670897e-05
-5.23686828483067e-05
-1.39083391722027e-05
-1.41715115164352e-06
-2.14614363808162e-05
-4.33552746331301e-05
-2.36167999041042e-05
-3.94863754877735e-05
-1.47748172262312e-05
-2.76597568980694e-05
-1.23799662994996e-05
-2.29970872685891e-05
-2.05586119327651e-05
-2.84796245486664e-05
-3.02849630327238e-05
-3.98176047559514e-05
-4.85100083631318e-05
-2.23080279098292e-05
-4.03567506131784e-05
-4.27314306640604e-05
-3.09376059100754e-05
-1.68499400252923e-05
-2.884572329721e-05
-2.2519585531255e-05
-1.54680823588695e-05
-1.97753153075627e-05
-2.15018594400466e-05
-4.61549611970872e-05
-3.70011892062933e-05
-2.27176517483109e-05
-4.48896372479276e-05
-3.92831577909884e-05
-4.13397433066635e-05
-2.27499537796825e-05
-2.84390774829384e-05
-7.50298719449958e-06
7.13797653378981e-07
-2.64478597354117e-06
-2.3601371050697e-05
-4.2347611916911e-05
-1.92674237953266e-05
-2.31295995919122e-05
-4.35254190299231e-05
5.91853758552072e-06
-2.03715601089004e-05
-2.2970459870325e-05
-2.35676211106626e-05
-2.67961445887528e-05
-2.01123804436697e-05
-3.56760192346106e-05
-7.10138318151603e-06
-6.49112435721637e-05
-5.0041042332376e-05
-3.77775147482521e-05
-7.21793763788932e-05
-4.33722780969473e-05
-7.3705159707487e-05
-2.90891406077042e-05
-1.48977080111458e-05
-3.2683259022203e-05
-4.39040835067984e-05
-1.9849033530381e-05
-3.25056779697898e-05
-5.43049525238445e-05
3.48897409991514e-06
-3.77634043630689e-05
-2.82918825727953e-05
-4.40674667662142e-05
-4.54388308341714e-06
-1.95702721249225e-05
-2.57951047887939e-05
-1.37479532639848e-05
-3.50192687432796e-05
-5.95875296016762e-05
-3.34921074824708e-05
-6.57432875325213e-05
-1.24020293407304e-05
-3.22718151588876e-05
-4.95943890605695e-05
-1.05617627782579e-05
-3.31529928754723e-05
-2.56805392539137e-05
-1.21256640729895e-05
-2.49494248603618e-05
-2.31267172614063e-05
-4.56354574629446e-05
-2.62101885346857e-05
-3.5977200305611e-06
-6.45037007536685e-05
-1.8195391434648e-05
-2.98627292852534e-05
-4.39023280793149e-05
-3.00172371418829e-05
-2.75735608798523e-05
-3.62300833875267e-05
-1.84034221086054e-05
-3.89845964728614e-05
-3.31912863188754e-05
-1.5357137136731e-05
-2.99450789870461e-05
4.84698166640632e-06
-3.99069950018908e-05
-2.78262447542981e-05
-3.07735319280265e-05
-3.74479302814467e-05
-3.10382570196919e-05
-3.38005280586182e-05
-3.93561515842709e-05
-3.45074471819377e-05
-2.00007028420618e-06
-3.19259827538245e-05
-1.87623862978236e-05
-2.38343036391627e-05
-2.93065068529756e-05
-3.77330540759344e-05
-2.24088334563582e-05
-1.7340850439025e-05
-1.46479736912449e-05
-5.14168148690181e-05
-5.32815691757753e-05
-4.38395373633484e-05
-8.29552971786931e-06
-4.33815346946782e-05
-2.39856708290558e-06
-1.01618582403039e-05
-9.39737576473988e-06
-1.62631775288979e-05
-4.85970234283128e-05
-3.5068555849213e-05
-3.00320517002685e-05
-2.29086906306094e-05
-2.28300768105567e-05
-3.51902058338286e-05
-2.79996452163671e-05
-7.08067272381178e-05
-4.4823591105148e-05
-1.1653694002709e-05
-4.93792973818186e-05
-5.60713351396046e-05
-9.06859961295514e-06
-4.35987359607398e-05
-1.43578709969377e-06
-6.23350963913925e-05
-3.14175808813248e-05
-2.52384308242327e-06
9.86804860664676e-06
-4.28808469212185e-05
-4.57942690846274e-05
-1.65978834621187e-05
-5.15627127615651e-05
-1.96831184158132e-05
-1.60502660550376e-05
-4.11406233933861e-05
-5.53978281171555e-05
-2.58031654698729e-05
-3.90351043129466e-05
1.36477590558144e-05
-3.54758763607934e-05
-3.96594777894507e-05
-6.65273197051652e-05
-4.3472580031419e-05
-4.25791934334124e-05
9.70647204587333e-07
-4.54619064108983e-05
-3.6813751203953e-05
-3.60537029959828e-05
-5.40052794588507e-05
-2.20064211538238e-05
-2.08535817820366e-05
-1.3710679362107e-05
2.28838520159705e-05
-2.23268593550027e-05
-3.38537761184782e-05
-3.24007911005123e-05
-5.07140571716057e-05
-5.01109184163987e-05
6.69556836697764e-06
-6.90523779269226e-05
-3.15781051493835e-05
-5.53002417638358e-05
-4.83558196653604e-05
-3.03631729390977e-05
-4.88270030911734e-05
-3.52321644973211e-05
-3.0141412197134e-05
-2.79553724210759e-06
-4.06159127443563e-05
-4.57858630186031e-05
-4.33045209681211e-06
-2.61387010186571e-05
-5.43630080770686e-05
-3.35801793439307e-05
-5.64521371569007e-05
-4.40203229961731e-05
-2.82780030473704e-05
-2.94225057012388e-05
1.06029975768471e-05
-5.86426461772596e-05
-1.93131352102558e-05
-6.50739587713217e-05
-1.49773672258498e-05
-4.22389236185853e-06
-1.81457297080827e-05
-5.84101521426882e-05
-4.03490671661934e-06
-3.01705309741031e-05
-1.63738028180181e-05
1.32716455455996e-05
-3.91756661508885e-05
-2.95850801293992e-05
-2.61484047214601e-05
-2.41713982595093e-05
-2.92942353273668e-05
-3.30243058766121e-05
-8.90519753675162e-05
-2.39741579061096e-06
-2.61166420895063e-05
-2.08309133824935e-05
-4.60706404874206e-05
-1.77965785931049e-05
-3.48497008714861e-05
-3.2895371070559e-05
3.91591475982315e-06
-1.9195586250195e-05
-5.34246901195274e-06
-2.88817406153262e-05
-4.36645413650626e-05
-3.25279480712367e-05
-2.94746877638982e-05
-1.10582474417488e-07
-4.22133745496388e-05
-2.83284442000761e-05
-1.72236551993266e-05
-4.16468612310164e-05
-2.69720408628509e-05
-3.47263424068181e-05
-2.79107957131771e-05
-1.61839390906776e-06
-3.46017930201321e-05
-4.35713493213765e-05
-3.05882638915031e-05
-3.27748561947155e-05
-3.10174290927387e-05
-4.61104818601157e-05
-4.20697961993339e-05
-1.40422973782487e-05
-2.05717610187144e-05
-1.81574997561333e-05
-3.56412912640335e-05
-1.42401629508883e-06
-1.22040783968454e-05
-3.66010991148575e-05
-6.15013759190974e-05
-2.31572699940713e-05
-1.32039520963924e-05
-1.9074038542011e-05
-4.1231733345919e-05
-3.26809300698304e-05
-1.30675719528617e-05
-4.1469664919022e-05
-3.58265144651231e-05
-2.58604040402584e-05
-4.97750411137952e-05
-1.46901126237932e-05
-4.85991863039645e-05
-3.92957742470977e-05
-3.3717984714784e-05
-4.91356876667328e-05
-4.19505597946594e-05
-3.17166163087296e-05
-2.97509144774085e-05
-6.49427075942293e-05
-2.96777020822123e-05
-2.60734891763204e-05
-1.11559578928247e-05
-7.9666169778449e-06
-3.11774417189956e-05
-3.60101720774107e-05
-1.75455926424026e-05
4.65569466737247e-06
-4.4059414928754e-05
-3.23705043394677e-05
-2.96572305265182e-05
-7.99628247699481e-06
-1.85417687142056e-05
-2.67265783795587e-05
-3.92636748421921e-05
-2.91460018398961e-05
-3.81231573687224e-05
-5.52242461268992e-05
-1.35297250288968e-05
-3.61424339625402e-05
-2.87851622861311e-05
-4.94494765381118e-05
-5.34302147217484e-05
-2.3067407494678e-05
-7.46031921100658e-06
-5.01527898712473e-05
-1.53399691439552e-05
-2.39527480051404e-05
-3.31658763190339e-05
-6.04032404789698e-05
-2.34465512795833e-05
-2.13691977737269e-05
-3.79187832993372e-05
-4.42497505075003e-05
-4.35028715594392e-05
-3.99089113328947e-05
-2.53982492742569e-05
-2.84303523537228e-05
-3.18990775927114e-05
-2.6834826681893e-05
-5.34725389553289e-05
-6.61795088131245e-06
-5.28559746385961e-05
-3.12302534450808e-05
-1.29680476090218e-05
-1.1719457467787e-05
-1.76977072860381e-05
-3.98429545362169e-05
-4.67604705075715e-05
-5.81538864020244e-05
-3.49815478388468e-05
-2.95867853927645e-05
-3.80342875243426e-05
-5.26129004831762e-05
-1.93920872475755e-05
-3.03376388976687e-05
-4.26901381918781e-05
-1.4847468791229e-05
-4.39280515879196e-05
-1.55631203697342e-05
-3.73572888425213e-05
-4.22499896425647e-05
-1.70035654433531e-05
-3.74385092290018e-05
-3.94093960834653e-05
-7.50578173810641e-07
-2.4816102933562e-05
-1.6662311268498e-05
-1.83017764595844e-05
-1.25393867707191e-05
-8.56077507128257e-06
-2.508078242643e-05
-4.0345685356669e-05
-4.9382390697564e-05
-3.05630996181912e-05
-2.01388657639821e-05
-1.51548448212683e-05
-3.66874566716276e-05
-3.19929344524657e-05
-2.58278428906655e-05
-2.12648709840038e-05
-4.25833018892002e-05
-1.60949499788813e-05
-3.10779681411363e-05
-4.11465217714114e-05
-4.74327622595759e-05
-2.99578060465997e-05
-6.7214550907626e-06
-5.61140955640731e-06
-4.10459631167731e-05
-5.39594743633466e-05
-2.59973303902661e-05
8.58187882226514e-06
-3.30123347460502e-05
-4.59252539231341e-05
-4.48687174714353e-05
-3.53133794856896e-05
-3.9062088493407e-05
-2.06855995746948e-05
-2.34325401942992e-05
-5.30153437541824e-05
-6.18697170510201e-05
-6.04008935582426e-05
-2.71704228055608e-05
-7.07333810021148e-06
-3.44392682799173e-05
-1.29619445216613e-05
-3.20979707623486e-05
-2.22596541901754e-05
-2.05257465384128e-05
-1.58857843762824e-05
-2.85780756142234e-05
-4.546615621275e-05
-3.40443466171904e-06
-4.53317604585377e-05
-1.03675724837202e-05
-2.33437986336965e-05
-6.2482451491246e-05
-4.84700707918582e-05
-1.90021558855178e-05
-3.09153101766792e-05
-2.21242893647509e-05
-1.31200612909532e-05
-3.19813444626626e-05
-7.21894203520891e-05
3.34017619830798e-06
-2.97515733363462e-05
-2.38570288035442e-05
-1.19088968386779e-05
-1.69079587231728e-05
-2.34137173641744e-05
-9.04052278065784e-06
-4.24809315087146e-05
-2.03210191779198e-05
-3.21791885281853e-05
-4.18275474493957e-05
-1.53806880658389e-05
-1.5680595659428e-05
-1.13884610554579e-05
-2.92434605711912e-05
-2.48180183208118e-05
-1.73986932176629e-06
-3.04123233761489e-05
-5.39992160487419e-05
-4.18705814166178e-05
-3.59238981287648e-05
-4.55916336541026e-05
-9.81082671094417e-06
-2.76486653560854e-05
-3.26915618218814e-05
-3.65828207715048e-05
-4.47341755893798e-05
-4.94502216744498e-05
-4.68514972784886e-05
-2.66906139246816e-05
-3.74443185576146e-05
-1.80525912669944e-05
-5.44451717287886e-05
-3.76750520392358e-05
-8.15924028795399e-07
-4.27681582403256e-05
-3.2919070798887e-05
-3.91984257834479e-05
-2.17907033548525e-05
-3.27675369104468e-05
-3.89012409943109e-05
4.17044623524472e-06
-1.96885786723769e-05
-2.59693170655794e-05
-3.19192670990998e-05
-3.08481318012903e-05
-4.0989473853053e-05
-6.17316891670881e-05
-2.47531780826543e-05
-2.24973796138099e-05
-4.52908256560766e-05
-5.7119421256836e-05
-2.46305037142966e-05
-4.32150834629498e-05
-1.18417247836671e-05
-2.12131968240896e-05
-1.06659101888527e-05
-1.69326779959952e-05
-3.82001703371867e-05
-1.47445678357956e-05
-1.93248220241249e-06
-4.18962269613008e-05
-7.05838764381069e-06
-1.54973701435428e-05
-2.40485754220287e-05
-5.02669736820401e-05
-3.64494104586263e-05
-2.38281915039314e-05
3.54516744280743e-06
-4.25547121017853e-05
-2.48854225230273e-05
-1.06598131930246e-05
-2.65814851808697e-05
-2.23576777224416e-05
-1.72081801747601e-05
-1.24326720985625e-05
-2.93225999956424e-05
-3.20321627523543e-05
-4.54926869866339e-05
-3.16358447374426e-05
-4.59286205609736e-05
-2.87965570329011e-05
-2.17659419128793e-05
-3.27425112559732e-05
-4.00443269095254e-05
-2.32800085547341e-05
-3.2280991435853e-06
-2.02904527465553e-05
-2.63288313166125e-05
-4.06627494481563e-05
-4.3924646853512e-05
1.05793149916982e-05
-2.49371937868224e-05
-2.91174146232178e-05
-4.29130472579316e-05
-1.21761291000134e-05
-4.66805317112751e-05
-7.72564615312448e-06
-7.90174539312619e-06
-5.60803208877148e-06
-1.72763559468112e-05
-5.90396106310068e-06
-5.43031068426033e-05
-5.88408853498069e-05
-3.65540956783344e-05
-3.31503141755472e-05
-1.28099008771897e-05
-4.27659869153214e-05
-3.76799624036965e-05
-1.82876134612075e-05
7.37527244190656e-07
-4.19947558978551e-05
-1.6933083144172e-05
-3.27117431018189e-05
-3.29766640304992e-06
-1.34824342571913e-05
-1.92232924865281e-05
-3.3151630636362e-05
-3.82774599398271e-05
-1.18604586834298e-05
-1.88505270284318e-05
-1.49217705531473e-05
-7.23541508399297e-06
-1.00527296426505e-05
-2.85955708411292e-05
-2.92358656529496e-05
-9.71944452773899e-06
1.04403975213101e-05
-2.8655808600624e-05
-2.21149424764865e-05
-2.24162366014607e-05
-4.84606669897281e-05
-5.23400335294233e-05
-2.56436922078537e-05
-2.97460276344409e-05
-1.86288948429011e-05
-1.69781655816695e-06
-1.38794026290458e-05
-2.92739012264069e-05
-4.82838262729188e-05
-5.42717110349027e-05
-1.21667655298441e-05
-2.49279318764231e-05
-3.81085661001102e-05
-3.91222365585603e-05
-2.96839850352282e-05
-4.50902920234225e-05
-1.04029315099196e-05
-1.4209521856564e-05
-4.17074239051657e-05
-2.95608957532368e-05
-2.8663237230446e-05
-3.35224215200243e-06
-1.69566311598519e-05
-3.82499555874963e-05
-3.5608679433957e-05
-3.70805193628312e-05
-5.32323873343638e-05
-2.07686766251172e-05
-2.47912725718611e-05
-2.98327214559516e-05
-3.06963867258487e-05
-4.93975299141258e-05
-6.8052434032227e-05
-6.13938561979992e-05
-5.7817135252297e-05
-1.83467100955927e-05
-3.46576323759141e-05
-2.59524832303269e-05
-3.48967611687617e-05
7.63034089834039e-06
-5.17574054710465e-05
-6.38312125418859e-05
-6.55874451569688e-06
-5.14189548736039e-05
-2.01350656123426e-05
-2.87686461037312e-05
-8.13265371058398e-06
-3.04474403728917e-05
-6.67050558729653e-05
-1.81279962046144e-05
-8.9716888318603e-06
-2.95774117694667e-05
-1.50376750648854e-05
1.36199548728852e-06
-3.05469845731428e-05
-3.02433096985958e-05
-3.53980790306355e-05
-2.68122166590146e-05
-3.14511595447392e-05
-1.22726404879866e-05
-1.04548961415705e-05
-2.92844864523474e-05
-2.54676868599164e-05
-3.89831370966329e-05
-5.10122029440511e-05
-3.00257811802695e-06
-1.95572363270182e-05
-4.97447250991592e-05
-3.07465207226049e-05
-1.39819314717487e-05
-3.51831268333537e-05
-8.93969890029145e-06
-4.00406952164794e-05
-5.33872753890316e-05
-2.98199990837806e-05
-2.07710946019753e-05
-3.04276533258057e-05
-3.2052449847e-05
-2.04746878429737e-05
-3.22580370128582e-05
-4.7257098332155e-05
-3.91671947765218e-05
-1.80959695557941e-05
-8.75881921405152e-06
7.220556063808e-06
-3.57371547584063e-05
-4.6230646726848e-05
7.71120176553474e-06
-3.0279155556602e-05
-1.91208363456507e-05
-2.18760954940028e-05
-5.30180374859051e-06
-5.0109236270611e-05
-6.46455250791964e-06
2.83037953400087e-06
2.31707430076979e-05
-3.66512238770683e-05
-2.33551692520023e-05
-1.65792453970765e-05
-6.97577831853881e-06
-1.72768005221971e-05
-4.62628787573537e-05
-3.805553029043e-05
-6.57954266461381e-06
-3.47460347550473e-05
-4.44570948620107e-05
-1.95052590380481e-05
-4.48532288257693e-05
-3.62105720117569e-05
-5.34036427138519e-06
-2.45428489321261e-05
1.11593394149968e-05
-4.66756538065897e-05
-3.29026157521087e-05
-3.45740254946538e-05
-1.70271122822748e-05
-2.66012572159818e-05
-8.95904400841709e-06
-1.8684502231951e-05
-4.02346413207667e-05
1.6747069608342e-06
-2.11299850258459e-05
-1.34352384606828e-05
-6.21497197224072e-06
-2.55118333056859e-05
-1.06071769133823e-05
-2.89400460967728e-05
-3.6600246127055e-05
-6.76088524810764e-05
-3.31445865128431e-05
-1.64179986956972e-05
-3.86821559609722e-05
1.01635775403087e-05
-2.28586513711772e-05
-3.36890005419812e-05
-5.03857612309409e-05
-2.95358956568551e-05
-6.41571817565954e-05
-2.0168310821414e-05
-6.87717767854509e-05
-7.11157700606288e-06
-2.43184191930045e-05
-4.73397820211052e-05
-2.17783971687003e-05
-3.12349565902561e-05
-1.64249057580977e-05
-2.47218136337446e-05
-1.64916351433799e-05
-2.47487878102218e-05
-3.74594438922482e-05
-5.39469602309609e-05
-1.3129144323154e-05
5.44801996554442e-06
1.30572828896328e-05
-5.23715655635281e-06
-2.8840908733403e-05
-3.65907332360124e-05
-6.27614741806977e-05
-1.66442966851585e-05
-2.28626937039967e-05
-1.3991213020231e-05
-3.46576061231265e-05
-2.22994424862945e-05
-4.19748338529582e-05
-2.24866769452235e-05
-1.57717632876317e-05
-9.350703433369e-06
-2.43023639433028e-05
-7.08296209778187e-06
-5.69436244859942e-05
-4.11675162277572e-05
6.53732654572953e-06
-3.69281761772778e-05
-3.88880231123758e-05
-3.26880706424109e-05
-1.70131620564324e-05
-2.41342244304022e-05
-1.69988797387425e-05
-5.80363946726865e-05
1.01537770803934e-05
-3.59457330872402e-05
-3.97805176371489e-05
-1.31688225785106e-05
1.89294390004386e-06
-3.32899212026074e-05
-1.74358190738377e-05
-1.35661316843429e-05
-3.94780540100253e-05
-2.81554376703484e-05
-6.5462880778068e-06
-3.34091834049573e-05
-4.0570004766385e-05
-2.25436646789472e-06
-3.34897941794427e-05
-3.40611030939384e-05
-3.71408436929486e-05
-3.10033311193148e-05
-5.18789540296903e-06
-5.11024379572894e-05
-2.95971242773229e-05
-2.5845251077649e-05
-1.60889508158722e-05
-2.65877598580227e-05
-3.67101571926827e-05
-2.65325058819455e-05
-5.41748603633289e-05
-4.94325127285573e-05
-3.51271132418721e-05
-4.25402745227126e-05
-1.39773887430713e-05
-4.06871294757716e-05
-2.52215036207961e-05
-2.99929676630658e-05
-2.40943663756798e-05
-4.02832667169049e-05
-3.08929358556989e-05
-4.33540942055154e-05
-9.10557476209234e-06
-3.51436581547171e-05
-3.00529324260981e-05
-3.27516177887851e-05
-2.30681285117158e-05
-2.93722213927897e-05
-1.42797518295676e-05
-1.93601535089906e-06
-4.82429084277909e-05
-2.2278644623366e-05
-5.23964602438436e-06
-3.89168710439234e-05
-4.58856626334073e-05
-2.24312571784697e-05
-1.88391862857737e-05
-1.61153439372557e-05
-5.72368615328116e-06
-4.9404318229922e-05
-2.1737516715227e-05
-3.47677088469626e-05
-4.59422168960691e-05
-1.70312209470031e-05
-3.4672290841083e-05
-5.42668013157731e-05
-4.36053299453955e-05
-3.48408006417083e-05
-3.36522608500676e-05
-3.01396031451755e-05
-8.6440447206424e-06
-1.94957859651729e-05
-1.33179127608518e-05
-3.92223858768271e-05
-4.06872946268391e-05
-2.0715081941585e-05
-3.86371016056997e-05
-5.58551124968989e-05
-3.03033235183766e-05
-3.40831347084444e-05
-4.40936796002482e-05
-1.79242939466303e-05
7.36122745522189e-06
-2.37946945751981e-05
-4.03357102333776e-05
-4.47133928299601e-05
-2.41721113184368e-05
-2.56788440329415e-05
-1.85817238013116e-05
-3.0389098977083e-05
-4.00728244622136e-05
-7.08520152721527e-05
-3.8919236736904e-05
-1.91336597977986e-05
-1.96281517862895e-05
-1.78922380812355e-05
-4.20688443816326e-05
-2.42587923498126e-05
-7.97016623815169e-06
-2.36802742931075e-05
-4.9032518710227e-05
-2.21168855761827e-05
-5.09139075939819e-05
-1.15622308574187e-05
-3.41913048751583e-05
-1.00203964636405e-05
-2.14041333140146e-05
-2.79040713776771e-05
-2.89806181875546e-05
-3.5117112132006e-09
-1.54437376805395e-05
-8.94205361776809e-06
-3.79609774971084e-05
-2.13196350838632e-05
-9.82993173979884e-07
-4.55081348705422e-05
3.65201648044805e-06
-4.07044159617475e-05
6.90144553548356e-06
-4.76013745839542e-05
-8.18399342781473e-06
-2.66308413121744e-05
-2.22241536296383e-05
-2.92881576067107e-05
-3.86803039209783e-05
-4.06939319982464e-05
-2.96918718514658e-05
-2.84603966593711e-05
-9.27850746052941e-06
-4.27525427962616e-05
-2.14146146655488e-05
-3.97867255498497e-05
-5.04196130780543e-05
-1.96902543857511e-05
-1.21661913670555e-05
-7.15752138982294e-07
-2.80705734929373e-05
-2.56087956710069e-05
-3.07439150143803e-05
-2.88823199749255e-05
-3.99300303051296e-05
7.62164753173283e-07
-2.33230253980336e-05
-3.69000001986123e-05
-2.04885468364121e-05
-5.60602358374243e-05
-6.33622299233881e-05
-7.54221843095829e-05
-2.56870099726918e-05
-3.435078317941e-05
-6.19627373247092e-05
-3.71413223690878e-05
-4.29556303070133e-05
-2.57659200610914e-05
-1.56658152502826e-05
-1.94054404701172e-05
-3.11673026539294e-05
-7.95651532507478e-06
4.80136611906139e-06
-2.22992285916805e-05
-3.56032121123192e-05
-2.99022175033279e-05
-6.19030928453809e-05
1.87444787362266e-07
-7.22316308771234e-06
-1.80789543332013e-05
2.8173799817179e-06
-5.81497724125231e-05
-1.30682454528613e-05
-4.47225551447207e-05
-4.48163642433791e-05
-5.57720960053497e-05
-2.67419147974375e-05
-2.04896413413044e-05
-3.81047848146899e-05
-3.82175900271902e-05
-3.60071493254874e-05
-6.30586965468074e-05
-5.38737887768191e-05
-3.25781771015304e-05
-2.53822586626086e-05
-1.8321913864075e-05
-2.44451632026978e-05
-4.29852830153797e-05
-2.69782806187783e-05
-4.02808668248527e-05
7.56046753651045e-06
5.97985499986283e-06
-7.41895345061023e-06
-3.81701809505186e-05
-4.83256601858824e-05
-3.61302402820335e-05
-3.61379138562516e-05
-2.29860664180474e-05
-3.77069974685741e-05
-3.3233374584111e-05
-4.3958663473938e-05
-4.07068161160082e-05
-9.91812835516698e-06
-2.7938980215931e-05
-3.08771530541389e-05
-7.05709824770215e-05
-4.36500974642638e-05
-2.58322134906618e-05
-1.99265820738215e-05
-4.95087126167868e-05
-2.2227806308445e-05
-3.45846681002462e-05
-4.09177296109611e-05
-2.4627780339256e-05
-2.52447215608446e-05
7.72847422453965e-06
-1.43256387517507e-05
-3.06323533252318e-05
-2.77961258251876e-05
-2.09984463905274e-05
-2.69814091240438e-05
-2.33043110910806e-05
-2.70709559962986e-05
-4.3290252748763e-05
-3.69234046586006e-05
-3.65975479773196e-05
-1.96026310969993e-05
-3.91127625557036e-05
-3.83634010238226e-05
-6.9310325810724e-06
-2.38630974419024e-05
-3.67587102624244e-05
-4.96951184710979e-05
-4.74919441366899e-05
-1.50445448240394e-05
-3.5362064134297e-05
-2.43278809353741e-05
-3.55252306104811e-05
-3.08808612351724e-05
-2.6872950860273e-05
-5.59645320122186e-05
-4.87286509726803e-05
-4.99280961024439e-05
-1.13579324063106e-05
-3.11964475466215e-05
-2.23302413674321e-05
-2.64752179583242e-05
-1.80310967967849e-05
-6.21882364364103e-05
-4.13267342575916e-05
-3.89554614932483e-05
-1.30527874556746e-05
-2.75298121345612e-05
-1.18951375264301e-05
-4.65949793217629e-05
-5.1203824176182e-05
-3.7289863807336e-05
-3.25803663469877e-05
-4.45372950148819e-05
-3.8873064555379e-06
-3.76819102927235e-05
-1.18519415227092e-05
-2.79235460552569e-05
-2.85304430640106e-05
-2.44251099244006e-05
-1.72605983275349e-05
-3.73749522045182e-05
-2.1359265565616e-05
-4.4592451738323e-05
-4.33609216445023e-05
-2.45606174971952e-05
-3.58453001039312e-05
-2.38291575840555e-05
8.61832772759284e-07
-4.87272072446465e-05
-2.64864909220174e-05
-4.43962918437627e-05
-3.92606230122555e-05
-4.55583677381909e-05
-5.36927731644611e-05
-2.7488721204774e-05
-3.30804533743012e-05
-2.60371529880024e-05
-5.11336846836343e-05
-1.83946434168874e-05
-2.56494829503167e-05
-3.57328349889444e-05
-2.28662859458146e-05
-1.51754774731911e-05
-2.35917332276518e-05
-3.0462801854703e-05
-3.79632783255031e-05
-1.83094018188565e-05
-3.60300772268337e-05
-4.64814317099623e-05
-1.95715037442061e-05
-2.40124940173142e-05
1.0768431126946e-06
-1.43199992321055e-05
-2.49905907769616e-05
-2.45805512974718e-05
-4.49419272275926e-05
-4.64724569453678e-05
-2.85431374635224e-05
1.58560742881393e-05
-4.89661417971186e-05
-2.3049745072272e-06
-2.86823050798219e-05
-4.03017135487492e-06
-2.9637709493896e-05
-2.42437938398522e-05
-4.67423089249393e-05
-3.31727046731152e-05
-1.08409930837145e-06
-2.20253787350268e-05
4.96593909216777e-06
-6.80950409471528e-05
-1.83487093607932e-05
-3.47834441698784e-05
-3.58137035157686e-05
-2.02501681868708e-05
-2.80489299474555e-05
-5.16837608447e-05
3.06825354378299e-06
-9.29000053145736e-06
-2.97073655769107e-05
-3.51893956729742e-05
-6.06072963536315e-06
-1.26774226422622e-05
-3.60642776311635e-05
-4.27165163926033e-05
-1.11634065900287e-05
-2.34608868206418e-05
-2.45011158662359e-05
-4.68078903814199e-05
-2.40080406934765e-05
-4.01965425586301e-05
-2.85777758925348e-06
-2.01325175677795e-05
-1.88022929177299e-05
-1.02784851942348e-06
-3.95279136771286e-05
-2.38340203930644e-05
-5.9915358865363e-05
-7.90135775923816e-06
-1.20239601933409e-05
-4.31998695880813e-05
-5.46509707408344e-05
-1.51219637207478e-05
-3.98292487887822e-05
-1.31346827353973e-05
-3.18986949133139e-05
-4.52457271869074e-05
-2.63881996048146e-05
-2.70538085257024e-05
-4.66644293328641e-05
-6.64717070974629e-06
-4.40290410645492e-06
-2.90526826475432e-05
-4.47603019482043e-05
-5.25574055037799e-05
-3.55433955485985e-05
-6.66705750216522e-06
-8.91981798895519e-06
-3.06899219026177e-05
-3.05556138896391e-05
-1.31698892773111e-05
-3.79054087515719e-05
-3.26119715770491e-05
-1.30163816132548e-05
-3.95406130880669e-05
-4.1494343021949e-05
-4.92333315587351e-07
-2.08964657406472e-05
-4.01207246795401e-05
-2.63787784774611e-05
-5.14527949099504e-05
1.73545324818233e-06
-1.63762873617717e-05
-2.18453139102052e-05
-2.0132836549027e-05
-2.39293161350029e-05
-6.39791567351106e-05
-2.25918388332527e-05
-3.67927576707507e-05
-3.05998919625377e-05
-2.92737174077887e-06
-9.51404820347725e-06
-2.36538169265467e-05
-3.47257419414033e-05
-2.53934895387395e-05
-2.01324428750142e-05
-4.4108726057474e-05
-1.65013078735957e-05
-7.24294817433549e-05
-1.72359478666432e-05
-4.78111013343554e-05
-3.80809256739067e-05
-4.2375199422896e-05
-1.79028399956588e-05
-2.75889172808254e-05
-2.72806212550896e-05
-2.48294991276435e-05
-3.85660404729704e-05
-2.68092187317316e-05
-6.10930708500673e-05
-5.59709620250667e-05
-3.52338960915271e-07
-4.00210996458455e-05
-2.55491385430444e-05
-1.26916305659572e-05
-2.43132391113606e-05
-4.16087294926415e-05
-4.55290548584336e-05
-4.61440704177564e-05
-2.89907360273907e-05
-2.04178182828293e-05
-3.59726799479088e-05
-2.07405704746118e-05
-1.35049081609842e-05
-2.26878611179753e-05
-3.40052423363641e-05
-1.59859206975969e-05
-6.60072218778564e-06
-2.54910530111854e-05
1.2388469511521e-05
-3.57722583115562e-05
-2.40607542052247e-05
-3.31843261051049e-05
-5.93183259187945e-05
-4.32569454686121e-05
-1.69795671361265e-05
-1.89258628239908e-05
6.96364559844821e-06
-2.00988418324779e-05
-1.30437366275011e-05
-1.77926490620567e-05
-3.33880590689901e-05
-3.9090505908439e-05
-3.86032201186785e-05
-1.78459420242989e-05
-4.39295382883291e-05
-3.10784766528952e-05
-1.6900983752794e-05
-3.35188815203375e-05
-3.76116988755248e-05
-3.24967337421551e-05
-3.3533872102103e-05
-2.52201233588555e-05
-4.60222057342561e-05
-1.95478823640638e-05
-2.97385998777029e-05
-2.59411647987256e-05
-4.84466849612944e-05
-3.32715649119415e-05
-3.44694163400193e-05
-3.67410336567261e-05
-2.33583236717168e-05
-2.63431165045534e-05
-2.84590771455545e-05
-3.77680943421491e-05
-1.43796861416428e-05
-3.12476941019689e-05
-5.72391474289585e-05
-3.45507956351091e-05
-4.4591589050694e-06
-6.31847445293524e-06
-3.65414398925416e-05
-3.18225701998882e-05
-4.06760089940118e-05
-2.82074348056192e-05
-3.24821714067377e-05
-8.39038792315035e-06
-1.15411296790504e-05
-2.97762350196311e-05
-1.72290218350685e-05
-5.4680900215962e-06
-2.38741071769881e-05
-5.63105397559112e-05
-2.90209645771353e-05
-2.00753972093994e-05
-3.09931698555731e-05
-2.08184914668667e-05
-9.92072600190544e-06
-3.73516252604699e-05
-3.58309937711847e-05
-2.72162286514511e-05
-3.88736123936357e-05
-2.27408064894618e-05
-1.60704029889295e-05
-4.88671387010139e-05
-2.58090618318701e-05
-3.79793431824158e-05
-1.71574008536163e-05
-2.25164102954153e-05
-3.64286701803315e-05
-3.64513760608324e-05
1.51525986142723e-06
-3.60525313626844e-05
-4.07491479268011e-05
-1.54804359840484e-05
-5.35886430621032e-06
-3.97478075499435e-05
-1.29943820561053e-05
-3.13293029841052e-05
-3.96485864746262e-05
-3.14983800414764e-05
-1.1450576134022e-05
-5.13715024198657e-05
-2.20648865391919e-05
-1.70388542737504e-05
-1.14529221680946e-05
-5.06740725024662e-05
-2.3215851628474e-05
-1.48977909354406e-05
-4.14718779241786e-05
-1.76721909304157e-06
-1.72591975976875e-05
-1.10411303876405e-05
-2.11486692594409e-05
-2.32941770856294e-05
-5.56700671759577e-06
-1.96013322573464e-05
-1.64193045123239e-05
-2.87960846256821e-05
-3.96785740940663e-05
-6.16923908165744e-05
-4.37812132437257e-05
-3.99308716464773e-05
-3.16653514038431e-05
-3.02359603387871e-07
-1.98023392961822e-06
-4.5887087575754e-05
-6.95222142677484e-05
-2.89645675693899e-05
-1.27275386611677e-05
-2.8487796673195e-05
6.83961359327292e-06
-2.08486131373551e-05
-2.57304524534791e-05
-3.44845240555953e-05
-2.00600154340235e-05
-3.22969352623894e-05
-4.9564959925296e-05
-2.98198553900226e-05
-2.83109489128087e-05
-2.9993815249325e-05
-3.67149394446934e-05
-4.43171604020815e-05
-3.46414982268377e-05
-3.35536164652072e-05
-3.07745507249528e-05
-3.50853252034273e-05
-1.32270786136966e-05
-2.65210871107827e-05
-2.18652558721884e-05
-7.2587248430699e-06
-3.85914759646503e-05
-4.67570771697596e-05
-2.32478568716464e-05
-4.06573829790618e-05
-2.11028618214549e-05
-3.31404322868711e-05
-1.2889646809187e-05
-4.75937734449178e-05
1.71109910499731e-06
-1.84346446764577e-05
-3.53534158899496e-05
-8.25173545355177e-05
-4.9947315712852e-05
-5.134238209651e-06
-1.57220854607549e-05
-3.92397840646956e-05
-1.84972766268075e-05
-3.09905759882008e-05
-2.84191493568097e-05
-4.39479771657192e-05
-3.04667865283989e-05
-2.53414279430681e-05
-2.14393983403097e-05
-4.41900851981873e-05
-2.87548094400751e-05
-4.87212216266525e-05
-4.07062119248891e-05
-6.65347052266478e-05
-4.70644712445907e-05
-5.32312889916104e-05
-3.79080976711753e-05
2.10111096691234e-05
-4.70735225824708e-06
-1.04309234804435e-05
-3.94092860186338e-05
-6.32779979466256e-06
-1.49234789917363e-05
-7.48680963477869e-05
-6.71988181212904e-05
-2.51955370653653e-05
-4.04154884032105e-06
-2.46540148410433e-05
-4.0166868213883e-05
-4.23347838993843e-05
-6.57307192357821e-06
-1.63459098142564e-05
-4.39747869581117e-05
-4.64174240187736e-05
-3.34257482208608e-05
-2.01852215430191e-05
-2.31401295525054e-05
2.40266389026213e-06
-1.84644640629015e-05
-3.91610648377653e-05
-4.4351774412874e-05
-2.58973261518794e-05
-1.70072608791905e-05
-3.571815928128e-05
-3.70852968657941e-05
-1.33683202468348e-05
-7.76549056059143e-06
-2.40291252919753e-05
-5.13289409907066e-05
-2.91368398110105e-05
6.39374420137225e-06
-3.56581443485289e-05
-7.54010407098741e-06
-4.03865996184591e-05
-3.0613192321336e-05
-1.23045704650577e-05
-3.18931996428708e-05
-4.33811729216818e-05
-2.05203419909381e-05
-2.18461679374569e-05
-2.39456503648352e-05
-5.22360550893208e-05
-4.48348178779954e-05
-1.89332027847978e-05
-4.53993860881912e-05
-2.98304092707373e-05
-1.241272599713e-05
-4.76462625838057e-05
-6.74071540897659e-05
-3.19935462685062e-05
-3.17288094953754e-05
-2.185533958247e-05
-3.60404677708369e-05
-2.4831846502668e-05
-1.89260446688032e-05
-4.24840742491257e-05
-2.30339005512509e-05
-5.32116912501941e-05
-2.41903134763494e-05
-5.03034246674605e-05
-6.52317800502285e-05
-2.66771527922507e-05
-2.91110443943854e-05
-3.00692390094915e-05
-3.94620034913308e-05
-5.04381903333416e-05
-3.1606937036916e-05
-2.81702649258488e-05
-3.72660508129204e-05
-3.4549209745143e-05
-3.00546643168682e-05
-4.2081909915873e-05
-2.97970978815854e-05
-5.03665619400889e-05
-2.78881836447301e-05
-3.04838657183802e-05
-2.15698630852728e-05
-3.26248815034214e-05
-2.3169008682499e-05
-1.57170531311512e-05
-4.72959346232162e-05
-1.71390328071245e-05
-3.319260882983e-05
-3.64018939269414e-06
-1.76558259227853e-05
-5.80755432953452e-05
-2.47994496463175e-05
-2.97735105126611e-05
-3.10855962601867e-05
-2.25712137813598e-05
-1.39606240335943e-05
-3.88550630795218e-05
-1.7939526278464e-05
-4.7075655191172e-05
-3.3949917583296e-05
-2.20857384342495e-05
-3.83925537861759e-05
-4.21460286550332e-06
-4.98022671970636e-05
-2.38052785494296e-05
-2.75303725917255e-05
-5.554292540273e-05
3.34202584879813e-06
-1.80804836696025e-05
-8.58915055313829e-06
-3.67273299735455e-05
-2.75160746925543e-05
-4.31397717764704e-05
-8.15079822222799e-06
-4.61824338177269e-05
-4.90616060804148e-05
-6.20814535985617e-05
-5.06080616644073e-05
-4.22535795498813e-05
-3.73503585079465e-05
-3.97273577533133e-05
1.00504948156156e-06
-2.68008673762015e-05
-2.40236644066522e-05
-1.56426217054719e-05
-4.35158796119172e-05
-5.45943386523144e-05
-5.65140974983405e-05
-3.40156105343832e-05
-1.73479547816553e-05
-2.90915703902096e-05
-2.61796514090277e-05
-3.11322187276957e-05
-2.3509192430072e-05
-2.89323908558652e-05
-4.32565885225088e-05
-1.01509786481912e-05
-4.5362242185157e-05
-3.8301062541494e-05
-4.24996179281052e-05
-4.44151353297333e-06
-1.61670854615919e-05
-3.01178979767933e-05
-4.23466603873918e-05
-3.14783090477301e-05
-5.16071882433698e-05
-8.01299474218271e-06
-2.24801544145303e-05
-4.02497390567913e-05
-3.29031327731854e-05
-4.13204142774767e-05
-5.06170694350058e-05
-2.46573903252533e-05
3.28729651689583e-06
-5.0577899582288e-05
-6.25077118323916e-05
-1.98105678383708e-05
-2.73700704317249e-05
-1.40482555470912e-05
-1.41841409998378e-05
-5.80616348194031e-05
-2.53207428085944e-05
-1.70869152371871e-05
-3.40988875628052e-05
-3.5429961627918e-05
-4.6931714464593e-05
-5.31140386613039e-05
-2.58581372387752e-05
-2.9706720504942e-05
-6.46837841054116e-06
-1.25234643393246e-05
-2.51192868151425e-05
-3.75609854360135e-05
-3.70723169399866e-05
-3.60893886723681e-05
-4.11858685611289e-05
-4.85790310555752e-05
-2.84074192042424e-05
3.46045534988123e-07
-4.79750311130676e-05
-2.56458576165121e-05
-3.51943746689575e-05
-1.61516199172167e-05
-4.99018353305437e-05
-3.78144704637563e-05
-5.33121451990554e-05
-6.08409109814751e-05
-3.66034551725906e-05
-2.46453869129129e-05
-1.60902272538415e-05
-1.99480785427561e-05
-2.90095916555477e-05
1.41723532642341e-06
-1.58854352059306e-05
-8.30427048803252e-06
7.18791594417931e-06
-5.19861729570123e-05
-2.47347360423395e-06
-1.9279303503392e-05
-3.86507020183988e-05
-1.66006519471971e-05
-1.7474601775992e-05
-7.26086805218522e-06
-6.67794466222809e-05
-1.57989627605226e-05
-1.93970086998874e-05
-3.19737263935137e-05
-2.38322441230785e-05
-1.57348860593046e-05
-5.44262684777134e-05
-3.41813074544958e-05
-1.94076831632047e-05
8.57641324124353e-06
3.45415295824452e-06
-3.27078379788435e-05
-2.48458836982294e-05
3.89640650868311e-06
-4.87162677753672e-05
-3.56642161206528e-05
-4.89815466294818e-05
-1.49039239575675e-05
-3.06095525751405e-05
-3.32694592043469e-05
-2.29984186801525e-05
-3.66524681890688e-05
-1.47842256537668e-05
-1.33813874090646e-05
-4.18446966774078e-05
-5.74225619207021e-05
-4.9998637053911e-05
-3.95865255412341e-05
-4.1177999801905e-05
-3.75400301060608e-05
-2.24330046064006e-05
1.33211095916334e-05
-1.55899825852631e-05
-3.03427363391701e-05
-4.8828517038322e-06
-1.48913383613599e-05
-4.5572164390276e-05
-4.49593244625196e-05
-3.33063083317423e-05
-4.41847546852836e-05
6.28359103466346e-06
-5.60945349328374e-05
-2.01122516020794e-05
-8.72579233135528e-06
-3.04140600501016e-05
-5.25816226602411e-05
-5.69912238387863e-05
-7.94139493908719e-06
-3.02603037953919e-05
-1.81087411697053e-05
-5.81911006276636e-05
-4.09392433416526e-06
-5.91464871046781e-06
-3.05348885390105e-05
-4.30482062982635e-05
-3.55367797316992e-05
-3.86038462960477e-05
-2.20279728369938e-05
-2.52487345760657e-05
-3.80288628821567e-05
-2.26315711795174e-05
-1.14548129826653e-05
-3.39326027549204e-05
-1.95034775260126e-05
-3.51402841985892e-05
-2.9737959559173e-05
-1.40139504807426e-05
-9.07464316764487e-06
-4.85372275470013e-05
-2.41843795022813e-05
-1.11506251406395e-05
-3.02292352945384e-05
-4.33676857917648e-05
-1.64739691263159e-05
-2.58399240897657e-05
-1.93621114517161e-05
-3.47944200965404e-05
-2.76831288239393e-05
-1.24120183457124e-05
-2.58271186757827e-05
-3.62801493784429e-05
-5.66100469016788e-05
-2.47239273024548e-05
-5.61426030994481e-05
-4.90588366332628e-05
1.87233454058138e-06
-8.68632651427143e-06
-2.07130033587141e-05
6.8055472790433e-06
-4.20914995917507e-05
-2.07551971208579e-05
-3.82211356549157e-05
-2.88666242813906e-05
-7.5699751708103e-06
-3.58514398375252e-05
-4.61487926988597e-05
-1.58661193990398e-05
-8.91441630878078e-06
-2.28203017386838e-05
-4.82833235012239e-05
-3.60687198694201e-05
-6.13361131834889e-05
-2.95132412113086e-05
-3.96215964489093e-05
-2.67554636933115e-05
-2.68557292015944e-05
-4.60657466733493e-05
-3.12334470436273e-05
-3.795816927599e-05
-3.58705792213748e-05
-3.13257808921383e-05
-3.30346724363831e-05
-2.88255570101674e-05
-4.70933548303485e-05
-2.12325642030127e-05
-1.82562445554595e-05
-1.3455155352877e-05
-4.2052403043899e-05
-1.70022213546968e-05
-3.71033532029248e-05
-3.3473328310738e-05
-3.53595372330105e-05
-2.49344282482638e-05
-1.7785118921463e-05
-3.06737003805732e-05
-2.83049611890513e-05
-3.78337453997153e-05
-2.94639881244735e-05
-5.91500554374752e-05
-4.60097086479115e-05
-1.55469347453998e-05
-3.06461790640389e-05
-2.69742297950767e-05
-2.77085885727258e-05
-7.27978305466145e-05
-4.69859249098288e-05
-2.30061165717714e-06
-3.06079537232707e-05
-2.22939606212019e-05
-9.74470639719705e-06
-8.75447122650669e-06
-4.13555804012175e-05
-3.96628614647039e-05
-2.29452906240899e-05
-2.81989544257728e-05
-3.88549274639692e-05
-3.41321635688885e-05
-3.53814000858861e-05
-3.26248544813617e-05
-1.22939788380499e-05
-2.28049106424896e-05
-9.19722530351962e-06
-3.51804563029163e-05
-3.12982285186606e-05
-4.37143984717395e-05
-4.80860736537255e-05
-4.29858154808941e-05
-8.20052992137853e-06
-3.87894204465905e-06
-2.58905320791897e-05
-2.15697603404646e-05
-2.65897693794656e-05
-1.68904683155919e-06
-4.30799599056785e-05
-2.77788010818284e-05
-1.62786951197982e-05
-4.11709436706622e-05
-2.79723103321871e-05
-1.66689333912632e-05
4.60345117634261e-06
-5.57974755141524e-05
-4.97061299113133e-05
-7.54831688864053e-06
-3.17003937287318e-05
-4.84752075220071e-05
-5.63908127496444e-05
-5.28686038696038e-05
-3.42925397242485e-05
2.42523249837543e-05
-1.81319556036789e-05
-1.30623939975773e-05
7.30781015148451e-06
-3.83526115918301e-05
-4.14689863719369e-05
-3.14758942730876e-05
-2.31961031599688e-05
-4.22618018567825e-05
-2.08299242493045e-05
-3.47643655306729e-06
-5.36413081890949e-05
-5.1622169233035e-05
-2.29371855482221e-05
9.17636882237445e-06
-3.67379298505877e-05
-4.62695466598267e-05
-8.17304646658388e-06
-1.50160063998971e-05
-4.52896765357351e-05
-2.91902105675337e-05
-4.21524708309226e-05
-3.62775824084492e-05
-2.22607548445463e-05
-7.97294153291459e-06
-7.97232176241582e-06
-1.30466356885898e-05
-6.03466574487175e-05
-6.03996512738979e-05
-3.20541049635118e-05
-2.06813714605531e-05
-3.01118266509178e-05
-4.05781610376503e-05
-5.90229349329639e-05
-4.08051606208941e-05
-5.0962404265277e-05
-2.37030726070418e-05
-7.32641065851502e-05
-7.82062983107476e-07
-5.42931571786867e-05
-1.66698068096526e-05
-2.70122728911717e-05
-3.21813507465457e-05
-4.43181692558293e-05
-2.70697438168574e-05
-3.54026442568184e-05
-2.5948376760614e-05
-2.84079007545352e-05
-3.70791020870423e-05
-2.93306019841152e-05
-4.01382255760605e-05
-3.67471430405904e-05
-1.1767600421186e-05
-8.14419746155748e-06
-4.53337575621567e-05
-2.01103225900567e-05
-4.32849085402902e-05
-3.75637744644549e-05
-2.65727798510331e-05
-1.78155187380211e-05
-2.88171468871635e-05
-2.73865740223317e-05
-1.35008105665563e-05
7.20681739334133e-06
-6.19349189937837e-06
-6.12955487261747e-05
3.56790308413784e-06
-3.04597474895143e-06
-3.71511898753881e-05
-3.09521201671506e-05
-5.98351019936433e-05
2.62054590531543e-06
-2.81570192688305e-08
-4.42314856578578e-05
-8.63685836476742e-06
-8.83066642510009e-06
-4.61488133465321e-05
-3.27884167200551e-05
-1.80328078082094e-05
-1.65348344592854e-06
-3.80180896010202e-05
-1.34008135542175e-05
-2.934078919329e-05
-1.05857832110468e-05
-7.6771798153372e-05
-2.57100748290981e-05
-2.43452846650953e-05
-3.86869623843033e-05
-1.31824859405732e-05
-2.74802167006277e-05
-6.82458673058966e-06
-4.26943406954655e-05
-4.54352509635175e-05
2.44820888603493e-06
-4.77830669905822e-05
-2.57767537432844e-05
-8.0920063001352e-06
-3.99277486984216e-05
-2.54602943348429e-06
-2.07885774826825e-05
-4.59590168833624e-05
-3.96303797725e-05
-4.32090940627377e-05
-5.72645205090062e-05
-2.22301905654732e-05
-3.93514596969404e-05
-1.2714469323799e-05
-6.60415285159765e-05
-1.8551827131653e-05
-4.91487404671807e-05
-1.69587821162364e-05
-4.66636593786929e-05
-4.42226055456681e-05
-2.11100890173528e-05
-6.11782705805345e-05
-2.81794387186401e-05
-9.35931354410513e-06
-2.81345414271739e-05
-4.31038321749807e-05
-1.5399998871875e-05
-1.60943593335836e-05
-4.24857186809982e-05
-6.60756714736529e-05
1.14808738968248e-05
-2.69930053925844e-05
-3.11474820602526e-05
-3.75122670554125e-05
-2.68690719575179e-05
-8.93710327351122e-06
-2.33159052118221e-05
-2.27922121795742e-05
-3.84826924727415e-05
-3.02177145618554e-05
-3.00056779748849e-05
-1.50224729177634e-05
-4.41176748602734e-05
-3.14249512069467e-05
-1.78170367684872e-05
-4.55421341225804e-05
-3.7160728037936e-05
-1.91703030627146e-05
2.3301359913125e-06
-3.5252963533375e-05
-4.25802690353342e-05
-2.64283626563013e-05
-4.04856910547704e-05
-2.04441876011142e-05
-5.71957550321791e-05
-1.91426904467202e-05
-3.69544584849539e-05
-1.04951444447168e-05
-6.02463675040886e-05
-4.93421126306615e-05
-2.53342793236005e-05
-2.74843079699497e-05
-1.84770777306761e-05
-3.59419244986743e-05
-4.63342673707758e-05
-4.84128796739037e-06
-4.10180785314267e-05
-3.22201466573655e-05
-2.33876172909659e-05
-2.55232393184591e-05
-1.18260091496857e-05
-2.00003109696987e-05
-2.21421065558264e-05
-3.7333369948391e-05
-2.86909082454997e-05
-4.17257325128433e-05
-2.61110575659804e-05
-6.19238705103221e-06
-3.47250706753761e-05
-8.79119585268677e-06
-2.12990157946528e-05
1.62434228214913e-05
-3.31325310637769e-05
-2.58157856137717e-07
2.68519142781227e-06
-4.33066972578977e-05
-8.77085050815711e-06
1.51226480139257e-06
-3.18748810669005e-05
-5.29816993096001e-05
-2.27382629857161e-05
-6.00047325198447e-05
-1.00090148312952e-05
-3.23753952045345e-05
-1.19929610990231e-05
-8.72950993038816e-06
-5.34290360988942e-05
-1.72458783388019e-05
-3.61727321787312e-05
-5.79304707140505e-05
-1.58577512689076e-05
-4.20504307671463e-05
-2.30421142114523e-05
-5.31727023377837e-05
-6.43114027720492e-06
-5.21362370939771e-05
-1.78693500548061e-05
-1.08464675728004e-05
-5.43464835498343e-05
-4.10841407822604e-05
-2.77057836006789e-05
-7.31928552055148e-05
-5.12345416569201e-05
-1.6177240103103e-05
-6.74337396410095e-05
-2.09049308869781e-05
-6.11195024907313e-05
-4.28551790236248e-05
-1.44888519888343e-05
-3.27151846848352e-05
-1.72525521778592e-05
-3.28993594080433e-05
-2.50890215913208e-05
-1.95966928552233e-05
-1.40701721853692e-05
-3.51154461703317e-05
-1.9007692133608e-05
-4.11930000529601e-05
-3.39610706364722e-05
-1.20631393544423e-05
-9.52602074418227e-06
-3.19753343914189e-05
-2.26176618449826e-05
-5.31561983777412e-05
-2.33330780658814e-05
-2.77815944187231e-05
-3.45628347176972e-05
-1.84295936431774e-05
-3.52903912716785e-06
-3.54161225358591e-05
-6.07815159659126e-05
-2.78549783584952e-05
-6.03393555690539e-05
-2.12368431092444e-05
-4.08287079033653e-05
-1.99131354720342e-05
-1.26893051736012e-05
-3.27562945807799e-05
5.32677062262484e-06
-2.33411047687872e-05
-3.00783471019827e-05
-2.23035286381407e-05
-9.38107328767763e-06
-2.26210425616053e-05
-3.29055043003954e-05
-5.60967695201563e-05
-3.92233142138885e-05
