# Supplementary material for: Research on computational propagation and identification of mine microseismic signals based on deep learning
Source: PLoS One. 2025 Oct 22;20(10):e0334641. doi: 10.1371/journal.pone.0334641 (PMC12543183; doi:10.1371/journal.pone.0334641)
Supplement: S6 Data — (ZIP) [file pone.0334641.s006.zip › 000100900000171.xlsx_0.txt_24.txt.txt]

-4.23557191196561e-05
-3.63360082610409e-05
-1.72485401318517e-05
-1.79851872161424e-05
-4.85500243643616e-05
-4.52305671846174e-05
-2.11525133851972e-05
7.66311413026493e-06
-1.80348749865162e-05
-3.79947741334607e-05
-1.37680185497635e-05
-3.74531086459678e-05
-2.70361323186449e-05
-4.111268456964e-05
-4.87565026900089e-07
-3.90140192125031e-05
-1.91830242201902e-05
-1.62356548697495e-05
-4.09085754751622e-05
-1.35475611901233e-05
-3.3999695373184e-05
-1.63874632078783e-05
-1.222730355679e-05
-2.08498318570502e-05
-3.81207473826013e-05
-1.26754397822197e-05
-1.32510724580046e-05
-5.56822844863493e-05
-4.96070120142047e-05
-3.96489384157025e-05
-1.33718276723589e-05
-4.81716899246557e-05
-2.64019551820696e-05
-2.69510626485066e-05
-3.99316108730163e-05
-3.98543695460162e-05
-1.0644001771201e-05
-4.63052740628967e-05
-1.21313996045348e-05
-2.25481914297129e-05
-4.42595656020196e-05
-3.70205796158835e-05
-5.99360056669684e-05
-4.18809301285399e-05
-5.57509825240214e-05
-2.43941933381135e-05
-6.68768393541304e-05
-2.41073837920078e-05
-4.30927349526744e-05
-3.24218329800706e-05
-2.92344486616449e-05
-4.56774242590267e-05
-3.5673043058428e-05
-2.17546088616447e-05
-4.30258150456248e-05
-3.42005477160564e-05
-1.42861777670663e-05
-2.89442226111032e-05
-2.55108539359428e-05
-2.52737237221247e-05
-9.82229394565874e-06
-9.2074208888898e-06
-2.55798848731442e-05
-3.81249528829149e-05
-4.21000276707228e-05
-1.37857783263344e-05
-2.41092394793074e-05
-2.72560385959673e-05
-2.50757113879649e-05
-1.13319063039599e-05
-4.02250684170462e-05
-5.93050861196486e-05
-1.95808110494817e-05
-5.58975452677946e-05
-3.74938629203725e-05
-5.43805432976259e-05
-2.52480689126626e-05
-1.51611191220606e-05
-2.81551653881544e-05
-6.42271683468496e-05
-1.93661438536152e-05
-4.28208046190428e-05
-2.7194524322146e-05
-3.1501733394885e-05
-2.77405320880172e-05
-1.73780242882756e-05
-4.31800098535271e-05
-3.24632893721788e-05
-4.35313098704345e-05
-3.49277602483294e-05
-1.20718728753512e-05
-2.01593789293546e-06
-3.76002423927138e-05
5.28365240393053e-06
-1.72891821137327e-05
-2.12231316116028e-05
-3.27906646542151e-05
-4.35898109966875e-05
-3.4884401567822e-05
-1.28228303745409e-05
-5.58954465430595e-05
-3.66757814254914e-05
-3.39753766585719e-05
-1.66539920293461e-05
-4.61538474632717e-05
-6.46603653176456e-05
-1.07429447766602e-05
-3.75103302556056e-05
-2.73815636853783e-05
-1.57255183005249e-05
-4.69037796104966e-06
-3.36698807239821e-05
-1.01796968687365e-05
-9.40169121734816e-06
-4.15786120648522e-05
-3.56394956151934e-05
-9.24081291323663e-06
-3.91390162745282e-05
-3.99867250857393e-05
-2.45124865470548e-05
-1.51737290834453e-05
-2.10732467669347e-05
-2.1056268516225e-05
-6.67009767549994e-05
-3.56842113275609e-05
-2.30721378917626e-05
-2.30102013105497e-05
-2.72655908092073e-05
1.51372354283837e-05
-6.45841711843007e-05
-2.10202084607451e-05
-4.62580380510663e-05
-2.02864579622769e-05
-4.71105256752533e-05
-3.5837267821752e-05
-4.04414129396622e-05
1.51365247416203e-05
-4.62193007240265e-05
-3.44627092899523e-05
-5.41479235087617e-05
-8.21829485307889e-06
-1.74073177855709e-05
-5.2670348407697e-05
-3.2747441535772e-05
-1.49622827666263e-05
-2.41736186598994e-05
-1.3181443550798e-05
-1.34358437076605e-05
-3.31838234279483e-06
-4.32369621552169e-05
-2.15481374155975e-05
-1.681562364721e-05
-4.05782116576392e-05
-4.02784824811859e-06
-9.30559269454681e-06
-3.25181260275338e-05
-1.58040715248543e-05
-2.03201367651952e-05
-2.92275375335249e-05
-2.67971825837711e-05
-2.48858296301577e-05
-4.77009285774399e-05
-3.46745745144186e-05
-2.69717966580015e-05
-1.40451761759104e-05
-3.33278302289696e-05
-2.57274329562757e-05
-2.59037713506108e-07
-4.07418879273082e-05
-2.63596609251888e-05
-3.1831772487539e-05
-3.75562723051727e-05
-3.04250288771539e-06
-1.64390714258043e-05
-3.06412004317851e-05
-2.78965584630159e-05
-6.52382766759945e-05
-2.23498527981319e-05
-5.79423692924255e-05
-5.33191265932739e-05
-3.63240542958057e-05
-2.75241531595556e-05
-4.29824528823312e-06
-2.67616423748202e-05
-3.6602226911982e-05
-3.43869337736645e-05
-2.66726646597704e-05
-8.76770806420116e-06
4.10257046965474e-06
-3.14631764597495e-05
-2.11827241916617e-05
-3.56054236378632e-05
-1.17189946461884e-05
-5.99377444077621e-05
-3.19697463726448e-05
-7.35416986682985e-06
-4.50107233793134e-05
-3.30516652843361e-05
-1.88066927665488e-05
-2.90353776148185e-05
-6.0532985378626e-05
2.30250744067273e-06
-2.79846228148868e-05
-4.34657851955132e-05
-3.54845808027886e-05
-4.68195435337282e-05
-3.84284654888639e-05
1.53682827876003e-06
-3.43183338753584e-05
-4.10068149808713e-06
-2.99850072396253e-05
-1.49578999464569e-05
-2.64797031565707e-05
-2.58890450505326e-05
-4.13441373468512e-05
-1.45969335193955e-05
-2.84479499617633e-05
-5.65946190854057e-06
-1.89312869030225e-05
-2.7398304329641e-05
-1.9217124696352e-06
-5.52965046071837e-05
-4.07497197925623e-06
-1.47053559250193e-05
-4.49038366007164e-05
-5.65684167120002e-05
-2.90656314087041e-05
-4.66173305804112e-05
-2.42510912175345e-05
-4.52716106333021e-05
-5.33986675661903e-05
-2.75585134129593e-05
-3.64299786793093e-05
-9.9168288966961e-06
-3.31216388380231e-05
-1.12011484924288e-05
-4.94888117606395e-05
-3.85378650263811e-05
-4.20946238825895e-05
-5.29359283668834e-05
-2.88912879807211e-05
-1.7459234599445e-05
-2.9190658216464e-05
-3.1978603217146e-05
-3.10410554782721e-05
-2.00126223798806e-05
-3.59906035199429e-05
-3.34648666552388e-05
-3.89363145915944e-05
-2.38673697236356e-05
-1.95773771260567e-05
-3.22713444202959e-05
-1.38398669635471e-05
-6.92013210086541e-05
-4.48248639235399e-05
-7.43743565638569e-05
-4.06950510314204e-05
-4.04850255753442e-05
-2.34745935500207e-05
-5.01149162863195e-05
-3.34571009416557e-05
-5.88310013392172e-05
-2.30380140336194e-05
-4.73031665313734e-05
-1.91591637859847e-05
-3.33417112453074e-05
-2.69984166762355e-05
-3.77825072189759e-05
-6.23742153780002e-05
-3.57133127610334e-05
-2.67746544273957e-05
-2.06660421871556e-05
-2.34891265419983e-05
-1.37976913532971e-05
-2.1925151846667e-05
-3.73838204773868e-05
-4.883278818599e-06
1.97902806746216e-05
-4.08368674476712e-06
-4.60505248594402e-05
-1.04119850951693e-05
-3.94979014736776e-05
-1.89605743402049e-05
-6.10892150689147e-06
-1.01579615575327e-05
-3.69213352685793e-06
-1.76987887286593e-05
-2.84615523916862e-05
-4.48933380459994e-05
-1.02668653471771e-05
-3.56595054482014e-05
-2.68609953238296e-05
-2.6981382921164e-05
-6.9482219400216e-06
-3.96119298130091e-05
-4.16860193206274e-05
-2.54173444876582e-05
-2.47035831232298e-06
-1.90125641255528e-05
-2.70590700888767e-05
-4.79969014105872e-05
-4.53863106843469e-06
-1.44441557481757e-05
-3.68611092110148e-05
-4.05108117454766e-05
-2.31685292509253e-05
-4.8556461533892e-05
-1.71581354669641e-05
-4.20720205468202e-05
-4.91447210018437e-05
-3.08519980668033e-05
-5.19200600838484e-05
-3.74909707320934e-05
-5.26754330385253e-05
-3.01458451462723e-05
-1.59130561136656e-05
-4.15331249349819e-05
-1.54736869081072e-05
-4.91788681676145e-05
-3.43815314834508e-05
-1.34739051503729e-05
-1.73788213642778e-05
-2.04186419242643e-05
-7.0828612855128e-06
-4.5163605579358e-05
-2.53805464299332e-05
-3.15987621718279e-05
-3.21576623005416e-05
-4.47766433369226e-05
-1.68696241243314e-05
-3.74335918305765e-05
-1.68023670503413e-05
-3.3112558088468e-05
-4.81895465403571e-05
-3.43758034909339e-05
-2.03366528861511e-05
-1.36111534954096e-05
-1.78318215924706e-05
-2.57747971733359e-05
-5.71535522069083e-05
5.90915333867807e-07
-1.40285078483857e-06
-1.71581923048387e-05
-2.09704531458144e-05
-4.13803469929212e-05
-1.77884111848976e-05
-2.87550771797784e-05
-4.54478769503302e-05
-3.10633813549206e-05
-9.30056380378167e-06
-4.23621485328386e-05
1.59453355318168e-06
-3.41351116634216e-05
-4.23527423131072e-05
-4.18588246796918e-05
-3.31187273855412e-05
-1.00048914351591e-05
-2.4132568273475e-05
-2.37038367072487e-06
-4.13276302066761e-05
-5.17290760310393e-05
-3.76228201018793e-05
-2.43264824026449e-05
-5.23420216828631e-05
-1.4846463418495e-05
-1.45458853012743e-05
-2.47531350742971e-05
-2.31178964916275e-05
-3.89202623100629e-05
-3.91513919249708e-05
-1.98777938376362e-05
-3.24680695722536e-05
-2.83662005386908e-05
-3.18254299267975e-05
-5.36632572665034e-05
-1.6910832179202e-05
-2.2924547507369e-05
-1.49572311819558e-05
-4.36629766728884e-05
-4.34580365373468e-05
-1.93271465971086e-05
-2.77903362110431e-05
-4.15553374886095e-05
-4.44859147763538e-05
-2.85951572156529e-05
-1.74805348177819e-05
-1.15571689224951e-05
-4.66608515197515e-05
-1.69344788114918e-05
-4.41109638951508e-05
-4.4028783660043e-05
-4.15293519823396e-05
-3.27856341710053e-06
-3.41408954891356e-05
-4.9750591672228e-05
-3.71964765288786e-05
-2.45361241118092e-05
-4.32153101817818e-05
-4.20794123792163e-05
-9.69582879758531e-06
-1.80808628308099e-05
-2.33629679432377e-05
-2.44858052447421e-05
-3.20772236689483e-05
-2.96029865960383e-05
-2.62993623002058e-05
-1.80174843765198e-05
-2.51600799169718e-05
-4.08836602468831e-05
-5.85452325870259e-06
-3.27518015866241e-05
-1.07354263652716e-05
-3.94447590473276e-06
-4.40137541170322e-05
-2.34592287179178e-05
-3.84695073528378e-06
-4.91351278300125e-05
-4.04761197270234e-05
-3.82244838403217e-05
-5.54463178288714e-06
-4.08542823280892e-05
-1.38377828258557e-05
-1.05500328675523e-05
-4.13428987952125e-06
-2.45818606679674e-05
-2.50301313399087e-05
-1.3693879178229e-05
-3.5722743453159e-05
-2.68224397873857e-05
-1.22143830550947e-05
-2.13194470025595e-05
-6.87470641948805e-05
-6.26257975637706e-05
-3.75905262748598e-05
-3.23747209447555e-05
-2.54278984797007e-05
-4.53226653023813e-06
-4.09415314060798e-05
-1.57030989686519e-05
-3.62344071623299e-05
-2.22908327795533e-05
-9.79339945440535e-06
-3.15948113934184e-05
-3.87187820474117e-05
-4.50173502422736e-05
-2.27588002615677e-05
-4.39434792079388e-06
-2.35597115800007e-05
-6.13139488069931e-05
-2.24010842039169e-05
-3.29852288397608e-05
-1.60518699553981e-05
-8.48258248155799e-06
-2.77101934526731e-05
-2.65558585689932e-05
-2.27346178078465e-05
-5.03449115565784e-05
-2.80026863962578e-05
-4.55727888573703e-05
-4.40273841940314e-05
-1.28694777270006e-05
-2.97496625012321e-05
-2.25054263955075e-05
-6.9889806392366e-05
-4.19936027515627e-05
-3.34557422591081e-05
-1.51223421237002e-05
-4.15743306537097e-05
-5.75039846695334e-07
-2.38128697957662e-06
-1.64201981729849e-06
-3.53258025609032e-05
7.97082471134602e-06
-4.61418331972966e-05
-4.54374370843384e-05
-3.10993627996237e-05
-1.0862813186908e-05
-4.33312534078919e-05
-3.03465831460745e-05
-2.74511039948955e-05
-4.5468309693321e-05
-4.00237304140896e-05
-1.21799845270715e-05
-4.57509349059996e-05
-2.34649496627818e-05
-1.03411936858753e-05
-1.51269255287334e-05
-3.22670462010316e-05
-1.43032235606754e-05
-2.02465048368004e-05
-6.10410449653624e-05
-3.56582855162095e-05
-5.1036034354728e-06
-1.45736752202616e-05
-4.329971372279e-05
-1.4325284881673e-05
2.15592266933987e-06
-5.26495576386404e-07
-5.09909319596439e-06
-4.19028567756255e-05
-4.79274757590133e-05
-2.43099259477031e-05
-1.08255981555092e-05
-3.84082125880426e-05
-4.41588851358287e-05
-2.58254039914707e-05
-2.2500795136253e-05
-3.69567620477986e-05
-3.6236642113084e-05
-5.50278172546089e-05
-3.95094238589009e-05
-1.03948935236951e-05
-3.06666116496015e-05
-2.0439930803138e-05
-2.42344142513605e-05
-3.66888729085805e-05
-2.72647541179188e-05
-3.22977758509399e-05
-2.16382661454887e-05
-1.37807226991466e-05
-4.76589189581441e-05
-4.25139414317401e-05
-2.06737835379818e-05
-9.89446368348647e-06
-3.85913686142049e-05
-4.88882827495808e-05
-2.12536704751582e-05
3.65737807300118e-06
-4.07087074903363e-05
-4.80144965924891e-05
-4.10545591051564e-05
-3.75295783546953e-05
-5.80384078696772e-05
-2.84272929842849e-05
-3.11400648775834e-05
-3.53814587721846e-05
-2.42136942160388e-05
-2.91391486728496e-05
-3.2604040820653e-05
-4.83943587415933e-05
-4.89825316902488e-07
-5.01113821994732e-05
-3.18017902799614e-05
-4.70597265011707e-05
-3.95491435101797e-05
-5.2118252434161e-05
-4.49002230398966e-05
-1.8956354589524e-05
-2.99032542710962e-05
-5.38294086481344e-05
-1.62479294928072e-05
-2.36512010037821e-05
-4.10694233232914e-05
-7.07791833338261e-06
-4.14212237745913e-05
-3.41602438189294e-05
-4.49296859547389e-05
-6.24007203423252e-05
-3.71469365645134e-05
-3.46022809081626e-05
9.4448685490838e-06
-4.74486686139388e-05
-4.58879437717594e-05
-7.74770133947474e-06
-2.27785153914109e-05
8.99046949049572e-06
-1.02587360461504e-06
-2.75240445248945e-05
-1.98958821645376e-05
-1.76122986322731e-05
-4.8574011409458e-05
-2.97164242091635e-05
-1.45323954704617e-05
1.7344178548215e-05
-2.81674364123852e-05
-4.60229049854178e-05
-5.88206325076775e-05
-3.63690555161723e-05
-2.05939943233777e-05
-2.3431060910775e-05
-2.09961555086987e-05
-2.37607672777533e-05
-2.63650542003688e-05
-2.69983317391117e-05
-3.0110474937666e-05
-3.80646107838717e-05
-2.38597177899393e-05
-3.17348942740769e-05
-5.65210245761506e-05
-4.01235879502966e-05
-1.93593476992214e-05
-8.51464039782209e-06
-1.25992925166837e-05
-3.45356599617086e-05
-3.66300707357089e-05
-1.22622019909108e-05
-5.90974175994518e-06
-3.3777192982339e-05
-1.05317338391649e-05
-3.04869645686009e-05
-2.39767087083569e-05
-1.91884038364753e-05
-8.0293123439581e-06
-7.22265369591989e-06
-4.84654942605153e-05
-4.50778238987613e-05
-3.22215316739342e-05
-4.46677399415391e-05
-2.80242603646216e-05
-3.2118697550716e-05
-4.06479388566991e-05
-3.91707374081492e-05
-3.39545605148322e-05
-2.28801189166755e-05
-9.90950046910032e-06
-1.94362916749527e-05
-1.06691596967968e-05
-6.39344618265702e-05
-4.10551694697201e-05
-3.69306703386468e-05
-1.0944280978927e-05
-9.09493859810634e-06
-4.26176751872413e-05
-3.11644387173765e-05
-4.54877203832509e-05
-1.11697103424821e-05
-3.68203259573458e-05
-2.34186768398337e-05
-4.39681503016632e-05
-5.99193183433429e-05
-4.49832389103621e-05
-2.09382277360348e-06
-1.60249664226366e-05
-5.01871391310538e-05
-3.45516788147152e-05
-2.18178469758842e-05
-3.69303684906548e-05
-1.92577497027286e-05
-2.01957482466451e-05
-6.15648539307508e-05
-2.38625037342847e-05
-1.56520788473316e-05
-1.18792006036247e-05
3.48816413363387e-06
-2.86515444843386e-05
-3.11804839438224e-05
-3.49703811261374e-05
-4.317207228426e-05
-2.47241305187599e-05
-4.06385895836121e-05
-3.48261928874563e-05
-1.10181879337301e-05
-3.04578699931783e-05
-1.6072145860667e-05
-3.63909039092703e-06
-2.9677576645773e-05
-1.74200244269293e-05
-6.81302378481541e-06
-3.04351940569663e-05
-3.38514954491561e-05
-2.94679294993418e-05
-4.47607165863782e-05
-2.01223823786658e-06
-3.38600348467688e-05
-3.75378902281255e-05
-1.12089814851094e-05
-1.7749198013522e-05
-3.25248266381007e-05
-4.75220035905511e-05
-4.29443621576774e-05
-2.85835520972991e-05
-7.25676643477657e-06
-2.79234269242833e-05
-8.54335427631114e-06
-1.08256965085116e-05
-2.87335955088175e-05
-2.44290142141774e-05
-4.27665279987832e-05
-4.50687589653399e-05
-1.60259865580142e-05
-3.34357995618824e-05
-5.06294987838001e-05
-2.10323793474667e-05
-5.12867442237531e-05
-3.72860408565619e-05
3.55584003763808e-07
-3.23178347472065e-05
-9.7819662180388e-06
-4.37617835051423e-05
-3.87709608354087e-05
-5.09574358860065e-06
-1.37853773255534e-05
-3.88929869495324e-05
-5.23780416309511e-06
-4.2243841478519e-05
-9.39207723799686e-06
-1.36156236944599e-05
-1.94266581430677e-05
-6.21789876488184e-05
-4.8382349369997e-05
-2.07200796731411e-05
-2.99850885858481e-05
-3.12310661134629e-05
-2.12287510642006e-05
-2.01476898557115e-05
-3.84534246534792e-05
-3.01407896660559e-05
-2.70024576521439e-05
-4.41587203876965e-05
-1.50151060010796e-05
-5.58674793022803e-05
-2.20086830787555e-05
-6.10505704958114e-06
-4.8201144979694e-05
-5.08922693597348e-05
-2.62341141289167e-05
-3.64589855550027e-05
9.1722338678695e-06
-2.93341258147944e-05
1.18256737772483e-06
-1.55581233270607e-05
-5.47534393336461e-06
-2.54444172339377e-05
-1.6170258319687e-05
-5.82383448302021e-06
-2.24296101866176e-05
-5.11747066144028e-05
-1.88524300132223e-05
-1.21991309010151e-05
-4.58226133465658e-05
-6.24124328454913e-05
-3.41266169305497e-06
-5.30773044361555e-05
-2.07356649894706e-05
-7.20968484696845e-06
-3.4630353701877e-05
-4.08528789989968e-05
-2.40244068084053e-05
-4.64407650112999e-05
-2.86479010554732e-05
-1.50532110760407e-05
-2.60952369296043e-05
-2.32093334569197e-05
-9.04097799801173e-06
-1.72543826374514e-05
-5.5397836018843e-05
-1.68123692947186e-05
-3.42586930071318e-05
-2.75700378211442e-05
-5.26447683427562e-05
-3.8746637179667e-05
-3.81072273074668e-05
-3.99031940557696e-07
-2.23785655146946e-05
-2.40030308558115e-05
-3.31803630248232e-05
-5.00520105166964e-05
-2.17760458354051e-05
7.3938075021326e-07
-4.34506064722511e-05
-4.30291657314031e-05
-2.81960578892842e-05
-2.11795339739357e-05
-2.52344260624925e-05
-1.70773500587503e-05
-2.12147313678863e-05
-3.98690735286467e-05
-4.13405532119269e-05
-1.24079008080977e-05
8.99121197050449e-06
-5.09989660092922e-05
-2.55576101146148e-05
-1.47699108250234e-05
-6.24011406163196e-05
-4.01264379175734e-05
-3.26548597786488e-05
-1.56029616979196e-05
-4.42136035030224e-05
-4.51946652591946e-05
-4.08758316224864e-05
-2.65410048980086e-05
-5.15071211312147e-05
-1.58012285051357e-05
-1.98640830760652e-05
-1.71877416398471e-05
-5.3342764781704e-05
-3.72480876689234e-05
-4.74118689351394e-05
-6.70297649898668e-05
-2.49769015816008e-05
-3.29633690336162e-05
9.44185320313867e-07
-2.32963795209387e-05
-7.83561285223682e-05
-2.95066393708619e-05
-1.51033810854147e-05
-3.76464219140078e-05
-2.46383315411318e-05
-3.18974771605846e-05
-2.84397872878518e-05
-1.78140737370985e-05
-3.11805018407901e-05
-2.5938470573e-05
-3.81099675216394e-05
-3.30939547247607e-05
-2.01817663860317e-05
-4.9723602346595e-05
-8.37524101633515e-06
-2.03775646474935e-05
-2.29367218298393e-05
-2.70687228039335e-05
-2.53790537864054e-05
-5.69770157607415e-06
-3.92532398824477e-05
3.61306301791025e-06
-2.6033167971038e-05
-3.57948914006299e-05
-4.97111239108361e-05
-4.21298636407111e-05
-1.86832815924475e-05
-2.00896387566383e-05
-3.3371139139744e-05
-4.66553550055836e-05
-1.70674052984021e-05
-2.72770619340112e-05
-3.74567193037141e-05
-2.26688765250628e-06
-1.49847326703641e-05
-5.6855450932604e-06
-1.78813532122087e-05
-2.44858568093724e-05
-1.93075491595441e-05
-2.94511398770382e-05
-5.72333343906536e-05
-1.99775603638388e-05
-4.41863057910389e-05
-2.80919122637801e-05
-4.16265688811329e-05
-1.51191076999866e-05
-1.42005624307422e-05
5.3402107893665e-08
-2.42519731076569e-05
-3.14583103062939e-05
-2.93022634929007e-05
-4.03019917693005e-05
2.41416132267925e-05
-2.56058194686892e-05
-3.81234012097225e-05
-3.18972710123298e-05
-3.44983542169331e-05
-1.62844722086296e-05
-6.20892877056931e-06
-1.2758662309203e-05
-2.44246498810084e-05
-4.87270693038804e-05
-4.0126916089478e-05
-2.91414406475301e-05
-2.76309379437255e-05
-3.1093568460723e-05
-4.42322054756484e-05
-3.58580024424109e-05
-2.93024210931899e-05
-5.24503043981456e-05
-3.45888904436372e-05
-1.04248609588162e-05
-3.63404298591095e-05
-8.06974803361436e-05
-2.76429639482897e-05
-1.61156438590981e-05
-4.08836976114133e-05
4.43529004832603e-06
1.20149075115889e-05
-2.29344096326216e-05
-1.67854020555375e-05
2.77155875035178e-06
-4.11547547144107e-05
-3.53998135537901e-05
-3.47064007098892e-05
-6.17959897821162e-05
-3.94863060138594e-05
-3.7957350599176e-05
-1.9677255864652e-05
-7.20187385517142e-06
-3.3841576992562e-05
-4.92535095395212e-05
-2.63848992083014e-05
-2.43190010054994e-05
-2.44071031924446e-05
-1.49304951550693e-05
-5.01585723087539e-05
-7.46100745869551e-05
-3.52554421316616e-05
-2.59278891095474e-05
-3.05208407545019e-05
-4.63720021624867e-05
-2.51578864092714e-05
-3.82704105896956e-05
-9.87988258173384e-06
-2.91527983069348e-05
-3.28142183275358e-05
-4.85394134394785e-05
-3.09085839988379e-05
-3.76052055024613e-05
-3.42493925934516e-05
-5.25552653297817e-05
-5.05114606681244e-05
-1.49410115845248e-05
-1.18277547353065e-05
1.37208249783195e-05
-4.47576277003978e-05
-2.92160685798673e-05
-4.17262222364344e-05
-2.26663136823553e-05
-2.0541669879539e-05
-2.20874932844918e-05
-2.68086007511322e-05
-4.02563737785597e-05
-2.38343494409201e-05
-2.20657640973466e-05
-6.1882988662306e-05
-1.7206820275491e-05
-2.03711699320293e-05
-5.32995977692356e-05
-1.18665026915809e-05
-5.41519749495162e-05
-2.88881626943591e-05
-2.0644661484785e-05
-2.35923914462891e-05
-5.85916786851173e-05
-3.72519866400043e-05
-4.11722418965207e-05
4.04420200146317e-09
-4.02313886111277e-05
-3.79576167332916e-05
-2.03281137126327e-05
-2.70283719542295e-05
-5.46049960356527e-05
-2.83146387006252e-05
-1.25489638321119e-05
-2.97313674857103e-05
-4.04478658735878e-05
-4.27981844029926e-06
-3.53845571155825e-06
-2.87808813904063e-05
-1.16576114248306e-05
-4.58989847954315e-05
-3.64399773984292e-05
-3.2580586345994e-05
-1.63199863476035e-05
-6.39619297290774e-05
-2.37317489452043e-05
-2.71828076502033e-05
-3.4850928486413e-05
-4.55598261226981e-05
-5.06624313704562e-05
-4.53384602144073e-05
-1.76579761996701e-05
-4.03795327724015e-05
-6.49910040193413e-05
-2.75854434727282e-05
-1.66043713676106e-05
-2.12890431234382e-05
3.21369632093904e-07
-3.55701400646103e-06
-5.82443798523901e-05
-1.38151660299225e-05
-6.02590341333193e-07
-5.96625952541653e-06
-4.62115492083737e-06
-3.03520148699534e-05
-3.57800526213376e-05
-4.46780440702564e-05
-5.29797279836011e-05
-1.76211923861129e-05
-2.06927580863473e-05
-5.45332074438741e-05
-1.03978192776473e-05
-2.98440547633421e-05
-5.2060604473572e-05
-1.44679445383715e-05
-1.81267131946359e-05
-2.07408714484047e-05
-2.97866477851053e-05
-4.55824530916847e-05
-1.81785446098161e-05
-4.06129436054591e-05
-3.25581941818022e-05
-2.59382528931567e-05
-3.55083850358196e-05
-1.28878349974501e-05
-5.12833560162112e-06
-1.97719414576192e-05
-3.82292257165702e-05
-1.59002562747662e-05
-2.69470091613828e-05
-2.70308874748436e-05
-9.44408392559221e-06
-1.10777951954469e-05
-1.60518489447383e-05
-6.9189345485262e-06
-2.6179420664851e-05
-5.89410747416807e-05
-4.00638377603416e-05
-1.15867230844037e-05
-2.60139844786579e-05
-4.65629989420041e-05
-1.2894263562915e-05
-2.77545622297322e-05
-5.254714527514e-05
-6.48463518008958e-05
-2.92136658674585e-05
-2.47214839966181e-05
1.61973165927305e-05
-3.9159595876334e-05
-4.88672035489417e-05
-7.13694964037715e-05
-5.77851863146077e-05
-3.08316338226963e-05
-3.18327465146558e-05
-3.41519983381006e-05
-4.86461959173584e-05
-1.25859844836833e-05
-2.59411170167743e-05
8.32251598673429e-08
6.10702079666794e-06
-6.56205087559703e-05
-1.49333402365037e-05
-2.54162374443668e-05
-3.08109403141845e-05
-2.42572536055283e-05
-1.08982829495536e-05
-9.70308857618757e-07
-4.51133879322869e-05
-2.76886978152363e-05
-2.0855805725701e-05
1.15580804688333e-05
-2.99363310650243e-05
-5.25756355685016e-05
-5.68649177713199e-06
-1.8224822614408e-05
-4.22604769879136e-06
-5.67416614351456e-05
-2.51196259312264e-05
-2.81367824933501e-05
-3.14267882561535e-05
-3.90572987813001e-05
-3.13789304977322e-05
-2.71239068006758e-05
-5.41844936328351e-05
-1.83257483520869e-06
-4.20351386566162e-05
-2.05426440849263e-05
-2.2293913553738e-05
-2.54764632605736e-05
-3.44101505621733e-05
-2.33194737287161e-05
-4.91778717999323e-05
-2.09512677435331e-05
-3.27332206456366e-05
-3.70668646627297e-05
-3.02903843815094e-05
-2.32862968575679e-05
-3.04931403389942e-05
-2.82542522347887e-05
-5.68557537549939e-06
-3.16728067776364e-05
-1.48007268598037e-05
1.36904503518358e-06
-7.87928201924225e-06
-3.31531111865346e-05
-4.06786018842811e-05
5.50788472033133e-06
-3.47465258951573e-05
-3.89048076854149e-05
-1.08684246553574e-05
-5.26319212828142e-05
-4.43681540932414e-05
-1.89343645097835e-05
-2.37058246489321e-05
-3.29440420833621e-05
-3.19757280967185e-05
-2.10323908477061e-05
1.61750073562551e-06
-2.80658498925371e-05
-4.86389271380882e-05
-4.49331314037661e-05
-3.72583019550256e-05
-2.87960045501337e-05
-1.38108719423473e-05
-3.11877588612428e-05
-2.48938171124957e-05
-5.6613770997463e-05
-5.07157223937255e-05
-4.51348905671409e-05
-4.41947970754549e-05
7.82996406887518e-06
-4.16635362264326e-05
-1.66821186594787e-05
-2.98747694280122e-05
-1.73859778038159e-05
-6.11447633209645e-05
-4.2493565169429e-05
-2.42716525887196e-05
-4.37454182522635e-05
-1.38577671511374e-05
-2.33392301500497e-05
-5.07339139915365e-05
-4.40664459376538e-05
-4.12882396626085e-05
-5.74976578536673e-05
-3.33371050743468e-05
-4.28838843864837e-05
-2.9667680779708e-05
-3.65265830416467e-05
-4.16923723928178e-05
-4.1170527734686e-05
7.13541233650323e-06
-4.46800544020285e-05
-2.92263052196749e-05
-4.00993956749682e-05
-1.51300343659827e-05
-1.73624807057116e-06
-5.12976701268328e-05
-5.48272593519494e-05
-1.10303336992647e-05
-3.58665937917315e-05
-2.21449071821865e-05
-2.40295549104518e-05
-2.48222933024677e-05
-4.17392664037722e-05
-3.35886837619395e-05
-4.73622767380953e-05
5.40811493903318e-06
-3.19763109714203e-05
-1.53855359521051e-05
-4.76753842106596e-05
-4.62168981356541e-05
-4.72236504623673e-05
-3.69522014974646e-05
-7.21995213675913e-06
-3.75065906794426e-05
-1.5091325318507e-05
-1.05845900732707e-05
-3.78582235404746e-05
-2.92861936036303e-05
-4.5947867475943e-05
-2.06037568455017e-05
-3.01294774317184e-05
-2.57826874032638e-05
-1.89641942404244e-05
-4.71612570845643e-05
-2.55079684310765e-05
-4.53612069874435e-05
-5.94038997912595e-06
-2.12228300892511e-05
-3.20121011688211e-05
-5.17895195941388e-05
-2.883794435341e-05
-1.70809504908709e-05
-2.15418954854206e-05
-2.39247223561848e-05
-2.33714033485591e-05
-2.81252588437098e-05
-3.0322254304732e-05
-3.20467395496698e-05
-3.88802908652442e-05
-4.04448197512621e-05
-9.74018183589387e-06
-5.47330081258522e-05
-4.25621141964316e-05
-2.43093273753766e-05
-3.30740887685029e-06
-2.34445044383752e-05
-3.17208249178527e-05
-2.04248558134349e-05
-5.66691754610201e-06
-2.65009077032476e-05
-3.39030298273798e-05
-3.51095130287472e-05
-5.55497862172345e-05
-3.45162525139903e-05
-3.24075771411365e-05
-4.24495511751299e-05
-5.20941582926919e-05
-3.82301726680227e-05
-2.33488251286502e-05
-7.47640939469765e-06
-5.30226910590439e-05
-3.8070660122663e-05
-2.87318563821532e-05
-3.14117394004386e-05
-3.34563717856917e-05
-1.24241904527394e-06
-1.14045631833079e-05
-1.715343429036e-05
-2.21202646422959e-05
-1.76134104105065e-05
-3.45170077106022e-05
-9.36235155510853e-06
-7.58065127668444e-07
1.17063531494208e-05
-5.11694622920902e-05
-2.80211593247534e-05
-3.51096514244153e-05
-4.35516566765567e-05
-2.61162235775736e-05
-3.11269355539136e-05
-1.21265503130928e-05
-4.14453235147422e-05
-1.48120904275075e-05
-4.46686351181301e-05
-4.21424291173866e-05
-3.31203938883112e-05
-6.44666715147003e-05
-4.49208387325739e-05
-2.48230518390038e-05
-9.65696431399362e-06
-1.56728710312746e-05
-2.578234677025e-05
-4.79257847586838e-05
-3.27799612545297e-05
-1.95760477358026e-05
5.10940869174584e-06
-3.36436962232608e-05
-3.27793431349757e-05
-5.25572293863129e-05
-5.50807368362865e-05
-2.75474249588396e-05
-3.43973699770358e-05
-3.4976919346469e-05
-2.1886855102287e-05
-1.46541053751523e-05
-7.88870332999664e-06
-5.39012548058348e-05
-5.0986422479465e-05
-3.56105935534815e-05
-4.93755068501271e-05
-3.98958878653572e-05
-2.86033818669882e-05
-7.0555701237279e-05
-3.62181746161989e-05
-4.64817017862835e-05
-3.13372397508948e-05
-1.49464786874444e-05
2.53894805686386e-06
8.90799561859081e-06
-1.53282995353043e-05
-3.03110634361151e-05
-3.60012473594315e-05
-8.62808306565606e-06
-2.00804606229569e-05
-4.27535425726218e-05
-1.40331778972376e-05
5.53463400137161e-06
-5.66690584103822e-06
-5.06226187778721e-05
-1.05139598917441e-05
-6.47382448070184e-05
-4.0543722952061e-05
-4.20362216387957e-05
-8.75237977149213e-06
-4.00024691829412e-05
-1.46655972386913e-05
-4.48647075008967e-05
-2.91568076531315e-05
-2.37661082655759e-05
2.06144528967076e-06
-4.63441421897121e-05
-1.46043038646023e-05
-1.7697612567439e-05
-6.14439457502447e-05
-4.37686919493434e-05
-2.4429288636987e-05
-6.75498096258368e-05
-4.78649039878184e-05
-3.55091911877246e-05
-1.03807384579594e-05
-1.34954273390139e-05
-9.33316055022116e-06
-2.29099213706193e-05
-7.47704245359942e-06
-2.60413679849856e-05
-3.5677662932737e-05
-2.05164462277299e-05
-1.212592312354e-05
-1.12601146346393e-05
-2.52348064657138e-06
-4.368263204757e-05
-3.49883923765628e-06
-1.61715382258609e-05
-1.33694403814582e-06
-1.78779688647097e-06
-2.88022871930361e-05
-3.90362356066622e-05
-2.19950052275874e-05
-6.31782803823217e-05
-3.67476587353894e-05
-2.04931812025705e-05
-2.8013513560613e-05
-1.85901019113685e-05
-3.25227819594221e-05
-3.49748568820394e-05
-2.94469254506229e-05
-2.74357898471655e-05
-3.08381167229742e-05
-3.65387647552146e-05
-1.61834890658968e-05
-3.33190287533802e-05
-2.51308620955082e-05
-1.92166920892578e-05
-4.4147949591312e-05
-4.67178738419658e-05
-3.5596506058597e-05
-6.57602147167476e-05
-2.00219409424689e-06
-2.86408783602441e-05
-4.82448172115736e-05
-1.8769368590131e-05
-3.94966346642229e-05
1.10904876596518e-05
-3.09488125240731e-05
-2.34197438776071e-05
-2.13891393703652e-05
-3.4498239585306e-05
-2.8219999432064e-05
-4.47524088494816e-05
-2.98108297705314e-05
-3.10236194565971e-05
-9.95256413437572e-06
-3.08071630942211e-05
-1.18675040879171e-05
-1.3485214493944e-06
-2.66074837586397e-05
-2.04439680422583e-05
-4.04247646242656e-05
-3.26723846883255e-05
-3.90291544824235e-05
-5.05020933171039e-05
-2.84614962066615e-05
-1.73719281797257e-05
-3.68408461817196e-05
-3.09269342348908e-05
-4.91874732129758e-05
-4.60837103085094e-05
3.93600098287876e-07
-4.50635420823438e-05
-7.08571609702638e-05
-2.79236295017067e-05
-3.30289856167139e-05
-3.40208162135467e-06
-4.83380635529976e-05
-4.90773904110303e-05
-4.90632897524589e-05
5.16111263333404e-06
-7.26755412480852e-06
-4.99993664248653e-05
-3.85477681820589e-05
-2.40588879669533e-05
-4.60850530667142e-05
-3.38441490733121e-05
-5.38367995078629e-05
8.6915556955587e-06
-6.91630005843726e-05
-1.65553372453744e-05
-1.75044598241621e-05
-2.36949937967151e-05
-4.69229778442536e-05
-1.93334637311733e-05
-5.9105231683291e-06
-3.54538925179236e-05
-4.81577969449707e-05
-2.09582836103779e-05
-2.96145170571582e-05
-1.76769705882129e-05
1.1566747499485e-05
-3.18607422531057e-05
-4.34856376551731e-05
-2.48947213891685e-05
-2.05647212384364e-05
-2.25620666451629e-05
6.27848503832001e-07
-7.35062330253506e-06
-1.52685070716361e-05
-2.82388641941058e-05
3.96477202269982e-06
-5.52132887409184e-05
-3.41866681209758e-05
-2.78655761337037e-05
-2.15524537007971e-05
-3.3045834345965e-05
-4.0756139722345e-05
-4.77903622931092e-05
-3.28082994035618e-05
-1.15712147210399e-05
-2.93679734253225e-05
-5.28318876497082e-05
7.85864318858286e-07
-5.58726926500182e-05
-4.17004348764819e-05
-6.07083131899968e-05
-7.39593272707731e-05
-5.08955269416754e-05
-4.93549140489142e-05
-2.92168478581678e-05
-8.97516390154748e-06
-2.44106142721514e-05
-3.09053121431055e-05
-7.10876747096495e-06
-1.22287398714735e-05
-3.66474632196527e-05
-3.91595435900055e-05
-4.18867440104886e-05
-2.59363882087983e-05
-6.81065734434051e-06
-2.83502150819943e-05
-5.08517449874154e-05
-5.18043378587968e-06
-3.92185672232962e-05
-5.20354376815956e-05
-2.06736908532135e-05
-2.69121859112116e-05
-5.80815073116727e-05
-3.97778748340219e-05
-2.62282624394892e-05
-1.27091377405352e-05
-4.07820495526934e-05
-3.24752080084063e-05
-6.55559366571177e-05
-3.45984156024616e-05
-3.62667017537402e-05
-1.16627062273259e-05
-1.13466616153287e-05
-2.00685932731114e-05
-4.25364551237775e-05
-3.35843960994891e-05
-4.58521448398224e-05
-1.33545512988816e-05
-6.16391997651224e-06
-3.73231287970366e-05
-2.07910819570483e-05
-5.15219619105856e-05
-2.01331805956999e-05
-3.71719364738257e-05
-1.30515170811292e-05
-2.6120572514348e-05
-1.22339380739785e-05
-1.6965725272222e-05
-2.4784389240679e-05
-1.41015995777279e-05
-3.68343118370888e-05
-2.29156103913247e-05
-2.33265494300979e-05
-2.53305827610908e-05
-3.28922027182919e-05
-3.17401175080733e-05
-4.02865617627183e-05
-1.41292396974314e-05
-4.85841862982168e-05
-2.16554586371297e-05
1.90761578329604e-06
-2.26957561058394e-05
-4.68340875355676e-05
-4.8158299372292e-05
-1.3360703903143e-05
-3.25437144712106e-05
-4.37485929580997e-05
-4.23724145824918e-05
4.90820868881092e-06
-1.69588004311455e-05
-1.47144252586218e-05
-2.84664629831951e-05
-2.50206243044235e-05
-5.34317477377766e-05
-2.69443735445169e-05
-3.99606371427624e-05
-2.6295543573317e-05
-3.28789724729698e-05
-5.75410132523376e-05
-2.17511337128102e-05
-7.35562985668851e-05
-4.51269357894015e-05
-1.74597412625436e-05
-2.34752445732102e-05
-6.44714288616259e-06
-3.01654666693626e-05
-3.52050905906036e-06
-1.90621604376181e-05
-2.34637757982108e-05
-2.33940310623009e-05
-3.65723046723005e-05
-3.02832689993528e-05
-3.55533391658211e-05
5.85396588540419e-06
-3.5397753160231e-05
-2.02408447044594e-05
-2.39096005888506e-05
-2.15157069010726e-05
2.04029022794809e-05
-1.17204835598928e-05
-2.2212211256043e-05
-5.58089458696335e-06
-3.30236315615536e-05
-1.76549491516338e-05
-4.55531651179748e-06
-4.64763945822901e-05
-4.15531338309429e-05
-2.68306575883912e-05
-5.09710907565501e-05
-5.80008506624987e-05
-5.19313802580679e-05
-5.45986570997323e-05
-3.97627205185658e-05
-3.83507817940782e-05
-2.58835555301381e-05
-2.78726077620377e-05
-1.95236632145123e-05
-2.39895602539025e-05
-3.21220153796655e-05
-2.95244974770482e-05
-1.27640392737617e-05
-4.02645016952297e-06
-4.74451689637584e-05
-2.24960711903857e-05
-2.22697880808838e-06
-4.73940640004556e-05
-3.67753792473412e-05
-9.70137979732825e-06
-2.44434626976468e-05
-4.5732100614712e-05
-1.27326875650414e-05
-1.80002779074959e-05
-3.18390092054273e-05
-4.12185701122836e-05
-2.65130845674153e-05
-2.81999490370093e-05
-7.82745730922948e-06
-3.16367792834047e-05
-1.03490137004568e-05
7.3750769444795e-06
-3.52605369024875e-05
-2.0325430540968e-05
-3.0945225174801e-05
-8.80206392444955e-06
-3.09323152060348e-05
-3.51582034920512e-05
-6.14560253585899e-05
-1.52691522664815e-05
-1.79933015119678e-05
-1.01773281739906e-05
-2.42833995686552e-05
-1.55531242007145e-05
-2.45956559125476e-05
-1.90366652190084e-05
-2.12060979222897e-05
-3.61478735742524e-05
-1.13376753952095e-05
-3.05091287514484e-05
-5.08852738592903e-05
-3.45739191469427e-05
-2.53188391718325e-05
-4.68368765957331e-05
-3.06402071147493e-05
-2.59526174558417e-05
-5.42072820703777e-05
-1.31506306762223e-06
-3.00743305138937e-05
-1.88826345163603e-05
-4.09854288133895e-05
2.67304920428793e-05
-2.17701233010921e-05
-2.1783386223533e-05
-3.80811179199775e-05
-5.02039170937984e-05
-4.25366880331071e-05
-2.9449068855983e-05
-5.3150223049716e-05
-2.51939790227962e-05
-1.96566148429716e-05
-5.79046654256992e-05
-8.08556207410752e-06
-1.39183714981285e-05
-3.1029700017424e-05
-1.83532784046939e-05
-7.41131624104383e-05
-7.61072092669103e-06
-3.91831655966231e-05
-3.47600012415594e-05
-4.22828443389491e-05
-3.55629900438132e-05
-6.11017780446767e-05
-4.59869395448846e-05
-4.63789046822094e-05
-2.72587288285606e-05
-5.11174652762434e-05
-2.60318286257009e-06
-7.00489755109179e-05
-1.84550428719119e-05
-2.11885381096822e-05
-3.07367219526075e-05
-3.92967991277724e-05
-2.07462938270816e-05
-4.80623697293975e-05
-1.65886759296351e-05
-2.90129241988305e-05
-2.2499828921063e-05
-2.70080055312162e-05
-3.92871861592985e-05
-1.53899526315164e-05
-2.0749850063847e-05
-3.23099224796507e-05
-2.39134683167528e-05
-4.40918213217891e-05
-4.35987396744969e-05
-2.29577101404215e-05
-1.81117975060527e-05
-4.45062360306089e-05
-1.52899425029205e-05
-2.56882080986073e-05
-4.11421519324769e-05
4.67106580796286e-06
-1.1593842665673e-05
-1.28070818985097e-05
-4.25404309762802e-05
-4.52555473532074e-05
-1.53513675733123e-05
-4.33927032229776e-05
-5.35525547522571e-06
-1.7184077849433e-05
-2.87742688699458e-05
-6.56088980596809e-05
-3.49463665953294e-05
-1.80428586117816e-05
-3.61717801501673e-05
-2.18298186332579e-05
-4.31321866703201e-06
-3.17423056402683e-05
-2.44946375495512e-05
-5.26759697936012e-05
-9.83334239643246e-06
-2.99250588205501e-05
-4.25556214147853e-05
-2.25808168550892e-05
-3.57334794882106e-05
-3.72621695323512e-05
-3.42521590000346e-05
-3.82378731988159e-05
-1.68885591694535e-05
-1.31234608919838e-05
-3.60246171861959e-05
-2.01225122574916e-05
-1.79940421282166e-06
-4.37732267402974e-05
-3.58746442482042e-05
-4.79968846417974e-05
-5.28990462309846e-05
-1.3917905844045e-05
-6.61126350844375e-05
-4.43189188448499e-05
-3.64534092836217e-05
-4.08021195351779e-05
-2.34077275174297e-05
-2.61674494241086e-05
-5.86286838092001e-05
-3.50679616339847e-05
-4.62244558045583e-05
-1.91851372109651e-05
-4.23977712409506e-05
-5.56060838686539e-05
-9.06022895609945e-06
-1.58770800077007e-05
-2.65999497470048e-05
-3.07230207742108e-06
-2.31891035946163e-05
-3.140553055484e-05
-7.8108746588028e-06
-7.33002093860865e-05
-3.9092515213826e-05
-3.95219608357092e-05
-2.09362535239389e-05
-4.83220591417068e-05
-2.342538471406e-05
-3.74587909017038e-05
-1.55014673229409e-05
-2.0477418953183e-05
-4.12584825134627e-05
-4.31955286483248e-05
6.12029309439956e-07
-3.13816813903974e-05
-3.05605795929143e-05
-5.66993830170997e-05
-1.58181963766085e-05
-4.44250959110047e-05
-4.01224473576717e-05
-6.57395660578554e-06
-5.14001377897031e-05
-3.84935231743082e-05
-3.38723852408563e-05
-3.52276257618937e-05
-4.0870687084011e-05
-4.66891901343061e-05
-2.83901257953463e-06
-4.04713988644299e-05
1.23081046766751e-06
-3.35021027699771e-05
-3.45584439048166e-05
-3.29192615269471e-05
-4.3697755714906e-05
-2.74123482246632e-05
1.08025946422088e-05
-2.86526180672094e-05
-3.05154760296718e-05
-3.02307269918088e-05
-4.88026618807807e-06
-4.96569063090285e-05
-1.07533422368972e-05
-2.20649574655946e-05
-2.43885973144384e-05
-8.61837244568541e-06
-1.08534114714555e-05
-2.69854718901657e-05
-2.51575690953055e-05
-4.88150245507773e-05
-3.77086152882766e-05
-4.6748123930146e-05
-5.99691840329384e-05
-3.41283580739555e-05
-2.37769198509735e-05
-3.72814353393339e-05
-5.45893842778822e-05
-2.22875979722921e-05
-1.88050249801623e-06
-5.37423866657792e-06
-3.55715305876423e-06
-1.6244879526732e-05
-8.97135657794895e-06
-3.85491782264107e-05
-3.82847785774004e-05
-3.86948630513417e-06
-1.27533310664983e-05
-1.95642730458937e-05
2.33121537813771e-06
-4.23958630070666e-05
-3.35605324343141e-05
-2.48871066781863e-05
-2.06258263763294e-05
-2.58668727632157e-05
-5.32572320518443e-06
5.7143915482167e-06
-2.04931318046373e-05
-5.87129229994405e-05
-3.9094682207778e-05
-3.62464834799527e-05
-1.83465718890912e-05
-3.21014230666222e-05
-1.59327317996462e-05
-4.77759691546809e-05
1.64785055859625e-05
-5.48694472092359e-05
-2.85802583114329e-05
-1.70470114343751e-05
-3.35789225181572e-05
-3.26391373294595e-05
-2.9205449396975e-05
-4.91078208653647e-05
-5.54322450998995e-05
-2.05924757584552e-05
-4.94403697508551e-05
-3.59889273038537e-05
-5.06630849645392e-05
-3.02380662132741e-05
-3.28895233563065e-05
-4.83880842764001e-05
-1.81903291157751e-05
-3.18480832265276e-05
-5.88895858695305e-05
-4.19896165122984e-05
-3.23455380930289e-05
-2.36200520698334e-05
-5.92034359917674e-05
-1.53962716279301e-05
-3.54438082709828e-05
-4.75481069558911e-05
-2.5290511945077e-05
-2.07601220883406e-05
-3.86398351309558e-05
-4.28159801958989e-05
-5.04458311240701e-05
-3.09876207788157e-05
-2.14505092089712e-05
-2.89785990663815e-05
-3.06379501782367e-05
7.58850086238792e-06
-3.01770644530684e-05
-4.49803900369265e-05
-5.28931113119967e-05
-3.9793962017715e-05
-3.64008100731956e-05
-2.56031681615152e-05
-1.89013983160437e-05
-3.01127661441738e-05
-4.22971395729087e-05
-4.19957102085547e-05
-1.09750022442892e-05
-2.04860545533918e-05
-2.8742983812052e-05
-6.36043142460594e-05
-1.64160304511003e-05
-3.97480811275523e-05
-2.51028133600761e-05
-2.67987851117456e-05
-2.19805749010071e-05
-1.70058507470576e-05
-9.53966376250293e-06
-3.34136188299212e-05
-6.05668958898273e-05
-2.60750117455747e-05
-5.6813837390993e-05
-4.90254993629398e-05
-3.519610056945e-05
-6.16591211648315e-06
-1.39331362658405e-05
-2.86438799369795e-05
-4.86822726919108e-06
-2.7777455162637e-05
-4.22961946097316e-05
-1.59599427516706e-05
-4.74203381116295e-05
1.18390094508989e-05
-1.49056617582445e-05
-2.98282310377195e-05
-4.14982669690321e-05
-3.06758601331968e-05
-7.56557314996644e-06
-6.76114001321529e-06
-4.60657204708814e-05
-5.01659850365357e-05
-4.20027266801499e-05
-2.2792956833167e-05
-2.96332917882412e-05
-9.74578589950705e-06
-1.91689634478202e-05
-4.12286085379791e-05
-3.90707127834129e-05
-2.25049352502957e-05
-3.5588635504526e-05
-9.71273616257724e-06
-6.40468105549014e-05
-5.5552207541007e-06
-2.03769448342724e-05
-4.62440094908179e-05
-3.29050141618691e-05
-2.90244188766e-05
-2.11079335226991e-05
5.72605229174108e-06
-1.797082817924e-05
-1.71127487275401e-05
-1.06317279946454e-05
-2.21871683051592e-05
2.65936462537293e-06
-2.03928335946999e-05
-2.44018720642658e-06
-4.27200153491501e-05
-5.64610133715518e-06
-2.03626012103099e-05
-4.51107219882049e-05
-2.90087170075502e-05
-5.09877612813559e-05
-4.34723230810092e-05
-2.89636755088676e-05
-6.07877329879016e-05
-5.48472250865309e-06
-2.87887844947911e-05
-4.06865819442418e-05
4.78398777074463e-06
-6.75991008105909e-06
-4.90309169496306e-05
-3.0632365343495e-05
-9.29922682927093e-06
1.25025807063696e-05
-2.25709904275142e-05
-3.21873428163177e-05
-4.94211360476061e-05
3.79736890498367e-06
-7.67003247121673e-06
-2.07520076608166e-05
3.88513667200989e-07
1.41870087756965e-05
-3.21441235253006e-05
-2.06740643956867e-05
-8.92765992599776e-06
-5.13796914543708e-05
-3.91892728157158e-05
-3.0074993509585e-05
-3.20839236964723e-05
-1.5567284640484e-05
-3.46769435720247e-05
-5.83640025016528e-05
-5.12064594575758e-05
-1.10699500362768e-05
-2.71035191202191e-05
-9.16888457447045e-06
-3.21663548092621e-05
-3.54078708890534e-05
-1.29005562482973e-05
-3.63947776464892e-05
-1.74972171319036e-05
-5.86368289157346e-05
-4.66151830820796e-05
-6.15908668288933e-05
-4.5959529544597e-05
-1.16545291043036e-05
-3.09662877007586e-05
-2.05978220381679e-05
-2.17007935529646e-05
-2.5304872732082e-05
-3.9448843069485e-05
-3.55524540298916e-05
-4.88539536082622e-05
-1.25583010060269e-05
-3.35780932731514e-05
-2.65700613766534e-05
-4.11031070125358e-05
-4.31628385639214e-05
-2.86257443737843e-06
-4.56022229497015e-05
-2.73066657548207e-05
-7.83366360953675e-07
-3.42849996053534e-05
-2.74978142716091e-05
-2.38508772310107e-05
-4.56474718603874e-05
-2.71818240388017e-05
-4.22993736210688e-05
-1.42357287474251e-05
-4.55896159021924e-05
-2.39178576858434e-05
-2.55118300502863e-05
-5.59321483735901e-05
-3.18478460214741e-05
-3.58018808456921e-05
-3.62405116819788e-05
-3.89505851553059e-05
-4.27965245449509e-05
-5.765336128238e-05
-3.04739538673714e-05
-1.93787230500196e-05
-4.16893305690317e-05
-3.39326941384821e-05
-3.0345160220231e-05
-3.98878708520202e-05
-3.29416967515299e-05
6.46890078064919e-06
-2.84017535831857e-05
-9.17157394930306e-06
-2.82633274117512e-05
-2.6896730978397e-05
-3.35913362122905e-05
-3.75031193607916e-05
-2.92155392298298e-05
-1.86165706882151e-05
-1.42849057319958e-05
-4.31908274746017e-05
-1.22113206618952e-05
-3.70258355111666e-05
9.36738168643536e-06
-3.32883378475735e-05
-3.06695522253546e-05
-1.56158223334507e-05
-5.08210818021128e-05
-2.41120971189977e-05
-3.61545676639861e-05
-2.09981200968738e-05
-4.06251335608826e-06
-4.65440709481552e-05
-3.70343051870972e-05
1.90915170352261e-05
-4.86683138828567e-05
-5.23993004940484e-05
-3.37158417907212e-05
-4.17289901995421e-05
-4.99655386531322e-05
-2.68710851720222e-05
-2.65373273710712e-05
1.31105724723265e-06
6.4005653578853e-06
-8.40585616189215e-06
-1.60973922696501e-05
-2.51791699029925e-05
-1.710695557997e-05
2.056200768949e-06
-2.66018975724477e-05
-4.44083652547548e-05
-3.49221641369683e-05
-6.05514636945971e-05
-1.92183846303364e-05
-3.38392029253504e-05
8.96783202315362e-06
-3.28370911446657e-05
-2.96370216385035e-05
-2.08048644533684e-05
-5.29810685050403e-05
-2.76080744741816e-05
-1.73649320752046e-05
-4.85195620344231e-05
-2.74568793766067e-05
-1.24478778024433e-05
-4.56280428082904e-05
-3.523841502098e-05
-1.13223612005713e-06
-4.82196568199302e-05
-9.74849684962436e-06
-2.82216788066566e-05
-1.16028684698951e-05
-3.12075992314098e-05
-4.86432111988649e-05
-2.63494499564443e-05
-1.71959892409931e-05
-4.41508679616328e-05
-2.57652524129505e-05
-5.12942408820608e-05
-2.81956475169297e-05
-4.58079132891889e-05
-1.88899482335268e-05
-3.4562552958382e-05
-4.19173564916974e-05
-4.64179804843739e-05
-2.29817297696723e-05
-2.02041391625833e-05
-5.29329045402173e-05
-2.79769664473613e-05
-4.30125145319114e-05
1.09695717752431e-05
-1.45672093169646e-05
-3.03748181230068e-05
-2.55262905597547e-05
-4.5891561270416e-05
-3.19062845124265e-05
-3.23584466730199e-05
-2.39073803609227e-05
-8.8295323715204e-06
-4.0374247061146e-05
-1.39523481727454e-05
-4.75890774544719e-05
-3.15415156462899e-05
-4.40970118984264e-05
-4.81696958118127e-05
-2.72303803150579e-05
-7.54506291765484e-06
-3.93380228395264e-05
-4.60546626494073e-05
-1.90026096402163e-05
-1.31895939556071e-05
-3.94584027109843e-05
-2.30282035402201e-05
-3.73014568842747e-05
-4.91950970243589e-05
-2.45932683848518e-05
-4.43387622710928e-05
-3.48234030679449e-05
-3.48405332883327e-05
-1.34589478206366e-05
-3.07482543321567e-05
-3.24305481596085e-05
-1.52292018449694e-05
-3.35922857132951e-05
-6.61279205257803e-05
1.27964090270344e-05
-3.88225956327507e-05
-2.19676508242881e-05
-2.93991931369105e-05
-3.23950273178567e-05
-4.90609576606291e-05
-2.98102218387909e-05
-4.04119044619287e-05
-4.19657271986326e-05
-3.25329436265777e-05
-2.40672225902826e-05
-3.94280643873675e-05
-1.21950769684288e-05
-4.25534802780601e-05
-6.08657048475293e-05
-4.57552185422642e-05
-1.55926072624591e-05
-3.74470845734857e-05
-4.1995606426164e-05
-3.91034018554871e-05
-9.76069629879351e-06
-3.27522368013348e-05
-3.93218338670129e-05
-3.38245321637208e-05
1.15893900548137e-05
-2.44126958435434e-05
-3.44835941799425e-05
1.42407605018967e-05
-5.51389196660043e-05
-3.72366696715717e-05
-4.07551858223204e-05
-3.44188632026994e-05
-1.11579595416492e-05
-4.00257317193124e-05
-3.21869594116432e-05
-4.50636628516298e-05
-1.71419903215045e-05
-2.01141180967986e-05
-8.70996408722878e-06
-2.31551596801176e-05
-2.78765089338391e-05
-5.78707497664001e-05
-4.78540988060863e-06
-2.38084029350449e-05
-3.22292529252829e-05
-3.94785596711835e-05
-2.36804488290063e-05
-2.6711271997436e-06
-1.22165804694324e-05
-2.20552208880415e-05
-1.37488474284358e-05
-7.19419160573128e-06
-2.47903462342883e-05
-2.28851195937129e-05
-5.60734704815486e-05
-4.85697321530744e-05
5.45247110304018e-06
-2.54595772428583e-05
-5.92808964310782e-05
-2.60995895246033e-05
-3.95969059734286e-05
-2.70990416210321e-05
-2.00053338393315e-05
-3.22085750593316e-05
-3.0496118377705e-05
-2.23278738396882e-05
-4.85435266682117e-05
-4.67592462996043e-05
-1.4507028603583e-05
-9.58952152017289e-06
-3.03971166114044e-05
-2.46155556757839e-05
-3.21593274693563e-05
-2.01119391957556e-05
-4.00650718413446e-05
7.76069997938341e-06
-3.96229059133289e-05
-3.25272909663591e-05
-2.72678888672002e-05
-2.14505439599632e-05
1.10901999075945e-05
-2.70711530703482e-05
-2.3640864574944e-05
-5.91394685482393e-05
-8.01442178081411e-06
-3.37496944467171e-05
-1.38938703408585e-05
-3.0800708457421e-05
-2.70704031933378e-05
-3.99001658338054e-05
-2.06306331746017e-05
-2.60694498601177e-05
-6.06092287237714e-05
-3.6639057887703e-05
-4.26295068355255e-05
-1.06844247871896e-05
-4.15899366288204e-05
-2.20265675111073e-05
-2.63483391319446e-05
-3.74610584054951e-06
-4.74394130796205e-05
-2.43723457988837e-05
-3.42284682824215e-05
-2.45089059068523e-05
-3.36191884444914e-05
-3.54911232411584e-05
-2.52531119791286e-05
-7.10811841118079e-05
-4.94988345612454e-05
-2.82199607218616e-05
-6.66316414002686e-06
-3.17863881403483e-05
-4.14841069675485e-05
-7.61002530317321e-05
-3.53726096215362e-05
-3.13154111810049e-05
5.46188000610512e-06
-4.97961951926721e-06
-2.15626488342457e-05
-2.97601898407823e-05
2.20795839664908e-05
-1.89009503200362e-05
-2.99523954289335e-05
-4.05360538658676e-05
-4.38763749449351e-05
-2.14418244335218e-05
-2.89445842182718e-05
-9.52275342486774e-06
-2.43167503083287e-06
-3.03912846155277e-05
-4.36219391114527e-05
-2.31515444065436e-05
-2.33277975144075e-05
-2.73719455380072e-05
-6.02562268246927e-06
-5.01438918098323e-05
-4.15905143369045e-05
-4.70634479340292e-05
-6.15327739909636e-05
-2.07166713837875e-05
-4.28670630072012e-05
-4.23008941930018e-05
-1.83696435007403e-05
-3.85709973447757e-05
-2.12556678061904e-05
-1.39101655839865e-05
-2.55339700677175e-05
-3.13000182983947e-06
-4.3023940675473e-05
-1.8732041816314e-05
-2.21381301817203e-05
-1.92756499231053e-05
-3.20099386434542e-05
-1.21101216089956e-05
-2.58673649823276e-05
-5.40842133869602e-05
-2.02724049637299e-05
-2.34885884249994e-05
-3.12312989383984e-05
-2.70322288006008e-05
-3.15518350140161e-05
-3.562168413099e-05
-3.00171231942752e-05
-1.79403883455918e-05
-2.19649852140891e-06
-9.86177176839429e-06
-2.0247993060919e-05
1.37308107778757e-07
-1.50202020384866e-05
-5.05575583904522e-05
-3.21734345284792e-05
-3.12934863290277e-05
-3.47598415891183e-05
-7.16676822275814e-06
-1.30711216518949e-05
-1.9195208646503e-05
-5.66349157902469e-06
-5.10714676203604e-05
-3.91510446029339e-05
1.81578186792028e-06
-4.73498492986754e-06
-1.43302862560662e-05
-5.54046302604042e-05
-3.42824512485047e-05
-4.65444415982485e-05
-3.49313052357456e-05
-1.49372788974958e-05
-1.68098606952627e-05
5.63433957996739e-06
-3.65273559413153e-05
-2.09734357897667e-05
-9.23852691879108e-06
-2.94909475569125e-05
-2.63879460262047e-05
-3.55680621519022e-05
-3.94782616601443e-05
-3.23750747432363e-06
-6.093400493102e-05
-4.86219026856648e-05
1.72413122545446e-06
-3.47932025756056e-05
-3.13220929215383e-05
-8.40911807806688e-06
-2.23920350656229e-05
-1.99711042922158e-05
-3.91775801580557e-05
-3.00518312094381e-05
-1.85420545048951e-05
-2.23377277563985e-05
-3.49283660226728e-05
-1.15928373456297e-05
-1.42645429519429e-05
-6.12931471464937e-05
-1.17966254375628e-05
-2.42475321785131e-05
-2.67339788142119e-05
-4.92939261122256e-05
-4.91524755958595e-05
-1.96758219603425e-05
-6.59589235429791e-06
-3.52137970408415e-05
-1.99116272350515e-05
-1.494381098043e-05
-4.38981694569412e-05
-4.21974106439539e-05
-1.26600116804105e-05
-4.33610411300084e-05
-4.11827806484814e-05
-3.89404022560299e-05
-1.60620025378076e-05
-6.95708097231644e-05
-3.79415259614126e-05
-3.60764292292782e-05
-1.96010341202502e-06
-2.18064703358182e-05
-2.5406449206841e-05
-4.1389020365771e-05
9.62252261093639e-06
5.57121680985242e-06
-3.17878001503425e-05
-1.76967860947633e-05
-9.54350002517471e-06
-3.73584506031399e-05
-5.28166415172538e-06
-3.55400409217818e-05
-5.73045331849837e-05
-3.09580913243955e-05
-2.65387062512655e-05
-4.24475625182673e-05
-3.77031262631221e-05
-2.91494479651199e-07
-2.93834948451453e-05
-1.726593563662e-05
-2.2245580035699e-05
-1.45359231469338e-05
-3.78593565923237e-05
-3.89543498445173e-05
-3.96345838452896e-05
-6.37730839767362e-05
-3.35459753297344e-05
-1.87185010772381e-05
-5.61663252924645e-05
-3.66572376448044e-05
-7.51897628108977e-06
-2.61675830608016e-05
-2.89276191742365e-05
-3.46650155684699e-05
-1.90129824947689e-05
-1.21411880891258e-05
-3.8697049996177e-05
-3.20404303414547e-05
-1.60473504786545e-05
-4.64654050431045e-05
-3.61049439693295e-05
-3.60379693477816e-06
-2.6304705046239e-05
-1.27196627712788e-05
-3.54953451442867e-05
-6.40843471933846e-06
-5.74708926802018e-05
-3.96140091631694e-05
-5.44481369914079e-05
-3.96547700937206e-05
-2.13521729701325e-05
-7.47141011466059e-06
-2.82840367069398e-05
-4.11587728253241e-05
-7.68129418651784e-06
-2.18257293939856e-05
-5.18153829717104e-05
-4.25154004241402e-05
-4.08389209668285e-05
-1.97153254045092e-05
-3.74960794914223e-05
-3.06643201891719e-05
-1.37097315839194e-05
-1.74451349567703e-05
-4.51194015340984e-05
-2.44338640471231e-05
-2.90651390339436e-05
-5.25955242650341e-05
-3.17386891982777e-05
-5.46955238620103e-05
-2.0104971070021e-05
-5.31031461092377e-05
-4.94769211251929e-05
-3.57775806277015e-05
-9.13974703836187e-06
-3.07088869722144e-05
-3.32219449872208e-05
-3.92099767773744e-05
-4.2957453050098e-06
-2.72432350555767e-05
-4.95455315921866e-05
-1.30663528086832e-05
-3.15876016799099e-05
-2.68467362698942e-05
-1.71763479650427e-05
-4.40441483496823e-05
-2.73359236516477e-05
-2.32246209144205e-05
5.14674003428828e-06
-1.40169026156223e-06
-4.33988162694179e-05
-4.59156373180235e-05
-6.32463221675154e-05
-4.39591850202396e-05
-2.11775931600894e-05
-1.97989256736105e-05
-3.61949240167883e-05
-1.48231274119944e-05
-3.34292290969051e-05
-2.00274930794654e-05
-4.23508711107855e-05
-2.91422561702465e-05
-3.19595018026042e-05
-2.2981335421612e-05
-2.34790269377505e-05
-6.02120131199001e-05
6.99282992257314e-06
-4.3127421025732e-05
-4.92531517111586e-05
-2.97095023888684e-05
-2.1964813413539e-05
-5.30988899184532e-05
-4.478376342297e-05
-2.32708134576135e-05
-2.87370303642359e-05
-2.14880982262712e-05
-4.03181643300865e-05
-3.18107626423881e-05
-6.26573511063397e-05
-2.60460517508829e-05
-3.33569158711581e-05
-3.4039666769285e-05
-3.62673333310176e-05
-4.3657311866672e-05
-2.97120592700538e-05
-2.17373830738511e-06
-4.13209957087457e-05
-1.38945652227078e-05
-2.74466108792835e-05
-6.60978206431301e-06
-8.76826887608566e-06
-4.24854329709749e-05
-3.68792100920169e-05
-2.89013401477131e-05
1.53435288683784e-05
-5.21327458917242e-05
-3.23683830905518e-05
-2.36030314508219e-05
-7.58161349506306e-06
-2.14426574624644e-05
-3.90662132443103e-05
-4.2920284296232e-05
-4.20170097438026e-05
-1.64875053354139e-05
-1.71595532189002e-05
-4.53716211958202e-06
-3.66156172444038e-05
-2.67912010560285e-05
-1.10993510141168e-05
4.76973676889621e-06
-2.7229308778844e-05
-1.17961664402962e-05
-3.29428181918144e-05
-4.06555186233569e-05
-4.49599150740781e-05
-4.57748024516092e-05
-2.38049224869466e-06
-6.4267782677537e-05
-4.71475886153317e-06
-9.44309136440299e-06
-1.59700740976207e-05
-6.91546668981624e-05
-1.70824193505865e-05
-3.68900460667489e-05
-6.03226666336562e-05
-3.21286877154925e-05
-8.84476119014502e-06
-4.68713010009642e-05
-5.56237267506704e-05
-1.93760032904526e-05
2.75330760546226e-06
-3.54278984054256e-05
-7.98048971002889e-06
-3.09641941328202e-06
-4.07226124921433e-05
-5.46718182808438e-05
-1.69842784384118e-05
-2.53333919591244e-05
-2.56237457099141e-05
-4.46586234421162e-05
-4.57861777394515e-05
-4.90285969589489e-05
-2.60021901332706e-05
-5.79265768413731e-05
-3.10832302593364e-05
1.53352981452814e-06
-2.60357667542112e-05
-3.45530137945304e-05
-1.22343402553713e-05
-6.28722339153234e-05
-6.39728968552306e-05
-2.63372157418535e-05
-1.61879709789429e-05
1.66065231140065e-05
-9.97894042586917e-06
-3.83639357800128e-05
1.87682080534749e-06
-3.83056001053607e-05
-9.15016528001184e-05
-1.48430536962796e-05
-4.25133302140658e-05
-1.88840896684201e-05
-3.48859248188509e-05
-4.18499530173237e-05
-4.35020678548815e-06
-2.78603853808918e-05
-1.52152291440014e-05
-3.15101089300522e-05
-4.73233903079208e-05
-9.23108052475388e-06
-4.28935266632644e-05
-3.76858570160432e-05
-1.37372207273223e-05
3.05433328567522e-06
-3.46601746785007e-05
-4.84547283697603e-05
-2.91692371387078e-05
-2.42550959598562e-05
-4.6442753229524e-05
-1.00765593493704e-05
-1.15444137691291e-05
-5.00554569634227e-05
-2.56054172583235e-05
-1.96161431186832e-05
-2.55452893988439e-05
-4.55601503047712e-05
-3.78871418725676e-05
-3.57206639234672e-05
-3.69734462485878e-05
-1.96075370499043e-05
3.43225386318356e-06
-3.19142310110268e-05
-5.17674099148221e-05
-4.86788079996293e-05
-4.20997453563522e-05
-2.93731846877714e-05
-3.62358657890813e-05
4.96085243446155e-06
-3.26579287733938e-06
-3.17729482209167e-05
-1.55743533534242e-05
-3.22230028448706e-05
-2.01093384300955e-05
-3.13438058361794e-05
-3.05535474054598e-05
-5.38174895970258e-05
-3.10045547840364e-05
-5.39469045095653e-05
-4.14510104886785e-05
-8.9394323375473e-07
-3.89621527626148e-05
-3.27133791271517e-05
-2.80067733651209e-05
-2.97692626903181e-05
-4.37024027927914e-05
-1.59681744473181e-05
-5.99806308329101e-05
-3.96776990861777e-05
-9.98002252661121e-06
-4.21654291935366e-05
-3.93787371824811e-05
-1.49640609358853e-05
-3.18879474836773e-05
-3.94191900718117e-05
-2.75264250743571e-05
-1.76009497293841e-05
-3.73796093140866e-05
-5.13403835894524e-05
-5.24127819195294e-05
-1.77600112869811e-05
-2.52158280439321e-05
-5.84440367101742e-05
-3.25257488116288e-05
-3.71931902377671e-05
-2.609544178013e-06
-3.63680707585092e-05
-1.25488152276051e-05
-4.42411284756088e-05
-9.04703567070869e-06
-4.50870358651615e-05
-2.06635228805451e-05
-1.58988544125672e-05
-2.94852203776718e-05
-4.18842572258416e-05
1.83815866065674e-05
-4.70226166166975e-05
-3.36768764403868e-05
-1.43404559504399e-05
-5.36674130437252e-05
-1.25151875229154e-05
-1.81956812904486e-05
-4.54263058732386e-05
-8.40106858364605e-06
-6.05231210213383e-05
-2.96708526398538e-05
-4.26947347448308e-05
-9.06900199320552e-06
-3.63239433044065e-05
-2.17638643021026e-06
1.86071299444991e-06
-5.7159630105901e-05
-3.45661872089372e-05
-3.8795038231303e-05
-4.85986724084155e-05
-4.70637020371319e-05
-4.74469144080623e-05
-3.55724688301742e-06
-1.31816324050834e-05
-1.86239151939076e-05
-1.06592704262469e-05
-3.51956326306902e-05
-1.97418898787284e-05
-8.46961801326038e-06
-1.98782608429748e-05
-4.21801757900759e-05
-3.23827851623424e-05
1.9860086204267e-06
-1.65800037251465e-05
-3.118692244841e-05
-1.08451771473356e-07
-4.6409252967681e-05
-2.78033179258293e-05
-1.15143066926562e-05
-1.57988274417503e-05
-2.72235713177472e-05
-4.05459378099313e-05
-3.97265756675923e-05
-4.41982652126488e-05
-5.68596172271158e-05
-1.57571050083104e-05
-1.29840728835191e-05
-4.3086571253731e-05
-2.44998617212521e-05
-3.22239094212352e-05
-2.8387500185995e-05
-1.1887147888618e-05
-1.29098573277416e-05
-3.61552732195948e-05
-3.4453061268407e-05
-3.44653816894981e-05
-2.84721859624658e-05
-2.00263804136481e-05
-3.88871066662671e-05
-3.89640795800637e-05
-3.26583421419062e-05
-5.05759933906191e-05
-3.23717476817958e-05
-2.51686805041137e-05
-4.19420469424827e-05
-6.36151259392466e-06
-3.48597315416019e-05
-1.27456215183871e-05
-3.60412970351971e-05
-2.66378670412822e-05
1.81302407621104e-07
-3.53167072272141e-05
-4.54843989437464e-05
-1.34678754611587e-05
-1.71879240832675e-05
-3.04692512045225e-05
-2.7452627664443e-05
-4.22191926490215e-05
-4.87767175363779e-05
-1.62704203314981e-05
-1.3529359288575e-05
-4.64996990726197e-05
-4.86773466399599e-05
-3.92257263320389e-05
-1.68117395589667e-05
-2.12767959336363e-05
-1.21846063755781e-05
-2.63354894753205e-05
-3.67188071627216e-05
-2.50474409150995e-05
-1.58059676908691e-05
-4.83832680545262e-05
-4.14723693550789e-05
-3.78046202168714e-05
-5.21169411552318e-05
-3.89566075206477e-05
-3.12614788948139e-05
-4.58304534743487e-05
-2.08110325884007e-05
-4.78761635337636e-05
-4.30098577386582e-05
-6.17359934355449e-05
-4.48570867319335e-06
-2.00473627360387e-05
-5.12761105564352e-05
-2.87905238332263e-05
-3.67191197816046e-05
-3.37289003991851e-05
-4.47409222617349e-05
-2.66256392410281e-05
-2.7926899063152e-05
-3.24250217685085e-05
-5.46386572592617e-05
-1.66115992114663e-05
-1.82396633078694e-05
-2.27961691662695e-05
-1.4125418510213e-05
-3.81328012863982e-05
-2.5828989059123e-05
-2.13242317821312e-05
-6.58416412994101e-05
-6.42113021262233e-06
-3.47999755035601e-05
-1.94851769056514e-05
-5.66642386153304e-05
-3.87410069993846e-05
-4.71216166395337e-05
-4.57309237032063e-05
-3.26908051055289e-05
-3.33291160664268e-05
-1.14226389806818e-05
8.87382813394525e-06
-1.09873132911354e-05
-2.46322308761846e-05
-1.84796821486418e-05
-4.93742136124461e-05
-6.60869611344044e-06
-2.63499040009073e-05
-7.3338915292543e-05
-5.26905911263569e-05
-4.46455478456018e-05
-1.85386912934271e-05
-4.55944280890615e-05
-2.55198659936496e-05
-2.52040825839576e-05
-3.4863571290279e-05
-2.66578473518964e-05
-3.98780362181877e-05
-2.869433535837e-05
-1.77742996467008e-05
-7.98211101199149e-06
-9.90898774329606e-06
-1.11044472380866e-06
-2.31742083119191e-05
-5.14555932407982e-05
-2.31608221304093e-05
-5.69621901576948e-05
-3.69229812964398e-05
-4.6950624883619e-05
-1.86226693690828e-05
-6.75666633735506e-05
4.67897144000145e-06
-2.64515454214323e-05
-4.24163245637102e-05
-5.16956486437413e-05
-2.79110476123711e-05
-3.48469954274963e-05
1.66981472018682e-06
-4.95483200674342e-05
-4.08109225224655e-05
-4.15247042225716e-05
-6.96087059269e-05
-4.47010726451557e-05
-1.46160405404701e-05
-4.18994600949163e-05
-2.98506812995144e-05
-2.8651748878275e-05
-2.98301554993866e-05
-5.22172817606903e-05
-2.0671487652061e-05
-3.6474015222555e-05
-2.46185144264233e-05
-2.18623656698347e-05
8.09923549029676e-06
-3.33318341159928e-05
-2.49654253008131e-05
-3.2824566742635e-05
-5.03280184377369e-05
-1.65323998920554e-05
-2.92857222359073e-05
-3.59022388975193e-05
-3.48682352133203e-06
-2.40502302608395e-05
-4.16723172770321e-05
-2.58017296282862e-05
-2.47153259122373e-05
-3.90830548887337e-05
-9.63156664094863e-06
-1.59852829321944e-05
-2.59473450525854e-05
-8.72047884102772e-06
-1.55684613775295e-05
-4.48867441450354e-05
-1.86816562915674e-05
-3.82962409555888e-05
-5.23902183487371e-05
-1.98064153172087e-05
-3.49322976310407e-05
-4.53404210364197e-05
-3.0337151125948e-05
-2.85955774809034e-07
-2.63780469277386e-05
-3.5259580125692e-05
-5.19216289780421e-05
-3.79240169556929e-05
-1.78233650137166e-05
1.25856342201705e-05
-2.33546155782338e-05
8.09063516062349e-07
-3.71337638293972e-05
-4.63257669558565e-05
-1.39432887710897e-05
-3.31841122322141e-05
1.39196120191922e-06
-1.40868360823741e-05
-4.69022389684769e-05
-1.37327191838307e-05
-4.86553936854141e-05
-2.28655661530881e-05
-4.0801595840895e-05
-4.88820577427378e-05
-1.09560808590821e-05
-5.40939813896887e-05
-3.30151060123754e-05
-1.17256770867019e-05
-3.05751835858142e-05
-2.36278080484029e-05
-7.41456277880004e-06
-3.60190285110566e-05
-3.60084447085622e-05
-4.55638591339064e-05
-2.2270440637238e-05
-2.34032738176062e-05
-3.99717962528279e-05
-3.50657249346926e-05
-3.85753838054827e-05
-3.13863631881745e-05
7.78084831246525e-07
-5.16325055110014e-05
-5.11924597353008e-05
-2.52330671048226e-05
-2.88430757081253e-05
-1.630872941459e-05
-1.53157145248286e-05
-1.91891003722999e-05
-1.49120022501e-05
-3.61963100428979e-05
-3.9211613168746e-05
-4.0444918911011e-05
3.44250934759219e-06
-5.17451568121902e-05
-5.83673851951277e-06
-4.092195401953e-05
-2.99125691887225e-05
-2.53782153464834e-05
-3.46937720458184e-05
-5.70793533022939e-05
-1.22515511869422e-05
7.41959082764036e-06
-3.92904197003101e-05
-2.2685285218229e-05
-3.99657382530511e-05
-3.70325196840247e-05
-2.90778146807862e-05
-2.93344010486681e-05
-6.2595431645796e-05
-5.87324757269495e-05
-4.09931569514077e-05
-1.58494297631554e-05
-6.67008692529702e-05
-2.78620965090303e-05
-1.73133014798246e-05
-2.35385000139498e-05
-5.11389540688201e-05
-3.54889633477626e-05
-1.27201304037008e-05
-1.42268078229895e-05
-1.40607305998133e-05
-3.24237351478629e-05
-3.63331984443686e-05
-5.09575620168661e-05
-4.47612367045984e-05
-4.39877246551989e-05
-2.97187468481538e-05
-4.1644176622343e-05
-1.13476092661315e-05
-4.1333876494604e-05
-5.78053066082388e-06
-2.61972639485728e-05
-4.88330221129521e-05
-4.72900053749328e-05
-5.55622690166835e-05
-4.74130207847249e-05
-5.69418073158146e-05
6.18950709661011e-06
-2.69303958051834e-05
-2.70196260513723e-05
-2.47389283643128e-05
-3.87591747331087e-05
-2.30965304786442e-06
-4.87781289793881e-05
-1.69923899154335e-05
-3.11141103265705e-05
-3.44667736230553e-05
-2.54044543911675e-05
-3.65585026300972e-05
-5.45143887010604e-05
-4.5253221269537e-05
-4.8026345333951e-05
-5.70821696002633e-05
-3.85857163112238e-05
-5.14798215126998e-05
-2.01085493158249e-05
-1.7722212649298e-05
-1.13795205772879e-05
-3.30346998312163e-05
-5.00417758745421e-05
-2.91375452073001e-05
-3.92781268237862e-05
-2.33714381170545e-05
-4.4504380262946e-05
-3.71317408162937e-05
-2.82063745871804e-05
-4.32758586595438e-05
-1.80500616628099e-05
-2.54702595876317e-05
-7.66218117774397e-06
-3.58128446177015e-05
-3.17644183388846e-05
-6.10724323822838e-05
-4.77571042943075e-05
-3.53758736289279e-05
7.9493130090411e-06
-3.44051699912375e-05
-6.55305600632545e-06
-1.7928573425532e-05
-5.22722788391153e-05
-1.20963965523054e-05
-2.79837044703223e-05
-8.65030655141468e-06
-5.21234266149925e-05
-1.01277683562758e-06
-3.38697613667688e-07
-2.01658977581795e-05
-3.00437905690025e-05
-3.38194091192667e-05
-4.35839504386882e-05
-4.10836653414188e-05
-2.59818078545255e-05
-7.39785803792605e-05
-2.64979303767582e-05
-2.97124184770979e-05
-2.06239641963906e-05
-2.73791304491695e-05
-3.35179144501236e-05
-3.66914506305631e-05
-1.70171635958211e-05
-3.78365144029373e-05
-1.83946409069939e-05
-1.34910092519411e-05
-4.56043053845612e-05
-3.64786449579268e-05
-3.28834876996292e-05
-1.83352237028204e-05
2.09565076061753e-05
-2.13256066518582e-05
-2.62559064472871e-05
-3.25060787982182e-05
-2.59309943356401e-05
-4.90111304182775e-05
-5.08253683890543e-05
-4.73274149847812e-05
-5.42960561904694e-05
-2.39473855366766e-05
-4.69924102586311e-05
-2.04695079158535e-05
-3.4602461087331e-05
-3.01739825779584e-05
-2.3217921602997e-05
-2.17263131542761e-05
-3.50485324619562e-05
-1.93474336228981e-05
-1.54810980956684e-05
-3.93172369274982e-05
-5.95638998851548e-05
-2.55775481719825e-05
1.08043713089447e-05
-1.08818147293144e-05
-2.43453865918009e-05
-2.1497156398635e-05
-2.25056046533694e-05
-2.90862812824861e-05
-2.20641847521341e-05
-2.99279760828053e-05
6.79097000976038e-06
-2.85684560940315e-05
-1.7849431938925e-05
-4.81740092038295e-05
-4.39268357847784e-05
-4.07633982374182e-06
-2.12359463596253e-05
-1.30987257463111e-05
-6.97107034092071e-06
-1.98715642857848e-05
2.88606355062967e-06
-6.71285565468825e-05
-2.7232357608371e-05
-2.50397715891306e-05
1.23123827638003e-05
-4.14616541505319e-05
9.89680666782986e-06
-4.14631795411291e-05
-1.10846440559196e-05
-4.70061462203188e-05
-3.27583365675496e-06
-1.91811394739808e-05
-2.05880568543114e-05
-2.40917584392713e-05
-2.17612967110502e-05
-1.20462000818871e-05
-3.90484055349471e-05
7.50327760303027e-07
-4.82541092246461e-05
-2.65336741144001e-05
-2.91757594632431e-05
-3.36421732174889e-05
-6.83235487055283e-06
-1.46369237916942e-05
-1.2284416658319e-05
-2.02383211115087e-05
-1.98190796461969e-05
-2.5421637408146e-05
-2.08234070551201e-05
-2.93474549705551e-05
-1.95681350640815e-05
-3.89913377800723e-05
-5.34791571816298e-05
-4.02645395593131e-05
4.84678373084251e-06
-3.64484232354899e-05
-4.81785019621174e-05
-3.8063015977164e-05
-3.36960075650139e-05
-7.32593533145715e-05
-2.66744388841865e-05
-1.78228656353322e-05
-2.670794579377e-05
3.34748134413656e-06
-2.74010399368143e-06
-5.68763676755424e-06
-8.56741100892816e-06
-8.45916532956033e-06
-9.25147570667738e-06
-4.78542664933616e-05
-4.80791741499818e-06
-1.85404349294908e-05
-3.45905296910816e-05
-5.50195167394986e-05
-2.23294079310133e-05
-1.78062769614149e-05
-2.73960075211961e-05
-3.3092567275611e-05
-4.17865878872293e-05
-3.26824991663235e-05
-3.77225305863073e-05
-1.5102787445399e-05
-1.49961423652805e-05
-4.60231966189814e-05
-6.05668472595692e-05
-4.08531983734387e-05
-1.6355851450094e-05
-2.40667515310774e-05
-4.16371092629144e-05
-4.23706382906558e-05
-4.54480791400007e-05
-2.26183739961543e-05
-2.96953778841552e-05
-2.84538726912755e-05
-1.94556835933222e-05
-2.70865657277647e-05
-2.56290204719338e-05
-5.37992948936704e-05
-4.17368246240979e-06
-3.65160770990609e-05
-5.49982156293266e-05
5.74159425727324e-09
-2.07240465389313e-05
-3.32625414940966e-05
-9.20884284915573e-06
-7.38435284625906e-06
-2.14490628446778e-05
-4.34731533503791e-05
-7.18258616629573e-05
-2.99006738916819e-05
-7.69056311319364e-06
-1.33439145329346e-05
-3.58238710196407e-05
-1.39470428515781e-05
-3.92327471529312e-05
-3.80656638129554e-05
-4.76008541242473e-05
-2.76372787478944e-05
-7.75897059686677e-07
-4.22654248436646e-05
4.05513250998168e-06
-2.31072943801246e-05
-1.70155365433431e-05
1.90125931309545e-05
-2.77470531352379e-05
-3.27433140088954e-05
-2.45263335178658e-05
-1.10021322722244e-05
-2.99077976089724e-05
-3.13962278005531e-05
-7.85366799609403e-07
-9.13113800153339e-06
-2.04801936065897e-05
-2.62450977102745e-05
-1.72072309072017e-05
-2.83011478252329e-05
-3.00234081142271e-05
-6.15651054571649e-06
-3.68953660921614e-05
-2.98777041946401e-05
-9.42328895828306e-06
-3.81892798548045e-05
-2.43553482555456e-05
-2.21763274853749e-05
-2.77731543891101e-05
-3.35210273925457e-05
-5.94346768713577e-06
-2.50740076956762e-05
-1.2485238598835e-05
-1.17527369823408e-05
-3.22316555214874e-05
-2.54238697075584e-05
-1.6424505518891e-05
-2.87276530467238e-05
-1.10710772698904e-05
-4.83577471638327e-05
-2.04185717988047e-05
-7.64769671533299e-06
-1.9861878852384e-05
-2.05404184700314e-05
-7.48984346861557e-06
8.23250337760055e-07
-2.06449827551446e-05
1.46387110053121e-07
-1.21744633214988e-05
-3.18500254419218e-05
-4.05970584519877e-05
-1.11642361675366e-05
-3.87181267235618e-05
-6.34164660210143e-06
-1.37275460779577e-05
-4.35732865313848e-05
-2.09818627816313e-05
-1.47375615230114e-05
-2.51505165906472e-05
-3.4366159254816e-05
-2.8751235252212e-05
-3.67716927386054e-05
-2.43251913581199e-05
-1.58082120341702e-05
-3.74849972089272e-05
-4.10385288675784e-05
-3.456792294613e-05
-1.27893037856008e-05
-1.32125109801783e-05
-3.31914485994424e-05
-3.83845743581037e-05
-5.97663438162746e-05
-4.84924450283973e-05
-3.13428654574814e-05
-2.35155479842928e-05
-3.79270634651713e-05
-3.23564011440092e-05
-2.90443065981675e-05
-4.81098213133773e-05
-4.28362673975745e-05
-4.29726903420304e-05
-3.700469934647e-05
-3.12983006120053e-05
-1.25473026050483e-05
-4.49317148215895e-05
-2.84711847982293e-05
-1.64890258882979e-05
-3.98160331374322e-06
-4.17362168328322e-05
-2.10992008861466e-06
-2.98031492082588e-05
-2.49123344009187e-05
-4.26500925307281e-06
-3.75925034864777e-05
-3.25564558052057e-05
-2.87576201663374e-05
-3.30808754584356e-05
-5.09116004897978e-05
-1.04641607217769e-05
-3.19007711852731e-05
-6.28928846673813e-05
-4.68541658928185e-05
-4.36673037360442e-05
-2.66252712390168e-05
-3.03990309645138e-05
-2.68402304192282e-05
-3.05193691024593e-05
7.5152027598982e-06
-1.27794684852477e-05
-2.55616866025695e-05
-3.11413441957782e-05
-1.46508371562198e-05
-4.71529641501333e-06
-2.41847578576497e-05
-5.43916870940556e-05
-6.81966695342808e-06
-3.06630689992148e-05
-3.51391840791158e-05
-7.24762026422571e-05
-3.66011906467278e-05
-2.3477798486808e-05
2.33069228793782e-06
-3.23230590907838e-05
-4.17089390890836e-05
-2.50167005865845e-05
-1.43063374251334e-05
-6.43600027889514e-05
-3.89937233471781e-06
6.78024104344369e-06
2.70589453657056e-06
-2.43679012978131e-05
-2.00770583671254e-05
-5.42993013320233e-05
-5.41395941470296e-05
6.84351405838197e-06
7.09213651572814e-06
-1.15255920364666e-05
-5.11937775906291e-06
-2.01920797483469e-05
-4.13443673240886e-05
-5.21885147042383e-05
-2.70555535800555e-05
-1.90101642271288e-05
-1.19528324418212e-05
-4.0398910725992e-05
-4.57920302374715e-06
-1.21396185462132e-05
-4.79569884959565e-05
-4.02131515151211e-05
4.33962555075341e-06
-2.86878863694211e-05
-3.61925923048713e-05
-3.65847156079691e-05
-2.49499220386259e-05
-2.73431995347672e-05
-3.87362817044093e-05
2.90937782433602e-06
-2.98636370370889e-05
-3.6752442188795e-05
-2.05176166937378e-05
-4.80397681876438e-05
-2.33660107998796e-05
-1.68578777878971e-05
-4.57038516595631e-05
-9.00367937315768e-06
-5.34792912693403e-05
-9.04256569718721e-06
-3.41918983524902e-05
-2.31422349771131e-05
-2.58388838315126e-05
-3.88824147497027e-05
-3.38812432271918e-05
-2.63592936279273e-05
-5.21743878121056e-05
-3.12631243955588e-06
-1.14405272945996e-05
-5.95753276346467e-05
-4.5015564855363e-05
-3.02389267989331e-05
-6.77532593202783e-06
-1.59050890034405e-05
-1.16028671035813e-05
-8.47218032747541e-06
-1.51420570710974e-05
-2.49848436936265e-05
-7.66029734060769e-06
-1.11774018953102e-05
-4.60859730796923e-05
-1.3762607456706e-05
-1.21388915194859e-05
-2.19372479738904e-05
1.09176713173376e-05
3.85201197339195e-06
-5.5993121200392e-05
-2.14375951323163e-05
-1.9443258873606e-05
-1.42677458087553e-05
-4.37467050930139e-05
-4.81182561202517e-05
-1.90108136336935e-05
-1.6701509134624e-05
-4.40822686090384e-05
-2.49992207829019e-05
-4.49206051686365e-05
-2.91928886616486e-05
-5.36429210403815e-05
-4.62642634548059e-06
-3.247359405866e-05
-4.53053797084703e-05
-1.8095034795026e-05
-5.11220447023202e-05
-1.74717674265723e-05
-4.18607443333212e-05
-3.46983485016485e-05
-3.62233087081234e-05
-5.78042071633853e-05
-5.46459246974088e-05
-3.25234037827857e-05
-2.1576970497642e-05
-5.61170992516948e-05
-4.09173589294398e-05
-3.34724682357981e-05
-1.2827243395844e-05
-2.4057205258046e-05
-1.56853130781416e-05
-1.7481108188886e-05
-3.6181743611015e-05
-4.28681496515539e-05
-2.72401484690612e-05
-2.98433030553911e-05
-2.62576249577362e-05
-4.05419367894972e-05
-3.59884642963279e-05
-2.99413944747883e-05
-4.45580649630265e-05
-5.82619320154141e-05
-2.54410309904259e-05
-4.75611225600287e-05
-3.79896789780065e-05
-2.55503845258472e-05
-3.63727876198438e-05
2.8258269810149e-06
-4.13804949485502e-05
-1.41253537111337e-05
-3.35938069491718e-05
-3.55589738164086e-05
-2.86385036015258e-05
-1.80911320622305e-05
-3.61564480849452e-05
-5.33985523548708e-06
-3.23510437919228e-05
-5.35743468711662e-05
-2.66885978735478e-05
6.60223485988652e-06
-3.58132751655155e-05
-3.76744489303922e-05
-6.40156044281837e-05
-2.68737453157435e-05
-2.88977487469827e-05
-1.64490922244943e-05
-2.2246050779242e-05
8.3093237359456e-06
-2.40993880562761e-05
-1.43273108070362e-05
-4.94615685293349e-05
-5.7158865437558e-05
2.11876170588168e-05
-3.83870073373471e-05
-1.40232329357943e-05
-2.45206522646591e-05
1.30203591408913e-07
-3.85207045432859e-05
-3.91488999656346e-05
-1.92301707081986e-05
-1.69712690209862e-05
-9.72113078256258e-06
-2.28076222692867e-05
-5.4581645872082e-05
-8.04309851875154e-06
-3.41259742376828e-05
-1.08688504734417e-05
-3.27312092220391e-05
-1.5813238535514e-06
-2.2237996988949e-05
-3.11700868085765e-05
-3.9475426195418e-05
-2.58528107270585e-05
-4.64063172156987e-08
-3.25199716557403e-05
-2.10595789996444e-05
-2.48792207360879e-05
-2.3163122710642e-05
-3.3099510310466e-05
-2.53213948686389e-05
-1.4368862315677e-05
-4.01504977814697e-05
-3.52877023575098e-05
-5.70031030786301e-05
-2.1480656080274e-05
-1.6318586172245e-05
-2.24415553184289e-05
-5.09748602868171e-05
-1.5093461437634e-05
-2.05085776924428e-05
7.27917710685385e-06
-3.98179871510879e-05
-3.58845515447388e-05
-1.50867871074399e-05
7.2841620588212e-08
-3.38426172203508e-05
-2.75682729813319e-05
-2.44108910512825e-05
-2.17041708463393e-05
-2.39954728764225e-05
-4.07823764297562e-05
-3.63622888146359e-05
-6.58915530294738e-05
-3.44546992652683e-05
-3.11913066314307e-05
-5.57744955779825e-05
-1.35530686310107e-05
-1.77440771823046e-05
-4.85548361258553e-05
-3.65935475280529e-05
-5.03202476186969e-05
9.05188222060727e-06
-3.73293613522109e-05
-3.56597291435162e-05
-3.90694545945891e-05
-1.09497169870068e-05
-2.66351740518582e-05
-3.39823236802322e-05
-4.31521652453049e-05
-5.30583959354563e-05
-5.91596603105215e-05
-4.00041508818883e-05
-3.07715856134856e-05
-3.32989420520041e-05
-1.94584835854888e-05
-2.41865348675383e-05
-1.88895026565498e-05
-2.90967646359394e-05
-4.83343308758057e-05
-5.8242328394543e-05
-4.88846336821529e-05
-5.91193498297393e-05
-5.36997577252231e-05
-3.37944937197815e-05
-1.52593017630369e-05
-1.20719175475627e-05
-3.38687124113503e-05
-6.10401793758889e-06
-3.4175586624626e-05
-1.92290420388746e-06
-2.66487851763052e-05
-1.61654524449405e-06
-1.87054339839195e-05
-2.11067629452301e-05
-1.19224604909035e-05
-1.93346255499984e-05
1.00709335454772e-05
-2.11029875350552e-05
-4.68054487821153e-05
-5.95979418893437e-05
-6.05561350737465e-06
-4.56441027953675e-05
-3.98873764906009e-05
-4.74784623125648e-05
-3.01321945152255e-05
-5.05239301821491e-05
-4.94281547158548e-05
-5.16240798387545e-05
-4.65631187093433e-05
-2.43151560101847e-05
-2.38217025563858e-05
-2.07905840070634e-05
-5.4836604984233e-05
-4.12514821896618e-05
-2.97144956819457e-05
-4.36787720528533e-05
-2.92946264695427e-05
-2.92700986978103e-05
4.20091066980938e-07
-1.42652051673173e-05
-5.54916582244994e-05
-3.46017241249454e-05
-4.41378063882599e-05
-1.57456286218444e-05
-1.04535352259495e-05
-3.3247783320134e-05
-3.3068443410539e-06
-3.95207778972308e-05
-3.52380491694236e-05
-7.4022060782835e-06
-4.78756391604177e-05
-4.17835883016504e-05
-2.0537110167166e-05
-2.99144835490751e-05
-4.32284237855687e-05
-2.88532649948397e-05
-6.17445979940889e-06
-2.78165865484974e-05
-7.8331433882217e-06
-2.75848708327988e-05
-5.4132213889296e-05
-5.24564654677879e-05
-3.01944425666762e-05
-4.74509507089545e-05
-1.29404546286079e-05
4.52237456846834e-06
-4.97578755892447e-05
-2.50103707375481e-05
-1.94897551757142e-05
-4.79152629381183e-05
-3.17496345484862e-05
-3.19060410054928e-05
-4.83573701168349e-05
-8.90743912298426e-06
-3.46267068868932e-05
-3.98826952766719e-05
-3.60422544562631e-05
-4.03389200445859e-05
-3.96046666903614e-05
-1.11254753845754e-05
-2.43023172666176e-05
-4.82205291298774e-05
-1.60932775178583e-05
8.00811017890868e-06
-3.89717332952347e-05
-2.49686209685872e-05
1.88426813925953e-05
-4.08958964042734e-05
-1.90016062569509e-05
-2.45543622163479e-05
-1.8604377257136e-05
-3.79115703137433e-05
-1.17458797371355e-05
-1.66498648987583e-05
-2.3122693843841e-05
-9.74416447778835e-06
4.59234294716969e-06
-3.08048194594017e-05
-4.46472230796213e-05
-3.9495056676689e-05
-6.12391924488644e-05
-1.53159248315487e-05
-2.43829468818938e-05
-2.57016144662837e-05
-3.75503140865303e-05
-4.71569626111448e-05
-7.79782148151345e-06
-7.71579233608026e-05
-4.65886151064133e-05
-4.77156969148593e-05
-5.73145609435284e-05
-2.3787819482485e-05
-2.32755399120385e-05
-1.73712137905009e-05
-1.75387851913595e-05
-1.52360827414238e-05
-3.01620165821632e-05
-5.71327159502414e-05
-6.32881414465644e-05
-3.91343396473978e-05
-1.15215002915682e-05
-5.56513408717906e-05
2.19200292875444e-05
-1.44913075036494e-05
-6.52175219172529e-05
-4.75497985294358e-05
-3.14721504431855e-05
-3.25835922969828e-05
-3.69048321555831e-05
-5.26206848455638e-05
-3.08526342172484e-05
-1.4309376712391e-05
-2.28707564454237e-05
-4.84143618138087e-05
-5.23191910966869e-05
-2.99614259177478e-05
-5.376103746621e-05
-3.30238267487976e-05
-4.83161182982025e-05
-3.54014723543468e-05
-6.90471101639496e-06
-3.03372088799334e-05
-5.47337831753182e-05
-1.73856215080077e-05
-8.40886224842769e-06
-1.51143335379715e-05
-8.66184831773242e-06
-4.616083151231e-05
-1.41687894954867e-05
-4.6746668456035e-05
-2.84381154537495e-05
-9.76420527340175e-06
-2.68488984927833e-05
-2.86963885895266e-05
-2.96816504521701e-05
1.52184081745499e-05
-3.33536157492962e-05
-2.22575960990774e-06
-1.51519311822303e-05
-3.19755301016316e-05
-5.1687728217852e-05
-4.4661424850589e-05
-6.71016237272148e-05
-3.98021709899933e-05
-1.51584435711234e-05
-2.36970850611191e-05
-1.59982487838984e-05
-4.34815864039583e-05
-2.7332458837693e-05
-3.20811493305174e-05
-3.16649143508046e-05
-4.9479651986327e-05
-9.92304219431726e-06
-3.87788404970324e-05
-4.07287422299403e-05
-4.48272649304995e-05
-1.84038041424568e-06
-5.56497584637471e-05
-3.32361704544129e-05
-2.55123317252252e-05
-2.70260415576346e-05
-3.84781753337156e-05
-4.32480170794123e-05
-3.31905464626853e-05
7.92266284675932e-07
-2.32527920196938e-05
-5.46514339643801e-06
-2.15896169402336e-05
4.37192523922536e-06
-9.94500665281929e-07
-2.06430522229989e-05
-4.28114616200932e-05
-2.07138202763036e-05
-3.84510724979347e-05
-2.69490510809669e-05
-3.61954193235771e-05
-5.01422912790236e-05
-1.93714612506228e-05
-9.85688417911798e-06
-3.31409657485943e-05
-2.16626090513829e-05
-1.97799869177889e-05
-2.96708682248782e-05
-2.42687195205173e-05
-2.36529042574475e-05
-2.91591651355472e-05
-1.76149527198477e-05
1.17137962497718e-06
-3.1420635610304e-05
-3.85415205655838e-05
-5.60557144202711e-05
-4.03526658012032e-05
-5.27042422645855e-05
-3.30979618139722e-05
-8.27165585685835e-06
-4.37042971244974e-05
-4.14781101173112e-05
-3.94391377174164e-05
-4.87862584168164e-05
-3.41083100277346e-05
-2.83603942397654e-05
-5.25537538986241e-05
-3.74999404990986e-05
-4.55600167067361e-05
-5.0611355713585e-05
-2.61185856568599e-05
-2.23496733230322e-05
-5.02924074899713e-05
-2.49375613707819e-05
-1.96712043385982e-06
-1.62378537555224e-05
-7.55498548888385e-06
-3.80392333316414e-05
-4.85311906526959e-05
-3.78962911218681e-05
-3.41079081812335e-05
-1.73973139046075e-05
-3.40960263170645e-05
-7.76556934751237e-06
-2.02276950459327e-06
-1.77577904959519e-05
-4.39449091541676e-05
-5.14368453337745e-05
-1.08632159083231e-05
-3.83523133639107e-05
-2.41165299871998e-05
-2.31824799182198e-05
-4.91275434823868e-05
-2.94749146180071e-05
-1.21894896716507e-05
-5.00966870037142e-05
-7.61325283200645e-06
-1.29018028407416e-05
-2.55901907825993e-05
-1.50123067183363e-05
-3.86376478944746e-05
-5.13408096369125e-05
-2.22077670944714e-05
-2.18162002083411e-06
-2.38955112163701e-05
-5.09922774310087e-05
-5.38873300910294e-05
-3.86137192538338e-07
-7.22590738030133e-05
-2.4222983732346e-05
-3.22689176190886e-05
-3.40467809224253e-05
-3.90804440802575e-05
-1.92199539886704e-05
-2.05062671008456e-05
-1.63041037360842e-05
-3.80987474820991e-05
-3.11189137883084e-05
-2.16931769108537e-05
-3.73187540222928e-05
-4.78603193129466e-05
-3.20106345441015e-05
-3.11085061889515e-05
-5.46836802516561e-06
-7.23316183722611e-06
-5.05365589989774e-05
-2.19026227200065e-05
-1.21864083563216e-05
-2.07558620951461e-05
-2.78356136896084e-05
8.89299415884336e-06
-1.42777010497123e-05
-2.32527803630363e-05
-3.4980165660766e-05
-4.22914946514484e-05
-3.44333839555522e-05
-1.65020302104868e-05
-2.19715349554753e-05
5.63239389207001e-06
-4.12250186418589e-05
-6.77741614724935e-05
-4.73911301763572e-05
-4.80116806748566e-05
-2.13350992957972e-05
-7.09225836204146e-05
-2.99278107190726e-05
-6.13349908756015e-05
-2.71469813954848e-05
-4.10468473971563e-05
-1.10029862641372e-05
-1.78318570109364e-05
-2.96395443863093e-05
-9.50995611536424e-06
-4.27965042725084e-05
-5.60162056757708e-05
-2.57457712804931e-05
-3.43498698364868e-05
-2.95675640295317e-05
-1.64808336165308e-05
-5.74410097194901e-05
-3.29171696154579e-05
-3.7934682261906e-05
-7.6878944182698e-06
-2.89191397967755e-05
-5.19258867377438e-05
-4.04278175516611e-05
-3.82140327208767e-05
-2.83315210320369e-05
-1.42468194788679e-05
-4.03831053426781e-05
-5.12781731423e-05
-2.90211108746772e-05
-4.4105786954404e-06
-9.24968443832301e-06
-2.52400672348953e-05
-4.74106671485854e-05
-7.12015839567077e-06
-4.7711247472343e-05
-2.73089139446017e-05
-4.27052847165209e-05
-3.94538057910961e-06
-2.23964471182085e-05
-4.55205252168171e-05
-3.52022585318182e-05
1.22830548069398e-05
-5.35196932595384e-05
-4.41772918661737e-05
-1.35434012137125e-05
-2.98004056008557e-05
-3.61491852151186e-05
-1.53543598873925e-05
-2.48081116519334e-05
-3.00401924108758e-05
-9.55106819399674e-06
-3.37087132595057e-05
-2.64629709068366e-05
-1.73948216515366e-05
-1.56923886799807e-05
-1.90683670589437e-05
-8.66104475878254e-06
-1.64348274107294e-05
-3.01714466362198e-05
-1.82374060236436e-05
-4.10149289138822e-05
-4.11659515672937e-05
-1.42990204250023e-05
-2.20400058503893e-05
-3.8326103784126e-05
-3.28060325761445e-05
-2.54099579760767e-06
-1.50036610337296e-05
-3.18345866640786e-05
-9.71309619761094e-06
-4.88142859280885e-05
-3.35122179770534e-05
-1.91687149389496e-05
-4.13967394124355e-05
-4.93841255717434e-05
-4.07958452554079e-05
-3.86530842202855e-05
-1.78654461869596e-05
-3.38489865922457e-05
-2.28986061107089e-05
-3.3959614223366e-05
-2.24851167449526e-05
-2.72842936793718e-05
-4.39118367589901e-05
-1.0839702071479e-05
-6.99520845967279e-05
-2.81512575313805e-05
-2.49839180772179e-05
-6.62927669816533e-06
-3.1656043459362e-05
-4.23154437181527e-05
-2.27355970711967e-05
-7.47028356782714e-06
-2.82555362826968e-05
-3.67106327834211e-05
-3.92001149780946e-05
-3.41162354905578e-05
-3.49743560610942e-05
-2.24845932008853e-05
7.83386222763881e-06
-1.51556149351433e-05
-6.01935144563344e-05
-1.63222778161079e-05
-1.85133569054319e-05
-4.35885715477812e-05
-4.07339470527865e-05
-4.07890704034934e-06
-5.00062841094324e-06
-2.71633995218127e-05
-4.999079937553e-05
-2.28434676457499e-05
-5.27236858055703e-05
-4.17647276535711e-05
-1.81362837431418e-06
-4.14730201613258e-05
-2.35201834189126e-05
-3.62721135610064e-05
-3.54135169862991e-05
-3.17063975723322e-05
-3.3788336800793e-05
-2.9592358177373e-05
-5.49603603812052e-05
-1.71213090370936e-05
-1.68395176268829e-05
-2.34393265346685e-05
-5.65209761252143e-05
-4.32638199628574e-05
-2.29809688303156e-05
-1.99861578156712e-07
-8.08606159911199e-06
2.43012692226347e-07
-3.77091608003852e-05
-1.28370738500472e-05
-4.60244254502902e-05
-2.23204271311563e-05
2.55432263847391e-06
-2.85636893309521e-05
-2.26237140747666e-05
-3.66260921058036e-05
-3.02345432935747e-05
-2.53714779069609e-05
-2.56645993250566e-05
3.28322644229798e-06
-5.86082465304627e-05
3.4177910183593e-06
-1.59054596641308e-05
-2.87773841541653e-05
-1.14686878676943e-05
-3.63463479935362e-05
-1.49012660893562e-05
-2.75221972704882e-05
3.78180260022644e-06
-5.1983440149513e-05
-3.43035639733496e-05
-2.13151391522906e-05
-3.25705881431193e-05
-3.62571330913886e-05
-1.36214305441273e-05
-1.71352670337564e-05
-2.27464392524268e-05
-2.4730124701552e-05
-5.87034546822923e-05
-2.09649658942079e-05
-3.90491122739978e-05
-4.7800993114337e-05
-3.0001164827551e-05
-3.98625182927867e-05
-5.83933990888547e-05
-3.18535069710284e-05
-1.75013365476538e-05
-3.8482408289123e-05
-5.41695573977858e-05
-1.04650726871315e-05
-2.58215731922636e-05
-4.47723722811037e-05
-1.94485278315279e-05
-3.98707423591201e-05
-2.07464630639982e-05
-3.41122408286972e-05
-3.35534748489376e-05
3.77543955063884e-06
-3.04976716569758e-05
-2.60081480061306e-05
-3.18318841025452e-06
-1.84113209853232e-05
-3.7823773233375e-05
-3.24315230090084e-05
-5.66099094298607e-05
-3.1082296893282e-05
-1.91507709626138e-05
-9.68084898612051e-06
-3.78235128697106e-05
-2.51814730278518e-05
-2.76389280515572e-05
-2.75823108916696e-05
-2.84130875609576e-05
-2.28632353658153e-05
-2.23393795080504e-05
-2.39404690760916e-05
-2.6178008001428e-05
-1.72674241296435e-05
-4.94281614055802e-05
-5.34171185358904e-05
-5.32526892995386e-05
-3.05279405480412e-05
-1.45889814656011e-05
-4.49072420316531e-05
-3.76806527608913e-05
-1.90065670698016e-05
-3.104834573504e-06
-4.54412686661154e-05
-2.40996165048121e-05
-1.52200728682083e-05
-1.34645323639293e-05
2.83149783852977e-06
-3.68230904381687e-05
-1.72117019304525e-05
-1.08165138505367e-05
-3.19670256840317e-05
-2.46015908217438e-05
-4.11172488707484e-05
-2.45470996658456e-05
-2.85039322402781e-05
-4.45468430303647e-05
-3.17026607244058e-05
-5.11317743930877e-05
-1.93810828928509e-05
-2.58317516217702e-05
-5.59186942804854e-06
-2.75184399415736e-05
-4.89509325126265e-05
-3.23147162926168e-06
-2.12532934936542e-05
-3.07847461817927e-05
-7.63981153676946e-05
-1.80801999247698e-05
-2.33998270623028e-05
-2.44881068929847e-05
-1.49266706830546e-05
-3.96562123701551e-05
-7.88044326849732e-05
-2.01978823418368e-05
-2.03403958805725e-05
-1.15339127416257e-05
-1.9781262928574e-05
-2.23585693775619e-05
-4.94901970204734e-06
-7.59843586846696e-06
-1.78715573971678e-05
-1.50838555554238e-05
-2.98697104405074e-05
-4.06872160234369e-05
-4.30480447143456e-05
-1.86662995126789e-05
-4.18979839030426e-05
-3.90961933798876e-05
-7.01820287615408e-06
-1.55892810439113e-05
-8.86083699474641e-06
-3.59378403627987e-05
-7.93351065759403e-06
-2.77347258083964e-05
7.02552547794507e-06
-3.8007260766794e-05
-4.90286587879806e-05
1.85002571952224e-06
-2.67312641989493e-05
-2.59665786002136e-05
-3.03412979795089e-05
-1.17945820671127e-05
-7.23551002496849e-06
-5.28240697796214e-05
-3.41590404107928e-05
-3.83846546871967e-05
-3.16351622419307e-05
-3.00702470273616e-05
-4.8506638084725e-05
-2.98032324208682e-05
-3.28460292326025e-05
-3.14356376111482e-05
-5.76877435238989e-05
-1.52919162015388e-05
-4.04521667294394e-05
-3.9314108054289e-05
-3.21634001170931e-05
-3.95602110997522e-05
-1.40968419666603e-05
-4.38728683356254e-05
-2.63532076938402e-05
-2.43297811225603e-05
-4.67792129551335e-05
-1.38769442289944e-05
-3.45912890293265e-06
-2.73697394306488e-05
-2.6921569529711e-05
-4.54552873574883e-05
-7.46318353369644e-06
-2.59259242442746e-05
-4.79215438822393e-05
6.2580332831024e-06
-5.46556292884586e-05
-3.02713125342452e-05
-3.87962279692136e-05
-2.85130431896207e-05
-6.06491048206611e-05
-6.76827483041276e-05
-2.61150287310079e-05
-4.66556606038936e-05
-4.15863027816051e-05
-2.87231892586221e-05
-3.0508484520646e-05
1.20656828652998e-05
-1.34479262540151e-05
-4.28601025517466e-05
-1.96030828810914e-05
-3.11999277885078e-05
-9.89694310907118e-06
-4.65751833736329e-06
-3.98453220831725e-05
-2.69844959537276e-05
-2.51347397643547e-05
-2.51842558839456e-05
-5.01431369332539e-05
-4.57837573606286e-06
-3.73776895839109e-05
-1.77749089773617e-05
-3.3302429325535e-05
-4.68054217259547e-06
-5.96835486096901e-05
-3.79694093902635e-05
-2.95180100483332e-05
-3.79977747886887e-05
-1.08472136009936e-05
-3.32335777570114e-05
-2.94799469173081e-05
-4.432678677571e-05
-4.16217723977067e-06
-2.92821905249033e-05
-1.20561968510509e-05
-2.2945877664458e-05
-4.98583686171958e-05
1.22789918031712e-05
-3.8073232053379e-05
-3.50780621342758e-05
-3.94757490478122e-05
-4.47150712822167e-05
-1.19929676531595e-05
-3.75829245007428e-05
-4.12981384382138e-05
-1.48441519645655e-05
-9.60126389307389e-06
-2.79332013400933e-05
-4.91110932345678e-05
-2.75370659174893e-05
-8.34312923243507e-06
-3.65549693875171e-05
-6.06079233493486e-06
-3.36391101739825e-05
-3.10864222101078e-05
-3.03878654852187e-05
-1.51586870362557e-05
-2.62881478320708e-05
-1.50892770360648e-05
-3.63657591733009e-05
-2.33136338278649e-05
-4.58722414922343e-05
-1.85607875095059e-05
-2.98824892358483e-05
-3.31566416947873e-05
-4.76851409673762e-05
-5.37554292349315e-05
-2.77702111287318e-05
-6.13712015624345e-06
-3.4930709675532e-05
-5.68937294677713e-05
-2.44538148570405e-05
-3.70591457337797e-05
-2.84957734896465e-05
-3.40991012156694e-05
-2.94298421405604e-05
-3.52284760452627e-05
-2.97186376574635e-05
-5.75392373530956e-05
-4.1642123114255e-05
-5.74455003595652e-05
-6.95091695941435e-06
1.00992639519608e-05
-3.56446238970174e-05
-2.5602209361617e-05
-1.10608481907469e-05
-3.5990468701391e-05
-3.50211862408038e-05
-5.44687663951737e-06
-2.13812878344199e-05
-2.67639489699059e-05
-1.04501592538504e-05
-3.10729053390028e-05
-3.23489005369945e-05
-4.24276458499753e-05
-1.77285786004882e-05
-2.94499443902237e-05
-5.0224630081995e-05
-4.6437056651365e-05
-2.23977279729898e-05
-3.18410850905176e-05
-2.37966021850368e-05
-2.82029346414084e-05
-3.32888349977589e-05
3.59993232560581e-06
-2.38919839865328e-05
-3.11218012861396e-05
-6.4879334986763e-05
-2.28750085539965e-05
-3.60291705774695e-05
-3.84642627585429e-05
-4.07180881928496e-05
-2.69231822409247e-05
-3.34767922651262e-05
-1.58090725723811e-05
-3.03841957130733e-05
-1.46094822203389e-05
-3.51338833953457e-05
-1.40354605086522e-05
-2.70344922131179e-06
-3.68029262976663e-05
-3.3561963453533e-05
1.95520397980852e-05
-1.72467065697745e-05
-4.05104188912012e-05
-2.13095228468029e-05
-2.96881373532701e-05
-4.28630108246851e-05
-3.52061391068948e-05
-2.018032940566e-05
7.14580905816358e-06
-1.90340199567565e-05
-4.59490503376402e-05
-1.97899824534174e-05
-2.06636360905006e-05
-2.23973797246254e-05
-3.41186921265939e-05
-2.04362941542217e-07
-5.13079752249493e-05
-5.09497114091361e-05
-9.8678016704893e-06
-1.99827172811423e-05
-3.98745095032656e-05
-1.8286270077511e-05
-1.90312096216019e-05
-2.49323978820833e-05
-5.21038438033348e-05
-7.88902706769889e-06
-2.85937274298559e-05
-1.91993589360983e-05
-1.95282176425547e-05
-1.92519696468191e-05
-3.23605049290192e-05
-1.7376106490662e-05
-1.84802242569621e-05
-4.72780759352338e-05
-4.84009529400377e-05
-4.73668091502182e-05
-2.32547853634156e-05
-4.38131420734647e-05
-2.69959510094472e-06
-1.3192557976432e-05
-7.25083575745379e-05
-2.81442277310136e-05
-2.82572877436861e-06
-2.97916278190524e-05
-1.15926895296495e-05
-8.27757355936956e-06
-3.82997268420016e-05
-3.54661462076836e-05
-3.60829596858975e-05
-2.11335804448161e-05
-2.56373083665544e-05
8.47118809314083e-06
2.79803127449688e-07
-3.43341954083478e-05
8.57914700200029e-06
-2.6134471471578e-05
-2.89829233455513e-05
-3.52755720476554e-05
-2.4889920123155e-05
-3.53063471205058e-05
-2.36504933187187e-05
-3.01642894579726e-05
-1.73339092738307e-05
-3.05376793803058e-05
-3.62121689969962e-05
-9.1590587659886e-06
-2.730166078215e-05
-3.07096010951287e-05
-4.38536658371086e-05
-4.0267072045953e-05
-8.98254751619023e-06
-5.44216399928071e-05
-4.76581222875933e-05
-1.96186088760004e-05
-3.35553301944263e-05
-3.414097887893e-05
1.08444126456052e-06
-1.90565450506797e-05
-3.5034330052258e-05
-2.98621041716273e-05
-3.93948064263206e-05
2.19016189822633e-06
-4.17334660609565e-05
-6.26675245988599e-05
-6.0979194116745e-06
-3.64601776012527e-05
-5.88769805383266e-06
-3.14207862873782e-05
-2.81505128047739e-05
-5.51669111051666e-05
-4.28666447146065e-05
1.49792842364161e-05
-5.56805619810933e-05
-4.1825428054674e-05
-4.83869133787153e-05
-6.23981296226563e-06
-6.97072505279359e-06
-2.06274175721624e-05
-5.13374590141582e-05
-3.15998377234126e-05
-2.44169650498449e-05
9.31337187485959e-07
-2.52464186949826e-05
-3.03512141244487e-05
1.08628551069407e-05
4.14473917545655e-06
-4.73351804279916e-05
-2.9277030305066e-05
-1.97805737559108e-05
-3.4063151136162e-05
-3.55276822751991e-05
-2.17663673333327e-05
-3.25421448017229e-05
-3.85884565756731e-05
-6.52208678798166e-05
-3.11740022153077e-05
-2.54378534024658e-05
-4.98530178235981e-05
-3.306039692782e-05
-4.851030585282e-06
-5.30113560483362e-05
-3.55374846711499e-05
-3.65713495537763e-05
-4.14271706033974e-05
-4.91923391909957e-05
-3.77862103335894e-05
-2.84932433101372e-05
-2.69000609283786e-05
-2.21685094014097e-05
-1.67199509342239e-05
-3.2025353863046e-05
-1.07476010083671e-06
-5.08614035472281e-05
-4.51472104839851e-05
-5.01889224567567e-05
-3.71016084640678e-05
-1.74619567269778e-05
-1.28539975666951e-05
-3.4412982838129e-05
-4.26106275790137e-05
-3.28503748655973e-05
-5.25325620267904e-05
-4.39814062408892e-05
-3.43724975851274e-05
-4.51191266938569e-05
-5.42006674049698e-05
-4.41121520446736e-05
-2.76230053645951e-06
-5.42692974522947e-05
-4.08618895974072e-05
-4.92367698643655e-06
-3.78604057075267e-05
-4.52632204363252e-05
-3.49211600821942e-05
-3.74758079256926e-05
-5.19658663531337e-05
-3.1359740845165e-05
-3.77112282845051e-05
-2.69614718095747e-05
-5.54833731337975e-05
-5.43201797663249e-05
-8.00742921598703e-06
-3.48149280023883e-05
-3.4559811507278e-05
-2.68609188367141e-07
-2.77920325996457e-05
-2.12388557641951e-05
-4.79946670591244e-05
-1.73332737242168e-05
-5.11337329531424e-05
-3.19431860619189e-05
-3.22599595915572e-06
-2.60882307337696e-05
-1.78783096383285e-05
-3.58703993846394e-06
-2.54771291759318e-05
-3.12806707570943e-05
-3.57632886676321e-05
-3.54007799971032e-05
-4.07160183643391e-05
-2.54035994277381e-05
-5.10587066503683e-05
-2.20636627290605e-05
-2.0735234340456e-05
-1.66985937457361e-05
-5.96691771431347e-05
-1.04646143105663e-06
-9.85328850573846e-06
1.5384846482376e-06
-1.63175444519958e-05
6.52867518638029e-06
-5.6306537215186e-05
-1.19392514201531e-05
-5.33958652618091e-05
-9.67900934820351e-06
-8.97717234063492e-06
-2.10402510550042e-05
-2.71993774869456e-05
-3.70161035162486e-05
-1.43346691403136e-05
-2.44277353257244e-05
-1.88660518872946e-05
-1.02758692766835e-05
-1.11566399708846e-06
-4.11933917052614e-05
-4.56016352261554e-05
1.3938227320868e-07
-2.26228789000254e-05
-3.1957513420833e-05
3.0359991214954e-06
-3.2176635391385e-05
-1.8942561627211e-05
-4.25276851327058e-05
-8.69020445794004e-06
-3.6715157096559e-05
-4.74819517131531e-05
-3.32355454133401e-05
-1.19564769282263e-05
-6.69766758220029e-05
-5.04463065803994e-05
-2.01294239537763e-05
-4.49239099297847e-06
-6.854428821593e-05
-1.39495605776075e-05
-1.97184149642216e-05
-3.07166733038232e-05
-7.79921250952325e-06
-1.45293308074523e-05
-2.69599379633331e-05
-2.57836812347585e-05
-2.23411955187623e-05
-3.66502674646328e-05
-2.67246769280727e-05
-6.94788247056808e-05
-3.71934206051794e-05
-3.6643611503368e-05
-1.76369530031456e-05
-4.43702665526454e-05
-2.35161256050159e-05
-3.35046287004492e-05
-4.5998255295695e-05
-1.91650628225673e-05
-4.26893061262681e-05
-3.04564611743643e-05
-3.74868994740829e-05
-1.66193002472644e-05
-5.12312584467708e-05
-3.69120438269233e-05
-3.14850268496522e-05
-2.02978486169777e-05
-2.11017928186907e-05
-3.57783137810756e-05
-3.63318452540196e-05
-5.40193854130447e-06
-3.069592960593e-05
-1.9176905192501e-05
-3.77657002666912e-05
-1.11153472715033e-05
-5.01158150969923e-05
-1.32433038728978e-05
-3.30194377414621e-05
-4.4610747165847e-05
-2.08383152985885e-05
-1.68647436824229e-05
-2.51763668006416e-05
-1.75774034802097e-05
-2.3993625640321e-05
-3.23799497700432e-05
-2.81461652077468e-05
-1.92532137382436e-05
-3.01060155252083e-05
-4.23891447521525e-05
-5.73296239696378e-05
-5.66593642723205e-06
-1.57273565275284e-05
-1.95212232769816e-05
-5.23149818678859e-05
-2.1217805745761e-05
-3.1775425604633e-05
-1.86691087260107e-05
-2.1780862113959e-05
-2.78995052628502e-05
-2.15706635604315e-05
-1.55787866519532e-05
-3.9245859045119e-05
-4.68349453779646e-05
-2.12087587890566e-05
-8.06612875030904e-05
-3.61865586375984e-05
-5.12316642171178e-05
-2.71281728463861e-05
-5.83867499675774e-05
-3.81037857158328e-05
-1.2949090175185e-05
-3.30597404010493e-05
-3.21472536824306e-05
-1.34032369804044e-05
-9.78934514746247e-06
-3.03030805874824e-05
-6.30498324033469e-05
-3.66204070310971e-05
-3.95342028421486e-05
-2.71168629615309e-05
-1.25806385336262e-05
-4.20165275203923e-05
-3.0082704676413e-05
-4.11911411865591e-05
-5.72350625022022e-05
-2.29512724037317e-05
-2.1956648027142e-05
-3.87636639224433e-05
-3.30593969115458e-05
-5.53384545331761e-05
-3.44581973419998e-05
-3.69948897057321e-05
-2.8565167289201e-05
-3.8474719333703e-05
-4.87884569243116e-05
-1.7300810194859e-05
-1.85228617990844e-05
-1.03360922966018e-05
-9.84592088814938e-06
-1.9079906997615e-05
-2.15238103912871e-05
-2.92195825166486e-05
-2.74667795565716e-05
-1.22699339598285e-05
-2.90834981473251e-05
-2.98270987625852e-05
-2.71429860506088e-05
-2.93590435810355e-05
-2.79814126119441e-05
-3.35196199332845e-05
-3.83712761792259e-05
-6.39578803407731e-05
-1.33899823441677e-05
-1.68316007732064e-05
-7.48624936357626e-05
-1.10991214850977e-05
-3.59519284534173e-05
-1.18952382006617e-05
-8.69434872482844e-06
-2.88127530275038e-05
-3.11087790978234e-05
-2.74918842502581e-05
-3.55914897717127e-05
-2.33760738492588e-05
-2.24181373993967e-05
-4.3847047091688e-05
-1.56196613739413e-05
-5.68469059238302e-06
-2.63001741370216e-05
-3.32715946033723e-05
-3.28361355420407e-05
-5.33591333883754e-05
-5.123973293663e-05
-3.38751580578748e-05
-9.84570349650448e-06
1.7871751764579e-06
-2.10189710312834e-05
-2.95275863825917e-05
-4.49962006858509e-05
-2.06902425241934e-05
-4.29446532448059e-05
-2.32396317659414e-05
-2.33888862965083e-07
-3.59381995214445e-05
-3.61482969750157e-05
-1.17933187306516e-05
-1.12867101443403e-05
-2.07095917837669e-05
-3.13088828344638e-05
-1.9058392322676e-05
-3.16038676335743e-05
-3.75821437072435e-05
-4.49259188513638e-05
-3.21258594644578e-05
-4.38607203040971e-05
-2.33624814786982e-05
-1.95760099475749e-05
-1.22088288466864e-05
-2.12990370307012e-05
-2.86454561421636e-05
-1.25241903759526e-05
-3.8789930725247e-05
-5.76061699301172e-05
-5.14166673252018e-05
-3.66788927619289e-05
-5.29414838219501e-05
-3.37799595795423e-06
-2.25428937852071e-05
-4.17165483887602e-05
-1.08076524712847e-05
-2.35050209434665e-05
-6.21893508311742e-05
-2.71281449706101e-05
-4.62932143017081e-05
-5.64391860585164e-05
-3.33146068983754e-05
-1.96181832128264e-05
-2.75034181389325e-05
-3.65487159979627e-05
-4.87163183098045e-05
-5.12827202594654e-06
-4.527458971319e-05
-4.43827713302265e-05
-2.64949953842323e-05
-1.62058645522951e-05
-3.87989749955107e-05
-3.72557904662344e-09
-1.5418340292585e-05
-4.0955845464519e-05
-1.48282146044854e-05
-6.15453095160742e-05
-3.36780241376528e-05
-1.73419867394215e-05
-1.62011167988032e-05
-4.83665504075537e-05
-2.61368810478398e-05
-3.53379093516776e-05
-6.77538155381988e-05
-7.33620242426163e-06
-2.94296660383404e-05
-2.71454556423075e-05
-2.49804536766314e-05
-5.85828840874565e-05
-3.21738671200256e-05
-3.25382243037543e-05
-1.87940774210129e-05
-8.01914539728448e-06
-2.758993031281e-05
-1.74894999775432e-05
-2.292524315867e-05
-1.53319128875145e-05
-4.78276592929464e-05
-3.51001030783874e-05
-6.85638917986958e-05
-3.13459322652167e-05
-1.02980092367852e-05
-2.73592620516893e-05
-4.69678507756125e-05
-3.92201156098795e-05
-1.59097020661042e-05
-1.40105049216427e-05
-1.68788101830481e-05
-5.38334708998988e-05
-1.35553738423785e-05
-1.10315313016568e-05
-8.35939981201797e-06
-3.76857754551191e-05
-9.74647951196362e-06
-5.91534151730511e-05
-3.71471179215641e-05
-2.68613496491354e-05
-1.72049539849655e-06
-1.98540010025427e-05
-1.91630101490647e-05
-4.03707731762128e-05
-3.50431906249414e-05
-4.22742919718282e-05
-3.4811400719421e-05
-1.49124564526173e-06
-2.51643226368521e-05
-9.52582330075174e-06
-4.69990624080858e-05
-1.75691863368747e-05
-1.842170281503e-05
-4.73271980559413e-05
-2.12507411337104e-05
-5.12829340875677e-05
-1.61465337042189e-05
-4.57167522599143e-05
-2.48872639677657e-05
-2.22938561103667e-05
-6.04719595525787e-05
-2.87533591960118e-05
-2.97500555458271e-05
-2.71970845518943e-05
-2.08582026011704e-05
-4.03769721042416e-05
-1.86740796547888e-05
-2.45545769334372e-05
-3.78606455160398e-05
-3.44620057753881e-05
-2.77870114056148e-05
-5.54694040799945e-05
-3.51322387076876e-05
-3.27435407193947e-05
-3.18301178513966e-05
-7.95732110709496e-06
-2.48003608262345e-05
-2.69600874317999e-05
-3.53348020992306e-05
-3.94763880299069e-05
-9.09658472425414e-06
-5.22586627126728e-06
-2.9346343423239e-05
-1.35151160587526e-05
-1.40669987837119e-05
-1.21738691136386e-05
-3.22716710969944e-05
-4.67442264474459e-05
-3.64628301639109e-05
-4.53030259936477e-05
-1.8392300856713e-05
-1.86794117262425e-05
-2.02802373653377e-05
-1.81576249258615e-05
-1.36264390553014e-05
-1.73728175070123e-05
-7.00453120009001e-06
-1.37555954212024e-05
-4.06264919752768e-05
-3.76456498581962e-05
1.99506033373132e-05
-4.27110960023355e-05
-2.24637650357477e-05
-2.17846781007829e-05
-6.48451986612824e-06
-4.46306020262906e-05
-1.16228316577091e-05
7.39184263123862e-06
-1.7649377496907e-05
-5.03430209179557e-06
-5.31164287878871e-05
-5.26367265881353e-06
-1.14404452818248e-05
-3.52673830842318e-05
-5.30696807945632e-05
-4.80468188794189e-05
-2.57720323066561e-05
-4.18793582653576e-05
-4.8363307292553e-05
-2.90563081157733e-05
-2.40732278546048e-05
-3.82458999867202e-05
-3.33808423308123e-05
1.0732375468973e-05
-3.03000466145561e-05
-2.62267767038014e-05
-1.39152815412259e-05
-1.13438151367233e-05
-1.51074864951989e-05
-5.72931695275724e-05
-2.77372288303929e-05
-1.25482055998392e-05
-1.58970870769924e-05
-2.85152416606048e-05
-2.0069536897791e-05
-1.90223698200729e-05
-1.55183550657897e-05
-2.21059008957202e-05
-2.74895454825448e-05
-5.95308676786963e-05
-2.03458102074487e-05
-1.75945956016389e-05
-2.74591083168978e-05
-2.96460113182068e-05
-2.39057320613174e-05
-2.38358213753194e-05
-4.47076972900209e-05
-5.95445026511074e-05
-4.5385787387202e-05
-3.28702598051788e-05
3.64037452541173e-06
-2.91746366796716e-05
-2.60795361051258e-05
-1.70535894560534e-06
-1.31193542328596e-05
-4.15252529022803e-05
-7.8802223170293e-06
-3.86969561055845e-05
-8.16436307827337e-05
-3.45299482240787e-05
-1.50605334684209e-05
-2.15377857325238e-05
-4.5850579764066e-05
-4.97647735550809e-05
-2.49879974487976e-05
-1.89594629144571e-05
-3.48695051949099e-05
-4.7856473300604e-05
1.28463647155669e-06
-3.30193021990598e-05
-3.95382638227825e-05
-3.11433614033496e-05
-5.113943140967e-06
-3.53968675371027e-05
-1.24439900865181e-05
-3.87426991865305e-06
-3.63640344303962e-05
-3.13992600599144e-05
-5.06849902953911e-05
-3.74018340213035e-05
-2.05755638534962e-05
-3.40647002043417e-05
1.3590530522911e-05
-5.59998697943762e-05
-4.13870155709447e-05
-3.70502735080663e-05
-2.92336449360479e-05
-4.41543594524478e-05
-3.89521423787876e-05
-1.98744679068356e-06
-3.42342636361161e-05
-2.67310164064096e-05
-5.99287039454817e-05
-3.16185361948298e-05
-2.76143550140401e-05
-3.47610999246114e-05
-2.05160632876423e-05
-8.81741682293658e-06
-4.017366413625e-05
-3.73088468603884e-05
1.20937131182207e-07
-1.17301593044086e-05
-9.89540803326512e-06
-3.34092517875783e-05
-3.35540777535249e-05
-5.15598949330832e-05
-4.71237362634964e-05
-4.72264028422949e-05
-4.82237772665423e-05
-3.23509039685797e-05
-2.63309310257563e-05
-1.90251876339715e-05
-5.32924869896779e-05
-3.62896754249825e-05
-5.94819106395404e-05
-1.58905448504589e-05
-5.31440230813119e-05
-5.82099940740241e-05
-6.37404882692965e-05
-3.41247010653681e-05
-1.43489166110702e-05
-1.55299102658697e-05
-3.63823653433253e-05
-4.33001992625995e-05
-4.25413164363397e-05
-2.91131173670726e-05
-3.312068226629e-05
-3.27725142814181e-05
-5.29686987739003e-05
-2.98229463926938e-05
-4.26626153351151e-05
-4.37306967663326e-05
-2.92197211360261e-05
-2.71740264565379e-05
-5.07555181883189e-05
-4.70793613611379e-05
-7.91846727420207e-06
-5.49954668873984e-05
-1.85192014215185e-05
-4.17818247086533e-06
-2.63745959916471e-05
-2.63453015389408e-05
-2.55840250359792e-05
-2.4924281926841e-05
-2.31501408529857e-05
-5.01021014303896e-05
-2.93739573676199e-05
-2.29474132422247e-05
-2.52746752060317e-05
-4.82057517334957e-05
-2.06038536504066e-05
-2.36249654204002e-05
-3.42807885589766e-05
-4.96882850591203e-05
-4.82584281810505e-05
-2.17772116702786e-05
6.11552507825137e-06
-2.63218980550539e-05
-3.07545539687114e-05
-3.48376761645685e-05
-1.19481240999358e-05
-2.14276751773969e-05
-3.3134901608776e-05
-3.5873242830201e-06
-4.79142847106812e-05
-6.48824460508903e-06
-2.67720917963816e-05
-5.0198464500529e-05
-1.66857030625555e-05
-3.38490449539264e-05
-2.69387143910996e-05
-1.6788680085989e-05
-3.54285300368165e-05
-2.41020147455557e-05
-3.46320027341006e-05
-9.48709399252546e-06
-2.70212721826844e-06
-4.65864156050714e-05
-4.5077246482913e-05
-4.96202096693832e-05
-1.27448374843817e-05
-1.76588371173929e-05
-9.4331107833882e-06
-3.94623362548754e-05
-1.34013527988029e-05
-4.27039188512228e-05
-4.45614297740393e-06
-4.49682980519037e-05
-1.54991023001926e-05
-4.17454590408648e-05
-2.56454664912451e-05
-2.30203269033923e-05
-1.0777057302298e-06
-2.94702799858313e-05
-3.21255504548123e-05
-3.96948416014829e-05
-3.48139717167817e-05
-1.87248067395882e-05
-3.0190627354954e-05
-1.29350189437668e-05
-4.80040055271e-05
-3.59980782439282e-05
-6.93948977186947e-05
-1.48174159852251e-05
5.42358885957469e-06
-3.96512725449938e-06
-6.19658906494188e-05
-1.56849389358216e-05
-7.11230614987831e-05
-5.76045184668695e-05
-5.65889867941602e-05
-1.99583405939271e-05
-5.72922921935321e-05
-1.67742507754363e-05
-3.25078014606474e-05
-4.66186794396844e-05
-8.46900571002992e-06
-3.09796579389474e-05
-4.47499869607237e-05
-3.63357025372437e-05
-6.62431212060493e-05
-3.86481906370137e-05
-1.76117314111689e-05
-1.31328873512784e-05
-2.51014763258928e-05
-2.30173828466645e-05
-3.51506960825814e-05
-1.18142653323267e-05
-2.77569184042005e-05
-2.71987664232704e-05
-2.32441631962549e-05
-1.88371291575326e-05
-2.787351055382e-05
-6.13560444930996e-05
-3.36330793249781e-05
-2.99151498995962e-05
8.6181862558075e-06
-5.56690264606929e-05
-1.61170535896856e-05
-5.07172955170958e-07
-5.36094045250009e-05
-5.72983161527685e-05
-3.52269596140225e-05
-3.10250860094719e-06
-1.9949057296235e-05
1.32197848960224e-06
-3.93349207135491e-05
-3.16655752036476e-05
-4.20530764408568e-05
-2.90279640172969e-05
-1.93147515720962e-05
-4.68272176290521e-05
2.45651240966645e-06
-3.25189459813424e-05
-3.99310510338788e-05
-3.48807478924189e-05
-4.48413794698242e-05
-9.73517333513195e-06
-4.07228392728686e-05
-2.29695755966559e-05
-7.46008653659395e-06
-5.45208172337206e-06
-4.00136063140985e-05
-2.64016003432568e-05
-2.22243259555004e-05
-3.75529769233446e-05
-2.92584580111773e-05
-1.92091974911669e-05
-3.26070338765428e-05
-5.80716036944833e-05
-3.5858527751445e-05
-1.39609986055055e-05
-1.93781111031949e-05
-2.53227460856759e-05
-5.41291301663754e-05
-1.72071904161068e-05
-3.44118491247414e-05
-4.90774486112523e-05
-4.32724743791278e-05
-3.20406808025974e-05
-5.35128146120718e-05
-4.25554308384855e-05
-3.02162896215411e-05
-5.24899878654942e-05
-3.2760274248471e-05
-1.97881905699195e-05
-4.06577913240328e-05
-2.50448517675297e-05
-3.3451861178136e-05
-3.68413044336112e-05
-2.44153711737483e-05
3.73929897177267e-06
1.31332641768083e-07
-3.88695281602727e-05
-6.78042970780992e-05
-3.26704576601808e-05
-3.67060697108151e-05
-1.48168026500467e-05
-2.86230491359892e-05
-3.69761085508522e-05
-4.25344052115449e-05
-2.13510053862787e-05
-1.72719422973659e-05
-2.72390091899487e-05
-2.14760385787006e-05
-4.30879227001932e-05
-2.77034707498813e-05
-1.28539177800899e-05
-3.32037832911781e-05
-2.41992526136331e-05
-3.45844786028059e-05
-3.1638359311787e-05
-4.61715605692237e-05
-6.02359408913331e-05
-1.1714197308141e-06
-4.28057083946561e-05
-2.09396144026155e-05
-2.41645748755094e-05
-1.25417562303709e-05
-2.25686933782012e-05
-2.8161816155515e-05
-5.25742460641346e-05
-3.16489117622038e-05
-6.1638219120115e-06
-4.19433013845962e-05
