# Supplementary material for: Research on computational propagation and identification of mine microseismic signals based on deep learning
Source: PLoS One. 2025 Oct 22;20(10):e0334641. doi: 10.1371/journal.pone.0334641 (PMC12543183; doi:10.1371/journal.pone.0334641)
Supplement: S6 Data — (ZIP) [file pone.0334641.s006.zip › 000100900000172.xlsx_0.txt_24.txt.txt]

-5.35598345885914e-05
-4.57382655365062e-05
-1.92252275826737e-05
-2.4683157166985e-05
-4.20643640335248e-05
-3.72031892706898e-05
-3.52111545769081e-05
-3.00153470231563e-06
-2.53166088396969e-05
-3.81650213407413e-05
-3.5537720963371e-05
-7.47298667026025e-07
-2.24803719796664e-05
-4.17652335252511e-06
-1.4684985887753e-05
-4.55114751283147e-05
-1.42540405506781e-05
-2.00124307353713e-05
-2.21668124215904e-05
-4.66528943331039e-05
7.18639618847577e-07
-2.19191650472491e-05
-1.52907811502687e-05
-2.30850346556664e-05
-3.49406067161176e-05
-1.0452625757585e-05
-4.38398066460065e-05
-3.0439131812963e-05
-2.55024357950707e-05
-2.1868820089416e-06
-3.96631726434679e-05
-3.13171204990436e-05
-1.35276455162218e-05
-2.36420193789249e-05
-6.53933512629657e-06
-3.02993237625247e-05
-4.54750429920232e-05
-3.69526669352545e-05
-1.04157357018005e-05
-2.59254681537152e-05
-1.85634845314283e-05
-1.54317336427592e-06
-4.81977742596175e-05
-1.9247531244214e-05
-2.11767597735363e-05
-1.83810757664395e-05
-4.67753265571648e-05
-2.17490280015303e-05
-5.38187264501953e-05
-1.65229978318608e-05
-2.55596907617991e-05
-2.95228654037921e-05
-2.08707737906405e-05
-8.36924614025166e-06
-2.77935323435228e-05
-4.38128313130288e-05
-4.49891909446604e-05
-2.28889027085478e-05
-2.87477336681855e-05
-6.06245722682081e-06
-2.43456252663806e-05
-3.39366810356252e-05
-2.14177885085666e-05
-6.01897605746017e-05
-2.30887712692376e-05
-3.6221690226071e-05
-4.74192943474931e-05
-3.23711168397241e-05
-2.41652664430354e-05
-2.33088804309357e-05
-4.54667441995904e-05
-3.40659945944482e-05
-1.8997999330535e-05
-2.57300326989832e-05
-2.56449897384009e-05
-3.03130693406103e-05
-3.47403880143973e-05
-2.57869021660079e-05
-3.55239029877288e-05
-3.76415858387465e-05
-4.45315961226128e-05
-2.16582654855167e-05
-2.08641087419035e-05
-8.64079656269754e-06
-4.39858748730799e-06
-8.36143333283024e-06
-1.35251810527988e-05
-3.45607729819744e-05
-3.14232548062996e-05
-2.0886131789793e-05
-2.03584330853652e-05
-3.03518209552945e-05
-4.31214635635094e-05
-3.28911024971678e-05
-2.76425123516912e-05
-3.85258544606338e-05
-2.10999615517327e-05
-2.32634956236598e-05
-6.25564299374868e-05
-2.66575296714981e-05
-2.2971866306458e-05
-1.30433609724692e-05
-1.46299114546381e-05
-2.76220667150905e-05
-1.51742012104263e-05
-5.8118298134899e-05
-3.58184202755172e-05
-5.15996808109846e-05
-4.09634827911577e-05
-4.65305964661934e-05
-3.36577664201509e-05
-3.07886600630371e-05
-2.173207401953e-05
-3.27702370152302e-05
-3.0951280237708e-05
1.66982507110755e-05
-2.68070111369497e-05
-2.92880091311436e-05
-4.28202903092998e-05
-2.95228026018982e-05
-4.54190784661868e-05
-3.19567834427199e-05
-5.27142889625479e-05
-4.63282638863146e-05
-1.53085202081786e-05
-4.95417915411184e-05
-4.77250872785046e-05
-4.97679798918477e-05
-2.64709084819831e-05
-4.00452724999157e-05
-4.74052879950662e-06
-1.32284432935897e-05
-4.15345663336835e-05
-2.20993454194748e-05
-2.86036662930434e-05
-1.59432418166361e-05
-2.41633438747786e-05
-2.47848464820261e-05
5.1900365013006e-07
-1.58154172957611e-05
-2.7628572847249e-05
-3.15005936186565e-05
-5.57886710649097e-05
-3.18583846988325e-05
-5.3430798648041e-05
-2.906057990044e-05
-3.27735753461018e-06
-2.42636410320789e-05
-7.26140155965236e-05
-2.90447334982242e-05
-3.7510571153437e-05
-6.11428286717395e-06
-3.54959400853921e-05
-2.33048830993512e-05
-9.65844823367987e-06
-1.6523161661733e-05
-1.23578623345853e-05
-2.4256876543396e-05
-2.81281629081507e-05
-3.52809227144724e-05
-3.32379790976477e-05
-5.76715148243047e-05
-1.95106919431828e-05
-3.67317467211599e-05
-4.74327099800302e-05
-3.0032704642792e-05
-5.68976467255232e-05
-2.47655077599101e-05
-2.10243556354995e-05
9.85797803751663e-07
-1.48720707286322e-05
-6.73556143725611e-05
-1.57533111843464e-05
-6.04394965580677e-06
-3.43793253540477e-05
-6.41348071564743e-05
-6.5188145831301e-05
-1.47389846090952e-05
-1.92579388563716e-05
-2.76842984747633e-05
-2.12215774573128e-05
-3.4603162450175e-05
-6.68293875030316e-07
-2.14899152925268e-05
-3.44464688558161e-05
-1.48476245509132e-05
-3.45747580824207e-05
-1.39339448661092e-05
-8.0392274509032e-06
-4.89265946866011e-05
-2.87944381763421e-05
-5.41089979045864e-05
-3.38994916457682e-05
-1.62298422267889e-05
-2.19426329033548e-05
-2.57127988108241e-05
-1.40374509030292e-05
-9.29696372740582e-06
-2.31298101307864e-05
-4.18816925235966e-05
-2.64677805031744e-05
-1.63603847714115e-05
-2.81484827579031e-05
-3.86882800312254e-05
-1.09440907390563e-06
-4.29548531734447e-05
-3.99525331433847e-05
-2.99910937103013e-05
-2.8427028148063e-05
-1.7278248708344e-05
-3.99074666029468e-05
-3.03140035522691e-05
-6.42913865492995e-05
-1.96656665523773e-05
-2.35666139731591e-05
-2.38834350695166e-05
-2.7184933975906e-05
-2.41122077746871e-05
-2.05808782993505e-05
-3.72667379832018e-05
-2.28907847147416e-06
-4.25176159704263e-05
-3.69710546704983e-05
-1.82346593983121e-05
-5.86049099974079e-05
-2.83160154782445e-05
-5.91453375279447e-05
-3.74749105742151e-05
-2.3429793497866e-05
-7.46121913108545e-06
-4.09859180965182e-05
-1.04840455168e-05
-2.49739612066006e-05
-6.11274117408698e-05
-9.46985740644588e-06
-3.09202479951056e-05
7.62026720713673e-06
-2.43203951914503e-05
-3.13871568747169e-05
-3.20067166301725e-05
-1.45564513256231e-05
-4.24307475077672e-05
-1.74658656118078e-05
-3.67844869876778e-05
-3.95025372247871e-05
-2.28624514412698e-05
-2.71214185815379e-05
-2.02657234519184e-05
-2.31166946151627e-05
-3.41827180710166e-05
-1.21082694039685e-05
-1.01976062745332e-05
-3.65403923722405e-07
-2.87713340289555e-05
-5.16166095844192e-05
-2.9740917257552e-05
-1.53269502078507e-05
-2.2228684337584e-05
-4.19795891435528e-05
-1.34432025895478e-05
-1.40187434837891e-05
-1.81861523891481e-05
-2.87771595011706e-05
-2.6553276623377e-05
-2.28142385188067e-05
-4.0365958982751e-05
-3.92284486936692e-05
-4.61891903426855e-05
1.40057685526315e-06
-2.09306326015155e-05
-2.83592343270764e-05
-2.47060370813394e-05
-2.35355242778767e-05
-1.97926923721063e-05
-4.51560556146123e-06
-3.12730091171139e-05
-2.01563702989425e-05
-5.87463518734603e-05
6.87167219261115e-06
-9.19887248536344e-06
-3.50914121250629e-05
-4.1368273297546e-05
-4.49290937001084e-05
-2.87071532169861e-06
-2.19228944548503e-05
-1.41893235677926e-05
-2.74754313204306e-05
-4.45636345094987e-05
-6.79791838113996e-05
6.68096958152669e-07
-1.78923057778006e-05
-4.06656448371742e-05
-5.34126333295655e-05
-2.82500294655402e-05
-3.49400503560351e-05
-2.7638858183076e-06
-3.94597963252719e-05
-7.17414153960594e-05
-5.85266379901245e-05
-2.32748197304401e-05
-3.28383976738976e-05
-3.43290064837324e-05
-2.66543093398854e-06
-2.61002216181258e-05
-2.51174710168847e-05
-5.36559214448404e-05
-2.58604216098363e-05
-6.89590282448575e-06
-1.74357289960026e-05
-4.16596584714226e-05
-2.22480912224907e-05
5.94500958471904e-08
-5.81004024749151e-05
-5.08575812860794e-05
-3.11680469540729e-05
-9.44251516849018e-06
-7.80643802343383e-06
-1.42706796390785e-05
-3.77609642483109e-05
-3.31253292976631e-05
-5.72805872245959e-05
-4.46452304565176e-05
-2.96228749379947e-05
-3.98708663978869e-05
-2.31707204221543e-05
-5.17325173933794e-05
-3.88202914697553e-05
-3.48529452753673e-05
-2.61580829644493e-05
-2.79800675743283e-05
-1.02105245656257e-06
-1.31012730764967e-05
-2.54056972120734e-05
-2.41613118947766e-05
-1.86790304637522e-05
-3.03963023235627e-05
-1.55461017282259e-05
-1.88288643357467e-05
-4.19736194172187e-05
-2.5912927450303e-05
-4.27416278169491e-05
-4.37405357959436e-05
-1.49626515971188e-05
-3.03716513305924e-05
-2.50943355732023e-05
-3.08804281340024e-06
-2.1837039629639e-05
-1.77137256836304e-05
-4.73757575291518e-05
-3.4678025394309e-05
2.21652161818316e-06
-4.1895545332349e-05
-3.80176947636304e-05
-4.9633272143919e-05
-1.62797067493521e-06
-1.8855828774161e-05
-4.19814381472174e-05
-3.14900315658932e-05
-5.80823599427142e-05
-7.72215520543836e-06
-7.24020756495617e-06
-2.76865947649937e-05
-5.43547029601888e-05
-3.86173999702609e-05
-3.09125202677637e-06
-2.8881402639698e-05
-3.37517239786878e-05
-5.05401129084445e-05
-4.41417392515158e-05
-7.64631686653458e-06
-2.29364181561645e-06
-4.07313453079019e-05
-4.39775075177727e-05
-1.82166421146773e-05
-1.06403803457988e-05
-2.93994596193598e-05
-1.94304375473394e-05
-3.33929618214943e-05
-2.25893832884064e-05
-3.8849644367512e-05
-9.42973340076543e-06
-2.59743672539815e-05
-3.02537750258118e-05
-3.00685883599987e-05
-2.52451178617203e-05
-1.41410941385946e-05
-1.6306066836013e-05
-5.73843815897201e-05
-1.46362808698331e-05
-1.12962101322227e-05
-4.17191027870959e-05
4.03652132356117e-06
-2.92323833568202e-05
-5.68950908956895e-05
-1.49260545242989e-05
-1.93935539172877e-06
-2.88169367755569e-05
-1.01567519779681e-05
-3.63864648931993e-05
9.48137624145029e-07
-1.99298332795853e-05
-3.80551530354114e-05
-3.72540579919794e-05
-4.18058335310035e-05
-4.24705761932609e-05
-2.07737222481425e-05
-4.17492697396885e-05
-1.78435314995126e-05
-4.21093531650317e-05
-4.91950706800397e-05
-2.99887516786298e-05
-2.03788092107867e-05
-3.10874469052752e-05
-2.06384008599648e-05
-5.20026710054498e-05
-1.19097452894652e-05
-3.59713896243637e-05
1.16042864214407e-05
8.75717508725087e-07
-1.43481316930792e-05
-7.01772597893561e-06
-3.4203832484115e-05
-1.19103226338255e-06
-2.80444810492781e-05
-4.86738492263757e-05
-4.94723945158504e-05
-3.96077521974772e-05
-3.93125199987178e-05
-3.69386917462964e-05
-1.24964437652302e-05
-4.03799337927374e-05
-1.09186204925547e-05
-1.12173709740265e-05
3.80894506878412e-06
-4.48531051694297e-05
-5.48484150259753e-05
-2.69244185426305e-05
-5.2893300428191e-05
-1.12957573591472e-05
-3.61109590842963e-05
-1.97634700828021e-05
-5.60944483082321e-05
-1.73642795614299e-05
-1.68375323164523e-05
-2.62421117820983e-05
-1.36060629290933e-05
-3.63346218043276e-06
-8.46082583488574e-06
-2.04913178143511e-05
-1.362523749176e-05
-3.66001657727202e-05
-3.74938578297908e-05
-1.41515092088554e-05
-1.68056880540254e-05
-1.16917891193924e-05
-1.93376306344155e-05
-9.40938452209422e-06
-6.88625005294225e-05
-1.81637751396041e-05
-4.260244845721e-05
-3.52187643643584e-05
-1.41537547831118e-05
-2.52288082231775e-05
-4.18859209132018e-05
-1.78021638198562e-05
-3.05761391445979e-05
-1.38845075095439e-05
-4.71234532675386e-05
-8.78605983025125e-06
-4.4458590966013e-05
-4.15993443533294e-05
-5.96247655383032e-05
-4.70953747281069e-05
-5.17306724245711e-05
-1.87694769761499e-05
-1.06741315522293e-05
-7.59365748318802e-06
-5.32772020558031e-05
-1.84469527983497e-05
-1.16782824448616e-05
4.47131662202851e-06
-1.87098458131661e-05
-7.86020073051606e-06
-6.59614613821365e-05
-3.15748008642654e-05
-4.67484463340837e-05
-6.34008043858935e-05
-2.89773961791164e-05
-4.77038574649379e-05
-1.50642263173448e-05
-3.70179988511822e-05
-5.60380188789677e-05
-1.91778476357266e-05
-1.65761698596058e-05
-2.27355207682256e-05
-3.60686522518267e-05
-7.00225748421644e-06
-3.18808258432469e-05
-5.51935628172006e-05
-4.43237119839539e-05
-3.44451343264186e-05
-1.01202650820408e-05
-2.05397818646704e-05
4.75575525920595e-06
-2.75292861448081e-05
-3.26598639119578e-05
-3.62232054035242e-05
-3.42088676816153e-05
-1.78028844822186e-05
2.46446878572333e-06
-1.93659686385681e-05
-1.97398442100885e-05
-5.25553259194942e-05
-1.75274458210645e-05
-3.20419973891642e-05
-4.06755734796565e-05
3.99804016990477e-06
-2.08783011843296e-05
-5.53592102896881e-06
-4.58682173675665e-06
-2.37542374411522e-05
-2.20517763409944e-05
-2.59100817922159e-05
-1.4348507732324e-05
-3.28881254707441e-05
-3.2577697095973e-05
-1.1516647286298e-05
-2.55172390482805e-05
-2.53912230589735e-05
-2.29583352014857e-05
-2.11312034586468e-05
-1.60248761459459e-05
-3.42042735058721e-05
-1.69367802972496e-05
1.48970209540919e-05
-5.34000511926642e-06
-3.44686629513103e-05
-3.0168770136108e-05
-2.35874651755462e-05
-2.62110866727179e-05
-3.11622722635028e-05
1.02939810617558e-05
-2.91076514804221e-05
-3.5010143693431e-05
-5.66084653067398e-05
-3.94312836759742e-05
-1.80816285473792e-05
4.26606274531658e-06
-3.04834701042804e-05
-1.8792439640428e-05
-4.10283697479204e-05
-2.00043520123318e-05
-2.90468813687889e-05
-1.50899486727232e-05
-2.58471087543547e-05
-5.21358235720741e-05
-4.14840383877199e-05
-4.17360990760485e-05
-4.48875686970286e-05
1.01090379887844e-06
-1.84460581274058e-05
-1.26872938350592e-05
1.58555301293083e-05
-4.0561250456493e-05
-3.26976361938151e-05
-2.88454520001331e-05
-4.95482341566333e-05
-1.59393596390845e-05
-3.05534018992195e-05
-1.61194750607014e-05
-1.84001440069913e-05
-4.69014045757304e-05
-3.47194875372685e-05
-2.58470360283934e-05
-2.11532937374088e-05
-6.19737233849505e-05
-1.3964344930894e-05
-3.13582947087069e-05
-3.06988494053045e-05
-4.95136061149068e-05
-9.74848963092231e-06
-4.51840595052326e-05
-3.41846806900563e-05
2.59368851408906e-06
-2.55144151409214e-05
-1.74811436654349e-05
-3.14221195970514e-05
-2.92110843788959e-05
-1.08867329898065e-05
-2.80300060100613e-05
-4.03145617949604e-05
-3.55194841206915e-05
-1.68663934859228e-05
-6.83990387214059e-06
-5.08407571602209e-05
-1.4540015789833e-05
-5.19313068284169e-05
-1.22036449859461e-05
-1.53408156711335e-05
-1.09409016215792e-05
-4.73210946546239e-05
-4.76528823007686e-07
-3.93338568193798e-05
-2.81795309219328e-05
-2.86720912026972e-05
-5.26581775847455e-05
-4.6219218504029e-05
-5.84314709971951e-05
-3.07060338882566e-05
-3.5202285193463e-05
-1.44963062190689e-05
-2.65220359576974e-05
-2.93828181835845e-05
-4.14926475971572e-05
-4.04028017253053e-05
-4.4304039788868e-05
-4.18946422925125e-05
-2.85882806845123e-05
-1.95324483204604e-06
-1.53503661971296e-05
-1.19324114529649e-05
-1.64670613120866e-05
-1.10825831319532e-05
-7.57265250157925e-05
-5.1832765789e-05
-4.43526057310917e-05
-5.08523255560466e-05
-1.69024845697137e-05
-2.74900526655501e-05
-4.47144020122778e-05
-2.28650552354279e-05
-4.88349598861923e-05
-1.5833762291684e-05
-2.54954069139702e-05
-3.76576805513283e-05
-4.79617564739829e-05
-6.7807453314504e-05
-3.25331954361732e-05
-3.0900584724039e-05
-2.90237982537699e-05
-4.71426413859306e-06
-1.59581842207683e-05
-2.50417981111672e-05
-4.28153538626637e-05
-5.61299977923162e-06
-5.13109721659781e-05
-2.78561440127313e-05
-2.45217293053691e-05
-2.54632280948179e-05
-4.29492419125623e-05
-3.08250351225616e-05
-1.63402755922607e-05
-1.12914042601685e-05
3.55049260758879e-06
-4.5860766921258e-05
-3.84183161127278e-05
-3.46124001806521e-05
-1.91663967287443e-05
-5.34674619025013e-05
-3.15241450770815e-05
-3.33181532331539e-05
1.41948848310215e-06
-7.51033677974808e-05
-4.49617608797212e-05
-4.11211584925301e-05
-1.90529047322239e-05
-3.30863393190717e-05
-9.80760983867019e-06
-2.72283342588782e-05
-8.79161588201342e-06
-7.19012085626953e-06
-2.60394414189363e-05
-2.47139729000992e-05
-5.16683378657092e-05
-3.29870439514519e-05
-1.3065330651169e-05
-3.59298604400136e-05
-4.34460162733942e-05
-3.83731287640306e-05
-2.67762976812759e-05
-2.82802308041848e-05
-1.66569969565331e-05
-1.25622423060202e-05
-5.14891333791665e-05
-6.15970611968186e-05
-2.70625332328329e-05
-2.48260634033224e-05
-4.03070757613478e-05
-4.25880705200777e-06
-5.40960577984488e-05
-6.26550446398371e-05
-2.47493050449904e-05
-3.00266131056822e-05
-3.79275795375866e-05
-3.02283603755139e-05
-4.45927029030457e-05
-3.46360567579935e-05
-2.06705777464057e-05
-3.35338485103344e-05
-2.0119982401173e-05
-4.90526585093351e-05
3.17617827980363e-06
-2.12955906179418e-05
-3.28395269549125e-05
-9.5931217556216e-06
-3.27955363554174e-06
-1.63738826413041e-05
-2.11493990028495e-05
-1.58111572852471e-05
-4.61819201948936e-05
5.78315912685218e-06
-3.83839611128274e-05
-2.36101844997402e-05
-3.50507890388978e-05
-2.74255875371424e-05
-3.67562491491841e-05
-1.92286426983619e-05
-6.08910455159179e-05
-2.53125591251136e-05
-3.49594269339463e-05
-6.46475570778469e-05
8.84313626080588e-07
-5.47394592482278e-05
-8.37333928191103e-06
-3.73860486748428e-05
-3.84860403763499e-05
-3.82607524259244e-05
-1.10391844990834e-05
-2.86987685169778e-05
-3.51576843583202e-05
-3.78731680391751e-05
-1.27220666144059e-05
-1.60646902596581e-05
5.43296913284409e-06
-2.14207475968057e-05
-3.53977329395892e-05
-2.69372385998506e-06
-7.66895831398105e-06
-5.09967260993614e-05
-4.23858423773829e-05
-6.00581872282e-06
-2.0064389103017e-05
-1.75215600399589e-05
-1.64369332588471e-05
-1.88681465634815e-05
-5.66704637180173e-05
-1.62172663605098e-05
-1.78189049491815e-05
-4.02068520352957e-05
-2.76904990150567e-05
-2.30003071360593e-05
4.40278834497267e-06
-1.61236658429658e-05
-5.79905666653237e-06
-1.93164127447934e-05
-4.42067931937651e-05
-3.17684822732284e-05
-4.67004964473904e-06
-4.80017799979207e-05
-3.39420150301395e-05
-2.18491478697071e-05
-3.64750383081646e-05
-4.97506283854919e-05
-7.75782907850094e-06
-3.22403224346302e-05
-1.42160936382403e-05
-9.09664038385401e-06
-5.0505280990247e-05
-3.15126438759287e-05
-3.55858934135209e-05
-2.64735004312378e-05
-2.32227135692811e-05
-4.1617178620839e-05
-2.22105396708327e-05
-1.32410922657525e-05
-3.56194863337473e-05
-1.74569845998785e-05
-4.34205887258738e-05
-2.151803339968e-05
-3.05153871876459e-05
-3.85504871902512e-05
-3.34943145607706e-05
-5.31025229208329e-05
-4.92578392644578e-05
-4.88943042462713e-05
2.99509653028535e-06
-3.65999865502267e-05
-3.28487549253349e-05
-4.54302534578992e-05
-2.92811727064866e-06
-9.93514358852151e-06
-2.46939121624928e-05
-6.35708598517963e-05
-4.15654243755504e-07
-2.0473199936435e-05
-5.40370940557949e-05
5.07808454295189e-06
-2.16960417975209e-05
-3.66114390875861e-05
-4.11110280469576e-05
-5.03760318254397e-05
-4.44542329770996e-05
-3.70757111530952e-05
-2.66159920202568e-05
-1.39157074800113e-05
-2.03051919927492e-05
-4.68965722805897e-05
1.16223643715038e-06
-3.02182106131997e-05
-6.08284177011736e-05
-3.31517290896443e-05
-4.73036331921565e-05
-4.78402576339192e-05
-2.92801217501845e-05
-3.42462411475932e-05
-2.91672804488889e-05
2.34006940538539e-06
-4.66747375336517e-05
-2.16424159551092e-05
-2.4584757582732e-05
-2.98910911277819e-05
-4.67493669133203e-05
-3.44649044328469e-05
-2.73756986003218e-05
-4.55087449480752e-05
-3.30289330146081e-05
-3.59473578021615e-05
-2.43351410158223e-05
-5.47544803615992e-05
-5.53937789878991e-05
-3.08054371342041e-05
-3.90001994198003e-05
-3.17575450353474e-05
-2.39725919251606e-05
-3.90466442402179e-05
-4.82285915992658e-05
-3.70793642229951e-05
-1.71790546197085e-05
-4.13207711507176e-05
-4.04329647716391e-05
-4.53983165996417e-05
-3.54560536729335e-05
-4.22372067597768e-05
-2.99152641727149e-05
-1.83449359037459e-05
-3.29596317026545e-05
-4.24980311109367e-05
-2.80539495426518e-05
-4.03324471675363e-05
-4.2847066933643e-05
-7.23961901394312e-06
-3.7649362523528e-05
-3.37319367115045e-06
-3.23371605426736e-05
-3.23509123084892e-05
-2.72491595170399e-05
-3.86793089806488e-05
1.07587414342805e-05
-4.04668154078921e-05
-1.92860966094003e-05
3.14283966865277e-05
-2.23916352694797e-05
-3.19049210453192e-05
-1.52502148876888e-05
-1.99420706094874e-05
-2.77354401060017e-05
-3.36711927740833e-05
-6.36755376784714e-05
-3.04940703168536e-05
-3.35926538155649e-05
8.71590127234057e-06
-5.81748356191054e-05
-1.30650758502398e-05
-3.3331213628604e-05
-3.15635060157476e-05
-4.36713470048918e-05
-3.94538236539358e-05
-2.9108922036828e-05
-4.31131232097371e-05
-9.35866607677087e-06
-2.11599493197599e-05
-5.06455632717352e-05
-2.13127006673704e-05
-2.13250499632501e-06
-3.64427960424738e-05
-4.18086336255616e-05
-3.14898814367015e-05
-2.96725851324794e-05
-3.78259305843679e-05
-1.19640253270884e-05
-3.65793869102725e-05
-3.59331328038479e-05
-3.34758522422541e-05
-1.73327048787347e-06
6.59628692670086e-06
-5.40882763652395e-06
-2.76039920027792e-05
-3.43760364615435e-05
-2.27354512026318e-05
-2.9109927695706e-05
-8.16132211987323e-06
-3.51655780699471e-05
-2.08284006254186e-05
-1.73772792908083e-05
-1.35350554003909e-05
-2.48316100197554e-05
-3.42852879212794e-05
-3.02831023450672e-05
-1.89493580949885e-05
-6.92079334161735e-06
-2.40830595888426e-05
-2.71830556532148e-05
-3.2487420100154e-05
-1.81338906746511e-05
-2.74635732906882e-05
-2.62652288521844e-05
-3.21879013726546e-06
-2.931545606946e-05
-1.82166797335667e-05
-3.52960647985723e-05
-4.14173851617489e-05
-1.7521429931385e-05
-2.92517000257024e-05
4.28279485869833e-06
-3.5606825741663e-05
-1.65506689079724e-05
-3.91319898401368e-05
-2.52400143722517e-05
-4.21115152628453e-05
-1.69833453050988e-05
-4.52643252045247e-05
-3.54446626052578e-05
-2.86191692626855e-05
-3.42033006276244e-05
-2.87257569173964e-05
-9.47066488511653e-06
-4.41206111249784e-05
-2.6906301304593e-05
-2.78171174697387e-05
1.28188854310052e-05
-4.39341261088291e-05
-5.71308047350988e-06
-4.6264836697036e-05
-4.95789520804068e-05
-2.47814247902745e-05
-4.04132946314914e-05
-4.13283618347213e-05
-2.47471786835593e-05
-5.316317236746e-05
-6.6770994697627e-06
-1.81779009768053e-06
-2.14092098199428e-05
-1.26434323249592e-05
-4.11185992126767e-05
-2.89500413254224e-05
-6.65101454509306e-06
-3.94055412880103e-05
-2.98255030330261e-05
-3.44899334309871e-06
-8.58769277658807e-06
-1.35501091383703e-05
-2.44930061669794e-05
-2.2035639840613e-05
-2.4965125455001e-05
-4.60921346633555e-05
-2.69401569410407e-05
-1.35122079551566e-05
-5.16666853593962e-05
-4.5734986172528e-05
4.69707723031649e-06
-2.40431075137894e-05
-5.71788801969333e-05
-3.23942392935864e-05
-3.47079385079918e-05
-1.76384251815933e-05
-3.55238804994217e-05
-1.97715092073196e-05
-3.40715465294089e-05
-5.60220629557845e-05
-1.75168134678155e-05
-3.6067321888439e-05
-3.89954006464073e-05
-1.86022078594505e-05
-1.70531406665943e-05
-4.98780594130213e-05
-3.14310178278875e-05
-4.81592218357661e-05
-4.75094808489311e-05
-1.20628596934827e-05
-3.04475784433802e-05
-2.65715451991823e-05
-2.87156765003164e-06
-2.34424665967435e-05
-3.84398179212172e-05
-3.08087681472937e-05
-1.90148657537392e-05
-2.2146975329773e-05
-1.91835041170776e-05
-2.85219899624947e-05
-4.50204807671471e-05
-2.67151425572965e-05
-3.51769654956537e-05
-2.37950319368299e-05
-3.85812228801815e-05
-5.75145383134565e-05
-5.59150835386557e-05
-1.79673243013136e-05
-1.72943341264119e-05
-3.40514915105596e-05
-3.12673244112203e-05
-3.4101781117515e-05
1.4212566982685e-05
-7.57530712830373e-05
-3.17221230069177e-05
-2.07214313792566e-05
-3.67713351547897e-05
-2.48160739196244e-05
-2.59368329091881e-05
-1.68798319957814e-05
-3.11145125282569e-05
-2.8177347244925e-05
-3.18290073306394e-05
-1.15976393586525e-05
-3.78801744773483e-05
-2.35479647088772e-05
-1.53067788524806e-05
-4.14060465732894e-05
-2.7472234949323e-05
-5.25932604970481e-05
-4.6846780189991e-05
-2.28127299551378e-05
-2.07144731464927e-05
-2.82241996119855e-05
-4.92025031676801e-05
-3.97655476144218e-05
-3.03136227924308e-05
-3.59581183910958e-05
-5.09892607470215e-05
-8.51987402985965e-06
-3.02470227548645e-05
-3.47813348802937e-05
-9.46836527492968e-06
-2.90646555640481e-05
-1.5440961409889e-05
-2.99957936575514e-05
-2.37825099360725e-05
-1.37850482535934e-05
-4.3583254090353e-05
-4.86914914620883e-05
-4.37675798823062e-05
-5.19859248012137e-07
-3.17026198001312e-05
-5.31932848953699e-05
-2.74198969169896e-05
-3.85396571594786e-05
-2.67664938511097e-05
-4.02953768137842e-05
-2.39986259854868e-05
-3.40392861811087e-05
-2.40577001419661e-05
-2.82127510293334e-05
-3.74830394765363e-05
-2.09688503099198e-05
-3.91836850530651e-06
-3.94319831481356e-05
-3.39349733991652e-05
-3.31213569886853e-05
-3.88353830480386e-05
-3.63276471215712e-05
1.52562553950312e-05
-3.37167296961e-05
-2.26887873284218e-05
-7.78387825717131e-06
-1.95692075992282e-05
-2.57345548321761e-05
-5.75127753126976e-05
-1.96673026223333e-05
-6.13227183365579e-05
-4.22829505412159e-06
2.82581233558448e-05
-4.59953913152521e-05
-5.91917785819285e-05
-6.02461756639049e-05
-5.61135989519549e-05
-8.34776889711761e-07
-2.56125911532806e-05
-3.25319528460756e-05
-3.50464011915119e-05
-5.97112680493568e-05
-6.36058491789459e-05
-1.93419403793548e-05
-3.59003381086741e-05
-3.75306345722911e-05
-4.93792893368832e-05
-3.43362427149931e-05
-9.92448342860652e-06
-3.36589000997355e-05
-4.7466662481898e-05
-4.19837964349693e-05
-2.07279743579927e-06
-2.99566758246676e-05
-1.45678625164318e-05
-2.40078652224195e-05
-5.54291857983174e-05
-2.91488193470266e-05
-2.27059993249769e-05
-1.84400957768304e-05
-3.87067385808929e-05
-2.64676299161055e-05
-3.37527689318192e-05
-2.98524490359926e-05
-3.66166066752267e-06
-7.81437716405483e-06
-2.3359056961196e-05
-6.61473543436059e-05
-3.26942741544563e-05
-1.98843508891522e-05
-2.25839779170804e-05
-4.60550980663048e-05
-2.66836939774005e-05
-1.85653779647296e-05
-1.13447469127246e-05
-2.98691699008033e-05
-3.49964212436784e-05
-6.70966600293286e-06
-4.34419032571453e-05
-1.36019559536891e-05
-1.62901575728741e-05
-1.64506530600568e-05
-3.4356506413923e-05
-2.4680758362635e-05
-3.40084547995561e-05
-1.26340470070948e-05
-4.51622207880811e-05
-3.7802301124172e-05
7.07386997757441e-06
-3.24754927043813e-05
-4.63713568942027e-05
-2.01896722570039e-07
-5.70744937641944e-05
-2.22877105721893e-05
-3.48634474811797e-05
-1.22831766896249e-05
-1.19397233307256e-05
-3.85589394985611e-05
-2.56163477365611e-05
-2.69359396395191e-05
-4.35033569388393e-05
-3.67312320249428e-05
-1.85712979314007e-05
-7.64129230578409e-05
-3.72952710186303e-05
-2.47766700128182e-05
-2.01447583086159e-05
-4.0739777017424e-05
-1.54147782074622e-05
-3.2886911060669e-05
-1.52831930586593e-05
-3.43987555304054e-05
-2.93117856558796e-05
-2.10165985188057e-05
-5.19065368210695e-05
-2.74126549918226e-05
-2.57107368296137e-05
-2.26540046151692e-05
-2.2849406194276e-05
-5.23538360126399e-05
-4.36213827452746e-05
-5.30416498042663e-05
-1.69840549857028e-05
-4.94800871500342e-05
-2.35971570550027e-05
1.21117676622592e-05
-2.75981559350464e-05
-3.18094748514392e-05
-5.94014684845778e-06
-1.13248623620522e-05
-3.06778332025669e-05
-1.32234411188137e-05
-1.19450548657372e-05
-2.67339172981021e-05
-3.39488862949764e-05
-2.86870201131715e-05
-1.72334174285526e-05
-8.14541725109798e-06
-3.44956471670062e-05
-4.97076248781121e-05
-5.96691276240583e-05
-5.57793527616619e-05
-1.14054258855998e-05
-2.16841901693591e-05
-1.93787869294001e-05
-2.67954249489783e-05
-2.32260282257798e-05
-1.10523340493304e-05
-1.50506568921346e-05
-7.00098945816973e-06
-3.81439620064964e-05
-2.77253400262612e-05
-4.76955549503453e-05
-4.32527335298648e-05
-3.79904581322409e-05
-4.84158799843418e-05
-1.62417856985991e-05
-1.76375897801231e-05
-3.49019966828372e-05
-2.73578292925834e-05
-1.41274110558504e-05
-3.18234655200948e-05
-1.11605638104491e-05
-1.35519546882579e-05
-4.47441916121386e-05
-2.92081562810137e-05
-3.01528930079219e-05
-1.66376459076086e-05
-2.27926215217489e-05
-4.27688973460656e-05
-1.8796348680876e-05
-4.15597161192446e-05
-4.35099250193439e-05
-3.37098040020759e-05
-2.45990432224649e-05
-4.31354107441334e-05
-7.15164435226866e-06
-2.72805913256671e-05
-3.46830848269893e-05
-2.74494021962819e-05
-1.34014826139933e-05
-6.78451996670845e-06
-2.64156702873495e-05
-3.37753717381615e-05
-1.07387493587412e-05
-8.69391293655666e-06
-3.04497045126058e-05
-2.70102256089126e-05
-1.18878602688641e-05
-2.33535889978732e-05
-4.97873962192296e-05
-3.39275411123418e-05
-2.86185428108125e-05
-5.9417292606116e-05
-3.34149711226493e-05
-8.30255801416661e-06
-1.65651801929343e-05
-4.43886090222949e-05
-2.67615833700607e-05
-2.9512365919436e-05
-4.05266488531279e-05
-3.41477033179536e-05
-3.69409972675242e-05
-1.92789096641862e-05
-2.20075475798773e-05
-1.93810507335353e-05
-3.62028777346176e-05
-1.52450376280362e-05
-6.93499678377335e-05
-4.42675945385212e-05
-1.70156900585209e-05
-2.91897033868254e-05
-1.74830314296052e-05
-3.6803001946874e-05
-4.32770065810896e-05
-2.72154302677358e-05
-3.94183625841303e-05
-5.36750711203317e-05
-1.9971441863987e-05
-1.50407595244924e-05
-3.2245485055947e-05
-2.87807502762215e-05
-4.46192578489698e-05
-4.29121630618701e-05
-4.61294089535792e-05
-2.79137767994267e-05
2.65879860775996e-06
-1.85118414963812e-05
-1.98802262516233e-05
-1.65813649467395e-05
-1.6431292950226e-05
-2.14992478962281e-05
-1.84391840072876e-05
-2.73571609059329e-05
-3.25071490200478e-06
-2.88815138326402e-05
-4.61964893033613e-05
-2.40165519090727e-05
-2.52265144153487e-05
-3.53188699643083e-05
-4.61789067269553e-05
-2.11292932269636e-05
-4.29954797845176e-05
-5.716218119329e-05
-7.26283645208115e-05
-3.53732026393225e-05
-1.65054522349052e-05
-2.99377708460092e-05
-6.31121693833232e-05
-9.68930152962544e-06
-5.46672356835481e-05
-2.17255603459426e-05
-3.58715271701848e-05
-1.83820733277742e-05
-2.87880899509228e-05
-5.88145442556026e-05
-2.76482539709321e-05
-4.3555956085305e-05
-4.86292223541342e-05
-1.31574330617487e-05
-3.54663318132284e-05
-2.4557009432389e-05
-3.08691963501401e-05
-1.38537474827769e-05
-3.79084511176708e-05
-1.71421028078471e-05
-4.55909834201579e-05
-4.07146764462881e-06
-1.13841421698367e-05
-3.96811277357399e-05
-1.8321786425023e-06
-4.7766061941765e-05
-2.85913559513598e-05
-4.4355476694962e-05
-7.32791886053012e-06
-1.92357599490841e-05
8.59100928545457e-06
-3.46697783705404e-06
-2.29425112044065e-05
-3.77052146012874e-05
-2.1856769998991e-05
7.34651811927466e-06
-2.26416924601384e-05
-3.85422264645496e-05
-3.052777410154e-06
6.97797260166051e-06
-7.17173066691492e-05
-4.9997594934633e-05
-2.63034197485503e-05
-3.01683871820074e-05
-4.2444054090939e-05
-5.72764941059096e-05
-6.02653635639181e-05
1.35405702244677e-05
-1.83312325661382e-05
-2.63920154368438e-05
-5.6310412379961e-06
-1.66293424458855e-05
-4.01138980779413e-05
-8.20150312783959e-06
-3.9586697639596e-05
-2.29360896692134e-05
-1.31871357856746e-05
-2.22596893600529e-05
-3.85828282399907e-05
-5.12627038366077e-05
1.9842112573589e-06
-1.30484877579954e-05
-4.08247558706609e-05
-9.88767283602591e-06
-4.026875783816e-05
4.92828268786972e-06
-5.13786996256411e-05
-1.99736523058211e-05
-2.71274629195238e-05
-3.68122819864082e-05
-2.88404579306307e-05
-6.8961066022827e-05
-1.32747447114253e-05
-1.24717987108765e-05
9.79762432038878e-07
-2.30633631896432e-05
-4.13375305317125e-05
-4.47849049206176e-05
-3.74578490103248e-05
-6.31416039042585e-05
-2.4225047286903e-05
-3.1261521697306e-05
-2.65242918870956e-05
-4.44968870593081e-05
-3.34995579250673e-05
-3.3785858263372e-05
-3.79177541690305e-05
-4.10450354147867e-05
-1.39327245122649e-05
-8.8981931234873e-06
6.31689467971811e-07
-2.01813007978068e-05
-5.12576310033062e-05
-2.81778739732637e-05
-1.96687052606584e-05
-3.30991073521464e-05
-5.33572270723669e-05
-1.10867658240866e-05
-2.97573416385822e-05
-2.06125015516123e-05
-2.55832504067228e-05
-3.64748432967336e-05
-4.8320925310468e-05
-3.1331025949612e-05
-3.71429382161013e-05
-5.07641108588498e-05
-1.37695550866715e-05
-4.77780305973334e-05
-1.17099654483478e-05
-8.18271683844144e-05
-3.47249845954924e-05
-4.09953686199444e-05
-1.40222027662425e-05
-4.23075782928121e-05
-6.40162480025593e-05
-2.40522723278834e-06
-3.18431082898499e-05
-3.75918231598656e-06
-5.62134721758487e-05
-3.87236198027949e-05
-2.74898538347348e-05
-4.9546774018961e-05
-2.90085088272822e-05
-4.38836115611485e-05
-3.04819922789452e-05
-5.31890059242174e-05
-1.40891090953435e-05
-4.98059237113509e-05
-3.21657463056108e-05
-3.56620663964283e-05
-6.67082214183261e-06
-4.03123624611397e-05
-4.72635908980905e-05
-6.02093902692258e-05
-4.03941265859035e-05
-3.97016022111759e-05
-4.36097585213837e-05
-1.24541947699338e-06
-2.63849064099144e-05
-1.9952835800572e-05
-2.49279818349153e-05
-5.55007593189967e-05
-3.67725871277028e-05
-2.26118997829397e-05
-4.3323294892562e-05
-1.22114730969408e-05
-4.81180006447997e-06
-2.98530566742854e-05
-1.19785173545175e-05
-3.35337125413457e-05
-2.70151604028047e-05
-2.45118884609198e-05
-4.50927366196755e-05
-3.31678174799164e-05
-2.87964939416546e-05
-5.17402571933045e-06
-2.389025080844e-05
-2.25955208814204e-05
-2.46652716353283e-05
-6.37294053072871e-06
-1.86439085573193e-05
-7.78601381761959e-06
-6.07830836892126e-05
-5.25883504418747e-05
-1.27416168597066e-05
-2.31707085723535e-05
-3.27287596135244e-05
-2.57921864547245e-05
-4.20619873957771e-05
-1.13231628048345e-05
-3.32347967635051e-05
-2.4934090096359e-05
-4.95931404098309e-06
-2.56186703578447e-05
-1.22747963398162e-05
-4.62861713607315e-06
-3.77313078489928e-05
-2.4145589033471e-05
-3.73459552535499e-05
-2.79041357225954e-05
-3.15354576700128e-06
-6.48390390469755e-05
-3.60566915452971e-05
-1.61573352129965e-05
-3.22776859556918e-05
-3.11593040903528e-05
-4.7727914835765e-06
-1.93997955931957e-05
-4.2013849404037e-05
-1.53807532884106e-05
-4.39432120604324e-05
-9.07465871570416e-06
-9.56249812763805e-06
-4.93519868085898e-05
-4.44118587115554e-05
-2.7664896959221e-05
-3.28974446583199e-05
-2.70089996046363e-05
-2.16884147661892e-05
-4.46031747298876e-05
-5.27573358033365e-06
-3.9820125674252e-05
-3.01297878498791e-05
-2.22482832111297e-05
-4.224433024694e-05
-2.77065762283741e-05
-8.2675447236704e-06
-3.58195217752099e-05
-6.23465838715964e-05
-2.57319267618393e-06
-2.79767200475774e-05
-3.02615254264256e-05
-3.92488756086335e-05
-2.39384535849619e-05
-2.45450933998812e-05
-8.71135947218123e-06
-3.2619935956057e-05
8.59416279412752e-06
-2.59679881154774e-05
-3.02140473652737e-05
-1.37072793950285e-05
-4.00163445223282e-06
-8.00356516210587e-06
-1.04165084510236e-05
-1.88284380381502e-05
-5.21302215364775e-05
-4.55067442439645e-05
-9.73187886726713e-06
-2.10607047852414e-05
-3.9257408395862e-05
-2.41756808487521e-05
-1.79773670043861e-05
-2.31457494726589e-05
-3.07932687245118e-05
-3.48366086440804e-05
-2.8073007518132e-05
-3.712217217354e-05
-9.07184677738372e-06
-3.46027462133083e-05
-1.72243739103954e-05
-1.86078159883105e-05
-1.52118388563249e-05
-5.67201269222664e-05
-3.62013748194608e-05
-5.54419230724602e-05
-5.67868144785567e-05
-4.90411361286512e-05
-4.36356316273143e-05
-7.91569870440378e-06
-1.2068376542864e-05
-2.75359658805663e-05
-5.05900717703592e-06
1.75740946289858e-05
-4.25108091576159e-05
-4.60344855259985e-05
-6.26430247861137e-05
-2.81185153583024e-05
-3.14782462481842e-05
-1.265082335846e-05
-4.28358052140791e-05
-2.19767446041854e-05
-3.46146257057315e-05
-2.78203387573334e-05
-3.27786017462497e-05
-3.58549217123155e-05
-7.19659267863601e-06
-4.07651362768859e-05
-4.84810192564147e-05
-1.94942973628724e-05
-3.32648556203511e-05
-2.36957748389956e-05
-5.87667681214915e-05
-5.41976801653129e-05
-2.69504416092567e-05
-4.02194012831778e-05
-5.76278933183044e-05
-4.19250633912622e-05
-2.14940725832039e-05
-1.78775097231291e-05
-7.2258494573276e-05
-2.04664525694741e-05
-2.28592617514304e-05
-4.16598452178692e-05
-5.70864110008813e-05
-7.32716528081103e-06
-2.43976067242306e-05
-3.22789219835069e-05
-3.0788181501745e-05
-3.67515312328607e-05
-9.19955548191235e-06
-5.82638883601496e-06
-3.73739404590738e-05
-5.02299799962111e-06
-3.24860110185685e-05
-3.65071987636632e-05
-9.15650822305621e-06
-2.99664670945914e-05
-2.05246009840829e-05
-2.89607042373829e-05
-2.52546173751448e-05
-2.33895889636788e-05
-3.50779146118858e-05
-3.78560207436282e-05
-1.78447008301285e-05
-8.05057704853149e-06
-3.49800795466786e-05
-3.64358818165751e-05
-5.00757961951727e-05
-2.93597369747041e-05
-3.7987152132287e-05
-1.54087888621909e-05
-1.92592617666205e-05
2.34134625282389e-05
-3.00116641137207e-05
-2.30468458754127e-05
-2.34798344307343e-05
-3.07413492073827e-05
-3.70803403695979e-05
-3.57014265573311e-05
-1.47747514518821e-05
-1.55967100402254e-05
-3.98126221900961e-05
-3.28055211842522e-06
-1.35708257730041e-05
-5.16710859994686e-05
-4.14090259654055e-05
-1.857786185774e-05
-2.8351502530492e-05
-3.71078075108835e-05
-2.01243391109804e-05
-2.17252384220305e-05
-4.15513481787325e-05
-1.32500480941377e-05
-2.73443219443688e-05
-4.45102997472499e-05
-2.97456625436923e-05
-4.84328363239922e-05
-4.24134891109409e-05
-5.10975060411223e-05
-7.45831657955011e-06
-1.85616760563322e-05
-1.19886159374385e-05
-4.40906591653964e-05
-8.78073411632159e-06
-7.78616373201496e-06
-3.09916564745856e-05
-6.64298601249197e-06
-1.98822842902295e-06
-3.32777965537733e-05
-1.65265083186175e-05
-3.38097339387023e-05
-3.19428112410059e-05
-2.69335153026221e-05
-2.94045872705282e-05
-3.8397413025072e-05
-1.28594649703021e-05
-4.09356065325514e-05
-7.9405802162589e-05
1.21923970580515e-06
-3.25879616512064e-05
-1.26681059068591e-05
-4.04349832225564e-05
-4.17340934079804e-06
-2.5402779209162e-05
-1.87818394262465e-05
-3.8893729186556e-06
-4.21426350273785e-05
-1.42336888697733e-05
-7.3067204931538e-06
-1.30650542979605e-05
-2.06350565798186e-05
-5.14074337987887e-05
-1.72100188450575e-05
-3.75651195436595e-05
-5.22499731077898e-05
-1.72089975772586e-05
-2.8352659498723e-05
2.35839126111736e-06
-1.77436644922863e-05
-3.30597156810254e-05
-5.29030851330777e-05
-2.88516547602803e-05
-1.12574072580478e-05
-5.067215617287e-05
-1.46573063479061e-05
-5.12535686181118e-06
-2.67072253289752e-05
-2.53767406966407e-05
-2.87398696099997e-05
-2.77525723106211e-05
-5.34549053605049e-05
-1.99796658127862e-05
-4.54742737089265e-05
-3.64628071750426e-05
-6.63051612445153e-05
-3.97495398067619e-05
-2.20327501403836e-05
-1.41260027183468e-05
-3.31110539066818e-05
-1.32255166608258e-05
-4.66032352519516e-05
-2.92256153318649e-05
-1.91532037303137e-05
-2.87040164225481e-05
-1.47805351881975e-05
-5.06051397790633e-05
-3.40425902830209e-05
2.24022039178e-06
-6.54353350077748e-06
-2.0553517707677e-05
-3.11677140185511e-05
-2.29223449681104e-05
-3.4359849273488e-05
-1.78471055676167e-05
-1.9913913773676e-05
-2.10325409697017e-05
-5.80940632741263e-05
4.72709938560414e-06
-3.11697783461762e-05
-1.08370066080675e-05
-3.74440653471119e-05
-2.45079892407997e-05
-2.943944504486e-05
-3.02066306615806e-05
-4.61720732418893e-05
-6.21085072136512e-06
-1.74805931444506e-05
-3.38568818368866e-06
-5.13458805802905e-05
-3.99715034930474e-05
-2.48419548199341e-05
-3.06381716135355e-05
-3.46380731253937e-05
-3.29992188756928e-05
-3.78747375063583e-05
-1.34488779193012e-05
-2.78532599275835e-05
-3.53422789376974e-05
1.05558566029667e-06
-1.14341066928467e-05
-3.7217574346344e-05
-4.93930107648743e-05
-6.85365290891141e-05
-5.76745050452731e-05
-2.1737525992354e-05
-1.80569887440815e-05
-4.8460103194652e-05
-4.45527305584035e-05
-3.56571462678547e-05
-4.70735048500088e-05
-3.52694918935982e-05
-2.11420904909273e-05
-4.3901246592702e-07
-3.48733466868234e-05
-1.79314119254907e-05
-5.30717455528337e-06
-2.64949512242637e-05
-3.55736617616545e-05
-3.5849786329999e-05
-2.67897511887523e-05
-5.70572345679708e-05
-1.22064794151647e-05
-2.14017586058472e-05
-3.87011810329644e-05
-2.8670606559545e-05
-2.41262165334395e-05
-7.54763681084823e-05
-1.23566283745296e-05
4.28251298034395e-06
-3.88560909312074e-05
-3.4447411679326e-05
-2.9022721425451e-05
-4.33674130771946e-05
-4.97788099749126e-05
-1.96280578510696e-05
-2.74754434685349e-05
4.63573912633808e-06
-2.09363696345852e-05
-2.54287348795413e-05
-4.13935101719627e-05
-2.57464380797048e-05
-3.02887885238552e-05
-3.04728690749693e-05
-8.54056026200615e-06
-4.10622445155402e-06
-4.9972202854733e-05
-5.46020172418132e-06
-2.22566800899403e-05
-2.21320773552332e-05
-4.597868426327e-05
-2.11065812800485e-05
-1.03276471717941e-05
-2.07994040954732e-05
-3.6552739855005e-05
7.06209726780667e-06
-4.99463994498703e-05
-1.51057631871647e-05
-2.1733891911243e-05
-1.15176609647252e-05
-1.24458500294e-05
-2.24996620202506e-05
-6.19665378721014e-05
-4.18121123943537e-05
-4.36694490518661e-05
-1.75621096911287e-05
-2.64088802527176e-05
-1.67804754014554e-05
-2.69454987597193e-05
-2.5033600189642e-05
-2.17774800733176e-05
-2.79082879396231e-05
-2.4846656399407e-05
-2.60209359328992e-05
-4.00736038221899e-05
-2.56401591303233e-05
-3.20038931181898e-05
-2.4017636008342e-05
-3.13915525768513e-05
-9.29603485795492e-06
-2.19461162492098e-05
-3.31827752551943e-05
-5.43733610905059e-05
-3.19297012410267e-05
-2.40503602767344e-05
-3.17114376492257e-05
-1.12784835324682e-05
-3.88049813804629e-05
-4.94306240441841e-06
-5.31286179535159e-05
-1.39170382302056e-06
-1.01346675277011e-05
-8.88709521883918e-06
-5.31204306543184e-05
-2.78792747129992e-05
-5.29432904463461e-05
-5.75840267082184e-05
-4.00361076913657e-05
-2.1020942510728e-05
-3.60481492154774e-05
-3.31303875153411e-05
-3.87052099186041e-05
-1.83363439560791e-05
-9.97023680143466e-06
-2.65473558806927e-05
-4.45074965469542e-06
-2.32027806309044e-05
-2.44359949725399e-05
-4.62670323657076e-05
-2.84275979008499e-06
-5.72895909841475e-05
-2.47587373126814e-05
-6.59741817486366e-06
-4.38322336644587e-05
-1.12901864444603e-05
-4.14980940339617e-05
-5.68898471394753e-05
-4.15114895524147e-05
-1.43537924338604e-05
-1.43021034857736e-05
-4.76288065118134e-05
-2.90348612400014e-05
-2.51686076188192e-05
-1.09206324312317e-05
-3.34551354548947e-05
-9.98425300882889e-06
-5.33665999242888e-05
-2.94007824972996e-05
-2.39522342552894e-05
-5.82403721686607e-06
-8.799481726833e-06
-4.47449180249677e-05
-4.1962248626379e-05
-4.7406373499754e-05
-2.09482159124885e-05
-3.22961985072022e-05
-2.32173116618364e-05
-3.10443571971932e-05
-3.14685206015085e-05
-2.0554178266157e-05
-5.22174502405996e-05
-5.03843227660171e-05
-2.66435243522391e-05
-5.37539987798283e-05
-4.89300537659131e-05
-3.14199941343314e-05
-1.07977504196532e-05
-2.72997962470208e-05
-1.76307276086366e-05
-7.20581122145509e-05
-1.64982034715087e-05
-1.92831739861416e-05
-4.14622708421526e-05
-3.62881256154439e-05
-1.71237667115183e-05
-9.6234538355122e-06
-2.01593926335433e-05
8.1554800675685e-06
-1.93009397453278e-05
-2.31001698443612e-05
-3.95487835633129e-05
-5.7155011371324e-05
-1.79989359545315e-05
-2.64291245236706e-05
-2.95992907817356e-05
-2.36952235845224e-05
-5.27997166881733e-05
-2.67644945527489e-05
-3.85632280136105e-05
-3.86972028639923e-05
-3.66611699128853e-05
-5.57007967575473e-05
-1.89507220522544e-05
-3.48044363254258e-05
-3.9740716236163e-05
-4.92693039477954e-05
-3.09002251763118e-05
-2.30143958313376e-05
-1.25744967852238e-05
-4.83334064066333e-05
-4.05079169893735e-05
-3.36636750276583e-05
-2.76908034335747e-05
-1.73231823858747e-05
-2.45840999575924e-05
-1.35309277489155e-05
-3.78078664518993e-05
-3.61691317722715e-05
-4.59622004186803e-05
-4.88396744372833e-05
-2.31333749082479e-05
-3.60059920325051e-05
-3.11520994356837e-05
-4.2634974560845e-05
-1.22051208126756e-05
-5.62289006720495e-05
-3.05361622071351e-05
-3.69431339707802e-05
-4.83336897238136e-05
-1.86225189965124e-05
-9.12916054602215e-06
-7.92780030547798e-06
-5.23097738570643e-05
8.20436927816739e-06
-4.14547662743043e-05
-4.01898898701209e-05
-2.82908701434144e-05
-5.70713162423628e-05
-2.75801841591775e-05
-2.13052051095425e-05
-4.31018080090241e-05
-5.38187432407031e-05
-1.94738207360416e-05
-3.44788556283971e-05
-3.89534230537091e-05
-5.24565375787927e-05
-1.01300931055378e-05
-4.6140547634219e-05
-4.08509023205001e-05
3.59740695555663e-06
-1.03444963064469e-05
-2.29201339450747e-05
-2.80009616696938e-05
-1.30949926904832e-05
-9.05733279374877e-06
-6.39299582956386e-05
-2.05875264005476e-05
-5.44287176018109e-05
-4.5458020530374e-05
-2.44539719689103e-05
-1.4498318882373e-05
-2.61787252527801e-05
-2.71928737395574e-05
-3.72201851552568e-05
-3.05890446904816e-05
-3.85476382877884e-05
-3.85125238505017e-05
-1.37597775144548e-05
-3.60257163388335e-05
-3.15036035524993e-05
-4.13003825252936e-05
-1.4638101545093e-05
-1.61311842429756e-05
-2.73397295884745e-05
-3.02751605403618e-05
-4.84230008388135e-05
-4.86055081585731e-05
-5.89046288940592e-05
-2.45671241596172e-07
-3.49978904755251e-05
-1.98762547508151e-05
-3.75284190807255e-05
-4.91350076428826e-05
-2.76321266897085e-05
-1.36427259020169e-05
-4.63840769351308e-05
-1.91855563906891e-05
-1.52554936955749e-06
-2.86030707558749e-05
-9.89152348795428e-06
-7.34919280315192e-06
-2.14551510690797e-05
-3.01302554811881e-05
-1.08856625339493e-05
1.05552366227638e-05
-3.0676421478252e-05
-6.25785681194052e-05
-9.57141080731966e-06
-3.73095146684448e-05
-2.23754878892363e-05
-3.11110908413286e-05
-5.10598638332419e-05
-2.80178450301525e-05
-7.70196990143102e-06
-4.78295052113452e-05
-2.11872018609248e-05
-1.88914394177158e-05
-3.60352751150613e-05
-2.67472545321747e-05
-4.02422009829323e-05
-3.0340117885623e-05
-2.57421250542435e-05
-6.06511881101665e-05
-1.93168587407166e-05
-5.8117651744821e-05
-2.29990098159929e-05
-2.42795359718022e-05
-3.25823379360806e-05
-3.44244933287436e-05
-3.37244138845105e-05
-2.79389430710332e-05
-1.22907522884964e-05
-3.15481590938892e-05
-3.02617319074494e-05
-5.67700738617315e-05
-3.16469148989454e-05
4.17931250907237e-06
-1.41385104707336e-05
-1.83745259946172e-05
-3.64989306342945e-05
-2.29791868643254e-05
-1.89123870896857e-05
-4.4117997998975e-05
-5.5875365594341e-05
-2.26284775717739e-05
-1.21241220246543e-05
-4.13753526639431e-05
-5.18969837278856e-05
-2.90530827269488e-05
-2.9714051818785e-05
-1.82010845983955e-05
-3.52272983377212e-05
-3.13090018421492e-05
-3.57126508656087e-05
-2.38732568078557e-05
-2.84677950045014e-05
-2.60292108701379e-05
-4.33052316770187e-05
-2.5403115947384e-06
-2.35928844848606e-05
-3.90356698012746e-05
-7.06973872524049e-06
-2.70806725219394e-05
3.51890412311983e-06
-2.96492704487221e-05
-1.6775713031372e-05
-5.06963439263463e-05
-5.16816111412469e-05
1.17234119468897e-06
-6.0328593528209e-05
-1.82606618640479e-05
-4.37898015394071e-05
-3.17764245219627e-05
-3.39925808855101e-05
-1.50764534758134e-05
-1.06737746640301e-05
-5.03787735671236e-06
-3.17208979475363e-06
-9.25476810973284e-06
-3.41184477003061e-05
-4.4635558447999e-05
-5.5666260268568e-05
-3.90583893451592e-05
-1.63478080353327e-05
-2.94458510311412e-05
-5.85583999895668e-05
-1.58908596825249e-05
-5.49329352288141e-05
-1.53692259705927e-05
-6.11925462773706e-06
-4.14012851433737e-05
-3.39343902565734e-05
-3.61611824119837e-05
-2.40057086553638e-05
-6.27769083012306e-05
-3.51673241369961e-05
2.99834273778961e-06
-2.49165979510445e-05
-3.81260336112151e-05
-2.55961041236522e-05
-4.17910127384283e-05
5.30474012433674e-06
-1.42606550126589e-05
-3.63312939681589e-05
-4.9611495835242e-05
-2.08598904875067e-05
-4.24221980923585e-06
-3.25528209956168e-05
-1.47344552183781e-05
-4.04359963799709e-05
-3.1945688674313e-05
1.10390304964408e-05
-1.94480788199344e-05
-3.54008513753101e-05
-3.82639597861719e-06
-2.47850389038204e-05
-2.25857648951798e-06
-6.97945438087779e-05
-3.99748788443774e-05
-4.73916269104687e-05
-3.87048924484581e-05
-2.37015434309164e-05
-3.82952176862353e-05
-3.71495370434378e-05
-3.30628529996017e-05
-1.65810189894158e-05
-3.16269000271608e-05
-9.87918868502612e-06
-1.65387062979063e-05
-2.33588044756038e-05
-2.88412936667769e-05
-3.22003960176947e-05
-4.73573504834517e-05
-3.205826565424e-05
-1.02712058186095e-05
-2.87716546386211e-05
-2.37863101491799e-05
-1.07361641786051e-05
-3.35745365325803e-05
-2.66990293038382e-05
-3.44407753770892e-05
-1.93340166680615e-05
-3.45836404954911e-05
-4.51369667810468e-05
-1.52593163097796e-05
-7.36461465874866e-06
-1.8039251735732e-05
-4.89762538728978e-06
4.06339101544341e-06
-1.48359111568908e-05
-1.54160850732789e-05
-4.9302578635165e-05
-1.39779711175511e-05
-2.54221662682092e-05
-1.97340127320941e-05
-3.37492688823439e-06
-7.54834014109436e-06
-3.48526402643114e-05
-4.45882690500496e-05
-1.90727307297176e-05
2.28786537439513e-05
-2.28914518072096e-05
-4.10838019128997e-05
-4.57548219461272e-05
-1.92937371082147e-05
-4.57619093027414e-05
-4.49733654184727e-05
-3.90168229119005e-05
-2.01256146666262e-05
-2.27368029462876e-05
-3.73222543573311e-05
-5.00450659144836e-05
-1.16303029889963e-05
-2.23459489569722e-05
-3.12951500989616e-05
3.7810136057814e-06
-2.90751273337444e-05
-7.43766738680846e-06
-3.06783507572232e-05
-3.08262017932023e-05
-2.63284468015201e-05
-4.27731214337121e-05
-2.85526243027306e-05
-2.59746152750333e-05
-4.0580977581532e-05
3.08014166943548e-06
-1.43764610268427e-05
-4.74045976895403e-05
-4.44936743158627e-05
-2.86200123584831e-05
-1.11897485659241e-05
-1.81439365915612e-05
-5.42397909270951e-05
-9.14640784273882e-06
-2.41136179524227e-05
-5.10113809968432e-05
4.60808657576897e-07
-9.7311771129107e-06
-3.50371489295465e-05
-4.81110544798574e-05
3.61718896661669e-06
-5.06482260054698e-05
-2.42678153594695e-05
-2.39308664042566e-05
-7.05412033699056e-05
-4.01851346367804e-05
-3.0142507822764e-05
-3.55688554560654e-05
-2.4593011913168e-05
-4.30031443047777e-05
-4.95061039136105e-05
-1.84112033310162e-05
-4.8682036387537e-05
-2.85460872917414e-05
-4.2898713996331e-05
-2.47460707808434e-05
-4.3995586063992e-05
-5.38169214429436e-05
-2.21219854879693e-05
-1.68871563784825e-06
-3.40863788519476e-05
-3.24035449306394e-05
-2.70521325786147e-05
-2.07085856792806e-05
-4.39751099386615e-05
-5.46784911089854e-05
-4.28974852365365e-05
-2.37245843435428e-05
-2.88826095138308e-05
-7.99793972289634e-06
-3.85187743918976e-05
-3.59484430402751e-05
-6.15275087260347e-05
-3.14348979840377e-05
-6.30825461033773e-05
-2.09216592436618e-05
-2.41377114282389e-05
-4.1232571413327e-05
-2.87198409144601e-05
-4.16095570749669e-05
-3.83145616549983e-05
-5.74352116207863e-05
-8.02521507909844e-05
-2.72381606351742e-05
-4.20778286756859e-05
-2.85238877476581e-05
-2.29243322466101e-06
-1.19974931538443e-05
-3.15856746536507e-05
-7.81284430493556e-06
-3.19400888879984e-05
-3.06083457838326e-05
-1.81674775521834e-05
-2.75084494629421e-05
-4.25055901174612e-05
-3.02376442215032e-05
-2.58415531054467e-05
-2.80611977865783e-05
-3.06096388696772e-05
-6.13589676532325e-05
-1.86986006031271e-05
-4.87648404464236e-05
-2.41690843647004e-05
-3.7927728050995e-05
-3.43633236832138e-05
-5.50831059232809e-05
-2.69861799210905e-05
-1.7212855827765e-05
-1.62856025172789e-05
-2.12092451016456e-05
-2.14941979787731e-05
-4.8688942453492e-05
-5.70369081847725e-05
-4.08877891545729e-05
-4.31970237396589e-05
-3.26836046318046e-05
-1.87807997014152e-05
6.02614820849206e-06
-5.83909736696443e-05
-3.13664110382235e-05
-4.60277736438635e-05
-4.32493687959409e-05
-7.79407730532563e-06
-3.7288996168606e-06
-1.47034664860524e-05
-2.99410913855225e-05
-4.95089194731872e-05
-1.82628355378429e-05
-1.81158810270641e-05
-9.08000162315958e-06
-2.36719117198815e-05
-3.07866379101532e-05
-1.97658228169166e-06
-4.29287365180827e-05
-3.81915806197185e-05
-2.31966272832587e-05
-2.66079877925884e-05
-2.88367262516747e-05
-4.48799341113912e-05
-1.53267533007023e-05
-4.47141259207499e-05
-3.85001167574085e-05
-8.79404581573154e-06
-3.95550166778147e-05
-2.29955862640583e-05
-9.05105738002775e-06
-1.79170382821125e-05
-1.61373958856941e-05
-3.93368685028443e-05
-3.39063495971006e-05
-4.07944094046936e-05
-2.16433205558864e-05
5.18825629957701e-06
-2.59067032038764e-05
-1.40516201714699e-05
-3.3194608209897e-06
-1.03772685986123e-05
-5.98703049838311e-05
-2.55764230263699e-05
-1.13620723528044e-05
-2.14035262901521e-05
-2.56964954457234e-05
-1.01225125387282e-05
-1.55146771102544e-05
-2.490726185999e-05
-7.44742768664336e-06
-3.31550490127769e-05
-3.9126170095041e-05
-1.26915144272058e-06
-1.82410608144344e-05
-1.58958681755583e-05
-4.91295318436019e-06
-3.24556576872357e-05
-4.42985251509733e-05
-3.2764868514682e-05
-2.29694620655126e-05
5.36040755161348e-06
1.57502835099974e-05
-1.374102269524e-05
-6.75724244395006e-05
-1.06258609509969e-05
-4.87686051171958e-05
-5.85972697059191e-05
-2.6906575545797e-05
-3.0225546030318e-05
-5.2455023159627e-05
-2.04565344605005e-05
-4.84207934456558e-05
-3.78493359781085e-05
-2.58183531575044e-05
-2.27398007129993e-05
-6.33553822437391e-06
-4.50183809359677e-05
-1.13290487843039e-05
-5.02745525877241e-05
-1.12020607219385e-05
-7.8172261860471e-05
-2.01287837251596e-05
-1.3212669220797e-05
-8.38013486230177e-06
-4.49505308780946e-05
-4.68122986537982e-05
-4.14307787181109e-05
-8.02296863803899e-05
-5.26132645223096e-05
-3.09499198877281e-05
-5.77805810664073e-05
-3.93453496219428e-05
-4.28560215800694e-05
-4.58439583292245e-05
2.37012658994546e-06
-1.64311938061408e-05
-5.1066214779281e-05
-2.89815170315376e-05
4.05133276942779e-06
-2.75826011484486e-05
-1.64573978543701e-05
-4.16290307206454e-05
-2.31721398438887e-05
-1.38539211680612e-05
-1.92178396043813e-05
-3.99791887336846e-05
-7.00165072784667e-06
-2.15381459060939e-05
-3.2912662654779e-05
-2.68540479429218e-05
-1.92222294413066e-05
-4.25495350493135e-05
-4.68024881067146e-05
-3.87894847356074e-05
-1.05801900205604e-05
-7.5834795792312e-06
1.66704312165803e-06
1.79940519572288e-07
-4.94051763920268e-06
-2.36717764752465e-05
-3.7694299584917e-05
-2.77214649568146e-05
-2.95701554957134e-05
-2.03191311756331e-05
-3.61243711968675e-05
-9.95403226834475e-06
-2.16602334711796e-05
-3.05111309310865e-05
-2.12452974635456e-05
-3.97938624547239e-05
-3.01579699180377e-05
-1.19235037908087e-05
-1.58021044786769e-05
-1.46368907336678e-05
-1.71874740628696e-05
-6.48725826067576e-06
-4.4106055890111e-05
-9.05256205846621e-06
-5.03773673003156e-05
-1.06246189594563e-05
-4.46478637436007e-05
-3.97631191860175e-05
-5.73315265374761e-05
-3.93744224610775e-05
-4.00277357692499e-05
-1.86928905888368e-05
-2.4385614556973e-05
-1.84686909332668e-05
-3.85401519917793e-05
-1.17926317840764e-05
-1.31682664436386e-05
-1.39403622264123e-05
5.01875236856596e-06
-1.82514095238478e-05
-5.07465379787028e-05
-4.39013634289372e-05
-4.65244607399661e-06
-2.42034995790998e-05
-3.26303130381897e-05
-2.3036790706661e-05
-2.63987197280484e-05
-4.1620747052586e-05
-4.07583189301854e-05
-3.1161488582756e-05
-1.80374290911394e-05
-4.99993779234654e-05
-4.1359118495342e-05
-2.52804395197612e-05
-5.4262612672129e-05
-5.90563081482268e-05
-1.47532154567174e-05
-1.50110536222851e-05
-4.8668468680228e-05
-3.57197748428006e-05
-9.30666586716144e-06
-1.3247227716131e-05
-3.51065945194989e-05
-3.96942237540637e-05
-4.71874553279793e-05
-1.15898619731083e-05
-2.80123299281459e-05
-1.68140448832327e-05
-4.25045465489187e-05
-2.86048528661986e-05
-4.55468199939579e-05
-1.50412152810293e-05
-4.0189300074168e-05
-4.57672485159292e-05
-5.96229018715095e-05
-5.31580543311353e-05
-3.51253308264828e-05
-3.30029303316999e-05
-4.53892230104946e-05
-4.18297203639225e-05
-4.28783307323384e-05
-4.21165348518076e-05
-3.77897471809306e-05
-3.54448447316288e-05
-1.52254954728516e-05
-1.69167587308566e-05
-2.30029997803095e-05
-5.93545792543327e-05
-2.95856805721311e-05
-3.80598969087567e-05
-2.66458862552996e-05
-2.90119259603666e-05
-4.13886186142979e-05
-1.18510408515598e-05
-5.36561282206361e-05
-2.20405865720068e-05
-4.71663308661331e-05
-5.31449819426018e-05
-3.17457516532309e-05
-1.57265759385869e-05
-3.035081511073e-05
-3.08191175056239e-05
-7.64655109320487e-06
-2.65327135112114e-05
-1.83423020203621e-05
-3.63915572595566e-05
-4.89454099942601e-05
-3.2239348146531e-05
-9.53096673532505e-06
-7.02225557679938e-05
-5.1407544984976e-05
-1.49004556532017e-05
-2.75719788992423e-05
-2.15909345697652e-05
-6.23474846151542e-05
-5.36796391480059e-05
-3.43495823600119e-05
-4.361687371791e-05
-2.35202281242566e-05
-4.02881107854689e-05
-3.28086916465846e-05
-2.4976258494523e-05
-2.80878595012201e-05
-3.13803890692373e-05
-1.45203824752643e-05
-3.50335700647874e-05
-2.75939784608984e-05
-2.19219101411901e-05
-1.04494842639904e-05
-2.09731606342223e-05
-3.73578717746961e-05
1.52028907134224e-06
-3.03555999969254e-05
-7.6130328292963e-05
-6.19694188146848e-05
-4.22598488169667e-05
-3.48827082191797e-05
-2.02584567709478e-05
-5.68474529495069e-05
9.93031014627622e-08
-3.715182997147e-05
-1.66115031409545e-05
-4.65201429445465e-05
-3.95048902576264e-05
-5.6175788574534e-05
-3.33319318535399e-05
-1.76001214476114e-05
-3.9470426264803e-07
-4.95354694909236e-05
-3.6853688401012e-05
-2.51315851120419e-05
-2.05198054989255e-05
-1.69661529713474e-05
-3.4417004068717e-05
-2.30680648299264e-05
-6.92849083188902e-05
-2.10571121808903e-05
-1.73306545079714e-05
-8.15051427776298e-06
-3.83603851059698e-05
-3.83028536174062e-05
-4.19170750456605e-05
-3.81330041324272e-05
-2.02342074953032e-05
-1.26922397963591e-05
-6.46944805442775e-06
-4.20414562651141e-05
-3.44726741430849e-05
-1.47844618730717e-05
-2.14650929212979e-05
-2.02963879243403e-05
-4.40486296368016e-05
-3.21501818282914e-05
-2.94755191151888e-05
-1.0310026051779e-05
1.429840665071e-05
-3.73880345896193e-05
-2.9278173653506e-05
-1.79714969423792e-06
-4.13779727423953e-05
-5.04489288106503e-05
-2.32919707819261e-05
-3.94402498598887e-05
-6.89492264717785e-06
-2.35864481334013e-05
-2.59711363798568e-05
-1.94410139041604e-05
-4.06006631023814e-05
-6.94488370595362e-05
-2.66344041559173e-05
-1.8466282259942e-05
-1.6764227205551e-05
-3.64777198414594e-05
-3.05126101302361e-05
-1.68047644266332e-05
-8.40167442222435e-06
-4.41876769519771e-06
-1.72299951785835e-05
-4.71681364652226e-05
-4.6083147135636e-05
-4.85302798989806e-05
-3.23319469695613e-05
-9.55839050352938e-06
-4.13113850091191e-05
-2.44773113006459e-05
-6.98255449749555e-05
-3.26280656729998e-05
-1.43643136338852e-05
-3.83691213947047e-05
-2.62923357947313e-05
-1.26506501532975e-05
-3.30442984570521e-05
-3.3638355629356e-05
-5.8878753704429e-06
-1.34748387647676e-05
-3.43302046258217e-05
-3.74112742908318e-05
-3.37126483121808e-05
-2.8239673639021e-05
-2.59769859684971e-05
-3.42128151985211e-05
-2.32068300063069e-05
-5.47756245451161e-06
-3.42608673761038e-05
-2.20325506684801e-05
-2.12316459907472e-05
-7.26282737105996e-05
-2.40610752158146e-05
-2.93201258124287e-05
-4.34988115843216e-05
-1.4070945291143e-05
-2.51069724640786e-05
-6.16598381779709e-05
-7.28722954331504e-06
-4.10291203923314e-05
-2.5059312344289e-05
-4.01153861428221e-05
-1.72398219811802e-05
-2.52322658835317e-05
-1.79644789000398e-05
-3.53938060035555e-05
-3.05544927125495e-05
-5.64812926005178e-06
-2.96181503150118e-05
-1.73575166662021e-05
-6.2146464435289e-05
-1.87956849018219e-05
-2.55346900195938e-05
-4.69210294141169e-05
-1.60705259153833e-05
-5.047898281725e-05
-3.51884912236752e-05
-4.64897103786604e-05
-3.74201301959195e-05
-7.94154003259622e-06
-3.95764727933661e-05
-2.23353942721971e-05
-3.56859764349311e-05
-2.15770275899196e-05
-1.17643536128132e-05
-2.44711002588785e-05
-2.96940935281387e-05
-5.56194787967801e-05
-4.6063299971865e-05
-2.16878455358286e-05
-2.89566043315042e-05
-2.6643013149858e-05
-2.03386548526824e-05
-3.65705925445787e-05
-3.21796904987334e-05
-2.02926149879062e-05
-1.18000140774061e-05
-2.18265274338995e-05
-4.53376337330037e-06
-4.61939507736096e-05
-3.1720015151496e-05
-4.22121987288684e-05
-3.05406632663883e-05
-1.55490180959826e-05
-1.07483398712386e-05
-1.14148738365886e-05
3.24932145731461e-06
1.00866029675475e-06
-1.63975861568565e-05
-3.9940730492439e-05
8.69944129681154e-07
-2.039871712258e-05
-6.15754673210728e-05
-2.39675859820961e-05
5.77797871494394e-06
-5.92870146086304e-05
-1.75440409436296e-05
-4.13849401830021e-05
-5.87656264827589e-05
-3.11178337173039e-05
-3.77349286973469e-05
-2.23282848094924e-05
-1.01963758522337e-05
-2.46062545567974e-05
-2.18788743494568e-05
-1.54843805224597e-05
-3.06162968754805e-05
-4.86337421168844e-05
-3.54432007684149e-05
-3.28768582662763e-05
-4.33186557128929e-05
-5.67425933839944e-05
-4.50511153549243e-05
-2.55306575171805e-05
-3.440919721319e-05
-3.67911880971652e-05
-3.19832336230165e-05
-3.51111600274032e-05
-2.19960420484677e-07
-2.24930570979587e-05
-2.31568780307888e-05
-3.09253592378975e-05
-4.27013612429082e-05
-3.16705669245929e-05
-3.87028525581943e-05
-1.95407041328226e-05
-1.80557261142495e-05
-5.55171634458347e-05
-1.81176649975587e-05
-1.30472571180589e-05
-4.91689728772082e-05
-4.35284974783287e-05
-5.80431386573393e-06
-5.80152590362861e-05
-3.33288096339777e-05
-3.12435681235103e-05
-1.16373511388782e-05
-5.19575059204153e-05
-4.08089969175734e-05
5.80950518218837e-06
-2.30783362139246e-05
-4.22924401455571e-05
-8.45071583094065e-06
-3.88554091046974e-05
-3.15629433685359e-05
-4.051804740126e-05
-4.74156117062591e-05
-2.58821724474055e-05
-3.77646019894107e-05
-4.32727611210961e-05
-4.15252995349696e-06
-2.43763250712601e-05
-3.72147179640398e-05
-2.63672561938897e-05
-1.63283202496206e-05
-4.25467262687566e-05
-4.41073860393407e-05
-4.43985944872948e-05
-1.43190953900749e-05
-1.93739354486239e-05
-4.84880339365329e-05
1.05888910074961e-06
-1.22713912875735e-05
-5.61611435825408e-05
-3.31589227239024e-05
-4.86583963776431e-05
-2.12066517304003e-05
-4.85619882888876e-05
-3.00211234727543e-05
-2.57197488949118e-05
-5.23325024928539e-05
-2.72837410270292e-05
-3.13010849891452e-05
-2.2159520993857e-05
-3.90598793549819e-05
-5.57603164264984e-06
-3.04230369378543e-05
-1.32874986282445e-05
-4.62720341398781e-05
-6.4368973997976e-05
-2.60854216119279e-05
-3.65399275155048e-06
-3.27237693093829e-05
-2.86676087296535e-05
-6.24754780852402e-05
-2.8777080836875e-05
-6.94707223080372e-05
-4.95175129560112e-05
-4.35810316681496e-05
-1.91009690732141e-05
-2.89459474119375e-05
-4.04909119380691e-05
-3.8718271693733e-05
-2.09567326535811e-05
-1.59249361851895e-05
-4.03208013033982e-07
-2.07328045274795e-05
-4.87989010673784e-05
-1.59054193196229e-05
1.74390766510678e-06
-1.78205033997751e-05
-7.9171199498096e-06
-1.45456438332903e-05
-6.00007522718586e-05
-2.16957808371524e-05
-5.36329952883905e-05
-4.70175499368757e-05
-2.95438179706616e-05
-1.37160609170771e-05
-4.68579530111747e-05
-3.22838531909561e-05
-1.80778699870311e-05
-2.48569980350618e-05
-4.04135043468333e-05
2.31159757342973e-06
-7.55219602225325e-05
-3.71840423287023e-05
-1.41712974560996e-05
-1.33360879585519e-05
-3.38077950543856e-05
-2.44736761886214e-05
-4.0151533913425e-05
-3.66538921104092e-05
-3.55693044599934e-06
-3.2361108282719e-05
-2.96190266856402e-05
-2.24989444582758e-05
-2.59511468891369e-05
-1.16743769682142e-06
-5.10071930086634e-05
-1.52752290208116e-05
-1.26361373231429e-05
-1.63974916660038e-05
-2.76394388944607e-05
-1.64588571525917e-05
-2.47247447818044e-05
-1.45185551853242e-05
-6.44757421274154e-05
-2.61012046033418e-05
-4.30521735937114e-05
-2.17942927184192e-05
-8.4477309515409e-06
-7.56860828859155e-05
-2.55727953955784e-05
-5.39825309391723e-05
-9.55569667880623e-06
-1.51544126330335e-05
-2.49462129976828e-05
-3.93371520136853e-05
-5.97377559017384e-06
-9.77269635734798e-06
-3.54276853045432e-05
-4.53147357700791e-05
-3.68952779361732e-05
-3.81074379838966e-05
-3.57678178014531e-05
-3.01507541926147e-05
-2.54171590004227e-05
-5.23032290381987e-05
-4.24466660062093e-05
-3.12641722949715e-05
1.81883080175757e-06
-4.34905935564699e-05
-4.12401957350931e-05
-4.05924473736143e-05
-3.40956637372367e-05
-2.88881717192746e-05
-4.41622237571038e-05
-3.27849739359023e-05
-1.17375675293334e-05
1.24955473662281e-05
-1.38573588052117e-06
-3.44981476877651e-05
-2.54924074091028e-05
-4.5657966316334e-05
-3.82269399111896e-05
-2.77046448512364e-05
-2.72919115150343e-05
-5.07807212398973e-05
-1.65134346884762e-05
-9.0330145265656e-06
-5.25056770352056e-05
-2.61908988227808e-05
-5.80510728749309e-06
-3.20728416650287e-05
-4.09745350860447e-05
-2.91417587041797e-05
-4.58975987852358e-05
-6.33207367832857e-06
-3.10114733821296e-05
-4.32852499026953e-05
-4.74668156574931e-05
-2.66832508847878e-05
-3.43493326821328e-05
-3.06467851865497e-05
-6.8420815685978e-05
-2.8821545045209e-05
-4.56458708533629e-05
-2.5197524455245e-05
-1.06354799632003e-05
-1.58471734807476e-05
1.03423600637551e-06
-1.99709302313035e-05
-1.75560135582642e-05
-2.41328965173215e-05
-3.95388680136742e-05
-3.16193605051697e-05
-6.18116070264139e-05
-1.53352335612723e-05
-3.34067036207039e-05
-3.75152810778966e-05
-1.54215922094991e-05
-1.28733283782469e-05
-2.3948934545062e-05
-2.73598265125877e-05
-2.09413295245528e-05
-2.07057615217734e-05
-3.03755770524374e-05
-5.81022919823155e-05
-2.33165450746707e-05
-3.78081347498782e-05
-4.98701742385877e-05
-2.63201083247963e-05
2.10255724265337e-06
-3.35354552763996e-05
-3.82439539618009e-05
-5.89275946095742e-05
-3.37665839971338e-05
-3.94610342607925e-05
-3.16128954643117e-05
-2.02741548401497e-05
-1.82529603037778e-05
-1.20713830117554e-05
-2.369559506603e-05
-1.72434881994193e-05
-1.73005091566463e-05
-1.93868727666747e-05
5.10942624491297e-06
-2.1549812372304e-05
-2.17977003648523e-05
-5.2527932403832e-05
-3.46503166203282e-05
-1.09176485135506e-05
-3.42678287182712e-05
-2.43180228942491e-05
-1.72027862444232e-05
-2.80580644091142e-05
-4.38159835125659e-05
-2.17909283177371e-05
-4.91500047620814e-05
-2.44892249922048e-05
-4.5314925028382e-05
-2.1760710616211e-05
-3.18847430225558e-06
-7.21141458494456e-06
-6.0626537503712e-05
-7.28836435980396e-05
-8.72801265193442e-06
-3.21736707074058e-05
-3.39469947338168e-05
-3.9579689897975e-05
-2.54838927108774e-05
-5.4617996267337e-05
-3.61711280417199e-05
-3.62653929287573e-05
-6.14419067884142e-06
-6.05128273541704e-05
-1.16805231740289e-05
-2.90116037454225e-05
-4.10531962074903e-05
-1.94056546760038e-05
-3.09117419370889e-06
-3.93080212529297e-05
-2.64726076839624e-05
-2.01286671474952e-05
-2.13234385819977e-05
-2.59103725956589e-05
-4.34740215384463e-05
-1.73848130261718e-05
-2.50300649030085e-05
-3.64574319323687e-05
-5.17283182959646e-05
-5.69838361529024e-05
-2.80047687008103e-05
-4.26795898396077e-05
-3.59462242345564e-05
-2.84790418908085e-05
-3.74398749557531e-05
-3.85706636601303e-05
-2.6899308059347e-05
-3.14307033671363e-05
-3.23306823767285e-05
-4.76276991453173e-05
-9.67594588168244e-06
-5.81089361957159e-05
-2.92936981653481e-05
-2.27552151384571e-06
-1.18276773474989e-05
-3.17237292455439e-05
-2.56768029213865e-05
1.43974145352352e-06
-3.19233010125869e-05
-3.73115010658242e-05
-4.82578237554634e-05
-2.01824118456661e-05
-6.24133561160847e-05
-4.27370553685012e-05
-4.655078674653e-05
-1.53598163842372e-05
-2.91591756165184e-05
-1.0577162166395e-05
-2.63066074129222e-05
-2.64117056511938e-05
-1.91425601984573e-05
-7.49288703800376e-06
-9.07365513176441e-06
-4.53847458648036e-05
-8.53533062407098e-06
-3.66984600198166e-05
-3.22571050286291e-05
-4.52049045853541e-05
-4.3650697008329e-05
-1.89430090339509e-05
-1.26946701853287e-05
-4.46122820687352e-05
-2.01793679134403e-05
-3.26101753525013e-05
-1.65078581201752e-05
-1.25450917036627e-05
-1.62095999165535e-05
-4.90762904486927e-05
-6.52442445517523e-07
-2.00127645709683e-05
-5.6865251798549e-05
-3.91290965397643e-05
-4.39311140876325e-05
-5.02817832997265e-06
-3.01876090606378e-05
-1.8990413523349e-05
-3.72076461929608e-05
-2.19593341525781e-05
-4.821662300258e-05
-2.14296985881111e-05
-1.43119487228213e-06
-3.49916824559101e-05
-5.46857009474172e-05
-3.6992433804793e-05
-4.97034638995896e-05
-3.04814005841028e-05
-2.68138022788498e-05
-3.00695166841184e-05
-1.39661319856388e-05
-4.19826656016089e-05
-4.40901574374574e-05
-1.78546637534622e-05
-3.85025223268505e-06
1.9405575039572e-06
-1.05576046137418e-05
-2.10208249884521e-05
-4.78910552037356e-05
-4.29164209610171e-05
-4.5308389489474e-05
-3.4076363754431e-05
-1.29138179271214e-05
-3.19825354758404e-06
-4.97846760437184e-05
3.4705759372456e-06
-3.91122906252038e-05
-4.12099562254621e-06
-9.31203027668819e-06
-4.69427544772625e-05
-2.69838586873736e-05
-4.96303325077333e-06
-2.12324138181829e-05
-4.45341447728253e-05
-1.36852508105908e-05
-3.26301085456936e-05
-1.85999289501978e-05
-2.9990055013806e-05
-1.26199833501564e-05
-3.46520694105343e-05
1.18029297327983e-06
-9.12809279515067e-06
-2.97342231323234e-05
-4.40403604860123e-05
-3.6159770366041e-05
-3.63979153968091e-05
-6.17219847150419e-05
-1.94755022534538e-05
-4.34429893034068e-06
-1.21005006042626e-05
-2.93636967648401e-05
-1.42497696087071e-05
-1.18268906967921e-05
-2.95691222222052e-05
-3.99058476972205e-05
-1.5850487522224e-05
-1.26679117019686e-05
-6.96249287364658e-06
-4.86383352273388e-05
-6.72980613714872e-06
-1.76421471107056e-05
-5.25554512369346e-05
-2.31531553768848e-05
-6.97221914059721e-05
-1.67344480423243e-05
-1.63107678233751e-05
-2.26884043662881e-05
-3.28813840703148e-05
-3.82523151827292e-05
-5.09811115621501e-05
-5.44701149021638e-05
-4.72210576014868e-05
-3.67643465661885e-05
1.12584885377831e-06
-2.62854379675724e-05
-1.03779038667734e-05
-1.67498757269474e-05
-4.88006199603133e-06
-4.56653651870691e-06
-3.91685107921704e-05
-6.43671110745882e-06
-1.4743531251928e-05
-5.44792716078595e-05
-1.36685662463416e-05
-3.0965680950451e-05
-1.44558720593858e-05
-3.1856080695026e-05
-1.41134777477523e-05
1.66463067370806e-05
-5.82574970170782e-05
-4.70375608310815e-05
-2.57951654555218e-05
-2.71502237117669e-05
-1.9295024168622e-05
-1.39823585802537e-05
-3.4395970727948e-05
-3.39165720183116e-05
-5.92241379974786e-05
-3.51054189873272e-05
-2.89732601208912e-05
-4.81561066879162e-06
-3.04193802732994e-05
-2.8741117528361e-05
-6.82054932285341e-05
-1.83583547312607e-05
-1.22360538637594e-05
-1.43512611786955e-05
-4.46663228031121e-05
-3.15731107020648e-05
-2.97239503454645e-05
-3.96290559026336e-06
-2.53842523465688e-05
-3.44512346874715e-05
-3.97040161921375e-05
-2.42709504091937e-05
-2.0065182361226e-05
-2.02554761069217e-05
-7.58572006853182e-06
-4.01333779718831e-05
-8.39549282861643e-07
-3.14427856238435e-05
-4.06694299359194e-05
-1.66132234164164e-05
-2.00554425675757e-05
-2.74815100459234e-05
-5.21018305991443e-06
-1.7735898418757e-05
-3.59323684563078e-05
-3.4457631583826e-05
-9.53255090666112e-06
-4.81003541787782e-05
-2.00360455152946e-05
-4.78768899367679e-05
-3.81362532474563e-05
-2.21027938235671e-05
-2.05261961874494e-05
-2.85514562593511e-05
-3.40170948857917e-05
-3.42704790211847e-05
-2.75856909926209e-05
-1.01284514067173e-05
-3.27945340044482e-05
-4.43450293294796e-05
-4.62897377380988e-05
-2.23989840845664e-05
-4.01201732790131e-05
-3.873774399808e-05
-5.01685163975557e-05
-9.01907070047684e-06
-4.15619408004798e-06
-3.33499973469497e-05
-4.18182962470324e-05
4.09340317003395e-06
-8.25036566490438e-05
2.24385847372245e-05
-1.71910486100649e-05
-3.239928487527e-05
9.34819592751544e-06
-4.87699415463314e-05
-1.55754405025042e-05
-1.87278341130473e-05
-3.62453243187001e-05
-2.88470347690876e-05
-1.81594507795339e-05
-1.20236924957859e-05
-1.07454590205398e-05
-3.13011062593981e-05
-4.61630875519179e-05
-3.29056448473356e-05
-3.84864681583744e-05
-1.82660597416912e-05
-3.33830963760133e-05
-6.02951519275658e-06
-3.62770124302353e-05
-3.92267563807699e-06
-6.11455000585477e-05
2.7508920733648e-06
-1.22698775208758e-05
-4.11860603070673e-05
-3.7498411772938e-05
-2.8822249507306e-05
-4.12071378975627e-05
-3.91028586942501e-05
-3.30004600918774e-06
-2.30515020799379e-05
-3.96859871122094e-05
1.00958499350657e-05
-9.60894693578617e-06
-4.62521328054296e-05
-1.55145798718755e-05
-3.67099435995651e-05
-2.89933578943135e-05
-3.41369690674303e-05
-1.76413338352325e-05
-7.72023614629655e-06
-1.72941606254435e-05
-3.81927404031725e-05
-1.97039219593201e-05
-2.34004532885563e-05
-2.68972330785774e-05
-2.56086124220337e-05
-1.52733226830809e-05
-4.88862330411087e-05
-3.52172957337778e-05
-4.70389481014299e-05
-1.52726089488233e-05
-3.97002323871008e-05
-3.159017191935e-05
-4.1025084080739e-05
-1.37417151271472e-05
-4.39624853105948e-05
-1.26690481248062e-05
-2.22083090707912e-05
-2.52799753365392e-05
-1.54433446859012e-05
-4.26761947121186e-05
-6.00914595538709e-07
-2.4370893901389e-05
-2.38326906846748e-05
-1.94882766391435e-06
-2.46529296508177e-05
-2.62664661499278e-05
-4.31103884432493e-05
-1.74947673544234e-05
-5.24842744676259e-05
-2.4430785274456e-05
-2.25008770803442e-05
-3.00230030794106e-05
-2.68005104755885e-05
-1.3164945998968e-05
-3.30890582266452e-05
3.29804335371767e-06
-1.55814207602159e-05
-2.25025504278023e-05
-2.8528481854441e-05
-3.88310991733609e-05
-4.34265780975194e-05
-2.45341546722168e-05
-2.06724998019166e-05
-6.37289455614716e-05
-5.54318536378716e-05
-5.41025185799494e-05
-6.05849184850906e-05
-3.16974799777069e-05
-2.17430752132986e-05
-1.85059073282227e-05
-5.04513459316075e-05
-9.22899481478432e-07
-2.12479330780459e-05
-1.54606467954741e-05
-3.43115520449865e-06
-4.90350255550141e-05
-2.16038332089946e-05
-2.79751534837832e-05
-2.24848931734625e-05
-2.57670923202685e-05
-3.16164593617357e-05
-3.22443743389248e-05
-5.51595836902248e-05
-2.35452632604683e-05
-2.58358811550863e-05
-4.77603780521864e-06
-5.73308307582944e-05
-2.43152738349919e-05
-1.91706088102338e-05
-2.21799868893195e-05
-3.95836874607373e-05
-2.93170116618336e-05
-1.15284164077678e-05
-5.00223121317899e-05
-4.47364419240143e-05
-2.32606569144371e-05
-3.27842556341457e-05
-1.28275756971012e-07
-2.34638346816735e-05
-3.22394165492029e-05
-6.11676207079594e-05
-6.14526644391975e-05
-5.39429109673521e-07
-1.10522157395547e-05
-1.85181402895146e-05
-6.85455326162809e-05
-4.04405202558559e-05
-4.76033143738174e-05
-4.02762509182617e-05
-2.1715940036119e-05
-2.63640715313838e-05
-7.14934473216483e-06
-2.34733986733767e-05
-1.69548113234048e-06
-3.26211074223147e-05
-3.25146449199718e-05
-6.86174718312078e-05
-3.7773933104508e-05
-3.00766054336148e-05
-2.56367693755699e-05
-2.92288231213763e-05
-3.11618243784559e-05
-2.55949461694495e-05
-3.18184053426842e-05
-3.76537033085141e-05
-2.09821738763341e-05
-2.40283118560121e-05
-4.86980785065195e-05
-4.68128224384445e-05
-4.26649607641129e-05
-2.58061060182156e-05
-3.63059700051877e-06
-3.87699808686416e-05
-3.18723007275058e-05
-3.58860389904543e-05
-6.19829510685281e-05
-4.51681355255083e-05
-4.12004249338767e-05
-6.74178186701264e-05
-3.72801634150729e-05
-1.89782733025239e-05
-3.19294337956666e-05
2.15398079177513e-05
-2.00116461532226e-05
-2.41267557808564e-05
-1.85302511367602e-05
-3.15197699896767e-05
3.15571647487985e-06
-9.09909125755996e-06
-2.87954600301528e-05
-3.5194815302561e-05
-5.51013078677213e-05
-2.89079011125208e-05
-5.89891535067498e-05
-4.64861502439945e-05
-1.80089271061977e-05
-3.84692429736378e-05
-5.91745328342479e-05
-2.61069505965132e-05
-2.40944349163362e-05
-3.59311439802784e-05
-3.54715426582967e-05
-2.79068741681648e-05
-1.14286345751917e-05
-2.71264115497196e-05
-2.27521779509562e-05
-1.31950304543027e-05
-1.01647196753608e-05
-4.07673076741892e-05
-4.78430355600596e-05
-4.99193588233162e-05
-4.25424460717507e-05
-6.67024835268134e-05
-5.87084768331863e-05
-4.32771020787574e-05
-4.98549181318867e-05
-3.26691439720689e-05
-9.97934872415055e-06
-3.30658837302425e-05
-4.05938377183727e-05
3.93770792083521e-06
-1.93494443449721e-05
8.81798152560897e-07
-1.26241022449705e-05
-1.65791337745466e-05
6.51481730454454e-07
3.4751327084204e-06
-3.36423160474154e-05
2.24744261620172e-06
-1.77687108013998e-05
-1.52601363127035e-05
-6.08321774509517e-05
-2.7705427845986e-05
-1.51803115243935e-05
-3.42495013386957e-05
-1.53996727659808e-05
-6.33955586775004e-06
-3.21259435221416e-06
-4.024202784237e-05
-1.81307279586602e-05
-5.60971248187266e-05
-4.66848947000626e-05
-2.74486666738734e-05
-6.93198990881557e-06
-2.45514925882024e-05
-9.03549784758254e-06
-4.17611911666614e-05
-5.61507726713308e-05
-8.95387633730452e-06
-1.67796345086217e-05
-2.81994629937971e-05
-2.47862257088922e-05
-2.58355367259937e-05
-2.5941585998347e-05
-4.93690096060964e-05
-2.13077281895463e-05
-1.02448274014523e-05
-2.48595271611396e-05
-1.89910449753047e-05
-1.67059288176507e-05
-4.4171705313852e-05
-1.15928046046387e-05
4.38572951541605e-06
-3.94394666782359e-05
-1.76803128527822e-05
-1.62278012796219e-05
-3.48581009203992e-05
-2.36619202946112e-05
-4.64674859857101e-05
-2.6500303936293e-05
-3.61453094820911e-05
-3.37533346408338e-05
-3.22683934134539e-05
-3.82832021445713e-05
-4.44689493801381e-05
-4.25484016833886e-05
-3.76977439532064e-05
-4.78910907765621e-05
-2.64264500045396e-05
-1.71667880786124e-05
-3.59126604283427e-05
-4.01241421607425e-05
-4.01701351909936e-05
-9.06520880241322e-06
-1.85104161315242e-05
-3.91236473266541e-05
-3.11703487886433e-05
-2.64135517874287e-05
-1.04811757294518e-05
-1.47146935480632e-05
-3.49984609149955e-05
-2.37435349060685e-05
-2.95611998707628e-05
-2.91079299616492e-05
-2.62720679669566e-05
-2.65342147252974e-05
-1.1701200750714e-05
-6.48470068650275e-05
2.32591270538918e-06
-3.67896577000122e-05
-7.64865558305521e-06
-1.64459392708717e-05
-4.27636314854849e-05
7.30849748631385e-07
-4.6517819318673e-06
-2.79112504704937e-05
-1.9168234803678e-05
-4.54363696550503e-05
-1.07716883939256e-05
-1.28177733332345e-05
-3.09093157588088e-05
-2.16373359397495e-05
-5.26785051842579e-05
-1.3792898896293e-05
5.78386648182408e-06
-2.57608723000562e-05
-4.57061032595984e-05
-2.33337991461778e-05
3.96129578555875e-06
-2.91035436626128e-05
-2.28287990792731e-05
-3.92367943619315e-05
-1.85381390374921e-05
-4.66378215671462e-05
-2.28698388186622e-05
-8.69162893524274e-05
3.18276576639122e-06
6.04983847679611e-07
-3.49661731417755e-05
-2.01075513126939e-05
-1.56090597729825e-05
-3.09373967557863e-05
-2.59350672211489e-05
-3.53747408818006e-05
-4.62082301404685e-05
-6.80855990806805e-05
-2.38695828987136e-05
-7.30911078568404e-05
-1.73470539762271e-05
-5.60496403514478e-05
-2.42576512462353e-05
-3.58155010706146e-05
-1.2665933642039e-05
-3.74193494380902e-05
-4.2279550777761e-05
-4.38424587861894e-05
-4.75388331043148e-05
-6.18198221572744e-05
-3.02673243606298e-05
-3.99326339118058e-05
-6.17954411034571e-05
-2.24266339272616e-05
-2.65608260638929e-05
-1.10623772396975e-06
-3.04352026338261e-05
-4.05362943183738e-05
-6.8784820634288e-06
-3.03858220048142e-05
-4.14296536018423e-05
-2.22016357999834e-05
-3.88622564664902e-05
-2.08719787817799e-05
-2.39730956768353e-05
-2.63768203710985e-05
-3.72816280349779e-05
-1.35814761280558e-05
-1.55052525141151e-05
-2.16839116359101e-05
-4.77778683630097e-05
-3.08113293204283e-05
-2.94594676076385e-05
-3.96263283276147e-05
-1.32901781594079e-05
-2.94274528906397e-05
-2.94444661190376e-05
-4.78911314428748e-06
-1.60805928279341e-05
-3.015791599182e-05
-3.17300874930981e-05
-5.3104430808445e-05
-1.45050080447317e-05
-6.73308493528548e-06
-5.21246186975963e-05
-2.86180160039242e-05
-2.73851204006437e-06
-4.01306529876713e-05
-1.85969357187207e-05
-1.75860243266644e-05
-3.29228145657881e-05
-2.65995559842676e-05
-6.54318032751324e-05
-1.00659083333615e-05
-2.97879579419002e-05
-5.78183788409221e-06
-1.25039905843976e-05
-2.73705207528293e-05
-4.22042135340349e-05
-3.96929862751748e-05
-4.06012601841167e-05
-2.35023633510981e-05
-5.06546935208006e-05
-2.99285357975243e-06
-4.06021156775078e-05
-4.19435510917437e-05
-1.3340631042984e-05
-6.0299462617337e-05
-5.62539833709607e-05
-5.10787151178098e-05
-3.34577950454862e-05
-7.13677774917022e-05
-2.01164520964289e-05
-3.7348559456217e-05
-3.02271573306021e-05
-3.91304763602612e-05
-3.6058981208788e-05
-3.32094854780418e-05
-3.2815611887079e-05
-2.87955691741933e-05
-2.45975513949338e-05
-5.25715600328877e-05
-2.97210823378094e-05
-4.35868660065019e-05
-5.22360532726732e-05
-3.48518124149365e-05
-8.40289669648116e-06
-3.31393234014414e-05
-5.3841204519682e-05
-2.17105338048291e-05
-5.45765813418331e-05
-2.83615846684205e-05
-1.3234737126181e-05
-4.59237766348095e-05
-3.65466549095217e-05
-2.38900826901621e-05
-1.48720864804902e-05
-3.89846892522737e-05
-3.92252947761474e-05
-6.94024352470859e-06
-5.19955580283193e-05
-2.54528474111489e-05
-3.36676111909457e-05
-1.75970814404749e-05
-3.70780993222502e-05
-3.890216174321e-05
-3.26970160434412e-05
-1.70421271764565e-05
-3.28622645984342e-05
-3.36583736076678e-05
-1.49764142518651e-05
-4.4448066502838e-05
-4.90249076023825e-05
-2.23573948768645e-05
5.83366098314811e-06
-3.30833439263053e-05
-3.90868488517943e-05
-3.45710905108242e-05
3.45776107607435e-06
-4.09027361947516e-05
-2.61125006263935e-05
-1.21448939301653e-05
-3.76401426088407e-05
-2.55331621534739e-05
-4.11631669868615e-05
1.66580098409149e-06
2.58831569452239e-06
-1.87863247416721e-05
-3.80107098130646e-05
-2.12521836524817e-05
-1.32051957918193e-05
-2.9029318290972e-05
-3.34589911455375e-05
-2.32147610355698e-05
-1.58906805577537e-05
-3.49275748979355e-06
-2.81110568241597e-05
-2.27675149003874e-05
-2.5986329640313e-05
-4.608663639452e-05
-1.9210244050665e-05
-3.72435346789276e-05
-3.43422596022809e-05
-2.43043130546889e-05
-4.02437888011458e-05
-2.06462880546374e-05
-4.24487197724581e-05
-2.48389450704503e-05
-3.88869157453449e-05
-2.2794833307923e-05
-2.31620698479357e-05
-1.42058027636244e-05
-2.70598881167427e-05
-1.81694535583771e-05
-3.86893143712416e-05
-2.48273560557277e-05
4.92548363610443e-06
-1.91749211380767e-05
-4.61947704479486e-05
-3.82510012048503e-05
-3.71703863414599e-05
-3.69058212247568e-05
-4.66804521621087e-05
-1.18766585388095e-05
-8.87458211408849e-06
-8.90456420545659e-07
-2.32747538058396e-05
-3.51685869573839e-05
-3.35113837483667e-05
-2.01207771040017e-05
-2.95544988402152e-05
-3.18512962934973e-05
-2.1157605600248e-05
-3.69141979122972e-05
5.64517719432974e-06
-1.5700559030579e-05
-1.51652640721095e-05
-4.74196141600343e-05
-2.56394333952246e-05
-3.1300219618021e-05
-4.61550709344434e-05
-1.46211697291093e-05
-3.32042939951536e-05
-2.86001590451586e-05
-2.52484669260007e-05
-4.68187130897778e-05
-3.38392860736169e-05
-7.02662703947407e-05
-5.18085296335724e-05
-2.91061335915017e-05
-2.02743318829857e-05
-2.42805033212398e-05
-3.91642337797848e-05
-3.58820647608673e-05
-3.54464408459614e-05
-1.63287577447387e-05
-5.43883281401203e-05
-3.18514152327713e-05
-3.71235646589797e-05
-2.89886777613747e-05
5.56868975537604e-06
-2.93703975468729e-05
-4.7927262956985e-05
-3.68249996687786e-05
-5.48664144288108e-05
-2.16221137590793e-05
-1.18626035227767e-06
-2.11897328327306e-05
-2.54041732757912e-05
-4.15375324788341e-05
-3.25385117246259e-05
-4.12631945231954e-05
-9.41312010666854e-06
-2.11089383701549e-05
-2.07255061211745e-05
-9.4238541421668e-06
-3.04108003801942e-05
-2.67782450556393e-05
-5.34556082596416e-05
-1.25493560082343e-05
-2.9866132696819e-05
-8.34625607234202e-06
-3.28404130874995e-06
-1.33953616314333e-05
-2.79171554154883e-05
-3.20961682237411e-05
-1.39535428378099e-05
-5.79854603514242e-06
4.58337290471996e-06
-2.78354647935965e-05
-2.66883336049227e-05
-1.07620102133657e-05
-1.12126896677211e-05
-4.94361889260086e-05
-2.92010118528778e-05
-3.32648822874985e-05
1.39897948316528e-05
-4.56650215543371e-05
-6.97211682448977e-06
7.85040045884489e-07
-3.25646035547124e-05
-4.65025265429063e-05
-3.35428860917845e-05
-5.01969295904962e-05
-2.53372548535411e-05
-3.20257735671542e-05
-3.51994354429189e-05
-4.07480315686736e-05
2.17493066893232e-06
-2.35660738819093e-05
-2.69973807188212e-05
-3.72498684128763e-05
-2.20159960046581e-05
-3.59878023918789e-05
-4.8232816720273e-05
-2.60268021672528e-05
-8.74282832586987e-06
-3.01477435969827e-05
-2.85769247082815e-05
-4.35369478200475e-05
-3.39682310919688e-05
-3.35895313511807e-05
-3.10589730730476e-05
-1.70726280600329e-05
-4.59513725727143e-05
-5.30616870726133e-05
-3.52342401011954e-05
-6.26555270982076e-05
-2.74012236112927e-05
-1.16374095110995e-05
-4.28404051170759e-05
-2.34730497955399e-05
-3.88347739818762e-05
-3.56681495938075e-05
-3.09568881823307e-05
-4.24795255979972e-05
-5.16841082743021e-05
-4.70086368106347e-06
-3.19569227205536e-05
-2.76272287097722e-05
-3.3674944588145e-05
-5.03755561367335e-05
-3.55070006405813e-05
-3.51726128530142e-05
-3.90863532610301e-05
-3.35271142841281e-06
-3.87832367635024e-05
-5.07682705002811e-05
-1.87824764774134e-05
-1.13756476445506e-05
-1.85429385763499e-05
-5.44787613214175e-05
-4.69377743802091e-05
-3.67072872596252e-05
1.3412889750313e-05
-4.18600535520557e-05
-1.98398657009061e-05
-2.02009831638644e-05
-2.36077068140576e-05
-3.99219589367527e-05
-1.08865890568322e-05
-3.6836331338978e-05
-3.02269213525652e-05
-3.5681997669485e-05
-2.61213916350762e-05
-4.00123936285505e-05
1.18665279723397e-05
-2.39704950751589e-05
-2.32339066783843e-05
-3.07672791418034e-05
-5.18799358882806e-05
1.56226111312139e-06
-1.77023234935499e-05
-1.92710199872801e-05
-2.1231652832705e-05
-1.56067986673385e-05
-3.0635664523129e-05
-1.85290025767683e-05
-2.9897231455028e-05
-5.44509669554021e-05
-4.32356385975848e-05
-1.13323240839844e-05
-3.21957780970882e-06
-7.41479315922743e-06
-4.73737376693558e-05
-3.15247135288407e-05
-8.60192509618015e-06
-6.2785789041168e-05
-5.64231541947609e-05
-2.87311164626308e-05
-2.84253300014171e-05
-2.86979962690614e-05
-1.3142943250278e-05
-5.83345606644808e-05
-2.4071513140827e-05
-2.88356933516742e-05
-3.69007018629965e-05
-2.08629150517375e-05
-3.03598148191122e-05
-1.4102929014304e-05
-2.20210347853864e-05
-5.53653584441315e-05
-8.70918621453817e-06
-3.34407234716936e-05
-1.2680984156668e-05
-2.6508210136431e-05
-2.80483642934561e-05
-2.53545120434984e-05
-4.92654444877116e-05
-3.29515882972059e-05
-1.66920685657861e-05
-2.31668001822936e-05
-3.65514393229692e-05
-2.49640602639791e-05
-4.25753450476622e-05
-4.77695703966607e-05
-3.06783393657476e-05
-4.75308686389924e-05
1.21891362695046e-06
-3.55034321458055e-05
-3.75155956035962e-05
-4.22403600229263e-05
-1.02224968783716e-05
-4.4953311282651e-05
-5.24868076401054e-05
-3.98886863462448e-05
-6.28765994392401e-07
-4.21838297609269e-05
-2.59722244585874e-05
-1.65729160949922e-05
-3.34750401344858e-05
-4.31736584834519e-05
-2.56431018520971e-05
3.39437731663541e-06
-2.55612817939352e-05
-4.34604582461044e-05
-2.1546792572709e-05
1.21921356739143e-05
-1.82711414648596e-05
-5.15051706425848e-05
-1.69820072045412e-05
-2.22262623055809e-05
-5.21308453635378e-05
-2.17951477157811e-05
-1.81581663090036e-05
-2.90758930897019e-05
-7.40090413480992e-06
2.09137267555054e-05
-2.78662588682948e-05
-2.29812970264779e-05
-3.85780812715774e-05
-4.0826614449211e-05
-3.36577061239385e-06
-2.97572394401608e-05
-8.77044367147437e-06
-3.73145346026465e-05
-5.38130887048656e-05
-4.29490075372521e-05
7.01620481117159e-06
-3.66756567136789e-05
-4.77767570452107e-05
-2.98644295359374e-05
-3.65259898022773e-05
-1.85594132853082e-05
-1.86813116588607e-05
-2.1739105151293e-06
-3.36152632501056e-05
-4.1548221715632e-05
-3.41075488133774e-05
-1.07068483201719e-05
-8.4647811373103e-06
-4.76043548113835e-05
-6.04348688062838e-05
-2.80395228495132e-05
-2.54157940688975e-05
-3.63059172903978e-05
-1.94258715520909e-05
-3.40739366664588e-05
-9.2346421576873e-06
-5.05175662449014e-06
-1.01296973258253e-05
-4.09462915139102e-05
-2.27005078459414e-05
-5.37225064816019e-05
4.3884186146679e-06
-1.63272640255352e-05
-3.46029844915524e-05
-4.08912140130261e-05
-2.98690332316775e-05
-1.37371548129571e-05
-8.90635794558771e-06
-1.93730918794356e-05
-3.3418236195634e-05
-1.49381789480691e-05
-2.22909817500401e-05
3.36430954356519e-06
-1.04455991254917e-05
-3.62696691029219e-05
-2.89036088780477e-05
-1.42462613950264e-05
-3.32864158738049e-05
-2.59714769327418e-05
-1.3301144200594e-05
-4.62640285800072e-05
-2.04520246132523e-05
7.35325769122305e-06
-4.99780604179003e-05
-1.71624439372454e-05
-3.82051248533804e-05
-2.64035380313549e-05
-2.40138564621895e-05
-3.07243088675467e-05
-5.11107481323342e-05
-2.97098043721596e-06
-4.01071838184184e-05
-2.38815040176472e-05
-8.76862462143422e-06
-7.24075827180199e-05
-4.97246120147286e-05
-4.07647763889287e-05
-3.81040213956084e-05
-2.11991736792613e-05
-4.09303360886056e-05
-3.73461324799011e-05
-5.20450991481338e-05
7.57186404192592e-06
9.30559209661246e-06
-5.29275140262395e-06
-2.6794561604304e-05
-4.49671351808774e-05
-2.34713741482924e-05
-2.94894629155315e-05
-5.50209544733216e-05
-4.46553998094742e-05
-2.51455024060834e-05
-2.36118918041372e-05
-3.04267909040966e-05
-6.38972788443846e-05
-5.03233959552012e-05
-3.46287500653122e-05
-4.63082527569688e-05
-3.47040383373962e-05
-4.77511116848837e-05
-2.76949490320913e-06
-2.53730917388934e-05
-9.02857561835093e-06
-8.29690635113041e-06
-1.28397629273955e-06
-3.30083025145219e-05
-3.6777766908764e-05
-1.31695612874321e-05
-2.08198629358572e-05
-3.37060220995799e-05
-2.98504693524637e-05
-2.78763430263438e-05
-5.07965807875614e-05
-2.96178374747106e-06
-6.35296253552644e-06
-1.98263416263181e-05
-2.38599776871794e-05
-1.8991725250703e-05
-3.92114241363774e-05
-2.92553240182128e-05
-1.02344157635195e-05
-2.22101208433674e-05
2.31895545398542e-06
-3.87119392882736e-05
-3.81199412483645e-06
-7.77355457034412e-06
-3.38704938477918e-05
-1.9303761352614e-05
8.50252101545119e-06
-4.66365546298063e-05
-2.71677405093173e-05
-2.38094752961667e-05
-3.51407747550592e-05
-5.57309358472361e-05
-3.36400652114635e-05
-2.09597262951775e-05
-3.38096187261578e-06
-1.70016262701982e-05
-4.67584283102904e-05
-2.75228975696825e-05
-4.01562720815161e-05
-4.95619757019115e-05
-5.30134875003701e-05
-3.82188751527126e-05
-7.73385841228135e-06
-9.57634130235347e-06
-2.6718077304701e-05
-2.51843773773973e-05
-3.18751922412436e-05
-2.84841314475869e-05
-1.51023777869461e-05
-2.88402687581429e-05
-1.82490180473724e-05
-3.94883246993913e-05
-1.58527078556067e-05
-1.27977933985101e-05
-3.74522519885955e-05
-2.49864209617669e-06
-2.82263723023031e-05
-1.71327298232941e-05
-7.16764610733189e-06
-4.17515250791247e-05
-9.6893566291713e-06
-1.80172306126791e-05
-3.27520158412825e-05
-3.04087672991781e-05
-1.62116445758323e-05
-2.14078917093474e-05
-2.74172486314247e-05
-2.61111346754648e-05
-4.07821462679619e-05
-2.05589595304151e-05
-1.75974819544825e-05
-1.15183252736924e-05
-3.40455207353342e-05
2.28212622022385e-06
-1.43001729986409e-06
-1.24336973317729e-05
-2.34436678406384e-05
-9.42708136477948e-06
-1.27232891903416e-05
-3.95765151302602e-05
-4.0316678163113e-05
-3.35005791796809e-05
-2.66779980934626e-05
-4.62114150088121e-05
-5.07931309283624e-05
-3.67835007133182e-05
-1.69124455707218e-05
-1.25633878861342e-05
-3.22691938332469e-05
-3.08638885976741e-05
-8.56519706492348e-06
-3.93676729935027e-05
-2.15361502568087e-05
-1.29637459183629e-05
-4.48061449940165e-05
-4.94858958909373e-05
-6.03371923608692e-05
-4.84485265709133e-05
-1.45485959753274e-05
-1.03794248123641e-05
-4.73617066308815e-05
-1.94974437029209e-05
-1.28484743184233e-05
-2.32528596667237e-05
-4.04742017985929e-05
5.49558406462466e-06
-4.55416635165497e-05
-4.76499438312262e-05
-5.48547320824295e-05
-2.48608087623128e-05
-1.00614132199654e-05
-2.42294231145715e-05
-3.34349549423908e-05
-1.88510028119832e-05
-1.94682009488976e-05
-2.63563596012824e-05
-9.64605308547273e-06
-1.95864235908201e-06
-1.58871469090749e-05
-1.86923240712532e-05
-1.92646858842935e-05
-3.34905311531395e-05
7.26153019627793e-06
-6.92616000744649e-05
-3.24612558451706e-05
-2.31929450599423e-05
-2.71643044254436e-05
-2.68973630645497e-05
-1.93274877727833e-05
-3.46027026459565e-05
-2.32602122461322e-05
-2.107928508184e-05
-4.91000253245844e-05
-3.51475739130796e-05
-4.42636446751751e-05
-2.03398145431054e-05
-2.688739950594e-05
-4.62167478752623e-06
-5.30438456916811e-06
7.20472650423238e-06
-3.77676085293391e-05
-3.57322014473171e-05
-2.85260870984422e-05
-5.14404730504585e-05
-5.16286607536479e-05
-2.44676501037129e-05
-5.50291945789874e-05
1.28525264403119e-07
-3.12332654200846e-05
-5.64725874568508e-05
-3.88671047691387e-05
-2.21581841579306e-05
-3.29636053260383e-05
-2.88403274923909e-05
-1.36929567067418e-05
-4.94840228280357e-05
-1.47027979805684e-05
-4.96020055206559e-05
-3.75636178446803e-05
-2.58240730972533e-05
-6.54663995125569e-05
-3.88291130299339e-05
-1.80904849097036e-05
-2.03406287375026e-05
-3.55124124461781e-05
-4.14770757743364e-05
-2.10735641740385e-05
-2.62534305357045e-05
-2.50627802534025e-05
-3.19202524554769e-05
-2.7075452864008e-05
-5.51381449711286e-05
2.43596072612305e-06
-5.4662302835292e-05
-6.57937156689954e-05
-4.31694893280469e-05
1.58630899320128e-06
-2.72652576329594e-05
-4.20543533059162e-05
-4.22410867423497e-05
-5.7533429074461e-05
-2.16609647267789e-05
-4.0831985723212e-05
-7.8671270952377e-06
-5.9841127526822e-06
-2.56136896931001e-05
-3.09277031175539e-05
-3.54179969418315e-05
-3.34341867995093e-05
-4.03268360285164e-05
-8.32479186768186e-06
-4.00315764266778e-05
-4.20166333873789e-05
-3.27572559159441e-05
-9.36455697668103e-06
-4.0754276687838e-05
-2.5236908744157e-05
-4.75798861296084e-05
-2.143335498621e-05
-1.44518700964328e-05
-2.09703401199769e-05
-3.29273102006371e-05
-4.8302734055097e-05
-1.54846917455471e-06
-4.6331654206243e-05
-2.51212529132e-05
-3.30369754526552e-05
-3.3744728728473e-05
-1.1809942546104e-05
-9.55328475798532e-06
-2.99541006580757e-05
-2.73607451519613e-05
-3.85110594375746e-05
-4.12911309202293e-05
-9.62783131008969e-06
-3.34759755281234e-05
-2.69073079820432e-05
-1.46051468373733e-05
-1.72994090439475e-05
-2.78236070487284e-05
-1.20153667409699e-05
-2.67161069658096e-05
-4.32490292167761e-05
-1.89493141392483e-05
-3.50923792638783e-05
-3.88275972942768e-05
-2.11379450163568e-05
-4.45068334147255e-05
-3.8085644666943e-05
-3.04392418987663e-05
-1.80430192684765e-05
-1.87810152952513e-05
-3.55016135911949e-05
-2.00782623442563e-05
-2.65506645534135e-05
-1.42576770954108e-05
-4.85114673064616e-05
-3.39455013294686e-05
-3.32206453612126e-05
-5.69731064530721e-05
-6.29616451918275e-06
-4.36130191054885e-05
-3.24616721293196e-05
-7.01941086253266e-06
-5.89908054940406e-05
-1.22150404758006e-05
-1.01479893501365e-05
-1.89297689420091e-05
1.06995299207711e-05
-4.99700974169854e-05
-2.63658552896185e-05
-2.08516308421833e-05
-4.16381907931887e-05
-5.24478367360072e-05
-4.94191122453673e-05
-5.8644384708004e-05
-4.87721922696745e-05
-3.44316509640845e-05
-1.86886185284785e-05
-5.32094154166228e-05
-2.3261341386124e-05
-1.85655876888004e-05
-1.54215625503436e-05
-5.18388665221671e-05
-4.33803793152322e-05
-3.36179418524579e-05
-2.92137901962227e-05
-2.3048698434848e-05
-1.61501189752797e-05
-2.88245261605149e-05
-3.72902151189609e-05
-2.56119238448879e-05
-2.21494353371913e-05
-6.93970833764043e-06
-8.40886313066232e-06
-3.24022156591458e-05
-4.77716306122992e-06
-1.67687044911271e-05
-3.04112115731653e-05
-4.19656401215093e-05
-2.58564522479604e-05
-3.14702535076064e-05
-4.4558599402842e-05
-3.79599440024476e-05
-3.68931004088575e-05
-2.71890010447968e-05
-1.16274799510423e-05
-3.44588981733798e-05
-1.84173187221593e-05
-2.07578178369241e-05
-3.96299482317425e-05
-5.45956079900827e-05
-1.24155671782025e-05
-3.42799138733674e-05
-1.5298289217577e-05
-1.19183350380811e-05
-2.69331608783279e-05
-2.73949219418554e-05
-2.46666142130642e-05
-2.35534946437992e-05
1.02375585737401e-05
-4.06608589315523e-05
-9.87798198806392e-06
-7.39400158955815e-05
-3.10968673701564e-05
-2.72058527973153e-05
-3.92760578500297e-05
-5.90879355246628e-05
-3.85279934405471e-05
-4.6351678294534e-05
-3.06863576937173e-05
-2.58215965504536e-05
-6.9118108038414e-05
-4.79254971901427e-05
-2.88206114699961e-05
-3.48341341673617e-05
-3.0581534661898e-05
-2.70552516057672e-05
5.426071721098e-07
-1.58183274788579e-05
-5.23201959320597e-05
-1.74208972412918e-05
-4.4428652229376e-05
-3.59733304185052e-05
-2.50718923354067e-05
-1.42445389004407e-05
-4.39997718704697e-05
-1.364221789082e-05
-2.12538920159294e-05
-3.95828162299821e-05
-3.84918057712474e-05
-1.67541459154589e-05
-5.98075777583908e-06
-2.1138892244575e-05
-9.89199388089939e-06
-3.87648935065143e-05
-1.66250620164065e-05
-7.38416404512e-05
-4.69057007332451e-05
-5.18287255808749e-05
-2.72545244801279e-05
-5.92864890937677e-05
-2.42685386868807e-05
-3.02054537250562e-05
-1.83109415152313e-05
-2.03026704301081e-05
-1.24818224680444e-05
-4.63600215480084e-05
-1.93272147776669e-05
-1.52622038495359e-05
-3.4621741552819e-05
-4.38258310793287e-05
-4.66580726769639e-05
-6.23663003615642e-06
-3.78029417403309e-05
-4.4109620140521e-05
-4.6055485634961e-05
-4.8256321646851e-05
-1.46211982233149e-05
-4.45133861309982e-05
-1.26909957585758e-05
-3.44910348372942e-05
1.13291941960357e-06
-3.79065685600587e-05
-4.44830776398711e-05
-1.98239970378476e-05
-1.56194173662169e-05
-1.55879851202789e-05
-2.77183483292227e-05
-2.41923321770181e-05
-5.88599245657037e-05
-4.72089171065144e-05
-3.45266593079992e-05
-6.10430598879909e-06
-2.04500183812131e-05
-2.03272612195192e-05
-2.26122468890508e-05
-1.26053775454422e-05
-2.38666754968979e-05
-2.70735772155502e-05
-3.98620288687263e-05
-7.29451670822404e-06
-1.84231698941592e-05
-4.72229356141369e-05
-1.07531049143865e-05
-3.54624340187201e-05
-1.9956402101486e-05
-2.75124699803714e-05
-2.07507965605699e-05
-1.66630072272474e-05
-3.24586246593111e-05
-6.56254334899422e-06
-6.20703969384937e-05
-7.89694329421925e-06
-3.22954965313337e-05
-3.33520347248242e-05
-1.07409336634667e-05
-4.15087493130718e-05
-3.96457127753486e-05
-4.15708216698585e-05
-2.76495553061434e-05
-2.09128043791395e-05
-5.49343154660133e-05
-3.17563640842943e-05
-8.31069274127488e-06
-4.30469603582383e-05
-4.06688745697136e-05
-1.93231991046698e-05
-1.81332475548794e-05
-3.28635237160795e-05
-2.14821653351151e-05
-4.08728269746359e-05
-3.21286203176787e-05
-4.49553386034898e-05
-2.24617455517493e-05
-1.33629408501072e-05
-4.16815473417445e-05
-5.56565642103615e-05
-2.41664744836267e-05
-1.70277372573067e-05
-2.74388858232594e-05
-2.19003172609832e-05
-3.43220553758216e-05
-3.87483298200743e-05
-2.12978644893986e-05
-1.29545548430894e-05
-4.28718157115856e-05
1.17101728803023e-05
-1.97679524259706e-05
-1.11063778913145e-05
-4.9095357505381e-05
-2.19280045402646e-05
-3.44997522768449e-05
-3.70088684499898e-05
-3.86716345057261e-05
2.54322156080255e-06
-4.63465267633455e-05
-3.24323374393736e-05
-4.121999424435e-05
-1.6297348615967e-05
-3.86922684126211e-05
-2.90925484034682e-05
-2.03736479368004e-05
-2.51324037421602e-05
-2.21455922760422e-05
-2.22616490227914e-05
-5.33200521837205e-05
-3.83674523752332e-05
-4.07375567002065e-05
-1.46824499551107e-05
-8.56848635063498e-06
-3.16691195160919e-05
-1.09047806084784e-05
-5.21598908295302e-06
-3.77645848284929e-05
-3.84747464251785e-05
-1.54197758993983e-05
-1.70247305276449e-05
-1.27262025718623e-05
-4.90478236953867e-05
-3.00683084612263e-05
-4.13691721728725e-05
-2.65853797854858e-05
-4.1777144932679e-05
-3.19650346349915e-05
-4.63801861699449e-05
-4.17881430439187e-05
-2.3845045660859e-05
-3.49099042755207e-05
-4.54262940203946e-05
-3.71085265963693e-05
-1.17242001596374e-05
-3.69078832038913e-05
-3.30519829446454e-05
-1.08749989862408e-05
-3.36964204624656e-05
-4.73423993116084e-05
-2.1043568067125e-05
-9.305667859453e-06
1.16232514666609e-05
-3.26047558633783e-05
-7.8759473894774e-05
-1.15134961034897e-05
-4.92052404405846e-05
-2.728607038184e-05
-3.64908761041978e-05
-1.16262360866044e-05
-4.49345185571567e-05
-2.28313996980621e-05
-4.46176949281144e-06
9.82696002503459e-07
-2.27908202536178e-05
-5.55899103674561e-05
-2.7405629837247e-05
1.07115182055785e-06
-4.65308252908047e-06
-2.33965909318414e-05
-2.82561517673637e-05
-1.39158395806236e-05
-1.92933579591324e-05
-2.9876516797079e-05
-4.78537883815689e-05
-2.22474364872694e-05
-2.27938143635518e-05
-1.29408830543554e-05
-4.51370612435209e-05
-1.4562071329731e-05
-2.45276790880717e-05
-1.8106835031372e-05
-2.698604727445e-05
-4.31065672793478e-05
-1.67910521977232e-05
-1.45266455207464e-05
-2.09549930321346e-05
-3.80891800666661e-05
-6.5063554431694e-05
-3.04483897249538e-05
-1.83928850501994e-05
-2.83768791753589e-05
-3.3167037643904e-05
-5.82126136301538e-06
-1.45556953555356e-05
-1.52676081625456e-05
-3.85366077663866e-05
-2.5936651439938e-05
-6.09482538474712e-05
2.53725248813649e-06
1.40386271519784e-05
-2.68654960136858e-05
-4.26567295090504e-05
-3.64057082042217e-05
-1.44873987104901e-05
-3.44755760038472e-05
-3.31725445403656e-05
-1.5515876005923e-05
-2.25204145739905e-05
-1.11231266618966e-05
1.82527106999783e-05
-7.26551998120119e-05
-4.87538443724365e-05
-5.98832118411095e-05
-1.85196496855457e-05
-3.7190026012039e-05
-3.90108611281038e-05
-2.08513914987854e-05
-3.26076357506605e-05
-2.15615515673654e-05
-2.60128712360094e-05
-1.12281507982827e-06
-9.71261351511081e-06
-3.04518240901685e-05
-4.35222642582107e-06
-4.26670318061969e-05
-3.79444335840467e-05
-5.15419073941965e-06
-5.73319810199739e-05
-3.22123545791864e-05
-2.20918329585918e-05
-3.17219692134418e-05
-1.28165473014928e-05
-1.44850127882199e-05
-1.39904820728471e-05
-4.01298811890602e-05
-7.75570220852004e-06
-8.26020669618278e-06
-3.25541658383887e-05
-3.20791571800428e-05
-2.27941410969217e-05
-3.28879453337046e-05
-9.68504820177483e-06
-6.00967972387891e-05
-1.71394284929156e-05
-2.33122000218558e-05
-8.64880996265798e-06
-2.83250795737596e-05
-2.1824265287504e-05
-1.07803528204462e-05
-3.01506969511759e-05
-4.05136503872747e-05
-4.27466179690619e-05
-3.55469197033385e-05
-3.92195482368974e-05
-4.04530846050761e-05
-8.76074932337043e-06
-6.91995652275631e-05
-3.5739829226589e-05
-2.63561189449054e-05
1.05713912161173e-06
-4.41935167517717e-05
-4.63791453845796e-05
1.13595654784477e-05
-1.83633312257288e-05
-4.02790283553677e-05
-4.09342654373745e-05
-1.94825578701289e-05
-1.77597039320398e-05
-1.42976933058104e-05
-3.45909721963586e-05
-4.21661175204845e-05
-4.01106406038908e-05
-4.5519135975269e-05
5.17114457648e-06
1.41594275617268e-05
-1.88968317907789e-05
-5.72863056707699e-05
1.88294567972725e-06
-1.90825635038176e-06
-2.35908635101624e-05
-5.54046779624949e-05
-2.00022543747828e-07
-4.59412871783103e-06
-2.58492974085886e-05
-2.69457761480155e-05
-6.58239055262445e-06
-5.83893292051853e-05
-9.51005018897687e-06
-9.18244579419182e-06
-3.25786972341242e-06
-4.6566060830092e-05
-3.61618190234472e-05
-4.98978521788928e-05
-3.13102498915473e-05
-4.10777072796796e-05
-1.42666891108736e-05
-1.84631062185561e-05
-6.29895224311575e-05
-1.1682821432083e-05
-3.54684450625372e-05
-3.13381767700087e-05
-6.63148182128818e-05
-3.30482060895036e-05
-5.50218425069142e-05
-1.5944204839158e-05
-3.63650161966691e-05
-3.14592302686546e-05
-4.31983063586749e-05
-2.35365044007123e-05
-6.69491645299704e-05
-5.05306699976825e-05
-3.9745200945258e-05
-1.57168563514692e-05
-1.62782935152962e-05
-2.88553083604862e-05
-3.06387714702858e-05
-1.16557393886651e-05
-3.53818655323248e-05
-1.2508876437744e-05
2.70989456230958e-06
-1.27922025865967e-05
-4.21778680240877e-05
-2.10850869147123e-05
-1.94673506049857e-05
-4.66129584811189e-05
-1.08959874039427e-05
-1.1843575916001e-05
1.34263584929195e-05
-5.66428154201215e-05
-4.57301829103411e-05
-3.71435142584167e-05
-3.98634014530998e-05
-3.7371627906895e-05
-9.98906357500716e-07
-2.14700173618294e-05
-3.90529722824418e-05
-4.23963805639566e-06
-1.77702349643522e-05
-4.58957456684791e-06
-3.50613520043831e-05
-4.67056762638375e-05
-1.40013377031638e-05
-2.74634468466647e-05
-3.49671416223203e-05
-1.72726486501108e-05
-3.36809237187392e-05
-4.21177203748007e-05
-1.61400915380221e-05
-2.92794715991461e-05
-2.88031056808573e-05
-3.44218543061264e-05
-4.78677522142122e-05
-6.88591966523061e-06
-3.51808459016022e-05
-5.13145290217766e-05
-5.5759729154441e-05
-2.61883497040809e-05
-1.21896551703632e-05
-3.91034336637996e-05
-1.68709471884409e-05
-1.57684711039915e-05
-3.96018196032516e-05
-1.45289429915586e-05
-4.72361798258639e-05
-1.12919796766872e-05
-3.40441419131299e-05
-1.05196067876144e-05
-3.23610405481543e-05
-2.11337193699143e-05
-8.02793588346531e-06
-2.74861480041046e-05
-1.74895533191361e-05
-1.84158519382223e-05
-3.67315067574791e-05
3.54521082400943e-06
-2.77909042045018e-05
-9.51879700915565e-07
-3.58433314086562e-05
-6.15715168324287e-07
-3.3382038408626e-05
-1.94762193852016e-05
2.20824461817306e-06
-1.38906268782719e-05
-5.53550688817485e-06
-2.38640456079931e-05
-5.2855876300729e-05
-1.17574819814061e-08
-5.84301061027516e-05
-2.66269267761437e-05
-2.23904034492754e-05
-2.99289786414288e-05
-4.61654052681855e-05
-4.28074652652767e-05
-2.53328007461563e-05
4.61155032577141e-06
-5.1642583364404e-05
-4.28385572087095e-05
-2.47172708482314e-05
-2.96616653655796e-05
-9.6339669775048e-06
-1.1756749188068e-05
-1.04327454958622e-05
-5.4536354133989e-05
-2.39162733870175e-05
-2.69460688069128e-05
-3.21110549566191e-05
-5.42040027722453e-05
-2.25085150699382e-05
-2.86437390417318e-05
-3.80691213630628e-05
-3.24783097749809e-05
-1.32167523102304e-05
-4.10520493423257e-05
-4.56883136757503e-05
-2.00479099417374e-06
-3.31990555976377e-05
-1.38309085345763e-05
-3.86870165941765e-05
-2.74214077046111e-05
-1.95964636786077e-05
-6.50410060226689e-05
-5.2960275775005e-05
-3.56736985057574e-05
-3.34432807528122e-05
-4.78017767827304e-05
6.59809432464228e-06
-2.73053727155149e-05
-4.02579064896777e-05
-9.42373854930144e-06
-3.65449720091401e-05
-1.73231906706599e-05
-1.06429262611973e-05
-2.91756685869114e-05
-4.54370441138162e-05
-4.32319319954448e-05
-3.38763214804358e-05
-5.05541925065015e-05
-2.54058716820271e-05
-4.55775862977945e-05
-3.05352844343959e-05
-2.75093843379809e-05
-4.74810547927271e-05
-3.89871942457471e-05
-7.89034591758491e-06
-2.63708323233635e-05
-1.43481241162639e-05
-2.10973409851054e-05
-5.68865120224707e-05
-2.01387006291733e-05
-1.2780740821844e-05
-3.01677179707316e-06
-2.3028003091876e-05
-3.53273224294019e-05
-2.99716731526094e-05
-2.03628952293171e-05
-2.29686634248081e-05
6.05815629666174e-06
-2.140336261906e-05
-2.27737984560472e-05
-1.50282170049142e-05
2.04283368347304e-05
-5.05872728233769e-05
-8.15210715755734e-05
-1.92167139773294e-05
-9.3236902208391e-06
-1.85295836736979e-05
-1.88460634874787e-05
-1.80359174554694e-05
-3.56812578206304e-05
-4.64175026072773e-05
-4.74228862255236e-05
-5.7492991932222e-05
-5.15303423985004e-05
-4.81498929792647e-06
-4.56801703663638e-05
-3.04358974583757e-05
-3.33629814834888e-05
-4.74432880862929e-05
-3.79566233408371e-05
-2.57551705980315e-05
-2.39566213872278e-05
-6.44294484354261e-05
-2.81635848822403e-05
-5.09189658916994e-05
-6.652653765514e-05
-3.57869708536745e-06
-2.36299994358027e-05
-6.14502392543823e-05
-8.39755689662434e-08
-1.21806791917773e-05
-4.96016701885267e-06
-4.07078440632076e-05
-1.65038976346956e-05
6.13452219522411e-06
-4.85728266772328e-05
-4.84925945987498e-05
1.00884622119582e-05
-2.39162544452463e-05
-2.85654857595738e-05
-2.12704220111093e-05
-2.53003707945948e-05
-9.59540383653195e-06
-6.09719407248332e-06
-5.16236430907827e-05
-2.61673739911783e-05
-5.06712457079491e-05
-3.20983006264395e-05
-1.89937478458083e-05
-1.44994594122532e-05
-1.45717350496881e-05
-2.46669898293421e-05
-3.80310976634453e-05
-3.98172966030737e-05
-8.30737263102946e-05
-2.79236512900263e-05
-1.35115651602842e-05
-1.95011247424491e-05
-2.67502775943521e-05
-3.46191356723641e-05
-4.87206680995607e-05
-4.33648596814545e-05
-1.30250522536156e-05
-4.34341605313757e-05
-2.73029074530415e-05
-1.25935656716118e-05
-1.35121130477093e-05
-1.13774107776127e-05
5.46391363259336e-06
-2.25473300582024e-05
-4.49931919883632e-05
-2.29904000025207e-05
-1.16721959464739e-05
-1.44916370202862e-05
-2.58897580446946e-05
1.40478916441876e-05
-2.93804937979325e-05
-2.21468306917787e-05
-3.27449795628266e-05
-1.75429208208591e-05
-2.6121510187139e-05
-9.43966623928802e-06
-9.78822554696756e-06
-4.79060944271285e-05
-4.34321102719984e-05
-1.35712125033758e-05
-3.79805896607247e-05
-1.81638274279574e-05
-2.11230523791458e-06
-4.22525805604646e-06
-2.83523892159713e-05
-1.48561889026665e-05
-2.12765748772318e-05
-1.32437347516067e-05
-5.50348009073498e-05
-2.53058106063436e-05
-2.63035483269931e-05
-1.51544705612167e-05
-6.10255172796741e-05
-4.48494836177734e-05
-3.21190624905621e-05
-2.33619684223485e-05
-2.63461118943559e-06
-9.15780525986547e-06
-2.24352749086047e-05
-2.29105445489905e-05
-4.18751544528745e-05
-2.82815843456649e-05
-3.16468663985091e-05
-4.52336285300599e-07
-2.6000235289788e-05
-3.93455942580562e-05
-3.40833520278401e-05
-1.45539181290109e-05
-4.52742031314111e-05
-4.45623548195599e-05
-2.9532451562707e-05
-1.72411484241988e-05
-3.96667198288159e-05
-1.38790524587577e-05
-4.32426587403642e-05
-3.42644321447736e-05
-2.33034616633552e-05
-1.17963248532441e-05
-3.42798797903238e-05
-2.04313935064063e-05
-5.18677890759691e-05
-1.93330115284645e-05
-5.84039489113009e-05
-5.0078940391316e-05
-2.5020406315938e-05
-1.71524327413463e-05
-4.91523369498898e-05
-1.34254622154753e-05
-7.11661036717626e-06
-4.42775848424632e-05
-2.67917900249067e-05
-6.35192809542328e-05
-1.74651166845319e-05
-4.24549158383241e-05
-2.43748128666256e-05
-7.4278639368172e-05
-1.70184752764878e-05
-3.82405541238453e-05
-3.71774475590709e-05
-3.6875743810984e-05
-3.7897383973835e-05
-4.65833966272534e-05
-3.25576858934638e-05
-3.79020775175121e-05
-4.07022810575916e-05
-2.51241258276431e-05
-3.90944582814583e-05
-2.44538873448299e-05
-4.57659668407254e-05
-4.11965160604122e-05
-2.10065504848793e-05
-3.7639462031228e-05
-3.99495638012392e-05
-4.33782009953723e-05
-5.28503492184251e-05
-4.79954528652161e-07
-2.50134932587003e-05
-1.70536914025141e-05
-5.94466063046716e-05
-3.4734697677802e-05
-1.88085769423242e-05
-3.18423968003523e-07
-5.88744276974432e-05
-2.9289907584713e-05
-6.3791815716319e-05
-3.41169892806736e-05
-3.29030470703498e-05
-3.78205491444165e-05
-3.1837804136244e-05
-6.00590185827358e-05
-3.03650531990826e-05
-4.18842289963022e-05
-3.90525337571968e-06
9.8254656238944e-06
2.01292047144545e-06
-2.84227365489172e-05
-4.01946414893414e-05
-4.96413030169699e-05
-5.87100794688569e-05
-3.49886542418949e-05
-5.5803437781408e-05
-4.5220912235438e-05
-2.10389691356107e-05
-4.57536106231503e-05
-2.93486870458055e-05
-4.3691765999084e-05
-1.69259350579775e-05
-6.52415951729919e-05
-5.02434814118336e-05
-5.7450914625236e-05
-1.54996212613403e-05
1.76524199805972e-05
-5.16995240865735e-05
-3.08222484368606e-05
-2.23866704166061e-05
-3.73824894611052e-05
-2.83340484405139e-05
-4.32843759088206e-05
-7.54169705487583e-06
-4.37781736919651e-05
-3.18964752646737e-05
-4.3079987654259e-05
-2.19711187370769e-05
-4.40340055033701e-05
-2.83428995097051e-05
-2.71868939306939e-05
2.91414535075481e-06
-2.86818070838726e-05
-2.96910335640758e-05
-2.98977778978064e-05
-4.72978565219799e-06
-3.39775102609478e-05
-2.46729339758379e-05
-2.8749490529779e-05
-4.15245183513256e-05
-5.32935464119317e-06
-3.30141194851932e-05
-3.47404738240916e-05
-1.51454280885095e-05
-2.68602192914255e-05
-2.01508727575688e-05
-1.89978151977237e-05
-3.50237670233435e-05
-2.03154159668865e-05
-2.03360505270222e-05
-4.92440304312125e-05
-8.30325340740594e-06
-2.93767456188836e-05
-2.35978170196923e-05
-5.20461220829639e-05
