# Supplementary material for: Research on computational propagation and identification of mine microseismic signals based on deep learning
Source: PLoS One. 2025 Oct 22;20(10):e0334641. doi: 10.1371/journal.pone.0334641 (PMC12543183; doi:10.1371/journal.pone.0334641)
Supplement: S6 Data — (ZIP) [file pone.0334641.s006.zip › 000100900000173.xlsx_0.txt_24.txt.txt]

-8.59404574246615e-06
-1.87587616815602e-05
-3.73943032740481e-05
-3.23546926883566e-05
-1.77358202318611e-05
-2.18530878951678e-05
-2.76833052348838e-05
-4.75897476855616e-05
-6.95089123216701e-06
-1.72384877083265e-05
9.18854738949215e-06
-2.55773380478782e-05
-3.69558516284152e-05
-3.85835309829757e-05
-2.97177541232531e-05
-2.54296656160081e-05
-2.72724741871444e-05
-3.69342344921552e-06
-4.29043512719299e-05
-3.49203111649916e-05
-1.44934867813891e-05
-3.10647517950285e-05
-4.28047144888091e-05
-3.40783965550842e-05
-3.08598809203323e-05
-5.23569698566202e-05
-3.30753539075722e-05
-1.20800988833957e-05
-3.78776293661664e-05
-1.67997747539999e-05
-3.57627729084985e-05
-1.63848305675114e-05
-3.82633238153666e-05
-2.01855587766729e-05
-3.85854037660788e-05
-1.94213167435675e-05
-2.90211156176946e-05
-2.58699607697513e-05
-3.29888160605711e-05
-1.63197632125776e-05
-3.33403655557312e-05
-1.29197448681568e-05
-4.09312239882895e-05
-2.93974861175663e-05
-3.75486141285434e-05
-1.0757096767657e-05
-2.01134447708546e-05
-3.45720704123942e-05
-5.24570210863826e-06
-2.27990211684852e-05
-1.95130449966189e-05
-2.495252177355e-05
-2.22017599555441e-05
3.63645251217811e-06
-4.83172901614623e-05
-2.61459849660394e-05
-1.19614916429258e-05
-4.41110321185728e-05
-3.24941640607207e-05
-1.17452987072256e-05
-3.60942727170581e-05
-3.58971887074018e-05
-4.0641698908871e-05
-6.25987527502259e-06
-2.01196817107016e-05
-1.28485933785908e-05
-3.01008257199934e-05
-3.06209553872817e-05
5.81766129727423e-06
-4.25492156476727e-05
-3.78804766830389e-05
-1.68211420662585e-05
-1.98568817000248e-05
-3.18454282923796e-05
-2.2456166746661e-05
-2.20572149458536e-05
-1.52831948242704e-05
-4.03319579944365e-05
-3.34627604136656e-05
-4.57158669512149e-05
-3.50918338130554e-05
-5.47431065469072e-05
-6.67490792870516e-05
-2.11959395166498e-05
-3.38757113419557e-05
-2.22896633954871e-05
-1.94020342314136e-05
-4.50119954911279e-05
-1.38100033900385e-05
-4.40594254864096e-05
-2.87654988116638e-05
-1.85490256453396e-05
-2.38820933906913e-05
6.59378684393483e-06
-3.70540640788912e-05
-2.20165762145693e-05
-5.74690073897454e-05
-5.11994251073802e-06
-2.84498923879333e-05
-3.13441575495624e-05
-4.36222522840927e-05
-2.89926402554087e-05
-4.28959198552236e-05
-4.20234497735823e-05
-4.16629893255885e-05
-2.34452122434169e-05
-3.60558561361385e-05
-1.83843657790235e-05
-3.62742818625559e-05
-4.16332832440714e-05
-2.47248490170835e-05
-3.18836006630934e-05
-7.43295267260372e-05
2.20153340905273e-06
-1.76384915181874e-05
-3.03960425336165e-05
-3.99238219669713e-05
-2.23794802306326e-05
-2.58685760926003e-05
-4.66628557298884e-05
-3.90693974714276e-05
-2.60937479144715e-05
-3.52537929653493e-05
-3.58870995110338e-05
-2.53516640238283e-05
-4.19156508798154e-05
-2.19090629282774e-05
-1.94341097827362e-05
-3.78127765459434e-05
-3.60077631624181e-05
-1.84422604449166e-05
-3.30705438141155e-05
-3.79069863977682e-05
-2.8037439764251e-05
-4.40859062128038e-05
-1.49456367508844e-05
-4.74756246838658e-05
-3.51953751509542e-05
-3.79879609539329e-05
-4.43587420281439e-05
1.25628825333221e-06
1.71202075216068e-05
2.68174863655125e-05
-1.38682833584799e-05
-4.65475847132393e-05
-2.60123716466831e-05
-3.12445882958048e-05
-6.85729322835786e-06
-2.47329856725371e-05
-9.91571736100012e-06
-4.32631447401908e-05
-5.36805138442612e-05
-4.95004211776479e-06
-5.4279305848727e-05
-4.34847603427415e-05
-5.32573513429386e-05
-5.22026924544555e-05
-3.32015052942867e-05
-2.26841552092309e-05
2.1510326486573e-06
-4.23893702608467e-05
-3.48358262525024e-05
-1.22840402168028e-05
-8.71175074328044e-06
-3.10252552380703e-05
-1.94284610005193e-05
-1.29562192074534e-05
-2.6100386793775e-05
-2.37271234302149e-05
1.08706902796716e-05
-4.50409321707966e-05
-1.34037723735017e-05
-1.46126528241106e-05
-4.7123665273871e-05
-3.0838679149163e-05
-3.41436773248851e-05
-1.9291452500897e-06
-1.32900329116478e-05
-1.53784925256107e-05
-6.14153009735075e-06
-7.10687780526492e-06
-4.90171751339042e-05
-2.39505320060107e-05
-4.90068235365902e-05
-3.20731777872017e-05
-2.82746260283421e-05
-3.25692027039568e-05
-1.47563129055488e-05
4.23099133532362e-07
-3.96215877647524e-05
-3.27169457551974e-05
-5.50653090496499e-05
-6.74344112249863e-05
-2.73410812301551e-05
-1.5490724115038e-05
-1.44063275638988e-05
-2.89622133842304e-05
-2.5642403718727e-05
-1.48508383047187e-05
-6.16481013307625e-05
-4.59167493814237e-05
4.50413875705632e-06
-3.62644306793198e-05
-4.63894971183087e-06
-2.00150125119901e-05
-7.62469346950343e-05
-2.80154266206638e-05
-5.35984097098965e-05
-3.29633010538137e-05
-1.75893206012483e-05
-3.4595908619365e-05
4.03621260361409e-06
-2.38631529048041e-05
1.33390927294665e-05
-4.59410060236689e-05
-5.68110782647458e-05
-2.30118636519974e-05
-5.86924002011617e-05
-4.74284186822109e-05
-4.02551664039072e-05
-1.94194503104463e-05
-2.86222183976963e-05
-2.97146635296102e-05
-7.07614083124635e-05
-4.29082510611346e-05
-3.14522886030152e-05
9.85362796681123e-06
-9.61205149873694e-06
-4.62496894441062e-05
-1.93036482380161e-05
-1.85881737124015e-05
-1.3638937695325e-05
-1.74429815693e-05
-2.90175556289033e-05
-2.86295223739892e-05
-1.72619232763106e-05
-4.75434489203023e-05
5.93357004779627e-06
-5.05495236587796e-05
-1.59234823975624e-05
-7.33138641182668e-06
-1.98736713836923e-05
-2.72409261636144e-05
-5.52414405206362e-05
-2.52306941449414e-05
-1.93101282755149e-05
-1.17067810735243e-05
-8.9952441723245e-06
-5.25899290870208e-05
-4.4659668501301e-05
-8.33234713532436e-06
-1.56149816553327e-06
-3.53960958603109e-05
-8.15482977039848e-06
-3.86691301178797e-05
-3.80549074095884e-05
-4.45377801270016e-05
-4.28912477408591e-05
-4.99433743938392e-06
-2.67844453995153e-05
-4.42037848199257e-05
-3.18635261436686e-05
-4.86486555578003e-05
-3.8183700760776e-05
-1.85517492240973e-05
-4.93026492250059e-05
-5.96309768241107e-05
-4.42711280724797e-05
-1.65113522796136e-05
-2.21274899895698e-05
-2.98447523825062e-05
-4.76703831749803e-05
-4.58438958778853e-06
-1.11357597967497e-05
-1.27647588565811e-05
-1.04417652701165e-05
-4.52697793377234e-05
-4.2742544620313e-05
-4.27315516714926e-05
-4.35226622396382e-05
-2.14489864977055e-05
-5.13094944113784e-06
-1.50263647183973e-05
-3.65901978650334e-05
-1.48528695628594e-05
-3.36990751445852e-05
-5.21819611501411e-05
-4.50665165062828e-05
-1.5661141680104e-05
-3.9624014710365e-05
-2.68799582838062e-05
-2.19857492796872e-05
-6.60051558437267e-06
2.96791302041779e-06
-1.90440041216557e-05
-3.50247875834967e-05
-3.19559122895992e-05
-2.33241529963616e-05
-6.48143664108439e-05
-1.49262985314127e-06
-6.93420986289998e-05
-4.33888453301979e-05
-3.40104360891356e-05
-9.42331640225653e-07
-4.02338749282925e-05
-3.10624853676851e-05
-2.66712160770379e-05
-1.76844028210628e-05
-1.6334829109909e-05
-4.66344628447132e-05
-2.79497870262031e-05
-6.45462943987564e-05
-4.01360214883371e-05
-4.91845927457162e-05
-1.55266882000634e-05
-4.99959095221928e-05
-1.32503811354967e-05
-6.82276038525389e-05
-2.19869702321677e-05
-5.39870458836444e-05
-2.02965027684896e-05
-2.86697070981915e-05
-3.15576726818039e-05
-3.48889063676417e-05
-2.15691912405842e-05
-4.9456592285461e-05
-1.78482541480813e-05
-2.51621486853263e-05
-5.36816757380289e-05
-3.52896741393176e-05
-1.3160511833094e-05
-1.88151937554483e-05
-3.76537252680671e-05
-4.67319087454665e-05
-2.22654904321134e-05
-4.01595045638801e-05
-5.30297894401759e-05
-5.26780587863031e-05
-2.11363243344467e-05
-3.49320172318779e-05
-3.39190905706222e-05
-3.25425892083461e-05
-3.71418722698739e-05
1.016390232037e-05
-1.82916433334362e-05
-3.79937146520666e-05
-2.64012062692907e-05
-2.79860744477682e-05
-1.52178988941476e-05
-5.52400480319281e-06
-1.79839163588212e-05
-2.25809109190394e-05
-6.06032741104235e-05
-1.72615703908204e-05
-5.16377719137195e-05
-2.95104038854327e-05
-2.10041600932463e-05
-1.19510432720079e-05
-3.7448423488403e-05
-3.41647574293379e-05
-3.45829989338201e-05
-3.59673797938316e-05
-6.84806079826552e-06
-4.51352400939829e-05
-3.06852204702145e-05
-3.69779317397849e-05
-5.35887096341318e-05
-1.32651340555068e-05
-6.52743624593865e-05
-2.90291504454718e-05
-2.06727221501985e-05
-9.48355294101341e-07
-4.45935928339053e-05
-2.99505328652432e-05
-3.16843211100325e-05
-2.93763838841246e-06
1.87456884965089e-06
-3.73109507603771e-05
-5.23538160956816e-05
-2.60193125753787e-05
-2.49735277510367e-05
-4.20328349730616e-05
1.67750494505397e-06
-3.95897159615457e-05
-5.9498878299866e-05
-2.58635913022132e-05
-6.68803964939379e-06
-3.04123003913511e-05
-4.00886694531213e-05
-2.27556362355729e-05
-5.11203681312151e-05
-3.06893156179955e-05
-4.17521999195748e-05
-6.1147109842128e-06
-1.37332486322128e-05
-2.76601819498318e-05
-2.96828707393413e-05
-2.8357962393391e-05
4.52736582148856e-06
-3.80292085725652e-05
-8.07388015005174e-06
-4.19950563468e-05
-2.60661744575967e-05
-4.88555965432036e-05
-3.9492317478205e-05
-2.86112856974987e-05
-5.61415684294487e-05
-3.21577773113699e-05
-2.10176227238092e-05
-5.08031064753172e-05
-1.47234111195565e-05
1.74166176595157e-06
-9.35482085031061e-07
-2.8555317263195e-05
-2.07157723542017e-05
-1.07564387725764e-05
-3.37319657287512e-05
-3.34496655772096e-06
-6.44754669472313e-06
-2.22578274976285e-05
-8.38552536336208e-06
-1.14460373105233e-05
8.94677183933346e-06
-3.60253712285811e-05
-1.76576316581629e-05
-2.41232147117453e-05
-4.56854792870857e-05
-3.5903316497681e-05
-3.60561038809402e-05
-4.39845521794453e-05
2.54187937702308e-05
-3.22406844292225e-05
-1.34607712711742e-05
-2.60093666141869e-05
-3.69960249169809e-05
3.73377014096459e-06
-1.3466271195399e-05
-6.13845443313018e-05
2.5250017403156e-06
-5.14065667682366e-05
-2.16511657969544e-05
-2.15851783853836e-05
-1.77500006240784e-05
-1.76297444838586e-05
-2.76720376000083e-05
-5.41750578567223e-05
-2.25994704242803e-05
-3.7263673736433e-05
-1.25954035589738e-05
-5.57330141573333e-05
-2.48506679243076e-05
-9.8353104909849e-06
-2.41972747106895e-05
-1.86292005893372e-05
-7.34508083213996e-05
-4.21642544930738e-05
-4.5759804670748e-05
-3.17282295454518e-05
-3.29564715968572e-05
-1.64410597011281e-05
-8.09190993299231e-06
-1.491297992794e-05
-2.39690017397055e-05
-3.22445823942252e-05
-6.21875230698537e-09
-4.83742145927741e-05
-5.05877770108565e-05
-3.61326180518134e-05
-2.39347519402416e-05
-2.87176398261252e-05
-1.43446442486061e-05
-5.56527456871794e-05
-2.70891936916272e-05
-2.40996574759053e-05
4.72814196936928e-06
-1.72847837696869e-05
-1.78140840292831e-05
-2.10172189675844e-05
-3.42949224937616e-05
-2.71000642977509e-05
-4.05620890644974e-05
-3.9545208461197e-05
-4.92364507893997e-05
-4.61379996313219e-07
8.16163057869833e-07
-5.18572879384813e-05
-5.91490608360128e-05
-1.31068023666824e-05
1.46383927118855e-05
-2.0729619983339e-05
-8.98291864443813e-06
-2.93813088674718e-05
-3.25721007929222e-05
-2.63928273559029e-05
-3.59424307081621e-06
-4.68790987148869e-05
-2.79402324544433e-05
-2.99750190016514e-05
2.28485738685707e-06
-2.71027273349739e-05
-2.52943547243828e-05
-3.48933523086366e-05
-4.4352349944951e-05
-2.81140178151094e-05
3.22447257950809e-06
-1.03148803034744e-05
-3.79002386782168e-05
-7.93714724528417e-06
-1.52018120124972e-05
2.16813987932754e-05
-2.05852476125435e-05
-5.61665196390573e-05
1.95094503895751e-06
-3.20211174611013e-05
-3.97080946490603e-05
-3.2708222638078e-05
-3.53223278894167e-05
-3.08135982616095e-05
-2.06765364125185e-05
-3.15588781582163e-05
-5.07136861157377e-07
-3.69952882059096e-05
-4.69763269457699e-05
-3.36437919724428e-05
-1.67511803310824e-05
-1.29979983503533e-05
3.30167984908821e-05
-2.49336992175174e-05
-9.04554871045986e-06
-1.94879945080588e-05
-3.37876944721484e-05
-5.09632649144245e-05
-6.63702572199351e-05
-1.60966879105713e-05
-1.11571169739639e-05
-8.15007910074599e-06
-1.24372492076769e-05
-1.48366846529624e-05
-4.28711628104262e-05
-3.41756742508182e-05
-1.24829462236737e-05
-3.61806210789362e-05
-1.69189642781977e-05
1.58835824379939e-06
-4.00056592803925e-05
-6.69719016900069e-05
-4.74071478370884e-05
-1.5816118233465e-05
-3.64070386442409e-05
-2.26607548322641e-05
-1.72591299222066e-05
-2.67583620894934e-05
-1.45133934376129e-05
-3.37353330066931e-05
-1.10335076693534e-06
-2.08660637914364e-05
-4.25312687186931e-05
-4.76852492037058e-05
-4.08128023320476e-05
-9.92081772665014e-06
-1.91602744320284e-05
-6.01970685430418e-05
-4.54854034226961e-05
-2.26191556320019e-05
-2.76042192440437e-05
-6.35044644439738e-05
-2.0309300583926e-05
-5.1605371282641e-06
-3.96740957544794e-05
-3.93033782904897e-05
-4.20723947870681e-05
-3.10183972045912e-05
-3.49757282194065e-05
-5.13808823734408e-05
-2.57382928304696e-05
-3.32136658143016e-05
-3.03762594474915e-05
-4.71890080284212e-05
-3.25280503361302e-05
-2.6531656710303e-05
-3.90717601023286e-05
-2.12693577297906e-05
-4.32104407356333e-05
-2.19109738522737e-06
-3.3340223020071e-05
4.25665840782113e-06
-3.37026822048248e-05
-6.05055104441296e-05
-4.20229881120281e-05
-4.03229768936741e-05
-4.88537754602652e-06
-2.4619015692293e-06
-7.03784897362681e-05
9.49694303943715e-06
-1.71486089811658e-05
-2.27587267126032e-05
-6.1246263141274e-05
1.23431669624915e-05
-4.25025116852917e-05
-1.17416088981594e-05
-3.91273394274665e-05
-2.44908132659081e-05
-2.3232087104448e-05
-2.75204051084782e-05
-2.55860906400198e-05
-6.53325035549433e-06
-3.01316896291794e-05
-2.03522355680779e-05
-5.1983018108032e-05
-3.14690651858447e-05
-3.26035387806617e-05
-2.58815386219488e-05
-4.98316737945876e-05
-6.42147512766272e-05
-1.74931521753954e-06
-6.43793020692733e-06
-1.02117310139653e-05
-2.82110675441235e-05
-4.49576217613496e-05
-4.60108397723799e-05
-1.74805279989764e-05
-1.5496370987905e-05
-1.14262441265561e-05
-4.27637234478953e-05
-4.02208361220108e-05
8.96659437413106e-06
-5.7971519144061e-06
-1.87572006478872e-05
-1.07193024887411e-06
-9.74912661926137e-06
-3.15140740992982e-05
-2.81763134831979e-05
-2.38980791749921e-05
-1.41675592271899e-05
-1.89495067059701e-05
-1.96239591427531e-06
-2.00451176114066e-05
-5.02382342751516e-05
-5.50987250455338e-05
-3.14590164627599e-05
-4.24466733854973e-05
-2.21943627441422e-05
-5.4244817050909e-05
-2.87075366605174e-05
-1.45995562709496e-05
-1.5815940558499e-05
-5.01545383548549e-05
-3.10234226791816e-05
-3.51010724961293e-05
-4.88828933890567e-05
-5.65316870916604e-05
-2.03621111351323e-05
-3.80793099754364e-05
-3.32102140597446e-05
-4.79248453741277e-05
-9.3862203212741e-06
-1.99419285654538e-05
1.96760691506783e-06
-6.19092590699787e-05
-4.12912371692886e-05
-4.00781599633858e-05
-4.1542047813293e-06
-3.96291644311311e-05
-4.22419684418483e-05
-4.10816994124939e-05
-2.91841010408498e-05
-4.97491476480935e-05
-3.27877988252375e-05
1.27826045006336e-05
-1.64251713381047e-05
-6.17357940725131e-05
-1.90050395056219e-05
-2.42634905463331e-05
-5.2518720976622e-05
-4.18296494477172e-05
-5.36279713779235e-05
-6.39717875233369e-06
-2.75194407141286e-05
2.9390955453926e-06
-6.12311063931886e-06
-4.21708587599786e-05
-5.7121288652602e-05
-2.49660739306428e-05
-3.70267581185016e-05
-3.99795089388727e-05
-2.83008818331743e-05
-3.41201330969784e-05
-4.77065894164144e-05
-1.89451940722531e-05
-3.85832791801256e-05
-1.72235561130449e-05
-4.81726023589957e-05
-2.51747363226919e-05
-3.74068774575805e-05
-3.91367002959738e-05
-1.72016277747822e-05
-1.30049494046196e-05
-4.28521877871132e-05
-1.4570011737941e-05
1.97051622876833e-06
-3.488277802379e-05
-1.3344916298139e-05
-4.03742768975779e-05
-3.03930214310379e-05
-1.49293814241051e-05
-2.89813414975638e-05
-1.1734845732655e-05
-1.30580848914835e-05
-5.01743024057107e-05
-3.2984740533873e-05
-2.31915353904833e-05
-2.78748184406439e-05
-7.75582086811065e-06
-1.15823155298295e-05
-4.85999239727351e-05
-3.86427160414922e-06
-2.49724365426271e-05
1.27099264598266e-05
-1.88523284757297e-05
-3.09642825188667e-05
-1.67400354549823e-05
-6.70255349795701e-05
-4.43112539722936e-05
-1.79724348479695e-05
-4.87703563391754e-05
-6.05591989434163e-05
-5.59597081859215e-05
-3.29291205472523e-05
-2.71371280036044e-05
-2.96144924566682e-05
-2.43050043908203e-05
-2.45753615034116e-05
-3.68351913540696e-05
-4.42324769408028e-05
-3.54456247402857e-05
-2.85524828843563e-05
-3.0113234018207e-05
5.65427164659162e-06
-3.75088545258051e-05
-3.4726825476147e-05
-1.4713204844495e-05
-4.91403022372289e-05
-2.32956526031747e-05
-2.17760574859165e-05
-4.51761469662186e-05
-1.75659186931121e-05
-2.84562780028358e-05
1.31405535586848e-07
-6.08446750737905e-05
-4.63276406303414e-06
-9.6803835405251e-06
-2.85662357418324e-05
-1.34796057991926e-05
-2.01531352575335e-05
-2.12573545720334e-05
-2.75148531411615e-05
-1.45366968054638e-05
-6.06042603387348e-05
-3.35517599465416e-05
-4.37874397737732e-05
-2.98191819650542e-05
-3.88748297175375e-06
-3.10382214704237e-05
-2.96373230601672e-05
-2.48984807042026e-05
-3.33103828625601e-05
-2.71968137181091e-05
-7.76763086822918e-06
-4.21904630030381e-05
-3.81052023443844e-05
-3.46086840491147e-05
-1.32413787840244e-05
-4.97477979331322e-05
1.8125491563456e-06
-4.10754812678251e-05
-2.10686027997625e-05
-3.03817654516528e-05
-2.40769757389507e-05
-3.67348799631135e-05
-3.51558702455253e-05
-3.71977179605159e-05
-2.45146931185489e-05
-2.68260506749678e-05
-6.07163126845688e-05
-3.2085117271734e-05
-9.11340385627501e-06
-3.76574351915441e-05
-3.6593119822453e-06
-1.19552595992093e-05
1.70917029960375e-06
-6.16762930646854e-05
-4.52219229181153e-05
-6.7546042920632e-06
-6.35225657485693e-06
-5.49913879961874e-05
-3.15326508844723e-05
-4.07329412090088e-05
-2.87317480976578e-05
-7.15593329919312e-05
-2.89446758195497e-05
-5.15697443400868e-05
-4.69723688281472e-05
-1.87223814348919e-05
-5.05652995972602e-06
-4.09166283431038e-05
-8.94184171924305e-06
-4.11365585450266e-05
-5.37312941730651e-05
-5.52912305532159e-06
-5.43934083122692e-05
-4.54896009044563e-05
-3.10581288783059e-05
-3.0295227889635e-05
-2.91973005443194e-05
-3.80254066875775e-05
-2.69935472452964e-05
-2.36063574660789e-05
-5.53552436605085e-05
-5.26815547240137e-05
-2.30159223180199e-05
-3.93999679212177e-05
-3.92190563686104e-05
-4.88425271386807e-05
-7.0693373096475e-06
-4.46263364015865e-05
-1.04828114918228e-05
-2.81105269783531e-05
5.61998590751493e-06
-1.0942724934487e-05
-1.46710512280074e-05
-4.1799829812008e-05
-3.42981857522035e-05
-3.78808631542802e-05
-4.45137367174362e-05
-2.28443312117243e-05
-1.33122410166626e-05
-2.44378663529771e-05
-2.55158933967868e-05
-1.69964747090541e-05
-9.66279487763521e-06
-4.73525603593008e-05
6.52123528982065e-06
-9.79679692991499e-06
-2.63160333244994e-05
-3.49830150875296e-05
-6.75399127546281e-06
-5.63168617624896e-05
-1.9911777077917e-05
-3.09859106093547e-05
-1.3964559907585e-05
-3.72325069786758e-05
-1.09977223104964e-05
-3.81997612928089e-05
-1.62513184530783e-05
-2.3112378237807e-05
-2.3112825896792e-05
-3.33995126935519e-05
-4.98395317837944e-05
-4.07455311751064e-06
-1.92414077343381e-05
3.57264619554244e-06
-7.10608329634467e-07
-7.7968141796641e-06
-1.62054375708884e-06
-7.29782104160814e-05
-8.04366598830307e-06
-5.47232552119473e-05
-3.96838925727768e-05
-3.47960837047884e-05
-5.01449818670281e-05
-4.87097519766435e-06
-4.81572124633425e-06
-6.85447632866349e-05
-9.32294463760941e-06
-2.53585082892875e-05
-3.33529245484928e-05
-5.53995826224474e-05
-9.35705370229988e-06
-5.28519094600089e-06
-3.14313594701553e-05
-1.93951181919278e-05
-3.59645947747898e-05
-2.36404278876339e-05
-3.18570580664919e-05
-2.73077169911897e-05
-1.66541157202395e-05
-3.06940905106149e-05
-1.30911482411478e-05
-1.49850130689307e-05
-1.90769846508016e-05
-1.38521933646695e-05
-2.45943968104638e-05
-3.69765605072733e-05
-3.65477674606544e-05
-1.99741028481416e-05
8.35702938167999e-06
-4.12982173919391e-05
1.46058527349448e-06
1.08544804474771e-05
-4.61807439118764e-05
2.1385115999597e-05
-1.01633670818433e-05
-4.40813629808106e-05
-3.03318746501037e-05
-2.67443742354643e-05
-3.82617856167982e-05
-1.30463948516384e-05
-1.92163389290926e-05
-2.85931353594724e-05
-1.42995580914083e-05
-4.12414853295843e-05
-2.17560375451542e-05
-3.76236498235649e-05
2.09924030946615e-05
-1.66171723172666e-05
-2.6517163697309e-05
-5.49821679226688e-06
6.8653624242521e-07
-3.83694623138013e-05
-1.83784460568581e-05
-4.00569334998195e-05
-2.28626549328227e-05
-2.53149261866559e-05
-9.92537075266108e-06
-2.42069282901393e-05
-4.32904456620725e-05
-8.5859673070649e-06
-1.30816007579406e-05
-4.56735840896755e-05
-3.68166376796773e-05
-2.95443846007092e-05
-1.39028759806402e-05
-4.03329511070237e-07
-5.00539833886276e-06
-4.05037622662918e-05
-1.05251685233115e-05
-2.97750965613957e-05
-1.81843868407221e-05
-9.6552666110224e-06
-3.27797654037698e-05
-3.94915260494788e-05
-3.46964107021399e-05
-4.46204219772618e-05
-4.15473946753433e-05
-5.22751549584919e-05
-4.26323289520938e-05
-1.10411064314389e-06
-1.94856778090242e-05
-5.84229060073562e-05
-5.83966395717175e-06
-3.87015127377311e-05
-4.11713806159417e-05
-3.67723369153321e-05
-1.24275371094696e-05
-4.63094076554593e-05
-2.86340098633792e-05
-2.91799424374887e-05
-2.15522159955136e-05
-2.20669868084516e-05
-1.22584964769845e-05
-2.66133787017436e-05
-1.49463070316153e-05
-3.31609674111838e-05
-2.65824251736693e-05
-2.46541319626892e-05
-2.40763989639937e-05
-3.89219116471733e-05
-2.74718695945227e-05
-2.26472402017556e-05
-3.13094322576728e-05
-1.90619468009253e-05
-2.93712963223537e-05
-3.57278128599999e-05
-1.77462006064111e-05
-3.29752017333909e-05
-2.02905902220887e-05
6.80908859383317e-06
-5.03686645136848e-05
-6.51500196480161e-05
-2.15066702915475e-05
-4.4482044731063e-05
-2.95131608653034e-05
-2.66495057672139e-05
-2.43643303690762e-05
-3.9020228444601e-05
-1.15201979650784e-05
-2.61811096398824e-05
-4.58125633000355e-05
-2.73638010159992e-05
4.92764892264005e-06
-6.06393098504605e-05
-1.37360065746189e-05
-5.87595691104937e-05
-2.86961950028341e-05
-2.17735623160928e-05
-2.83065754599761e-05
-3.72600408006161e-05
-4.19353417269252e-05
-5.74860096875366e-05
-1.05426054988002e-05
-2.30263041384095e-05
-3.71416846608796e-05
-1.54075558885261e-05
-1.15909182708866e-05
-2.21219396231049e-05
-3.79293964451069e-05
-3.79236947971441e-05
-5.17585938123099e-05
-4.22428874366766e-05
-3.82402508814072e-05
-1.3851761005501e-05
-7.92584415256174e-07
-6.66222821981124e-05
-3.18049504623143e-05
-3.04566617195714e-05
-2.8681452235175e-05
-5.58039962718486e-05
-4.26762057736644e-05
-2.85799478268109e-05
-1.78798895390221e-05
-8.02195227354858e-06
-1.67130896682506e-05
-2.80896297195795e-05
-2.49069484313662e-05
-3.70683045902531e-05
6.96113365379264e-06
-2.42459918395243e-05
-3.89001654329465e-05
-4.00135467036274e-05
-2.30214059095347e-05
-2.17132855883326e-05
-4.11706449494862e-05
-3.13239353114678e-05
-4.28438853416985e-05
-2.34848322915648e-05
-1.65516171014013e-05
-2.62596589254325e-05
-3.13867015931276e-05
-1.03285844492992e-05
-1.95084082639292e-05
-2.45417370014315e-05
-5.38419564099054e-05
-2.51837853363366e-05
-3.39880600855981e-05
-3.12408370507034e-05
-3.87005770066169e-05
-3.33342374157434e-05
-6.85493925285327e-06
-4.72035294382913e-05
-8.57078526752472e-05
-5.48566990922817e-05
-4.01549075199256e-05
-2.5147474255969e-05
-2.51738426588769e-05
-5.25900652601155e-05
-4.50575563152072e-05
-3.7632113333896e-05
-2.64185714708867e-05
-4.45203216702537e-05
-3.83603157845597e-05
-3.02405095129045e-05
-2.54773121480291e-05
-5.64580691975069e-05
-2.52877691963915e-05
-8.47808516054864e-06
-4.59396048803438e-05
-5.17324001160359e-05
-5.33977107367143e-05
-1.12512486232422e-05
-2.85539843446178e-05
-3.21642455611709e-05
-3.19872161023452e-06
1.39024235344145e-05
-1.72272600025222e-05
-1.53333384147042e-05
-2.06129729792282e-05
-5.59783488150788e-05
-4.30284769847743e-05
-3.827538972267e-06
-2.22802945673352e-05
-1.25182015844954e-05
-1.87809466261768e-05
-4.75447748602054e-05
-3.44621496775956e-05
-1.50158959596655e-05
-4.69920161910321e-05
-8.48443844299348e-06
-5.89194207234975e-05
-1.33873174019881e-05
-2.73400778347596e-05
-2.60643986194614e-05
-4.78350252240288e-05
-4.05036825309337e-05
-6.06802700876721e-05
-2.97234681932811e-05
-4.24718745236899e-05
-3.05694292141439e-05
-5.30693920131907e-06
-1.75547077478308e-05
-2.15095277827743e-05
-4.78393209685563e-05
-3.69279075182846e-05
4.43620541045268e-07
-3.28795926978935e-05
-4.56653299547197e-05
9.21645782396626e-06
-4.01467826014993e-05
-7.19037660375222e-05
-2.89631600775509e-05
-4.74807728857412e-05
-6.3117519119396e-05
-3.92362547730439e-05
-2.15764309413172e-05
-2.37652467769434e-05
-4.20792583877999e-06
-5.05982449018443e-05
-2.3047189410544e-05
-3.78919101320958e-05
-6.92625998045397e-06
-2.14540307041793e-05
-4.15703688152802e-05
-2.95144267762014e-05
-9.03227046053733e-06
-2.38682461181503e-05
-4.71267979531333e-05
-4.11347499959234e-05
-7.02623067946142e-06
-2.36100955220638e-05
-3.71917422558276e-05
-5.08012439227746e-05
-3.72274568784629e-05
2.75195025422602e-06
-5.72569519684553e-05
-2.32123955212583e-05
-5.46253968468846e-05
-1.89748746154276e-05
-2.51102694582957e-05
-3.54650260165028e-05
-2.60740623033354e-05
-2.0502062843666e-05
-3.42393868053179e-05
-3.989979964223e-05
-4.21568122832165e-05
-3.06812998944629e-05
-4.1832285514311e-05
-2.96219257756612e-05
-5.68385880696142e-07
-2.1029279256488e-05
-3.72707126012412e-05
-3.7829245767155e-05
-6.2822707208601e-05
-3.59499330735107e-05
4.75885677556371e-07
-1.98720343193075e-05
-3.75736976250355e-06
-3.17019729082769e-05
-9.39972411916939e-06
-2.98923819061418e-05
-3.32885160148235e-05
-2.63264839040697e-06
-3.31854509120722e-05
-3.39633927562266e-05
-2.4212156155901e-05
6.44149846177335e-06
-2.81626191952094e-05
-1.70081374594492e-05
-3.88785429053181e-05
-2.956577395457e-05
-2.52008103491981e-05
-3.97142607894208e-05
-5.87473689180753e-05
-2.28083339430427e-05
-3.95793052924098e-05
-3.14092085070421e-05
-5.30605143412377e-06
1.08858708091347e-06
-2.52571910809225e-05
-2.13447957966169e-05
-2.27957368243469e-05
-1.27765634173431e-05
-2.24678252712656e-05
2.20725735281847e-05
-3.22552734257697e-05
-4.51935654961067e-05
-2.76080175971154e-05
-3.75018433852354e-05
-4.9659681406324e-05
-4.62722614202145e-05
-1.97598728797658e-06
-2.11659270081662e-05
-4.35694195811058e-05
-1.95830293395726e-05
-2.22503888735813e-05
-5.59259094728922e-05
-2.48365864503194e-05
-9.24444213807162e-06
-3.36257474118908e-05
-2.76631147899721e-05
-2.95832657307314e-05
-3.63463186638365e-05
-1.81975222529653e-05
-2.40893073874551e-05
-8.31323708150273e-06
-4.05601771916701e-07
-3.31856369071066e-05
-4.60035856742335e-05
-5.18718862119711e-06
-2.60229024057273e-05
-2.2498576141187e-05
-4.16498431248946e-05
-3.898676620211e-05
-1.96729420023387e-05
-2.13540436103883e-05
1.83852945132569e-05
-2.21053080515055e-05
-3.61629732787582e-05
-2.18128399013366e-05
-1.88355910415929e-05
-2.34513175664396e-05
-4.84636734701239e-06
-1.67190820366741e-05
-3.54802372338791e-05
-2.27722725840231e-05
-1.34094726689968e-05
-1.42249923001293e-05
1.11027066338871e-06
-4.47180040817543e-05
-2.73761287646701e-05
-3.05016518602873e-05
-3.43326508966581e-05
-1.57735614879127e-05
-2.09053844292694e-05
-2.3185198896283e-05
-3.39714182813556e-05
-4.41886680653492e-05
6.12751232142048e-06
-3.2256641192851e-05
-2.18126842037566e-05
-1.16996093648295e-05
-4.50121139926173e-06
-1.83735701035849e-05
-2.97944217780438e-05
-4.41068120509049e-05
-8.56664282613668e-06
-3.13371846327063e-05
-1.21398170445722e-05
-4.60586628706541e-05
-4.00788018351691e-05
-3.48582291971331e-05
-5.32852450848186e-05
-2.96847323683636e-05
-3.36457291156217e-05
-6.63242651254493e-06
-2.0872262845941e-05
-3.74801923449288e-05
-6.2533498518842e-05
-4.31429350885438e-05
-5.24435831990515e-05
-2.12144537432371e-05
-2.83934386150707e-05
-2.05634977835151e-05
1.82372160670135e-06
-8.21876762724875e-06
-4.6058517597577e-05
-1.05778075008871e-05
-5.21372638645007e-05
-3.17579939307798e-05
-4.05709235462423e-05
-1.50594296213862e-05
-6.36372582198078e-05
-9.77490134875472e-06
-1.96950000106281e-05
-3.56442928299731e-05
-5.74583229804479e-05
-3.476342409085e-05
-4.63957977484604e-05
-4.816204679456e-05
-5.07635080593309e-05
-3.43431896026948e-05
-3.99354502299029e-05
-3.19794591457243e-05
1.32068525258165e-05
-1.43310223608613e-05
-2.16566109921565e-05
-2.35441113000876e-05
-3.85985444771149e-05
-2.71273688295183e-05
-2.62798303766148e-05
-3.7932070648435e-05
-3.41336804026741e-05
-4.00816255509604e-05
-3.92048555571703e-05
-2.04834988119725e-05
-2.44644470664114e-05
-6.58239115377959e-05
-3.16882375508763e-05
5.00413164320143e-06
-3.30853473830274e-05
5.45191938049347e-06
-5.42813173398179e-05
9.99607461284105e-06
-3.40265921480946e-05
-2.0483670739713e-05
2.13406538010978e-05
-3.22908007938761e-05
-3.22426050937854e-05
-4.15833504386306e-05
-3.33362517186536e-05
-1.34524027776599e-05
-1.02326669069986e-05
-4.17912785053271e-05
-1.05735099960265e-05
-3.59983332295931e-05
-4.36433306819701e-05
-1.09780248659159e-05
-2.74247270688814e-05
-6.08827934888523e-05
-8.36970868808528e-06
-3.56377439782232e-05
-2.33880767815653e-05
-5.0415333864807e-06
-4.17985442892237e-06
-1.99253968630863e-05
-5.52176452803961e-05
-2.54966788739327e-05
-6.80958566042594e-05
3.17731500511853e-07
8.33754034691526e-06
-3.27790557820337e-05
8.43894691940602e-06
9.79672327179737e-07
-4.90241606405794e-05
-4.31188342069222e-05
-2.00573330014002e-05
-1.0276484412325e-05
-3.82913680798168e-05
-3.49237518483915e-07
-3.30776101937309e-05
5.33119361175425e-06
-3.06695696463868e-05
-2.37642059332118e-07
-1.19466903179406e-05
-2.51446163461732e-05
-2.22132007263762e-05
-6.68502098611439e-05
-3.40044911460136e-05
-1.28425012076051e-05
-3.30480768916018e-05
-4.92023244946046e-05
-4.34351877953998e-06
-2.40199573107252e-05
-2.08481385925386e-05
-4.58788993657771e-05
-4.50722945208999e-05
-4.68513983032414e-05
-4.28116503412578e-05
-2.61167399364295e-05
-3.67116865096784e-05
-7.91463279800557e-06
-4.69830748567329e-06
-1.90364974049967e-05
-3.79762451998419e-05
-3.3260936661857e-05
-5.06741320000008e-05
9.75621925975913e-06
-6.1065583602183e-05
-1.73879837082771e-05
-1.82418610817074e-05
-8.41361483926557e-06
-2.68796059692721e-05
-1.94816713276611e-05
-5.17695909795316e-05
-5.43498484589384e-05
-4.50273167968341e-05
-3.71427043340549e-05
-3.68906796558636e-05
-1.57968747456602e-05
-3.10321603923988e-05
-1.98031576591555e-05
-2.83186178240072e-05
-2.73589001186105e-05
-4.67127396002061e-05
-3.04914452263455e-05
-1.99297271645095e-05
-1.78796483114911e-05
-2.93081815567624e-05
-1.9783366058867e-06
-1.15313187416013e-05
-2.44487710710363e-06
-3.70643536568589e-05
-4.41910054222362e-05
-3.08540443015299e-05
-2.3474469056443e-05
-3.26319176041293e-05
-3.18822969604437e-05
-4.45042014813755e-06
-2.3324601474857e-05
-3.5372023248306e-05
-2.72199183062675e-05
4.63000921403804e-06
-1.05297235985831e-05
-1.71442311387616e-05
-4.89025867547792e-05
1.04406055983682e-05
-1.39401755763317e-06
-1.2474577078952e-06
-4.16130054125816e-05
-1.69719636261751e-05
-3.2318085156507e-05
-3.38819606829626e-05
-3.17749884927796e-05
-3.57535509766244e-05
-3.21957793822415e-05
-6.6888215863204e-05
-4.43639875967751e-05
-1.94026589358563e-05
-3.58952785401205e-05
-3.83190898625607e-05
1.60982695235321e-06
-6.11542483414049e-05
-5.89353558474141e-05
-3.4320235021561e-05
-2.21050540316762e-05
-4.47993799035592e-05
-3.28209795294684e-06
-3.50600711805812e-05
-1.89381232806444e-05
-4.4490123115307e-06
-5.70287208894983e-05
-2.67903863250343e-05
-1.94694770101822e-05
-3.72068967552849e-05
-3.3504976294067e-06
-2.99642986741232e-05
-2.02095090915182e-05
-2.22560882180158e-05
-1.03886318539951e-05
-3.83252318837306e-05
-3.80383609504602e-05
-4.52797704476527e-05
-5.3327451639226e-05
-3.67092006329441e-05
-2.23487492852567e-05
-3.61166249462228e-05
-2.29990707803194e-05
-2.46006577082628e-05
-2.41120206698985e-05
-3.29005674228116e-05
-2.30947518402869e-05
-6.86286287621933e-05
-1.10190963710777e-05
-2.35960404437042e-05
-5.06776255325904e-05
-1.6023533282549e-05
-2.99170179361683e-05
-1.66575867696356e-05
-4.78531323164796e-05
-2.41564209531856e-05
-1.42013564112887e-05
-6.33442250480014e-05
-2.68169319112447e-05
-2.39955676596258e-05
-3.08542783121258e-05
-3.44579508111791e-05
-7.20505027655868e-05
-3.64980968830429e-05
-2.18587858557292e-05
-1.78212905516112e-05
-3.32245897056237e-05
-2.00643821744661e-05
4.30022154444883e-06
-6.4015485969897e-06
-2.26916476203671e-06
-2.84740949466513e-05
-1.99887171145328e-05
-4.62897062121871e-05
-3.16056943431951e-05
-3.41773861422917e-05
-2.73313496690203e-05
-5.28457391795734e-05
-3.90976511399428e-05
-4.59189085122126e-05
-3.81718355151616e-05
-1.509719457755e-05
-1.99680873525172e-06
-4.21462353186804e-05
-4.39233917735701e-05
-7.52857684594336e-06
-2.19292322935256e-05
-3.31238957212715e-05
-2.14484529081034e-05
-6.2240344871088e-05
-1.98113948345005e-05
-1.19403587642528e-05
-4.51487495555679e-05
-4.93117035511449e-06
-1.40815055882148e-05
-2.49116310353039e-06
-2.00495158105632e-05
-5.21783083522016e-05
-4.66486031700446e-05
-3.91146819449262e-05
-1.44733478767544e-05
-2.8116986637357e-05
-2.35134642177945e-05
-1.65367106267046e-05
1.76383070976223e-05
-4.31464553734103e-06
-2.94974600068591e-05
-3.78904081984414e-05
-9.05212701928717e-05
-5.27609802587537e-05
-2.13392388823234e-05
-1.0594195857235e-05
-3.20008037898672e-05
-1.95111151581347e-05
-3.73383548439811e-05
-2.35371161039914e-05
-2.23518333014273e-05
-3.34216313990296e-05
-2.75587341322791e-05
-6.01644258867727e-05
-4.54492533240729e-05
-1.23339626949576e-06
-1.6783788762688e-06
-5.81531238411206e-05
-1.13826013633647e-05
-2.5976734763064e-05
-1.02789358794089e-05
-2.97424156879786e-05
-4.36525097093189e-05
-2.52382249495998e-05
-2.58160260571202e-05
-2.19094122012843e-05
-1.4856835741911e-05
-3.48226915154636e-05
-1.31663281026502e-05
-2.66858310475117e-05
-4.99054962441775e-05
-3.89057729880383e-05
-2.84577752008914e-06
-7.7999209518566e-06
-3.70359445320047e-05
-1.80904546972367e-05
-5.32436749851868e-06
-2.94170175877931e-05
-3.53281062769667e-05
-4.43221546028078e-05
-6.45953167363102e-05
-1.83672473570105e-05
-4.47117376436546e-06
-1.69778084441275e-05
-2.40804073681793e-05
-2.44257979232511e-05
-4.19203967202446e-05
-4.50816122371434e-05
-3.80671532108714e-05
-2.10097561724235e-05
-3.44506790594572e-05
-3.87603282416115e-05
-4.75408473978984e-05
-3.70856077892066e-05
1.72469872941795e-05
-9.26132514346549e-06
-3.65752142122153e-05
-4.74208699520954e-06
-5.79499816105843e-05
-4.38644340333693e-05
-3.15049086740524e-05
1.16355872408587e-05
-1.96344370167521e-05
-5.09546232642289e-05
-4.96674563317502e-05
-1.61173457868801e-05
7.57028931319498e-07
-4.58769311606237e-05
2.7611949782007e-05
-4.35496240401803e-06
-3.41815166227868e-05
-1.1292055353227e-05
-5.42451017022342e-05
-1.73096591035194e-06
-4.29831762768164e-05
-3.49113240542848e-05
-5.81737137096444e-05
-2.03866690945772e-05
-2.2671699738081e-05
-5.8932286100991e-05
-2.86614771302401e-05
-2.86205432584317e-05
-4.0213543921651e-05
-1.83996790284528e-05
-1.61862540875739e-05
-3.91720143424166e-05
-5.44096625366738e-05
-5.75940971622118e-05
-1.07668575431446e-05
-9.80361732842418e-06
-2.8013425886241e-05
-4.35730474539936e-05
-2.51494855581537e-05
1.17379818558915e-05
-3.87138661771043e-05
-3.33781510534012e-05
4.90065209357775e-06
-4.98427317283946e-05
-2.0518971422641e-06
-6.67966098424763e-06
-2.3604525674448e-05
-4.51379979586356e-05
-3.16141494089903e-05
-4.35572143147526e-05
-3.90018064127628e-05
-2.22554771818498e-05
-2.53592995136676e-05
-2.57347926250729e-05
-6.01475539577348e-05
-4.85387229254424e-05
-5.28437478580749e-06
-2.34167701345579e-05
-1.36576886774683e-05
-2.57661225420095e-05
-9.85940007672765e-06
-3.6510920123984e-05
-2.65291881618637e-05
-3.33456251001009e-06
-4.01424546829802e-05
-2.34759401349052e-05
1.05815216452675e-06
-1.81576959228579e-05
-2.14531043815577e-06
-1.55690104552751e-05
-2.69695580857197e-05
-5.41525986729766e-05
-3.63276068260991e-05
-3.02798273247938e-05
-4.58160478079625e-06
-4.37256878048872e-05
3.98565715936481e-06
-1.33882135584815e-05
-1.39736316001476e-05
-2.44648104873603e-05
-6.7712549294435e-05
-4.33038363388661e-05
-2.20534411642429e-05
-4.46892107630146e-05
-3.1703259788406e-05
-7.09574041061439e-05
-3.90864246513256e-05
-1.51544470868372e-05
-4.64033853366155e-05
-4.57754595077914e-05
-2.14230734163031e-05
-3.25380070490915e-05
-3.46826518753725e-05
-1.74348010620649e-05
-4.36570925402275e-06
-6.02503292273e-05
-2.46022991345395e-05
-1.45022155547667e-05
-2.63007309712769e-05
-2.03210726260664e-05
-6.77974133950585e-05
-7.48041239952836e-06
-3.12294300500279e-05
-2.02192744235118e-06
-1.7301553648257e-05
-1.15938541582917e-05
-5.29768749558836e-05
3.78986219604443e-06
-4.0861945787798e-05
-4.13838998984135e-05
-2.90521342823894e-05
-2.15711819013862e-05
-3.45154941228506e-05
-2.67575925555496e-05
-3.70877319500349e-05
7.43529190292919e-06
-1.12417366195512e-05
3.35255845360735e-05
-2.7445873835687e-05
-2.46560232719553e-05
6.80285710183136e-06
-1.94942378212062e-05
-1.01257148902464e-05
-4.33779219280518e-05
-3.06458258546057e-05
-1.35901989019539e-05
-2.64898915030906e-05
-3.0178734685063e-05
-3.51780392656139e-05
-2.42280562690768e-05
-5.51537472019511e-05
-3.51855484175956e-05
-1.66374002565995e-05
-2.99965173493249e-05
-4.37065728212692e-05
-2.19582824500668e-05
-2.34353492553294e-05
-4.07609039805881e-05
-3.59290531382148e-05
-8.91720448975214e-06
-4.89328193341468e-05
-4.60794512475795e-05
-1.6654645543476e-05
-5.83638752490241e-05
-4.99397060343184e-05
-2.49333223025015e-05
-1.09404440008882e-05
-1.42945119944348e-05
-4.78556046255008e-05
-4.70392005047068e-06
-1.89360453194622e-05
-1.81969509720033e-05
-3.1322567253244e-05
-3.10270136648022e-05
-2.90418544853035e-05
-2.6219319323977e-05
-6.05012242809024e-05
3.63733254659801e-06
-2.770998552961e-05
-4.84651825285111e-05
-1.89305506027168e-05
-2.20993632026106e-05
-4.41233012653107e-05
-1.74480943682818e-05
-2.43457147681465e-05
-2.48634743838642e-05
-3.51586168621727e-05
-1.32956205680534e-05
-3.35876188356684e-05
-4.04001071811342e-05
-2.554591779078e-05
-5.12693377493632e-05
-2.63859563895969e-05
-4.08233893315014e-05
-3.57869418521445e-05
-6.73163775100389e-05
-1.6312166184308e-05
-9.61849515803322e-06
-4.52146911100537e-06
-3.24014551810495e-05
-3.63502222194789e-05
-2.63138400503454e-05
-1.40929601866784e-05
-4.31353621140783e-05
-5.3660566639161e-05
-2.99894963510269e-05
-1.45127981688323e-05
-1.43670179891867e-05
-2.55496168518415e-07
-2.71432923402441e-05
-2.21846115468504e-05
-5.63363221993425e-05
-1.15040227272819e-05
-2.51672742988205e-05
-4.69813564594547e-05
-2.09937415493018e-05
-3.59032681969921e-05
-3.38292931296684e-05
-4.68602969372441e-05
-5.18155693268987e-05
-1.02295185072057e-05
-2.27022755248306e-05
1.42100081276391e-05
-3.20451415281097e-05
-2.28323232950122e-05
-6.14964817186893e-05
-1.7605930798819e-05
-5.09937394582597e-05
-3.17072909347788e-05
-4.34365524819246e-05
-8.64922475610852e-05
-4.30702225283152e-05
-2.80014359381106e-05
-1.1422948709278e-05
-7.8164278610252e-06
-4.2153814389803e-05
-3.58278858254772e-05
-3.57095631918005e-05
-2.88843655273736e-05
-3.66112742594458e-05
-2.27893416893043e-05
-2.78310693928644e-05
-3.54657476373466e-05
-3.04604127118361e-05
-3.60367212576717e-05
-3.77497381664731e-05
-2.77054193766241e-05
-2.59330345954047e-05
-3.5766298489622e-05
-2.70654663979685e-05
-4.86201003307937e-05
-2.30738615392042e-05
-1.00887699934329e-05
-2.39328387890064e-05
-1.34921208367983e-05
-4.47312102253592e-05
-2.20356331144101e-05
-4.90730380625783e-05
-4.66341980239609e-05
-5.37265583990428e-05
-5.8758540356865e-05
-2.47454075667066e-05
-1.96809196749512e-05
-4.68203824859648e-05
-2.48108586363198e-05
-3.96760574637673e-05
-5.68975949356207e-05
-2.23523036747038e-05
-5.60924912869182e-06
-2.76454024985526e-05
-2.40412544426091e-05
-1.44877521797698e-05
-9.18624877777274e-06
-2.85935986973783e-06
-1.99549645438279e-05
-2.10882233821434e-05
1.68865619675805e-05
-1.72234538192515e-05
-1.62949916063945e-05
-3.47930448929923e-05
-3.69807089092552e-05
-1.30838251310075e-05
-2.53897506764165e-05
-5.19801856665828e-05
-6.04446621709406e-05
-4.00438601526837e-05
-4.60673337335484e-05
-2.64327106287293e-05
-2.3808429695033e-05
-1.02096943393373e-05
-3.35058239955845e-05
-5.02901226891163e-05
-2.77690070032381e-05
-1.59478190838744e-05
-4.44304394821194e-05
-3.34645941963215e-05
-3.19613107249336e-05
-2.28681435851357e-05
7.11807401903434e-06
-5.43915369133035e-05
-5.22516010862212e-05
-9.50782627403171e-06
-2.11908496780334e-05
-6.36160753612429e-05
-2.3761752169323e-05
1.87576885956603e-05
-5.09206501656289e-05
-1.55839532316408e-05
-1.4023330791145e-05
-2.12682904665612e-05
-5.55385805294958e-05
-5.12290839003721e-06
-2.30551819202531e-05
-3.19182968793695e-05
-3.50935552768619e-05
-2.68148829279366e-05
1.14773336287645e-05
-5.93201235595128e-05
-1.94093260513226e-05
-1.03726557822971e-05
-8.5442195669539e-06
1.08772616797356e-06
-2.68200930450165e-05
-2.31363595292071e-05
-8.59995385944839e-06
-2.69428609087926e-05
-3.63764971205161e-05
-2.23801255728146e-05
-3.14919863544541e-05
-2.2091140320587e-05
-2.48406685999612e-05
-3.02018075735518e-05
-1.96089800841545e-05
-2.05874309406066e-05
-7.46403385216786e-07
-3.83848841438412e-05
-3.4988057864566e-05
-1.47816523055108e-05
-1.78898476897729e-05
-2.80841361778059e-05
-3.69080748939806e-05
-2.15710902557995e-05
-1.43166830890986e-05
-3.41186907777389e-05
3.23063371136318e-07
-8.30774929472165e-06
-1.82142597327202e-05
-4.19217237620198e-05
-4.45221203267706e-05
-3.15814487949204e-05
-3.74857957202895e-05
-4.20087522341901e-05
-2.21492404421307e-05
-2.74614133025513e-05
-1.78406393721268e-05
-1.55970741738408e-05
-3.23498215446328e-05
-3.94390802778406e-05
-4.48886607612263e-05
-3.94051589064806e-05
-3.77712470474242e-05
-5.85290583701414e-05
-3.61198195700142e-05
-5.70327414759248e-05
-1.28278898001294e-05
-4.3852323061949e-05
-2.14041722276318e-05
-4.21231244411062e-05
-1.89547145036902e-05
-1.63184572267019e-05
1.38530020395028e-06
-2.93889555684585e-05
-3.46690840250999e-05
-3.89859317797379e-05
-1.8727748243025e-05
-2.52686161823785e-05
-3.52276095936827e-05
-5.93502107338017e-07
-1.04576803109156e-05
-7.69666132556983e-06
-3.49110896569166e-05
-2.83787089793641e-05
-5.71027050921373e-06
4.1600432773537e-06
-2.61723843741234e-05
-4.97333397959173e-06
-2.82136681983242e-05
-2.46218299068616e-05
-5.20054718047865e-05
-4.44137474391793e-05
-3.78416122372395e-05
-4.41210632854302e-05
-5.75265963475222e-06
-4.92959638192695e-05
-4.62245726777293e-05
-2.93719207500194e-05
2.30052013522059e-06
-3.83792297345681e-05
-1.54263043933844e-05
-1.50018535629001e-05
-2.56999363389494e-05
-5.20905019076287e-05
-1.03681493862702e-05
-5.47646941427561e-05
-1.96930495551544e-05
-1.53431638927093e-05
-3.61493272115226e-05
-3.93555913371122e-05
-2.79645336037768e-05
-2.4046171550324e-05
-4.41375869475886e-05
-3.69610830593655e-05
-9.10302326416381e-06
-2.39873747963142e-05
-2.14691679400378e-05
-2.10460181633478e-05
-1.57591522409145e-06
-6.86456960291126e-05
-4.66115442022173e-05
-1.66259462270354e-05
-2.0336946202547e-05
-2.52241994337919e-05
1.15108823202594e-06
-2.6149033855386e-05
-1.84512773616944e-05
-2.74037913387492e-05
-4.98624249952126e-05
-9.69857410826109e-06
-5.40479645444801e-06
-2.50062384360655e-05
-3.89384856975597e-05
-3.90598369893569e-05
-2.37323739437146e-05
-1.07445715147197e-05
-6.9630213220053e-05
-4.16860675122843e-05
-2.84553561977718e-05
-2.549124728365e-05
-3.87025848508837e-05
-3.02993556636511e-05
-4.28351487284222e-06
2.62408269656902e-06
-3.81213332486584e-05
-3.78718567987686e-05
-1.02103922227311e-05
-1.04140399919867e-05
-3.80434916302189e-05
-4.73587309920944e-05
-5.66345700019772e-05
-3.7060167380317e-05
-3.06873894942563e-06
-2.81358426234949e-05
-2.92247226926851e-06
-1.96576602989877e-05
-2.97853438745744e-05
-3.24284972155147e-05
-7.50859728193454e-06
1.86580018025366e-06
-4.09246792698246e-05
-3.97836827093195e-05
-4.79926157833082e-05
-2.20929696708725e-05
-2.01669867907353e-05
-6.20423596967034e-06
-5.51980232357778e-05
-2.71754265208686e-05
-4.42145927737416e-05
1.0347251880556e-05
-7.5509802480263e-06
-3.45138106275694e-05
-2.02589914795867e-05
-3.1198224700767e-05
-2.13886742920609e-05
-3.70956498097168e-05
-1.78516510591274e-05
1.00315332275897e-05
-1.57521250629882e-05
-1.48079578532522e-05
-1.12371307928125e-05
-2.02662269180904e-05
-4.24443096760195e-05
-2.34610618404316e-05
-3.43436895062894e-05
-2.65932847042105e-05
-5.87923486935609e-05
5.48491721584883e-06
-9.66884775328066e-06
-2.61044099490067e-05
-3.25513465288851e-05
-2.59492249122222e-05
-4.62463115817493e-05
-3.7763851455324e-05
-1.59340414121024e-05
-6.98383482286773e-06
-3.16891638432377e-05
-3.75525274910384e-05
-9.3090594845517e-06
-7.39513609871625e-05
-1.74386041277955e-05
-3.16857271687744e-05
-3.79216280580729e-05
-9.36851664629743e-06
-3.20914692501432e-05
-4.48205966596695e-05
-3.95377043925784e-05
-7.03725692164827e-05
-3.6627074269545e-05
-7.56969456616018e-06
-5.51402544858435e-05
-5.12055175798147e-05
-4.11645757960068e-05
-3.42333710423035e-05
-3.46003622336526e-05
-3.82217901285948e-05
-9.93604603599968e-06
-3.79141976808722e-05
-5.11732605650079e-05
-1.86385002150436e-05
-3.50907406420607e-05
-3.56989383410667e-05
-2.49818386696088e-05
-2.8726515830974e-05
-3.41130925979385e-05
-3.64441642964487e-05
-3.81611276741038e-05
-4.92472508915382e-05
-8.0189703193754e-06
-1.1452730035232e-05
-3.01164914772973e-05
-3.23018138063535e-05
-4.27520184520687e-05
-3.56326684101765e-05
-4.4945531808519e-05
-9.34743526993116e-06
-4.069365416625e-05
-3.22532380507875e-05
-1.64790396077357e-05
1.84254832565807e-05
-4.5708832136417e-05
-5.64498461489423e-05
8.39131062764881e-06
-3.66008153617666e-05
-2.19406808510778e-05
-3.42618166406034e-05
-2.44020438120275e-05
-3.84269468780637e-05
-3.95281923602405e-05
-3.67884045893347e-05
-1.21144688887437e-05
-6.16920690018297e-05
5.69089927738745e-06
-2.09633314572668e-05
-5.76013357841865e-06
-3.4029024042121e-05
-6.43221704335389e-05
-3.58393940425868e-05
-3.38543117564754e-05
-2.21546033200434e-05
-1.24408226637344e-05
-3.34508579425614e-05
8.01910428953155e-06
-3.18257069713563e-05
-2.27411975979467e-05
-1.38097984189353e-05
-4.59013888659495e-05
-4.81730293837781e-05
-2.67624680259436e-05
-5.3787925449736e-05
-5.80922896650963e-05
-4.90223525823584e-05
-4.37722357560821e-05
-3.99728882139206e-05
-2.26581242481171e-05
-3.77213562552811e-05
-2.78267757390199e-05
-7.60500543559776e-06
-5.13741560789923e-05
-2.66062996687247e-05
-1.27241423683162e-05
-3.91662756331563e-05
-5.451254118092e-06
-2.12263934482768e-05
-4.13769633936132e-05
-2.04694247533562e-05
-1.68971448445201e-05
-2.64495917444713e-05
-4.85943865406062e-06
-2.32625263174447e-05
-3.60634489957471e-05
-3.26813973363593e-05
-2.11537567185727e-06
-3.33799420937922e-05
-2.10880578414263e-05
-1.8549580584929e-05
-3.43742018892193e-05
-3.78973706238608e-05
-1.80797159482354e-05
-3.92583759375514e-05
-4.09069225310134e-05
-2.84747268055836e-05
-5.39324829265916e-05
-4.28524026891722e-05
-9.91074246254527e-06
-4.00361251495023e-05
-2.32602317435598e-05
-7.19096835788915e-06
-6.41952850803517e-06
-3.27951579062612e-05
-3.04651295852061e-05
-1.81169049861431e-05
-4.49612790176094e-05
-3.14501065275171e-05
-1.68995296722355e-05
-9.75242448659419e-06
-4.32801769625802e-05
-9.02558705663882e-06
-1.2616922660249e-05
-7.60229003727689e-06
-1.61510577901049e-05
-1.32156816925302e-05
-1.85392268870742e-05
-2.44007608620445e-05
-1.15920995132637e-05
-1.39288840228468e-05
-4.09264632094096e-05
-1.50916988608894e-05
-3.40298049299121e-05
-2.35789320236869e-05
-2.38590723177118e-05
-1.0546952483502e-05
-5.7476186613169e-07
-3.41358026853665e-05
-2.39279547138032e-05
-1.14419496155175e-05
-1.60391083171526e-05
-4.09582583325851e-05
-5.24448519217933e-05
-2.39946863440593e-05
-2.75367990809988e-05
-3.99349116752461e-05
-2.09783625259098e-05
-1.4186100309238e-05
-2.89355446473843e-05
-5.5396506408565e-05
-5.01045443076133e-05
-4.09462598823202e-05
8.45388193168151e-06
-1.54067680804235e-05
-2.17928604557373e-05
-5.46748283770527e-05
-2.05108199062777e-05
-3.52453861270391e-05
-4.59447109154696e-05
-3.44225988766638e-05
-2.81627065965537e-05
-1.39376910109153e-05
-6.25665886174101e-05
-2.75432096313928e-05
-7.07812570214661e-06
-4.65474792556486e-05
-2.6435640712252e-05
-4.84600596118499e-06
-3.0869932916779e-05
-5.29838140462783e-05
-4.10683860570573e-05
-2.4209637194019e-05
-1.23496546978672e-05
-1.54304699543849e-05
-3.45309516717165e-05
-2.14081645679848e-05
-2.68463658398974e-05
-5.02908960854394e-06
-4.26039632205002e-05
-2.36842124332572e-05
-8.78529263865552e-06
4.27866071144784e-06
-1.64826620853302e-05
-2.86263318122469e-05
-8.26240149917798e-06
-1.14883207472229e-05
-3.63327220927219e-05
-3.23977670713042e-05
-3.67410781801759e-05
-5.40961246743679e-05
-6.04885911508296e-05
-4.82248480263911e-05
-1.0761312396426e-05
-2.23830001552912e-05
-2.0796806301398e-05
-3.74132911440164e-05
1.69380306409111e-07
-3.83462182307325e-05
-2.7403434055558e-05
-1.71897982506482e-05
-2.1714540332645e-05
-2.94659401068679e-05
8.47958246042732e-06
-4.22632986506729e-05
-1.07921474733622e-05
-5.79543833658753e-05
-3.33951685361312e-05
-4.72333858535999e-05
-1.66764442962528e-05
-3.80714266776326e-05
-3.97772498672146e-05
-3.94664798931548e-05
-3.01232651913555e-05
-3.36908412546235e-05
-4.38356977572116e-05
-3.71655001255158e-05
-2.26794878285174e-05
-3.73596810288067e-05
-9.35285601885791e-06
-1.09943588957945e-05
-4.85437397835678e-05
-6.72143183694112e-05
-2.47622945925523e-05
2.53899406407267e-07
-3.72487786143077e-05
-1.59841677955361e-05
-3.30253770703259e-05
-2.92864243655173e-05
-3.91002515349437e-05
-1.96454634095167e-05
-2.07346914951087e-05
-4.48315666448087e-05
-2.41478898991157e-05
-1.32654384364415e-05
-4.59155189759739e-05
-5.52591441814041e-06
-1.66591443644115e-05
8.07898815462328e-06
-6.74207497948551e-05
-3.12643578742473e-05
1.24311166583219e-05
-1.4738979440046e-05
-2.32912794582826e-05
-1.04342933730171e-05
-2.24280972652636e-05
-5.2878162109033e-05
-8.08285749710378e-06
-1.36125416340325e-05
-2.24832146407816e-05
-3.40598549881531e-05
-3.32776207346607e-05
-3.99232471498596e-05
-3.35088334162328e-05
5.81448776841322e-06
-2.72984260933036e-05
-4.94526871576533e-05
-2.44487093982711e-05
-2.84921472430803e-05
-2.70625091227534e-05
2.0497830753771e-05
-3.19422786378456e-05
-2.72344325275512e-05
-2.20689266560648e-05
-4.19139607738352e-05
-1.71745097255955e-05
-2.70148840030086e-05
-3.05009638762089e-05
-1.95008046209575e-05
-2.02565790063343e-05
4.57450092421155e-06
-2.26732246008302e-05
-3.39591712923102e-05
-2.08924905003312e-05
1.070209693915e-05
-1.84784495164217e-05
-2.36389874521491e-05
-3.715938428131e-05
1.15748931176346e-06
-2.57245045193735e-05
-4.44279829980968e-05
5.56909223152629e-06
-6.52438461799647e-05
-3.21545413058404e-05
-4.62999636891055e-05
-1.99815591160698e-05
-3.33113859055914e-05
-1.21189117076443e-05
-9.95233425148108e-06
-2.56675031496502e-05
-2.18460709224368e-05
-7.00123722454366e-05
-4.88145060386906e-05
-6.13733994136525e-06
-3.481654127497e-05
-2.85492013444656e-05
-3.25708012181084e-05
-4.62927388272382e-05
-2.02477082155491e-05
-4.51068522958973e-05
-2.90651874583965e-05
-5.85722846314982e-07
-4.0238498370853e-05
-5.90477126125576e-05
-3.52130133312996e-05
-4.28203033655204e-05
-6.36116361125266e-06
-4.25681697530256e-05
-3.47259913018218e-05
-1.54911374967625e-05
-3.28587001128552e-05
-5.10010341241997e-05
-4.71351776123883e-05
-2.83058957226724e-05
-4.99173423018594e-05
-3.00045952785909e-05
-3.83559572470115e-05
-1.85390753841505e-05
-4.20211607788393e-05
-3.69460287869045e-05
-1.74923458162776e-06
-2.99745867359177e-05
-4.19590958602392e-05
-5.38949292103105e-05
-1.91761333105046e-05
-2.16414105952743e-05
-1.91124208486301e-05
-4.09696028849497e-05
-3.56945926163922e-05
-5.89812455612865e-05
-5.18001597895844e-05
-4.33927225091243e-05
-3.60447649798487e-05
-5.01170719498512e-05
-4.44135952322685e-05
-2.70173768166497e-05
-2.75725515133798e-05
-2.00378657270534e-05
-4.17123271698477e-05
-2.27924119921821e-05
-7.8426171992127e-06
-5.1031795340673e-05
-4.1716029832792e-05
-9.56824420695198e-06
-3.86364844785178e-05
-3.93897241274727e-05
-5.46208380247674e-06
-4.72290635872915e-05
-2.56144065015646e-05
-2.43354505967876e-05
-5.86455041171758e-05
-5.83282728596814e-05
-3.60934590191714e-05
-4.12754797396633e-05
-7.24311713711848e-05
-3.71026696873664e-05
-2.8572983026868e-05
-5.42597635917797e-05
-3.11733234115093e-05
-5.73526256209792e-06
-3.52816943598101e-05
-2.35198634984181e-05
-5.37411153924871e-05
-5.0146587777297e-05
-4.19318291425643e-05
-1.6870331183768e-05
-6.50147132322839e-05
-3.66983484665108e-05
-1.15463188632712e-05
-2.40083062356821e-05
-6.48633958184896e-05
-2.15601400787464e-05
-4.0440488449165e-05
-3.08866596687261e-05
-6.21264993333381e-05
-6.2083550893611e-05
-5.09838644914065e-05
-2.2335936709452e-05
-2.11819473330712e-05
1.41303316707519e-05
-3.28745198444822e-05
-4.72216145635857e-05
-3.55625452142619e-05
-5.44202091005792e-05
-7.40563623358021e-05
-1.69310149001907e-05
-5.29125296291341e-05
-5.60593053702327e-05
-5.61666169965659e-05
-4.77629242261191e-05
-3.9772869862465e-05
-1.77499522279425e-05
-3.60543639097529e-05
-3.43082533391915e-05
-5.59452579665547e-05
-3.39717995981448e-05
-2.0587045095709e-05
-3.74049372402491e-06
-7.39607547686396e-06
-1.26421690600016e-05
-3.67776993078068e-05
-4.46016130400197e-05
-3.3190203013342e-05
-3.43639347172146e-05
-3.05038491656709e-05
-4.15782893667903e-05
-5.05312069656173e-05
-1.90809959340437e-05
-1.88721297187953e-05
-3.78530861489687e-05
-4.32376731728869e-05
-1.64295747868454e-05
-2.91889603054428e-05
-2.87523713204351e-05
-1.42842457846123e-05
-1.21133065587565e-05
-2.79163558696738e-05
-5.65739292996422e-06
-5.27242991085345e-05
-6.95308623243889e-05
-3.59605738845928e-05
-3.96446297871431e-05
-6.64149656528e-07
-3.15057468178717e-05
-4.63561173178584e-05
-7.07506142020656e-05
-4.67560300841856e-05
-3.66139876681642e-05
-3.36403785622243e-05
-4.05572080759001e-05
-2.46056555395205e-05
-6.02517529690922e-05
-4.86604208613063e-05
-2.54442612765111e-05
-4.90293636591544e-05
-1.50230600297178e-05
-1.96167025588443e-06
-6.42588043464856e-05
-6.89850974295848e-05
-1.92329481724639e-05
-2.70558886752701e-05
-2.10638584790224e-05
-1.48946689682626e-05
-3.79383124880845e-05
-1.13799308877292e-05
-4.1791919388419e-05
-3.01716596910928e-05
-3.31486338254971e-05
-3.65384834922977e-05
-3.58562351743093e-05
-2.77666529516872e-05
-9.06031398222821e-06
-4.53408638238002e-05
-6.79195433776754e-06
-3.07277171438079e-05
-6.8213743600571e-05
-3.31518977274383e-05
-1.7358872018721e-05
-2.69819438150923e-05
-1.32001109387769e-05
-3.2725707323368e-05
-6.51407054398937e-05
-8.9708188799632e-06
-4.09599060653108e-05
-5.81511960612955e-05
-1.51782369217951e-05
-2.84029286382936e-05
-6.03455550566551e-05
-4.98884610287903e-05
-1.09406838451623e-05
-4.88724835735467e-05
-4.08166803479651e-05
-2.66476302065558e-05
-4.03749309021385e-05
-2.25113664570578e-05
-2.502122683477e-05
-4.19340735192802e-05
-3.63837250841523e-05
-5.42104553629064e-05
-6.8902963292214e-06
-3.09967759493462e-05
-7.75609673624684e-06
-2.10674732268884e-05
-3.60809079512209e-05
-3.80286958323715e-05
-4.30655360666033e-05
-4.69579866793369e-05
1.06810871616257e-05
-3.57457872913665e-05
-3.39887206656069e-05
-4.42827639541831e-05
-3.48235783247331e-05
-2.59620324162053e-05
2.68691245946664e-05
-4.89809600119316e-05
-4.2067385368252e-05
-7.04885055007565e-05
-4.17061316519211e-05
-1.42965422067983e-05
-2.77646965755781e-05
-5.04489251382809e-05
-5.16624283402193e-05
-3.03753752895086e-05
-5.14315628117097e-05
-3.76117718691142e-05
-2.7764405130135e-05
-4.88044079338942e-06
-6.38773208490977e-05
-1.92370576919412e-05
-5.3784894520179e-05
-6.34101583492425e-05
-3.5930482481694e-05
-6.9254222043437e-06
-3.20505127472736e-05
2.75624480573822e-06
-4.5461909723421e-05
-6.31292017220099e-05
1.14071489974893e-05
-2.87527664289366e-05
-3.28388782535381e-05
-3.13610816451065e-05
-2.31526163310825e-05
-4.20073521718664e-05
-3.00671272166388e-05
-2.13758623615856e-05
-2.07492244073456e-05
-3.89956100988727e-05
-4.81982787307288e-05
-4.45752453162818e-05
-6.12543164441772e-05
-6.98746049088884e-06
-6.39066459875052e-06
-3.25000919332462e-05
-2.76259738232121e-05
-3.37449919600412e-05
-2.56089884072913e-05
-3.92133453566779e-05
-3.29145927173941e-05
-1.67073334182553e-05
-4.95604928864061e-05
-2.70627554755398e-05
-5.21736137110585e-05
-3.05652192573259e-05
-6.62347336235885e-05
-4.28756091684316e-05
-1.98063729022367e-05
-1.85353744226092e-05
-5.97699751361365e-05
-2.35967425097618e-05
-3.05739956571586e-05
-2.45401770795402e-05
-3.17851257982856e-05
-1.67113370268398e-05
-3.54881433527337e-05
-3.37791453551959e-05
-6.76711787323731e-05
-1.8890453648085e-05
-2.30063158119538e-05
-2.68416135071731e-05
-3.65664210622959e-05
-3.53723894265258e-05
-3.62073827336838e-05
-4.54663693968508e-06
-2.25786174616408e-05
-8.47500547326353e-06
-3.16258886885715e-05
-4.18082387304939e-05
-3.91721740350715e-05
-3.16381804412414e-05
-1.67830498685176e-05
-1.88355702289339e-05
-3.13972682749892e-05
-6.51900958755752e-05
-2.37364646681179e-05
-3.95895102591074e-05
-1.47176599362458e-05
-2.98632221752221e-05
-3.2266825768529e-05
-2.29043877657973e-05
-1.44750240214657e-05
-2.97625936420073e-05
-1.73999987399474e-05
-5.16769396727664e-05
-3.137942823596e-06
-5.42714311660819e-05
-5.23270444199041e-05
-4.40934256523438e-05
-1.08959587853032e-05
-2.03408581967398e-05
-5.02363255371576e-05
-1.47957653225508e-05
-3.20662296173419e-05
-3.34335594435894e-05
-9.18633165903857e-05
-4.97221779195409e-05
-3.82206951749494e-05
-3.75692953713003e-05
-5.23055463842949e-05
-1.25712023918877e-05
-1.84667360863109e-05
-1.10019560808953e-05
-1.80960742197931e-05
-4.16651526722539e-05
-2.67819889221715e-05
-1.54171477270851e-05
-5.00976292119743e-05
-2.2544577124189e-05
-3.56655673350764e-05
-4.24205651710713e-05
-6.85729390662204e-05
-5.25902270246248e-05
-3.19516980299731e-05
-2.38175201202242e-05
-3.94032435231121e-05
-5.93915295696848e-05
-4.06487133438051e-05
-3.88027728341505e-05
-2.40102145632959e-05
-2.53233489926542e-05
1.11007494498624e-05
-6.89469642004926e-06
-4.81139978700753e-05
-1.13041158631018e-05
-1.66935495255945e-05
-6.83265970197938e-05
-4.34769345010589e-05
-4.0833214684511e-05
-5.69807550036595e-05
-4.55394337409857e-05
-2.60624306277163e-05
7.47310746913764e-06
-1.49102065277544e-05
-1.94792585206061e-05
-1.46066576825447e-05
-3.81914061070048e-05
-3.69619017902002e-05
-1.82613307553119e-05
-5.6643868431182e-05
-2.32648676183652e-05
-2.79561302745302e-05
-1.16464770451525e-05
-6.60344770256355e-05
-3.4615954585167e-05
-3.04707630381305e-05
-3.59456108487399e-05
-3.83960436033458e-06
-2.9716210465582e-05
-1.87620712980074e-05
-2.65574930933957e-05
-5.89809236460424e-06
-3.2217334072812e-05
-6.683518075329e-05
-5.00480343243179e-05
-8.0099287171746e-05
-4.35297734260516e-05
-5.04880329870098e-05
8.45425350472285e-06
-5.18456548832978e-05
-2.05491964429352e-05
-4.52928629493251e-05
-5.4553185118437e-05
-4.15828489861782e-05
-2.10406433499599e-05
-5.41870252111634e-05
-3.48163331290741e-05
-4.80918754971591e-05
-5.98935912705191e-05
1.1979581111388e-05
-3.51243425189364e-05
-1.7912432455701e-05
-1.95515760534702e-05
-4.79200375557503e-05
-2.86853667871167e-05
-8.77581148475388e-06
-5.66645664563841e-05
2.23230028466679e-05
-2.05108869560122e-05
-2.82828923545265e-05
-2.52314601021632e-05
-1.90725754134258e-05
-1.78416733278392e-05
-4.59200235086479e-05
-2.87431249766842e-05
-4.20536919874898e-05
-3.96041963536888e-05
-2.44600160840047e-05
-2.5845438822168e-05
-5.1980451200441e-05
-2.8943712917754e-05
-5.86620153378657e-05
-2.03454682536415e-05
-2.99468952439253e-05
-1.90285610822883e-05
-3.44453165933486e-05
-5.29543800688231e-05
-4.01963569173898e-06
-2.33749853113736e-05
-2.71692999279697e-05
-2.19478893779797e-05
-2.45256598132246e-05
-5.36355729640385e-05
-4.94799719985983e-05
-3.06693132882582e-06
-4.17970725505943e-05
-4.47789769031815e-05
-4.89888033665743e-05
-5.32970142696744e-05
-4.84929302458582e-05
-1.27462994488498e-05
-6.37561953801321e-05
9.95848909334182e-06
-3.83101196837892e-05
-2.49771435322039e-05
-4.32937626047384e-05
-2.48410565445316e-05
-3.76580311712663e-05
-2.55234955515985e-05
-4.02951866250387e-06
-4.73630652670078e-05
-1.6059252427493e-05
-3.44603688633496e-06
-2.40518607241814e-05
-5.77534938152677e-05
-5.32807654970237e-05
-6.0479484218953e-05
-2.8703714076036e-05
-3.14394115842696e-05
-4.3513912406947e-05
-3.22580263851922e-05
-3.21199917884772e-05
-2.76468789858194e-05
-2.02977489747573e-05
-3.72724893646693e-05
-3.86058377567068e-05
-5.40127667142764e-05
-3.02606998701171e-05
-5.04080140360612e-05
1.75462333689939e-05
-7.84423545963024e-06
-6.81348798672899e-05
-5.06739643132854e-05
-5.35533781367672e-05
-3.30507475496975e-05
-9.82690115430287e-06
-4.3949917869421e-05
-4.7835316537737e-05
-4.32999305278736e-05
2.37346102020427e-07
-5.60144363681653e-05
-1.1107273184855e-05
-2.73225880083544e-05
-5.88180945716205e-05
-4.81591164237393e-05
-2.78242078697708e-05
-3.7059034018995e-05
-2.69855979604728e-05
-4.03375638095883e-05
-2.12309074990482e-05
-4.4722018576326e-05
-2.02166211479561e-05
-1.56172444922176e-05
-4.79290285750172e-05
-1.28391079404771e-05
-2.19917442462861e-05
-2.41809066856989e-05
-2.3292171319736e-05
-1.96133047084007e-05
-1.77326276346887e-05
-2.51407084515914e-05
-2.04161680556939e-05
-2.65903754858112e-05
-2.17061790738541e-05
-4.07621430183774e-05
-1.38866276991387e-05
-3.35474466941264e-05
-4.03021749892225e-05
1.23897762973339e-05
-2.98985090409157e-05
-4.53033287895473e-05
-4.74914308584991e-05
-1.03721882797715e-05
-3.20743730689055e-05
-2.22851096432659e-05
-4.6517997215615e-05
-1.19671596989953e-05
-2.43499365179338e-05
-2.06334518884481e-05
-4.56796775680553e-05
-5.201938666148e-05
-4.79652564177721e-05
-4.6250692114428e-05
-4.82219459401691e-05
-7.60770162965601e-05
-3.96720940031391e-05
-6.05452114879518e-05
-4.31285305359799e-05
-4.82616505800845e-05
-4.06272335473124e-05
-7.19533148571457e-06
-2.21825213955087e-05
-1.65028819352778e-05
-2.57987718152713e-05
-2.36816445044603e-05
-4.11850110939665e-05
-4.99674421009878e-05
-2.45565238938176e-05
-3.01947569556223e-05
-7.25903982680024e-05
-1.68308228629295e-05
-6.88562868597759e-05
-6.17707196385167e-05
-2.20426598727491e-05
-2.74746369136258e-05
-3.06085210268075e-05
-5.30087818844222e-06
-3.61699611545422e-05
-4.82048595518004e-05
-4.71348526583592e-05
-2.11782524615838e-05
-4.72958367758169e-05
-4.86191547281586e-05
-2.71194642674864e-05
-2.76447178981676e-06
7.748994677914e-06
-3.61936720022755e-05
1.09369389293132e-05
4.49131217474111e-06
-1.30775096224107e-05
-7.22929867850991e-05
-1.35647104606607e-05
-3.11303446933782e-05
-1.85162551127385e-05
-4.79720018576624e-05
-1.56521225310575e-05
-4.22853954485355e-05
-4.71741586736092e-05
-7.99242776146675e-06
-4.52585469762608e-05
-3.16462009870544e-05
-4.49010927157927e-05
-4.04304004779107e-05
-8.68953545808846e-06
-3.21572010895132e-05
-4.62657498359426e-05
-3.89497739832218e-05
-5.60220506870843e-05
-4.78762821859955e-06
-2.82720034199261e-05
-2.66213642982836e-05
-2.72685082317692e-05
-2.02675466054715e-05
-3.61470867276433e-05
-3.10444207050704e-05
-5.77357595951771e-05
-3.1460808326056e-05
7.3969859390774e-06
-3.81501941063735e-05
-5.31483928551153e-05
-4.34971310155143e-05
-2.37262729287344e-05
-2.61873655843332e-05
-3.67607677600773e-05
-6.30575770574309e-05
-2.86420670681415e-05
-3.72033018154261e-05
-4.49020132054529e-06
-1.71083575204962e-05
-5.01626663456891e-05
-1.56089193455334e-05
-3.55027547502673e-05
-2.25825447907857e-05
-3.19804077295071e-05
-3.33684770609913e-05
-2.3145426743337e-05
-3.61856689649787e-05
-3.09101950241898e-05
-7.94252829761412e-07
-2.65604390285796e-05
-4.8592566013031e-05
-4.46825564196047e-05
-6.41906301162378e-05
-3.55911846567617e-05
-1.44776886912089e-05
2.08608479445527e-05
-1.33742482885961e-05
-3.14995154376285e-05
-2.69562334974626e-05
-2.44692306168046e-05
-3.48723337164424e-05
-3.56167073192978e-05
-8.13791854863068e-05
-4.15195117630885e-05
-4.83412821226886e-05
-3.73585871128561e-05
-4.01134995671948e-05
-6.44101777587122e-05
-3.24266163451642e-05
-4.29572587854234e-05
-4.55756005641651e-05
-2.94839304084533e-05
-2.21133336684131e-05
-2.39166661891723e-05
-1.4667799346546e-05
-4.76931359695255e-05
-2.64355129773674e-05
-2.34689972302334e-05
-2.06662774349037e-05
-3.49906933425954e-05
-2.05735337403086e-05
-5.81397377388754e-05
-3.82063843577345e-05
-4.66712325225164e-05
-4.17151424973975e-05
-2.35416627477694e-05
-3.6352528607474e-05
-6.27239095369171e-05
-3.21866788375953e-05
-7.40332535272679e-05
-4.35084269911193e-05
-3.09559391507813e-05
-2.74960284648473e-05
-5.06689739355536e-05
-2.20371285883957e-05
-1.68248516925994e-05
-2.94569037767678e-05
-3.63890633513151e-06
-3.91684232934704e-05
-8.75100609717092e-05
-2.24799647269861e-05
-4.11941632907166e-07
-4.73208780982217e-05
-5.78605389006036e-05
-4.01194056466122e-05
-2.99696295443488e-05
-1.65089649390874e-05
-5.85118403513811e-06
-3.84928365209632e-05
-4.2152828854459e-05
-4.66621894857526e-06
-1.53147212220617e-05
-2.2832169861891e-05
-6.07826389418201e-05
-4.15940175753912e-05
-1.73751131401089e-05
-1.30735260667511e-05
-1.46588612476985e-05
-4.25918330935889e-05
-1.01949287878183e-05
-1.73995743435137e-05
-2.5910024420855e-05
-2.61384340020762e-06
-2.71127477156524e-05
-2.62124447848742e-05
-4.21451112030616e-05
-2.78815031005207e-05
-3.10282161837718e-05
-3.47657543832675e-05
-3.66369516029522e-05
-1.48881149725827e-05
-4.90398722178968e-05
-1.87854348020557e-05
-3.56295878722438e-05
-2.17120945847667e-05
-2.47221564749496e-05
-2.84698321891479e-05
-5.91495157444681e-05
-5.58833305777278e-05
-3.03059601633477e-05
-3.16500245435143e-05
-5.04285317515504e-05
-2.14027764731193e-05
-4.23219560402131e-05
-4.52179119762099e-05
-3.37673849351566e-05
-4.34393049288635e-05
-3.41389513094997e-05
-2.31591671175177e-05
-3.3203823969483e-05
-3.9915478855905e-05
-7.41935833710266e-05
-6.05525896550489e-05
-2.28382042935033e-05
-2.63647807200778e-05
-1.11561113179804e-05
-3.20711448865412e-05
-4.63628950344958e-05
-3.55230573077675e-05
-2.64145900635662e-05
-3.58858400830095e-05
-1.45255314466297e-05
-3.87199143243709e-05
-2.61604627778763e-05
-3.28472107235178e-05
-5.75426256251714e-05
-5.44089557321798e-05
-1.72308608811137e-05
-2.58565993070463e-05
-2.93418422127589e-05
-4.57972595329797e-05
-3.91559577896194e-05
-1.87605291885661e-05
-3.8575124715997e-05
-3.3836440973078e-05
-4.10111535158847e-05
-3.17956699134883e-05
-3.15899370267241e-05
-1.91752488875245e-05
-3.00668639025057e-05
-2.70489761495764e-05
-2.05058869617431e-05
-3.31396701090349e-05
-9.87320586977498e-06
-2.83707746792036e-05
-2.03996794077443e-05
-1.2854716118826e-05
-6.84941878569312e-05
-5.38663251703875e-05
-5.29657563020257e-05
-4.89477386430288e-05
-3.15906037382666e-05
-4.25485605005824e-05
-1.18895367021838e-05
-2.63655467884875e-05
-4.76826825505894e-05
8.19570742670144e-06
-2.23248213842003e-05
-3.88252541772439e-05
-4.8570175797994e-05
-5.40704867176284e-05
-2.01805330031919e-05
-4.21218050738729e-05
-4.77754520562695e-05
-3.97263240244364e-05
-1.26150138399087e-05
-1.35988312389778e-05
-2.62201933944815e-05
-3.35464336094943e-05
-1.65481071947043e-05
-4.02501325284181e-05
-5.98141040069253e-05
-6.69702962270845e-05
-5.80776458878757e-05
-3.37116445518772e-05
-4.00250444463923e-05
-3.39823124493075e-06
-3.81431529395256e-05
-3.3179637735202e-05
-2.25920201912502e-05
-6.77574870612619e-05
2.47308247951306e-07
-1.46402770825824e-05
-2.3938239239278e-05
-6.36815226660758e-05
-5.40385580387587e-05
-2.4035153528619e-05
-5.78581257617e-05
-3.15983628962592e-06
-1.46772841183986e-05
-5.65951001331264e-05
1.94318135723078e-06
-5.13916799598752e-05
-2.0194330434333e-05
-2.40667329618395e-05
-6.44210375586657e-05
-7.87809883520583e-06
-2.18562507118422e-05
-3.96071183624238e-05
-6.72957790288247e-05
-4.95215658311363e-05
-2.42188652670986e-05
-3.58604265610606e-05
-4.48156037621995e-05
-5.52009410779883e-05
-2.61133989123821e-05
-4.00736629337291e-05
-3.97913176638775e-05
-6.52092222595736e-06
-2.21938481179833e-05
-2.31846622691683e-05
-1.11547744993357e-05
-3.40590274128591e-05
-4.76869228698674e-06
-2.62992402954748e-05
-3.286907682654e-05
-1.29626308290238e-05
-3.7433575151046e-05
-6.64456658078853e-05
-2.62352463470221e-05
-1.42300196367696e-05
-3.05252490137812e-05
-4.79690334233482e-05
-4.1726726665896e-05
-6.82898129293554e-05
-2.48735816461207e-05
-5.06829298669486e-06
-2.1231387203081e-05
-1.69691957658221e-05
-2.01295533229639e-05
-3.18252607553562e-05
-4.6666799674769e-05
-2.62108077181506e-06
-5.54519020413451e-05
-3.125621896949e-05
-1.94265843430007e-06
-3.21672070026102e-05
-4.41243210222946e-05
-2.32862428628824e-05
-1.56857732377684e-05
-3.071044153346e-05
-3.91485798094962e-05
-5.25487867351373e-05
-5.25013345083942e-05
-5.58691664500541e-05
-4.74311661825872e-05
-4.71783647396415e-05
-5.34824085630254e-05
-2.04962540019179e-05
-4.81100231015531e-05
-8.92496450201689e-06
-1.1094668650153e-05
-4.08904072530981e-05
-3.22772805447287e-05
-4.14907827128479e-05
-6.21452293640783e-05
-1.97381708586914e-05
-1.69921279179538e-05
-3.27341700767045e-05
-3.56177995742316e-05
-3.54773823734281e-05
-7.26367563557635e-05
-2.80046007721085e-05
-3.34962214816459e-05
-4.66363145813488e-05
-4.98275685677692e-06
-4.3269636627036e-05
-3.84436919927547e-05
-4.46632550955137e-05
-5.92238506267414e-05
-2.17732541708486e-05
-2.48106961536707e-05
-2.75101761627967e-05
-5.89171127634108e-05
-1.74943219175994e-05
-1.83542686116394e-06
-3.17384028635349e-05
-1.76901502552195e-05
-1.2619385639314e-05
-3.55680985058726e-06
-4.25846607436511e-05
-1.76831640068372e-05
-2.23338611520105e-05
-3.98866101906944e-05
-3.01223866442257e-05
-6.00274638061059e-05
-4.69032577473126e-05
-2.982123297867e-05
-4.10053328649471e-05
-4.63846936005811e-05
-2.83743904548529e-05
-2.17315088501219e-05
-5.30097644986471e-05
-5.48680968013775e-05
-2.25112137462697e-05
5.40902476358828e-06
-2.53941644120722e-05
-1.20665945867904e-05
-5.50789500344125e-05
-8.92748996337756e-06
-4.4139958496862e-06
-4.37183935321801e-05
-3.7942101313911e-05
-2.11153248984178e-05
-1.97578344293227e-06
-1.33406196616888e-05
1.30889733651362e-05
-5.70048161156526e-06
-3.85930373151063e-05
-4.00954556878939e-05
-9.10820537131457e-06
-4.22493858375011e-05
-5.18329157521704e-05
-1.30691940306104e-05
-4.58525001937903e-05
-3.03496579190061e-05
2.00695382030622e-05
-8.09355723696559e-05
-4.71097364263819e-05
-3.08500273148283e-05
-4.13325409423912e-05
-3.25777594293208e-05
-6.05450573684937e-05
-3.8069137488392e-05
-5.66178951852481e-06
-6.19156267998497e-05
-4.26041099011603e-05
-3.69101333541546e-05
-6.69246407895549e-05
-4.2668359651888e-05
-3.13050943093122e-05
-2.58574099982783e-05
-2.93722342272593e-06
-3.62108720898781e-05
-9.74550042554777e-06
-2.03688403337377e-05
-1.15185046577255e-05
-3.41363095579802e-05
-5.70707502889716e-05
-4.21521404537821e-05
-3.06860781163969e-05
6.14200204585335e-06
-4.56962930328082e-06
-6.94016384449078e-06
-6.20901214958156e-05
-1.29385799743207e-05
-3.66462377574636e-05
-4.89682918881916e-05
-4.93251698588516e-05
-3.90441068152115e-05
5.4001384158736e-06
-1.7354097810253e-05
-2.35688706635877e-05
-2.13570343579804e-05
-7.80423102948855e-06
-3.35172951982947e-05
-2.74582896965856e-05
-2.08734257227203e-05
-4.20726415131523e-05
-3.30715035116348e-05
-4.49043848489708e-05
-4.91693205789996e-05
-4.63563044564861e-05
-4.64055495637666e-05
-4.10315550050811e-05
-5.95832001535533e-06
-3.6737023938811e-05
-2.61592400173353e-05
-3.22085362274854e-05
-3.35608423940348e-05
-3.87830873160521e-05
-2.40598000520982e-05
-6.06721749288862e-05
-5.1031240971552e-05
-2.57533868465237e-05
-4.12514738646649e-05
-3.74874513024257e-05
-4.68222154121682e-05
-2.21018002067194e-05
-1.93849429426746e-05
-2.60683574477418e-05
-4.27328597769076e-05
-2.50023206637124e-05
-7.20070214368946e-05
-9.73288688251849e-06
-5.46555637004836e-05
-4.03792296550215e-05
-6.47188542732728e-05
-1.91666576440598e-05
-2.76717983868023e-05
-2.72152383262909e-05
-1.37451953049226e-05
9.23824281245251e-06
-1.79115893180508e-05
-3.35897040907738e-05
-3.93701478130609e-05
-5.50414303987295e-05
-2.08587083726912e-05
-5.84519002434997e-05
-2.82288570483827e-05
-5.67239766024972e-05
-1.63420550255812e-05
-5.43986239889501e-05
3.08454521609164e-06
-6.64846876920815e-06
-4.10704480958115e-05
-4.66549289978854e-05
-7.5775811725887e-06
-2.48602430968699e-05
-3.7154861012707e-05
-3.5044596557714e-05
-4.09525814294937e-05
-2.85097587530368e-05
-4.4529696144771e-05
-9.85385053737357e-06
-3.45559091334036e-05
-2.5139400324388e-05
-5.20714411827098e-05
-3.80191093569512e-05
-4.12626981649468e-06
-3.92950397723477e-05
-9.9571118406836e-06
-3.19736153568706e-05
-9.42979526951569e-06
-4.79191742938475e-05
-6.29630265433927e-05
-2.19352705518456e-05
-4.5910848769163e-05
-3.70215078704822e-05
-2.3162273719025e-05
-1.56368867664819e-05
-2.66610216647089e-05
-2.57835650348804e-05
-4.68855882670852e-05
-3.64060315125013e-05
-3.1076544415746e-05
-3.62050192656469e-05
-5.26564436184482e-06
-1.64039624781114e-05
-4.26089595491297e-05
-3.45355105537462e-05
-1.97957375401333e-05
-5.29991638402875e-05
-5.72419701340064e-05
-3.39920332466522e-05
-3.48822331611623e-05
-3.66621645310829e-05
-5.49436942717607e-05
8.67330876015391e-06
-4.65015034447794e-05
-5.57137240939867e-05
-4.20710142199444e-05
-2.77613897464797e-05
-2.74673805191239e-05
-3.86084998440878e-05
-2.313751923927e-05
-4.83961456427757e-05
-4.40507699189488e-05
-3.81622399225856e-05
-5.66567263693139e-05
-4.71987876002023e-05
-1.56273714137269e-05
-4.980733492856e-05
-4.20706558229252e-05
-5.85860478668132e-05
-2.58631866232702e-05
-1.66261458698273e-05
-2.08256954416451e-05
-4.08649930941505e-05
-6.9893582099976e-05
-3.078868093213e-05
-2.96652987319347e-05
-2.88790095502851e-05
-5.97214032167661e-05
-3.14318673957362e-05
-4.64987998664619e-05
-6.06035453807394e-05
-3.46493672808823e-05
-3.31262588624169e-05
-7.53386574346839e-05
-2.01949462294197e-05
-5.77173984996008e-05
-2.26556976731104e-05
-2.14893477366646e-05
-6.29266546110568e-05
-4.13782261976452e-05
-9.39543943425401e-06
-2.46037668162418e-05
-2.53994806582857e-05
-1.55648961786398e-05
-2.13692891444603e-05
-2.95921609801966e-05
7.56820758397532e-06
-3.75097325731109e-06
-3.70069904500383e-05
-2.65883754320288e-05
-5.05267143890988e-05
-6.06236786604138e-05
-2.38832018478642e-05
-8.36848793770131e-06
-4.22208172162961e-05
-3.51763032200021e-05
-4.12116573981998e-05
-3.58221784683539e-06
-2.68642752627716e-05
-8.48537658835457e-06
-2.47872234864939e-05
-6.52865835439926e-05
-3.34412484996156e-05
-5.15904112650746e-05
-4.41662300427814e-05
-4.52209494627267e-05
-4.19045339685683e-05
-6.399071750353e-05
-3.13707907694659e-05
-6.55744693812398e-05
-3.96450914122294e-05
-1.06596263805486e-05
-2.88507890830391e-05
-5.21444487351916e-05
-2.38077127778232e-05
-6.61783843313426e-05
-5.25099196392103e-05
9.54960600887715e-06
-3.8708349328963e-05
-2.08908727485187e-05
-2.97114204438886e-05
-4.6361252545375e-05
-5.27010971486589e-05
-4.50463731874915e-05
-5.13529815678269e-06
-3.67658316595636e-05
-4.39702943514828e-05
-6.10998748552521e-05
-2.3786094697969e-05
-3.4449165427785e-05
-1.34826062326237e-05
-4.78425262852531e-05
-5.12605617848861e-05
-6.88744737298182e-07
-4.42951410681893e-05
-3.20655883520685e-05
-5.51274685961041e-05
-3.03603298908472e-05
-6.29655848505031e-05
-4.12514752435661e-05
-1.99992437951366e-05
-2.89062452232076e-06
-2.55047340634395e-05
-1.46669495953028e-05
-1.76430393107724e-05
-3.11339133624766e-05
-6.10096520770718e-05
-4.81357870897759e-05
-1.43793700058502e-05
-2.92353213914164e-05
-2.81552052200556e-05
-4.52492025952496e-05
-3.88841208776562e-05
-3.32528079196061e-05
-3.19495801823979e-05
-5.22264040607504e-05
-4.22137427339845e-05
-4.64321499726947e-05
-2.45998680371881e-05
-3.58179982155354e-05
-2.99855790176754e-05
-3.44396308086284e-05
-3.67634034689363e-05
-1.21357888368431e-05
-3.56021217207517e-05
-4.40116238269495e-05
-2.34423972956027e-05
-5.33497591100041e-05
-1.82665297742215e-05
-2.43797691029672e-05
-4.15318236113908e-05
-6.79518499617721e-05
-2.30036786426884e-05
-4.34738472826655e-05
-2.65285119570797e-05
-5.54627695744126e-05
-3.8930888019714e-05
-3.15899225416295e-05
-1.75472277196819e-05
-5.65919510873746e-05
-2.38150720239782e-05
1.41917137518531e-05
-2.07856203227345e-05
-3.72416879969953e-05
-4.04286282959705e-05
-6.71150283202853e-05
-5.33772325402197e-05
-7.50962056858366e-06
-4.87871533184037e-05
-9.07729469223745e-06
-2.88559811675378e-05
-2.99219364128166e-05
-2.56737865043013e-05
-3.34783329830657e-05
-4.06280126532781e-05
-1.43925420812711e-05
-5.01001281027418e-05
-2.95502198326297e-05
-4.16983041885198e-05
-3.86801361216153e-05
-1.88514762589066e-05
-4.95618937610515e-05
-4.21486052002379e-05
-4.35637696150768e-05
-3.77108619331125e-05
-2.07366300800179e-05
-4.50786690652743e-05
-5.12177386286525e-05
-5.18872560090415e-05
-1.54802656039284e-06
-1.20800848109715e-05
-8.22220894638571e-06
-2.89306453276149e-05
-2.41917456195607e-05
-6.78329076965979e-05
-3.49426869630083e-05
-1.76167439575659e-05
-3.51633457823218e-05
-8.80830218866668e-05
-4.39864908729584e-05
-5.81257995640383e-05
-4.98364956931896e-05
-4.26475442337655e-05
-5.29666707452057e-05
7.03320258868195e-07
-6.41026062428557e-05
-3.58778764027258e-05
-4.65512126614239e-05
-1.93719969526191e-05
-3.21377146411132e-05
-3.73878900546906e-05
-4.37197512890386e-05
-3.80981729907321e-05
-2.98415711006014e-05
-3.83479922294661e-05
-3.1488809389703e-05
-3.59588600689965e-05
-2.50265994930488e-05
-6.27671015375851e-05
-5.06526675103731e-05
-8.89370998198008e-05
-3.82415731728543e-05
-3.1739765570538e-05
-1.28495271255465e-05
-3.93283701874988e-05
-5.81679629770271e-05
4.11534563619803e-07
-2.32783927366015e-05
-5.11436212445589e-05
-3.87002179805817e-05
-3.75091788726078e-05
-6.29578115292227e-05
-2.314801871016e-05
-4.53445580629475e-05
-1.02313032154803e-05
-8.37761905575815e-06
-3.41638640895498e-05
-4.10249073934801e-05
-3.49485903119782e-05
-2.83851023387194e-05
-5.78679685214256e-05
-7.03194627326994e-05
-3.46267003041497e-05
-2.21593595214837e-05
-1.31121555368178e-05
-5.96305375430521e-05
-3.19075573990032e-05
-6.27122010975223e-05
-5.80324532842015e-05
-2.38906815218458e-05
-3.41529403552291e-05
-5.08758126423931e-05
-6.15659048646264e-05
-2.85719750232926e-05
-3.15471504901827e-05
-1.41469497618912e-06
-1.66932048210273e-05
2.65215745678693e-06
-6.43297223455539e-05
-4.7244955599625e-05
-3.06406622680957e-05
-4.68626746020493e-05
-3.99056742911798e-05
-3.17297669674385e-05
-4.60266291744542e-05
-4.67574730309419e-05
-2.22987145823584e-05
-1.74677374527581e-05
-2.47971940088288e-05
-1.5351278867147e-05
3.58074293845647e-06
-2.66256918534774e-05
-5.73772470953672e-06
-4.37350347724775e-05
-3.40978318082985e-05
-3.88393313710695e-05
-4.55527304106086e-05
-3.70044850572272e-05
-1.42661033927533e-05
-4.48212990840731e-05
-1.08350327882085e-05
-5.55979423591521e-05
-3.5664607417096e-05
-3.2434172433301e-05
8.7360969394666e-06
-1.09552611558629e-05
-1.72091907983628e-05
6.64786577258179e-06
-4.37841598147782e-05
-2.60907221133914e-05
-1.71869739111072e-05
-1.95563776634669e-05
-4.69190939283886e-05
-3.43968108499834e-05
-4.45530206442942e-05
2.59080066665607e-07
-3.32595145801086e-05
-2.95145236814586e-05
-3.5126888841521e-05
-4.64396741458881e-05
-2.11905403741504e-05
-1.24724749196436e-05
-5.86465469671497e-05
-7.83749910305845e-06
-5.24734582239969e-05
-9.83295992449114e-06
-4.39836313408314e-05
-3.62020644975278e-05
-2.53435176834819e-05
-2.95361116235142e-05
-6.08300552682068e-05
-9.41692205164647e-06
-1.83718506015824e-05
-4.37849999862447e-05
-6.58463870119903e-05
-5.79898551535173e-05
-5.67006082251721e-05
-4.3004784591163e-05
-8.98483880516435e-06
-7.55188535309463e-05
-3.1962981606597e-05
2.49529211073821e-06
-6.34026211282826e-05
-5.51494970426101e-05
-6.76383956223149e-05
-3.79934582320832e-05
-3.91088164106196e-05
-2.54990905572931e-05
-2.14628024648063e-05
-5.12058156796609e-05
-5.97188529856145e-05
-4.27604108254908e-05
-2.83670162736778e-05
-1.6732044034152e-05
-1.4951615091723e-05
-6.67272048576666e-05
-1.52161595328184e-05
-1.85290469349115e-05
-1.77619712332337e-06
-4.92691665887859e-05
-2.71020165727835e-05
-4.95320655091398e-05
-3.56375575486028e-05
-1.618559308016e-05
-1.13181524095877e-05
-1.43978343715563e-05
-4.48099963445654e-05
-1.95257336607233e-05
-4.2793864458249e-05
-5.45115537929268e-05
-3.15893514750777e-05
-3.94438436175077e-05
-3.10825329277485e-05
-7.32361388686861e-05
-2.49861843534123e-05
-4.9918435996191e-05
-5.25089424179644e-05
8.18839128251657e-06
-1.95581765196022e-05
-5.27574453409053e-05
-9.16771680587048e-06
-2.020641208322e-05
-1.91505523756882e-05
-4.83610502871941e-05
-2.77152145400872e-05
-2.32104616642125e-05
-3.71948458311216e-05
-2.52669654893065e-05
-1.40155251683715e-05
-3.87481806173985e-05
3.19740210609158e-07
-3.47980116766219e-05
-4.47866382860672e-05
-2.62496717176891e-05
-5.76482261026015e-05
-4.93845456857378e-05
-4.31835684278078e-05
-2.67814077463191e-05
-4.06841831247871e-05
-6.60758927086145e-05
-2.95979865209486e-05
-2.50660404503051e-05
-1.91907171435962e-05
-4.78576199894117e-05
-1.04226750884267e-05
-3.23943725447258e-05
-2.47280600498077e-05
-4.3517685811636e-05
-3.36450126267264e-05
-4.72362464214761e-05
-2.85428004883282e-05
-5.13340549007982e-05
-5.16243016518529e-05
-4.07036603553352e-05
-5.90331571183898e-05
-3.95406943230233e-05
-3.15513801138064e-05
-3.76845707434534e-07
-2.02741270929292e-05
-3.73569437750152e-05
-8.85998468605565e-06
-7.07934506118549e-06
-2.97973208214059e-05
-3.34655466065725e-05
-6.26761215417259e-05
-3.14819737299927e-05
-8.02568896390752e-05
-5.38383762591087e-05
-1.44585361127862e-05
-2.39491608362286e-05
-4.38642338180737e-05
-3.11275512480376e-05
-2.71908620122154e-05
-2.25792522378659e-05
-2.34637441578864e-05
-2.02327235106754e-05
-3.31868227050984e-05
-2.16278363926834e-05
-3.3092673553583e-05
-3.18201301629801e-05
-3.83100718439878e-05
-2.61203510733191e-05
-3.96340520754845e-05
-1.92313319956653e-06
-3.37470439830231e-06
-4.4193272366146e-05
-1.30639362311771e-05
-4.92983166121514e-05
-3.92517710568096e-05
-5.14570622264478e-05
-1.16828398989651e-05
-3.82772404868775e-05
-2.54191159962356e-05
-2.25113045759541e-05
-2.37914087178778e-05
-5.64988029481767e-05
-5.14612450242212e-05
-3.51353099289266e-08
-2.19558183421197e-05
-3.0485417837179e-05
-4.56083840942398e-05
-2.78331194533198e-05
-7.92102158126018e-06
-3.24223902602983e-05
-3.59896070718918e-05
-3.38767188151793e-05
-6.34686830815586e-05
-2.57035962613807e-05
-1.70306028147089e-05
-2.5296917221923e-05
7.55156477018352e-06
-3.70769429622867e-05
-4.01711082666111e-05
-1.38862281764234e-05
-4.77984829232925e-05
-2.33889528878742e-05
-5.53828725892271e-05
-2.56076125325783e-05
-5.91432704260783e-05
-2.20504435633246e-05
-2.16730627446796e-05
1.07414292668139e-06
-2.61985575215943e-05
-3.04427192676233e-05
-2.63118614643269e-05
-5.58134744173478e-05
-1.98517428058374e-05
-2.34727444508552e-05
-2.16227206648546e-05
-2.34355395490125e-05
-2.90204371690904e-05
-2.21330497182525e-05
-1.93566174824381e-05
-5.18738739127173e-05
-2.06216549741171e-05
-4.53863743981503e-05
-3.0924405019471e-05
-2.91391282616398e-05
-4.76885703208417e-05
-1.94932544243549e-06
-1.44767629911339e-05
-1.83730131499391e-06
-4.19404562912818e-05
-6.71597902814764e-05
-1.62377151385073e-05
-4.87359111391057e-05
-2.3210630604415e-05
-2.97266997124455e-05
-4.6817957293611e-05
-2.39202671712818e-05
-3.61742195655002e-05
-6.68529266255516e-06
-4.58291983761654e-05
-5.26181091965336e-06
-4.37787903946221e-05
-6.7899572226551e-05
-4.09624761758607e-05
-1.11263617967539e-06
-1.52234361508389e-05
-2.62755959821184e-05
-4.31675720227987e-05
-1.53462157116345e-05
-2.3062410076215e-05
-4.1964253983466e-05
-4.70584600974409e-05
-4.99933133125702e-05
1.55132906204359e-06
-1.0064459313152e-05
-5.501833637588e-05
-4.75596054423924e-05
-3.62612617653986e-05
1.29985609665652e-06
-2.44641619502852e-05
-4.67712293769982e-05
-3.73000578708366e-05
-4.43583687523061e-05
-1.99556067864367e-05
1.68759521708023e-05
-4.97845025552873e-05
-3.25347795213218e-05
-6.66036586240192e-05
-4.3099864745504e-05
-2.64810692286447e-05
-3.99328902870754e-05
-4.10304896136309e-05
-5.4234014572351e-05
-3.77959495252039e-05
-2.46332614056915e-05
-2.17295564567683e-05
-4.92142033056454e-05
-1.9868099583674e-05
-6.34618355636777e-05
-9.85903161362538e-06
-2.26995633526075e-05
-3.94560929191588e-05
-4.41980105811231e-05
-3.02417910987252e-05
-1.99104942457544e-05
-5.64853012235761e-05
-3.74175460979536e-06
-1.94062842052993e-05
-3.36581232616158e-05
-3.34319285044349e-05
-1.46370627482324e-05
-5.56399255516402e-05
-4.54146922216789e-05
-5.55014264548988e-05
-4.09325775566568e-05
-2.0434549303199e-05
-5.36473721872713e-05
-3.69778346688268e-05
-9.50106723900571e-06
-2.46221690713552e-05
-2.3804181263267e-05
-6.33350576504646e-05
-2.67584505882153e-05
-3.52864794634815e-05
-4.63406282667044e-05
-3.34704693016107e-05
-4.14709625075196e-05
-3.58627460249282e-05
-6.67014859538555e-05
-6.07777787894919e-05
-5.15446292794975e-05
-2.3036689064145e-05
-1.66669493009358e-05
-2.01125998725117e-05
-2.90693100782376e-05
-5.66791996842877e-05
-3.66764439243149e-05
-1.4003952343158e-05
-2.46610169119894e-05
-4.8612702448026e-05
-5.37658121165077e-05
2.75763412034558e-06
-2.21705906198355e-05
5.33221997565357e-06
-5.66800019301221e-05
-7.05755480474438e-05
-4.66053799822777e-05
-4.2074104209434e-05
-4.57760089365343e-05
-2.78481689771639e-05
-4.25899509378271e-05
-1.52435135637335e-05
-5.61694653440986e-05
-4.58271330543471e-05
-9.05314842164412e-06
-4.30944274442111e-05
-4.97724272429633e-05
-6.59072537119674e-05
-2.07416091438109e-05
1.02446683120354e-05
-2.97861813796432e-05
-4.74226603473465e-05
-4.1432303084893e-05
-2.09990721843291e-05
-1.4039768561033e-05
-3.27262684044276e-05
-5.11919536465819e-05
-2.02425442409283e-05
-1.57841445005246e-05
-1.85191922917584e-05
-2.33485334235999e-05
-2.41661337329493e-05
-3.92893455989419e-05
-8.23694639964737e-05
-1.47842198927493e-05
-1.48626830188582e-05
-3.42839314382878e-05
-1.37234458628149e-05
-1.33998826038304e-05
-5.34011199838081e-05
-5.8687766121274e-05
-7.72021042938981e-06
-2.6868104978658e-05
-2.44765384833134e-05
-3.11720032282189e-05
-1.12068907584725e-05
-2.44714997400474e-05
-3.37542603396391e-05
-1.01849807081627e-05
-4.96993218006388e-05
-3.3583106234498e-05
-3.96323147535857e-05
-3.15028410146537e-05
-3.28332479548654e-05
-3.70201740211206e-05
-2.84689107207386e-05
-5.57534512698673e-05
-6.17393337558735e-05
-1.91501466091894e-05
-2.66482725912135e-05
-2.54474173749385e-05
-5.92814709463997e-05
-3.5067240953418e-05
-4.43467029021926e-05
-2.5476315783365e-05
-3.65431822836528e-05
-6.01015858353515e-05
-4.49247785460388e-05
-3.32226746660613e-05
-1.71591286779908e-05
-4.34475102879066e-05
-3.85340768925535e-05
-1.00738684676123e-05
-3.84655134515239e-05
-4.59986312454405e-05
-3.63852503419549e-05
-7.13722384957791e-06
-1.57262313803315e-05
-9.69949037927805e-06
-5.23938588546244e-05
-1.99702534581938e-05
-6.52586242309152e-05
-5.20999136316134e-05
-2.94595284105958e-05
-4.15880884753917e-05
-1.6847691825668e-05
-1.06448750393283e-05
6.99724049322734e-06
-3.86607829097938e-05
-4.17008583135628e-05
-4.26818782531991e-05
-1.92232025807754e-05
-6.16255021463473e-05
-1.50230831201945e-05
-4.08383883114706e-05
-3.94979925215388e-05
-4.82165763549267e-05
-3.53957823369846e-05
-2.2674740646623e-05
-2.56023732413249e-05
-3.39935401599504e-05
-4.54588783777496e-05
-3.95020607570198e-05
-2.95535110436383e-05
-8.96484236997269e-06
-2.36806797127072e-05
-2.9189906744385e-05
-2.82138727261715e-05
3.97492926468288e-06
-3.13897271953787e-05
-3.40481951318391e-05
-3.07309208635583e-05
-2.45942658199903e-05
5.7256301094225e-06
-6.09526892961479e-05
-5.08116291057333e-05
-2.52790863706932e-05
-8.31444692506812e-05
-4.96564543611257e-05
-4.34604496093991e-05
-6.42738502117795e-05
-2.1281511214278e-05
-1.39964161267104e-05
-5.50160918649364e-05
-3.9912890597138e-05
-1.66295532500235e-05
-3.73519051802737e-05
-1.35809711317662e-05
-2.36183717572609e-05
2.77321825910062e-07
-2.78763726683111e-05
7.54168114680712e-07
-4.25836702772036e-05
-3.5362668134096e-05
-8.91077986928637e-06
-3.91561261965921e-05
-2.94197892922976e-05
-3.2741512913001e-05
-2.74662705122658e-05
-4.02649867510902e-05
-4.22173218553462e-05
-3.75915667564107e-05
-3.13751122150478e-05
-4.11857395146528e-05
-7.22977597167398e-05
-2.32507023426266e-06
-2.74921092255781e-06
-3.50169183502563e-05
-4.1163865535518e-05
-1.02444129694182e-05
-2.80880011355031e-05
-4.76048884172882e-05
-2.3359250803261e-05
-3.31135456508457e-05
-6.36886540536823e-05
-1.68934692632007e-05
-2.71120921834796e-05
-4.07018439589321e-05
-2.80595089753073e-05
-7.46656580509643e-08
-2.01491442899233e-05
-3.77830809712378e-05
-4.82518504971171e-05
-5.92138230203e-06
6.88799892731757e-07
-3.54321410946481e-05
-1.49389518828733e-05
-2.79925855853481e-05
-4.37329377168931e-05
-3.28250230492921e-05
-7.07411733699119e-05
-5.01226485249367e-06
-5.20631140415766e-06
-3.19602759324079e-05
-2.6551366813411e-05
-5.97731912374282e-05
-8.35253431416871e-06
5.80313134554096e-06
-3.76980401298611e-05
-4.1114333379421e-05
-5.03367513143048e-05
-3.97346643126169e-05
-3.76987712233661e-05
-6.89873742598303e-05
-4.66764463597252e-05
-2.39409601708293e-05
-4.51628008709139e-05
-2.8993146665517e-05
-4.368252361278e-05
-2.8742294057271e-05
-3.73411551773727e-05
-4.33282951925761e-05
-3.93877562410853e-05
-4.87121251092234e-05
-1.537370095001e-05
-3.55320509566229e-05
-1.31906121640734e-05
-4.90458307541727e-05
-1.54544599932956e-05
-2.06595261577983e-05
-3.49956055256008e-05
-4.59762718652417e-05
-3.60622030168695e-05
-6.24745864802339e-05
-2.1268883271253e-05
-5.82301768826542e-05
-1.25249144191278e-05
-4.39939609298874e-05
-3.23790058482488e-05
-2.75757095521194e-05
-2.46850993655763e-05
-2.58327284018944e-05
-2.74654124135516e-05
-2.65345097696197e-05
-1.60273069037162e-05
-4.27307346497974e-05
-4.14425718656884e-05
-1.65398656892243e-05
-3.89444329823471e-05
-2.07692085802583e-05
-4.43797709462635e-05
-3.1915855785622e-05
-6.64139659516577e-05
-6.80379442616503e-05
-3.03255399961083e-05
-2.17751981208976e-05
-1.86177584167739e-05
-1.97581144466245e-05
-5.17063291847044e-05
-4.26497377149688e-05
-2.04257374033892e-05
-6.05610065803904e-05
-4.38029562755322e-05
-8.38513806051635e-06
-2.39566566336395e-05
-4.7935440609827e-05
-3.46675281857356e-05
-3.52061372228007e-05
-5.59700281768064e-05
-2.39786668794446e-05
-3.59146149455913e-05
-3.23314767006757e-05
-9.93130168591179e-06
-5.34370249159306e-05
-5.31622575678511e-05
-3.56885825833951e-05
-3.27092865325816e-05
-5.19964110925773e-05
-1.98137891535608e-05
-2.07063472053402e-05
-1.45518293480554e-05
-3.86932789777169e-05
-3.87379237487592e-05
-7.31482679078121e-05
-4.67755336045595e-05
-5.05066396935026e-05
-4.11960775630864e-05
-3.54337399015477e-05
-4.28797826003172e-05
-4.43498557169748e-05
-1.44708820847388e-05
-1.5126050578811e-05
-7.09352494348486e-05
-3.15096458149704e-05
-3.3099571879162e-05
-5.56927276632379e-05
-4.49050783662397e-05
-5.51192627624901e-05
-3.48143923040719e-05
-2.10790372620945e-05
-2.79448206477596e-05
-1.0626634662365e-05
-1.66607261827188e-05
-3.05129039446895e-05
-5.14805667460058e-05
-2.46501250714552e-05
-3.68350766547281e-05
-5.34674472686079e-05
-1.46316912303577e-05
-3.5523498917645e-05
-3.57855404340467e-05
-4.71669098871689e-05
-4.26577147589118e-05
-3.12880872302085e-05
-3.04939039566786e-05
-4.53997924735467e-05
-1.09705028073088e-05
-6.03344157267083e-05
-2.23176177758636e-05
-5.74420547216196e-05
-4.10450667975037e-05
-3.9795197299064e-05
-4.51679526565777e-05
-1.24823383146779e-05
-9.24402661187699e-05
-1.71687234207608e-05
-9.06908362270484e-06
-2.40149981110312e-05
-3.91881560321946e-05
-3.21750590757889e-05
-3.35715706301219e-05
-9.28312604711908e-06
-1.62382440106886e-05
-5.39011138233009e-05
-2.093412046202e-05
-2.66379199769873e-05
-5.9005628471947e-05
-3.5840486714079e-05
-5.25186575539123e-05
-4.07868886704572e-05
-4.21831453420716e-05
-4.30657473923664e-05
-4.48755047082301e-05
-1.67680784335382e-05
-2.52947492559181e-05
-5.14087011100263e-05
-5.9812532616929e-05
-7.9014103443735e-05
-2.83496347807022e-05
-3.16637795657414e-05
-4.66047871378915e-05
-2.58568066749249e-05
-1.00761868681229e-05
-3.7726144842786e-05
-4.29449730891388e-05
-2.9806529287034e-05
-7.05144746755774e-05
-4.14284283861407e-05
-5.27052400157119e-05
-7.02655156333311e-05
-4.60838874727896e-05
-5.91195989343664e-05
-1.96049817785954e-05
-3.40047926671403e-05
-1.7525305210884e-05
-6.14064683504698e-05
-1.11629029727633e-05
-3.60247305232174e-05
-2.36165911371952e-05
-5.1726778718911e-05
-6.5615401134989e-05
2.57247907628211e-07
-7.20226187085778e-05
-3.23271523266269e-05
-2.44268480299449e-05
-1.40634237662116e-05
-3.31016540696827e-05
-4.5511419553119e-05
-3.97304125442626e-05
-4.74177369545489e-05
-4.91000707218988e-05
-4.44464926258861e-06
-4.17721089686007e-05
-3.39916543023538e-05
-8.55010920611333e-06
-2.50846576999924e-05
-3.51893784219268e-05
-3.75312672744561e-05
-3.48122213856214e-05
-6.92708160599105e-05
-1.9515970755247e-05
-2.44460581497733e-05
-3.0333475627286e-05
-4.6191527544132e-05
-2.96512015192479e-05
-3.82446978432126e-05
-3.71471975634904e-05
-3.43459187359482e-05
-1.65182467986235e-05
-3.62904487836673e-05
-2.90353699313766e-05
-3.25254697340022e-05
-5.59719910056155e-05
-3.4938652827618e-06
-1.27918278354255e-05
-3.42507583497649e-05
-4.34626732270926e-05
3.65928502974074e-06
-2.06744055117524e-05
-3.88781700835969e-05
-7.08546682030477e-05
-1.55550070772911e-05
-4.76778255311051e-05
-4.30507473468778e-05
-4.48334769730204e-05
-3.87269748898493e-05
-4.59845503115429e-05
-3.70809009204124e-05
-4.57854190910438e-05
-5.30397820577817e-06
-4.21292761079019e-05
-2.58427957891561e-05
-3.7147143953957e-05
-1.23999129425183e-05
-4.73931281487842e-05
-3.92010109908849e-05
-2.70633835673924e-05
-1.54735527150811e-05
-3.02627876635268e-05
-3.04319693573944e-05
-5.7690178699694e-05
-3.21568959480662e-05
-1.28429575411005e-05
-3.44334040017051e-05
-2.96912204841967e-05
-2.68411375694229e-05
-2.25331912445548e-05
-4.62449003681365e-05
-3.42914138070671e-07
5.46235499002081e-06
-2.46396151817937e-05
-2.97913661113489e-05
-3.13459362837577e-05
-5.78356318203581e-05
-2.95490946765161e-05
-5.47396196017323e-05
-3.2378591432116e-05
-3.71593237666391e-05
-2.08766787890836e-05
-4.17047422610848e-05
-4.49338120198927e-05
-3.26158747147262e-05
-5.0124330820965e-05
-2.03686577848712e-05
-1.57754859962198e-05
-3.9668088788839e-05
-6.0601582975061e-05
-3.51838909382486e-05
-1.76440631269718e-05
1.43696581465751e-06
-3.3238178490411e-05
-1.33970017589943e-05
-5.22220510520364e-05
-2.47995429770941e-05
-1.94087033001812e-05
-3.11189252089822e-05
-4.25857981854105e-05
-3.03913271688977e-05
-3.89842580062549e-05
-5.28300106326336e-05
-4.84398868526166e-05
-5.39005583138175e-05
-3.48083957186033e-05
-1.93824666185501e-05
-6.82117975459175e-05
-2.06113191148829e-05
-2.24250161359735e-05
-2.77635695063645e-05
-6.33420384051039e-05
-9.42182188307818e-06
-5.58914209430165e-05
-1.43603488537999e-05
-3.81394564025515e-05
-4.96074242118199e-05
-1.40773496377357e-05
-1.25246051102393e-05
-1.90032310366195e-05
-4.70049655291e-05
-2.46241657416534e-06
-3.69079266801925e-05
-6.78637000993248e-06
-3.65713979031187e-05
-2.61849798599759e-05
-4.02741119324196e-05
-4.82692373719202e-05
-1.65593380005665e-05
-3.12325226343604e-05
-3.51831766929702e-05
-1.72596092529513e-05
-4.40225094107171e-05
-2.45129681697076e-05
-2.41728475647732e-05
-3.093447229013e-05
-5.0809941000436e-05
-5.57179849151124e-05
-6.01548279631889e-05
6.64891520275572e-06
-2.50216524598002e-05
-4.61984952571744e-05
-2.35240534850752e-05
-3.05460424517829e-05
-3.66871209965674e-05
-4.70726678814121e-05
-2.87347592219665e-05
-3.75753418561935e-05
-2.66196891014968e-05
-3.60341301176028e-05
-2.43179789431324e-05
-1.43553787939283e-05
-6.29347961238938e-05
-6.54869940083967e-06
-1.74007012003049e-05
-1.50241045224058e-05
-4.99827744034213e-05
-3.17152889342426e-05
-5.64328741006647e-05
-4.46510437017027e-05
-1.80175698755918e-05
-1.99137638271521e-05
-5.52808676029615e-05
-5.01241346529211e-05
-2.47777521255706e-05
-2.39403515828964e-05
-3.79658474978102e-05
-6.51329606096248e-05
-3.04034151338315e-05
-4.06867489172738e-05
-4.37003389169946e-05
-4.32463853474394e-05
-1.47324536432091e-05
-5.21483084975631e-05
-4.47965806179086e-05
-1.54677973568573e-05
-3.2531695587872e-05
-4.05866064725912e-05
-4.1889549675368e-05
-4.17657412926585e-05
-1.75212341154906e-05
-1.20253796183894e-05
5.83485337196055e-06
-4.78770641077792e-05
-4.90907847964247e-05
-1.7734610725405e-05
-3.17637824390635e-05
-7.40853697359284e-05
-4.42676855163687e-05
-2.27826985777654e-05
-2.67254426044803e-05
-9.95039874836893e-06
-1.27125975635841e-07
-3.29675229203803e-05
-6.98369834713746e-05
-2.12323032050221e-05
-3.27085607142392e-05
-2.11340770510242e-05
-6.18430643804194e-05
-4.9914655392899e-05
-4.79926643948323e-05
-1.07958524123693e-05
-2.56547541203018e-05
-1.80331282100805e-05
2.37349126958908e-08
-3.31581217051606e-05
-1.84147855075066e-05
-2.62533396625021e-05
-2.69310273237098e-05
-2.80556727151237e-05
-5.96811319734966e-05
-2.39443341647449e-05
1.01553539815799e-05
-2.38152978935533e-05
-2.62294580046964e-05
-2.23569726261988e-05
-4.59047258766151e-05
-6.46123157428494e-05
-1.58899070336061e-05
-5.59868050208572e-05
-3.9742569599921e-05
-5.83233274144073e-05
-3.93775363724838e-05
-2.91871435902389e-05
-1.59914010612832e-05
6.19859339668563e-06
-6.41311213643154e-05
-1.41186893196046e-05
7.6484626636152e-06
-2.2646442063406e-05
-3.97225737777774e-05
-8.77236219149856e-06
-4.05303224440661e-05
1.13810149186308e-05
-3.10367568655971e-05
-4.31520992839386e-05
-3.36428642575837e-06
-3.94357453301887e-05
-3.27273036138111e-05
-3.85357936146363e-05
-5.09484868555557e-05
-2.68363188255685e-05
-1.01152160183492e-05
-4.40304937084313e-05
-4.53865821629378e-05
-6.25914720203146e-05
-4.42032779174438e-05
-4.99332294013351e-05
-1.04462189994637e-05
-7.09410646170229e-05
-1.86418778247934e-05
-3.17893522323451e-05
-6.23889367630904e-05
-2.76251076500554e-06
-1.54160788898234e-05
-4.99908341704282e-05
-2.55844612913674e-05
-5.46266323864266e-05
-3.94573802500343e-05
-1.93134588975454e-05
-3.11685761470701e-05
-4.46744920843978e-05
-8.24947160530911e-06
-3.39820269785713e-05
-3.44363602430159e-05
4.31247607888719e-06
-4.73309948904717e-05
-2.33299368028061e-05
-1.00192318957229e-05
-3.13927403824154e-05
-5.53436200613381e-05
-2.47562910275668e-05
1.45622919754016e-05
-3.43460564169246e-05
-2.16256664892449e-05
-3.27365670655103e-05
-5.13973123257241e-05
-3.04149572443432e-05
-4.68828709863798e-05
-2.89156689425457e-05
-3.11137455985194e-05
-3.93548419953297e-05
-7.62918029292521e-06
-4.58816242918808e-05
-4.88680176844221e-05
-4.79327294749948e-05
-2.55686819019579e-05
-5.81160532044038e-05
-5.24826736586266e-05
-3.30270976237105e-05
-6.77587007063124e-05
-3.59468528431373e-05
-1.89319287081107e-05
-2.69329085943893e-05
-5.10618792310032e-05
-5.597662520038e-05
-6.81392979976198e-05
-5.44220240090864e-05
-3.96452984957799e-05
-2.51188246049981e-05
-2.74140787359004e-05
-2.34206889320533e-05
-4.27759394807695e-05
-6.16425364427205e-06
-6.02334110018057e-05
-1.73223183822412e-05
-4.90120351463434e-05
-2.27963939787183e-05
-4.8945999351536e-05
-2.76419882574484e-05
1.95735327941235e-05
-2.50506103069261e-05
-2.92745551423836e-05
-4.47430876167441e-05
-2.36382591668096e-05
-1.87402004815261e-05
-5.47809732010288e-05
-3.42245710837607e-06
-5.55999808891472e-06
-3.82197983998416e-05
-4.68043416187764e-05
-2.74900330035697e-05
-3.31046297544907e-05
-8.09239922205714e-05
-4.72146767768511e-05
-3.24205565072244e-05
-4.03734230381047e-05
-3.94835258933345e-06
-4.9522762490668e-05
-2.77890760537957e-05
-4.88360807837488e-05
-4.10648460518288e-05
-3.2384973974402e-05
-1.45442570774897e-05
-3.51891676603712e-05
-3.50032216778616e-05
-2.91707629809086e-05
-3.68768689123577e-05
-3.67300938402128e-05
-2.46548834905838e-05
-3.44880814574299e-05
-7.36455348222342e-05
-3.7273877087622e-06
-3.72776305294082e-05
-4.47736018635805e-05
-2.84405146128193e-05
-5.29221312125231e-05
-2.05018339354785e-05
-5.9204865866558e-05
-1.84530562058883e-05
-3.30532142154908e-05
-6.06841705945816e-05
-1.42592081441201e-05
-5.96148003434745e-05
1.18605133510585e-05
-2.62274700196772e-05
-3.36049662057169e-05
-3.4236875480069e-05
6.73170450036121e-06
-8.79036988120591e-08
-6.07831382212863e-05
-4.28548925118809e-05
-3.06062686895953e-05
-6.06419700325199e-05
-3.38622460523449e-05
-5.84740109146544e-05
-3.95179321491943e-05
-2.10337466751846e-05
1.94534588408311e-05
-8.27177623302225e-05
-5.13898211663358e-05
-3.89953181827055e-05
-3.62370086839449e-05
-5.29955074348599e-05
-3.01626047428311e-05
-4.62594032361285e-05
-4.34939202931019e-05
-5.67103911164449e-06
1.89729030346304e-06
-2.68677959463567e-05
-3.96601911856869e-05
-1.96921091589541e-05
-1.33656674635664e-05
-4.94400890220338e-05
-1.91125067608632e-05
-4.36063624237389e-05
-3.95965472659435e-05
-2.85130628945436e-05
-3.3207115948102e-05
-3.36392822115484e-05
-3.28878095334615e-05
-2.18057867341381e-05
-3.57243508821191e-05
-2.29351638165424e-05
-5.0871347473026e-05
-2.84053306850665e-05
-2.87487581003574e-05
-2.02997531475759e-05
-4.40305580600818e-05
-2.9078596610508e-05
-4.01283397980113e-05
-5.75207953211316e-05
-5.843686009572e-05
-2.03448039903187e-05
9.10769598098809e-06
-1.68009677885914e-05
-6.07855427041842e-05
-5.38585704581312e-05
-6.92938952787623e-05
-3.72865527421101e-05
-5.2013847086149e-05
-1.22157842315674e-05
-5.35823359361305e-05
-6.87539607714759e-05
-3.34832545059006e-05
-2.95592478486559e-05
-3.48366674708778e-05
-2.86806921314517e-05
-4.57501337855592e-05
-1.92497925038222e-05
-1.02685473233846e-05
-1.37058117344785e-05
-3.63439858318456e-05
-1.12829424735105e-05
-1.31819309017921e-05
-1.77052402008268e-05
-3.51628289495291e-05
-3.96768940487734e-05
-4.2704144212856e-05
-3.14310258235741e-05
-4.93222883306355e-05
-1.964442474087e-05
-2.31106496315217e-05
-4.33531655233085e-05
-7.54897468650994e-05
-6.03985659005043e-05
-7.23617399679526e-05
-4.10462912578437e-05
-3.92524665346132e-05
-4.18355130301079e-05
-5.73565480776781e-05
-2.26028168163453e-05
-2.78316652234089e-05
-1.86373574246717e-05
-3.75752305385883e-05
-2.45441159957066e-05
-3.13499438903205e-05
-2.79705983454234e-05
-1.60271007708179e-05
-8.17726641770482e-05
-4.45388363742206e-05
-4.31914303322361e-05
-5.72166738548452e-05
-1.33219657660725e-05
-1.37573163582912e-05
-2.24727776006939e-05
-2.77654540658514e-05
-4.44924244442494e-05
-3.08327616721291e-05
-3.77124990146641e-05
-5.15888595943977e-05
-7.93624913347566e-05
-3.9424493532985e-05
-3.46314312926684e-05
4.00374949107064e-07
-2.50883388871212e-06
-4.50263864430172e-05
-1.51622067854595e-05
-5.39979152109717e-05
-3.11048682158654e-05
-1.74832812886748e-05
-3.23504106270643e-05
-4.24358917939048e-05
-1.72277502674937e-05
-3.35373944955164e-05
-3.11393982055516e-05
-2.3917636226084e-05
-2.99720166475218e-05
-5.08556319371529e-05
-2.82945291209268e-05
-5.98380448228981e-05
-4.87761151235798e-05
-4.96577812811131e-05
-8.74431378070409e-06
-4.83686854923986e-05
-3.78856025615611e-05
1.66761023163771e-06
-4.95253955193336e-05
-4.7681770099314e-05
-3.98012109754813e-05
-3.00341790791572e-05
1.63896234581769e-05
-3.19257893717768e-05
-1.01046709315425e-05
-5.69576779508461e-05
-4.06596428261275e-05
-3.10639958409642e-05
-3.178668846228e-05
-5.18171210031014e-05
-3.94279160554408e-05
-3.15897062521912e-05
-5.9537526771803e-05
-2.45114995024249e-05
-1.97984352477898e-05
7.22642723699651e-07
-3.73007178490726e-05
-5.28538761577059e-05
-3.5627155103949e-05
-3.57260654528835e-05
-2.80027068662186e-05
-3.72148575678095e-05
-5.34148451129834e-05
-3.57559599061028e-05
-4.38797091961522e-05
-4.13006858326048e-05
-1.51442191575261e-06
-6.28196889021672e-05
-5.77682282310365e-06
-7.65180304659151e-06
-3.3795633404946e-05
-1.1071679468173e-05
-5.08142078294424e-05
-9.71366501288461e-06
-4.01543103825389e-05
-4.5474241503997e-05
-3.01519842902552e-05
-1.98681124678697e-05
-3.374905498228e-05
1.06946773758488e-07
-3.62834133421068e-05
-1.80030536386112e-05
-5.51612728905314e-05
-2.22598797321431e-05
-6.23749674067534e-05
-5.16740233658667e-05
-4.29098687676809e-05
-6.46124195728139e-05
-6.29004318042706e-05
-3.56397387470832e-05
-5.5813911102324e-05
-3.88112258596618e-05
-5.84040722566697e-05
-4.25705037449526e-05
-1.64616187259398e-05
-1.9596981310997e-05
-5.4316880989218e-05
-1.66393331855717e-05
-2.99962247806144e-05
-5.32006312323217e-05
-4.6133943713372e-05
-3.17262110341361e-05
4.03893363540546e-06
-2.79560088155816e-05
-4.09221566989601e-05
-2.11005138885742e-05
-7.06216062172372e-05
-5.69391884680669e-05
-4.37192740540193e-05
-4.76531638851888e-05
-3.83517654029339e-06
-2.59498993551442e-05
-5.60731978631071e-05
-5.4933233782549e-05
-5.17983433152103e-05
-5.20942242354538e-05
-2.50486880822202e-05
-1.38886167435849e-05
-6.04923861491558e-05
-3.86461971816568e-05
-1.14275632371134e-05
-5.49425454819468e-05
-2.57042074815983e-05
-3.95282275609524e-05
-3.67126000965933e-05
-1.5059493901031e-05
-2.36840259697414e-05
-3.41629778836214e-05
-1.77606989812571e-05
-1.04273030824213e-05
-5.87917353848984e-05
-1.46159307195713e-05
-1.12810047543445e-05
-6.53496183468891e-05
-3.37839862817611e-05
-2.95916665333811e-05
-7.16798016044952e-05
-4.1862057373214e-05
-5.02533430971564e-05
-4.55962852339745e-05
-3.85430804957777e-05
-3.10620463511475e-05
-8.97663031959587e-06
-3.37904806975359e-05
-3.84117208239205e-06
-5.77207612877549e-05
-2.57639093988268e-05
-6.7431153914352e-07
-1.65556377797454e-05
-3.65456059789729e-05
-2.81401737199937e-05
-4.49734611133207e-05
-2.15626889402845e-05
-3.02949419957774e-05
-7.99316069350912e-05
-2.13545505139077e-05
-4.06472939746215e-05
-5.49378207559655e-05
-3.35468062745151e-05
8.54411889405371e-06
-4.23720428338661e-05
-3.54085948344389e-05
-1.6775905361217e-05
-5.48484704471354e-05
-3.4162672892054e-05
2.55995497487706e-06
-2.5835218282863e-05
-2.13598177977276e-05
-2.82938803697114e-05
-4.2943806109761e-05
-1.43003025004796e-05
-1.08665900819208e-05
-6.26701723278811e-05
-1.40493477936587e-05
-3.19396153920486e-05
-1.26568674501095e-06
-1.144436818322e-05
-1.41863731408266e-05
-4.05205407698348e-05
3.23827353099704e-05
-7.8307858155854e-06
-3.63058074924671e-05
-1.39062763258563e-05
-5.51553147467411e-05
-4.78821490617172e-05
-2.51886138463228e-05
-3.64451452848739e-05
-3.62669649073883e-05
-3.26264776710771e-05
-4.40771975316654e-05
-5.19158783362086e-05
-3.06343089014492e-05
-3.52956510441206e-05
-2.60608999163815e-05
-1.39484291840487e-05
-6.70393575479763e-05
-3.45257463550585e-05
-1.64820154873573e-05
-9.01858785825326e-06
-4.00944126413428e-05
-4.65574376595171e-05
-5.46146623603989e-05
-6.61549969378105e-05
-3.58615070184447e-05
-2.6075971990189e-05
-2.862845252559e-05
-5.38456984824332e-05
5.08791089902086e-06
-7.87180590942374e-06
-4.8152346166629e-05
-4.76288045167595e-05
-2.42459643947927e-05
-4.20424546909323e-05
-5.13131620010944e-05
-1.79206813757082e-05
-1.9818309325993e-05
-2.22767213275365e-05
-5.61581451624932e-05
-6.9992541608955e-05
-3.96101965816404e-05
-2.83574014768428e-05
-6.60810772816929e-06
-3.21088277779094e-05
-7.04634952629774e-06
-3.67607372827236e-05
-3.53815946777456e-05
-1.30864978837768e-05
-5.04053737576853e-06
-2.7111414687586e-05
-9.48937441220565e-06
-3.38870760863042e-06
-1.95095363124833e-05
-6.4199292202315e-05
-5.78154763145955e-05
-2.29610892566156e-05
-3.3216885565995e-05
-2.06988695205919e-05
-3.40812813081656e-05
-1.59858592619645e-05
-3.11979654541462e-05
-2.37922926702774e-05
-7.15608773317024e-05
-2.92007479287345e-05
-2.49543195142326e-05
-1.19207925057408e-05
-3.94100155320884e-05
-2.67964310291303e-05
-3.8797804919916e-05
-2.7891312162538e-05
-5.14746606768142e-05
-2.24941253864278e-05
-3.59937554333201e-05
-1.93378569661521e-05
-5.85768846101739e-05
-4.90438386224539e-05
-5.53020972578248e-05
-3.58225568383541e-05
-5.84414485857867e-05
-3.99713910697117e-05
-6.24293093370413e-06
-3.28787306005296e-05
-3.91389676936158e-05
-3.63086512440061e-05
-4.43698907269832e-05
-5.84381001448711e-05
-3.50334714154349e-05
-2.60312390533252e-06
-2.87937577281571e-05
-3.98052124132965e-05
-1.01358010107978e-05
-4.83540066914263e-05
-1.03111908684523e-05
-1.91661051086962e-05
-5.41720150812733e-05
-3.99167535565266e-05
-1.3714877580723e-05
-7.57662358557107e-05
-2.05576042113467e-05
-4.09182919597379e-05
-3.35148070678598e-05
-4.86862901903961e-05
-2.91225792275152e-05
-1.97776029884762e-05
-5.83657845307842e-06
-4.58719606654278e-05
-2.02491688698866e-05
-3.51839115324541e-05
-4.49168355831373e-05
-4.39432769982399e-05
-7.27072225400307e-05
-2.75838040508478e-05
-2.90516143239403e-05
-4.28519724605056e-06
-7.2377603983571e-05
-5.20298127449488e-05
-2.83953296363311e-05
-2.82879356045604e-05
-6.06662671097563e-05
-1.17824188910041e-05
-1.87413942563492e-05
-4.89813568254622e-05
-4.68326655516316e-05
-4.64711013264905e-05
4.8562036322861e-06
-6.14591622568027e-05
-2.83496992273257e-05
-1.6699991314969e-06
-4.47651928596296e-05
-5.72244310235331e-05
-3.71004920903464e-06
-1.93779299833052e-05
-2.46931165820836e-05
