# Supplementary material for: Research on computational propagation and identification of mine microseismic signals based on deep learning
Source: PLoS One. 2025 Oct 22;20(10):e0334641. doi: 10.1371/journal.pone.0334641 (PMC12543183; doi:10.1371/journal.pone.0334641)
Supplement: S6 Data — (ZIP) [file pone.0334641.s006.zip › 000100900000174.xlsx_0.txt_24.txt.txt]

-6.18682865341442e-05
3.04104403537926e-06
-2.24859881218917e-05
-1.91792045797395e-05
-3.27925121833598e-05
-9.61125328412515e-06
-2.60979810742759e-05
-3.94093826467163e-05
-1.23240134581195e-05
-4.08483286987292e-05
-3.55334644894295e-05
-1.82918262104979e-05
-9.73773375453357e-06
-3.77959646477885e-06
-3.4766750734024e-05
-2.34888825633986e-05
-1.77402368733265e-05
-2.57423387957797e-05
5.75059869159539e-06
-2.19811151572917e-05
-2.55034131175422e-05
-2.23617587524406e-05
-2.41646385618088e-05
-3.57718919679938e-05
-4.83393823160916e-06
-2.97803767080534e-05
-1.13219943150415e-05
-4.32354559809055e-06
-8.06891744043436e-06
-4.84349039092839e-05
-1.68177624254194e-06
-4.23614560698714e-06
-4.824212445919e-05
-3.86577447455269e-05
-2.40886135257643e-05
-3.34394947142921e-05
-6.89955789602636e-05
-2.37298816232477e-05
-4.42431119327789e-05
-2.95464258825044e-05
-2.33366412621196e-05
-6.13526267782947e-05
-2.07446618988377e-05
-4.63065758136438e-05
-4.5496873543167e-05
-2.23639455480629e-05
-3.80398537291957e-05
-8.28445517037881e-06
-4.93041655294894e-05
-2.34689659271491e-05
-2.23680487175809e-05
-2.66187157257201e-05
4.20842272531178e-06
-7.29404931406881e-06
-4.98187952044454e-05
-1.57986988984453e-05
-3.51122674241112e-05
-2.61146098153798e-05
-5.1151837536365e-06
-2.58779744867234e-05
-4.58968439578708e-05
-3.65159306571745e-05
-1.72515932936119e-05
-4.35641097761016e-05
-6.92497759862228e-06
-1.28004831004142e-05
-1.55158394057251e-05
-2.57284131887523e-05
-3.03530923580874e-05
-2.93506267476369e-05
-3.73227461131577e-05
-4.73898926216666e-05
-4.33889710306369e-05
-3.46002800318691e-05
-3.10820219526895e-05
-1.89815279113798e-05
-1.67901195047044e-05
-5.3265896538355e-05
-4.86188285751546e-05
-1.55288567489998e-05
-1.01286646569234e-05
-2.76696237525967e-05
-1.93552742735285e-05
-1.32407247126524e-06
-5.00562469014876e-05
-4.49281888590997e-05
-1.69966678731784e-05
-2.05279522865268e-05
-4.55253072282832e-05
-2.87230606858991e-05
-4.85898693241714e-05
-2.75856892494898e-05
-3.02828270402188e-05
-1.17413014294244e-05
-2.27318662098193e-05
-3.86680197473856e-05
-3.97975320320223e-05
-5.27096612224248e-05
-3.65383489217724e-05
-2.90314673109807e-05
-3.21638556036033e-05
-3.33372270432985e-05
-2.47075349736211e-05
-2.69538922098912e-05
-1.77356929339604e-05
-4.49204542843815e-05
1.28743928729975e-05
-2.09348612126376e-05
-1.53223562007668e-05
-4.20764281942504e-05
-5.03412542445594e-05
-3.61158862143883e-05
-3.39770466999339e-05
-6.20079609176039e-05
-4.56110572489423e-05
-2.31524595843928e-05
-5.32365053665773e-05
-1.26446162742634e-05
-3.63134971798215e-05
-3.36550010713172e-05
-2.03428712436071e-05
-7.54124112667327e-06
-1.27358435517618e-05
-3.35478946494606e-06
-3.10960353344193e-05
-3.44475923585055e-05
-3.06555786579574e-05
-2.79338348204447e-05
-1.94365002048346e-05
-1.94289149669177e-05
-5.49038607697808e-05
-4.23924053648975e-05
-2.90987314028319e-05
-6.40302362763602e-06
7.00191333303984e-07
-3.15085420854563e-05
-2.46396426353915e-05
-2.3900913898089e-05
-5.57780976130088e-05
-3.60736237482075e-05
-7.38285557914736e-05
-5.5499218785267e-05
-1.31350603240644e-05
-7.95336410827211e-05
-9.88618866517834e-07
-2.10289552385796e-05
-4.30509134994894e-05
-3.72043797101766e-05
-5.51994686486166e-05
-1.47412624481535e-05
-2.25845377257892e-05
-2.81212048807513e-05
-2.50146805933189e-05
-1.81946665010163e-05
-3.07763880328886e-05
-3.58175866347651e-05
-3.45875695392913e-05
-2.68515309955558e-05
-5.62051560352525e-05
-2.69332253509571e-05
-6.10971284444942e-05
-1.10703776581815e-05
-3.17127081032479e-05
-1.0323200942837e-05
-3.92506319871314e-05
-2.89312525396505e-05
-1.65068826235995e-05
-2.03675035432978e-05
1.54324447290826e-05
-2.57497681855495e-05
-1.24904787301319e-05
-2.43872136120323e-05
-4.20418278136146e-05
5.38937600199852e-06
-4.36601251141866e-05
-1.66360194985103e-05
-3.32526277947579e-05
-8.17716400411277e-06
-1.99773097367274e-05
-1.16890889684982e-05
-6.23291476105749e-05
5.14564137312419e-06
-1.45715390765369e-05
-3.96067952670958e-05
-2.64643603221745e-07
-2.43764990669845e-05
-2.18743206336531e-05
-3.64016008983619e-05
-4.58554477079876e-05
-3.5876576483706e-05
-1.61886835829241e-05
-2.43559009477781e-05
-1.16897479003289e-05
-1.37561898970645e-05
-2.68607908736195e-05
-2.62919915097326e-05
-6.67194580757793e-05
-3.83760825200946e-05
-3.30353040117067e-05
-2.49427852099297e-05
-6.63646238485901e-05
-3.10626084474021e-05
-4.16901536073882e-05
-3.03661232234464e-05
-4.82082185172937e-06
-2.78370054442137e-05
-3.48727091274662e-05
-2.83249314642024e-05
-4.92756563244827e-05
-1.61478104585681e-05
-4.31953764128484e-05
-2.24430369770472e-05
-5.41942850559228e-05
-2.69912027947865e-05
-5.09814403063568e-05
-2.26160415299761e-05
-9.125931243132e-06
-4.95414001837422e-05
-2.44989990123489e-05
-2.53699701249662e-05
-2.64168378736966e-05
-2.00608137185004e-05
-4.24167964069523e-05
-2.45530501110696e-05
-3.30491007888492e-05
-4.17158674014417e-05
-4.02301926427125e-05
-5.57528891790937e-05
-5.39452761091449e-05
-3.32925960140479e-05
-3.35067886350712e-05
-5.10810921420359e-06
-1.7746042693349e-05
-3.12532122424997e-05
-6.95073382566387e-06
-3.81280393352557e-05
8.41463129948119e-06
-6.18013868292982e-06
-3.20608802575374e-05
-1.77738940561555e-05
-3.3752803738593e-05
-2.62593283118534e-05
-1.06004522053402e-05
-6.19783353951978e-05
-1.99615137055215e-05
-9.48700632212285e-06
-1.24451538433402e-05
-3.17352387969381e-05
-4.81613989415115e-05
-4.08365220774627e-05
-2.98839705090094e-05
-1.84322094121393e-05
-1.6560146077207e-05
-2.87964957695263e-05
-4.71226142767112e-05
-7.00921314343241e-05
-4.43083186031755e-05
-4.89824145254396e-05
-2.71081848100345e-05
-2.71875522813906e-05
-5.85717923873937e-05
-2.86546890989036e-05
-4.64050328671713e-05
-6.25377570423916e-06
-2.88727319790651e-05
-5.57579765814825e-05
-3.12755746952103e-05
-1.1276672293651e-05
-6.40143434049226e-05
-1.99680308833606e-06
-3.03364905007823e-05
-4.96423587784384e-05
-5.85662536145412e-05
-2.42333966125576e-05
-2.907444305011e-05
-2.81157521386622e-05
-3.76649135606477e-05
-1.97447997332016e-05
-3.73921320888484e-05
-2.20970363488772e-05
-2.06575349507512e-05
-3.28712213756152e-06
-2.43987156374851e-05
-7.50759109561619e-07
-4.40649889551401e-05
-3.55325764833526e-05
-3.25067064175269e-05
-2.27615370247018e-05
-4.54232493635928e-05
-2.62210109315082e-05
-3.11376613636219e-05
-3.48493256987881e-05
-3.50265756142449e-05
-1.4044207324378e-05
-3.87447247126143e-05
-3.58497164639171e-05
-2.7093910075595e-05
-2.30856735964443e-05
-4.72492267859908e-05
-4.72976510385286e-05
-4.3178084678426e-05
-4.03804268911591e-05
-3.66933734710968e-05
-3.58993131149511e-05
-5.41328942214081e-05
-2.21678650213001e-05
-3.47604415430106e-05
-2.75041247181194e-05
-1.77061582245933e-05
-2.01109371938173e-05
-4.17784201272258e-05
-5.77671466674571e-05
-9.98202189809639e-06
-2.03265863630166e-05
-2.75321856910337e-05
7.0439978332437e-06
-6.40640235156591e-05
-3.45287831035895e-05
-2.57825822861243e-05
-3.05864972536168e-05
-2.76125769145785e-05
-2.36234570688403e-05
-3.51186447825646e-05
-4.10945097865835e-05
-4.13182371058081e-05
-3.84296712230712e-05
1.3284531487592e-05
-3.68765433599939e-05
-3.92937945944554e-05
-1.62186514081491e-05
-3.02634544193473e-05
-8.59341751996976e-06
-2.75720687383431e-05
-1.08988901307322e-05
-7.07564627944526e-05
-1.74889999143609e-05
-3.25047462274879e-05
-1.4221997141129e-05
-3.46748699120297e-05
-4.6372906768279e-05
-1.33756487581137e-05
-1.48789754764953e-05
-2.81139663730331e-05
-2.96908312584228e-05
-2.13581576727827e-05
-4.21606727952027e-05
-3.28089916289342e-05
-7.99556578386799e-06
-1.95282892628302e-05
-4.54984997107273e-05
-2.34855206572883e-05
-1.63055302584367e-05
-3.4545876569158e-05
-1.84126405673102e-05
5.18449376111818e-06
-3.36194320906894e-05
-1.13950697636125e-05
-2.29680659139431e-05
-2.35178987695344e-05
-2.79741621406019e-05
-4.07134012118378e-05
-2.17979192627874e-05
-2.77272712512774e-05
-7.67095662794144e-06
-2.74361921816671e-05
-2.95638227114039e-05
-1.72873666854158e-05
-1.98110228333558e-05
-6.07921146107692e-05
-4.35044990160993e-05
-2.25903024153074e-05
-4.49709771881131e-05
-6.01127844354791e-05
-3.87952173066746e-05
-4.98317957430783e-05
-1.21983022874604e-05
-2.75928040695821e-05
-4.00359887289221e-05
-4.01457880284111e-05
-1.7631996770804e-05
-2.5958470538138e-05
5.81963877628691e-06
6.09182151308558e-06
-2.68123811252853e-05
1.04228453716325e-05
-4.26669505889587e-05
3.39330367296648e-06
-2.19341213178316e-05
-2.74045345273991e-05
-1.25465477106207e-05
-1.23787075909377e-05
-1.25625567351312e-05
-3.88771663209607e-05
-1.44469837552176e-05
-1.99181359842103e-05
-5.2019678345754e-05
-3.10070952759211e-05
-1.13389816349731e-05
-1.09991762853542e-05
-3.00222064963686e-05
-3.64207972680904e-05
-2.01362638429269e-05
-3.7829291392512e-05
-1.85447478500973e-05
-3.53721973759247e-05
-1.00149496114904e-06
-2.58248008521552e-05
-9.64487393943713e-08
-2.46147818116313e-05
-1.16361032519619e-05
-3.69606986277611e-05
-2.95483294077429e-05
-4.14616142370395e-05
-1.35999723661942e-05
-1.54848469492509e-05
-1.09687452677609e-05
-1.89014814891789e-05
-5.6236822685837e-05
-8.54240489963472e-06
-1.29467112080245e-05
-4.69045559692257e-05
-1.81369116741297e-05
-4.23759749627582e-05
-2.27813419701224e-05
-3.43130344874488e-05
-3.52352929979556e-05
-1.95631841151815e-05
-3.14643564074545e-05
-3.37921828053786e-05
-3.53164148966009e-05
-1.42126367710837e-05
-4.42969665786083e-05
-1.60229989527679e-05
-3.32017391826662e-05
-1.83939822672379e-05
-3.6882291123648e-05
-1.66974447326376e-05
-1.30417560556866e-05
-3.9064696565229e-05
-1.04481332210796e-05
-1.66463725255681e-05
-4.46530149329166e-05
-2.68081430218531e-05
-1.1511620063593e-05
-4.32598076561631e-05
-2.22009497602817e-05
-3.35564489806764e-05
-1.75560801649875e-05
-3.93599081930275e-05
-2.95592056923413e-05
-4.74755417927853e-05
-3.16868854262822e-05
-2.45201844731987e-05
-2.46589778197008e-05
-3.92756816140445e-05
-4.51321276330627e-06
-4.19859162914791e-05
-6.04980941164149e-05
-1.00584003775441e-05
-1.60702615280774e-05
-3.57904270576163e-05
-3.79517604537153e-05
-3.37668179574449e-05
-3.19363200837099e-05
-3.32032483394155e-05
-3.65719663969333e-05
-2.97466979109492e-05
-2.98470546477179e-05
-3.2748181408805e-05
-2.28685327182205e-05
1.87117853232283e-05
3.87152378692765e-06
1.96329842838329e-05
-2.42307707063065e-05
-4.91732407837205e-05
-3.69758170914789e-05
-3.02985412783641e-05
-2.38313354533593e-05
-2.59596715116199e-05
-2.74353319394431e-05
-1.49502298108971e-05
-2.99656793692829e-05
-3.56956302237167e-05
-8.92887812293219e-06
-2.78418029964881e-05
-4.47112345256282e-05
-3.55091181790682e-05
-4.22638387560632e-05
-3.71246652005502e-05
-6.02527880973328e-05
-3.59665426141904e-05
-4.65874931948962e-05
-6.30156706446889e-05
-1.91044237542522e-05
-2.80211697450427e-05
-5.57382740627262e-05
-5.89009821871606e-05
-2.37112110778425e-05
-4.60818324698209e-05
-4.32051790808845e-05
-3.16417592279897e-05
-6.78322560354974e-06
-2.30147465636747e-05
-4.36668788098846e-05
-3.74753903732742e-05
-2.88285074519817e-05
-3.33169885897578e-05
-4.56038506171945e-05
1.08611476873561e-05
1.3096917754397e-06
-6.39869290123211e-05
-3.4988140176238e-05
-4.17928474311887e-05
-2.04357410320435e-05
-3.968244445432e-05
4.47673094783957e-06
-3.52599130443481e-05
-2.74966672342774e-05
-4.89519543673085e-05
-2.41380794214482e-05
-4.3757372213747e-05
-4.18874845635533e-05
-4.14093319768785e-05
-2.55694719928918e-05
-2.12263521533717e-05
-2.46194259725071e-05
-4.23122196565314e-05
-3.88526715088833e-05
-5.9979861937262e-05
-3.19797194213651e-05
-4.50516936429776e-05
-6.18684886701134e-05
-4.1309329865037e-05
-3.0411148738285e-05
-5.31749373895345e-05
-4.85109632309754e-05
5.94444584824623e-06
-2.36024538921907e-05
-2.64234911368205e-05
-4.00588839360089e-05
-5.04755462604546e-05
-5.38921975972649e-05
-3.51138170219662e-05
-3.70305229516493e-05
-3.5686740654176e-05
-1.99046858986635e-05
-3.53979485573866e-05
-5.5143921037036e-05
-1.2362201151024e-05
-3.8803800602068e-06
-1.17722764327321e-05
9.18759409059528e-06
-3.60966067492936e-05
-3.80943008880888e-05
-5.39465883467612e-05
-7.81031779559808e-06
-3.20356737399007e-05
-4.03732450573979e-05
-6.09164297189189e-06
2.96601766903885e-06
-4.40745001044383e-05
-2.39864227534019e-05
-3.06476724439243e-05
-1.4240166415425e-05
-4.43816356957234e-05
-5.837456424348e-05
-2.60982870771968e-05
-2.82467939013936e-05
-2.08500641586468e-05
-4.45211442082694e-05
-1.93302846950433e-05
-2.62316999548243e-05
-6.01064710015745e-06
-2.62030041340135e-05
-1.15120163281208e-05
-2.92883651949165e-05
-5.20880958383941e-05
-4.61379568340528e-05
-5.64592779200827e-05
-3.88050979138401e-06
-2.64836378943021e-05
-2.3945554625539e-05
-3.75083592172274e-05
-5.53689743722797e-05
-2.12128003409551e-05
-3.1245239986337e-05
-4.80279989430242e-05
-2.35204126915228e-05
-3.25690524743968e-05
-2.92385864317265e-05
-3.04882135841224e-05
-4.52473280731926e-05
-1.06124923869096e-05
-4.44162885472001e-05
-1.62636481569215e-05
-2.14200871156082e-05
-3.62192666967947e-05
-2.66104215055528e-05
-4.63500978503423e-05
-2.41245454736926e-05
-4.09155442511251e-05
-2.54152625408694e-05
-2.65732757208387e-05
-5.23766934041719e-05
-1.98442937720635e-05
-3.08963440576407e-05
-3.01156437454028e-05
-1.00947850834814e-05
-5.95083032892574e-06
-3.49577924403213e-05
-3.75319704867454e-05
-2.09107184307049e-05
-5.2856278751593e-05
-1.81471386202317e-05
-1.16200945426874e-05
-3.92671795562878e-05
-6.06635180260401e-06
-1.60915765328765e-05
-4.61662027536288e-05
-4.16076520517193e-05
-3.37876179393066e-05
-1.33897958829785e-05
-3.21163573004988e-05
-1.92783538560893e-05
7.12081449680976e-06
-4.58925520237669e-05
-2.84300088369894e-05
-2.2129020606103e-05
-2.44842296533952e-05
-4.69495325614201e-05
-1.79245008155773e-05
-2.08174434014926e-05
-4.4262071198478e-05
-2.70540200136184e-05
-2.6634118181646e-05
-4.59683222760983e-05
-4.26675319025503e-05
-6.61233617184685e-05
-1.08328032496701e-05
-1.14539941480075e-05
-2.64382023881665e-05
-4.31190534601161e-05
-3.95149444786904e-05
-3.10291167104096e-05
-2.55006211764408e-05
-7.97309974583737e-06
-3.36796873351405e-05
-3.2356239828797e-05
-2.85237395838254e-05
-5.05952160132702e-05
-4.07220178570393e-05
-4.50013102971993e-05
-4.57413863218049e-05
-3.61932610933166e-05
-1.8432740573737e-05
6.58002323781253e-06
-5.87297320891589e-05
-1.62348074247727e-05
-2.35835425595542e-05
-1.06511242657891e-05
-1.90174158965333e-05
-4.43110161883292e-05
-4.99617673638917e-05
9.61357450262847e-06
-1.71901813889102e-05
-3.55866382646186e-05
-4.42738049398661e-05
-2.35569479444331e-05
-2.26538587908755e-05
-8.90595149146621e-06
-4.22834538638071e-06
-3.15672943914149e-05
-1.09462855900447e-05
-1.91555535718232e-05
-4.09545597259074e-05
-7.43653309974366e-05
-9.28065034072505e-06
1.71947027054508e-05
-4.48793145880252e-05
-4.79347165274754e-05
-1.8598354141332e-06
-2.39766449910501e-05
-5.57716960602373e-06
-3.9293924397324e-05
-1.28485313941857e-05
-5.53155954835237e-05
-1.83465535873509e-05
-3.76420057859753e-05
-4.8816559839209e-05
-6.11166330010028e-05
-1.5413378424309e-05
-2.33558750711811e-05
-1.97921911336332e-05
-1.4716652133393e-05
-3.78268885909485e-05
-5.01686936511926e-05
-9.55960857202855e-06
-2.77235542415822e-05
-3.81939203842984e-05
-4.34746471233671e-06
-1.54117463399088e-05
-1.38820477512315e-05
-3.71641087323342e-05
-9.69450568964062e-06
-3.59025741992753e-05
-1.57344967629681e-05
-3.55433643099383e-05
-1.3084142946943e-05
-3.43415130510586e-05
-2.22320018881876e-05
-9.72869094260559e-06
-1.79343925200848e-05
-3.51955425289093e-05
-2.76294189803183e-05
-2.3672207510575e-05
-2.70260208363604e-05
-3.01447889275148e-05
-4.46162690563252e-05
-1.34594255893332e-05
-5.3132461305118e-05
-4.19099808036089e-05
-6.24770260898715e-05
-4.6194154022217e-05
-2.6426683851871e-05
-6.25885769389162e-06
-4.94028438338819e-05
-6.16953208938827e-06
-3.10177603361629e-05
-1.19677930823673e-05
-4.16332760073112e-05
-1.90547594594751e-05
-4.63320019047965e-05
-5.78974678747428e-06
1.30539218019121e-05
4.07654226915583e-06
-2.06605490950577e-05
-3.38968601747394e-05
-3.6035276940224e-05
-3.39391638266608e-05
-1.07742767926077e-05
-2.32211218611603e-05
-1.86200610854534e-05
-4.29778199832713e-05
-2.94585041886505e-05
-3.81819565660757e-05
-4.48997394853815e-05
-1.19522710196711e-05
-2.28507524813655e-05
-6.15743747777137e-05
-5.92516486722276e-05
-2.13857475439013e-05
-3.6095389969159e-05
-4.68987217897177e-05
-3.51930699744284e-05
-4.32741351856655e-05
-4.50047049606421e-06
-3.00010195104587e-05
-2.23005401978441e-05
-1.52633389681196e-05
-1.69955578072386e-05
-5.83175117749329e-05
-2.67162007671043e-05
-3.81639039418635e-05
-3.66324576342756e-05
-1.35103964487232e-05
-1.26168776879374e-06
-2.23323981265525e-05
-2.14192796984902e-05
-1.99901466997006e-05
-3.60289435544737e-05
-4.36453584357258e-05
-2.63036443416214e-05
-1.38243934049974e-05
-3.77337442756475e-05
-2.73430741235546e-05
-3.70363198425716e-05
-4.16978547094307e-05
-5.13122365974003e-05
-9.42779805554656e-06
-1.16714771904797e-05
-4.48776581841234e-05
-2.54437254765926e-05
-4.7388547746299e-06
-4.22004221485273e-05
-3.33433485442589e-05
-9.57583382753129e-06
-2.27735208039802e-05
-1.69594669841192e-05
-5.39456838572636e-05
-2.8833611100909e-05
-2.06597426583598e-05
-1.91523425672257e-06
-3.70041003582584e-05
-4.14702301881335e-05
-5.01070836298236e-05
-1.20367625706629e-05
-2.11178049398652e-05
-4.92154250862808e-05
-3.31432123834536e-05
-2.64486690620319e-05
-2.05760544946009e-05
-4.12805257565852e-05
-3.37494089444621e-05
-3.54310116675959e-05
-1.08296319254651e-05
-4.25891441303451e-06
-3.71392323904459e-05
-2.37314663893509e-05
-3.15974802441198e-06
-2.0178458684308e-05
-1.6031627134908e-05
-5.24309788013594e-06
-2.57428995401791e-05
-2.41999012971991e-05
-3.76202436725038e-05
-2.85590203810887e-05
-7.82517927135089e-07
-1.57708605396951e-05
-4.64570139316438e-05
-3.60752702982788e-05
-5.88219375511576e-05
-1.47628875636069e-05
-3.05104482597602e-05
-2.42593376366194e-05
-2.66937633452232e-05
-3.59948068755828e-05
-3.84925276215066e-05
-2.72910137855043e-05
-1.87699049826001e-05
-6.4730873531791e-05
-1.84662350762904e-05
-4.53062726914306e-05
-3.27939514499715e-05
-3.94352413399327e-05
-2.42958203565883e-05
-4.73324738387474e-05
-2.04645134748511e-05
-4.81795582380338e-05
-4.25267317631378e-05
-3.93912320276145e-06
-5.75382727178208e-05
-3.75121735264409e-05
-2.82113333718526e-05
-8.70463707858697e-06
-2.89201213442134e-05
-5.01570690623449e-05
-1.19459235730024e-05
-3.9430671301318e-05
-2.85683326763022e-05
9.83984182728869e-06
-5.87880866458034e-05
-3.10553914192502e-05
-3.06075055168713e-05
-1.67014257296913e-05
-6.77167094001721e-06
-2.93423879907459e-05
-1.32249427570344e-05
-3.46966084786782e-05
-5.35190103946121e-05
-2.77363068864463e-05
-3.22913177497257e-05
-8.02227195933147e-06
-2.61073906430575e-05
-6.02381252688574e-05
-3.69636100472157e-05
-4.31266478006469e-06
-4.18160747084075e-06
-1.77350483162019e-05
-2.81597580802364e-05
-5.01466940401649e-05
-1.16029243348573e-05
-6.19370758622671e-05
-1.96440745868009e-05
-1.77828309341603e-05
-3.41844913057e-05
-3.67697127764867e-05
-3.52017564369915e-05
-3.03204176470844e-05
-4.37280584560739e-05
5.4730081268993e-06
-3.94233868629488e-05
-3.0383242274069e-05
-4.3956854481579e-05
-3.97074197453049e-05
-3.19772096827792e-05
-6.45044992495413e-05
-3.19870142812447e-05
-3.0024976126598e-05
-2.81543005135201e-05
-1.03482231890844e-05
-4.36408017324567e-05
-5.4016829987699e-05
-3.63824065679402e-05
-5.03056264663337e-05
-1.81543295270723e-05
-3.77734766663498e-05
-2.33524249012539e-05
-7.19665089949917e-05
-2.07759062629616e-05
-2.8162784986365e-05
-6.27036536104353e-06
-3.07753183697532e-05
-7.05783273874795e-05
-4.02895717642192e-05
-4.92942928466918e-05
-4.78614338845362e-05
-3.35820797873711e-05
-3.82889460520325e-05
-3.67677881696929e-05
-1.65498713452807e-05
-2.06373039875164e-05
-2.7666131765271e-05
-5.93521227902356e-05
-7.65700963371719e-06
-4.49219756968489e-05
-2.29353896280493e-05
-4.62486536350663e-05
-3.62737894403792e-05
-1.83119192304677e-05
-3.5330731975627e-05
-3.67251826162542e-05
-9.84501800391442e-06
-5.93488233037013e-05
-3.31980618904673e-05
-3.75487522751902e-05
-1.5091199891962e-05
-3.16530436375166e-05
-4.98530988296274e-05
-3.63027014098877e-05
-3.27126457543655e-05
-7.85485947592785e-05
-1.40825267650875e-05
-2.2833463959601e-05
-2.87075248382352e-05
-1.00442747173575e-05
-2.24535082330556e-07
-1.92113550353664e-05
-2.74205324821202e-05
-2.52549389637088e-05
-2.88112841953353e-05
-1.64451972789725e-05
-1.13960179768887e-05
-1.21608110794061e-05
-4.27547452092358e-05
-1.85353096995865e-05
-2.40830172668876e-06
-1.70168481847738e-05
-3.42291127236717e-05
-1.84073252419481e-05
-5.9871358790075e-05
-2.07649904956047e-05
-4.5804613143183e-05
-4.84763754819211e-05
-2.31298549580394e-07
-9.15218069376286e-06
-2.10515737870078e-06
-1.99365302688181e-05
-3.09938934858372e-05
-4.29933913713476e-05
-3.18054395545935e-05
-3.35470069035258e-05
-2.70308921207199e-05
-2.74274956129135e-05
-3.5685652459522e-05
-2.42733509599285e-05
-1.00379520807579e-05
-1.96221858441448e-05
-5.06013884638529e-05
-3.16954872056957e-05
-2.36794304529322e-05
-4.73690253462425e-05
-5.71315725710891e-05
-3.76960879795086e-05
-2.32812575430661e-05
-2.67275456416832e-05
-5.49410622952789e-05
-2.6799725530813e-05
-3.73709684566983e-05
-3.16914228620754e-05
1.21265676562121e-05
-1.02471303852945e-05
-2.23577612591193e-05
-2.13714383292681e-05
-3.76635955469209e-05
-5.38819029335276e-05
-2.05824840688797e-05
-7.61179233939294e-06
-1.14203551914203e-05
-1.18981916111069e-05
-3.08625965159288e-05
-2.37755699566576e-05
-3.14426705461336e-05
-2.68751890688972e-05
-4.08096393569571e-05
-1.93177336647234e-05
-2.65272807206807e-05
-3.54266929989463e-05
-1.08727732962435e-05
-3.6219494788274e-05
-1.62203408076707e-05
-1.99518436574541e-05
-3.37869007145209e-05
-1.83279232989788e-05
-3.68118550684709e-05
-3.90864399576109e-05
-7.28356599891607e-06
-2.4624428082791e-05
-7.68115598519352e-06
-2.2893325396879e-05
-2.46991924341164e-05
-1.8773021266424e-05
-2.2578354462246e-05
-6.6756844049683e-06
-4.29178815231522e-05
-4.85008576801289e-05
-1.30299739439219e-05
-2.2270803360698e-05
-3.93525586661868e-05
-1.3913670095964e-05
-6.99028869705779e-05
-4.59794150867089e-05
-3.1175121283759e-05
-9.25078684254864e-06
-3.75071814984828e-05
-4.82415473076794e-05
-2.26176008979488e-05
-5.00764687545232e-05
-2.07130228203251e-05
-2.95825029269027e-05
-1.1094074315143e-05
-1.63009880236042e-05
-3.3008304709367e-05
-3.9478820183449e-05
-1.66431570534627e-05
-3.41232269209397e-05
-3.75093975083147e-05
-3.21099759150027e-05
-2.23103919307857e-05
-4.54383283989263e-05
-1.79696673076017e-05
-3.12653489626117e-05
-1.78438376003916e-05
-3.62413803102898e-05
-3.7395422120095e-06
-4.03299193360561e-05
-2.30226034581966e-05
-2.5175478360292e-05
-2.91031429193987e-05
9.6826724510597e-07
-2.1499411561996e-05
-4.51678944967205e-05
-2.13267385324825e-05
-3.92665177242639e-05
-2.4368703025989e-05
-3.11217393039737e-05
-4.36921448665278e-05
-3.1036002794254e-05
-4.63313601201814e-05
-2.40795716436998e-05
-2.91794364791203e-05
-5.84169937114827e-05
-4.56250349441131e-06
-3.31170868521386e-05
-4.29969236016505e-05
-4.84002168090946e-05
6.33430773765402e-07
-5.8606277784526e-05
-3.58799337142316e-05
-3.93611471560024e-05
-2.57442876221647e-05
8.38168848060397e-06
-4.38970973420956e-05
-1.23217615785405e-05
-2.66067498706645e-05
-2.19291340781496e-05
-3.09410774960469e-05
-3.09617985194804e-05
-4.7508077745765e-05
-3.75570394273984e-05
-1.75592878165241e-05
-7.32558816000367e-05
-2.75537691934516e-05
-4.03690299198203e-05
-4.18683163827464e-05
-4.65992702836424e-05
-7.02307773205636e-05
-2.67018921098014e-05
-3.18415568639224e-05
-4.08605017628138e-05
-3.32290769008261e-05
-3.0967330157262e-05
-1.11626558631761e-05
-2.53171604512616e-05
-2.98564536759028e-05
-1.4706705645408e-05
-5.78640947567949e-05
-5.61390276404605e-05
-3.99837572474482e-05
-2.45940907180267e-05
-2.59608419421765e-05
-2.80132317324275e-05
-3.37701588063638e-05
-2.74793075815812e-07
-1.48155205849692e-05
-2.22139850204397e-05
-1.90348949726856e-05
-2.03073649133755e-05
-3.2616562850275e-05
-2.05719648122344e-05
-2.70253882840508e-05
-7.42173905340535e-06
-4.08284195364152e-05
-1.81720653695554e-05
-5.92623445890068e-05
-3.90657862079691e-05
7.96730627798584e-06
-3.3681018414588e-05
-2.09484701943928e-05
-3.74556379064683e-06
-4.05769696407112e-05
-6.46309058969973e-06
-2.76263264148532e-05
-2.26411759044133e-05
-2.34072647687398e-05
-4.97178422956978e-05
-2.31734025155045e-05
-3.69783001772834e-05
1.30120067350448e-05
-6.42346715173261e-06
-2.043686758898e-05
-3.68249063221051e-05
-8.14504989832609e-06
-3.50196215054556e-05
-4.4045184662798e-05
-3.28653345318337e-05
-3.54417813742944e-05
-2.14474752214465e-05
-4.20033586591729e-05
-8.52136806299092e-06
-1.30809533460762e-05
-2.9818784978549e-05
-2.56835965245059e-05
-3.54325038026838e-05
-4.45963624789834e-05
-4.11449317604703e-05
-4.82284350731635e-05
-2.4706488621388e-05
-5.75812981190404e-05
-3.45321282612867e-05
-2.45628670734623e-05
-5.22133212772491e-05
-1.76483622870874e-05
-3.27415728044983e-05
-3.26796638629178e-05
1.24540343982499e-05
-2.92252285446148e-05
-4.04083020339482e-05
-2.03770843916943e-05
-2.74282436226766e-05
-1.99700643227471e-05
-5.04449182886069e-05
8.65958930434383e-06
-2.34065563098048e-06
-9.74355942463909e-06
-3.16856060552993e-05
-2.29411866552247e-05
-2.01659349267326e-05
-3.18971890164221e-05
-2.81578510917954e-05
-2.5187704167404e-05
-2.79407381234535e-05
-5.48221056247916e-05
-2.58158084859141e-05
-1.91833821394009e-05
-3.26788069447674e-05
-3.56671069356243e-05
-3.75937927240259e-06
-5.78428165549109e-05
-3.94937968498683e-05
-2.40242441148004e-05
-4.49238823403123e-05
-2.03871344717683e-06
-5.72836372774056e-05
-3.64230683337213e-05
-6.10088846775999e-05
-3.6344803411046e-05
-3.34080680896275e-05
-1.89864658058733e-05
-5.52694980540056e-06
-6.30942756983007e-05
-5.70414076779069e-05
-1.90269289652532e-05
-3.06873720546892e-05
-2.55159366303592e-05
-8.67361194543987e-06
-3.59348227615779e-05
-3.58641695656312e-05
-5.79511418416965e-05
-5.48115013946016e-06
-2.34498384425934e-05
-3.89182353092976e-05
-9.74935617154659e-06
-3.54275271504515e-05
-2.8052430521603e-05
-3.93366652676897e-05
-1.61092045101345e-05
-7.366325236905e-06
-5.57368016301484e-06
-2.59231586554486e-05
-2.50049653700879e-05
-2.59433141741432e-05
-1.61714611224193e-05
-5.139875467745e-05
-2.17104446662625e-05
-2.84577205116034e-05
-9.50911145288619e-06
-2.80181890392119e-05
-5.57970756347957e-05
-5.13694854733418e-05
-3.45760435014289e-05
-3.56716569257544e-05
-2.61140588956959e-05
-3.67817217107647e-05
-6.25839861845204e-06
-1.38807666097525e-05
-1.56899424222146e-05
-2.95859847005e-05
-1.31159697287349e-05
-4.01600250542664e-05
-1.37660106705362e-05
-3.1952388998568e-05
-1.56905165736444e-05
-1.68458192028251e-05
-1.62601923946416e-05
-5.04537608980138e-05
-1.96439972254728e-05
-3.72567088935001e-05
-1.89704222070757e-05
-2.09054635975235e-05
-3.84772132399021e-05
-4.27099250647609e-05
-3.33044100704662e-05
-5.28076757084514e-05
-2.88846216707328e-05
-3.93391328315684e-05
-1.81002364322259e-05
-1.97757343054267e-05
-2.7978927521037e-05
-2.50407518027565e-05
-2.85672951552361e-05
-1.11500450520689e-05
-5.69067788176747e-06
-3.60089487805198e-05
-2.98949034402533e-05
3.25228526210188e-06
-4.94990241147053e-05
-2.2283465282256e-05
-3.13426182506224e-05
-3.43035168723478e-05
-2.63154566117424e-05
-2.31040708823963e-05
-5.97338944457553e-05
-4.39742388035335e-05
-2.93724078398614e-05
2.94089571150276e-06
-1.43064025783782e-05
-4.27116407523532e-05
-4.63105572889563e-05
-1.62138889382703e-05
-2.69404670478168e-05
-2.59623326755194e-05
-2.40442051773739e-05
-4.90098729751493e-05
-4.05959900222073e-05
-3.0918308129756e-05
-5.35056840635252e-05
-4.74020901386122e-05
-2.97483201995591e-05
-4.36844567808055e-05
-5.80129620051268e-05
-1.74708513081842e-05
-5.27187717902401e-05
-3.16430955364096e-05
-4.9989088463746e-05
-3.62790809683835e-05
-8.38986124824927e-06
-2.63053377837707e-05
-1.93101746885772e-05
1.87816248207348e-06
-2.41180439998554e-05
-4.82554153623172e-05
-2.67982353825673e-05
-4.50676348572649e-05
-1.52490279290713e-05
-2.75098213296551e-05
-2.65598683841545e-05
-1.12387502326117e-05
-3.27924721214934e-05
-3.26385128739319e-05
-4.68345000368166e-06
-2.87966716225318e-05
-3.96611865865786e-05
1.79113359201655e-06
-7.95406577983204e-06
-5.70945123599539e-05
-4.48352530881841e-05
-4.19873368682144e-05
-4.02048041125213e-05
-3.37726112796377e-05
-1.99775572103552e-05
-2.39223988329667e-05
9.00399729700155e-06
-4.83277607815679e-06
-2.0132736447552e-05
-3.61684100799065e-05
-3.4931779826848e-05
-3.97746216096441e-05
-3.31097425759292e-05
-3.11386754755482e-05
-4.32781129874529e-05
-5.08678545274152e-05
-1.65826452195737e-05
-5.64093429756106e-06
-2.32879518993814e-05
-1.83715756024565e-05
-1.86486439337463e-05
-1.83543245383215e-05
-3.55031127395129e-05
-2.66428350176579e-05
1.20552013725923e-05
1.06563372163266e-06
-6.19616391820938e-05
-3.73718740908298e-05
-6.42141034734508e-06
-1.36241899926683e-05
-2.45060147272615e-05
-4.48449291648706e-05
-4.47835617513616e-05
-3.37110505008974e-05
-2.66264305665848e-05
-1.53040759719204e-05
-4.53061603597079e-05
-4.26555653949795e-05
-4.03835165101154e-05
-2.57173876934482e-05
-2.40730982085405e-05
-1.23070716619114e-05
-1.45537450751151e-05
-1.58856716467997e-05
-4.50738327429919e-05
-3.92053650827822e-05
-4.54220201613887e-05
-1.48359296258019e-05
-3.18675778377264e-05
-2.67255553622568e-05
-7.43362609117799e-05
-3.75135964764247e-05
-1.20799906421479e-05
-2.88751241348349e-06
-3.40671919721666e-05
-1.47120803765565e-05
-1.26292517805227e-05
-3.24510688755214e-05
-4.41666261274984e-05
-2.72865161074937e-05
-4.8297325406991e-05
-6.92352270488636e-05
-1.86859932727252e-05
-2.15048826249091e-05
-3.5076397588656e-05
-3.58030902551565e-05
-2.77779161395096e-05
-3.35403803545355e-05
-3.36806804116512e-05
-3.68483708164431e-05
-3.21311141958417e-05
-2.07402238464823e-05
-8.61675923314476e-06
-2.38969392953585e-05
-1.68699377675117e-05
-2.87861175768051e-05
-4.36558921296324e-05
-3.40874150601973e-05
-1.23346873701146e-05
-8.32805239403001e-06
-2.4141581038579e-05
-4.18910988687916e-05
-3.35605776318841e-05
-3.11383682562473e-05
-2.07946315034622e-05
-4.36395377561708e-05
-3.55861310117344e-05
-5.02628999816921e-05
-2.78301717200334e-05
-1.03158325882182e-05
-2.81653960109985e-05
-9.43796192805541e-06
-3.90755958734138e-06
-7.32321195038876e-05
-1.95999502925413e-05
-4.69271825427021e-05
-2.77381594311594e-05
-6.30558674040393e-05
-2.59202880050405e-05
-4.81787154818431e-05
-2.94915986187918e-05
-2.80700513052915e-05
8.91528416595825e-07
-2.07039975454891e-05
-3.70565153840918e-05
-3.04429923360573e-05
-8.95168752963148e-06
-4.81882320312264e-06
-1.74492730617566e-05
3.38585903518792e-06
-4.13033437520925e-05
-1.80275670019128e-05
-3.11201725827914e-05
-6.41864444441598e-06
-4.37926226523896e-05
-2.34086710330777e-05
-4.42833526134229e-07
-2.65332384793403e-05
-6.02619548796824e-05
-2.77726395333906e-05
-1.67915777785191e-05
-9.92738239630844e-06
-2.83926646120559e-05
-2.09208618474585e-05
-4.29099473156262e-05
-1.25329952709311e-05
-3.17420868703912e-05
-1.21072304256941e-05
-3.11701445572025e-05
-3.92348853049846e-05
-3.27149230468305e-05
-1.65543603196645e-05
-1.47485428693091e-05
-4.05601011214023e-05
-2.2004106632383e-05
-7.71792268000431e-06
-1.90575075683257e-05
-8.91095357642213e-06
-4.42388951319883e-06
-3.40325234820931e-07
-9.62078946305734e-06
-2.43576383886339e-05
-3.07415841912896e-05
-1.7737908878382e-05
-1.12597864887882e-05
-3.06319083213422e-05
-2.72397114900899e-05
-5.52528016120755e-05
-3.76243427160032e-05
-2.57775473109213e-05
-4.91253177518795e-05
-1.99509025107061e-05
-5.14939798248121e-05
-4.31457856474722e-06
-1.32015470583958e-05
-1.91892887050363e-06
-2.08036477743389e-05
-4.70127285084579e-06
-4.79524463289585e-05
-4.59129167578753e-05
-3.97420571449452e-05
-3.41160261820265e-05
-3.16126039889406e-05
-3.32742663874233e-05
-3.79074602850342e-05
-1.30608159518359e-05
-4.27655089140673e-05
-1.08280074348006e-05
-1.50061231623729e-05
-2.95947549154142e-05
-4.47955940042888e-05
-2.46799095305798e-05
-2.48097239775699e-05
-2.69002754524228e-05
-2.69874867865846e-05
-5.06400364399309e-05
-2.49681461580094e-05
-3.88062476796055e-05
-1.71209095029356e-05
-4.31676078582276e-05
-1.00258623948094e-05
-4.05690948144125e-05
-7.66620584589582e-06
-4.18983036266426e-05
-3.49784346632948e-05
-4.32909965135852e-05
-5.71507384753272e-05
-9.11695476149129e-06
-3.79657785731735e-05
-3.89804390699111e-05
-1.55418724945176e-05
-1.83725378146331e-05
-5.97294211654451e-06
-1.30267091647651e-05
-2.51721851738572e-05
-4.04962871996654e-06
-1.23892004988065e-05
-3.41021013806413e-05
-5.81605802322441e-05
-4.12807201105373e-05
-2.64265372418837e-05
-1.67024756769799e-05
-6.85745147903263e-05
-4.35780865744965e-05
-2.40303705343395e-05
-1.88592658112625e-05
-5.43980652520936e-05
-3.7476872994664e-05
-1.98607323179769e-05
-3.24461121826693e-05
-3.36117582365114e-05
-4.99393287725173e-05
-3.14165418959717e-05
-4.12043065006695e-05
-2.45313031584746e-05
-3.06100429621943e-05
-2.09560520833215e-05
-4.57586432222233e-06
-4.2659734423601e-05
-2.17474485807142e-05
-2.49175874216612e-05
-3.121315042457e-05
-3.27809095612861e-05
-2.34378429259277e-05
-1.63012490055153e-05
-4.51880917615804e-05
-3.93548447722707e-05
-3.79220019761226e-05
-1.22645802384355e-05
-4.20926542670204e-05
-2.62586371717004e-05
-1.84442022744298e-05
-1.68026790858403e-05
-3.54226410436562e-05
-6.21961700984187e-06
-1.88181716941793e-05
-4.11622752848744e-05
-1.58622170961129e-05
-1.40133542947462e-05
3.65850979266654e-06
-2.89548509526469e-05
-3.00574171245648e-05
-3.88695833265052e-05
-5.74343215692836e-05
-3.90450740704075e-05
-3.2476131332824e-05
-1.06865948918551e-05
-7.85983982430032e-06
-3.27422321551217e-05
-1.47244031227456e-05
-3.90544332866203e-05
-2.59440274513282e-05
-2.18152311544034e-05
-2.66352698346069e-05
-3.70181887938345e-05
-2.28662183176636e-05
-1.97397627399304e-05
-1.95222963984328e-05
1.02863261516285e-05
-2.50179623393826e-05
-3.27969920797555e-05
4.57744902388765e-06
-2.14883293056934e-05
-3.85782791908216e-05
3.9264503907262e-06
-2.09641916446802e-05
-1.95368899048985e-05
-1.56993925258565e-05
-3.40283084270311e-05
-1.96205995922397e-05
-3.4663862977565e-05
-3.63222701607138e-05
-1.92559426989609e-05
-3.92720471856236e-05
-3.6477517831218e-05
-1.95615856143912e-05
-3.55815222461433e-05
-1.59717761732345e-05
-3.11736165346985e-05
-2.18204386911799e-05
-3.75658370330165e-05
-2.83368176029229e-05
-3.46657789339383e-05
-3.89279931321659e-05
-7.13618222557311e-06
-2.45434847998397e-05
-1.8934926049678e-05
1.22605645008112e-05
-1.79816122021334e-05
-2.96677563769359e-05
-4.58931253297901e-05
-3.58134367964321e-05
-1.99583028197711e-05
-1.0513023823009e-05
-3.85884533959839e-05
-2.46663861685283e-05
-3.25679724732836e-05
-2.56365566177719e-05
-3.07473447521543e-05
-3.81941898222934e-05
-5.29188676833354e-05
-2.66102208569488e-05
-2.90473458968145e-05
-3.94550869609575e-05
-2.87252486546526e-05
-1.59130600006197e-06
-3.21578099351773e-05
-3.63833449621115e-05
-2.84832684255122e-05
-3.165559448726e-05
-5.20428138681246e-05
-4.28307095100563e-05
-3.2041332454147e-05
-4.62257980742878e-05
-3.55340679845065e-05
-3.02536191529661e-05
-8.1976029813251e-06
-2.43653773969322e-05
-3.71324546071416e-05
-7.94157297450416e-06
-4.14822247773202e-05
-1.76289043308544e-05
-3.08388668520115e-05
-1.67130913211019e-05
-2.54688335628279e-05
1.2050793345718e-05
-4.22916103932361e-05
-2.90237220912826e-05
-3.43800312726879e-05
-2.74501777344416e-05
-1.86738128885552e-05
-2.48186346392614e-06
-1.50458316055189e-05
-3.41894368908959e-06
-3.10503034372905e-05
-2.85284325769462e-05
-3.30239437801025e-05
-3.36909043772368e-05
-1.62800975013156e-05
-4.26560214822311e-05
-2.83021105691973e-05
-1.72181734656867e-05
-5.54543905521174e-05
-3.10654464043351e-05
-6.26590053336036e-05
-2.0895738356655e-05
-7.32704689407358e-05
-5.29163820915194e-05
-8.41363412252057e-07
-3.68432053436274e-05
-4.73477860778971e-05
-3.30532428140415e-05
-5.05462777733667e-06
-2.19432528802772e-05
-2.34355437615925e-05
-1.12373472706745e-05
-4.14824387900751e-05
-3.29327379718554e-05
-4.45427034195156e-06
-1.75981737104425e-05
-5.9266728076321e-05
-2.29123543801666e-05
-2.25517515964735e-05
-1.93208608226442e-05
-4.00421311297656e-05
-3.75086305595928e-05
-3.32711897362215e-05
-1.69768201455818e-05
-3.96990980128641e-05
-4.16905469171668e-05
-5.20841764414987e-05
-3.41918762953469e-05
-3.30053065413754e-05
-3.68174232133886e-05
-1.45631489608239e-05
-2.53843425824093e-05
6.89074282320691e-07
-9.46294094330815e-06
-4.65834645813054e-05
-4.4898037169642e-05
-1.24513948379235e-05
-3.26734187019661e-05
-5.07726518480701e-05
-5.04485587987204e-05
-3.12578624970086e-05
-3.36436303687033e-05
-2.86305267825086e-05
-1.50959693051433e-05
-1.09128768499542e-05
-3.04594803963436e-05
-2.21933033410663e-05
-3.37449667667636e-05
-1.94684332060262e-05
-5.21695556730477e-05
-1.10182351039581e-05
-2.75816006512413e-05
-4.66150502968392e-05
-1.89465377004415e-05
-3.39719091708608e-05
-2.41991357074e-05
-2.8959643549735e-05
-2.49828963498123e-05
-1.85705567947995e-05
-2.15355640804916e-05
1.64843539279166e-06
-2.98344483943695e-05
-3.73713645956082e-05
-7.08596890941154e-06
-4.18338805020604e-05
-1.85042134284303e-05
-2.77006396692384e-05
-2.99473542092614e-05
-1.75152022846205e-05
-7.05303932720007e-05
-2.16339902507418e-05
-3.8213896415841e-05
-2.7188204677448e-05
-2.61402072138119e-05
-2.01610858078058e-05
-4.63404416161644e-05
-2.39458814180639e-05
-4.45870886593562e-05
-3.49287188682522e-05
-3.56593077606766e-05
-3.848740902335e-05
-2.85367956804482e-05
-1.58932828637874e-05
-3.33932083589252e-05
-3.46082083047126e-05
-6.9607442996232e-07
-1.86431614165008e-05
-1.55843298843458e-05
-4.29114748593554e-05
-2.63400827448115e-05
6.92927692712901e-07
-4.07274112772764e-05
-3.16246947745311e-05
-3.08494200022848e-05
-4.8709471558913e-05
-4.52790958966712e-05
-3.42086988101847e-05
-3.87219386188469e-05
-2.11406258963128e-05
7.69584410597116e-06
-2.3577790976847e-05
-3.38766776417876e-06
-8.00859774266092e-06
-3.10903047263225e-05
-4.86004214530203e-05
-4.3612704040252e-05
-3.07760465860539e-05
4.96156603358385e-06
-1.50070974421398e-05
-2.5120813245488e-05
-4.92587339739111e-05
-2.36447763331024e-06
1.20173470169053e-05
-2.66230267459421e-05
-6.12802699869094e-05
-1.59261900471365e-05
-9.06017350702695e-06
-1.86814564035005e-05
-3.72825638992397e-05
-2.85405843983037e-05
-1.02785162100775e-05
-3.40269584020932e-05
-7.7686229515112e-06
-2.70030019300584e-05
-4.33730404633132e-07
-3.01782537746329e-05
-4.82069519412954e-05
-3.12696366631699e-05
-2.76730422413311e-05
1.05286960705156e-06
-1.04772670516723e-05
-2.49877864982306e-05
-1.35147267670743e-05
-1.19008424430413e-05
-1.64629789741918e-05
-6.02760433797903e-06
-2.60992757988666e-05
-3.40451494253888e-05
-9.69304481271372e-06
1.1177138534339e-05
-9.77120476619955e-06
-1.88330027151062e-05
-2.34329768535626e-05
-1.48374070114132e-05
-2.54581849844442e-05
-2.94420857770279e-05
-4.19777164066728e-05
-2.56898312354618e-05
-1.37486908003577e-05
-3.59508004617078e-05
-6.87420704981802e-05
-3.42494302112e-05
-5.21006160797586e-05
-4.04444217478346e-05
-3.5397945089606e-05
-3.04636474166021e-05
-4.17236637303206e-05
-2.65651349153479e-05
-2.60710079366877e-05
-2.38884627049163e-05
-5.13488508218023e-05
-5.22881106205235e-05
-1.73772429378511e-05
-5.27100806845609e-05
-4.23683731087537e-05
6.30520020931653e-07
-4.76725200642945e-05
-2.24221606211577e-05
-3.61459517548827e-05
-1.95163384521614e-05
-1.82784388582975e-05
-4.76444957630428e-05
-4.08961066397278e-06
-5.90702554189957e-05
-2.7773299448701e-05
-3.65889446646224e-05
-4.36508588532563e-05
-2.44980079818854e-05
-2.27613708863578e-05
-3.02244269111375e-05
-3.76886906729108e-06
1.05629782101864e-06
-5.84972470303114e-06
1.87962062929973e-06
-3.38911112232099e-05
-4.73519977613493e-05
-1.35940427356928e-05
-2.95148947816673e-05
-3.15681990399807e-05
-4.2922305914596e-05
-2.54506084575939e-05
-3.15049488465406e-05
-6.57083199318427e-05
-2.15288592784394e-05
7.40283423567354e-07
-4.09643512620852e-05
-1.82400742193619e-05
-3.96892455339549e-05
-2.6671575146082e-05
-7.30679956669277e-05
-4.05006099693952e-05
-2.29349294333367e-05
-5.41411973803596e-08
-4.47937028500917e-05
-1.96827132438148e-05
-1.09218051860014e-05
-7.94607570030642e-06
-3.24414159439871e-05
-1.19973406176906e-06
-3.51988710682158e-05
-4.50177967961516e-05
-3.19516463068488e-05
-5.69278672946822e-05
5.7551029060907e-06
-2.70156203813053e-05
-2.06554943438013e-05
-3.44936127150978e-05
-4.04533138543055e-05
-1.25668089785631e-05
-3.80056837796033e-05
-1.56301064539866e-05
-5.4168258487574e-05
-5.13133444374616e-05
-4.54186238515097e-05
-1.13498134442589e-05
-4.39989279422829e-07
-1.86466959062701e-05
-3.35512373522572e-05
-5.999634316039e-05
-2.23649202106744e-06
-2.8781677951044e-05
-3.48209733888443e-05
-4.276506378474e-05
-4.35260789597061e-05
-6.45111379099985e-05
-2.27384121789603e-05
-4.27749808781709e-05
-3.14123645828978e-05
-1.68619469691908e-05
-2.75734207255599e-05
-1.89223373424451e-05
-2.08116914344629e-05
-3.81186047720991e-05
-3.34812869259689e-05
-4.23072482895119e-05
-3.28988866794164e-05
-1.80624477854409e-05
-6.15467715772163e-05
-4.56655594101818e-05
-2.81014778205619e-05
-3.80194509761988e-05
-4.62696173932194e-05
-6.879089470166e-05
-4.28954699971855e-05
-2.21718927900199e-05
-2.15239135540124e-05
-1.66724635747941e-05
-4.39585156772435e-05
-3.61504594018214e-05
-4.66439258633638e-05
-1.57843940339143e-05
-2.36499951016744e-05
-2.1156104444168e-05
-2.75551474281238e-05
-1.68054922677253e-06
-4.40346423381807e-05
-5.84009462787887e-06
-9.82562407772638e-06
-2.37140266398805e-05
-2.90233048415068e-05
-1.77656163548112e-05
-3.02212230916958e-05
-3.35365194549346e-05
-1.90304170220876e-05
-5.55959807925538e-05
-3.61162986661718e-05
-1.75853858125674e-05
-5.52259184974242e-05
-3.74662490500406e-05
-1.35790314670389e-05
-1.96683679126768e-05
-2.56540250302095e-05
-3.13016158625918e-05
-2.51170980864493e-05
-1.61816771282207e-05
-3.96733176981776e-05
-5.92921449988048e-05
-2.28768442130014e-05
-2.43453586475978e-05
-2.21388157341759e-05
-1.94574882731128e-05
-2.20337561444984e-07
-2.00732699508295e-05
-6.45917570638383e-05
-2.73758141141799e-05
-3.02991187499357e-05
-5.34811840141786e-05
-2.86030682439213e-05
-1.60778473136577e-05
-6.83158684837596e-05
1.77144863979178e-05
-1.93508517040466e-05
-6.90411347091756e-06
-3.95387332716396e-05
-5.30961433143167e-05
-3.54619023297217e-05
-1.76182651227947e-05
1.3706538214753e-05
-4.31952418568499e-05
-5.05249475081261e-05
7.74750224581371e-06
-4.38932348410868e-06
-2.93225025902642e-05
-3.4530582976967e-05
-4.84419393487269e-05
-5.27659349910094e-05
-5.52507968056025e-05
-3.40320380740275e-05
-2.77409381240559e-05
-3.54664613773093e-05
-9.18466225472197e-07
-2.29792387451286e-05
-4.30475400458873e-05
-1.36545671670106e-05
-2.72250666732154e-05
-6.41658217595394e-05
-3.98382801010853e-05
-9.07989959751002e-07
-2.86624975784257e-05
-1.3953090026294e-05
-2.06871618503085e-05
1.35181620645427e-06
-2.89658107090506e-05
-4.01879292133759e-05
-4.00455244813223e-05
-1.44880954213677e-05
-1.3951250176682e-05
-2.13312042127532e-05
-2.68838422123968e-05
-1.22751729312287e-05
-3.59837941132913e-05
-2.63096631920039e-05
-4.82223659870649e-06
-3.49796272562055e-05
-2.25070986255943e-05
-3.82563103284523e-05
-3.87331563035322e-05
-6.72391501570043e-05
-4.45118826392607e-05
-3.72680909135782e-05
-5.91453547450786e-06
-5.99610708247326e-05
-3.64693264440311e-05
-2.23879189612857e-05
-3.55307767673651e-05
-3.70634105344782e-05
-1.78999151645106e-05
-9.21161991510029e-06
-2.63256101831153e-05
-1.32072709726632e-05
-2.32232082247777e-05
-3.71717211547915e-05
-2.32782451646499e-05
-3.0428179323313e-05
-4.05540148986062e-05
-1.07920716231319e-06
-1.76440687165168e-05
6.19464241834015e-06
-2.91892547119794e-05
-5.98549281090189e-05
-3.55188785695229e-05
-2.63461144686475e-05
-2.29025013171231e-05
-3.95627247039861e-05
-2.98915468275881e-05
-1.89183633753077e-05
-3.81049140469976e-05
-2.69813443062313e-05
-4.82676617743131e-05
-3.12941312766613e-05
-5.3993683574779e-05
-2.94934242393156e-05
-3.25976250291933e-05
-2.58047407105325e-05
-3.3093117436391e-05
-2.20205031563683e-05
-3.86574588506975e-05
-3.04455519265503e-05
-2.91090243804692e-05
-3.38299819922251e-05
-3.74117692711802e-05
-1.36969740132045e-05
-1.07685656526977e-05
-5.23586409749932e-05
-3.38344413587485e-05
-2.75290606776113e-05
-3.1755904411505e-05
-4.04962375916121e-05
6.72237432943994e-06
-1.43785814869195e-05
-4.79315467920065e-05
-3.72626608211228e-05
-1.57938449675968e-05
-2.65421034854158e-05
-2.12179836537618e-05
-4.11191383723355e-05
-2.96541810712246e-05
-1.75917276734404e-05
-2.79248000960792e-05
-1.63566651435352e-05
-3.77216727421861e-05
-2.95794325084405e-05
-2.77885163696382e-06
-5.14452945435802e-05
-3.34267768191796e-05
-1.99498486251286e-05
-1.54980119539856e-05
-2.70781642901183e-05
-1.74630251309336e-05
-4.81961385155562e-05
-1.84189720558847e-05
-3.93521156968062e-05
3.73014132751569e-06
-1.96973396782435e-05
-2.57151649069033e-05
-4.11328787113365e-05
-1.48108440016508e-05
-3.97267673933633e-05
-2.0863240033814e-05
-4.45176236718186e-05
-9.03791908718283e-06
-3.27186243009461e-05
-4.37684704792301e-05
-4.55303942743517e-05
-2.441676859361e-05
-1.8772844764076e-05
-1.2910883350763e-05
-1.5601593112981e-05
-4.82019029481841e-06
-1.60724109211877e-05
-1.32397158049875e-05
-1.92435117420341e-05
-3.18171610198642e-05
-6.01583759538448e-05
-1.6814368842387e-05
-2.48933314082316e-05
-3.84189563142342e-05
-1.58302186038664e-05
1.01516186617036e-05
-4.63827010984273e-05
-2.49501646078238e-05
2.85533925388045e-06
-2.79936505575605e-05
-2.5391143557336e-05
-2.67497526089241e-05
-4.56470394618899e-05
-2.12914945708992e-05
-3.7677002086487e-05
-3.63021896273983e-05
-1.08514292720215e-05
-4.14420820868474e-05
-3.92790721290895e-05
-1.62830519611805e-05
6.66654885893761e-06
6.10990831107867e-06
-2.47625647853386e-05
-3.64450115565508e-05
-2.32010746291318e-05
-2.86984896501792e-05
-2.83269141391965e-05
-5.47986420363689e-07
-1.9380353232519e-05
-7.40142819860164e-06
-1.0617926456399e-05
-3.73690714615131e-05
-3.61267242332508e-05
-4.06939826927706e-05
-6.58231477216402e-06
-3.60580977283491e-05
-2.0860672052649e-05
-5.41891225302815e-05
-3.15362754566176e-05
-2.80034882153877e-05
-4.4307545439085e-05
-4.32970504662148e-05
-5.94871474172653e-05
-5.22845149293443e-05
-7.27047955083244e-06
-3.32798980607006e-05
-1.33257740255906e-06
-4.64516759424831e-05
-2.75303846047607e-05
-1.34952020092416e-05
-5.1385657721019e-05
-4.46936511087312e-05
-3.34697674607627e-05
-1.17765685467772e-05
-2.72351071369404e-05
1.08818083594167e-08
-2.57671341213964e-05
-5.16120636753785e-05
-9.31495625655418e-06
-3.23377864430875e-05
-1.45482219457852e-05
-4.13907100667111e-05
-1.86897143401798e-05
-4.03946121689525e-05
3.77859093647788e-06
-1.87858318194295e-05
-4.97124197891862e-06
-3.91944497096913e-05
-1.20244356707674e-05
-4.32140475220044e-05
-6.17364906631728e-06
-4.40739893283127e-05
-1.36134260318592e-06
3.00974322382561e-06
-2.19706611048866e-06
-8.08395812987445e-06
-5.73706647221219e-05
-4.1337178024316e-05
-3.04354454056768e-05
-1.79642800000158e-05
-1.07108542483922e-05
-2.66250830024542e-05
-1.25714005332675e-05
-5.89565674983792e-06
-2.62694527425132e-06
-1.12062559269088e-05
-1.81601659049414e-05
-2.15640281008952e-05
-9.23514693714531e-05
-2.34778477956458e-05
-2.02153990336893e-05
-2.14843311549372e-05
-1.16961338217594e-05
-4.61654873964017e-05
-3.02757504476513e-05
-1.66502783889597e-05
-2.63126398184753e-05
-6.70401162144515e-05
-2.21576162733533e-05
-1.21244855867298e-05
-4.21593724222147e-05
-2.11377199709868e-05
-6.17633286187699e-05
5.2680708824876e-07
-3.26036311531282e-05
4.39622367499577e-06
-2.42900548255979e-05
-2.23556411171195e-05
-3.74839000178607e-05
-2.56796766041177e-05
-4.14918105005488e-05
-2.1243703962587e-05
-3.41660521408655e-05
-2.92711489518659e-05
-2.12938743560717e-05
-2.70777774470537e-05
-6.52283861368573e-05
-4.65169652138087e-05
-1.73045978905539e-05
-2.25254686334755e-05
-1.61007433703385e-05
-3.39256963548915e-05
-3.32943428967613e-05
-2.83044292082533e-05
-3.01686952820287e-05
-3.37053707722156e-05
-1.34496033115205e-05
-5.00952326992984e-05
-4.90319424776073e-06
-3.3931731833041e-05
-5.98790580331744e-06
-5.88403055517324e-05
-4.8755996915433e-05
-2.67067858249417e-05
-2.00103698310492e-06
-3.40205127467762e-05
-2.11919760165668e-05
-1.69196414410444e-05
-3.91584783088609e-05
1.1503837568968e-05
-3.20884259547217e-05
-4.44072277012617e-05
-2.53857875289518e-05
-3.78868753431926e-05
-8.1845782112094e-06
-3.44739573790803e-05
-1.43383430691002e-05
-3.5106995569453e-05
-4.40378588785892e-05
-1.44676250418182e-05
-4.34545736677426e-05
-4.13635554648677e-05
-9.69412517655553e-06
-3.35290110377601e-05
-3.78641690758829e-05
-4.91181843633342e-05
-2.88212511532681e-05
-2.84259712061698e-05
-2.28354550914433e-05
-1.78664154926856e-05
-4.06097944668407e-05
-3.80041713552492e-05
-4.3443519131761e-05
-1.96409297645737e-05
-4.80252551647138e-05
-2.67829384932582e-06
-3.27759108334579e-05
-2.09281223225998e-05
-2.9169942235899e-05
-2.10239848600065e-05
-4.58227758157808e-05
-1.8604410224305e-05
-3.06233064526428e-05
-1.76419702264716e-05
-5.0383258075063e-05
-9.10246362241443e-06
-1.07900032368711e-05
-1.59269829969859e-05
-2.26453614395058e-05
-1.74933627324041e-05
-3.52559446640863e-05
-3.75957911094018e-05
-4.85975745429974e-05
-1.24264601884643e-05
-3.53282814817239e-05
-3.17485941337619e-05
-3.7837299563459e-05
-2.70664219537411e-05
-2.42825191607076e-05
-1.62142100349195e-05
1.06425691457059e-05
-4.54414824800376e-05
-4.03838056694401e-05
-2.57239860324441e-05
-2.83972764678907e-05
-6.21178556266961e-05
-4.72828194688112e-05
-4.44719033771002e-05
-4.17967154878631e-05
-2.578904271646e-05
-3.15630934597838e-05
-2.39423071357432e-05
-1.99578448378621e-05
-1.22486314919036e-05
6.0805116272784e-06
-5.09404224563297e-05
-2.26185976283201e-05
-3.53517524777581e-05
-2.59701636883224e-05
-2.13302119703228e-05
-1.75613105113907e-05
-2.33286886847333e-05
-4.43146702300566e-05
-4.72597708186742e-05
-1.78315259850694e-05
-3.1483281007333e-05
-4.58078281833134e-05
-3.65791791645992e-05
-3.88625314639155e-05
-3.05187499651933e-05
-2.43272192263462e-05
-4.05587512737371e-05
-3.04331020489171e-05
-4.16363965435837e-05
-1.89284943555571e-05
-1.3293870463432e-05
-2.23447142839517e-05
-2.34859791852677e-05
-3.38566202624919e-05
-2.57587143730409e-05
-4.87013681295551e-05
-3.31606813515504e-05
-4.70724808528618e-05
-2.07255253386691e-05
-1.55897951969375e-05
8.73603068798806e-06
-1.58958149177123e-06
-3.87643296237559e-06
-3.31950781778837e-05
-3.43696110837478e-05
-1.37820714543337e-05
-4.1840199373232e-05
-4.00736888197904e-05
-2.31235124225744e-05
-5.31926537976836e-05
-4.4011007539466e-05
-3.61732409911803e-05
-3.72831816626606e-05
-2.01960851598329e-05
-4.49070560258415e-05
-4.24842577565963e-05
-2.86800306617218e-05
-1.41341254840643e-05
-3.48463809717953e-05
-3.54903023173757e-05
-1.88013862783643e-05
-6.03898348272313e-05
-2.20832010038008e-05
-4.54511484389694e-05
-1.48638904521794e-05
-3.89295691706151e-05
-7.99680804135784e-05
-2.30110086130826e-05
-4.31530435982244e-06
-1.54043286040653e-05
-3.66817167304001e-05
2.36957166875652e-06
-2.36436265645677e-05
-4.1768548066006e-05
-5.03274129202012e-06
-2.71034477377881e-05
-2.51281774409572e-05
-3.58389011408424e-05
-3.20105229017728e-05
-2.93936676475709e-05
-3.76138447544076e-05
-8.1179593949322e-06
-2.9868901017848e-05
-2.85958857641234e-05
-2.3556994967475e-05
-1.66589735726216e-05
-2.50313322468713e-05
-7.87739489555228e-06
-6.4108575772708e-05
-2.01273686983664e-05
-2.7114983027022e-05
-5.51063040219421e-05
-3.18063783780879e-05
-3.06336060517625e-05
-5.6988446976812e-05
-3.54474321765409e-05
-4.70001329724042e-05
-4.41685767202688e-06
-1.60593480400304e-05
-2.72169165713156e-05
-2.75636125503308e-05
-4.43736509119597e-05
-1.80878315385974e-05
-3.04869371722186e-05
-9.04850209499018e-06
-3.92889534128008e-05
-4.79945066741983e-05
-5.3809358083768e-06
-4.33767512707246e-05
-5.31458785485125e-05
-3.0018793036848e-05
-3.85291904494535e-05
-2.28678556960504e-05
-3.1031586841334e-05
-5.47181295128693e-05
-3.24072222196351e-05
-2.22758364522928e-05
-5.65120386738838e-06
-6.75315969346354e-05
-4.35095725228875e-05
-3.28911386927357e-05
-3.31674395161495e-05
-1.62871724033007e-05
-4.9589484840978e-05
-3.70754846951592e-05
-2.04319262293157e-05
-3.97652070494263e-05
-6.93052659222219e-06
-5.41872020785911e-05
-2.62023952774294e-05
2.10660535223387e-06
-2.70136990168862e-05
-3.33128484382734e-05
-1.68890779923152e-05
-5.78981226896567e-05
-3.42720723312564e-05
-5.322077435869e-05
-2.87917802480356e-05
-4.0154722283404e-05
-2.5272526657942e-05
-4.5860947352891e-05
1.0873476279772e-05
-2.57889023017863e-05
-1.90828449973403e-05
-5.07126052590107e-05
6.77719118988616e-06
-1.07308670103605e-05
-1.99724175764145e-05
-3.43614828673343e-05
-2.88667274718615e-05
4.32979326635712e-06
-2.03959830120053e-05
-3.64287657864823e-05
-2.11093489107608e-05
-8.53777619057227e-06
-2.92237766646822e-05
-3.13496141538048e-05
-1.02410708970816e-05
-3.08496611543443e-05
-2.70928700933213e-05
-3.74035519645304e-05
-6.16953132644181e-05
-4.69264288804344e-05
-1.27225993958926e-05
-6.60980938817808e-06
-3.08404516781776e-05
-4.63488625892299e-05
-1.70242830546312e-05
-2.01666337561892e-05
-2.59402746195858e-05
-1.39398118420174e-05
-3.27628990035996e-06
-1.01977821740368e-05
-1.65537806050857e-05
-2.18886833312433e-06
-4.46470385793907e-05
-4.69144721878127e-05
-1.07288208992041e-05
-1.82703811158857e-05
-2.35022902690937e-05
3.08401205081001e-05
-3.58175314481182e-05
-1.31294795295183e-05
-2.36421557939576e-05
-2.80643222786762e-05
-1.88853751244157e-05
-2.20806714381853e-05
-3.9262087314286e-05
-3.25254187113748e-05
-4.47971611406849e-05
-9.94584985039484e-06
-3.08594513563552e-05
-1.04723143480831e-05
-2.09226220086121e-05
-5.18641047489272e-05
5.43899256950375e-06
3.82094430138511e-07
-2.29369826006096e-05
-2.89836168682065e-05
-2.36980318933191e-05
-5.02178926796803e-05
-6.92838926406828e-05
-3.150784963397e-05
-5.47425897512688e-05
-2.97360564832459e-05
-3.65787590653348e-06
-3.6250317073806e-05
-4.4607558167458e-05
-3.11557642487966e-05
-2.28476429010525e-05
-1.59815257972711e-05
-5.3683550955197e-05
-4.51699039174966e-05
-3.12096518955896e-05
-1.75684243819078e-05
-2.55775365930689e-05
-3.94749131290955e-05
-2.94325990771669e-05
-1.44137615846401e-05
-3.67065871886598e-05
-4.27865270001033e-05
-2.49628781407221e-06
-2.24548819424856e-05
-3.84838687830396e-05
-8.25646435577783e-07
-4.78134642015598e-05
-7.87900454609781e-06
9.85591005909513e-06
-8.01697244278597e-06
-7.0080472173876e-05
-3.59450431636534e-05
-1.64704975004937e-05
-3.05752999586102e-05
-3.04870948334308e-05
-2.08739953574405e-05
9.52754409942912e-06
-1.8790111503856e-05
-3.28051036521084e-05
-2.97656444193131e-05
-4.34149975053533e-05
-1.982668972657e-05
-4.09562540624629e-05
-1.59417391809813e-05
-2.47319606536795e-05
1.04432840568259e-06
-1.20441339062015e-05
-3.03435980749834e-05
-3.17095843248522e-05
-2.65861056958706e-05
-2.60523328075201e-05
-4.25909910220909e-05
-3.49996262349858e-05
-2.93478154673634e-05
-3.36667534273908e-05
-1.48119260875463e-05
-1.1599610969748e-05
-2.07290578394044e-05
-2.48897407269683e-05
-2.74705365193957e-05
-4.43806808078475e-05
7.7069097273945e-06
-3.12683104427691e-05
-3.51135162231414e-05
-5.90244517400349e-05
-2.89321109016726e-05
-2.35730013693237e-05
-1.61728982851062e-05
-7.47501745402625e-05
-1.78226121180899e-05
-7.19555075157086e-05
-6.82588214959709e-05
-3.81392597618756e-05
-5.18943928498025e-05
-3.24451306296693e-05
-3.42607685254074e-05
5.64274142107609e-06
-3.39692356518594e-05
-1.33831546464745e-05
2.55161408510172e-06
-3.6347152711392e-05
-4.43767391336725e-05
-2.62966486317357e-05
-2.85193452050388e-05
-7.40590444300744e-05
-2.61642952602998e-05
-2.71943821359861e-05
-2.41716150027374e-05
-2.19664123282247e-05
-3.84841762406395e-05
-3.2872182641553e-05
-3.41819489962771e-05
-5.02980669307718e-05
-1.16995019812109e-05
1.00585010487151e-05
-1.68692556760816e-05
-3.06230415404996e-05
-2.5168446494159e-05
-3.70220421570605e-05
-7.18933733302715e-06
-3.99648140194098e-05
-2.03280354366793e-05
-3.03519377007898e-05
-3.29425848598688e-05
-1.44938975402315e-05
-2.471934577672e-05
-3.55127487883213e-05
-5.60028741859008e-05
-2.40546370388136e-05
2.20072999182206e-05
-2.26105637046713e-06
3.14960262752433e-06
-2.81865265677554e-05
-4.63328440476071e-05
-3.3141925937857e-05
-4.05337092345893e-05
-3.03829346003469e-05
-1.6537484046916e-05
-9.67447152588477e-06
-5.1461856168507e-05
1.84571656823257e-06
-3.23076802901719e-05
-2.46845680307605e-05
-1.9484182226455e-05
1.10724166774877e-05
-2.16304155845646e-05
-3.21019570315716e-05
-3.67011914459557e-05
-3.50772054476006e-05
-4.10051885214396e-05
-3.41711018876886e-05
-4.93940554796064e-05
-4.96329507802093e-05
-1.68627661883326e-05
-5.3840841037216e-05
-3.32494341983864e-05
-3.88053247901617e-05
-3.40549350424478e-05
-3.74107274206993e-05
-5.02084876621035e-05
-1.54429475512884e-05
-1.18889839721392e-05
-2.62736717739722e-05
-2.55946017529547e-06
-1.40723073357907e-05
-1.47249610890505e-05
-4.55985283256299e-05
-2.6372965195629e-05
-3.75124466861203e-05
-3.47483917246814e-05
-2.78386768619536e-05
2.09120421384489e-06
-3.93343030022872e-05
-2.66105394900607e-05
-6.43944867917587e-06
-3.85316840887063e-05
-5.31051799945813e-05
-5.31570497006028e-05
-3.18864838583728e-05
5.62074588157237e-06
-2.40652955021108e-05
-4.74419294807223e-05
-5.11777177672371e-05
-2.36645140872632e-05
-3.42116528114471e-05
-3.06383692230783e-05
-3.7759771892352e-05
-3.09548521931302e-05
-4.46965792551741e-05
-5.27577995179981e-05
-5.31137164796218e-06
-1.26743616537446e-05
-1.48671628959635e-05
-2.09627065941258e-05
-2.53235256559199e-05
-5.25464747604839e-05
-6.25313393774176e-05
-1.67444001766107e-05
-3.51782091329537e-05
-2.54116531396047e-05
4.41594796687582e-06
-1.92145661087746e-05
-4.18653757279322e-05
-2.44629333132008e-06
-1.96657094420383e-05
-2.4388593568253e-05
-4.19801384300422e-05
-1.53650475685499e-05
-3.06133892697453e-05
3.85369500914497e-06
-3.0401816973063e-05
-1.78474010561487e-05
-3.64217166340503e-05
-2.88437169898275e-05
-2.60055642029708e-05
-3.5421493711698e-05
-3.16638627049481e-05
-3.85891906765896e-05
-1.71857422256802e-05
-3.5360710772265e-05
-3.87649365285256e-06
-1.99312062239728e-05
-2.69864863290791e-05
-3.09976334559425e-05
-1.73717592253998e-05
-2.73730776643282e-05
-2.62404548312599e-05
-2.08394748878568e-05
-4.43034585668529e-05
-1.56313517834279e-06
-4.32257900171254e-05
-1.29217962875296e-06
-5.12175312043885e-05
-3.5579656692327e-05
-3.36031090022574e-05
-1.55724007333462e-05
-1.41738892273404e-05
-3.22110263602021e-06
-2.34527472629317e-05
-1.4179087586103e-05
-3.12025913215334e-05
-5.70551110946451e-05
-2.19746741996107e-05
-2.94317714647682e-05
-2.40039586978921e-05
-2.30624132878729e-05
-4.89841185363182e-05
-3.44049220057336e-05
-3.65424338321709e-05
-5.31281600766776e-06
-1.96096713549993e-05
-2.27786570460135e-05
-4.30229144223076e-05
-2.22738397022058e-05
-2.71439380570644e-05
-2.67552325471239e-05
-3.06983713264641e-05
-6.1535949390615e-06
-4.25274452777565e-05
-2.59643379991647e-05
-5.69872771857528e-05
-4.07914963296339e-05
-4.85966254399658e-05
-1.81201890737233e-05
-2.10167788063298e-05
-3.40249461166221e-05
-9.92600901988282e-06
-5.15115099647226e-05
-2.82179328865464e-05
-2.6560921884559e-05
-4.88657204465281e-05
-4.475065676571e-05
-9.70715659275909e-06
-3.50364438038056e-05
-4.07408735668982e-05
-2.45546900019626e-05
-6.95251735155024e-06
-3.97276367719557e-05
-1.76558937156332e-05
-3.0230976736169e-05
-4.46787153694526e-05
-1.00560149023594e-05
-1.93019805454548e-05
-4.32168607551569e-05
-1.19732053393781e-05
-1.52778733585749e-05
-3.27822206554932e-05
-3.20807748340814e-05
-2.6105264743162e-05
-4.62783396359085e-05
-5.10599978987353e-05
-3.20632502298202e-05
-5.46366507764649e-05
-1.86100632946078e-05
-2.99415233599103e-05
-4.86332465351503e-06
-5.93540147591725e-05
-4.38555994601155e-05
-3.33243896509306e-06
-4.38180903982091e-05
-5.93252966400334e-05
3.38938939005197e-06
-2.37870931602514e-05
-2.05731544961831e-05
-2.41492973768926e-06
-3.37462708636445e-05
-2.97550092516383e-05
-3.81936775748285e-05
-3.00326423534403e-05
-9.41391327228327e-06
-4.01786286335622e-05
-3.88048805205828e-05
-3.38667020107761e-05
-3.88012628811968e-05
-3.24634374696664e-05
-4.24580599255111e-05
-3.29343727159199e-05
-3.6192939533328e-05
-4.02632522873192e-05
-3.00826592206768e-05
-1.13389656758138e-05
-3.50702377654012e-05
-2.64640741389834e-05
-2.3039964478299e-05
-1.31010467472545e-05
-3.3912141846536e-05
-6.55369654920207e-06
-1.33518891924335e-05
-2.84872501408709e-05
-3.75210321101563e-05
-1.53931878215658e-05
-2.42614880224477e-05
-2.35682571789023e-05
-1.07098240187995e-05
-3.98232030633562e-05
-3.58073448255424e-05
-2.8530146074225e-06
-1.94444122628254e-05
-1.96836437560622e-05
-6.96666770513467e-06
-1.52798742100619e-05
-2.69790205115373e-05
-2.64913681223614e-05
-4.39998897786209e-05
-1.11374225871318e-05
-3.04450492602027e-05
-1.87353705659474e-05
-4.63965766274409e-05
-3.66665509944333e-05
-2.92589443131466e-05
-2.06008953094854e-05
-2.25889726932339e-05
-3.9622849541747e-05
-2.24096874041589e-05
-8.38656001774235e-06
-1.45799544477567e-05
-2.64797439694958e-05
-9.74203731939747e-06
-3.72520394008393e-05
-9.66937644651324e-06
-1.27116398615774e-05
-3.06366094801553e-05
-2.44947457731762e-05
-1.63423990485935e-06
-3.59916906927298e-05
-2.75409390967346e-05
-3.02152826522298e-05
-2.20967475938983e-05
-1.95459213140729e-05
-3.36993895103004e-05
-4.17525546719778e-05
-4.46080851414092e-05
-2.60372843433921e-05
-4.45321094682953e-05
-2.31941616599575e-05
-9.35523930328344e-06
-5.45924168093444e-05
-2.72825771142535e-05
-3.34858386496353e-05
-4.30268657936447e-05
1.43109397000806e-05
-4.06427916678512e-05
-2.17241784433769e-06
-2.44143683183835e-05
-2.89235341647058e-05
-1.71180892258981e-05
-4.80000826223292e-05
-2.50228080813485e-05
-2.36188745573698e-05
-7.85603128630575e-06
-2.98886224218704e-05
3.43188089803606e-06
-4.56443336816002e-05
-4.44040303147136e-05
-3.00886493002122e-05
-4.66853534755169e-05
-2.81453983901574e-05
-3.72179272858233e-05
-2.94438087217603e-05
-3.44134127450705e-05
-3.12099285667088e-05
-4.76312802213215e-05
-4.8110574130344e-05
-3.06506510157496e-05
-3.80031064350778e-05
-3.0595216597871e-05
-4.239632393666e-05
6.89780171641733e-06
-5.60191451134357e-05
-2.04205121830802e-05
-8.58984239737304e-06
-3.40974308810262e-05
-3.48243266991022e-05
-5.62359968380111e-05
-3.96547786663564e-05
8.44984232487758e-07
-2.28092480325391e-05
-3.03889776473626e-05
-2.11318037113806e-05
-7.30475757279108e-07
-8.57227730591666e-06
-5.2395923364419e-05
-4.98629224631286e-05
-4.13305735178253e-05
-5.63672297862618e-06
-8.57564507574805e-06
-1.95372371043473e-05
-4.41342879545017e-05
2.3313238189402e-06
-2.66722521232564e-05
-3.33675279490503e-05
-3.66758754987139e-05
-1.65108895507128e-05
-4.61284362647009e-05
-3.89061053160147e-05
-3.77056017918242e-05
-3.53261113204395e-05
-2.13382878004013e-05
-1.3235989004801e-05
8.6612412996629e-06
-6.38916735111746e-06
-3.68817067418129e-05
-3.80822027459343e-05
-3.76446962436533e-05
-4.71731460975519e-08
-4.80312337590965e-05
-3.32503503499326e-05
-3.86063984600975e-05
-3.88948266617464e-05
-2.51891251805876e-05
-2.2932338636421e-05
-2.29563631839107e-06
-8.32401765834357e-06
-1.38670477395094e-06
-2.46140993903798e-05
3.152945549301e-06
-4.02115463773857e-05
-3.76115715313509e-05
8.41333218508865e-06
-3.31930061323269e-05
-2.44668305694094e-05
-3.34566068130629e-05
-4.18032071656607e-05
-1.33316075289819e-05
-1.13149836261684e-05
-3.28360801185264e-05
-3.70121533936087e-05
-3.6983880632426e-05
-3.90226630546895e-05
-4.79493690739023e-05
-1.13319042684541e-05
-7.99085534014998e-05
-3.27855374943951e-05
-4.25323885899779e-05
-3.14196937693185e-05
-9.10149292244712e-06
-2.06899471719558e-05
-1.39311946096833e-05
-2.73561651991876e-05
5.66066606917491e-06
-8.70035747190191e-06
-9.18743457207904e-06
-3.97194813964456e-05
-4.00255205502404e-05
-1.60385591143319e-05
-2.11651435203211e-05
-4.36244831946642e-06
-1.36896512538197e-05
-3.60103215459055e-05
-3.94885251372545e-05
-7.12410218574362e-06
-1.51964972650732e-05
-1.62201878278316e-05
-6.76887410878527e-05
-6.06324271807396e-05
-5.89989107070969e-05
-3.58303506397656e-05
-4.35619588453788e-05
-5.01901452312684e-05
-4.52090898566831e-05
-3.26016099115465e-05
-6.23838641501627e-05
-4.36009862615446e-05
-4.30008582680135e-05
-3.36750782410696e-05
-4.46906823240591e-05
-2.2449995601306e-05
-2.4314573822549e-05
-1.38827714426771e-05
-8.90442697182308e-06
-3.04645260105575e-05
-3.25001037375464e-06
-2.54743282617693e-05
-3.72654733042263e-05
-1.7871227033275e-05
-2.93463066783088e-05
-4.69834910070712e-05
-4.63834932530003e-05
-3.27054484812463e-06
-1.11013324299883e-05
-5.13612557680511e-06
-3.79387854129425e-06
-1.43902616973236e-05
-3.24187181049592e-05
-3.81866617699794e-05
-1.58112146349856e-05
-3.69572605697456e-05
-3.98862423722729e-05
-2.001482379636e-05
-3.15278460469287e-05
-1.75562035454345e-05
-8.76522334425754e-06
-1.34365534004298e-05
-3.1328989714676e-05
3.50674717203115e-06
-1.57427986184251e-05
-1.34424096531982e-05
-1.10205251540822e-05
-2.09887967705675e-05
-1.54590207880116e-05
-1.98970089373283e-05
-5.68293995588178e-07
-2.20779412375446e-05
-1.4397863116782e-05
-5.21640865837458e-05
-4.20365413697632e-05
-1.55188450784714e-05
-3.6263789974068e-05
-1.0605042949671e-05
-2.97442856310982e-05
-1.04926806575513e-05
-2.016633748863e-05
-6.42172689908154e-05
-2.95879955138547e-05
-6.50146117663668e-05
-3.04704427769085e-05
-3.25977018337418e-05
-4.63424516571281e-07
-3.84401726859885e-05
-4.42259251907978e-05
-2.34943767551002e-05
-1.68318099462352e-05
-1.22650837353849e-05
-1.80146914256754e-05
-3.62678668300937e-05
5.69678462373108e-06
-5.42743463216569e-05
-3.93780930587138e-05
-1.41223828075311e-06
-2.05369453214232e-05
-4.03179116979936e-05
-3.58733042874934e-05
-3.470169868699e-05
-6.82983019191636e-05
-3.08069498585754e-05
-1.00028172640115e-05
-2.88389738130697e-05
-2.55958015460205e-05
-4.87242044778984e-05
-4.02759262866164e-05
-1.73358378081699e-05
-1.37740466615941e-05
-4.2424615286699e-05
-4.382041886819e-05
-4.4919990581184e-05
-4.32504168067716e-05
-1.77434829737215e-05
-2.90220573394745e-05
-1.94490494706611e-05
-1.6060013440141e-05
-1.8706909768484e-05
-2.27365464855998e-05
-3.75736222388295e-05
-2.49612897083137e-05
-2.92748577519073e-05
-1.46783085790185e-06
-1.57397138926231e-05
-2.07418809481938e-05
-2.40190339991112e-05
7.58367479111087e-07
-4.60763525128949e-05
-2.58000054671629e-05
-4.10991862095809e-05
-5.11464582671114e-05
-1.83964366693084e-05
-3.32857756718865e-05
-1.31671386620436e-05
1.29023288535164e-06
-1.98370428412832e-05
-3.7121297167853e-05
-1.99999844224419e-05
-5.39363587798328e-05
-2.29502424651455e-05
-1.56357887389014e-05
-4.10644808223367e-05
-2.80633847610308e-05
-1.22435813909299e-05
-2.54469522822746e-05
-5.86200023775151e-06
-2.94272079573856e-05
-6.31821394781704e-06
7.65773748455258e-08
-3.31023549450346e-05
-1.89359308172319e-05
-3.12631369893071e-05
-3.14301424238949e-05
-2.49329850727076e-05
-4.09712618013656e-05
-2.58490158273821e-05
-4.25136632163525e-05
-3.93116037947233e-06
-3.05235566169167e-05
-4.49473213841023e-05
-5.39830703592493e-05
-2.02489556261234e-05
9.2156496914133e-06
-3.47706179410142e-05
-2.81251833694563e-05
-2.68394384229584e-05
-2.89148781531492e-05
-3.22674026696415e-05
-2.02932416039598e-05
-2.74578540428503e-05
-5.97030873655354e-05
-3.24294158744551e-05
-5.58529966804786e-05
-7.19145248844158e-06
-5.34521622474826e-06
-1.67754551921459e-05
-1.46225044786875e-05
-4.38034349044982e-05
-4.30205162900906e-05
-1.68767567380838e-05
-5.90116420859458e-06
-1.86588020401407e-05
-5.02922429709224e-06
-3.84707137213323e-05
-2.2332385157556e-05
-2.57224899823578e-05
-2.67895289516184e-05
-3.17486062326644e-05
-4.46878750306152e-05
-2.75828754653076e-05
-2.45561034610263e-05
-1.57789094088854e-05
-3.15320699944343e-05
-9.85246134222925e-06
-2.10755762774315e-05
-2.44997083903403e-05
-2.19884727739602e-05
-2.52879155435389e-05
-8.24314215521818e-06
-1.09492644379754e-05
-1.95115782668526e-05
-3.68336275519557e-05
-3.40399910496167e-05
-3.64913811674803e-05
-4.51232583101529e-05
-1.75617942131277e-05
-2.26420365113999e-05
-4.7263700039893e-05
-2.24665035070109e-05
-2.5053686127655e-05
-6.37542648574146e-05
-2.54879995706349e-05
-1.71239883318253e-05
-3.55885277784298e-05
-6.76022345639371e-06
-1.61792186383913e-05
-2.78370180578309e-05
-1.57753563622389e-05
-3.87171829955169e-05
-4.31427728671158e-05
-2.54726751894578e-05
-4.19324323544337e-05
-1.16584762009763e-05
-6.58959234503961e-06
-4.79077061396462e-05
-2.80203083677879e-05
-6.65277046214022e-06
-4.02477376517303e-05
-3.99864753580375e-05
-2.66101616713356e-05
-3.06600434698906e-05
-2.6164931774996e-05
-5.12138710431793e-05
-1.16701480084239e-05
-2.21170577743641e-05
-1.92098575005866e-05
-7.67179271160225e-06
-1.41326189828378e-05
-1.83500286687026e-05
-6.02041248641052e-05
-3.23679336819535e-05
-3.57837911804274e-05
-1.15005679364206e-05
-4.07070057225253e-05
-3.07421242328779e-05
-3.51402901976712e-05
-1.74280069615916e-06
-3.6929642908479e-06
-2.30107428927288e-05
-3.86634730645215e-06
1.00068723281611e-06
-3.88586801840987e-05
-3.25162570968025e-05
-3.76351196732777e-05
-3.96107315527647e-05
-5.60630162342359e-05
-1.46733088148015e-05
-3.30368987217262e-05
-3.56266245793372e-05
-1.2626999899057e-05
-2.664485588963e-05
-1.11853794213139e-05
-3.12608012322858e-05
-4.41405971705119e-05
-4.75014724641354e-05
-2.00448153614842e-05
-2.88494163912462e-05
-1.07782083528715e-05
-2.64586837103437e-05
-6.42847882070528e-07
-2.92800630804595e-05
-3.55481308044017e-05
-1.73235556807002e-05
1.37776074294995e-05
-1.50063838971582e-05
-2.56360836717922e-05
-2.71552904345127e-05
-2.9772147437319e-05
-2.96331433962695e-05
-1.17186339434581e-05
-3.1860862686638e-05
-1.99665006673794e-05
-3.2980031929042e-05
-4.17284318468274e-05
-3.34689618642404e-05
-1.8318108741466e-05
-2.48513295162002e-05
-7.30723815253332e-06
-4.55426806413608e-05
-4.83174916279491e-05
-1.88412790028404e-05
-7.74952851397314e-06
-3.05704800784568e-05
9.99088390434845e-07
-3.53815521952199e-06
-7.78520120616158e-06
-2.42502429313887e-05
-4.63414178935995e-05
-5.83847460640414e-05
-3.70567376207906e-05
-2.35915235709534e-05
-1.34291355533586e-05
-1.67474125685197e-05
-2.50153116817927e-05
-2.13669790375192e-05
-4.54597612839095e-05
-2.64771512040754e-05
-2.43736124124515e-05
-4.76568075223747e-05
-4.69327695245621e-05
-3.09494446786833e-05
-2.0043854455995e-05
-2.37211802943336e-05
-2.06120135747032e-05
-3.44439976832155e-05
-2.07032678189952e-05
-5.9123333519376e-05
-8.96364873750649e-07
-5.74044756421223e-05
-4.14049391260407e-05
-4.43135885848734e-05
-3.03028633496582e-05
-5.88836330464055e-07
-2.91714544165411e-05
-2.40505280154954e-05
-7.94908779110272e-06
-2.81308026801565e-05
-5.48183112252339e-05
-3.27306119147332e-05
-3.75897302803598e-05
-5.36165901585892e-05
-4.41799678971921e-07
-2.55601252297717e-05
-4.7833047043351e-05
-4.27110491378509e-05
-2.19504764730676e-05
-4.59393120105028e-05
-3.41335079879932e-05
-4.89335099764259e-05
-7.42582154177313e-05
-2.02073999768181e-05
-2.7511924458098e-05
-3.93923535295907e-05
-2.12722772783496e-05
-1.67606389033585e-05
-2.65786024503174e-07
-2.64299354879668e-05
-4.52133875079194e-05
-4.2265848471005e-05
-4.05174490531872e-05
-1.88427144538942e-05
-3.71741430408838e-05
-1.5999905289643e-05
-3.03143253396093e-05
-1.4758435219246e-05
-2.53683004382647e-05
-4.71354378543408e-05
-1.55413690295555e-05
-2.06730685228932e-05
-2.90289526904646e-05
-3.67774380573056e-05
-2.80788279451986e-05
-1.59728156388727e-05
-3.5253619062128e-05
-9.76450242811019e-06
-4.00846856031114e-05
-4.55679933454574e-05
-3.29570553368729e-05
-2.07308052649095e-05
-5.13951663446069e-05
-3.87416271201762e-05
-3.92063499961004e-05
-4.44619965002866e-05
-1.34921903433388e-05
-2.20048321894437e-05
-4.64283957235888e-05
-1.38565149749046e-05
-2.11941039249166e-05
-5.03658455262831e-05
-2.29326074312948e-05
-1.9962254636526e-05
-1.8420717422343e-05
8.38400975978913e-07
-2.30754427459763e-05
-5.0193752405238e-05
-1.59131318056612e-05
-3.64354842542337e-05
-1.55532684042409e-05
-2.06435865609172e-05
-1.36116490501e-05
-7.92301664191496e-06
-2.35055195625284e-05
-2.4607404991282e-05
-4.4307744352365e-05
-3.54814287487446e-05
-4.46939520549336e-05
-8.87015962690729e-06
-3.0655381158307e-05
-4.44010025608658e-05
-2.86114262725021e-05
-3.00588722254567e-05
-5.05872530040876e-05
-1.90306002004248e-05
-1.77912718513854e-05
-5.2945434382752e-05
-2.43480695999727e-05
-2.17680271797106e-05
-8.47473661354707e-06
1.0179791983166e-06
-3.8996999208248e-05
-4.182659855379e-05
-3.06063658628222e-05
-2.66940196195864e-05
-2.6301258971962e-05
-4.39541932079966e-06
-3.220274409116e-05
-2.0878092232478e-05
-1.51844401544129e-05
-1.35652716034649e-05
-5.89013847103505e-05
-2.62619905354529e-05
-3.03636506036134e-05
-3.34849712086503e-05
-6.00567147495902e-05
-1.51232877804382e-05
-6.04781305219512e-05
-4.14261352697879e-05
-4.34152878024664e-05
-3.28748237705349e-05
-4.00901653005668e-05
-2.04243124814763e-05
-2.11966610437038e-05
-1.79857426804089e-05
-1.30186464187146e-05
-3.91675288708143e-06
-3.46029630603204e-05
-8.37323590836706e-06
-1.103900613267e-05
-4.65996101025541e-05
-3.67428049221701e-05
-2.92427217221584e-05
-2.45450010996172e-05
-4.19290723873611e-05
-2.09159687092339e-05
-4.95735535644258e-05
-4.82397921634623e-05
-3.44903708439212e-05
-4.53472444162978e-05
-2.95510814432526e-05
-1.8216396139421e-05
-3.68081724147069e-05
-4.73604042196342e-05
-3.05759990422776e-05
-2.71342759721692e-05
-6.21890518812483e-05
-6.24004688153371e-06
-2.9015129862124e-05
9.51480685611673e-06
-3.27828379239278e-05
-2.72322487702339e-05
-2.85285339118881e-05
-2.18408675485876e-05
-3.12106310114281e-05
-2.34203320438027e-05
-3.2148539094842e-05
-3.82298110938936e-05
-2.15136691420925e-05
-3.22863845518109e-05
-3.48435236852204e-05
9.71410414979264e-06
-2.33346007620497e-05
-2.23354346952499e-05
-1.7788046679738e-05
-2.920365688979e-05
-2.97144670878577e-05
-2.65006871060435e-05
-3.97923859725205e-06
-1.33263697454297e-05
-2.08047497158848e-05
-4.08037992613504e-05
-1.04338094903744e-05
-3.60515087051872e-05
-1.80924300870493e-05
-5.80520329473143e-05
-2.6831384847315e-05
-3.41448085219701e-05
-4.60340224523729e-05
-3.34116292305122e-05
1.26558688813726e-06
-5.71202866339456e-05
-1.1353550938141e-05
-5.14428627179169e-06
-3.53524279551491e-05
-3.35309616388625e-05
-1.82149330316959e-05
-3.23025337557105e-05
-3.62712961840079e-05
-5.22096139752806e-05
-1.8233244959969e-05
-2.25699049372762e-05
-1.96923376412059e-05
-1.00466472802955e-05
-2.41010156972116e-06
-3.14304673524808e-05
-3.02545534735312e-06
-4.03868332318853e-05
-5.27609592438351e-05
-3.91847697392892e-05
-3.18490787598238e-05
-3.09197810118624e-05
-3.6527412957035e-05
-4.68999855272103e-05
-5.85671597553205e-05
-5.88996633248891e-05
-2.6032764374949e-05
-5.00174181408511e-05
-2.13371043513296e-05
-3.67360704829486e-05
-1.94144536739559e-05
-5.21162229521122e-05
-4.01222695966707e-05
-5.70677499885086e-05
-1.58477901400447e-05
-3.41732771125211e-05
-2.12962875658859e-05
1.54050595369094e-06
-1.84230552239708e-05
-2.69453437417188e-05
-3.85469249350668e-05
-5.03750779446915e-05
-2.87453797559224e-05
-1.78096529773558e-05
-4.67801003946336e-05
-1.90358028513351e-05
-1.89660323381457e-05
-1.81831013803769e-05
-3.96227806625227e-06
-1.47392122501772e-05
-2.46019296342729e-05
-2.53585477681534e-05
-3.68142804528479e-05
-4.1488549747828e-05
-3.14438808404756e-05
3.12444297139225e-06
-4.20892045639293e-08
-3.33719913978527e-05
8.58712709338495e-06
-2.55026704742548e-05
-1.4419272553523e-05
-1.40557315391005e-05
-2.42000336687518e-05
4.60354003006467e-06
1.38558265393116e-05
-3.64988913091021e-05
-4.95970522740471e-05
-3.09568498568797e-05
-2.88688618571153e-05
-3.057128017486e-05
-3.9002349905396e-05
-3.8600390689051e-05
-3.27263291994804e-05
-3.50173308443708e-05
-3.3590010019542e-05
-2.84631271901246e-05
-5.95122907311216e-05
-2.54316773345166e-05
-1.37399957657148e-05
-2.67249838548177e-05
-3.86235548152602e-05
-1.2910499896734e-05
-5.0101257174202e-05
-2.07873309866077e-05
-5.208174562992e-05
-2.14515686991189e-05
-2.70376723135054e-05
-5.83465763296804e-05
-2.54021057648304e-05
-5.04835298209166e-06
-2.73196212143398e-05
-6.82736418523983e-06
-2.64752565625007e-06
-2.62396515934593e-05
-1.89904765715712e-05
-3.0013513374502e-05
-4.29332885934226e-05
-5.67229891472807e-05
-1.94053092911941e-05
-3.66262215556544e-05
-2.02191955209609e-05
-1.71571548256346e-05
-1.10185483236998e-05
-3.5622415507773e-05
-3.74974727063201e-05
-3.16575350054781e-05
-2.42046277298522e-05
-2.60529632937203e-05
-3.15414192021857e-05
-2.51882071367059e-05
-5.67806323507459e-05
-4.4125760642745e-05
-1.20760461622505e-05
7.58175683211118e-06
-3.90342191802754e-06
-3.88555248491645e-05
-3.93395448695563e-05
-5.21079489289882e-05
-3.22426506675981e-05
-3.78891044473013e-05
-6.26493123373897e-05
-3.76065348685163e-05
-6.07612140010261e-06
-2.40925571085526e-05
-2.00074668551017e-05
-2.86735669184373e-05
-2.02997349999833e-05
-1.80900711071498e-05
-4.5061955664813e-06
-2.105268038718e-05
-2.29521625991475e-05
-1.73123738379035e-05
-4.1321094347072e-05
-2.12949570511191e-05
4.03074002061817e-06
-2.52636822843211e-05
-1.93587812458798e-05
-1.2994896268209e-05
-5.85362178370876e-05
-2.2987913886469e-05
-1.12003147812178e-05
-1.21370321803271e-05
-2.0612333728205e-05
-4.42520539300748e-05
-1.3783230870374e-05
3.14343393584308e-06
-4.15546785471267e-05
-2.90218364464365e-05
-2.45771982252429e-05
-9.97003176669739e-06
-3.96792531922866e-05
-1.70702457485226e-05
-4.31191821063501e-05
-3.71438981996487e-05
-4.06098661915915e-05
-2.50205338661341e-05
-1.25276391490747e-05
-2.61022845823034e-05
-4.13151961021002e-05
-2.73078444903681e-05
-6.87640671278587e-07
-1.34614211948577e-05
-4.21529965492203e-05
-5.05646797973481e-05
-1.51718563523603e-05
-3.6007305411792e-05
-3.8568230513094e-05
-6.27565215606664e-06
-3.08316757548458e-05
-5.62729759042429e-06
-9.23485872966341e-06
-3.06410764422415e-05
-1.43680617728101e-06
-2.30542978598447e-05
-1.61989284008298e-05
-9.58069581363324e-06
1.99563413642188e-05
-1.61548741583564e-05
-1.72453613512909e-05
-2.23143403163284e-05
-3.63569962233078e-05
-2.02825926822556e-05
3.52908554772082e-06
-1.91989034659225e-05
-1.84422827328193e-05
-1.79904004165187e-05
-4.6972668718251e-05
-3.11126094367147e-05
-2.42476210145473e-05
-4.16770730458164e-05
-4.61612619197362e-05
-4.16382774774719e-05
-1.14426158439164e-05
-6.5181508484294e-07
-1.83448630330104e-05
-5.69747696530814e-05
-4.14679095870441e-05
-6.06701885466168e-05
-3.2419751641936e-05
-2.32920934335304e-05
-1.92545403176851e-05
-3.63469471113935e-05
-3.20335556763629e-05
-2.07229020685256e-05
-4.17172257489685e-06
-2.77970653522228e-05
-4.35770363990488e-05
-1.95944580534789e-05
-3.84102221177098e-05
-2.89599611233221e-05
-2.16164834367371e-05
-2.73289663529385e-05
-1.15258122304542e-05
-5.24150099911552e-05
-4.44514223562282e-05
-2.56835323866421e-05
-3.65579399735064e-05
-3.1283896324852e-05
-4.6837261875286e-05
-2.20830454423326e-05
-3.31751974899956e-05
-9.47292601378103e-06
-3.78449398423878e-05
-2.06401160541524e-05
-4.64708086763537e-05
-3.84532646040561e-05
-1.41107742772823e-05
-5.1263458657913e-05
-5.380735804329e-05
-3.91789988784475e-05
-4.76360103529182e-05
-4.08997116349722e-05
-4.12949794673557e-05
-2.17092025794137e-05
-2.13952370872091e-05
-3.54196613015841e-05
-3.44314423087404e-05
-4.86522497005016e-05
-1.72942247706144e-05
-1.50651208263307e-05
-3.33721909429382e-05
-3.45276159632158e-05
2.65645893427427e-06
-6.46476948250488e-05
-2.19778214331475e-05
-4.16220156440156e-05
-6.88090731966635e-06
-3.47769259768141e-05
-3.83615398586704e-05
-1.78421470101861e-05
-3.89752386281589e-05
2.32066867157509e-05
-4.34278267492593e-05
-5.68699606702269e-05
-3.23333205486369e-06
3.71121754912238e-06
-2.52610540050573e-05
-1.36088969723085e-05
-1.90228233860142e-05
-2.14255725408448e-05
-1.66938851761104e-05
-3.14829324981715e-06
-1.23423671749806e-06
1.77326707901712e-06
-6.22925348520606e-06
-3.17324495562238e-05
-4.31799182369509e-05
-2.9872457639017e-05
-4.20988279708909e-05
-4.06710265654231e-05
-2.81102391601903e-05
-2.89125961513044e-05
-3.10736821807208e-05
-2.92271142445488e-05
-7.64547472108195e-06
-3.18043989510782e-05
-3.98768162564074e-05
-2.50118295622511e-05
-5.54361583628403e-05
-3.02639215405184e-05
-1.94113577174093e-05
-2.48072094236264e-05
-4.15518555100815e-05
-5.07584101731025e-05
-1.65049689395596e-05
3.63500665023151e-06
-3.5549103138371e-05
-1.93925307446157e-05
-3.72649749831398e-05
-2.66334604743816e-05
-4.78565967680644e-05
-2.25947569684808e-05
-1.9244379656592e-05
-1.17159246282262e-05
-3.643309908212e-05
-2.27129259316402e-05
-4.48827167463344e-05
-3.71328685553085e-05
-1.37044249074382e-05
-3.77315201472579e-05
-3.73421136703041e-05
-3.99842020452504e-05
-5.19153318536508e-05
-1.42235025629978e-06
-3.1194141438469e-05
-3.15058780429478e-05
-2.68436118885951e-05
-3.27134086985749e-05
-4.95375641048718e-05
-1.70721005292738e-05
-2.16874228922062e-05
-2.33478373384527e-05
-3.3606724736139e-05
-1.87523996984477e-05
-2.49936658152968e-05
-4.28717537293198e-05
-3.23663226661105e-05
-3.62794902291727e-05
-1.26524097460081e-06
-2.04542652978962e-05
-2.68027730210451e-05
-2.17798872170754e-05
-4.82855998811535e-05
-1.16527188114033e-05
-7.22697921938949e-05
-2.30862559714232e-05
-3.09045677873629e-05
-2.41880964433091e-05
-3.00821732036904e-05
-3.96974642833383e-05
-1.9002919437994e-05
-3.9084159063179e-05
-2.64425907469388e-05
-4.32350761767675e-05
-3.43666832757498e-05
-2.58299123585071e-05
-3.3519109202944e-05
-4.69783482144425e-06
-3.7931927232704e-05
-1.69475050944371e-05
-1.47165239672601e-05
-1.4833384099495e-05
-1.32305605606393e-05
-1.98799673839429e-05
-2.4232994518946e-05
-5.91819388336537e-05
-3.67622093307493e-05
3.94639138659936e-06
-4.22160947361853e-05
-2.92408723700484e-05
-2.50331747224061e-05
-2.34277901751455e-05
-2.1954994144565e-05
-1.46155791508803e-05
-3.56287780369677e-05
-1.93423075910753e-05
-9.10139750262558e-06
-4.48523948787265e-05
-3.2522454393026e-05
-3.59068460693936e-05
5.60132573221645e-06
-4.65864465694122e-06
-2.35831798395313e-05
-4.69654222979064e-05
-1.01861331820473e-05
-2.03423355327105e-05
-3.64593254595231e-05
-2.71522701814554e-05
-4.31245510042037e-05
-2.40227586017772e-05
-2.58226160021911e-05
-2.95893382471364e-05
-6.82959478481751e-05
2.11391777866362e-05
-4.61400295020762e-05
-2.89813733152213e-05
-1.99667978663432e-05
-1.39861505974737e-05
-2.70846623968468e-05
-5.89960283241795e-05
-5.92759424966355e-05
-5.59939245294125e-05
-5.74011055383618e-05
-5.07137317636892e-05
-2.80517923481882e-05
-1.39018804080701e-05
-3.67971271809879e-05
-2.33836106170927e-05
-7.16740804485056e-05
-1.04963877103028e-05
-2.16458576723458e-05
-1.95114574347035e-05
-3.55038044765731e-05
-2.78663628871102e-05
-6.17259404679227e-06
-1.56030768426095e-05
-5.58047080096574e-05
-4.33926644252156e-06
-4.29074758638468e-05
-3.72971627524314e-05
-2.26689693549706e-05
-2.83000896007292e-05
-2.69484611438549e-05
-5.44246761602498e-06
-5.47164387009384e-05
-3.94908310275031e-05
-5.07922225716891e-05
-4.10341907548766e-05
-1.4045292623938e-05
-2.08102660812278e-05
-3.03830856230635e-05
-4.09585136311726e-05
-2.40103384739081e-05
-1.55573175692039e-05
1.12095123132623e-05
-6.55279272066215e-05
-5.85913224933327e-05
-1.27324046614328e-05
-9.67467626513816e-06
-1.02775385632048e-05
-3.8829669717911e-05
-4.75045698920429e-06
-2.72528632188736e-05
-2.45496280576439e-05
-2.54897449125752e-05
-1.3969556819865e-05
-4.26135262789941e-05
-1.21851142937918e-05
-1.11568417668763e-05
-4.95057673687912e-05
-1.33773829400864e-05
-9.53820712139721e-06
-2.20641324402787e-05
-2.45179399313248e-05
-2.73193191484257e-05
-3.77552078307319e-05
-1.10121205104636e-05
-3.06750261713144e-05
-4.00855935747823e-05
-3.34060713456712e-05
-5.23663854452777e-05
-1.05330719506757e-05
-4.65926894289346e-05
-2.48312751976214e-05
-1.63903103840525e-05
-2.40061140600711e-05
-3.64009214675277e-05
-3.85396796797205e-05
-2.86043515637264e-05
-3.83609015737517e-05
-3.76656369122901e-05
-3.0599489999688e-05
-4.05161121021314e-05
-2.87662733630404e-05
-1.48903859878492e-05
-3.62337086885751e-05
-3.56992881990516e-05
-1.87292264948434e-05
-1.24277739231739e-06
-4.44001513082177e-05
-1.24118008590106e-05
-2.42477498531359e-05
-7.53555536920735e-06
-4.2280769272965e-05
-5.34872363820627e-05
-2.06192214331824e-05
-5.75982365559119e-05
-3.87540518201716e-05
-4.83388099573074e-06
-4.85934864141478e-05
-6.8864109626045e-06
-1.40993296703531e-05
-3.32733240750189e-05
-5.11036625477812e-05
-1.50442419175091e-05
-3.46746784123813e-05
-4.68742732132953e-05
1.25399280800801e-05
-3.93893309273509e-05
-2.4205823301461e-05
-4.21020117911149e-05
-3.28065993979315e-05
-3.72353573834634e-05
-3.44308922749574e-05
-2.9169895979718e-05
-3.35364336121931e-06
-2.09587122922562e-05
-3.6594449950327e-05
-2.19392855977241e-05
-4.25193918478096e-05
-2.51281419187009e-05
-2.41685829428361e-05
-3.3756771848933e-05
1.69111633632795e-05
-1.94597625035858e-05
-2.48826840172035e-05
-5.17263617174044e-05
-3.621310822981e-05
-6.24956416790084e-05
-2.95882600349404e-05
-2.96736421030486e-05
-3.45675246265726e-05
-3.39315569076687e-05
-3.88765850247395e-05
-1.25331055040433e-05
-3.1669614603303e-05
-3.60663013295215e-05
-2.31457277985042e-05
-3.70216016643191e-05
-5.95037567329308e-05
-5.53635574490565e-05
8.28585483213709e-06
-4.66081066986482e-05
-2.17076400365156e-05
9.66227062154016e-06
-7.48880801818079e-05
-2.36571146140522e-05
-5.7507134223534e-05
-2.35618727493157e-05
-2.18378193420824e-05
-2.5820518170353e-05
-2.67829292992854e-05
-2.3842414804066e-05
-1.49859988653065e-05
-3.50821780133324e-05
-3.08320211858919e-05
-3.45821045580875e-05
2.65679542757028e-06
5.23651048106655e-06
-4.14380688808225e-05
-2.67209415902619e-05
-2.49707173961746e-05
-3.59069850880215e-05
-2.49700376449323e-05
-3.43884707594367e-05
-4.11048780494196e-05
-4.56520830869489e-06
-3.26552674827785e-05
-1.49440196663963e-05
-2.9070804635253e-05
-2.48664256601487e-05
-7.23220490919965e-05
-3.75590162771354e-05
-2.50064641338362e-05
-4.82884626456833e-05
-1.92745889192256e-05
-6.19272730746982e-05
-2.21829069062652e-06
-3.44730458211216e-05
-4.53015901065953e-05
-2.29302692165148e-05
-4.31547302702007e-05
-2.6009734233158e-05
-3.69798072131058e-05
-2.16240266124129e-05
-2.68336816270558e-05
-5.68303375705831e-05
7.14470345478871e-06
-4.46794871223487e-05
-2.14274851441068e-05
-1.23135817468597e-06
-3.2992593383619e-05
-3.38372006888736e-05
-1.4606619259636e-05
-5.77568276729181e-05
-7.54503284273357e-06
-5.16207592023299e-05
-1.89405046733007e-05
-4.25323724065525e-05
-3.38012873128371e-05
-3.19130812343528e-05
-4.00422196275262e-05
-1.43794783419848e-05
-1.74275317808772e-05
-7.84822679090452e-06
-6.31757731851628e-06
-4.3910220944322e-05
-5.93682866213116e-06
-4.29714304045308e-05
-2.39360184882957e-05
-1.90941749894287e-05
-5.42617190293839e-06
-1.39513179969837e-05
-5.68179556018459e-05
-3.11997203328975e-05
-3.7817211806439e-05
-1.63847221757228e-05
-1.8353025791503e-05
-6.06547140750974e-05
-5.05954572694208e-05
-9.85015835470292e-06
-3.61383749656183e-05
-3.41896424778396e-05
-4.80673859143256e-05
-1.46037110556199e-05
-2.11180926109349e-05
-4.70294224855161e-05
-1.8911486369721e-05
-4.48916856823822e-05
-6.20353134935376e-05
-6.2980839990442e-05
-8.55882966073946e-06
-2.80681759719913e-05
-1.62898668019175e-05
-3.03683840330062e-05
-2.41354246456476e-05
6.36372179387855e-06
-3.06231765336347e-05
-1.81171587153094e-05
-2.25035495856505e-05
-1.8971101083376e-05
-3.84497317150158e-05
-5.82874875542572e-05
-4.64179750262073e-05
2.23521988244698e-06
-1.34871603926972e-05
-4.56785570933786e-05
-2.52987796257082e-05
-4.98958992825574e-05
-5.28378828663617e-05
-3.97035771024679e-05
-3.25368196435601e-05
-4.0284387706687e-05
-1.66381153211411e-05
-1.67677235950989e-05
-4.01761866893263e-05
1.23491673935716e-06
-2.40637207349297e-05
-2.32304987106211e-05
-9.93856759558424e-06
-5.09385655378196e-05
-3.55338053245486e-05
-1.54508352425799e-05
-2.98393697053644e-05
-1.49332308265029e-05
1.16214097772023e-05
-3.8850849745417e-05
-2.94352505758787e-05
-4.66819117909931e-05
-1.9266965437367e-05
6.89809657864441e-06
-1.99300407837997e-05
-4.27561351627951e-05
-3.18692512608423e-05
-4.04214872508247e-05
-4.541617373404e-05
-2.9922504283423e-05
-3.53002358956987e-05
-4.27762781995973e-05
-3.36340353924267e-05
-1.38543230745559e-05
-2.28879057676228e-05
-1.74437449767473e-05
-4.86496238396273e-06
-3.77455720980792e-05
-2.79560843398013e-05
-3.35070918518695e-05
-3.44824107369484e-05
-1.46671278541349e-05
-3.51821572945047e-05
-1.65750766628165e-05
-2.99506247649779e-05
-2.2582550851597e-05
-2.14385316706349e-05
-3.63047072376278e-05
-3.49087701188764e-05
-7.34664192956705e-06
-4.17231482869217e-05
-4.36125884812513e-05
-2.60469007455246e-05
-6.39819072890958e-05
-9.59308230852354e-06
-2.19348075749232e-05
-2.37551430622608e-05
-5.23675680033591e-05
-1.44869496041206e-05
-4.82712218985903e-05
-5.8775070125459e-05
-4.8900768366284e-05
-3.54797211681239e-06
-2.65071388599865e-05
-1.47435096567194e-05
-2.15649356786933e-05
-2.40726425033584e-05
-2.80518695812369e-05
-3.12445433745867e-05
-2.15592267377044e-05
-9.45281604918885e-06
-3.64587986180604e-05
-3.04002515388592e-05
-4.63132027991922e-05
-6.67557153076905e-06
-3.48562734903486e-05
-3.59051405033149e-05
-4.17931874932439e-05
-2.04175961484774e-05
-2.53984801148048e-05
-2.52577454324685e-05
-2.04107344489443e-05
3.0830804729338e-07
-1.35078167517587e-05
-1.5284337082232e-05
-6.57060309294504e-06
-1.76874739627077e-05
-5.11627752792295e-05
-3.87391852552692e-05
-3.89944245504356e-05
-1.19621213470086e-05
-1.17201901839498e-05
-4.04098574750674e-05
-4.45687592700607e-05
-2.41215344171308e-05
3.90449800723519e-06
-2.26554702939777e-05
-2.34860644719104e-05
-6.01375315474321e-05
-2.81894747083706e-05
-4.65451166749488e-05
-2.33514271722843e-05
-1.88364999221043e-05
-2.93384448671067e-05
-3.45789823855244e-05
-2.55100919008492e-05
-3.01244806003258e-05
-4.70359387347678e-05
-5.26096274508287e-05
-1.91775367982949e-05
-2.99567437319498e-05
-1.72648772488733e-05
-3.13021252734184e-05
-7.23378145155525e-05
-5.58700923386703e-05
-4.75912726896842e-05
-2.4498610632106e-05
-3.45512594146075e-05
-3.03566393393113e-05
-7.15020863379159e-05
-2.86215342257298e-05
-3.55153183086462e-05
-1.77587807959572e-05
-1.60633809802213e-05
-2.44400335936507e-05
-3.87992809621783e-05
1.01608459027674e-05
-3.60127661254716e-05
-1.88148008230208e-05
-3.05238063137635e-05
-3.33312504089067e-05
-2.03763619748879e-05
-7.65740612297633e-06
-7.95539094280644e-06
-5.42655170446966e-05
-3.17915642947501e-05
-1.94269686113854e-05
-2.18367117012246e-05
-2.32441307671964e-05
-4.48958750335031e-05
-2.94514658788337e-05
-5.11125200347179e-06
-4.55751683966927e-05
-2.70185607324067e-05
-2.70772215589318e-05
-1.16972039691194e-05
-3.38715092319342e-05
-9.98893768897327e-06
-4.04078576113444e-05
-3.29623672001095e-05
-4.40969886340038e-05
-4.11949492323964e-05
-2.31511054128662e-05
1.16635623498957e-05
-5.35362419010361e-06
-1.57475331390962e-05
-2.8037301173912e-05
-5.91371029589298e-05
-2.37412894207578e-05
-4.49754715625389e-05
-5.17922530357892e-05
-4.09888884659547e-05
-1.90360018554551e-05
-3.58001155279818e-05
-5.20594486274961e-05
-1.67115467807412e-05
-4.79395343232033e-05
-2.78704067630607e-05
-1.24296821831419e-05
-1.56244406410164e-05
-2.72627999537499e-05
-4.85324302072972e-05
-7.34826185086307e-07
-2.77572387989662e-05
-1.11323552174923e-05
-3.12997159355516e-05
-2.58749858856143e-05
-1.76081892354814e-05
-2.83604271559955e-05
-2.34885330066041e-05
-2.86161601182895e-07
-2.79912444814167e-05
-2.46240121086292e-05
-3.63125956283168e-05
-3.17851360417368e-05
-2.17450815915574e-05
-3.33423443146541e-05
-1.47945802595007e-05
-5.29875206542348e-05
-3.27896342949496e-05
-3.45002586772086e-05
-2.81016885844705e-05
-3.9562758504642e-05
-6.34873642133072e-06
-3.77733820084171e-05
-3.59597526313679e-05
-4.45420960879946e-05
-1.07992478156327e-05
-3.73730399249207e-05
-2.69929537022814e-05
-2.44331386664001e-05
-3.66847087423427e-05
-3.97031575048628e-05
-3.95965677917727e-05
-5.91079895663224e-05
-4.27638415322699e-05
1.16609762917061e-05
-5.16034744183824e-05
-6.24579876437259e-05
9.09524854537707e-06
-4.46264834623048e-05
-3.1496706573306e-05
-1.77303180416355e-05
-2.63686268431009e-05
-6.17186504210199e-05
-2.28038728054643e-05
-1.23349804637921e-05
-6.27254723954718e-05
-8.27452087008999e-06
-6.18287939083746e-05
-5.40919259927647e-05
-4.02408988424867e-05
-1.68140002510963e-05
-1.95517930908148e-05
-2.3811213899433e-05
-2.5552226126849e-05
-1.46127248447595e-05
-3.38720571173809e-05
-1.93869441161904e-05
-1.31798818464949e-05
-2.87427375862226e-05
-2.33460497729052e-05
-1.89142255492205e-05
-3.12243731760253e-05
-3.35300723097005e-05
-4.32182544702042e-06
-2.296319041711e-05
-4.9787095295942e-05
-4.5322549515702e-05
-4.54749292513405e-05
-3.92664677347306e-05
-3.83610318127798e-05
-2.6653171534139e-05
-3.12101149527562e-05
-6.54120944939031e-05
-1.3598557456707e-05
-2.90772012767643e-05
-3.59543530901837e-05
-1.55199011292094e-05
-2.67159080885644e-05
-3.02610254257078e-05
-5.33845950261593e-05
-4.07480688001035e-05
-4.21417347479646e-05
-1.05261182926225e-05
-1.14081073541425e-05
-4.32179250431061e-05
-4.84284031441261e-05
-1.13802760633056e-05
-1.55937100315638e-05
-2.16254534111983e-05
-4.21481556845234e-05
-3.00319595995029e-05
-1.91101382747763e-05
-1.95831595710602e-05
-8.67121865547406e-06
-2.99188791846852e-05
-2.32812153833584e-05
-1.9967094544535e-05
-1.54574895589952e-05
-3.51549533845802e-05
-4.25950365223392e-05
-4.91517139422295e-05
-6.51018965919258e-06
-3.92905533827738e-05
-3.23639346858796e-05
-2.83121699150111e-05
3.86642327083083e-06
-3.85880144594001e-05
-3.87747864342183e-05
-4.21174493329781e-05
-1.35424263664966e-05
-2.32501664735979e-05
-4.14015778496095e-05
-4.50028330684243e-05
-4.45389721446322e-05
-1.95141108955621e-05
-1.41204241499718e-05
-2.28727688971456e-05
-1.42163761198307e-06
-2.8445445698557e-05
-8.8861603280849e-06
-3.27511735558383e-05
-2.39971193825041e-05
-2.30367132156037e-05
-3.27099285925691e-05
-8.57535356127129e-06
-2.55384037353413e-05
-1.95678052626771e-05
-2.45251794515531e-05
-5.81464954433554e-05
-4.88757032837538e-05
-1.15844350635437e-05
-3.7013589839363e-05
-2.33407210534318e-05
-4.4200715069839e-05
-1.42936878526907e-05
-2.73763771211263e-05
-3.38376782295688e-05
-2.5276019230325e-05
-2.59364974159358e-05
-5.26290108344618e-05
-3.09344184860901e-05
-6.29643767783242e-05
-3.44382738195279e-05
-3.50620712746691e-05
-2.09664362721964e-05
-3.07614264778164e-05
1.51943856431749e-07
-5.04482235660425e-05
-1.42142946943482e-05
-3.09022849058564e-05
-3.24401400431516e-05
-2.70826932732144e-05
-1.04110796690057e-05
-1.17853548816432e-05
-2.39249666135627e-05
-5.28516053851536e-05
-2.95327194383848e-05
-7.91335384445964e-06
-4.47584436016596e-05
-1.30849144141946e-05
-2.73055621436423e-05
-1.02042083112849e-05
-3.09317337409732e-05
-4.56794699293568e-05
-4.15491712865257e-05
3.0694668047843e-06
-2.52891147553191e-05
-2.70964822831331e-05
-5.3527036541854e-05
-7.40205908268407e-06
-3.60812422650007e-05
-3.67199328753855e-05
-1.75949405125135e-05
-3.33162706162505e-05
-3.71019506972003e-05
-2.66467880453008e-05
-3.82737791761991e-05
-2.22011683903213e-05
-2.53906363270253e-05
-2.63325000958417e-07
-2.26635612889608e-05
-1.23346510304896e-05
-1.66997129628535e-05
-4.9404630602008e-05
-2.98040993947216e-05
-2.25724589685873e-05
-1.30543599172774e-05
-2.70659447368192e-05
-2.26112660212076e-05
-4.88876754777094e-05
9.35591260884699e-06
-2.59027865891672e-05
-3.11826476012257e-05
-1.02039813672076e-05
-4.77834751352302e-05
-1.72821043488849e-05
-5.47451083728951e-05
-4.75405781546113e-05
-2.95091464421706e-05
5.66052675426337e-06
-1.03705185363322e-05
-2.55092611335086e-05
-2.66605676859993e-05
-2.42706630752161e-05
-4.80149563910772e-05
-8.75797716991346e-06
-1.04336626340294e-05
-2.83346029359761e-05
-5.53404551099008e-05
-3.90775774650635e-05
-4.21475433873983e-05
-4.1019569971792e-05
-4.70331040845224e-06
-3.53125510875149e-05
2.78811089708715e-06
-8.62848010473465e-06
-5.84639183424222e-05
-4.16990143879009e-05
-1.3916763215011e-05
-3.42438974665363e-05
-3.46655029645364e-05
-6.05125875239147e-06
-4.07849722989628e-05
2.58255400581365e-06
1.02500110761771e-05
-3.78896021386796e-05
-2.29291615352093e-05
-2.74348624154782e-05
-2.9902007940494e-05
-6.70033694438816e-05
-2.92128118553516e-05
-1.93619710153214e-05
-3.54836468450603e-05
-3.02527559868615e-05
-3.3446607518606e-05
-5.71091675523709e-05
-2.52127946217926e-05
-2.24786884846518e-05
-5.38721652303903e-05
-3.10489423548005e-06
5.35468804929959e-06
-2.61443305031466e-05
-2.46612304058878e-05
-3.37280708207304e-05
-2.47774198561885e-05
-2.93886602191277e-05
-1.5142096331777e-05
-9.48711851471699e-06
-2.43617549443803e-05
-1.0007544870172e-05
-3.10831532460226e-05
-4.01056952238334e-05
-2.68536419122559e-05
-4.80717313195443e-05
-3.05640120973339e-05
-6.31603297479979e-06
-4.77451314068555e-05
-2.43405630985059e-05
-2.15187887580022e-05
-3.89920268811364e-05
-3.54124060951275e-05
-5.094013946129e-05
-5.69241434160932e-05
-2.37347712126575e-05
-4.84343839370743e-05
-2.99751946244834e-05
-1.67442933339718e-05
-1.87731599355637e-05
-2.36314839284133e-05
-3.04573176466265e-05
-3.45292366163556e-05
-2.82192854274865e-05
-3.64756634339296e-05
-1.50944239394137e-05
-2.64573998296737e-05
-2.50608277790946e-05
1.46514505456299e-05
-2.79869904675415e-05
-1.79989952825569e-05
-1.78148665411335e-05
-4.05151309229033e-05
-4.12175018747438e-05
-7.32843281127694e-06
-2.79879567508599e-05
-1.18250834141293e-05
-3.3704096384013e-05
-2.83520252538837e-06
-2.27291246155866e-05
-3.33059836477263e-06
-4.42651360393926e-05
-4.20458334242031e-05
-4.05079545358766e-05
-2.53921057634998e-05
-4.26479760908193e-05
-3.35047714831354e-06
-3.16733458753438e-05
-7.59388425802873e-06
-1.31667645822074e-06
-4.01343391385177e-05
-3.90630609946102e-05
-6.47661602224768e-06
-3.89110658274057e-05
-3.31798767496618e-05
-2.23706917482216e-05
-4.86476766088264e-05
-3.65234272704881e-05
-3.90019530909733e-05
-1.00857372701789e-05
-5.62316383618309e-06
-4.3740004358787e-05
-3.68301901369032e-05
-4.79248950185728e-05
-3.08467528261067e-05
-3.26389701486444e-05
-7.85245521903716e-06
-3.41696430568985e-05
-1.9999935448836e-05
-3.7335150221805e-05
-2.06425123529719e-05
-2.71118809539646e-05
-2.27585302675065e-05
-5.35935046748236e-05
-2.97070269719276e-05
-2.76250710204387e-05
-2.76411705690083e-05
-2.4371617591259e-05
-1.45614190781867e-05
-2.65532777601853e-05
-5.86254365166896e-05
-5.28685602027552e-05
-2.40800828244857e-05
-1.03743387526774e-05
-2.73788084345481e-05
-4.65099914672375e-05
-1.90472661930712e-05
-2.26975309564071e-05
8.7089815899761e-06
-2.80245936302101e-05
-2.54450015995271e-05
-1.97572378804078e-05
-2.26610993184178e-05
-2.80920936765331e-05
-5.05900048319953e-05
-2.79015481570079e-05
-2.94266399647737e-05
-4.84033100944312e-05
-1.65401705403963e-05
-1.76749079925878e-05
-5.57542824601424e-05
-7.87788430465586e-06
-1.10555206036387e-05
-3.68656898847954e-05
-3.5893677436238e-05
-9.43983946203348e-06
-5.71262524588034e-05
-2.53424517136879e-05
-2.20316583925255e-05
2.35438312005925e-06
-2.64779157391587e-05
-1.68063040913771e-05
-1.45847107785921e-05
-3.10718264801155e-05
-1.21646612468883e-05
-1.02154626382563e-05
-4.78525223123904e-05
-5.29187374940048e-05
-2.53734338020222e-05
8.02894727508853e-06
-2.19782501980142e-05
-4.4207759616385e-05
-4.14861593946752e-05
-1.2882655732121e-05
-1.17430606269089e-05
-1.88112365534091e-05
-1.28837316107109e-05
-1.91723660228301e-05
-1.09027717446992e-05
-3.19758244410857e-05
-1.42666621487631e-05
-1.74760105836388e-05
-4.41716824254525e-05
-2.81693560816303e-05
-1.47701739268457e-05
-4.94286403589727e-05
-4.11581458236323e-05
1.1901665482315e-05
-2.00372560209592e-05
-3.35206031105283e-05
-2.03648535350445e-05
-2.31312672143571e-05
-3.45257910298674e-05
-4.7692325744257e-05
1.16728752175006e-06
5.94246379489777e-06
-3.27741145086806e-05
-2.41064850363476e-05
-2.47430500577812e-05
-6.27058020853692e-05
-4.3006282149737e-05
-3.85981058733753e-05
-3.72914264023384e-05
-4.38879830052733e-05
-2.51094576457006e-05
-1.72151595179935e-05
-4.45182977708963e-05
-8.18548377951828e-06
-4.17774204549184e-05
-4.22117474256862e-05
-2.13009875508107e-05
-2.52533409517115e-05
-5.71308128631027e-05
-4.08954616416582e-05
-3.16484745336164e-05
-3.31107647152483e-05
-3.36134073264736e-07
-4.12255953931391e-05
-3.53940206271463e-05
-5.24378252866478e-06
-1.86853539268995e-05
-1.98198984220077e-05
-3.29236402411788e-05
-2.13774665500349e-05
-5.75931097082489e-05
-5.92290907784279e-05
-1.95075962512356e-05
-1.20196315226487e-05
-6.94016712826521e-06
-3.9291150807631e-05
-2.79061615191331e-05
-2.56693630417808e-05
7.45631215921674e-06
-4.24153744592941e-05
-3.22254884771135e-05
2.30138339959738e-06
-1.57569605124024e-05
-2.38138265064841e-05
-3.18973439735289e-05
-4.12768343835293e-05
-3.82954991726928e-05
-8.36239443147608e-06
-3.16235843614823e-05
-3.42856551214793e-05
-3.72838408943229e-05
-4.66695167788241e-05
-3.04348754465363e-05
-5.44058797900715e-06
-3.90443963557068e-05
-7.03271268641006e-06
-2.12794983495249e-05
-2.45051783085213e-05
-5.00067263530455e-05
-1.80885022415444e-05
-2.50075726851512e-05
-1.71390640615337e-05
-9.98570513014381e-06
-6.13557709353421e-05
-5.1475865915806e-05
-6.45410071634847e-06
-5.98614641675203e-06
-3.85874317508598e-05
-1.93391099214591e-05
-2.06320936256996e-05
-2.67022726005129e-05
-5.31776498941524e-05
-5.90051614126728e-05
-4.31588458592413e-05
-4.82988015666846e-05
-4.29310247305111e-05
-6.49287221517372e-05
-5.07562313419692e-05
-1.81503050748417e-05
-3.40291098407605e-05
-1.07689884536427e-05
-2.22342825587264e-05
9.03838753106804e-06
-1.24597596054312e-05
-1.10486527381004e-05
-5.27082460247102e-05
-1.27862480226808e-05
-1.60718508597387e-05
-3.96717528267646e-05
-3.72796394044049e-05
-2.64221389532838e-05
-5.35506232329145e-06
-3.49726413883757e-05
-1.10950241781827e-05
-3.03374478987087e-05
4.4598813044462e-06
-3.33793789885382e-05
-1.7322764734657e-05
-3.38802084742918e-05
-3.6899957387649e-05
-4.45341014171155e-05
-4.17273621759215e-05
1.64480010593607e-05
-4.97411590909496e-05
-4.04309657221901e-05
-5.12309398426409e-05
-4.39287306859191e-05
-4.1797963436191e-05
-3.39802331329442e-05
-1.65449885871044e-05
-2.14403961653693e-05
1.30834034835367e-05
-4.76413071281152e-05
1.83356590242816e-05
-2.38738528690169e-05
-2.90082172230163e-05
-1.25253767002084e-05
-4.70792356486059e-05
-1.10589354270582e-05
-1.38826369842512e-05
-1.09244318521969e-05
-8.12154216767285e-06
-1.92719309687994e-05
4.41008937334462e-07
-3.10442973513083e-05
-5.80509037572774e-05
-2.37691778104863e-05
-1.55061984383042e-05
-3.22701903107964e-05
-1.61884677333353e-05
-1.35363821477905e-05
-3.71049262181112e-05
-2.50131352594121e-06
-4.06332598356474e-05
-3.50254495015152e-05
-2.5397884705187e-05
-1.47181806135432e-05
-1.76458493258593e-05
-3.38364509377543e-05
-2.13203986628281e-05
-1.9005957376635e-05
-4.97629601789406e-05
-2.04807840157345e-05
2.03135115866146e-06
-8.84661128557975e-06
-4.13210247048879e-05
-3.59185704625899e-05
-1.45299708679851e-05
-3.17587395501894e-05
-2.01521924320765e-05
1.20406744056942e-07
-2.67716995267013e-05
-3.66187350558726e-05
-2.65273546301604e-05
-3.11312557942373e-05
-1.59267491477666e-05
-4.04548120177029e-05
-3.85978285506912e-05
-3.73584063581546e-05
-3.72239252323932e-05
-3.11125959554248e-05
-1.49772604784304e-05
-4.48284957852577e-05
-5.06932831504009e-05
-6.20640566513111e-05
-4.42942420439873e-05
-3.95124114755742e-05
5.04955074310285e-06
-1.68889324863893e-05
-3.7822183729642e-05
-2.381090233364e-05
-5.2950822402035e-05
-2.04625471996862e-05
4.56297848261574e-06
-2.86933162310048e-05
-3.80247091336713e-05
-3.25095285713421e-05
-4.1969662282063e-05
8.40963802477312e-06
-4.41096797365102e-05
-7.33439917473712e-05
-1.64687115460373e-05
-1.29068325051625e-05
-2.8910488844592e-05
-4.40880092059069e-05
-3.60575999454843e-05
-2.60387262981462e-05
-4.29357440947878e-05
7.53269599981538e-07
-3.80735198541583e-05
-4.61786155714088e-05
-3.2881196753519e-05
-3.62049449618177e-05
-5.39913843466719e-05
4.09690640848076e-06
-1.90411215803762e-05
-1.60466066631338e-05
-3.35107386147964e-05
-2.80445389074469e-05
-1.86509222919998e-05
3.31376269689231e-06
-1.26588991139468e-05
-1.8619905812968e-05
4.70168080033047e-06
-1.07793977785859e-05
-3.75136879742689e-06
-3.12787695723101e-05
-2.23814820083009e-05
-2.11111924613274e-05
-3.35809436780703e-05
-3.3402574555749e-05
-2.49453254286993e-05
-4.44180401846032e-05
-3.68529651494952e-05
-2.94448078686281e-06
7.42846570524153e-06
-3.04259663837403e-05
-3.30432966621976e-05
-2.21251063937645e-05
-2.59038526973746e-05
-9.78880411398103e-06
-3.24737898847036e-05
-2.70729931697582e-05
-3.79990768701967e-05
-2.8200816669962e-06
-3.75950320971953e-05
-2.76464740623682e-05
-2.66797498142931e-05
-4.15799219867729e-05
-6.27415061385138e-06
-2.88433829642912e-05
-1.90693228577253e-06
-1.24113861405636e-05
-3.51505110034762e-05
-4.24978298063151e-05
-3.10712604633337e-05
-7.99548670349268e-06
-2.66576700722949e-05
-3.99697155649753e-05
-2.76911244417659e-05
-4.24023760866931e-05
-1.60594249047135e-05
-3.65279920563673e-05
-5.08932828295253e-05
-3.69276966727802e-05
-2.34972683304587e-05
-5.20405901321047e-05
-4.4712116869722e-05
-1.16325548310596e-05
-2.46589341617456e-05
-5.14492461429771e-05
-3.37081136308511e-05
-2.51955328330231e-05
-6.55219881987285e-06
-4.81023375528986e-05
-3.96122097467561e-05
-1.11845520004736e-05
-2.90490444528853e-05
-4.04280954541307e-05
-3.80737117022881e-05
-2.97960405819557e-05
1.29119268164528e-05
-7.92146703102731e-05
-5.18299184059866e-06
-1.65929982465588e-05
-2.42195822419057e-05
-6.58172540038548e-06
-2.23622629836677e-05
-2.9404912044255e-05
-3.40620232376031e-05
-2.75965181315094e-05
-4.30239511278744e-05
-4.34903811311002e-05
-2.30878502025795e-05
-1.88119286587101e-05
-4.03096856750603e-05
-1.81506427776143e-05
-2.84224151050712e-05
-4.30573986283577e-05
-3.05601131810456e-05
-5.46928094896791e-06
-3.90741802685291e-05
-5.23913467660211e-05
1.51980386333827e-05
2.13919686459864e-06
-3.51376682949946e-05
-1.19000329136409e-05
-3.27804884720914e-05
-5.9954342410494e-05
-1.52863829802739e-05
-3.64618020213537e-05
-1.32622711127839e-05
-4.81359657209172e-05
-2.16247468841329e-05
-3.66339947740731e-05
-4.95789359519079e-05
5.99850326878466e-06
-3.05312534631764e-05
-2.65894853230163e-05
-1.11132618142776e-05
8.15509514299668e-06
-5.58299569998152e-05
-4.26341480965244e-05
-4.38537951264664e-05
-3.20337246633167e-05
-1.83153214626571e-05
-2.69149029467338e-05
-2.19732637785896e-05
-4.11591083120017e-05
-1.5224378757777e-05
-3.34634761783345e-05
-3.06363854210296e-05
-4.85123638780423e-06
-1.97569789761993e-05
-4.5184051068054e-05
-5.93086788054356e-05
-2.57386033891037e-05
-2.04759075685483e-05
-2.80391124376169e-05
-4.31696547304313e-05
-2.71229821693321e-05
-1.65512280682229e-05
-3.83786605567816e-05
8.89076799014887e-06
-4.3552249770108e-05
-5.3366716131851e-05
4.46463533234e-06
-2.70740478094952e-05
-4.32425747102966e-05
-1.0566519681724e-05
-2.66430792215817e-05
-6.12599990228074e-05
-4.58766114368229e-05
-3.1100002428837e-05
-4.03237394003143e-05
-7.02716056169248e-06
-1.53499737956833e-05
4.63222642538366e-06
-3.45777578866421e-05
-3.42188496885998e-05
-6.3956572999563e-06
-1.59388876946097e-05
-3.09289726283129e-05
-1.42820386915339e-05
-2.81728565529031e-05
-1.98096451561013e-05
-5.77278793683829e-05
-5.84926624883601e-05
-2.20058017778765e-05
9.32828043347365e-06
-3.4967422444103e-05
-1.25186506843726e-05
-4.75278077964525e-05
-2.82330232356996e-05
-3.38106779026797e-05
-1.95730587542621e-05
-2.77012748855924e-05
-1.05000852314137e-05
-1.29302548271973e-05
-3.17284842135435e-05
-2.44088171942593e-05
-6.02611348627127e-06
-1.18488440724087e-06
-4.72437550061839e-05
-4.77159154192775e-05
-3.67163615806025e-05
-1.55794937416544e-05
-1.06424738859257e-05
-2.07751129142886e-05
-3.41461710030999e-07
-1.56432139805856e-05
-2.51095025729028e-05
-4.7291175342655e-05
-3.33064308254966e-05
-3.64562562573548e-05
-2.66627627802182e-05
-3.20735356090191e-05
-3.58881875547814e-05
-1.10978513445139e-05
-1.19611030302009e-05
-5.74136748432375e-05
-1.89989703074022e-05
-2.71360441756242e-05
-1.61790264539062e-05
-1.64453962372235e-05
-4.72176749537583e-05
-2.75244751198165e-05
1.32621358852533e-05
-1.67531435151978e-05
-4.12242660329884e-05
-1.77821043888512e-07
-5.48635697989368e-05
