# Supplementary material for: Research on computational propagation and identification of mine microseismic signals based on deep learning
Source: PLoS One. 2025 Oct 22;20(10):e0334641. doi: 10.1371/journal.pone.0334641 (PMC12543183; doi:10.1371/journal.pone.0334641)
Supplement: S6 Data — (ZIP) [file pone.0334641.s006.zip › 000100900000175.xlsx_0.txt_24.txt.txt]

-5.39047146048926e-05
-6.48829976744529e-05
-1.07596549626332e-05
-1.07296850611494e-05
-5.02902307584766e-05
-2.73791757281004e-05
-2.03930231686182e-05
-2.3052331489417e-05
-2.06641295997784e-05
-4.94633712410586e-05
-3.76170093188385e-05
-2.29034546840198e-05
-2.36328054214588e-05
-3.2557501537106e-05
-3.61435537818971e-05
-5.65181166353084e-05
-3.97701907263652e-05
-2.27887489115674e-05
-1.19372090155485e-05
-3.03226961795303e-05
-2.58908509019781e-05
-2.7678433757679e-05
-7.21860614611218e-05
-1.19631556270776e-05
-5.13713135091579e-05
-1.5261757847608e-05
-4.04767517866453e-05
-5.13308178502149e-05
-4.06083427523297e-05
-2.30186052080783e-05
-1.84632331667816e-05
-5.55334747971194e-05
-3.19883808588906e-05
-3.10786738795961e-05
-3.78084756879903e-05
-2.43560005013814e-05
-4.64739714452719e-05
-3.48094586481596e-05
-3.58750241672389e-05
-4.40801950824213e-05
-3.85636264638925e-05
-2.40137126240334e-05
-3.07688145340134e-05
-3.98480191373014e-05
-3.50320464289296e-05
-4.91310367133376e-05
-1.96409975360689e-05
-6.29364950705729e-06
-4.38018478585444e-05
-3.51558174277635e-05
-3.55342692359635e-05
-3.52562060311636e-05
-1.30953944640874e-05
-4.37905069684712e-05
-2.62491070641836e-05
-2.04674813016537e-05
-7.58693850319855e-06
-3.41818890952555e-05
-3.03277748943504e-05
-4.46292914820883e-05
-3.81412336653169e-05
-3.15327625872888e-05
-5.4222812491247e-05
-2.74909037978204e-05
-1.87702271119244e-05
-2.89533687893587e-05
-4.95751245305187e-05
-2.71322290437969e-05
-1.5103475476214e-05
-3.11045210238085e-05
-3.70834271290162e-05
-5.70391290955209e-06
-2.21371270602037e-05
-2.8729106068026e-05
-3.91366946098666e-05
-1.97850991122578e-05
-3.42658259754152e-05
-1.63727431496606e-05
-4.54678379184651e-05
5.04317576589462e-06
-3.74734241419646e-05
-4.65315560516292e-05
-2.9331292812482e-05
-2.80172043330861e-05
-2.78127306696532e-05
-1.26421672620798e-05
-3.67676567311733e-05
-2.82486003976889e-05
-9.40088448085248e-06
-3.87997511886595e-05
-5.8489022108125e-05
-1.56096658133852e-05
-2.15833068632556e-05
-1.56484235770007e-05
-3.51344388776712e-05
-3.34756428228712e-05
2.97324789669795e-05
-2.18483260129813e-07
-1.05692871361622e-05
-2.41818034621692e-05
-4.03280690635791e-06
-1.48679894850209e-05
-2.44234961098982e-05
-5.99647760086519e-05
-1.06201113203928e-05
-2.00300021650314e-05
-2.05422727344248e-05
-2.74477821845478e-05
-4.55257685516621e-05
1.02055478881901e-05
-6.67539584109003e-05
-4.66102769090549e-05
-3.65733254388009e-06
-6.96068798087998e-06
1.32575390596316e-06
-4.04890232192348e-05
-3.01374488412591e-05
-4.94725836521162e-05
-3.82673211724789e-05
-4.15193189056144e-05
-3.19036362972467e-05
-5.98592986889114e-06
-3.34362581418427e-05
-7.43782460714527e-06
-3.33624571722691e-05
-5.36068907636015e-05
-4.2353750280409e-05
-3.25360108931361e-05
-2.32336562826659e-05
-4.97711980305894e-05
-3.64803595801245e-05
-6.63524356808361e-06
-2.86420678237123e-05
-8.87539837494112e-06
-4.81336392583141e-05
-4.45216962876621e-05
-4.93731226536917e-05
-3.4502881498811e-06
-3.30354753701238e-05
-2.84163203368718e-05
-1.13868660530599e-05
-4.05103228231135e-05
-4.54313058341555e-05
-5.25466641967431e-05
-2.48272372816722e-05
-2.02223073493015e-05
-2.00083142469531e-05
-2.39633466379877e-05
-1.10766495769366e-05
-2.47131356000285e-05
-2.20736642560848e-05
-2.57752826937879e-05
-2.99082322118747e-05
-2.95204866518068e-05
-2.52127691447342e-05
-3.00800530256427e-05
-2.90451564925527e-06
-1.42494049374188e-05
-3.03811315091745e-05
-3.05187583304234e-05
-4.06791549156098e-05
-2.42052184091734e-05
-2.22163632798432e-05
-5.27487735715918e-05
-1.97329121989182e-05
-3.80754445947471e-05
-1.74253865413193e-05
-4.12607203638682e-05
-3.52659930397428e-05
-7.08392822892179e-06
-4.40507142390363e-05
-2.71870508357274e-06
-3.3553859953342e-05
-1.8163392333581e-05
-1.38226878109232e-05
-4.3428713519171e-05
-1.51350337154931e-05
-1.48489985777535e-05
-7.98302439027388e-06
-4.74927745609107e-05
-2.70283539637384e-06
-1.91628398289808e-05
-4.36496797828049e-05
-2.32599175116975e-05
-3.64872758186831e-05
-3.67799123206602e-05
-3.20180320652371e-05
-2.02723599631617e-05
-1.95029575891532e-05
-4.27430539660599e-05
-2.66501262173081e-05
-3.5428836433183e-05
-5.46195892185867e-06
-3.63549258639647e-05
-3.98399949479905e-05
-2.70227902217822e-05
-1.84112380854803e-05
-3.12797476395389e-05
-3.85304819295651e-05
-9.78304041753515e-06
-3.11285694304534e-05
-4.42126216127813e-05
-4.32178090110722e-05
-2.76039252568048e-05
-3.08026605581059e-05
-8.88592918430793e-06
1.10235462557918e-05
-2.621957705179e-05
-3.88316295933514e-05
-5.62400122001456e-05
-5.25320297348514e-05
-2.77433680336995e-05
-9.15973998897119e-06
-4.08536101971454e-05
-8.05265465400003e-06
-3.88733449340235e-05
-1.4490979808737e-05
-6.89328228310332e-06
-5.46584962121844e-06
-6.4181284901287e-05
-3.52030261886583e-05
-3.68083170775359e-05
-4.30585945897129e-05
-3.61397625897564e-05
-1.52739502124459e-05
-1.03755238832891e-06
-1.05835216697394e-05
-6.27262538824656e-06
-3.27616723124085e-05
-3.5514321189486e-05
-6.21587890352782e-06
-5.03030684067457e-05
-2.95414428885302e-05
-6.31900675019758e-05
-1.51045409080925e-05
-5.17065993814274e-05
-4.12608475692572e-05
-5.87981532553755e-06
-4.25342157843635e-05
-2.21131241885244e-05
-4.67313778085414e-05
-2.82169347835898e-05
-5.59083986357409e-05
-5.2100027931859e-05
-3.01150913731225e-05
-1.65380083337173e-05
-8.62477850729789e-06
-1.87640838947526e-05
-5.95186669726793e-05
-4.13498165066647e-05
-6.14376948579392e-05
-2.10452360077364e-05
-6.55463196667415e-05
-2.38755705669895e-05
-2.07374211248484e-05
-1.42119530483379e-05
-6.24069679481844e-05
-3.52774713829983e-05
-2.01738139585924e-05
-3.79214755074939e-05
-1.63784383886679e-05
-3.7566740713748e-05
-2.39627627492661e-05
-3.22751078170482e-05
-2.77561344164137e-05
-4.93807404534951e-05
-1.15365380639229e-05
-4.10409145861084e-05
-1.63210695485465e-05
-3.15215791063721e-05
-2.87907275575718e-05
-4.82989261832693e-05
-5.13768206978888e-05
-3.1785216406486e-05
-4.576890113246e-05
-4.98136085817854e-05
-4.52413235020705e-05
-1.46703181426387e-05
-3.19736225284873e-05
-8.35157150281697e-06
-3.338883587045e-05
-1.65596202620808e-05
-2.73227843771019e-05
-1.87855971186668e-05
2.04200935826327e-06
-7.03346463794935e-05
-2.78884160390931e-05
-1.05864136538885e-05
-2.50387431471218e-05
-4.31540902783237e-05
-1.65651167060278e-05
-1.86910446749223e-05
-5.07872454690141e-05
-3.7771272309327e-05
-2.92470204031163e-05
-1.96774675947583e-05
-3.21907772267331e-05
-2.10332155867411e-05
-1.92570585167871e-05
-3.46483152129599e-05
-3.6107292799794e-05
-2.97993230480459e-06
-4.52011908410609e-05
-1.2996149671393e-05
-9.55847391428219e-06
7.53089023147424e-06
-7.65541685024034e-06
-1.16683067898462e-06
-3.17830521999988e-05
-5.13258222792273e-05
-2.06391810109572e-05
-2.04471204262998e-05
-2.51146919019989e-05
-3.93995054442134e-05
-3.32574800332787e-05
-1.15921261223301e-05
-3.07756909806583e-05
-2.70181202510529e-05
-4.3418339373932e-05
-3.02670145143638e-05
-2.11530240064682e-05
-4.4763005389754e-05
-6.52846564112968e-06
-3.82812936637527e-05
-1.63254823609245e-05
-2.86158958047042e-05
-3.8442957123437e-05
-2.76044326313874e-05
-4.21189138962132e-05
-2.38850936398986e-05
-5.81722434489861e-05
-3.85545003671437e-05
-2.64846284966931e-05
-1.71161014083969e-05
-6.5237704399556e-07
-9.81789380314997e-06
-1.46132293830684e-05
-4.65669648382274e-05
-1.11065173387926e-05
-4.85247502235256e-05
-3.04350021133644e-05
-3.92855092892519e-05
-2.14540530513811e-05
-1.07843152813591e-05
-2.19573010098788e-05
-3.39261003430135e-05
-4.89289976602104e-05
-3.36151827300969e-05
-8.40261271039772e-07
-4.33900069080607e-05
-2.38342476661029e-05
-5.20345237326018e-05
-1.68188273585211e-05
-5.65761551901883e-05
-1.02673488273509e-05
-1.82208502104555e-05
2.41258687972459e-06
-2.51575238054443e-05
-4.14709192927324e-05
-6.01062392164859e-05
-1.19519955880518e-05
-5.20669283377784e-05
-1.71434172699228e-05
-3.55399008843658e-05
-3.97274886002942e-05
-4.5433566718197e-05
-2.06041126946725e-06
-2.03698630233233e-05
-3.48177998886039e-05
-4.33294836914223e-05
-3.63055682133906e-05
-1.42964624141868e-05
-2.69441674014085e-05
-1.96319248165947e-06
-1.68132075782333e-06
-1.87533396542401e-05
-1.87026871836786e-05
-1.10465484620879e-05
-3.09103145809675e-05
-3.07290612792085e-05
-2.67704215220433e-05
-4.6968520623764e-05
-3.89233443093499e-05
-1.43301461585793e-05
-1.54219171701747e-05
-1.31036095597664e-05
-1.44694832154612e-05
-3.75870331681389e-05
-2.66401787011083e-05
-5.63217860644797e-05
2.183606380888e-07
-4.92026666850316e-05
-3.2693549351475e-05
-9.55539304113118e-06
-2.40686796630817e-05
-1.98786236530506e-05
-4.17338356588252e-05
-6.06788774578972e-05
-3.33963718680106e-05
-1.7895413587504e-05
-1.06972358544977e-05
-3.72547386753004e-05
6.19222236681054e-06
-3.00989813077546e-05
-2.13530421365535e-05
-3.81536558689902e-05
-2.28458641842791e-05
-1.87428796491893e-05
-4.85596202277936e-06
-2.4756304691375e-05
-4.44084825189363e-05
-2.05535109806886e-05
-1.44733906144662e-05
-3.46737406464002e-05
-1.32316446480719e-05
-3.03234232011398e-05
-3.13470791977803e-05
-1.80750458802464e-05
-4.40071272430085e-05
-3.51903803403279e-05
-2.48956050224487e-05
-3.80106489305609e-05
-2.3008071817683e-05
-3.82243738430046e-05
-3.43182681980403e-05
-2.54292908595497e-06
-2.34738239789327e-05
-5.35468500406176e-05
2.9873268708004e-07
-4.70494605755813e-06
-3.23752094166915e-05
-3.90749198216985e-05
-2.34513737449643e-05
-2.20853707375771e-05
-1.72495429706372e-05
-1.92261880410866e-05
-5.9471831317749e-06
-4.43513998183401e-05
-2.53005556958154e-05
-5.30168108426763e-05
-3.99830298741329e-05
-6.32647242290877e-06
-3.82222504040585e-05
-2.06001000417885e-05
-4.93865585322639e-05
-2.67105201382321e-05
-1.86751264142056e-05
-3.26359291018492e-05
-2.56330570254203e-05
-3.27074866036971e-05
-4.20359248038229e-05
-4.57657521238618e-05
-3.70806925981064e-05
-1.00105574459543e-05
-1.37942053213864e-05
-3.36594187057926e-05
-4.34536822366188e-05
-2.9427538629685e-05
-2.88805023048131e-05
-2.7669316767744e-05
-3.18382001386772e-05
-6.42585348757341e-05
-3.53561332666262e-05
-1.59876711322652e-05
-2.92928520025256e-05
2.10616547132324e-06
-2.85911245115719e-05
-3.9851686523247e-05
-2.19187557372949e-05
-4.3449010950619e-05
-4.62669750272156e-05
-2.66264196712096e-05
-3.14972668150279e-05
-5.1514258015471e-05
-1.1479625766199e-05
-3.16975747676045e-05
-4.58805540585231e-05
-3.52292747112835e-05
-3.78791769179592e-05
-5.21465830531425e-05
-2.89778509115998e-05
-3.97152940676408e-05
-9.42539609866658e-06
-2.69900224326601e-05
-2.49743723682534e-05
-1.57488834409048e-05
-5.4416141861497e-05
-3.65985877023934e-05
-6.33317465670022e-06
-2.47749411416117e-05
-2.83302034396621e-05
1.99187634607585e-06
-2.56129424346117e-05
-1.88081409931732e-05
-2.60680948296031e-05
-6.36863925249076e-05
-4.13281495589572e-05
-2.80605749713004e-06
-1.28636258887941e-05
-3.83045610084693e-05
-3.99597403982989e-05
-1.46747186269541e-05
-1.01489484734904e-05
-3.97084830248154e-05
-1.72894030216576e-05
-4.77632768218976e-05
-6.20405267717677e-05
-5.80378982209569e-05
-3.76626976428765e-05
-1.75183422241157e-05
-3.71781407370759e-05
-2.45415918983702e-05
-3.19547178739395e-05
-2.74513594711628e-05
-4.08569003806074e-05
-3.80268373505229e-05
-2.01520202227482e-05
-2.40058621125985e-05
-3.76039970988041e-05
-1.8489878748773e-05
-1.23842019133104e-05
-3.95104150393424e-05
-3.85654371164777e-05
7.3161517729507e-06
-1.00845165447884e-05
-1.86438736979529e-05
-2.90917204734292e-05
-1.5813232846709e-05
-3.92892287960794e-05
-5.37629207772721e-05
-3.48024401929021e-05
-1.87828425163205e-06
-1.15758687640321e-05
-2.29386160450474e-06
-3.07924327747846e-05
-3.32487110867992e-05
-2.43018253438147e-05
-4.99277031045909e-05
-3.26423778063749e-06
-1.19788606909578e-05
-5.55509766539939e-05
-1.55275922974608e-05
-2.25281398359245e-05
-2.18827277948063e-05
-2.04241357631496e-05
-3.37855700201983e-06
-1.54634401383838e-05
-1.38101408180035e-05
-5.70616485747328e-05
-3.34641236595066e-05
-2.21255963789272e-05
-3.73521521335755e-05
-4.28709358488899e-05
-3.46495088429695e-05
-5.45197346750174e-05
-1.31386681568454e-05
-5.08590782133731e-05
-3.67671164727788e-05
-7.51977114207725e-06
-3.7958632916087e-05
-6.19793884219824e-06
-5.17064601005167e-06
-2.25057647812154e-05
-4.54213930052468e-05
-1.6153004525e-05
-2.96328353224661e-05
-2.73126479092284e-05
-1.98840817406412e-05
-1.37200444924364e-05
-3.57406393139908e-05
-1.82344134706541e-05
-2.23646208413426e-05
-1.90115292162723e-05
-2.86727459073811e-05
-4.60631101077842e-05
-2.70652185586678e-05
-4.18234763740781e-05
-3.9241658494654e-05
-5.42972932721371e-05
-5.26240801543349e-05
-1.9402263486204e-05
-4.4002026232385e-06
-2.71715302252325e-05
-2.05068624230379e-05
-4.26088970514218e-05
-2.06019416132712e-05
-5.12052129963172e-05
-5.77399862560495e-05
-4.34542566034897e-05
-1.54478738144972e-05
-6.41676128319075e-05
-1.47657829077453e-05
1.44424215452254e-06
-2.14538481999718e-05
-2.61512054778354e-05
-3.48849856524748e-05
-2.6535032783807e-05
-3.13370042913823e-05
-3.92965951330666e-05
-2.74033559365745e-05
-3.68211469011567e-05
-2.77901741695036e-05
-4.58548041758476e-05
-4.28834359198839e-05
-3.59423286161545e-06
-5.39297718495907e-05
-3.93377942710991e-05
-4.71272228265736e-05
-2.26251016869561e-05
-2.53607981320401e-05
-2.92326933970525e-05
-3.11038732654593e-05
-4.53612685027624e-05
-3.64905092028665e-05
-4.02211336359132e-05
-2.39978145347866e-05
-2.66004824418281e-05
-1.0446833575841e-05
-4.98875292570551e-05
-3.68690752377782e-05
-5.24913143523121e-05
-4.82673034667811e-05
-7.04908273610798e-05
-4.21718951200746e-05
-4.79842949683753e-05
4.74204279914247e-06
-2.32101019658037e-05
-2.29397086372363e-05
-4.04128977924471e-05
-4.34718053535035e-05
-4.02928577843506e-05
-1.52941560676219e-05
-2.00989786543405e-05
-1.42632476170372e-05
-3.2319621459454e-05
-3.4098955040897e-06
-3.83311500115303e-05
-3.89620246486571e-05
-5.92718142801979e-05
-5.05045509716483e-05
-2.22684144280089e-05
-6.84308177262012e-06
-3.25646774701667e-05
-2.80417545960986e-05
-2.47070728753804e-05
-3.52243177982628e-05
-4.33482833343637e-05
-4.18047211199048e-05
-2.93258314166426e-05
-2.48496799254713e-05
-1.04809148882268e-05
-5.82478644189997e-06
-4.50013946730819e-06
-3.55306703819709e-05
-2.63988493400007e-05
-2.87741109984895e-05
-3.23570803364465e-05
-4.04245550377402e-05
-1.53821069121839e-05
-9.52669296891123e-06
-8.11952143762345e-06
-2.09345785781445e-05
-3.18978484610045e-05
-2.95134701485311e-05
-2.49778364283153e-05
-2.37621106089891e-05
-2.5797936087485e-05
-3.80114267917927e-05
-5.20344404532324e-05
-2.51937703088622e-05
-2.52609395489813e-05
-3.81790479556897e-05
-5.34067559174181e-06
-1.54490725990014e-08
-3.73467098603802e-05
-5.40400434118019e-05
-2.05702411230426e-05
-5.40728477059657e-05
-9.81115973896747e-06
-3.11732921462891e-05
-1.11338920603342e-05
-4.07127143452545e-05
2.49160953087888e-06
-6.86673083484535e-06
-2.44189726929783e-05
2.87246764708651e-06
-1.95740130883144e-05
-4.20111506577269e-05
-4.00842026588256e-05
-4.17234586301934e-05
-5.19594184322724e-05
-2.46446867779495e-05
-7.64981627393731e-05
-2.59333767925051e-05
-3.60898419402688e-05
-3.94469440440824e-05
-1.90507812929976e-05
-3.12786619453734e-05
-2.89556656291137e-05
-6.03389286238257e-05
-1.04908811658367e-05
-2.19618948973875e-06
-2.55131593487981e-05
-4.39848806219743e-05
-4.17122646208293e-05
-3.17452379265228e-05
-4.58455272769613e-05
-7.05561880570293e-06
-4.77984455765756e-05
-4.43726732580671e-05
-4.18469997632699e-05
-6.94123982390093e-05
-2.15489679735856e-05
-3.43476946280086e-05
-4.38404138785928e-06
-4.32058832814225e-05
-8.24034470788317e-06
-9.74089784504662e-06
-3.51219334574097e-05
-1.20238175487961e-05
-4.6717767022112e-05
-4.96288859749456e-05
-4.13828904470804e-05
-2.85649037582196e-05
-1.3773749122353e-05
8.82406351972679e-06
-2.60331894147115e-05
-4.06900117805927e-05
-1.74570953780713e-05
-2.31392329120696e-05
-4.54461775875075e-05
-5.04070531027969e-05
-1.72492318772354e-05
-6.05811648025229e-05
-5.04685883216668e-05
-2.12122367823169e-05
-2.2349262644404e-05
-3.59793479047273e-05
-2.65572063479812e-05
-1.21197402132307e-05
-5.85845978638447e-06
-7.98375422701783e-06
-2.52409787738082e-05
-3.81837024946995e-05
-3.05350093338595e-05
-4.30860770675405e-05
-2.46204597457592e-05
-2.80384579553466e-05
-2.38556236241172e-05
-4.55713161631442e-05
-2.68374625965822e-05
-4.63767296842171e-05
-2.51710584707716e-05
-4.59161226247704e-05
-1.88051122327315e-05
-3.32735135067119e-05
-4.73543465168431e-05
-2.91841860336381e-05
-5.1610257869654e-05
-8.08576576877684e-05
-3.62569179839635e-05
-2.45031349916288e-05
-2.99740751762664e-05
-3.32932012649639e-05
-3.49962800364923e-05
-3.11626095822302e-05
-6.25864114642831e-06
-1.84535778206455e-05
-1.02182804469895e-05
-5.59136664173183e-05
-3.49197084941006e-05
-2.65231014496335e-05
-3.31934070222107e-05
-1.47699269083147e-05
-2.5443634815459e-05
-3.60870552976431e-05
-6.36685080752367e-05
-2.3255816224326e-05
-8.02166114021167e-06
-4.74138620915473e-05
-3.16480761643902e-05
-2.45298594959026e-05
-4.96064668852173e-05
-3.05350191302247e-05
-2.69511693328622e-05
-5.36408549963301e-05
-2.1481509138128e-05
-3.96009581705405e-05
-4.92627481013149e-05
-5.04552950263925e-05
-4.33184890737446e-05
-3.77643851116734e-05
-5.00181723176249e-05
-7.48138876340226e-06
-3.4775438488794e-05
-8.28203914331685e-06
-2.2789218702547e-05
1.38719859407049e-05
-2.40036706533219e-05
-1.67283318220243e-05
-2.97153836874691e-05
-3.83561207331059e-05
-5.27778035119799e-05
-1.0929506692328e-05
-1.70300346016156e-05
-1.14387788234958e-05
-2.59682883831084e-05
-2.85861578434078e-05
-6.25178756542273e-05
-4.94949166137787e-05
-2.36300496777952e-05
-1.88268155428844e-05
-2.22747974352557e-05
-9.5263315006863e-06
-3.2709127420367e-05
-3.95067633060437e-05
-1.91444532709859e-05
-2.00226525013151e-05
-1.16706719392199e-05
-1.63993456272723e-05
-3.48610364952363e-05
-4.43376512167727e-05
-2.50181186159114e-05
-4.00796205449406e-05
-3.59769190316766e-05
-2.0258423171958e-05
-2.52670401461723e-05
-4.16945012925629e-05
-3.22366860282297e-05
-4.47094291861441e-05
-2.06187416912609e-05
-3.75328745715018e-05
-4.78073813712309e-05
-2.69131916670211e-05
-2.81202511017128e-05
-2.04538856510956e-05
-4.42191572644804e-05
-7.37954420243599e-06
-1.84116165277834e-05
-3.30992956398652e-05
-5.56215004106606e-06
-3.05902007664553e-05
-5.01960687051216e-05
-4.18769758317595e-05
-6.53822659835704e-05
-5.04364114018782e-05
-6.08507277432016e-06
-9.42869149195143e-06
-1.07893205510245e-05
-9.82359752216013e-06
-4.80144425638377e-05
-4.49457859644315e-05
-2.18107597618648e-05
-1.64334864815054e-05
-1.01356416358265e-05
-1.06308706961321e-05
-2.39647267133324e-05
-3.97326799789448e-05
-3.0293091346575e-05
-3.12591605488069e-05
-1.2233299930213e-05
-3.01735042140174e-05
-4.85674421635446e-05
-2.37243325072896e-05
-4.47645140781198e-06
-3.4148337405776e-05
-1.04253784614471e-05
-1.97888319018418e-05
-1.54508196439021e-05
-2.0765468839153e-05
-5.17932618146779e-05
-1.19331358126278e-05
-1.9978858296118e-05
-1.49619163788848e-05
-3.31721477217133e-05
-7.7614986503985e-06
-5.14455378593086e-05
-6.7061755797461e-05
-4.72096567901166e-05
-3.75052149169869e-05
-4.0653686104181e-05
-3.8544631547861e-05
-3.75923648464985e-05
-1.57507663650821e-05
-2.29276507100185e-05
-2.17363228476427e-05
-2.54609494200388e-05
-1.84351068789796e-05
2.04544800409613e-05
-2.80643688760562e-05
4.18711464756221e-07
-5.60646010847969e-05
-2.25025999653392e-05
-4.13177759478957e-05
-2.58590527340335e-05
-4.57952134795391e-05
-2.48748543107858e-05
-1.52633119523418e-05
-4.38863363504974e-05
-2.71606294404137e-05
-2.91451314928213e-05
-2.38278507304422e-05
-4.50706462875141e-05
6.16502069020811e-06
-2.50564683544892e-05
-1.23609991104134e-05
-1.63111154894616e-05
-3.45190979611202e-05
-4.52543030875486e-05
-4.32587241087875e-05
-2.67469141192139e-05
-2.79601555941404e-05
-3.04635221590319e-05
-2.66389147424655e-05
-1.96901522929666e-05
-1.79691102664191e-05
-3.46364714499169e-05
-3.41680444437872e-05
-4.91492771896293e-05
-1.04408022036023e-05
-1.82107675407915e-06
-3.49629948687058e-05
3.29838238387672e-06
-4.16872602882803e-05
-1.83715144489667e-05
-2.38955448736663e-05
-4.82007878000718e-05
-2.17792345591212e-05
-2.25816911549441e-05
-3.26097500359158e-05
-6.13567740753329e-05
-2.24799914621226e-05
-1.47839321725655e-05
2.67767165852442e-06
-2.65769973150802e-05
-3.44182210072867e-05
-1.06083353856655e-05
-4.09519236925016e-05
-1.20145675263295e-05
-1.7346448446515e-05
-4.46569691594974e-05
-3.13389826844883e-05
-1.84261840313821e-05
-2.08797472041986e-05
-2.63461709462103e-05
-1.34869614050018e-05
-4.28906546325983e-05
-4.74094429776309e-05
-2.24966953644591e-05
-6.26220147145153e-05
-3.95951153357259e-05
-4.85464969500721e-05
-1.6039556276662e-05
-3.13968687498638e-05
-4.64065630376636e-05
-2.39386291607215e-06
-3.3908818076497e-05
-3.29852567333788e-05
-1.91510575475801e-05
-1.38262739331615e-05
-5.10213029108056e-05
-3.37661972278362e-05
-2.59145868612872e-05
-5.55015128080905e-05
-4.91806376326278e-05
-2.71085784479139e-05
-5.48989723906739e-05
-4.37980904081594e-05
-4.11856584331946e-05
-9.14721384974292e-06
-3.26738869121282e-05
6.162409713235e-06
-1.9668773382381e-05
-4.48035341471003e-05
-2.9183742356194e-05
-3.95685219264289e-05
-2.29314398605863e-05
3.07287300100934e-06
-1.97325390233166e-05
-2.34318573407407e-05
-2.69880138793681e-05
-3.83308778585154e-05
-2.79046842406553e-05
-1.59372894612493e-05
-4.6454426864692e-05
-4.13599495692826e-05
-5.81365606827141e-05
5.58562782885968e-06
-1.27676632574132e-05
-2.99001229539589e-05
-1.26085272404598e-05
-6.52483560961138e-06
-2.15131514653824e-05
-1.96398397462836e-06
-4.14321349260311e-05
-6.17374816578123e-05
-4.00242978902772e-05
-3.38073031128976e-05
-1.77429385965231e-05
2.2183774892413e-06
-2.62288413169665e-05
-4.2402558762835e-05
-7.53301651539834e-06
-4.06583412592918e-05
-1.72183640932962e-05
-1.89613814388387e-05
-3.21329650470828e-05
-3.94734536415767e-05
-3.71087096134876e-05
-4.22783095410236e-05
9.51606817165912e-06
-2.8958072963428e-05
-1.1141643307835e-05
-2.71863669306173e-05
-1.13841453297608e-05
-3.19295060999726e-05
-1.07192047903926e-05
-3.11787773889899e-05
-2.31332168255763e-07
-1.62984961661574e-05
-4.88668894302117e-05
-4.58139931353103e-05
-5.27600980339502e-05
-4.61797013497551e-05
-1.32811458767424e-05
-2.43151830929373e-05
-2.45291591202251e-05
-1.35849324392781e-06
-7.06111836204653e-05
-2.69965344841054e-05
-4.55782041186762e-05
-4.85737117716425e-05
-7.03420621035168e-06
1.12914865556401e-06
-2.06309464389117e-05
-2.3491401081677e-05
-2.47710696275461e-05
-3.73411909024903e-05
-2.43048745420993e-05
-5.03565304172989e-05
-6.78530209898499e-05
-5.68495679673583e-05
-2.20411222054648e-05
-1.51070369721664e-05
-4.54565524128719e-05
-5.79260649201149e-05
-6.05962157241063e-05
-2.43945990043921e-05
-1.11956399514136e-05
-8.28509183164512e-06
-1.74229244310176e-05
-2.7716881954024e-05
-4.64193475481491e-05
-2.43598370290797e-05
-1.68557972838623e-05
-1.3688903604e-05
-1.06145301221345e-05
-1.89023140609097e-06
-5.33285322409462e-05
-1.33513911997422e-05
-4.38480330392979e-05
-7.49828101288299e-06
-4.27525695476386e-05
-3.92554057457567e-05
3.40734009108734e-06
-8.55599183183889e-06
-1.97755891667662e-05
1.65437303434478e-05
-3.48976793736666e-05
-4.94764448741299e-05
-3.1742056577336e-05
-1.76931727782251e-05
-1.2345893062213e-05
-1.68745700690997e-05
-1.62867017893736e-05
-1.5603582571315e-05
-6.59313264583527e-05
-1.72811962816234e-05
4.96243554226017e-06
-2.10831207086787e-05
-1.58912808951111e-05
-1.26448249949072e-05
-6.29031778074109e-06
-3.17904607977525e-05
-3.19685178191762e-05
-1.89296656613092e-05
-1.68221589652108e-05
-1.58288450833e-05
-3.42181927682575e-05
-1.60051508494487e-05
-2.36779821239515e-05
-4.03049584107183e-06
-2.35063325962349e-05
-2.66201245459172e-05
-5.97231483620485e-05
-4.79660204175024e-05
-3.53344099068316e-05
-3.689741660982e-05
-5.06606227891905e-05
-2.26261098285082e-05
-3.71102997723517e-05
-5.5559544078003e-05
-2.65401489944698e-05
-5.14530465272685e-05
-1.32517921994912e-05
-2.44033504576349e-05
-4.30768105358125e-05
-3.79356371982419e-05
-3.13851780884877e-05
-1.19185118317363e-05
-1.15077666313691e-05
-2.24405686291997e-05
-2.03872292487869e-05
-6.03192256418275e-07
-5.72036489363326e-05
-8.57639616327066e-06
-1.60842903238018e-05
-2.62041719780692e-05
-4.11162312711201e-05
-1.9828362534254e-05
-5.03304826874507e-05
-4.14128760663382e-05
-2.63360310089905e-05
-3.255201647769e-05
-2.13646896631746e-05
-1.91670235824941e-05
-3.80310825373294e-05
-2.66973599576998e-05
-1.19835755914793e-05
-2.74266699440816e-05
-2.26351569241193e-05
-5.12542579953832e-05
-1.61688543802676e-06
-3.79567571037908e-05
-4.38690431734275e-05
-3.16579032842302e-05
-4.40708233446661e-05
-3.04126954375391e-05
-4.51444911939676e-05
-4.64300370191125e-05
-3.90597093546695e-05
3.64972735768844e-06
-2.5362804878783e-05
-2.36501174956647e-05
-2.85275475831687e-05
-3.70163639433909e-05
-2.72373164328266e-05
-3.24815771946093e-05
-1.58121657946402e-05
-3.78884814563153e-05
-1.53635348456703e-05
-5.13295183494323e-05
-1.69986376374832e-05
-2.6708070232936e-05
-4.25062169236624e-05
-3.98212857042138e-05
-1.66011320193648e-05
-3.94538948145033e-05
2.14063691780783e-06
-5.69069083247994e-05
-3.254644421369e-05
-2.94897150476999e-05
-1.32206369510857e-05
-2.45158984840723e-05
-4.85212083997832e-05
-1.67467805522893e-05
-2.53725387214731e-05
-1.23108822289921e-05
-3.35324932024821e-05
-2.69070520771931e-05
-4.31300001508353e-05
-2.34939571512438e-05
-1.24151250318615e-05
-1.37793169082243e-05
-2.72584851312184e-05
-3.66468668003374e-05
-2.27364815015203e-05
-5.4051821315024e-05
-1.5557143858497e-05
1.40517479389476e-05
-1.71228987551785e-05
-5.2824180874711e-06
-1.03099122873122e-05
-4.17086969459814e-05
-2.41151503959004e-05
-2.96307353570802e-05
-4.66215192998655e-05
-1.18506385162515e-05
-1.1401960547757e-05
-1.61999671615068e-05
-3.55572920846225e-05
-2.9684859817411e-05
-2.7597460318054e-05
-2.68188532041677e-05
-4.03246149810299e-05
-3.51090334459108e-05
-3.99282922530909e-05
-3.66781725783363e-05
-5.14825454133571e-05
-3.2699438191995e-05
-4.2876416495756e-05
-1.59264706637105e-05
-4.22477321562514e-05
-2.63095335284365e-05
-4.50395374963655e-06
1.20808859295317e-05
2.29171494918251e-06
-3.73352079309444e-05
-2.57006662216999e-05
-4.00531526591357e-06
-3.00009285597637e-05
-2.15865821058008e-05
-4.21403766743658e-05
-1.19836124346478e-05
-1.11112329377723e-05
-1.628225574497e-05
-3.86170922333503e-05
-4.39050760857451e-05
-2.02490117330207e-05
-1.56464228780182e-05
-4.32552551117098e-05
-4.63919051207702e-05
-4.58661744303212e-05
-2.02111270623998e-05
-2.29023488335573e-05
-3.13705246505088e-05
-2.89874625425394e-05
-2.97409017814769e-05
-1.15615432936134e-05
-3.31488408271297e-05
-1.77256896335546e-05
-1.40297407972263e-05
-2.73799567702552e-05
-4.39969665709935e-05
-5.17893284641561e-05
-5.2473346579776e-05
-5.0980067473829e-05
-3.25838349214422e-05
-5.80264322651195e-05
-1.14197033452501e-05
-3.43667156649282e-05
-2.39125604361412e-05
-5.28210301150754e-09
-2.90661877648037e-05
-5.40882292096072e-05
-2.80608247164291e-05
-5.63362278586283e-05
-4.25775442310535e-05
-3.62914998057794e-05
-3.81251142707201e-05
-3.40240300695749e-05
-2.97152430137363e-05
3.73589268636414e-07
-8.99920686751917e-06
-6.5850708582182e-05
-2.84429084013969e-05
-1.02464307865067e-05
-1.87243850348748e-05
-9.24681206239572e-06
-2.83488045154301e-05
-4.55949487858932e-05
-1.93455272105039e-06
-1.82609146618595e-05
-3.11526384643242e-05
-4.57082550884888e-06
1.09748016523963e-06
-1.47742271470218e-05
-3.42889892867958e-05
-3.39554832231799e-05
-2.4770195593212e-05
-2.25128223917317e-05
-6.6320130080387e-07
-3.71803751860555e-05
-4.66818135158193e-05
-5.19118460911907e-05
-1.97174868561092e-05
-2.29412745575911e-05
-3.70418419687002e-05
-3.00925855343859e-05
-3.57722821014861e-05
-5.3695530303533e-05
-2.23901969295378e-05
-1.65773055516584e-05
-3.33623159147195e-05
-3.96698914928978e-05
-6.71003421206009e-06
-3.21230384721761e-05
-1.97242443761984e-05
-2.73507512245732e-05
-5.77617669135657e-05
-2.73148951839923e-05
1.21361092893035e-05
-3.07557842529452e-05
-8.21821340276785e-06
-4.91895952774104e-05
8.58135782783527e-06
-5.27205360508701e-05
-3.33365057880738e-05
-2.38160952006109e-05
6.51829645439892e-06
-3.89816152800956e-05
-1.37524017241245e-05
-4.82473657640219e-05
-3.01394755094539e-05
-4.98902260176376e-05
-4.91883097610737e-05
-6.40293865027239e-06
-1.66271092274337e-05
-3.48630630665042e-05
-2.29296105208204e-05
-5.10522399987528e-05
-2.61869480055671e-05
-3.19101318903534e-05
-2.4372527659416e-05
-4.29141712914836e-05
-2.77597429708155e-05
-1.45447694181908e-05
-3.8355699318303e-05
-3.04300368363249e-05
-3.54000186692824e-05
-3.76483327704629e-05
4.49541627959159e-06
-2.88478620822041e-05
-3.08537244833709e-05
-4.18806195089697e-05
1.20093167696753e-05
-2.04465555172796e-05
-4.08114532641711e-05
-5.24321058913319e-05
-1.74138536602757e-05
-1.55325965987395e-05
-1.63999954057267e-05
-3.05737022946872e-06
-6.72684516522135e-05
-1.86297856621404e-05
-3.08415522804621e-05
-9.75747435448886e-06
-3.1821364683221e-05
-1.81397164990913e-05
-1.62638740374937e-05
-1.43593050654214e-06
-8.64207919409349e-06
-2.85483322437872e-05
-4.37331366002552e-05
5.94326298084332e-06
-2.41752208396367e-05
-2.76147068983967e-05
-2.50494223945217e-05
2.95691510759235e-06
-2.59057313030978e-05
-3.25473764247805e-05
-4.4293770874615e-05
-2.99354505354816e-05
-4.26021205473503e-05
1.17084034562015e-05
-2.5254015332291e-05
-5.76674604548719e-05
-2.53195576640826e-05
-4.96710301370248e-05
-1.07618769623147e-05
-1.64161902926182e-05
-1.55497538170357e-05
-1.69623117415098e-05
-3.04443002729662e-05
-1.74271265437018e-05
-3.39817863600955e-05
-4.50113314131815e-05
-1.54603892252183e-05
-1.84341158854392e-05
-1.57572478540175e-05
-2.83055490612246e-05
-2.39075430586616e-05
-2.47834318187111e-06
-5.42460090849808e-05
-1.27829631375303e-05
-4.58079821135404e-05
-2.12256577742015e-05
-1.60740762966078e-05
-2.3696082657763e-05
-9.055328844575e-06
1.2104204001703e-06
-5.36848586519869e-05
-2.60142046155572e-05
-3.15459441631238e-05
-2.2271265727313e-05
-9.22350465941649e-06
-3.35082750897812e-05
-3.93625117121357e-05
-2.64347033141902e-05
-1.1748345571515e-05
-4.94774309674531e-05
-4.44229023609368e-05
-2.03095224891329e-05
-4.35592513153467e-06
-5.88722147971447e-05
-3.2531081498833e-05
-4.15694540654769e-05
-4.21704038270733e-05
-3.86723214200669e-05
-1.06522566173541e-05
-4.16096285975487e-05
-3.3031856662515e-05
-2.79125112125192e-05
-1.04751309053842e-05
-1.00152563405318e-05
-2.03580798644335e-05
-1.33251747745122e-05
-1.69788326683148e-05
-2.52747495065141e-05
-2.02569268993035e-05
-4.83194988563674e-05
-4.45890965586624e-05
-2.09411387396416e-05
-1.36456651640115e-05
-4.26271674993221e-05
4.05018251489165e-06
-4.25415885181616e-05
-2.42085781168933e-05
-7.76357196517282e-06
-4.37822944252971e-05
-4.339308842286e-05
-1.3687237453463e-05
-4.3864790126241e-05
-3.17710901083948e-05
-8.41887246769839e-06
-6.50573955757443e-06
-2.78363380539856e-05
-3.37026682628446e-05
3.92129741369409e-06
-2.10887782195325e-05
-2.62659861212235e-05
-2.57423947411223e-05
-2.74189384673646e-05
-5.95277612181235e-05
-3.82965544311534e-05
-9.45596009734114e-06
-1.37886196325687e-05
-1.01629987038647e-05
-3.4517085843562e-05
-2.40844645076765e-05
-1.40551879191962e-05
-4.32901072113019e-05
-2.82791944822679e-05
-2.88662781923433e-05
-3.88850154642699e-05
-3.42662067154158e-05
-4.33506793734419e-05
-1.77705346656287e-05
-4.09881944612296e-05
-1.74459335505445e-05
-4.93804144496769e-05
-1.27915207840756e-05
-2.67583914721913e-05
-4.44844608456134e-05
-2.68622324681367e-05
-5.9093552214529e-05
-1.23286815096135e-05
-2.09163871947465e-05
1.5671208905402e-05
-3.87335159126601e-05
-2.8547218159027e-05
-3.21953921059627e-05
-1.86916008749518e-05
-2.59600811078192e-05
-6.66363265435551e-05
-3.50625194463419e-05
-3.59036401884932e-05
-3.86696673859803e-05
-4.92863031709314e-06
-7.64762396386811e-06
-1.0586607038111e-05
-4.4559048665902e-05
-1.08040053207022e-05
-6.34106662135219e-06
-5.90117518677445e-05
-3.02668554043461e-05
-2.54415173068667e-05
-4.27514195031946e-05
-5.84532643693046e-06
-1.84069807001127e-05
-3.0104751149507e-05
-1.25998809568746e-06
-3.99325637392308e-05
-2.96055879625238e-05
-8.04305747367354e-06
-5.0283137618461e-05
-4.38873490134152e-05
-7.35805539195275e-06
-2.51010821388097e-05
-4.16906387195737e-05
-3.63771469902922e-05
-4.35760641312704e-05
-2.52874403616804e-05
-2.18127562799275e-05
-3.8682925779836e-05
-5.35583041620318e-05
-3.122808019153e-05
-3.92680818004806e-05
-4.02233953732055e-05
-3.11593880110837e-05
-4.51960062051284e-05
-2.19137101525791e-05
-2.68311266951474e-05
-6.42779345352136e-05
-4.80246131620254e-05
-2.16699221856685e-05
-4.56669168276981e-05
-1.05960852944207e-05
-9.90455226799446e-06
-3.44641200067355e-05
-4.10262080537393e-05
-2.82650706405383e-05
-2.10185818750245e-05
-1.88329507832042e-06
-4.52145273140171e-05
-3.71908866071223e-05
-9.48797538557732e-06
-3.21562302860319e-05
-3.73776728345146e-05
8.83271758901838e-07
-4.98377416949842e-05
-4.25202799642936e-05
-1.54337190301914e-05
-6.00179990145113e-05
-6.44800431610364e-06
-4.70822825499761e-05
-2.68650221740947e-05
-1.15513324621417e-05
-6.18246350490335e-06
-6.08333532397808e-05
-8.50639912231997e-06
-1.3476272449111e-05
-4.78417614318219e-05
-3.04945740821377e-05
-3.52845067248331e-05
-2.95218845822031e-05
-3.1142613195263e-05
-4.03019955860712e-05
-3.3711019503919e-05
-3.82593220693836e-05
-2.61669592002461e-05
-2.42723540230364e-05
-3.90543092867076e-05
-5.08799992559618e-05
-4.1777144853237e-05
-2.67158661167832e-05
-5.15583512491581e-05
-2.13471873983071e-05
-2.03486287079081e-05
-2.77470175267415e-05
-3.51384038880017e-05
-5.32413826838558e-05
1.08808758483529e-05
-4.04976363599063e-05
-2.75976861640127e-05
-1.19724018355696e-05
-2.39535077991781e-05
-5.53798712691234e-05
-5.27224381866303e-05
-2.16676985653059e-05
-4.50487068548978e-05
-3.48601951791843e-05
-4.11606348750038e-05
-2.86677084391866e-05
-5.10381265628284e-05
-2.77653916774015e-05
-4.15027447518799e-05
1.19241658878285e-05
-8.93923999370438e-06
-1.68430344913061e-05
-2.01302865321678e-05
-3.99580756101594e-05
-3.43336751816893e-05
-4.47192260134877e-05
-2.59282230400665e-05
-1.58189097770594e-05
-1.60652622753956e-05
-6.06964423292012e-06
-3.79372734056207e-05
-4.3097552197702e-05
-3.94413490374207e-05
-2.42782613246395e-05
-1.33560879498075e-05
-4.83886139247325e-05
1.72671387050323e-06
-5.45506726451402e-05
-1.89109663646987e-05
-3.47055112966542e-05
-4.21411638236148e-05
-4.3029106380318e-05
-3.83154023259786e-05
-4.11640613881457e-05
-7.60102851385424e-06
-2.07695873238545e-05
-2.47845584421078e-05
-4.79811780088543e-05
-2.6784220182131e-05
-4.71463938430538e-05
-5.28083168829625e-05
-2.97987052217289e-05
8.04963637827559e-06
-3.50945095582653e-05
-4.66414916322645e-05
-4.39503117212794e-05
-2.07333387544634e-05
-5.34659608246312e-05
8.81651398269307e-06
-1.51992439539116e-06
-2.91735319815642e-05
-4.67548419881592e-05
3.06786230239883e-07
-5.63441476149477e-05
-5.51011407474823e-05
-2.96343217712282e-05
-9.819329668018e-06
-3.05315499501924e-05
-2.27473903122468e-05
-2.57626341653336e-05
-3.72497976926e-05
-2.29437837057433e-05
-3.57955729698084e-07
1.23922601242132e-05
-4.91989537042878e-05
-5.36270392955485e-05
-1.22640931813569e-05
-1.8773333016552e-05
-3.26925116227926e-05
-2.53621294265279e-05
-6.07420548666548e-06
-3.66425587182996e-05
-6.28069381394075e-05
-2.51862212448933e-05
-1.78136480871416e-05
-4.43155222869103e-06
-2.45615453992356e-05
-2.32495357076437e-05
-3.53983775701655e-05
-6.48449455777095e-05
-2.62567779911374e-05
-2.71537955488323e-05
-4.86569467580876e-05
-2.91202976264402e-05
-2.58621145183794e-05
-1.28529272344312e-05
-2.50383394035012e-05
-4.06170728524971e-05
1.90422261002938e-05
-2.62563297478278e-05
-3.60435386186642e-05
-2.49896398751989e-05
-3.67174120826935e-05
-3.23890320545103e-05
-1.82045406892786e-05
-1.16053963732656e-05
-4.62332611244724e-05
-2.65402731091971e-05
-1.97191805085311e-05
-2.3159773803327e-05
-2.16512824543775e-05
-1.84948919715968e-05
-2.29258134570669e-05
-2.81906221513186e-05
-4.10733847164311e-05
-5.1415427099337e-05
-2.96038280321487e-05
-2.04001751607188e-05
-3.80657311267584e-05
-3.17210374657934e-05
-2.95148005093231e-05
-3.58320028308436e-05
-3.28793070942014e-05
-2.52994765907666e-06
-5.81359949481393e-05
-6.75490218623558e-06
-1.61783675617014e-05
-3.56073426248999e-05
6.85681196057483e-06
-5.05883170785398e-06
-3.41117941533045e-05
-1.03484544924073e-05
-2.57522816872598e-05
1.15467109856215e-06
-3.07091341382572e-05
-2.40986376092015e-05
-5.90769247389179e-06
-1.47062705316717e-05
-1.37535347065912e-05
-2.62739166446809e-05
-2.67471084775907e-05
-4.22830608362785e-05
-3.44117164546067e-05
-3.03884298659948e-05
-7.53042505825323e-06
-1.68799703294906e-05
-2.80821080653188e-05
-5.53998058986457e-05
-5.33232606126335e-05
-1.86645629191219e-05
-2.77292223986928e-05
-4.05354398333422e-05
-3.6893934917252e-05
-3.4296987824299e-05
-1.03087813674315e-05
2.74909551172686e-06
-2.72851749205791e-05
-2.95480426663883e-05
-3.14570209158287e-05
-2.57494509171284e-05
-3.23098362365903e-05
-1.7858915535322e-05
-4.40443344314828e-05
-1.58183512451705e-05
-1.57156575514807e-05
5.18361538922875e-06
-1.67773020112926e-06
-1.11854741636681e-05
-1.4610583707727e-05
-2.28536676057512e-05
-1.19126328925122e-05
-5.57712334518892e-05
-3.17205802119656e-05
-1.81912159378211e-05
-2.53821053216099e-05
-3.82456743067128e-05
-5.89208843163148e-06
-2.30007276578827e-05
1.46836251242084e-06
-1.5347364741752e-05
-1.91688761161214e-05
-2.89702164526283e-05
-2.26605980114005e-05
-3.6825709133427e-05
-7.0406678357355e-05
-6.7610601953527e-06
-3.30087087317848e-05
-4.56068557135117e-05
-2.55503701314729e-05
-2.56651049984848e-05
-1.93563897335136e-05
-4.69519634595123e-05
-2.61897166000721e-05
-7.69699595044923e-06
-1.77642664152011e-05
-2.56523352560992e-05
-2.64708722594157e-05
9.1391135805837e-06
-4.08991090286593e-05
-2.94190417553359e-05
-2.12581512127124e-05
-7.80017107896858e-07
-3.22288084325026e-05
-2.82334025865274e-05
-2.43951399219674e-05
-4.07576081932464e-05
-1.50389854995278e-05
-3.29772288506106e-05
-3.54692112816197e-05
-4.32836172930888e-05
-5.35603769326544e-05
-3.79425279701245e-05
-2.67927619675995e-05
-5.16081115513432e-06
-2.39959624291959e-05
-2.58541663796276e-05
-3.14230386299304e-05
-1.65812678302425e-05
-2.6782305422586e-05
-1.08514078039551e-05
-5.23964943479873e-05
-2.9038342879858e-05
-1.42473938748307e-05
-1.52413552981752e-05
-5.6018526014123e-06
-3.41181261814789e-05
-1.04108815019411e-05
-3.48693419862762e-05
-3.13123312977895e-05
-1.37472860751088e-05
-1.74083684641214e-05
-1.82689962535888e-05
-8.1331727954553e-06
-3.94689367365753e-06
-4.93345934673471e-05
-4.12242849067576e-05
-1.78765756865407e-05
-1.87252568214174e-05
-6.18726910317967e-05
-2.8009327313022e-05
-1.23327646872037e-05
-1.65649284374979e-05
-4.37163517896089e-05
-2.48089623181381e-05
-3.12285191573397e-05
-3.47149678459956e-05
-3.38958338819292e-05
-1.64784825517534e-05
-1.00287758189335e-05
-2.77327348780687e-05
-3.77832876818988e-05
-4.83356334494915e-05
-9.05338924293257e-06
-3.52908682122144e-05
-1.48994145141997e-05
-3.97801209653492e-05
-5.06661589290915e-05
-2.42543906668346e-05
-7.19154218123563e-06
-1.27266065270919e-05
-4.36441669829682e-05
-5.16312873823276e-05
-2.5499808497241e-05
-4.01714070682106e-05
-6.12679948455305e-05
5.33953361966109e-06
-2.1225223013043e-05
-4.69801494298811e-05
-2.56866917915214e-05
-2.55646445761331e-05
-1.05552152397891e-05
-2.58010355959158e-05
-1.64271639912822e-05
-1.41873200018517e-05
-3.81120428742655e-05
-1.30876567654327e-05
-2.17616559829841e-05
-2.18683942858972e-05
-1.67582065249814e-05
-1.1005816389e-05
-3.47074777529016e-05
-3.30617775658288e-05
-2.58832852126421e-05
-2.95821293217585e-05
-3.90211833929204e-05
-3.73238828182815e-05
-3.87609648593745e-05
-3.11335216174254e-05
-1.76741643058528e-05
-6.35762074500442e-05
-3.1814710422453e-05
-3.93816960988094e-05
-2.75850249710141e-05
-3.54651776576392e-05
-6.9120861129747e-06
-3.86210211899329e-05
-5.44885373479062e-05
-2.17551751644447e-05
-4.80539738482311e-05
-4.75314906177714e-05
-1.92711077549488e-05
-2.35414143984942e-05
-3.1739619665568e-05
-3.06713738326452e-05
-5.47247584826802e-05
-1.38303286118156e-05
-1.74803791212818e-05
-2.46607287875895e-05
-1.95066462389347e-05
-4.39368530334608e-05
-3.85485836711366e-05
-4.75719248527851e-05
-1.98786998577476e-05
-1.54062915214725e-05
-2.9780998503232e-05
-1.16018447434137e-05
-4.39865901845897e-05
-2.81510664198064e-05
-3.10973538485308e-05
-1.73516585797925e-05
-4.40071998770487e-05
-5.48973421543328e-06
-2.3049446569094e-05
-1.22489125928135e-05
-3.49307183555524e-05
-1.00229228469003e-05
-1.08877255108762e-06
-4.04203621289495e-05
-2.46037802892344e-05
-5.46557689217611e-05
-3.05627962229049e-05
-2.10154641524878e-05
-4.34364140745697e-05
-3.20482761152508e-05
-3.16435511893688e-05
-4.92789036940682e-05
-6.01727828583403e-05
-4.36213594787349e-05
-2.09483617559035e-05
-3.04693429495838e-05
-2.91656411596747e-05
-2.76716671556753e-05
-1.90223678694617e-05
-2.78838978129297e-06
-3.15351961849262e-05
-1.39192666484365e-06
-2.91646628461621e-06
-3.02440406012029e-05
-1.93681604573785e-05
-3.17711561999024e-05
-6.83826388290606e-07
-2.26365426852757e-05
-4.57584130883548e-05
2.47993494119864e-07
-9.65885126894408e-07
-1.41752754075434e-05
-2.95989954189147e-05
-1.79521400229438e-05
-4.20243648370498e-05
-1.64096563007939e-05
-4.16171103762527e-06
-2.40475313459726e-05
-2.82646129410755e-05
-2.07271898492361e-05
-2.37542504173644e-05
-1.50953054253037e-05
-2.79366372860227e-05
-1.89977984284804e-05
-1.64797435400727e-05
1.88319699596318e-06
-6.08146217879825e-06
1.06866556833e-06
-1.48581084105467e-05
-1.0353450077018e-06
1.67654613497475e-06
-6.13543433823665e-05
-6.30745250789114e-06
-3.66085055635314e-05
-3.3802541668242e-05
-1.37627768886675e-06
-1.90335333431599e-05
-2.64310770847898e-05
-1.78577031135377e-05
-2.69059894830133e-05
6.00505325867142e-06
-2.45700296936408e-05
-1.85751790548878e-05
-8.11676275530117e-06
-8.43596365476269e-06
-4.10454884737477e-05
-3.68162381868335e-05
-1.00762299781259e-05
-1.77166534487051e-05
-1.67515914983305e-05
-3.22869251936793e-05
-1.6933064281999e-05
-3.01106572006751e-05
-5.75155010869603e-05
-4.1650243409575e-05
-2.05308541899523e-05
1.81561905558357e-05
-6.42460641804793e-06
8.10470480016853e-06
9.31729034328242e-06
-1.58549363195968e-05
-5.26799825237529e-05
-1.33021013856767e-05
-1.88505975503994e-05
-2.29956767364145e-05
-3.51306210072936e-05
-3.31079195546177e-05
-1.94530838066957e-05
-2.66379787457803e-05
-3.6420514100126e-05
-9.67972910410258e-06
-1.50049451093438e-05
9.8361549486361e-07
-2.898976710655e-05
-4.90097169885271e-05
-1.75180451883316e-05
-1.65950296368655e-05
-3.71230754440934e-05
-1.73437720995567e-05
-4.188625086405e-05
-5.14023332312891e-06
-6.08740499819783e-05
-2.52588431043003e-05
-5.30797139520925e-06
-2.4253784432033e-05
-9.19067828375112e-06
-1.53892393528732e-05
-2.78443740182128e-05
-3.96739804799985e-05
-2.16356049334411e-05
-2.98291093507011e-05
-3.29641874012435e-05
-2.2070963089316e-05
-2.96708438258692e-05
-2.82539162575867e-05
-3.71848904313508e-05
-2.4283768135749e-05
4.12276080876442e-06
-5.41708893862375e-06
-3.56426691369041e-05
-3.42203999330252e-05
-4.71425879868222e-05
-2.78587454781169e-05
-2.22819646835666e-05
-2.94121806753842e-05
-5.28057813323911e-05
-2.88634256537017e-05
-3.88359388997349e-05
-4.33784144237685e-05
-4.56182249322216e-05
-3.89634423074977e-05
-2.84943017346584e-05
-1.46975814860699e-05
-2.99144737017553e-05
-3.08948066859316e-05
-2.91895286986068e-05
-2.17344957842673e-05
-1.53243951349759e-05
-9.46199724407417e-06
-5.20906571878917e-05
-3.39403207895366e-05
-1.93627197134257e-05
-3.45997296038845e-05
-2.573691880667e-05
-2.18539243055421e-05
-5.57449998919563e-05
-3.31026452839272e-05
-8.48298978719996e-06
-3.24578806026391e-05
-1.95415356618983e-05
-5.66676709381107e-05
-5.93859489245671e-05
-3.01038338792571e-05
-1.75491128639398e-05
-6.46458871942293e-05
-2.31605253434967e-05
-4.98720461004936e-05
-1.87952873775717e-05
-2.47278164851475e-05
-3.46484641638726e-05
-2.7993969465207e-05
3.1925339108193e-06
-2.0760622271109e-05
-1.51895781821869e-05
-1.99034786950659e-05
-2.04868402149582e-05
-2.62540070071648e-05
-3.07717090403895e-05
-1.84182970852928e-05
-3.00494622845452e-06
-7.72186005950953e-05
3.70759638709948e-06
-2.47986672600881e-05
-2.22150398639848e-05
-3.87152042539718e-05
-2.63476215199641e-05
-5.72835960733735e-05
-3.45043085949237e-05
-2.40739448593614e-05
-3.18496840545811e-05
-4.05994066815413e-05
-2.21703358044815e-05
-2.59598211166479e-05
-3.28801340517711e-05
7.90993141354236e-06
-2.6653515377052e-05
-4.71256275358187e-05
-2.29642742851106e-05
-3.45164555835405e-05
-2.31354704008375e-05
-3.51447122331366e-05
-2.83650793481674e-05
-3.17267100382956e-05
-3.32236609251476e-05
-2.56245081719257e-05
-2.52491575018143e-05
-4.89725190169973e-05
-1.32144467658501e-05
-2.94325493169859e-05
-7.54067630590775e-06
-3.9381618421105e-05
-1.87767429400618e-05
-6.84333039611958e-06
-2.07988302734903e-05
-2.91475108412342e-05
-4.49611325551897e-05
-1.08037660403949e-05
-4.09963490000214e-05
-2.07225227736872e-05
-3.50863491032454e-05
-1.15980576510225e-05
-4.69487920827607e-05
-1.15488108713156e-05
-2.13294208859985e-05
-2.49497206392617e-05
-4.18298958448265e-05
-2.84253503408646e-05
-5.14084006316299e-05
-4.05440075427904e-05
-3.8088112262998e-05
-6.69276059532108e-06
-1.33225176602677e-05
-4.13727971139305e-05
8.90450282430855e-06
-3.0099528023523e-05
-2.71042481259141e-05
-1.97479582934949e-05
-3.59066101660992e-05
-3.83097485970523e-06
-4.91924019548755e-05
-3.39558220869326e-05
7.24934580827503e-06
-4.47377108062724e-05
-1.82418265936511e-05
-1.12770085404331e-05
-5.50604941891735e-05
-3.81201415327642e-05
-2.96902988826152e-05
-2.83291586824984e-05
-3.34398231085547e-05
-4.19337198952323e-05
-1.73757782649919e-05
-3.79223468240515e-05
-5.47575869856611e-05
-3.99159061126299e-05
-3.64809347443891e-05
-4.27678880059435e-05
-4.91131767820008e-05
-3.73163890793311e-05
-2.21157717293809e-05
-2.64572904153406e-05
-2.57794751590344e-05
-1.98353034248524e-05
-1.71038034393606e-05
-5.25075195621227e-05
-3.81927384088753e-05
-3.53327570538495e-05
-3.41637164741312e-05
-6.42169938102237e-06
-3.23638751457969e-05
-3.47796402941893e-05
-4.02024054450127e-05
-2.44687568460783e-05
-2.29352392344665e-05
-4.12664287376442e-05
-2.82651281682839e-05
-2.79875758631974e-05
-1.93434211674933e-05
-2.44942846165333e-05
-5.70711464332033e-05
-4.38965317806171e-05
-4.60908344178e-05
-5.16291252039243e-05
-4.35456518089187e-05
-7.32907815009404e-06
-3.22935125647886e-05
-4.23500356759985e-05
-2.80232816802965e-05
-6.24423944214405e-05
-3.38221764029635e-05
-3.36467411910549e-05
-6.63342533358031e-06
-2.50659468185706e-05
-2.24982538390759e-05
-1.04446119285631e-05
-8.73309664312542e-06
-6.23137173105447e-05
-6.52324849084415e-05
-4.41507990949428e-05
-2.12132533437765e-05
-2.00081086494835e-05
-4.57138233205628e-05
-1.03758190461005e-05
-4.33542271396412e-05
-3.78145840846912e-05
8.85030687127074e-07
-4.86957352500159e-05
-4.83328206922762e-05
6.71041146382982e-06
-2.23354647338735e-05
-5.14746001879757e-05
3.3606685151724e-06
-1.36180699181166e-05
-5.6370496473967e-06
-7.68374642066776e-06
-6.6922365671202e-05
-4.63142447225733e-05
-2.22797511323274e-05
-3.72002772567215e-05
-3.75222067746455e-05
-1.67875844703148e-05
-5.04750677839151e-05
9.22338909338831e-06
-5.18993277321201e-05
-3.94310435256225e-05
-5.38822378610834e-05
-2.69279228864409e-05
-2.18054855387672e-05
-3.01082632258185e-05
5.65174341174562e-06
-4.95049514705921e-05
-8.54052934081202e-06
-2.55221004005414e-05
-2.82547462199034e-05
-2.32864629614582e-05
-2.93756728446601e-05
-7.70533003479713e-06
-1.40040936716899e-05
-1.2090591434638e-05
2.17758654301201e-05
-5.52711521905918e-05
-5.2503658916274e-05
-3.96150238098301e-05
-1.70768088769683e-05
-1.13503949374422e-05
-6.85249881517304e-05
-5.28213381334311e-05
-5.12676612106726e-05
-4.79070494670533e-05
-1.57661184588787e-05
-1.81467645171856e-05
-3.82101705348095e-05
-2.68038809872501e-05
-5.85806517999788e-06
-5.20419550038463e-05
-2.33246424647272e-05
-2.26982675293592e-05
-1.38160625762685e-05
-4.08220843256678e-05
-2.84760563568243e-05
-1.79599649225116e-05
-2.21139208931136e-05
-3.19435202110343e-05
-2.88865490720258e-05
-2.88104116297442e-05
-1.6053723055616e-05
-4.08605911272735e-05
-4.90379419431333e-05
-7.22715790846648e-05
-2.58468681064346e-05
-6.6558924845156e-05
-3.38844643068284e-05
-3.08266784917933e-05
-2.57671772434324e-05
-5.95032862854646e-05
-5.31538460174333e-05
-2.38212886871017e-05
-1.52287884096705e-05
-4.63798975868129e-05
-3.84060501668469e-05
-3.05390426742374e-05
-6.97024283202315e-05
-1.87085289309553e-05
-5.08788250775269e-05
-2.75501136810407e-06
-1.17557843469992e-05
-2.32988822700038e-05
-5.56173307413974e-05
-1.04248491919273e-05
-4.65622292087878e-05
3.84814409959146e-06
-4.25601234276771e-05
-4.85731666586463e-06
-2.85952138723789e-05
-3.21998772413099e-05
-2.45288409394646e-05
-4.39681740338418e-05
-1.47904037172978e-05
-3.26433963271075e-05
-2.72073196026987e-05
-3.23516504510178e-05
-4.34345224926523e-05
-3.4951224431269e-05
-3.8424587375613e-05
-2.41934562934704e-05
1.19236475789881e-06
-4.6058123447453e-05
-1.14904265577982e-05
-1.83389942169533e-06
-7.82060354268771e-06
-4.5802594816061e-05
-3.51377076386037e-05
-4.20610060751266e-05
-9.66397700027706e-07
-5.43798563171745e-06
-2.25663574325697e-05
-4.37144241281065e-06
-3.53854206460648e-05
-6.39549509233222e-05
-1.70120655972172e-05
-5.64342306368814e-05
5.22229187277819e-06
-8.21779816367761e-07
-6.99122226550441e-06
-2.22652933041622e-05
-2.37657655139083e-05
-3.43734265043438e-05
-5.10955056255677e-05
-4.57793883327728e-05
-1.29554328905945e-05
-1.97123505644695e-05
-3.41065885845921e-05
-2.19059213129808e-05
-3.01890937126886e-05
2.30551927853799e-05
-4.43525935751664e-05
-2.67413732024144e-06
-1.88514278700573e-05
-4.7039698138029e-05
-1.33634465511487e-05
-1.57479317120121e-05
-4.62532929317261e-05
-4.84277526260324e-05
-1.42784654413468e-05
-4.62997714908883e-05
-5.97411832439137e-06
-9.91979112828374e-06
-2.82672449241624e-05
-1.73955203608182e-06
-2.81060601669027e-05
-6.37418146865447e-06
-1.89520946418788e-05
-3.2606539990214e-05
-3.82477531571522e-05
-3.79199344614231e-05
-7.47813952889918e-06
-2.40362661031878e-05
-3.26566000949223e-05
-8.27942290353611e-06
-5.85965404914873e-06
-3.53716943609871e-05
-4.28813186205646e-05
-2.00672462923299e-05
-2.44013974474155e-05
-3.22728428954173e-05
-2.50680344978791e-05
-1.10509590663328e-05
-3.21496866961589e-05
-2.57259718981381e-05
-1.01961153733765e-05
-3.65854952047683e-05
-9.32832769655989e-07
-1.28105401551962e-05
-9.62101697599844e-06
-1.00094661555241e-05
-1.0114589807616e-06
-2.88737331873973e-05
-3.53736993364797e-05
-4.19040666638665e-05
-1.94881113061143e-05
-2.63706502193741e-05
-3.08989302840632e-05
-5.41757770880674e-05
-4.67140384809084e-05
-3.16591473128695e-05
-3.52858995486624e-05
-1.92129520327309e-05
-1.26711241126047e-05
-3.83786797130388e-05
-1.90481413084794e-05
1.88799445358899e-05
-2.20322236455334e-05
-4.96952415721841e-05
-6.31838759797391e-05
-3.10819268510276e-05
-6.48982582563674e-05
-5.91758546342385e-05
-5.33218361773523e-05
-1.74263664947022e-05
-2.31294403385798e-05
-4.96404927831874e-05
-5.90594393291176e-05
-2.85057805876846e-05
-1.96052770466655e-05
-2.70124133800599e-05
-1.26405811542441e-05
-3.08279975349761e-05
-4.08341099554848e-05
-1.31101271551186e-05
-1.59432164640395e-05
-2.95165887003212e-05
-4.48937000910557e-05
-3.01167964792298e-05
-6.97024336231334e-06
-1.83532973595039e-05
-5.27148549886585e-05
-3.87376355174892e-05
-1.13942050181595e-05
-2.99704659226534e-05
-3.71924609137945e-05
-2.58040009731067e-05
-3.57878478124104e-05
-2.80817001860653e-05
-1.7443177296403e-05
-2.90007645432177e-05
-5.97559199096816e-05
-6.48026449966946e-05
-6.69490117169711e-05
-3.15570566391369e-05
-3.53603365617496e-05
-7.60528600108197e-06
-2.85224096645737e-05
-3.71711039837957e-05
-8.04923186962984e-06
-3.85509949061589e-05
-5.07043136965406e-05
-3.65229858781919e-05
-3.20809686483198e-05
-5.47841609611242e-05
-2.06150354013275e-05
-2.60113674357314e-05
-4.0815969359836e-05
-1.70878048792602e-05
-2.41094276941751e-05
-4.35131126401661e-05
-2.43635423449972e-05
-1.83577422060309e-05
-4.21319914536062e-05
-1.44821294885091e-05
-9.83965595601337e-06
-1.88133319661152e-05
8.11580169468487e-07
-5.37553373101195e-06
-7.62821239867103e-07
-2.79632694324847e-05
-2.43729204430777e-05
-2.62901594443582e-05
-2.07540000645011e-05
-4.66048622575401e-05
-2.12025727234131e-05
-4.013630969071e-05
-4.44225585050402e-05
-1.85820823887114e-05
-2.57244885203612e-05
-3.41330022789355e-05
-2.10998143212497e-05
-2.39809958643839e-05
-1.49757728706299e-05
-4.65083911594684e-05
-3.35892762998164e-05
-3.17732117040763e-05
-1.65528600155244e-05
-7.0336989123219e-05
-1.93807423067782e-05
-1.42140618453131e-05
-4.17950268157972e-05
-1.50564175860088e-05
-4.73158666569882e-05
-4.01555601994118e-05
-3.66326790572003e-05
-8.53231182572837e-06
-5.08764338312506e-05
-3.75426193084038e-05
-1.70288828027418e-05
-4.21377980783391e-05
-2.78740896443419e-05
-4.14655767605729e-05
-4.67341154165756e-07
-2.23062423960882e-05
-1.90516339505104e-05
-2.09304658538979e-05
-2.29376683889534e-05
-1.27673459758129e-05
-3.4315103241171e-05
-6.00356200410587e-05
-9.35675203720337e-06
-1.91987330510308e-05
-4.86069373707394e-05
-4.35493893688336e-05
-3.15649580496762e-05
-2.83516702112789e-05
-2.51799269181702e-05
-4.70605644586814e-05
-1.42799610999519e-05
-1.78499990344962e-05
-3.62951750556928e-05
-1.36643083443211e-05
-3.42243319908539e-05
-1.26798719458565e-05
-3.34397469996028e-06
-2.18571158651211e-05
-1.09240299144878e-05
-2.31172824924141e-05
-4.19299428668268e-05
-1.25034867107511e-05
-3.87384263525999e-05
-1.22256336926187e-05
-2.23439664109192e-05
-8.28516693834549e-06
-6.24756286732844e-05
-3.65848464810912e-05
-3.16750103578494e-05
-2.83108644902816e-05
-2.40579976969125e-05
-3.06706186295693e-05
-4.14126981909635e-05
-1.37043175619059e-05
-3.15699574255428e-05
-3.29985964333088e-05
-3.63303762754046e-05
-7.87502038083783e-05
-2.06935560490074e-05
-3.50075285465534e-05
-3.41921074591177e-05
-6.74379676038665e-06
-5.74697657491222e-05
-3.14888080179637e-05
-3.68722004473823e-05
-2.63146118960094e-05
-9.0556180011779e-06
-1.86693481396396e-05
-2.01969571654066e-05
-1.8069510196877e-05
-2.48642672385797e-05
-5.08771592193311e-05
-2.0644565614984e-05
-2.10456629032554e-05
-3.13212938242299e-05
-4.12117513331544e-05
-4.09940539451983e-05
-2.09609416864801e-05
-2.73496932310229e-05
-2.46578864073791e-05
-4.98162659641766e-05
-1.36361481838887e-05
-3.39221965669379e-05
-2.68264379987758e-05
-3.67477700288444e-05
-3.23944769848505e-05
-7.51312237385847e-06
-4.34635653751898e-05
-2.81662464414015e-05
-8.22310186847505e-06
-5.32180846928451e-05
-6.74991297228938e-06
-4.60990600865277e-05
-3.28206941544138e-05
-4.50558625835628e-05
-3.24047038606978e-05
-4.2037853239262e-06
-3.32547569021467e-05
-3.84067428473422e-05
-1.37364770302191e-05
-4.38950026651608e-05
-2.01218510792038e-05
-1.36898624443421e-05
-5.58716989288196e-05
-4.21986352613624e-05
-4.27503187481435e-05
-4.34382911568926e-06
-2.42407844453007e-05
-5.62180559336838e-05
-5.11247515704324e-05
-4.09907829867312e-05
4.40967581139899e-06
-3.17126942287074e-05
-7.04771754474189e-06
-1.80960498942363e-05
-1.20619637500395e-06
-9.31023466132821e-06
-4.42814132068592e-05
-2.11865949923548e-05
-1.32649430393619e-05
-4.31811170593035e-05
-1.78198381341894e-05
-3.19153466080852e-05
-3.94500662626759e-05
-5.01596860038604e-05
-1.45492222627783e-05
-9.55103768748682e-06
-2.55776599562707e-07
-3.4622514589791e-05
-3.61354978611636e-05
1.1224726128744e-05
-1.2378158519847e-05
-3.63865463506739e-05
-1.92277982051307e-05
-3.0844383538454e-05
-3.38750399798985e-05
-3.38641312629208e-05
-1.47631297611881e-05
-2.34122647110124e-05
-4.41720897073955e-05
-2.61320766449856e-05
-1.23040979412608e-05
-1.58675389057325e-05
-5.04793913935701e-05
-2.46838779664368e-05
-5.68958929692821e-05
-3.57973308614712e-05
-2.54121650539315e-05
-3.83855259072078e-05
-3.81078825026769e-06
-3.5957137280744e-05
-2.28243352773241e-05
-4.34540021235794e-05
-6.15307329659371e-05
-3.2189849830784e-05
-3.10902157588112e-05
-3.44549201507546e-05
-1.72075049431671e-05
-4.11745523336475e-05
-2.98602633311489e-05
-1.01330115410385e-05
-4.82665746274688e-05
-2.73846863470268e-05
-3.77961063675308e-05
-4.53584891665201e-06
-3.80368298882303e-05
-1.85259192026307e-05
-1.15744584506379e-05
-4.70732802789421e-05
-2.06683426362658e-05
-5.43170609072751e-05
-4.92073028204175e-05
-3.22761870727719e-05
-2.00765038371051e-05
2.15835120464279e-06
-3.49217078310694e-05
-2.55567962564162e-05
-1.21646444054676e-05
-2.62928538099315e-05
-3.61199620058522e-05
-4.33837341909374e-05
-3.98542840934749e-05
-2.25997118867209e-05
-2.97898335758663e-05
-2.2518921457666e-05
-3.68561539693589e-05
-2.60446926526627e-05
-4.0298814069829e-05
3.38205836188265e-06
-4.89205111935227e-05
-3.99514608266427e-05
-1.54533415996433e-05
-2.72444343847293e-05
-3.00403521134523e-05
-3.36483350983248e-05
-3.77209818314342e-05
-2.00479298459073e-05
-3.8761516220196e-05
-4.08974856016958e-05
-1.94341227895584e-05
-7.02560351828055e-06
7.96396399984655e-06
-1.36654806364407e-05
-2.42207254735747e-05
-3.55783310594899e-05
-2.96074232976726e-05
9.29309622030987e-06
-2.31102779101747e-05
2.364607344252e-06
-1.60078930981265e-05
-3.31459515400046e-05
-2.36986705298756e-05
-4.7461867105739e-05
-2.23644433573506e-06
-2.00390983598471e-05
-2.33886592151696e-05
-1.11182772454966e-05
-3.92749774008469e-05
-3.45084007964843e-05
-5.60103185288801e-05
-1.62181745997149e-05
-1.28005641136875e-05
-1.46783513135681e-05
6.15492536176263e-07
-3.93540764269329e-05
-1.30084911718482e-05
2.4493588002936e-05
-1.51721786266711e-05
-2.75788867238732e-05
-5.23262633747317e-05
-9.66159600918534e-06
-3.17705525358438e-05
-3.10655208042821e-05
-4.6118675783818e-05
-1.57945190004861e-05
-4.16384564116697e-05
-4.24909523560294e-05
-2.72937516138951e-05
-6.37492109037033e-05
-3.30843093602328e-05
-1.97660327371707e-05
-4.20123879494278e-05
-3.93949661511269e-05
-1.51386745222298e-05
-3.51180079145609e-05
-2.68737499030236e-05
-1.37568008368945e-05
-1.60603297753359e-05
-1.19089974495987e-05
-3.46821683087814e-05
-3.16510489347624e-05
-7.24911657901178e-05
-4.02713190369099e-05
-5.18034211652587e-05
-3.88351455200334e-05
-2.42259364836511e-05
-2.63596881900592e-05
-4.17137912728098e-05
-4.23849519334283e-05
-3.95043080314117e-05
-4.12614113343573e-05
-4.48536389002072e-05
-2.8428272523436e-05
-2.28007501540777e-06
-2.70820140869677e-05
-5.88366625138084e-05
-3.45682278492691e-05
-4.49386460461014e-05
-1.1646507052169e-06
-4.49905709862929e-05
-4.96378891143212e-05
-2.37876061320208e-05
-2.45283348486916e-05
-1.98918916665353e-05
-9.98634185674375e-06
-4.33915384985141e-05
-2.07605363340819e-07
-1.10713581407985e-05
-1.74594075061375e-05
-3.1680553708344e-05
-3.8193341045259e-05
-2.14835044161731e-06
-2.92578588482022e-05
-3.61184216269131e-05
-2.46359403816509e-05
-2.02950780104883e-05
-4.11174405473351e-05
-5.95839471259982e-06
-4.48741993944894e-05
-5.28605376486877e-05
-4.63752074850702e-05
-3.98347626149103e-05
-5.26740136648293e-05
-2.72999935738554e-05
1.75680410268988e-06
-2.22878195543346e-05
-2.03959479334967e-05
-2.31816718567273e-05
-2.60195967920196e-05
1.08573529175496e-05
-3.4109922882452e-05
-3.34049070396447e-05
-2.04744265246548e-05
-2.07426951942907e-05
-5.00209946184302e-05
-2.11226259701382e-05
-3.87488712873602e-05
-3.7587799759484e-05
-3.64121744362678e-05
-3.09794969549543e-05
-3.256807219007e-06
-2.35519613619391e-05
-4.35096805669158e-05
-2.36296786418466e-05
-4.09070414714019e-05
-3.96882395138217e-05
-2.91974168157988e-05
-2.45934489137744e-05
-3.64254362418192e-05
-4.63321444397182e-05
-1.88628636323758e-05
-1.76025773539378e-05
-2.27346281773403e-05
-2.93678530147505e-06
-8.54208053681977e-06
-2.92183146535145e-05
-2.43007641689857e-05
-6.37256363041961e-05
-3.17535852316577e-05
-3.04409167728911e-05
-3.54319590932739e-05
-2.49862602003845e-05
-3.45874140727611e-05
-4.06877159533576e-05
-1.83284667019729e-05
-4.89677424258753e-05
-4.32861213812121e-05
-4.31377703824452e-05
-2.13403738508845e-05
-2.21397225514048e-05
-3.56247247179614e-05
-1.64226756384977e-05
-5.59863053005579e-05
-3.76161642567872e-05
-2.29917643349931e-05
-6.90435141962349e-06
-1.14211227932576e-05
-4.15863202053381e-05
-3.54794058097521e-05
-1.86465315456382e-05
-4.84120375833046e-05
-4.20932382866301e-05
-2.11348723803299e-05
-4.28601516524366e-05
-1.38820223311784e-05
-4.91887530009721e-05
-3.56617010115969e-05
-1.25469017592905e-05
-2.05353125849045e-05
-3.58615242544483e-05
-3.7728308916828e-05
-2.46605194008904e-05
-3.35572398055538e-05
-1.05288640520713e-05
-1.98332546334723e-05
-5.7853813775141e-05
-2.39543077271413e-05
-7.73595724806026e-06
-3.88162960025342e-05
-2.604704729432e-05
-4.29602216502824e-05
-2.98052006059901e-05
-5.0347808404044e-05
-1.29177124106055e-05
-6.90203317125754e-06
-3.0450486140699e-05
-4.15041398168294e-05
-4.30257740635644e-05
-3.33156630681859e-05
-4.05149903129632e-06
-2.83437928952537e-05
-3.96081189332926e-05
-3.29064501100753e-05
-3.99340190813658e-05
-2.55172360753444e-06
-3.31023937818392e-05
-2.14567125363006e-05
-4.93281055576222e-05
-1.86750083354539e-05
5.44085584675079e-07
9.58177827654988e-06
-4.787582617645e-05
-7.1764218762018e-05
-5.77861202678789e-05
-2.05910694932939e-05
-1.53013431070296e-05
-3.05949125865456e-05
-4.90825195822736e-05
-4.73294241566264e-05
-4.88444388208241e-05
-1.73805044782801e-05
-2.28803858704996e-05
-2.21330963948535e-05
-3.2274189541262e-05
-2.95292479334116e-05
-1.16158965062476e-05
-4.6358339499996e-05
-5.0197166815979e-05
-1.65604225291841e-05
-5.82174867522903e-05
-4.43875582722516e-05
-4.62379773562801e-05
-3.04747472042324e-05
-1.29937620335255e-05
-2.48399571261959e-05
-5.28576244375349e-05
-2.4131566496663e-05
1.25398015488334e-05
-3.60901646340794e-05
-2.56182601003189e-05
-5.19789425913799e-05
-1.07867508121626e-05
-2.47359653044872e-05
-2.23366933419672e-05
-4.98012323747121e-05
-2.35433827801803e-05
-7.43207985466995e-06
-2.79298495682262e-05
-4.27091581972549e-05
-2.78990996228815e-05
-3.69179841610343e-05
-2.49754180749307e-05
-1.7194488836838e-05
-1.16879591446635e-05
-1.77505279189213e-05
-1.41709454169047e-05
-5.78302284672203e-05
-3.3566573794085e-06
-3.15573833481025e-05
-4.21005443746465e-05
-1.61725266636927e-05
-2.98786575570892e-05
-3.24979321055008e-05
-1.2886390435013e-05
-2.66167489753014e-05
-9.05130885349568e-06
-1.44629595266857e-05
-1.58319277410036e-05
-3.59828437105875e-05
-2.54839166206377e-05
-3.86999519905283e-05
-2.54788495111581e-05
-3.12066002897262e-05
-2.90480378681861e-05
-1.11576018376706e-05
-9.83838815778847e-06
-3.20060872675919e-05
-3.8008342817395e-05
-1.62938105954368e-05
-1.0149873027072e-05
-2.32745409647448e-05
-3.40644614127522e-05
-1.2986055199988e-05
-4.33577162258874e-05
-4.13774134673952e-05
-8.92386854210808e-06
-1.48543006887809e-05
-5.57259264700022e-05
-5.58746910514766e-05
-4.46387193544333e-05
-1.67513080622551e-05
-2.14598765453969e-05
-2.51893448121917e-05
-4.47417439771565e-05
-1.66595335420961e-05
-2.81152431756405e-05
-3.82211277724212e-05
-3.74439577639346e-05
-4.63172746901866e-05
-3.19066003681506e-05
-2.25251159816806e-05
-2.39505515766133e-05
-5.27217882315802e-05
-4.78984064403005e-05
-3.54561545023925e-05
-4.01543611628779e-05
-6.56568765716796e-06
-1.26781715150836e-05
-3.50217981080574e-05
-9.58069180500319e-06
-1.74157070467449e-05
-5.84451849542135e-05
-5.0676540659422e-05
-1.93786913436062e-05
-5.27772729107393e-06
-4.00384387203092e-05
-1.6022635012365e-05
-2.70302042700751e-05
-5.96663046573161e-05
-2.16889895176173e-05
-2.7798954690302e-05
-1.95503983197274e-05
-3.57871642596531e-05
-1.97770823569261e-05
-2.93585471360205e-05
-3.51849620656585e-06
-4.03384078332823e-05
-1.74328692316914e-05
-2.65462810584146e-05
-4.48552196103775e-05
-2.51919720437192e-05
-2.68857962419585e-05
-1.16404309191954e-05
-1.67023706056008e-05
-6.01663952673656e-05
-2.62277619301597e-05
-5.56559392172801e-06
-3.71590074615775e-05
-1.91754381922678e-05
-3.01648096050477e-06
-3.83353953411304e-05
-2.83720434426225e-05
-3.24509176994137e-05
-5.44553698096052e-05
-2.77007976724076e-05
-2.65988426428163e-05
-2.43108688138586e-05
-3.84888454559548e-05
-1.13724816517596e-05
-8.78152442238378e-06
-1.28910119109309e-05
-4.7085463944434e-05
-2.07768682874412e-05
-4.74656180413192e-05
-2.98166972700899e-05
-3.20307736740625e-05
-2.17425448391982e-05
-2.11509884924187e-05
-3.30060986589919e-05
-3.27131236266447e-05
-4.16058074111552e-05
-3.07243541646485e-05
-4.42818537165322e-05
-2.58250375262931e-05
-2.60544136336952e-05
-4.50778864308107e-05
-4.27173256455686e-05
-5.97776596145957e-05
-4.31563893302483e-05
6.86237265305939e-06
-2.35012459356508e-05
-6.37722089237189e-05
5.40898493893719e-07
-3.93253046710496e-05
-3.67580051849076e-05
-4.22661225140423e-05
-4.91868323999426e-05
-1.62833312163279e-05
-3.2342212266632e-05
-6.2187690446041e-05
-3.15057345234492e-05
-5.16504642736229e-05
-4.09573421768089e-05
-4.61583116172284e-05
-4.6328269171661e-05
-2.27901980766729e-05
-2.43239651931051e-05
-8.97450104243091e-06
-4.0049224225103e-05
-6.3374242370517e-06
-1.8966608959792e-05
-2.53624345236213e-05
-5.50640140591297e-05
7.65289015231206e-06
-1.93323386791864e-05
-3.77092972410799e-05
-3.54163845040952e-05
-1.84172412141729e-05
-4.59247994356801e-05
-3.87713469531676e-05
-4.69202213679245e-06
-1.17258396225392e-05
-4.58792558000352e-05
-1.14155022964317e-05
-3.7587715800036e-05
-5.90545724055594e-05
-4.34307264236017e-05
-1.50087448717169e-05
-3.75001130723918e-05
-4.25024065474295e-05
-4.73470046282214e-05
-2.50144304987445e-05
-1.55635842561938e-05
-2.05132489019707e-05
-3.42016736864159e-05
-1.12082349706969e-05
-5.51419372093292e-05
-4.87600135689224e-05
-1.03538395591519e-05
-4.60607554287897e-05
-3.06141318253046e-05
-2.42161107916022e-05
-2.72643870382851e-05
-3.07348561955452e-05
-4.1301377707305e-05
-4.03527892509449e-05
-2.37867993741195e-05
-2.83367337769152e-05
-5.08764806001846e-05
-1.42064498384558e-05
-4.34997768571843e-05
-9.69855724654372e-06
-4.31121229509091e-05
-4.35027897130241e-05
-2.0040005687742e-05
-2.30424916371717e-05
-9.20499235953564e-06
-1.52463746232385e-05
-1.2679154080044e-05
-6.45010710933701e-05
-4.10726603235805e-05
-1.33525408732711e-05
-3.45907834351333e-05
-4.44008216974885e-05
-4.01052324786652e-05
-3.50106315256727e-05
-2.08138626824955e-05
-1.87215034314497e-05
-2.03639068782972e-05
-5.13963062446798e-05
-1.84080682454186e-05
-1.22753352297134e-05
-3.65711167836532e-05
-2.28289457735725e-05
-2.77938843837393e-05
-3.02707288416621e-05
-3.64220046258209e-05
-3.22214258464898e-05
-3.91920171588033e-05
-1.34374838499277e-05
-5.81519685550094e-06
-3.28361144592937e-05
-4.74883203920747e-06
-2.41000830373117e-05
-3.43667993461043e-05
-4.8248005846416e-05
-3.15816960011749e-05
-3.0540709662332e-05
-5.49580702406849e-05
-2.95883664423273e-05
-4.49010175064698e-08
-1.33389434493109e-05
-1.61387924784372e-05
-3.42034268303276e-05
-1.3919237622824e-05
-1.42589217444021e-05
-5.29262879465834e-05
1.1289505277058e-05
-3.6068280446646e-05
-3.98178799912848e-05
-3.50099630578245e-05
-1.63328189397876e-05
-3.84619875052849e-05
-2.02041241319072e-05
-5.31268422359949e-05
-5.2050870125521e-05
-5.28321350802443e-05
-3.03396326399677e-05
-5.87042200601945e-06
-3.50938109021207e-05
-1.0386375221708e-05
-4.4496176185327e-05
-1.82432961382276e-05
-2.72908795455802e-05
-1.42409086762626e-05
-4.37256433420711e-06
-3.14756499089003e-05
-4.04441710215725e-05
-2.20874987616512e-05
-3.80287145654434e-05
-3.94623162369334e-06
-3.56399429236367e-05
-5.62708217848719e-05
-1.63682483276261e-05
-1.96437224770207e-05
-5.26570778648738e-05
-3.63110897998856e-05
-3.33850276151662e-05
-5.72734644037284e-05
-3.51902584441068e-06
-4.79345971437873e-05
-1.15215131676912e-05
-5.73984185750615e-05
-1.13820661769099e-05
-2.52512227522629e-05
-1.7625621268846e-05
-5.79399727039694e-05
-4.85387061552771e-05
-1.42480182131624e-05
-3.17570417085988e-05
-2.69444905310692e-05
-4.25580737321691e-05
-2.86589516276917e-05
-2.06565190365289e-05
-2.33403356327539e-05
-2.06643890458614e-05
-2.12976188238308e-05
-3.42141695909355e-05
-2.58568536887703e-05
-1.48386274867203e-05
-2.4105561514743e-05
-1.88983010372388e-05
-2.70071005161367e-05
-7.04844354597762e-06
-2.77523929738332e-05
-2.91084207448183e-05
-2.69512986851437e-05
-2.35398756729014e-05
-3.19164854687328e-05
-4.92013591234183e-05
1.24483994621871e-07
3.67079489303277e-06
-3.17850125656507e-05
-5.55371936254051e-05
-3.35897436445292e-05
-3.51500133632927e-05
-2.69932433442759e-06
-4.31893410494103e-05
-3.06997330638973e-05
-4.56100902614789e-05
-1.61066032194776e-05
-3.90127523012833e-05
-3.71376693148168e-05
-3.95896754251713e-05
-4.6433445374351e-05
-2.94520444934593e-05
-5.51504658598402e-05
-2.34455899494092e-05
-5.42869452108756e-05
-2.98844020020532e-05
-2.47720168538618e-05
-5.81052354849922e-05
-6.15374972735176e-06
-2.5248514255345e-05
-5.19113491151195e-05
-3.11390576504214e-05
-3.78874513427988e-05
-4.55100799945876e-05
-6.2002615095003e-06
-2.26489143372067e-05
-2.31521794453731e-05
-2.3487314395952e-05
-2.45264794540299e-05
-3.30132272706251e-05
-5.18418597835309e-05
-3.06595216454427e-05
-1.78172959146414e-05
-4.12619379387048e-05
-3.57129639233173e-05
-7.74396154252372e-05
-3.54399251081308e-05
3.01380678434238e-06
-3.98433116709513e-05
-5.06766286412362e-05
-7.98835513446406e-06
-1.87568100203813e-05
-3.39901720800609e-05
-2.98077524114508e-05
-6.33713801539537e-05
-3.36562905866292e-06
-4.95804112381293e-06
-3.06450590925926e-05
-1.01533507054832e-05
-3.53473724752297e-05
-5.40145951993189e-05
-1.45897367504555e-05
-3.85287493266867e-05
-2.39370517315395e-05
-5.20842253404773e-05
-4.50607740446154e-05
-5.60248431815016e-05
-4.07587560396038e-05
-2.75151824405235e-05
-2.8132039867985e-05
-6.48178051722553e-06
-1.04722775297651e-05
-4.56035397889092e-05
-2.84188243481873e-06
-1.92758229052542e-05
-7.42524883770762e-06
-1.17733171209379e-05
-1.16145326755718e-05
-1.92070559873433e-05
-2.50670743592683e-05
-4.87585352981639e-05
-1.18897806351742e-05
-4.67509776065794e-05
-3.9388461767398e-05
-4.83325681777167e-05
-5.91897295293676e-06
-9.75982360361254e-06
-4.24977466388092e-05
-1.40031899434087e-05
-4.50408191539759e-05
-6.35724580563008e-05
-2.62209726667479e-05
-1.93020724624429e-05
-3.47384020134981e-05
-4.32057889587397e-05
-1.90798842454736e-05
-5.01607784425679e-05
-1.87251949953312e-05
-3.06165371782623e-05
-4.01590452576888e-05
-5.27808079987494e-05
-5.17830660943529e-06
1.40290966338435e-05
-5.54020650910115e-05
-2.16695225925995e-05
-1.45192057682731e-05
-1.40866489709726e-05
-3.77935110414334e-05
-3.05691843231433e-05
-3.62275237554132e-05
-2.84869271299229e-05
-3.27103606398107e-05
-1.57012941421951e-05
-1.68372295051232e-05
-5.61103782657392e-05
-4.46929443653417e-05
-2.65186142975722e-05
-1.74791505617595e-05
-1.56312379849139e-05
-3.77845027550953e-05
-1.02268046827383e-05
-2.14352545487646e-05
-2.43766678942969e-05
-2.24051463416844e-05
-4.49111718121345e-05
-3.64848638641647e-05
-1.81889789072286e-05
-1.72317861241876e-05
-2.52673387316937e-05
-2.77059625940653e-05
-1.5635696386974e-05
-1.3078428777036e-05
-3.51888307549588e-05
-1.96911030683238e-05
-5.52772860048413e-05
-2.60990583836451e-05
-4.08032676381095e-05
-4.24210128316393e-05
-2.55440898061217e-05
-4.65645464059223e-05
3.31875959312415e-06
-1.61216216881468e-05
-4.53401991836271e-05
-3.54073939048509e-05
-2.10527236963942e-05
-2.73833393940044e-05
-6.24067878299513e-06
-1.28260021662078e-05
-3.2922615390297e-05
-2.9254920940402e-05
9.62419595402525e-06
-3.53178883378584e-05
-2.6510723689982e-05
-5.17555568800668e-05
-1.71520816874338e-05
-3.56949722869425e-05
-3.28482968398609e-05
-2.79881912849248e-05
-2.72830819430815e-05
-4.16690146827788e-05
-2.62499887707693e-05
-5.71028779544184e-05
-9.55667642804236e-06
-1.09871944307385e-05
-2.72998548467233e-05
-2.80273388033556e-05
4.86386611032548e-06
-5.82981515996372e-05
-2.39360546480338e-05
-4.69852994395288e-05
-3.19146741948566e-05
-2.67765090115906e-05
-4.96458714174091e-05
-3.61630673666099e-05
-3.15778534205432e-05
-4.83046966929439e-05
-4.30686823318723e-05
-1.99769173693413e-05
-2.40329263093533e-05
-3.41812472065213e-05
-3.94754099508189e-05
-3.40938317595463e-05
-2.66961516206954e-05
-2.61410980757951e-05
-5.07786199811306e-05
-4.12987650228873e-05
-2.53270233680732e-06
-5.27983364715242e-05
-1.15606273629518e-05
-6.2413732790824e-06
-6.71484969213373e-06
-4.87275937298233e-05
-5.76743649692857e-05
-4.95116149543822e-05
-2.12147752323561e-05
-3.90501234848007e-05
-1.27238516788529e-05
-2.89566943190433e-05
-4.17499083664322e-05
-2.00899904004794e-05
-3.64816800111903e-05
-5.66327435404424e-07
-2.86879098981646e-05
-6.67248237166569e-06
-1.80666528413781e-05
-1.62842543243569e-05
-3.28836708416618e-05
-3.20229722062465e-05
-4.51226338336482e-05
-2.1441683912691e-05
-5.03854571401056e-05
-1.24490044851197e-05
-3.49197238894369e-05
-3.23121454496409e-05
-4.33371578321593e-05
-4.07045058975375e-05
-4.19355941199922e-05
-5.71416931703278e-05
-1.63285209726056e-05
-1.91340169126031e-05
-2.49158095810965e-05
-1.55129908039479e-07
2.88303588742821e-06
-5.36238318936087e-05
-4.42104542958969e-05
-2.02339590895357e-05
-1.35766946848276e-05
-1.55570844092068e-05
-3.99936507876735e-05
-4.411566126719e-05
-1.42422258414904e-05
-3.00837031571963e-05
-3.96721782616199e-05
-5.17211887570035e-06
-1.87454180806593e-05
-3.64565763253875e-06
-1.15662143302096e-05
-2.30729088626736e-05
-3.48786373126119e-05
-2.07488085772436e-05
-2.38320926040343e-05
-2.8718478539275e-05
-3.85577176840421e-05
-3.01334986843644e-05
-3.95520281410047e-06
-3.25846976125981e-05
-2.95723578296576e-05
-5.57628443160906e-05
-4.30497073006035e-05
-3.76962579763577e-05
-3.12876498519582e-05
5.92512570510536e-06
-3.17052100296138e-06
-2.54697509885919e-05
-2.85171990055682e-05
-5.02509710918042e-05
-2.66032293013619e-05
-2.59283946505464e-05
-8.67569436244806e-06
-7.10233932706796e-06
-1.19140950101503e-05
-3.90345375095997e-05
-2.52067231989912e-05
-7.47167306667268e-06
-2.00567364703491e-05
-2.17631803985175e-05
-4.67750033048392e-05
-2.69687986924418e-05
-3.3886459059961e-05
-6.25996689821972e-05
-3.12199505290164e-05
-2.1000726149611e-05
-3.73487802281132e-05
-6.12831516159849e-05
-1.54362613101012e-05
-2.38603512497861e-05
-4.34052008973829e-05
-2.75660804009127e-05
-3.38366625149148e-05
-1.67267765149974e-05
-5.0478209055018e-05
-2.53006953248657e-05
-3.10766463363661e-05
-2.67029477346161e-05
-3.64198948400445e-05
-2.86611746926245e-05
-1.36800208258591e-05
-1.9951621091876e-05
-2.83585130340732e-05
-4.17782133879567e-05
-6.49420912222737e-06
-1.63341375953756e-05
-4.16606026516799e-05
-3.75107236594898e-05
-2.02145354489876e-05
-4.12097254025552e-05
-3.20954260939093e-05
-2.97814638492811e-05
-2.77689438480407e-07
-1.87485128085779e-05
-5.790054185543e-05
-1.85322575259928e-05
-1.50109282545381e-05
-1.99549901088591e-05
-2.53246818062513e-06
-2.18958865778206e-05
-1.43323787990354e-05
-2.99243729850717e-05
-3.0591837715866e-05
-5.71624519963847e-05
1.93866806192805e-06
-2.88572114261535e-05
-9.96830332114019e-06
-4.17801910933757e-05
-4.93955953164698e-05
-3.87119264917831e-05
-1.98214035725584e-05
-9.18500503558133e-06
-4.16694374592583e-05
-1.98649104403433e-05
-2.53923329741642e-05
-2.95925203487903e-05
-1.57026417377639e-05
-4.61881479382915e-05
-4.25285583634096e-05
-2.20265275030216e-05
-3.56138840760781e-05
-5.01259419805102e-05
-2.88256023371895e-05
-3.55541143147897e-05
-6.23565051501631e-05
-1.99274277863841e-05
-9.16561066676588e-06
-2.30272645871021e-05
-2.71944131666742e-05
-1.04710340310453e-05
1.31247354200352e-05
-4.25105548353005e-05
-2.50056132154985e-05
-3.87677278930041e-05
-2.56307297390648e-05
-1.11612654893302e-05
-2.96251180726873e-05
-4.24820645404943e-05
-2.7598711448648e-05
-5.94131824412556e-05
1.75501642552074e-06
-1.5126441147396e-05
-2.976554127651e-05
7.59453735206075e-07
-1.16689554194577e-07
-2.74471990108891e-05
-1.30604344712724e-05
-3.45106865714027e-05
-3.44812643957144e-05
-3.13985242956886e-07
-4.33269191103735e-05
-2.78784174952727e-05
-6.67538730921846e-05
-6.24342315278333e-06
-1.98579574941696e-05
-4.71435155095166e-05
-2.45876536209488e-05
-2.1893303921482e-05
-1.56867402611177e-05
-1.77110618947501e-05
-4.91665775142175e-05
-1.6017988682335e-05
-4.46231793294654e-05
-2.31359252928897e-05
-5.09138683175021e-05
-4.05459838354727e-05
-6.14669722334999e-06
-4.54269334074181e-05
-1.66321732204883e-05
-3.05718385531357e-05
-1.47826485924097e-05
-2.37973408334396e-05
-5.68112870725975e-05
-3.16386692927303e-05
-3.76966018210517e-05
-2.01151935296827e-05
-1.95430639567098e-05
-4.16843703298401e-05
-2.77454120309427e-05
-4.51297888357544e-05
-4.63588199098541e-06
-1.75039178837666e-05
-1.84611114747944e-05
-2.85823559614864e-05
-1.99804882627982e-05
-1.79106740075087e-05
-9.62427022771068e-06
9.19090982681579e-07
-5.2755147368248e-05
-2.38389608975444e-05
-3.08292106312855e-05
-2.94159065546872e-05
-3.36181825589635e-05
-2.13950269995766e-05
-3.02990397657261e-05
-2.01581128020437e-05
-4.69742561619513e-05
-5.02796977096849e-06
-4.25108453828466e-05
-4.20873838219189e-05
-3.11711841400499e-05
-2.91898072779051e-05
-3.61763801664864e-05
-3.75651838013816e-05
-3.6206065227207e-05
-6.63393674248952e-05
-1.81968447349504e-05
-3.36079007492872e-05
-5.38503931905665e-05
-3.915559510056e-05
-5.42397535167194e-05
-3.39947563371835e-05
-1.23341120505267e-05
-6.54507363844382e-05
-4.02536863472772e-05
-1.68669315610297e-05
-1.4881680233732e-05
-2.49226594466323e-05
-3.05309830595185e-05
-1.78026463920697e-05
-1.16299822164886e-05
-3.67573671807595e-05
1.17327529884024e-05
-4.31332911895606e-05
3.02242477103134e-06
-2.08896932532515e-05
-1.18104616465546e-05
-8.11946822847675e-06
1.18598482556766e-05
-5.94944182484773e-05
-1.7966456740559e-05
-5.92317317382655e-06
-5.36865112208018e-05
-3.89883034233479e-05
-5.07045474961841e-06
-4.4358028533762e-05
-2.78440011000096e-05
-1.87863668442195e-05
-4.65275596144253e-06
-3.59710236782221e-05
-4.00704028737388e-05
-4.04855071214167e-05
-4.92082432290239e-05
-2.02031300791126e-06
-1.24953535413299e-05
-2.19035021236566e-05
-1.47065837374489e-05
-1.70706903854535e-05
-8.79567405828652e-06
-1.75740774270526e-05
-1.52321501794488e-05
-4.38022218409692e-05
-4.25394983318889e-05
-3.75188936649839e-05
-6.30448920747841e-06
-5.32511337039535e-05
-1.13337642956409e-05
-4.41433484552231e-05
-2.35440059946847e-05
-1.58875904682652e-05
-4.07629738915402e-05
-1.90074602055093e-05
-1.63210857703332e-05
-5.29436073206033e-05
-2.04019976974371e-06
-2.27146296884066e-05
-1.75292292684766e-05
-1.64439353965625e-05
-2.08670961653061e-05
1.11019912102122e-05
-1.07850520842458e-05
-1.30584353601256e-05
-5.11152655994847e-05
-4.01046561998357e-05
7.97707919807979e-06
-3.37606644016571e-05
-3.82523677497553e-05
-1.31137526507286e-05
-2.79435801971656e-05
-2.59286447401055e-05
-2.31917186633793e-05
-2.64847577328782e-05
-2.53701175691928e-05
-4.70598341711244e-05
-2.96083365024702e-06
-7.27278261097145e-06
-2.39459050946631e-05
-1.10792755793288e-05
-2.4489908712879e-05
-3.13263189342677e-05
-5.23741860544198e-06
-6.4243940679123e-06
-2.92042436757439e-05
-2.33087278957985e-05
-6.99675257981398e-07
1.45581369621063e-06
-2.84846003033015e-07
-3.29752105264482e-05
-4.95658328205742e-05
-4.32858834572729e-05
-4.53719976384015e-05
-1.45881837759027e-05
-1.11166505322355e-05
-3.18927042874294e-05
-2.09860452693534e-05
-2.47986085825296e-05
-4.0590807169812e-05
-2.83850149836383e-05
-4.32369309228135e-05
-5.06589826563157e-05
-2.53493195376081e-05
1.9226234869275e-06
-2.79380415382468e-05
3.53725593182883e-06
-1.57537979101473e-05
-1.56094462612167e-05
-3.03017747798271e-05
-2.73693882674216e-05
-3.39029600697394e-05
-1.33531482823532e-05
-2.42595885445795e-05
-3.17371697445335e-05
-6.07567730880056e-05
-1.28553328867271e-05
-4.25264759349409e-05
-3.92898375469167e-05
-5.81587347863697e-05
-3.70991857145645e-05
-3.24051670086329e-05
-3.82475796008338e-05
-3.82030445731805e-05
-2.00315902598895e-05
-3.99767717332806e-05
-7.62766851948942e-05
-1.49680364273906e-05
-5.32862842795541e-05
-2.93764240638943e-05
-4.50278352124644e-05
-7.69687108856042e-06
-1.01747964559724e-05
-4.54132951218052e-06
-3.69427575020876e-06
-4.03004513253913e-05
1.0303480978797e-05
-2.320161599725e-05
-1.21052004478947e-05
-1.99844155475703e-05
-2.17054341047296e-05
1.34763357424091e-05
-5.59946929571155e-05
-3.24009880089507e-05
-4.08324131567144e-05
-2.983650971387e-05
-3.5375282928081e-05
-1.96224368023521e-05
-2.86194184290571e-05
-1.02782081255125e-05
-4.78125863868397e-05
-1.78309331453186e-05
-4.59456650279314e-05
-1.52180214434339e-05
-4.36513005558205e-05
-4.21123672941753e-05
-3.1014588389345e-05
-4.42114788400798e-06
-3.3293483177975e-05
5.0969002113958e-07
-1.00972139030747e-05
-4.57557318271309e-06
-2.92566285952361e-05
-2.47400743816355e-05
-4.36174246067333e-05
-1.30848212231697e-05
-8.88979935591519e-06
-2.70992730548786e-05
-5.04085081864226e-05
-2.76437169897362e-05
-4.01315220668151e-05
-2.75071718977187e-05
-2.35346607222479e-05
-5.34766184970806e-05
-6.31317692740387e-05
-3.83671753830418e-05
-3.51566865180346e-05
-3.11392086487304e-05
-1.60657187511966e-05
-3.24196019578045e-05
-3.15793980437117e-05
-1.31482597033574e-05
-1.96071683341186e-05
-2.21038075390879e-05
-1.98241647255759e-06
-1.63762810346259e-05
-2.9868026089987e-05
-2.58486897123426e-05
-1.16285104861364e-05
-1.13154426906586e-05
5.64174568295937e-06
-3.06686377276542e-05
-2.77886278158184e-05
-4.9408172910206e-05
-3.72973891525457e-05
-1.73845638202185e-05
-4.31374351362673e-05
-4.57123047059106e-05
-4.67478035638736e-05
-1.95149521725738e-05
-3.28539357000065e-05
-2.55609129186686e-05
-4.69295049801964e-05
-3.78514554902188e-05
-2.19594294106263e-05
-2.1371377522494e-05
-2.79284406143862e-05
-7.20008742175572e-05
-3.2774437419206e-05
-3.84629177063622e-05
-1.59661384174299e-05
-9.58838413243794e-06
-1.10790894560494e-05
1.32671970303582e-05
-2.54855557268508e-05
7.0909190432175e-06
-3.07642124653135e-05
-3.38715261281932e-05
-5.06117848815425e-05
-4.62823986950851e-05
-1.124320554832e-05
-1.53690758260154e-05
-5.88605466786186e-06
-2.99134292818574e-05
-3.07723427602034e-05
-3.90203171436118e-05
-8.93429171909636e-07
-2.18928845070392e-05
-4.78115255508692e-05
-4.1771699273352e-06
-3.25120704826829e-05
-4.73085738023458e-05
-1.26556243098357e-05
-5.60019573000258e-05
-1.6160875807755e-05
-3.03533180097665e-05
-3.1873731502302e-05
-2.99675407819442e-05
-1.66355249749421e-05
-2.67148904422569e-05
-3.11747708200548e-05
-1.19372744611332e-05
-1.7261325073592e-05
-4.44049075991022e-05
-1.21332348320096e-05
-2.0042297474238e-05
-1.26351516166936e-05
-2.011864800269e-05
-2.96463548510673e-05
-2.17310893158601e-05
-3.63226199937762e-05
-3.25121575974212e-05
-2.99631333836578e-05
-2.55688940023685e-05
-3.81064494317343e-05
-2.81044352777482e-05
-1.32675063607878e-05
-2.50345144046043e-05
-2.22947811153435e-05
-1.62697607466454e-06
-2.65769928974694e-05
-7.83249234962122e-06
-4.61621509035115e-06
-2.30966590443746e-05
-2.50377226369582e-05
-1.73943456521252e-05
-3.26367609472356e-05
-2.48378610846527e-05
-3.96971423481354e-05
-2.51697141040859e-05
-1.15230534690831e-05
-2.23991938205223e-05
-2.60655472784462e-05
-3.57975881703884e-05
-1.85262346026301e-05
-6.76942808841593e-06
-1.94310258538026e-05
-3.83204922141084e-05
-1.61270627482891e-05
-1.55892340180393e-05
-2.51511331819167e-05
-1.33982679906993e-05
4.30583925777498e-06
-3.41368706851568e-05
-2.38473370689273e-06
-5.86045601520001e-05
-1.82424338141541e-05
-2.02760248826265e-05
-8.51922582519178e-06
-2.67021082464739e-05
-1.65616610128973e-05
-4.58253588195487e-05
-1.78732823510141e-05
-3.57778681549919e-05
-1.89443210888637e-05
-5.09779709313653e-05
-3.80754773616724e-05
-5.23119828087709e-05
-5.05006132148214e-05
-3.56957017525695e-05
-5.98394607126009e-06
-4.13778529795031e-05
-7.11613390900281e-06
-5.01784652488559e-05
-5.79452966647034e-05
-2.83958005155826e-05
-2.16191397652789e-05
-4.30856995549246e-05
-1.38301331949686e-05
-3.2971599383347e-05
-1.62448745713916e-05
-4.05919883660346e-05
-2.88484687169014e-05
-4.22348771028132e-05
-2.12402729651421e-05
-1.72564700511362e-05
-2.57320524641337e-05
-4.64941827415619e-05
-3.48597813281747e-05
-2.70177238071432e-05
-5.47403366169881e-05
-5.34236239997833e-06
-1.42003848124391e-05
-3.58342551513569e-05
5.21700428400328e-06
3.68905880067575e-06
-2.26866643332452e-05
-3.09884200809513e-05
-9.59421244845056e-06
-1.47341219170384e-05
-1.28002816572765e-05
-3.83631569924163e-05
-3.34099064051449e-05
-8.36551370741022e-06
-8.1841054106706e-06
-3.75964395772438e-05
-6.46311469414807e-06
-3.24269588729358e-05
-3.4511117124591e-05
-3.83844110161249e-05
-2.17574526922151e-05
-3.74793437373783e-05
-4.86696425977407e-05
-4.83136282339875e-06
-2.05753188868736e-05
-3.62081653725533e-05
-5.96944216628689e-05
-3.13361280450833e-05
-1.8750447075895e-05
-5.00327922978914e-05
-5.08123420513714e-05
-1.0191079597009e-06
-3.77624440062524e-05
-1.93140796415224e-05
-2.88807412014425e-05
-3.56353461610943e-05
-3.20786287942974e-05
-2.42964299537499e-05
-3.4889465592197e-05
-8.88474043363771e-06
-2.89134231395232e-05
-1.08509236497787e-05
-2.7068894068351e-05
-2.69339083382344e-05
-3.78253717774284e-05
-3.00275194642687e-05
9.8801498453089e-07
-4.18777513402187e-05
-3.69302254319325e-05
3.24872532994759e-06
-4.36537722961402e-05
-3.70844119924785e-05
-1.92370767813414e-05
-2.62886200792411e-05
-2.06954873797728e-05
-5.06542070605864e-05
-2.41901428718336e-05
-2.50448850061993e-05
-8.62784565126418e-06
-3.55898312954631e-05
-2.94905384495061e-05
-1.50922645465574e-05
-1.62641310533005e-05
-1.971660954281e-05
-3.54262939013287e-05
-2.87806318021269e-05
-5.43487993007121e-05
-4.66816532972347e-05
-1.3379338695069e-05
-2.02141099451304e-05
-2.92723881309536e-05
-3.57851323596553e-05
-2.95017089707344e-05
2.77089038822667e-06
-1.07358060218126e-05
-1.83038143267229e-05
-2.118121174923e-06
-1.60836887002886e-05
-1.96810329030756e-05
-4.08940100383756e-05
-6.22282436078076e-05
-2.32116090836976e-05
-4.3602940247779e-05
-4.52501083349229e-05
-4.00300812906593e-05
-2.45502945827418e-05
-8.04823757752262e-07
-6.72822724523239e-05
-3.50976931059914e-05
-2.14482370829678e-05
-4.42200923703834e-05
-5.04506160602821e-05
-3.98973235862422e-05
-2.90744072279321e-05
-3.66741602656222e-05
-1.45040620068543e-05
-3.57776813661318e-05
-3.1297786270011e-05
-2.30100966576175e-05
-3.03965066290927e-05
-1.19397287873093e-05
-1.5547943722016e-05
-3.12828231782382e-05
-5.58024787535591e-05
-7.62834638885083e-05
-2.9295213432438e-05
-9.87248457225295e-06
-4.33427626413902e-05
-4.82771323689772e-05
-4.80015972801163e-05
-2.69810131754408e-05
-2.32502061518338e-05
-2.32969276651099e-05
-2.74997621977083e-05
-2.14101388416388e-05
-4.82852289532595e-05
-1.19268905484e-05
-1.08196605432918e-05
-5.99821796907893e-05
-6.8657342930905e-05
-3.11838676128269e-05
-5.47232232705983e-05
-3.65478378125563e-05
-1.67819816714082e-05
-3.00211291761337e-05
-2.83242317865362e-05
-2.45849077581936e-05
-2.07419630002583e-05
-3.12846013833034e-05
-2.28934196795911e-05
-2.73629882153744e-05
-2.45974286786351e-05
-2.75854103292235e-05
-2.42524912854325e-05
-2.20556769748574e-05
-2.00220077399031e-06
-4.53866550562737e-05
-4.44740598488879e-05
-2.4027212681544e-05
4.57274276548648e-06
-3.66390175545074e-05
-6.22827956994064e-05
-3.00065959426322e-05
-3.82701391348185e-05
3.51290574807556e-06
-3.67675190216424e-05
-2.30802948800157e-05
-2.77461824939378e-06
-2.95055313022699e-05
-1.45498907431417e-05
-2.52265130305292e-05
-5.13801313376365e-06
-3.30702551751965e-05
-4.31429657268841e-05
-2.2414288048141e-05
-2.75456621893167e-05
-2.06632002449916e-05
-6.0988288982048e-06
-4.35502578665961e-05
-4.19040161140604e-05
-3.73360378026944e-05
-2.47098008113666e-05
-5.63494978948649e-05
-4.7694806572167e-05
-2.42831590432387e-05
-2.47531614353063e-05
-2.27743905376104e-05
-3.65071754288899e-05
-2.71473654608325e-05
-2.71746750965205e-05
-2.72026483121373e-05
-3.17219660465755e-05
-4.92688012208435e-06
-2.56236230904279e-05
-1.48605509639433e-05
-5.00581115812254e-05
-5.49446836063914e-05
-2.16620243418627e-05
-3.02423547085682e-06
-7.2508520601959e-06
-2.36285268360985e-05
-3.73546172478016e-05
-3.96638415034043e-05
-4.17831713886882e-05
-6.64127078726024e-05
-1.5689778969482e-05
-2.21727922877973e-05
-3.38555006107533e-05
-1.18114491180425e-05
-4.77296022909935e-05
-2.7671568141965e-05
-2.01418865984421e-05
-2.65495117538906e-05
-5.776116727818e-05
-1.56588694359807e-05
-5.41233922301992e-05
-5.64066506235638e-05
-5.77526444148334e-05
-4.98045404104432e-05
-2.11843216026431e-05
-8.36792609340203e-06
-1.78773424731683e-05
-5.67597553370895e-05
-1.12079033924476e-05
-5.12587848867405e-05
-3.60045527885943e-05
-3.73353986424822e-05
-2.42047076846587e-05
-1.13203197948825e-05
-2.15548105585761e-05
9.6933395258021e-07
-2.90000768857831e-05
-2.03848132840226e-05
-5.61107003312682e-05
-2.88767450430183e-05
-2.45062160320808e-05
-2.80729547284792e-05
-2.95875014261248e-05
-5.06205707537774e-05
-2.22990168375757e-05
-1.81409631718438e-05
-5.12397638211733e-05
-3.11936425814162e-05
-4.1089217304379e-05
-2.63685922930751e-05
-4.74454568893444e-05
-4.50279936277742e-05
-8.46739575768559e-06
7.85087133801446e-06
-3.03438646387239e-05
-3.14606283447563e-05
-3.8796017909617e-05
-3.67828693301464e-06
-5.50161415581657e-05
-1.37313583465458e-05
-3.13991910593565e-05
-2.28115906789206e-05
-7.9580479099912e-06
-1.61320806308574e-05
-5.98863554588416e-06
-3.90043572608878e-05
-2.9925510604975e-05
-4.5891442864529e-05
-1.58654972790753e-05
-1.33941903974496e-05
-2.17927442824526e-05
-3.58300494876875e-05
7.56514252219503e-06
5.66459364170739e-06
-2.11381124648238e-05
-2.24736357693059e-05
-5.42948672049757e-05
-4.84873346392664e-05
-2.03474144558059e-05
-4.99822001573468e-06
-2.38063912253204e-05
-2.14208344723039e-05
-2.10540476824185e-05
-2.69609447577815e-05
-5.09991271910971e-05
-6.98268952974573e-06
-4.06964409734999e-05
-2.62786353716395e-05
-3.02886215941135e-05
-3.52099844972757e-05
-3.12472297267206e-05
-5.76265202201481e-05
-1.58465269087635e-05
-1.08702241725803e-05
-4.17945025571117e-05
-3.13737064885305e-06
-1.03309793743301e-05
-4.32678126293696e-05
-4.2715338606803e-05
-3.97676023721422e-05
-2.84039290898143e-05
-5.97056507731099e-05
-1.88168734792322e-06
-2.69983880393833e-05
-5.92735663253603e-06
-4.27343534537854e-05
-5.07877909006749e-05
-3.89207783149691e-05
-4.43229184077656e-05
-3.53853562432075e-05
-4.39987816661724e-05
-4.32338264556374e-05
-1.68064392416747e-05
-1.54605377993043e-05
-4.72545733146039e-05
-6.7468172452782e-06
-2.47909304934192e-05
-2.64796308626559e-05
-2.75791872240361e-05
-2.4027598290894e-05
-1.62109376616916e-05
-4.9932622443424e-05
-2.54716774498196e-05
-3.42085756985056e-05
-1.02192702888067e-05
-3.43650819804064e-05
-2.90163798636973e-05
3.09931657357923e-06
-3.61460204642253e-05
-3.30735386724178e-05
8.70121392981653e-06
-1.31184927303933e-06
-3.81770742491455e-05
-1.94911671940381e-05
-1.90137660126554e-05
-2.41598097802119e-05
-1.64106252669143e-05
-1.62424869032696e-05
-1.59748945190028e-05
-3.55804704943703e-06
-3.1780692341703e-05
-2.60480527879837e-05
-4.36183453152383e-05
-2.82628175615463e-05
-1.35015819765088e-05
-6.45614460334114e-05
-4.45262590951921e-05
-3.52198384004527e-05
-1.87685256976571e-05
-3.40790356956805e-05
-4.68447598994088e-05
-5.88875054733443e-06
-2.95912258788237e-05
-2.29421938873949e-05
-2.26725774098966e-05
-4.80897797004679e-05
-3.1386478016966e-05
-2.19278952943755e-05
-4.38214684468833e-05
-3.17301750401836e-05
-2.61207156110631e-05
-2.62262612369415e-05
-8.37419823908243e-06
-5.67674077501717e-05
-1.04968056512886e-05
-1.1789887469624e-05
-3.25961384391414e-05
-2.55808085160994e-05
-2.34091680531529e-05
-1.65113266013374e-05
-1.59257589809715e-05
-1.45897405394862e-05
-3.85682322067246e-06
-2.64076551508501e-05
-7.6543422035582e-06
-2.70624058466155e-06
-4.24020595544454e-05
-2.35127449219981e-05
-1.8465652252701e-05
-5.4957448119796e-05
-4.81756656591865e-05
-4.9344190347857e-05
-1.26222400056233e-06
4.2646641660765e-06
-2.45412892316086e-05
-3.23235223822976e-05
-2.54834782623811e-05
-3.15038882555748e-05
-5.91011943861566e-05
-2.84597607798777e-05
-1.51434008437335e-05
-3.97190681222176e-05
-3.85108721146163e-05
-3.72784588303276e-05
-3.55089958870071e-05
-5.35532416685814e-05
-2.86737374706809e-05
-2.24653642117977e-05
2.48383712149427e-06
-3.80614884345534e-05
-5.06084569207474e-05
-3.87779919748036e-05
-1.9761580237984e-05
-3.54914310262087e-05
-6.45174376776099e-05
-2.65502312795531e-05
-2.02259531271004e-05
-2.18330598980314e-05
-3.42466712332982e-05
3.03008670123083e-06
-8.07904774006596e-05
-6.97344558062394e-05
-2.40926549278221e-05
-3.07399463518003e-05
-1.2247607528175e-05
-1.12397468389657e-05
-4.83891155244489e-05
-2.47594067839002e-05
-2.04505978819708e-05
1.1942145124796e-05
-3.11357166542491e-05
-1.8101514705609e-05
-2.29243259150401e-05
-4.77187155059197e-05
1.89696200476907e-06
-2.18683357480898e-05
-1.06696098732116e-05
-3.33956726295979e-05
-4.50023945496436e-05
-5.28763824572728e-05
-9.74948228069849e-06
-1.62341696373964e-05
-5.28146650628601e-05
-1.82864412020556e-05
-1.49987292151991e-05
-1.84094533614246e-05
-3.73761864738271e-05
-2.50066174333052e-05
-5.68773442491427e-05
-2.90106276048815e-05
-2.3556035487224e-05
-2.93144836731494e-05
-1.89890591859013e-05
-2.14775608269363e-05
-4.39778898165084e-05
-3.49074918066065e-05
-2.82023131135196e-05
-4.16513527457939e-05
-1.97340530875777e-05
-2.92967028206312e-05
-1.31796081781015e-05
-3.33207288343534e-05
-2.77274651751245e-05
-3.65146716038862e-05
-3.56225415668208e-05
-1.11787191996071e-06
-4.52302562820785e-05
-2.42435066572467e-05
-1.51921792225974e-05
-4.56911801014172e-05
-3.15186114110388e-05
-6.19840010668887e-05
-2.78765050763238e-05
-3.94408650133966e-05
-3.31574754833327e-05
-3.14043166619458e-05
-3.91715044999251e-06
-5.61288007604375e-06
-3.32411810589712e-05
-6.26970727824771e-06
-7.2168651466385e-06
-3.02721628289766e-05
-3.33996721093099e-05
-3.7037293449756e-05
-2.66894572081511e-05
-4.35360772783913e-05
-2.34779479287186e-05
-3.48113815101855e-05
-3.51850285663884e-05
-2.55771905082571e-05
-3.90167421722932e-05
-3.64697824916877e-05
-2.2115600435973e-05
-2.4604589392257e-05
-1.13755051838411e-05
-1.97727414018626e-05
-5.32223861051559e-05
-1.62276948398603e-05
-1.45444771314722e-05
-7.77951431788569e-06
-2.43754309338409e-05
-2.02447351911109e-05
-3.39538969667141e-05
-3.85016831386218e-05
-5.92665748548286e-05
-2.05786812682676e-05
-4.64482289797501e-05
-4.1211998197222e-05
-1.87391047269293e-05
-1.10650253896721e-05
-3.54064336664985e-05
-1.2137982119459e-05
-2.41081939128228e-05
-3.68472923265625e-05
-1.35492450991365e-05
1.12127593714356e-05
-4.30888823528475e-05
-3.32246502955952e-05
-3.35638905790661e-05
-5.03288686080812e-05
-2.22200717101846e-05
-6.04948577481584e-05
-3.10216334691321e-05
-1.30693976027288e-05
-4.26316953601787e-05
2.1089475248398e-06
-3.74244745103515e-05
-4.30802039075697e-05
-2.99969386881131e-05
-5.71413680344548e-05
-1.21349703796451e-05
-3.65047030105468e-05
-5.05075378702374e-05
-6.46594422463791e-05
-5.64286164914827e-05
-1.76995591604544e-05
-2.1592629348379e-05
-1.62540659232137e-05
-4.43512489197563e-05
-2.22335763504619e-05
-1.52901292289485e-05
-1.12183946336328e-05
-1.13962971407328e-05
-4.49059919549172e-05
-2.62071606368014e-05
-1.20963998375427e-05
-3.98648452347615e-05
-3.00359510980633e-05
-2.01772527265983e-06
-3.45868901789383e-05
3.42272371177587e-06
1.16854288501723e-05
-5.15216918305716e-06
-4.04831733494281e-05
-3.85626554210888e-05
-2.76053513231421e-05
2.35847008384219e-05
-5.14179123341811e-05
-2.32952205716239e-05
-3.56963470218157e-05
-3.40778054309508e-05
-1.83364269989682e-05
1.49017147285259e-05
-2.33790092258461e-06
-2.45229035998192e-05
-1.54534805155333e-05
-4.14651400516238e-05
-1.622434818065e-05
-1.61434953901124e-05
-3.71518736222733e-05
-2.57740989660981e-05
-3.34364992636589e-05
-2.64859412888017e-05
-4.86490172231589e-05
-3.57112107831008e-05
-2.37579578961088e-05
-5.04273175549739e-06
-2.09009264203887e-05
-3.05822128955947e-05
-2.36671566016474e-05
-3.41043811472305e-05
-3.33136265201515e-05
-3.6544715129893e-05
-2.15426946273254e-05
-2.02468110441322e-05
-4.48224348121883e-05
-1.76300854215364e-05
-2.32970785760183e-05
-3.96672540444813e-05
-4.27460552377824e-05
-4.73527137403217e-05
-1.926520676149e-05
-2.0135364393685e-05
-2.35909750082412e-05
-4.70389398294426e-06
-3.87694065889636e-05
-1.74382632029033e-05
-1.33515996702064e-05
-1.5278702745469e-05
-3.66286198882022e-05
-1.88691789221989e-05
-1.62008787425739e-05
-1.53918198938759e-05
-4.38591409139189e-05
-3.50349833344685e-05
-2.77549443403734e-05
-3.95377528658037e-05
-2.55250755843447e-05
-2.50991876977178e-05
-1.03376677597595e-05
-3.89681228695568e-05
-2.29786217791351e-05
-5.79245705975411e-05
-3.3719103827331e-05
-5.2425697375804e-05
-4.00291483820066e-05
-1.62644913241389e-05
-2.53934819768319e-06
-3.90826122404999e-05
-2.8854662426964e-05
-2.42031150559152e-05
-2.97029273155887e-05
-7.13199504107886e-05
-3.35241366701373e-05
-2.2057063858824e-05
-4.76783691162819e-05
-2.41329089641433e-05
-3.81873467263301e-05
-2.65456840519602e-06
-1.76085205772108e-05
-5.36121436638831e-05
-1.26306795593115e-05
-2.23413023593415e-05
-3.67794106905342e-05
-2.98071658592939e-05
-4.91496872602566e-05
-5.09561996017406e-05
3.26104770529101e-06
-8.82146011587069e-06
-3.51920591888621e-05
-6.50010471182434e-06
-3.42872602297492e-05
-3.90062086107248e-05
-4.84412524154207e-05
-4.13445317676933e-05
-3.37019999130666e-05
-1.33246772297156e-05
-4.92247261000707e-05
-1.64801196300257e-05
-1.03832726719975e-05
-4.0868660412427e-05
-3.89097717238548e-05
-1.87599332040238e-05
-1.83520274565395e-05
-1.7547336896282e-08
-4.83436047804727e-05
-2.60406629458842e-05
-4.15333400441363e-05
-4.27552080044738e-05
-4.92806150749025e-05
-3.92564877695415e-05
-4.83576581147265e-05
-2.49704229117434e-05
-1.88041620561172e-05
-3.15752227613189e-05
-5.84796744767277e-05
-2.68550840884579e-05
-5.39631460012969e-06
-6.53356016797286e-05
-3.28424260948303e-05
-4.58427691430393e-05
-1.31277555975641e-05
-3.21812927613743e-05
-3.41412444636493e-05
-4.55406353135668e-05
-7.24948722679859e-06
-1.93038702417676e-05
-1.68864544020198e-05
-3.26988714785814e-05
-3.97350540248573e-05
-3.16463898362942e-05
-3.28738223267479e-05
-8.90023855252728e-06
-3.28333667530551e-05
-1.8449626994436e-05
-3.68392439913473e-05
-2.41333658009182e-05
-2.28055136529552e-05
-1.18769216254303e-05
-2.89542473800663e-05
-3.73897482715955e-05
-2.81491830167682e-05
-6.55518231021431e-05
-5.43369898488193e-05
-2.02949695165145e-05
-3.10838547586225e-05
-2.07191244324559e-05
-1.19709912195862e-05
-3.0951103764009e-05
-2.70250977874442e-05
-3.78298111065194e-05
-2.57953851899364e-05
-3.57615111513013e-05
-3.25515987610569e-05
-8.49220016294848e-06
-3.07031261619437e-05
-2.60658474093896e-05
-8.21860751707895e-06
-3.25516162466153e-05
-4.59319096788569e-05
-1.40089900293214e-05
-3.67243997722171e-05
-4.37248281667467e-05
-3.78913528898322e-05
-5.19794198981442e-05
-1.49532748437018e-07
-3.01909105289844e-05
-2.39822592747337e-05
-3.40951413066584e-05
-1.31599924921035e-05
-2.53898084916462e-05
-2.80158893598331e-05
-4.74043731842313e-05
-2.26478412745093e-05
-1.88935419411586e-05
-1.98157981161497e-05
-2.73099679720288e-05
-2.66100088377377e-05
-4.94912366951703e-06
-1.4687698593578e-05
-3.96172964841448e-05
-2.95517555316737e-05
-1.77412538777886e-05
-5.40869791166777e-06
-1.56542075541672e-05
-1.42816882696281e-05
-1.51876979606943e-05
-2.95443935265367e-05
-2.16492752419217e-05
-2.09603700944121e-05
-5.13925523247965e-05
-1.36796362605414e-05
-5.081496982339e-05
-1.20085670518972e-05
-5.96852424883613e-05
-2.92810576345974e-05
-7.44330049223029e-06
-4.54204763241285e-05
-2.39159463091202e-05
-1.61221295043364e-05
-2.78138695386222e-05
-4.83524860087756e-05
-1.35311570479224e-05
-3.79003456280228e-05
-1.92224648186896e-05
-2.93011511887711e-05
-3.49369213122202e-05
-3.45083161982396e-05
-5.04581505523261e-05
-1.9624968878823e-05
-2.56804160323844e-05
-5.69193819995112e-05
3.0956819787546e-06
-8.30672367300249e-06
-5.55823265257953e-05
-3.82581295471388e-05
-4.75173495733275e-05
-1.85570832252351e-05
-3.3119548187753e-05
-3.62619463803894e-05
-3.68651988375455e-05
-2.02802342136205e-05
-4.53044021793357e-05
-5.85207850288822e-06
-1.41492365966176e-06
-2.59631490738721e-05
-2.22841962398218e-05
-2.49085504332404e-05
-1.55184396881543e-05
-3.50698221829054e-05
-4.64089659284423e-06
1.8724556229014e-06
-4.2566798890647e-05
-1.54245405560771e-05
-2.46194083940184e-05
-5.83614308043299e-05
-2.79518481594071e-05
-3.19460920492802e-05
-5.16506311982939e-05
-1.84506571967708e-05
-2.13344910480392e-05
-4.20299070046087e-05
-3.19544077697513e-05
-1.72755544502624e-05
-8.72852504594048e-06
-7.23946162831038e-06
-2.33724829932013e-05
-1.28705611464743e-05
-3.3151588578963e-05
-2.5746803468543e-05
-2.1136166726367e-05
-3.59796458270222e-05
-4.70164652909349e-05
-2.24258196025541e-05
-1.68027894419251e-05
-2.36945059490492e-05
-4.39063958394187e-05
-2.66705629713514e-05
-2.77232789721296e-05
-2.58228104211768e-05
-3.02918420680061e-07
-2.34124071581994e-05
-2.16342871251159e-05
-1.94315310897652e-05
-1.89386897324068e-05
-2.88410693060591e-05
8.9646989587107e-07
-1.80371458188353e-05
-2.43617834555943e-05
-3.85687610088054e-05
-8.61455919016269e-06
-3.0914542434171e-05
-3.87988698406096e-05
1.86655493456492e-05
-3.3807936468337e-05
-1.53472607146625e-05
-2.74891413406933e-05
-2.29223081307447e-05
1.8097932375258e-05
-3.21517208661805e-05
-2.86313423004001e-05
-4.42860648754541e-05
-1.8819480461803e-05
-4.95319346194673e-06
-1.93082263729558e-05
-3.70646898687989e-05
-3.48531918435683e-05
-1.82150942558828e-05
-5.3064141630488e-05
5.78376699211747e-06
-2.10923708299489e-05
-3.19946818052825e-05
-4.52669134374268e-05
-3.24937046947469e-05
-2.88298235781774e-05
-1.38722180144637e-05
-3.36205757287435e-05
-2.99101419178699e-05
-2.43691011493594e-05
-1.93128084462339e-05
4.50973530498521e-06
2.72700348614061e-06
-3.0121712316616e-05
-4.0576616170875e-05
-3.99473675172679e-05
-3.11785273510218e-05
-1.72056922490652e-06
-4.30819229403098e-05
-1.93530945499869e-05
-1.75567073499588e-05
-3.06993779187544e-05
-4.01600302704242e-05
-1.47305098846636e-05
-6.14348775531448e-06
-6.54660290113237e-06
-4.29674119156859e-05
-4.74726730935929e-05
-2.31622174456174e-05
-3.26531852854375e-05
-3.01638303215341e-05
-3.99802417983693e-05
-2.44571111623389e-05
-2.73700435169231e-05
-2.49252143539312e-05
-3.68782660285281e-05
-2.83812139992494e-05
-3.89312175053989e-05
-3.56322578107828e-05
-2.51086258885343e-05
-1.61193387661816e-05
-2.6718508311043e-05
-5.59860718055479e-05
-7.02590956455151e-06
-5.04034072838531e-05
-9.12863295468502e-06
-6.39308273177512e-06
-4.56991780566275e-05
-1.17648423846245e-05
-2.09503492625871e-05
-5.43294106023249e-06
-4.32455400075007e-05
-3.36574339479799e-05
2.83546285609478e-06
-1.4109632302246e-05
-1.95034539820091e-05
-4.4989107898439e-05
-3.43387633430341e-05
-1.12312349055588e-05
-3.28701023830749e-05
-2.54344813610571e-05
-1.57786586674274e-05
-2.44364994144286e-05
1.34586580422091e-05
-4.11796906994854e-05
-4.65311110504822e-05
1.42974317550837e-06
-2.56933229248911e-05
-1.80252470467785e-05
-3.42472344472467e-05
-2.70143348299362e-05
-3.08215401412137e-05
8.47224163723665e-06
-3.80349356772862e-05
-1.9158658133063e-05
-2.0979762993677e-05
-1.04484223552166e-05
-2.38107079180495e-05
-4.62139972648155e-05
-5.83717138027986e-05
-1.37432798120255e-05
-2.19585598393914e-05
-5.39250375029419e-05
-1.65809609916692e-05
-2.89947606857155e-05
-2.85984526570263e-05
-6.03103246500616e-06
-1.55230965020293e-05
-3.02585431624305e-05
-4.90003957630952e-05
-4.32689514378458e-05
-2.45769388405485e-05
-4.59318631670338e-05
-3.79107977626982e-05
-1.6768672433655e-05
4.22620851064604e-06
-3.10830400731679e-05
-4.81242467699369e-05
-4.43327192160902e-05
-2.55442751905738e-05
-6.18697490488092e-05
-1.42692977947547e-05
-8.71172536863213e-06
-2.8903094925778e-05
-2.70616034167245e-05
-3.05918701988369e-05
-5.66438695421956e-05
-5.68775210583104e-05
-2.31721551968125e-05
7.22188342249829e-06
-1.17974190494234e-05
-2.79275440836003e-05
-9.23719395892172e-06
-3.80734222158458e-05
-2.36504395012259e-05
-4.33854153324947e-07
-5.40909317141704e-05
-2.89093416390499e-05
-3.11880841641916e-05
-1.7992162270834e-05
-5.81285242825887e-05
-3.33943427494335e-06
-1.51849947772238e-05
-4.41647413052692e-05
-3.15358768618954e-05
-4.15089776742233e-05
-3.61899365667653e-05
-1.75239327314664e-05
-1.49722396464814e-05
-2.71680051748838e-05
-2.72349635264035e-05
-1.64101808760766e-05
-3.92766035251741e-05
-2.26773648904255e-05
-5.93048988997669e-05
-1.18753841597339e-05
-1.18869352443896e-05
-1.22484961841714e-05
-3.37834917017768e-05
-2.20668453349339e-05
-3.38643975712533e-05
-3.68494278749342e-05
-2.15986866473134e-05
-3.19099629584417e-05
-4.32497783717871e-05
-5.23604995156708e-05
-5.11145544651095e-05
-2.36982627891005e-05
-8.85518827575958e-06
-2.98590950922798e-05
-1.8821677538666e-05
-5.99445450114511e-05
-4.02901033622728e-05
-2.42196003377182e-05
-2.95173606302748e-05
-1.0166298078884e-05
-2.78605818899005e-05
-1.29565077421704e-05
-2.47688471061444e-05
-6.21987748388872e-06
-1.09718527292877e-05
-2.05380825391157e-05
-3.61113983556432e-06
-2.28118935472915e-05
-1.92855591666067e-05
-1.57857114391012e-05
-1.088704432661e-05
-1.76203041464216e-05
-1.54171721991381e-05
-4.92255731386974e-05
-3.86844408289462e-07
-8.32059722730138e-06
-3.61589529925438e-05
-4.45440373112517e-05
-3.68349195916029e-05
-3.4255961493042e-05
-3.91717141660008e-05
-2.64483724960118e-05
-3.46949849758395e-05
-3.6168191570671e-05
-2.47620889869863e-05
-2.60650768196968e-05
-4.84437624814245e-05
-2.71306164679275e-05
-3.25873964511751e-05
-1.82018195880695e-05
-6.55665048942985e-06
-2.81157624581534e-05
-2.62589730889038e-05
-3.70064334977082e-05
-2.63003280468993e-05
-2.06164169682407e-05
-1.98163595034534e-05
-3.32981519920854e-05
-4.9134717093949e-05
-4.17316821894005e-05
-4.81807902918069e-05
-4.53826443188681e-05
-4.53042016199945e-05
-4.02068446730815e-05
-5.90727008774489e-05
-1.16065358084451e-05
-4.58965497152894e-05
-3.38825748151183e-06
-3.3769387257545e-05
-3.30529449003755e-05
-2.9424320704788e-05
-2.36567431417303e-05
1.72920796489815e-06
-4.57066239860598e-05
-2.02442328996621e-05
-4.23113825157615e-05
-3.75948822726045e-05
-3.09353017110847e-05
-3.68817923885962e-05
-1.55382382236446e-05
-5.73564878243422e-05
-2.54054877256083e-05
-3.58291064890819e-05
-8.62359307414855e-06
-3.77644825524418e-05
-2.17689296918633e-05
-6.06009456824137e-05
-4.32647001798519e-05
-3.01378309899212e-05
-4.15379665655102e-05
-1.50148766510914e-05
-5.34977353468236e-05
-2.25348268932653e-05
2.18377153365399e-05
-1.73518259221899e-05
-4.04033791482007e-05
1.26426722213116e-06
-2.51903411873091e-05
-1.33324279528803e-05
4.24238731092693e-06
-1.00125399060138e-05
-3.61617701087498e-05
-2.9948160468168e-05
-1.94639275238495e-05
-4.72976223040033e-05
-6.18865925694612e-05
-2.10359344024038e-05
-6.55624504574759e-05
-4.18889960119857e-05
1.32964412770477e-05
-4.76824036358066e-05
9.72062789703819e-07
-3.32921485905878e-05
-5.17641712471257e-05
-3.79729020072245e-05
-1.56070295191469e-05
1.19316468749609e-05
-2.66577625640942e-05
-4.1986695462637e-05
2.76435542884991e-06
-5.70060190200718e-05
-5.19176966728522e-05
-2.19446525524678e-05
-2.30959107222603e-05
-2.27940318075085e-05
7.00821995486828e-06
-6.5705262667823e-05
-5.02454391021285e-05
-1.29798915943278e-05
-3.70140768229041e-05
-2.22978076244418e-05
-4.23254852091161e-05
-2.31843223808318e-05
-3.50906108101576e-05
-2.28664446960557e-05
-2.0462300025788e-05
-3.18227707179422e-05
-4.24596665818476e-05
-3.01982467316077e-05
6.8122566472351e-06
-4.97844378143803e-05
-2.30601204507576e-05
-3.22834345815189e-05
-1.62470377884773e-05
-2.76047383939964e-05
-7.8090109749341e-06
-4.31060093982759e-05
-3.04986645132256e-05
-4.3183484863243e-05
-3.40067589499464e-05
-3.23652299092699e-05
-4.89968081790098e-05
-2.57999324308106e-05
-5.15151364584291e-05
-2.24339140261573e-05
1.52863681230644e-05
-1.89006477571756e-05
7.44131364446589e-06
-4.34769508246254e-05
-3.98203998409581e-06
-1.78566033662179e-05
-6.25316344438165e-05
-4.03845152700219e-05
-7.03451620719267e-05
-3.89099194555805e-05
-3.18817391008476e-05
-3.24662767956002e-06
-1.49929896604977e-05
-1.73017113239231e-05
-1.15531939992658e-05
-5.27128188405291e-05
-5.47164975678038e-05
-9.35682075604671e-06
-6.50040932024862e-05
-3.74028336700068e-06
-3.25670219267427e-05
-3.83216995858249e-05
-8.56107562309483e-06
