# Supplementary material for: Research on computational propagation and identification of mine microseismic signals based on deep learning
Source: PLoS One. 2025 Oct 22;20(10):e0334641. doi: 10.1371/journal.pone.0334641 (PMC12543183; doi:10.1371/journal.pone.0334641)
Supplement: S6 Data — (ZIP) [file pone.0334641.s006.zip › 000100900000176.xlsx_0.txt_24.txt.txt]

-3.31973608680896e-05
-3.73091537039976e-05
-6.18865091339611e-06
-3.28992509040992e-05
-1.59466475375496e-05
-2.2018080005292e-05
-3.2559536850683e-05
-3.96390743394089e-05
-3.05224475757129e-05
-1.6232493633867e-05
-1.82899987234921e-05
-3.74793886971841e-05
-3.10991830736606e-05
-3.74750183535672e-05
-1.83209152262507e-05
-2.08423627764199e-05
-1.61070047391757e-05
-2.37367346120355e-05
-2.1828863006161e-05
-2.15164070861652e-05
-3.31734887325527e-05
-3.63765060957349e-05
-1.38129980816279e-05
-3.63502574353331e-05
-1.92367725317436e-05
-3.62910344348899e-05
-3.38964552098729e-05
-4.59944719167167e-05
-5.60443522015151e-05
-1.393587468115e-05
-2.55584232581608e-05
-4.25058018970963e-05
-2.56861330015273e-05
-2.42445307859435e-05
-2.33127075506501e-05
-2.08424630970434e-05
-1.65246585215223e-05
-5.00696449605108e-05
-3.88000729929096e-05
-2.77347642994624e-05
-1.34884273839034e-05
-1.24980715741773e-06
-4.44884475382051e-05
-4.12451800509769e-05
-2.96053990607642e-05
-4.10109264639455e-05
-8.54111346615642e-06
-2.14653227104805e-05
1.13514844595916e-05
-1.42441772703494e-05
-2.74724225497923e-05
-4.29793468355587e-05
-2.21545913148442e-05
-3.76294973891978e-05
-2.40361461102059e-05
-2.96812009836453e-06
-9.82645154182647e-06
-4.39216160713867e-05
-3.19741968901598e-05
-1.49886232083456e-05
-4.93429094267263e-05
-2.69085170236654e-05
-4.00821723910673e-05
-2.76461987980209e-05
-3.35046986404906e-06
-4.43522108161011e-05
-1.72037717641384e-05
-2.40988996633497e-05
-6.08826159368239e-05
-1.68138533834589e-05
-5.7220623831058e-05
-5.62447235623562e-05
-2.50357585676287e-05
-4.63222549075023e-05
5.98979983366876e-06
-1.50236255834813e-05
-1.23265872895624e-06
-4.28261310476439e-05
-3.54449716071643e-05
-1.98832731559153e-05
-9.63957948400347e-06
-1.57987915288195e-05
-4.10926507440021e-05
-4.28546173896605e-05
-3.64066664837845e-05
-2.38352568352728e-05
-3.66380417367721e-05
-1.90966344111835e-05
-6.26805468947142e-05
-5.17055998965472e-05
-1.89407163127788e-05
-1.96581746674215e-05
-2.06377437755518e-05
5.31507848062088e-06
-3.52436963632883e-05
-2.01849887260164e-05
-2.18395255933961e-05
-3.12056317423564e-05
-2.52620657570918e-05
-2.10766932333129e-05
-4.65374485311048e-05
-1.86599167334154e-05
-6.91167898059174e-05
-3.41788951441589e-05
-2.76857500653262e-05
-3.37241555035042e-05
-2.64536036813856e-05
-4.61941040989289e-05
-9.10659068786162e-06
-3.81441275600799e-05
-1.10691530778817e-05
-2.74862897240905e-05
-5.44902604925013e-05
-4.83505346207159e-06
-3.18369525687746e-05
-1.80915639808475e-05
-2.46705729476237e-05
-2.39937414377215e-05
-1.52300886233275e-05
-3.93398764705112e-05
-1.07528306973411e-05
-2.11141130635905e-05
-8.82883490687339e-06
-2.93294653174619e-05
-3.73392515722035e-05
-4.0264701425837e-05
-1.04541413556751e-05
-1.27726212398518e-05
-4.8856355163854e-05
-6.24620391234445e-05
-4.91467333203933e-05
-4.28226173907489e-05
-4.15323920583933e-05
-3.28283578615415e-05
-3.82010763774364e-06
-3.5726162881041e-05
-5.17828230324521e-05
-1.93451722921504e-05
-5.23393420461359e-05
-5.88433914265758e-06
-3.94252365216278e-05
-3.12666070036654e-05
-1.97365554876368e-05
-1.83785143773094e-05
-3.86015353137048e-05
-2.49446864189008e-05
-3.38295258217291e-05
-1.65085100287983e-05
-4.69626111324332e-05
-5.84689930692533e-05
-4.16334133988873e-05
-4.24061861954749e-05
-3.7829863173953e-05
-2.12432135155939e-05
-3.60582151720451e-05
-3.9297433077617e-05
-4.88905609574346e-05
-2.11588596784968e-05
-1.8628502800945e-05
-4.06983963060158e-05
-7.37762306587183e-05
-4.27561199205386e-05
-2.08282086226891e-05
-3.22226275537057e-05
-2.92664305691843e-05
-2.67658566364655e-05
-3.49798559061964e-05
-4.03947734930691e-06
-9.32810162270299e-07
-4.03165522561324e-05
-1.54081613335066e-05
-1.19561438677199e-05
-2.79684831656261e-05
-3.25221260084277e-05
-2.94492683759046e-05
6.66184806796708e-06
-1.94379526764832e-05
-8.03654834020273e-07
-4.1073055929418e-05
-2.62474015780482e-05
-2.54983357606652e-05
-6.4365554654345e-05
-3.34172831026681e-05
1.03161167587861e-06
-4.88632318772303e-05
-2.85700323835824e-05
-3.95511455768344e-05
6.4961884957385e-07
-5.40018196332976e-05
-5.15734221857475e-06
-3.07687775130239e-05
-2.45157355276578e-05
-1.46010521699486e-05
-1.24325806468992e-05
-3.69161054119563e-05
-1.97615556247658e-05
-2.48384413750118e-05
-2.65970149925932e-05
-2.34718430677998e-05
-4.19607510857323e-05
-2.52838508448773e-05
-8.89965147886393e-06
-1.00717057160224e-05
-2.56665390776111e-05
-7.7512699579529e-05
-5.50055617925343e-06
-1.88487995956179e-05
-4.10294138812691e-05
-4.21330187646145e-05
-4.73303792177542e-05
-4.40893652589997e-05
-2.90508850729843e-05
-3.59194476289246e-05
-7.14492113440617e-06
-5.46191265176006e-05
-3.32149096727598e-05
-3.21273895493767e-05
-2.81733991645003e-05
-3.10250359534458e-05
-3.21306568283292e-05
-1.49860134074198e-05
-1.83406844523513e-05
-3.86506663158094e-05
-1.89025312516855e-05
-3.28659613104237e-05
-1.36691758108697e-05
-4.77950203050311e-05
-3.33686346387161e-05
-3.08918942747455e-05
-2.72165336329468e-05
-1.92889667590189e-05
-4.2863571110471e-05
-4.37736276869271e-05
-1.48043865420628e-05
-4.7742273671475e-05
-3.93951659563099e-05
-3.60828775376772e-05
-3.51292782094261e-05
-6.14462380358753e-06
-6.76318586419433e-05
-3.10045864281237e-05
-2.66888955919701e-05
-4.43393824186444e-05
-2.58050005793059e-05
-3.51755738311986e-05
-1.56135636488439e-05
-3.76708894101574e-05
-5.19403515663785e-05
-4.03266744471651e-05
-3.372849078806e-05
-2.26319928339982e-05
-5.11871811557134e-05
-1.4365333970247e-05
-1.63254874983501e-05
-2.6648889382182e-05
-1.60687396976989e-06
-2.85852344607252e-05
-1.54373878441569e-05
-2.87905589210231e-05
-3.68215602432994e-05
-4.53058444507108e-05
-3.42768503283357e-05
-3.36107998018861e-05
-2.8898115240878e-05
8.07983389879027e-06
-4.13858798205716e-06
-4.81109802149491e-05
-1.65736751130898e-05
-2.11992822324003e-05
-3.43348526928802e-05
-3.32621891354118e-05
-3.77886903480785e-05
-1.79044955132057e-05
-6.47955238202788e-05
-3.73447010516191e-05
-3.9089484281641e-06
-5.84162058535096e-05
-2.13921270417019e-05
-3.04746721578993e-05
-2.72771806235677e-05
-2.99518291685687e-05
-4.52639396805847e-05
-3.54730493619298e-05
7.21599333830682e-06
-2.77950366313275e-05
-2.73605832598873e-05
-2.33052338227981e-05
-3.49196083243364e-05
-4.72127662146054e-05
-3.32912809342031e-05
-3.67218889423449e-05
-4.11789341743073e-05
-3.741722898334e-05
-5.03371502230445e-05
-2.39648342209059e-05
-3.65930502593989e-06
-2.59059484942964e-05
-5.06579071533869e-05
1.98728835046791e-06
-2.91016440421624e-05
-9.07188029465724e-06
-6.50739221342446e-05
-3.29888240783427e-05
-2.93579613989994e-05
-1.44743442508047e-05
-2.811958168248e-05
-3.16347486006263e-05
-3.46982373771362e-05
-2.94762566534319e-05
-2.97147935023904e-05
-1.28605624749585e-05
-3.40765969097025e-05
-2.96466583387064e-05
-2.92325353907683e-05
-4.24137141618242e-05
-3.524433818529e-05
-5.96930271512404e-05
-2.96197353668337e-05
-1.81236164248523e-05
-4.95818436559415e-05
-3.69100751448916e-05
-3.77532764261528e-05
-2.80891910970541e-05
-5.13983054368562e-05
-5.51960125722223e-05
-2.64129325260169e-05
-4.87452665806671e-06
-1.17771019771489e-05
-2.39872518610537e-05
-4.64103221547209e-06
-2.26100793964561e-05
3.05004192206463e-06
-2.87026987360721e-05
-1.38679102771084e-05
-2.15061130430527e-05
7.20660618419045e-06
7.19865040864448e-06
-3.65369587610881e-05
1.86378236218531e-05
-4.35321091461961e-05
-3.03991677319623e-05
-5.03712191901576e-05
-2.46874112095733e-05
-1.25495192457384e-05
-3.10480864413456e-05
-4.58336057066545e-05
-2.65497473652971e-05
-3.90160982180597e-05
-2.22130759578326e-05
-5.07159305187357e-05
1.3620708211439e-05
-2.7728980152883e-05
-3.75456069837021e-05
-2.6824146197583e-05
-3.73354421952178e-05
-7.261787570809e-06
-1.57562530485914e-05
-3.28454321008228e-05
-2.23925693318251e-05
-7.58402633549101e-05
-1.21144925685785e-05
-2.06851697782771e-05
-4.45013027274161e-05
-2.92667352242341e-05
-3.90076861165882e-05
-2.96271198596906e-05
-1.82949794163708e-05
-4.82513940098764e-05
-2.26766969299977e-05
-2.28781184504656e-05
-1.61764111432066e-05
-4.81259252085744e-05
-3.47671337191154e-05
-2.16322463765406e-05
-9.13546872895366e-06
-2.79246826690658e-05
-5.6757142053216e-05
-1.77558002407365e-05
-1.26814689318296e-05
-3.63896978919059e-05
-3.61803663454592e-05
-5.17690966064728e-05
-1.67957659094101e-05
-3.61457259389276e-05
-5.14464015125082e-05
-2.27069523740445e-05
-3.95827462524583e-05
-6.30240922920672e-05
-2.08694479037202e-05
-9.25969797323621e-06
-2.11339553319668e-05
-2.81196408454378e-05
-2.27738548650917e-05
-3.00967608476863e-05
-8.31534327823666e-06
-3.98370128498022e-05
-2.30263194070044e-05
-3.60062835122293e-05
-2.43571213413002e-05
-2.91874016095843e-05
-6.81506112813324e-06
-3.34050844340972e-05
-5.89846746560786e-06
1.46726805402905e-06
-4.44808516232586e-05
-1.78002822506561e-05
-4.59606541606199e-05
-4.75503516750397e-05
-4.27199937397398e-05
-2.78493931281747e-05
-3.17622295325578e-05
-2.32125310493661e-05
-5.97074786799786e-05
-4.09789230669061e-05
1.82072943035483e-05
-3.12577148963028e-05
-1.5683518637278e-05
-1.67783536211805e-05
-3.28735237478906e-05
-1.75350517353166e-05
-1.06038053219469e-05
-2.77552278736028e-05
-1.06973696472369e-05
-6.28550466927282e-05
-1.08298210517461e-05
-4.21834939765328e-05
-3.43612532020959e-05
-2.46167534627956e-05
-2.8221342129344e-05
-2.69055985969253e-05
-3.81282656378996e-05
-2.70753303768874e-05
-1.9544884402022e-05
-3.85347458969571e-05
-4.78320142189703e-05
-5.05769314543416e-05
-1.92989862316309e-05
4.29991576353631e-07
-4.32225557776028e-05
-3.39347279892946e-06
-3.43166683062407e-05
-1.35377955452535e-05
-4.08790647059582e-05
-3.92649914292665e-05
-1.95195719064396e-05
-2.70800221001196e-05
-3.28826899224156e-05
-2.48255020895314e-05
-3.34255220251158e-05
-2.84960920434959e-05
-4.35642145496543e-05
-4.79573949454305e-05
-1.95437575514765e-05
-4.53578347920986e-05
-4.79707377217779e-07
-2.19921035246504e-05
-2.53042374557088e-05
-1.37700231436491e-05
-4.93629340325402e-05
-2.17081035300063e-06
-5.94118737354645e-05
-1.98987693575494e-05
-2.85694159912685e-05
-1.51053614973952e-05
-4.48814802883732e-05
2.43400288208484e-06
-2.36584509764917e-05
-5.70584350919737e-05
-3.40197744855213e-05
-3.48116057499242e-05
-1.9770940353465e-05
-3.72041295607413e-05
-2.1812355965295e-05
-2.09313984495001e-05
-6.01293235082035e-05
-4.33383716161629e-05
-2.34175795272342e-05
-2.17268111384069e-05
-9.74784410490324e-06
-4.16915402763093e-05
-3.53042712805889e-05
-4.81978966181423e-05
-4.07745788129273e-05
-2.39739720343966e-05
-3.04715807425989e-05
6.2932393211533e-06
-3.09383950684441e-05
-3.83807801678617e-05
-2.45498976436675e-05
-2.55321693560769e-05
-2.52765330347932e-05
-2.8342668715652e-05
-4.73093265347066e-05
-1.39423798142423e-05
-3.74972862663211e-05
-4.7938715562138e-05
-4.33562757515221e-06
-1.52439703481747e-05
-3.43496333514583e-05
-3.92047751819002e-05
-2.63244379202496e-05
-1.06236431321357e-05
-5.92218973634511e-05
-2.61711690174568e-05
-3.58865356469307e-05
-2.10109481498265e-05
-2.48758752400215e-05
-2.38749513345788e-05
-3.28331005202893e-05
-4.38438434908134e-05
-2.26277402652134e-05
-2.94590370834628e-05
-5.37039055763496e-05
-3.40321125656851e-05
-3.83177263711469e-05
-3.94105509127355e-06
-3.90177340063458e-05
-1.87615247682503e-05
-4.76760139005942e-05
-4.14859015422013e-05
-4.0945562284678e-05
-5.66911305587131e-05
-5.8684343301865e-05
-1.7711250601503e-05
-3.01723313356669e-05
-7.33032152728376e-06
-1.74682358757261e-05
-4.61738298315982e-05
-3.08268825970199e-05
-4.36380177008036e-05
-3.47322101997859e-05
-2.02435412947659e-05
-2.05456872828212e-05
-2.1218292018881e-05
-3.08954964134225e-05
-2.48109265850405e-05
-5.34213848255966e-05
-1.42703102331549e-05
-3.24202799305898e-05
-2.83505043415773e-05
-1.49560575264949e-05
-2.76276513204099e-05
-1.83559038473829e-05
-2.63095903929043e-05
-2.90542901833987e-05
-2.36371767224593e-05
-5.23546646716535e-05
-9.16361268909548e-06
-3.55510102029861e-05
-4.28938620665984e-05
-3.74933037480773e-05
-2.16122278336676e-05
-3.98182847278207e-05
-3.11410391401012e-05
-1.40124718065638e-05
-4.62089852611715e-05
-3.26311766344944e-05
-4.38198249519552e-05
-1.12280074934675e-05
-6.12769069716367e-05
-3.04437194490282e-05
-4.72373470083313e-05
-3.60580642279119e-05
-5.10885449002745e-05
-4.96553026857383e-05
-2.94831451965808e-05
-2.92311874429496e-05
-3.78128080582551e-05
-4.75747539674467e-08
-6.55021885087771e-05
1.21715507176667e-05
-3.28198878268962e-05
-1.84299725798431e-05
-3.86996455534624e-05
-1.58727458192271e-05
5.87271940333678e-06
-4.5837065026828e-06
-4.09561894342759e-05
-4.0878005729741e-05
-2.30138281417082e-05
-4.66563811945224e-05
-2.89269099773193e-05
-6.92772067153434e-05
-3.43863923500708e-05
-3.63096687787165e-05
-2.114262770778e-05
-2.27236494278986e-05
-3.92429328306248e-05
-2.85471030837658e-05
-2.85617359656088e-05
-4.87002086640857e-05
-2.56294582172132e-05
-3.00997325113334e-05
-4.11387822583147e-05
1.6940139310153e-05
-3.85090417128718e-05
-3.12855322296551e-05
-2.17464185067047e-05
-1.88187224477e-05
-5.50217384219351e-05
-1.45940324916058e-05
-5.16992353223372e-05
-1.76269852744939e-05
-2.69030147036822e-05
-2.94408943642205e-05
-2.87676792848814e-05
-4.45231384772553e-05
-2.88722303158554e-05
-2.86254666286066e-05
-4.17818634891418e-06
-2.89672179766656e-05
-1.96983253038239e-05
-2.28918148091315e-05
-3.78797413854383e-05
-3.47979633680334e-05
-2.26772842731126e-05
-2.57182672252026e-05
-3.42698067645857e-05
-4.3894531040159e-05
-4.43753133915947e-05
-2.3375913194819e-05
-4.23920994209731e-05
-3.55806463633455e-05
-3.2199270490341e-05
-3.061427525823e-05
-3.35705632260867e-05
-2.07031318444781e-05
-2.69256920963818e-05
-4.5100538676225e-05
-4.34441663812098e-05
-1.99609265209511e-05
-2.87018279013525e-05
-3.67453900581651e-05
-1.79284148725176e-05
-4.55256961906231e-05
-2.30544204196541e-05
-4.59619343794856e-06
-9.14763913934473e-06
-2.93559936512141e-05
-4.53238149344998e-05
-5.06533063524054e-05
-2.66696054371307e-05
-2.79247617514217e-05
-2.7139386202466e-05
-3.90664575937339e-05
-2.7080774306716e-05
-1.11202030659258e-05
-2.11394575992707e-05
-3.36216816572031e-05
-1.83331105506916e-05
1.15779463748119e-06
-3.64146814501323e-05
-3.39318435100943e-05
-1.23531701315352e-05
-4.06306025102187e-05
-3.85441400817679e-05
2.9928786805914e-06
-1.69536634567955e-05
-2.30826013210627e-05
-3.57855776475599e-05
-3.51658554479975e-05
-4.62848714331599e-05
-2.93214679850362e-05
3.09493453777697e-06
-1.86041533434772e-05
-3.48125544864569e-05
-2.20315460674173e-05
-3.22935851110579e-05
-2.79451349293491e-05
-3.16453144375984e-05
-2.19358745646603e-05
-3.20388103156555e-05
-1.12250782091844e-06
-3.35008014443192e-05
-2.32830353094012e-05
-5.26381730299637e-05
-3.11988780608944e-05
-4.3499438726243e-05
-5.90006014246012e-06
-3.67743033060859e-05
-4.05512999388403e-05
-2.47378684414086e-05
-2.38104280201363e-05
-3.49254210720122e-05
-3.5409242673144e-05
-2.18037500674053e-05
-1.12915658018742e-05
-6.91389181098998e-05
9.83744919674083e-06
-2.85499026732048e-05
-3.70004541286187e-05
-2.27249941442227e-05
-1.55425428635027e-05
-4.50567218232136e-05
-3.37324640989546e-05
-3.1966456609789e-05
-3.12395460617973e-05
8.15761992463449e-07
-1.77110065358003e-05
7.12594770420241e-07
-2.33983935396605e-05
-3.72863236546356e-05
-5.9620072393994e-05
-3.08445887033699e-05
-9.5642573090321e-06
-1.44482201581795e-05
-1.08826807037422e-05
-7.93165365048349e-06
-7.6685856907372e-06
-5.89295736948033e-05
-2.17776973917843e-05
-1.53188502274766e-05
-4.55599433803631e-05
-2.85722776682374e-05
-3.06178916042701e-05
-1.30575961704673e-06
-1.85416445011743e-05
7.8246073682013e-06
-2.72420920375907e-05
-7.52749676249371e-06
-2.69243212286818e-05
-2.11491319146324e-05
-4.87142919543582e-05
-3.93626765129183e-05
7.89385730174846e-06
-4.75820506763061e-05
-1.11659326598439e-05
-5.02609528693229e-05
-2.91285432481684e-05
-9.17817451463613e-06
-3.70281174567624e-05
-1.81593746089653e-05
-3.29063606668413e-05
-5.33817813082824e-05
-2.49067249924229e-05
-4.18256041723893e-05
-4.94746987265913e-05
-4.82766081859866e-05
-4.34593293229924e-05
-2.89635321499585e-05
-1.38759611997176e-05
-4.48702915562204e-05
-3.78243442988407e-05
-1.43712043050106e-05
-2.30040925955617e-05
-4.20113365201105e-05
-3.12995787405671e-05
-1.38092219080048e-05
-4.39971559949744e-05
-9.5094354567246e-06
-3.9259083993541e-05
-2.28047339370333e-05
-1.22093066619221e-05
-2.4928948145757e-05
-2.10600574110825e-05
-3.66565164530116e-05
-3.78276875318665e-05
-1.64429971759612e-05
-3.08062178935132e-05
-4.25173809781993e-05
-7.95049425570084e-07
1.7045567117475e-07
-5.205509030984e-05
-3.0792141018174e-05
-4.06832331827469e-05
-1.02516761561255e-05
-3.01703952988226e-05
3.90910886845014e-06
-6.56504396158759e-05
-5.18555968891584e-05
-4.7891798058421e-05
-2.36578438449091e-05
5.2477712197682e-06
-3.84629527716227e-05
-1.32325426283363e-05
-3.08476143469499e-05
-3.44634987947797e-05
-4.66932412490403e-06
-4.69167620879996e-05
-5.73879895852858e-05
-2.30060793535839e-05
-2.55308481071745e-05
-2.52228520745954e-05
-1.4430842573535e-05
-2.61671364485584e-05
-3.70225448599072e-05
-2.27150894061356e-05
-1.84646699792894e-05
-4.18801681187354e-05
-6.00000481086241e-07
-2.54386612826315e-05
-1.34594142570234e-05
-2.93686991305439e-05
-1.72221153263963e-05
-2.43122504319394e-05
-7.285560458358e-06
-2.92172526595415e-05
-4.67207537537216e-05
-2.66644867469734e-05
-3.62404704552024e-05
-1.44071259875895e-05
-2.56713907959421e-05
-2.72419042617702e-05
-2.06021581709289e-05
-4.20692758294381e-05
-3.35723539274208e-05
5.53200815238031e-06
-3.328295230382e-05
-1.38860018934329e-05
-4.124590070002e-05
-1.9012706784363e-05
-6.99927604157777e-06
-1.50660097274162e-05
-2.90661039544638e-05
-2.95357052859366e-05
-8.5392452685138e-06
-3.63212803244772e-05
-7.57677429467464e-06
-2.97460544067348e-05
-2.78533103387381e-05
-2.81927196969681e-05
-3.56403356785731e-05
-2.36255537567665e-05
-2.64124710754589e-05
-4.25181050304177e-05
-1.78827235852646e-05
-5.01062400866412e-05
-2.36354183655432e-05
-1.47612338096607e-05
-3.45060147304192e-05
-7.26791746484043e-06
-2.40511234622606e-05
2.8039945633189e-06
-1.66369748017775e-05
-3.94643600313933e-05
-2.67519585616475e-05
-4.80849256923708e-05
-2.3713489368069e-05
-5.62369942667394e-07
-3.93766850002864e-05
-3.05322590116929e-05
-3.97699539199941e-05
-1.27497273519672e-05
-3.04248001441448e-05
-3.18402714214311e-05
-1.91555241055749e-06
-1.17902931051648e-05
-1.93797421070757e-05
-4.74185401610159e-05
-1.64779795643139e-05
-2.66891115159251e-05
-4.65442404875319e-05
5.31482332642973e-06
-2.21891857204952e-05
1.4057268533969e-05
-1.37790033099615e-05
-6.55488969868276e-06
-4.91446251454701e-05
-2.90367274413233e-05
-1.34229567041336e-05
-3.50477205149767e-05
-4.95423161995706e-05
-5.12446302937121e-05
-3.98870054467736e-05
-3.27703525602943e-05
-2.14442438428952e-05
-4.75513051926923e-05
-7.61448178174915e-06
-1.72729137508584e-05
-9.75667280009509e-06
-5.63829658487928e-05
-3.05078392532379e-05
-4.83217710671657e-05
-2.42248827860316e-05
-2.46165013723396e-05
-6.21390992026502e-05
-2.47724364099806e-05
-2.86591394613364e-05
-1.89666963106315e-05
-3.60240728180949e-05
-3.57399470513471e-05
-2.6034650441848e-05
-7.87942998400553e-06
-2.50250714564135e-05
-4.38374865574423e-05
-2.20869548876038e-05
-2.70182617128502e-05
-3.1615772827686e-05
-4.66057385921631e-05
-4.92060884607839e-05
-1.18945341745132e-05
-4.9702604374013e-05
-4.17788904085627e-05
-1.2482755345518e-06
-1.97102301780988e-05
-2.8351538840788e-05
-1.25970472623966e-05
-4.45435232327077e-05
-3.42236784788161e-05
-2.50902352740072e-05
-3.43946196693363e-06
-1.18169876935802e-05
-3.14968340586446e-05
-2.00122555365182e-05
-4.38953118422017e-05
-2.72037781608886e-05
-1.30427037650157e-05
-4.2436255994197e-05
-4.83818773346164e-05
-1.05442663414568e-05
-3.72061014728294e-05
-4.59749266615715e-05
-2.27385836086395e-05
-6.58319199958189e-07
-2.66017931034987e-05
-2.67811121645715e-05
-7.03329562859093e-05
-3.4786312712999e-05
-1.24958337222405e-05
-4.70178454384467e-05
-2.47139627690632e-05
-3.65757853163611e-05
-6.04622979198997e-05
-3.87822629941951e-05
-6.07937993389918e-06
-4.03427372963952e-05
-2.829745711115e-05
-2.76564027289159e-05
-3.02154385805598e-05
-2.45128352977482e-05
-3.67153984062926e-05
-5.19600177676654e-05
-2.12779370898672e-05
5.02432587984974e-06
-2.2385712226369e-05
-1.75528735157069e-05
-6.39271888889571e-05
-3.43672819944669e-05
-1.37993753688997e-06
-1.79220887241275e-06
-7.44364799048138e-05
-2.38919885140645e-05
-9.26778952743239e-06
-2.91982427914149e-06
-2.55116336208297e-05
-2.39690157754125e-05
5.29131336499297e-06
-3.98638237007003e-05
-2.36349482168349e-05
-3.12860282027051e-05
-3.75986664284081e-05
-6.28292285081737e-06
-4.87903634690388e-05
9.65402418811902e-06
-1.98228321906931e-05
-2.12847030247152e-05
-1.17254891156449e-05
-2.91616985663253e-05
-5.25780538400157e-06
-1.11775045129182e-05
-5.10796398046776e-05
-2.44724629399432e-05
-4.08119031116994e-05
-9.22315849654005e-06
-3.64080606242695e-05
-2.04909649560372e-05
-2.69394736189021e-05
-2.01080380363252e-05
-3.41380069252564e-05
-2.02512604538342e-05
4.97492836502329e-06
-3.52857485173895e-05
2.53115110360337e-06
-2.55691231659527e-05
-4.53259678006036e-05
-2.84290672799529e-05
-2.85207034564032e-05
-1.20853199329183e-05
-4.65943023616435e-05
-4.05823279034826e-05
-4.5380448359927e-05
-5.02839552142646e-05
-3.04044915068731e-05
-2.73112607064896e-05
-5.41978224409397e-05
-2.59009077285067e-05
-4.92761429404806e-05
-1.98010805646397e-05
-8.57413490083949e-06
-2.64967272914825e-05
-3.21329045524495e-05
-3.11514029420595e-05
-2.45821035223777e-05
-1.94916657179066e-05
-4.27067003591112e-05
-4.21568533729176e-05
-1.69253986133265e-05
-1.83934305156374e-05
-1.23357205295867e-05
-4.95144230284977e-05
-1.22260477561043e-05
-3.76247201339439e-05
-6.83321453345022e-05
-4.44831945587175e-05
-4.76767425874051e-05
-5.59109330899653e-05
-3.80035059310447e-05
-2.63263348535394e-05
-2.8869934801864e-05
-4.55208123733226e-05
-6.70116417899519e-05
-1.14913656689838e-05
-3.41435803369129e-05
-2.77135009753188e-05
-4.25081027635187e-05
2.7565328118789e-06
-3.18412875226727e-05
-4.09758203987967e-05
-2.48339589841539e-05
-2.65439252086805e-05
-2.76127824825699e-05
-8.65417301029346e-06
-3.84602790174147e-05
-2.77971467622449e-05
-1.42066649409728e-05
-1.45732094651126e-05
-3.28944791614808e-05
9.03824208898969e-06
-4.26435598972234e-05
-2.41133874528445e-05
-3.08805565585235e-05
-1.76954961910128e-05
-3.75036094519218e-05
-3.59849478564253e-05
-1.71055381350465e-05
-3.46556535663472e-05
-2.88544527802829e-05
-5.56199073371517e-06
-1.79660479382897e-05
-3.98278507163931e-05
-3.788540025395e-05
-2.03315487449129e-05
-7.30839155229423e-06
-3.84998220863291e-05
-5.27600286245158e-05
-7.64181460017342e-05
-1.18356244657816e-05
-3.78435106068908e-06
-2.12973920363143e-05
-2.54624128039175e-06
-4.66192141820676e-05
8.33958551733608e-06
-3.89860563019057e-05
-3.36093362091428e-05
-4.53770653364327e-05
-2.58156573930834e-05
-1.14728972368159e-05
-1.36178995333996e-05
-4.14763968265131e-05
-2.89382142818979e-05
-3.63947661143605e-07
-3.26274923999292e-05
-4.34055805836446e-05
-4.81490274568358e-05
-2.12827401072869e-05
-1.78639002492417e-06
-4.04171371877493e-05
-2.94665276144903e-05
-3.48176672298354e-05
-2.49151512447522e-05
-8.61913767229888e-06
-3.88699379089096e-05
-4.16316321429001e-05
-4.45223146664698e-05
-3.84065558337826e-05
-1.73357069620192e-05
-3.58251751856107e-05
-3.84898934585877e-05
-1.44797659550618e-05
-4.45722143217728e-05
-9.90383668118445e-06
-2.8866259478067e-05
-2.8752330757168e-05
-2.6619311174271e-05
-1.38438202642761e-05
-2.35331545615058e-05
-2.42209127208974e-05
-1.9195205493186e-05
-3.1797745180772e-06
-3.26374110111065e-05
-1.13781006167515e-05
-2.58577312423045e-05
-4.17509059581697e-05
-3.72815643381396e-05
-3.63774268378954e-05
-6.29656258550999e-06
-2.3254131015906e-05
-4.44917082628914e-05
3.85484688667633e-06
-3.54803478154166e-05
-2.53175536931111e-05
-3.2188626350373e-05
-4.66859892044289e-05
-4.22685823512295e-05
-3.71849995383637e-05
-4.81065436094219e-05
-2.64752919605039e-05
-3.6464741578437e-05
-2.91858103732333e-05
-2.07334791478126e-05
-1.58082144710198e-05
-6.91922379660163e-06
-4.63538281743083e-05
-1.09776347915518e-05
-5.04205256511224e-07
-2.20760335997894e-05
-2.96489228390749e-05
3.64104920903356e-06
-5.27748373297815e-05
-2.15514377201118e-05
-1.82429321880534e-05
-3.80980246112559e-05
-3.27992392443318e-05
-2.27346819568423e-05
-1.76307775708999e-05
-6.34533499804418e-05
-6.82230378152752e-05
-2.56386854216743e-05
-1.60981228004091e-05
-2.23895887804029e-05
-3.27324936115799e-05
-2.71432767681227e-05
1.89662477409547e-06
1.10454750915152e-05
-7.02812170715952e-06
-3.0386559391543e-05
-1.44969227610619e-05
-4.2805346892949e-05
-1.74950992370153e-05
-4.24524682203522e-05
-1.52515512910397e-05
-6.11475091785338e-05
-2.48356343507599e-05
-2.65016518619717e-05
-5.87407717031357e-05
-2.96227169155897e-05
-1.39759831519401e-05
-1.2683138760456e-05
-8.15438411362675e-06
-3.13180013733028e-05
-2.80383545731999e-05
-3.06003543227987e-05
-4.61172626484485e-05
-1.971109212685e-07
-6.95070309170794e-05
-3.73030065549604e-05
-3.23323219430466e-05
-3.72806555500142e-05
-8.699030086061e-07
-9.69850101170086e-06
-4.30411625246201e-05
-1.39453227772331e-05
-5.88675547220044e-05
-3.07293724091754e-05
-4.1501088812153e-05
-3.75664244690126e-05
-2.49926301027246e-05
-2.15397204545403e-05
-5.46161736991033e-05
-5.42308057037515e-05
-3.84040859265535e-05
-7.25214314419497e-05
-3.26237440597136e-05
-2.61787989995875e-05
-2.55887728620934e-05
-2.63268349541965e-05
-9.47540080880104e-06
-4.7735413297161e-05
-3.58554994992666e-05
-2.52123441933054e-05
-2.16827424049185e-05
-2.98753977415168e-05
-5.20737799285382e-05
-4.69725760717002e-05
-3.9589704662423e-05
-1.86255150403991e-05
-2.22125408954277e-05
-1.09340662650059e-05
-2.95570836565345e-05
-2.89792707275044e-05
-3.51642832984299e-05
-4.96785063713119e-05
-3.22706557120204e-05
-2.16042274073706e-05
-2.40593242993741e-05
-4.84823944831971e-05
-5.88742795323678e-05
-1.56588335471235e-05
-2.29936744470421e-05
-3.43566248151722e-05
-1.06891306855568e-05
-2.52290392940321e-05
-4.64971673615022e-05
-3.99730246517147e-05
-4.05732591420898e-05
-2.48479704643187e-05
1.27635889557504e-05
1.94640872280467e-05
-2.23383364855565e-05
-3.08818428256271e-05
-2.95897300726979e-06
-2.58182443651796e-05
-6.61711298844812e-07
-3.34045057626534e-05
1.95080003173529e-05
-3.65813805324648e-05
-4.66002837914244e-05
-5.1698178223675e-05
-2.88366397484546e-05
-2.10127065203124e-05
-1.2672294511851e-05
-1.45869089067325e-05
-8.091298286777e-06
-1.73280442132864e-05
-2.88322808573675e-05
-1.75090035351287e-05
-4.20017824379514e-05
-3.66143774698489e-05
-1.86131314559511e-05
-5.38032032549876e-05
-6.62061993797408e-05
-2.06917305280641e-05
-5.58187276100705e-07
-2.74707865699181e-05
-4.91127438953732e-05
-1.9199606750783e-05
-2.27892228576545e-05
-2.20829998225083e-05
-2.20108687502585e-05
-3.01926882938222e-05
-2.64413994481369e-05
-1.44255205274697e-05
-3.08841708837388e-05
3.24656689343688e-06
-2.45717913249516e-05
-2.07253058600807e-05
-1.84990659319345e-05
-8.68139382794373e-06
-4.21885376672072e-05
-2.0663634921994e-05
1.48361320171335e-05
-2.27610684091605e-05
-3.82014429659785e-05
-1.77188066625393e-05
-2.36945159757777e-05
-2.73358337875729e-05
-2.94952064388228e-05
-5.42065164409731e-05
-3.91518288274805e-05
-4.87949433749001e-05
-6.6015570522928e-05
-2.11786185149707e-05
-2.49643618592396e-05
-3.52050137385744e-05
-4.24993637664436e-05
-3.38147242731364e-05
-4.30360124940315e-05
-5.17495005147604e-05
-3.90528966642423e-05
-1.2436074355177e-05
-2.37366778099863e-06
-1.64797549222996e-05
-2.70315269680146e-05
-3.63951656225199e-05
-2.24338336504325e-05
6.53090691762475e-07
-1.08709520211355e-05
-2.4692864407264e-05
-6.00838303999544e-05
-3.30379009238529e-05
-5.18223175530166e-06
-1.61991657455599e-06
-4.23113856602209e-05
-2.34414912288209e-05
-1.75788023751861e-05
-5.21400792407251e-05
-4.4808055248992e-05
-4.8090433454937e-05
-2.37982297447674e-06
-3.78325100608416e-05
-2.95295669966514e-05
-1.56408799532706e-05
-1.26291864821666e-05
-9.65320635424539e-06
-3.7740186817587e-06
-1.57438423335602e-05
-4.1027713473096e-05
-2.31817074799194e-05
-3.90912377336728e-05
-1.9019579247555e-05
-3.6536101707204e-05
2.31843482219079e-06
-1.34683526807736e-05
-3.81322624833688e-05
-3.32982091041054e-05
-3.54823843512877e-06
-3.55388441955242e-05
-3.09036055871999e-05
-4.0212994292098e-05
-3.64453097922464e-05
-2.48174955706061e-05
-4.2725349798524e-05
-1.90074289536439e-05
-9.06321784153053e-06
-3.19325281433856e-05
-5.42228427678069e-05
-1.69386308578808e-05
-1.62622072964245e-06
-4.16838775278431e-05
-9.00000013340214e-06
-8.14043454888524e-06
-2.78944847855275e-05
-3.40039533204822e-05
-6.50013955251634e-05
-2.01549778191202e-05
-2.76689891997116e-05
-4.55037789203434e-06
-1.72873411196317e-05
-2.15035936370371e-05
-5.27381837475912e-05
-2.66103693236095e-05
-3.28002448322712e-05
-5.2527635714395e-05
-3.00070331556042e-05
-3.00164456497027e-05
-2.45424818291014e-05
-5.89611105385006e-05
-2.07005389144275e-05
-3.40195924989437e-05
-4.99383244488834e-05
-4.03375840947007e-05
-3.78208519311592e-05
-4.38857145351292e-05
1.71594059064837e-06
-1.39221637848945e-05
-2.71541168054961e-05
-3.4813938692712e-05
-4.00723560032386e-05
-1.9929188677651e-05
-3.75665674555483e-05
1.1430857991883e-05
-2.42171533051291e-05
-2.86714881226619e-05
-3.09379625606125e-05
1.37922697390074e-06
-3.77056184517184e-05
-1.08022022847681e-05
1.44567901887455e-05
-2.63353838425218e-05
-4.37049222706304e-05
-1.79095065161192e-05
-9.86119956778813e-06
-1.3058050436107e-05
-2.97055024357596e-05
-3.27010461635998e-06
-9.89551906465498e-06
-3.07268055750039e-05
-3.15291399782102e-05
-3.9772720025302e-05
-5.02688638702852e-05
-2.25959173434846e-05
-2.68379606821722e-05
-2.92588946611897e-05
-2.79379132000443e-05
-6.86451855746921e-06
-9.83248752121929e-08
-3.99864272226571e-05
-8.13394290221468e-06
-1.63642886932351e-05
-2.97965366457485e-05
-2.44033139245354e-05
-3.64100027411493e-05
-2.79598667528509e-06
-9.03716458055423e-06
-1.59763428518589e-05
-3.09155011478668e-05
-3.19600551306036e-05
-3.17751074738169e-05
-7.32537522690764e-06
-3.02855649739228e-05
-3.47281799037419e-05
-4.79351740568258e-05
-3.56563634682596e-05
-2.77499995379677e-05
-8.23211990452857e-06
-3.87648467917714e-05
-9.86152996097897e-06
-2.84667796771303e-05
-2.75881957132833e-05
-2.85415878831882e-05
-1.92847470877847e-05
-4.2079865654135e-05
-3.11891195507717e-05
-2.97842831918986e-05
-2.21536175051974e-05
-1.3381162868951e-05
-2.17809318824273e-05
-8.11396933662488e-06
3.85385767821756e-06
-5.29538096479419e-05
-5.32699370042542e-06
-2.83048314479869e-05
-4.7668484942619e-05
-1.07382677299327e-05
-5.88387789186503e-05
-7.94661531961073e-06
-2.01889543626321e-05
-2.53128058004719e-05
-4.95867089089701e-05
-4.92708275953382e-05
-3.3150937532429e-05
-2.56218701739582e-05
-5.09144515660002e-05
-1.70961697841377e-05
-2.39645293543062e-05
-3.69500716504528e-05
-3.20610755101856e-05
-2.96899307339438e-05
-4.53502403976574e-05
-5.08615759194669e-06
-9.15130228562688e-06
-1.56094929163312e-05
-2.61372517646832e-06
-1.35404203112284e-05
-5.4049678301439e-05
-3.97311388301393e-05
-1.43509280728996e-05
-2.91576612927554e-05
-2.56912417938905e-05
-2.24760035148077e-05
-1.88654912034686e-05
-3.97508651915662e-05
-2.38705701991688e-05
-2.58522799803099e-05
-5.444636937642e-05
-4.14988896286978e-05
-3.73036477055764e-05
-4.05373581566953e-05
-2.24018143260226e-05
8.84075330527609e-06
-3.96896816214425e-05
-2.15517180968154e-06
-3.80196816216703e-05
-2.82402558761491e-05
-4.20571588370216e-05
-2.64315379065924e-05
-1.25067147666507e-05
-4.93979593048579e-05
-1.33746942065213e-05
-2.08281883929566e-05
-2.87864349878601e-05
-2.5008360511309e-05
-3.18880632482091e-05
-4.51270404627243e-05
-2.53173380230896e-05
-4.4556554833884e-05
-4.3149381111887e-05
-1.31597149954827e-05
-3.9496851045645e-05
-2.0755873296148e-05
-6.24125473279048e-06
-4.09135482844971e-05
-2.25722990263469e-05
1.85910445387004e-05
-1.85757076673473e-05
-4.21543468553588e-05
-4.69550762914219e-05
-4.5247698388192e-05
-3.43502066790985e-05
-3.71628162662505e-05
-1.92571138219539e-05
-4.02443914873401e-05
-4.73641767205201e-05
-5.98631135709792e-05
-1.77215398473542e-05
-3.2898927776191e-05
-1.82857035566316e-05
-4.93936521472852e-05
2.03614206391068e-08
-5.20869874993465e-05
-2.71168019467094e-05
-4.78183033183868e-05
-4.140583505256e-05
-3.74582726291829e-06
-2.7584574660963e-05
-4.77210496791157e-05
-5.66620822523297e-05
-3.38112650379808e-06
-3.44089270245653e-05
-2.80831922627601e-05
-3.29084934791833e-05
-2.90516002301667e-05
-6.30942297633063e-05
-4.88340983962512e-05
-4.42647032324237e-05
7.45895293011838e-06
-2.31101079916128e-05
-4.54050070626208e-05
-3.49718773696399e-05
-4.87872354518551e-05
-4.40329460688547e-06
-5.63860936279398e-05
-3.73106918287745e-05
-3.50421156179945e-05
1.95888489525217e-05
-5.49197715899716e-05
-6.61055671734007e-06
-1.69856871368366e-05
-3.07667407233133e-05
-3.19524695416813e-05
-1.72207001499687e-05
-3.0892424942968e-05
-3.33510591084748e-05
-2.24486472204063e-05
-5.61965835046417e-05
-4.97435695379108e-05
-1.09261553261489e-06
-2.36322110039853e-05
-3.59432299915627e-05
2.7994014786317e-06
-4.88914141933265e-05
-5.35028629791241e-05
-6.48888003112073e-05
-5.09630245904029e-05
8.090591052401e-06
-3.74176369998369e-05
-2.56839550496679e-05
-1.15930480083204e-05
-3.43173971040596e-05
-1.11603278422096e-05
-1.55284684922109e-05
-4.45360227061467e-05
1.78970686411973e-06
-2.9910868442315e-05
-2.09707267080675e-05
-2.88271611897633e-05
-1.53102165674984e-05
-2.05368822532952e-05
-4.7748731944143e-05
-3.02777082199286e-05
-1.75819693159593e-05
-3.98802705704344e-05
-2.25528550051025e-05
-2.92326855322543e-05
-4.78042534613993e-05
-2.93097208583153e-05
-1.87039549984722e-05
-2.79111770552751e-05
-3.23163053574716e-05
-4.46489399331107e-05
9.25673801894582e-06
-4.0708993176631e-05
-3.87458331018659e-05
-8.56253156055463e-06
-3.7765730480219e-05
-3.55100172961461e-05
-2.90376901942743e-05
-4.51249733240063e-06
-3.77130501075817e-05
-4.18809407031437e-05
-6.51774549375935e-05
-1.38618037479362e-05
-6.47083973366677e-06
-2.15781639617717e-05
-2.53598757641435e-05
-3.5246396492591e-05
-1.99979892020248e-05
-2.55785036610905e-05
-3.18888449347029e-05
-4.61737222731076e-05
-3.92230357522846e-05
-5.29768718404948e-05
-2.39291779399538e-05
-3.11169974375438e-05
-2.52583951696964e-05
-1.06723575488775e-05
-3.18644650126779e-05
-3.35842794321762e-05
-2.46318695989698e-05
-1.58875794691131e-05
-4.89429635882355e-05
-4.62291832996559e-05
-4.59828159967086e-05
1.26786776201522e-05
-3.58584180018383e-05
-1.5724070770477e-05
-3.45266441916619e-05
-3.41823330210366e-05
-3.83644191521082e-05
-1.44229690411778e-05
-7.52557776039057e-06
-1.9384967690646e-05
-6.23022147194538e-05
-3.13047022181877e-05
-6.2046047505383e-05
-3.79454851908471e-05
-2.67756821795422e-05
-3.91398475062572e-05
-4.04553772793474e-05
-3.61915940895321e-05
-3.29996914121699e-05
-2.70606578681579e-05
-7.37895714184832e-05
-3.48894141671516e-05
2.43992300238283e-05
-4.14551193809575e-05
-3.76183234154877e-05
-2.60506581769589e-05
-3.77310882633217e-05
-2.28795197469393e-06
-4.71788553505137e-05
-7.11456784251198e-06
-4.31414680709008e-05
-4.86297076272644e-06
-3.44862017276237e-05
-3.19447963068676e-05
-6.61829910347554e-05
-2.47368984817867e-05
-1.15924784198648e-06
1.03061770446535e-05
-2.38743169900239e-05
-3.33058942820593e-05
-1.50891008277798e-05
-1.32390153159441e-05
-5.21531680769092e-05
-3.34699484159759e-05
-3.09229278172128e-05
-1.19680716225063e-05
1.61113572875508e-05
-3.77128955946886e-05
-1.62288744386683e-05
-4.01061245112088e-05
-2.96676029943624e-05
-8.76555411205882e-06
-1.23018980872987e-05
-3.12107279912694e-05
-1.08624006263576e-05
-1.56365368068705e-05
-5.39570830157901e-05
-3.41420499750408e-05
-3.01181540153863e-05
-2.7907309524905e-05
-1.30571071387794e-05
-2.40441360519434e-05
-2.34695940685802e-05
9.36968207964498e-06
-2.50024827286971e-05
-1.621166600849e-05
-2.02115099770346e-05
-1.83877123939375e-05
-4.0112111960995e-05
-3.17938238627651e-05
-4.93641889219864e-05
-3.35310438484088e-05
-1.06011089482751e-05
-2.76130166971585e-05
-2.70295684150642e-05
-5.05993961869015e-06
-3.71325576726963e-05
-2.43768669324417e-05
-3.46002100376017e-05
-3.60579796721659e-05
2.02070397823057e-05
-2.73377686522417e-05
-3.05631595012931e-05
-5.49832959166155e-05
-1.80618788999608e-05
-5.21274382430348e-06
-1.66638426795827e-05
1.70383024069372e-06
-4.02033964527205e-05
-2.84149846111059e-05
-3.36826483622976e-05
-1.81227249733036e-05
-4.00807988437696e-05
-3.42298979085465e-05
-3.18591829725544e-05
-1.81610607351112e-05
-4.10690900962037e-05
6.2803913606802e-06
-1.49616216077135e-05
-3.45967492532454e-05
-2.74203203358853e-05
-3.50336715942781e-05
-3.09905739076147e-05
-2.0074040352623e-05
-2.78687839311456e-05
-6.2205874705151e-07
-5.50076194262098e-05
-7.35298017723643e-06
-5.08110260045111e-05
-3.2871148873622e-05
-2.18740587680534e-05
-2.66512899236078e-05
-1.55423563046041e-05
-3.60584038440369e-05
-4.12027913021116e-05
-3.55564885507551e-05
-5.81483464523764e-05
-2.44769504309821e-05
-3.53512160163176e-05
-2.50193822909428e-05
1.16228427305357e-05
-4.20087083161078e-05
1.20282847584524e-05
-1.03574219882495e-05
-2.05144682887655e-05
-1.27693352972336e-05
-1.95749336686812e-05
-2.42136800584097e-05
-5.44777076174194e-05
-1.59248706421254e-05
-2.91564061861755e-05
-3.90927440511814e-05
-3.00235603043941e-05
-2.26706938170913e-05
-2.43221269164597e-05
-2.99952776121572e-05
-1.18428387610905e-05
-4.06060960279644e-05
-3.92697834309941e-05
-5.6113225117382e-05
-2.64057625646537e-05
-1.27932559525272e-05
-4.83909125791123e-05
-2.7454787139239e-05
-5.43187511213016e-05
-4.73925733248039e-05
-3.2875879654679e-05
-1.59948198523335e-05
-1.72479227173181e-05
-1.00878001558877e-05
-4.75923666837878e-05
-3.23742851967809e-05
-2.26054457125491e-05
-1.07621343881121e-05
-3.75692056084664e-05
-1.65501242937992e-05
-6.51013682550304e-06
-1.98516935184031e-05
3.54463859535561e-06
-3.16167186087233e-05
-2.59264782968156e-05
-2.35116494995604e-05
-2.79544436239208e-05
-4.36531384857153e-06
-5.11897791785191e-05
-3.51600771958594e-05
-6.03854741966947e-05
-4.80339884379361e-05
-2.38860158001553e-05
-1.62676167325821e-05
1.08141187742738e-05
-1.7941163234079e-05
-1.75446069902626e-05
-3.74521269758409e-05
-2.1076862565073e-05
-8.38745962982053e-06
-1.88481778465128e-05
-2.63648320338687e-06
-2.14678933209798e-05
-1.63217085926094e-05
-3.41935117158251e-05
-8.20735193903234e-06
-3.12084517498056e-05
-4.87534316304422e-05
-3.78801605981252e-05
-2.20059515180202e-05
-5.52675463167326e-05
-5.16186359662067e-06
-4.75552791809883e-05
-3.16057915242285e-05
-4.94796546931412e-05
-2.91686957194318e-05
-2.56812533127539e-05
-3.22265309248209e-05
-4.88964635332313e-05
-2.60328248713236e-05
-6.74934365843412e-05
-1.59958033393042e-05
-2.91678830637255e-05
-2.52624430191814e-05
-3.53027664973753e-05
-3.22388075267552e-05
-5.57869255982008e-05
-4.7405710460374e-05
-5.39931711639701e-05
-5.38278381461627e-06
-7.07956743714217e-06
-6.68476049902787e-06
-1.99265649438028e-05
-9.38185682499843e-07
-2.11121773957294e-05
9.66780606646702e-07
-3.11085489654239e-05
-2.31493744622842e-05
-2.56368937358977e-05
-4.22586904858942e-05
-3.6842266641292e-05
-2.24023760009683e-05
-7.7994135504507e-06
-4.64024531548495e-05
-2.22214097106278e-05
-2.85512501253387e-05
-1.03168469114201e-05
-4.80652225177847e-05
-2.98310859387896e-05
-4.3303538786739e-05
-3.40658649571721e-05
-4.38378835741485e-05
-2.75149660503438e-05
-2.87129201972564e-05
-2.79749188988839e-05
8.63847975154997e-06
-1.62817323486769e-05
-7.10114002474116e-06
-5.12665759782797e-05
7.56758535107763e-06
-2.91861377015197e-05
-5.17872860262293e-06
6.24621072802361e-06
-3.86970023830023e-05
-2.73557284219286e-05
-1.85480568286878e-05
-3.26971744887569e-05
-3.41254612450987e-05
-2.51580812890843e-05
-4.27207708258069e-05
-2.93479030281441e-05
-4.27013740876398e-05
-3.36414235348025e-05
-1.69163394086321e-05
-1.66798009160996e-05
-1.07870665184692e-05
-1.93765239140011e-05
-1.77007701641284e-05
-6.1856533563496e-05
-4.36828083602049e-05
-5.33394971996043e-05
-4.04147097793846e-06
-3.31577244995115e-05
-2.19810699136821e-05
-2.37584271194959e-05
-1.0542784531053e-05
-2.40374262335189e-05
-2.90122460027514e-05
-4.06341007298776e-05
-2.41729496508684e-05
-1.35174533620556e-05
8.68892230407653e-06
-9.69829315841958e-06
-2.81553251864471e-05
-1.29354952733126e-05
-2.56834979029365e-05
-2.56998849910398e-05
-2.73544988394222e-05
-9.94569769858783e-06
-1.68446277914775e-05
-5.24908046062802e-05
-2.84765463448181e-05
-3.31268391022876e-05
-1.51818418943682e-05
-3.37613107958631e-05
-1.73981366941914e-05
-3.4268030345525e-05
-1.82111470993353e-05
-2.11851367955506e-05
-4.7480670055087e-05
-4.92460490175245e-05
-4.07007423404354e-05
-2.96932754625719e-05
-3.15124798724179e-05
4.61960820707103e-06
-1.95224248505704e-05
-4.36697543881635e-05
-3.76130216657566e-05
-2.87132031138177e-05
-2.82917862016282e-05
-1.97017545450555e-05
-2.31026794003664e-05
-2.99385377018198e-05
-3.15199801008425e-05
-2.66216380751565e-05
-1.06073783830862e-05
-4.49268007889666e-06
-7.15659016542221e-06
-4.59699710010255e-05
-4.15134134082397e-05
-3.82515454681731e-06
-3.34580424701268e-05
-2.74354274940764e-05
-3.19198906525901e-05
-5.01912352469575e-05
-1.7898955437099e-05
-2.93541687920428e-05
-1.96625162534993e-05
-4.61414987365692e-05
-1.02504603188717e-06
-4.00984838053167e-05
-1.39248130448093e-05
-2.33913912127427e-05
-3.06785257677797e-06
-4.29539829016584e-05
-1.53298659136111e-05
-4.20842743616652e-06
-2.80903857388802e-05
-2.82972047370454e-05
-3.93040222794594e-05
-2.05639110477411e-05
-3.815755843534e-05
-5.31370912542536e-05
-2.35638006868122e-05
-2.08188093385258e-05
-2.44806768965277e-05
-5.91496255198737e-05
-4.53552118948283e-05
-4.68528216031609e-05
-5.13019347476167e-05
-2.88414808127437e-05
1.55102623568567e-05
-2.33411593217311e-05
-1.86144475445266e-05
-5.2437483333818e-05
2.32931312350463e-06
-6.56206349710891e-05
-1.44408277282234e-05
-4.47107130467603e-05
-1.43982996654001e-05
-1.96101362907765e-05
-3.03576445797441e-05
-3.39354518618037e-05
-1.07961094852601e-05
-2.76463900382481e-05
-2.8434109206353e-05
-3.20229963759385e-05
-1.64105417735877e-05
-3.15771683976295e-05
-3.49633556483365e-05
-4.29866229627105e-05
-2.02985682750678e-05
-4.59095605119864e-05
-1.0781561039462e-05
-1.02101253297175e-05
-2.32756797685535e-05
-2.41761731376187e-05
-4.29369558392536e-06
-2.07566521770881e-05
-2.84386778332682e-07
-2.60645448266376e-05
-2.16208865105201e-05
-1.80339131074831e-05
-2.5747068570348e-05
-9.68396708622719e-06
-2.47191722542482e-05
-3.22312703398099e-05
-2.97637046607123e-05
-3.74030745929007e-05
-2.24307239109238e-05
-1.80662834945551e-05
-4.56220719678352e-05
6.79080337333152e-06
-5.32650679168296e-06
-3.90139649263308e-05
-2.88681278838709e-05
-4.66899410983345e-05
4.15147288121256e-06
4.00661585077176e-06
-1.20007360597524e-05
-2.45692760970164e-05
-3.2969453845457e-05
-1.95543301576039e-05
2.18887035408069e-06
-3.25336539509301e-05
-2.62956900104048e-05
2.16142388138747e-05
-5.77239373991841e-05
-2.00707074708641e-05
-3.9929828131784e-05
-2.84019962148243e-05
-8.19234503061284e-06
-3.48960277619427e-05
-6.15631449499854e-05
-6.28925300889249e-06
-1.85387182727271e-05
-4.76968677576003e-05
-1.85966955160607e-05
-6.62216794282304e-05
-5.29733947893574e-05
-2.38410903742253e-05
-3.57480879884203e-05
-2.68347391409439e-05
-6.55937015762939e-06
-2.80050046553576e-05
-3.42608032019282e-05
-3.55424934356498e-05
-3.87342876461202e-05
-2.22290609821768e-05
-6.86273258665349e-06
-3.56534264313913e-05
-9.57567539670905e-06
-2.12630469654858e-05
-4.43933702251528e-05
-1.26126770240576e-05
-2.63787749912261e-05
4.63495205164491e-07
-5.160869722559e-05
-3.54892065569607e-05
-6.10351537738978e-05
-2.87822496189554e-05
-2.64210942804752e-05
-2.73077998350085e-06
-6.54044304835492e-06
1.07562073723907e-05
-3.84979149398501e-05
-2.51707664519321e-05
-4.49403875487642e-05
-2.08232925354638e-05
7.988776833851e-06
-2.31835452141191e-05
-6.81116532437486e-05
-1.62406399401365e-05
-2.4682566077256e-05
4.48166268502307e-06
-1.84684005603289e-05
-3.87357454429733e-05
-3.40734857728372e-05
-3.2137332820076e-05
-5.19074931586559e-05
-3.83713327560831e-05
-1.9939665830139e-05
-2.42076805372902e-05
-5.75364677152216e-06
-2.4939889285996e-05
-5.95058259551192e-05
-2.05052451856217e-05
7.67084811309545e-06
-2.2390869913028e-05
-2.02561783874181e-05
-1.33584774193528e-05
-6.9348110397176e-05
-8.80111494935751e-06
-2.53827872712377e-05
-2.71785546284596e-05
-3.03088498803768e-05
-3.5831415855816e-05
-2.5331874229661e-05
-3.20154816843511e-05
-4.07796429925408e-05
-7.46217042728666e-06
-4.82550655701657e-05
-1.17013501223971e-05
-2.73420613407602e-05
-3.63776948180964e-05
-4.52570004189461e-05
-5.71736565706945e-06
-3.16737388664915e-05
1.27309781658811e-07
-3.49358228663361e-05
-3.82076815887338e-05
-5.09528617808973e-05
-2.03762257081809e-05
-4.05247649623579e-05
-2.02551305677226e-05
-3.26576969804443e-05
-1.03303317887562e-05
-2.74741698314329e-05
-1.56909911012835e-05
-2.85495026944706e-05
-2.47554963324394e-05
-2.74528436828801e-05
-5.11436700447765e-06
-2.20166957610271e-06
-7.05011369570086e-06
-2.82405521953305e-05
-2.39024426291243e-05
-4.23390998999846e-05
3.5152409705213e-06
-5.37666075152405e-05
-4.29412871517857e-05
-3.80490225858762e-06
-2.0354140620688e-05
-3.34921116613422e-05
-4.6423711696964e-05
-3.59012330137498e-05
-3.72785112308752e-05
-3.7953023333999e-05
-2.21440094405146e-05
-1.91941424860387e-05
-2.69426035996074e-05
-2.87859253076724e-06
-4.4227621462292e-05
-3.47880368022262e-05
-1.00074617291449e-05
-3.37470631730884e-05
1.49548204889907e-05
-5.61624921580658e-05
-5.85134972517805e-05
-5.80657105240248e-05
-5.15273532279843e-06
-3.75392323644546e-05
-2.47327770564902e-05
-2.32748839059503e-05
-2.58770003859732e-05
-4.47526089307911e-05
-1.7404846460121e-05
-4.62948102598115e-05
-3.33400020257189e-05
-2.80556987274565e-05
-2.3585260674574e-05
-1.98631544316168e-05
-5.68655843880005e-05
-6.79405066955122e-05
-5.17733169195111e-05
-7.71627153360128e-06
-3.79809970067227e-05
-4.35107496148065e-05
-3.50164568479879e-05
-4.27234017849478e-05
-2.42476148682727e-05
-1.21294106962996e-05
-9.41400722738672e-06
-2.34825574138183e-05
-1.58138373462757e-05
-2.70019786987264e-05
-2.70386615465924e-05
-1.97872642171068e-05
-5.62317600316158e-05
9.32339739825796e-06
-2.69473976186913e-05
-2.57212695188574e-05
-1.45770637749873e-05
-5.16508421615225e-05
-4.44498217434585e-05
-1.11736490584054e-05
-3.76556817436491e-05
-4.30000721665959e-05
-1.21334680424566e-05
-7.34457716693414e-05
-1.18119637995099e-05
-2.89911985928416e-05
-2.0630552261158e-05
-3.73658133230948e-05
-1.62582914697403e-05
-3.4973973414821e-05
-5.18307119017376e-05
-1.9358603817161e-06
-1.7255494119429e-05
-2.96624661380036e-05
-3.10639656550977e-05
-2.57730887075015e-05
-5.01552147240224e-05
-3.90492503387863e-05
-4.04993721853412e-05
-4.28959560520584e-05
-3.92775553166669e-05
-3.40349880256021e-05
-2.33833733806435e-05
-1.46002355093814e-05
8.82769514157147e-06
-7.22927055979533e-06
-4.25010449129344e-05
-1.22261991620093e-05
2.18814299739076e-06
-2.52324137855605e-05
-1.69901480702377e-05
-3.41524144782862e-05
-3.05732056012575e-05
-1.52344622665227e-05
-3.9115144311793e-05
-1.97578947200578e-05
-2.18540860589476e-05
-1.27730128263632e-05
-1.84459638068752e-05
-1.83108541633841e-05
-2.81361067666267e-05
-1.98707633925794e-05
-3.58431997971251e-05
-1.02281469455434e-05
-2.7572396515645e-05
-2.70026811443235e-05
-2.91257847645455e-05
-3.67590086849984e-05
-2.42831010911326e-05
-2.80634654090156e-05
-1.32133592694596e-05
-3.76743894287276e-05
-2.17952608999791e-05
-3.68568909651801e-05
-3.00310044911987e-05
-1.13203358546001e-05
-2.20628476302659e-05
-1.720794340918e-05
-1.22612268949795e-05
-4.0823448744582e-05
-4.52912034509115e-05
-3.95062962035175e-05
-4.89189421101283e-05
-4.12442538196021e-05
-1.86753809603959e-05
1.75434686018172e-05
-4.85823342155431e-05
-8.02706619697709e-06
-4.35265155614125e-05
-2.16311977225528e-05
-3.52573070480962e-05
-2.68874234993194e-05
-6.98703642165212e-05
-2.67667445219425e-05
-3.72204400637784e-05
-3.70706827677091e-05
-3.58588500468818e-05
-1.5280141403579e-05
-5.37795174410049e-05
-4.45505581903049e-05
-2.83253622940134e-05
-2.19401729389446e-05
-3.69368101702897e-05
-4.5926651513277e-05
-1.10763867174707e-05
-7.14384033193869e-06
-3.80398299622175e-05
-2.20284899949842e-05
-1.38434686504443e-05
-3.84153966898153e-06
4.82882138671531e-07
-3.98382086137414e-05
-4.70012435015947e-05
-4.35151270937832e-05
-1.30711348978441e-05
-4.62607102333456e-05
-1.53407565298715e-05
-7.45953688845149e-06
-3.09676350678891e-05
-2.08962043724673e-05
-9.96562694577874e-06
-3.1470530024893e-05
-4.00898958002937e-05
-4.01605700938515e-05
-2.47775584119913e-05
-3.54992697208095e-05
-2.41114259112011e-05
-3.39416720688106e-05
-5.19552211072249e-05
-2.42602580599112e-06
-1.88169363040329e-05
-3.15916287486885e-05
-2.22058996262064e-05
-3.13801339591809e-05
-1.37047381825563e-05
-2.29423344867359e-05
-3.14247114432176e-05
-4.10199686780418e-05
-2.67933065454816e-05
-1.76759874005284e-05
-2.67154120523174e-05
-4.51914288626113e-06
-2.00726162623023e-05
-4.0615084514126e-05
-3.50229684852772e-05
-9.18334555361595e-06
-4.35899558673987e-05
1.10965688110162e-06
-4.43480895319722e-05
-4.68536625486325e-05
-1.03390582263467e-05
-4.01110002732621e-05
-3.07691511228522e-05
-2.99473455119895e-05
-5.16548527561719e-05
-3.0958676324259e-05
-5.88829576315602e-05
-5.70926416227758e-06
-1.02976926266759e-05
-6.61061220112172e-05
-1.78945804586875e-05
-2.30798057834292e-05
-3.29271499999621e-05
-2.70717975574974e-05
-2.22693934042164e-05
-2.13397206680424e-05
-3.02550171674585e-05
-2.54017779845515e-06
-5.15170895939368e-05
-3.26245315347997e-05
-1.74493084484513e-05
-3.62305638662113e-05
-3.86774835279466e-05
-1.34283380489645e-05
-1.20111806703153e-05
-4.52279189732915e-05
-3.27373931155257e-05
-2.26321678422434e-05
-3.81665711843228e-05
-4.98607865831999e-05
-1.14660085869505e-05
-3.05548219526173e-05
-3.95398446867189e-05
-1.2099862133607e-05
-4.10379730183709e-05
5.36470866168446e-06
-3.10877930400884e-05
-6.09528614539112e-05
-2.58351000178917e-05
-2.83442163633071e-05
-2.43250002572386e-05
-2.42446126764956e-05
-1.80808375932226e-06
-3.97089204343319e-05
-3.72986254542986e-05
-5.82056170623089e-05
-5.2843559465489e-05
-9.28644291682447e-06
-4.47788824830217e-05
-3.35724099342208e-05
-3.26902832267517e-05
-2.546416938399e-05
-2.29408568926704e-05
-2.24422763892528e-05
-5.16264488619889e-05
-8.84086207622091e-06
-1.27687572889245e-05
-1.85726576354423e-05
-4.59853415703466e-05
-4.20114393210481e-06
-1.80071911392796e-05
-2.93139044664284e-05
-3.65148863377471e-05
5.94242669908236e-06
-3.64058214432795e-05
-1.72008478047044e-05
-1.40174067260384e-05
-2.71601860146972e-05
-2.94796832028027e-05
-4.63377834607295e-05
-3.40855696254513e-05
-3.07351113355259e-05
-3.32823101667732e-05
-3.1522395560199e-05
-3.97125270167806e-05
-1.21267676653155e-05
-2.36150929125105e-05
-3.0545194317632e-05
-5.28387744105437e-05
-4.43337071796271e-05
-3.10565133067403e-05
-3.59753530675928e-05
-3.67117764381769e-05
-9.47865697420687e-06
-3.12347421451322e-05
-2.71585949468349e-05
-2.25705195213613e-05
-3.99628880348745e-05
-8.44032177600632e-06
4.46770143726234e-06
-1.72689140921482e-05
-2.98848588469454e-05
5.82208610665476e-06
-8.45879538089028e-06
-2.98326697156518e-05
-1.79699226021598e-05
-3.89101234165338e-05
-5.29514144016292e-05
-1.41991790230299e-05
-1.20451163485844e-05
-1.19521717212834e-05
-5.07420470100424e-05
-4.032528507394e-05
-3.76138411654727e-05
-3.05933683924452e-05
-1.8730423806254e-05
-1.59697718432873e-05
-8.57683033051828e-05
-4.98185126825814e-05
4.78553256474386e-06
-3.12390762569471e-05
-2.19257880763153e-05
-4.4735463786725e-05
-1.25167508997382e-05
-1.64347212232116e-05
-3.75734409630159e-05
-4.80556708169565e-05
-4.55585692675056e-05
-2.19005302918583e-05
-2.88160442718289e-05
-1.76793777474042e-05
-9.62976873754087e-06
-4.26448433208157e-05
-2.64897129887116e-05
-5.88700856925719e-05
-4.71382712922456e-05
-2.7122446912766e-05
-5.0797753386325e-05
-2.87717214603978e-05
-5.97757629173133e-05
-5.32108234511554e-05
-4.56187332523838e-05
-1.00780136763464e-05
-1.35549049231243e-05
-4.67483069147639e-05
-4.1694312830247e-05
-1.6531981563622e-05
-4.68767441101568e-05
-2.56875569266755e-05
-5.25246405598408e-05
-2.31502853453395e-05
2.33416365167032e-06
-2.18106029909504e-05
-4.02956198971919e-05
-3.608855424709e-05
-1.60918674798833e-05
-4.5126242483564e-05
-1.61217686615964e-05
-3.78594918386683e-05
-7.30835951149958e-06
-4.4988789158751e-05
-3.43011598469382e-05
-6.02227637104187e-05
-3.41323211226667e-05
-3.02936370946272e-05
-3.64551774503371e-05
-2.50092733897905e-05
-2.40774000887657e-05
-2.9940326511879e-05
-5.01151847488172e-05
-1.08262738175294e-05
-2.87736783209949e-05
-1.54805180524559e-05
-9.65574878045162e-06
-2.45471663157541e-05
-4.37146620387151e-05
-4.80057140376082e-06
-1.88190612252749e-05
-2.56409075016954e-05
-4.18892692875272e-05
-5.4491247177941e-05
-7.43021665688164e-06
-4.07077731079257e-05
-3.68315952017012e-05
-4.00317686756765e-05
-1.85346185363267e-05
-2.7133966013525e-05
-1.76462042272346e-05
-4.47445410323247e-05
-8.42707263151445e-06
-2.82672848155097e-05
-5.39970892624968e-05
-2.83915656423237e-05
-2.88452572953166e-05
-9.5094686313203e-06
-9.14833185157102e-06
-1.60094152584697e-05
-1.11486413668329e-05
-2.20000655694733e-05
-4.0998881550237e-05
-3.16797753165834e-05
-8.89928795306661e-06
-1.17724960845874e-05
-2.97260706302985e-05
-4.06559794399578e-05
-3.97055286710607e-05
-1.47959104776093e-05
-4.19589548773762e-05
-3.35894316313599e-05
-3.14095648943304e-05
-1.738071449807e-05
1.59837785261246e-07
-1.6014432568993e-05
-2.74824436072844e-05
-1.85348629338015e-05
-2.72948615846409e-05
-3.34757523001925e-05
-2.99206420784795e-05
-2.85688514293844e-05
-3.06294686804734e-05
-2.03120725266183e-05
-2.29255332729728e-05
-2.39695030475801e-05
-3.43498915411374e-05
-2.39575684135532e-05
-3.12791392775424e-05
-1.53108652642568e-05
-2.61374197412515e-05
-1.7013676002275e-05
-5.45961941250776e-05
-1.97122568528866e-05
-6.06418085059244e-05
-4.85038492877871e-05
-2.51932296776904e-05
1.32905230110134e-07
-2.76625503398471e-05
-1.52522816176111e-05
-3.00826054566193e-05
-1.3332776898849e-05
-7.15339175322446e-05
9.10392407566385e-07
-5.67595840701856e-05
-4.70201764647336e-06
-1.0758711958593e-05
-1.96510136752963e-05
-4.71517108222185e-05
-2.59302252037473e-05
-3.4331687243942e-05
-2.18413216340126e-05
-6.00380999455584e-05
-1.99046759711648e-05
-5.03719846129629e-05
-2.82128697729737e-05
-6.49323013814175e-05
-3.87656612081381e-05
-2.28016412790525e-05
-2.39441275120099e-05
-2.05716150668499e-05
-2.09000617537721e-05
-2.57506664797157e-05
-2.55750070367576e-05
-3.44801116391223e-05
-1.97486741446674e-05
-2.35085560877494e-05
-2.502959957767e-05
3.09205156554857e-07
-2.66640768665906e-05
-1.80691873644538e-05
-1.59604771439474e-05
-1.65000926492143e-05
-2.48341860607399e-05
-3.5360085795023e-05
-8.65205745746549e-06
-3.53471713275294e-05
-3.28529298610724e-05
-3.55298606842848e-05
-2.06500245774909e-05
-2.73211291002151e-05
-3.2060428977395e-05
-5.88161628705103e-06
-6.66321803473939e-05
-4.48765149002865e-05
-4.59064791971666e-05
-3.94548385411966e-05
-4.33053056428983e-05
-1.67956580947043e-05
-4.69185347011335e-05
-2.98099009521265e-05
-3.60902648334258e-05
-3.03917945662485e-05
-2.97153125212596e-05
-5.89936013266075e-05
-5.22442803406022e-05
-1.86470930761039e-05
-3.2049574632881e-05
-3.38191756170545e-05
-3.09974501375025e-05
-5.34055474868708e-05
-7.47210355211209e-06
-1.19284684471309e-05
-3.1629900304071e-05
-4.88724627999303e-05
-2.39816831868912e-05
-1.74536961013521e-05
-3.36186332815814e-05
-2.06404841020095e-05
-2.34152282534284e-05
3.52736716617716e-06
-2.54585363622844e-05
-3.63191648652186e-05
-4.67174030842522e-05
-2.30565807314759e-05
-3.27988188253029e-06
-4.78546127120372e-05
-4.50131613219327e-05
-1.83240580043356e-05
-2.76351864703172e-05
-2.00474081463261e-05
-2.36612237576183e-05
-2.59800558020801e-05
-1.70703072748901e-05
-6.14883487020482e-05
-6.97427499695323e-05
-3.75998256900875e-05
-3.69062852510792e-05
-2.16599416871923e-05
-1.97304741843883e-05
-1.02915303482673e-05
-3.90101071124334e-05
-3.16123406431902e-05
-4.62382498362702e-05
-5.41484037144767e-05
-2.68080179355172e-05
1.90476229232964e-05
-3.36373005779897e-05
-1.49862615265962e-05
-3.3468626969131e-05
-2.63542161738878e-05
-2.39429431553949e-05
-1.94210866153091e-05
-2.64572102813417e-05
-2.61249719568903e-05
-2.24781870106792e-05
2.01777790893727e-07
-3.41325019840949e-05
-2.58705217112686e-05
-1.7799039493269e-05
-1.66267618771479e-05
-5.28211457452909e-05
-2.20821222683105e-05
-4.86185279433309e-06
-3.21114434701257e-06
-2.64093607360803e-05
-3.92750862451129e-05
-5.48594083365337e-05
-2.48029161274573e-05
-4.07972000884853e-05
-5.12314611590615e-05
-3.01781217591462e-05
-5.03204265937023e-05
-2.327163197502e-05
-4.43108701038001e-05
-3.41062807472344e-05
-3.52729839661491e-05
-2.84629111338527e-05
-2.31880660951622e-05
-2.25735900920156e-05
-6.01238583256207e-05
-4.40636053291138e-05
-1.66402262662969e-05
-3.72336339354935e-05
-6.25079893316239e-05
-8.16851256705427e-06
-2.90728983467065e-05
-1.08883689350155e-05
-2.31496848446082e-05
-4.35471266508921e-05
-5.12851498108117e-05
-3.25589171150406e-05
-2.78700793626161e-05
-3.72196991127954e-05
-9.81369055277762e-06
-4.22683732570959e-05
-1.96975052905571e-05
-5.36219935076091e-05
-6.96412956329204e-05
-1.24331059060709e-05
-1.54086478275024e-05
-3.62784211775473e-05
-3.22510483991715e-05
-1.13777295691002e-05
-8.24940769924575e-06
-4.03350183244953e-05
-4.32212341214501e-05
-3.36708936312918e-05
8.15541662812488e-06
-6.09410040542582e-05
-2.82795230729839e-05
-2.43817565629613e-05
1.01517304312686e-05
-1.04573175257205e-05
-4.26842433881132e-05
-2.00395611856007e-05
-2.33274725337008e-05
-1.91087108562625e-05
-2.39523301959958e-05
-3.80723323907094e-05
-1.67860385210317e-05
-4.28145278929509e-05
-2.92826379585664e-05
-5.38379370404229e-05
-3.5746618214668e-05
-3.10548703413421e-05
1.49754716511114e-05
9.59556819432226e-07
-4.55146008978236e-05
-1.77481672002488e-05
-1.65163079406782e-05
-1.64060339759886e-05
-2.99307954303582e-05
-3.47528033785809e-05
-1.68841901621037e-05
-4.7910305059906e-05
-4.42935333162782e-05
-3.50722860314102e-05
-2.66324812282849e-05
-1.60810642345328e-05
-4.94879612542243e-05
-2.78746202623028e-05
-1.79566714759939e-05
-2.55491183446116e-05
-3.62966982141363e-05
-2.87023530084243e-05
-3.19609333868403e-05
-1.50196169304024e-05
-3.2915254324179e-05
-1.95974008137553e-05
-2.30395242064555e-05
-1.75638779520705e-05
-3.73480158402984e-05
-2.9845558977146e-05
-1.31766240054381e-05
-3.34413342951849e-05
1.29029382142178e-05
-1.62506638182491e-05
-2.59074395166486e-05
-2.17871790984793e-05
-1.45169666783165e-05
-5.62379869812755e-05
-1.86833380309981e-05
-4.43187127055959e-05
-2.27492540752093e-05
-2.43403511786062e-05
-2.59982798714983e-05
-1.60934654372344e-05
-2.99917664011465e-05
-3.22881096451041e-05
-4.67465174657214e-05
-2.80716298982065e-05
-2.04175389756279e-05
-6.707854909774e-06
-7.73616393728727e-06
-3.92598938052085e-06
-1.19662362364544e-05
-2.67121902693068e-05
-9.902147234267e-06
-4.06486249255708e-05
-2.82090679367778e-05
-4.63067448012646e-05
-1.12947491856622e-05
-2.31462428073596e-05
-5.41208370644515e-05
-7.6401636904747e-06
2.75453947243341e-06
-3.54418467283074e-05
-9.4278252027558e-06
6.25671566422845e-06
-4.00593899748678e-05
-4.00460093176977e-05
-1.96350743240834e-06
-1.94411898223216e-05
-2.07671598571762e-05
-4.14109862214806e-05
-2.33741344852846e-05
-4.01827102136427e-06
-4.12759843090745e-05
-3.02892836515272e-05
-4.04331532551213e-05
-2.50692322709982e-05
-2.68775784541164e-05
-1.66635970563472e-05
-3.41505986825131e-05
-2.66578527296663e-05
-1.24693095128285e-05
-7.15230310512175e-06
-1.95606929991143e-05
-2.64342011059383e-05
-2.9887921804891e-05
-2.03483146620024e-05
-3.33477439134982e-05
-3.72456295075418e-05
5.80823723209198e-06
-2.60518898845295e-05
-2.24975470825545e-05
7.81826854537819e-06
-2.7323151830511e-05
-2.55968909495432e-05
-2.23600243578762e-05
-1.91912355461905e-05
-3.33982823849548e-05
-1.77017961547008e-05
-1.89107173420482e-05
-2.95635392277116e-05
-6.03823270756178e-06
1.28743210131576e-06
-2.66565286631978e-05
-2.39797934663528e-05
-5.52566832290657e-05
-6.13873838048038e-05
-4.14723404974804e-05
-3.16386545907447e-05
-3.63736838706284e-05
-2.57572995838442e-05
-1.84767483182852e-05
-1.22606753347928e-05
-2.00117797931426e-05
-2.54038210781845e-05
-3.47170278829861e-05
-3.25445429885617e-05
-2.598095863505e-05
-3.24715247465695e-05
-2.04538301374035e-06
-2.48133451746242e-05
-2.64745399961148e-05
-7.62255358459598e-06
-1.83852281274071e-05
-1.49842787477506e-05
-4.43232899936139e-05
-1.95222820351704e-05
-5.67823406141735e-05
-4.42798879091721e-05
6.70574806468251e-06
-5.66615426245251e-05
-3.52370232841425e-05
-5.60390943805955e-05
-1.81392921738106e-05
-4.16229905852399e-05
-2.81913403110352e-05
-4.91823982090386e-07
-3.56872953220888e-05
-3.96344563425272e-05
-4.51099354557499e-05
-4.80059217907988e-05
-2.71052088665327e-05
-4.15900020940724e-05
-4.12577640990884e-05
-4.00925213247495e-05
-2.35609223668677e-05
-1.09020928231491e-05
-1.96948838025331e-05
-2.07977274063427e-05
-3.79305292498668e-05
-2.64951243099184e-05
-8.70781744955642e-06
-3.08226425543351e-05
-1.99291796396503e-05
-5.2170279024058e-05
-8.60964529815004e-06
-2.96356502812832e-05
-4.3054921835848e-05
-4.13486686914859e-05
-4.9178152403991e-05
-5.24533124193112e-05
-1.37745765186735e-05
-4.44515827614461e-05
-8.69737110980618e-06
-1.65049805081552e-06
6.97429198740289e-06
-2.87509604420679e-05
-2.21085115947803e-05
8.98574312264588e-06
-4.85004241933882e-05
-3.09920555256811e-05
-3.54641843345106e-05
-6.36692896823135e-07
-1.98903892998025e-05
-3.44355482159412e-05
-2.21539038921834e-05
-3.95113912521361e-05
-3.52730784730186e-05
-2.70585564319369e-05
-6.61739814227187e-06
-7.15371884311976e-07
-3.19571944201223e-05
-2.86737517303292e-05
-4.97112265643143e-05
-4.51849459440729e-06
-4.58621459123029e-05
-2.82026021524017e-05
-2.77087751512944e-05
-6.57775175283829e-06
-3.90432671001046e-05
1.4622283345987e-05
-9.13248171098911e-06
-2.34338668541256e-05
-2.97775021456983e-05
-2.93142908151247e-05
-2.34005972063379e-05
-2.97623972847396e-05
-3.41886986192418e-05
-6.80557375181562e-05
-3.04212105712026e-05
-4.05899483934949e-05
-1.37515750610352e-05
-4.31839320219991e-05
4.70487791843856e-06
-3.44803652110168e-05
-1.04026020236904e-05
-2.34817573170301e-05
-1.25930161568578e-05
-1.48062307581665e-05
-3.02325702482892e-06
-2.62100173537589e-05
-7.61626805959641e-05
-3.23647846601733e-05
-2.57959779622062e-05
-2.08614696505782e-05
-1.03031839525442e-05
-8.99567819987903e-06
-1.68680610916402e-05
-2.0994640308945e-05
-2.44043425149494e-05
-1.75951312177403e-05
-1.13302922263408e-05
-2.8190683899806e-05
-6.76024366654888e-06
-6.59147985702917e-06
-6.61136524339684e-05
-1.85937700280541e-05
-4.86058868512117e-05
-4.21699565898664e-05
-4.02304629539396e-05
-1.96409788428401e-05
-3.04268162094349e-05
-3.13810179279247e-05
-5.29645806118273e-06
-3.88429886635621e-05
-4.74369409715384e-05
-2.80743886658148e-05
-3.19300503634043e-05
-1.08927506442288e-05
-1.74682753385466e-05
-3.84173071026314e-05
-3.90099442962042e-05
-3.7981124134642e-05
-7.06769303401289e-06
-3.12839544916607e-05
2.18576420453226e-07
-4.09910225981924e-05
-2.90682417966737e-05
-4.55499970845279e-05
2.74203852793596e-06
-3.68974437253001e-05
-8.75542050262474e-06
-3.97379943166851e-05
-3.07654797693486e-05
-5.38274178657701e-05
-5.14417856620412e-05
-2.05503313053471e-05
-3.28936797925136e-05
-2.04214242563728e-05
-3.84382720901414e-05
-3.1926649970609e-05
-6.58545384813346e-06
-6.39333667453082e-05
-1.06127993515178e-05
-5.03374088300819e-05
-3.93502669113704e-05
-1.17493701570231e-05
-3.63394995252614e-05
-2.45522668065227e-05
-4.04224991056621e-05
-3.03810514824068e-05
-2.47022667726329e-05
-3.65173437214635e-05
-1.33432238637269e-05
-3.2641707608652e-05
-4.57113940628672e-05
-1.20397373726622e-06
-3.98860014514267e-05
-4.00784896003324e-05
1.54968699913776e-06
-2.27788659368624e-05
-3.09369355062393e-05
-3.30495383408695e-05
-1.7201540416202e-05
-2.04928545637635e-05
-2.56866176421973e-05
-1.3740386393186e-05
-2.65577237221519e-05
-2.64973342119635e-05
-2.51068159600523e-05
-4.80579840314479e-05
-1.41074807151907e-05
-4.45677509567109e-05
-7.15360269683865e-06
-5.11178760161129e-05
-4.17695979657125e-05
-2.08404397528169e-05
-2.50302953054987e-05
-1.43651710621067e-05
-6.10120987692498e-05
-2.26860895410057e-05
-5.62075162743606e-05
-2.30107243736025e-05
-3.50005293517235e-05
-2.51023254060177e-05
-2.68956264908993e-05
-2.60902850882583e-05
-3.06012875345119e-05
-5.65261731336015e-05
-5.1904137678706e-05
-4.25295792245747e-05
-4.87609740701266e-05
-2.50811681250809e-05
-3.02123152447537e-05
-2.60065951359185e-05
-3.24393409417526e-05
-4.64898356807009e-05
-1.92927085080484e-05
-3.88029157036834e-05
-2.5788278871539e-05
-3.2689591278632e-05
-4.34275228953268e-05
-1.60331274838434e-05
-1.05096953219735e-05
3.36427228211639e-06
-1.669503939727e-05
-9.56917046656149e-06
-1.0447287129184e-05
-1.41216191605476e-05
-1.85503404578336e-05
-3.86748261270379e-05
-1.51998945872772e-05
-4.26715101328777e-05
-3.07650976970173e-05
-4.53425854607024e-05
-3.94515211124921e-05
-1.44441640601304e-05
-4.91400554637417e-05
-5.61872317850206e-05
-1.5226934009661e-05
-2.44600070960668e-05
-5.01332355389429e-06
-3.01777379777269e-05
-2.68689968066735e-05
-3.04958789875534e-05
-1.12581885136746e-05
3.70728783853688e-06
-3.59134928797727e-05
-5.73009415174477e-05
-3.26727304730175e-05
-3.82726086844533e-05
-1.96912224666151e-05
-2.82152929401965e-05
-2.6465871295013e-05
-4.62400805916723e-05
-3.17095778467156e-05
-3.54039986866172e-05
-1.16503582836937e-05
-7.59429797649568e-06
-9.68733210943922e-06
-6.08094410615567e-05
-3.07647062072836e-05
-2.67055733182334e-05
-1.85048785758133e-05
5.17234438334356e-06
-5.84803666079062e-05
-2.39075743957369e-05
-2.33405084974393e-05
-6.63772552438206e-05
3.53070550310713e-06
-4.28939506867598e-05
-3.762046992482e-05
-4.27169284398593e-05
-3.31869396148644e-05
-4.9543454177017e-05
-2.27817167626299e-05
-2.77279186745107e-05
-2.92558872400583e-05
-2.36758845976235e-05
-3.56257925609812e-06
-2.03584611114499e-05
-7.46942690341431e-06
-9.9617299256478e-06
-1.20298809866907e-05
-1.25052201897955e-05
-5.61333758556262e-05
-9.28355217180878e-06
-4.355263816266e-05
-2.38062246101719e-05
-7.77918715452739e-07
-2.19258451680445e-05
-3.48098663546137e-05
-3.99505572531039e-05
-3.16170987674067e-05
-2.94501163407293e-06
-4.62339735815333e-05
-9.63273350592409e-06
-5.68657416254245e-05
-2.43775642487364e-05
1.20291028922613e-05
-2.6041455530042e-05
-2.99314407915613e-05
-2.63476038819648e-05
-2.58804506693631e-05
-2.15818533870786e-05
2.92655919933165e-06
-1.06599958611261e-05
-2.20783671931797e-05
-5.88452162572479e-05
-1.56785302151604e-05
-3.2395602031963e-05
-1.95104804373696e-05
-2.34240431990657e-05
-2.47493644518083e-05
-6.74818653900428e-05
-2.32480478409921e-05
-4.65574779252162e-05
-2.47509541438437e-05
-4.3006858379659e-05
-2.42711056342841e-05
6.21351323775288e-07
-1.95027221505694e-05
-1.17620421385721e-05
-7.32637312407267e-06
-1.20499114106171e-06
-5.63638640053059e-05
-2.21269359144232e-05
-2.0092087575468e-05
-3.75488569205741e-05
-5.40441330749585e-05
-2.85053554308874e-05
-3.42029821510615e-05
-3.91874416541209e-05
-2.16211013148086e-05
-2.69501811322428e-05
-1.56032914304487e-05
-3.47129689063468e-05
-3.42051033330177e-05
-6.40364593681522e-06
-1.89394975216751e-05
-3.82830028324325e-05
-2.47177434394349e-05
-4.55343122770158e-05
-6.45847083408854e-05
-2.50004634017521e-05
-5.56229560076219e-05
-2.87969518029129e-05
-4.07074830668225e-05
-2.26891171952733e-05
-3.13715358119558e-05
-3.92493047423114e-05
-2.44220515617824e-05
2.21277491990883e-05
-2.81324972713367e-05
-4.84573421617613e-05
-2.70106008701704e-05
-1.82516722605403e-05
-8.27865792350076e-06
-4.11817089813369e-05
-3.36514742550145e-05
-3.26042921377225e-05
-4.46950650652923e-05
-3.62843065394504e-05
-2.4297096903938e-05
-5.53058299951517e-05
-2.66730577810713e-05
-3.40831475397089e-05
-3.50109823542831e-05
-7.08116084007548e-05
-1.91409941828479e-05
-3.95414479082302e-05
-4.78106660122889e-05
-1.81595092145776e-05
5.71372828071154e-06
-3.26352338025376e-05
-1.08285601581821e-05
-3.66912363466611e-05
-1.91896233470514e-05
-2.18186518943664e-05
-1.98609817421598e-05
-2.03509833635361e-05
-5.89482862453491e-05
-3.54037151437704e-05
-3.30281754779198e-05
-4.32582903588234e-05
-4.35574240565794e-05
-3.49793157309136e-05
-5.59592061902707e-05
-3.89092174834409e-05
1.22899121958837e-05
-3.20221914633181e-05
-5.51788934115562e-05
-1.94630798979099e-05
-4.7197197817362e-05
-4.63085520609594e-05
-2.98513271707512e-05
-5.45696307819794e-05
-3.99751958968507e-05
-3.13176263498432e-06
-4.33394386508959e-05
1.18683262738665e-05
-3.19189008483263e-05
-6.82352673967252e-06
-1.83960039998447e-05
-2.55684299858406e-05
-2.95634113232334e-05
-3.13166028530896e-05
-3.70485867491375e-05
-3.27554612811462e-05
-2.9649663784353e-05
-6.19364834729624e-06
-3.42788218940609e-05
-1.45976892614541e-05
-3.70823385686144e-05
-5.24141174121742e-05
-2.50087300560994e-05
-2.89574745040664e-05
-2.86223728308456e-05
-2.3712795177843e-05
-2.4479891264132e-05
-1.24577389073564e-05
-3.7745979588264e-05
-3.90757386431582e-05
-4.94568447941393e-05
-4.37531530005856e-05
-1.73903425941776e-05
-5.8304034270371e-05
-3.74104578958225e-05
-3.39296131323852e-05
-1.10333407376597e-05
-1.38635300097915e-05
-3.9551465644566e-05
-1.33141740793085e-05
-1.97257375159182e-05
-2.07023600655322e-05
-2.69751889514998e-05
-3.23260649612964e-05
-2.95386921642383e-05
-8.66166972183301e-06
-2.81328438690537e-06
-7.76182582863556e-06
-1.67398463577196e-05
-5.16349434626905e-05
-4.14277517779981e-05
-1.73181950379064e-05
-2.50844271887612e-05
-4.722768155299e-05
-2.19921005378248e-05
-4.1702415175059e-05
-7.97463356109186e-05
-2.01482965941299e-05
-3.87589594494894e-05
-1.17819096325316e-05
-1.63949560694315e-05
-2.31276795127636e-05
-3.70983006496935e-05
-5.19302315651425e-05
-1.36224366726171e-05
-3.07760832520997e-05
-2.36334297496518e-05
-3.46771523791349e-05
-9.24682956518548e-06
-1.68564584157466e-05
-1.82178893093828e-05
-3.43111298478385e-05
-4.07857483191873e-05
-3.10125977881577e-05
-5.70621719233463e-05
-4.21279726305346e-05
-4.21755159586846e-05
-4.04427351109526e-05
-5.76456400995367e-05
-2.6284219933269e-05
-1.05795625723594e-05
-1.38092855655729e-05
-1.97071723140004e-05
-6.50335672145946e-05
-1.11212464939511e-05
-4.66760946342684e-05
-3.43714553871148e-05
-5.48243092666643e-05
-2.82369198057855e-05
-3.10558948453101e-05
-3.17375373842908e-05
-4.65896725366666e-05
-2.11310964865484e-05
-2.94372304502893e-05
-1.33207332040649e-05
-2.37176562369439e-05
-3.2770770500042e-05
-3.886578144385e-06
-1.23552444765205e-05
-3.43265364237315e-05
7.21345835022013e-06
-6.71942516321972e-05
-1.0678911942914e-05
-2.91527645993833e-05
-2.27004092043056e-05
3.36454497147365e-06
-2.36565293750953e-05
-3.13438383011135e-05
-2.38916856553424e-05
-5.28234463696733e-05
-4.96919795376412e-05
-1.87017396087817e-05
-4.51078185880844e-05
-3.78083536277588e-05
-2.63990916240388e-05
-2.67729149003991e-05
-4.95601185991871e-05
-4.51035690137821e-05
-8.9596905578157e-06
-1.40611825162201e-05
-2.06837318233692e-05
-1.79765103456208e-05
-2.13599935512007e-05
-2.37832675956828e-05
-2.82874697035927e-05
-2.29268578567972e-05
-1.65801875672321e-05
1.97549135938278e-05
-2.91144489740102e-05
-8.55658944371349e-06
-3.85374671879e-05
-4.39543627176986e-05
-1.47209286810056e-05
-3.34913592625237e-05
-2.07347376061801e-05
-3.8254787684583e-05
-3.44119213807033e-05
-9.2975112348207e-06
-1.47723204154404e-06
-2.58666605371085e-05
-9.40847787005477e-06
-2.86605631830934e-05
7.39591205105648e-06
-1.82336680137551e-05
-3.23435022789873e-05
-2.05738922521942e-05
-5.46055580166662e-05
-1.75089663066949e-05
-2.57545917145846e-05
-3.69043339200895e-05
-1.29841418505944e-05
-3.67983404158941e-05
-3.80329744304766e-05
-3.19064236752869e-05
-3.57117089708972e-05
-4.88057463601075e-05
-2.42843401381915e-05
-1.61072251026843e-06
-3.27763130494218e-05
-1.61627722416013e-05
-7.49694921525363e-06
-1.3934684016859e-05
-1.81142870626202e-05
-1.55254340301783e-05
-3.21856481954331e-05
-2.59081204674152e-05
-3.70083604770176e-05
-6.61738863057731e-05
-5.59766630918474e-05
-5.94656526683805e-05
-2.40927848163909e-05
-6.91267849543377e-06
-2.19627048443598e-05
-3.25305278510321e-05
-1.78610362471945e-05
-4.83349478702679e-05
-2.98609094839287e-05
-2.96662215100045e-05
-4.56727966271663e-05
-2.39364023799662e-05
-3.94969336507093e-05
-5.37878375719897e-05
-1.67575674376612e-05
-2.13568959143836e-05
-2.73267738453765e-05
-2.12993386826412e-05
-2.15434070289889e-05
-1.21794165710636e-05
-7.02351579740804e-06
-3.44027351990728e-05
-3.19063500935729e-05
-4.72542139144358e-05
-2.35775391451371e-05
-2.95512805885363e-05
-1.02231385954101e-05
-3.38564015233846e-05
-2.76925018523287e-05
-3.30921887550781e-05
-1.54690722426133e-05
-2.78815340294455e-05
-1.24482512405448e-05
-4.74737069862872e-05
3.56546397722937e-06
-1.62605571029544e-05
-4.6401830572318e-05
-4.8635676084672e-05
-2.07657146079768e-05
-4.36960141153173e-05
7.14007699513306e-07
-1.32092232332351e-05
-1.77470173510616e-05
3.79757269349865e-06
-1.88267400467634e-05
-5.25490071682827e-06
-3.93264917067837e-05
-3.90142352513636e-05
-3.15678739625189e-05
-4.03324871256216e-05
-4.31870079749011e-05
-5.98193476408809e-05
-7.18845127114144e-06
-3.68334229342002e-05
-4.01852293519335e-05
-4.30226566955367e-05
-1.40209674418398e-05
-7.14704162828932e-06
-3.96298272193571e-05
-2.10679660318844e-05
-1.55536302811587e-05
-3.0895389240695e-06
-3.04248878141073e-05
-4.76055393481239e-05
-7.22879315290958e-06
-2.29076904127794e-05
-3.96526703955098e-05
-2.88427141035422e-05
-1.77321893716657e-05
-3.65319384340246e-05
-3.0580974476899e-05
-2.9966192877275e-05
-4.64501894989375e-05
1.24748681264119e-06
-5.25385092846981e-05
-3.73264194840183e-05
-2.63680061965524e-05
-3.39370407651036e-06
-2.57359323332715e-05
-2.28927449823062e-05
-3.02105395402967e-05
-5.01411678502572e-05
-4.05534266700622e-05
-2.63389247831942e-05
-2.93525592964673e-05
-1.86808985580397e-05
-4.96814861589699e-05
-1.82582135406478e-05
-3.98261593595519e-05
-6.27028362902708e-05
-4.05566002351597e-05
-2.39395259537722e-05
-1.0924027773901e-05
-2.1521805231563e-05
-3.7000154138259e-05
-3.18234390427172e-07
-5.77878802429866e-05
-5.47453991222124e-05
-2.06480783080642e-05
-4.17358161338069e-05
-3.10658671387758e-05
-2.21981385588051e-05
-2.96636777332735e-05
-3.14592737088642e-05
-7.87609634720226e-08
-3.70560660389764e-05
-2.78139762291704e-05
-3.01150651697627e-05
-3.18410213931542e-05
-2.74669127307166e-05
-1.73220384023166e-05
-2.51356816107805e-05
-2.71105899430869e-05
-3.66878539891162e-05
-2.52239469961295e-05
1.3218353164724e-06
-1.34223070826633e-05
-1.64701617534251e-05
-2.65745477827652e-05
-5.1418875605317e-05
-1.31642977953475e-05
-3.18706504132671e-05
-4.31539388903792e-05
-1.81648321898828e-05
-2.21093758809668e-05
-2.05268246640568e-05
-4.5172627365995e-05
-4.24732949295143e-05
-2.51818463735577e-05
-4.93541053945779e-05
-2.65516685886357e-05
-3.10858563632667e-05
-1.39266062353433e-06
-2.8617124891442e-05
-2.68667609706271e-05
-3.09359207599642e-05
-9.86943392289476e-06
-3.73776015216256e-05
-2.39550235850525e-05
-6.08326099444844e-06
-6.08471946711478e-05
-3.87664082864019e-05
-2.29975505115636e-05
-2.28474798771923e-05
-2.68915330071964e-05
-4.87829477319891e-05
-1.2610249952304e-05
-1.13661701272054e-05
-3.48693059337124e-05
-2.70186172657886e-05
-1.48539342411796e-05
-3.35884090742128e-05
-1.05019088875095e-05
-2.87220930970548e-06
-1.13466156736249e-05
4.91154886271496e-06
-5.58165310174268e-05
-5.97116377218372e-05
-4.00621238938893e-05
-4.62248022769066e-05
-2.91707860436897e-05
-1.07410218988723e-05
-4.16491629180133e-05
-4.3997831011553e-05
-3.56476217046571e-05
-5.30432638318305e-05
-2.61199233930106e-05
-5.26796831482503e-05
-2.28103192607569e-05
-3.64177162435916e-05
-2.42787758569134e-05
-5.19777394119627e-05
-1.32499158054152e-05
-4.37160092323341e-05
-3.7124318946962e-05
-2.59702703324276e-05
-3.79763494493684e-05
-4.61071042481676e-05
-1.71494083719526e-05
-2.78263353554221e-05
-1.07705256747648e-05
-1.59736997463689e-05
-2.33235947854536e-06
-4.7215700372229e-05
-4.83144937724607e-05
-4.23714523886905e-05
-1.47854348854159e-05
-3.39170677598891e-05
1.44643819353103e-07
-3.49914426334989e-05
-4.43995737604543e-05
-3.03504688338403e-05
-3.08339152627179e-05
-2.49362076164614e-05
-6.04601858930137e-06
-3.75782648901584e-05
-2.21124145321584e-05
-1.56478691532837e-05
-2.58448300310397e-05
-4.49542068026793e-05
-2.65358826136374e-05
-4.44817480109669e-05
-3.40794760429322e-05
-1.50998503578345e-05
-2.26838306767182e-05
-5.92359989465316e-05
-4.58283404778393e-05
-3.77890378785278e-05
-1.82605341940363e-05
-4.14002699735932e-05
-2.28285785994221e-05
-1.08837839803518e-05
-5.7040521432078e-05
-3.24306528501644e-05
-1.16966265882424e-05
-3.92630223070251e-05
-3.58752272797303e-05
-1.90496907831828e-05
-1.75927022177646e-05
-4.33280207560638e-05
-3.35140950960976e-05
-1.31549319133894e-05
-9.28123664156741e-06
-4.0965430213072e-05
-3.71931129119752e-05
-5.13702800201011e-05
-8.66214486362511e-06
-6.12135841784438e-05
-2.99958255655721e-05
-4.50243452242511e-05
-1.06915244115826e-05
-4.15265580651301e-05
-2.45192034080272e-05
-3.47121891069509e-05
-1.9453324521702e-05
-1.72157597728854e-05
-5.06120712250316e-05
-3.16512197687884e-05
-4.40957032769498e-05
-3.83970853745019e-05
-5.31928757302801e-05
-2.0854226432108e-05
-4.91031548689789e-05
-2.55103949268991e-05
-2.81248812465028e-05
-7.82298486689931e-06
-1.57164257344982e-05
-4.4129635618867e-05
-2.27952241699546e-05
-6.21139470370244e-06
-2.34831429651396e-05
3.45523870201391e-06
-3.70462122747143e-05
-2.75153887263659e-05
-4.65986020172248e-05
-3.20653238125186e-05
-5.21811062326586e-05
-2.95760479910046e-05
-3.52233824052748e-05
-2.29660567375406e-05
-1.79281595524734e-05
-3.15669742886215e-05
-2.22287386948447e-05
-4.55671212792717e-05
-5.30079812193066e-05
-2.10582736205527e-05
-4.89722800983877e-05
-4.84524843407542e-05
-8.07184041350008e-06
-5.0482200765693e-05
-2.7821774712295e-05
-3.02167243579713e-05
-1.97534380066645e-05
-3.96503463424382e-05
-3.14846697085214e-05
-1.1903064866848e-05
-4.49371381640161e-05
-1.02115022636577e-05
-5.40493406792183e-05
-2.01040000335831e-05
-2.32769367725838e-05
-4.4615326320194e-05
-2.96241730302361e-05
9.10696495321852e-06
-1.83934611194486e-05
-1.8188152723915e-05
-1.61936169166135e-05
-3.36265827241586e-05
-2.54208147653478e-05
-4.04224548930237e-05
-6.43801691393532e-05
-6.27913414097867e-05
-5.09253416947102e-05
-1.99317416716564e-05
-1.51220047987644e-05
-3.45564419846954e-05
-1.36818475145752e-05
-5.43099350239001e-05
-4.91273040819698e-05
-2.47719853573017e-05
-4.37836142084001e-06
-3.69150967343142e-05
-3.46624566233641e-05
-1.780456284967e-05
-3.3906984711913e-05
-4.07249425240521e-05
-2.96146196889641e-05
-1.16400836516864e-05
-2.65627297311658e-05
-3.51864962457702e-05
-2.05252144505067e-05
-4.74549218999322e-05
-2.35917097311433e-05
-3.1059131149102e-05
-2.37043839112647e-06
-4.59445525502789e-05
-3.04986283145141e-05
-2.89436656456621e-05
-1.21570545248188e-05
-3.49720959896988e-05
1.57795203721509e-06
-4.4881876760886e-05
-1.61301856301583e-05
-3.66104689605052e-05
-3.05559981073313e-05
-5.74602152328144e-05
-4.42128591630163e-05
-4.19720455902639e-05
-1.61062598843289e-05
-2.70544605812154e-05
-6.20542950208717e-05
-1.17486824260754e-05
-5.90403725450943e-05
-2.77982804683745e-05
-7.84959031079023e-06
-5.39898830024403e-05
-3.87094127706333e-05
-5.07354282259318e-05
-3.16926960633153e-05
8.09199519387353e-06
-4.44282242463192e-05
-2.99990554493205e-05
-7.19958171114086e-06
-1.82685980322569e-05
-4.35292579504419e-05
-5.29597682145798e-06
1.16008048886302e-05
-3.02575397747542e-05
-4.65331052851697e-05
-3.74190160561557e-05
-1.98955278496736e-05
-7.24126238225137e-06
-4.68245023968855e-05
-5.41356482969934e-05
-2.58305147234186e-05
-1.71472417176509e-05
-4.25499202736062e-05
-4.65669879682717e-05
-2.04277953199908e-05
-1.36510543200642e-05
-2.83125004005755e-05
-2.03543531156697e-05
5.99423233157395e-06
8.19653298762745e-06
-4.8801096374966e-05
-2.01580523146443e-05
-5.16816804881806e-06
-2.10173885313822e-05
-2.79168163296153e-05
-1.93254237260467e-05
-4.64476589538033e-05
-3.6083439716584e-05
-5.61394622932764e-05
-3.04392213768431e-06
-8.10618171418125e-06
-1.18683097821121e-05
-2.06617277536042e-05
-3.12481979182464e-05
-4.57745375367187e-05
-3.90633916960444e-05
-3.60464199495854e-05
-1.41603400713035e-05
-1.6570888919222e-05
1.80780098219866e-07
-2.90729900408221e-05
-8.17714692096739e-06
-2.67220735715975e-05
-4.12101601050523e-05
-4.67519333736581e-05
-5.82358202649897e-05
-3.40758022432861e-05
-1.9006808875674e-05
-3.87625303451244e-05
-1.31133400955845e-05
-3.64592137930363e-05
-2.73309946892815e-05
-3.02898748893723e-05
-3.46963133856302e-05
-3.01384123718689e-05
-2.55913136937994e-05
-2.33065628061927e-07
-8.27562899453779e-06
-2.55431069699779e-05
-3.40812423306459e-05
-4.42595744218019e-05
-3.76470191600389e-05
-2.81210167095112e-05
-1.15394386767233e-05
-3.86128384331036e-05
-1.79596495417928e-05
-4.25752463295398e-05
-3.0830854487499e-05
-2.58676960015358e-05
-1.54398789145953e-05
-1.36646453981223e-05
-7.29226174654045e-06
-2.81376510035791e-05
-2.97160469129482e-05
-1.22255109231115e-05
-1.44934597450667e-05
-2.7680625481244e-05
-2.60831159550263e-05
-1.26938264085545e-05
-3.91765039437936e-05
-4.68304467845795e-05
7.51614728235723e-06
-4.79788772584948e-05
-4.49278474271375e-05
-2.76654946174408e-05
-6.99415475510334e-06
-2.07932738243471e-05
-2.70460343704357e-05
-2.31299682366962e-05
-1.41924527860165e-05
-1.69842964158636e-05
-1.12422063135591e-06
-5.50488057094588e-05
-4.96756394194612e-05
-4.41495961732753e-05
-3.45521783177841e-05
2.58207014881475e-05
-6.60186284288327e-06
-8.0714792090348e-07
-2.3240732394217e-05
-6.9688010529446e-05
-1.67064509855127e-05
-3.23398314705405e-05
-2.40349968559768e-05
-3.29782172554895e-05
-2.10161929544602e-05
-1.44506744908368e-05
-5.38892617776698e-05
-3.80547504904678e-05
-1.94466061507941e-05
-3.48366751866038e-05
-2.73852723629185e-05
-1.34119735438833e-05
-2.07634867316864e-05
-3.40507919293159e-05
-2.5513104915859e-05
-4.14422879486739e-05
-5.88730733218274e-05
-6.44110852354881e-05
-4.31150286308262e-05
-5.24945110071302e-05
-1.82672486107363e-05
-4.88382300608984e-05
-3.41331793221334e-05
-2.49970253659205e-05
-2.44344115460043e-05
6.28207865245813e-06
-3.42088310244824e-05
-4.19249823922901e-05
-1.95570075181126e-05
-2.71889744630679e-05
-5.28773086647898e-05
-2.01711189419031e-05
-4.45107848474907e-05
-3.59138493246446e-05
-1.34767286374644e-05
-1.37988401127192e-05
-2.03414661084216e-06
-5.19930236547747e-05
-4.09962464415781e-05
-3.74283384437656e-05
-3.49491259748453e-05
-4.17135304562131e-05
-5.28996086445767e-05
-3.28733557598945e-05
-3.78225525476094e-05
-2.57912822385263e-05
-3.64374174274824e-05
-2.10292066543308e-05
-2.69220362701464e-05
-2.83818069189678e-05
-2.39718695773066e-05
-3.53324298918742e-05
-5.91666625162314e-05
-4.83173826935675e-05
-2.97700187757304e-05
-3.38216010367034e-05
-1.53240216906334e-05
-3.90077662986706e-05
-1.2267764399881e-05
-1.49250932305025e-05
-2.00689824153875e-05
-2.98677404623087e-05
-9.60478085955542e-06
-2.97940188593285e-05
-4.78912732324437e-05
-2.4186662240869e-05
-5.57356194700942e-05
-2.6876046605768e-05
-3.17357839363075e-05
-4.61706611274312e-05
-4.09697859876425e-05
-1.02461262054773e-05
-4.72148751237764e-05
-5.42622067743946e-05
-9.85700867537837e-06
-2.93371223505735e-05
-1.18152163251824e-05
-3.00608780094663e-05
-3.43928122931353e-05
-2.38734255845944e-05
-4.9867541805805e-05
-1.0695385135738e-06
-3.55228719729031e-05
-8.07050525499728e-06
-2.5239981286738e-05
-4.51750578659034e-05
-2.58566105731697e-05
-2.39203691217434e-05
-5.84420947375611e-05
-4.18725637098205e-05
-1.6270128915419e-05
-2.99473299902959e-05
-1.24720352746395e-05
-2.39535148272287e-05
-3.39572719070049e-05
-3.31404448929613e-05
-3.7746696505572e-05
4.03793576867864e-07
-7.71784290845962e-06
-2.31285636242124e-05
-3.06722448989708e-05
-4.94926289629992e-05
-3.52096971295355e-05
-1.3702014894597e-05
-3.2991046970609e-05
3.10001026826495e-06
-1.18396236982286e-06
-3.97132282195088e-05
-4.19170271707416e-05
-2.77243172074764e-05
-2.19537051063566e-05
-1.28368636681582e-05
5.12265558830349e-06
-3.9579674361183e-05
-3.22652539675583e-05
-3.28680028886815e-05
-5.46354466407772e-05
-3.89151881013145e-05
-4.34401755860306e-05
-1.09148829597419e-05
-3.44653163101864e-05
-2.07825531740446e-05
-1.25388579286048e-05
-5.71920442496262e-05
-2.3195822537163e-05
-4.93899798199895e-05
-4.60273455774042e-05
-1.72790685315174e-05
-1.80488019400722e-05
-6.70540813403968e-05
-3.45269144502663e-05
-2.01680681936584e-05
2.45598529538352e-07
-4.34998152238784e-05
-2.52467114021975e-05
-4.40418836069899e-05
-1.58784423813096e-05
-4.59492508873783e-05
-2.88092717582392e-05
-4.26706560734162e-05
-2.85301956439252e-05
-3.71621454556412e-05
-3.73077374098736e-05
-1.37694254393084e-05
-1.42472117597042e-05
-2.98485410935225e-05
-6.09628139734449e-06
-3.94645752280645e-05
-5.63460053515842e-05
-3.09760170797688e-05
-2.95323025315834e-05
-5.12251761916282e-05
-2.3434014822751e-05
-1.85605009415583e-05
-3.8742650565014e-05
-3.62071017100587e-05
-2.13203344656792e-05
-2.65621509029074e-05
-2.83246129901894e-06
-4.4121098311964e-05
-3.41309435489848e-05
-5.18007719105771e-05
-4.56202240924289e-05
-3.18034916811865e-05
-4.6319602032987e-05
-2.7394429426949e-05
-1.82504213103894e-05
-2.22701437297767e-05
-5.25124496404431e-05
-3.52011732608264e-05
-2.28261449643829e-06
-4.93065766409284e-06
-1.98715034100991e-05
-4.40741689651759e-05
-9.59695409213773e-06
-1.89505997037757e-05
-5.34146639926288e-05
-1.79034164439482e-05
-2.54564295887358e-05
-3.24151796886791e-05
-4.1400142612918e-05
-5.21194421929624e-05
-5.31510912263515e-05
-3.99324043811535e-05
-2.60555558037735e-05
-1.93381490854419e-05
-3.61816088318665e-05
-3.35329315430974e-05
-3.77524819000009e-05
-3.44101200760179e-05
-2.11423271728069e-05
-3.59577198735709e-06
-4.84848376404198e-05
-3.89988420732051e-05
-2.51802305972033e-05
-2.1174180723314e-05
-3.1244107840119e-05
-3.42457950753436e-05
-3.78418869365711e-05
-4.75662260407496e-05
-4.03204783725174e-05
-1.68899522017402e-05
-4.02897447851232e-05
-2.5756628264e-05
-4.06142750627204e-05
-2.33578104283212e-06
-4.28747047351407e-05
-2.28442046315e-05
-1.20403841551059e-05
-1.69545064763602e-05
-4.65321707784811e-05
-3.12543340465599e-05
7.35519094807625e-06
-2.44404436357205e-05
-2.00966412285788e-05
-2.91980693356413e-06
-2.56966672530979e-05
-2.25310363390475e-05
-1.82039624157601e-05
-2.66396461318469e-05
-3.08717411260055e-05
-9.35920675794764e-06
-1.59695853844414e-05
-2.607395767068e-05
-1.16930382421815e-05
-2.72445084224714e-05
-1.99173231026077e-05
-5.52910120859736e-05
-2.99583544171191e-05
-4.26710947858662e-05
-3.35756000961817e-05
-1.65261403414137e-05
-3.38151960732583e-05
-2.78409565720644e-05
-5.59168498310416e-06
-5.33688496117242e-05
-8.09812606990152e-06
-2.15209972674996e-05
-1.64867499864191e-05
-6.22522091958952e-05
-3.80813925084439e-05
-4.55328100291749e-05
-4.06314591950324e-05
-2.9996803518035e-05
-4.94917035004605e-05
-4.52723235009152e-05
-7.98891531968234e-06
-6.69140282105832e-06
-5.09039734629413e-05
-3.07162543869109e-05
-2.27364540694894e-05
-3.91637881405948e-06
-2.42814294229252e-05
-2.90459706018261e-05
-3.33245918265762e-05
-2.06944700976054e-05
-2.64497823996251e-05
-2.57385405067487e-05
5.35992212008262e-06
-2.06045615322473e-05
-2.68476586434499e-05
-2.73385483168928e-05
-3.39085862390055e-05
-2.73861225272756e-05
-3.91080658512045e-05
-2.4627096442636e-05
-9.34414369774295e-06
-4.28698122149109e-05
-3.53284824850494e-05
-4.70669502465869e-05
-2.23016789396307e-05
-5.17810214197629e-06
-2.00605130563031e-05
-4.10326181555688e-05
-2.55723011128234e-05
-2.6578369093879e-05
-1.86754867017137e-05
-3.81766373343973e-05
-2.0348216178142e-05
-3.26307208637163e-05
-3.91620492388634e-05
-1.78739710775864e-05
-5.37904250926484e-05
-4.32749559441135e-05
-1.88026637187007e-05
-4.49783785715614e-05
-2.24502224754021e-05
-6.62864352288235e-05
-3.03570485502225e-05
-4.36537851997995e-05
-4.89484697536352e-05
-3.82515860902453e-05
-4.16904743057383e-05
-5.65711946032988e-06
-4.10388483179725e-05
-6.1723168035525e-05
-2.27340934457437e-05
-4.80876247604774e-05
-3.39521664522354e-05
-4.06370091101831e-05
-1.84467540135655e-05
-3.39933372855452e-05
-4.62944584507177e-05
-4.06148075578208e-05
-2.1004745650257e-05
-5.09793184442869e-05
-2.45248838235846e-05
-4.43856010021338e-05
-5.23790196648733e-05
-5.67285356718437e-05
-3.87846216841619e-06
-3.57184872011711e-05
-4.10095944980311e-05
1.14017732545375e-06
-3.73763276731057e-05
-1.59093787640506e-05
-6.71054584763649e-05
-2.48266374378744e-05
-4.61938815712618e-05
-2.1115079928319e-05
-3.47478911405213e-05
3.09062415170642e-06
-3.50191049147491e-05
-2.64626295688883e-05
-2.62716798835122e-05
-1.12857549015776e-05
-3.29480674199107e-05
-2.33646034867979e-05
-1.99210896764957e-05
-3.86068790560378e-05
-3.74316260230901e-05
-1.87762246547129e-05
-1.80721270726127e-06
-3.11529514598949e-05
-1.65987752235803e-05
-5.60457621003992e-05
7.83341650517374e-06
-8.81961867961576e-06
-1.04327123469526e-05
-6.66618074100359e-05
-4.908140712894e-05
-3.03611192173941e-05
-2.88584899118282e-05
-2.70444448920681e-05
-1.41450105837861e-05
-2.38089879059613e-05
-2.92043941456649e-05
-4.30557275055964e-05
-1.21844395657306e-05
-5.26480373679055e-05
-1.98897491539493e-06
-2.94089729777956e-05
-6.88836441995914e-05
-3.75117474741719e-05
-2.85131944900504e-05
-4.60079568535236e-05
-1.1851430649445e-05
-3.97677317794163e-05
-6.53256346934895e-05
-3.93176370799226e-05
-1.65155428891096e-05
-2.77727411040158e-06
-5.30910020490941e-06
-7.40618953564095e-05
-4.43832737717503e-05
-4.79675388678373e-05
-2.71231552114865e-05
-3.27968956517011e-05
-4.10239650627161e-05
-4.8606195108847e-05
-2.40236314339502e-05
-5.10983844688728e-06
-1.81589273572556e-05
-1.00170565056298e-05
-2.77780085383044e-05
-5.58614862233766e-05
-5.78163730155156e-05
-6.10862728645003e-05
-5.08171791384311e-05
-3.32219151856806e-05
-1.67454770660232e-05
-4.40692569823158e-05
-2.7152448404014e-05
-3.12898297850053e-05
-2.45309442323033e-05
-2.19681081346542e-05
-2.50430366283423e-05
-2.96617473390055e-05
-1.79722367905814e-05
-3.42594920776549e-05
-4.25089724316224e-05
-4.19364774523126e-05
-3.19568571862126e-05
-1.63727930515172e-05
-3.06546468618379e-05
-2.44315845554728e-05
-1.9696436963293e-05
-2.06578370318947e-05
-1.07654268696084e-05
-3.64025110289298e-05
-1.91168065909092e-05
7.17780717552223e-06
-2.49191540640197e-05
-2.20809611562823e-05
-2.33795750650962e-05
-2.53362489963942e-05
-4.55861200582475e-05
-2.56522755184164e-05
-3.48183323899386e-05
-2.2981740644373e-05
-2.95348055726289e-05
-8.46812702641288e-06
-2.2719886353683e-06
-6.13010839566227e-06
-1.69276745088283e-05
-2.08410254529984e-05
-3.57837964599795e-05
-6.36279088067319e-05
-1.28853878703375e-05
-1.59306592626935e-05
-3.22580661610769e-05
-2.02892040894286e-05
-2.63374783417949e-05
-4.32260801254424e-05
-3.87167089314796e-05
-7.51640928801718e-05
-3.06077645297771e-05
-4.6916163008813e-05
-1.89714162442059e-05
-5.14909347766888e-05
-1.85468070679973e-05
-2.95223227867744e-05
-3.37433232498569e-05
-3.53638782548046e-05
-3.50510484983435e-05
-3.52650380659042e-05
-1.28438218844855e-05
-3.27327173211637e-05
-3.001647786192e-05
-4.38829185128665e-05
-5.00135361430987e-05
-4.31212750290397e-05
-3.28101142221579e-05
-9.92231736388441e-06
-1.13723534373703e-05
-4.26544451277905e-05
-2.5082710147903e-05
-4.09333852989784e-05
-2.4495203718321e-05
2.01863879251967e-05
-2.07422690821007e-05
-2.85140888602223e-05
-4.77743889530543e-05
-2.96928583821581e-05
-1.05190797472331e-05
-4.02573934491265e-05
-1.74973694890436e-05
-3.93871939651112e-05
-2.51829156647672e-05
-4.17089119642901e-05
-5.23479617621022e-06
-4.72315966899871e-05
-4.91347554825369e-05
-3.71251728752839e-05
6.15343588043352e-06
-3.23768076498617e-05
-3.98302010686718e-05
-2.17565863546012e-05
-3.52723919711681e-05
-5.06413447448634e-05
-3.49018141430703e-05
-3.86697637667308e-05
-2.08305343989967e-05
-3.04742062924748e-05
-1.15776628138429e-05
-1.0889285123409e-05
-1.6040342872855e-05
-4.21962932656073e-05
-1.06925110916818e-05
-2.58800706909701e-05
-2.75590937963413e-05
-2.99064925632043e-05
-1.8179227903743e-05
-1.19074690027179e-05
-2.07743217464489e-05
-5.52028138151288e-05
-7.24966453987531e-05
4.72338586277042e-06
-5.1748577879977e-05
-5.43688324835287e-05
-3.25557879268087e-05
-2.24814806949749e-05
-1.55368909053627e-05
-1.25140881294683e-05
-3.26185973194739e-05
-5.73849174255237e-06
-1.39140075463337e-05
-4.99745703978855e-06
-2.5279463126127e-05
-2.57560088928812e-05
-6.09780212200973e-05
-3.15301159431368e-05
-3.77370302613443e-05
-1.03758471964469e-05
-2.76477394088289e-05
-4.03480960202065e-05
-7.30616630162551e-05
3.99722600199489e-05
-4.37628403026512e-05
-2.70948173500649e-05
-3.63921528740579e-05
-3.11092734029431e-05
-3.07941690975274e-05
-5.30564120820428e-05
-5.25123465129044e-05
-2.55452444068768e-05
-2.51398502600468e-05
-3.3197205208987e-05
-3.70543155913128e-05
-5.03014341486753e-05
-4.98526593418106e-05
-1.97557143798179e-05
-9.51141202864103e-06
-2.05334514514605e-05
-2.64472364558868e-05
-2.02449359537885e-05
-4.90867080576701e-05
-2.12382559080335e-05
-4.87445107708163e-05
-3.95052774177274e-05
-2.02237395549621e-05
-2.17628198141326e-05
-3.08668581934953e-05
-2.21656050864117e-05
-4.89897200337751e-06
-2.88182191704852e-05
-6.90297474817804e-06
-2.863968264361e-05
-3.88470121783292e-05
-5.24113796985823e-06
-6.99519231624293e-05
-3.10564325430442e-05
-3.65136027055684e-05
2.14355691170346e-06
-4.65232367600229e-05
-1.18935111389492e-05
-1.47588468015439e-05
-1.50379009595753e-05
-3.11307866821395e-05
-1.34550319823228e-05
-1.91093446641053e-05
-4.58076186447014e-05
-7.17559078240046e-06
-1.76536203039941e-05
-3.25285410510563e-05
-3.22946276289852e-05
-3.0971960848479e-05
-1.29465365809847e-05
-4.93137526690123e-06
-3.03185933991749e-05
-5.90223236362562e-05
-2.15687640548347e-05
-1.94842630298292e-05
-2.0040930252076e-05
-4.79701257330239e-05
-1.46041800490098e-05
-5.10609354197992e-05
-4.70619232215007e-05
-3.96328695343734e-05
4.75496352354734e-06
-6.65502636814139e-06
-2.84058079633757e-05
-3.70132056169215e-05
-2.71748766616008e-05
-4.34825780531646e-05
-5.34432735928112e-05
-3.59347783498588e-05
-2.61741557193496e-05
-1.52941856656372e-05
-4.56879660352281e-05
-1.04389192703001e-05
-3.82465318655315e-05
-5.30591323282038e-05
-4.66185019402522e-05
1.62608224115007e-07
-5.25676857827278e-05
-4.25805095943343e-05
-3.19298540981363e-05
-4.14573730336866e-05
-1.64214155146873e-05
-3.94286177402568e-05
-2.55801277119462e-05
-4.05303921535718e-05
-7.62240583169805e-06
-7.32367327557917e-07
1.38399844573323e-05
-2.93215452822591e-05
-3.89377456992174e-05
-4.34742444098565e-05
-2.59625324919982e-05
-4.96853362902713e-05
-1.93870286839227e-05
-2.57217092038495e-05
-4.46428512244819e-05
-3.06328975725e-05
-3.41060929539408e-06
-4.61432822068461e-05
-2.4338215078617e-05
-3.12793115300697e-05
-3.85873663277035e-05
-1.38726241527829e-05
-4.82805325609862e-05
2.31446238596816e-06
-4.74227647407993e-05
-2.61146403114363e-05
-1.35241900786537e-05
-5.27002282216251e-05
-5.1120994599806e-05
-2.87582202363597e-05
-2.54385408930033e-05
-2.15072330054364e-05
5.65926551321156e-06
-2.25691605742057e-05
-3.71427601227341e-05
-9.37879559517116e-06
9.01312137897675e-06
-4.43009870223123e-05
-1.52433884866422e-05
-3.29639312679632e-05
-3.5856156898882e-05
-3.16285655710446e-05
-4.97541591483969e-05
-1.76111801544148e-05
-8.20515860461673e-06
-4.1282138553512e-05
-2.75184177465544e-06
-2.40358267893598e-05
-5.13634256153762e-05
-1.82230458379409e-05
-1.55724063003659e-05
-1.29283364517881e-05
-4.12579070324811e-06
-2.46158746782155e-05
-2.7072076620995e-05
-4.88906562516899e-06
-4.00272048210759e-05
9.54503261267398e-07
2.30817174817513e-06
-2.54991663080013e-05
-1.44333647232615e-05
-1.26305272191375e-05
-2.008101402158e-05
-3.91157593639462e-05
-1.56913729160891e-05
-2.52283394614203e-05
-2.77039058463314e-05
-2.6772498426301e-05
-2.82605575628488e-05
-2.84911926518663e-05
-4.5960333207808e-05
-2.32836045102241e-05
-2.42332844793006e-05
-4.20476581839843e-05
-2.85424032591706e-05
-3.12846494339308e-05
-5.09737632247707e-05
-4.0237212404567e-05
-6.84652607853504e-06
-2.86235234491395e-05
-3.12666433836496e-05
-2.89675043232992e-05
-1.93218678498271e-05
-1.21809779373747e-05
-3.35381960513291e-05
6.94432546448268e-07
-5.48021596386252e-05
-2.17091651497574e-05
-3.21961495753225e-05
-3.80537741836426e-05
-3.3242592017232e-05
-4.04909155481411e-05
-1.17520897972165e-05
-1.98844306686998e-05
-3.72723808305806e-05
-3.93646967387182e-05
-2.69292246880184e-05
-2.4273803303334e-05
-2.19490085144758e-05
-4.2005386740235e-06
-3.28434274153293e-05
8.32595030481113e-08
-4.18158883865936e-05
-4.46059822331628e-05
-3.81735690645229e-05
-3.82245590731921e-05
-1.45090106565302e-05
-2.06726361101663e-05
-3.25361407797467e-05
-2.90349180679903e-05
-1.52549802971324e-05
-3.94694638641684e-06
-2.34555427298127e-05
-2.66506549018593e-05
-2.33362910729698e-05
-4.58670473068701e-07
-3.3841118522499e-05
-2.18701073001415e-05
-2.18083945724715e-05
-2.61362613982965e-05
-1.21233242372997e-05
-2.71909504735174e-05
-4.27726779531809e-05
-4.49947854319827e-05
-2.14017967162299e-06
-3.365304258818e-05
-9.44112241875418e-06
-3.37089215855243e-05
-2.42448062870205e-05
-4.16859404116679e-05
-4.20307122327401e-05
1.30648646694123e-05
-2.54076728111194e-05
-2.36442932464718e-05
-1.58849177574537e-05
-6.38086658763381e-05
-3.38790282757304e-05
-3.21360561270449e-05
-2.37813917263433e-05
-1.90432441698932e-05
-3.57138183747474e-05
1.50231426755585e-05
-6.95455768197611e-05
-6.4954661670566e-06
-3.77273595979447e-05
-3.35066132519528e-05
-1.65719042037299e-05
1.31735215212751e-06
-3.76135242927701e-06
-3.19511410314869e-05
-7.15623328451171e-05
8.91112609612303e-06
-4.46949793657334e-05
-2.83077402463031e-05
-6.62428363334762e-05
-4.25048376150282e-05
-4.91034643273317e-05
-1.95555886776614e-05
-1.44551575265641e-05
-4.34366575337299e-05
-4.05674363762045e-05
-2.55424271080454e-05
-3.53344870837032e-05
-3.52636323553949e-05
-2.99132110915049e-05
-1.91588162728467e-05
-1.70798487799662e-05
-1.77660418045248e-05
-2.66541014572994e-05
-1.96920022040975e-05
-3.92006695611741e-05
1.33529835552427e-06
-3.38671233003354e-05
-2.36566928355317e-05
-5.55664813753656e-05
-1.61389970528219e-05
-1.60390869028543e-05
-3.70776089091428e-05
-2.80469309619249e-05
-4.30193712652639e-05
-3.18337162736282e-05
-4.18449219825036e-05
-2.10652807796e-05
-5.61269338531941e-05
-1.24766699089841e-05
-3.43676406004433e-05
-4.24829601023872e-05
-5.14166524564874e-05
-1.01732944845487e-05
-2.49134680199856e-05
-5.73550356936154e-05
-2.48271947793737e-05
-2.76834982008206e-05
-3.62527719338948e-05
-3.92578129295323e-05
2.16347925310271e-06
-2.7822833483049e-05
-3.81618385793272e-05
-9.03277921727229e-06
-1.40197198846451e-05
-3.64429680992399e-05
-3.72185104405402e-05
-1.19306826141645e-05
8.39582664799061e-06
-6.02922757711374e-05
-4.40045791917736e-06
-4.33792564018498e-05
-3.66445976669652e-05
-1.53853808002961e-05
-3.91879286812163e-05
-2.32067982887708e-05
-4.48515560373631e-05
-5.0064900881098e-05
-2.99272007376745e-05
-1.17071659044709e-05
-3.22673256681455e-05
-2.96101914782859e-05
-3.72194854281887e-05
-4.44085548898784e-05
-1.27075524753848e-05
-5.06156075275888e-05
-5.25168332267728e-05
-2.85522363561159e-05
-3.36192701375646e-05
-3.59399498145473e-05
-5.47429574425828e-05
-2.20416416074498e-05
-4.06719675071231e-05
3.17325001703683e-06
-2.16227173632356e-05
-3.13102099235469e-05
-2.55025928955877e-05
-3.20843164000401e-05
-3.01113046118932e-05
-4.29039583914285e-06
1.74417563424425e-07
-3.27663993003444e-05
-3.23251373117034e-05
-3.67613705598299e-05
-4.62003819455452e-05
-2.1483033160902e-05
-3.91043567250078e-05
-4.80054714542351e-05
-4.82220090625987e-05
-4.11846384827974e-05
-3.82430635611887e-05
-4.07731891952098e-05
-4.05263528580844e-05
-2.09426635505942e-05
-2.67046913698578e-05
-1.48443610310211e-05
-4.41612616808359e-05
-2.44343171967135e-05
-3.76626623856948e-05
-2.57438416692345e-05
-1.7026972654629e-05
-1.20978497205266e-05
1.82133564493098e-05
-5.5845486787112e-05
-2.64839582839981e-05
-1.72924835479066e-05
-4.83013282475893e-05
-3.47820479560883e-05
-2.73189812977457e-05
-4.51078874233717e-05
-3.25969968558033e-05
-3.35847826023338e-05
-4.60362482186312e-05
-4.94676620304936e-05
-7.50930570271726e-06
-5.19698125454149e-06
-1.7873276965908e-05
-1.37090720316228e-05
-2.55155396466283e-05
-5.80464409324419e-05
-1.64953838389203e-05
-2.91999661255773e-05
-8.43159481213966e-06
1.06016161331965e-06
4.32254703402214e-06
-9.13125320210187e-06
-4.30952829751947e-06
-5.02139647547143e-05
-3.47389584745069e-05
-3.31727970374524e-05
-2.60129844331046e-05
-6.8655666262312e-05
-2.23910951021958e-05
-2.46145909239413e-05
-4.93710076701221e-05
-4.96859215387082e-05
-5.88759582364896e-05
-5.10921957383352e-05
-2.87255143120836e-05
-4.59665980452854e-05
-3.65811827308172e-05
-3.05179326252741e-05
-1.7744675497736e-05
-3.96902982839306e-05
-1.95155733568989e-05
-3.73883734119608e-05
-9.35609834705234e-06
-2.91266246654559e-05
-1.71250638209438e-05
-1.71164437481173e-05
-4.03422724261965e-05
1.7747109753047e-06
-1.6877095751322e-05
-6.73220109991868e-05
-1.55443100665531e-05
-1.08714971033486e-05
-2.39480240949457e-05
-4.40641271352186e-05
-3.0685488272975e-05
3.09095873767191e-05
-1.11669928241388e-05
-1.52970022227626e-05
-3.57189591999143e-05
-6.20078731155085e-05
-1.12593698144776e-05
-2.61593571454007e-05
-3.9571885588145e-05
-5.84883573355393e-05
-5.26891349006244e-05
-2.32330157489051e-05
-3.46057672451428e-05
-2.04378521616428e-05
-3.25557336541439e-05
-1.33923655859301e-05
-5.71356202295085e-06
-3.60128641564065e-05
-1.39080924921769e-05
-4.6005457040314e-05
-1.57852058124836e-05
-4.90067892076621e-05
-9.64377990677971e-06
-4.3587962924738e-05
3.63694419872824e-07
-3.99154312187721e-05
-3.11169191321159e-05
-4.61434398321188e-05
-3.44990465430755e-05
-3.38887010253662e-05
-5.0940534719986e-05
-6.04835364422816e-05
-3.94992097993761e-05
-4.3124326415241e-05
-2.29901902782134e-05
-3.2046087560775e-05
-5.05428681906361e-05
-3.62726372875737e-05
-3.10405208474361e-05
-1.32537770117108e-05
-2.13197476054871e-05
-6.66305468791911e-05
-3.22398826963965e-05
-1.69788201160965e-05
-2.3475907919506e-05
-8.41621664276731e-05
-3.21953049570112e-05
-3.99890335247187e-05
-3.1866371853015e-05
-1.5043165908067e-05
8.86577734465527e-06
-1.83744554180373e-05
-2.92900237178123e-05
-7.82812147033637e-05
-2.63830868698493e-05
-4.69474300853673e-05
-1.73897301946557e-05
-1.87165416885573e-05
-1.87860278100696e-05
-5.53584344484743e-05
-1.8365849343163e-05
-1.61197451279948e-05
-5.51457383457992e-05
-1.6390709317706e-05
4.71642112372553e-06
-4.09184411825051e-05
-6.08834776371492e-05
-3.73187062044035e-05
-4.88711865948226e-06
-4.24803587229783e-05
-1.66422977913416e-05
-2.98885092107396e-05
-2.21585749844569e-05
-4.89108222662297e-06
-4.05098931511849e-05
-3.57287238606254e-05
-3.8957302804815e-05
-3.31869139284974e-05
-5.17814746213697e-06
-5.85475013587897e-05
-4.04476099070868e-05
-1.348561862732e-05
-1.52964252064343e-05
-2.90350197635652e-05
-2.69121867196116e-05
-3.27876377956091e-05
-5.05172125378088e-05
-2.42674009308705e-05
-2.43124997602533e-05
-3.26331983242923e-05
-9.26962723222114e-06
-1.37020684466199e-05
-3.62420733513577e-05
-3.96355300007108e-05
-3.02777658857835e-05
-4.91840205861674e-05
-5.13778248179602e-05
1.70832957235031e-05
-4.92830917174746e-05
-1.00213998697172e-05
-1.51001023064447e-05
-2.18861372705847e-05
-1.4533192710604e-05
-5.77840730265292e-06
-4.72426767860945e-05
-4.78944256211491e-06
-4.39964002174335e-05
-1.72921179298733e-05
1.07159420244408e-05
-5.22635353099286e-05
-3.04229144586914e-05
-2.99911721816474e-05
-1.2075499608984e-05
-1.07224603973774e-05
-2.78891149370084e-05
-1.23132596110958e-05
-2.48769799629963e-05
-3.83193864052999e-05
-4.76375643685906e-05
-1.45323238131542e-05
-3.21562069674249e-05
1.30608750134796e-06
-4.06987121434946e-05
-2.18484869778616e-05
-1.60778746879118e-05
-1.42266740348111e-05
-3.32961305720699e-05
-2.92300045426183e-05
-4.44112156346569e-05
8.97212902268717e-06
4.80552351616194e-06
-2.53043195675603e-05
-6.81871327780053e-06
-3.45288520036042e-05
-4.42587832083028e-05
-3.59113848038986e-05
-3.84176451390351e-05
-1.17293953861143e-05
-2.18570274286743e-05
-2.69839259809674e-05
-5.78069078610246e-06
-7.18123855977966e-06
-2.67851059488708e-05
-3.3862266286537e-05
3.71572475155056e-07
-1.76402156107165e-05
2.11592870025113e-06
-5.06530237247233e-05
-3.33466888076839e-05
-7.989464244374e-06
-3.30395231923801e-05
-6.09424921550999e-06
-3.38389861977913e-05
-3.48556472525797e-05
-3.89356536997291e-05
-1.84721205023139e-05
-3.59961831633847e-05
-2.39191619467682e-05
-2.23380990038382e-05
-3.55439014477391e-05
-1.73897868251723e-05
-2.58249729854645e-05
-2.7356767121465e-05
-2.75817613182815e-05
-3.41434960120984e-05
-1.77433367301094e-05
-4.932770654559e-05
-4.13394506557402e-05
-4.55071843219645e-06
9.96158079456758e-06
-5.22244736235192e-05
-1.83262646886849e-05
-3.46330260265546e-05
-2.7011506422595e-05
-4.69992438142098e-05
-3.42535916330218e-05
-2.26413138934297e-05
2.07256051791404e-05
-5.48920064648884e-05
-4.07258272603248e-05
-3.41543037451962e-05
3.59199622514482e-06
-7.21200988372698e-05
-4.02994754280407e-05
-1.05506399565106e-05
-3.39283044017784e-05
-6.20133438495089e-05
-5.87002714964894e-05
-3.95216704811034e-05
-3.87390404831007e-05
-6.09132418388293e-06
-2.96043924690573e-05
-1.19455070000637e-05
-3.31462112630736e-05
-3.67617014120417e-05
-3.04158647691416e-05
-1.91775198427095e-05
-3.54952389193019e-05
-3.89787477691594e-05
-1.3382944989384e-05
-2.71494763407768e-05
-1.10946971221519e-05
-2.39380678794652e-05
-5.89042325130516e-05
-2.83728375190388e-05
-2.44274242996393e-05
-4.55739994873917e-05
-4.92993652958525e-05
-3.16308592770411e-05
-3.83563101394265e-05
-2.25380760207571e-05
-2.16628082274497e-05
-5.3606067121425e-06
-4.26285811586101e-05
-2.76205949013999e-05
-5.60767905597342e-05
-3.27241683907977e-05
-9.34326584623623e-06
-4.0241130322648e-05
-2.89014771230103e-05
-5.26382598208616e-05
-4.0248233663773e-05
-4.97856921782741e-05
-4.38753063385605e-05
-1.74528550268576e-05
-3.47233214182615e-05
-4.48628702662386e-05
-2.28217363863058e-05
-2.46087493901232e-05
-4.34117520345664e-06
-5.28566695975976e-06
2.05917708014652e-06
5.70338570262009e-06
-4.16898112080352e-05
-2.46388117376765e-05
-1.56459433240674e-05
-2.92130512273236e-05
-2.24647279870846e-05
-2.75504065063307e-05
-7.27122485659944e-06
-1.5887897932281e-07
-6.17309821397972e-05
-2.10092864758699e-05
-3.39200804086101e-05
-1.6270008164042e-05
-3.88656759323914e-05
-9.81945845946027e-06
-4.03996778874964e-05
-2.8609330602534e-05
-2.42800000529157e-05
-3.02734482503614e-05
-4.12147350944003e-05
-1.61916015972199e-05
-1.69098640127127e-06
-1.83748234523995e-05
-2.65828697081618e-05
-1.15948691363569e-05
-3.8585727414764e-05
-2.64470473840681e-05
-1.68093662375936e-05
-3.04035361743472e-05
-8.77503022505686e-06
-1.7988781721417e-05
-2.44694744563219e-05
-1.95839984885306e-05
-2.106316599825e-05
-3.38214820375039e-05
-2.46046222187812e-05
-1.27160464965878e-05
-4.10912300405006e-05
9.77171047586012e-07
-2.5239631848209e-05
-8.40629759411814e-06
-3.33640626258112e-05
-2.25239911884706e-05
-3.17543961379928e-05
-2.92347607188233e-05
-2.2183033955135e-05
-2.63425507181019e-05
6.43406777263353e-06
-2.82317085248158e-05
-2.9434404546164e-05
-2.78371816411418e-05
-4.30888753029892e-05
-4.28089780607191e-05
-1.41588737828377e-05
-3.90388557064886e-05
-4.13297220411389e-05
-3.73555929491853e-05
-2.54027883815298e-05
-1.72045539122829e-05
-1.93737052784302e-05
-1.15733222947762e-05
-2.34344057379431e-05
-3.22559736459698e-05
-3.32629208078148e-05
-1.06942575636403e-05
-1.53739106678013e-05
-1.55847034076401e-05
-2.68691747252305e-05
-2.57213437773829e-05
-1.47843844515118e-05
-1.6783366871593e-05
-9.62162666160543e-06
-1.95488430634586e-05
-1.75404752986822e-05
-1.4553939167981e-06
-3.29836571597031e-05
-1.86619528699634e-05
-1.11886573611907e-05
-5.18622256516296e-05
-1.60758480308769e-05
-2.79093420633354e-05
-6.20257104276905e-06
-2.65891216043367e-05
1.05776942433232e-05
