# Supplementary material for: Research on computational propagation and identification of mine microseismic signals based on deep learning
Source: PLoS One. 2025 Oct 22;20(10):e0334641. doi: 10.1371/journal.pone.0334641 (PMC12543183; doi:10.1371/journal.pone.0334641)
Supplement: S6 Data — (ZIP) [file pone.0334641.s006.zip › 000100900000177.xlsx_0.txt_24.txt.txt]

-2.75837578951176e-05
-4.19916692149865e-05
-2.2951908251335e-05
-2.07307485558257e-05
-2.92806011382708e-05
-3.04454819443977e-05
-3.05221378277064e-05
-2.61026031916777e-05
-6.18055028169204e-06
-2.3526463696001e-05
-5.16707506581517e-05
9.80324457584183e-06
-5.10294266652884e-05
-5.07658765674045e-05
-1.29826464259275e-05
-3.26919366857478e-05
-4.44668023490892e-05
-1.86695581387615e-05
-1.26940986861861e-05
-3.87679588242645e-06
-4.94941539191448e-05
-3.32621405801261e-05
-2.01677919105762e-05
7.40581451021115e-06
-2.086744009863e-05
-4.40098135538863e-05
-3.67629942969192e-05
-2.35292669359498e-05
-1.695774080128e-05
-2.91110779103808e-05
-1.9615598282207e-07
-3.19584594187098e-05
-1.48919621325642e-05
-2.52535733232354e-05
-2.21759012988591e-05
-2.11636460970183e-05
-3.98355894051594e-05
-7.04387836582658e-05
-4.326639637568e-05
-1.85632459840455e-05
-1.71260696637897e-05
-3.13978636811921e-05
5.97130272215224e-08
-3.37772342429629e-05
-1.61896760318126e-05
-1.45956613332692e-05
-1.93946607733922e-05
-3.98323999013378e-05
-2.48106133612439e-05
-4.33490863903683e-05
-1.72552550427819e-05
-3.72350067859224e-05
-8.25732682957206e-07
-6.61770062125762e-05
-4.46695296428324e-05
-2.57721290925142e-05
-6.53842434138469e-05
-3.39706577089613e-05
-5.11204310572035e-05
-3.44830609204138e-05
-2.00436174224871e-05
-1.45840195360296e-05
-2.23973967324826e-05
-4.1414048499107e-05
-2.41315829449544e-05
-2.52480307779754e-05
-4.03391910071693e-05
-2.85817850764286e-05
9.25771988382773e-06
-2.38207448155546e-05
-2.84955010945466e-05
-2.42407192264389e-05
-4.18272715834585e-05
-1.10022676248256e-05
-3.52568992477618e-05
-4.92769814770428e-05
-2.42173468755797e-05
-5.16166621533858e-05
-3.88820804482206e-05
-4.88512127659705e-05
-3.87087939082234e-05
-3.30552808431758e-05
-4.64514822889997e-05
-1.35564740837039e-07
-3.32730628694982e-05
-3.84046544934033e-05
-1.21419535721379e-05
-1.89868712600178e-05
-8.82600493956819e-06
-3.74463493246067e-05
-6.12758383940995e-06
-1.99581863416083e-05
-1.53042140046594e-05
-3.29500585390328e-05
-1.99857175707478e-05
-4.53901294993801e-05
-7.00066267183412e-06
-2.75836528716921e-05
-2.18269746739425e-05
4.25169111672184e-06
-5.623600204969e-05
-5.05963755570096e-05
-3.09972656606768e-05
-2.79582261660092e-05
-3.5814450613205e-05
-3.99970657858835e-05
-6.92276241972554e-06
-3.32950197165971e-05
-2.66188267611686e-05
-1.94074282999443e-05
-1.85182216499453e-05
-5.74387744676243e-05
-3.87040864784162e-05
-2.77750108010374e-05
-4.07028582413949e-05
-1.99382387210526e-05
-2.90209131940887e-05
-1.06754967926809e-05
-2.16811947396354e-05
-1.20172062609998e-05
-3.80332756719154e-05
-4.0777758795618e-06
8.42238418879676e-06
-1.08346722278335e-05
-5.31209644634057e-05
-3.6736393616631e-05
-1.63661758053179e-06
-5.37932424591912e-06
-4.18494403589018e-05
-5.01235617272927e-05
-4.26727671118956e-05
-3.12599478326745e-05
-3.15349254033109e-05
-5.28092723172771e-05
-1.05928685975008e-06
-5.06187359553208e-05
-9.90362893187453e-06
-1.44258806655087e-05
-4.1450764889356e-05
-1.87311804537673e-05
-2.33786100851786e-05
-2.03613108267279e-05
-2.67120572712157e-05
-6.11585702413259e-05
-2.29475737095072e-05
-2.47263729075305e-05
-4.16885149821834e-05
-8.64474300369383e-07
-3.06963433836905e-05
-3.16476351864235e-05
-2.73618900532745e-05
-1.63060908121532e-05
-2.7851147751626e-05
9.09894225156693e-06
-2.80489139339989e-05
-1.80020019869503e-05
-4.52976980986717e-05
-4.18897208620646e-05
-3.64158195086769e-05
-4.64113599951767e-05
-3.08660663933818e-05
-2.70514787231175e-05
-2.92091850445019e-05
-1.34686684528002e-05
-5.69352497348698e-05
-4.06789903818248e-05
-4.66733802436658e-05
-1.53848914152863e-05
-4.99704568395233e-05
-2.17187245600197e-05
-4.67527923889065e-05
-1.82623755804544e-05
-2.67416098864973e-05
-3.27697580383283e-05
-4.2939662340267e-05
-2.84383874460582e-05
-4.83500091480723e-05
-2.51510454320033e-05
-3.37194080661682e-05
-1.98596812664756e-05
-3.75838529670072e-06
-3.24240067989421e-05
-5.49221413191022e-05
-2.58872209681504e-05
-2.01562819825126e-05
-3.42676970384617e-05
-5.63054070527972e-05
-2.23263409109249e-05
-2.84940929256478e-05
-4.85119046510696e-05
-3.17521856296957e-05
-3.75151718036935e-05
-4.36913619706022e-05
-4.68578947831411e-05
-2.38399255922336e-05
-1.40979063572987e-05
-4.07112152076299e-05
-2.05902068169862e-05
-2.2928507049198e-05
-1.10387082535692e-05
-2.53844210188128e-05
-4.49580562159478e-05
-4.77117734257975e-05
-3.22617979366625e-05
-4.35619270877015e-05
-3.46024320797428e-05
-2.26304525389381e-05
-1.59500588125647e-05
-2.40632375781565e-05
-1.26569841023415e-05
-4.19866116126946e-05
-7.93803239714194e-06
-3.71188726390808e-05
-3.01439500064164e-05
-3.50445887306349e-05
-4.16998432431152e-05
-1.75292750974998e-06
-4.74046137242443e-05
-4.5797751923894e-05
-1.68535612040562e-05
-4.22946665939313e-05
-1.68262755120983e-05
-4.63984385449154e-05
-3.86347813301591e-05
-4.12839692972191e-05
-4.13463208975734e-05
-3.78709744838086e-05
-3.94401721525321e-05
-2.88831082306441e-05
-4.99953665948439e-05
-1.10849589416931e-05
-1.49158173707501e-05
-9.23614843998894e-06
-3.64307804287196e-05
-4.83365770029138e-05
-9.86315691699427e-06
-1.76779420740408e-05
-5.36947315269361e-05
-2.99117297533619e-05
-1.80531651187056e-05
-2.94195933263171e-05
-1.51034813988873e-05
-2.23530491766659e-05
-1.50360797455693e-05
-1.47994567461888e-05
-2.6982061710217e-05
-1.54493742395363e-05
-3.23788547625088e-05
-2.88171242904926e-06
-2.48016332149068e-05
-1.13234819676261e-05
-3.71754796120162e-05
-1.96471381415419e-05
3.2733378541367e-06
-2.26193659179293e-05
-4.07106129194238e-06
-1.88464878285347e-05
-1.07952784877156e-05
-3.26066832430009e-05
-3.66572027838649e-05
-1.99288959745065e-05
-1.69665374706798e-05
-3.96252624783377e-05
4.84597016872505e-06
7.0925655808225e-06
-4.37166058659367e-05
-1.67275431141764e-05
-3.7397555525894e-05
-3.89706096090636e-05
-2.36130776083083e-05
-8.37539194506541e-07
-4.00821749081757e-05
-2.94092679846891e-05
-1.32792213507585e-05
-3.95452582217283e-05
-3.96339993891959e-05
-1.42909890705287e-05
-7.13688649953691e-06
-2.90837882534852e-05
-2.18223825897703e-05
-3.51078717937901e-05
-1.26759960832789e-05
-8.65240247075502e-06
-1.74788135642555e-05
-2.16267308942702e-05
-2.28623532174608e-05
-5.98957596984573e-05
-3.10910440732732e-05
-5.20096946988165e-05
-2.13509779614315e-05
-9.74464848114135e-06
-9.9845753767195e-06
-4.46153342405803e-05
-3.96063330102172e-05
-2.50043491632065e-05
-1.53951009971303e-05
-6.16896244053457e-06
-4.41882755227408e-05
-3.43934804065326e-05
-5.34283795198016e-05
-1.8792367341751e-05
-3.89694467780736e-05
3.90284102318596e-06
-2.54672708483563e-05
-4.79283259399535e-05
-3.79402083614124e-05
-1.70424633755736e-06
-6.59080358324061e-05
-2.47780942742033e-05
-1.28404528606182e-05
-1.46744062865155e-05
2.41833248406462e-05
-4.29072369719127e-05
-3.34396646016903e-05
-1.0076204074556e-05
-1.65685074389281e-05
-2.90496988518954e-05
-1.76000048447111e-05
-2.06367030324366e-05
-4.99660068854845e-05
-2.88565231629523e-05
-3.19408272699097e-05
-2.939162809357e-05
-3.07429033327854e-05
-3.73267384145595e-05
-6.18814533859232e-06
-1.91767644299345e-05
-5.43388230268765e-05
-1.19775523522366e-05
-5.98106455582624e-06
-1.4088973053478e-05
-2.90658578343442e-05
-3.83678868539532e-05
-3.76351281864401e-05
-2.29011886319093e-05
-3.09672591475951e-05
-1.50259823202603e-05
-2.13278267893724e-05
-1.83149763919515e-05
-1.13006900606019e-05
-3.63249888418904e-05
-1.50188445455918e-05
-4.70574389808339e-05
-1.7233059707345e-05
-1.67999386541648e-05
-3.11228027069607e-05
-2.03681224039993e-05
-4.45673908093799e-05
-6.53265447882562e-07
-2.09010110339424e-05
-3.71397985692061e-05
4.03418040485269e-06
1.27803067507781e-07
-2.83270172666806e-05
-2.11605322424113e-06
-3.63915397795285e-05
-1.71997884849187e-06
-2.56873653705185e-05
-1.98605538298335e-05
-2.45708620484861e-05
-2.1725892465281e-05
-2.70643874419309e-06
-4.54930368081377e-05
-6.11407533981932e-05
-2.48760150789014e-05
-4.32296359989601e-05
-3.6044242004498e-05
-4.12688153905033e-06
-4.01404854866933e-05
-2.92332005353577e-05
4.61588020284148e-06
-4.18227233857086e-05
-3.21780491549323e-05
-9.20435575566359e-06
-5.79215114160422e-05
-2.17298728882578e-05
-1.33101375300879e-06
-2.73376445417562e-05
-3.38446514023136e-05
-4.05255193589133e-05
-2.89666009733465e-05
-2.32123810687594e-05
-2.77005717993562e-05
-3.5731174110171e-05
-3.66304152448406e-05
-4.26305940189448e-05
-3.8185881238326e-05
-1.74547936054054e-05
-2.86501155241235e-05
-1.11962513827349e-05
-2.94746628607974e-05
-5.84042401950278e-05
-3.91549829600449e-05
5.10680052111703e-06
-1.90157327644408e-05
-6.62111884279731e-05
-3.20747534947832e-05
-4.71444929401338e-06
-6.38207866925981e-05
-3.45321680120108e-05
-2.81681802286347e-05
-4.46835709300906e-05
-1.5854044054527e-05
-3.03155007189232e-05
-2.2991495314161e-05
-2.44938026335347e-05
-3.80919650080563e-05
-2.37474150076957e-05
-5.38983036599104e-05
-4.21687496578977e-05
-2.34109001601528e-05
-4.68956478954805e-05
-2.47211472707409e-05
-2.19795211147546e-05
-4.55575681832584e-05
-2.99209361465476e-05
-1.01572225512759e-05
-1.48081020472042e-05
-4.37194796968042e-05
-1.0236510009839e-05
-3.10558082052357e-05
-2.67451112451597e-05
-4.93382139681463e-05
1.04254943453957e-05
-3.3462146713157e-05
-3.61226030669763e-05
-3.26140612937718e-05
-3.17483690830866e-05
-3.36860322392392e-05
-3.51064024110032e-05
-2.29292703787412e-05
-4.41325975905151e-05
-2.36718632031961e-05
-2.21777562612682e-05
-1.61777898228049e-05
-2.77653269202312e-05
-1.95073452428581e-05
-1.84993287469758e-05
4.0121658684526e-06
-9.85178775161238e-07
-4.53012501749481e-05
-2.31438595702145e-05
-5.92429668881216e-05
-1.89096821350518e-05
-3.58509536695326e-06
-2.21837551609358e-05
-5.32983206676477e-05
-1.10044767639602e-05
-4.27791560792871e-05
-5.51534292664208e-05
-2.05636524674951e-05
-2.84539842730089e-05
-2.72285198584443e-05
-2.0426888171205e-06
-1.37374903432567e-05
-1.09071405834948e-05
-2.57355755072604e-05
-6.80594850392161e-06
-3.17517275377879e-05
-3.28696280659371e-05
-3.18245217774465e-05
-4.09896460024282e-05
-3.72220570938245e-05
-2.90047856737417e-05
-3.05479588665814e-05
-1.45002647128367e-05
-4.3851713103766e-05
7.4447601702718e-06
-9.78475014136624e-06
-2.90061818133553e-05
-4.91035355397019e-05
-1.22570788786059e-05
-2.52194343736754e-05
-8.61103480405432e-06
-2.86326304909378e-05
-4.69331915630144e-05
-5.319411466726e-06
-4.61302617180003e-05
-7.99899997235227e-06
-4.72455957298812e-08
-3.99176364640067e-05
-1.46089179480689e-05
-3.13310700321587e-05
-5.05681725904495e-05
-2.89649309686572e-05
-5.55653399113898e-05
-3.8765014991708e-05
-3.65442474601326e-05
-2.10707359096002e-05
-4.17331659904377e-05
-3.10170950794556e-05
-3.92295202306396e-05
-8.03858187083105e-06
-7.99276846022684e-06
-3.31166210710323e-05
-3.96998567059881e-05
-3.04819117004906e-05
-2.69875645372766e-05
-4.00624329953571e-05
-4.44951129324494e-05
-1.910157022219e-05
-3.43518991331301e-05
-3.3642679344023e-05
3.71806949260868e-06
-4.32874885652439e-05
-8.73915329352651e-07
-1.52657588239402e-05
-4.75258237571467e-05
-3.22309956469076e-05
-3.11759492939203e-05
-1.85957123549446e-05
-2.90637701793829e-05
-1.32099982160468e-05
-1.46854462076527e-05
-2.92914209468911e-05
-6.04073557060069e-06
-4.02418459863038e-05
-4.16432309784097e-05
-1.50497469051476e-05
-2.09956806108755e-05
-1.73696420969722e-05
-5.75878497113185e-05
-1.94020996523125e-05
-1.93479043865804e-05
-5.69737112591664e-05
-2.52991682895138e-05
-5.57038850418722e-05
-3.29084747560568e-05
-4.3702264881704e-05
-4.22043233463418e-05
-4.07006936199198e-05
-2.7066569794328e-05
-3.26131344034305e-05
-7.80660270949375e-06
-1.47770765572471e-05
-2.45757252192805e-05
-5.10396594213271e-05
-2.44210651000154e-05
-7.63916275191079e-06
-6.01337961045904e-06
-6.25343912418604e-06
-2.52835221856961e-05
-8.21997876816509e-06
-3.49219936006758e-05
-6.83731398003258e-05
-1.78814243761219e-05
-5.90424874781849e-05
-6.14405327133214e-05
-1.18195984840032e-05
-3.50737605020616e-05
-3.01345894251731e-05
-2.85079634365279e-05
-4.86874574512755e-05
-2.09408919482e-05
-1.15292758395487e-05
-1.75862032017625e-05
-1.92583945449599e-05
-4.63021761928025e-05
-1.04741277549462e-05
-3.77204592413986e-05
-4.152940808819e-05
-4.22091385726459e-05
-3.84985452428427e-05
-2.770198608607e-06
-2.04643538348751e-05
-3.57606325341671e-05
-2.85974547765193e-05
-3.7644139288768e-05
-4.79691369657203e-05
-5.29310782877496e-05
-2.41444673911737e-05
-3.98352598337473e-05
-3.62507042685027e-05
-4.31368169908983e-05
-3.97023484391506e-05
-3.76986374434083e-05
-2.65594993127458e-05
-1.90747134509909e-05
-4.82057257291332e-05
-5.22377091020664e-05
-2.40777205000308e-05
-1.27766629715327e-05
-6.76070335753913e-06
-4.08705087272896e-05
-1.91301851549158e-05
-4.10925710833122e-05
4.83032073479017e-06
-2.3800101803507e-05
-1.02756321620806e-06
-2.52395627741725e-05
-2.42762985929709e-05
-2.94462793372965e-05
-1.81653116989691e-05
-3.64220345077914e-05
-3.64660194218087e-05
-1.7343114540499e-05
-2.94638799288889e-05
-1.97603503062019e-05
-4.16076841533584e-05
-1.51216630102479e-05
-2.92167416406787e-05
-5.03205142454566e-05
-5.3816832884088e-05
1.05774344878871e-06
-4.38273809348442e-05
-7.02278890149861e-06
-8.25130800143582e-06
-4.69492840304914e-05
-1.54789185655715e-05
-3.90230802398703e-05
-3.29310798474021e-05
-2.53120512158487e-05
-2.15160003967433e-05
-3.66333308593921e-05
-3.81809521183469e-05
-5.17616272912263e-06
-4.95645953689302e-05
-2.96064252509933e-05
-3.58314510947972e-05
-2.98658409364676e-05
-4.13527629985793e-05
-2.83523390060107e-05
-3.77716620552672e-05
1.49412542280107e-06
-4.165731294014e-05
-6.34232251670325e-06
-2.67283867520258e-05
-3.87380917654557e-05
-3.53036562334562e-05
-5.29341636775332e-05
-1.24310240442185e-06
-4.8959175374687e-05
-3.27630906520423e-05
1.34027931419486e-06
-6.38569667748549e-05
-3.72139023123516e-05
-2.73433944777619e-05
-1.13573942536703e-05
2.17787971434689e-05
-2.06409566585112e-05
-4.10789201440176e-05
-3.29066153887355e-05
-2.31283859069188e-05
-4.95862830395216e-05
-1.5333031301945e-05
-2.18476912870237e-05
-2.39913865365378e-05
-3.06066524236547e-05
-3.9352134957011e-05
-3.11587198386028e-05
-1.68081290394067e-05
-8.0513858919492e-06
-2.03569184380195e-05
-2.47409952542743e-05
-2.91154863512277e-05
1.71794883741441e-06
-4.8620199069855e-05
-3.13340454572783e-05
-3.20651838293225e-05
-5.67143333710462e-05
-1.01051462517732e-05
-6.00174048359724e-06
-1.86124304212556e-05
-4.07722268535065e-06
-3.54381091962758e-05
-6.09120759077683e-05
-8.12434527380587e-06
-2.1650406906984e-05
-1.1200644359507e-05
-2.04385886841602e-05
4.18603869107917e-06
-3.34689937368126e-05
-3.17101734756277e-05
-1.96371674938191e-05
-3.84982713037072e-05
-5.31734407399789e-05
-1.32454968329825e-05
-3.9695997877318e-05
-4.03145708547296e-05
-3.34507820013682e-05
-2.33324018598898e-05
-2.18635578432464e-05
-3.96819780365127e-05
-2.70654625943583e-05
-1.34402996030982e-05
-2.04357467478994e-05
-3.78035918785903e-05
-1.0435486797527e-05
-8.69795238705264e-06
-1.33468341534815e-05
-3.28520692179438e-05
-2.379626670457e-05
-4.20991051001813e-05
-6.6119296641038e-06
-1.40807074998965e-05
-2.41384173522076e-05
-3.76599703909167e-05
-2.41253815657459e-05
-4.41801584462692e-05
-7.33409400135586e-06
-4.9702621057705e-05
-2.24136125289578e-05
-1.74395871647234e-05
-2.14464179654818e-07
-3.44538846773475e-05
-2.1038108294609e-05
-2.51028633097081e-05
-3.52033197921093e-05
-1.11089132194893e-05
-3.43393906541384e-05
-3.73550332399387e-05
-3.18029069135821e-05
-7.81389891128005e-05
-5.33037923704985e-05
-3.48445834579168e-05
-4.094696076543e-05
-4.69326233121875e-05
-2.09444326635824e-05
-3.09600923343575e-05
-1.23717098460212e-05
-9.8726471179598e-06
-6.06409356519188e-05
-2.23560506947412e-05
-6.56795609132119e-06
-1.89954407362626e-05
-2.616371345047e-05
-6.72322971011304e-07
-5.04086178294214e-05
-3.21883614224287e-05
-3.62918198118302e-05
7.28491625469328e-06
-1.55838488812076e-05
-1.72470611445655e-05
-4.84132299846349e-05
-3.62908833870428e-05
-1.1318754875913e-05
-3.94835903978179e-05
-4.71947788390222e-05
-2.81763339575146e-05
-4.73417469869359e-05
-4.44746964828609e-05
-1.44630622092989e-05
-6.79742906152136e-05
-3.77365739840363e-05
-3.06115343230488e-05
-7.2462562877037e-06
-5.76667258086081e-05
-1.31009642867679e-05
-1.9364354911114e-05
-4.58264694659062e-05
3.85580733491691e-07
-2.82741023374676e-05
-4.08932328365525e-05
-2.51022247175174e-05
-2.00904402477982e-05
-4.76634185258622e-05
-1.16266908097064e-05
-3.97395880387145e-05
-4.04722405510004e-05
-3.55695226948706e-05
-3.17547139814662e-05
-2.05306144613497e-05
-8.24236270090746e-06
-3.59913327150181e-05
-2.81662940446529e-05
-1.65910146344934e-05
-1.49292572661009e-05
-2.77533550016482e-05
-2.80451387186392e-05
-2.35007861702984e-05
-1.28359287643239e-05
-3.13509103362951e-05
7.12444425908627e-06
-3.53949682040934e-05
-1.90145837512024e-05
-5.2896968638806e-06
-1.13337042322021e-05
-4.05889678010642e-05
-1.82712107709973e-05
-2.26847348977244e-05
-4.70844834645566e-05
-5.03659528805057e-05
-4.48659729456903e-05
-5.5053449999971e-05
-7.29023561144701e-05
-3.16259652612294e-05
-3.04826510786832e-05
-3.67592680481612e-05
-3.42472630175808e-05
-4.10963148704542e-05
-3.74774483854529e-05
-5.01293046700485e-05
-2.3356824413313e-05
-4.21014105387593e-05
6.48570309545686e-06
-3.5125685867087e-05
-2.85960499205385e-05
-2.1169651676766e-06
-5.58970731270167e-05
-4.33173166477271e-05
-3.68281100944293e-06
-1.97861338671703e-05
-2.50515757514946e-06
-2.54959843426444e-05
-4.94083633799975e-05
-1.9050278032084e-05
-5.6231402374789e-05
-3.34586987420025e-05
-2.6876998419562e-05
-2.83072910775349e-05
-2.76464276465492e-05
-1.25032918647357e-05
-1.99077942655355e-05
-1.02150649042655e-05
-3.58698470261851e-05
-1.43064846520585e-05
-3.95768009755945e-05
-2.63116642459331e-05
-1.43451691674358e-05
-2.39634342541852e-05
-3.05435220577179e-05
-4.45107424671894e-05
4.95166275134924e-07
-7.29167526628919e-06
-5.9968174297162e-06
-4.04646116827707e-05
-4.65702419829938e-05
-5.09284911089044e-05
-4.9556560439401e-05
-3.12526954415476e-05
-2.07100087840553e-05
-5.10543006919928e-06
-3.44114535823711e-05
-3.23372229286697e-05
-1.72687008734051e-05
-1.45035649234392e-05
-2.78676414691255e-05
-1.183120166456e-06
-6.95088894293117e-05
-2.59824213506222e-05
-4.0580873278256e-05
-5.56579768661214e-05
-2.41830645508156e-05
-4.92074954814438e-05
-2.32662252537148e-05
-7.86622624693252e-06
-3.21304028774995e-05
-5.11633091209294e-05
1.5825075248086e-05
-4.74781418096269e-05
-2.59657134992874e-05
-2.79945737447204e-05
-2.04636876563234e-06
-8.11855825746897e-06
6.98811813048009e-06
-2.96968669191451e-05
-2.74291768752811e-05
-3.08871527440558e-05
-1.54209462126666e-05
-1.69577087889947e-05
-2.43305019649027e-05
-5.63756506949499e-05
-1.45886758590684e-05
-7.90165580126307e-06
-3.31274394076798e-05
-2.26275948562645e-05
-3.94202183579523e-05
-1.2034513557027e-05
-2.62331765956136e-05
-5.0852273625637e-05
-3.13628401161564e-05
-1.37552652300312e-05
-1.46393912425745e-05
-4.28189032588115e-05
-3.65094803523212e-05
-3.05302604265422e-05
-3.55847597103548e-05
-4.80436299515654e-05
-4.54876527823458e-05
-4.24202708997261e-05
8.39315406832972e-06
-1.93433037103789e-05
-1.82193453832248e-05
-5.11792861083631e-05
-4.18526097168839e-05
-6.75466522824533e-05
-2.54270829059795e-05
-3.67912317607908e-05
-1.35543200422533e-05
-3.02950260454985e-05
-5.34467741412679e-05
-4.28662703915646e-05
-1.61293240921686e-06
-3.03839198442464e-05
-2.75919465525293e-05
-1.50523629469974e-05
-2.08355986425701e-05
-2.48424334198151e-05
-4.15292750613127e-05
-2.26955072414124e-05
-2.17343422695952e-05
-4.14705313849397e-05
8.27899542807623e-06
-1.40215693492324e-05
-1.12741084389882e-05
-4.24161554279401e-05
-4.43310509356568e-05
-1.99832514525489e-05
-2.13585025018178e-05
-2.90288745100123e-05
-8.63281457529568e-05
-2.5461740947427e-05
3.07699171535612e-06
-2.82279093717052e-05
-6.79907850705761e-06
-1.37470193762248e-05
-3.93319731891393e-05
-4.57697885119151e-05
-4.152750095939e-05
-4.1444224732217e-05
-9.5980255008366e-06
-2.89675964836505e-05
-1.12252502673107e-05
-1.19854707468361e-05
-3.44648733274872e-05
-4.01806507641839e-05
-3.66460046174144e-05
-3.36145222767512e-05
-1.96313636393813e-05
-1.38497193382424e-05
-3.12332161334778e-05
-3.10159887264062e-05
-2.90094068535996e-05
-1.37811345076615e-05
-1.47945436827463e-05
-3.7298825391938e-05
-5.25250920795153e-05
-3.94115036300107e-05
-2.17737821706037e-05
-3.41547659411492e-05
-5.85259772382696e-05
-3.08246772957641e-05
-1.9307801071665e-05
-2.5221159976666e-05
-3.71378979319803e-05
-8.10508156467538e-06
-3.51729815556743e-05
-3.25658852298283e-05
-2.83513787946118e-05
-7.863077472698e-05
-2.58287937117178e-05
-1.92118144836463e-05
-6.1170365921919e-05
-2.91129331730259e-05
-2.0785293503426e-05
-2.88627215745771e-05
-1.8042843256817e-05
-3.88648685948268e-05
-3.31469826083919e-05
-3.46266533159585e-06
-1.86291632111206e-07
1.20688043636895e-05
-2.28474827229634e-05
-1.59009330877796e-05
-4.47208539111946e-05
-2.21199716009995e-05
-3.86579078189842e-05
-3.67745325209887e-05
-1.39248786238578e-05
-2.76113260412736e-06
-2.68817140426353e-05
6.36497632177486e-06
-3.22446615869394e-05
-3.88162099342497e-05
-8.67014295516231e-06
-2.05267710346758e-05
-4.05577164129292e-05
-5.49996719823803e-05
-5.25020778951853e-05
-3.09011685868306e-06
-1.07855080296315e-05
-4.25388512097074e-05
-1.82020409945314e-05
-8.96753023533267e-06
-4.5826582010821e-05
-7.09024017746492e-06
-2.66195391976475e-05
-1.90923014970517e-05
-3.53632800448966e-05
-3.53793397706199e-05
-3.43972343897856e-06
-1.24041036476181e-05
-6.23602682539063e-05
-2.03985694150341e-05
-4.20863354414789e-05
-3.68028384251857e-05
-3.487290766026e-05
-4.07982159545972e-05
-3.79057446721916e-05
-4.5539745148584e-05
-2.68100842239002e-05
9.36565834244679e-07
-4.1762218082421e-05
1.85714602151889e-06
-1.45696279136447e-05
-2.85084310928513e-05
-3.90673018140398e-05
-3.23679735641391e-05
-1.9535726621567e-05
-3.49041034536123e-05
-2.53569718737804e-05
-2.50682433049106e-05
-4.20772312515552e-05
-1.94775473056934e-05
-5.99510271832085e-05
-5.1027475457101e-05
-2.51992926938031e-05
-2.21611633038915e-05
-3.91162537897238e-05
-2.06255509338923e-05
-4.01126202545281e-05
-2.59321610146254e-05
-1.71755733579491e-05
-1.85949323905915e-05
-7.7697466397515e-06
-2.68104143283824e-05
-3.55729853150708e-05
-3.43909854957069e-05
-4.37528159704186e-05
-1.42875590343861e-05
-3.46110428662837e-05
-1.26729954777773e-05
-2.64722849848633e-05
-1.40877214677023e-05
-2.79064523604802e-06
-4.84123265603706e-05
-1.1982110980666e-05
-2.95334597729496e-05
-3.93641124455554e-05
-2.4594053113546e-05
-7.73154634102809e-05
-2.21199040000902e-05
-1.74132110546614e-05
-6.80559549090951e-06
-3.18095669027073e-05
-1.97902430486819e-05
-3.45582848060522e-05
-5.95714612158147e-05
-5.13119542973902e-05
-1.02469439514059e-05
-2.33926265365602e-05
1.30624622356572e-05
-1.60235614867842e-06
-4.91110981666831e-05
-1.96908562459817e-05
-1.61444737386789e-06
-3.0217235059875e-05
-2.75115504116471e-05
-4.05890644604547e-05
-5.7122310672484e-05
-5.52550553638685e-05
-3.23793139074585e-05
-2.53063319388673e-05
-2.15748009414911e-05
-7.82178705878148e-06
-1.84520243244513e-05
-3.36892429890916e-05
-2.53691927982353e-05
-2.0202855412455e-05
-2.56888379058787e-05
-6.69835928182865e-06
-1.21642308123891e-05
-1.83864171313259e-07
-4.50006042326032e-05
-2.36499747174407e-05
-2.35256849472896e-05
-3.25091467113702e-05
-2.71983000131664e-05
-8.93118492154348e-06
-1.94226778084035e-05
-3.15494289117164e-05
-1.86515611756211e-05
-2.53678980411892e-05
-4.46486950678844e-05
-2.09080482215448e-06
-4.34861684396408e-05
-1.84835490791818e-05
-3.49130483323273e-05
-2.28513151198468e-05
-1.51644317808203e-05
-4.10207690683527e-05
-3.98188004157395e-05
-1.211236751442e-05
-1.13920018615981e-05
-2.10812859071411e-05
-3.80314676714522e-05
-2.75605890534135e-05
-1.33261407870728e-05
-3.69705823729861e-05
-4.11142695388574e-05
-1.95194626010716e-05
-2.10488581541128e-05
-2.56344818485991e-05
-4.28389600168809e-05
-2.41714055810441e-05
-7.09871909240255e-06
-2.42142114906958e-05
-3.86639808458618e-05
-5.84911474211511e-05
-2.92062642440719e-05
-2.23290251744853e-05
-5.7048084409063e-05
-9.89183570082185e-06
-3.86702488020994e-05
-6.17227236328167e-05
-2.03357284875155e-05
-2.47882732796601e-05
-3.00767444029387e-05
-2.10388891812438e-05
-4.85601628308835e-05
-4.45901715465966e-05
-4.98473124909569e-05
-5.98904941487255e-05
-2.68638249791666e-05
-4.054025677406e-05
-1.12651430418326e-05
-4.34600264005701e-05
-2.03445071229822e-05
-4.29790659090483e-05
-4.1838262305732e-05
-3.58980403697147e-05
-3.05569114895866e-05
-3.93341595768232e-05
-2.15907859575951e-05
-2.94921573071538e-05
-1.27096347114583e-05
-2.59117673943298e-05
-2.12746535182825e-05
-7.22134720479322e-06
-4.07192151961208e-05
-3.99353790725311e-05
-1.03284535189962e-05
-3.35577048333675e-05
-4.06972008576208e-06
-4.2209399811169e-05
-2.48408624303602e-05
-1.96228969597345e-05
-2.89943408519535e-05
-2.60508530472534e-06
-2.67125733781209e-05
-2.04115981962163e-05
-4.35395309629715e-05
-2.57571124614511e-05
-1.40210725393022e-05
-3.41011244612141e-05
-2.85050301320142e-05
-2.05645944909287e-05
-9.24461798301846e-06
-3.35165314109198e-05
-1.39014375376468e-05
-5.32450850113326e-05
-2.43972482710862e-05
-3.3502060166798e-05
-2.20687210472918e-05
2.44885098162877e-06
-2.32494141657904e-05
-1.6872500305332e-05
-6.02185204589292e-05
-2.66752479004706e-05
-9.59917495158161e-06
-3.41589426460568e-05
-7.01927562314222e-06
-1.95504625736974e-05
-4.36896835811032e-05
-2.50435921313508e-05
-3.76730419716532e-05
-1.418819108905e-05
-6.46572349190063e-07
-3.70577331796408e-05
-1.78096353237305e-05
-4.05836620654542e-05
-1.52272099173068e-05
-3.74333054415141e-05
-2.17825203668228e-05
-8.46414001838068e-06
-4.34196753816242e-05
-3.17668799923716e-05
-1.13996727333414e-05
-4.47469545173739e-05
-2.22494998582095e-05
-3.95302095560562e-05
-5.63604330193051e-05
-3.76578455699826e-05
-2.75849226827177e-05
-4.86492263945147e-05
-2.12329283162696e-05
-2.27624221939096e-05
-2.8039568825806e-05
-2.76591017513879e-05
-1.96765611110862e-05
-3.42719821518016e-05
-2.00685479587946e-05
-5.57744383526133e-05
1.36483390278437e-06
-4.73989327963454e-05
-5.42181836417785e-06
-2.12392976320125e-05
-4.69019480179885e-05
-2.52713376106126e-05
-2.35234182434834e-05
-3.34556467780923e-05
-3.58833411073833e-05
-8.17662835008894e-07
-1.79056132387831e-05
-4.58676957147551e-05
-2.2070850205685e-05
-4.77830687403795e-05
2.90436919091484e-06
-2.65750513161297e-06
-1.74563239725849e-05
-2.71763259975151e-05
-4.51090585661121e-05
-1.48727683775253e-05
-4.50261158576084e-06
-4.56739718545017e-05
-1.34833861329469e-05
-1.03051942023699e-05
-3.73109336965208e-05
4.2116562143635e-06
-2.35214015762948e-05
-2.23417519313808e-05
-2.73668435984441e-05
-2.407066069213e-05
-2.06739449697771e-05
-1.88384153072969e-05
-4.22877534261265e-05
-2.47924375935534e-05
-3.84847105092924e-05
-3.49882562253007e-05
-5.00946863772334e-05
-3.65233272477829e-05
-3.41470694850714e-05
-2.7540206950855e-05
-3.49285986406436e-05
-2.80186241134237e-05
-1.49215689172486e-05
-5.15951870900668e-05
-6.1191384991767e-05
-3.30923250045614e-05
-4.04717519582907e-05
-4.11941999078371e-05
-4.12090609091897e-05
-4.42250900409888e-05
-4.89871805872411e-06
-4.42571971957233e-05
-1.70792819814427e-05
-3.17716781085516e-05
-4.37254505014223e-05
-4.11231588447913e-05
-7.74671590332629e-06
-3.25474133156503e-05
-1.15175230462189e-05
-1.83073662799123e-05
-4.82359873980634e-05
-1.42397599741503e-05
-3.36568728615332e-05
-3.24983218652838e-05
-2.22202836762661e-05
-4.55845121863333e-05
-4.80688254487828e-06
-2.68289787003115e-05
-2.25938151983997e-05
-3.87429584768762e-05
-4.78219124742358e-05
3.07762815729466e-07
-1.2758328970143e-05
-3.4361779175911e-05
-3.10732741028966e-05
-2.66380221912963e-05
-1.04848220154325e-05
-1.9830639824028e-05
-3.4697970731976e-05
-1.99433728959133e-05
-4.69238481431342e-05
-4.79758497542477e-05
-1.02282479476853e-05
-4.09135483968638e-05
-1.347262366742e-05
-4.43587508917211e-05
-2.66448796583559e-05
-1.78865201847078e-05
-2.66397814543789e-05
-4.50712236788322e-05
-4.11419788035726e-05
-1.51907409321221e-05
-3.42729296605063e-06
-3.37461792657025e-05
-1.02043006805458e-05
-2.5412886636675e-05
-4.09035610608853e-05
3.58965820436235e-06
-1.11944409779664e-05
-7.04332719730954e-05
-4.94954528541716e-05
-4.38102729737368e-05
-4.71500391014919e-05
-5.2839268254973e-05
-1.46903958877554e-05
-4.25441305403518e-05
-4.56252718806039e-06
-2.57039852358954e-05
-4.95262099361396e-05
-3.33738215362598e-05
-2.27557803818602e-05
-2.976424681659e-05
-2.81983009520614e-05
1.31413910765177e-05
-1.72491798144107e-05
-2.98708334045684e-05
-4.14241183249745e-05
-4.56286927789443e-05
6.32471379441316e-09
-2.7648077236608e-05
-1.32124813257787e-05
-4.14438533225787e-05
-4.8480083060294e-05
-2.7087903558226e-05
-2.22513765965284e-05
-4.00802074182914e-05
-1.86363889124386e-05
-4.13160969568998e-05
-1.44844507098118e-05
-3.05397244134442e-05
-1.35394711264461e-05
-4.84001117314989e-05
-6.07969095370083e-06
-2.22855525563436e-05
-2.76518663798163e-05
-2.49567454448356e-05
-4.43087551073247e-05
-5.21617238574847e-05
-3.71613123849983e-05
-2.21257200811405e-05
-2.04724949383702e-05
-3.23631604616855e-05
-3.64110239371715e-05
-2.13085577273452e-05
4.99208408056052e-06
-6.54739463332931e-05
-3.47177721539139e-05
-3.37130691823864e-05
-7.04658016465907e-06
-5.7369055045761e-06
-6.06026825529576e-05
-2.75962701741108e-05
-1.67137231328749e-05
-1.48418667357376e-05
-2.2322675381734e-05
-2.17268936985934e-05
-3.78122424551242e-05
-6.33732330568662e-05
-3.3758354537404e-05
-6.00131755785116e-05
-1.90703141159602e-05
-4.60117042200561e-05
-2.77702866634557e-05
-3.8702771343678e-05
-4.24075701354559e-05
-3.31843756728571e-05
-7.65975296269297e-06
-3.36685856959883e-05
-3.19542427402084e-05
-2.8059964233638e-05
-3.05915253386514e-05
1.73021542102775e-06
-6.64459617168668e-07
-1.42258347485151e-05
-7.31374455528986e-06
1.35960613900643e-06
-1.60605516901422e-05
-1.9216208076188e-05
-1.24775571620457e-05
-1.25332853355267e-05
-2.36218586737054e-05
-1.11606442721766e-05
-3.98038493858831e-05
-5.99523182253851e-06
-3.69677980602118e-05
-4.75005619656258e-05
-3.3149015484303e-05
-2.04960773202736e-05
-3.83599420519183e-06
-3.9845005785403e-05
-1.38956095734244e-05
-3.27575158191597e-05
-3.00325625905823e-05
-1.81890967319667e-05
-4.65732293955755e-05
-4.7869141171783e-05
-1.50911499416724e-05
-5.52311304816645e-05
-4.74403447137868e-05
-3.4736453336555e-05
-3.35719502818968e-05
-3.36915808280643e-05
-4.96268466489686e-05
-1.61193794148262e-05
-5.43521895717678e-05
-4.4506522960057e-05
-5.00373363339639e-05
-2.68121411268809e-05
2.70718200223131e-06
-1.56968162333797e-05
-1.00775791133224e-05
-1.88666806546939e-05
-4.14988821397652e-05
-4.04611040352364e-05
-3.91119146317875e-05
-4.47781268504421e-05
-6.10389708464012e-05
-2.18833417574743e-05
-3.32430181328857e-05
-2.03399660974958e-05
-2.68394443483602e-05
-2.27721381737118e-05
-3.50171856682143e-05
-4.32955184071446e-05
-2.2137618295387e-05
-1.74876503255184e-05
-4.40334978127689e-05
-2.25278666340324e-05
-2.30015613694869e-05
-2.84565148165033e-05
-4.43287209799968e-05
-2.43551112862956e-05
-4.40923314625897e-05
-1.8236212025359e-05
-5.39773988140875e-05
-1.84336339824634e-05
-3.98203766959141e-05
-3.84743930934633e-05
-1.10973019654e-05
-5.54780099398163e-05
-2.60755440934212e-05
-4.08085949252507e-05
-3.85918054216733e-05
-2.58095462661764e-06
-4.33332114378643e-05
-3.45412309540157e-05
-1.65445428199512e-07
-3.11721315396202e-05
-1.46582075039547e-05
-1.81699562933118e-05
-3.06914381290513e-05
-2.3008491703771e-05
-3.13957410153622e-05
-2.20339873222573e-05
-3.74673371484117e-05
2.40787504634717e-06
-2.66024086812845e-05
-5.04344786668821e-05
-3.62104949172537e-05
-4.80655979131892e-05
-1.07507716374506e-05
-4.07060658214249e-05
-3.94578350517386e-05
-2.79809372754371e-05
-1.23640253131745e-05
-3.07659920659882e-05
-4.38157743529135e-05
-1.55697617074523e-05
-1.49014345160893e-05
-3.92531934586656e-05
-4.89167263417233e-05
-1.31810066659917e-05
-3.1770781179822e-05
-3.88976758343611e-05
-3.5088114411156e-05
-4.36453265102553e-05
-3.69981273211799e-05
-5.24710292259481e-05
-2.7710222048171e-05
-4.09298325051594e-05
-6.83587500402322e-06
-1.32478755712483e-05
-3.54779328432933e-05
-4.00350451328462e-05
-1.98096734856125e-05
-4.96292215101422e-05
-1.8179141495406e-05
-2.82307303431635e-05
-2.97901381722571e-05
-5.46857220825557e-05
-3.31194469752224e-05
-1.48982391050039e-05
-5.36564572495838e-06
-3.31641829923302e-05
-4.69480415336866e-05
-2.733770409588e-05
-3.60766844224911e-05
-4.6559969015131e-05
7.66674114604385e-06
-1.74053001813379e-06
-2.01623219086061e-05
-2.37220940232838e-05
-1.06452133462529e-05
-4.16991733099386e-05
-4.78703792338411e-05
-1.12141265505997e-05
-2.94935011748458e-05
-4.5111887760177e-05
-1.75189540075076e-05
-4.3516546495095e-05
-3.96150477546316e-06
-3.00635215013988e-05
-1.91320323146365e-05
-3.68532376767671e-05
-4.32993272075334e-05
-3.49872105026792e-05
-1.35512322409983e-05
-3.7080762549963e-05
-7.29610108277624e-06
-6.16179584349701e-05
-3.06539310838193e-05
-3.38152671081127e-05
-4.3773862492516e-05
-3.11561075715802e-05
-1.8333400589321e-05
2.22740976981077e-06
-2.7386477035565e-05
-2.76224525618064e-05
-2.2862884516026e-05
-1.71085990164897e-05
-4.52761068158196e-05
-3.14671477198403e-05
-2.96937488233265e-05
-3.87518643818885e-05
-2.18431851857279e-05
-2.82896325059146e-05
-2.32223474654104e-05
-1.9557639171824e-05
-2.44484113606244e-05
-3.40558529711314e-05
-3.65025158478183e-05
-2.90288085536257e-05
-2.65771197709245e-05
-8.88606472195775e-06
-3.19492717688685e-05
-4.7370773533878e-05
-4.08818711116542e-05
-9.83141860434107e-06
-5.59916393616374e-05
-5.54962598417697e-05
-3.37669546837317e-05
-5.08217388864831e-05
-1.20600670403658e-05
8.06366024049896e-06
-1.62612883945772e-05
-2.3385287237161e-05
2.20193752266651e-06
-4.75749178479309e-05
-1.12282150842325e-05
-3.87908027723783e-05
-2.28762259052592e-05
-2.96779603510935e-05
-1.45467056363572e-05
-4.11981748082304e-06
-2.36344429305329e-05
-3.58999977565816e-05
4.85778262300468e-06
-1.51802114735275e-05
-2.41833688066011e-05
-4.46569793021771e-05
-1.88022051237926e-05
-3.31224837297235e-05
-5.78941437664791e-05
-1.68586113494347e-05
-1.25931548340288e-05
-2.1457609039271e-05
-2.88522091440433e-05
-4.19174853417024e-05
-3.77315509704879e-05
-3.39719084361323e-05
-1.81313115556565e-05
-3.21372374280211e-05
-3.99753579046446e-05
-4.92848779130961e-05
-2.87167318221345e-05
-3.69407568523164e-05
-1.2472605727598e-05
-4.9480382048104e-06
-1.56632614218775e-05
-3.37696477297723e-05
-1.9682029304087e-06
-2.10781798766371e-05
-1.25547253588867e-05
-1.28802116511826e-05
-3.25543163014377e-05
-1.52584133220231e-05
-1.85138051233121e-05
-4.13072631526008e-05
-3.36987267269337e-05
1.96191101609614e-07
-3.42043352126136e-05
-2.46893452277368e-05
-4.62204252217927e-05
-2.29487567761311e-05
-1.24814401453219e-05
-3.14047728042437e-05
-4.57759965279799e-07
-1.27992278627904e-05
-3.53459228204879e-05
-1.82601962627761e-05
-8.31535636338433e-06
-6.22187262830785e-05
-2.79893448369168e-05
-2.61281040742982e-05
-2.65891434176101e-05
-4.02559139177088e-05
-2.60334918568011e-05
-9.48649259022448e-06
-2.3646281004548e-05
-2.83346524329379e-05
-5.28085183477402e-05
-3.5302248744004e-05
-5.72227527279027e-05
-2.65288405157886e-05
-4.9027168287368e-05
-4.23602508683522e-05
-5.13893179074202e-05
-1.68655878959834e-05
-4.11370259897957e-05
-1.8583324977051e-05
-2.9728434440423e-05
-1.98288635175289e-05
-4.45049602855636e-05
-1.54036507287557e-05
-1.89304207646649e-05
-1.14945063795963e-05
-2.65015075338453e-05
-3.34019551969249e-05
-3.98218522916938e-05
-9.70681613883406e-06
-6.17428119906386e-05
-1.26214747323707e-05
-2.17319479757273e-05
-3.85688204832206e-05
-1.56844840544079e-05
-2.91019955171469e-05
-7.47030873354117e-06
-3.91374273777249e-05
-1.93367119421489e-05
-3.22655950084335e-05
-1.71615514452033e-05
-1.75786377694129e-05
-1.49303559901051e-05
-3.37994339616462e-06
-2.89585718502935e-05
-2.39012935750095e-05
-2.28731527089302e-05
7.46595718267751e-06
-2.97991845189156e-05
-3.92679535212949e-05
-2.06837717665193e-05
-3.02302307575153e-05
-2.925229970801e-05
-2.03055993185294e-05
-3.22026241788924e-05
-3.49737958633405e-05
-2.58975460534507e-05
-6.41815152282133e-06
-3.71195307768652e-05
-4.7097635619328e-05
-1.2744895491593e-05
-2.05844073121251e-05
-3.3457231515884e-05
3.93208928791944e-06
-5.30201828521392e-05
-1.70905936562207e-05
-1.59331534208555e-05
-3.72831615196822e-05
-1.92548680082197e-05
-7.52798406808261e-06
-1.34886371319596e-05
7.67674470849969e-06
-2.08120060170719e-05
-4.89310129492527e-05
-3.04774948722332e-05
-3.77780915475377e-05
-2.64787399957493e-05
-2.28673381284161e-05
-3.09175031070429e-05
-4.21063412596456e-05
-1.59986299409117e-05
-2.36312041697795e-05
-2.28649073214282e-05
-1.10522619076395e-05
-4.49866159327301e-05
-4.02520388514299e-05
-1.99854962606934e-05
-4.01969668934601e-05
-4.2996286895192e-05
-2.50591906053123e-05
-3.10926821001887e-05
-2.49504837702819e-05
-6.72626945148097e-05
-4.23857315355273e-05
-2.99399705422109e-05
-1.30346564175982e-05
-4.12091417098227e-05
-2.45773645002884e-05
-5.37421119224239e-06
-3.19804316918773e-05
-4.32524388856384e-05
-8.22594634493023e-06
-2.35997777443572e-05
-4.21287447786362e-05
-4.32076008030651e-05
-2.96437938145529e-05
-3.48442722684494e-05
-4.07359345887138e-05
-5.29742694426719e-05
-3.02408884851439e-05
-1.07316015305241e-05
-1.46926388583398e-05
-3.8722704794319e-05
-4.43214561680789e-05
-1.71526716891458e-05
-3.15562237333871e-05
-4.24162272669775e-05
-2.33629188873398e-05
-3.70012468921486e-05
-8.84389701543507e-06
-2.19320900117107e-05
-1.68370725299222e-05
-4.20068803372584e-05
-2.25753886892311e-05
2.43518015500321e-06
-1.71983995378756e-05
-3.11628512030892e-05
-2.3879113538852e-05
-3.07922556597181e-05
-9.02014155437371e-06
-4.08192122469169e-05
-1.98323251314727e-05
5.06199664166698e-06
-2.5246422121893e-05
-3.50480217466544e-05
-4.79155319062622e-05
-1.36855184435476e-05
-2.33289054152814e-05
-2.7845453523387e-05
-3.94709253586381e-05
-5.74192633994682e-05
-3.35027420841884e-05
-1.91115291671292e-05
-5.28711079661631e-05
-3.78518110301005e-05
-1.28185745202569e-05
-1.96608955967232e-05
-3.34447528825272e-05
-1.50369696615829e-05
-5.49294206334759e-05
-2.14222621792746e-05
-6.00156270753312e-05
-3.77005896229633e-05
-5.37586744089409e-05
-4.294606876357e-05
-2.04262690356059e-05
-3.22570901205744e-05
-1.98060976751568e-05
-3.70035479908889e-05
-2.09047744975207e-05
-1.5553890480669e-05
-4.7528424916774e-05
-2.11618384056171e-05
-2.48049541012965e-05
-2.94837503895767e-06
-6.59753110273759e-06
-2.94339914686712e-05
-3.58743139571858e-05
-3.89346526009714e-06
-3.8585640007945e-05
-8.84866557204623e-06
-5.46917272213853e-06
-1.63891535694583e-06
-4.90608845035074e-05
-2.89281261726113e-05
-3.99858114687175e-05
-2.09699031994433e-05
-2.15476089858594e-05
-2.16428045916049e-05
-4.93963075969188e-05
-3.27682263530948e-05
-4.14421713150546e-05
-1.81948116300748e-05
4.06765861570586e-06
-4.39155280547693e-05
-3.03507061594987e-05
-4.33363419695675e-05
8.34981382607096e-06
-4.0080265922874e-05
-2.61961932653921e-05
-3.43092295427466e-05
8.91441746978446e-06
-4.95288025703724e-05
-2.89278489696653e-05
-4.17279209026922e-05
-3.00481318865229e-05
-2.5102477147586e-05
-3.78418467987881e-05
-4.32654454660003e-05
-5.56824647850309e-05
-1.23046072002875e-05
5.26972365005973e-06
-5.45294980976635e-05
-3.50136699893262e-05
-1.01374492368257e-05
-3.1928187711435e-05
-2.14557455864023e-05
-1.46106433712639e-05
-5.38980071839762e-05
-4.83781291850996e-05
-6.50584020263334e-06
-2.32669730850062e-05
-7.81474048720374e-06
-3.59526610077213e-05
8.94834131660394e-06
1.59867147491173e-06
-5.22685294845059e-05
-2.41884578663391e-05
-3.07114641929595e-05
-2.74159632432736e-05
-2.08628305851491e-05
-2.51696202049073e-05
-1.69900896028088e-05
-3.05232986182622e-05
-1.72980214045155e-05
-5.92120686512073e-05
-1.69967946916845e-05
-1.35691187291362e-05
-1.81082314750394e-05
-1.34100846930608e-05
-1.70996707153184e-05
-5.85377777946886e-05
-1.30368551672503e-05
1.00669492372235e-05
-1.34637627444419e-05
-2.3762722439526e-05
-1.97190483783398e-05
-4.13576318597044e-05
-1.79209076457162e-05
-2.5492926666346e-05
-4.6520286864317e-05
-1.34029133170938e-05
-1.92763626892448e-05
-5.90010883993407e-05
-2.57757252195121e-05
6.32687341424585e-06
-1.20693863914995e-05
-3.02493498990175e-05
-2.62264639620749e-07
-2.53616250281992e-05
-2.88517221037508e-05
-2.2618844237546e-05
-1.11548564866987e-05
-3.16927626161215e-05
-3.04974938743968e-05
-4.12919963954961e-05
-3.96308041086307e-05
-4.81575352532588e-05
-5.50075982783401e-05
-3.58010955304348e-05
5.68626021341197e-06
-1.91662391717719e-05
-2.1364673535417e-05
-2.32072945060631e-05
-3.68202818418285e-05
-4.4516623791735e-05
-5.70282259030375e-05
-6.47175908159672e-06
-1.83798560823358e-05
-6.04518839642801e-05
-3.5641025765581e-05
-1.14549260445884e-05
2.16671901092881e-06
-4.46714852190125e-05
-2.00228098780989e-05
-3.94316747339061e-05
-2.44485300241509e-05
-3.10711601296077e-05
-4.82382812920801e-06
-2.94068938695304e-05
-4.51118139521835e-05
-6.63014754732902e-05
-5.44511102719176e-05
-3.07932842849646e-05
-2.59428478658413e-05
-2.88637682049887e-05
-4.33358706784562e-05
-3.31165562641218e-06
-2.83658970413768e-05
-2.40641461754318e-05
3.17665972534815e-06
-3.0181550554654e-05
-2.7302959278091e-05
-5.56634454647666e-05
-2.52761098136967e-05
-2.87399824067307e-05
-4.29789189476524e-05
-2.82900380879468e-05
-1.86183169780916e-05
-2.78081832154527e-05
-1.54332569434456e-05
-2.00563073533168e-05
-2.77123163324415e-05
-2.61011417834391e-05
-3.56769017954291e-05
-1.65581224891044e-05
-1.32625899015984e-05
-1.07650507560675e-05
5.18834104482437e-06
-7.19880132219044e-06
1.96991730587616e-06
-4.37372437250312e-05
-1.76400378166025e-05
-1.81362680257407e-05
-4.60661226168532e-05
-3.41987778930072e-05
-1.85867446999538e-05
-1.32605273200485e-05
-2.50516232008999e-05
-2.72538224681815e-05
4.20155185913829e-06
-2.77417475041958e-05
-3.34149462385188e-05
-2.59062464226388e-05
-2.7255583855683e-05
-2.16285785924359e-05
-3.28162889016635e-05
-2.89502929556452e-05
-2.92326309616504e-05
-4.68631781575291e-05
-4.99771651957435e-05
-6.48110883260831e-05
-1.46521044560696e-05
-6.38885038666209e-05
-3.39747701854056e-05
-5.32356524172244e-05
-2.83428199547444e-05
-6.0012615148374e-06
-5.75444962608504e-05
-2.29790774680766e-05
-2.82288192408645e-05
-5.00577060980106e-05
-2.99331009596108e-05
-3.56670545639515e-05
-2.74580798268502e-05
-2.81067816032298e-05
-4.05505452889701e-05
-1.05620932344483e-05
-2.21430135758385e-05
-1.19274922054643e-05
-3.48402063966689e-05
-4.91977453712329e-05
-2.30647060702642e-05
-2.76121388203097e-05
-5.7036588630195e-05
-2.12692476579978e-05
-2.26666930431742e-05
-2.03640571975153e-05
-3.56840050488779e-05
-1.20050902956379e-05
-4.70350805825179e-05
-3.31178406439375e-05
-3.33222812999462e-05
-1.91685686929111e-05
-6.21917745097061e-05
-2.32270186568841e-05
-2.3020905254079e-05
-7.09991204579436e-05
-2.51741388991114e-05
-4.36968124629764e-05
-3.61074981126339e-05
-5.90650794815491e-05
-2.15329910142801e-06
-2.71414833517637e-05
-1.77450467170778e-05
-3.57504012003667e-05
-2.90666719831921e-05
-2.44439558818019e-05
-2.98275307655388e-05
-2.2550346715071e-05
-4.29086733996115e-05
-4.01043378968214e-05
-7.39663516026568e-06
6.67591210617631e-07
-3.42707528936829e-05
-1.28216119102603e-05
-2.28757601612741e-05
-1.86226909301363e-05
-3.35163042153301e-05
-2.70948898252207e-05
-1.89415396522371e-05
-2.17700675927165e-05
-1.16899124894125e-06
-3.53375352862542e-05
-1.7301150877547e-05
-1.44442592431968e-05
-7.43279196998386e-06
-2.75746614122278e-05
-2.27561961956012e-05
-2.41354343020661e-05
-6.21963601695461e-05
-2.4847703764711e-05
-4.23657261587507e-05
-4.4236946196492e-05
-5.05257575907144e-05
-3.23982783110718e-05
5.11914839408826e-06
-2.11764340217144e-05
-3.37747742876251e-05
-3.2451555464436e-05
-3.08710366824454e-05
-3.30786007500669e-05
2.06607635892741e-06
-3.38597035948974e-05
-1.26425678537432e-05
-5.42480204043184e-05
-1.81976429986762e-05
-2.61167155266003e-05
-1.65097830955166e-05
-2.27772521860857e-05
-3.58065406530698e-05
-3.18322319473996e-05
-2.9277060699493e-05
-1.90587198025308e-05
-3.88190178262322e-05
-5.07599703652132e-05
-4.50213687485314e-05
-2.66932422611061e-05
-4.15838404808047e-06
-2.4018211391133e-05
-2.06774248008625e-05
-1.12953891087532e-05
-2.60299157373623e-05
-4.17184251608772e-05
-1.14514081050016e-06
-3.38009843902395e-05
-4.43857501614246e-05
-1.88821061651022e-05
-2.70492931889044e-05
-1.87954703118673e-05
3.87220932202622e-07
-2.58137359104086e-05
-4.09692805490678e-05
-3.41216475822637e-05
-5.35017186464029e-05
-3.80322107355717e-05
-3.01147043341265e-05
-1.59875863694056e-05
-4.25509264986025e-05
-3.91638852912055e-05
-2.76827532276247e-05
-2.76071792329778e-05
-2.77211223049355e-05
-2.52822617284896e-05
-1.80860265156491e-05
-4.27184198572134e-05
-1.0262928719838e-05
-4.04617263245185e-05
-4.60604358103334e-05
-2.48986410677323e-05
-4.26757503918032e-05
-3.50003428732792e-05
-2.28306770415189e-05
-7.64402616980457e-05
-3.27547785941852e-06
-2.17203428965538e-05
-3.54822741369191e-05
-3.34213276310646e-05
-3.75657691498528e-05
-3.41424753695288e-05
-4.82433400769895e-05
-4.53190391688246e-05
-4.00151678997136e-05
-2.29954476066652e-05
-3.34336485676234e-05
-4.27009363968164e-05
-5.19420661318169e-05
-2.31120190368177e-05
2.65327421797324e-05
-3.01571857877098e-05
-2.47172907251341e-05
-5.0604565397606e-05
-4.26630651610298e-05
-2.94212268653242e-05
-5.87711321938973e-05
-2.25516894833324e-06
-5.35770543715229e-05
-1.77587121274401e-05
-3.60089567410339e-05
-3.57486826928587e-05
-1.17485334371776e-05
-4.83936062738649e-05
-3.54353759611082e-05
-3.76103060143701e-05
-5.69390385713263e-05
5.58301565303519e-06
-3.42900467485464e-05
-3.93521881434661e-05
-1.81591886277593e-05
-3.71730342985505e-05
-1.07203861040631e-05
-5.45114148706088e-06
-2.49671179617798e-05
-6.70837451245986e-06
-2.212454373237e-05
-5.65616141551684e-06
-5.19354227754118e-05
-2.72890349086484e-05
-3.74571169372368e-05
-3.86105119842168e-05
-2.20301855761558e-05
-2.92719221206037e-05
-1.7387336178753e-05
-4.2075143293587e-05
-2.39866023864204e-05
-3.12086862432171e-06
-1.77178515117226e-05
-3.68376822089828e-05
-4.25934127411616e-05
-1.41705311281282e-05
-1.8109951235449e-05
-5.61355047521941e-05
-1.49595469968422e-05
-3.775354588604e-05
-5.14655571277529e-05
-3.70137571239292e-05
-2.9958568699108e-05
-4.70422503988281e-05
1.39366711190795e-05
-2.39172731420695e-05
-3.46819899628797e-05
-2.1625219499835e-05
-2.3050007534204e-05
-1.71881985416132e-05
-4.72854561007329e-05
-5.57533350458748e-06
-4.1614056219294e-05
-4.25066972059316e-05
-4.14087326145563e-06
-2.12183674537246e-05
-3.01969839434005e-05
-2.19877493805662e-05
-2.53111227333173e-05
1.32401228224126e-05
-1.42686750682962e-05
-2.17836269315209e-05
-3.79838377972956e-05
-3.1694079405568e-05
-4.03423779029286e-05
-1.33283020947775e-05
-4.084291397712e-05
-5.28533233697258e-05
-3.46365363185868e-05
-3.22725527330008e-05
-2.14169582349097e-05
-2.58583459133028e-05
-7.60539875047119e-06
-3.37248219641027e-05
-1.02710853369397e-05
-3.45290647556067e-05
-6.42184372240598e-06
-2.29311912825093e-05
-1.4256670401829e-05
-1.85388788114859e-05
-4.40264051014535e-05
-3.67762214654425e-05
-4.08366720284237e-05
-1.83782393074685e-05
-3.08523960077116e-05
-3.2789878990145e-05
-1.10174756086442e-05
-4.91296141306611e-05
-1.83833007432268e-05
-3.41006100267199e-05
-6.52933351142885e-05
-2.97872557583538e-06
-9.38869716061781e-06
-6.05398636261284e-05
-3.82019584131395e-05
-3.37051161435855e-05
-1.91982800379078e-05
-2.14006626299403e-06
-1.18660195376058e-05
5.74967234547425e-06
-2.56293821865665e-05
-1.43591388177588e-05
-1.80673020401418e-05
-2.22265521284488e-05
-1.23052668503697e-05
-1.25567476822701e-05
-3.10736689055102e-05
-3.53766859285168e-05
-2.25534220044435e-05
-3.19730315764968e-05
-2.10449618838004e-05
-3.22000031310954e-07
-2.81617482065957e-05
1.73162508572843e-06
-1.29562475275479e-05
-1.64850057985985e-05
-2.98516945698066e-05
-2.51499141807468e-05
-2.93509588618319e-05
-3.1282076177774e-05
-3.96448848627384e-06
-4.23567160856175e-05
3.32422558517948e-06
-3.14586269329635e-05
5.22631052674139e-07
-1.67238284433615e-05
-2.66016352134267e-05
-4.0439190884765e-05
-2.15244413984109e-05
-2.46048265542244e-05
1.41599815209621e-05
9.39066614738677e-06
-3.93924393381549e-05
-2.5743225639919e-05
-2.79942257906306e-05
-4.59857939037498e-05
-4.25151168187214e-05
-2.77478746733009e-05
-8.40029866402399e-06
-1.70624656661298e-05
-1.68155920581075e-05
-3.65612174060587e-05
4.63733521523039e-06
-4.18775376279268e-05
-3.85257858174507e-05
-2.61564063736845e-05
-4.8665162502619e-05
-4.04090830671183e-05
-2.57344311422079e-05
-4.97645049189663e-05
-4.16604309793184e-05
-8.41506274731933e-06
-4.99480997338486e-05
-2.35735838133266e-05
-2.68606565099865e-05
-3.20058630750691e-05
-2.92071152084134e-05
2.59301866000913e-06
-2.55829010060518e-05
-1.91170009947883e-05
-3.54227906806727e-05
-1.74689562349489e-05
-5.10637810327907e-05
-6.61777733245395e-06
-5.19583475919696e-05
-2.21851278456797e-05
-4.06929836006638e-05
-5.97572760348963e-05
-3.18950705059402e-05
-1.96959937594535e-05
-6.01652939255531e-05
-2.32003236521029e-05
-1.65610799633582e-05
-1.21913664935154e-05
-4.30782435506112e-05
-4.33583427539575e-05
-4.38450876157142e-05
-1.63341866251518e-05
-2.91001724459194e-05
-4.26371418087261e-05
-1.13707810270812e-05
-4.77351346369506e-05
-1.55395688577695e-05
-3.04243661813343e-05
-3.34469367136417e-05
-2.48058124125517e-05
-5.71759778033859e-05
-4.4548191821528e-05
-2.0516343648126e-06
-3.66549910287919e-05
-1.7236845735786e-05
-3.38328932724916e-05
-3.58757137218572e-05
-3.52413763673303e-05
-2.74990107526508e-05
-2.67005598679118e-05
3.95987624214218e-06
-3.86509344192918e-05
-2.40564912351717e-05
-9.04636613701152e-06
-4.20158070512025e-05
-2.2073876461223e-05
-4.8296598587057e-05
-1.8444806894668e-05
-6.0474800640773e-05
-2.4737992367468e-05
-4.30964337287262e-05
-5.32075371231361e-05
-2.59166752498668e-05
3.63945780295507e-06
-3.95613697172508e-05
-2.95913949702343e-05
-2.94421670946742e-05
-1.55189069487289e-05
-3.92487889797179e-05
-3.10610742682077e-05
-4.30772441576619e-05
-1.60812267998266e-05
-2.90067691041904e-05
-3.71476183241656e-05
-3.59108396984025e-05
-8.47785068139541e-06
-1.02906996049382e-05
-3.30093534845414e-05
-1.3494736228511e-05
-2.9928862321021e-05
-3.65068337447164e-05
-3.65056502934075e-05
-3.00133973235646e-05
-2.74119826250504e-05
-2.44668802655298e-05
-3.54453611727173e-05
-3.46842686211511e-05
-4.94035368710516e-05
-1.74450347831931e-05
-1.84846838455292e-05
-3.85414724099327e-05
-5.28820779744502e-05
-2.87320153271185e-05
-6.09786671720611e-06
-2.50789441390645e-05
-2.45730177306886e-05
-2.63488394063736e-05
-5.1221606856475e-05
-8.88136109800103e-06
-9.07747689379631e-06
-2.12136702227645e-05
-2.73216114865719e-05
-3.93119521526945e-05
-1.04081939943043e-05
-3.48649072365064e-05
-4.15370828288801e-05
-3.49976915213981e-05
-4.7638228877056e-05
-4.22419237479758e-08
-3.92688879137333e-05
-4.50576743269852e-05
-1.87946419444499e-05
-4.77912679179783e-05
-2.66123994750308e-05
-2.57574761641662e-05
-4.29535415539681e-05
-4.10238342473173e-05
-8.90349074208166e-06
-1.70353571987016e-05
-5.46842901419535e-05
-3.27751756644255e-05
-1.35735025066801e-05
-9.85265864886043e-06
-5.9058753448123e-05
-5.15950150694456e-07
-2.66218040723619e-05
-5.46282132378395e-05
-3.13342005065674e-05
-3.05461688525464e-05
-4.06098062178438e-05
-9.66148229469961e-06
-5.30784054674555e-05
-2.3743673633218e-05
-3.33052522974092e-05
-4.35793540633186e-05
-3.61566076505993e-05
-1.03617148655754e-05
-3.91211649794383e-05
-6.95540072991148e-06
-1.9239736757237e-05
1.31637292555498e-05
-4.79140479883776e-05
-2.5119424288168e-05
-1.85352588753097e-05
-3.60690397432565e-05
-1.223001927255e-05
-3.82231957527886e-05
-2.53859827303593e-05
-1.96665359894317e-05
-5.33989652774483e-06
-3.40497700772085e-05
-5.61251388055457e-05
9.99298963722307e-07
-3.59846047507895e-05
-3.58429348615985e-06
2.57795949079467e-06
-1.67156051960504e-05
-3.55785066998139e-05
-9.48510822568746e-06
-3.65670943065417e-05
-2.98330580654221e-05
-3.40411294530255e-05
-1.9335918788303e-05
-2.9816634993924e-05
-3.16346099896446e-05
1.14056591622027e-05
-2.17501471090555e-05
-3.92135415919152e-05
-3.61135324356627e-05
-2.25373349907264e-06
-2.76388125725844e-05
-2.75325133569452e-05
-3.8069722512014e-05
-4.21068531119307e-05
-4.06207137872767e-05
-3.09310146431343e-05
-2.89811320037671e-05
-2.733856426035e-05
-2.82742826441584e-05
-2.79611958067235e-05
-3.3463969080853e-05
-1.39893843474332e-05
-3.11852554066859e-05
-3.54029032611545e-05
-1.00901160875517e-05
-4.92943493900775e-05
-2.17800743718932e-05
-5.07510094345364e-05
-4.17671559601044e-05
-3.85569020577674e-05
-2.18142488567864e-05
-3.28727806648552e-05
-1.74823408192567e-05
-1.86458577101005e-05
-2.48405914245946e-05
-1.89088387263636e-05
-1.32949775244699e-05
-3.34676604665233e-05
-5.36659010010619e-05
-4.17532967675554e-05
-1.52755778854675e-05
-5.44282078747562e-05
-4.54913078666719e-05
-2.03704976894298e-05
-1.57419157499903e-06
-5.04928787449421e-05
-4.3928577035985e-05
-3.19466506027551e-05
-1.15145974188339e-05
-6.4762543883967e-05
-2.27881740861663e-05
-1.62488460243499e-05
-3.69524304370301e-05
-4.51709026056397e-05
-4.3551637834241e-05
-2.01153603754934e-05
-2.58505085347924e-05
-2.47007028679758e-05
-3.10436608011153e-05
-3.11839646481948e-05
-2.00151537641334e-05
-1.76773186652709e-05
-7.43419447904274e-06
-5.36370556768852e-05
-2.6900428253651e-05
-1.40927345566652e-05
-2.99251673072506e-05
-2.70055930209238e-05
-2.30993528946812e-05
-5.08537820758834e-05
-2.81094452703989e-05
-2.75594640363216e-05
-1.66456025171989e-05
-3.87014524463826e-05
-2.36735388090575e-05
7.34336405246328e-08
-2.19620910773954e-05
-3.35995088166091e-05
-4.50627916328969e-05
-2.78629441321015e-05
-7.5123444745148e-07
-1.57708252820908e-05
-2.42095858820974e-05
-5.68290156695988e-05
-5.34719819547672e-05
-4.37867584164896e-05
-3.54928296667325e-05
-1.03060399283465e-05
-1.13160794542109e-05
-3.08777437392332e-05
-9.24870527045703e-06
-4.19849140572857e-05
-2.33368867669126e-05
-2.1132427790361e-05
-4.16255825430829e-05
-4.15952748906811e-05
-1.65352183147702e-05
-2.87299970283686e-05
-2.71206957038486e-05
-2.46573129317271e-05
-2.37598517892694e-05
-3.64963013949726e-05
-2.77849627639407e-05
-3.88650056293792e-05
-3.58537593777797e-05
-2.13882255242957e-05
-2.12979099670869e-05
1.50029486004765e-05
-3.11870336862387e-05
-3.09695657726307e-05
-3.61574730324486e-05
-4.11490858574203e-05
-1.05655969870753e-05
-3.44046176219204e-05
-2.99047703099564e-05
-4.1907676935596e-05
-4.46031184005651e-05
1.92167195201152e-05
-1.59324905009554e-05
-9.99303260624794e-06
-8.44147056585066e-06
-9.68744363611524e-06
-1.55851294893097e-05
-1.84988096952007e-05
-1.7002157301895e-05
-4.22117834086118e-05
-2.46487281244765e-05
-1.42505336246488e-05
-5.04276557341821e-05
-4.22688901224808e-06
-1.91766582956374e-05
-4.44802984530764e-05
6.96352675835599e-06
-3.09594499369852e-06
-2.76029430509278e-05
-3.35247098359426e-05
-2.30357023994592e-05
-3.43468678317638e-05
-5.63308308733723e-05
3.35938136198623e-06
-5.48928165527229e-05
-1.15314285133221e-05
1.02364111198507e-05
-5.57985183106722e-05
-1.57810045990294e-05
-1.15174159852522e-05
-4.0260783339555e-05
-3.54888818258319e-05
-4.2091923819355e-05
-3.51949623527843e-05
-3.53993388890587e-05
-2.76008486887897e-05
-5.34768042775522e-06
-8.13445087591124e-06
-4.39564019616749e-05
-4.98660548105272e-06
-6.29174124729163e-05
-2.64935334927495e-05
-5.20331250700051e-05
-5.82646611774906e-06
-3.51685260173092e-05
-4.57067717323419e-05
-5.42822681562346e-05
-6.21187484778731e-05
-4.42628012182538e-05
-1.47742066560268e-05
9.15357370858679e-07
-2.8670244966474e-05
-1.15197320752103e-05
-3.15590752224689e-05
-2.07226398921205e-05
-8.49586750701433e-06
-4.34405262624544e-05
-1.76452585784327e-05
-5.74521217453783e-05
-1.08077589336542e-05
-3.43579252172002e-05
-2.62637762066982e-05
-8.85005077762996e-06
-3.6749426416311e-05
-3.50042673659685e-05
-3.65505307977091e-05
-3.25273648102767e-05
-2.98062704191973e-05
-2.73971030402115e-05
-3.71797106256086e-05
4.06666111604809e-06
-5.11413266467048e-05
-3.79051689627164e-05
-6.98906289842305e-05
-4.81500748600499e-05
-9.85723683478291e-07
-2.38315851398e-06
-3.16365325526505e-05
-2.20118314704148e-05
-2.21777248693572e-05
-2.16295256599559e-05
-1.26498417769843e-05
-1.35405712812337e-05
-5.46831038446646e-06
-3.30808000398417e-05
-6.13781512734691e-05
-1.79681522008232e-05
-2.14826598038008e-05
-4.94148230284585e-05
-2.79510695242996e-05
-2.50308805582864e-05
-2.71890858597498e-05
1.11219308955244e-05
-2.74060991713497e-05
-3.47693551717409e-05
-1.20262036448323e-05
-2.79917203059145e-05
-2.77659441906604e-05
-3.10154775457725e-05
-1.92660882422063e-05
-3.89294137565593e-05
-1.00886453292932e-05
-1.90782607892422e-05
-4.91964199939715e-05
-3.25428156865376e-05
-2.56330427964616e-05
-1.97900843961118e-05
-4.1810133264189e-05
-5.03982658025061e-05
-3.54579682406895e-05
-2.8263507309508e-05
-3.7411387816621e-05
-7.19159004503695e-06
-1.85276811284114e-05
-3.16550768190923e-05
-2.60415859733105e-05
-3.59875197160512e-05
-1.55552753562141e-05
-1.81878186309606e-05
-2.7074787166897e-05
-2.8776225258572e-05
-9.57395032126829e-06
-3.55702812655829e-05
-6.24520187402629e-05
-1.02999068082388e-05
-2.19242272218422e-05
-2.359407311616e-05
-3.37574506246873e-05
-2.90387962557253e-06
-4.86556071554829e-05
-4.12852699399458e-05
-1.57268999369397e-05
-6.60848142078708e-06
-3.67468412950702e-05
3.6514996705257e-06
-4.17394160414413e-05
-3.62687950169881e-05
-2.83734290314901e-05
-3.41056107409675e-05
-1.84792960062501e-05
-3.88926139058409e-05
-2.18687569576817e-05
-4.35053659481801e-05
-1.84662298187692e-05
-2.24246033187584e-05
-2.84841501774604e-05
-3.32631993527267e-05
-5.14768706811927e-05
-4.76163150887752e-05
-4.81841039437889e-05
-4.39835330211393e-05
-6.20889649560477e-05
-4.05333486592803e-05
-2.82683250873389e-05
-7.27755887313684e-06
-3.5810075662199e-05
-3.44860808672179e-05
-2.23647064083023e-05
-1.60246265486355e-05
-3.19141827663032e-05
-4.40392577735975e-05
-4.8262119741477e-05
-4.95622644813299e-05
-2.63469920360164e-05
-1.6633405904609e-05
-4.23553581426771e-05
-2.41362483377664e-05
-3.15215824871696e-05
-4.14553158316765e-05
-4.89853633444237e-06
-2.84818633120654e-05
-4.78539657486669e-05
-7.09467933613986e-06
-3.44309501719998e-05
1.57178744385437e-05
2.69863580011108e-06
-3.9829819977254e-05
-2.22082575153166e-06
-2.03719141139742e-05
-4.48996356313675e-05
-7.08025383789446e-05
-1.17904877577318e-05
-3.73537821645671e-05
-2.14202500760506e-05
-1.27176193776128e-05
-2.00510810580266e-05
-9.7660675534423e-06
1.77095995892779e-07
-4.59166045471492e-05
-1.52886330338623e-05
9.82559985153001e-06
-1.33924892637244e-05
-3.02228133380479e-05
-3.74236582383222e-05
-4.32132931563048e-06
-4.71507841689762e-05
-4.50294094507775e-05
-4.68062087525285e-05
-3.24620793401281e-05
-3.45480176452811e-05
-3.71399859614228e-05
-3.40928771761466e-05
-1.25003779604961e-05
-1.75793326384537e-05
-4.85874292974941e-05
-1.64188527260423e-05
6.23555806863794e-07
-2.07154403178175e-05
-1.51339226787491e-05
-3.73324476106941e-06
-2.41199512014276e-05
-3.74413396337237e-05
-4.72054392056164e-05
-2.87776730200754e-05
-2.83858023300699e-05
-5.1953558773631e-05
-4.36830629806258e-05
1.96967120494867e-05
-2.93726505961032e-05
-4.5350469118928e-05
3.97154247316956e-06
5.60510509178325e-07
-1.69445100589271e-05
-3.71854473604054e-05
-1.78146076810395e-05
-2.83353364724718e-05
-1.78767051128052e-05
5.91878736280681e-06
-1.68493683114248e-05
-8.10177434282323e-06
-1.94416921913197e-05
-2.85847955964975e-05
-2.08860661422799e-05
-2.45795755521064e-05
-6.30465944767818e-06
-4.13729521236589e-05
-2.51390027085443e-05
-1.0030973646451e-05
-1.58564690207701e-05
-1.91590038125914e-05
-6.45113690656242e-06
-2.86589878260446e-05
-3.12581347101488e-05
-4.65420018553535e-05
-4.27866916438529e-05
-3.99725241231705e-05
-2.25618472359864e-05
-1.67376825565293e-05
-3.11537555667587e-05
-4.65651177836408e-05
-4.43799324701493e-05
-5.21488716847103e-05
-4.28020784560986e-05
-1.67096863032838e-05
-4.69179060763593e-05
-1.87898200753444e-05
-4.68185725309557e-05
-4.16392196691352e-05
-2.7540333397928e-05
-8.72346342557715e-06
7.4909036312182e-07
-3.48576207180542e-05
-1.06477402641948e-05
-4.71065147971273e-06
-3.75531598272287e-05
-1.27448991768972e-05
-2.5509831380027e-05
-4.02000663485765e-05
-1.79479871531756e-05
-5.12072322935286e-05
-4.13561718130016e-05
-3.94366586697798e-05
-3.16848725597164e-05
-2.64613498742732e-05
-3.56152209643732e-05
-3.95307299694232e-05
-3.27492329229418e-05
-1.99106283720173e-05
-1.2973404009647e-05
-1.46395137981923e-05
-3.40618796482651e-05
-2.48451941385595e-05
-4.13400017727746e-06
-4.52014495991321e-05
-2.24076345855715e-05
-4.34377497427211e-05
-3.35749294361378e-05
-2.02942029924002e-05
-3.00922240339567e-05
-3.04480012819755e-05
-5.19729344435338e-05
-2.11441189281082e-05
-3.15299358336479e-05
-2.1673660923265e-05
6.73961366429675e-06
-3.30669982324035e-05
-2.65456482392403e-05
-3.43443039033144e-05
-1.93582490274223e-06
-1.47530527267944e-05
-3.82740335894793e-05
-5.28647186855831e-05
-5.33041145096527e-05
-4.7995544894236e-05
-3.40074375121142e-05
-2.44539171332388e-06
-2.71466657128077e-05
-1.96774068643136e-05
-2.69330822332953e-05
-3.85907727956561e-05
-1.22879535756007e-05
-4.040223802784e-05
-3.68770686270343e-05
-7.20473380111474e-06
-3.90928982978414e-05
-7.04897441354434e-06
-3.47011407164556e-05
-4.11297808760812e-05
-2.63348129988376e-05
-1.1665836714932e-05
-3.29738559163473e-05
-5.57990810665072e-05
-2.56099182385647e-05
-2.01296784295505e-05
-4.75309357323962e-05
-5.91143962669294e-05
-4.01084628647933e-05
-2.52073777403523e-05
-3.46669190489747e-06
-2.40383444964128e-05
-1.7644108299295e-05
-6.51649053399338e-05
-3.44675495507196e-05
-5.6645884638298e-06
-3.09670738064141e-05
-1.20273240443436e-05
-4.07516557428579e-05
-4.66946904096367e-05
-2.58132904726296e-05
-2.43093701780994e-05
-4.67591620956748e-05
-1.63897026546808e-05
-4.7203902755263e-05
-4.09748633971068e-05
-1.06021309054799e-05
-3.89190958614833e-05
-5.21256342024425e-05
-2.13705429345648e-05
-3.76430638656464e-05
-3.44777035825344e-07
-4.21769147542479e-05
-2.47509126965417e-05
-2.09347756451697e-05
-1.53713854889849e-05
-2.02297318911181e-05
-4.28161344725964e-05
-3.18734415028794e-05
-3.01891081537212e-05
-2.41673812077132e-05
-8.650916370305e-06
-2.23167100120413e-05
-4.52070035723759e-05
-3.42422722965503e-05
-7.79211109768505e-06
6.44088463246026e-06
-3.67465930195348e-05
-4.97422928736924e-05
-1.05613403040743e-05
-3.13879068015316e-05
-2.6206847721537e-05
-3.15845498768727e-05
-3.37741102571343e-05
-1.8325632384744e-05
-1.00575477790443e-06
-1.5291059912861e-05
-1.82405957406806e-05
-3.2362231816009e-05
-6.98426977314387e-05
6.93168600013492e-07
-1.46548682117462e-05
-4.58232511714067e-05
-2.37018410571434e-05
-2.82046791724238e-05
-3.38364963215423e-05
-4.52902367118675e-05
-3.87430166326989e-05
-5.34726254891667e-05
-1.01149582159022e-06
-1.8786984386106e-05
-3.12207712938848e-05
-1.7928142745099e-05
-1.94118774062447e-05
4.98446630724619e-06
-6.39031197422074e-06
-5.99795492415049e-05
-3.94449809595459e-05
-3.39789613063831e-05
-2.98876551711285e-05
-5.17988884039596e-05
-5.24485582112999e-07
-2.05740771536821e-05
-2.78281739915699e-05
-5.70096613706452e-05
-2.00398444067128e-05
-7.23088068717194e-06
5.0910042986527e-06
-1.89025706407854e-05
-4.03478839886196e-05
-2.39290728332388e-05
-1.09165178276744e-06
-1.19643876248002e-05
-4.06479268647549e-05
-2.49271998855813e-05
-2.31640586553649e-05
-2.30019821817227e-05
-1.70251855558308e-05
-6.93409947595355e-05
-5.20793264793921e-05
-1.85023033144701e-05
-1.77860393884015e-05
-2.93584901228115e-05
-3.54906318513176e-05
-2.1437798647012e-05
-1.53532483744433e-05
-2.55225969557029e-05
-3.39932284952068e-06
-2.34660740806755e-05
-3.21514548787318e-05
-2.48438057296271e-05
6.58041661589334e-06
-6.6534064720712e-05
-6.00387176579105e-05
-3.48931145587046e-05
-3.70711852119533e-05
-4.63104205712316e-05
-3.76700400596885e-05
-3.8164362643238e-05
-1.41183384939714e-05
-2.13924067556539e-05
-1.98086384248025e-05
-4.47573633962163e-05
-4.06389197854472e-05
-3.59650060322952e-05
-1.89001635439392e-05
-3.73751115945418e-06
-3.83512805785918e-06
-2.07891513225698e-05
-2.5942642888497e-05
-6.24418881265287e-05
-2.05104604213982e-05
-2.37076213348377e-05
-2.04677519651354e-05
-3.16856467238273e-05
-5.01500469661088e-05
2.99531022942186e-06
-1.67036216965524e-05
1.66969810489549e-05
-1.5208994149623e-05
-2.38716523847061e-05
-1.63122019275573e-05
-3.56151527047038e-05
-3.13613921053116e-06
-4.36473199700942e-05
-4.47799856761627e-05
-1.01105593841692e-06
-8.23787453288288e-06
-4.14875837478813e-05
-2.3411534162575e-05
-3.12964047373024e-05
-4.73186657132508e-05
-2.13747212387488e-05
-2.40764827677225e-05
-4.97058819202229e-05
-1.45241651880045e-05
-4.95572428762686e-06
-4.56480854918886e-05
-2.83221893206001e-05
-3.03453300379323e-05
-3.72509330067558e-05
-3.21735727740303e-05
-9.93111222258624e-06
-2.88698594540599e-05
-2.48874964516284e-05
-5.61034255901837e-06
-2.82393981863497e-05
-3.17301425139418e-05
-3.96191126207763e-05
-2.70814627284402e-05
-3.47775434686777e-05
-3.16493645973067e-05
-4.22801076352684e-05
-8.91488026599392e-06
-3.06379258188908e-05
-4.92963265462369e-05
-3.52172335871391e-05
-1.66767719705844e-05
-3.56488416019105e-05
-2.26553441090917e-05
-4.51442660499172e-05
-3.2957056819594e-05
-2.47056467866515e-05
-1.83705603486948e-05
-2.88001943602316e-05
-1.71228059522856e-05
-2.45050771618417e-05
-4.23689503213783e-05
-2.77529317068138e-05
-1.92772599943261e-05
-2.17703643787077e-05
1.15496074637538e-05
-3.93852656294927e-05
-1.0017865370899e-05
-3.28867334298316e-05
-4.65317357275572e-05
-9.0959684345285e-06
-1.77353617098979e-06
-2.60035345480223e-05
-3.38039932205686e-05
-3.49151165677436e-05
-4.02892851645623e-05
-3.32260863653163e-05
-1.42055660207339e-05
-3.76489890442392e-05
1.98661430312374e-06
-3.43100961456424e-05
-3.62209049177658e-05
-4.09603828765681e-06
-3.7038949037528e-05
-8.52136007827856e-06
-4.62271860525283e-05
-1.94102123420562e-05
-3.67772775549468e-05
-2.57985049930384e-05
-4.634249761457e-05
-1.70655773184772e-05
-2.75638978613405e-05
-2.06212915992526e-05
-3.31300215293336e-05
-2.02481446357645e-05
-2.50790463165677e-05
-1.1461139644232e-06
-4.9178990225062e-05
-2.23814890665745e-05
-1.02477983027002e-05
-3.11358286119339e-05
-2.02008314152491e-05
-4.63710592397442e-05
-3.87493856331085e-05
-3.26817302452823e-05
-3.50638804411652e-05
-2.1254269279651e-05
-4.28066000967914e-05
-7.45935424100841e-06
-1.65698846398827e-05
-1.88023270648743e-05
-4.0800024491094e-05
-3.39258623629973e-05
-3.42069067899681e-05
-8.68100647970446e-06
-2.5355310045791e-05
-5.4943494674921e-06
-2.96911360709265e-05
-1.00900608219832e-05
-1.23735493162e-05
-2.28672789233318e-05
-2.36871162709345e-05
-2.78005012124685e-05
8.78978375519202e-06
-2.80045668077994e-05
-6.99169559312164e-06
-1.84451642636245e-05
-1.63452813903495e-05
-4.32365301698943e-05
-1.70000041799366e-05
-4.80685379288599e-05
-1.29135995512919e-05
-4.09911570972918e-05
-3.73347192074984e-05
-6.1365093177595e-05
-1.96817068037948e-06
-1.02993399279277e-05
-3.03846767081592e-05
-3.11390745151944e-05
-2.4358935815341e-06
-1.77416738931553e-05
-2.50765267285579e-05
-1.88839207393728e-05
-5.98072297305783e-05
-2.87090391730149e-05
-2.34755647893411e-05
-2.7820859502638e-05
-2.54334250082476e-05
1.05807618211437e-05
-4.33128021171866e-05
-3.46052630728632e-06
-3.58364120305325e-05
-1.06409706619298e-05
-1.96094868249726e-05
-5.69719455499407e-05
-3.59860968047222e-05
-1.53233486521996e-05
-3.56000011936414e-05
-3.22165759010226e-05
-1.70265053187213e-05
-4.18836969908904e-05
-2.09495155214803e-05
-3.4245036028825e-05
-2.40961919908829e-05
-7.33379205354949e-06
-3.22730006106952e-05
-3.99370879210351e-05
-2.21476690807801e-05
-3.27243836641519e-05
-2.11884187763715e-05
-3.26110341566519e-05
-1.45369208194404e-05
-6.17733835914594e-05
-4.0449708768386e-05
-2.73045368224472e-05
-1.68875063364727e-05
-2.50464506035785e-05
-2.73955105908622e-05
-1.09471103890594e-05
-2.02559781725411e-05
-3.08304198362232e-05
-4.60169734739968e-05
-4.1681891795726e-05
-3.42761184946055e-05
-2.27463797311552e-05
1.53125687872358e-07
-5.45053366389364e-05
-1.94131161036111e-05
-1.09304472119862e-05
-3.05475574485003e-05
-2.41374416568528e-05
-2.48412915871991e-05
-3.52841520402742e-05
-3.15912301153547e-05
-2.34036695044542e-05
-3.19166570728056e-05
-3.96318497134444e-05
-3.97037563113627e-05
-3.60810694840059e-05
-3.79357993183387e-05
1.14417545158127e-05
-1.06410571963009e-05
-4.49910537756199e-05
-3.19639476126603e-05
-1.12035988127777e-05
-4.32908002808651e-05
-5.92893381440135e-06
-1.4905491174906e-05
-3.8989977931264e-05
-6.73391203078099e-05
-4.25969750122286e-05
2.552876957169e-06
-3.94132368609658e-05
-1.52035632788915e-05
-5.2183673090912e-06
-3.51452823926531e-05
-2.53484079727986e-05
-3.08274055729703e-05
-3.20231457960011e-05
-5.80057546359106e-05
-2.01946298123919e-05
-4.09198289397601e-05
-2.13530785618569e-05
-2.17648495896266e-05
-6.91959432260388e-06
-2.09172781474518e-05
-1.65655193987513e-05
-2.5704680458651e-05
-3.51794752620646e-05
1.01090836426647e-05
-4.78559269205708e-05
-4.81635140258501e-06
-2.97445548330573e-05
-1.54683672817535e-05
-2.86574260424493e-05
-1.71867571439114e-05
-4.75461375730441e-05
-4.99770402511823e-05
-2.87362920005474e-05
-4.30649953563206e-05
-4.93840779432332e-05
-2.48542434618973e-05
-1.25612261954282e-05
-1.87418868816562e-06
-1.78525103974409e-05
-2.63419150248187e-05
4.16406093582265e-06
-2.66531002004346e-05
1.03348560420804e-05
-3.39385123296409e-05
-5.53944069388015e-05
-5.51616035647271e-05
-3.06246588304003e-05
-2.10330878047783e-05
-1.21086938132835e-05
-3.04076597842312e-05
-4.63520597397092e-05
-5.31243574255138e-05
-2.57844401487978e-05
-1.786862505768e-05
-2.36567863417616e-05
-4.22146250716842e-05
-4.83111174239445e-05
-1.86462446516025e-05
-3.14231043632095e-05
-8.74554971029929e-06
-1.40907814577929e-05
-2.07214343915509e-05
-2.80561862048022e-05
-3.55122605444056e-05
-3.20200595745663e-05
-1.98371354247432e-05
-4.62924613580978e-05
-3.46602920841174e-05
6.51894828584447e-06
-2.56432602699138e-05
-2.34769764963713e-05
-1.48131798944652e-05
-3.32394707128919e-05
7.17559076749585e-06
-2.5352657715613e-05
-2.65875227539624e-05
3.24153903750301e-07
-3.97642711898566e-05
-2.99436057592006e-05
-3.6109908654327e-05
-3.97130635620443e-05
-5.04229041379541e-05
-2.43707906136037e-05
-5.56656490371729e-05
-8.76701944234775e-06
-2.71207418452445e-05
-1.60067496474154e-05
-2.55599583873443e-05
-3.01856051148583e-05
-3.94904504167315e-05
-2.1589767171907e-05
-2.43497449052449e-05
-3.7772847516844e-05
-2.43271569324053e-05
-4.40365203419424e-05
-2.76281223659535e-05
-1.27751032907886e-05
-2.04136229665619e-05
-3.57427671823038e-05
-3.87454850615319e-05
-2.40935376638955e-05
-1.74775184168494e-05
-2.7833441467555e-05
-2.10729719880992e-05
-7.56529853150011e-05
-3.44016703366842e-05
-2.36644599035071e-05
-4.76859629470439e-05
-3.30496859947065e-05
-3.24572476926319e-05
-2.59030033590487e-05
-4.37177662972474e-06
-3.02587054160689e-05
-3.34316302119216e-05
-2.76422442303103e-05
-2.78600199201742e-05
-3.02530642897644e-05
3.90558014442319e-07
5.868341786198e-06
-1.58246153065997e-05
-2.89857857906912e-05
-1.85453190906566e-05
-2.76281037018218e-05
-3.16624908343431e-05
-4.19456078416272e-05
-2.14185235855158e-05
-3.99760164912493e-05
-5.27911287047908e-05
-1.77694611875955e-05
-9.45374393610818e-06
-3.84981147483422e-06
-2.78787378010522e-05
-1.412635926231e-05
-4.14799867465804e-05
-2.01860167200431e-05
-3.50533313392895e-05
-1.5872999994814e-05
-4.13816165235491e-05
-2.78955478479167e-05
-4.74419872096281e-05
-1.40577525519776e-05
-5.91028668482252e-05
-3.89103533234067e-05
-2.46946985546036e-05
-7.44979041813701e-06
-2.37054566583285e-05
-3.80302021897437e-05
7.00953636509353e-06
-4.83040634927541e-05
-4.63934038403182e-05
-2.29929133762946e-05
-4.08322967915574e-05
-4.98185429170066e-05
6.14660495455589e-06
-9.03766297409863e-06
-1.92062542963021e-05
-7.1770625398814e-08
-2.12799836926714e-05
-2.00058607794961e-05
-4.93065247824213e-05
8.63878814068848e-06
-2.83669858658644e-05
-3.6561147135179e-05
-4.99454819390954e-05
7.5555317319584e-07
-3.55586513367319e-05
-7.34947932304605e-06
-1.97306812307072e-05
-3.29835054711495e-05
-2.08485009560048e-05
-2.05878510000175e-05
-3.62312296778815e-05
-5.14126871400064e-05
-2.76485092096271e-05
-3.9859478550271e-05
8.56789937573558e-07
-2.34661879605495e-05
-3.25119556936172e-05
-2.667915637254e-05
-6.83757622927133e-05
-3.02054209152777e-05
-4.01361906187562e-05
-7.68453527852066e-06
-1.38276268395562e-05
-2.60643812588124e-05
-2.57300485028225e-05
-1.75975585934673e-05
-3.89717366469351e-05
-2.21573935688564e-06
-2.08523260462267e-05
-6.33572181574597e-07
-4.06081662302022e-05
-4.41065220541533e-05
-2.67239456729662e-05
-2.5586099040393e-05
-1.29256096592806e-05
-5.8762086866271e-05
-2.82907664557122e-05
-2.59847017895546e-05
-1.78206374200304e-05
-4.73548428761142e-05
-1.93906805424566e-05
-3.2134007240046e-05
-2.43142814036214e-06
-4.39862557751012e-05
-3.77859941077758e-05
-3.96627408660492e-05
-1.55796653724754e-05
-1.95988234853928e-05
1.63390447391238e-05
-6.91760961877226e-06
-9.54243551974744e-06
-7.17781813620577e-05
-2.12712081167747e-05
-3.78989667166136e-05
-3.79325501285971e-05
-2.03858527297647e-05
-2.70001017338312e-05
-2.91456703907188e-05
-2.60668714875275e-05
-2.27149012985588e-05
-8.69108313395484e-06
8.91583850456357e-07
-5.28449021978944e-05
-2.90105717687189e-05
-4.98978487777704e-05
-4.34415844008286e-05
-3.0733963275862e-05
-4.53612331076821e-05
-1.7895828729863e-05
-3.6364746194054e-05
-2.52636897999211e-05
-2.55031302973784e-05
-2.6702208717402e-05
-1.97071639060322e-05
-4.49419526272076e-05
-2.15831972165063e-05
-1.85489005787522e-05
-2.17138531174942e-05
-4.10250768354994e-05
-2.55195225040303e-05
-3.11167624988632e-05
-4.62214248356865e-05
-3.39126555601577e-05
-2.31088885847054e-05
-4.94647580455824e-05
-5.06047354730131e-05
-3.75450975933714e-05
-4.8016696425069e-05
-2.01443041457776e-05
-3.01291160877845e-05
-4.19742159234183e-05
-1.66965325407549e-05
-2.66605189149537e-05
-2.40133427521436e-05
-1.21155598290466e-05
-2.90825276950659e-05
-3.67779105549677e-05
-1.97026975196676e-05
-6.66202880391417e-06
-5.1167202366084e-05
-2.49243231899796e-05
-2.88994315151638e-05
-1.39768680948536e-05
-4.86961815269277e-05
-2.19345358816485e-05
-1.30686802557844e-05
-2.58874830089048e-05
-1.12665717230939e-05
-3.44187612259593e-05
-1.90708902467363e-05
-4.20468651320249e-05
-4.7142723629509e-05
-2.25573225291391e-05
-6.47893585915435e-05
-8.04263970441726e-06
-1.46450717253901e-05
-3.59798700225471e-05
-9.39000106606427e-06
2.92598939332864e-05
-2.823804433214e-05
-3.66831402393938e-05
-2.20858221571267e-05
-2.5484839032552e-05
-3.2707343994078e-05
-4.05476910646715e-05
-3.22054079851895e-05
-1.25267290934797e-05
-3.07737651813929e-05
-3.93342817418477e-05
-1.74409094619458e-05
-3.40870718286996e-05
-4.86295971354816e-05
-7.87644780671293e-06
-2.92014479999272e-06
-1.59356934298646e-05
-3.96929222321029e-05
-2.46971403670975e-05
-1.90485972968305e-06
-2.30238619880183e-05
-2.3755401615627e-05
-2.23104477251852e-05
-4.96328232351783e-05
-6.69953460642442e-06
3.51136831793086e-06
-3.76708990853408e-05
-7.36441867777065e-06
-5.26943219149015e-05
-1.77396026793149e-05
-4.1819770670427e-05
-1.64321692903841e-05
-4.58140261800122e-05
-2.92718162569676e-05
-2.62353179667409e-05
-2.52447676544117e-05
-3.79920930456309e-05
-3.03181635301363e-06
-5.4131547210561e-06
-5.69975817846962e-05
-3.61947712288865e-05
-1.00140867638009e-05
-3.10566583464157e-05
-1.07401173792375e-05
-5.45436036546066e-05
-2.82408235818804e-05
-2.18006764257182e-05
-3.54522909937523e-05
-3.94691767690354e-05
-2.96118477168951e-05
-2.63134061947069e-05
-3.25941050466273e-05
-1.19151577120091e-05
-2.14449737828028e-05
-4.42968877824294e-05
-3.52299257752493e-05
-3.04677510404209e-05
-3.188420920101e-05
-3.00955217138855e-05
-4.76394168234107e-05
-2.82993724843487e-05
-2.43045191820169e-05
-2.10648164126067e-05
-4.57246918545669e-05
-1.95539630967394e-05
-3.39689174579643e-05
-2.61156529842747e-05
-4.37595444479257e-05
-5.2715227578753e-05
-3.30028129509376e-05
-1.3754056025176e-05
-5.96950740571376e-05
-2.44418102098824e-06
1.07910476994243e-05
-4.53628967496893e-05
-1.04143903308946e-05
-2.81937116745632e-05
-2.49910090747899e-05
-2.5550095327913e-06
-5.77115001465288e-06
1.89434385998047e-06
-2.92548162894306e-05
-4.5712868395995e-06
6.3607722871608e-06
-1.87169496925459e-05
-3.62630193676581e-05
-3.43116841182631e-05
-3.45999811092297e-05
-2.86150078167293e-05
-5.81581347525161e-06
-6.18569789680096e-06
-1.36939972525851e-05
-2.6443805625853e-05
-3.48640331734155e-05
-2.65207215044216e-05
-4.37505179169201e-06
-4.83465745386358e-05
-2.65097495754479e-05
-2.05967056350671e-05
-2.87163648015611e-05
-4.24080366197997e-05
-1.58222020063809e-05
-1.82230720469157e-05
-1.70501171663575e-05
-1.55125729538257e-05
-3.90843170251954e-06
-3.29585746515927e-05
-2.38562200219158e-05
-2.83436243738736e-05
-1.04323423587427e-05
-8.62211716292923e-06
-1.81813466088473e-05
-4.06701150494657e-05
-3.04741373773766e-05
-4.01665535414622e-05
7.21763135578341e-06
-4.79549517486159e-05
-2.98684446318623e-05
-4.46450474625788e-05
-1.36800354607521e-05
-3.96432527426793e-05
-3.59231304917149e-05
-2.83979378378242e-05
-2.83436823167823e-05
-1.82293804523091e-05
5.10418436784208e-07
-2.33629806684016e-05
-6.70178957473383e-05
2.31514590280145e-06
-1.40576408541391e-05
-8.09544841834412e-06
-1.81594236408355e-05
-1.68916259598466e-05
-4.1507356317322e-05
-3.82787133779129e-05
-3.06314183129515e-05
-1.32603191104192e-05
-1.90623562675346e-05
-6.00733794001447e-05
-2.67395206237665e-05
-1.08100848816504e-05
-4.68179466107058e-05
-9.21566003916879e-06
-3.33806250566713e-05
-3.49461816617255e-05
-3.31495649247231e-05
-2.04709799371057e-05
-5.84878957175847e-05
-4.69328350072944e-05
-2.91459377711399e-05
-3.65859348274932e-05
-3.46672697057966e-05
-4.031199308232e-05
-6.66553897905449e-06
-2.76055886331811e-05
-1.44745455568804e-05
-3.26370898999523e-05
-9.23754224567939e-06
-4.48020654288807e-05
-1.16497720064114e-05
4.65787917015644e-06
-2.76848084602422e-05
-5.90970487224255e-05
-1.72784904613829e-05
-5.12448256089748e-05
-2.80001948049544e-05
-3.51627327777917e-05
-3.84323885598154e-05
-3.18737564829908e-05
-4.98282064083118e-05
-4.76116892218878e-05
-1.68745003439549e-05
-2.1175153177113e-05
-1.5598770197639e-06
-2.77268501501751e-05
-3.33947206428331e-06
-1.34956477777175e-05
-2.82551941028929e-05
-5.93004464153176e-06
-2.79763800758e-05
-2.72728755618121e-05
-3.75618027976954e-05
-4.67497578291765e-05
-5.027486024293e-05
1.80945931733645e-06
-4.77636916058264e-05
-6.27404047281867e-05
7.08659767833154e-07
-3.92057617439904e-05
-2.75794096845506e-05
-4.19566739752418e-05
-1.77239863428318e-05
-2.62622784618309e-06
-3.02971415953517e-05
-1.77694375716316e-05
-1.14894362342544e-05
-3.74927984592203e-05
-2.10279802745358e-05
-5.79652948872732e-06
-1.96217844266697e-05
-4.79005200217225e-05
-5.89235823374566e-05
-5.41982083252162e-05
-1.97169695459604e-05
-5.15615880221456e-05
-2.39492858692257e-06
5.79402764958721e-06
-4.22511521095802e-05
-3.28103352208241e-05
-4.22737815157011e-05
-3.3532132661919e-05
-5.15821468582768e-05
2.6818652512545e-06
-3.32442756473891e-05
-4.72378380959369e-05
-4.68136334960464e-05
-4.26860703106832e-05
-1.32856155289444e-05
-1.66419467370612e-05
-5.08222714856774e-05
-1.88713978695717e-05
-3.53327878816745e-05
-1.50914602917015e-05
-2.67628388523307e-05
-4.77578202243786e-05
-4.81781307297068e-05
-3.04453458239354e-05
-4.68922099363903e-05
-2.75756308496919e-05
-3.02833365164772e-05
-4.35995203194433e-05
-5.33283411545963e-05
-1.12657385324387e-06
-2.59429660700224e-05
-2.85419308109414e-05
-2.1721778959271e-05
-8.95054086065366e-07
-1.98770567480185e-05
-1.31206396549513e-05
-1.85103182191885e-05
-8.95238873535119e-06
-5.53964608208785e-05
-1.38616603692368e-05
-1.07251063443903e-05
-1.1987707444022e-05
-3.92647065393513e-05
-1.63884195059674e-05
-2.5764487439442e-05
-1.25764737478426e-05
-4.49792833952225e-05
-1.04935813116825e-05
-3.0123934086384e-05
-4.13589521458647e-05
-3.974582802204e-05
-4.26475568466567e-05
-5.36218651628422e-05
-1.39853581561506e-05
-3.20299766922639e-05
-3.34424547213589e-05
-2.46025958828248e-05
-2.58275391318825e-05
-2.78124788153888e-05
-8.02300874479654e-06
-3.38488161392824e-05
-2.77205871556733e-05
-3.36334493610216e-05
-3.1013515596006e-05
-3.96611846673406e-05
-2.71966105127328e-05
-2.18768656271194e-05
-3.52842880087024e-05
-1.75489112284861e-05
-3.95264999925374e-05
-2.13488753898861e-05
-4.2562235141426e-05
-5.17328498487806e-05
-2.62076803244647e-06
-6.55037152782324e-05
-3.41300845891639e-05
-9.9806409241414e-06
-1.38028411644492e-05
-1.96452730345898e-05
-2.08539087905058e-05
-1.30231648585398e-05
-3.77960537728995e-05
-3.22511812492778e-05
-4.82384703213237e-05
-4.70367241874536e-05
-1.64683770676603e-05
-4.71687650254453e-05
-2.55594193665947e-05
-1.99525094247421e-05
-2.08732394325109e-05
-3.92601841213151e-05
-3.35003736625708e-05
-6.67963086783554e-05
-3.88964670603377e-05
-2.89910645833679e-05
1.32575121858668e-05
9.87760256563401e-06
-4.33315754298677e-05
-2.64926310628369e-05
-2.89369191085844e-05
-5.92049893659208e-05
-3.87259347335396e-05
-2.50872019490812e-05
-1.10588424561702e-05
-4.30411881178181e-05
-2.31642755366253e-05
-3.13935702907929e-05
-2.6183462823299e-05
-1.94404577837158e-06
-5.42687492650969e-05
-2.8846334514144e-05
-2.39715054173216e-05
-2.42484625483058e-05
-6.37191524011258e-05
-1.17062421885467e-05
-3.04515111964669e-05
-2.85326843474612e-05
-1.08367516377897e-06
-1.66257705497788e-05
-1.74705664204203e-05
-2.3178976240415e-05
-9.22102933786539e-06
-3.94221468261747e-05
-4.9891668288922e-05
-2.96728347051835e-05
-2.69326522336103e-05
-5.22237463177475e-05
-5.42029920068982e-07
-3.82073095714747e-05
-3.13810181710757e-05
-4.37052825473638e-05
-6.06874717965846e-07
-3.95641733183513e-05
-3.26231366760037e-05
-2.24677894461673e-05
-2.28706405305315e-05
-3.56657323497129e-05
-4.36675121368455e-05
-4.39299477991363e-05
-2.69774743149948e-05
-2.55643656232e-05
-4.48754658356785e-05
-4.83298074304014e-05
-9.78178470317677e-06
-1.30161622331265e-05
-3.99988216981374e-05
-2.18929888820138e-05
-8.33614370233175e-06
-3.00950070254144e-05
-5.21252253525952e-05
-7.52552249390597e-06
-2.68006379859406e-05
-3.66193974732603e-05
-3.82283589880362e-05
-3.37636935170392e-05
-4.38064697520251e-05
-4.62527979860939e-05
-3.2443765693894e-05
-2.48328359177872e-05
-3.65569172950749e-05
-1.22914184857309e-05
-2.57658158956914e-05
-1.55841810130883e-05
-2.3901196625368e-05
-2.29298937202421e-05
-6.50777702868746e-05
-5.06325522838561e-05
-4.95727740124417e-05
-2.23573635013669e-05
-4.37588206143446e-05
-3.32283835281133e-05
-3.61497814636615e-06
-3.3095317516011e-05
-2.10633119608036e-05
1.08285459030775e-06
-3.31134250759122e-05
5.98453625212665e-06
-2.11447580805182e-05
-2.74531850063178e-05
-5.71637689208444e-06
-5.5023096724233e-05
2.22098458361949e-05
-6.19872231504473e-06
-4.67927741721793e-05
-3.39712459449772e-05
-2.39915200642381e-05
-5.08095236478976e-05
-1.24654630126698e-05
-5.90321690924142e-06
-2.68783440920989e-05
-3.54279463166943e-05
-1.02465686136564e-05
-3.97662944590644e-05
-3.08676794733674e-05
-6.17235754031867e-05
-3.80218849480847e-05
-8.91845809000519e-06
-2.85761043560608e-05
-1.48355726486218e-05
6.32038774500287e-07
-1.48811688882786e-05
-2.71945467115573e-05
-4.81583263316687e-05
4.910320304195e-06
-1.59414922394762e-05
-3.87049996636317e-06
-3.29303060723849e-05
-3.80795275942336e-06
-3.55918591360622e-05
-5.05577436547894e-05
-4.01149021837459e-05
-4.51883761611042e-05
-2.06471613832782e-05
-2.17478572050944e-05
3.59298323867069e-06
-4.92879620483137e-05
-4.50813720038311e-05
-2.40695998600587e-05
4.72123319889243e-06
-3.50742864666904e-05
-7.62827664180738e-06
-2.84897658263232e-05
-1.42031295121686e-05
-4.24619711788382e-05
-5.42143790349959e-05
-1.63166877870528e-05
-1.75093272007344e-05
-1.97168436568641e-05
-4.98299646230084e-05
-2.98883068488896e-05
-3.28355736187475e-05
-3.10962639255089e-05
-2.69057554648246e-05
-4.11042013394575e-05
-1.85242998547607e-05
-1.5563181332286e-05
-8.24446467126404e-06
-1.162111879349e-05
7.26847043572452e-07
-6.50222470233044e-06
-4.64263153053357e-05
-5.14188963087516e-05
-2.56079196783962e-05
-6.18877155541553e-06
-3.51880477075362e-05
-4.01755263193899e-05
-3.34711144859076e-05
-3.31061647783659e-05
-1.72186352075307e-05
-3.44478557758115e-05
-1.43757957133534e-05
-1.29626960474822e-05
-1.27957242282199e-05
-3.36404146743341e-05
-1.52150912072914e-05
-2.64187768893536e-05
-5.80049305656781e-05
-3.78025220337692e-05
-3.04076638964586e-05
-1.23514990303998e-05
-3.23133718001021e-05
-2.68962119928755e-05
-1.13653236877262e-05
-1.85142412265832e-05
-3.22151528862882e-05
-3.18585809627806e-05
-1.49294315594626e-05
-5.48836930586929e-05
-2.24437629817081e-05
-4.46241140483516e-05
-3.18160880038943e-05
-1.29051842539254e-05
-3.51515898604261e-06
-5.68648632489289e-05
-2.99183250508451e-05
-2.4601809622263e-05
-5.0522137678848e-05
-3.03890939976646e-05
-4.48465103907596e-05
-4.61358240392531e-05
-4.07392521014638e-05
-3.67699574385328e-05
-3.44559451767941e-05
-3.93364263380249e-05
-3.98235376058216e-05
-3.37417799712051e-05
-2.79662029341338e-05
-2.63109225804837e-05
-6.40371615233852e-05
-4.89479125811004e-05
-4.74519058982152e-05
-4.54583154840526e-05
-3.84700527766207e-05
-1.93132585880668e-05
-3.00463268066942e-05
7.97794864707555e-08
-8.67924507782101e-06
-2.5873019456953e-05
-1.95433519112078e-05
-1.19350055438999e-05
-3.46981301078324e-05
-5.64275482060058e-05
-2.39278784439295e-06
-3.16551788869536e-05
-1.81841945836118e-05
-1.98344615138506e-05
-2.58297787166533e-05
-3.73829016219311e-05
-1.388818161872e-05
-2.76939584212025e-05
-1.73340837155524e-05
-7.44125919656887e-06
-4.04827916545088e-05
-5.19019242998047e-05
-3.6268786702222e-05
-1.23918478786914e-06
-2.98452708104384e-05
-3.03719933082218e-05
-2.60641360054014e-05
-5.46702573466341e-05
-2.55399030705661e-05
-4.55722583435051e-05
-4.80426312154812e-05
-6.4327583795852e-05
-1.70858503461523e-05
-2.69230668906618e-06
5.47351963142366e-06
-2.97777468811862e-05
-1.28798825619969e-05
-5.3692117527053e-05
-3.61639324019281e-05
-5.34886425928342e-05
-3.70805042176478e-05
-3.97829311780167e-05
-5.01840138986996e-05
-1.49660792089595e-05
2.00957852539688e-06
-2.40618540281573e-05
-3.5985255419125e-05
-2.72214059017866e-05
-2.17322369568284e-05
-2.64679893948246e-05
-5.00641730274771e-05
-4.213007961406e-05
-4.13629399538834e-05
-1.80186166284537e-06
-3.29870809410273e-05
-2.41114886406127e-05
-2.58848051023701e-05
-4.09300598744548e-05
-1.96587625491673e-05
-3.24901688054358e-05
-1.9929047111608e-05
-1.78988280150177e-08
-4.99867908978086e-05
-2.82434665751097e-05
-4.14445336040729e-06
-3.61887382496022e-05
-7.23637626139674e-06
-2.33498835845709e-05
-8.68220016151733e-06
-4.07810550540091e-05
-3.02771641600612e-05
-1.58366506226124e-05
-1.92614265400861e-05
-1.23805737769768e-05
-3.31497576947026e-05
-2.6185609561512e-05
-3.70494219971708e-05
-5.71928239253042e-05
-2.17130237550913e-05
-3.41517082701915e-05
-2.93410257849179e-05
-2.11120966343817e-05
-3.0843542847854e-05
-3.06802855312752e-05
3.27980162493001e-06
-2.78305624266585e-05
-1.65277238116393e-05
-1.54105078039315e-05
-2.08441815613537e-05
-4.2886038648688e-05
-2.22942580336953e-05
-4.43807599712893e-05
-1.29584496422937e-05
-7.19953512731139e-06
-3.89879849380945e-05
-1.62887194864161e-05
-4.93333121734226e-05
-2.10001839463523e-05
-4.14334601992326e-05
-4.17931439193226e-05
-4.47334057363234e-05
-3.21052027117214e-05
-1.54661968172908e-05
-1.36060162911481e-05
-5.08006810461018e-05
-4.67540045685264e-05
-6.1865427279441e-05
-4.06702848924182e-05
-3.45541996129208e-05
-1.42555147693085e-05
-2.3779352632746e-05
-4.86818124194142e-05
-2.61074819803714e-05
-4.66384675579296e-05
-5.56835875640753e-05
-3.7659170723292e-05
-4.54234844828863e-05
-2.73683111670909e-05
-2.49536639023869e-05
-1.86656122951577e-05
-1.71943203570498e-05
-5.99341282839753e-06
-2.20450961980838e-05
2.05643535546055e-06
4.48237453763797e-06
-6.23373543279752e-05
-2.36192482450307e-05
-1.58138267920017e-05
-1.05868347999684e-05
2.03400478949181e-06
-2.14555064416089e-05
-3.32067020238588e-05
-5.41490358320172e-05
-2.00332864955e-06
-4.60401933385176e-05
-2.78329587867189e-05
-3.1432762510706e-05
-1.99357292755218e-05
-1.9306829054426e-05
-3.74647144088102e-05
-3.28227825081752e-05
-5.90104731497117e-05
-1.73522380423683e-05
-8.19065216769795e-06
-4.59764392329181e-05
-5.27544059619853e-05
-3.17982116245292e-05
-4.96230466710058e-05
-8.59601127333332e-07
-1.1336010270725e-05
8.12685690677091e-07
-1.35650990248157e-05
-2.89103923017074e-05
-2.36230259440708e-05
-2.46822148283257e-05
-4.62567353130184e-05
-2.43061454479257e-05
-4.91316213063181e-05
-4.12005863662242e-06
-5.25880405039412e-05
-4.70070867218122e-05
-4.10547816833435e-05
-2.27920758551214e-05
-3.05824538770324e-05
-2.32339207684838e-05
-4.8068316395649e-05
-4.57518308834171e-05
-3.2312035013339e-05
-4.27715511856731e-05
-1.69468109838149e-05
-9.64080481174422e-06
-2.42665339828667e-05
-1.73332871981388e-05
-3.90451988264255e-05
-3.54599599160898e-05
-2.27711249754734e-06
-5.0597252080103e-05
-4.69132753744532e-05
-4.17804930034331e-05
-1.8017055849156e-05
-2.73141745614797e-05
-2.66836025852596e-05
-2.98902887778573e-05
-3.90381778607692e-05
6.03561724860595e-06
-4.15091919296185e-05
-3.49858458497347e-05
-2.459337172007e-05
-1.6584587443702e-05
-4.03027129853665e-05
-4.68727316154383e-05
-1.60987058025199e-05
-2.78001790203391e-05
-6.86678884207849e-05
-2.03348237707141e-05
-3.60892927859021e-05
-4.19847103575897e-05
-5.74474040200533e-05
-4.12659468465935e-05
-2.52538118504361e-05
-2.03138681895715e-05
-6.19096896749773e-05
-5.77711461458311e-06
-4.73435179312851e-05
-3.15758250350084e-05
-3.1024744617032e-05
-3.53211118665942e-05
-2.34983865507758e-05
-9.41792280410579e-06
-4.1020432977515e-05
-2.02261870980617e-05
-3.10506014338697e-05
-3.88619267326392e-05
-2.10639836106703e-05
-8.58347039308064e-06
-2.79524068978103e-05
-2.12816462178903e-05
-9.08495979730017e-06
-2.05383684761978e-05
-2.46513584929887e-05
-3.77074955009372e-05
-7.89006458611181e-06
-2.34878217537078e-05
-3.06766749307157e-05
-2.56057602366633e-05
-4.61598453598245e-05
-4.32450042156374e-05
-4.54939591736615e-05
-3.07164608866808e-05
-5.07122473437523e-05
-2.84811024577078e-05
-3.26874404144819e-05
-3.11676726264511e-05
-2.31715448348388e-05
-5.05770285212582e-05
-2.85706349659679e-05
-2.7588343077529e-05
-3.86206372319775e-05
-1.2586352830084e-05
-1.58671976929919e-05
-1.08325410676817e-05
-9.506682982119e-06
-2.65803435860071e-05
-2.74488770734101e-05
-2.37075618639404e-05
-4.45447637709086e-05
-8.12709078266184e-06
-3.74666282711744e-05
-3.24802039344521e-05
-2.64765432245314e-05
-3.00775005693197e-05
-5.75483312542366e-05
-1.01286979500034e-05
-3.87962560872182e-05
2.21927350899535e-05
4.1871447490988e-06
-1.37840566830784e-05
-4.84098394575566e-05
-5.6233202596842e-05
-2.18865437699159e-06
-2.23741021760472e-05
-5.36865901670775e-05
-3.82618999732188e-05
-3.98898335523642e-05
-3.01860031073286e-05
-1.43308683107522e-05
-3.56215002471998e-05
-3.2334553083167e-05
-1.89043072691675e-05
-2.60795873183362e-05
-1.34153477934334e-05
-1.38891473773185e-05
-2.19113258482737e-05
-6.23321502934894e-05
-4.33434204766305e-05
-2.56333066613578e-05
-9.08884271647167e-05
-5.67739442847245e-06
-3.6443139482878e-05
-3.90935839259733e-05
-2.44848376107152e-05
-3.49180408158534e-05
-4.92297191939785e-05
-1.59672197490504e-05
-9.07599667112791e-06
-3.93371876654069e-05
-3.77349288636281e-05
-7.0415063971462e-06
-3.67180705678074e-05
-2.25695217477861e-05
-4.14953920929064e-05
-2.03888260993052e-05
-3.23609031045426e-05
-3.64332568010758e-05
-4.61805964635831e-05
-3.56020438260912e-05
-2.3042174631591e-05
-4.29135553830275e-05
-2.45643386830665e-06
-4.43830059430253e-05
-5.7144067973072e-05
-1.50025263482197e-05
-5.19903381725802e-05
-3.15707020976533e-05
-1.18550594578067e-05
-3.45759748888874e-05
-1.13892564075062e-05
-8.82935571561781e-06
-2.0539340730778e-05
-9.40838634065934e-07
4.44420465063617e-06
-4.05648347577911e-05
-3.45277821103049e-05
-4.36712656101108e-05
-1.10605057025083e-05
-2.40820785200633e-05
-3.76963814431929e-05
-2.51876815614988e-05
-2.00747124562329e-05
-2.2046665230926e-05
-2.34639674249708e-05
-3.32765186725152e-06
-2.28981784239152e-05
-1.20999328843893e-05
-3.18563524424398e-05
-4.46216361236333e-05
-3.2077673321621e-05
-5.38113142715742e-05
-2.77998381235941e-05
-2.41992960759972e-05
-5.1145631216292e-05
-3.49522033864142e-06
-4.35142155694893e-05
-4.79887697414512e-05
-2.64659905664536e-05
-1.63750979674581e-05
-9.32370878331185e-06
-4.99896775731499e-05
-3.66521820178087e-05
-4.07233674737971e-05
-3.95494567718072e-05
-2.27202468514201e-05
-1.81801142686335e-05
-2.57272101681351e-05
-7.13181711762894e-06
-3.82382403562195e-05
-3.24622851833326e-05
-3.62908045952501e-05
-3.55758217199812e-05
-5.27409825825434e-05
-4.71740995370886e-05
-5.62571717856654e-05
-5.93423589085004e-05
-2.22622422739098e-05
-4.41504301086303e-05
-4.35160878538388e-05
-1.16416564711606e-05
-2.03827214402644e-05
-5.43121546773155e-05
-2.82238821887906e-05
-3.85598826661066e-05
-2.35735221432862e-05
-3.28114522450864e-05
-1.29482808422759e-05
-4.04363730966192e-05
-2.99114942876799e-05
-7.38520056808882e-06
-3.47414607494921e-05
-5.40738439993652e-05
-7.78351480414229e-06
-8.06377000383139e-06
-3.961245162356e-05
-9.6930588355825e-06
-5.06956262094364e-05
-3.45165315754305e-05
-3.97903492325701e-05
-2.89955691457896e-05
-2.32501067729125e-05
-3.36455374399724e-05
-3.14337998530975e-05
-5.73469243979952e-08
-1.52858986322983e-05
-3.60260363008047e-05
-6.6644470795673e-06
-1.15869832070899e-05
-2.38710134771375e-05
-1.26168422415991e-05
-2.93249431692279e-05
-7.3061010825391e-06
-2.86746716591751e-05
-2.53588365163347e-05
-4.95021694875874e-05
-1.13943995442022e-05
-1.85173427550538e-05
-3.0846409596562e-05
-3.35623336037273e-05
-1.30643204655063e-05
-2.61999973772611e-05
-1.47915281893753e-05
-3.12356460823325e-05
-4.30446867925477e-05
-2.32795324882953e-05
1.69118997208444e-05
-8.40337120293066e-06
-4.18365865154689e-05
-4.58952494705642e-05
-1.14916294380715e-05
-3.02823430066125e-05
-4.04107116667639e-05
-1.4146535326654e-06
-2.01432157136191e-05
-8.70390800049575e-06
-1.16805458664546e-05
-3.59660519258966e-05
-5.04593213450091e-05
-4.79803396600167e-05
-1.72761806042069e-05
-3.01256022843992e-05
-1.23431285770249e-05
-2.85362149695954e-06
1.29665311133942e-06
-2.33789029836072e-05
-2.10402868318701e-05
-5.90115942375032e-05
-4.76783223186803e-05
-2.72615042290232e-05
-4.35633877060306e-05
-6.1951079977516e-05
-1.17667273847014e-05
-1.66782142394927e-05
-1.18705359507627e-06
-4.10564280680629e-05
-2.53743720701812e-05
-1.64638630125517e-05
-4.19692973020617e-05
-9.18666822431237e-06
-1.72617758663739e-05
-1.71323244416782e-05
-7.07691069131412e-06
-3.34175320483628e-05
-3.04396583595135e-05
-3.12670868549309e-05
-3.11821141233447e-05
-4.48628718520657e-05
-1.22207972682922e-05
-3.72914340673818e-05
-1.8072272518157e-05
-3.50025057590506e-05
-4.25201823653998e-05
-3.73927521751798e-05
-3.03364975199252e-05
-4.92935533176051e-05
-6.01223669594828e-05
1.08613374376141e-06
-4.35464286363239e-06
-4.46219697700326e-05
-2.66510643277431e-05
-2.97111743739025e-05
1.59011953853674e-05
-3.10811531793734e-05
-2.87142699251645e-05
-5.46091295576576e-05
-1.55441573753999e-05
-8.4519121104162e-06
-4.74721224319811e-06
-2.86814766873923e-05
-2.95389948856663e-05
-3.40773790506132e-05
-1.12748841938182e-05
-3.3023225034752e-05
-5.11744627627431e-05
-3.46612153357924e-05
-1.10808527803302e-05
-1.0923556450957e-05
-2.96190648063684e-05
-3.04367010154611e-05
-2.80460117237075e-05
-2.08999695717966e-05
-3.67906188496989e-05
-3.9487192710245e-05
-4.88623237898756e-05
-1.21301315307555e-05
-3.10604684244783e-05
-2.57520490580132e-05
-1.27220202132821e-05
-3.14741112801342e-05
-4.16033539898455e-05
-1.68831525955375e-05
-2.84747690695805e-05
-5.34806525994683e-05
-2.331048322128e-05
-4.77957134166482e-06
-8.27768956206809e-07
-8.39330019812025e-06
-2.21432455599255e-05
-2.1554331821723e-05
-1.76235036336106e-05
-3.18619260863675e-05
-4.6766151313882e-05
-3.9225505994441e-05
-2.39680448538678e-05
-3.12481981020548e-05
-3.33323218043098e-05
-3.45027302181306e-05
-4.16424563939128e-05
-1.98638037556392e-05
-1.17187871247606e-06
-6.95961327689619e-05
1.10441670019218e-05
-2.60237841523586e-05
-5.51750736722084e-05
-1.16969723560291e-06
-1.87526617500654e-05
-3.96882540399759e-06
-3.27214435070474e-05
-2.96621228077809e-05
9.27494460068135e-06
-5.34032845401359e-05
-4.71724523832038e-05
-7.6321225915763e-06
-1.84939797199307e-05
-3.38096939143309e-05
-2.88574071555943e-05
-2.56381477738821e-05
-4.65515863898682e-05
-2.92387438923266e-05
-3.3530117348232e-05
-1.5801667684647e-05
-4.78045501767292e-05
-3.08514630275686e-05
-2.60197030107777e-05
-4.599104930494e-05
-5.09425716117744e-05
-3.2669772203152e-05
-5.56899992871269e-05
-4.60870956216731e-05
-4.45079468440116e-05
-2.85116113710719e-05
8.37629480382759e-06
-3.35932807073612e-05
-3.30577245201852e-05
8.14108868658191e-07
-1.15633492116297e-06
-3.23660556598495e-05
-2.74591062303533e-05
-1.78516140785836e-05
-5.2881955162848e-05
-7.08007320771041e-06
-3.41770863817254e-05
-1.63835424537571e-05
-3.76109629207417e-05
-3.19936088332944e-05
-2.21184821347719e-05
-3.6667665028781e-05
-3.03465304775359e-05
-1.04032995252941e-05
-3.09175488010727e-05
-1.88837978925151e-05
3.15750481034222e-06
-6.20966236935769e-05
-2.17442129132528e-05
-3.23130079019971e-05
-1.70355551810317e-05
-1.49035366144289e-05
-3.82056992661183e-05
-4.85297537505855e-05
-2.60284407451877e-05
-1.03547511709959e-05
-9.83647780006346e-06
-2.92635886842416e-05
-2.85964986220204e-05
-2.60777291812904e-05
-2.21268534781327e-05
-5.46178409630834e-05
-3.30072599377284e-05
-3.12207824471486e-05
-1.60608155031026e-05
-5.24624883257586e-05
-3.20077315229713e-05
-5.2523411085429e-05
-2.94898689581718e-05
-2.11987763874802e-05
-3.33842975888086e-05
-3.89283704873299e-05
-5.31126820920453e-05
-3.27913407103439e-06
6.95571125928673e-06
-4.76312040625572e-05
-2.70515779442411e-05
-3.55786073259569e-05
-1.60662957581404e-05
-2.9908835784674e-05
-5.21453945677386e-05
-4.38465463182429e-05
-1.86318740938039e-05
-2.12364854355589e-05
-3.36186265027113e-05
-4.50597069014878e-05
-2.70236608534693e-05
-3.36625049821354e-05
-3.35807368176161e-05
-4.14899302166897e-05
-3.78335149082478e-05
-3.9017606030325e-05
-3.88948293511649e-05
-2.55061443198476e-05
-1.84777024230757e-05
-3.04135198226371e-05
-2.18096492365353e-05
-2.07861104204463e-05
-6.22686981545058e-05
-3.37258248263837e-05
-3.91630486068336e-05
-4.53735738664869e-05
-2.53996086115198e-05
-9.77920528882408e-06
-4.66355207207624e-05
-7.82971087122877e-06
-1.44191012687843e-05
-1.62228924559012e-05
-5.76954357220205e-05
6.81491461624296e-06
-8.0880561303253e-06
-1.15858322725483e-05
-3.0808257096814e-05
-3.81206906144507e-05
-3.20747699321956e-05
-2.34544374046822e-05
-2.47363994882292e-05
-3.74957075954424e-05
-1.23555229923794e-05
-1.24910068670198e-07
-2.03637819625023e-05
-3.82101283198332e-05
-1.00993298111457e-05
-2.56863411473583e-05
-3.69505427891555e-05
4.25060438693262e-06
-2.01950301162351e-05
-2.37805214203065e-05
-3.40461163053135e-05
-2.753858294681e-05
8.76343649538181e-06
-3.98750971424414e-05
-1.29927898732249e-05
-4.88741539082628e-05
-4.0394364567501e-05
-4.72840742979574e-07
-4.45545432597779e-05
-1.7076422945753e-05
-5.10616965916732e-05
-4.48278965753115e-05
-3.39512692961876e-05
-4.26137588921279e-05
-2.1993647069334e-05
-3.67908364148814e-05
4.37785213702352e-06
-2.81119671691011e-05
-1.83122507840673e-05
-1.06320872240566e-05
-2.91166541227239e-05
-5.38415649810611e-05
-5.86354961344358e-05
-1.20008146922222e-05
-2.8691381289126e-05
-2.62405232142841e-05
3.18867877984382e-06
-4.02874592473871e-05
-4.61126225912731e-05
-3.05133468506036e-05
-2.74310882509775e-05
-3.41672285201556e-05
-2.7533982213203e-05
-5.41228320253811e-05
-5.98218891650581e-05
-8.9419444977877e-06
-6.38427714987483e-05
-4.02500195839151e-05
-9.29830371174808e-06
-1.31659318760501e-05
-9.3125782804852e-06
-2.4035023183153e-05
-2.02212095245104e-05
-1.68029835678548e-05
-4.08446523009396e-05
2.00993421410217e-06
-2.26507198315364e-05
-1.53318800906504e-05
-2.55152765673561e-05
-4.1365520565987e-05
-5.53697181408421e-05
-5.25739775432473e-05
6.75996677024967e-06
-2.46169173397719e-05
-4.46859427754975e-05
-1.48643138065447e-05
-4.28449250006537e-05
-4.02800775353429e-05
-2.47557636782805e-05
-3.70833366321852e-05
-3.36687037507285e-05
-2.02066280674747e-05
-4.39777487593007e-05
-1.61119243719682e-05
-2.41569291894244e-05
-3.9865213317386e-05
-2.91820439274476e-05
-5.00347546823072e-05
-3.4662354005576e-05
-9.71550343691678e-07
-1.76385034446557e-05
-9.19766697637797e-06
-4.45539719904763e-05
-5.15951343419359e-05
-2.1963018399972e-05
-3.24343043905158e-05
-4.85728025064421e-05
-4.89919349739343e-06
-1.02436588887297e-05
-2.07594067328828e-05
-5.50050913407989e-05
-2.21620829131852e-05
-1.45490542900052e-05
-3.73446735254909e-05
-3.32493403770258e-05
-3.91869541197945e-05
-2.88119726203557e-05
-3.73283153456701e-05
4.35733186772248e-06
2.44604778285813e-06
-4.79666183814923e-05
-1.02370843713639e-05
-2.12933422164477e-05
-2.32922912879409e-05
-2.29387151870997e-05
2.87077730894376e-06
-2.18810246246197e-05
-3.66311568842658e-05
-2.67364083033504e-05
-5.80678125349022e-05
-2.18939136801675e-05
-2.91864830688379e-05
-3.76198617186679e-05
-4.86995394413782e-05
-3.576139127217e-05
-2.13278598712923e-05
-2.95394432822774e-05
-3.54021129808155e-05
-2.03633568348062e-05
-2.51807504079097e-05
-3.0377681386307e-05
-5.65951195942432e-06
-3.57486228743708e-05
-5.10879934440522e-05
-1.93777865622215e-05
-1.5712774651931e-05
-3.24958665834212e-05
-2.67327864708979e-06
-3.64309580684884e-05
-5.17207572170862e-05
-1.04549730727305e-05
-1.79159461052172e-05
-6.24353590595553e-05
7.22984393015975e-07
-3.22085142888351e-05
-3.33772641687991e-05
-3.5301854388403e-05
-4.12292584443329e-05
-2.33777065222436e-05
-3.13272442069104e-05
-2.70307127029735e-05
-2.97683858823824e-05
-3.27661512584778e-05
-3.82449512819344e-05
-2.29877441576791e-05
-5.42977473653038e-05
-1.45127787908175e-05
-5.27644477154772e-06
-2.02351620745051e-05
-2.81049993748155e-05
-2.38711844424628e-05
-2.16253231706917e-05
-2.31645075871058e-05
-6.74035777296322e-06
-4.40865068420362e-05
-2.47527679334053e-05
-8.84850785290959e-06
-4.01988771963165e-05
-1.60689104985238e-05
-1.49222705025449e-05
-3.25932428482109e-05
-2.99220439191852e-05
-3.50665732578489e-05
-3.46723195842977e-05
-4.72140173780633e-05
-4.87689239726289e-06
-1.6103100943753e-05
-1.86855691467767e-05
-3.05306722133126e-05
-7.5521046381522e-06
-1.83100380855755e-05
-1.93812502356139e-05
4.05787045131184e-06
-2.98572492978405e-06
-2.93360365233595e-05
-1.44249025146811e-05
4.44378034040967e-06
-3.45439134024066e-05
-3.51386447488058e-05
1.52998172243807e-05
-2.39593862042399e-05
-4.86963233520764e-05
-2.22504221877846e-05
-3.63954386955349e-05
-2.04588020113582e-05
-2.99460662721156e-05
-2.84724956538696e-05
9.79109566324301e-06
-2.26236230959027e-06
-1.34792500710911e-05
-6.55887929510341e-05
-4.67353344640511e-05
-2.43931124635203e-05
-1.78034091192849e-05
-2.11599263955923e-05
-8.47034281581911e-06
-3.05964725619636e-05
-1.6433984035042e-05
-4.16124429595065e-05
-3.71481306867945e-05
-5.21882681885444e-05
-3.49102958495975e-05
-2.8161401761475e-05
-2.15758864826111e-05
-4.91044233521346e-05
-4.42816812546099e-05
-4.92585810489373e-05
-3.65571801296536e-05
-2.03524228909613e-05
-3.019326875627e-05
-7.08643097699184e-05
-2.22948320627023e-05
-3.66969334160896e-05
-3.65510042087021e-05
-1.5256020781001e-05
-3.8243301129626e-06
-1.93482125815312e-05
-2.83153176256544e-05
-4.65426091171219e-05
-8.03499077464099e-06
-1.97013103023366e-05
-6.3626499038642e-07
-6.39221226146037e-05
-6.61236016124483e-06
-4.93202905470542e-05
-2.35722705176211e-05
-6.69791736293967e-05
-9.3139329182122e-06
-3.41393370887554e-05
-4.98967385580235e-06
-2.59716805225261e-06
-3.43285765726092e-05
-1.34576896859813e-05
-1.80416095302185e-05
-2.89991549289101e-05
-6.38838609535929e-07
-2.37791528210715e-06
7.17452664535514e-06
-3.22418363370567e-05
-4.8684718268964e-05
-1.76850763707129e-05
-4.86252151550076e-05
-5.070009440196e-05
-3.87561146961419e-05
-3.32682565963318e-05
-1.7190853584788e-05
-6.10230751279341e-06
-1.11130521175297e-05
-2.70061424037872e-05
-1.38363607630021e-05
-3.46157969688197e-05
-5.48322955739889e-05
-4.72011690863646e-05
-8.16709121772502e-06
-4.72265702846975e-06
-2.45009624646133e-05
-2.93970577786691e-05
-3.3806605995155e-06
-2.12454996082232e-05
-1.8298381022801e-05
-2.04528338706247e-05
-3.08301323621599e-05
-5.68211235710776e-06
-3.52178878514407e-05
2.28433586159305e-06
-4.13192918297834e-05
-3.00926976459316e-05
-8.72579656859035e-06
-8.35736208507406e-06
-4.08765670926272e-05
-5.35550322913457e-05
-2.30695810333056e-05
-2.41126288151879e-05
-3.72682433218014e-05
-4.66327196550879e-05
-5.41400746747608e-05
-3.33298769952343e-05
-3.40840942566401e-05
-4.8957283687946e-05
-3.94113078813292e-05
-9.73165451135081e-07
-3.80056534009429e-06
-5.86628187708413e-06
-1.13157240438311e-05
-4.29563943403961e-05
-4.07307565999878e-05
-2.01900997660958e-05
-2.75110026543231e-05
-3.23593820992616e-05
-2.84228590120981e-05
-1.75699238555029e-05
-3.24773697608349e-05
-4.94827454026188e-05
-2.36459981524016e-05
-1.29871358967129e-05
-3.27732799732492e-05
-2.02578357577768e-05
-4.12064412107018e-05
-1.44540829311061e-05
-2.78363405038183e-05
-3.74996186486999e-05
-2.65400351838163e-05
-2.98200802269842e-05
-6.09216265843502e-06
-4.22364655003484e-05
-3.29626698300357e-05
5.57617262173427e-06
-1.79535690972053e-05
-3.87181238651988e-05
-6.11149753573873e-05
-2.67556558938835e-05
-4.11127764781067e-05
-1.66986212992693e-05
-2.51255567069099e-05
-4.8652664318341e-05
-3.33838966166534e-05
-1.79212745366877e-05
-3.68976414537685e-05
-5.10116147141141e-05
-6.02806741257279e-05
-5.02497582374154e-05
-2.93006055743861e-05
-4.43866060082329e-05
-1.64265951259053e-05
-1.84306310532391e-05
-4.87962398480372e-06
-2.18573316073099e-05
-2.17145243657684e-05
-3.51539702163792e-05
-3.53048104737681e-05
1.95610615887643e-06
-5.59786326083454e-05
-1.28212671301901e-05
-5.19051523854935e-05
-3.19068309907698e-05
-2.10774166925646e-05
-2.22124115824478e-05
-6.3570606567162e-05
-3.87804816200314e-05
-3.99951608785858e-05
-2.46241937931554e-05
-5.3231716813399e-05
-3.2756361533376e-05
-1.97308787299556e-05
-2.89141304731723e-05
-1.37410801754718e-05
-1.63529986675102e-05
-3.74138527743508e-05
-2.81546305096194e-05
-2.60452404747052e-05
-1.91889672441623e-05
-2.79936597051574e-05
-5.57071360415969e-05
-3.0258634879565e-05
-2.54207702185952e-05
-9.22111569022934e-06
-4.15314053347776e-05
-4.28662756727472e-05
-4.63007656217364e-05
-5.39070518055682e-05
-1.83402391872874e-05
9.79778672128979e-06
-2.77719335368336e-05
-2.95410310937508e-05
-1.57194157274801e-05
-2.57537576801423e-05
-4.38551130175508e-05
-2.79466641637502e-05
-1.3510608836747e-05
-7.46713045300272e-05
-1.46189297902607e-05
-1.40698145628017e-05
-5.35899122774866e-05
-3.65127952221901e-05
-1.79758917600404e-05
-1.16675998869396e-05
-3.15835738044226e-05
-2.251674531381e-05
-4.92388744535242e-05
-5.16886734650638e-05
-3.31727307844545e-05
-1.31153255419266e-05
-2.57981537518702e-05
-2.86037478000418e-05
-2.20849324691428e-05
-3.39133107617368e-05
-1.20807240982544e-06
-2.14605472936364e-05
-1.42259981556086e-05
-4.61521211127148e-05
-1.48480002329029e-05
-1.8413757420084e-05
-2.56809612107167e-05
-2.64720590997599e-05
-1.37454541348134e-05
-4.01020807011175e-05
-4.56285961124123e-05
-5.24667863211202e-05
-4.64936686400391e-05
-3.60833933478967e-05
-3.24209834904367e-05
-1.59300913664926e-05
-3.59633627359512e-05
-3.26736906906813e-05
-2.84229019910282e-06
-2.13430937297177e-05
-9.33880589062529e-06
-3.66194550348856e-05
4.22684223788609e-06
-4.31216475859485e-05
-4.49602329086342e-06
-2.58126472788393e-05
-5.72969320591269e-05
-3.1720910134976e-05
-2.63930777079915e-05
-2.90379933284656e-05
-4.78899466774969e-05
-2.19154196866851e-05
-3.09957321228532e-05
-3.55046876335652e-05
-5.70498885422454e-05
-1.63202104789347e-05
-2.22354949483516e-05
-3.69862287533183e-05
-3.94267489951023e-05
-5.16864117812641e-05
-3.51143685456819e-05
