# Supplementary material for: Research on computational propagation and identification of mine microseismic signals based on deep learning
Source: PLoS One. 2025 Oct 22;20(10):e0334641. doi: 10.1371/journal.pone.0334641 (PMC12543183; doi:10.1371/journal.pone.0334641)
Supplement: S6 Data — (ZIP) [file pone.0334641.s006.zip › 000100900000178.xlsx_0.txt_24.txt.txt]

-4.24797144055069e-05
-3.84884823294722e-05
-4.26155191524323e-05
-5.54368729499164e-05
-4.304473395859e-05
-1.53700065106797e-05
-8.85199719048731e-06
-1.38832208633313e-05
-2.15228645160087e-05
-2.11006641043361e-05
-8.00560869289373e-05
-4.20608842428909e-05
-3.52816983541231e-06
-2.62125975221664e-05
-3.40352272568239e-05
-2.96690957067903e-05
-3.84212923216395e-05
-4.3111538526521e-05
-6.86114774913096e-05
-2.80401531759076e-05
-3.52317943755295e-05
-4.56951205398915e-05
-3.22632421601205e-05
-1.27706329508581e-05
-4.04430622937051e-05
-1.91818468282283e-06
-3.15159734073317e-05
-7.86101300498556e-06
-2.93345651084936e-05
-1.8520664556873e-05
-2.75885517011863e-05
-1.87216504280351e-05
-1.80333494897717e-05
-2.86050172872939e-05
-3.73124094584435e-05
-2.42294497904772e-05
-2.15920780354926e-05
-2.37264144003705e-06
-2.55892164542666e-05
-2.3854386109416e-05
-3.13321649154848e-05
-2.81406238968846e-05
-5.25743027306957e-05
-1.93083259173373e-05
-2.09053476583554e-05
-1.60955385932774e-05
-2.9495567503067e-05
-4.30723081840588e-05
-2.95710726375112e-05
-3.24815299779196e-05
-1.986135124371e-05
-2.89692787153182e-05
-3.15224815978726e-05
-2.93148917806413e-05
-1.89356905590286e-05
3.1527123788355e-06
-3.22209048851909e-05
-4.52273499090557e-05
-1.98442889897255e-05
-5.30541130827578e-05
-1.1252236669626e-05
-2.57540202995205e-05
-2.44975226001059e-05
-2.21420311791428e-05
-4.03968018203738e-05
-1.74884238992539e-05
-1.86452502636931e-05
-2.68055340904416e-05
-1.85164931921203e-05
-2.62136633012156e-05
-2.38933399620515e-05
-3.87602577948595e-05
-3.52020516977691e-05
-2.59940806610158e-06
-1.81003848489955e-05
-2.33196947210646e-05
-3.26569519722949e-05
-4.96296331026092e-05
-9.23271492745172e-06
-1.50300429965601e-05
-3.0931625168948e-05
-5.04076332076634e-05
-2.23567745223745e-05
-4.3390077015623e-05
-2.8337197866221e-05
-6.67058402551571e-05
-2.1056730071833e-05
-3.40712876237593e-05
-4.21711561110518e-05
-1.85077147581725e-05
-3.72014751397624e-05
-3.04218741277885e-06
-6.99144445411246e-06
-3.12890252441127e-05
-4.83137906084532e-05
1.53477413474192e-05
-3.3068518873391e-05
-1.89033695157699e-05
-2.93980112498568e-05
-3.6988761777499e-05
-2.54871003644267e-05
-5.93696387737693e-05
-1.49266969823226e-05
-5.08919110230329e-05
-4.44433474063788e-05
-1.71551244795141e-05
-6.06428968575049e-06
-2.36321759590354e-05
-1.01692106560099e-05
-3.95178814133396e-05
-6.99745303718099e-06
-1.42524872102381e-05
-2.57233613344224e-05
-1.28956602234321e-05
-3.68017186704867e-05
-5.85436639851351e-05
1.51693264355548e-06
-7.97092084409603e-06
-1.42737933312452e-05
-4.08758195321596e-05
-1.49071310349689e-05
-3.64253409952179e-06
-2.06179110838208e-05
-1.12723418539407e-05
-4.08431100363125e-05
-2.60049018011788e-05
-3.87184501447972e-05
-3.4586324990009e-05
-3.34921438065779e-05
-3.55147120602227e-05
-6.395576228275e-05
-4.36060001096235e-05
-2.98221731993863e-05
-2.33912844767351e-05
-2.88431817346194e-05
-4.12511684063419e-05
-1.47889486806586e-05
-4.88347396349184e-05
-4.46492817708452e-05
-4.613645905301e-06
6.23364446269331e-06
-1.88566583891283e-05
-3.21698336805671e-05
-3.68551165279315e-05
-2.50821100197347e-05
-2.89886256289694e-05
-1.89736880268215e-05
-3.99622854765389e-05
-3.69542096840646e-05
-1.11588678664652e-05
-2.0978086065003e-05
-1.20474459174211e-05
-2.69804099253275e-05
-2.9259629164403e-05
-2.66778193054177e-05
-6.54830301467854e-06
-1.57159156215828e-05
-5.13408904987075e-05
-1.19258489017686e-05
-3.62562102781375e-05
-5.86685096787635e-06
1.21376976184375e-05
9.73988121422656e-06
-1.90084262722999e-05
-1.55274832554955e-06
-1.65951740299811e-05
-5.63629125600175e-05
-4.80338444384716e-05
-3.32165876617809e-05
1.21350271644153e-05
-6.86169176352506e-05
-2.41765091402768e-05
-5.54970552094978e-05
3.08925822526703e-07
-2.57010139991286e-05
-3.28936000583353e-05
-3.81886105286799e-05
-3.36381360999056e-05
-6.05103935651765e-06
-4.33878118234019e-05
2.5807409149166e-07
-2.76276991194792e-05
-3.37978748434343e-05
-4.31849016607069e-05
-4.7041593410242e-05
-1.36811970287033e-05
-3.98287036853413e-05
-4.96027793222939e-05
-2.03893914533773e-05
-4.115287671707e-05
-1.73238413997443e-05
-2.24708142323929e-05
-2.5063071399717e-05
-3.82900485209718e-05
-2.28319011919843e-05
-2.68127914341347e-05
-3.56892090577664e-05
-5.04777108889837e-05
-3.46822937596825e-05
-1.43210463395757e-05
-3.22279346170113e-05
-1.73143648379832e-05
-3.59541213801463e-05
-4.27909673601528e-05
-1.24688419411214e-05
-3.42223032547839e-05
-1.99036994084523e-05
-2.59398904804208e-05
-1.77527167079533e-05
-1.54889375086265e-05
-2.57201639945921e-05
-3.76076364058421e-05
-2.39222293023157e-05
-2.78593715977559e-05
-3.78248906127709e-05
-2.14204276590126e-05
-4.19290672306597e-05
-6.57454867419472e-06
-3.47858461786506e-05
-3.15810091974188e-05
-2.02081967611421e-05
-1.68264131392996e-05
-2.13732166765027e-05
-4.80867526759025e-05
-1.74549741188913e-05
-5.15683111199324e-05
-8.84562237681214e-06
-3.64426878368566e-05
-6.66703642545131e-06
-1.62192381224789e-05
-1.00202901144826e-05
-2.99487780605779e-05
-2.98035458011352e-05
-1.20955744044998e-05
-3.17722654472411e-05
-5.36534521222382e-05
-3.72979746089527e-05
-3.94500683262346e-05
-4.08419864934239e-05
-2.56273228575717e-05
-1.9471885608735e-05
-3.26570553643435e-05
-2.00366809186236e-05
-1.87254928405071e-05
-3.04320396503421e-05
-3.5997097397656e-05
-3.82823094721324e-05
-4.17898495126447e-05
-3.4330395665548e-05
-5.92167583470745e-06
-3.55012204337236e-06
-3.22521163299938e-05
-1.29045507634631e-05
-3.24276762065653e-05
-3.94794835691126e-05
-5.66373170775128e-05
-3.3432823723571e-05
-3.55364386555785e-05
-3.32228201610525e-05
2.79771195248992e-06
-2.62850486949583e-05
-2.93402436115527e-05
-6.14673484060317e-06
-3.35767445385641e-05
-1.59383522274376e-05
-2.25116144336592e-05
-3.82367636382394e-05
-4.97118981112522e-05
-3.61336807552437e-05
-1.84745572068903e-05
8.24583345550943e-06
-4.55929452842811e-05
-3.13921303852454e-05
-4.05484781488292e-05
-4.16285594342714e-05
-1.17518302982689e-05
-2.91571570987114e-06
-6.61198599012498e-06
1.63283702709667e-05
-2.01644919707392e-05
-1.80928113403376e-05
-2.25583030376775e-05
-3.70462764576885e-05
-1.22163315326348e-05
-3.03708945955588e-05
-5.73026140080889e-06
-4.02015451960596e-05
-3.99722076532487e-05
-1.49505395406839e-05
-4.6261010269349e-05
-3.1346272010788e-05
-2.38835387551057e-05
-3.00673900503934e-05
-3.19038467391426e-05
-4.60522343732348e-05
-4.19332866445964e-05
-3.50070224380936e-05
-2.64345919273134e-05
-3.74057771751371e-05
-2.02451400020453e-05
-3.44790795846991e-05
-8.66912790879328e-07
-3.77370389886119e-05
-3.72281668573722e-05
-5.94863136722584e-05
-5.77331673549527e-05
-2.34465020339786e-05
-4.19594485876757e-05
-1.85779461058555e-05
-6.26541652951309e-05
-2.48719049498827e-05
1.24300098209652e-05
-3.34788620886808e-05
-3.30214362804573e-05
-4.69851222141685e-05
-1.56068452866337e-06
-2.4287734558126e-05
-2.67031767832707e-05
-7.25301754778354e-05
-2.50689933311311e-05
-3.94145667816711e-06
-2.64467227965879e-05
-3.07753820066422e-05
-1.33384287509464e-05
-2.71284717524995e-05
-2.00726873478181e-05
-9.54718362495571e-06
-3.2137725490129e-05
-3.05201085283335e-05
-3.44219903321907e-05
-4.2829132059029e-05
-3.31281296025604e-05
-3.3876187563484e-05
-4.44744789716807e-05
1.46565953529408e-05
-2.32371590164943e-05
-2.99238399109335e-05
-2.66348673869799e-05
-2.12519284472648e-05
-2.66551331269312e-05
-1.38285081196099e-05
-4.13824535996713e-05
-3.20653980001589e-05
-1.87995434689999e-05
-2.02455578495093e-05
-5.34531458611614e-05
-3.98620068262289e-05
-1.88009813886834e-05
-3.4754758311046e-05
-1.14578387953749e-05
-4.30252362967802e-05
-3.29901088666381e-05
-3.51857795294847e-05
-2.47551582241071e-05
-2.80508457179535e-05
-2.86054259965269e-05
-1.50997028320919e-05
-3.17628577523244e-05
-2.18294039556658e-05
-1.19442569380379e-05
-2.70560989480005e-05
-2.02205742385283e-05
-1.55515688919986e-05
-3.36046601343301e-05
-3.09376571840398e-05
-2.09912593717397e-05
-3.53302406267474e-05
-1.91800541490628e-05
-3.144235151377e-05
-4.60924359433722e-05
-2.59282029842136e-05
-3.04438609645692e-05
-3.59379952621027e-05
-2.14976414256916e-05
-2.27512940571101e-05
-5.97854661396029e-06
-3.23744131223346e-05
-3.86973721078339e-05
-1.19716808355011e-05
-2.27877002255726e-05
-3.77218152161818e-05
9.4464204790198e-06
-2.06252330516509e-05
-5.57069967143308e-05
-2.83114159714467e-05
-2.26807807980044e-05
-3.69677133797705e-05
-3.29439428413267e-05
-3.19557186286693e-05
-1.14752774623488e-06
-4.00103392992287e-05
-4.80608854046865e-05
-4.13257142738954e-05
-4.82741722373712e-05
-1.54909933420847e-05
-4.51395061731334e-05
-1.34433058938098e-05
-2.81109677463728e-05
-3.05417320908061e-05
-2.67826532655644e-05
-3.41101360113851e-05
-3.33412167660017e-05
-3.26737913012717e-05
5.73552328641989e-06
-2.3843838072578e-05
-1.516406006641e-05
-2.6714701386892e-05
-2.88411748584026e-05
-3.78031612080344e-05
-1.38983211237209e-05
-6.61033748844156e-07
-4.39547542686285e-05
-5.39038726640477e-06
-1.95541393860837e-05
-3.50455220240252e-05
-4.37812003429138e-05
-3.91886487552353e-05
1.89308687929719e-05
-3.28797126973713e-06
-4.60938794085842e-05
-3.5743251670298e-05
-5.23259080051611e-05
-2.65344364777504e-05
-1.99723253156921e-05
-5.98675244256342e-06
-1.55437424502742e-05
-2.65022052368019e-05
-1.76319914078013e-05
-1.19218848263628e-05
-3.15581257878269e-05
-1.55646660541163e-05
-2.78787704402754e-05
-2.97925716953073e-05
-3.32801344832431e-05
-2.12684277123227e-05
2.78530992192e-06
-9.80035006629472e-06
-5.12429745202244e-05
-3.99255278137331e-05
-6.43437819045434e-06
8.20280589572375e-07
-2.55532139549447e-05
-2.20419700640331e-05
-4.14026303483715e-05
-1.16379044538237e-05
-3.68055242195453e-05
4.93793258398283e-06
-4.71459080024196e-06
-1.67459788540707e-05
-1.34815844207656e-05
-2.86886762846982e-05
-3.28856404612351e-05
-2.54649612837716e-05
-3.92805106475477e-05
-3.51120883641524e-05
-3.87994709918376e-05
-3.09549227629997e-05
-7.53284171059204e-06
-2.59300462109011e-05
-1.11962618692272e-05
-2.3468751513869e-05
1.53529881286417e-06
-4.52923349372673e-05
-1.82753336959529e-05
-1.75001509141623e-05
-3.92727929637156e-05
-3.29845624573072e-05
-4.32252094167336e-06
-1.06395748547256e-05
-2.42398980840001e-05
-5.25911183143852e-05
-2.3430304746694e-05
-2.01450367692576e-05
-2.85090676087548e-05
-9.52898652453247e-06
-1.64450810083378e-05
-4.00712093248852e-05
-5.73136683497061e-06
-2.78773575887532e-05
-2.45363960546539e-05
-4.45401993930278e-05
-9.40817123084013e-06
1.69837090237312e-05
-4.30030060995315e-05
-3.31182567842256e-05
-3.64309341735151e-05
-2.5401835142505e-05
-3.46391484003221e-05
-1.83332825745204e-05
-2.18096232299867e-05
-2.99340359977589e-05
-3.46362956254675e-05
-2.9546652115917e-05
-4.03482611065921e-05
-1.23840467922828e-06
-2.26526908426791e-05
-4.50809155038068e-05
-2.911788633866e-05
-3.4793771089978e-05
-1.20520829292147e-05
-3.19205873402613e-05
-3.48548999519485e-05
-2.45275200270014e-05
-1.78586843331765e-05
-4.238741468405e-05
-4.05463213369365e-05
-2.1101432625787e-05
-6.77526848502643e-05
4.59174403699166e-06
-1.2162223756354e-05
-3.61819487016726e-05
-3.443210693543e-05
-3.05237695130999e-05
-4.22500466894889e-05
-1.42153352644582e-05
-4.23887206110902e-06
-8.5921670453598e-06
-1.79988638310755e-05
-2.24316025636536e-05
-4.31863197389314e-06
-2.85555632206043e-05
-3.22071060721222e-05
-1.82532352572604e-05
-1.02451671762498e-05
-1.05083602839421e-05
-5.39947254976143e-05
-4.68738271126871e-05
3.62452345861905e-06
-2.66306948884011e-05
-3.642630447586e-05
-4.40195215527002e-06
8.91471013790373e-06
-3.35949651022753e-05
-3.21463359504829e-05
-3.35845314438982e-05
-3.58022423915427e-05
-3.23710179695244e-05
-4.00092388069236e-05
-6.66887811570239e-05
-2.14882674303493e-05
-3.11982429869289e-05
-5.40179685335829e-05
-2.17076629678265e-05
-6.65520141465531e-06
-1.97643016289937e-06
-1.78451586713012e-05
7.1439566597548e-06
-9.31030250517068e-06
-2.76342328864216e-05
-4.18279192756821e-05
-4.09965440882025e-05
-2.46906798517032e-05
-3.86210050378082e-05
-5.52406891591303e-06
-2.0289748438411e-05
-3.27938434626491e-05
-3.15995460316132e-05
-2.08876150347365e-05
-3.47566792522611e-05
-2.27884993377414e-05
-2.25956919183081e-05
-6.20602089684803e-05
-3.63512030332128e-05
-2.75718060957578e-05
-2.27809472926793e-05
-4.02246141336605e-06
-3.9134872488285e-05
-3.24551162328736e-05
-2.12341875378798e-05
-2.90666247755164e-05
-4.65278389627505e-05
-2.07479709423005e-05
1.66463391896057e-06
-1.32687090364468e-05
-4.33053590440817e-05
-4.51737363451079e-05
-1.24580961234177e-05
-7.43981559076457e-06
-1.49778106990133e-05
-4.49988930675807e-05
-2.7781069040428e-05
-3.73764872220766e-05
-3.25118167472972e-05
-2.86593350614226e-05
-3.84205673599138e-05
-4.62855020177306e-05
-2.05784805288069e-05
-1.35678132287926e-05
-3.79745371477601e-05
-3.41478961200998e-05
-5.14121687686024e-05
-2.18067585704045e-05
-1.31411041772507e-05
-3.52758378116081e-05
-1.60218085775316e-05
-2.66156182449677e-05
-3.14065869419118e-05
-4.19127057070712e-05
-4.66373129398488e-05
-3.94683833043437e-05
-3.4602809285436e-05
-2.05194438479005e-05
-3.46796530972957e-05
-3.29845743320744e-05
-2.68720607710791e-05
-4.20390385300911e-05
-7.4791856522335e-06
-4.37429265461699e-05
-3.25221182635808e-05
4.77483380201728e-06
5.65012205454938e-07
-3.15265294931472e-05
-2.00069586262235e-05
4.41115636282414e-06
-6.79725576429801e-06
-4.69071425085275e-05
-5.89528697746778e-05
-7.35840173315595e-05
-1.09451538487504e-05
-6.70923412019375e-05
-2.8293719608741e-05
-6.80896486649396e-06
-4.58742854550135e-05
-5.5700891894493e-05
-1.81169185954943e-05
-2.95926106144643e-05
-3.23556657395531e-05
-3.19648417146283e-05
-2.52925463826992e-05
5.89982356998182e-06
-3.0146011302007e-05
-2.28075322151367e-05
-3.22836136969745e-05
-3.72056227339019e-05
-3.43082013465801e-05
-3.14661834553507e-05
-3.01331424802912e-05
-3.99602204392782e-05
-5.57010896283301e-05
-2.42030098208903e-05
-2.26271672745582e-05
-3.74272572715434e-05
-4.2830439950238e-05
-3.46808765320897e-05
-3.03500367744431e-05
-3.65252054199322e-05
-2.03359783725057e-05
-1.48585178346487e-05
-2.91178365784266e-05
-3.9380570791382e-05
-3.15246504603039e-05
-1.31415746190076e-05
-2.52903711153519e-05
-1.64839132778446e-05
-2.92664456664424e-05
-2.32426222775587e-05
-1.76400936973095e-05
-3.42127533929345e-05
-1.27134884345625e-05
-3.46964035713289e-05
-3.07235772739854e-05
-3.25700097640436e-05
-2.04494051939362e-05
-4.62549048943027e-05
-1.69656270951399e-05
-3.80929229734789e-05
-1.23330682279887e-05
-4.93155532752762e-05
-5.62198555511015e-05
-1.95725589622126e-06
-4.38820380472289e-05
-4.89899930195203e-05
-2.06971593328312e-05
-1.83474242449615e-05
-3.31457258828537e-05
-4.45650970786039e-05
-3.87619254442046e-05
-6.42192906163995e-05
-3.81938032618958e-05
-2.12280422574543e-05
1.76419032522866e-05
-3.90458010258916e-05
-4.10868759419986e-05
-3.41074653961475e-05
-5.65810527003732e-06
-2.70903273450094e-05
-3.44310836328755e-05
-4.11475670467764e-05
-3.48429616892794e-05
-4.14324804751685e-05
-3.10380490504772e-05
-2.535940509273e-05
-2.22209262718944e-05
-3.13443960456449e-05
-3.72523503492232e-05
-3.49162420885283e-05
-1.06014477903496e-05
-2.90432587089061e-05
-1.439994431186e-05
-4.22822756220507e-05
-2.35947864971137e-05
-3.64694639380181e-05
-2.89913373976879e-05
-3.11929882678623e-05
-4.36221874047137e-06
-4.46245092910513e-05
-2.20335709790336e-05
-4.28167755939847e-05
-6.12825362756297e-05
-2.85766063837544e-05
-5.12737860654486e-05
-1.73313306114472e-05
-2.63384675378818e-05
-5.05793703268594e-05
1.1585503665637e-05
-2.06355679748867e-05
-8.61720961709034e-06
-4.02247059236905e-05
-8.87304502981844e-06
-2.65131510046842e-05
-2.09679705131141e-05
1.1871755371678e-05
-9.13379302946748e-06
-2.36883054162444e-05
-3.01864387074107e-05
-1.9808502088334e-05
-4.86576477489586e-05
-3.8588815094475e-06
-5.88841106179547e-05
-2.08970770866218e-05
-3.78700257564714e-05
-8.36626212703092e-06
-1.18196812233559e-05
-5.58816061939578e-05
-2.82454521258461e-05
-3.54018194400276e-05
-2.50431102419208e-05
1.09123446412919e-05
-1.88826863283803e-05
-1.56067847402184e-05
-3.71440813936325e-05
-2.59224678193511e-05
-3.2583962240436e-05
-9.61129065326617e-06
-6.82926471967329e-05
-1.10182912627158e-05
-3.50195090747516e-05
-2.19887263500429e-05
-4.71809662260922e-05
-1.006866392398e-05
-3.77482029117711e-05
-4.9974215197427e-05
-4.617274641045e-05
-1.34679991639218e-05
-4.66608082975356e-05
-2.54517404076434e-05
-2.48355064185907e-05
-3.23627557929152e-05
-1.77403167045274e-05
-1.81915111446716e-05
-3.13657347350529e-05
-3.4870714529193e-05
-1.26250643293711e-05
-4.63015835279203e-05
-5.85694728425139e-05
-1.27611966014353e-05
-2.22633147106254e-05
-5.52670931519881e-05
-1.58433836662071e-05
-3.58452575382813e-05
-1.70744517716214e-05
-7.78744014130554e-06
-1.40726898824913e-06
-3.32972876476636e-05
-3.39862072646983e-05
-2.59574869437301e-05
-2.81824985302361e-05
-2.17990602417217e-05
-3.85621639266963e-05
-2.80190962157059e-05
-3.59142730311392e-05
-2.80201941920407e-05
-3.09538385624324e-05
-4.87195181975238e-05
-1.55841042372274e-05
-3.18800229759363e-05
-3.76048561174861e-05
-5.23996919914262e-05
-4.97230125941121e-05
-5.34560953893722e-05
-4.57470090902313e-05
-1.03941109389497e-05
-3.46788762656459e-05
-1.7844001528463e-05
-2.53440523827707e-05
-2.1910551321214e-05
-3.84417646378645e-05
-4.84820471710495e-05
-3.30778115703855e-05
-3.28402090669811e-05
-1.01917798243823e-05
-3.4932041780904e-06
-3.51879940699983e-05
-3.7607065688252e-05
-2.24867821455089e-05
-3.99323175843096e-05
-5.18223919749605e-05
-2.96585444745369e-05
-1.92544648593889e-05
-9.49479008890612e-06
-1.68224471081494e-05
-2.47881144974896e-05
-5.78206933987512e-05
-5.20857147156583e-05
-2.44823993703354e-05
-2.3778326648661e-05
-1.48551285032413e-05
-2.04533363092332e-05
-2.50581515069823e-05
-2.71593408903216e-05
-1.23004487914913e-05
-1.14375350794339e-05
-2.68771577708098e-05
-2.21647472243005e-05
-1.25188258113267e-05
-4.27166432791152e-05
-9.2101069075906e-06
-5.59744387236326e-06
-2.40466392151527e-05
-1.15745633855884e-05
-4.88172215000395e-05
-3.95460409617395e-05
-1.07023480743397e-05
-1.93209400698881e-05
-2.2517114347858e-05
-3.82270971741089e-05
-3.68387005992796e-05
-5.39923041047436e-06
-3.08358371482772e-05
-5.98876394772618e-05
-4.29085169858265e-05
-2.05846994184374e-05
-1.3664466533589e-05
-3.9157146837527e-05
-3.45530872752577e-05
-1.90288023726652e-05
-5.00287223159872e-05
-5.13028525550987e-06
-7.1245542102474e-06
-2.39719660275758e-05
-2.24804758365155e-05
-2.81656493762655e-05
-4.06721436405963e-05
-1.96705740192691e-05
-4.70751697074266e-05
-1.97142134200061e-05
-3.70060087096014e-05
-3.33094146489e-05
-3.77041342168169e-05
-5.29758604462668e-05
-2.28053164734362e-05
-3.97333424522512e-05
-1.52950678844021e-05
-2.2518030678529e-05
-6.45464487285496e-05
-5.24681183764862e-05
-2.01052675753787e-05
6.75044182793902e-06
-1.76711339499609e-05
-4.45753055378429e-05
-6.8058299414129e-05
-4.86832934146204e-05
-3.52682022420178e-05
-2.30828591435819e-05
-3.77417904819029e-05
-2.36816741408939e-05
-8.56293394622751e-06
-4.21501451964485e-05
-3.83805642370035e-05
-2.75371238764362e-06
-1.34953138652462e-05
-1.05242971955212e-05
-3.23290759628263e-05
-1.78656837038128e-05
-5.07454331220465e-05
-1.80795311396349e-05
-2.51519920424225e-05
-4.01569886189858e-05
-1.8817129056373e-05
-3.08030651454282e-05
-1.38669532356583e-05
1.03759376429992e-06
-3.74223331768005e-05
-1.88898026766722e-05
-2.43916468322085e-05
-2.58662634120194e-05
-1.54569056780231e-05
-2.64486575488165e-05
-2.91727455930811e-05
-3.48478588100612e-05
-2.91380106104681e-05
-4.1484936015729e-05
-3.42620345105314e-05
-3.17422316140867e-05
-3.18081598446041e-05
-5.5222392311288e-05
-2.98602726046028e-05
-5.88185716433252e-05
-4.97568544339754e-05
-1.54545360277927e-05
-1.41340386508527e-05
-1.72604347960806e-05
-5.76011118982335e-05
-5.24941259478062e-05
-2.59115260278038e-05
-1.42126244219014e-05
-1.73382581101997e-05
-4.33597752676602e-05
-4.65715051038721e-05
-1.54557709811713e-05
-3.11249906562308e-05
-3.3873389728848e-05
5.88719642325429e-06
-1.2560773746615e-05
-3.50485107912639e-05
-2.53894104663859e-05
-3.8032233873403e-05
-5.41985936241954e-05
-1.30710088821625e-05
-3.17448121599559e-05
-2.84728704838743e-05
-4.71492013424959e-05
-2.11245613553471e-07
-5.98447546239971e-05
4.43676924874423e-06
-1.49102274123171e-05
-3.97369933261146e-05
-1.39325874062813e-05
-3.00046298335207e-05
-1.82810629357024e-05
-1.42390415987308e-05
6.57894194619949e-06
-3.15314637296008e-05
-3.05730782224549e-05
-2.43561651879803e-05
-1.64891688272165e-05
-2.20103247575304e-05
-4.66519978443272e-05
-2.52502016645069e-05
-3.59063326261072e-05
-3.9829626180025e-05
-3.81524354241123e-05
-3.99814411340671e-05
-4.71215583756923e-05
-1.82083459676588e-05
-1.1541104464817e-05
-4.23791238475445e-05
-2.35978710902319e-05
-4.66870234349244e-05
-4.21330239485789e-05
-2.31944352875927e-05
-2.91359545124189e-05
-2.78905535326797e-05
-4.59413116021627e-05
-2.3413897929784e-05
-2.33867041823358e-05
-2.80604097741904e-05
-2.37668639282883e-05
-2.15258414989579e-05
-2.22751864438401e-05
-2.58689784282822e-05
-4.10294572995945e-05
-2.86685516877448e-05
-6.50347291151367e-06
-4.78953112845202e-05
-2.44655825114002e-05
-4.2930841554529e-05
-9.6657217759332e-06
-4.81529238844613e-05
-4.40793809797021e-05
-4.21785351959676e-05
-2.62282122902516e-05
-4.58661231416283e-05
-7.7364651624661e-06
-3.25793575940229e-05
-3.1215522034017e-05
-8.8675250657196e-06
-2.80499958134193e-05
-3.84398175464668e-05
-3.78937852032772e-05
-2.12376715018534e-05
-2.05860099320002e-07
2.96437138434716e-06
-3.13423070685636e-05
-3.22748743173899e-05
-6.97665077179436e-06
-2.56997610479952e-05
-2.43329868266237e-05
-1.75084035203561e-05
-2.23286153855303e-05
-3.45890264774207e-05
-1.98484859482939e-05
-1.09087590969762e-05
-1.14650798257758e-05
-3.90395406570891e-05
-3.30396389934533e-05
-4.23488877983913e-05
-8.48334556510292e-06
-1.35689112295473e-05
-2.81211210271652e-05
-2.01616720425962e-05
-1.6072793500964e-05
-4.50409576047815e-05
-2.94965262591133e-05
-1.42721846724016e-05
-3.69807476466811e-05
-6.45191076742742e-05
-3.22680206042712e-05
1.25549924645733e-05
-3.58974393152795e-05
-4.07413912981678e-05
-1.32958878092098e-05
-3.22896015084001e-05
-5.07522558677826e-05
-1.97914756560816e-06
-2.27107436797852e-05
-2.44615666723013e-05
-5.20906546250881e-06
-1.61725419765912e-05
-3.14385957949103e-06
-1.88566958897653e-05
-3.196228754928e-05
-5.38383424501168e-05
4.46700829951727e-06
-2.89826449277112e-05
-2.99561051212687e-05
-3.304696945348e-05
-2.91822243892705e-05
-4.05365376813596e-05
-5.29954402594982e-05
-3.36366183758226e-05
-3.73055662637487e-05
-2.23069735351445e-05
-3.30042983509433e-05
-3.28885271019941e-05
-2.29789701567703e-05
-4.80635686229012e-05
-4.36365185823022e-05
-5.5495198904208e-06
-1.33071261338735e-05
-2.41670333087995e-05
-4.89706222421979e-05
-1.39724243470295e-05
-2.31978304766411e-05
-3.14951574797351e-05
-2.12223900742776e-05
-4.39763534610052e-05
-2.9095072581937e-05
-1.89567847899714e-05
-1.83686108295609e-05
-2.32879153745347e-05
-1.70134847704167e-05
-1.05571642945321e-05
-2.34881579189862e-05
2.21818890225666e-06
-5.23000486945182e-05
-3.80749197935616e-05
-3.97096310651498e-06
-5.17263089857966e-07
4.93048876187291e-06
-2.35632809381318e-05
-4.88282998519145e-05
-6.07591317668371e-05
-5.6545173806038e-05
-3.65118034334437e-05
-3.5686792111658e-05
-1.3582251356432e-05
5.54766193334418e-06
-2.84864275879485e-05
-3.03455560434779e-05
-1.99864088846113e-05
-4.35929217540997e-05
-1.97811484975418e-05
-5.24971199324731e-05
-4.06942469962186e-05
-3.01195491749161e-05
-2.43975295970924e-05
-2.65459116577968e-05
-4.50105501680956e-05
-3.00599668577415e-06
-1.326513571129e-05
-3.72401480399205e-05
9.7332905441801e-06
-2.59180596666182e-05
-1.69351947345374e-05
-2.54500346449577e-05
-7.82791015366524e-06
-1.21265353649808e-05
-1.02199935226611e-05
-1.96493272352616e-05
-4.91975440194914e-05
-3.5623264214567e-05
-2.45420442306038e-05
-2.93179341553094e-06
-3.80400825304056e-05
-3.58949013088176e-05
-3.11662826793815e-05
-2.82238772767538e-05
-3.92115160591652e-06
-4.58496779936783e-05
-1.72094083120031e-05
-1.67340327141872e-05
-2.21079824242137e-05
-3.85394004914011e-05
-1.48428801601212e-05
-1.68377047667831e-05
-5.49280731802949e-05
-2.60949632532704e-05
2.88865746452211e-06
-3.9078327939276e-05
-2.1008893439081e-06
-2.92743851264842e-05
-2.78015295431294e-05
-4.03509919059449e-05
-4.66628850514312e-05
-8.74497905665286e-05
-1.9729539406467e-05
-4.39636133681454e-05
-1.95511091655507e-05
-2.38737847114518e-05
-2.44798037870151e-05
-4.63759409409557e-05
-2.88169382221304e-05
-3.99276128616928e-05
-3.43167945386601e-05
-9.49073562129475e-06
-7.66453252227673e-06
-2.65191050344154e-05
-2.6803365172484e-05
-4.03109047305678e-05
-5.01984178565206e-05
-1.6281467961572e-05
-3.85618883691857e-05
-4.43196051851089e-05
-2.88328376488184e-05
-3.94134949499029e-05
6.21634295975935e-06
-1.1767888566021e-05
-4.29375955547617e-05
-6.27956301247433e-05
-7.70066843919018e-05
-4.12085429920662e-05
-3.30964104451647e-05
-4.98714918383244e-06
-2.99906360936836e-05
-1.93916772872847e-05
-3.09419978746159e-05
-2.59815679758414e-05
-2.73666667603334e-05
-2.93739224917655e-06
-2.78384307356266e-05
-3.15132726969414e-05
-1.08266045031976e-05
-1.44374255668827e-05
2.29134887319799e-06
-1.97274047570026e-05
-3.99913527177925e-05
-2.58049801978664e-05
-7.47997673411422e-05
-1.34947667447158e-05
-1.06255186200287e-05
-1.77665768039258e-05
-2.40695748223832e-05
-1.7456690158155e-05
-4.86619441630753e-05
-3.06814488430167e-05
-6.26699119333736e-05
-2.21576592318397e-05
-4.22211032994014e-05
-3.26505512323996e-05
-1.61627417744226e-05
-3.91082199907235e-05
-1.39335042367022e-05
-3.73905646534653e-05
-4.56245623778767e-05
-1.46429731747922e-05
-5.30994028417461e-05
-5.81988130129582e-06
-2.26601257680413e-06
-1.73369535580669e-05
-3.56460524312207e-05
-2.54426401732182e-05
-3.82130367043676e-05
1.81050386325912e-06
-2.67793002620527e-05
-1.10374271693159e-05
-5.90580613394423e-06
-3.42533408743427e-06
-4.3230917924699e-05
-1.92840752369024e-05
-1.50406891335932e-05
-2.33059426590265e-05
-4.08398462322689e-05
-2.84578788088419e-05
-2.64772167227758e-05
-2.32347427054737e-05
-2.37796323357862e-05
-2.82453821846861e-05
-1.52698441591748e-05
-1.35451034229531e-05
-3.65958131375527e-05
-2.23829497273531e-05
-4.45259105542697e-05
-4.86836726016723e-05
-2.13076210282922e-05
-5.57704324134886e-05
-3.14584262288019e-05
1.67207865797712e-06
-6.08851189113287e-05
-3.32695522229173e-05
-2.16419598930655e-05
-4.40635378773068e-05
-3.14713777577419e-05
-5.02738993327513e-05
3.87302949745288e-06
-2.32774969260121e-06
-2.56231341222593e-05
-2.41706220171747e-05
-2.48254807508251e-05
-1.75939775914104e-05
-1.16583720947145e-05
-4.0428147820263e-05
-2.99583685861022e-06
-2.30563839215577e-05
-2.63236075854359e-05
-1.73485918912117e-05
-5.63972426289478e-05
-1.4432970986838e-05
-2.03329436047763e-05
-3.165089496161e-05
-4.46614558100541e-07
-3.6865189099746e-05
-2.4395056337575e-05
-2.77675450726519e-05
-4.69025308010615e-05
-3.11080211498585e-05
-4.61582557805683e-05
1.2511168495957e-05
-2.27527286196249e-05
-4.91078446460632e-06
-5.44684217542353e-06
-3.43860776960584e-05
-3.41303217636435e-05
-1.53442641479358e-06
-1.5080004177293e-05
-3.85645682035458e-05
-5.74600787666283e-05
-1.45509578003759e-05
-1.92733690429577e-05
-5.77686258478455e-05
-4.37871143159635e-05
-1.46452114427585e-05
-1.19942849439735e-05
2.55439958600022e-06
2.5627670537122e-06
-3.56363650698051e-05
1.11270438546981e-06
-2.26507672583189e-05
-5.72872643654809e-05
-3.21403190962136e-05
-1.65288740981126e-05
-6.28569340064679e-05
-4.58077414787574e-05
-1.38581471178735e-05
-4.68139954344332e-06
-1.87637941163976e-05
-2.76616552523308e-05
-5.14815522272768e-05
-3.50244292013565e-05
-9.37098511150936e-06
-2.20368405631604e-05
-3.76872518637892e-05
-3.18230578810419e-05
-2.77760622746814e-05
-1.46791950900622e-05
-2.50530961909799e-06
-2.89032626553493e-06
-1.15450279728772e-05
1.0763189876739e-05
-3.79374078703602e-05
-3.1123511503546e-05
-3.55073327307027e-05
-2.18698928539877e-05
-1.25159972355629e-05
-2.64951499082019e-05
-3.29373856146141e-05
-4.42229869078059e-05
-2.19724046244962e-05
-2.76975523543918e-05
-3.77663992233825e-05
-3.21424675137768e-05
-4.2064418143109e-05
9.09414278599e-06
-3.97493055146752e-05
-4.50021518425446e-05
-2.64388373372252e-05
9.88608656224806e-06
-3.25156447895547e-05
-2.17278660524495e-05
-5.70648770387965e-05
-1.26641998255062e-05
-3.38703300457727e-05
-2.64155334322098e-05
-1.91871340500162e-05
-5.24689862455998e-05
-3.22176459762958e-05
-3.28117396496251e-05
-1.81193707022636e-05
-2.55806023715437e-05
-3.93252775083583e-05
7.77069896823443e-07
-1.76873983536859e-05
-4.08164167061527e-05
-3.47775961832904e-05
-1.08692978099719e-05
1.51602052752012e-06
-5.41136675622633e-05
-3.07940159844846e-05
-3.90359058268818e-06
1.01272079272878e-06
-5.43142905960878e-05
-2.16900766922165e-05
-1.57084041102435e-05
-2.70727415526997e-05
-2.09395253518104e-05
-1.74138454967521e-05
-3.55096234523075e-06
-3.99692054133191e-05
-2.39512649732066e-05
-3.51209073902187e-05
-3.2857367203049e-05
-4.05125666434214e-05
-3.17540519657933e-05
-2.80141746935938e-05
-2.53955727736281e-05
-1.43999435903077e-05
-2.94045187950683e-05
-4.59939964179914e-05
-2.837079006584e-05
-1.25373492282184e-05
5.17572627513909e-06
2.39756118497061e-06
-1.28168538778491e-05
-6.48998377012998e-05
-1.22565459326627e-05
-3.97455104306602e-05
-1.19242255111654e-06
-9.5368819219904e-06
-2.2340225523053e-05
-4.25713846826962e-06
-2.98492019675584e-05
-2.27514359635854e-05
-3.14321511240948e-05
-3.09403244265104e-05
-9.14030537742753e-06
-2.81053164725201e-05
-1.09426709723783e-05
-4.00510676031269e-05
-2.81806957992986e-05
-2.97619803808501e-05
-3.14125539363433e-05
-2.79696181798001e-05
-2.70066003891826e-05
-2.57859128415465e-05
-2.70586174578647e-05
-2.43545472795525e-05
-1.63071764397207e-05
-1.40687882963942e-05
-4.62844472238152e-05
-2.50714408073602e-05
-1.43739723298093e-05
-2.0836293384857e-05
-3.61667173678028e-05
-1.8717213735239e-05
-4.62115997261309e-05
-3.3623460329607e-05
-5.57180010150211e-05
-3.96803184479309e-05
-3.55478508457062e-05
-3.47079538550599e-05
-1.98197900142839e-05
-4.26911970409029e-05
-8.87060342868056e-06
-1.60140313890835e-05
5.36243288028981e-06
-5.22123722588679e-05
-3.33948798617621e-05
-3.6510395960033e-05
-4.62909260952266e-05
-4.79401443050469e-05
-3.8256728953888e-05
-4.34731632514705e-05
-4.22881938110893e-05
-2.4631168408961e-05
-3.93591028206091e-05
-1.68578452148944e-05
-1.96438870418836e-05
-1.67684761147682e-05
-9.39640009055611e-06
-8.1938375311383e-06
-4.26559042890501e-05
-8.19977915867366e-06
-4.43403996763283e-05
-1.46066198532168e-05
-2.721255408508e-05
-2.04753632423522e-05
-3.28946087097213e-05
-2.1597499562353e-05
3.65916839115667e-06
-3.86893880845136e-05
-2.96219857639938e-05
-3.89935212812739e-05
-2.16812958310617e-05
2.17102078931115e-06
-5.03201917337397e-05
-1.36256504633458e-05
-4.00895775315831e-05
-2.49370239769244e-05
-5.34322504396504e-06
-1.41327206461289e-05
-2.28466755604806e-05
-1.67285279969071e-05
-3.12620954809398e-05
8.7550525481614e-06
-3.37954168798787e-05
-1.44662263996561e-05
-2.43848272460167e-05
-6.00690389958799e-07
-3.00650047870347e-05
-1.11402879721588e-05
-1.73174545497532e-05
-3.07113373136988e-05
6.02448945276964e-06
-3.30371781149379e-05
-1.48611194624784e-05
-4.30531027638912e-06
-1.96670089712801e-05
-4.65903837034149e-05
-6.37258948616798e-06
-4.08532375358994e-05
-2.11233465982794e-05
-2.71816958040164e-05
6.99905414017177e-06
-1.96299661149744e-05
3.99150286787453e-06
-3.36514300199447e-05
-1.7812327583369e-05
-4.61452212898273e-05
-2.30633362762967e-05
-1.38267056725541e-05
-1.49270125587176e-05
-1.21163762556368e-05
-2.06104011434956e-05
-2.99592867894322e-05
-2.3123600593149e-05
-2.1459180925144e-05
-2.17435837345486e-05
-4.4050684903336e-05
-3.94059313061005e-05
-1.94271340985993e-05
-3.37537587682523e-05
-3.98617563563165e-05
-1.15848201815252e-05
-7.71620918885375e-06
-5.21018598756015e-05
-6.97484006692967e-07
-4.19270649660881e-05
-3.42146121549678e-05
-4.48468482945919e-05
-5.09609610826125e-05
-3.05560125676732e-05
-4.32402783589799e-05
-1.94075264914871e-05
-8.24316810810334e-07
-2.66018756795844e-05
-1.89161215100498e-05
-2.1317374863837e-05
-4.56752820069834e-05
-5.85520371614747e-05
-6.61507573306259e-05
-3.53128135199599e-05
-1.43682243868579e-05
-1.67300561005416e-05
-1.02794366495876e-05
2.98963459376004e-07
-1.80234510535084e-05
-3.44192828998652e-05
-3.33807792434838e-05
-5.09214829921086e-05
-6.76056935765227e-05
-2.02509065529782e-05
-3.56062786216391e-05
-2.52428738900332e-05
-1.82442698716683e-05
-5.23706312074336e-05
-5.54074800660863e-05
-3.21053761377396e-05
-8.16041436671381e-06
-1.71456671728962e-05
-3.88163543749743e-05
-2.41299473186944e-05
-2.66084088094841e-05
-3.37630000580235e-05
-2.7896582726585e-05
-3.22714875803202e-05
-2.38561945814677e-05
-3.79829548985151e-05
-3.29832048858232e-05
-3.03725769994619e-05
-3.74769139770065e-05
-4.00036734246845e-05
-4.19670414730752e-05
-6.23645954243874e-05
-1.80045428610483e-05
-1.11991081072431e-05
-4.0340106901058e-05
-2.66795568062909e-05
-4.21115372647655e-07
-7.53887342747075e-06
-1.2930626804935e-05
-7.47417737565859e-06
-2.59526862505086e-05
-5.11383134473459e-05
-1.2752719257836e-05
-1.7742506642455e-05
-7.58626838243545e-07
-7.18314719140674e-07
-4.17905092499123e-05
-2.73373835023551e-05
-1.32253555064244e-05
-9.58595984043295e-06
-1.46074484588025e-05
-1.74936139166932e-05
-2.70714726699664e-05
-3.16242035705039e-05
-9.8785563656462e-06
-4.63481838884356e-05
-4.70693660818384e-06
-1.7809042994604e-05
-2.75408347421694e-05
-1.61360728768533e-05
-2.4326094189617e-05
-2.9807806127267e-05
-4.14368138446244e-05
3.36334329118481e-06
3.76014109394591e-06
-2.65275706015928e-05
-2.14310788390556e-06
-3.01058834700373e-05
-8.15793978569848e-06
-2.12761711538251e-05
-4.46040455539016e-05
-1.88699895810005e-05
-3.38174238058864e-05
1.07935334695305e-06
-2.95291465384198e-05
1.38898334887542e-05
-2.20746000891988e-05
-2.55800641904985e-05
-3.16065094214683e-05
-8.70781061177425e-06
-2.2897751332452e-05
-1.0420035142056e-05
-1.44716652361589e-05
-2.08620623081319e-05
-3.3159369930976e-05
-1.2565697974128e-05
-4.88851024136227e-05
-3.450368526517e-05
-2.58445742035599e-05
-1.87567607640352e-05
-1.90299774591255e-05
-2.62706386078319e-05
-1.43625534417554e-05
-1.81459425482927e-05
-4.19242828654127e-05
-2.28952148559554e-05
-2.1628085909801e-05
-1.99891799191302e-06
-4.29649748806977e-05
-1.91956935456596e-05
-2.38684634320568e-05
-3.97533986490459e-05
-1.78868324036326e-05
-4.91257357981645e-05
-2.2231239207722e-05
-3.46530127954476e-05
-5.90239091262378e-05
-3.52200496916002e-05
-1.2697613304832e-05
-5.04184619692528e-05
-4.55822368986136e-05
-1.03563575708639e-05
-3.81136259856503e-05
-1.42250871618387e-05
-1.68957367678425e-05
-2.81101772448418e-05
-2.31693672320626e-05
-2.4376551782016e-05
-5.40640377132893e-05
-3.95426292301363e-05
-2.88032760726014e-05
-2.27423733239733e-05
-8.2568383719418e-06
-2.9895742178614e-05
-1.78411338114689e-05
-3.61451928431507e-06
-2.44763957201997e-05
-2.76176792518317e-05
-5.17940569876032e-05
-1.30855447471651e-05
-2.04757465554646e-05
-1.02311931604431e-05
-4.19440101522171e-05
-3.80380416828652e-05
-3.58024329904174e-05
-5.72493097486434e-05
-3.25558058950727e-05
1.422101483138e-07
-2.03530809565004e-05
-3.80218756233287e-05
3.1465103843278e-06
-5.8249906705442e-06
-3.30846397412819e-05
-2.24201269020479e-05
-4.20975328270562e-05
-2.52481469848478e-05
-2.2021745307712e-05
-2.25408425329257e-05
-5.95072825834818e-06
-2.53119995026657e-05
-3.36765910822612e-05
-1.48086264170988e-06
-2.74610337527088e-05
-1.99385679344166e-05
-1.66173312884129e-05
-2.1422964739023e-05
-1.05080850166145e-05
-2.54807860638685e-05
-3.21517229490953e-07
-3.85117239807564e-05
-2.76968567189511e-05
-4.03547251962518e-05
-2.69144097586009e-05
-2.19722834793884e-05
-1.32526306670323e-05
-8.65695140621134e-07
-3.35836736575483e-05
-6.68376159492609e-06
6.08495314340764e-06
-4.36399387169833e-05
-4.22958895901696e-05
1.11991448104673e-05
9.88417019834098e-07
-3.6516246805586e-05
-4.54045414359828e-05
-3.41090125659563e-05
-4.74239946257537e-05
-5.63283457440832e-05
-2.45769934297855e-05
-2.57735797630186e-05
-3.2410630423325e-05
-2.13446038104662e-05
-1.89643371017016e-05
-3.59694370714799e-05
-4.79514952746877e-05
-3.81274352583469e-05
-3.10946064090635e-05
-4.08874193283922e-05
-7.66339900208761e-06
-2.79972476822473e-05
-3.06241441066348e-05
-4.64411067102592e-05
-4.52571000416446e-05
-1.41779329948977e-05
-1.27098022890203e-05
-2.6205697414565e-05
-5.40688835065688e-05
-2.87643522840359e-05
-5.4478777804145e-06
7.44607698671842e-06
-5.16511109633409e-05
-4.41081061842382e-05
-3.17877736304515e-05
-5.84328120969659e-05
-8.9991640253089e-06
-1.38916754617361e-05
-3.07064656635251e-05
-3.25640303119847e-05
-2.24167917650753e-05
-3.72922301957332e-05
-1.5640563455279e-05
-3.34951206115236e-05
-4.54023464245168e-05
-1.52159159647795e-05
-4.65177390849694e-05
-2.08546825715889e-05
-4.01713926685056e-05
-9.18313490245789e-06
-1.09638291204478e-05
-4.12381439622125e-05
-1.16630622809079e-05
-5.87537957744317e-05
-2.89173252874439e-05
-4.2242329079143e-05
-2.07523924499173e-05
-1.56470542634824e-05
-2.45642482765763e-05
-2.06796684505978e-05
-2.60072814240435e-05
-3.14355426714084e-05
-1.45453209614219e-05
-1.27033514512931e-05
-4.37522782763107e-05
-5.5331243862999e-06
-7.59363628824538e-07
-2.20206265796358e-05
-2.17224577472704e-05
-3.56353398445639e-05
-5.70059532766616e-05
-2.27732724872116e-05
-6.0471911440855e-05
-2.28177010499736e-05
-4.60154009838295e-05
-2.80086693726656e-05
-1.94330495248101e-05
-2.7744441968325e-05
-1.41861888397453e-05
-5.95204920597386e-05
-5.28787924842696e-05
-4.66537174278679e-05
-1.99795062263499e-05
-5.81927463506234e-05
-3.84657168649524e-05
-3.22015850889384e-05
-3.04443255869086e-05
-3.36024435416785e-05
-4.38369666880713e-05
4.16469188066816e-06
-2.12891586853573e-05
-6.49540540187604e-05
-8.46967958283791e-06
-2.48017824810589e-05
-1.27765102289114e-05
-2.15954743049118e-06
-3.39922136633303e-05
-4.51022255518815e-05
-3.30143571913855e-05
-3.09424611378296e-05
-2.98001137153724e-05
-3.98952741457452e-05
-4.77141094333635e-05
-2.12794992274899e-05
-1.90837980501225e-05
-3.139540120148e-05
-2.72540717049014e-05
-3.6171276774188e-05
-4.16407015218891e-05
-3.88596352650213e-05
-2.23369133187689e-05
-4.18586214611205e-05
-6.24466546094058e-06
-2.22057072812369e-05
-1.65697536610465e-05
-5.89327586703494e-05
-3.47041445843613e-05
-2.26447232473163e-05
-5.72424909503509e-06
-1.46426896515994e-05
-1.66114753225677e-05
-5.63739495936436e-05
-1.42975767716012e-05
-2.71179016839859e-05
-2.87877008322006e-05
-5.89024442125719e-05
-3.00698100241321e-05
-3.17690286714302e-05
-5.80545122776843e-05
-1.53092672512617e-05
-4.92710662220641e-05
-1.55740956924488e-05
-1.85928914429744e-05
-3.46782191736328e-05
7.55812157417451e-06
-3.56151053580821e-05
-5.77151831139019e-06
-2.69290117190468e-05
-2.01239074314042e-05
-4.39160870369517e-05
-6.41751232975269e-06
-4.76754371117836e-07
-5.30768408072825e-06
-8.06662880219294e-05
-1.60708710429305e-05
-5.56543654792556e-06
-2.50009941670148e-05
-2.27484098843876e-05
-4.16358734724286e-05
-2.1941903241515e-05
-6.61962019363632e-06
-2.27490099787409e-05
-6.22268930935959e-05
-2.01713472081381e-05
-3.8294745152123e-05
-3.97059636530363e-05
-3.89705117251919e-05
-1.44599176818452e-05
-3.67680704823068e-05
-5.77325682848474e-06
-1.40895510104531e-05
-2.14848389566434e-05
-2.03411247040409e-05
-6.41488166428886e-05
-3.11161184934394e-05
-2.0907118906626e-05
-3.11828312314681e-05
-3.568568522541e-05
-4.29687979753867e-05
-2.61062580327223e-05
-4.15986112624973e-05
-2.15889476772758e-05
-2.18810275453034e-05
-5.6678202951984e-05
-1.20460911586408e-05
-8.55119474668388e-06
-6.14238474607842e-05
-3.21696132179411e-05
-3.33490470563585e-05
-3.7175200752288e-05
-2.1231989719916e-05
-2.06414391230255e-05
-3.21696444976335e-05
-1.93070120030999e-05
-3.25152545216003e-05
-3.41079613852197e-05
-1.3424925117158e-05
2.29221593479916e-06
-1.94769396212234e-05
2.37784388373931e-06
-5.51254331828498e-05
-4.77726974502006e-06
-2.5772031340101e-05
-1.36086835177829e-05
-1.74173023250734e-05
-3.17821601885031e-05
-3.61044694357181e-05
-3.53986066107809e-05
-1.8304615377315e-05
-1.84504689266048e-05
-2.20502331235241e-05
-2.55439093272408e-05
9.67548011256348e-08
-8.00103568817476e-06
-4.26474675808564e-05
-3.59103366910975e-05
-3.02633291120035e-05
-1.38772694262194e-05
-1.7170887516371e-05
-4.87373521714729e-07
-3.4741511050269e-05
-3.29202123400166e-05
-3.53171139505539e-05
-2.55753891589227e-05
-3.17159137242203e-05
-2.42141644171818e-05
-4.10569123222701e-05
-3.62830916590499e-05
-1.87796706229969e-05
-4.80430934544428e-06
-3.77099712611523e-05
-3.78318932055383e-05
-2.58925869594972e-05
-3.2224711119207e-05
-1.4874258508571e-05
-4.65243473075249e-05
-1.44530021182941e-05
-4.85966803573267e-05
-2.1685637900763e-05
-3.56164562843774e-05
-2.15617891680881e-05
-4.78642502683611e-05
-2.54351977560739e-05
-1.74239159536556e-05
-3.56771407413227e-05
-6.25621603293605e-05
-4.51769209103151e-05
-7.0204250507337e-06
-4.15283410497481e-05
-5.33747312575193e-05
1.30060488738192e-06
-2.73082211912719e-05
-1.66353205380006e-05
-4.19129789382841e-05
-3.88026598246961e-05
-3.15152983698375e-05
-2.48488418318279e-05
-5.36145420107808e-05
-1.93774812398833e-05
-3.31283749304095e-05
2.14976781286625e-06
-2.45976738064198e-05
-3.85429508299755e-05
-6.25524738290826e-05
-8.32038834685279e-07
-3.23710598916166e-05
-5.30741561086986e-05
-4.17620378236862e-05
-1.61504034379983e-05
-1.74293125989015e-05
-1.32439600512033e-05
-4.10338637992202e-05
-4.186929742666e-05
-3.26064090937949e-05
-3.91601036726715e-05
-2.77080992023469e-05
-4.3798990066461e-05
-5.81937554071951e-05
-2.40245074901735e-05
-2.38512705272526e-05
-4.61640638830002e-05
-4.76780513691321e-07
-2.31382231648506e-05
-7.28452995801992e-06
-4.00258044329334e-05
4.07091945740407e-07
-2.85221161425888e-05
-4.33247344670946e-05
-3.99221589149781e-05
-4.33151037428793e-05
-6.65958037132515e-06
-9.64530344790351e-06
-4.45517359328912e-05
-1.60082789244053e-05
-1.67107986031946e-06
-2.09637529553322e-05
-1.14461196733718e-05
-4.26156803518866e-05
-5.44233396568854e-05
-1.44679842201631e-05
-2.72651610335699e-05
-2.45004209167693e-05
-1.87419624721883e-05
-4.19758003369982e-05
-2.07296642287986e-05
4.19444914015603e-07
-2.40763451987336e-05
-2.08832751501926e-05
-4.75978217931603e-05
-2.57598951079844e-05
-1.92807296163853e-05
-4.27853102212141e-05
-1.9592890223742e-06
-4.06156967261955e-05
-5.81000836190655e-05
-4.32594323748304e-05
-3.86259325258279e-06
-2.83619224271613e-05
-1.76770541506528e-05
-8.71773862506686e-06
-2.85215540705579e-05
-1.1579426281629e-05
-5.16950000148306e-05
-1.23025880876333e-05
-4.25565797508041e-05
-2.79553094236185e-05
-3.0223538501085e-05
-3.72424551372569e-05
-3.48370562359649e-05
-4.67777535178828e-06
-1.31190139440247e-05
-2.16297284281272e-05
-2.97778654124217e-05
-1.21051017133978e-05
-2.29378173841307e-05
-1.65045857566944e-05
-1.23240069712562e-05
-2.70876300524197e-05
-7.66536393657727e-06
-2.37779752333818e-05
-2.66623024814625e-05
-2.04357056782527e-05
-8.54210676719532e-06
-7.76954247042578e-06
-2.15918365096552e-05
-4.55290290717264e-05
-2.23005385172579e-05
-3.51927262248592e-05
-2.12259854672867e-05
-3.49200122551949e-05
-4.26811290160271e-06
-3.73574040080027e-05
-4.03342743777147e-05
-3.19492870663824e-05
-1.32382822212448e-06
-5.70195371343836e-05
-1.95697599961385e-05
-3.29744977503508e-05
-1.51102964079706e-06
-2.57994033911525e-05
-2.8383241404752e-05
-5.5128242876822e-05
-1.1224195977574e-05
-2.59684980851105e-05
-4.2913849879964e-05
-2.18218110710198e-05
-2.10767304314829e-05
-3.13661703893309e-05
-3.79904758962536e-05
-1.35925438829906e-05
-4.15913638708947e-05
-6.03576456574153e-05
-2.18612057224456e-05
-3.07146680932661e-05
-1.59653540707796e-05
-4.30209685414068e-05
-6.63944740492155e-05
-2.60616816446405e-05
-1.64041587016695e-05
-2.97797565999074e-05
-2.93806564275178e-05
-1.30180801253247e-05
-1.71186364738137e-05
-2.78841940940411e-05
-4.128583334205e-05
-2.00845442117231e-05
-5.00377308100921e-05
-3.61292862549113e-05
-1.10541463627896e-05
-1.00229571308012e-05
-2.75027108896219e-05
-6.07249600178557e-05
-2.72894114519841e-05
-3.00234938687359e-05
-3.56614854738989e-05
-3.31818312363265e-05
-5.9104605923688e-05
-2.10153753550565e-05
-2.18616272873677e-05
-1.45262459367997e-05
-1.00248046512398e-05
-2.32426639282973e-05
-2.60684086276821e-05
-2.19861855279271e-05
-2.61391250722668e-05
-9.69819796445269e-06
-1.8019632836546e-05
-2.86499789170528e-05
-2.13683663722715e-05
-2.83379756244009e-05
-7.40779902683921e-06
-1.52191517117904e-05
-3.05125182561157e-05
-7.11587478481624e-05
-2.3054855863987e-05
-4.38493466144623e-05
-4.9624190862591e-05
-1.67424507863094e-05
-8.15767689202322e-06
-1.90417817973058e-05
-2.23374714193033e-05
-5.07592278999282e-05
-3.28000461164954e-05
-2.70527477937733e-06
-5.99869691793882e-06
-7.08874038202716e-05
-3.6930219267455e-05
-6.83647641145689e-06
-1.99035914581511e-05
-1.91372348366589e-05
-1.57245731026138e-05
-4.75156092687831e-05
-3.22176006148125e-05
-3.18806125384379e-06
-2.44437684135137e-05
-4.08468319337889e-05
-1.01672218998559e-05
-3.3768243482036e-05
-2.11411464041332e-05
-3.87612888480632e-05
-3.49418156222803e-05
-2.88707781467304e-05
-2.12129355507755e-05
-5.10395851262421e-05
-3.17310167641136e-05
-3.92358512192018e-05
-5.42867490513648e-06
-3.37576486659572e-05
-2.71721225317332e-05
-2.91592801170093e-05
-2.86539127679037e-05
-4.28657909865653e-05
-2.22914828076924e-05
-4.07697481563233e-05
-1.5384135346662e-05
-4.14329925852487e-05
-2.98750872040412e-05
-2.25786066934681e-05
-2.98811066999629e-05
-2.32590707760861e-05
-2.94773974106431e-06
-2.35266513926899e-05
-7.20897254549357e-06
-2.29753585572769e-06
-2.64633981915442e-05
-3.63795832112689e-05
-3.70482620359888e-05
-1.60457712103159e-05
-2.51421361265588e-05
-2.70280093721957e-05
-3.06227110022623e-05
-2.32345623078186e-05
-2.12668918084823e-05
-2.30056597013933e-05
-1.07733310441717e-05
-3.95251475269939e-05
-2.75710026667237e-05
-4.19904408752806e-05
-2.03770403531676e-05
-2.92234605159443e-05
-5.41189786474254e-05
-2.60869303329939e-05
-4.28128009233174e-07
-6.2220310941047e-05
-1.16313823670923e-05
-7.33748569970742e-06
-5.05317265947732e-05
-2.78898123126955e-05
-9.22204670639244e-06
-2.80286456016456e-05
-2.64485618007177e-05
-1.60903027966593e-05
-2.82026889732665e-05
-2.22259791927752e-05
-7.12158754109386e-06
-3.55134039841968e-05
-1.23821377902988e-05
-3.96223440439777e-05
-5.06369303592055e-05
-4.61018704741056e-05
-3.84581431554182e-05
-5.24004651313369e-05
-2.69333847754568e-05
-2.08191325207328e-05
-1.98835787168989e-05
-3.15346402262939e-05
-6.92796885252227e-06
-3.4919263677369e-05
-1.84886680517501e-05
-6.90052273528155e-05
-2.83299996782108e-05
-2.32448149809466e-05
-2.09977742342036e-05
-5.4887022628377e-06
-2.53818117405804e-05
-4.46234898209265e-05
-5.17637678222341e-06
-2.90652454803156e-05
-5.33056404180249e-06
-1.24018607720414e-05
-2.68005157200284e-05
-2.89150523265998e-05
-3.49738064540521e-05
6.80928662275087e-06
-1.49925060848546e-05
-3.17645451729591e-05
1.9424928431039e-05
-1.97932965843258e-05
-4.65913374775632e-05
-3.28247893601541e-05
-3.17666246756937e-05
-2.77888385035608e-05
-2.38935607931962e-05
-2.24592610330192e-05
-5.04265910867571e-05
-1.66708077547465e-05
-8.94124269889962e-06
-1.04249033675223e-05
-2.58915025566547e-05
-3.31934633265871e-05
-1.15850888259234e-05
-1.3481809106364e-05
-2.17767436582256e-05
-2.82856645683391e-05
-5.71816012201039e-05
-1.98314557366345e-05
-1.77762915407737e-05
-2.74750225139863e-05
-2.8120813724705e-05
-1.94776563287098e-05
-2.02533769523511e-05
-1.72291915183252e-05
-4.16362623772201e-05
-2.23609427283535e-05
-1.73277372942601e-05
-2.22266214173709e-05
-5.04162431565339e-05
1.48045991108258e-05
-5.51365328419636e-05
-2.59904620083818e-05
-4.2793171854626e-05
-5.70531064221974e-05
-1.87115625891627e-05
-4.74538465833528e-05
-2.30492046640506e-05
-3.0441715445271e-05
-5.87434388809035e-05
-6.71738547078991e-05
-3.80372109642201e-05
-3.92071902429728e-05
-3.09002662620637e-05
-4.85594724571401e-05
-4.07246441491943e-05
-2.53680975180499e-05
-1.43599663483856e-05
-3.75122535530217e-05
-3.02923574943715e-05
-1.47822633337728e-05
-1.116292687983e-05
-6.96591643829786e-05
-5.66236392914973e-05
-4.16789880768365e-05
-2.17751908433616e-05
-2.32712703170521e-05
-6.99110366548922e-06
-4.33927260249224e-06
2.78247036127459e-06
-2.26159598083647e-05
4.06583096968137e-06
-3.85244815681101e-05
-3.86800261633987e-05
-7.97100195024346e-06
-2.01862816529431e-05
-5.78585203049065e-06
-2.97679281338901e-05
-1.82855149835172e-05
-5.05473849695189e-05
-3.09177148378559e-05
-3.01175856798293e-05
-9.55401158742754e-06
-2.09068407379764e-06
-2.71268089510586e-05
-3.49300341571127e-05
-3.93611970090993e-05
-1.16873599190675e-05
-3.72162157937187e-05
-2.10275327182682e-05
-2.52928111625679e-05
-3.72702482821142e-05
-3.43171066986783e-05
-1.02913837588941e-05
-4.48301443655773e-05
-2.98949820779784e-05
-2.70234986627731e-05
-3.31683124986421e-05
-2.00991372942777e-05
-1.65510437610606e-05
-3.23088590768376e-05
-1.77125539202634e-05
-4.26191745093239e-05
-4.81007526629338e-05
-2.97474240401261e-05
-2.69856016201291e-05
-2.90568499338554e-05
-2.95010901483122e-05
-5.03430256351138e-05
8.18712232548483e-06
-1.94167388956252e-05
-1.6320709762356e-05
-2.7205242402787e-05
-4.76285968746482e-05
-2.02934812660439e-05
-1.15100259169278e-05
-2.36446929810298e-05
-4.32642440585038e-05
-3.07003913490793e-05
-4.44099125667354e-05
-3.91243540103178e-05
-2.24761971374052e-05
-3.93573038063241e-05
-2.73058945824739e-05
-5.07824331822824e-05
-2.82119468269304e-05
-2.15078326762191e-05
-3.82651235432698e-05
-4.6464984728017e-05
-1.4047623045586e-05
-4.47829040562408e-05
-3.80856769379499e-05
-4.5157950629444e-05
-1.4120713342694e-05
-3.45957763934023e-05
-9.31063228479966e-06
-2.92406296986393e-06
-3.94704683528194e-05
-1.28939462084732e-05
-3.07173897122491e-05
-2.9787723865876e-05
-2.32826873645775e-05
-3.48393200481516e-05
-1.31597112306395e-05
-3.03427273018907e-05
-4.11907386692326e-05
-1.02858547236035e-05
-2.7615735261774e-05
-4.07660398345854e-05
-3.69876389713453e-05
8.34342685568686e-07
-3.32931325159921e-05
-1.54837009708262e-05
-2.83134699038976e-05
-4.72499303792183e-05
-6.76232843922028e-05
-2.89258165293687e-05
-2.18764025727332e-05
-1.8135490615056e-05
-4.31564525930905e-05
-4.88619813546938e-06
-4.47765091771005e-05
-3.14681217683435e-05
4.52272124585725e-06
-9.32072497931775e-06
-8.21396851159667e-06
-4.71162308182679e-05
-1.42742907090259e-06
-1.17459589574409e-05
-1.67601222085509e-05
-3.87924666988322e-05
-3.12254970176452e-05
-1.94840582596511e-05
-4.2392532067167e-05
-1.45277642353248e-05
-3.0593045651906e-05
-4.81915446856208e-05
-3.40253495773614e-05
-4.85275599022003e-05
-2.86170122442583e-05
-1.50472198923305e-05
-3.81615215450028e-05
-1.63514541183226e-05
-1.88010687270253e-05
-2.30979941690597e-05
-2.98958697913956e-05
-1.16977214020265e-05
-4.03751089118895e-05
-2.79592401762909e-05
-2.09920069863682e-05
-2.26412833494261e-05
-1.0536161017831e-05
-3.23816449279401e-05
-1.63022173380361e-05
-1.65333727982598e-05
-2.39019132136372e-05
-7.32040967125938e-06
-1.35848967145099e-05
-1.89338994825508e-06
-1.13050646783721e-05
-4.98982758097694e-05
-3.89551663703376e-05
-3.08316521199804e-05
-2.07464578428376e-05
1.96245300306199e-06
-3.13574554519459e-05
-3.30506533600403e-05
-1.10710834384839e-05
-3.20600717279932e-05
-2.45469691833255e-05
-2.19723449512326e-05
-1.75226875963595e-05
-1.9101345590415e-05
-2.6360615750898e-05
-5.84853334643678e-05
-2.24250246762822e-06
-1.12505037396682e-05
1.17239184565978e-06
-1.50288154600603e-05
-1.27580791489508e-05
-2.37080415404199e-05
-3.81570018224951e-05
-5.11942225320131e-06
-1.48385523653392e-05
-2.1550943892075e-05
-3.62924308787793e-05
-5.56260948207224e-05
-2.32730056952365e-05
-3.72623217040364e-05
-3.16189261915452e-05
1.49825326809547e-05
-4.30264388442199e-05
-1.93348681105255e-05
-7.07356402373851e-05
-4.84237712554116e-05
-2.73488764785456e-05
-3.81805090459055e-06
-4.04204710481336e-05
-2.24474305470837e-05
-1.7750828936915e-05
-3.97420135677266e-05
-3.19020446802532e-05
-3.44050965524883e-05
-2.32178548433884e-05
-2.47329936668215e-05
-1.60463193158248e-05
-1.82046300084201e-05
-4.10756413958766e-05
-3.91707745766161e-07
-2.19164212994568e-05
-5.65225978980022e-06
-2.75700856012268e-05
-2.59178841787505e-05
-4.05497531064985e-05
-4.62047304918553e-05
-2.29969524576718e-05
-3.65307987868065e-05
-3.53648072161597e-05
-4.34630316817021e-05
-3.65162992034839e-05
-3.17363023080648e-05
-3.62958771325963e-05
-1.76354017065056e-06
-1.98685200876413e-05
-4.50999882641475e-05
-1.42837513092961e-05
-2.01671823541049e-05
-3.13338158312549e-05
-2.4774577367901e-05
-1.65993952409356e-05
3.74443970456157e-06
-4.1352515537537e-05
-1.92681066601831e-05
-2.95648314553397e-05
-3.49844483900757e-05
3.7897507782905e-06
-4.84880387574617e-05
-4.05833327700458e-05
-2.83175853696433e-05
-1.4593604049195e-05
-1.77611989163044e-05
-4.53617121603399e-05
-1.82862786535425e-05
-4.74241154230736e-05
-8.3048817246125e-06
-1.8165801013882e-05
-2.07718912999665e-05
-2.78763620955998e-07
-2.87897797082811e-05
-2.39993017156432e-05
-2.30728690284975e-05
-3.62067183517674e-05
-4.14479792163757e-05
-4.55235891133675e-05
-4.6250835120775e-05
-4.54622661496117e-05
-2.26559626977397e-05
-1.54952186796958e-05
-2.65898955935162e-05
-1.42867912437829e-05
-3.19199974855742e-05
3.09014997850769e-06
-2.16353606825798e-05
-2.69708792319723e-05
-9.88320857046092e-06
-7.92132205497313e-06
-6.07405619124217e-05
-6.85719946227589e-06
3.79858283334921e-06
-5.53618038476397e-05
-2.57620828711129e-05
-4.50316034340791e-06
-5.28331303776363e-05
-3.23754231412912e-05
-3.36629151422189e-05
-4.09540856339797e-05
-7.72231958949679e-05
-7.51511138280437e-06
-2.72258305613547e-05
-1.53588841643286e-05
-1.85430675939437e-05
-2.4875062249088e-05
-3.92440774598744e-05
-3.1832261154234e-05
-2.41738592820602e-05
-3.26864382297706e-05
-3.53064057195092e-05
-1.35027082049587e-05
-3.2350439633046e-05
-1.71487983724133e-05
-4.43050581701228e-05
-6.23524064807907e-05
-2.90789136781035e-05
-2.74430265377079e-05
-4.39759373663169e-05
-3.92808219635044e-05
-2.67228830830911e-05
-2.80779153115748e-05
-3.44317302874858e-05
-3.75748838156409e-05
-4.20982477887956e-05
-4.57270629453791e-05
-3.31673979045565e-05
-4.8220233737612e-05
-2.02503832282556e-05
-4.55475065859225e-05
-2.60830751800987e-05
-3.25359653460771e-05
-4.72673738610992e-05
-1.46025200876889e-05
-3.5533271632465e-05
-6.07834524822348e-05
-2.56101952085585e-05
-3.89890391992403e-05
-3.42519442810176e-05
-3.49222222098338e-05
-2.9475807955215e-06
-5.57169864510212e-05
-3.22645470819711e-05
-1.14959525840348e-05
-2.19422366492011e-05
-3.2042276365982e-05
1.7641809816847e-05
-3.81848676781142e-05
-3.09039823655007e-05
-9.05714551499325e-06
-5.20638567934233e-06
-2.80002662048758e-05
-3.68062965047799e-05
-2.58534452217177e-05
-4.92530934507334e-05
-4.51444141771459e-05
-4.71968889060737e-05
-7.49862066470331e-05
-1.00940538470159e-05
-2.31786605935426e-05
-4.41499013750537e-05
-3.20224874728489e-05
-4.38768321656559e-05
-3.85425762799314e-05
-1.10310382554251e-05
-2.52290199476604e-05
-2.78526233035261e-05
-1.41231399746568e-05
-4.36043636836177e-05
-4.16995067095749e-05
-4.60537312554834e-05
-4.61363050495639e-05
-2.52783158668204e-05
-6.61087023178922e-05
-3.11230161380779e-05
7.27236937055569e-08
-7.67250053081494e-06
-3.5375207126969e-05
-4.13028634100224e-05
-3.74504130453231e-05
-3.31441607479252e-05
-2.48393008234937e-05
-1.78388010266738e-05
-3.84383021851044e-05
-2.76276604518088e-05
-1.77264046540112e-05
-5.39069941002462e-05
-2.93320360965644e-05
-1.2701897635093e-05
-1.76866900864696e-05
2.29293374794532e-06
-6.86169795444107e-06
-1.17473351739809e-05
-1.79372691045245e-05
-4.0868561489201e-05
-2.21427229611629e-05
-1.72047153811207e-05
-2.75737816466551e-05
-1.4142301142649e-05
-4.90505193384623e-05
-4.06574857839264e-05
-4.4444177533679e-05
1.00234710623922e-06
-3.75212901772889e-05
-1.19107556821633e-05
-1.95164511680028e-05
-1.44533884074685e-05
-8.03499964735843e-06
-6.92599622411444e-05
-5.3270457822517e-05
-6.32579527870462e-05
-3.39009765575325e-05
-1.70788107017569e-05
-3.20815244146918e-05
-3.16438505289952e-05
-6.22043721198217e-06
-4.25645621218835e-05
-3.16953394190236e-05
-1.5946457717318e-05
-2.9065920405714e-05
-1.30084092708253e-05
-1.2396791022002e-05
-3.03659113117136e-05
-3.44857889647373e-05
-1.47039591209191e-05
-3.43739379129305e-05
-2.84864274930387e-05
-2.70236441600269e-05
-2.97885082968254e-05
-5.74616879437442e-06
-1.81670455218911e-05
-1.42661136666486e-05
-2.33361686940741e-05
-2.16715402827556e-05
-2.35844477252627e-05
-2.72343947187981e-05
-9.22579032893479e-06
-4.27555273695818e-05
-3.38067212956001e-05
-4.39350626649725e-05
-5.54453418220164e-06
-4.62560534954656e-06
-2.94404959850361e-05
-4.5823707153725e-05
-3.02198873903319e-05
-3.60315052208523e-05
-5.48192670478018e-05
-6.93824889448423e-05
-9.97054464011075e-06
-7.19819175237912e-05
-3.54179338629565e-05
-2.59217191027554e-05
-2.83611279181442e-05
-2.97503080009485e-05
-4.45193648141356e-05
-2.07004658069118e-05
-2.78249075642359e-05
-3.45681313138432e-05
-3.76906822706181e-05
-3.48067921792652e-05
-3.98288968831444e-05
-2.02073144674103e-05
-4.8443750485646e-06
-3.49892260765978e-05
-4.5450671369866e-05
-2.99148619885997e-05
-9.52969077600115e-06
-3.27500559450373e-05
6.05618762839739e-06
-1.1327119120089e-05
-3.22072136917673e-05
-4.75645831757535e-05
-2.11095868636351e-05
-3.1899798177904e-05
-3.61658711228126e-05
-1.21184715170536e-05
-1.74407401628944e-05
-2.90165490203852e-05
-3.84681537206067e-05
-2.56315434339605e-05
-2.69213044953435e-05
-1.7553402565842e-05
-1.67890694395208e-05
-3.44828512199447e-05
-4.56542375749796e-05
-1.25524888230501e-05
-3.26051296001047e-05
-1.50474079647797e-05
-1.9535377648035e-05
-1.32766684474834e-05
4.34760015646238e-06
-1.18085250060753e-05
-2.79719685874493e-05
-3.10961424091185e-05
-2.25201663407362e-05
-4.43613208446863e-05
-3.80042474215415e-05
-9.52011720096409e-06
-6.16134855325457e-05
-2.07229385017297e-06
-3.93162697809894e-05
-3.35662163629227e-05
-4.52285928488979e-05
-2.2743323766184e-05
-2.90981419011252e-06
-2.27068788042041e-05
-5.20282105490252e-05
-3.35571326964473e-05
-3.19120841815193e-05
-2.09016011539043e-05
-3.51878644879864e-05
-3.16128005072026e-05
-2.48298718373449e-05
-3.64278638411292e-05
-3.00765773413312e-05
-3.41438715716284e-05
-2.32613845720295e-06
-2.48520317061651e-05
-3.53423348751244e-05
-3.18479145031814e-05
-1.83151338233466e-05
-4.13454749130767e-05
-3.06473116179477e-05
3.27912481465491e-06
-4.31275716932897e-05
-3.32144765246066e-05
-2.22826436258862e-05
-3.2300395714002e-05
-4.15574966449148e-06
-4.39833317135666e-05
-3.5665086918338e-05
-2.75896805484856e-05
-4.68286116269719e-05
-2.48459115476785e-05
-3.57184441737924e-05
-2.05786502576003e-05
1.06353866181392e-05
-4.20440727836391e-05
-2.21630835563183e-06
-3.2849090772795e-06
-6.20930909863945e-05
-3.8533973619863e-05
-2.49405703403076e-05
-4.10786618662777e-05
-2.54547607715939e-05
-4.5765396286804e-06
-1.75627778697426e-05
-1.79678669118788e-05
-2.49869756337236e-05
-2.11154928258395e-05
-3.09309348401009e-05
-2.54358396633889e-05
-9.3740402784528e-06
-9.32912898223592e-06
-4.12872434580311e-05
-7.47692187688259e-06
-3.13581878516536e-05
-3.16553617188198e-05
-8.43307311680186e-06
-3.747335177671e-05
-2.96205347769787e-05
-4.58187377720491e-05
-3.04007436498221e-05
-2.14886735829717e-05
-3.59588310869198e-05
-3.15639199286221e-05
-4.5345524002157e-05
-6.48892553838293e-06
-4.67680636656257e-05
-2.56207016759181e-05
-7.48678087645281e-06
-4.68582004222895e-05
-2.41685493597786e-05
-4.4039286819094e-06
-5.17678675221359e-05
-4.10956798899284e-05
-1.44511869272953e-05
-4.65820676827537e-05
-1.90437993149698e-05
-2.98119900253235e-05
-4.65080587133264e-05
-2.88293448729456e-05
-4.41762830694529e-05
-4.43876365825333e-05
-7.55105363835465e-05
-1.59385108038926e-05
-4.88605323810198e-05
-7.43450234195493e-06
-2.35594156092142e-05
-1.96302955316272e-05
-3.25070576214271e-05
-3.77600039280491e-05
-3.95681476948636e-05
-3.55323602503106e-05
-2.3454795379182e-05
-3.14756572075996e-05
-2.22509622827719e-05
-5.6023221965114e-05
-5.43054908359713e-05
-3.73414476337106e-05
-2.73330920988108e-05
-3.858738874128e-06
2.33362889519361e-05
-3.56439611362748e-05
-2.1201995491863e-05
-1.98794331398847e-05
-4.79177424179728e-05
-5.10041000289622e-05
-3.83220143599537e-05
-7.13797555090072e-06
-1.06537788540911e-05
-3.23715424517896e-05
-3.45508718901706e-05
-4.422320514403e-05
-1.80908794093451e-05
-1.41597664122366e-05
-3.68938180441027e-05
-2.08251658153785e-05
-3.75034203870781e-05
-5.78372911952585e-05
-4.10035256813053e-05
-2.13167584072137e-05
-3.40155070779796e-05
-1.15720885017132e-05
-2.72289062313918e-05
-2.62912917771869e-05
-3.04145441976622e-06
-3.00632518774833e-05
-2.17309473135678e-05
-3.22251177290129e-05
-3.50925721372179e-05
-9.66923789976221e-07
-2.65957217392921e-05
-1.86740570551018e-05
-2.10337477738785e-05
-4.22936410219653e-05
-2.92655955037541e-05
-1.84542875604106e-05
-2.51467055662492e-05
-3.26342728499019e-05
-3.37394429159018e-05
-3.41023607132002e-05
-3.26635947330989e-05
-5.3079173495266e-06
-3.3759394481408e-05
-2.93608173486879e-05
-1.4953170898676e-05
-5.08737671254754e-05
-2.34574297411735e-05
-4.3204558923515e-05
-5.32719723565882e-06
-2.32424022776854e-05
-2.20301906097266e-05
-6.82470876973836e-05
-4.80411820437414e-05
-3.4694842898711e-05
-2.3787736342219e-05
-1.85388408759423e-05
-5.65216710702489e-05
-2.48158396613319e-05
-3.91531239724662e-05
-3.48789607600861e-05
-4.55189778037332e-05
-2.05298719941341e-05
-5.30781029073675e-05
-1.11901992774044e-05
-1.46253870675319e-05
-6.87258724807768e-06
-1.44623757548697e-05
1.30030692358155e-05
-2.46976867183457e-06
-3.95014503021786e-05
-1.32135601500736e-05
-4.04091560712085e-05
-5.05568964139912e-05
-4.49513248611973e-05
-3.38058380156308e-05
-4.27758566665033e-05
-3.52341155371136e-05
-1.63936548023913e-05
-5.28040175457766e-05
7.19642699865534e-07
-8.69379469112942e-06
-4.37902298462244e-05
-3.3391534008152e-05
-6.85662252627143e-06
-3.19257907962008e-05
-3.27223237146036e-05
-5.50014618713138e-05
-4.99148109617914e-05
-4.17072569064513e-05
-2.31146086025984e-05
3.65083664034299e-06
-2.64203253449757e-05
-1.90216455876609e-05
-2.99042824918867e-05
-3.31641498792704e-05
-5.52418001002505e-05
-2.14782222319999e-05
-4.51856281446903e-05
-3.56332058963374e-05
-2.81911082055772e-05
-2.63758591220667e-05
6.85894522807756e-06
-1.82255516119063e-05
-1.7335379302099e-05
-2.06638921222312e-05
-3.93967436330564e-05
-3.94104794359857e-05
-9.00437325433482e-06
-2.32967473876588e-05
-2.55303972920232e-05
-1.69203936536094e-05
-2.4463715503788e-05
-2.41762084533131e-05
-4.90069618359247e-05
-1.32601378146189e-05
-2.63656918681922e-05
-2.71355772628626e-05
-5.15380026812646e-05
6.46011203658409e-06
-2.09855551860788e-05
-3.96330686700784e-05
-3.98085410103575e-05
-1.06676294305471e-06
-4.20982015168748e-05
-8.56606636739892e-08
-1.36693701597843e-05
-2.31948844621244e-05
-1.25185809523984e-05
-5.89236367067147e-05
-5.28286225016512e-05
-3.95984405316022e-05
-3.64540516576853e-05
-9.40127207763872e-06
-5.05636487774847e-05
-4.7332566065721e-05
-3.63857874781118e-05
-2.80970439175585e-05
-1.99113306638678e-05
-1.23419171583521e-05
-2.77994047721709e-05
-4.88560537568926e-05
-2.26591267600638e-05
-6.70264129609199e-05
-3.73200469906441e-05
-3.27490347079261e-05
-4.22877050048145e-05
-5.85150382593389e-06
-3.4569049222897e-05
-3.0957143618608e-05
-2.94493657860967e-05
-2.03541594614763e-05
-3.26821165264379e-05
-4.84076531626684e-05
-3.11219317774863e-05
-3.35713884692115e-05
-5.8667724462877e-05
-2.89123396537726e-06
-4.98944804965741e-05
-2.54819845283124e-05
-3.82471853560557e-05
-2.81022053531187e-05
-3.84448914557189e-05
-2.471478080179e-05
-2.49057848301693e-05
-3.37610027253418e-05
-1.49421126957568e-05
-1.29895483021982e-05
-3.22464239962706e-05
-5.46971764819654e-05
-3.07951624508254e-05
-3.67391109173928e-05
-6.54008834885608e-06
-5.61631993282586e-05
-2.04578277527629e-05
-3.26986065492215e-05
-1.48140059402438e-05
-2.97595447173806e-05
-1.28494633181974e-05
-2.23446576323714e-05
-3.50581132797711e-05
-3.55219151721906e-05
-4.28285944252173e-05
-3.62553427030429e-05
-2.21391637516069e-05
-4.42588965702065e-05
1.89621967840354e-06
-3.08381680825427e-06
-2.82010334008053e-05
-6.80161964948883e-05
-5.269910719808e-05
-2.0498846516157e-05
-6.96840091603795e-06
-2.06198940538725e-05
-3.03154744732008e-05
-2.22488351501435e-05
-3.92586686728895e-05
-4.0382255023436e-06
-5.68099713967519e-05
-1.52802802680425e-06
-8.80724785656975e-06
-4.17448642062367e-05
-4.60724153372955e-06
-2.36404559811446e-05
-3.33886408383716e-05
-3.57418420393975e-05
-3.12601147420186e-05
-1.37236957439394e-05
-2.31469198758626e-05
-5.71281969649023e-05
-2.84583057566845e-05
-5.5278663621532e-05
-2.37910641257813e-06
-1.85771391684412e-05
-1.95136613784749e-05
-2.50357153119011e-05
-2.98240071794341e-05
-2.90471830172516e-05
-6.14060961075005e-05
-2.57671745966485e-05
-1.9484636078456e-05
-4.57746187890359e-05
-2.48792068459806e-05
-1.03523218023643e-05
-2.19622388637684e-05
-1.92367611853402e-05
-1.24569906922992e-05
-1.05463419266231e-05
-2.50024104571474e-05
-1.85916480464872e-05
-3.15751657277073e-05
-2.1901211337611e-05
-4.08394551919138e-06
-4.03718628557532e-05
-6.77586810473823e-05
-5.88236545075788e-05
-1.50086186686885e-05
-4.71675425518244e-05
-3.56410429303857e-05
-2.6961520856782e-05
-4.21681388331978e-05
-3.68490244893044e-05
-2.33809121238823e-05
-1.61265693475929e-05
-3.48814137048549e-05
-1.82520894644277e-05
-2.59640650018306e-05
-1.66063304663612e-05
-3.19007251925416e-05
-2.67208547776918e-05
-3.81435571989701e-05
-5.53316780492447e-05
-3.99399526282871e-05
-4.46540872748535e-05
-2.88258696448097e-05
-3.27135230487555e-05
-3.08150006436437e-05
-3.09501164363205e-05
-7.73785938476737e-06
1.37385357721759e-05
-4.74295663821271e-05
-1.11579018745803e-05
-6.06960103709445e-05
-1.34704770959821e-05
-3.66448496802051e-05
-1.50000374562666e-05
-9.49560449148199e-06
-3.13875916507156e-05
-1.57465349970067e-05
-7.72409947041738e-06
-1.58409683170723e-05
-4.45304312864965e-05
-1.90007021786552e-05
-5.39664376138947e-06
-4.86848712720267e-05
-1.45178835032786e-05
-1.13028700829674e-05
-3.44879242106334e-05
-1.79033925529994e-05
-1.96801270179025e-05
-1.02186608462338e-05
-1.76360985747482e-05
-4.43007014437842e-05
-1.07460002986719e-05
-4.46707909739257e-05
-2.89034690498324e-05
-1.3076725031566e-05
-3.73978439284068e-05
-2.89855263864291e-05
6.238132209255e-06
-1.05683804539632e-05
-2.06078459122507e-05
-6.12536515907188e-05
-2.20527638361483e-05
-1.32551636373922e-05
-1.22829799993749e-05
-3.26309726073042e-05
-2.58171277723877e-05
-3.27476703265362e-05
-9.34862444159762e-06
-6.995891657615e-06
-3.88972539281717e-05
1.94182796992829e-06
-4.61690943310375e-05
-2.97625961496943e-05
-3.54433614193571e-05
-4.67030460228507e-05
-4.04302251088048e-05
-2.99478970748555e-05
-1.51006097260883e-05
-3.81405807182289e-05
-4.28358439720418e-05
-2.71503189195833e-05
-3.52067354860509e-05
-3.08808728867322e-05
-1.6983791134844e-05
-1.61634623277066e-05
-3.13793271072396e-05
-2.50116065650707e-05
-5.62530254725866e-05
-5.80980394783359e-05
-1.65959238633048e-05
9.23238874827672e-08
-3.80745797014936e-06
-4.29659924363757e-05
-1.34549944102861e-05
-7.04781862651056e-06
-5.66195434442746e-05
-1.630631573745e-05
-1.5075818915486e-05
-2.29460770653621e-05
-5.33028960739583e-05
-1.45812047347704e-05
-3.27157628204531e-05
-3.05723828764114e-05
-1.3380051165681e-05
-4.50117397219201e-05
-3.22718211160944e-05
-5.44229550948527e-05
-2.47645703298322e-05
-2.32662598086438e-05
-3.22401232217911e-05
-5.68592038568437e-05
-2.82268126128494e-05
-1.85449638952845e-05
-3.24975237389484e-05
-3.61573391400443e-05
-4.68100910189909e-05
-5.19701872627136e-05
-3.0316554132988e-05
-1.89564206637821e-05
-2.99015945631378e-05
-5.36877531265694e-05
-8.6945516371026e-06
-2.92337841243754e-05
-1.67787323866763e-05
-4.57052346395404e-06
6.72980884736159e-06
-2.21977551302673e-05
-2.79473065760145e-05
-3.56532451339154e-05
-4.67983235646435e-05
-1.19936831180165e-05
-2.22305883573238e-05
-2.6489814101212e-05
-2.05312848624152e-05
-1.77499128474364e-05
-3.90063032818492e-05
-1.74626034088156e-05
-3.53206804168178e-05
-2.42263924486246e-05
-2.48194099224623e-05
-1.82960847602658e-05
-2.4812679693977e-05
-3.06282574073383e-05
-1.33715526942419e-05
-3.2714480220947e-05
-4.48978677599697e-05
-4.98127335019676e-05
-3.65523193459281e-05
-1.29782573308512e-05
-1.77402628155364e-05
-3.0365510051103e-05
-3.5156534721503e-05
-1.89801471077029e-05
-2.11635321380827e-06
-4.89902201370808e-06
-1.01290416929367e-05
-1.58226919813112e-05
-2.9103186275545e-05
-1.35485269759079e-05
-2.73644775928641e-05
-6.68936174607008e-06
-1.365670605701e-05
-3.50523029922205e-05
-4.60288144313501e-05
-9.5678912388705e-06
-4.03594833743655e-05
-4.40593635665479e-05
-2.02905112878855e-05
-2.02838646990599e-05
-3.4691670220519e-05
-3.98626159168039e-05
-2.57502844674744e-05
-3.93601458435273e-05
-2.77965269511357e-05
-2.12537674894096e-05
-3.14956004508e-05
8.44927757715258e-06
-1.04778596709763e-05
-2.16405378630766e-05
-1.52247134896442e-05
-9.51627934340008e-06
-4.40386720098916e-05
-3.56008156846123e-05
-2.76543755288847e-05
-3.58881068115355e-05
-1.6080255603511e-05
-2.77669555670208e-05
-4.35327334961754e-05
-1.51233370208775e-05
-3.14676912387459e-05
-1.82358122054685e-05
-1.92641770290544e-05
-2.32013148679158e-05
-2.61030599248155e-05
-1.79191936512882e-05
2.10734619838837e-05
-4.48570089524166e-05
-6.9589467541814e-05
-4.63651317354572e-05
-1.21695860686525e-05
-3.97323102577365e-05
-4.61557236130776e-05
-2.43117937285966e-05
-5.46392209452714e-05
-2.6319477876027e-05
-5.27316959481715e-05
-1.16740015440533e-05
-2.1752098570162e-05
-5.73013440952215e-05
-4.1036961060051e-05
-1.80133581731714e-05
-4.55909371163181e-05
-1.93648696569666e-05
2.68110330710678e-06
9.5781871229407e-07
-2.14583440385306e-05
-3.21293932154963e-05
-3.87625519702241e-05
-1.70057942377891e-05
-5.61163568900241e-05
-7.23821491602703e-06
-3.81351241532048e-05
-2.93195884691374e-05
-2.34500875266248e-05
-3.74853059994618e-05
-4.06976623881408e-05
-9.17718439830916e-06
-4.89530558617025e-05
-3.15732266941868e-05
-3.25686550016435e-05
-1.59899888163498e-05
-2.6963666530146e-05
-5.21275246170776e-05
-6.48949990070134e-05
-4.05318762254118e-05
-4.1016734875613e-05
-3.44145317278414e-05
-5.64364881288401e-05
-3.89206673159493e-05
-7.24737728934457e-06
-3.57477016462519e-05
-4.1394693615756e-05
-8.74597189829117e-06
-2.10515369564252e-06
-1.59000331988809e-05
-1.02666428348377e-05
-5.18128662759751e-05
-1.75317025576277e-05
-4.70307662817742e-05
-2.99512250542166e-05
-1.89414151011483e-05
3.00810652157676e-06
-3.29086715779578e-05
-1.44624721089873e-05
-3.73266367239787e-05
-2.34361172433017e-05
-3.73257432223242e-05
-2.7020788582247e-05
-2.51601590401152e-05
-2.67263768727355e-05
-3.2163572058064e-06
-2.22131202544471e-05
-4.83823706350024e-05
-1.10432017430972e-05
-2.76675667546247e-06
-1.9627819786531e-05
-2.6132234316354e-05
-6.46420785682385e-05
-1.01654278615429e-05
-5.75497543283448e-05
-3.49610569656865e-05
-5.48420757246379e-06
-1.62197176738269e-05
-2.39188725100139e-05
-7.4697965278584e-06
-2.85199042699954e-05
-3.00499208671362e-05
-5.10151560225749e-05
-2.66782035720733e-05
-1.22565855082267e-06
-2.06960502540137e-05
-4.43682483372845e-05
-7.08054479943391e-07
-1.57760061220067e-05
-8.81396871150693e-06
-3.28372403634812e-05
-9.74375068250761e-07
-1.1941348386993e-05
-2.83987190472486e-05
-1.86009708193908e-05
-3.45772138446369e-05
-2.7991191553843e-05
-2.69219605317884e-05
-3.54682996528884e-05
-4.57158215448124e-05
-3.6476177351886e-05
-2.1735839737712e-05
-4.51080768794722e-05
-1.79286400480951e-05
-5.03216870919681e-05
5.6213350413663e-06
-1.12984747811722e-05
-5.16668610643978e-05
-3.54986373831918e-05
-2.70420461577883e-05
-3.25682482194169e-05
-8.65593696804187e-06
1.21156770700478e-06
-1.65570230327456e-05
-4.79571021448438e-05
-3.18704101532963e-05
-1.31355040337951e-05
-1.08289871456512e-05
-4.33378712090209e-05
-1.84306255927493e-05
-2.85663617958586e-05
-2.42295337356033e-05
-3.28920884264514e-05
-4.86947691512966e-05
-2.06755685054707e-05
-1.02883810111278e-05
-2.05071330912035e-05
-3.22111216932567e-05
-4.76683944417946e-06
-2.96973381459422e-05
-1.67201005321469e-05
3.80021279919706e-06
-3.00175935709043e-05
-1.4581128858172e-05
-9.46987888284608e-06
-1.95818835019284e-05
-2.74218470786838e-05
-1.56499525185509e-05
-3.73526184343071e-05
-4.92712153651476e-05
-2.0826839539226e-05
-2.643703287043e-05
-3.4120610932981e-05
-1.32953256682044e-05
-2.7079393869235e-05
-4.06312380986391e-05
-2.28180451108814e-05
-1.12247876280461e-05
-1.69978059522846e-05
-3.18419432735948e-05
-1.81707554619356e-05
-4.11765553508109e-05
-1.38334020277917e-05
-5.62550226247496e-05
-4.22119733477797e-05
-5.50595034989356e-05
-1.95920280952496e-05
-3.94609939965014e-05
-4.02467392072369e-05
-2.6461306492748e-05
9.7124212790792e-06
-1.38398881630734e-05
-3.44029458848649e-05
-3.93385376520941e-05
-2.67724750121633e-05
-2.59955506120388e-05
-1.70377369093414e-05
-5.66328420884046e-05
-5.38180607707686e-05
-4.72718525726352e-05
-2.83486127174504e-05
-1.16760032266694e-05
-1.23630641783755e-05
-1.68110913926228e-05
-1.02938618798153e-05
-1.65308135713638e-05
-1.45378541032441e-06
-9.4601034213857e-06
2.14334668694983e-06
-1.20557046163863e-05
-1.35186965550088e-05
-2.33143512810668e-05
-4.67380721814669e-06
1.59234520232354e-05
-3.89424736181659e-05
-1.30539678164998e-05
-2.67941310645507e-05
-2.0509312550802e-05
-2.74785686402668e-05
-2.98326625944579e-05
-3.53121776271013e-05
-2.3961188907803e-05
-5.64479781699408e-05
-2.88723518009287e-05
-3.90664184166945e-05
-2.6995414692855e-05
-1.24861626302012e-05
-4.9821549633355e-05
-3.57356676164948e-05
-2.21590334962171e-05
-1.4032503870664e-05
-4.29979749169571e-05
-4.42841915225088e-05
-2.98842247783178e-05
-4.07962507075843e-05
-2.63595444684556e-05
-2.14101333501867e-05
-2.69439244357553e-05
-4.13641249810206e-05
-1.11298971940139e-05
-7.26842653957845e-06
-3.08548634401411e-05
-1.93627574092215e-05
-2.88245560315045e-05
-3.60126449537337e-05
-7.05502448416145e-06
-5.3787566509456e-05
-2.82286549011709e-05
-2.53468824239196e-06
-3.79319820876529e-05
-4.72666490255548e-05
-2.26200722579039e-05
-1.42704692633502e-05
-7.91008399597235e-06
-3.12538832166445e-05
-4.75989598927628e-05
-5.09742981116619e-05
-2.98729353721975e-05
-1.41211224026404e-05
-8.5179034836672e-06
-2.29141971941172e-05
-2.52584710371496e-05
-3.98655906048734e-05
-1.62759732375529e-05
-2.96137116939096e-05
-1.21610874429552e-05
-2.94056976728331e-05
-1.7577394724506e-05
-1.45469088029098e-05
-9.19918705907422e-06
-2.43442986933715e-05
-2.1471423844263e-05
-3.73441816370642e-05
-9.02497159530083e-06
-8.42194213319855e-06
-6.14000684094065e-05
-1.05399973143932e-05
-1.52031005232278e-05
-1.63194794345752e-05
-3.03879212741233e-05
-4.30274675158274e-05
-4.66485995746782e-05
-1.96710991233826e-05
-4.87053320984343e-05
-4.04369821874146e-05
-3.04627279372298e-05
1.54796486153724e-05
-3.42489542407868e-05
-3.43218809513163e-05
-2.85548396143135e-05
-4.19880906189869e-05
-3.29160524565117e-05
-2.83148247545355e-05
-2.12995482119162e-05
-1.86786062987762e-05
-7.87190300219801e-06
-2.57707787341737e-05
-3.09768507003507e-05
-4.90884222580821e-05
-5.67013166637093e-05
-3.56576256612023e-05
-4.85300571246882e-05
-2.63751072483816e-05
-3.31933196453647e-05
7.37004764193712e-07
8.23400443413411e-06
-4.89069930323957e-05
-2.45911275231997e-05
8.83218031320088e-06
-2.26216708166324e-05
-2.07606449817533e-05
6.18637240027027e-06
-3.64882584189344e-05
-3.94870257668313e-05
-2.79229450643222e-05
-9.27528616071032e-06
-3.88817784422991e-05
-2.50932340521585e-05
-2.25259013289123e-05
-3.99241739927993e-05
-1.77952198802482e-05
-5.75076055315873e-05
-2.06843367951725e-05
-2.38077161833216e-05
-4.52588003980919e-05
-2.47080977342321e-05
-1.79888022671598e-05
-2.46928911846295e-05
-4.40562653864299e-05
-4.1803862872583e-05
-2.36811154255444e-05
-5.8680767294993e-05
-4.20320010258764e-05
-3.79357209825219e-05
-2.71069445879198e-05
-2.58341003472895e-05
-2.09899882943588e-05
-8.7855287225562e-06
-4.88091594283513e-05
-1.58261873955799e-05
-2.41486640185042e-05
-2.45547031172046e-05
-3.19597998504024e-05
-2.57261732661255e-05
-2.86443734300476e-05
-1.78026176535224e-05
-2.75588956792855e-05
-3.6343584471144e-05
-1.5345751970695e-05
-2.60917033687142e-05
-3.53281190295583e-05
-2.68806931491613e-05
-6.70163169011226e-05
-2.05538291435793e-05
-2.52163997034186e-05
-4.25620483826945e-05
-4.84976522755641e-05
-2.44134308115543e-05
-1.23015710903575e-05
-4.83852184187588e-05
-2.89558052995887e-06
-2.04071947070602e-05
-4.99401544872244e-05
-3.04474402579166e-05
-5.73560238762576e-05
-2.75352219177611e-05
-3.10337618824716e-05
-2.73524207264086e-05
-1.61725381167908e-05
-3.30517034910212e-05
-2.24446256279299e-05
-1.28543593545063e-05
-3.31086975143387e-05
-2.34196183454609e-05
-2.59062588557871e-05
-3.62036565999341e-05
-4.39013750261121e-05
-3.51927236361652e-05
-2.13234346103961e-05
-2.67275354368967e-05
-2.71884506105695e-05
-2.4257091034798e-05
-3.73147052251874e-05
-1.9022771327785e-05
-2.5203628214866e-05
-2.19310021796255e-05
-2.59232688247438e-05
-1.20139263399682e-05
-5.03049023880435e-05
-2.59430465269691e-05
-2.88265014205859e-05
-1.74820280817575e-05
-2.87018774505474e-05
-2.92212404176767e-05
-5.56686122319428e-05
-4.73308102779758e-05
-2.37636591058829e-05
-2.73851326605971e-05
6.19818079935339e-07
-3.31306846076688e-05
-2.87807446250106e-05
-5.516200708623e-05
-3.29405094220055e-05
-4.19776614793614e-05
-2.57835211846396e-05
-2.89321922325093e-05
-4.2633197961714e-05
-1.95911050802367e-05
-3.91314535788716e-05
-3.12006404148884e-05
-2.81847643424085e-05
-4.20568212979611e-05
-1.87825614620071e-05
-2.97033010886897e-05
-4.50656994435871e-05
-3.71067262627322e-05
-3.77419007938575e-05
-6.84081288550551e-06
-5.35246535867897e-05
-4.92657604676372e-05
-1.92895878395169e-05
-4.86117675149556e-05
-2.82737475046731e-05
-1.97834054645185e-05
-5.73669487898254e-05
-2.85106545052215e-05
-3.64523736538028e-05
-9.78057717953327e-06
-4.42624405110895e-05
-2.14796659250358e-05
-2.16926261339432e-05
-4.62051169206145e-05
-3.4493251814704e-05
-1.27181262113033e-05
-1.68564905998672e-05
-2.01128933309645e-05
-6.60325609267386e-06
-3.28147383999432e-05
2.17764360749027e-06
-2.93655500096468e-05
-1.60590667746846e-05
-5.18335268034834e-05
-1.72875588227013e-05
-1.11068392222126e-05
-1.8111971787478e-05
-4.95411220374556e-06
-1.29622821347117e-06
-1.06223276063304e-05
-1.29440264372681e-05
-3.567720447293e-05
-2.63684639509457e-05
-2.49713778815677e-05
-1.45754651840052e-05
-3.00933234319039e-05
-5.08366782367858e-05
-4.52681064017154e-05
-1.57231772144842e-05
-4.02552276258117e-05
-1.55993946261872e-05
-2.95834022467128e-05
-6.07219841502894e-05
-5.77626573968694e-05
-2.42972895574586e-05
-1.6623002221726e-05
-1.6918260843936e-05
-1.78428612101243e-05
-7.42762897701581e-06
-3.44114789637991e-05
7.20914873427105e-06
-3.47001973330418e-05
-9.70364046942648e-06
-3.74857605057441e-05
-5.88160034744017e-05
-6.87817233361768e-06
-1.18199070793484e-05
1.54996646051355e-06
-3.33392718623387e-05
-2.79586321191391e-05
-1.74528119568608e-05
-1.871535602108e-05
-3.81352046445084e-05
-3.4588456993318e-05
-5.30159332428383e-05
-3.75154302393656e-05
-3.94596831328737e-05
-5.25600156314721e-06
-2.54568178936198e-05
-2.51219322281723e-05
2.65380611300889e-06
-2.49003680966392e-05
-2.36684661364747e-05
-2.67317352600434e-05
-3.39224971888938e-05
-4.98546378416045e-05
2.77918456076161e-07
-1.65272942470989e-05
-5.5220033774959e-05
-2.19484831468619e-05
-9.81377076510203e-06
-3.73587718134882e-05
-5.02916919770609e-05
-4.60789460252444e-05
-2.21520453394601e-05
-1.85921433053866e-06
-1.30703406807985e-05
-3.92067061088311e-05
-2.5557826616952e-05
-2.00602525937415e-05
-1.48356412241972e-05
-7.08330818190493e-06
-3.36147361259922e-05
-9.3924069356401e-06
-4.37521021787632e-05
-4.86263957354724e-05
-2.7453517980133e-05
-4.46899222317093e-05
-3.82310958067649e-05
-1.97443886346162e-05
-5.56220403566518e-05
-4.88438773734141e-06
-4.20442674216712e-05
-1.97505909336204e-05
-1.25729606424562e-05
1.2591392922146e-05
-1.72776665599236e-05
-4.86394935892405e-05
-3.39698440741525e-05
-4.21141019868274e-05
-1.75166410806856e-05
-1.09608450685607e-05
-2.92872775504705e-05
-5.18216820350871e-06
1.77940162179932e-05
-3.56738414765838e-05
-1.8409375047987e-05
-2.96672301712586e-05
-4.07365488793821e-05
-3.69124754965717e-05
-2.46928811627961e-05
-4.8340237368657e-05
-2.80251668654802e-05
-3.78845634098757e-05
-1.18542120640259e-05
-4.42594559282097e-05
-2.03570567298529e-06
-1.66889802522201e-05
-2.73037993845527e-06
-3.81996666939076e-05
-2.41620928327489e-05
-7.82543452198025e-05
-4.16483031089129e-05
-7.3197741708451e-06
-4.5114757818016e-05
-4.14754631432625e-05
-1.6035300789233e-05
-1.98779259089716e-05
-3.16688382981346e-05
-2.07942664098678e-05
-2.50655603643096e-05
-2.06940889018561e-05
-1.08580416330588e-05
-6.82686814837689e-06
-2.29963043306371e-05
-3.52537127552634e-05
-2.96689946188261e-05
-2.69489736457589e-05
-3.11305486946125e-05
-5.06055032096278e-05
-2.65222727516883e-05
-6.32966255674521e-05
-2.29997133710704e-05
-1.76936946617116e-05
-4.4939203814203e-05
-3.82994158673593e-05
-2.1808311293254e-05
-1.18486428945942e-05
-4.66076388243432e-05
-3.39185176359158e-05
-2.79663492663148e-05
-1.44661554288456e-05
-3.48064998951496e-05
-5.08446290207038e-05
-3.12860194543233e-05
-1.78853519130114e-05
-3.32572886992815e-05
-4.6298210591529e-07
-2.22008601831347e-05
-3.73748552035757e-05
-3.91852983714362e-05
-4.40726473783199e-05
-4.37572272657432e-05
-1.698267126938e-05
-4.60206558969508e-05
-3.23078611579682e-05
-2.97143452645173e-05
-2.64086799823979e-05
-4.1236281623918e-05
-3.64794948343987e-05
-2.78563169033698e-06
-2.94623251696449e-05
-3.45910238138506e-05
-3.55042562525148e-05
-4.03593482397079e-06
1.98030890610761e-06
-1.94425883278954e-05
-1.45724233870519e-05
-1.38173048566547e-05
-1.95384984767581e-05
-4.00973717120649e-05
-4.32561745465278e-06
-3.11071800452584e-05
-2.00065792261996e-05
-4.13767995767574e-05
-4.58486789310939e-05
-2.9978336927744e-05
-3.26370121852174e-05
-3.55866988088387e-05
-1.68147646644997e-05
-2.48606528345424e-05
-5.69022109286974e-05
-1.30207912774725e-05
-2.0295851917635e-05
-3.0905398928051e-05
-1.47724241929635e-05
-2.86656192640527e-05
-2.79814866539006e-05
-6.39940749365775e-05
-2.80274263890929e-05
-4.17816533138236e-05
1.37894881908013e-06
-2.77030346080285e-05
-4.08076900315266e-05
-3.88362637160067e-05
-1.17080796528833e-05
-3.46302116623594e-05
-3.581043675553e-05
-4.48840529248768e-05
-4.09762159417167e-05
-5.2511813463045e-05
-4.59006717965477e-05
-2.96938386255132e-05
-1.29264640304849e-05
2.50190035542434e-05
-3.68877291122565e-05
-4.66078114275487e-05
-1.00291035197289e-05
-2.44309693708251e-05
-2.38209224341696e-06
-5.40984222228138e-06
-2.56985826229467e-05
-4.42308917994803e-05
-2.69092413199932e-05
-1.86331797409994e-05
-5.54661970467357e-05
-1.84545735231074e-05
-5.73494018538892e-05
-1.78014428439896e-05
-3.16215350081718e-05
-3.80237471984172e-05
-5.24062917317331e-05
-4.99780140405065e-05
-6.59430009247164e-05
-1.9660686806974e-05
-3.8589600540917e-05
-4.60926292292556e-05
-3.5874198108291e-05
-4.01206538356839e-05
-5.3829814542005e-05
-2.19626368357806e-05
-3.1991171128271e-05
-2.2985561926449e-05
-2.71215878952682e-05
-3.57225364387453e-05
-9.60682420526695e-06
-1.21659706567633e-05
-1.20643043435361e-05
-1.53045752307743e-05
-3.15634919041886e-06
-6.52166306327421e-05
-4.10876785286938e-05
-6.13117675665196e-05
-6.22780275587428e-06
-5.1559892373133e-05
1.7751260638123e-05
-3.14193173715225e-05
-8.42925844139958e-05
-3.68892800695729e-05
2.6341152973261e-06
-2.9367920504058e-05
-5.96457431438162e-05
-2.90144363202456e-05
-3.22729762001981e-05
-8.50109268496104e-06
-4.35770552240371e-05
-1.23378715876054e-05
-1.93761350326959e-05
-4.11312011329858e-05
-1.55374220986669e-06
-6.81710436572814e-06
-1.96833079005581e-05
-4.98729462310529e-05
-4.23258239205867e-05
-2.1342427155842e-05
-4.70292039113665e-05
-3.50371913942728e-05
-2.78183626899895e-05
-2.12120423561165e-05
-3.97274002777548e-05
-2.34638044911224e-05
-9.30568618727162e-06
-4.78916162965744e-05
-2.82355655142967e-05
-3.05796015323663e-05
-1.43759869205065e-05
-3.91198341999476e-05
-4.86737760912294e-05
-1.95877631261788e-05
-2.58616257051667e-05
-1.14916643923475e-05
-1.99375109205052e-05
-2.79842737087432e-05
-2.93135318082907e-05
-1.52437641640157e-05
-1.60681132544073e-05
-3.85210908520823e-05
-1.98304551978322e-05
-2.56452831914883e-05
-4.03132646440545e-05
-3.06045022263735e-05
-6.09994135933292e-05
-2.29762112832078e-05
-2.32441177837397e-05
-3.07939552052989e-05
-7.11744294442706e-06
-2.78728301934421e-05
-4.66782879675768e-06
-1.87925414738765e-05
-2.06208382149986e-05
-3.80101358563909e-05
-4.31650407930629e-05
-2.19977349597827e-05
-1.80383307519761e-05
-1.44403925604801e-05
-3.90223875254116e-05
-2.75093228082983e-05
-2.85333714190562e-05
-1.92912370006749e-05
-3.41511110146414e-05
-1.73565525407096e-05
-4.06490894788764e-06
-7.42958657652998e-05
-4.2388869996285e-05
-4.83678302444846e-05
-2.35393163204389e-05
-3.32063528656787e-05
-2.46171419698494e-05
-5.27854276417515e-05
-2.47751018068319e-05
-1.63113251910242e-05
-3.56429375026542e-05
-6.96017366816798e-05
-3.87014331224894e-06
-3.29875953826637e-05
-1.51992295748816e-05
-1.65507747993429e-05
-4.78874551652424e-05
-7.60363594340851e-06
-1.96144490258068e-05
-2.56855728908013e-05
-4.01820422602093e-05
-4.46927849581886e-05
-3.89099717255786e-05
-6.14085466358115e-05
-1.26475783052898e-05
-2.8579231355718e-05
-1.47555816864928e-05
-5.91715081970288e-05
-1.52247053839925e-05
-2.47002425190266e-05
-5.67437937579641e-05
-4.62866844150097e-05
-2.98960483462989e-05
-3.64778829708537e-05
-9.98861610348332e-06
-2.99375220366208e-05
-3.19491496122281e-05
-3.48557048305907e-05
1.15643076943473e-06
-3.34309285023873e-05
-7.66568048230155e-06
-3.56981591299983e-07
-4.58262662322961e-05
-4.38172945033045e-05
-2.56724778181633e-05
-7.23345340634825e-06
-5.16921301158245e-05
-5.63569070184069e-05
-1.54155682093862e-05
-1.28880868982222e-05
-1.74205628565097e-05
-1.65792752891542e-05
2.02543863381737e-05
-3.53132644159769e-05
-1.20935276670869e-05
-4.07969273590925e-05
-3.03718367196447e-05
-4.10634596519999e-05
-3.5539424266213e-05
-2.19677766593735e-05
-2.78115712426735e-05
-1.54599238551435e-05
-1.2230467608994e-05
-2.58121472716605e-05
-3.7649312051147e-05
-2.46885888088967e-05
-3.98703227156457e-05
-2.52670346864992e-05
-1.48483999759149e-05
-5.07618577542907e-05
-5.62247688388095e-06
-3.65319983637341e-05
-4.77668549123071e-05
-6.07242843140149e-05
-3.75971738907071e-05
-4.8710157244338e-05
-1.40072520936854e-05
-4.93653889459777e-05
-3.25360661629493e-05
-1.33866405674157e-05
-2.31860740510769e-05
-2.23025511091116e-05
-1.65522685731e-05
-1.00183485327358e-05
-5.69548887822115e-05
-1.71432510067766e-05
-1.67472264387006e-05
-6.68675708175838e-06
-2.50588249037171e-05
1.45837818301676e-06
-1.1296281103995e-05
-6.79033256308759e-05
-4.23409554850223e-05
-2.04397580541529e-05
-2.72876555723392e-05
-2.76447951992667e-05
-2.17489659434129e-05
-1.46000289870978e-05
-1.43116692220586e-05
-9.13470065106719e-06
-3.92505573675365e-05
-7.68524120209025e-07
-1.46846726548055e-05
-4.60288195011314e-05
-2.01262008630231e-05
-1.40926566820261e-05
-1.89279657151158e-05
-3.47131707817554e-05
-5.99008278118064e-05
-4.06358631922907e-05
-3.06338807323511e-05
-1.88411660510665e-05
-1.60669125448946e-05
-2.19687122052294e-05
-2.95109624383504e-05
-3.08178150062133e-05
1.29197209558737e-06
-3.48255374465647e-05
-3.28658187759701e-05
-5.09951600301836e-05
-3.20182367781149e-05
-1.10708987588911e-05
-1.78867524639006e-05
-4.81801022047549e-05
-1.2613740241756e-05
-1.77918994365425e-05
-5.23600633715701e-05
-1.57906704251059e-05
3.11858194101328e-07
-8.92493477911168e-06
-2.93611295571915e-05
-2.30425297880371e-05
-3.46202149599307e-05
-6.51313799749471e-05
-4.41869916071794e-05
-1.58560167892998e-05
-6.17021264485535e-05
-8.57640166558153e-06
2.48190279428636e-07
-3.64855253951234e-05
-3.28803427814978e-05
-4.77438194813242e-08
-3.02197855196088e-05
-2.89264721598712e-05
-1.14756110623168e-05
-3.22730359108838e-05
-1.83261793386737e-05
-1.77143527541258e-06
-1.42122625023879e-05
-2.04932268674579e-05
-2.80951546425691e-05
-1.95186547049767e-05
-3.38427451880936e-05
-2.6008978242904e-05
-1.65599109999745e-05
-4.06641554542316e-05
-4.42750020824667e-05
-3.49419797452344e-05
-3.60810717357612e-05
-2.65734435429611e-05
-3.4874532053863e-05
-3.37940793871586e-05
-1.77164979176616e-06
-4.78167067166809e-05
-2.8854399499519e-05
-2.44456562192983e-05
-3.8333432974648e-05
-1.85839443419449e-05
-3.93097418982756e-05
-5.82939909358262e-05
-1.43059082774698e-05
-2.73522709479997e-05
-4.05193591558028e-05
-2.54946609689019e-05
-4.52251351792807e-05
-3.22231645511389e-05
-4.15100411873298e-05
-5.22159960545211e-05
-5.36249853568625e-06
-2.06249883734808e-06
-3.65646644771992e-05
1.88890950726968e-07
-1.18405173344052e-05
-3.34198534275097e-05
-2.35188784559915e-05
-5.30818453451466e-05
-1.37361001688382e-05
-4.19376916771093e-05
-1.64784626916281e-05
-2.21054968790383e-05
-2.43220981654315e-05
-1.37748072731478e-05
-4.57544133205804e-05
-1.17018727398617e-05
-3.44062139681011e-05
-2.86436297940686e-05
-2.19957921720902e-05
-3.54880119756535e-05
-1.70444670020853e-06
-3.63080966726806e-05
-2.37328250954866e-05
-5.09137263448247e-05
-2.84105623425668e-05
-3.76512970061032e-05
-1.98961384688024e-05
-7.11695473284595e-06
-3.38129452198857e-05
-4.65189462744348e-05
-4.77947437219401e-05
-1.91732080128759e-05
-5.96070449948165e-05
-3.10692745728896e-05
-9.33688761519518e-06
-1.50255297440395e-05
-1.86542572715882e-05
-4.107463053561e-05
-2.71895972321858e-05
-3.12680539641827e-05
-3.691348688085e-05
-5.68877646796071e-06
-3.3630705000005e-05
-1.21246097718928e-05
-3.12890166652783e-06
-3.61967883727299e-05
-1.5082121706801e-05
-3.42585963041917e-05
-8.482474406817e-06
-1.8993467194844e-05
-1.59883071142704e-05
-3.37432751172307e-05
-2.13972038239962e-05
-1.26141491200035e-05
-4.70971808117301e-05
-2.82391577609024e-05
-2.66746594897805e-05
-4.17379704626407e-05
-1.58851665806311e-05
-4.59153518476187e-05
-5.16650029712827e-05
-2.68615505398348e-05
-2.7738921476605e-05
-1.67444842156796e-05
-5.41414751575509e-06
-8.34943623672893e-06
-2.95220144732745e-05
-2.74311614552699e-05
-2.40151863508271e-05
-2.98074310669633e-05
-2.63533394840172e-05
-4.34655252877491e-05
-3.51407114539919e-05
-3.65744258571248e-05
-8.72944727940454e-06
-2.60682037671334e-05
-4.73921506870974e-05
-6.45717389600318e-05
-2.07232850845155e-05
-1.73396463570212e-05
-4.77325634109465e-05
-5.61995627281587e-05
-1.28708686601998e-05
-3.34993731470846e-05
-3.02200958721903e-05
-5.16574826390197e-05
-3.88733440718678e-05
-3.66625819605123e-05
-4.1785267540932e-05
-4.99676841159071e-05
8.91507262276801e-06
-1.85384922288355e-05
-4.51504798521116e-05
-3.73330537511743e-05
-2.55974182428549e-05
-1.78889702449134e-05
-2.69609237654361e-05
-8.80408906044483e-06
-1.01697948841462e-05
-3.80886418446128e-06
-1.94945225078644e-05
-3.67641621711128e-05
-3.19926165877983e-05
-2.87123894503505e-05
-2.35864223591716e-05
-6.87754451805233e-05
-1.37847604142807e-05
-6.02580044410662e-05
-2.35796062292305e-05
-3.0092436390024e-05
-2.54033940143395e-05
-2.44393880554381e-05
-4.57897193156828e-05
-3.66119337749534e-05
-3.51612894491106e-05
-3.37366052971112e-05
-1.74006000626494e-05
-2.92798554545878e-05
-4.56539778287094e-05
-3.23596322475095e-05
-2.79614631481203e-05
-1.94059704896914e-05
3.50789071312856e-06
-4.4370140059931e-06
-3.67094037851711e-06
-4.78498617450444e-05
-3.98172762228813e-05
-4.69520686656316e-05
-3.85122221476543e-05
-5.27820255863247e-05
-1.24064838912074e-05
-4.59044230808494e-05
-3.65735221280572e-05
-5.01271115644701e-05
-1.06690415088377e-05
-2.3101902543526e-05
-1.72474405304106e-05
-3.17965387975346e-05
-8.89985949966834e-06
-3.82475254566266e-05
-3.75274910915211e-05
-3.37805569617485e-05
-3.1557007742217e-05
-2.7987322069393e-05
-2.39795559068538e-05
-1.78465778268018e-05
-2.9372331019846e-05
-2.57840545686932e-05
-4.13296669862125e-05
-1.2285245977089e-05
-2.97460756974554e-05
-2.09156461426637e-05
-5.54987650644987e-05
-1.96050286162453e-05
-1.6793378005313e-05
-4.39330166557286e-05
-2.68944302108799e-05
-4.28587898790593e-05
-3.67459256273014e-05
-4.50965343617187e-05
-1.80721875699117e-05
-2.20922547156328e-05
-3.05597309491586e-05
-1.23346652713482e-05
-2.52742163148496e-05
-1.91355164168977e-05
-4.22051148535824e-05
-2.31453486497124e-05
-6.2392558495952e-05
-5.70823204997496e-05
-1.05456756709485e-05
-3.93462505629312e-05
-4.51412855051374e-06
-2.43599464706471e-05
-7.53722753442043e-06
-3.42263144975259e-05
-4.01233540580286e-06
-1.86363610892461e-05
-1.38315408739633e-05
8.84894317175083e-06
-2.20681435721872e-05
-3.82087279073405e-05
-1.28579559657701e-05
-1.96799271559849e-05
-3.31031620862698e-05
-1.40000765144646e-05
-1.9334572148978e-05
-2.93907939623345e-05
2.27443269296417e-06
-4.13907926211523e-05
-7.70401784992922e-05
-1.27137736436677e-07
-3.79306568813363e-05
-3.48850383315749e-05
-6.60825691058763e-06
-1.29285891580703e-05
-2.58683116215263e-05
-2.36365688019342e-05
-4.69148809313015e-05
-3.69874336710321e-05
-1.94148773843637e-05
-1.96092542198705e-05
-2.13597746255215e-05
-4.21622108182972e-05
-5.90308284070477e-05
-2.61092880035058e-05
-8.71862296857959e-06
-6.61163215576853e-05
3.98356958181016e-06
-1.81070760080612e-05
-5.60032737337985e-05
-6.11053708054006e-05
-6.72998499511352e-05
1.54632933197325e-06
-4.2540936403146e-05
-3.15548707128979e-05
-1.13459361140383e-05
-3.40203540594445e-05
-3.28338487077038e-05
-3.91303806487036e-05
-3.98911795541827e-05
-2.57705857420779e-05
-1.99338204315755e-05
-4.4164327172821e-05
-3.14384492006126e-05
-2.28816562180628e-05
-3.13746073962245e-05
-2.35823790388395e-05
-2.50285925468877e-05
-1.83916678185108e-05
-2.77944998111598e-05
-2.66892618732978e-05
-1.9753012804214e-05
-4.23772770257466e-05
8.10566886955865e-06
-2.38506943679921e-05
-5.50815813681511e-06
-2.34323671453719e-05
-1.13379057402612e-05
-2.66097421807491e-05
-3.24540618787369e-05
-2.88850191444165e-05
-1.76744119768182e-05
-3.19250852348476e-05
5.04545476612396e-06
-2.97594701673948e-05
-2.95363704316629e-05
-2.14283761322872e-05
-3.73059976579345e-05
-2.40058229675527e-05
-4.63479707216097e-05
-1.2381418113809e-05
-3.42260210118392e-05
-4.91955682468744e-05
-4.733941621198e-05
-9.49256040592588e-06
-7.58632583386266e-06
-3.88530261395989e-05
-3.94589219550221e-05
-1.70472750743781e-05
-1.01528395213464e-05
-9.66634301498498e-06
-3.69473406911084e-05
-4.74615395447002e-05
-3.37100492289919e-05
-4.38883763345806e-05
-1.65971438190805e-05
-2.85619360691882e-05
6.24402860642457e-06
-2.47961589464521e-05
-3.00288046421597e-05
-2.90104216427355e-05
-1.34005079676026e-05
-2.72178700958184e-05
-4.6620187178716e-05
8.68939230900465e-06
-6.41654617647901e-05
-2.61297934545307e-05
-3.2673838076596e-05
-3.27729420362298e-05
-2.88394225824546e-05
-3.90911198575374e-05
-2.20201716051946e-05
-2.96586621117529e-05
-3.70219077132011e-05
-3.14802831833087e-05
-1.05819351467967e-05
-1.29731308923147e-05
1.01207305444908e-06
-1.92543416586445e-05
-3.9051656818063e-05
-3.20200964078468e-05
-2.93422344605956e-05
-3.78353131728634e-05
-2.74986997272946e-05
-2.11567577953395e-05
-3.03514308916925e-05
-9.19307612035081e-06
-2.96236164784969e-05
-3.95157009239803e-07
-1.88177461894892e-05
-1.03872705369511e-06
-2.86649732642809e-05
-2.99644540381013e-05
-4.8435299274536e-05
-2.24341591030918e-05
-9.71476075910762e-06
-2.83350623816209e-05
-4.5496776238936e-05
-4.401762431517e-05
-6.81671482256363e-05
-4.44781293519763e-05
1.02796281818001e-05
-3.63462907325148e-05
6.74589892223787e-06
1.20100063527265e-05
-2.2181574638607e-05
-2.75326395120191e-05
-2.95106374458724e-05
-8.46581386501188e-06
-3.38632374956114e-05
-3.39691106035032e-05
-3.58925907988199e-05
5.51591001766071e-06
-1.81158091353882e-05
-1.85462082159414e-05
-3.44116097456857e-05
-3.66587745435061e-05
-3.26527276875993e-05
-2.43446994183414e-05
-3.66623705763047e-05
-2.91703848226239e-05
-4.01497004916403e-05
-5.65977279613879e-05
-1.7471651156268e-05
-3.37063113007592e-05
-5.74538289627786e-05
-1.23361369079715e-06
-2.32572599381301e-05
-3.41101173340644e-05
-5.75700363028103e-06
-4.46648304916602e-05
-6.74551475078243e-05
-1.55630864908063e-05
-3.13131640444848e-05
-2.98658206443252e-05
-1.29672045999117e-05
-7.61407728335736e-06
-3.80610385731147e-05
-1.63703301240454e-05
-3.8914867837772e-05
-3.48147291699085e-05
-1.25665817000714e-05
-2.50459147765267e-06
-2.63773580201387e-05
-1.25465329528235e-05
-5.81044344222679e-05
-2.4504927149639e-05
-1.94672253469262e-05
-2.71894086554713e-05
-2.81651905642397e-05
-2.86354975336891e-05
-1.55718749003626e-05
-2.50292376425804e-05
-5.37570823344416e-05
-2.07985728052541e-05
-5.74329680724328e-05
-1.18228233495911e-05
-3.34989685039684e-05
-4.34172133502811e-05
-2.97664661376913e-05
-9.88968651453448e-06
-5.45165355701187e-05
-1.62141419446987e-05
-2.18305809681598e-05
-5.87231097740953e-05
-3.34963386912647e-05
-1.55791381810384e-05
-4.01797866808381e-05
-5.25229846052589e-05
-3.76168923427991e-05
-2.62058869909035e-05
-8.6928251235934e-06
-3.09122929868369e-05
-6.25546690750402e-05
-6.66038798593933e-06
-3.08034668172613e-05
-1.65165565827131e-05
-2.22219956074886e-05
-5.1646839458938e-05
-3.27723988833041e-05
-2.00603663618712e-05
-2.62413266410486e-05
-4.98738637691702e-05
-2.11787755515272e-05
-1.59442212575718e-05
-3.14845290074075e-06
-1.24214648904776e-05
-2.22245476969786e-05
-2.175595988211e-05
-5.42707048537745e-05
-3.7688326953853e-05
-2.19213564341796e-05
-2.38770022177903e-05
-5.35922339408549e-05
-3.56636417340222e-05
-3.06143813980327e-05
-1.97257910045991e-05
-3.8388978874083e-05
-4.96322656252869e-05
-2.18377815318811e-05
-3.37775309021756e-05
-3.33189378337083e-05
-7.8738181058706e-06
-6.04531825942768e-06
-4.21590676946101e-05
-3.46387038225504e-05
-1.89797032008251e-05
-2.04222260026249e-06
-3.71925053712228e-05
-5.49303892350155e-05
-4.65508088985463e-05
-4.0732475171444e-05
-2.92752782667543e-05
-4.92663358551597e-05
-5.41069611395723e-05
-8.92537734774939e-06
-7.41017204402961e-06
-2.66659798089051e-05
-2.07770602162467e-05
-1.68988066275771e-05
-5.27144046036085e-05
-2.77921093686344e-05
-3.33467098987951e-05
-4.85339441539236e-05
-3.66893805946494e-05
-3.13951284042908e-05
-8.36254141288809e-06
-4.29126380687362e-05
-3.9257359178918e-05
-3.8679169053838e-05
-3.89149076800404e-05
-3.72484256988204e-05
-1.13091152180602e-05
-3.27651334022082e-05
-4.66355094508759e-05
-1.77468292563246e-05
-4.61098520643504e-05
5.4430418828943e-06
-2.56137293644325e-05
-6.0719180929177e-06
-3.69025966027269e-05
-3.1390224428542e-05
-4.67952495341512e-05
-4.27001099861381e-05
-5.105510834575e-05
-2.03262005452389e-05
-3.25515268673837e-05
-1.16260393229317e-05
-2.95968040617984e-05
-3.37283564345424e-05
-2.15771452775011e-05
-3.25916768923014e-05
-1.48403660190654e-05
-2.15912054182153e-05
-1.40139381275601e-06
-4.71550792801634e-05
-9.44131177654819e-06
-9.5374996947765e-09
-1.99517701525043e-05
-3.39700643082282e-05
-3.40032722070603e-05
-4.02055055585146e-06
-4.37317654985724e-05
-3.24873760403833e-05
-3.61264067372618e-05
-2.25204383698271e-05
-3.09728218433253e-05
4.7022807272649e-06
-3.97807976246364e-05
-4.06364605583492e-05
-6.0889553428745e-06
-2.61384391543908e-05
-2.07108407386374e-05
-4.62936969092477e-05
-4.2873720185054e-05
-4.9736224453841e-05
-5.13862301627267e-05
-2.43195328192525e-05
-3.92508032451609e-05
-1.87831043895158e-05
-3.50160905117714e-05
-6.66728804452117e-06
-5.47897717675699e-07
-7.54289213304786e-06
-4.42011650423897e-05
-1.33123411472253e-05
-6.45040457446566e-06
-2.63923669026524e-05
-1.88319864016535e-05
-4.00605637879271e-05
-4.18521769744953e-05
-4.31146240697342e-05
-1.44711229959887e-06
-1.79183195147661e-06
-4.1938669510286e-05
-3.19445196299119e-05
-6.9621901528906e-06
-3.71087942440473e-05
-4.15859015628114e-05
-5.42662973562814e-05
-3.3705210981218e-05
-2.33381616860416e-05
-5.42397086854984e-05
-2.72510181640977e-05
-4.19270071100431e-05
-1.63008235764299e-05
-4.65836535745575e-05
-3.72098415981584e-05
-3.02826242296227e-05
-2.39463080693777e-05
-2.63744033641868e-05
-3.64467079037589e-05
-3.18896232163535e-05
-1.90608239567492e-05
-2.06013536548927e-05
-3.81375059135135e-05
9.564792618699e-06
-2.19968125815837e-05
-4.03029478273682e-05
-4.45181791854003e-05
-3.48341339390138e-05
-3.054154857515e-05
-2.69561504278074e-05
-2.60474884307521e-05
-1.67502093255464e-05
-3.90172640354822e-05
-3.42885406672338e-05
-2.41910490831127e-05
-7.15393044431077e-05
-3.38561466694608e-05
-1.11508202088379e-05
-3.94640428448985e-05
-3.06383175333239e-05
-3.17302655429199e-05
-5.79787266056301e-05
-4.70338763043354e-05
-3.27885413336585e-05
-4.77864231166465e-05
-3.432429213444e-05
-1.84874425640561e-05
-5.09252374824498e-05
-2.35336521403586e-05
-1.53591997138091e-05
-1.57126329346083e-05
-4.20094269829816e-05
-3.24817692063432e-06
-3.30878608078803e-05
-1.42185712829847e-05
-2.33644271250392e-05
-5.30826021782242e-05
-1.8366485313243e-05
-1.20063294769565e-05
-5.0152286062871e-05
-4.28147529259749e-05
-3.41603637532667e-05
-1.74371240087969e-05
-2.28923088788583e-06
-1.95422028610033e-05
-4.89479962906823e-05
-4.57682105512374e-05
-2.82429264107898e-05
-2.34488548717714e-05
-2.49136191894341e-05
-3.71281729187484e-05
-2.95695191722156e-05
-5.45606748740097e-05
4.79556211867104e-06
-3.54494169088123e-05
-1.01908137111536e-05
-2.75709058398185e-05
-2.26483142596215e-05
-3.58709401227251e-05
-1.04125290868955e-05
-3.11253392419317e-05
-3.98684197546502e-05
-5.80089210206931e-06
-4.83137431179547e-05
-1.34137517111611e-05
-3.76691716921364e-05
-3.40669266466968e-05
-2.58711338469358e-05
-3.90806402102539e-05
-1.29440171283907e-05
-2.18961457853657e-05
-1.57725893074354e-05
-2.83244736523605e-05
-5.89763289924865e-05
-3.02958859579515e-05
-1.33463212503052e-05
-5.12807323014922e-06
-1.42952728200411e-05
-2.31007569470406e-05
-2.01509273832243e-05
-1.09129052195897e-05
-4.15489371282488e-05
-3.42248808810038e-05
-1.05259583489585e-05
-2.03925949625985e-05
-2.84419215979459e-05
-4.18650835736504e-05
-2.36683712638602e-05
-1.28270878495541e-05
-2.06176102222924e-05
-1.53639651480639e-05
-7.68283477363951e-05
-3.16177222191295e-05
-6.71007352388327e-05
-8.30618911021058e-06
-5.18625540137905e-05
-4.9245458270911e-05
-5.01143922129709e-05
-7.47416339913897e-06
-2.56493811045628e-05
-9.75283828368467e-06
1.20441117651264e-06
-3.03723186496825e-05
-5.25377216484862e-05
-2.28495159870988e-05
-1.9834986224646e-05
-2.29023611690861e-05
-3.4044693846446e-05
-4.07042467760284e-07
-5.39450181460404e-05
-4.01149275701716e-05
-2.61088857931702e-05
-1.95275576661931e-05
-1.46794128657831e-05
-4.06157206398719e-05
4.15495617050155e-06
-1.43812659915222e-05
-3.99188465097187e-05
-3.63723538172029e-05
-3.40834793371946e-05
2.94092494708402e-06
-2.05380987477782e-05
-2.05743492040987e-05
-1.16927990455639e-06
-2.54715208593139e-05
-3.61145883067136e-05
-2.691340796489e-05
-8.55517009842215e-06
-3.90251136867245e-05
-6.11240835510704e-05
-1.84869541288346e-05
-4.14647911594021e-05
1.104710635641e-05
-1.58518828550684e-05
-5.41070738962495e-06
-3.28987743897902e-05
-4.59101846929746e-05
-3.84007489835527e-05
-4.21641292925113e-05
-3.03833149621618e-05
-3.22039177747327e-05
-2.68715097449857e-05
-2.62180820664756e-05
-5.37548617910488e-05
-3.80655077019815e-05
-2.44935599666238e-05
-4.79551435625173e-05
-2.02738926931874e-05
-2.92012934915253e-05
-1.36690484603476e-05
-2.57929293590758e-05
-3.19657854041705e-06
-3.07846764057139e-05
-2.19828319797845e-05
-1.41323669772293e-05
-3.54436250285062e-05
-2.18232884949969e-05
-1.67497464465445e-05
-6.30809017277022e-05
-3.97632933084684e-05
4.90149534963654e-06
-3.80232007979588e-05
-7.59774940745171e-06
-2.39551101973139e-05
-6.92959751802851e-05
-2.92027495271063e-05
-2.7647958308795e-06
-3.35236905617884e-05
-3.66364175838323e-05
-4.66370910025251e-05
-3.44708279617129e-05
-1.26322192692601e-05
-3.26786337263059e-05
-2.33785608175913e-05
-2.53314800285674e-05
9.96726953469035e-07
-3.45832008210426e-05
-2.79303402947595e-05
-2.67234450897883e-05
-2.76066527580714e-05
-8.16043987076322e-06
-3.16908730970644e-05
-1.96462968413614e-06
-1.88556452328983e-05
-4.15016977446219e-05
-2.28720377648665e-05
-2.04120592046915e-05
-4.57706956900945e-05
-1.17201797441782e-05
-1.20087203338274e-05
-7.22027209862629e-07
-3.33086893877505e-05
-3.06540792430284e-05
-2.4146852238563e-05
-2.2388157152712e-05
-4.14327479667897e-05
-3.34023476495947e-05
-4.00788434735055e-05
-3.07067534429901e-05
-2.24609804045545e-05
-2.31751869379645e-05
-2.56942784163984e-05
-3.56706686110728e-05
-2.84462246341201e-05
-3.03011452731218e-05
-2.89108483988679e-05
-1.25484642222416e-05
1.16698916078571e-06
-4.207832363593e-05
-4.15166328722395e-05
-2.35068198510431e-05
-3.69972387794263e-05
-4.26168482840786e-05
-2.25206658638658e-05
-4.32696444867124e-05
-1.9998086143215e-05
-2.4979081153563e-05
-3.55928549690002e-05
-3.03766494424746e-05
-2.94807892844325e-05
-1.87698326718112e-05
-1.3147368018661e-05
-3.91955253258251e-05
-3.91699562704068e-05
-4.8402956082861e-05
-2.53034601351972e-05
-3.43803055862096e-05
-2.96921483329349e-05
-4.64333075209733e-05
-1.44701184833517e-05
-3.30468651824956e-05
-1.96447218265488e-05
-5.70534907535704e-05
-3.08460735508143e-05
-2.21010249908288e-05
-6.22276220035919e-05
-4.48974279015235e-07
-1.03644975808009e-05
-3.14861281739929e-05
-3.79966619006195e-05
-3.8988469738944e-05
-2.81366227637785e-05
-3.42006254140441e-05
-4.27582654354677e-05
-5.37197535296331e-05
-4.17760246098549e-05
-1.22791265967738e-05
-2.89049947475455e-05
-1.22140291576377e-06
-2.11114288327032e-05
-1.23248979038259e-05
-4.54713831688682e-05
-5.39063782042087e-05
-2.65995976476919e-05
-2.25448762938871e-05
-1.88194781206061e-05
-1.87123206082689e-05
-2.10152452780453e-05
-4.1582954922416e-05
-1.94325871695969e-05
-2.42391033132727e-05
-1.217370971753e-05
-1.04051148222972e-05
-5.18019068938656e-05
-1.3064546772652e-05
-3.32194795869564e-05
-5.22261458972883e-06
-2.89123248829246e-05
-1.94539507430315e-05
8.38546572950751e-06
-1.01606032655804e-05
-2.67124067703248e-05
-6.42376277233361e-05
-3.24046558460204e-05
-1.84872408795445e-05
-4.99763683028519e-05
-2.97407620287857e-05
-2.08644271130623e-05
-1.32651408416326e-05
-5.16363667180557e-05
-2.06045896838794e-05
-1.71402833542301e-05
-1.60848588208993e-05
-3.78642254484864e-05
1.68323241995474e-05
-2.50990941539084e-05
-2.78133513478856e-05
-8.97323538493913e-06
-3.72278287269455e-05
-3.80403823350305e-05
-2.77672058736595e-05
-2.81484482956322e-05
-2.30748458204082e-05
4.1266251452572e-06
-4.4188658484765e-05
-4.51613429740401e-05
-1.94892813182383e-05
-5.07023439373237e-05
-3.74247549428978e-05
-3.33192999934178e-05
-3.11213175864409e-05
-2.41150860860799e-05
-8.13926542579959e-06
-2.26154073227704e-05
-1.28940363844353e-05
-4.113146764647e-05
-2.66999885342843e-05
-3.33391352259524e-05
-2.92265527890046e-05
-2.60654564695577e-05
-2.9322971316173e-05
-4.23104849816569e-05
-3.85622600134226e-05
-3.10066703727596e-05
-1.40057079123973e-05
-2.98366895837691e-05
-2.27805211705608e-05
3.82828609371069e-06
-5.18592577292994e-05
-1.17148465374889e-05
-3.68866472028123e-05
-1.1666678496346e-05
-1.69993447909695e-05
-2.78052429314463e-05
-5.30537645267006e-05
-2.71996529557772e-05
-3.74628241340612e-05
-4.76301188388183e-05
-3.88339492154242e-05
-2.4356201531213e-05
-1.60478252605975e-05
-2.16639633109851e-05
-5.01147290092459e-05
1.42695011637258e-05
-1.57894957867339e-05
-1.23346600385805e-05
-2.22174333677453e-05
-1.86673316518796e-05
-2.01486569639152e-05
-2.92118195232491e-05
-5.7723346668526e-06
-2.59042786386811e-05
-2.30880007270167e-05
-3.66097143102239e-06
-3.37599385644227e-05
-7.36306897968759e-06
-6.5587812304991e-06
-4.8337956815972e-05
-1.93936372984166e-05
-3.01495840990092e-05
-3.90682188231089e-05
-2.4828410013437e-05
2.16240788415865e-06
-2.18423805174369e-05
-5.61061906412204e-05
-2.88397205551177e-05
-3.82809189228369e-05
-1.67629967102627e-05
-1.73104037429628e-05
-2.09417426645621e-05
-5.92278104928849e-05
-3.27438077512021e-05
-2.96411721658693e-05
-2.05460195882107e-05
-5.21062065261467e-05
-3.76030729116753e-05
-1.51688223139749e-05
-1.99862592817533e-05
-1.40411164255903e-05
