# Supplementary material for: Research on computational propagation and identification of mine microseismic signals based on deep learning
Source: PLoS One. 2025 Oct 22;20(10):e0334641. doi: 10.1371/journal.pone.0334641 (PMC12543183; doi:10.1371/journal.pone.0334641)
Supplement: S6 Data — (ZIP) [file pone.0334641.s006.zip › 000100900000179.xlsx_0.txt_24.txt.txt]

-3.35274329047054e-05
-4.560346028434e-05
2.65632561823886e-06
-4.6374718500939e-05
-2.3532278765012e-05
-2.52703208717773e-05
-2.19794376585821e-05
-3.63336388853494e-05
-6.28511198456718e-06
-3.66780070084092e-05
-1.90222771047992e-05
-1.96882214051407e-05
4.71992599840463e-06
-6.59996095588632e-06
-3.03558727145354e-05
-5.550095094101e-06
-2.11347318141013e-05
3.4635058719513e-06
9.51657018661243e-06
-1.92735542981998e-05
-1.47950058168452e-05
5.28577818732609e-06
-3.59198651065694e-05
-3.21838219601471e-05
-1.73177253099573e-05
-4.51111095600901e-05
-3.08127114216933e-05
-1.16303089147632e-05
-1.67504898378597e-05
-4.73303018915311e-06
-3.78145321155772e-05
-3.02401048416372e-05
-5.10631335655074e-05
-1.45092900379231e-05
-3.22177022527056e-05
-3.53291986480808e-05
-2.6409286977651e-05
-3.11871742617564e-05
-2.4671609846775e-05
-2.51955511837617e-05
-4.06033060634633e-05
-4.62126051223213e-05
-4.22525029476651e-05
-1.54371925906452e-05
-5.47006411971385e-05
-6.89292052644165e-05
-4.19227703651211e-06
-2.70874372187477e-05
-2.31571191488251e-05
-3.10521774584233e-05
-5.96627223157938e-06
-2.31401502241344e-05
-3.10818456619122e-05
-1.86178184796107e-05
-3.64588388281993e-05
-1.55752019697133e-05
-3.6731018199673e-05
-1.13973014428811e-05
-2.91080609244167e-05
7.39314744707948e-07
-4.32195590545455e-05
-2.73183222777006e-05
-3.98885761236091e-05
-9.37105994313181e-06
-2.57213638667812e-05
-1.68240386330784e-05
-2.41259567633363e-05
5.83139481907197e-06
-2.61876713150767e-05
-3.68623491972423e-05
-4.14328996444878e-05
-4.49930097726181e-05
-2.86366826654629e-05
-1.46406402016266e-05
-3.59490468091439e-05
-1.0438511919171e-05
-5.69769055131537e-05
-6.12377668847395e-05
-2.48566402146856e-05
-2.34511246078746e-05
-2.64096106806115e-05
-2.74239387866967e-05
-3.94571282767882e-06
7.03126731261871e-06
-1.23537327256708e-05
-1.70953470124051e-05
-1.94787658560947e-05
-2.25202179327364e-05
-1.15689384980003e-05
-2.1510462006681e-05
-3.79128097255149e-05
-3.37368820838843e-05
-1.99097948233073e-05
-2.8382022563159e-05
-4.03503437375817e-05
2.68211045092548e-06
1.97444396638798e-05
-2.0488319186194e-05
-8.68824997327553e-06
-4.34729173297208e-05
-4.6299915407931e-05
-2.0456914821426e-05
-3.26121965274025e-05
-4.72493154989548e-05
-6.50416543596647e-06
-1.46886682425434e-05
-2.51005057732459e-05
-3.67292718728913e-05
-3.34543735163289e-05
-5.04528511614773e-05
-1.82952759318334e-05
-5.68932098277366e-05
-2.11467162531895e-05
-2.4343804165457e-05
-3.3697540022971e-05
5.80610890050554e-06
-2.74321074126337e-05
-2.76657948003078e-05
-1.96346567485931e-05
-3.51587944032509e-05
-4.25665898798e-06
-4.67879703665173e-05
-4.1428356313559e-05
-1.704669020538e-05
-3.81889144961516e-05
3.76327688294792e-06
-2.10451906914563e-06
-1.186366217601e-05
-1.76047083136764e-06
-2.82014218952713e-05
-4.28464990051377e-05
-1.86797824001012e-05
-6.07102429452202e-05
-1.82142727381821e-05
-3.46512654742976e-06
-2.52696620479774e-05
-3.98071757259851e-05
-2.64456481741408e-05
-3.02662319900907e-05
-3.1135100587387e-05
-7.08444229360741e-06
-4.59706727025613e-05
-2.90412376678896e-05
-1.93088240726641e-05
-1.11543946645465e-05
-1.0957045468704e-06
-6.02160698982225e-05
-3.1918799869478e-05
-1.21990059439418e-05
-3.53121891870779e-05
-2.73618201916477e-05
-3.76259616613266e-05
-3.58884498775561e-05
-5.71684916829772e-05
-2.49665147987831e-05
-3.12247019067741e-06
-1.64486604357037e-05
-9.15172590450225e-06
-2.42775127796669e-05
3.44462091554981e-06
-4.58165675565497e-05
-2.7964089115908e-05
-6.24582392856095e-05
-3.26793092410456e-05
-7.62478448805517e-06
-3.96038067741008e-05
-3.60467885628555e-05
-3.14942873892546e-05
-5.40922669047839e-05
-3.91929553312586e-05
-2.68222812584346e-05
-1.3435590761321e-05
-3.2227731968241e-05
-1.82792831156896e-05
-2.87018435628909e-05
-5.51225219648266e-05
-1.65331179029787e-05
-1.42351091021876e-05
-2.44689083513402e-05
-3.20894833283178e-05
-1.80013386133331e-05
-3.19326413023538e-05
-4.93025177257474e-05
-1.31943609508751e-05
-2.3693478879002e-05
-2.55295460009709e-05
-7.64477986065022e-06
-2.81437920014288e-05
-4.49307278080168e-05
-4.91002645293647e-05
-4.41015313999837e-05
-1.29592208958669e-05
-3.73671357860136e-05
-4.00803550072114e-05
-2.40199506138094e-05
-4.59216237250327e-05
-5.80416384095846e-05
-3.31219041378941e-05
-2.00069528148531e-05
-2.47968339796286e-05
-5.61960452067218e-05
-5.38521091931841e-05
-3.58977487697111e-05
-1.29314120848021e-05
-3.23436803882259e-05
-2.38058913123767e-05
-2.05788859842743e-05
-1.34681269631608e-05
-1.73725696525878e-05
-1.14796986061465e-05
-3.01486796022372e-05
-1.79998032371502e-05
-2.27319879099791e-05
-4.05131219474486e-05
-3.35538787641191e-05
-3.99203381369403e-05
-3.75187423389307e-05
-3.93968646021402e-05
-5.39226608743065e-05
-3.93418070843439e-05
-5.17315382500072e-05
-3.8171898337118e-05
-4.05479072093373e-05
-3.7259588397828e-05
-5.21858733149025e-05
4.28256393613396e-06
-5.1967915731339e-05
-2.65888936825311e-05
-5.39579319903134e-05
-4.37190826757512e-05
-2.49071284702355e-05
-1.02603547375522e-05
-3.84084203127333e-05
-6.18863583763866e-06
-2.2869940944794e-05
-4.53103827343159e-05
-4.36682698052554e-05
-3.46418648835338e-05
-5.20836126044363e-05
-3.23801609189029e-05
-2.39085151908924e-05
-2.3826636458942e-05
-1.39222073429985e-05
-2.96683516474904e-05
-4.4098499875568e-05
-1.99750702421304e-05
-3.90261486485284e-05
-5.7801110012659e-05
-2.84422018611202e-05
-3.77967671269669e-05
-2.80115024670148e-05
-2.82018910911438e-05
-6.78385776184497e-05
-1.89745827021546e-05
-5.14110730013576e-05
-5.44369743078199e-05
-9.22682351376192e-06
-8.45750078800673e-06
-1.25252931821142e-05
-2.7721943509532e-05
-1.92055957880139e-05
-2.12611720376001e-05
-3.09876127020003e-05
-3.75469944232785e-05
-8.23145844511869e-06
-4.03143799915646e-05
-4.11702185775409e-05
-4.63810053601905e-05
-1.79778759060353e-05
-2.55754060064615e-05
-2.93477772428888e-05
-4.81528986008496e-05
-3.50370776001089e-05
-4.30992603985933e-05
-3.98810139598402e-06
-1.8798990978945e-05
-1.72845749309253e-05
-2.20558367858932e-05
-4.34645602980796e-05
-3.67955517389655e-05
-3.45137463593353e-05
-4.75406163604209e-05
-4.8231158339152e-05
-4.79385625158038e-05
-1.02456380458251e-05
-1.31827203687124e-05
-3.37913477586015e-05
-2.75500332105653e-05
-1.90034203308581e-05
-4.24013372264296e-05
-4.02950492890094e-05
-1.35246064743523e-05
-2.9417014322719e-05
-3.42336809838589e-05
-3.2977240727244e-05
-4.62330173652136e-05
-2.77761480537755e-05
-2.01355830612881e-05
-1.69991550053717e-05
-1.92166678095588e-05
-1.29760642794714e-05
-2.64105870731011e-05
-4.27706000259468e-05
-1.87876047897181e-05
-2.81297347763112e-05
-4.2764896567803e-05
-3.736236208492e-05
-4.0152612112974e-05
-4.60061890523971e-05
-5.88585454669883e-05
-4.3082602486461e-05
-4.55229704975387e-05
-5.69910043970622e-05
-4.51121235658144e-05
-5.43944069096833e-05
-2.85677062345695e-05
-2.57193918181302e-05
-3.81309846560546e-05
-3.44326378335763e-05
-1.87636602186819e-05
-1.8347853590516e-05
9.7286753137396e-06
-4.03700879201023e-05
-2.24673863375505e-05
-5.29526727335123e-05
-1.26265331091108e-05
-4.16479092355668e-05
-1.80540633073006e-05
-1.32597867094818e-05
-2.13952869061446e-05
-4.1864493441592e-05
-2.81817748499986e-05
-7.31303195605307e-06
-7.86485619330859e-06
-4.53914061188885e-05
-5.74694947591334e-05
-3.32259729290354e-05
-5.91574846324904e-05
1.22928348468676e-06
-5.32421615287119e-06
-2.75161684944473e-05
-1.58283612274046e-05
-2.87494126393568e-05
-4.11644437144587e-05
-1.29000760089615e-05
-2.15868917921521e-05
-4.45930046258137e-05
-2.53309539991593e-05
1.07389556677298e-05
-2.45795439049817e-05
-4.71956360345388e-05
-3.33347232408652e-05
-3.56747920622306e-05
-2.19404937663281e-05
-3.55127088080158e-05
-3.32776021310989e-05
-4.12733378698514e-05
-3.95274765521359e-05
-1.80389231779828e-05
-4.93419526985704e-05
-1.61445073182428e-05
-4.05885552571212e-05
-3.37645816804481e-06
-2.45512176452774e-05
-4.86846996287872e-05
-3.46963543352072e-05
-6.87589258794386e-07
-4.82770688788171e-05
-1.82680963833911e-05
-2.84576074875233e-05
-5.81434745166211e-05
-3.70156636427296e-05
-2.9429353983352e-05
-3.20538115315008e-05
-3.23007287131264e-05
-3.49869187669939e-05
-5.11299579181163e-05
-2.88435299371064e-05
-5.46587913010877e-05
-2.86150425078565e-05
-2.51540672128698e-05
-3.21519763327453e-05
-3.8329493058721e-05
-3.26194186421057e-05
-1.70308964540013e-05
-8.2935958512345e-06
1.89033305930369e-06
-4.59494084403987e-05
-3.4105392058507e-05
-3.07040913520002e-05
-2.19103583183727e-05
-3.2817236731564e-05
-3.75594254487068e-05
-1.53926061492984e-05
-4.0486378305895e-05
-3.94178209769785e-05
-3.58323046390705e-05
-3.36407367720501e-05
-6.48671918807869e-05
-1.10136918092764e-05
-4.90551299653906e-05
-2.43803786013945e-05
-3.44495822642251e-05
-2.25190634771359e-05
-1.84842919583126e-05
-3.45242340265727e-05
-3.33846870764635e-05
-3.81998801846745e-05
-5.81199396057877e-05
-2.92696213529496e-05
-9.5540126898791e-06
-1.51734623904185e-05
-2.91161180442603e-05
-2.89461167434459e-05
-1.19166404748307e-05
-3.68958953378641e-05
-2.76260131182789e-05
-2.99469130124181e-05
-4.041387714525e-05
-5.32175152287447e-05
-3.46913463696138e-06
-5.58721123296873e-05
-3.29096370463005e-05
-2.29187316741794e-05
-3.24032070263518e-05
-1.74181389936726e-05
-2.49673572925118e-05
-1.37768471006747e-05
-1.35184630847407e-05
-2.24957283910186e-05
-8.19673019757085e-06
-2.3193788599161e-05
-2.97654738955881e-05
-3.44718783242578e-06
-1.79058790378348e-05
-3.47835804634006e-05
-4.22071017858035e-05
-2.49829722437708e-05
-3.26608413712216e-05
-6.44083599826217e-06
-5.92083535285441e-06
-2.92329306415031e-05
-2.94025401786314e-05
-2.41923020288679e-05
1.59909742180082e-06
-2.61237251445623e-05
8.94027086553102e-06
-2.34462769426801e-05
-5.82158237870468e-05
7.72831829757549e-06
-3.18360451520441e-05
-1.33702625376386e-05
-1.45429209468026e-05
-4.53642271019225e-05
-4.35873077139512e-05
-1.70700933509166e-05
-4.80056284811032e-05
-2.13908005044832e-05
-3.39438962564231e-05
-5.15517378673072e-05
-4.62404765333079e-05
-5.22334457604001e-05
-2.43981260032241e-05
-2.26390489457833e-05
-2.42697432602129e-05
-8.37412482876915e-06
4.83244785494341e-06
-2.64989995137071e-05
-2.91239950453076e-06
-1.91959041069745e-05
-1.30241742972699e-05
-4.64465013243327e-05
-3.38811456111962e-05
-1.87716491788168e-05
-9.80774138830955e-06
-5.91402444513506e-05
-2.27220252996935e-05
-1.41708766240321e-05
-2.77843413846181e-05
-2.88089527360581e-05
-4.25633434801178e-05
5.50528626813062e-07
-2.97306882485705e-05
-2.8630115259171e-05
1.17803412637677e-05
-4.47397246870779e-05
-3.69822120954333e-05
-4.52412690079626e-05
-2.18062474147989e-05
-4.81546688743173e-05
7.97633501616892e-06
9.30428689943927e-06
-6.57143949409571e-06
-4.40207365278105e-05
-3.83522144840165e-05
-2.76630933025279e-05
-1.25014970503212e-05
-1.39284935736712e-05
-1.4696067452255e-05
-3.70648025685552e-05
-1.74510165034879e-05
-5.2955768999579e-05
-9.46316540542569e-06
-2.72218171908322e-05
-2.21765253809996e-05
-3.45608616305392e-05
-3.06721830202294e-05
-3.84750145494439e-05
-4.25817363959164e-05
1.42854429391704e-06
-6.85904169480447e-06
-3.76520399922668e-05
-2.14303605780235e-05
-4.45463725760602e-05
-3.44632679385405e-06
-5.44514603442285e-05
-4.82424358273627e-06
-4.13633614920211e-05
-3.24952824811412e-05
-4.9488614537391e-05
-2.93058953179562e-05
-4.24713715169872e-05
-1.21557002127264e-05
-2.60246184070004e-05
-4.46011635959749e-05
-5.85974379832543e-05
-1.18290176999824e-05
-4.05339810285868e-05
-2.75194678428083e-05
-3.62621809287077e-05
-1.97939887557723e-05
-9.97389410181644e-06
-4.79403181155693e-05
-5.16311470298168e-05
-2.45557733495654e-05
-1.98229670881497e-05
-1.60641541597279e-05
-1.96728089023606e-05
-3.22642095613412e-05
-4.00789529034833e-05
-4.6547644586808e-05
-3.19961675518228e-05
-2.73957011018517e-05
-2.44103794669539e-05
-4.10935282498243e-05
-7.49969887534279e-06
7.70349979813767e-06
-2.34279009037461e-05
-2.0500043860594e-05
-4.94410388490285e-05
-4.59606266643232e-05
-1.80828816031997e-05
-4.22578054684076e-05
-2.86439701510332e-05
-1.88151713557828e-05
-4.48673269608144e-05
-4.01987630758424e-05
-1.60985874103641e-05
-3.00275700472316e-05
-2.16833030250316e-05
-1.34580765198857e-05
-2.95678712071374e-05
-2.51957479344954e-05
-2.55591113851575e-05
-1.90199553842569e-05
-2.67911136220389e-05
-1.08966623582822e-05
-1.50251299982924e-05
-3.48271408375187e-05
-9.49278026247068e-06
-2.12284701109266e-05
-4.53251255514714e-05
-1.20339813888918e-05
-4.23141438930852e-05
-2.60020298899712e-05
-4.60354642348423e-05
-2.87550943264856e-05
-5.71109838745924e-06
-3.6443616115932e-05
-7.46988239160417e-06
-3.42709403172837e-05
-4.67504563601088e-05
-2.87221185893127e-05
-4.78656248573499e-05
-3.00601468225424e-05
-3.44906586854741e-05
-4.18023924600176e-05
-4.45655862003343e-05
-2.08071057277445e-05
-1.55773441260258e-05
-1.16238325375697e-05
-2.84229545044401e-05
-2.08595773007092e-05
-4.53668243507933e-05
-2.94193136236359e-05
-3.22485893108017e-05
-3.28875491762077e-05
-2.7069587263533e-05
-2.66963488811392e-05
-5.8990157306667e-05
-2.7771898199683e-05
-2.4541953416521e-05
-2.4601181558019e-05
-2.07132022398432e-05
-5.44970479707857e-05
-1.8021297455376e-05
-2.93501668888972e-05
-3.15784036427678e-05
-5.19682489028445e-05
-2.13088012197645e-05
-3.89256936355782e-05
-1.91946272290751e-05
-4.15666075415591e-05
-3.09955167447012e-05
-2.69364782403387e-05
-2.98649185399383e-05
-6.52194794154115e-05
-3.22645902328146e-05
-2.90943357313833e-05
-3.61405697388355e-05
-4.29520791763871e-05
-3.0727891334558e-05
-2.76995427991598e-05
-2.902779676923e-05
-1.81754494577749e-05
-2.54756236948287e-05
-3.12669450142557e-05
-4.59194104314793e-05
-2.82288659006885e-05
-3.22966724110017e-05
-3.97648767183795e-05
-1.65601763701454e-05
-2.60769489657481e-05
-5.3877158693825e-05
-3.74880036491316e-05
-1.05512920179776e-05
-7.03986810865025e-06
-2.78048277023194e-05
-2.77703322647366e-05
-4.33942590632527e-05
-6.07421415803011e-05
-6.07033804444483e-05
-3.27372213730262e-05
-3.94638976720774e-05
-3.29747624323442e-05
-4.51782302570264e-06
-3.44835203256458e-05
-1.79579169514441e-05
-3.97286238944886e-05
-1.29156865249489e-05
-3.5599154291092e-05
-3.78434205104474e-05
-2.63173717651052e-05
1.5631278239693e-05
-1.07831566550833e-05
-4.79073231679714e-05
-3.19075049584651e-05
-4.08157952743584e-05
-6.49581635762157e-06
-1.70687752491685e-06
-2.25173648208581e-05
-4.42442880114012e-05
-2.00208077663333e-05
-2.23761607237296e-05
-8.25815562873e-06
-3.44361261814222e-05
-2.1303265355368e-05
-1.24748128819676e-05
-1.42705367557154e-05
-1.89000585041071e-05
-1.40506574650305e-05
-3.14878412583127e-05
-5.404114707217e-05
-3.86646720385339e-05
-2.24734839665005e-05
-3.43953763282429e-05
-3.86882120635159e-05
-4.34642854579576e-05
-7.08828318687152e-05
-4.32664508020575e-05
-3.30525675556386e-05
1.57996443958394e-07
-1.03032602568468e-05
-3.6537919287436e-05
-9.55956050586014e-06
-8.62718529387928e-06
-4.40556238076025e-05
-4.74961930599084e-05
-1.5394896759485e-05
-3.12644476242662e-05
-5.01060514640429e-05
-1.23789249194427e-05
-1.461009194086e-05
-4.51962123929557e-05
-2.22279900492508e-05
-1.73217320599234e-05
-3.94762769570246e-05
4.61913017377948e-06
-3.25710983185035e-05
-4.49452674535707e-05
-9.97745445071246e-06
-1.48280563550536e-05
-3.74343721329194e-05
-2.05067572205362e-05
-1.60074690877281e-05
-2.2904963632231e-05
-3.46596239657752e-05
-3.57610053881561e-05
-5.08785325981673e-05
-1.33737919849444e-05
-3.09909658070514e-05
-2.58971232761049e-05
-1.30707498444017e-05
-2.86865813038878e-05
1.06294328447194e-05
-4.95053604567979e-05
-3.16052879822389e-05
-5.91510825984747e-05
-3.11489727777293e-05
-4.44454363671632e-05
-2.16786059129313e-06
-6.3187221564732e-05
-1.5295288392792e-05
-3.43627318580003e-05
-2.88748438748827e-05
-4.42194248979792e-05
-4.32180076415288e-06
-3.55286866769595e-05
-2.25476878281667e-05
-2.80558232136209e-05
-2.09271932277906e-05
-4.07242837783936e-05
2.4729688482251e-06
1.116936083841e-06
-2.15227874160469e-05
-5.1791627603464e-05
-2.9006931990254e-05
-3.46557121787817e-05
-1.71416006603379e-05
-3.41343757659591e-05
-1.3706843186219e-05
-3.6580828567882e-05
-5.35142152654174e-05
-3.4282063466755e-05
-3.62135534875679e-05
-3.37401150402804e-05
-4.52283045352257e-05
-1.61065924984957e-05
-3.94610740818316e-05
-8.69439132746877e-06
-4.70478567742349e-05
-3.52720402601478e-05
-3.10275447071698e-05
-3.55881105431313e-05
1.53679487680827e-05
-3.61673265968346e-05
-4.79303109611058e-05
-1.67847552453188e-05
-9.62362348754494e-06
-2.22987755976313e-05
-1.16981249141101e-05
-1.6450598194856e-05
-2.36632492802145e-05
-3.64725048042443e-05
-3.33490077997142e-05
-1.57489358439906e-05
-1.45651170710107e-05
-5.50954653738939e-05
-2.88777148587988e-05
-4.71201043414074e-05
-2.40364307788708e-05
-2.20289767792814e-05
-3.07440845733891e-05
-5.47297045823401e-07
-4.11385243837043e-05
-3.9348918369651e-05
-4.72256949424446e-05
-3.23278443087122e-05
-2.80356388730133e-05
-2.03858215308995e-05
-2.42954712051663e-05
-2.9198099627427e-05
-1.65231880326675e-05
-1.99084925068717e-05
-4.44524079939387e-05
-2.24833480450307e-05
-3.32973808853433e-05
-4.194361978082e-05
-3.26036446665887e-05
-5.24334499587431e-05
-1.92469448897159e-05
-3.32459053147626e-05
-1.71555809513544e-05
-2.06392611626478e-05
-9.00072267538858e-06
-7.31050408385174e-06
-1.68231562067723e-06
-2.74637308732011e-05
-1.04361627720142e-05
-2.97334626317164e-05
-2.75875114745247e-05
-1.993729322064e-05
-1.62365048172639e-05
-3.91953104166663e-05
-3.99159522652857e-05
-5.78172100269524e-06
-2.38275855716363e-05
-5.03821961727636e-06
-3.81756048507154e-05
-4.03116555018538e-05
-2.74975052399031e-05
-1.58052213972046e-05
-8.21417738332179e-06
-2.91185034958832e-05
-4.27118047787148e-05
-4.25072624930022e-05
-2.31318340305464e-05
-3.0252241251209e-05
-2.30250235732001e-05
-2.847989938906e-05
-4.99902945668493e-05
-2.41150922275558e-05
-4.99116006181957e-05
-5.91811892754827e-05
-1.55380193200177e-05
-2.90923063550968e-05
-5.34294430932651e-05
-2.55850245212892e-05
-3.49163748718943e-05
-3.71123656651538e-05
-5.58650647176745e-05
-1.19589380137362e-05
-5.37485952323351e-05
-3.70063040590117e-05
-3.42285833097323e-05
-1.18653868385545e-05
-2.05339051157393e-05
-3.40342372485285e-06
-5.00524501145838e-05
-2.41973121477402e-05
-3.84207252632593e-05
-1.76987736682586e-05
-2.5077641146196e-05
-8.46682889461794e-08
-3.46760829142592e-05
-2.61849168803756e-05
-8.62432111757254e-06
-4.79336171829893e-05
-3.2428051990991e-05
-2.22087534651621e-05
-4.89392543950992e-05
-1.58550438821973e-05
-1.92362140330819e-05
-3.24903968046255e-05
-4.61248367380026e-05
-4.3116922985875e-05
-5.82006664932435e-05
-4.25239172359554e-05
-1.58613771549544e-05
-2.47753491499282e-05
-2.87002513648032e-05
-5.72314845403623e-05
-3.84780324448613e-05
-4.29129550356188e-06
-2.72364816773643e-05
-4.67300110099226e-05
-1.33402367426593e-05
-1.03211548624461e-05
-4.84552162191845e-05
-2.38035145377416e-05
-1.79028243338661e-05
-2.82680308544558e-05
-3.18177611674573e-05
2.96630033143208e-06
-3.3548221493119e-05
-3.6250821500478e-05
-1.79052426721439e-05
-1.76687377068275e-05
-1.78035478158284e-05
-1.15480851873454e-05
-6.25733449289016e-05
-2.06457606678381e-05
-3.31585399028429e-05
-1.81221555939279e-05
-3.97594984574975e-05
-2.41918974139352e-05
2.01189918662194e-06
-3.11068933775671e-05
-3.418609659734e-05
-1.37707859024499e-05
-2.71996300138315e-05
-2.14230266741706e-05
-4.63067554182984e-05
-3.24502982284358e-05
-3.86267118316698e-05
2.00561289979003e-05
-5.34300991496748e-05
-1.5611929291607e-05
-4.67362456878815e-05
-2.20975676088589e-05
-4.168913771441e-05
-4.35058184529699e-05
-1.89173958515756e-06
-1.33749461575391e-05
-4.3590998471035e-05
-4.30543070691409e-05
-1.58658676298282e-05
-7.01968081917173e-06
-1.39474196464584e-05
-2.66281198327348e-05
-2.84117042506256e-05
-7.49759161242098e-06
-5.33459327430303e-05
-1.73741984399885e-05
-9.54437641589144e-06
-4.77032443211441e-05
-1.6234897473354e-05
-3.58259080604004e-05
-5.86770893442856e-05
-2.17654067028175e-05
-4.57035803698267e-05
-4.21984600244027e-05
-1.91163511618398e-05
-2.18583204080784e-05
-7.24938118551276e-06
-3.75751454365581e-05
-4.11248442310722e-05
-3.41521430841593e-05
-6.04353237193275e-05
-3.74603803875395e-05
-6.15505367384255e-05
-3.47645004342312e-05
-1.63755907598868e-05
-3.11310304171647e-05
-3.85017329427318e-05
-5.60588270892205e-05
-2.78639518436767e-05
-3.83314475181663e-05
-1.77342095758344e-05
-3.66381376426388e-05
-3.55041573605231e-05
-2.04880354262085e-05
-3.76004544643156e-05
-9.3381408301823e-06
-3.71499794554344e-05
-4.50164759529327e-06
-4.11678354915002e-05
-6.68951786881317e-05
-1.46060767583163e-05
-3.93699215259178e-05
-2.50338505535546e-05
-4.70184329624517e-06
-3.17261545506731e-05
-3.76076267817978e-05
-1.07138828616063e-05
-3.96030717848675e-05
-5.08529596649882e-05
-2.69337030922551e-05
-2.68539023561546e-05
-2.61577689386005e-05
-3.22311406093642e-05
-9.61580365331047e-06
-4.27272928304507e-05
-1.81944826138378e-05
-2.69111847505923e-05
-4.8765639808676e-05
-1.17107191646642e-05
-1.21044187606908e-05
2.27980845783303e-06
-7.87407242161461e-06
-2.4923741582307e-05
-3.96333291510946e-05
-2.70070826476089e-05
-3.19192189929192e-05
-2.41060182739564e-05
-3.56561836487514e-05
-2.72346300810105e-05
-6.46066284253173e-05
1.00200720918692e-07
-3.48889863950431e-05
-3.55163313462226e-05
-2.27085208735742e-05
-5.11509903864214e-05
-3.78161085482484e-05
-4.86325257526055e-05
-3.10584311679733e-05
-2.37065213379547e-05
-6.34162190766783e-05
-7.20950778354387e-06
-3.49098168903964e-05
-3.65983202036641e-05
-4.1478859000231e-05
-1.65175584923492e-05
-5.15773621029736e-05
-4.52357035506819e-05
-7.97857801258658e-06
-7.58557414278e-06
-5.63422942604082e-05
-1.70763492218427e-05
-3.15675573579867e-05
-2.82605036957287e-05
-3.66589409576735e-05
-3.87526903037604e-05
-1.6936319632869e-05
-2.43967080705979e-05
-3.62326532610137e-05
-6.24431853925792e-05
-4.70585089276254e-05
9.41968292434874e-07
-2.96524574744428e-05
-2.75003513034077e-05
-6.02205420628868e-06
-2.06609366710701e-06
-3.1813953863869e-05
-3.59536812392811e-05
-3.62494360630301e-05
-2.51196323601031e-05
-3.01335846499613e-05
-1.45921261422389e-05
-1.50730392176555e-06
-2.29236841229389e-05
-1.35551970963244e-05
-3.6813626968272e-05
-6.55120006739936e-06
-1.88718445759938e-05
-2.61342154691891e-05
-2.3662993752475e-05
-2.19647753620324e-05
-4.07472905190011e-05
-5.27501062744672e-05
-3.80418418626968e-05
-2.71131797749289e-05
-4.69198436157171e-05
-3.42634070801231e-05
-4.12564005415778e-05
-5.73768768282519e-05
-3.29801464490268e-05
-4.62133686692215e-05
-1.8729239793281e-05
-2.44760548405334e-05
-3.55229145656684e-05
-4.75740377219357e-06
-4.11023662512754e-05
-3.1324185850736e-05
-7.86082794622016e-06
-1.45804312729309e-05
-7.45558850040133e-05
-4.19129370462493e-05
-2.46794896969396e-05
-3.75361805253668e-05
-2.69978665093047e-05
-9.71591861489703e-06
-2.54858771798711e-05
-4.05109932294831e-05
-3.68256317649481e-05
-6.16084297229152e-06
-2.74788696862332e-06
-2.21666315018365e-05
-1.60781847491852e-05
4.13657289490285e-06
-4.15632578509656e-05
-6.01414242149477e-05
-1.36789418178532e-05
-5.27664552184087e-05
-3.14991336747349e-05
-3.03064898251481e-05
-2.89973705299064e-06
-5.48137054962353e-05
1.05047351356442e-05
-7.27287445038863e-06
-2.30968247437191e-05
-2.47930104801693e-05
-3.45914881757151e-05
-3.25823950637296e-05
3.51979569232984e-06
-1.80976491805023e-05
-2.46458315909734e-05
-2.2256912735166e-05
-7.09258840350114e-06
-1.13834118625915e-05
-5.04338597877759e-05
-3.18348176630881e-06
-3.29458465606284e-05
-1.25024133516521e-05
-2.36196335428494e-05
-4.66154870346154e-05
-2.49963543172933e-06
-3.94231191197265e-06
-2.47930701066085e-05
-1.65228333563204e-05
-2.96530084366631e-05
-4.57318400303465e-05
-6.74776638462485e-06
-3.54120689465927e-05
-1.54549825874978e-05
-2.25931086347674e-05
-4.25468697287719e-05
-7.78151166519481e-06
-3.74854570856912e-05
-2.51346378497022e-05
-4.26882045216486e-05
-2.6829170506793e-05
-1.370409574581e-05
-3.56848925941727e-05
-1.7399563877851e-05
-2.09126700890809e-06
-4.87652228122683e-05
-3.03092505715238e-05
-3.40552068811908e-05
5.28909308730003e-07
-1.15724858551268e-05
-2.19061352748969e-05
-3.98519899217866e-05
-3.81261487094018e-05
-5.07034272787985e-05
-3.44820908693855e-05
-1.37464501364395e-05
-2.76795797223256e-05
-2.07447780432437e-05
-2.52048437211721e-05
-1.41800853085064e-05
-2.51105314167901e-05
-1.17165919320461e-05
2.89900568499065e-06
-4.10493824062993e-05
-1.63865673836996e-05
-1.50846053716005e-07
-3.16046801649796e-05
-7.10168079001554e-05
-4.65050036762203e-05
-3.31492799895253e-05
-1.64104968329491e-05
-3.22274829963232e-05
-4.08769772049885e-05
-1.46691606341593e-05
-1.17091605662692e-06
-2.68970261558802e-05
-1.58689473793126e-05
-1.67540862297067e-06
-1.02425837736594e-05
-2.07480434069867e-05
-1.974684574904e-05
-6.84844462836026e-06
-2.7999516315286e-05
-2.11184117443533e-05
-5.99698053834278e-05
-3.53613205176876e-05
-3.9449866591362e-05
-1.04274440540215e-05
-5.91034703733156e-06
-1.75082724931744e-05
-4.51910728209173e-05
-1.30833865087905e-05
-2.04633310455057e-05
-2.32496673374911e-05
-1.290427594511e-05
-2.56727839315783e-05
-1.36939916000447e-05
-1.8655057186149e-05
-8.46588882931559e-06
-6.49377456953986e-06
-3.72394870431778e-05
-2.3453564836591e-05
-1.59632153761678e-05
-2.14834151537463e-05
1.22784269786996e-05
5.26366745381295e-06
-2.37783387801192e-05
-3.07408052966819e-05
-9.73194257411248e-06
-2.74632422279699e-05
-3.52269127033096e-05
-2.48572463903195e-05
-4.97216639424885e-05
-4.78895588235733e-05
-4.39479826184527e-05
-4.14551793909172e-05
-1.54313286597441e-05
-1.80118099694869e-05
-2.15420775446335e-05
-5.16928950627935e-05
-2.34310855531e-06
-2.2327426819337e-05
-2.47716499743402e-05
-8.92553100342491e-06
-8.41096850534216e-06
1.55242346157872e-06
4.28257968657918e-06
-2.41738090832143e-05
-1.97402324447872e-05
-2.81989998093896e-05
-2.5418391000511e-05
-2.89891892201456e-05
-3.72045304134199e-05
-2.7004820706418e-05
-2.99768948474449e-05
-2.39319165450946e-05
-4.7545275404667e-05
-2.46930345324804e-05
-1.64518223823785e-06
-1.79317829973242e-05
-4.73713731028374e-05
-9.82325727092243e-06
-5.81305957201161e-05
-4.03133551469291e-05
-2.21354724718449e-05
-3.44743889330674e-05
-2.56564166668089e-05
-4.35723463643533e-05
-4.6044465031804e-05
-1.40718348191045e-05
-1.45656450842475e-05
-1.98031425262189e-05
-3.97657336795866e-05
-3.75586489565684e-05
-4.35478716267385e-05
-3.02131450062183e-05
-5.35250643666914e-05
-2.99117843408311e-05
-2.49395487182039e-05
-3.45365332637386e-05
-6.12180372693836e-05
-3.06907976806683e-05
-1.47341275622738e-05
-5.28421906526258e-05
-3.0933666424985e-05
-3.9728764332812e-05
-3.44278287098384e-05
-5.57771253006354e-05
-6.21225709797484e-05
2.06255670916786e-05
-1.89001604606919e-05
-1.4660570450542e-05
-3.41835101273245e-05
-4.12209276753404e-05
-3.47137261374035e-05
-1.6965623654782e-05
-1.70158195045575e-05
-4.01155115981667e-05
-2.34396104088202e-05
-5.14996679852659e-05
-2.73762869299742e-05
-3.15450277773889e-05
-3.73995093605376e-05
-2.76948978024607e-05
-1.32952555854399e-05
-2.7172991635498e-05
-5.97968241960096e-06
-2.25885913941203e-05
4.70994631043317e-06
-1.12820885353592e-05
-2.4342560619249e-05
-5.20474071314774e-05
-2.60874362186351e-05
-3.17428039573714e-05
-4.11829860432552e-05
-2.32159990695609e-05
-3.65859248840568e-05
-4.2428501023436e-05
-3.60325671728102e-05
-4.78836817845165e-05
-3.65980182613801e-05
-4.1122115116333e-05
-2.9737522093544e-05
-8.16565593043165e-06
-1.75632912630418e-05
-3.80169032898308e-05
-1.77351006537454e-05
-2.18409998639012e-05
-3.23061718211879e-05
-3.50396608842611e-05
-5.53602243291247e-05
-2.54856648011426e-05
-1.66274811526372e-05
-3.16207347142198e-05
-5.29935186937825e-06
-4.73478280628364e-05
-1.81844493024106e-05
-1.1837259731013e-05
-7.9206964896966e-06
-1.26781308087814e-05
-3.67871064384885e-05
7.28762258089604e-06
-3.48872212660109e-05
-5.10597239735135e-05
-2.30641931258808e-05
-2.19168960809466e-05
-2.11610824829185e-05
-3.5814293175347e-05
2.32718344673371e-06
-4.25824255583794e-05
-5.88470837232044e-05
-2.38780012473546e-05
-1.76806460988499e-05
-4.44319157659957e-06
-2.75233379438677e-05
-2.38587070610427e-05
-4.01574588727509e-05
-5.26522414796419e-05
-3.54624888618456e-05
-1.85217174240679e-05
-4.44947805878841e-05
-4.16780989784894e-05
-3.05026063429047e-05
-3.85609519015041e-05
-1.74866861496178e-05
-1.19467826835658e-05
-3.45023362731592e-05
-2.62798694701999e-05
-2.27150890827842e-05
-6.11887641110336e-05
-3.25163252528552e-05
-2.96448294830353e-05
-1.91837891699182e-05
-4.56177998680185e-05
-2.793374193381e-05
-1.01222652837445e-05
-1.10565312830283e-05
-1.62434053037657e-06
-2.47136712234452e-05
-3.79259923077622e-05
-2.55150536082581e-05
-2.83827995819219e-05
-2.15930317233043e-05
-6.25691976628676e-06
-2.26015548513331e-05
-4.22282308308777e-05
-4.94995277899927e-06
-8.52936836693049e-06
-1.95180691285692e-05
-2.78627950240438e-06
-3.99006996085966e-05
-2.16541413008665e-05
-2.83521270132627e-05
-4.70743881980778e-05
-1.53494469854022e-05
-5.90462522198048e-05
-3.16080369360181e-05
-4.28534230799141e-05
-2.63167433773838e-05
-1.18461727827375e-05
-3.96510030136761e-05
-2.52473984182913e-05
-3.62727188334424e-05
-7.41483540685668e-06
-1.37759293862807e-05
-2.64649478344684e-05
-1.43759991922809e-05
7.73485597643674e-07
-3.49778197766796e-05
-3.42192427497435e-05
-2.7369271659892e-05
-4.06624699897825e-05
-3.19450078891308e-05
-1.69143724450296e-05
-3.82059315453297e-05
-5.25446838516256e-06
-2.89436833715572e-05
-8.99742638908372e-06
-1.03059917860919e-05
-3.21590271920246e-05
-1.21887698461931e-05
-3.69137226821362e-05
-1.087398925761e-05
-1.43504671598586e-05
-1.62321296518909e-05
-3.11865600675353e-05
-1.03620623708689e-05
-1.98927080758922e-06
-1.75542252022522e-05
-1.84768417490652e-05
-1.73757229642591e-05
-1.40512584661802e-05
-3.61460718824002e-05
-3.26073379525367e-05
-2.17939845915758e-05
-2.3673677432319e-05
-4.54001177462422e-05
-3.13578494079961e-05
-3.58917946952018e-05
-2.41670673782351e-05
-7.92300748256569e-06
-4.17877367164045e-05
-1.63143017667163e-05
-3.73071646675749e-05
-2.66272737304884e-05
-2.20437710606102e-06
-1.86054748770882e-05
-2.76073889157498e-05
-1.32779657462353e-05
-2.81243729286106e-05
-1.51129668128323e-05
-2.32807397664209e-05
-1.89667542112576e-05
4.62567846952429e-06
-4.3645543317217e-05
-2.28192378249335e-06
-3.43420826985643e-05
-3.45178412786719e-05
-1.75255686896368e-05
-3.71344714896101e-05
-2.83341727807329e-05
-3.143959341206e-05
-3.08590101376331e-05
-4.10110869303847e-05
-1.84663440797319e-05
-1.36605586707093e-06
-2.40669222586555e-05
-4.72899388149109e-05
-3.07582456884966e-05
-1.10493654610243e-05
-4.9337707785915e-05
-4.00483628885913e-05
-3.31692948676861e-05
-2.84909994367702e-05
-5.31491855102279e-05
-5.85694558015065e-05
-6.01324759357015e-05
-1.22583696079334e-05
1.97183258042461e-05
-2.60502266453767e-05
-3.19786564353175e-05
-3.72370258877452e-05
-2.81129002694113e-05
-3.26411588695624e-05
-1.82142598766098e-05
-4.43783620922047e-05
-2.18916182314343e-05
-1.79855151457164e-05
-9.69450536039186e-06
-1.10754767772961e-05
1.63442506288998e-06
-3.98470743009573e-05
-3.19155604178823e-05
-4.53555815837111e-05
-3.28217731945108e-05
-3.78024683726449e-05
-3.54937839551539e-05
-1.74763304682696e-05
-4.34600543378539e-05
-2.86324687579162e-05
-1.76105052724248e-05
-8.72512404915746e-06
-3.53700173770051e-05
-2.51634223378901e-05
-1.01301451300063e-05
-3.40257910562343e-05
-1.53341816198289e-05
-2.88964309024334e-05
-1.95416273655398e-05
-4.82814767691637e-05
-2.90062094141153e-05
-2.37721680295698e-05
-1.93882909935196e-05
-1.41279628875202e-05
-7.51992330685765e-06
-3.48311433949228e-05
-5.45210118031646e-05
-1.66538778436873e-05
-3.8335879449598e-05
-6.94946742407266e-06
-3.3125230533144e-05
-1.94923604256259e-05
-5.1475735571175e-05
-3.1303788755812e-05
-1.87402458154951e-05
-1.95296024432557e-05
-2.61241171891741e-05
-2.42279229782867e-05
-4.20224718431082e-05
-4.44381682549869e-05
-2.21420991089931e-05
-1.59509750040844e-05
-1.41342553624227e-05
-2.89931535203365e-05
-4.62327446702348e-05
-4.28773429818712e-05
-4.88696045105422e-05
-1.55679342381499e-05
-1.11058176893896e-05
-3.02793555889934e-05
-2.87170751114714e-05
-7.7891399334303e-06
-3.68394182617149e-05
-2.68529256145763e-05
-4.16666425062768e-05
-5.52262636487469e-06
-6.68382067853043e-05
-2.26809708399396e-05
-5.02326574997731e-05
-4.43701305369799e-05
-7.1091985887406e-06
-3.01773648691128e-05
-2.56946380438271e-05
-2.05669585987127e-05
-4.35697257780044e-05
-2.92730224198618e-05
-1.56426269313416e-05
-1.17303059987795e-05
-1.53313145105614e-05
-1.95449800720581e-05
-2.88145758940804e-05
-4.01761114221497e-05
-5.52899549631403e-05
-1.76575031891126e-06
-5.44593281383179e-06
-2.46155334001146e-05
-5.1902399843933e-05
-4.48074422898676e-05
-4.21192725430897e-05
-3.82690685200511e-05
-1.86270104768992e-05
-2.4420006740096e-05
-3.91887271111279e-05
-3.11475466058912e-05
-2.73919862010551e-05
-3.54163038345066e-05
-3.18361312892111e-05
-6.56725252629835e-05
-4.40050259146066e-05
-3.26321483845087e-05
-1.84945067093009e-05
5.27431726432936e-06
-3.91724625013779e-05
-3.72971458898628e-06
1.23815564639402e-05
-3.42871129064886e-05
-2.92750344967004e-05
-3.41435187021506e-05
4.56364149480069e-06
-2.26759591811725e-05
-4.38036246354341e-05
-4.65098334195236e-05
-2.7058294338031e-05
-1.02880811518778e-05
-1.37813204668404e-05
-2.84050673431913e-05
-4.90718075501283e-05
4.62525294367653e-06
-2.66014959740629e-05
-2.38985063123786e-05
-3.07253471501139e-05
-4.12628151766665e-05
-5.06331841417559e-05
-4.23620960778184e-05
-3.22503025675709e-05
-2.56867356444629e-05
-4.66853951782878e-06
-4.1008939113865e-05
-2.81349897156407e-05
-4.33995004955516e-05
-3.87558463207892e-06
-4.39989073865452e-05
-2.58242874724116e-05
-1.3424099654882e-05
-2.71049139103891e-05
-1.57400678576849e-05
-2.46301857256496e-05
-5.29772348982555e-06
-3.51814094964787e-05
-2.48717495592115e-05
-2.16944946493439e-05
-2.51857131116121e-05
7.59531098347663e-06
-3.75771469875008e-05
-1.11277609735376e-05
-2.64553342675445e-05
-4.59964097351967e-05
-2.5987179371186e-05
-1.81371032124444e-05
-3.11513753024774e-05
-4.26946944252885e-05
-2.87952098536411e-05
-4.02934095155803e-05
-5.09476131240294e-05
-4.9133289375134e-05
-2.54679895241218e-05
1.34610564457498e-05
-1.70328690494266e-05
-2.6936833953122e-05
-2.79020831982938e-05
-1.60638405274744e-05
-3.78005830982842e-05
-4.93002393001792e-05
-9.63595385090479e-06
-1.71812927234908e-05
-4.43033437555883e-05
-3.15198174387358e-05
-6.98538753942198e-07
-2.04230039099399e-05
-2.61619267958419e-05
-4.59444510048455e-05
-4.4307063548638e-05
-2.61597112256324e-05
-1.07023418599232e-05
-3.72149819008761e-05
-1.28890028203198e-05
-4.70099035013533e-05
-3.04799995338321e-05
-5.12874488596621e-05
-3.75256788639368e-05
-8.80754375372964e-06
-2.44286945331537e-05
-2.75934187997167e-05
-2.62384756315849e-05
-3.4485815237254e-05
-4.50564481869571e-05
-2.84917953498858e-05
-1.22390175525593e-05
-4.34671134191303e-05
-1.39097306876722e-05
-3.8455033446576e-05
-2.60681917921762e-05
-1.36458056715885e-05
-3.19201768410525e-05
-3.9407629937868e-05
-3.79309474116362e-05
-3.90946026880814e-05
-4.95503081955477e-05
-2.54619270323507e-05
-5.847162837183e-05
-1.71319237699855e-05
-5.55888244988985e-05
-7.70094318174421e-06
-3.89144026465754e-05
-2.91312306726077e-05
-2.30408668681379e-05
-4.41661484763508e-05
-4.93832069541222e-05
-3.79755362685563e-05
-3.08052190611232e-05
7.16004594241149e-06
-2.44183917831611e-05
-3.3526434702147e-05
-1.7999381219129e-05
-1.12536741879441e-05
-2.06096509982927e-06
-3.24219652144822e-05
-1.47595485851147e-05
-2.27493475344049e-05
-2.16878493229039e-05
-4.87364302985243e-08
-9.74931186790429e-06
-4.73441184474939e-05
-3.98235187241132e-05
-2.50927781644143e-05
-5.79806756533924e-05
-2.09064649932233e-05
-1.76602874203571e-05
-3.50161117867927e-05
-4.88793581183218e-05
4.78995981539502e-06
-1.80604980316356e-05
-4.75242922160113e-05
-5.02349507852196e-05
-2.0120850941147e-05
-4.10100541322935e-05
-5.00679517112291e-05
-3.5129976489998e-05
-2.66221908001666e-05
-3.6827928292855e-05
-3.89622096446967e-05
5.94298233008425e-06
-4.01742979247898e-05
-5.97944847210981e-05
-2.29039451934086e-05
-5.29064019885122e-05
-3.56930292730014e-05
-3.651146618379e-05
-4.64719191409593e-05
-1.31544471539029e-05
-5.54116342451817e-05
-3.96319812401619e-05
-5.02576542099176e-05
-6.95459414643531e-05
-2.98605815837112e-05
-5.36754363276537e-05
-5.61409987170671e-05
1.03029241326197e-05
-2.53770998522198e-05
-3.88938676768428e-05
-3.26149787189371e-05
-2.20808195788108e-05
-3.21463248286285e-05
-9.773814750175e-06
-7.44536283874165e-06
-3.60154269678317e-05
-1.08603146195733e-05
-3.21647960098095e-05
-2.52201128058888e-05
-3.59506757993752e-05
-1.74604701202344e-05
-3.04434174885859e-05
-8.56738262551425e-06
-4.21591909650934e-05
-3.72608709702009e-05
-1.62147768425208e-05
-2.22069913242166e-05
5.37056751339943e-06
-5.9738743072214e-05
-3.38007231277329e-05
-5.13203281544614e-05
-1.69640065294173e-05
-1.10589312345216e-06
-2.55305190179822e-05
-6.58413904848487e-05
-1.57767067386151e-05
-3.25756725217666e-05
-1.75744277194654e-05
-2.84955641951671e-05
-1.28237632279435e-05
-2.83080429952334e-06
-6.30673108020815e-05
-6.72362048303304e-05
-7.8941087231478e-06
-2.17179986027512e-05
-2.35229620243495e-05
-1.81138591642209e-05
-1.37208907012112e-05
-1.22459741875342e-05
-3.37290743174994e-05
-1.71107011509155e-05
-2.9375210111811e-05
-6.02536897007978e-05
-3.71440711552726e-05
-1.44519907275597e-05
-3.25261318585216e-05
-1.25502838666119e-05
-9.56836271872693e-06
-1.95235824858816e-05
-6.49352677101524e-05
-2.95394931612599e-05
-2.14230253880508e-05
-2.93829272021977e-05
-2.78784423610348e-05
-4.05207851137956e-05
-4.27549255426644e-05
-3.21771832216517e-05
-4.62334476190888e-05
-3.53408310878068e-06
-3.26573705951301e-05
-3.84665989014019e-05
-3.26078298015391e-05
-4.29449611345676e-05
-1.69369097275938e-05
-2.10921490495607e-05
-4.47384740833693e-05
-4.50383026799525e-05
-1.16851105280522e-05
-4.34941610030574e-05
-8.38605307253428e-06
-3.16164711067067e-05
-1.41907206324902e-05
-2.94016236140359e-05
-3.02518489806067e-05
7.41613015182232e-06
-2.8701312280918e-06
-5.30604923697546e-05
-2.73003018398792e-05
-1.57482738176342e-05
-4.5677974113193e-05
-9.62889713763638e-06
6.725025247261e-06
-3.38497401003367e-05
-2.18471851439859e-06
-3.54047641553702e-05
-4.72341410841394e-05
-6.68354790385077e-05
-9.89775161521545e-06
-1.56375372974335e-05
-2.58551655249715e-05
-4.20555812482784e-05
-1.94031400819245e-05
-4.84015001763278e-05
-2.15688585182446e-05
-1.47504011196214e-05
-6.95171795203852e-06
-3.16555434147933e-05
-2.47657540304748e-05
-1.45149305483955e-05
-3.36202416839563e-05
-2.58521427493668e-05
-2.73443325764166e-05
-9.13291114334383e-06
-4.67125169040407e-05
-2.74183409737194e-06
-2.54148020070169e-05
-1.82559477982594e-05
-2.78345058839904e-05
-4.67133017088095e-06
-2.58575981026078e-05
-3.93995072372055e-06
-3.92999094959861e-05
-3.83143174610553e-05
-4.26973061960292e-05
-2.68507701677993e-05
-2.57668673636463e-05
-3.73594220935696e-05
7.90264460556977e-07
-4.4439642271411e-05
-5.93057617998046e-05
-2.33253986603938e-05
4.44020595790946e-07
-1.35935114260454e-05
-3.34570548131359e-05
-8.86204410347065e-06
-3.75286235006541e-05
-2.26539873624061e-05
-2.25837258686682e-05
-2.64165101650422e-05
-3.35858479551333e-05
-5.305055586219e-05
-8.03086464997685e-06
-2.72122326503148e-05
-2.79161832467819e-05
-3.64308828750989e-05
-1.12685216397674e-05
-2.3806846142116e-05
-1.55033711215578e-05
-3.36549769611182e-05
-4.39612896132214e-05
-3.02322436056951e-05
-2.9507193575168e-05
-1.45893143133498e-05
-2.63179229202262e-05
-2.58200253457256e-05
-2.50029851553526e-05
-8.45758603500674e-06
-6.45838807217717e-06
-4.63929922383163e-05
-5.11743695335456e-05
-2.72473892717723e-05
-4.92975950028035e-05
-1.92555198762741e-05
-3.47320966234533e-05
-3.27313859217859e-05
-1.82561557241248e-05
-1.16744987314829e-05
-3.37120385715358e-06
-2.89905571655542e-05
-4.46949254003077e-05
-3.43740919337081e-05
-3.02889004543333e-05
-5.55977352847589e-06
-2.46672457140979e-05
4.28758064626745e-06
-3.33454072203263e-05
-1.98187487709703e-05
-5.40213106588674e-05
-6.34180151384858e-06
-3.44845445858934e-05
-3.98023158678258e-05
-3.13159085023523e-05
-4.92248338086838e-05
-2.95371775148044e-05
-1.50395100626052e-06
-4.36523955544457e-05
-1.86414154048486e-05
-3.21264019866713e-06
-3.32838497290566e-05
-5.29023481591434e-06
-2.40185099159111e-05
-2.48090504449158e-05
-3.32645666035951e-05
-1.06201282030231e-05
-3.63616300158057e-05
-3.68182623361088e-05
-2.65449342786896e-05
1.63381554221166e-05
-4.36887126055727e-05
-3.29847214929767e-05
-3.34928227096582e-05
-4.21943614428773e-05
-3.18002796818617e-05
-4.94075347297565e-05
-3.17656552000098e-05
-3.03819504335641e-05
-4.62854394379781e-05
-2.13561931845145e-05
-1.85915772418092e-05
-3.26243900482414e-05
-4.36213968553556e-05
-1.88109976457774e-05
-2.19723505009463e-05
-2.70061424524995e-05
-3.2355893239044e-05
-2.83056507540664e-05
-4.16171824198913e-05
-1.06352646277173e-05
-4.10823790237404e-05
-4.0799922680522e-05
-5.02370662321675e-05
-2.38740374056298e-05
4.11004741211673e-06
-1.68304679996971e-05
-2.17178567149875e-05
-2.18473294907848e-05
-3.06438761588111e-05
7.19713898196325e-06
-4.18906912573473e-05
-2.44419795261948e-05
-4.51584860266419e-05
-2.30426187457319e-05
2.80007683916387e-07
-2.31544116183705e-06
-5.62163207572979e-05
-2.63803218430827e-05
-8.77579393507724e-06
-5.30092874856177e-05
-3.85074463487658e-05
-5.54373104579434e-06
-2.56056100423844e-05
-4.51118833222312e-05
-1.72155041642015e-05
-2.27023819803185e-05
-3.68085384676862e-06
-1.6398603031143e-05
-3.61957182036951e-05
-6.54877180818362e-05
-2.57170001130393e-05
-1.9443961590267e-05
-7.95231249282226e-06
-1.59490309298308e-05
-2.82183366337726e-05
-4.13149556882754e-05
-1.2445642777097e-05
1.29028913904187e-05
-1.93918826559073e-05
-3.81887941283296e-05
-1.9512158378723e-05
-1.64776796024637e-05
-2.50554973144345e-05
-3.64888276052598e-06
-1.87689449041732e-05
-3.28420813219546e-05
-2.66661968433055e-05
-3.18656840673202e-05
-3.9694136248557e-05
-1.40316517866282e-05
-4.28665364971649e-06
-2.64502945997107e-05
-3.2995718342255e-05
-1.5178759738085e-05
-3.34587646989899e-05
-1.76408826486827e-05
-2.76278680699035e-05
-9.35686242027205e-06
-1.9403997233385e-05
-1.31897510141705e-05
-2.417919675261e-05
-5.06023903815241e-05
-4.23820320163475e-05
-3.07138598178016e-05
-5.23366364164239e-05
-3.23777235142058e-05
-1.00444391615289e-05
-6.96113021441412e-06
-2.48768488702131e-05
-2.63199752982437e-05
-2.62991684808148e-05
-2.83759854106148e-05
-2.81054710812985e-05
-4.8821185402838e-05
-1.26231405016667e-05
-4.77682013090072e-05
-1.99243136380686e-05
-3.64020361458237e-05
-4.23236627990957e-05
-3.96077113249012e-05
-2.98899354794316e-05
1.55819802936094e-05
-4.59856137687794e-05
-4.57163789592859e-05
-4.68789813978203e-05
-4.55711006634423e-05
-5.38603739838393e-06
-4.25661650999836e-05
-2.11826625005171e-05
-1.12379905353241e-05
-6.79369829078818e-06
-4.12593059188554e-05
-5.83493057293858e-06
-5.00286557802251e-05
-1.19299926066032e-05
-5.32496930640694e-05
-3.45341493787737e-05
-1.72182503734711e-05
-5.64046151645603e-05
-2.85250863221533e-05
-2.41308713416637e-05
-4.50121681003224e-05
-4.79110200855816e-05
-2.86460835730127e-05
-1.54878249431306e-05
-6.72632579950029e-06
-3.32317809677225e-05
-1.55185455368817e-05
-1.6166966369808e-05
-5.09353993596719e-05
1.14236683265856e-05
-1.94049417225854e-05
-3.15819424128049e-05
-4.14482492182669e-05
-2.74452492278056e-05
-4.53500729526603e-05
-3.95651362313886e-05
-2.15547198352945e-05
-4.74458910939812e-05
-5.04707890580658e-05
-4.00355488504374e-05
-2.48152990790937e-05
6.5198544578796e-07
-2.68441861284606e-05
2.44926410834513e-07
-2.04197036418328e-05
-2.28549511066436e-05
-2.67610326474396e-05
-4.88880340521358e-05
-3.97053928296588e-05
-2.84123258573972e-05
-3.11473875089222e-05
-6.035890134048e-05
-3.94180933224109e-05
-7.81888613604254e-06
-2.93919968275646e-05
-4.21469378366344e-05
-1.05705437857974e-05
-1.097194217421e-05
-2.86534464893043e-05
-2.56603429553617e-05
-2.3446653170187e-05
-5.84961795740004e-05
-2.43051569885212e-05
-3.53961921040523e-05
-4.87418236802435e-05
1.00259437349444e-05
-5.85137119100216e-05
-2.5314144173342e-05
-2.29390380177182e-05
-2.674975608546e-05
-4.77208727816432e-05
-3.15045509522859e-05
1.57915362113485e-05
-1.23266035962439e-05
-3.4478518778896e-05
-3.67180906931452e-05
-4.3443694581379e-06
-1.46786450371698e-05
-2.00064532434574e-05
-4.02211751731236e-05
-4.6897716729694e-05
-2.73837879790656e-05
-5.25386309407409e-05
7.06384250663585e-07
-7.43243398222486e-06
-5.01568386289157e-07
-3.91644107438455e-05
-2.77527077637725e-05
-2.93030096878167e-05
-6.50390702500685e-05
-2.09867175179608e-05
-2.00350452468518e-05
-1.77862278591186e-05
-3.24815808385278e-05
-3.88091484410754e-05
-2.54633718228698e-05
-3.80217380378695e-05
-3.55084350660315e-05
-3.06551051724666e-05
-4.41545252319065e-05
-3.87590967827692e-05
-9.84750426882511e-06
-3.17568156804987e-05
-2.52980920841921e-05
2.97125709452475e-06
-4.39392243013663e-05
-3.53144515972782e-05
-4.28558751673262e-05
-2.08357978583532e-05
-6.1637246510204e-05
-4.00182868681423e-05
-5.978406993875e-06
-9.45754949446239e-06
-4.62871340496181e-05
-2.63415303688543e-05
-1.51725258569419e-05
1.33940826641637e-06
-3.79099817730721e-05
-3.67439200350496e-06
1.36940087125413e-05
-6.77491645070633e-06
-3.08312261386262e-05
-3.28169207849128e-05
-6.14093644928978e-05
-1.32585953845208e-05
-2.7021013003141e-05
-7.8472828175507e-06
-2.81056744710189e-05
-1.91440356114059e-05
-3.62706023970666e-05
-9.34514713576713e-06
-3.78182361778611e-05
-1.75850789891968e-05
-2.42019959139163e-05
-5.24264216458001e-05
-1.41128803512817e-05
-4.75365596159613e-07
-2.06679476642142e-05
-1.80138684282053e-05
-1.51314826922725e-05
-1.53325564444622e-05
-2.9929083511725e-05
1.63961540215886e-06
-1.56220727993576e-05
-1.3327793897945e-05
-3.99571448437071e-05
-3.74900406693441e-05
-4.29481205752133e-05
-2.13973206076193e-05
-4.16445431180293e-05
-5.55606932572368e-06
-3.07344280763239e-05
-6.18278525852719e-05
7.20663215687216e-07
-4.41659103143884e-05
-1.06231622340255e-05
-2.44607433671224e-05
-3.57226172368974e-05
-5.7716219032025e-05
-3.9613423599909e-05
-5.05765691256497e-06
-1.27886077342926e-05
-4.98020373592934e-05
-3.85603875196065e-05
-4.65571419862157e-05
-4.60236228213436e-05
-1.33110219902222e-05
-1.48270040235433e-05
2.22204248364227e-05
-4.53657050175452e-05
-2.22431832496167e-05
-2.59550591357726e-05
-5.63343881423266e-06
-2.99302775702436e-05
2.4287066310626e-07
-2.41558600235557e-05
-3.90231137356883e-05
-4.46549096033375e-05
-5.95914014993652e-05
-1.77154714043978e-05
-1.33160151778158e-05
-3.09289735416559e-05
-1.74575858173882e-05
-7.16003701502581e-05
-1.98008293717027e-05
-7.7508974588668e-05
-4.0220582954698e-06
-5.34989684000264e-05
-1.41255934207911e-05
-1.7238802181249e-05
-1.93327852781553e-05
-3.36977209220138e-05
-3.77343551936627e-05
-3.16815468913553e-05
-6.36390731401772e-06
-2.38332090540733e-05
-3.25306695740845e-05
-3.05632490215809e-05
-1.74735474280433e-05
-4.12712920824893e-05
-3.55975526673118e-05
8.60568150386193e-06
-3.82204352757413e-05
-3.12797346982603e-06
-1.08569891900443e-05
-3.78438489762266e-05
1.26980244823177e-07
-8.99948378644439e-06
1.64568214104426e-05
-4.28701877373245e-05
-4.42956463397411e-05
-3.32487678042404e-05
-6.29586782717884e-06
-4.88967235775535e-05
-2.45528398525792e-05
-4.74541554973877e-05
-2.13833848478621e-05
-4.37105184073042e-05
-2.51672235468846e-05
-2.59348784987183e-05
-1.56562855413911e-05
-5.67311909672159e-05
-2.87280843242547e-05
-3.72600165042641e-05
-2.63532371344424e-05
-3.06496818711511e-05
-1.57786528585334e-05
-1.83481038632351e-05
-3.68559088478883e-05
-3.14800547047115e-05
-1.37769101784713e-05
-4.57467088779601e-05
-1.6157949061624e-05
-3.37129818429145e-05
-3.35279323694004e-05
-4.11546498667156e-05
-3.52164702161948e-05
-2.79327882368853e-05
-2.45384698648193e-05
-3.74419725113473e-05
-2.46971807391456e-05
-3.34620065231784e-05
4.05262591469131e-06
-2.87194186366397e-05
-3.19713849054261e-05
-5.68587913195259e-05
-4.76293221673039e-05
-2.5344856585988e-05
-2.08404904560366e-05
-4.77524353504386e-05
-2.81631616681798e-05
-3.37421165607318e-05
-1.15198363229922e-05
-5.03452886929159e-05
-4.60087040255533e-05
-2.87919426148135e-05
-1.82363140445414e-05
-2.99657983803856e-05
-3.98196198376384e-05
-4.35798981980221e-05
-4.85030561025482e-05
-3.70915365398261e-05
-1.15133050829069e-05
-3.58139779184185e-05
-4.13711496956615e-05
-2.99898976168634e-05
-1.82275548332265e-05
-3.48208736323492e-05
-2.89393271334028e-05
6.57014311313593e-07
-7.45467884061512e-06
-4.50307088785391e-05
-3.06329707844454e-05
-1.79256802263669e-05
-4.56907113384309e-05
-1.5772067960699e-05
-1.42536872648255e-05
-2.90674871697834e-05
-5.0798903903187e-05
-2.70828933869166e-05
-2.54685088342919e-05
-3.89059530483779e-05
-4.20343155031114e-05
-5.65673901260152e-05
-6.4030774231828e-06
-5.22906746526361e-05
-1.66522896203988e-05
-1.14692379193364e-05
-3.31743624609117e-05
-4.14581762472018e-05
-1.63154739937189e-05
-2.42981799890766e-05
-5.2144535738436e-06
-1.39577567397795e-05
-2.60211967486472e-05
-8.85448812721251e-06
-2.34743400133367e-05
-5.87387368436566e-05
-3.70918032155816e-05
-5.25551323474134e-05
-3.16110402143875e-05
-1.68644706471164e-05
-3.08110694228747e-05
-2.05122096912551e-05
-1.57198168823469e-05
-4.18349182299249e-05
-2.26713442026448e-05
-3.69987379303402e-05
-3.34397367361192e-05
-4.38169625425981e-05
-2.84490647080161e-05
-3.67950997225133e-05
-2.06049747097012e-05
-8.68389645853243e-06
-2.80307908661789e-05
-5.50918737278904e-05
-2.63125253051793e-05
-5.38163888616828e-05
-1.02232171254908e-05
-3.70906332924108e-05
-4.41249626617569e-05
-5.69821022787915e-05
-3.77257678284867e-05
-2.06684746089555e-05
-1.45754097896944e-05
-2.88288105196607e-05
-1.3825236223839e-05
-3.52638550120442e-05
-1.89090881535764e-05
-3.04279075308293e-05
-3.80437938143411e-05
-2.86980560663348e-05
-1.57653805155588e-05
-3.50850384737274e-05
-6.78870171981469e-05
-4.9713619249834e-05
-4.00315435698098e-05
-3.82859805554195e-05
-3.02470053220856e-05
-3.76932101659679e-05
-2.69165937649884e-05
-2.38982251185814e-05
-6.86241010113943e-05
-2.20289486038436e-05
-1.54024931209304e-05
-1.60712471926217e-05
-2.04164476173847e-05
-4.6537422372971e-05
-2.22852452338238e-05
-3.98763604002576e-05
-4.3389633530483e-05
-3.37794506462769e-05
-3.96175895587027e-05
-2.05258422141939e-05
-2.6790089807321e-05
-1.08158066781691e-05
-1.82896547727456e-05
-3.89749146190151e-05
-3.05395683505693e-05
-1.14248562894779e-05
-3.04739141507717e-05
-5.93682325845499e-05
-3.5495689209544e-05
-2.54983459214541e-05
-2.87818538499581e-05
-9.82199529411723e-06
-9.5529338442897e-06
-3.08060103472244e-05
-3.22893345393108e-05
-2.828282389753e-05
-2.40930562147052e-05
-1.61813788165634e-05
-5.59003639069057e-05
-4.03537952558293e-06
-4.35404337260288e-05
-2.60317579818165e-06
-3.51434311909762e-05
-5.73678150335515e-05
-2.80655535601494e-05
1.0176518329027e-05
-2.15413590570854e-05
-9.11690384696046e-06
-2.82467914811486e-05
-2.79225702820759e-05
-4.73983665968486e-05
-9.61357106482956e-06
-5.8227106882558e-05
-3.71110365418194e-05
-2.85568979781114e-05
-1.53734165060785e-05
-2.91403730330743e-05
-3.36599008624113e-05
-2.20370771942957e-05
-5.92713794979202e-05
-2.72487169744935e-05
-2.42857295250438e-05
-2.52038081943227e-05
-5.93386738610736e-05
-2.28867302426261e-05
-2.57490072860746e-05
-3.06146065769929e-05
-5.56817182465215e-05
-6.19160202418477e-05
-3.37458611258321e-05
-3.31897721031355e-05
-3.96790239215239e-05
-5.18286854907625e-05
-1.42231624230567e-05
-3.47364942142781e-05
-1.89442871441014e-05
-4.9563392624033e-05
-3.00972441627224e-05
-3.26909076492628e-05
-5.45671444497943e-05
-2.60240547394447e-05
-2.53061763593384e-05
-3.2783110511553e-05
4.19323549123317e-06
-3.21938782707097e-06
-4.12746298948248e-05
-2.77538639589557e-05
-1.86724696738644e-05
-9.37939655006572e-06
-3.13449827855109e-05
-5.1947664329586e-05
-2.17624978148606e-05
-3.82167612365457e-05
-4.32826438999239e-05
-5.87955331583009e-05
-3.1286924678106e-05
-2.47627644637483e-05
-6.34903257377709e-05
-4.54689556059767e-05
-5.13917150281134e-06
-5.00511641420765e-05
2.23715037386781e-06
-2.21007638666292e-05
-1.79711225672597e-05
-3.96458450443535e-05
-3.49897930683605e-05
-4.12832086773367e-07
-6.04496700751326e-05
-2.36621319338578e-05
-6.12706321045627e-05
-8.7177656545959e-06
-4.53156304346808e-05
-3.17544980294881e-05
-8.02368461891513e-06
-3.7714950641497e-05
-2.90580880280465e-05
-4.44266207307603e-05
-2.1626257262895e-05
-5.83355696363017e-07
-4.03121921512903e-05
-8.13140960882648e-06
-8.78693497215994e-06
-4.34597684209748e-05
-4.15169183661478e-05
-2.70448837346973e-05
-2.73648511753503e-05
-1.10725266401681e-05
4.1592261390812e-06
-2.0894949514446e-05
8.11972163244672e-06
-2.2830833047933e-05
-3.25013846249992e-05
-2.76120189371269e-05
-3.6300202413918e-05
-1.33520381243975e-05
-4.57242809149755e-05
-2.04670754539533e-05
-1.7633711486126e-05
-2.48396571566987e-05
-7.34444591523115e-07
-5.69155383095129e-05
-1.63959318943166e-05
-1.8655945599341e-05
-3.45391373713765e-05
-2.76832726990774e-05
-2.05955194028417e-05
-1.91269143818738e-05
-3.72389845738015e-05
-1.47816511565575e-05
-1.83727721925115e-05
-2.96976612182287e-05
-3.69976337909672e-05
-8.20827743125771e-06
6.78482652243576e-06
-5.78554511868681e-05
-4.76271110079895e-07
-2.124707544803e-05
-3.49477456215537e-06
-2.411296135636e-05
-2.037994582052e-05
-1.75096511698225e-05
-3.62254014670372e-05
-2.7434111199077e-05
-2.72934278255143e-05
-3.51380862162528e-05
-2.09535874877846e-05
-1.62559265907408e-05
-1.74869550024701e-05
-2.34059746404984e-05
-4.2652792544399e-05
-2.53736057572008e-05
-3.23867131026263e-05
-4.60148293548395e-05
-3.76550183051896e-05
-2.63605854884705e-05
-4.2695052080357e-05
-5.85493228013756e-05
-3.15564792403196e-05
-3.01360347355272e-05
-3.26037129894231e-05
-1.39720204055508e-05
-9.18679966680367e-06
-2.65466510600848e-05
-7.93716059954094e-06
-8.39457470964112e-06
-2.23807384848286e-05
-5.03569474276256e-05
-1.85931308764745e-05
-3.37984050128188e-05
-2.66761279062475e-05
-3.82566548610441e-05
-2.62424958777247e-05
-2.09183950659171e-05
-6.28875852259466e-05
-5.68453554867883e-05
-4.29184376351746e-05
-2.91919398974251e-05
-2.16186094823177e-05
-4.95053118982819e-05
1.61657890041624e-06
-1.60334770683453e-05
-2.70639631988812e-05
-2.46059338172773e-05
-1.20990759153984e-06
-3.52239343619203e-05
-5.5819441802539e-05
-4.81481812092277e-05
-2.37296997759817e-05
-3.47330688562437e-05
-4.46975698978414e-05
-3.76687340984481e-05
-1.79977939920339e-06
-3.31140542993547e-05
-4.36149906411151e-05
-2.7892718847117e-05
-2.78177912635642e-05
-7.22573706473937e-05
-4.98446583804956e-05
-1.78809338027917e-05
-3.52189118273405e-05
-2.5855798396576e-05
-1.63696425478256e-05
-3.05112560853748e-05
-2.99893242354252e-05
-3.03703338749346e-05
-2.67102505297155e-05
-4.05814717693709e-05
-3.99323593799587e-05
-3.11925096922553e-05
-2.30972714929232e-05
-8.40114424091905e-06
-4.06274611913458e-05
-4.73955168558277e-05
-7.7624532763052e-06
-6.08707609751836e-05
-1.71172417654653e-05
-4.78890664309044e-05
-2.20849534623808e-05
-2.66407003255402e-05
1.04600402881694e-05
-2.3196653083236e-05
-3.36912343681021e-05
-3.65098107231937e-05
-2.64204068144095e-05
-1.34592186659504e-05
-6.68567255956052e-06
-3.29985080484023e-05
-5.21780654452646e-05
-2.67612142161994e-05
-2.19132183470131e-05
-2.53494473299886e-05
-1.95685422159367e-05
-2.1151096674387e-05
-3.59222124175462e-05
-3.44891286705922e-05
-2.35116219940114e-05
-4.41422140337441e-05
-2.37168477697588e-05
-6.03740716259755e-06
-1.38301265509519e-06
-4.5022207480351e-05
-4.67525922185729e-05
3.01420113232131e-06
-1.99839938071872e-05
-1.70544349947643e-05
-4.08546350716247e-05
7.44708606558313e-06
-2.31647878447011e-05
-2.9901259524992e-05
-3.14775195088844e-05
-2.4358479765309e-05
-2.69642078540727e-05
-2.80725085281471e-05
-2.10367150181577e-05
-3.27547267678859e-05
-3.6419738889429e-05
-2.15552456119179e-05
-1.08482735994592e-05
-3.44013805063644e-05
-1.74651537421634e-05
-3.29344401402819e-05
-3.04175256309846e-05
-2.37640494393647e-05
-6.00774657809779e-06
-1.02539872318852e-05
-5.23722216471596e-05
-2.73473860404756e-05
-2.90484945948955e-05
-3.38281491594858e-05
3.14108366897984e-06
-4.49571625248612e-05
-2.38694629291776e-05
-1.10961274155871e-05
-4.69885841335039e-05
-3.11751113613459e-05
-3.02030156321637e-05
-1.10197988772541e-05
-2.92285211148538e-05
-3.30294006107104e-05
-2.0167803387694e-05
-2.39162234425693e-05
8.05962422922208e-06
-5.09896132473697e-05
-1.74330143868873e-05
-2.72357178877922e-05
-4.03461808347482e-05
-3.48456682987054e-05
-5.45076991852213e-05
-3.37422022692402e-05
-4.16048499454694e-05
-2.65114535523938e-05
-3.7752166847384e-05
-2.19463692499122e-05
-3.40611980213729e-05
-2.10056404743014e-05
-3.81357111965331e-05
-1.93885001814922e-05
-1.36756410693875e-05
-6.43468981045115e-05
9.61609907681498e-06
-1.08512159090227e-05
-3.05176378548352e-05
-3.53550647307116e-05
-4.9530646087204e-05
1.50813398542799e-06
-4.79302721742665e-05
-1.795555107972e-05
-5.11638838235713e-05
-3.14024818448359e-05
-5.36648712209711e-05
-5.08875805911572e-05
-2.55789591267388e-05
-3.5493890847886e-05
-5.8883342709485e-05
-3.33576708744337e-05
-1.15792056281701e-05
-3.30661186207012e-05
4.52026181040181e-06
-1.39012972759332e-05
-2.82775945731055e-05
-2.33695651126289e-05
-2.79473487930235e-06
-2.82087034932371e-05
-1.20164437490382e-05
-4.4984450016398e-05
-4.55508033391556e-05
-5.06975412914742e-05
-3.37067167906026e-05
-1.74848853995585e-05
-1.6278393890488e-05
-1.56210814887503e-05
-5.56409184126623e-05
-2.286011561465e-05
-3.26152657865563e-05
7.61673782569014e-06
-3.27709587384473e-05
-1.88768833758549e-05
-2.48182476377273e-05
-3.80373503821749e-05
-1.38703800301621e-05
-3.74672171506897e-05
-1.05989081020622e-05
5.87740380135561e-06
-3.23184125168672e-05
-2.53723592017949e-05
-2.37198436619877e-05
-8.86186345887432e-06
-4.25091755903801e-05
-2.26208312867003e-05
-2.67188883515756e-05
-6.41319656661289e-06
-8.2666194612705e-06
-3.55262410946857e-05
-3.64955388171495e-05
-2.61553606973869e-05
-6.22722161393752e-05
-1.92404472079672e-05
-4.17099943394987e-06
-5.5727751468869e-05
-2.77532983526323e-05
-4.02287772769867e-05
-4.08634555899306e-05
-1.97752707514865e-05
-1.70193351008527e-06
-1.56085461804076e-05
-2.67390423346393e-05
-3.67401413447584e-05
-3.9695420178299e-05
-2.07583574007626e-05
4.42880736401179e-07
-2.42234839567314e-05
-1.35642270320974e-05
-3.08069447055629e-05
-4.36579450908934e-05
-5.21574250129247e-05
-1.69001977942595e-05
-3.82309839909822e-05
-2.56861272890493e-05
-9.5163795792297e-06
-3.21490567839892e-05
-9.9979359918986e-06
-1.23638333885652e-05
-3.22749326873515e-05
-3.32343691696371e-05
-3.30309389112758e-05
-2.8390670724747e-05
-2.72500659913763e-05
-3.78526045319273e-05
-5.60070133167131e-05
-5.02707595640334e-05
-2.95713666969801e-05
-9.65932947346134e-06
-2.91503172900879e-05
-1.7174906486151e-05
-1.39765977066977e-05
-4.80909489004502e-05
-7.17952440487619e-05
-3.60119391146432e-05
-2.34691776476272e-05
-3.65410278518836e-05
-1.11077912130252e-05
-3.00516160982325e-05
-1.93904979494122e-05
-2.25896167779503e-07
-1.92363023647834e-06
-2.10023295775975e-05
-2.90065915222128e-05
-3.13225837154277e-05
-1.76330570762642e-05
-3.48490597408517e-05
-1.19705758094602e-05
-2.34121492476641e-05
-1.41761272151638e-05
-8.89493842932489e-06
-2.9297829542524e-05
-5.13024198029283e-05
-4.31499525820679e-05
-4.65167492200566e-05
-3.76592541801857e-05
-1.5095849980623e-05
-6.1868934713171e-05
-1.65621635612546e-05
-2.55510413914128e-05
-2.53092142488901e-05
-3.58107511536396e-05
-3.30653408444808e-05
-2.68236455054306e-05
-4.97799934096318e-05
-1.64322115650525e-05
-2.00623351761683e-05
-6.93227771664019e-05
-1.53868039337258e-05
-3.74229487397493e-05
-2.33505738223259e-05
-3.73134280108707e-05
-5.14105912883333e-05
-4.67446234280212e-05
-2.58678124717037e-05
-2.43273431475463e-05
-5.22441968234429e-05
-1.30399056482773e-05
-4.20327454962573e-05
-2.24307989396254e-05
-2.3980245307416e-05
-2.87797480480662e-05
-4.36695015806657e-05
-3.01247305332263e-05
-2.64623438719162e-06
-4.17307510315508e-05
-3.16977493915377e-05
-2.38978321805396e-05
-1.38873913425205e-05
-2.81455140087272e-05
-3.46415591672678e-05
-4.78364800426182e-05
-8.19618258442519e-06
-1.72603412111743e-05
-5.28900431429994e-05
-3.10570249809459e-05
-2.11682857463698e-05
-5.60427207431706e-05
-3.5154289598624e-05
-5.12992081671905e-05
-1.69814526862327e-05
-2.58051520214053e-05
-3.64551289704491e-05
-2.77433758105301e-05
-1.41763245548219e-05
-4.68133475853067e-05
-3.05288628219541e-05
-2.68576890428806e-05
-3.05517421490215e-05
-2.79744031623749e-05
-3.96945742238303e-05
-1.13810701067954e-05
-3.50150801404345e-05
-2.64441836774617e-05
-3.39858423889673e-05
-3.4636166643145e-05
-2.11930980427993e-05
-9.35201389525174e-07
-2.29177546462518e-05
-2.21278812349082e-05
-1.23765890245852e-05
-2.25942214883955e-05
-3.30892760191901e-05
-2.53762564460431e-05
-4.53853507954636e-05
-1.14757917024473e-05
-3.15625412795401e-05
-4.58098784406321e-05
-1.58538258345313e-05
-4.07589595300784e-05
-1.28635748875486e-05
-4.51292692610604e-05
-6.84105311045844e-06
-3.93399637257906e-05
-1.47222829061208e-05
-2.96610597140773e-05
-1.7924015448268e-05
-3.84150619324234e-05
-4.54637514173977e-05
-4.52858797268169e-05
-2.95252573279829e-05
7.50762022551989e-06
-3.90686903825102e-05
-6.86470340655145e-05
-4.37811350138865e-05
-3.20389776971482e-05
-3.82978158735323e-05
-2.73988531726104e-05
-1.35136014278893e-05
-2.91347692604943e-05
-5.86878909739985e-05
-4.20624885256163e-05
-2.72225326332751e-05
-7.73819983656491e-06
-2.30763679827545e-05
-2.88450997853633e-05
-8.27535182706591e-06
8.20414164223193e-07
-5.46566102967813e-05
-1.53095931968893e-05
-6.06436911299281e-05
-4.7865178115413e-05
-4.28031117460202e-05
-4.83707944878902e-05
-4.35052392338852e-05
-2.70862030769505e-05
-2.30649632525995e-05
-3.74440661994705e-05
-1.56791709761687e-06
-2.6133264507088e-05
-2.92444658528717e-05
-6.04694735708571e-05
-4.88811498895983e-05
-5.27048321979659e-05
-3.29191778331843e-05
-5.0506216244108e-05
-3.57372370447485e-05
-5.18595483592483e-05
-2.36886255845862e-05
-2.35844336217921e-05
-1.74726941235598e-05
-1.97186266826601e-05
-4.80518329076165e-05
-7.35710518654516e-05
-9.4182046512056e-06
-1.39727119689456e-05
-1.20624241300664e-05
-9.75697930344063e-06
-4.36503018223269e-05
-3.13301071661211e-05
-2.04183749951761e-05
-3.41954906004302e-05
-2.8682534049765e-05
-2.4536421281693e-05
-5.30407458769929e-05
-8.79484232649346e-06
-3.43842006575141e-05
-2.83386881703187e-05
-1.07855866806637e-05
-3.40430448135582e-05
-4.37597152885813e-05
-3.04233862734522e-06
-2.61894729339353e-05
-8.73493619776717e-06
-2.98546578857556e-05
-3.15634712649716e-05
-1.54550668437923e-05
-3.42133469845726e-05
-2.83866910634771e-05
-5.50841574339359e-05
-3.11961555298488e-05
-2.99080752859549e-05
-5.54042855237557e-05
-4.26692772611095e-05
-1.64743679703203e-05
-2.56642404939944e-05
-5.67235202092927e-05
-4.44055178148995e-05
-4.23060228318166e-05
1.29972135988549e-05
-3.72725147893009e-05
-1.59110698942848e-05
-2.16963361566843e-05
-1.70165579964676e-05
2.34171053154805e-06
-3.81203331033907e-05
-4.27884784822256e-05
-2.48030159582855e-05
-2.23385378231851e-05
-6.5138804459536e-06
-5.15302686235547e-06
-1.85068119453271e-05
-1.64158518706334e-05
-4.32658145649046e-05
-1.43497538055085e-05
-1.33093964633212e-05
-2.27027641251286e-05
1.95975417835872e-05
-5.74489923861405e-05
-3.11768094483083e-05
-6.18527702161626e-06
-4.31045833705329e-05
-5.54109448383909e-05
-1.09580236133517e-05
2.30960127528421e-06
-4.37052151348578e-05
-1.87526643566055e-05
-5.56814688632975e-05
-2.39530582399535e-05
-2.37921324605508e-05
-1.81355161783516e-05
-6.44002689178199e-06
-9.98350310507617e-06
-1.07733370993569e-05
-6.14118207191418e-05
-9.8478555063478e-06
-7.85646235368028e-06
-3.83262663249882e-05
-3.22249792301897e-05
-3.89590361816273e-05
-1.68429539390051e-05
-1.06069589530328e-05
-2.38959763292651e-05
-2.78254160768478e-05
-2.971106738173e-05
-2.39296428598693e-05
-2.81519486421054e-05
-4.67154450597355e-05
-6.98389206080019e-06
-4.35131347051115e-05
-2.04110626286598e-05
-2.02784411975469e-05
-1.44827425933287e-05
-9.04093635862395e-06
-4.39116140979277e-05
-3.39683355728569e-05
-3.17988743774604e-05
-2.50748307426458e-05
-2.59982831167083e-05
-1.53510836103134e-05
-4.82598008284105e-06
-2.1651346553755e-05
-3.22165205043866e-05
-1.12347925727401e-05
-2.19095507149212e-05
-5.92310780837645e-05
-2.70545744866761e-05
-4.38975049662569e-05
-1.60807220314713e-05
-6.40899137762999e-06
-2.77736652526248e-05
-1.26502371434082e-05
-3.36062810061401e-05
-2.9553312335622e-05
-3.30936833023439e-05
-9.06551384126975e-06
-7.41018722442119e-06
-1.57309258301517e-05
-6.74941906895511e-06
-2.56885843758578e-05
-5.48598391315252e-05
-5.55104749595472e-05
-1.13920964143905e-05
-2.6544760071454e-05
-2.04928947744474e-05
5.05805777353043e-06
-2.30126333138244e-05
-4.06327969654458e-05
-6.72016621566524e-06
-2.66293542281454e-05
-2.79830062069329e-05
-2.97634295465348e-05
-1.40329181856652e-05
-2.31086535728866e-05
-7.92571027723285e-06
-5.88003533086463e-05
-5.4779344262207e-06
-2.8610344362436e-05
-3.27559982454149e-05
-3.75385658941495e-05
-1.738364431043e-05
-4.98743082588201e-05
-5.51915141528709e-05
-8.85414311883298e-06
-1.55466714263826e-05
-2.72955229466523e-05
-5.56148996412064e-07
-4.41353863923948e-05
-3.41078632723129e-05
-2.31444024394371e-05
-2.49001668116652e-05
-3.16696117372186e-05
-1.8755183794157e-05
-2.34365293784188e-06
-2.92291183303897e-05
-1.9163380795969e-05
1.33986175220491e-05
-9.59083885672147e-06
-4.82493239195825e-05
1.66249704928381e-06
-2.63858711623695e-05
1.73216089253363e-06
-8.51265140117403e-06
-1.53058887173792e-05
-7.56360766312077e-06
-2.79956471319841e-05
-2.16324418569716e-05
-2.74560680065304e-05
-4.42227920738755e-05
-1.21278724683951e-05
6.67501052178622e-06
-4.34021572628362e-05
-2.67626488836679e-05
-2.22769377721831e-05
-1.57228048911083e-05
-3.88883506831192e-05
-1.53700073244693e-05
-2.97025406028355e-05
-2.9568443181058e-05
-1.24805745919425e-05
-3.1137329477543e-05
-3.01427534768918e-05
-5.06298411705634e-06
-3.22819319421617e-05
-4.4577287875291e-05
-2.06975794996565e-05
-1.95308649096632e-05
-2.89425915887747e-05
-2.54005441238769e-05
-3.88446469347877e-05
-9.79448536594828e-06
-1.1896908376643e-05
-2.0374488739931e-05
-3.22468995875915e-05
-1.60335006546074e-05
-3.40370252253896e-05
-4.51767121706912e-05
-2.96569982675125e-05
-1.64604366921892e-05
-2.27802515274439e-05
-2.43246029736038e-06
-3.74256211392907e-05
-3.62669341693025e-05
-2.85679260520561e-05
-2.23412157664019e-05
1.83785288247156e-06
-4.9631494054202e-05
-1.48612834284134e-05
5.39283689639438e-06
-6.17362581132371e-06
-5.61278647069858e-05
-1.72256802782142e-05
-2.12718040775948e-05
-4.18954421566548e-05
-3.65387094017565e-05
-2.86088634199781e-05
-4.80260594045129e-06
-1.06145459895215e-05
-2.59622088372255e-05
-3.27873625671311e-05
-2.52934917457544e-05
-2.13458645301558e-05
-7.02521437284765e-06
-3.76039614698732e-05
2.6660307592081e-06
-2.72083794419302e-05
-3.08034386929091e-05
-2.67677976610121e-05
-3.57895043108709e-05
-3.19825851441091e-05
-5.54600750156244e-05
-4.29619331371953e-05
-5.2255108157838e-05
-4.76396490279691e-05
-3.35786687774784e-05
-1.5137408214371e-05
-3.27248212650423e-05
-6.30968965406383e-05
-1.65454143215357e-05
-3.04884444225553e-05
-2.93510553074596e-05
-4.02552978938726e-05
-3.65147522530375e-05
-2.74487558143589e-05
-4.61686664803793e-05
-3.46184881458501e-05
-4.0849586519958e-05
8.66274981082056e-06
-1.40015988459946e-05
-3.22975651845648e-05
-1.36913062032704e-05
2.6425772572693e-06
-2.84256314396179e-05
-2.77762615605892e-05
-4.31073842450311e-05
-2.85672023024332e-05
-4.96967051070815e-05
-3.32704251924366e-05
-2.58811573960828e-05
-8.05885138863225e-06
-2.88853822266527e-05
-3.85882760910682e-05
-6.08318516424408e-06
-2.2677398648525e-05
-2.5010944348064e-05
-1.74252187105044e-05
-3.5466499324861e-05
-1.13371774143385e-05
-2.48871223218706e-05
-3.39067745688285e-05
-2.35260801993566e-05
-3.83600858311275e-05
-1.09473027193621e-05
-3.17824440438402e-05
-2.84384445761597e-05
-6.25037541780991e-05
-4.35655502061471e-05
-1.92570487989e-05
-3.94347130636882e-05
-2.64635176865496e-05
-5.0523091361022e-05
-2.78712398151497e-05
-9.18355061238393e-06
-3.06535659317752e-05
-3.7395474558016e-05
-2.94546033196201e-05
-5.8384993458188e-05
-3.9594188704615e-05
-2.64293870084114e-06
-2.12932243040953e-05
-4.04443428102468e-05
-3.71472925599297e-05
-3.08875840583105e-05
-6.18445649388516e-05
-2.53070140095395e-05
-6.00936886007997e-05
-6.97421402019448e-06
-6.56876379808065e-05
-4.09921646652141e-05
-5.17407833691512e-05
-2.94989920458724e-05
-1.6850545882106e-05
-5.98283621113863e-06
-3.89543728801011e-05
-2.17039837801712e-05
-3.0870200137223e-05
-4.76513054433612e-06
-2.86713232304117e-05
-3.26538263883816e-05
-1.39390840800893e-05
-1.05974900258832e-05
-5.15968491561146e-05
-3.03633976325941e-05
-2.51242061283377e-06
-4.28978434499021e-05
-2.00118254868323e-05
1.36569497635556e-06
-3.03655917048927e-05
-2.0941187554525e-05
-1.52415805077634e-05
-3.12639730720508e-05
-8.83411926736679e-06
-2.88612049966112e-05
-3.86108322208807e-05
-5.08681813859027e-06
-1.43273936240074e-05
-7.70721924547447e-06
-6.28453087591757e-06
-2.42325976490895e-05
-5.90430703087331e-06
2.17220688048553e-06
4.41032062890759e-06
-3.81561489000791e-05
-2.8845048652139e-05
-1.2775711983477e-05
-1.68877094505292e-05
-2.83906981091041e-05
-5.23731740644762e-05
-2.76546317800117e-05
-2.66822183703545e-05
1.08557572499808e-06
-4.10192350059694e-05
-2.36726000002278e-06
-2.26741418943044e-05
-1.98462309525272e-05
-1.64442151358162e-05
-3.7425754778673e-05
-2.00646781953823e-05
-3.32150890267926e-05
-3.63858909483317e-05
-1.43577531386406e-05
-7.93544804224737e-06
-1.48753832729836e-05
-2.6151245859618e-05
-2.26744486816865e-05
-3.64754661294682e-05
-3.24177924394365e-05
-3.6853849785153e-06
-3.67481363577856e-05
-3.2805595394176e-05
-4.32238876074968e-05
-2.38133384940287e-05
-1.62039193107592e-06
2.52183984509768e-06
-3.92752012602738e-05
-1.86654046073381e-05
-2.88894698553995e-05
-3.63127382140414e-05
-1.81921688762729e-06
1.91012427954623e-06
-2.9953921904159e-05
-2.07468121104526e-05
7.01548680035414e-06
-1.56246572936047e-05
-2.11853478609614e-05
-1.67099002348311e-05
-2.97135662997159e-05
-7.95938107869938e-06
-5.54182012641221e-05
-1.43628932581547e-05
-9.63842276796261e-06
-1.7471953421666e-05
-5.39243236031565e-05
-3.51556091133314e-05
-5.84722838234189e-06
-2.92631316765147e-05
-2.50927860985111e-05
-3.41159611959316e-05
-1.2582077405228e-05
-2.50748846045262e-05
-3.21572258564628e-05
-3.97620560329937e-05
-9.43482144960217e-06
-6.52868064348402e-05
-1.99549894323997e-05
-1.83925883035361e-05
-4.43565140965537e-05
9.19202911738694e-07
-2.45398693953149e-05
-2.9458631755619e-05
-1.06417401564327e-05
-3.83992039205021e-05
-2.14115551706435e-05
-6.34178132403999e-05
-3.42774649199299e-05
-3.26545545543538e-05
-7.1005583080974e-06
-2.09735455773385e-05
-2.76067493277402e-05
-4.03441897055288e-05
-1.34618067801722e-05
-4.90671841761413e-05
-3.11024169424551e-05
-1.16329041611802e-05
-1.90217376014991e-05
-2.16326002779681e-05
-6.86083500174266e-05
-3.54808447855891e-05
-2.09637355536744e-05
-2.14101719227168e-05
-1.38609590136101e-05
-1.0133454791866e-05
-2.73996171197298e-05
-3.89651945890897e-05
-1.04107994656739e-05
-3.32293823286335e-05
-1.12666596681822e-05
-2.40600537460853e-05
-3.79212379835238e-05
-4.05471094423524e-05
-1.85373255410494e-05
-2.00499394109969e-05
-3.52515150152085e-05
-4.56524796307931e-06
-7.16426933649657e-06
-4.1445281345376e-06
-4.71118404268948e-05
-2.97271295365347e-05
-4.54154928761664e-05
-3.38575309313642e-05
-2.14772906947851e-05
-3.31703794722954e-05
2.89679656785538e-05
-3.27544322931588e-05
-3.35477185525259e-05
-4.43172906407441e-05
-2.59099271812659e-05
-4.9023017387763e-05
-3.25465681102768e-05
-1.73001501026989e-05
-2.97126486765792e-05
-3.17141217464979e-05
-7.81204514906866e-06
-2.3662126691543e-05
-1.93489292540992e-05
-3.46123511006376e-05
-3.27467347826382e-05
-5.83591711701288e-05
-1.07656103529877e-05
-1.37901479008776e-05
-4.295651581444e-05
-2.20005610145939e-05
-2.53202855351916e-05
-2.844528437237e-05
-2.91318809984121e-05
-2.91467128179599e-05
-5.33116504745375e-05
-2.52441560728013e-05
-2.82501127863486e-05
9.36967477468155e-06
-2.20596907017289e-05
-4.16098066741472e-06
-2.57659519621621e-05
-2.15910174983245e-05
-3.41785872567645e-05
-2.78592978524366e-05
-1.32146809806723e-05
-4.20551454634861e-05
-1.97520444107673e-05
-2.60149003717373e-05
-3.50022353807206e-05
-2.67435053264918e-05
-1.41667172373864e-05
-3.08020562552224e-05
-2.66245291731632e-05
-4.30232555037958e-05
-1.66800315954399e-05
-4.0634480829089e-05
-1.63702495471974e-05
-3.79987618322609e-05
-4.62400085086851e-05
-2.00810977224328e-05
-1.94077482603692e-05
-2.49078092695667e-05
-1.52558230819125e-05
-1.43613781844556e-05
-4.12346613914268e-05
-1.38151333523922e-05
-3.7162765984467e-05
-2.22099386127366e-05
-1.01239391656483e-05
6.35835657091284e-06
-1.61724045337893e-05
-3.52008513288926e-05
-2.49611007101327e-05
-2.20361690801725e-05
-5.99603918016668e-06
-9.21080554293723e-06
-1.44812026058453e-05
-4.18424560950738e-05
4.04399994029633e-06
-3.6028638061209e-05
-2.94086441736959e-05
-5.03625505385929e-05
-4.1461962452197e-06
-2.63774541117528e-05
-4.79734718141471e-05
1.85878044295294e-05
-4.36691993983676e-06
-1.68017063518175e-05
-2.28844301287914e-05
-3.65073247823821e-05
-3.14216339181848e-05
-1.89456301849818e-05
9.57653928226603e-06
-4.62630850595359e-05
-5.8980556735768e-05
-5.82118512382911e-05
-3.02513766284067e-05
-2.61606552707711e-05
-1.77596787914542e-05
-2.09230808090817e-05
-6.55926398195568e-06
-4.28468764748419e-05
-3.15940423444636e-05
-3.05089616363466e-05
-3.37601948347234e-05
-1.35724322036198e-05
-3.28733211923025e-05
-5.21587645208834e-05
-2.58202818060156e-05
-1.45016503523831e-05
-5.25447633942253e-05
-5.02640537943579e-05
-2.29770555573014e-05
-1.78230052192043e-05
-4.6886165174572e-05
-5.2141331142216e-05
-2.69384551663681e-05
-4.38222314857728e-05
-2.71524710867191e-05
-1.7674016664116e-05
-4.17590726996035e-05
-2.77900648918375e-05
-1.80452048093896e-05
-3.63026124092081e-05
-2.39258770498016e-05
-5.10426156164553e-05
-1.74116793587428e-05
-1.64585527513907e-05
-9.90192712220573e-06
-2.34247619674836e-05
-3.19692723599422e-05
-3.94179317084729e-05
-4.42962917213634e-05
-2.38609277971926e-05
-2.37837952936755e-05
-4.18141409871143e-06
-4.43171382062649e-05
-8.08146242961116e-06
-4.4017301075199e-05
-1.72378646613486e-05
-2.99064910880449e-05
-4.47001221492212e-05
-1.86299220506634e-05
-5.85340402732664e-05
-9.63735855819591e-06
-3.45592324245223e-05
-2.60020676902193e-05
-3.87220199532049e-05
-2.05807324573137e-05
-1.36835877643755e-05
-1.82768817164057e-05
-2.54435241428482e-05
-2.63165613569484e-05
-7.19498079854746e-06
-2.32422065249631e-05
-3.60117150008611e-05
-3.62650607527197e-05
-3.12565882642903e-05
-2.91916936140074e-05
-1.38529667037035e-05
-3.22484384110841e-05
-3.74212305747027e-05
-5.30836622665023e-05
-3.48591362261325e-05
-3.810010629391e-05
-4.39606765537496e-05
-5.83612780567535e-05
-2.632801515995e-05
-3.3590668781656e-05
-4.34325452314899e-05
-2.77483943236153e-05
-5.52843755657131e-05
-7.84130866853192e-05
-3.31442952345116e-05
1.46636039189692e-07
-1.61661065264227e-05
-5.85833260678084e-05
-5.42343883505113e-05
-8.35998629955724e-06
-1.79864779782809e-05
-1.37385797011448e-05
-3.99742193584384e-05
-3.18988561894631e-05
-1.58911535267323e-05
-3.00531381904138e-05
-2.01327337996027e-05
-5.45546915228253e-06
-3.05494528932723e-05
-3.11344354376612e-05
-2.6470986262491e-05
1.85170954621615e-06
-1.29786996725581e-05
-1.60489639891079e-05
-6.60403786273375e-06
-1.44810472244749e-05
-1.70966460856678e-05
-1.46273130394548e-05
-2.48160776480641e-05
-2.48173973289163e-05
-4.55506971182323e-05
-2.64766961946469e-05
-3.76108933132419e-05
2.25268787454223e-05
-2.89700174036656e-05
-2.43924139661862e-05
-6.05120968470375e-05
-4.14417621666014e-05
5.84537019779594e-06
-4.82338836025839e-05
-1.13183155247609e-05
-4.84115902438453e-05
-2.49833574424182e-05
-1.60914165775528e-05
-1.51731688114383e-05
-3.07881924990197e-05
-3.53081846287914e-05
-2.42311373815294e-05
-9.19254140609001e-06
-1.07404648724184e-05
-1.18062571435545e-05
-5.21376412661151e-05
-5.94197786315181e-05
-1.75335547701483e-05
-2.75051774569572e-05
-1.25021660383765e-05
2.20455006383361e-06
-1.12136956375466e-05
2.2925998221474e-06
-4.10104750275246e-05
-5.87014722983823e-05
-2.84661248787202e-05
-2.58813224998651e-05
-2.27915558317314e-05
-1.20935496032028e-05
-2.35794686809993e-05
-2.64262793505222e-05
-3.42649204328407e-05
-5.26540456702969e-05
-2.33420843061239e-05
-3.50169754721361e-05
-4.15582761079835e-05
-1.43978688441135e-05
-3.12558025584701e-05
-2.6336454223687e-05
-3.16759071564638e-05
-2.23393584877896e-05
-3.57581399136034e-05
-5.61425222179211e-05
-1.75684475139119e-05
-1.96491681645602e-05
-1.97007231641041e-05
-7.93462596047939e-06
-4.2332217544603e-05
-3.42718548408572e-05
-2.18514230780464e-05
-3.05916712317822e-05
-2.26492481415358e-05
-3.21759517668511e-05
-2.35348009072344e-05
1.09366247664695e-05
-2.71621500855413e-05
-2.18471500367051e-05
-9.63900788008292e-06
-1.13436652086643e-05
-3.6500342822318e-05
-2.02934178488592e-05
-3.78306916363548e-05
-4.86056240358614e-05
-4.86795590896504e-05
-5.00059266248175e-05
-3.80341055493923e-05
-3.9333050829209e-05
-2.49657385596804e-05
-1.65508356238161e-05
-8.09010482233579e-06
-2.60928028067425e-05
-4.49987924832623e-05
-3.59248156886637e-05
-3.52621555756307e-05
-3.30693378659342e-05
-3.55735219461665e-05
-5.17961483743468e-05
-4.48737911308707e-05
-2.59587948966568e-05
-4.4728810243244e-05
-5.5484443591073e-05
-4.3343035456559e-06
-1.29029623884592e-05
-3.94935044061608e-05
-1.42985754534026e-05
-5.98569750436958e-05
-6.54407615309069e-05
-3.14738280369047e-05
-2.73362662337428e-05
-2.98613377903067e-05
-5.0929762331767e-05
-2.07848891300248e-05
-1.78500689953149e-05
-2.87079755530424e-05
-1.19642454109822e-05
-2.53249461902321e-05
-4.86844759562687e-05
-8.29045043262253e-06
-3.47861868698914e-05
-1.90918378796563e-05
-2.0970423955902e-05
-5.05884594709932e-05
-2.84979409755106e-07
-4.72191072636511e-05
-9.17617900811821e-06
-1.54750094773541e-05
-2.57243855894601e-05
-3.50189317184196e-05
-2.46738181134416e-05
-5.85094528655063e-06
-6.26162294848715e-06
-1.76224745291243e-05
-4.0232350018705e-05
-2.00042094992846e-05
-3.20157701148682e-05
-3.56780363459045e-05
-5.88948365149148e-05
-8.03728272936772e-06
-4.28383344323906e-05
-1.69275981151396e-05
-4.19492740894471e-05
-4.52053272744661e-05
-3.11390835010646e-05
-2.71765323960525e-05
-1.75063396127134e-05
-3.03757106760014e-05
-1.58340774178099e-05
-2.0454782207003e-05
-3.62213528379799e-06
-4.08395864246038e-05
3.05073066298637e-06
-3.38200559517432e-05
-3.21189009482127e-05
-2.98104474790918e-05
-9.39128120505763e-06
-1.24249944109051e-05
-2.94732431178731e-05
-3.50456812957682e-05
-2.61597443821844e-05
-3.66913114999855e-05
-2.88629147268488e-05
-1.77043784235733e-05
-4.11830331322462e-05
-8.639048287914e-06
-2.07409747355534e-05
-5.1584375083272e-05
-3.88862601390756e-05
-2.43289765789625e-05
-3.36928018766891e-05
-1.82827069907494e-05
-1.38028959697945e-05
-8.39559924580486e-06
-1.06893621755259e-05
-3.08316025210896e-05
-6.20418688731322e-05
-3.90905555534896e-05
-5.00773308844598e-05
-1.97499334977284e-05
-4.44635153239927e-05
-3.70194461132888e-05
-1.99203656496527e-06
-5.09691131190425e-05
-7.89381062944559e-06
-5.39510832532903e-05
-2.84661190763645e-05
-1.33631694351699e-05
-3.26645472389448e-05
-3.34357241710083e-05
-4.27059052645187e-05
-2.80118731349811e-05
-3.16223848483496e-05
-3.41013921003431e-05
-4.16827633615569e-05
-2.18171868258393e-05
-7.07961474628685e-05
-2.36904994025949e-05
-1.5382531826065e-05
-5.15594708694653e-05
3.81056990655372e-06
-2.82902015438106e-05
-4.61209514843934e-05
5.39646099029117e-06
-5.01119441080034e-05
-1.93668281479781e-05
-1.743766837562e-05
-3.30236581617565e-06
-6.12666522347404e-06
-1.67254179064329e-05
-2.75242094231635e-05
-3.7993988232422e-05
-2.9546562276571e-05
-1.88968217314751e-05
-1.92626372815111e-05
-1.58640756259379e-05
3.69072765257256e-07
-4.26019462157109e-05
6.98111989664111e-06
-1.01145168630738e-05
-5.76054252522248e-05
-1.98733255638585e-05
-2.30408604418626e-05
-2.93465714235011e-05
-7.59788726446234e-06
-3.16472832855822e-05
-2.75755884981399e-05
-2.77096298399385e-05
-2.85840887530983e-05
-4.30314595203141e-05
-5.38908439935632e-06
-2.25244580446892e-05
-4.18745702004912e-05
-1.68372756054613e-06
-1.99955158136404e-05
-1.01455348972284e-05
-4.45286975960437e-05
-2.21404302994845e-05
-1.21557600700832e-05
1.505108401539e-05
-1.94564777175438e-06
-1.26587769960458e-05
-3.57859041601742e-05
-6.52137959185108e-05
-2.66374725919937e-05
-1.34454391666536e-05
1.10955635231682e-06
-5.53516666927316e-05
-3.17184623275289e-05
-3.05287369992996e-05
-4.66295843948715e-05
2.20978100566321e-05
-1.59237048685859e-05
-3.97931429706144e-05
-1.62545997275779e-05
-2.04824497392623e-05
-2.0221268819976e-05
-3.5245785051251e-05
-1.63466282894929e-05
-5.07711746526271e-05
-2.62067233000704e-05
8.41641716619773e-06
-3.37303363903635e-05
-5.2183171489773e-05
-3.7753450394912e-05
-4.37997022547846e-05
-4.75196770097578e-05
-2.06825467057549e-05
-2.73905754839554e-06
-6.59847265974339e-05
-2.44049235831749e-05
-4.52680732949113e-05
-7.43121176113677e-05
-2.5791730573115e-05
-3.0559270451334e-05
-3.24633248733453e-05
-2.98740342567374e-05
-1.49834476367108e-05
-4.69429617601546e-05
-5.25975217576766e-05
-3.25100827189801e-05
1.41306557869705e-05
-1.75120632117637e-05
-3.33530175417362e-05
-1.9723954088093e-05
-2.94046677187132e-05
-1.56462208585924e-06
-5.07621054597707e-05
-2.92890808421261e-05
-2.68017406233107e-06
-1.12613379186182e-05
-4.03298476472212e-05
-1.42292052640557e-05
-5.73564263192557e-05
-9.08007599508578e-06
-1.86499083099565e-05
-1.62053286451866e-05
5.08489361148543e-06
-1.46078453335274e-05
-2.05078076365469e-05
-4.04749952232466e-05
-4.23187505714028e-05
-2.61048859799559e-05
-3.03907189058039e-05
-2.68153847938101e-05
-3.04313584201768e-05
-5.46324175189245e-05
-1.68000929555757e-05
-3.90772368217401e-05
-3.28417377951368e-05
-3.32643625963418e-05
-4.68715397179831e-05
-4.91110708959276e-05
-3.78495049026699e-05
-4.0311806167359e-05
-5.5762102253525e-05
-4.24667554942887e-05
-5.63841000858872e-05
-3.24898526039989e-06
-1.58854923842956e-05
-3.20963632210367e-06
-3.4331274954077e-05
-4.59111126213973e-05
-1.82735691903207e-05
-3.85213529390824e-06
-1.94899581437809e-05
-1.48709853873048e-05
-3.61080395544247e-05
-2.63821137052274e-05
2.99399033783332e-06
-1.95017947412849e-05
-9.00312283985114e-06
-4.64501972910038e-05
-2.05754395909566e-05
-4.95669731004942e-05
-4.06271696861379e-05
7.63680376680979e-06
-3.561363884316e-05
-5.71340225283122e-05
-2.7817849304727e-05
-2.91867098780783e-05
-3.82921736233346e-05
-2.30278222467956e-05
-3.73669240771707e-05
-1.37572293918229e-05
-5.06577572341799e-05
-1.41258837961532e-05
2.22530578368007e-06
-5.71458595450218e-05
-1.16364079006611e-07
-3.43706623723075e-05
-2.56626005603641e-05
-6.21266662177439e-05
-2.99559802483374e-05
-1.70389081888495e-05
-2.97108878019802e-05
-1.56825608437254e-05
-2.53637969478163e-05
-1.28203383741692e-05
-1.82765209388353e-05
-3.28159916721594e-05
-2.65421500202643e-05
-3.8468316166505e-05
-3.24258277427367e-05
4.76693023843185e-06
-2.54640848620562e-05
-4.36169948668542e-05
-3.08698299254265e-05
-5.62127315218388e-05
-5.72514790446338e-05
-4.25317010130958e-05
-8.07819965899842e-06
-4.31274551973849e-05
-6.21129535174957e-05
-2.6238671744755e-05
-3.38341104306165e-05
-4.68327720703486e-05
-1.6040461791569e-06
-1.22946633649709e-05
-3.31964247750361e-05
-2.79745422789207e-05
1.07033305279842e-05
7.58664428267991e-07
-1.28085700476938e-05
-2.28082432763656e-05
-4.90413618447333e-05
-3.79216086683221e-05
-5.36676310610683e-05
-4.36195260532326e-05
-3.8622129030223e-05
-2.97485251227595e-05
-5.54250640184286e-06
-4.59641077123024e-05
-4.12801912766357e-05
-4.11258545325804e-05
-4.39796043162309e-05
-1.88583049203469e-05
-3.23818809834757e-05
-1.96300082037767e-05
-4.9625407610412e-05
-5.86107660694409e-05
-2.97943349142669e-05
-2.92461351388994e-05
-9.94943513689058e-06
-4.07399404016639e-06
-1.29268596114505e-05
-3.34806838043506e-05
-6.89546612419688e-05
-3.34916630006326e-05
-5.77624305047162e-05
-1.82757769512054e-05
-2.27343345993174e-05
-1.55474987447106e-05
-2.40782400055432e-05
-3.56306317108987e-05
-2.98253248490668e-05
-2.94401628473514e-05
-3.28295719770263e-05
-1.7477240929117e-05
-4.06601338353978e-05
-4.05622982033748e-05
-6.19672462744192e-05
-2.51386526706703e-05
-2.69441900655615e-05
-1.61008107987024e-05
-3.50014005140232e-05
-2.71750264443695e-05
-2.1540044750668e-05
-5.64498965179434e-06
9.29738476667192e-06
-2.24136748920599e-05
-4.14437167672242e-05
-2.81041977725325e-05
-2.56712573731717e-05
-2.7499960748227e-05
-9.26906209122257e-06
-4.89640323768287e-05
-2.30415205221359e-05
1.08500140324718e-06
-1.34369172650873e-05
-2.98354251847441e-05
-4.21653285522284e-05
-4.1984146164857e-05
-1.38135609017478e-05
-3.15158053330576e-05
-3.16460738271918e-05
1.36869147198573e-06
-3.98532168230011e-05
2.2431478136214e-06
1.63410757866451e-05
-2.29220068942777e-05
-2.17997967819241e-05
-2.08508204814662e-05
-1.77933072522556e-05
-3.94395274063077e-05
-2.32154669114391e-05
-2.4037751347589e-05
-5.50524223850609e-06
-2.5348043663618e-05
-2.0277077250938e-05
-3.32892595089451e-05
-4.37232690120917e-05
-4.45539435396783e-05
-4.35749293100895e-05
-4.32494357559047e-05
-3.02473874339666e-05
-1.10614016247817e-05
-3.40051541299041e-05
-3.9105761811141e-05
-8.7817890749193e-06
-4.02390277613309e-05
-3.62021278496835e-05
-6.05887470561447e-06
-1.84896498021144e-05
-2.14116819825497e-05
-1.3470476822366e-05
-1.06444985893943e-05
-3.66587021736512e-05
-2.75770949163402e-05
-4.80980083257769e-05
-3.4488642946247e-05
-3.5086358284841e-06
-1.88698595509081e-05
-2.93226044998541e-05
-3.83867926838304e-05
-5.34033098978858e-05
-2.97407687795138e-05
-5.02791105183645e-05
-3.86740166692949e-05
-5.58573151428318e-05
-6.43776968556785e-06
-4.73293824340414e-05
-2.16982679255529e-05
-3.31263827627778e-05
-3.78118733916078e-05
-3.81877910597364e-05
2.10057843107194e-06
-8.65810813273853e-06
-2.17955892362191e-05
-4.78709961146443e-05
-2.77679006813006e-05
-2.7145176283979e-05
-3.2544793663338e-05
-3.38750803472594e-05
-2.55959218628107e-05
-1.99539283279814e-05
-4.23967700975924e-05
-3.45673311941094e-05
-3.92801969921106e-06
-2.29191657043591e-05
-1.39436662181958e-05
-4.36386720696936e-05
-1.11428287510802e-05
-2.03035358002733e-05
-4.76637025039564e-05
-3.11223920019243e-05
-2.98751018975819e-05
-2.47797441750827e-05
-2.50818310433847e-05
-3.88971079461932e-05
-2.7265307239187e-05
-2.42549909385565e-05
-8.35154687503528e-06
-8.63590334082032e-06
-2.64167122495093e-05
-3.73309936012175e-05
-3.17485185367674e-05
-1.17711792142564e-05
-1.7841739383711e-05
-3.65635890856136e-05
-4.70926387067621e-06
-4.34316294965525e-05
-2.42170916362735e-05
-2.58046091011031e-05
-7.83179118850567e-05
-2.1598777065733e-05
-1.79041531381307e-05
3.20820898535901e-06
-2.5479569129738e-05
-2.74703748053261e-05
-2.76575344299512e-05
-1.42848278053243e-05
-2.26363946421253e-05
-3.22012389322453e-05
-3.00516989248095e-05
-4.80890080794106e-05
-3.14414277407233e-05
-1.28918551320697e-05
-3.84718518229379e-05
-5.68532852644868e-05
-2.38339739783143e-05
-4.62672918780692e-05
1.50360195932909e-06
-2.49599506019175e-05
-2.49741690353124e-05
-2.49494171753411e-05
-3.61362563992225e-05
-4.67601310769372e-05
-4.08062883867785e-05
-5.0178933367579e-05
-4.06918888678496e-05
-2.14593266408163e-05
-2.55689453281533e-05
-2.51891352440913e-05
-4.85170390016831e-05
-2.42511362966569e-05
-8.64374703154251e-06
-3.73238336840491e-05
-4.71765140321783e-05
-5.70502959538323e-05
-1.24063987781435e-05
-4.81118904837531e-05
-2.98610280217093e-05
-1.575787949945e-05
-1.21252063668702e-05
-4.05250358199425e-05
-2.45534023507638e-05
-3.28866146573821e-05
-1.81663563554885e-05
-3.15853913967277e-05
-2.42281897434207e-05
-2.0337186614986e-05
-1.51413464056299e-05
5.58076190631295e-09
-1.17722924983843e-06
-3.24521639633058e-05
-4.31193017607408e-05
-2.17859001960698e-05
-2.94367987159804e-05
-2.33068528821226e-05
-3.05621501387907e-05
-2.91340543368326e-05
-2.10637093147708e-05
-4.68911890053741e-05
-4.09083737036281e-05
-2.7086780510927e-05
-2.85585250460255e-05
-2.91040264008426e-05
3.41257405550418e-06
-3.5926044417394e-05
-2.49182412046156e-05
-3.57789673079181e-05
-1.28518247500229e-05
1.01943498555246e-05
-3.48130384406078e-05
-4.96798306081012e-05
3.20931404868802e-06
-5.15182802294216e-05
-1.57576726740783e-05
-1.59232363188366e-05
-2.12362881303106e-05
-2.87727106380952e-05
-3.43498367850768e-05
-1.47817213977689e-05
-4.10394512584466e-05
-2.92198770940767e-05
-2.08636424989687e-05
1.31594783006188e-06
-3.21715062293667e-05
-4.09962334592151e-05
-2.79161525936833e-05
-8.97016683669467e-06
-2.39407661558947e-05
-1.35382898567041e-05
-2.83880677210845e-05
-3.44686456938871e-05
-4.13611409264167e-05
-3.37378405005717e-05
-4.23519930240449e-05
-1.00630280697814e-05
-3.11814524263295e-05
-1.3262522576882e-05
-4.72686051483533e-05
-7.27948486560228e-06
-4.92442127216453e-05
-3.59290735661552e-05
-2.85122768326714e-05
-7.51389061099339e-06
-1.64299334626681e-05
-1.48492059299637e-05
-2.50562237135095e-05
-3.85111715775364e-05
-4.21532147243076e-05
-3.51008486945701e-05
-2.39065878579757e-05
-6.14428345694288e-05
-1.19945046186821e-05
-1.45704243623355e-05
-1.57906431058066e-05
-1.78384850351718e-05
-3.30034049022687e-05
-3.9679508538501e-05
-5.32174122929853e-05
-3.33939544169378e-05
-3.79945620074694e-05
-3.77885503434193e-05
-9.94165303406394e-06
-5.77242629260395e-05
-1.80784691119734e-05
-3.50396525803078e-05
-2.03673661891768e-05
-3.92403081786201e-05
-1.13766277935209e-05
-2.58306606643728e-05
-3.15245946345258e-05
-1.50960245454956e-05
-3.51044392356114e-05
-2.79097082914489e-05
-2.57136684214528e-05
-6.26174050179674e-05
-2.69236506927051e-05
-3.51416486395561e-05
-3.32032657267239e-05
-2.8132208594082e-05
-3.64699595914466e-05
-1.74748673021663e-05
-5.30428159090694e-05
-4.69274304007189e-05
-2.3345605472913e-05
-3.06384708492259e-05
-3.74492923127039e-05
-4.93702738853188e-05
-2.5044184983411e-05
-7.29692025561307e-05
-3.98654353315203e-05
-1.51372882648633e-05
-2.46568655309758e-05
-3.40171429702381e-05
-3.5061831154947e-05
-4.35470858943538e-05
-2.13914614262259e-05
-3.3722325732235e-05
-2.8676294330734e-05
-1.47798174697591e-05
-5.85077565484648e-05
-1.02767967826145e-05
-1.93740867579588e-05
-9.25742667414453e-06
-1.97503059941979e-05
-1.38926001166764e-05
-2.80718625869736e-05
-3.27024533847948e-05
-1.73571443511466e-05
-4.01604728867812e-05
2.43628520612924e-06
-4.08334668689761e-06
-2.96165130381065e-05
-2.50571654551033e-05
-3.83027657554449e-05
-3.73656196044781e-05
-1.77837521746006e-05
-1.93484360863765e-05
1.57926478759817e-06
-2.4965985265787e-05
-9.8286856084269e-06
3.29262438872895e-06
-3.98557789099398e-05
-3.31601182670952e-05
-2.72527306470009e-05
-6.72485142518574e-06
-2.11575106237529e-05
-5.66185655321591e-05
-6.40422572592485e-05
-4.58448500755995e-05
1.07883942609672e-05
-4.82286906321705e-05
-2.27076560622536e-05
-1.27662492333131e-05
-1.60495282753021e-05
-2.44687561946342e-05
-4.23599913487319e-05
-3.23352100080218e-05
-7.90537389152911e-05
-1.88311930583326e-05
-6.71965492756014e-05
-2.94264117967583e-05
-1.28551479775513e-05
-2.93910906074496e-05
-5.86329233514366e-06
-6.47249523165459e-06
-3.27059305283689e-05
-2.83926563244166e-05
-3.00722432096568e-05
-1.44689977364341e-05
-2.7930898907693e-05
4.27412246924846e-06
-3.5427088710788e-05
-4.18605967012296e-05
-3.27457455042008e-05
1.40530058915675e-06
-2.47074532562111e-06
-2.88381946316727e-05
-3.07953252722354e-05
2.53438063848248e-06
-2.23199206104573e-05
-3.14417916152005e-05
-3.15102050105929e-05
-1.38161653299477e-05
-2.67873535195988e-05
-2.30362727829499e-05
-4.39634196039793e-05
-1.8492079221384e-05
-6.02216480488713e-05
-4.04080920923949e-05
9.1781580624376e-06
-2.94540428475826e-05
5.69392552083503e-06
-2.01145264779766e-05
-3.08670739947809e-05
-2.17617178363403e-05
3.00545903587478e-05
-4.13843768883241e-05
-8.91022992432611e-06
-2.27925101739329e-05
-2.05201580332082e-05
-8.31462951338458e-06
-4.32713489648588e-05
-2.75114066128158e-05
-2.21543279186478e-05
-1.70792235155003e-05
-2.76856182024592e-05
-2.57318319804068e-05
-3.71880655884998e-05
-4.05631680421483e-05
-3.06187561020149e-05
-8.40410745534156e-06
-1.45375717813482e-05
-4.15339639206659e-05
-3.82632543986142e-05
-3.08576741677066e-05
-2.52169652896422e-05
-3.18895536650947e-06
-3.56218397309653e-05
-2.11450060436778e-05
-1.45449931562175e-05
-3.41867452661399e-05
-2.2169686905227e-05
-4.13562457695916e-05
-3.8572405746634e-05
-5.74141764230427e-06
-3.83392265347158e-05
-3.73780273802655e-05
-4.43277074171937e-05
-5.57591914283001e-05
-1.52720702462287e-05
-2.59158214609992e-05
-2.79505376820646e-05
-4.29528531872664e-05
-6.1511156349905e-05
-3.77403717783e-05
-4.89096274973494e-05
-2.34471783642536e-05
-3.44335764387087e-05
-2.82672443861378e-05
-5.70918418391989e-05
-1.92830591503007e-05
-1.40377807085179e-05
-3.81063530456328e-05
-4.15000442720926e-05
-3.6470127465095e-05
-1.07371111581932e-05
-4.21570289065578e-05
-4.283277461084e-06
-1.02479764528945e-05
-5.08486916167795e-05
-2.8766659212666e-05
-1.66504913209463e-05
-6.5425052728725e-05
-2.05003629912335e-05
-3.86737503448853e-05
-4.595679340581e-05
-4.59711443145317e-05
-2.5254992463619e-05
-5.47071144164023e-05
-1.94828552859224e-05
-2.81418553192701e-05
-2.45816202360572e-05
-2.56940700821382e-05
-2.28856826569106e-05
-4.75344603986959e-05
-1.88506576484704e-05
-2.68181912463856e-05
-2.58963219926151e-05
-2.30416883783231e-05
-3.00813337791062e-05
-2.55099583983099e-05
-4.38750413878872e-06
-5.74382080454893e-05
-1.98400330807692e-05
-4.65981676540353e-05
-3.99788988360432e-05
8.98948818114027e-06
-2.51618855200018e-05
-1.5766860910949e-05
-1.17681884333341e-06
-2.70441545344241e-05
-3.49290844778828e-06
-2.91430406505942e-05
-2.54422090983144e-05
-4.52506364857168e-05
-3.4053674847377e-05
-1.77788397966186e-05
4.20876548983587e-06
-1.68671084493115e-05
-1.18308618439416e-05
-3.4286858087547e-05
-2.32339203681549e-05
-3.39057195787981e-05
-3.219200153915e-06
-2.85141577669631e-06
-5.9026864997581e-05
-1.90999406502867e-05
-3.19397979511885e-05
-6.10434364148832e-05
-2.00503963620377e-05
-2.95138684209321e-05
-1.8307216841856e-05
-2.39719327206706e-05
-3.65463200978991e-05
-2.40792115959124e-05
-4.29227824179363e-05
-3.07950354748047e-05
-4.46094483911091e-05
-4.95277078662104e-05
-2.23120958795171e-05
-2.21985526372368e-05
-1.86824711064274e-05
-4.48473315045535e-05
-6.99236817979429e-06
-4.43726872261373e-05
-2.40318333705264e-05
7.21810113631839e-07
-3.16705189141012e-05
-5.87239763532493e-05
-1.54110371131028e-05
-1.59329842207478e-05
-4.94544142314762e-05
-2.88330531552645e-05
-4.86566025470309e-05
-1.21259156475573e-05
-1.9507313101345e-05
-3.78589232941836e-05
-1.11093173913951e-05
-1.83749318397753e-05
-4.48931209401654e-05
-4.86630262184704e-05
-4.16031878309656e-05
-3.31552543841488e-05
-3.75323745952679e-05
-4.95947965529492e-05
-4.42288927129617e-05
7.37327655684393e-06
-3.4087785803302e-05
-5.05146137130928e-05
-1.6519381454086e-05
-3.59500755932208e-05
-2.67304814705444e-05
-2.08524453431773e-05
-4.92317110039449e-05
-2.96213545055261e-05
-2.69094640093469e-05
3.85760952928853e-07
7.41016070241579e-06
-2.19954422462591e-05
-8.01996805382964e-06
-7.64507773712266e-06
-3.81100026948484e-05
-4.47518961176646e-05
-5.16326079999088e-05
-2.90280866359143e-06
-3.31920403799645e-05
-4.70333858171519e-05
-2.43458425180128e-06
-3.67702929190315e-05
-4.22253909329421e-06
-4.21412026078985e-05
-9.31613803030317e-06
-2.97228042819943e-05
-3.87650217782284e-05
-3.69745183145184e-05
-3.13654327042078e-05
-2.45684153036398e-05
-2.01427300718178e-05
-3.2876971532965e-05
-8.26538402147015e-07
-2.44186816527095e-05
-2.18804652906372e-05
-1.38177463645207e-05
-3.78897053812936e-05
-1.4194189471091e-05
-2.70578014567613e-05
-2.10062146065551e-05
-1.91312298467391e-05
-2.63213250319668e-05
-2.60682118582438e-05
-6.84390641112614e-06
-2.06240152988852e-05
-3.90240512872651e-05
-4.30679509031061e-05
-2.36582866185836e-05
-3.52770830962581e-05
-2.1126758241218e-05
-5.34444716788933e-05
-2.34780099241378e-05
-1.32476250683272e-06
-1.74299629639406e-05
-3.9622866041481e-05
-2.43585420698449e-05
-3.53738909483271e-05
-3.18513212207109e-05
-1.84606191287866e-05
-1.29712145030757e-05
-5.58099239437857e-05
-3.55680482288639e-05
1.10046508702375e-05
-2.60248664489745e-05
-2.88887878017805e-05
-9.36492690384995e-06
-3.09149981646288e-05
-5.09861726498009e-05
-4.78575992240846e-05
-2.74794834537421e-05
1.30818790608741e-05
-2.96291289081751e-05
-3.5918938634358e-05
-4.17445906056865e-05
-2.24242585755505e-05
-3.13874977500275e-05
-1.08422236008507e-05
-1.99190874750905e-05
-3.61506023742237e-06
-4.04541749252496e-05
-2.48167460017246e-05
-3.97278062552537e-05
-3.8819086181326e-05
-2.84742221485099e-05
-2.64860667940429e-05
2.94408907968454e-07
-1.07767060328529e-05
-4.16467579500551e-05
-3.72999177385072e-05
-1.44464660767404e-06
-3.21366423529477e-05
-5.22107594221258e-06
-2.11001348598581e-05
-2.29194860311506e-05
-1.43090440814053e-05
6.68864315176556e-06
-5.97715993244941e-05
-3.39393928462073e-06
-4.8012911467293e-05
-2.21797103198582e-05
-1.78582421412354e-05
-3.06149281033292e-05
-3.72032443754052e-05
-3.93185239925241e-05
-1.5914362419394e-05
-1.03342100340451e-05
-1.88790499770407e-05
-3.06955201357091e-05
-1.00225295441527e-05
-2.8208060122839e-05
-9.10816858399723e-06
-4.48107390671113e-05
-1.16236817706643e-05
-3.27197005211191e-05
-9.3347788013199e-06
-4.05371037130935e-06
-2.2308619222682e-05
-6.29844978952397e-05
-3.88136838810203e-05
-4.62211291755404e-05
-3.02238665707971e-05
-4.04934234377643e-05
-3.85362989160295e-05
-3.45605967829995e-05
-4.02779908202234e-05
-4.30602456796035e-05
-3.36636530200243e-05
-2.71848242910571e-05
-1.23334172837682e-05
-3.55403564966817e-05
-2.67427523264815e-05
-4.46167580286469e-05
-4.55797811555049e-05
-6.26618465198229e-05
9.25135185619293e-06
-6.25293344026247e-05
-3.47518101520901e-05
-1.52652642263681e-05
-4.35992705684225e-05
-1.40320505204038e-05
-3.9817974024958e-05
-3.34659691559815e-05
-4.60664477966106e-05
-5.90170867829906e-05
-1.66661341191508e-05
-3.68489281972109e-05
-2.85429807899095e-06
-2.95756843449964e-05
-3.23253826015721e-05
-3.93644013717159e-05
-1.82966279765058e-05
-6.2548595002922e-06
-3.05992286951662e-05
-3.44442491749756e-05
-2.20055611992316e-05
-2.54183800860243e-05
-1.91210658720508e-05
-1.9432109491727e-05
-4.15502614709249e-05
-3.00810701245359e-05
-4.56799485707956e-05
-5.1690860874127e-05
-2.84454501165432e-05
-3.70447629784163e-05
-4.89081021803993e-05
-2.57400816410369e-05
-2.70345344994058e-05
-2.43114190702891e-05
-2.1698412492319e-05
-2.23148381891716e-05
-3.74692197592579e-05
-3.40500593857034e-05
-3.07568826000135e-05
-4.36837482298998e-05
-3.31371589487838e-05
-2.1138162024393e-05
-1.9976197404254e-05
-2.79269874659639e-05
-3.01716839340275e-06
-3.13550961581929e-05
-3.31838082489454e-05
-8.60543462734572e-06
-4.88292695200951e-05
-1.12863982297541e-05
-1.29255326777506e-05
-1.1052137606184e-05
-1.97331507609116e-05
-1.95260657941604e-05
-5.53399963533665e-06
-5.85644729190073e-05
-2.41175059320335e-05
-1.03901304774405e-05
-2.45402136054956e-05
-2.38947081559522e-05
-3.50089351407341e-05
-8.62781275305286e-06
-3.75194283028535e-06
-2.36192226621143e-05
-2.57740490445491e-05
-3.14094567514402e-05
-3.13433211506815e-05
-1.10565102253609e-05
-2.30117037754604e-05
-1.17329456596009e-05
-2.96150862189694e-05
-4.57842761528983e-05
-4.6613626210694e-05
-1.45719340593492e-05
-3.9877133611748e-05
-3.15676744674919e-05
-3.01722884214491e-05
-2.4464354058169e-05
-5.65497684743814e-05
-1.41813307623015e-05
-2.23813823735018e-05
-3.9272983180156e-05
-3.81959365012502e-05
-3.38060684327081e-05
-3.0748056265582e-05
-2.63983411421702e-05
-3.26716979755584e-05
-3.25418658047398e-05
-3.15161854124664e-05
-3.60383187744142e-05
-3.61829207422307e-05
-1.17323588726627e-05
-1.62893412157239e-05
-2.96140523477683e-05
-3.62419834913481e-05
-3.48740007428754e-05
-1.39568787231606e-05
-2.32971910565336e-05
-2.38255142311377e-05
-2.2150242562384e-05
-2.96431732062661e-05
-2.74414729845025e-06
-4.33296319624644e-05
-5.2199192084905e-05
-2.22077484885073e-05
-4.76900972132615e-05
-2.92757494707392e-05
-3.62941379533893e-05
-3.06388437517249e-05
-2.20426484686648e-05
-1.07186313943798e-05
-4.35802605054548e-05
-2.4587103386537e-05
-2.43956791428163e-05
-2.55861902010025e-05
-3.35857271441468e-05
-3.04008302718154e-05
-3.44017591087497e-05
-2.77878595339168e-05
-1.84571791042391e-05
3.819110469953e-06
-2.76345598037719e-05
-5.8126356371559e-06
-2.67952302463463e-05
-2.2780659003145e-05
-3.3441586664102e-05
-3.15177199447872e-05
-3.33486535071776e-05
-2.65920201583953e-05
2.86007739904951e-06
-2.02192533150339e-05
-3.53111092125272e-05
-3.7447147522437e-05
-2.59685947968107e-05
1.52959721312311e-05
-1.78634058543091e-05
-3.6724427932802e-05
-4.03270801663879e-05
-5.83359604767751e-06
-3.31985813416444e-05
-2.34897842539542e-05
-5.07160642516372e-06
-2.03293891256123e-05
-1.93659503588564e-05
-6.79145146005911e-06
-3.83912854483928e-05
-3.19632456128251e-05
-2.42765887918716e-05
-3.36722939504375e-05
-9.74366811059774e-06
-1.77228414531952e-05
-2.54934570808936e-05
-2.13405506508094e-05
-1.48813487155393e-05
-2.11397738945119e-05
-3.2573025369149e-05
-2.35605423031646e-05
-1.68340825629989e-05
-3.0627149838837e-05
-7.84182132830472e-06
-2.92952342421591e-05
6.43564374483144e-06
-2.09893103225788e-05
-4.70129121356274e-05
-4.34680955945969e-05
-4.95083782698458e-05
-3.13316593725627e-05
-2.63338523398733e-05
-1.66614842813711e-05
-2.68193935882693e-05
-3.01718512662332e-05
-2.73352112361622e-05
-3.34205813723752e-05
-7.31892670433945e-06
-1.43004356963531e-05
-1.55183949097579e-05
-1.39455951402047e-05
-6.41192292601449e-05
-3.7922738531455e-05
-1.28572314463057e-05
-1.73255481458603e-05
-5.38075934522659e-06
1.24054685332752e-06
-3.3145674322369e-05
-8.99850736957103e-06
-2.64881868806248e-05
-5.77272752329245e-05
-2.93245079208678e-05
-3.35625667371501e-05
-2.08213254319706e-05
-8.27027639088193e-06
-2.68988228215635e-05
-2.43333561291017e-05
-5.6179463574872e-06
-2.73076191968994e-05
-4.89680703158802e-05
-3.09183411564434e-05
-2.39154805589817e-05
-2.57782159273902e-05
-3.59512720553848e-06
-3.99450088717779e-05
-5.68650410362921e-06
-2.16369672236575e-05
-1.3688905158783e-05
-2.73008351601755e-05
-1.86644907670196e-05
-5.51196013181405e-05
-1.193150408888e-05
-2.03746412055991e-05
-2.49334632491097e-05
-1.48183458346235e-05
-8.03443863807577e-06
-4.03150276784762e-05
-1.44474853106156e-05
-2.40821601299454e-05
-2.84946052362764e-05
-2.16718069830326e-05
-3.26250551927616e-05
-3.77671401841342e-05
-8.23632814060728e-06
-2.392159602471e-05
6.16348524581598e-06
-2.53203559325286e-05
-3.6916768719537e-05
-4.34396018201838e-05
-4.53245398062802e-05
-4.88933565922427e-05
-4.66446821445903e-05
-1.94521407879462e-05
-2.7179368876039e-05
-6.66603028115405e-06
-4.73745756030235e-05
-3.08186928932534e-05
-1.50738743482551e-05
-2.61237629750881e-05
-8.91937186202974e-06
-9.68219939586115e-06
-5.17545568271689e-05
-4.51342201405058e-05
-9.47934151636083e-06
-2.8205763326291e-05
-4.18601580401507e-05
-2.37587107196138e-05
-4.81396253464133e-05
-4.98074933493321e-05
-4.91341803434906e-05
-3.08288962236814e-05
-3.02267842476303e-05
-1.88371836998366e-05
1.14211829726316e-05
-3.55863802025309e-05
-5.86989866406354e-05
-4.97211968788637e-05
-2.56435341782492e-05
-4.69252061062444e-06
-2.61686514381821e-05
2.48715285411089e-05
1.23132316851357e-06
-3.58948135265464e-05
-1.68254833939369e-05
-3.38814875638189e-05
-3.50316962977932e-05
-4.50508110378728e-06
-1.41966141879456e-05
-3.91148883213703e-05
-1.43169776177782e-05
-3.12132772330914e-05
-4.33172706801861e-05
-2.40399796633864e-05
-4.03836264763632e-05
-1.9216955512873e-05
-1.46191992482157e-05
-2.22452937287984e-05
-2.95015909943164e-05
-3.47902609574803e-05
-5.08033309904192e-05
-5.4207152360499e-05
-6.23881904842516e-05
-1.29316828856473e-05
-3.00155442056425e-05
-4.43774610678244e-05
-1.58940453011824e-05
-1.83916057680438e-05
-3.87267579001962e-05
-3.45698081359566e-05
-1.77135638040409e-05
-4.1535594305896e-05
-3.30424019890422e-05
-2.60914845866786e-05
-3.7540127019613e-05
-2.56475724591978e-05
-4.03259988259209e-05
-2.07949469149508e-05
-2.53200281459679e-05
-3.04951047755373e-05
-2.13529568185251e-05
-2.24792126160142e-05
-3.25344132758477e-05
-6.39711729147373e-05
-1.31727726547832e-05
-4.13588870942764e-05
-3.98464284466836e-05
-5.80108943898488e-05
-2.64974498779897e-05
-1.24676428435537e-05
-2.13671969910494e-05
-2.95169550482437e-05
-1.26518288727692e-05
-4.80914510161755e-05
-1.26342154687524e-05
-4.80602206268532e-06
-3.06294397221588e-06
-9.40341447199918e-06
1.22619251614139e-06
-5.31361679829776e-05
-1.43245076633793e-05
-4.98283487541182e-05
-1.46135966358598e-05
-1.85789325796695e-06
-3.45267247915361e-05
-5.07832951784594e-05
-3.53011869694816e-05
-2.12166735083604e-05
1.1215226819627e-07
-1.37821926164029e-05
-1.95714873781611e-05
-1.21840247638377e-05
-2.2266982136267e-05
-3.47871970225792e-05
-5.52873541416657e-06
-3.65472928279837e-05
-1.23615477127828e-05
-3.37659837793674e-05
-2.51238176517826e-05
-2.19745125700302e-05
-2.26788757551245e-05
1.60985653927133e-06
-4.7368920919416e-05
-3.23342544236836e-05
-3.06775385334934e-05
-2.01511437285496e-05
-3.81203484986711e-05
-1.92553411152518e-05
-6.49302157154856e-05
-7.47972434532246e-06
-7.17415017936981e-05
-2.01699429405288e-05
-2.10534178618053e-05
-1.33365335517477e-05
-2.81709305878122e-05
-3.89296395135851e-05
-2.63565243055937e-05
-2.96044203439759e-05
-1.72744406445527e-05
-3.83297788132974e-05
-4.71621429045259e-05
-2.10040395354989e-05
-3.53483187708038e-05
-2.17641420968106e-05
-4.30602179835932e-05
-3.03592747647676e-05
-8.11213862660741e-06
-1.47454356228989e-05
-8.83827709372497e-06
-3.69914835969597e-05
8.27838537650172e-06
-2.08068490754244e-05
-5.88340983278247e-05
-1.90369843951056e-05
-1.60410494691771e-06
-2.10132613561437e-05
-4.38574053709584e-05
-3.65116139342121e-05
-4.72792908771025e-05
-1.34261141042846e-05
-2.68652538328288e-05
-1.82609004665652e-05
-8.41780757422584e-06
-9.92985130716849e-06
-3.54172781541647e-05
-9.18282432575713e-06
-2.49820477757194e-05
-3.63963104005374e-05
-1.81386588550898e-05
-2.65525979140388e-05
-5.71599174434003e-05
-1.38549449185407e-05
3.67731423475259e-06
-4.0541762744353e-05
-2.20289259659451e-05
-3.5024723986415e-05
-3.34771496117064e-05
-4.55247069003858e-05
-2.98009521784113e-05
-2.2851367892769e-05
-4.26111608090992e-05
-1.06263994788844e-05
-2.03814598187494e-05
-2.81489115169644e-05
-2.5531541719062e-05
-3.61238848727596e-05
-9.60486115186884e-06
-2.01880797466201e-05
-4.42498429705506e-05
-3.0392272131469e-05
-6.81806724199788e-06
-1.93805510235497e-05
-4.73468240223011e-05
-5.86930069679779e-05
-5.19806897698102e-05
-1.74288266062515e-05
-4.88042181230521e-05
-9.93983731400207e-06
-1.0839567829846e-05
-1.70002488330174e-05
-4.50787764739265e-05
-5.88782421719157e-05
-4.21045742673211e-05
-3.70918909682829e-05
-4.10082654240282e-05
-4.42302059907416e-05
-6.65181316386651e-05
-2.10737294914527e-05
-2.37254472642567e-05
-1.29336057996672e-06
-2.78612667110227e-07
-6.09062431380408e-05
-7.44360068354162e-06
-2.05122245587344e-05
-3.98602774526946e-05
-2.44680870852818e-05
-3.17033633553545e-06
-1.51014140760322e-05
1.15246916169444e-05
-2.48925946258686e-05
-4.23166770122824e-05
-7.01144672168534e-05
4.30121948730166e-06
-3.67093743145754e-05
-2.16213807129536e-05
-3.48653340383924e-05
-1.98998008895005e-05
-1.69399817903507e-05
-2.57638920349876e-05
4.7129150913186e-06
-5.50374492354022e-05
-2.26249760481456e-05
-1.00328766201965e-05
-6.48766197491183e-06
-2.26781891046799e-06
-2.18216450378026e-05
-4.56943877940969e-05
-5.15205027087448e-07
-3.30215775719383e-05
-3.48755275064108e-05
-4.86674040205954e-05
-4.05827073843238e-05
-4.84932109319615e-05
-2.33269866283439e-06
-3.17470521532025e-05
-8.44146725562141e-06
-3.80790709275122e-05
-4.38307534476029e-05
-1.66109032700599e-05
-3.29530722489584e-05
-4.12345210206073e-05
-4.94323181030301e-05
-7.16305632237508e-06
-3.51906719948803e-05
-7.15524926626546e-06
-3.50485003774497e-05
-3.23709476149947e-05
