# Supplementary material for: Research on computational propagation and identification of mine microseismic signals based on deep learning
Source: PLoS One. 2025 Oct 22;20(10):e0334641. doi: 10.1371/journal.pone.0334641 (PMC12543183; doi:10.1371/journal.pone.0334641)
Supplement: S6 Data — (ZIP) [file pone.0334641.s006.zip › 000100900000180.xlsx_0.txt_24.txt.txt]

-3.02373417784896e-05
-3.187779720811e-05
-5.62389538008197e-05
-2.63282454034425e-05
-1.75648811771927e-05
-3.20796738162656e-05
-2.61533526220043e-05
-6.74950201502749e-06
-5.57009857261978e-05
-1.22188645469832e-05
-1.65635173085709e-05
-1.20070535700868e-05
-1.9961563641782e-05
-3.15445464835679e-05
2.71101778435303e-05
-7.742544228039e-06
-6.12951045295165e-05
-2.4703898068362e-05
-3.31391961514579e-05
-3.06814484615875e-05
-4.25718093515335e-05
-8.50167535391697e-06
-3.04812633495356e-05
-1.28280584507434e-05
-1.53170214910256e-05
-5.58344983153036e-05
-2.56464279264063e-05
-2.83070451851653e-06
-1.74214021418381e-05
-1.7933091797502e-05
-1.3965871064033e-05
-1.00276994778139e-05
-4.50070993398689e-05
-2.56034175725857e-05
-1.10790232822024e-05
-1.92959723155912e-05
-4.08918398826691e-05
-3.59149772397251e-05
-1.71662540477016e-05
-3.18552691868323e-05
-2.22448915319098e-05
-2.39061735743854e-05
-2.88719423835674e-05
-1.48272802366064e-06
-2.55041300782561e-05
-4.7407085934245e-05
-2.30326622970388e-05
-1.61491074727366e-05
-1.74409518237789e-05
-1.035438875844e-05
-3.70241566844216e-05
4.40437113326025e-06
-4.70325900077604e-05
-1.32247257108865e-05
-5.05735926142723e-05
-1.794651987892e-05
-2.666050930499e-05
-4.72176566923074e-05
-2.48456654014349e-05
-8.07499679920904e-06
-1.34668679716817e-05
-1.81038023502782e-05
1.43209046628859e-05
6.59830891669715e-06
-2.97523031609797e-05
-1.86260125958775e-05
-2.11127530931654e-05
-1.64380283909866e-05
-3.03256119541212e-05
-4.41473197787167e-05
-2.881026227799e-06
-3.33118896453833e-05
-4.22370546294809e-05
-3.11803239894505e-05
-2.2961221123115e-05
-4.84561089137149e-05
-3.65645380262794e-05
-4.10889221842082e-05
-3.03134749455004e-05
-1.91744647435349e-05
-3.23842271834264e-05
-4.77119238923033e-05
-2.43249247343132e-05
-1.94198938763764e-05
-3.21853542469023e-05
-2.99111748027444e-05
-1.13703850751131e-07
-2.14129258147923e-05
-3.99883575706049e-05
-5.76269959832613e-05
-2.74734778519964e-05
-2.13948892306141e-05
-2.35464791105675e-05
-3.31397632139883e-05
-2.28690962866776e-05
-2.21132986503392e-05
-1.35760443595891e-05
1.56709158153526e-06
-4.10879485035938e-05
-4.96387913409096e-05
-5.23534748397222e-05
-1.71999706664834e-05
-3.84100499921565e-05
-3.07368142745939e-05
-2.51753857734992e-05
-1.07156961173936e-05
-2.87298056639334e-05
-4.7721638800054e-05
-7.82717525831325e-06
-3.065354733725e-05
-3.71566807338546e-05
-1.27681603124116e-05
-3.37756296571881e-06
-1.24096820380705e-05
-4.0447801783282e-05
-5.69688652047427e-05
9.01661233083692e-07
-4.84320080280424e-05
-1.94844487493394e-06
-1.57439305345366e-05
-3.73725509648417e-05
-6.34148612194865e-06
-6.52520604054577e-06
-3.16376338107951e-05
-2.51833432285695e-05
-2.04402127653898e-05
-8.21119523453605e-06
-7.43521844792664e-06
-2.38900910942568e-05
-2.9035157798587e-05
-4.85397658564296e-05
-2.25485331319126e-05
-2.09584130975646e-05
-1.63182052130343e-05
-3.26923333433936e-05
-5.06945089947634e-05
-2.9468867690718e-05
-3.87016608193339e-05
-1.39328324374639e-05
-3.04465481312845e-05
-3.05953395035053e-05
-4.69102620751339e-05
-3.41282251335602e-05
-1.6864298715445e-05
-2.19850228003423e-05
-3.40342670657022e-05
-1.38358302585816e-05
-2.85428969232806e-05
-3.70767596001392e-05
-4.02689168082883e-05
-4.97295148611425e-05
-2.59172400658854e-05
-3.28542992388975e-05
2.5016807319019e-05
-5.4765622359669e-06
-1.14306269966891e-05
-1.46657948654228e-05
-3.71585794435541e-05
-6.36720836139016e-06
4.05332916967214e-06
-2.67831425801392e-05
-4.369894229817e-05
-3.43036974132859e-05
-5.86069227123977e-06
-2.82902805526705e-05
-3.97173249626684e-05
-3.12054050613648e-05
-3.71668450427235e-05
-4.88428128704443e-05
-1.58231157084667e-05
-5.85169760802849e-05
-8.0188148231248e-06
-2.93780946550729e-05
-3.99803449676855e-05
-2.84443805516985e-05
-2.46174404361327e-05
-4.42999135231583e-05
-2.35871987620905e-05
-3.35138272942374e-05
-3.75999804848591e-05
-2.59625548198117e-05
-1.86836345649748e-05
-1.02566555183542e-05
7.18350662155957e-06
-1.51452802170449e-05
-3.08842768599282e-05
-1.87097255986312e-05
-2.33888572086485e-05
-3.31152316017371e-05
1.38657474551806e-05
-1.37703802464158e-05
-2.8815815948218e-05
-2.2873513036716e-05
-2.08165867222211e-05
-4.05519252902713e-05
-5.38888408390409e-05
-6.60658388168909e-05
-1.06760321295243e-05
-2.7375758598437e-05
-7.60530989893762e-06
-1.8848372393869e-05
-5.41148891952516e-07
-2.02315536525072e-05
-2.11719934461907e-05
-6.03327897351094e-05
-1.32385237363453e-06
-1.06745155716882e-05
-1.16372742412662e-05
-5.61544026742487e-05
-2.66570624697057e-05
-8.1681410343296e-06
-2.37376999125231e-05
-2.91772330290061e-05
-2.33540367332543e-05
-5.50967522820131e-05
-1.38729208029893e-05
-3.14306727014279e-05
-4.8650769806849e-05
-1.04999836180516e-05
-3.63700853409788e-05
-1.57000692140511e-05
-3.16616736947082e-05
-4.00341565952047e-05
-3.89781727411046e-05
-5.43166081690861e-05
-1.78011795674931e-05
-4.45890404503214e-05
-4.94628160576653e-05
-2.661433010499e-05
-1.1400332779818e-05
-3.02065361514095e-05
-4.11162041143761e-05
-4.59461312154566e-05
-5.11429099833405e-05
-3.1194498253935e-05
-2.71027568327981e-05
-7.638327271355e-06
-3.02759344047648e-05
-3.53200373059219e-05
-2.75606059473758e-05
-3.52482121327567e-05
-2.0053184962198e-05
-1.18669943185871e-05
-2.88710248522764e-05
-6.3707257498435e-06
-1.47525733450976e-05
-2.30298367693593e-05
-4.09814910107418e-06
-3.6478578148497e-05
-1.83340697194103e-05
-3.07993692973514e-05
-1.73838963817184e-05
-3.57232029222379e-05
-2.00633321674253e-06
-4.57004818847329e-05
-2.75846702916577e-05
-3.34104754748886e-05
-3.6847651574017e-05
-2.99624734079416e-05
-2.31615420487374e-05
-4.35805981263366e-05
-2.14258582358635e-05
-1.92282891457297e-05
-3.92449557116897e-05
-3.64015527947577e-05
-1.93379266937957e-05
-1.5496255461375e-05
7.89972545696162e-06
-2.98368533236049e-05
-2.35947751155123e-05
-1.98639192022189e-05
-1.60643382482424e-05
-1.44055718472413e-05
-2.05134582177385e-05
-3.52598784078164e-05
-5.34800509769945e-05
-1.65425881128725e-05
-3.28668844410768e-05
-1.9896076854924e-05
-2.03760292626841e-05
-2.12764412812767e-05
-1.07397602360217e-05
-3.85341610407763e-05
-2.58692440254128e-05
-1.40181951304878e-05
-2.19744251976766e-05
-2.68332328465134e-05
-1.7505333076738e-05
-2.85472232859814e-05
-7.67904279210778e-06
-4.74684525335211e-05
-1.2670654692727e-05
-1.73463341979969e-05
-3.0890126627277e-05
-3.34054434229658e-05
-1.25892963169463e-05
-2.21502564159799e-05
-3.62785165179273e-05
-4.1540241572546e-05
-8.92433960539884e-06
-3.3935191308553e-05
-1.85887076195896e-05
-2.09530159353556e-07
-3.46721175351795e-05
-8.77080342130789e-06
-3.87144880867651e-05
-3.15156866654517e-05
-2.42138750210205e-05
-4.59380507088985e-05
-2.99888758708715e-05
-2.6335691388404e-05
-8.63639135805656e-06
-3.34308969328318e-05
-4.52053068319781e-05
-3.44705018969832e-05
-5.03244527727875e-05
-2.09532048024425e-05
-3.12069171057587e-05
-4.22942045533994e-05
-1.1412600640142e-05
-5.30372768099371e-05
-5.67693730464409e-05
-1.38737775020531e-07
4.86234035325074e-06
-5.68118935827622e-05
-1.35736068877064e-05
-3.03569326525615e-05
-4.55305607898047e-05
-6.0203648248302e-05
-2.23760891524227e-05
-2.6254834184007e-05
-1.25033621791474e-05
-5.76762321231234e-05
-1.77563712257501e-05
-1.20914595913964e-05
-3.2243957551874e-05
-5.0889634091959e-05
-2.40472031690328e-05
-1.65740847164728e-05
-5.31054872465386e-05
-2.8476607297327e-05
-4.29713900131646e-05
-1.73210926584922e-05
-2.59392206865342e-05
-1.50387225457772e-05
-1.14324764353775e-05
-2.47552246116543e-05
-1.03503149036734e-05
-2.50406042410911e-05
-2.25984753439061e-05
-2.79957995530717e-05
-4.74085670388644e-05
-1.48945177584008e-05
-1.56588832681359e-05
-3.20534365193027e-05
-1.22867526317247e-05
-1.39272380172692e-05
-4.8985748636557e-05
-2.30230948157793e-05
-1.83906810107654e-05
-3.36286585182472e-05
-1.39788009780088e-05
-3.03917961784551e-05
-4.83243310810564e-05
-1.02321824577197e-05
-3.72759713544769e-05
-1.64702132650971e-05
-4.70594383693527e-05
-4.67245805826233e-05
1.10641551588676e-07
1.31114404765912e-06
-4.53992285613629e-06
-2.71241195278182e-05
-1.02195187694558e-05
-1.99044405307124e-05
-1.22657914672045e-05
-2.46101474720987e-05
-2.01484111229905e-05
-2.61220052454216e-05
-4.15502158060863e-05
-4.45825424188676e-05
-9.45231887830057e-06
-2.35231232008524e-05
-1.82972897324491e-05
-2.65373233022511e-05
-5.97864764520456e-06
-2.42787665538409e-05
-7.87171743736021e-06
-3.4078147470543e-05
-1.1307776682086e-05
-4.13139147897018e-05
5.17920243936724e-06
-4.63144133593349e-05
-9.5602204167859e-06
-1.27987910447118e-05
-1.74044650873792e-05
-3.82278003122321e-05
-3.21537544942131e-05
-1.22015024097676e-05
2.82909139071953e-06
-8.7776044429527e-06
-2.21131906403105e-05
-4.08012751188336e-05
-1.54300081392405e-05
-2.87303291767405e-05
-3.26676339265067e-05
-1.17815124027131e-05
-3.60990851864715e-05
-1.35851704728195e-05
-4.86564836484036e-05
-2.36763722086486e-05
-2.39302845434307e-05
-2.21619854399001e-05
-2.58977199447212e-05
-3.6103814874787e-05
-4.74453757146213e-05
-3.13873111559156e-05
-6.16312663838378e-06
-4.60599603839093e-05
-1.3770314320803e-05
-4.74719432927901e-05
-2.44106895597112e-06
-2.64665948831267e-05
-6.4459051870076e-05
2.37458686515502e-06
-3.62730727730141e-05
-2.12669470174096e-05
-3.3678290178781e-05
-5.83843132536844e-05
-1.13006831223083e-05
-2.16325535014975e-05
-4.59216001386972e-05
-2.80169432671448e-05
-3.09093301160141e-05
-4.6377866988224e-05
-3.29867568433789e-05
-5.48134555839184e-05
-3.53309529440842e-05
-5.09026370156966e-05
-2.69609913141186e-05
-5.21099840775415e-05
-1.26142687963785e-05
-7.01647363061013e-06
-2.72119701469699e-05
-4.8401306218663e-05
-3.63740544300289e-05
-3.90566501598918e-05
-3.77956342835689e-05
-5.32091200149376e-05
-5.29569588715327e-05
-3.30224387623387e-05
-6.80194650537823e-05
-2.78520371967768e-05
-2.08450986170378e-05
-1.91310989617415e-05
-4.73197580711616e-05
-3.34855649734341e-05
-1.12103897994839e-05
-1.19209931370232e-05
-2.90910042317458e-05
-4.97844841293966e-05
-1.46401926255431e-05
-3.19083276739796e-05
-1.92903895302579e-05
-3.47071637863999e-05
-3.01042893867552e-05
-4.1065671919937e-05
-3.32698091744903e-05
-2.57219601123758e-05
-2.24395647454914e-05
-3.90325753058133e-05
-2.68184517293157e-05
-3.41124296872415e-05
-3.07105460864923e-05
-7.93309579957255e-06
6.65338731165365e-06
-7.71781486032433e-06
-1.74422073032351e-05
-4.72437544752819e-05
-3.96159728596258e-05
-1.84615396695135e-05
-1.26860768744963e-05
-4.60504590049794e-05
-7.32748949908497e-06
-5.02748343505245e-05
-3.15073700752641e-05
-1.83697643743608e-07
-1.54556268167559e-05
-2.78376462226417e-05
-1.30160624412722e-05
-4.9598257656484e-05
-3.99414691797821e-05
-5.03676067960128e-05
-2.38997154500039e-05
-9.37111431579288e-06
-4.12228636118488e-05
-3.9204758422087e-05
-2.86761884026997e-05
-3.40405428042456e-05
-4.25449020784835e-05
-2.17925746000736e-05
-2.45219950231393e-05
-3.15297852387947e-05
-5.10219081791631e-06
-6.41003429909103e-06
-2.85952652566843e-05
-8.46334349483893e-06
-1.74723792161984e-05
-2.30027618587573e-05
-7.34000834805304e-06
-3.4448792515343e-05
-1.69108263691929e-05
-4.4553220096635e-05
-5.13601184990602e-05
-2.03649030269852e-05
-5.39520061988404e-05
-6.3756940765189e-06
-4.46483848995589e-05
-1.96289006945278e-06
1.27294312142842e-05
-3.9899974254574e-05
-4.34767213287969e-05
-6.11683890331228e-06
-4.75917710506906e-05
-4.23822550463891e-05
-1.17122478894335e-05
-3.19491769476473e-05
-2.41632055085896e-05
-1.16241771948157e-05
-2.2522995032139e-05
-1.23171742473567e-05
-2.45095927468881e-05
-3.96388858261409e-05
-3.63935452832798e-05
-3.45479060274176e-05
-4.99662201353405e-05
-2.42104956224145e-05
-1.80799581998373e-05
-2.00011641788215e-05
-2.80391873832578e-05
-2.46354478547831e-05
-2.39269860129223e-05
-2.04551469048052e-05
-2.67192970699182e-05
-2.67181269330453e-05
-7.31340860527141e-06
-3.55913476089216e-05
-6.46596040795428e-06
-7.03862960198915e-06
-7.90918475330075e-06
-1.16573458723739e-05
-1.1458909421794e-05
-1.55661336364388e-05
-5.13969476848174e-05
-4.49374805708478e-05
-4.53498362909222e-06
-2.51021501720904e-05
-3.66004886322088e-05
-4.90939711550487e-05
-3.46983755517396e-05
-2.61065277177833e-05
-2.78872670179939e-05
-3.71955937611786e-05
-2.62646739827897e-05
-3.774427651208e-05
-2.1340861761228e-05
-4.47582367379217e-05
-4.69981115439682e-05
-2.95371091949305e-05
-2.91259744419474e-05
-2.51481398223352e-05
-1.8853367851336e-05
-2.87647276672508e-05
-5.15860118708357e-05
-1.963766847382e-05
-2.62955770588013e-06
-1.92972948225171e-05
-3.51001982344964e-05
-4.36918763813996e-05
-2.27430397784199e-05
-4.15317565551772e-05
-2.73519103898142e-05
-3.70497673222146e-05
-3.27176073427504e-05
-9.56793464362535e-06
-2.15599523170772e-05
-3.1299456496265e-05
-1.18780160409526e-05
-2.15424109270225e-05
-1.82850654411622e-05
-1.87305645821278e-05
-4.35786418605047e-05
-2.14410301474431e-05
-3.24657071590751e-05
-4.18795036307025e-05
-7.68330007256302e-06
-1.50293659385746e-05
-1.70967329844591e-05
-1.00943307592999e-06
-8.5296429033427e-06
-8.74199281519545e-07
-1.60049216223833e-05
-3.53034391624738e-05
-2.10743114897478e-05
-2.48282905581811e-05
-1.5799189693391e-05
-2.60183820249243e-05
-8.0791996937536e-06
-2.82625783673823e-05
-2.56081541666256e-05
-2.14427588655674e-05
-2.99970943414648e-05
-2.55709011977474e-05
-2.90832160456229e-06
-3.93647719487972e-05
-2.23723924097986e-05
-3.07008329404047e-05
-2.22315302115302e-05
-1.02880871536164e-05
-2.10085441884837e-05
-6.03519555527436e-06
-1.87569227309931e-05
-2.06638674209908e-05
-6.27410503667243e-05
-3.05825836479755e-05
-3.49967829605235e-05
-2.6523455518816e-05
-1.40891921328097e-05
-2.35142410973834e-05
-2.57518246151282e-05
-5.99455988774939e-05
-4.49851676430962e-05
-4.27932001974658e-05
-5.40705565081926e-06
-8.20711496264265e-06
-3.11312528695265e-05
2.01554245676575e-05
-9.2974516754319e-06
-5.1777263732686e-05
-2.78232924920387e-05
-3.61883827419887e-06
-2.0329880599676e-05
-2.41603598752566e-05
-3.21940095614763e-05
-1.06178202946348e-05
-1.73040286831974e-06
-1.77059218110925e-05
1.13477865887072e-05
-3.63754261430277e-05
-1.23424343392446e-05
-1.11112429421883e-05
-3.56869316738582e-05
-1.3976059858798e-05
-1.59743851034681e-05
-4.38909311112937e-05
-6.81164729852907e-05
-5.43611279166889e-05
-4.69037247937569e-05
-3.05535186916058e-05
-4.40218389950197e-05
-3.3104020781554e-05
-3.2664069725472e-05
-1.1299914219575e-06
-4.47469455126464e-05
-1.68073265052361e-05
-2.37913727994594e-05
-2.44187472032593e-05
-5.4008920472892e-05
-1.7417251339888e-05
-2.98459469166058e-05
-2.14401052309413e-05
-2.45091778109414e-05
-1.87516630257393e-05
-3.51193848010809e-06
-3.59213742692385e-05
-5.21514355755956e-05
-2.09133962877059e-05
-4.55174489379416e-05
-5.81070073056915e-05
-2.28656627287876e-05
-4.13624598947086e-05
-8.35492936350131e-06
-2.02946941724677e-05
-3.73162906939347e-05
-3.58288048500045e-05
-3.0860192444467e-05
-2.43647265309964e-05
1.14601767303322e-06
-1.8620850826441e-05
-2.12749119291156e-05
-3.85241037828553e-05
-2.68774586876981e-05
-3.95102924879725e-05
-4.88376564948468e-05
-3.15010470748668e-05
-1.0237705502049e-05
-3.12083891833229e-05
-1.86126982571106e-05
-3.01085688194216e-05
-4.95009499111479e-05
-2.65313053759887e-05
1.03741050449411e-05
-3.00220045009911e-05
-2.07470217597833e-05
-1.9306488196071e-05
-2.53696362569562e-05
-4.33382181359402e-05
-3.22758510250803e-05
-4.06905342863167e-05
-3.7858709233979e-05
-1.45434920412879e-05
-1.1510987694599e-05
-4.72362575037404e-05
-1.30736311815239e-05
-3.31370951630007e-05
-4.79494237560704e-05
-5.03035910129264e-05
-4.14818437163946e-05
-4.14745538458609e-05
-4.48211223170221e-05
-5.0918763680196e-05
-1.82298680455984e-05
-1.29010029392122e-05
-1.21177969610851e-05
-1.05140432925331e-05
-5.90820619048484e-05
-3.15270526435423e-05
-4.6085767839796e-05
-3.58585296344036e-05
-1.45044801711066e-05
-4.54943389316909e-05
-3.99050098922471e-05
-2.9938561676252e-05
-1.25080864457741e-05
-4.76650005058201e-05
-3.72514777524254e-05
-4.06919577869739e-05
-1.91507415476323e-05
4.16085591491269e-06
-3.30026061661946e-05
-1.96788939593056e-05
-4.61479580938302e-05
-3.00924266186302e-05
-4.43782304375745e-05
-5.37242910557018e-05
-2.77298698972344e-05
-1.35917948268236e-05
-4.86066870961555e-05
-2.49576941710207e-05
-2.79178164437647e-05
-3.58116830059407e-05
-3.6361017274025e-05
-4.68048925433468e-05
-4.85722042054208e-05
-1.92139537632312e-05
-2.56997454398326e-05
-2.75000669114494e-05
-2.87924829196064e-05
-3.11259821574971e-05
-3.30931653353169e-05
-2.31791773547301e-05
-2.97021349395822e-05
7.82427699515812e-06
-3.20103039671702e-05
-2.91868464375221e-05
-4.90763362410756e-05
-2.83764871369373e-05
-1.47852664914282e-05
-3.01459566636666e-05
-3.54268553470631e-05
-2.09949057214424e-05
-2.22386516069528e-05
-1.67694384003966e-05
-5.82138027764279e-05
-3.05089667091657e-05
-2.70640547708846e-05
-6.23766027461933e-05
-3.98964564216868e-05
-3.10653573584843e-05
-2.93280489089291e-05
-2.4983134078025e-05
-2.01893015395309e-05
-3.01126144537887e-05
-2.72619286848474e-05
-3.644527504474e-05
-3.9605368472533e-05
-7.54769955463125e-06
-3.79723691736039e-05
-6.68041074063593e-05
-1.54264178316169e-05
-3.5297827300314e-05
-8.49829355755038e-06
-1.85554352061151e-05
-4.10557079858534e-05
-4.96095389845126e-05
-1.98631185521017e-05
-4.50227332382372e-05
-2.81044856639929e-05
-2.93400967924356e-05
-3.10082800703268e-05
-1.1531904283669e-06
-1.21888122757369e-05
-3.78532341389894e-05
-3.65611307814984e-05
6.4769912855613e-06
-1.44426017999855e-05
-1.77775057739623e-05
-2.40036863863085e-05
-1.26836532606003e-05
-2.01060468254439e-05
-4.2449902805968e-05
-1.89076710720561e-05
-8.85376106014733e-06
-4.64171495702118e-06
-2.13323325364004e-05
-2.56364812817776e-05
-9.66692667116864e-06
-1.32347454474461e-05
-3.80433877476331e-05
-4.4453183472922e-05
-4.12742235968778e-05
-2.78745342984341e-05
-5.38251182576315e-05
-3.81347360118682e-05
-2.80253699353805e-05
-1.17854873755228e-05
-7.70883883705564e-06
-3.05436184029013e-05
-3.42252560329583e-05
9.40926184894479e-06
-2.54493163214788e-05
-1.71084057457891e-05
-1.47010090645308e-05
-2.09544957117397e-05
-4.79492716598598e-05
-1.01716646360845e-05
-1.35738144055567e-05
-1.18866579079459e-05
-3.4230185086092e-05
-3.56826088391598e-05
-3.88329871705337e-05
-7.10105918562574e-06
-4.30502226067346e-05
-3.04118053724702e-05
-3.55252242413743e-05
-4.70114760266045e-05
-7.87660325542964e-06
-4.14468394190258e-05
-3.75004702247467e-05
-3.14972944610366e-05
-4.69496234540216e-05
-1.89367354372325e-05
-2.57156919304757e-05
-5.65673697993966e-05
-2.22210168289375e-05
-3.50790319158354e-05
-1.63997688495427e-05
-3.41369956025052e-05
-7.85135103872264e-06
-2.24710379204979e-05
-4.20053372151414e-05
-5.21751321629645e-05
-5.95383179310723e-05
-2.30248002887327e-05
-2.42793952921457e-05
-4.00777765819322e-05
-5.49402412205089e-05
-1.69466206744696e-05
-4.15105821519437e-05
-4.02322554976087e-05
-4.2790142686344e-05
-2.40617949096174e-05
-3.60114394480097e-05
-2.31526429595962e-05
-2.35734212038943e-05
-6.23968699207766e-05
-2.39438154481901e-05
-5.10529915197023e-05
-3.5156432083074e-05
-2.34037854897175e-05
-1.5013850298033e-05
-4.0756600533828e-05
-2.25695260359975e-05
-7.11782283142977e-06
-6.48825880973258e-05
-1.8950606893904e-05
-3.14832265224843e-05
-2.78398578073013e-05
-3.3919802585017e-06
-3.77470867445052e-06
-1.99050197440339e-05
-3.41960386389424e-05
-3.43794000176556e-05
-1.88771635001199e-05
-4.42233306698825e-05
-3.77707678485472e-05
-3.45740565809883e-05
-1.78957583477725e-05
-2.6900072635431e-05
-2.66985599091362e-05
-2.248680787106e-05
3.37727641480326e-06
-8.57613386330818e-06
-3.1556162861403e-05
2.54896378011388e-06
-7.77978151961514e-06
-5.58185322170944e-05
-1.75876765769777e-05
-2.83443637678357e-05
-1.43815604336289e-05
-1.33138921277006e-05
-5.12154913750142e-05
-1.47624403318275e-05
-1.67904571330118e-05
-6.23332036113327e-06
-2.57961505553649e-05
-2.94430338450635e-05
-3.65970453184054e-05
-2.89501979367986e-05
-6.63169095532551e-05
-2.32924016789593e-05
-4.31959335242601e-05
-3.512201811855e-05
-2.82928052800374e-05
-3.31509716568788e-05
-2.34798976554031e-05
-1.87123027438199e-05
-2.57953539392119e-05
-3.20992664329548e-05
-2.69345296631929e-05
-3.87903924599608e-05
-1.96971354989594e-05
-4.38063352940077e-05
-3.47616555324038e-05
-4.02774922183289e-05
-3.02646406202616e-05
-2.12241244458465e-05
-8.19986075732481e-08
-1.76197229702864e-05
6.0894631404285e-06
-2.32761345528071e-05
-3.16303062410189e-05
-3.19453577212801e-05
-2.24129541152296e-05
-1.20836810155659e-05
-4.70121614575805e-05
-4.31311824462968e-05
-2.48262794594388e-05
-2.2664654180035e-05
-2.76163357031299e-05
-2.8019001826728e-05
-4.08790967698966e-05
-4.81940536995104e-05
-6.94752736756278e-05
-3.64997502117364e-05
-3.78985994568578e-05
-2.85767121050344e-05
-4.9827093441687e-05
-1.60500011802721e-05
-5.7770843436243e-05
-2.77165072657627e-05
-7.41690822354387e-05
-3.18983960475866e-05
-3.86169208191637e-05
-1.52069087852043e-05
-3.08660092390292e-05
-1.23447347205909e-05
-3.827951327823e-05
-2.84600550749623e-05
-5.97892370536227e-05
-4.07443412502545e-05
-1.42226929281156e-05
-4.58127944597436e-06
-3.98512605271552e-05
-4.23517488510876e-05
-2.82534100112927e-05
-2.10368495549338e-05
-1.69864213059643e-05
-1.68717306168294e-05
-4.95012491576509e-05
-1.27625556279733e-05
-1.88186300517966e-05
-2.80621681857963e-05
-3.3323667406545e-05
-2.32967067494891e-05
-2.09690274501155e-05
-4.42227020041831e-05
-3.2892412365302e-05
-2.48367168913807e-05
3.46062832482514e-06
-3.4205300377742e-05
-2.02680086890622e-05
-5.20662377976941e-05
-2.50127492963206e-05
-4.91705925257175e-05
-3.64637582809979e-05
-4.88180043857067e-05
-1.21798307922945e-05
-1.94097072354296e-05
-4.04052238253875e-05
-6.96060423094903e-06
-1.72395305032308e-05
-3.4907095020498e-05
-2.4807632245209e-05
-2.66998311707529e-05
-1.08144348676942e-05
-1.51242720906348e-05
-3.56219696302552e-05
-3.67391797709797e-05
-2.93703600889144e-05
-2.46440202293799e-05
-2.74928974118573e-05
-2.25693637633867e-05
-2.54208795704252e-05
-4.32666154182116e-05
-2.66708293505822e-05
-8.19558556517764e-05
-2.41466902198315e-05
-6.08397451385029e-05
-3.16490573944035e-05
-3.24679903000095e-05
-4.31076933261826e-05
-6.4082526031435e-05
-6.7796063291524e-05
-4.79699799854371e-05
-4.9650483859638e-06
-3.48009022357502e-05
-3.70239283857953e-05
-6.374484538197e-06
-2.1481967301441e-05
-1.45363864607935e-05
-5.78157349275291e-05
-1.90826888626397e-05
1.76783047753084e-06
-1.09766371261755e-05
-3.11571175957502e-05
-3.65061163175328e-05
6.50644712970169e-06
-1.94923559393569e-05
-3.07503595404594e-05
-3.33276700113502e-05
-4.69289574761653e-05
2.69507392208786e-06
-1.9241784771141e-05
-2.90171634082799e-05
-2.01600006084637e-05
-2.24595365274174e-05
-4.47850630836678e-05
-2.51540199728236e-05
-3.31531622658236e-05
-4.4130911808941e-05
-4.0045634462357e-05
-1.89404894348665e-05
-2.67601510675069e-05
-3.47255718859626e-05
-3.3371147224176e-05
-2.20025587611225e-05
-4.95728543701623e-05
-3.84384828440837e-05
-1.76651613484043e-05
-4.77559851982913e-05
-2.68520424041582e-05
-4.49449373600853e-05
-2.30091077417012e-05
-1.45330432665653e-05
-4.19573650538521e-05
-4.42560497473169e-05
-3.6888404460724e-06
-1.54156278422941e-05
-2.57378102440099e-05
-3.7484502076798e-05
-2.74282091818936e-05
-1.26185579966999e-05
-1.98982362403913e-05
-2.39786325331132e-05
-4.0003698673148e-05
-2.34842153282591e-05
-2.02183521561119e-05
-3.03252700350554e-05
-3.81234026026895e-05
-1.96916711137026e-05
-1.80227633394421e-05
-2.3714807590481e-05
-5.27863456578733e-05
1.96339609264576e-06
-1.33875417401609e-05
-1.24524494919233e-05
-5.7771070334455e-05
-3.53553772952939e-05
-7.04210947591707e-06
-2.52469585822703e-05
-5.04288725944421e-05
-3.79328683105352e-05
-2.91326779141876e-05
-3.70189296299848e-05
-4.65442260873674e-05
1.64717356653074e-05
-2.31627155659027e-05
-3.74721992988046e-05
-1.83619089869497e-05
-4.14756016165787e-05
-5.17752172595155e-05
-1.12593541010421e-06
-3.3082055188225e-05
-3.41016326121434e-05
-2.76551733986239e-05
-4.33180855922417e-05
-2.24467355395944e-05
-9.39410209518057e-06
-5.30102091308088e-05
-2.24920041067103e-05
-5.33520540339811e-06
-8.89387043524909e-06
-3.63959434707074e-05
-3.5884831364394e-05
-1.94212733936415e-05
-2.20813221270593e-05
-6.47636569117902e-06
-3.22415797770893e-05
-3.51077677254747e-05
-6.2986941796918e-05
-1.6900107240087e-05
-1.79599197362849e-05
-2.49287240460536e-05
-2.50514177101266e-05
-1.75461764239059e-05
-3.19838594307502e-05
-3.68183312333604e-05
-3.99838055130468e-05
-2.27501718497672e-05
-3.2435599894384e-05
-2.08778488181858e-05
-5.40189174676858e-05
-2.53275516935884e-05
-3.68073000800146e-05
-4.5783919752144e-05
-2.82802433284822e-05
-7.28294820421918e-06
-3.32562472879918e-05
-3.92714617592517e-05
-3.45932166466009e-05
-3.77124089003257e-05
-2.42614412177962e-05
-1.9375392788618e-05
-3.0485523056835e-05
-9.36507765903178e-06
-2.47587380523977e-05
-3.91896587354218e-05
8.81009736512272e-06
-5.2258229623038e-05
-3.60143127697011e-05
-1.84435310684731e-05
-4.27650794787418e-05
-2.48973715445925e-05
-5.50971003098828e-05
-8.93083744680033e-06
-2.98675336272864e-05
-2.75621152158503e-05
1.78926613152889e-05
-2.69413932685448e-05
-1.65121968442422e-05
-2.681997538244e-05
-2.48683507223608e-05
-3.89268378772118e-05
-2.36602493665731e-05
8.04737616835997e-06
6.48992604275299e-06
-3.70786205596516e-05
-8.42942013099862e-06
-2.60687049537446e-05
-1.29197489955201e-05
-2.64519799962037e-05
-1.2389291744302e-05
4.87060199871277e-06
-4.89600590166862e-05
-4.74318571189814e-05
-4.93926783559958e-05
-1.66456059974786e-05
-3.00427153132691e-05
-2.9416791751602e-05
-7.78803125345965e-06
-2.31921728288944e-05
-6.3070637425532e-06
-5.00302688397555e-05
-8.60971723186375e-06
-3.34166305267293e-05
-1.9745712955929e-05
-5.66218210273227e-06
-3.73261754226204e-05
-3.16959693536041e-05
-4.97144456783595e-05
-2.27005521567134e-05
-1.60804473904729e-05
-5.20409615294207e-05
-4.07396423634443e-05
-4.20582314077594e-05
-1.10644135379606e-05
-2.27319901937318e-05
-1.40834078959177e-05
-1.19331553329731e-05
-1.92850006667145e-05
-2.1906082120611e-05
-4.8390972478443e-06
-2.98791234291182e-05
-3.53452546978149e-05
-2.88042211070291e-05
-2.0611475840578e-05
-2.52020591547127e-05
-1.65176887358313e-05
-1.60707416677676e-05
-6.68907387622266e-06
1.25213890458265e-05
-6.88399420996781e-06
-3.44871875005114e-05
-5.06718462618079e-05
-3.29979152973903e-05
-3.69011284719193e-05
2.23568720078116e-06
-3.3646605301012e-05
-1.39732606310274e-05
-4.18920534990176e-05
-2.5545590574705e-05
-2.25044113601498e-05
1.54222025689928e-06
-2.9817138711021e-06
-3.47259857369187e-05
-2.07525048152692e-05
-5.03731238864802e-05
9.04241241942323e-07
-1.46873695911154e-06
-1.57609938992873e-05
-2.93206358266524e-05
-2.70747008549301e-05
-3.96498111538481e-05
1.69751784763177e-05
-6.73857402943016e-05
-4.32065647569431e-05
-3.57611470500476e-05
-3.46248083237125e-05
-1.53451171877777e-05
-1.15955040024572e-05
-4.95395902508017e-05
-2.70392471229107e-05
-4.56257984182016e-05
-2.64448018332028e-05
-5.15279626760095e-05
-3.9830824407021e-05
-4.78682847210298e-06
-3.37164747285933e-05
-3.55526875353462e-05
-3.37972246911486e-05
-2.46896470405525e-05
-3.80445219669746e-05
-2.75745524299892e-05
-3.47710796812916e-05
-5.3093619991405e-05
-4.26496101850345e-05
-5.69581471945966e-05
-3.76273212570208e-05
-4.96940307507463e-05
-1.14314589880588e-05
-7.22880708453444e-05
-8.3170221161771e-06
-5.33003599925699e-07
4.336343204217e-07
-4.78389233725111e-05
-2.81570892620123e-05
-8.81728996071719e-06
-7.79820498273696e-06
-4.5408239493578e-05
-2.62189007896347e-05
-1.32881174462474e-05
-1.69723756541876e-05
-1.46704502594377e-05
-6.27961320290933e-05
-2.84776315854575e-06
-3.81012199996672e-05
-3.42459486100259e-05
-2.48195231427151e-05
-3.56222629679913e-05
-3.05278427288075e-06
-4.5666002056568e-05
-1.96111587650339e-05
-5.50384061345303e-06
-5.8401258988387e-05
-4.47890630809869e-05
-3.37285713535054e-05
-4.64148445853739e-05
-2.43498338158845e-05
-4.73960457783121e-05
-3.04686505482771e-05
-5.24598622018243e-05
-3.58028200253043e-05
-2.05976926016928e-05
-3.54096733698249e-05
7.18919927172184e-06
-3.25258023674777e-05
-2.77330718448326e-05
-3.09110781495418e-05
-6.28233364935523e-05
-2.2452527186078e-05
-4.12464747902026e-05
-5.06429865067774e-05
-1.95670093306244e-05
-2.4664533095914e-06
-5.18907158806032e-06
-7.73844185324938e-06
-1.8007692888004e-05
-1.78120788099334e-06
-4.78789208574591e-05
-3.02798440847577e-05
-1.28126738337822e-05
-3.51296701621423e-05
-4.84732389903753e-05
-6.1591178135217e-05
-4.36990417281278e-05
-1.62345371446476e-05
-3.90513834545214e-05
-2.7930295197314e-06
-3.96938478895682e-05
-4.86946119802733e-05
-2.30262651038184e-05
-7.6678526231643e-05
-3.40732297624546e-05
-1.72657472436432e-05
-3.20183017683553e-05
-2.2203629687055e-05
-4.73892292798283e-05
-3.33632675549714e-05
-1.65773991440505e-05
-9.35887031601183e-07
-3.40764657174272e-05
-3.06736561395562e-05
-3.86576299771392e-05
-3.86911379147194e-05
-1.43257699182263e-05
-2.28224220439262e-05
-3.01512523892212e-05
-5.00628998805725e-05
-6.69307260088414e-06
-2.93214810077957e-05
-2.76431169777265e-05
4.44683849904e-06
-2.98127516192783e-05
-3.55875856775408e-05
-1.52085084227362e-05
-3.62334750549067e-05
-1.68888263964049e-05
-3.06348160758908e-05
-2.7671978913623e-05
-4.80082407401626e-05
-4.52466953269677e-05
-1.11121366929384e-05
-2.63085858660946e-05
-1.74873357343136e-05
-4.23257789549394e-05
-1.73293791270357e-05
-1.83200605158232e-05
-2.51743947499912e-05
-1.93536128074236e-05
-2.77177957336536e-05
-6.00483823148191e-05
-2.48421229293695e-05
-2.63539609645415e-05
-2.61521368195869e-05
-2.55724860365564e-05
9.03942248671904e-07
-2.83805369577335e-05
-3.72611608001333e-05
-1.77421268731615e-05
-7.6919005352535e-06
-4.62031258543127e-05
-2.12353314031476e-05
2.22981503181947e-05
9.95477817978766e-06
-2.07519697258512e-05
-3.64197685755797e-05
-3.27373952566738e-05
-3.05985014910743e-05
-3.06024872072158e-05
-1.22930667254706e-05
-2.55466137514649e-05
-2.85896454987626e-05
-4.71695716977611e-06
-8.56966701630489e-06
-2.92355683974844e-05
-3.06831774136069e-05
-1.3344437414591e-05
2.12137890730861e-06
1.94495923760735e-06
-2.51141210984423e-05
-2.06895092900858e-05
-2.64208078736808e-05
-1.55845485643016e-05
-1.51590302106643e-05
-1.47589056145646e-06
-4.20144884498797e-05
-3.91435270710363e-05
-4.05432688734092e-05
-5.3964540324202e-05
-5.64874004817263e-06
-9.77614588643958e-06
-1.6400198016677e-05
-5.34882791599387e-05
-1.03473983561903e-05
-3.90678846571746e-05
-3.50444531467118e-05
-2.96341953105344e-05
-4.14923690139665e-05
-1.00995043596353e-05
-2.88304590243952e-05
-3.75522905564642e-05
-1.69467326066107e-05
-4.0932812322355e-05
-2.19600846292152e-05
-4.55055830278969e-05
-1.64038386482636e-05
-2.31025301025033e-05
-4.49796056331092e-05
-4.38346997847454e-05
-6.06388870497319e-05
-2.03387765186548e-05
-1.45335949310864e-05
-1.57213258055089e-06
-3.67525732046502e-05
-4.25964653889693e-05
-1.40212164729871e-05
-3.90146251957527e-05
-4.79417776452102e-05
-2.65883152743805e-05
-2.71461058415683e-05
-2.82519710585023e-05
-1.04065666925758e-05
-1.65361062500942e-05
-9.00158052877069e-06
-1.91696589536925e-05
-2.59754699491541e-05
-1.49440693226091e-05
-3.59446780920332e-05
-3.00294382873469e-05
-3.02103985669314e-05
-3.86010672695817e-05
-8.96847506833534e-06
-8.10583144822072e-06
-8.26074351490469e-06
-1.7525294958391e-05
-3.47570946543478e-05
-5.66832334199985e-05
-2.57066905411811e-05
-3.08622605523354e-05
-2.56466715620095e-05
-1.4494012810206e-05
-2.32122751332862e-05
-2.09526667856961e-05
-3.37997912082668e-05
-1.93278957594218e-05
-1.70845574603823e-06
-1.01980488559219e-05
-2.09994203812678e-05
-2.34162065409916e-05
-2.9024540590958e-05
-1.3357002587471e-05
-3.54731502968411e-05
-2.87729900385521e-05
-1.50958714718188e-05
-2.34659357429589e-05
-1.5056363752474e-05
-1.2518981487465e-05
-3.16865158208158e-05
-1.29013772131252e-05
-4.21021659175024e-05
-6.09112209339025e-06
-4.10393525884467e-05
-2.98443169764538e-05
-1.96518705970614e-05
-5.60516478802031e-06
-7.41763657472736e-05
-3.86754714989736e-05
-2.85261638413365e-05
-1.57767625265849e-05
-1.65991652104425e-05
-4.89891513153395e-05
-4.72291372599771e-05
-2.1765338535294e-05
-1.17581608968371e-05
-5.38179363701987e-05
-2.92410632381541e-05
8.40067233716351e-06
-3.25159131275564e-05
-1.87668830127399e-05
-3.13065199802323e-05
-2.54107462157472e-05
-2.1030906772669e-05
-4.42117681772399e-05
-1.08574826181393e-05
-4.49885461412509e-05
-6.3862449685031e-06
-1.41959206629854e-05
-1.25994683634282e-05
-1.44806314746731e-05
-4.39114524887843e-05
-2.42394637328326e-05
-2.28688601735098e-05
-3.77958794604478e-05
-2.80797185022919e-05
-1.10943656126233e-05
-3.55009047863204e-05
-3.47103354402314e-05
5.89443363438293e-06
-2.69460445518543e-05
-3.07353756792103e-05
-8.92509487774581e-06
-5.27820523448335e-05
-3.87781114838589e-05
3.49512764395043e-06
-2.04060846093556e-05
-1.28773663006281e-05
-6.36056054909911e-05
-4.281558625536e-05
-9.37348315499606e-06
-4.2851136642591e-05
-2.30004702794063e-05
-1.78606632711292e-06
-3.16808395825907e-05
-7.75588204038522e-06
-4.06114680229941e-05
-3.69198203173664e-05
-4.95315681119044e-05
-9.91901528638018e-07
-5.2842696076199e-05
-5.68640551835394e-06
1.74036642705551e-06
-2.21859985822196e-05
-2.30666025373895e-05
-3.03824051439424e-05
-1.00103482877888e-05
-3.37622793190412e-05
-2.79542898981024e-05
-3.22360197372025e-05
-2.93457969824754e-05
-1.26226619126263e-05
-2.5488397719184e-05
-1.00471692078369e-05
-1.69650497259531e-05
-5.0666078598084e-05
-1.30200276138022e-05
-1.74584677993534e-05
-4.28598787040419e-05
-1.53434403720927e-05
-1.28583163918663e-05
-2.83262738192831e-05
-3.737815093498e-05
-3.56595068041475e-05
-3.81605369602715e-05
-4.40975913579028e-05
-3.47194904911473e-05
-9.64955166993042e-06
-1.77608064446151e-05
-6.48472743800659e-05
-4.99722095438469e-06
5.16821183292398e-06
-3.68195309476194e-05
-2.37089501012086e-05
-4.20123723729328e-05
-5.15205673556471e-05
-5.79032030918952e-05
-3.04639924523125e-05
-2.2577840802814e-05
2.81218156968005e-07
-1.26669559494757e-05
-1.61222453956159e-05
9.18984575722783e-06
-2.2775214755347e-05
-2.57410829899799e-05
-3.24504718807546e-05
-1.61127872522264e-05
-2.53390502856091e-05
-3.08471102188466e-05
-3.9129396514828e-05
-2.88295926199456e-05
-2.68211014743108e-05
-2.04543331365871e-05
4.5551126662248e-06
-2.42342254450939e-05
-2.033203466311e-05
-2.95376350164625e-05
-7.53290106651144e-06
-2.95943978437946e-05
-3.61169239440205e-05
-1.02070019216656e-05
-1.62630349600068e-07
-1.69754434666726e-05
-5.86061914510978e-07
-6.15617956924378e-05
-2.89054252909303e-05
-2.83922043291787e-05
-4.95011541216439e-05
-1.4398667213068e-05
-2.21294761800586e-05
-2.03498118163879e-05
-2.62228971528401e-05
-4.96184063721904e-05
-4.00170029395403e-06
-2.3800775649267e-05
-2.24860718647569e-05
-3.24029973173306e-05
-3.02643593286343e-05
-3.77906564963543e-05
-3.43308132480343e-05
-4.11965364471659e-05
-4.32387211913647e-05
-3.07790909456916e-05
-3.14640428877117e-05
-4.12381408608867e-05
-1.47390157076645e-05
-2.72096903623876e-05
-5.04367050440487e-05
4.51785789149758e-06
-1.82963591609099e-05
-2.38522595543036e-05
-1.93899039046667e-05
-3.59448904743182e-05
-1.65169817090258e-05
-2.26809994941228e-05
3.36266249469147e-06
6.87648487604967e-06
-1.25488251984254e-05
-1.1198364808369e-05
-4.68645756419214e-05
-4.63856493247037e-05
-2.55761262706621e-05
-1.79122849288528e-05
2.51484233434652e-06
-5.08441807802199e-06
-4.16800709527605e-05
-6.16036049271687e-05
-2.54443774528137e-05
6.69841813815693e-08
-3.32975560454595e-05
-2.38213442423863e-05
-1.18984302725798e-05
-2.7165891497049e-05
-2.04053512120345e-05
-5.11031608766468e-05
-2.97868718188272e-05
-1.07452240417978e-05
-5.31156453975239e-05
-3.23791648655371e-05
2.97647045506654e-06
-3.60311161363167e-05
-1.11080715835303e-05
-3.95976779674771e-05
-9.99476197889381e-06
-1.19778211355844e-05
-4.74785384775981e-05
-2.82337798256493e-05
-3.18243286998253e-05
-2.94395932440624e-05
-3.53631523920423e-05
-3.17510094509947e-05
-2.94116895214818e-05
-2.29058622740862e-05
-3.99889541616787e-05
-1.63434642925958e-05
-1.27118349913828e-05
-3.0392226734698e-05
-4.00870780923871e-05
-1.93275777371045e-05
-4.95980229268253e-05
-2.38065442912092e-05
-5.43161559467184e-05
-3.19526972385982e-05
-4.55817397932218e-05
-3.27596294827099e-05
-3.96804582673141e-05
-4.3203907376936e-05
7.62504337349686e-06
-4.57351829066758e-05
-1.92636567844556e-05
-1.6841699943965e-05
-3.10748845269882e-05
5.75303783845212e-06
-8.79910729298611e-06
-1.36385513301733e-05
-2.81871933904225e-05
-1.72909720821295e-05
-1.71717169873198e-05
2.00590375399906e-06
-6.70446393843747e-05
-3.76270043389126e-05
9.17887031204973e-06
-3.89681829891951e-05
-3.17138805521656e-05
-5.65590285660373e-05
-3.65106737369097e-05
-1.31726987846387e-06
-4.24039794910331e-05
-3.05360453117577e-05
-5.6756198309626e-05
-2.10342901367772e-05
-2.87661536002174e-05
-1.17105262386043e-05
-2.36894404860118e-05
-4.1465349949913e-05
-3.47506039448638e-05
-1.78171921040858e-05
-4.89664079491711e-05
-1.64590754528538e-05
-2.85551316822647e-05
-3.4868907405863e-05
-2.96449387721117e-05
-2.20302877453194e-05
-7.21582452460948e-06
-3.17344726482618e-05
-5.17217172885934e-05
-2.24541048709129e-05
-4.36870433109898e-05
-3.3472007584646e-05
-1.86540646808535e-05
-2.39371206572444e-05
-3.10364026092356e-07
-7.08775482032761e-06
-2.90194325686989e-05
-1.3071076603202e-05
-2.40458382820499e-05
-2.11946188923835e-05
-2.91675982024512e-05
-2.21571185252763e-05
-1.54847574446637e-05
-5.61650929830221e-05
-4.14331490726348e-05
-3.51376353069203e-05
-1.33127549235572e-05
-3.21981182959365e-05
-3.62766724683252e-05
1.55622955255456e-06
-2.3596636242136e-05
-3.21121103102015e-05
-3.94456964383496e-05
-1.75511249544347e-05
-3.91480759673856e-05
-3.81953675601492e-05
-2.1676082815532e-05
6.33474135584251e-06
-3.7236928207016e-05
-3.81607660044409e-05
-2.69617822812876e-05
-3.80148736301556e-05
-3.93560006373233e-05
-1.57226566589577e-05
-2.97849174176559e-05
-3.99684112683339e-05
6.294195821368e-06
-8.66435305606136e-06
-3.78220398370179e-05
-4.39954698758265e-05
-3.68089637634236e-05
-2.92975019165322e-05
-5.37530500380855e-06
-2.45982070960541e-05
-5.01785471789753e-05
-3.44309641955178e-05
-2.61172690710524e-05
-3.2809139584378e-05
-6.03021468978961e-05
-2.88388506156659e-05
-3.71257059164423e-05
-5.20899938313789e-05
-2.62169637550029e-05
-2.92066611116131e-05
-1.58795441647087e-05
-3.47151712572343e-05
-1.26158200369887e-05
-4.06579845033158e-05
-1.54782371847507e-06
-3.04416025103851e-05
-3.22618193825292e-05
-1.00338293873827e-05
-2.80616042303771e-05
-3.124809488548e-05
-4.30417542591743e-05
-4.62493790903437e-05
-1.25886374571967e-05
7.14998819537534e-06
-8.32060155312926e-06
-1.47376568445822e-05
-2.71725926794955e-05
-2.62296386752586e-05
-7.69058212567425e-06
-1.69398326556191e-05
2.24049486118958e-06
-4.0236293009962e-05
-9.62903313437523e-06
-4.45020149826895e-05
-2.17849805174003e-05
-2.64236105834227e-05
-1.224234979945e-05
-4.31647775060392e-05
-3.16485484923816e-05
-3.35766271916205e-05
-3.90914254613766e-05
-4.49835333743942e-05
-4.87589149553503e-05
-2.36374914936226e-05
-3.58029023892086e-05
-1.83735415482748e-05
-1.44692196120237e-05
-5.24524964947001e-05
-9.99268296791428e-06
-1.08319625630096e-05
-2.40487479767057e-05
-1.97325825513759e-05
-9.75429292676979e-06
-3.9366839846639e-05
-4.54908909421253e-05
-1.8899366358147e-05
-3.84900598644535e-05
-1.7494516510345e-05
-2.55400209569364e-05
-3.03801555496658e-05
-2.3475622389556e-05
-1.11646988572808e-05
-5.10883712332243e-05
-2.24040400701847e-05
-1.08629019639653e-05
-6.00914894378909e-05
-5.40055281266247e-05
-5.65465647066085e-05
-3.06192198613624e-05
-2.93938109465935e-05
2.21891699644384e-05
-1.08169800115798e-05
-5.38668300374897e-05
-3.11787839223081e-05
-5.32758425768739e-05
-2.99119548063798e-05
-1.56400543997914e-06
-4.20507566532483e-05
-5.00341468221545e-05
-2.38164702479561e-05
1.02025834542747e-05
-6.00644785980982e-05
-5.65086688362004e-05
-4.65893885583366e-05
-2.51028634829891e-05
-5.75636934155951e-05
-2.93648773428227e-05
-2.71911420438298e-05
-2.13552702338883e-05
-2.5441348768276e-05
-3.52810884710746e-05
-3.23210084313094e-05
-3.7139593846398e-05
-2.17657160065249e-05
-1.70299475677244e-05
-3.62013731380214e-05
-5.91172689008129e-05
-2.60516083646288e-05
-2.5478633171818e-05
-4.19660195179874e-05
-1.40638960047826e-05
-1.25471721781577e-05
-5.27726093442566e-05
-1.44576827596841e-05
-1.8196451741737e-05
-4.923111157332e-05
-2.36959446528004e-05
-3.09083249050995e-05
-2.52588078867499e-05
-3.27820627799344e-05
-2.60457379093956e-05
-1.38984782550884e-05
-3.22658429488428e-05
-9.2464238923696e-06
-6.30052016657336e-05
-3.42956093224035e-05
-1.25876090955643e-05
-2.37886357695773e-05
-5.140342985383e-06
-1.54550206931485e-05
-4.4438122598993e-05
-2.45899881862409e-05
-1.0360116904293e-05
-9.39888266551334e-06
-6.13353760314193e-06
-4.58783906153347e-05
-2.93033802421373e-05
-1.40416543533744e-05
-3.60890428195943e-05
-1.47045911362054e-06
-2.91409405671968e-05
1.21065699130761e-05
-3.73941404479556e-05
-2.05109807587149e-05
-3.72785055791746e-05
-3.50745071032917e-05
-4.00190439112096e-05
-1.02621085993606e-06
-2.46190481219804e-05
-1.42244973296424e-05
-4.27837500561112e-05
-3.23675892867241e-05
-5.56213983899964e-06
-3.04966999031999e-05
-2.16611932240606e-05
-8.45029331630998e-06
-3.02136968148238e-05
-7.51710655379568e-05
6.97308531881564e-06
-4.62789295603683e-05
-3.32609611618002e-05
-2.77642467860154e-05
-4.37660703031937e-05
-1.88230453617915e-05
-4.02850424785075e-05
-3.43421063718425e-05
-3.65229382013228e-05
-3.8923510241337e-05
-4.18438923615349e-06
-2.50051311838649e-05
-2.10222931791828e-05
-7.44944581786119e-06
-4.60517248447879e-06
-3.44698720020274e-05
-2.53938118347723e-05
-4.23111414730036e-05
-1.34153567338196e-05
-1.61831322422652e-05
-2.58480593183487e-05
-1.96774709360165e-05
-6.51774101950465e-05
-5.60005427870791e-05
-6.0121686964439e-06
-2.98491344974018e-05
-7.0953633190122e-05
-4.2688460654306e-05
-2.11397662237662e-06
-2.40030681157219e-05
-1.77649997143847e-05
-1.57021411946492e-05
-3.51668299055289e-05
-1.41836380722167e-05
-3.18487185852398e-05
-5.13376052462749e-05
-1.53661075410014e-05
-4.75650143639316e-05
-2.40021436831839e-05
-1.94264983377363e-05
-4.42622045194551e-06
-4.94126640442411e-05
-3.28370260039479e-05
-1.96165932450806e-05
-1.77507366392125e-05
-3.48143429607641e-05
-1.63359064179401e-05
-2.94323947524721e-05
-3.11240817920778e-05
-3.934827977745e-05
-1.40477412159026e-05
-1.96694034934665e-05
-5.91373215984908e-05
-2.93365084588926e-05
-1.92299036923654e-05
-3.54549424089227e-05
-4.49871700202244e-05
-2.72587731292106e-05
-1.96009892609059e-05
-3.99349342447405e-05
-3.26342721005543e-05
-1.54746547362643e-05
-1.25360698707976e-05
-3.65484502288746e-05
-4.29229785053892e-05
-3.99677327210083e-05
-1.55359039303052e-05
-1.26704498385158e-05
-2.11686785455362e-05
-1.9815244358674e-05
-3.3669494217943e-05
-2.84788860601073e-05
-1.54808332177344e-05
-1.45420418622553e-05
-5.41239455871373e-05
-2.01452266378933e-05
-1.76032743931648e-05
-2.97453333449754e-05
-3.00568278177376e-05
-4.17304390709444e-05
-5.61745990226873e-05
-4.32344101202326e-05
-4.08635894161655e-05
-1.68637515306432e-05
-1.22753256965273e-05
-2.05066207367165e-05
-2.60917618093805e-05
-5.00707400691832e-05
-1.82822957447388e-05
-1.74949506455862e-05
-3.44944875360874e-05
-1.47202236418898e-05
-3.49887098627649e-05
-3.36638769735217e-05
-3.7061844366215e-05
-7.70141873336843e-05
-2.79141850586669e-05
-2.78628123526538e-05
-2.21500665270416e-05
-4.33309524171826e-05
-3.3827928796514e-05
-1.674603334558e-05
-5.04999010680597e-05
-3.89486383275838e-05
-2.46521350700725e-05
-5.47010563438772e-05
-2.27232758533473e-05
-3.25532530275113e-05
-4.0793510989134e-05
-5.21642442911512e-05
-3.83048271371778e-05
-3.36829998553675e-05
-4.21774497530014e-05
-1.50211495993293e-05
-2.03229417858902e-05
-2.94527166956715e-07
-5.01613887182035e-05
-1.41527871675002e-05
-2.9926969093286e-05
-5.43466417952885e-05
-3.15770613013004e-05
-1.60162755327097e-05
-1.38159949485729e-05
8.85311251345645e-06
-2.26537404849135e-05
-3.99897359137235e-05
-3.70126319996867e-05
-2.09398996224834e-05
-2.91729448360663e-05
-3.73162671609738e-05
-1.33122478465093e-05
-4.01604599601232e-05
-2.11907809421253e-05
-4.21180722164188e-05
-1.29437046263412e-05
-4.14071064288636e-05
-2.20774932841262e-05
-3.31500995651434e-05
-4.25855386764042e-05
-1.07835234050692e-05
3.03625474506285e-06
-4.0297774857535e-05
-1.50907188997729e-05
-5.71275975167586e-05
-2.49932338644287e-05
-3.94948565986247e-05
-2.3227568223261e-05
-2.96606769510375e-05
-4.41262050435128e-05
-2.76320951200409e-05
-1.33723820515304e-05
-3.56943901473809e-06
4.30412099941009e-07
-2.96014097862984e-05
-2.88270103653572e-05
-2.03136581312934e-05
-2.55586770898306e-05
-4.93656753022396e-05
-3.52670431920452e-05
-4.91776826764159e-06
1.79630866533994e-05
-4.22966453993721e-05
-4.99240087435959e-05
-3.77918690120172e-05
-1.58822291649756e-05
-1.86383801319407e-05
-2.35760347512826e-05
-4.21360249100046e-05
-1.60486551035764e-05
-2.96344049576964e-05
-1.84626646472428e-05
-1.53747001812303e-05
-3.1570362027166e-05
-2.44627037180609e-05
-2.64004426310494e-05
-4.17525182985741e-05
-2.7899627557483e-05
-2.71141798315659e-06
-4.96722927210036e-05
-2.81601977793515e-05
-1.49351443345361e-05
-2.07072592433364e-05
-2.41499300551849e-05
2.56554252565881e-06
-5.64054835273614e-07
-1.33870920770037e-05
-1.88924663424258e-05
-1.03176565408667e-05
-2.48330743699539e-05
-3.28626736122268e-05
-4.51351500334601e-05
-2.34263795636775e-05
-4.0783391434915e-05
-2.92059801653506e-05
-3.05830935080606e-05
-3.88080856310885e-05
-2.12824844594221e-05
-2.05503954923954e-05
-2.51942658506843e-05
-3.1425840673232e-05
-3.79980772300184e-05
-2.34015629928825e-05
-2.97817050378537e-05
-2.17065543526234e-05
-2.28678673897987e-05
-7.41759895717975e-06
-1.10313396971004e-05
-1.03653837374949e-05
-6.47588794308601e-05
-1.48766912840082e-05
-2.43941683977952e-05
-3.92879644934114e-05
-2.64533417725138e-05
-4.87207954277842e-05
-4.39717599888587e-05
-2.5177280588259e-05
-3.31102764057795e-05
-9.05020152583443e-06
-3.94668186329689e-05
-3.47449805766328e-05
-1.84365142215786e-05
-4.20882674388854e-05
-2.48098548670346e-05
-4.64787561007781e-05
-3.69836035577397e-05
-4.40415134390826e-05
-1.72434095535629e-05
-5.54011932387387e-05
-1.34511910742781e-05
-6.4725897697657e-06
-5.32673811704316e-05
-3.26103267579557e-05
-1.75107820255988e-05
-5.08612349343236e-05
-3.98216370326398e-05
-4.49215334631467e-05
1.47858877569664e-06
-3.38759353995911e-05
-5.43565404113014e-05
-6.3805120271866e-06
-4.38643916350072e-05
-3.20169453034387e-05
-3.45180958608139e-05
-3.41160837966751e-05
-4.86881492541645e-05
-1.60635971483737e-05
-2.42240867637887e-05
-4.81042845335368e-05
-3.55589152954872e-05
-4.62609788714997e-05
-2.40600779387153e-05
-3.16718851921043e-05
-1.39097120704741e-05
-9.30092368268195e-06
-2.56157649502525e-05
-2.83250087909009e-05
-2.36679791014434e-05
-4.17915668044224e-05
-4.21466055279602e-05
6.11554033095955e-06
-4.54817343844433e-05
-3.7226229821249e-05
-1.71645974811428e-05
-2.40975733847895e-05
-4.4872494376351e-05
-1.6358239845836e-05
-2.52427551617079e-05
-2.26285423783245e-05
-3.18144521728884e-05
-2.8432167351881e-05
-2.00874369897839e-05
-4.63481958369714e-05
-2.03634688759715e-06
-2.41650505741235e-05
-3.01834473925543e-05
-1.83370049745296e-05
-5.15691585415962e-05
-1.28231942536612e-05
-1.09986721301363e-05
-6.9124780515943e-05
-3.04715534943992e-05
-9.15425121016498e-07
-4.04805455777096e-05
-3.16207085989912e-05
-3.99745621318916e-05
9.70490696984215e-07
-5.12691620156286e-05
-5.61216406335175e-05
-3.70503507753943e-05
-7.25999196966299e-06
-1.0844692840943e-05
-2.67158491228178e-05
-5.7952974930436e-06
-1.14418199720863e-05
-3.03423039869816e-05
-2.96300811642325e-05
-3.10688592681987e-05
-3.07947848355644e-05
-5.116466104942e-05
2.6283693392175e-06
-3.36919955556558e-05
-5.36661899144371e-05
-2.12299101224394e-05
-1.97235721972895e-05
-4.77721871761931e-05
-3.12495455774932e-05
-2.77097396344154e-05
-3.40150562284467e-05
-2.54095283561679e-05
-2.7609918244636e-05
1.02895939274003e-05
-5.44684408066192e-05
-3.02655754353587e-05
-1.75151949473267e-05
-2.97981243682406e-05
-1.19541685428953e-06
-1.40876194606499e-05
-1.36141931954887e-05
-1.46667798150395e-05
-3.96245065693735e-05
-4.2641029664484e-05
-3.22006845651301e-06
-3.32269202602675e-05
-3.01777340311523e-05
4.91301893063638e-06
-1.50440127272294e-05
-4.39000460987574e-05
-7.30272342487712e-05
-3.80799257925467e-05
-2.19762554332657e-05
-1.43513736768247e-05
-2.2888547833332e-05
-2.07371517354951e-05
-4.05430161198782e-05
-3.75348793549187e-05
-3.1754031995355e-05
8.15948856748515e-07
-4.68129851972633e-05
-5.79146606443723e-07
-3.973939375951e-05
-2.38564416655244e-05
-5.29010727848293e-05
-1.93581231597303e-05
-3.31970354027339e-05
-2.46019793154103e-05
-4.0582887647751e-05
-4.53344603555889e-05
-1.53399338794376e-05
-5.09922398210877e-05
-3.36865461557552e-05
-3.89091567657421e-05
-4.64753563185149e-05
-3.93432040876475e-05
-2.53624708205932e-05
-2.40358181791688e-05
5.31410897704309e-06
-2.64164701384999e-05
-1.69733052471011e-05
-1.37868364319644e-05
-3.33119202327414e-05
-5.15008473238294e-06
-3.42896723979487e-05
-1.98042326055733e-05
-2.83861718628168e-05
-3.58322873194755e-05
-1.05866232289186e-05
-2.57863685838504e-06
-2.04844348117893e-06
-3.22631910830107e-06
-4.24064809235525e-05
-4.68330400515881e-05
-1.23912288628746e-05
-3.73329073783365e-05
-2.79136033270447e-05
-6.85390532917451e-05
-4.67094059698334e-05
-2.8719547567384e-05
-2.18636296845783e-05
-2.96995662319436e-05
-4.82647229623215e-05
-2.52160819932433e-05
-2.99624820187724e-05
-3.43204567204753e-05
-4.92186020550421e-05
-6.5630256114259e-05
-1.69316895935579e-05
-1.8865942087234e-05
-5.81053168590735e-05
-9.39389480742293e-06
-3.84706985049517e-05
-1.91567472981743e-05
-2.51224616149435e-05
-7.60917700677403e-06
-2.25024478724478e-05
-4.07942818202651e-05
-3.20355716621439e-05
-3.06473474695164e-05
-2.52146603417605e-05
-1.46307589884371e-05
-4.86843934424511e-05
-2.16497390707415e-05
-2.28416092221004e-05
-5.61019064006596e-05
-4.0183451404464e-05
-4.15435226292034e-05
-4.33505963595238e-05
-3.32173648219207e-05
-3.2974980898817e-05
-7.88779062876247e-06
-2.8029996270497e-05
-7.18802812170557e-06
-1.40516900310453e-05
-3.62417652461803e-06
-4.74506871048845e-05
-3.43620248601319e-05
-4.73831891164202e-05
-4.77428507276688e-05
-4.96662996511158e-05
-4.02700082247353e-05
-2.50319006325434e-05
-3.30087591320336e-05
-2.7021425201503e-06
1.15111724796737e-05
-2.82413411121801e-05
-4.2042320373568e-05
-2.04434730383217e-05
-1.9748370293146e-05
-3.07341302371211e-05
-3.95025013984061e-05
-3.29017644540891e-05
-3.93424259519575e-05
-3.53896734842634e-05
-1.60229018934068e-05
-1.32973884234397e-05
-1.68703095162362e-05
-1.9380259926241e-05
-2.89341500794996e-05
-3.58653325361614e-05
-1.5674513032457e-05
-1.8898903507007e-05
-1.03826760749374e-05
-3.02801527703425e-05
-3.84484032860066e-05
-2.65724119140905e-05
-2.81529133817427e-05
-3.87417247664958e-05
-2.6330928317869e-05
-4.62559972819508e-06
-1.62995999097345e-05
-1.74094292164898e-05
-8.91549771904281e-06
-2.29178403238171e-05
-1.4834481618387e-05
-1.37018409074104e-05
-4.2739561318041e-05
-1.4567526087663e-05
-1.14158223784573e-05
-2.68164043204443e-05
-2.20461402639279e-05
-1.44353557456067e-05
-3.36111605735769e-05
-8.2819638122734e-06
-9.36172351563281e-06
-2.4625539303147e-05
-4.1712789442605e-05
-4.54958006460738e-05
-4.96452648622533e-05
-1.9257134471073e-05
-3.06269755595672e-05
-3.3197399256859e-05
-6.95666935247437e-06
-4.24845420277107e-06
-3.97309662752439e-05
-3.10105834715141e-05
-3.68867920450766e-05
-7.04997442930741e-06
2.29424852420589e-05
-3.11719860705989e-05
-4.56179609989631e-05
-4.32656213458175e-05
-1.69033301282053e-05
-3.60894578747856e-05
-3.42823595494328e-05
-4.9350137592331e-05
-6.1211860929579e-05
-2.03695539576818e-05
-4.93739320434655e-05
-3.27437137133197e-05
-3.22637948973615e-05
-1.08154289455167e-05
-3.90105221085587e-05
-4.57905904343223e-05
-4.49661142433811e-06
-4.53837327961581e-05
-3.28469087911878e-05
-1.29865361812348e-05
-1.58505012438732e-05
-9.0323988587139e-06
-5.01309388608629e-05
-3.24870559298442e-05
-4.52083873438793e-05
-3.83923874337529e-05
2.82163480351112e-06
-4.44046609957181e-05
-1.34056850534627e-06
-3.18223045241687e-05
-2.40123246316582e-05
-1.73932639318357e-05
-3.39959995300852e-05
-1.67934258844588e-05
-3.30883717908607e-05
-4.26628289228926e-05
-1.48148770710338e-05
-3.34063437884995e-05
-2.4679356746674e-05
-2.46828735598292e-05
-3.39748685679419e-05
-9.6062593184967e-06
-2.86619316770035e-05
-1.8622267737778e-05
-2.53149638782659e-05
-1.42821462249968e-07
-2.02872160148808e-05
-3.38152134517288e-05
-5.12885813028516e-05
-3.02483182093338e-05
-1.56619936320446e-05
-2.57326489508808e-05
-3.23720612150599e-05
-2.83217518113897e-05
-4.70169013321455e-05
-4.10006016000904e-05
-8.26630127821623e-06
-3.24459865615306e-06
-4.38837140270026e-05
-1.37045151655812e-05
-4.34602192160462e-06
-3.33946573429489e-05
-3.26036754277008e-05
-3.68893305016008e-05
-3.75710637097662e-05
-7.41658969028218e-06
-1.17210112671833e-05
-6.33981557363587e-05
-3.85636471287929e-05
-4.56229063895844e-05
-3.83780501338116e-05
-1.16374549984215e-05
-1.00845643105298e-05
-3.5744034892654e-05
-2.60808937854196e-05
-1.5029716297233e-05
-4.76405362315253e-05
1.50436273038098e-05
-3.04946361999923e-05
-8.09838479846893e-06
-3.33895399242103e-05
-2.12259951688555e-05
-4.1842209459513e-05
-1.23619288200842e-05
-2.23449056954332e-05
-9.65609176986165e-06
-3.30206522441494e-05
-6.77125906106033e-06
-5.50510121778612e-05
-2.25457912467138e-05
-4.290106325265e-05
-2.02630766294264e-05
-2.19782212308657e-05
-1.86889444047415e-05
-5.07929979734812e-05
-3.09372850134396e-05
-1.18028398526671e-05
-3.2634427064181e-05
-2.1148213641552e-05
-4.93686777624759e-06
-2.22683854623549e-05
-1.25321903341809e-05
-2.89143466611818e-05
-5.05844692174089e-05
-2.11848437512802e-05
-1.16423166942791e-05
-2.15169618717187e-05
-1.6773990228666e-05
1.18200389036183e-05
-1.52372979796821e-05
-1.52974022773139e-05
-4.07018627377497e-05
-1.59707690827304e-05
-2.3259249193016e-05
-3.72190351294147e-05
-2.66857705908888e-05
-3.57231935612705e-05
-4.00630292947443e-05
-2.0984040101102e-05
-3.00978153723649e-05
-5.03062552793104e-05
-3.93506859202951e-05
-1.24563920206042e-05
-2.50567564176255e-05
-7.14485813771636e-06
-3.27975099659006e-05
4.1094623255679e-06
-1.99908823289981e-05
-1.05158653565366e-05
-3.64654606310833e-05
-1.74774290337836e-05
-2.46504647661436e-05
-3.02798609407437e-05
-2.21253526685315e-05
-1.09163695437e-05
-4.65846456454803e-05
-4.79554246866239e-05
-2.05545492955695e-05
-2.44122751945275e-05
-1.54536990923957e-05
8.11322852605838e-06
-1.60272092645084e-05
-1.28051984180851e-05
-3.11763677367378e-05
-5.3100409919664e-05
-2.40510009778822e-05
-2.78177116008777e-05
-4.33147722202144e-06
-3.80576122276183e-05
-3.06319674444131e-05
-5.08919245259829e-05
-2.66496518485905e-05
-2.62913594493778e-05
-1.43226628753715e-05
2.14867084447233e-07
-2.29811378138935e-05
-1.22109728963739e-05
-1.73022786082711e-05
-3.56608605130153e-05
-3.21280052708102e-05
-4.0029196194557e-05
-1.28867975752207e-05
-2.76149885813946e-05
-3.90577782920869e-05
-5.11097078143927e-05
-2.68049817438387e-05
-2.47029604799922e-05
-6.5943615736777e-06
9.80120269563739e-06
-3.11088127944008e-05
-3.25211954572543e-05
-1.27622862482316e-05
-1.35969363628196e-05
-2.37047178338946e-05
-5.45775241877057e-05
-5.23836880404618e-05
-3.95656943934087e-05
1.20481354841714e-05
-1.77962618077384e-05
-5.04937552751068e-05
-9.00043692735721e-06
-3.71509725646049e-05
-4.69381892967903e-05
-4.01881448580223e-05
-3.92182277484323e-05
-3.35393636270826e-05
8.04108779970531e-06
-1.68862490635499e-05
-1.76002939313093e-05
-3.17127557364751e-05
-6.57165651086669e-06
-1.43909847656021e-05
-1.15602431466629e-05
-2.71688095286966e-05
-1.88828740864464e-05
-4.09722072558754e-05
-1.05866626798313e-05
-2.44516035564552e-05
-4.18166209851918e-05
-5.92089654580288e-05
-2.3116477228137e-05
-3.74794090474042e-05
-4.60725813110963e-05
1.5999488399704e-07
-1.62899429530287e-05
-2.43802495956121e-05
-3.66713041237713e-05
-4.37211301602373e-05
-2.14552784704945e-05
-3.72899366144504e-05
-3.36345765502246e-05
-2.37559291876144e-05
-2.21790913464019e-05
-2.72671096288141e-05
-1.78061385782347e-05
-4.14510477028667e-05
-2.87054742045299e-05
-4.89509002592152e-05
-2.46773361551759e-05
-2.98783686972674e-05
-4.03815663482921e-05
-3.54198430011037e-05
-6.66421298518369e-05
-5.17486704091482e-05
-3.8045536056327e-05
-2.03907702781402e-05
-2.05677821098969e-05
-5.14891028210511e-05
-2.78052963921008e-05
-4.2895263691474e-05
-5.04342616859123e-05
-1.66665879902116e-05
-4.87715448610717e-05
-5.19333869516075e-05
-1.86570966523381e-05
-4.95368182269697e-05
-3.80573699799796e-05
-5.45787816683327e-05
-7.5147737861547e-06
-1.64802686094437e-05
-2.0979895942397e-05
-3.13126197260916e-05
-4.81792799072851e-05
-2.61746472448363e-05
-4.75220653785903e-05
-4.52975398678224e-05
-5.22536567500509e-05
-5.79645926627831e-05
-1.38508600816199e-05
-5.41438748337154e-05
-2.49261481379281e-05
-3.30883677794451e-05
-5.75704171794399e-05
-4.44185481182476e-05
-4.28016343315501e-05
-2.30227649446125e-05
-3.54754508608159e-05
-3.54393327738916e-05
-4.36381286350479e-06
-1.16497722345757e-05
-1.99050896601588e-05
7.80564410667741e-06
-4.17992786334669e-05
-1.48658420983586e-05
-3.99144335708416e-05
-3.61814976347985e-05
-2.44472406031325e-05
-3.49380277001948e-05
-4.52358943050532e-05
-1.38765729828718e-05
-2.5632321243514e-05
-5.48748192930071e-05
-2.45443203217501e-05
-2.16553645855851e-05
-3.58471464680092e-05
-4.06069253824837e-05
-3.784543643141e-05
-4.21436862999193e-05
-1.3413135978103e-05
-2.49872091076915e-05
-3.99570019612956e-05
-7.43300563735414e-06
-2.27078922374796e-05
-5.59574001886312e-06
-4.88881824671743e-05
-4.46908877401097e-05
-4.49437710680353e-05
-2.5513715693493e-05
-3.49310490782638e-05
1.58532076983795e-05
-4.65820648071419e-05
-4.5286981028873e-05
-2.43182170441147e-05
-4.67390975532745e-05
-1.64958397366642e-05
-4.46099273011784e-05
-2.18092066860828e-05
-2.62290694021362e-05
-1.70020189413034e-05
-1.30218834285323e-05
-8.9722667883467e-06
-2.63908990053941e-05
-2.90224286637043e-05
-2.84767496359222e-05
-2.83205978183841e-05
-3.46113072296165e-05
-4.93852658064052e-05
-1.23147350536067e-05
-4.59817807454146e-05
-3.45762948736489e-05
-4.90520403348752e-05
-3.99769987707264e-05
-3.17526186825611e-05
-1.99128701065369e-05
-4.96508582534486e-05
-2.80908113015181e-05
-2.70825789251579e-05
1.19469274462653e-06
-3.35505682717745e-05
-1.90994653264077e-05
-5.1365504056753e-05
-1.08200266247342e-05
-3.82129508776668e-05
-1.8791923756496e-05
-3.30397264310175e-05
-5.53735672941168e-05
-1.2690090082152e-05
-3.39334640868055e-05
-3.75408707349084e-05
-2.49305436063126e-05
-3.93141796224587e-05
-1.86154469788504e-05
-1.32515861288731e-05
-4.17305763056753e-05
-2.32538976859666e-05
-4.88774858575761e-05
-3.38342400417618e-05
-2.22101389422563e-05
-1.03534947694494e-05
-7.72186704725508e-06
-6.82009885844835e-05
-3.19574542967399e-05
-2.88153903442648e-05
-4.5047733539525e-05
-1.95955985185039e-05
-1.85015381396377e-05
-1.38251061127097e-05
-3.43825190535907e-05
-3.24554438934826e-05
-4.69583298020383e-05
-6.80752301340996e-05
-3.8143203464504e-05
-4.64254240318672e-05
-1.66969391918335e-05
-4.65306534315701e-05
-5.60640568896386e-05
-2.23507649560523e-05
-3.33777664252757e-05
-2.28818867546764e-05
-2.42821773354208e-05
-1.96291145860223e-05
-4.96852284168785e-06
-2.81238285664479e-05
-1.58223743652637e-06
-6.93438371356313e-05
-1.88673817550709e-05
-5.39826573244426e-05
-4.96389050068141e-05
-4.26449342988437e-05
-4.81378936834542e-05
-1.32587123801731e-05
-7.75227137824633e-07
-2.81038336579614e-05
-1.9570734782903e-05
-2.59682805723422e-05
-2.55159298922735e-05
-1.34814101320216e-05
-7.01423773264675e-06
-1.68219672518624e-05
-2.92001400088728e-05
-2.36897151748577e-05
-4.09880732474234e-05
-5.96189261111445e-06
-3.21686886703181e-05
-4.98734673998614e-06
-3.87559264013544e-05
-3.73267420751646e-05
-1.59464843478519e-05
-3.2691456830909e-05
-2.47627323855724e-06
-2.2250290770539e-05
-1.18877346545439e-05
-1.77473982323631e-05
-3.47559934266982e-05
-4.32649512280646e-05
-3.80783889585023e-05
-4.72226062211292e-05
-1.72852065149362e-05
-5.5229615766126e-05
-2.74748170963041e-05
7.03458309260502e-06
-6.09223189763572e-06
-3.58883530681044e-05
-2.89717412229915e-05
-3.95511133474233e-05
-3.07606915860097e-05
-6.01600011369518e-05
-3.76344241195748e-05
-5.54263296162888e-06
-4.16267309952325e-05
-2.13669218282029e-05
-7.59361070549955e-08
-1.35464825085381e-05
-1.95554443155973e-05
-2.13931724567825e-05
-2.72167830989661e-05
4.71097090384864e-06
-3.60468699443915e-05
-5.83725086655817e-05
-1.61096789470896e-05
-4.43773820382209e-05
-2.56241425611009e-05
-2.81918378010335e-05
-3.12715980629749e-05
-3.39082379440391e-05
-1.06762395544103e-05
-6.25050858489156e-06
-2.79776883730806e-05
-3.42529161583274e-05
-2.92283493949251e-05
-4.79444843764024e-05
-3.90183664462888e-05
-1.02926737410771e-05
-5.94166708135314e-05
-1.43514893116041e-05
-4.15099130317294e-05
-3.33211786924242e-05
-4.08899605321394e-05
-3.27449869978542e-05
-4.28042542871307e-05
-4.03627769569727e-05
-2.1976769455305e-05
-1.61628025665228e-05
9.72555357921255e-07
-1.72004770531172e-05
-2.9111666718612e-05
-3.38649575192538e-05
-1.50261671552933e-05
-2.43761004839694e-06
-6.39038639042837e-05
-3.32221027399654e-05
-2.96859938113049e-05
1.57574084378898e-05
1.63197870959441e-05
-1.8568598137329e-05
-1.38563603555798e-05
-2.67060325850181e-05
-2.25496243669141e-05
-3.33349812099986e-05
-3.83672266350976e-05
-2.2529704009514e-05
-1.27368235282898e-05
-1.97005045399746e-05
-2.66702031821624e-05
-4.51633178531314e-05
-4.36806866439974e-05
-1.39768260932456e-05
-9.08179638917951e-06
-2.05126771583269e-05
-1.50004621117646e-05
-4.59279348199001e-05
2.2789442231128e-06
-4.37065469878439e-05
-3.17432645996604e-05
-1.00262279046627e-05
-1.62742056639807e-05
-2.94469220559368e-05
-8.5998097298852e-06
-3.72907502460535e-05
-3.35985042076124e-05
-1.90446617916113e-05
-4.55573394461555e-05
-2.71591125090462e-05
-4.16160785333409e-05
-4.69483931849172e-05
-4.44194408638805e-05
-2.04533308683045e-05
-3.13231073526739e-05
-2.61112015212742e-05
-4.12019703541766e-06
-6.52308556012314e-06
-1.38453814708274e-05
-2.14794012531666e-05
-2.50396465027723e-06
-3.72029516416359e-05
1.37606084517606e-06
-2.89337825540216e-05
-4.14283850302432e-05
-6.53176694033017e-06
1.9006378245761e-06
-1.16754095494891e-05
1.13325024651135e-05
-1.02097604083846e-05
-3.68470092079219e-05
-1.64567873471737e-05
-1.23137585487727e-05
-4.88977880797244e-05
-4.57670156568141e-05
-2.61176488080071e-05
-4.91061648401497e-05
-3.0333030266489e-05
-5.80904474933321e-05
-5.56887086368324e-06
-2.09391523613415e-05
-3.05404314993012e-05
-4.81523915950841e-05
-4.25975466951198e-05
-1.5059749638885e-05
-1.53925882657952e-05
-3.81803567017676e-05
-2.66280839425375e-05
-5.82776486224177e-05
-2.22762609708178e-05
-7.9521448959232e-06
-2.59270024132626e-05
-5.20517854101782e-06
-2.59666563723884e-05
-1.42957236452194e-05
-4.75739322375384e-05
-1.47004789710723e-05
-2.8441582524154e-05
-2.05081315132108e-05
-1.63353521859743e-05
-3.47364134169402e-05
-3.34081744341561e-05
2.16132367170073e-06
-4.06090667946783e-05
-2.62411657356084e-05
-8.37438037441523e-06
-3.42662814413163e-05
-1.20694477319868e-05
-4.09448916963169e-06
-9.66550576061022e-06
-1.26094649143555e-05
-3.70933195816812e-05
-1.93802844533098e-05
-3.49099656498143e-05
-1.16540687870259e-05
-6.09876852585522e-05
-2.97254434986334e-05
-4.12944323383016e-05
-4.87911240471909e-05
-1.67147791537662e-05
-4.18227067915248e-05
-2.87292632767872e-05
-1.1032251626342e-05
-3.42285348671752e-05
-1.75218389980851e-05
1.25926594908493e-05
-3.03505191067493e-05
-1.76688551826305e-05
-1.94478144215273e-05
-4.82262703926848e-05
-3.79930500828914e-05
-3.16565492518369e-05
-3.24921357320311e-05
-3.71348976414223e-05
-2.8752577103946e-05
-2.6869179662915e-05
-1.96495625677799e-05
-4.04743804890024e-05
-1.64608139466336e-05
-6.67116496685653e-05
-4.69235028795982e-05
-2.15532305252352e-05
-1.81336934788679e-05
-1.77415038101745e-05
-3.23086623986885e-05
-5.19706029453096e-05
-3.0166490211034e-05
-2.34389759380232e-05
-5.13212899224706e-05
-2.34082623907611e-05
-6.78335754237976e-05
-1.5587300709767e-05
-3.35673338712501e-05
-4.06083236058098e-05
-5.76660637923197e-05
-2.70419607806516e-05
-3.48075729380683e-05
-3.32017224582622e-05
-1.7652151377087e-05
-2.28518173448957e-05
-3.62404484655867e-05
-1.27277030008115e-05
-6.17623341237039e-05
-4.56191864096759e-05
-3.58583126852892e-05
-3.31567701104881e-05
-2.85842098781716e-05
-2.40473938998358e-05
-2.49417633885392e-05
-1.83124672665086e-05
-2.36094615598245e-05
1.70142074128435e-05
-3.07052024011287e-05
-1.95968545190194e-05
-3.78723155272524e-05
-1.05830731969308e-05
-4.21675175385112e-05
-2.5039504608623e-05
-3.81166542208968e-05
-4.71788994006377e-05
-1.1048680638619e-05
-4.76208220661822e-05
-1.89967401798255e-05
-1.06849781126136e-05
-5.00858969062219e-05
-2.32589435464522e-05
-4.99597046060358e-05
8.22015372104333e-08
-3.43512140301618e-05
-2.78289269346924e-05
-4.3192780036925e-05
-2.34994907622235e-05
-4.47254476037443e-05
-4.43187614705409e-05
-3.4138201374833e-05
-2.98092736156529e-05
-4.41752300439256e-05
-2.34690322850052e-05
-2.44796874915405e-05
-5.50133639286568e-05
-2.51442819593031e-05
-4.0946362076001e-05
-2.82563636882725e-05
-2.25533399398253e-05
-1.8880574981318e-06
-4.33957096841095e-05
-2.51105473011653e-05
-2.46294396909241e-05
-4.25012504642875e-05
-9.73450718215395e-06
-2.820250316152e-05
-4.79025148783464e-05
-3.67902306344292e-05
-2.43220669105647e-05
-3.02723834398938e-05
-2.0876537423572e-05
-4.32268242353099e-06
-6.9854372979759e-06
-2.11996992780581e-05
-5.7231037061492e-05
-2.80885889582528e-05
-1.71322990895214e-05
-4.62630320266844e-05
-3.29105453697495e-05
-2.46610022394615e-05
-2.6376313038128e-05
-1.72101829865375e-05
-1.01022322680457e-05
-3.31474689114518e-05
-3.88079120453687e-05
-2.89030941862215e-05
-4.44548330131445e-05
-5.29661368801558e-05
1.59776525796083e-05
-3.3417403981788e-05
-3.0885797322048e-05
-5.03918263606143e-05
-2.89736450578455e-05
-2.30579998698095e-05
-2.28158594925057e-05
-1.42479645367605e-05
-4.52045031133501e-05
-1.84852303193112e-05
-2.97953303544372e-05
-3.60432757805074e-05
-3.09476089643945e-05
-3.98692220497561e-05
-4.56548788398505e-05
-1.26203768518626e-05
3.44784613535277e-06
-5.39542829269556e-05
-1.30864736215021e-05
-2.37879917897147e-05
-3.19482204786685e-05
-4.14941098505928e-05
-3.85612144788037e-05
-3.18032991388141e-05
-2.71273541379036e-05
-4.66003693525982e-05
-3.35903152706368e-06
-2.3611569309196e-05
-1.60116893461629e-05
-2.87326966730829e-05
-1.69718961511255e-05
-3.77530542297636e-05
-2.73477476270725e-05
-5.42764481481474e-05
-1.19648617634749e-05
-1.33207219291911e-05
-2.71312032462423e-05
-2.78324190313805e-05
-2.16838448825499e-05
-2.29432199626698e-05
-2.95777587090199e-05
-1.24564164930437e-05
-1.28246727226165e-05
-2.33928678510126e-05
-4.55551098863701e-05
-3.66297278380811e-05
-9.98482422976596e-06
-3.99577527707508e-05
-4.49154899573576e-05
-3.49473503304854e-05
-1.31250867712806e-05
-1.29465785422128e-05
-4.1455433741433e-05
-3.21320376411622e-05
-2.58419406541211e-05
5.44361325804913e-06
-4.03986357275956e-05
-4.97171154827273e-05
-5.44408319247892e-05
-4.49319601179036e-05
-2.55864659500957e-05
-2.2616814856316e-05
-8.01805768847435e-06
-5.60496473061895e-05
-4.12498224949545e-05
-2.84812985509996e-05
-1.78668608213847e-05
-1.31761609499829e-05
-3.70368097762359e-05
-4.05657869302701e-05
-2.63996508145988e-05
-2.80277372575785e-05
-6.2857218736674e-06
-1.3503653020118e-05
-4.20209944929127e-05
-3.15320111074652e-05
-5.01359954981757e-05
-3.12785251582205e-05
-3.2070762415215e-05
-1.78917571935582e-05
3.90909829182137e-06
-3.54401292720448e-05
-3.76127399703695e-05
-2.69325926005394e-05
-4.58423651196021e-05
-1.70291798868546e-05
-1.96161197388413e-05
-2.54482552606661e-05
-1.53532312880794e-05
-4.23307123256876e-05
-3.08930735637091e-05
-1.98024356362149e-05
-1.82926294048979e-05
-4.81045857191255e-05
-4.54882607034202e-06
-9.5576661328012e-06
-1.79027762261858e-05
-3.85160910183234e-05
-1.20330941333474e-05
-4.01566581500366e-07
-2.59932598111166e-05
-1.12762385480015e-05
-3.56671225438409e-05
-4.35348916893219e-05
-7.14669545691603e-06
1.15218301731451e-06
-2.92184342799136e-05
-2.53485413811191e-05
-2.60033126004104e-05
-1.31181770809506e-05
-3.43409242463327e-05
-1.91807691845089e-05
-6.86999966088313e-06
-1.75255732736546e-05
-4.3594599704625e-06
-4.34442198360832e-05
-4.27454647365914e-05
-2.6140947721426e-05
-6.37843697478079e-06
-5.80994192547957e-05
-4.78445058801725e-05
-2.55347081935652e-05
-5.11038626634387e-05
-4.48341799051919e-05
-2.11746116970917e-06
-3.3853416880045e-05
-3.0500791644477e-05
-4.90496600489276e-05
-6.42473237963829e-06
-3.53380753206058e-05
-2.49399700573005e-05
-2.63620742647809e-05
-4.92245404982432e-05
-1.36632645442668e-05
-2.89975983045166e-05
-4.48511522975283e-05
-1.66748577223716e-05
-2.92322685164499e-05
-1.01403834337673e-05
-9.62263146021255e-06
-2.05408953226639e-06
-6.08881102882336e-06
-1.24263836712132e-05
-1.87497390177658e-05
-3.7785886213431e-05
4.91031007620369e-06
1.3789246739e-05
-3.39573543818741e-06
-2.1581574485104e-05
-1.88980327832505e-05
-4.5213282096881e-06
-2.81070926618488e-06
5.15952474951578e-06
-3.85277706236841e-05
-2.97121900658297e-05
-4.42262598228031e-05
-3.40067077372831e-05
-3.95013400355362e-05
-4.56887641538134e-05
-7.61489928585744e-06
-2.96347808427191e-05
-3.09933222705106e-05
-4.88250180446334e-05
-2.44200767896061e-05
-1.11114584473452e-05
1.61680775422445e-05
-2.13542393419444e-05
-3.28758480457879e-05
-4.73116869526952e-05
-2.86029136867444e-05
-4.6912301036474e-05
-1.99051701071724e-06
-2.29762437341838e-05
-4.02427283393873e-05
-2.09646326433506e-05
-3.11945193036983e-05
-3.35523959504662e-05
-2.40859891770166e-05
-3.56801629159207e-05
-5.65586071801658e-05
-4.11580058668814e-05
-2.80140696104317e-05
1.56397953668854e-06
-1.11290146489445e-05
-3.97438353726215e-05
-1.0408714280262e-05
-1.93535246156702e-05
-1.44951484743865e-05
-4.47804733661954e-05
-9.7669117572459e-06
-2.64227774081321e-05
-3.04871870259556e-05
-3.01860051971404e-05
-2.32107962404738e-05
-1.23929432733822e-05
-2.78361928369685e-05
-2.38069560872607e-05
-2.90584235075324e-05
-1.23143567365155e-05
-2.79908572202222e-06
-1.82073823104486e-05
-3.81993484928189e-05
-3.76534971569807e-05
-2.44070753422377e-07
-1.96112020542316e-05
-1.85465717090111e-05
-8.17751945153011e-06
-1.79045390233223e-05
-2.35043359242365e-05
-1.27008091918699e-05
-2.28213868124503e-05
-1.87269681843789e-05
1.8671782011971e-05
-2.55510356170388e-05
-2.58431309448021e-05
-1.0861808307419e-05
-2.74570292070441e-05
-3.56239428780255e-05
-2.06402694280324e-05
-1.6270921296183e-05
-3.33537629639858e-05
-2.07184109446952e-05
-2.89616749249438e-05
-3.63016005209789e-05
-1.94372341971525e-05
-2.48771818826758e-05
-4.78939892027441e-05
-4.18234085603401e-05
-4.11812601141345e-05
-4.41195600014199e-05
-3.13420213848189e-05
-8.20541044877325e-06
-2.89903778704049e-05
-3.99717082662588e-05
-1.69850055516737e-05
-2.93136784800221e-05
-2.01374857847919e-05
-1.00236834874717e-05
-4.64618158905908e-05
-3.40827535532616e-05
3.00205895125861e-06
-6.00543345258644e-05
-3.67852145450662e-05
-3.27148579046328e-05
-2.09216694119443e-05
-2.47410276366069e-05
-2.4748366843377e-05
-2.73065255143648e-05
-2.21895721957113e-05
-6.30487658195699e-06
-1.43950923234615e-05
-1.54200902479977e-05
-3.09555113741948e-05
-9.27495861293557e-06
-2.87797084200909e-05
-2.38383499768405e-05
-2.71942187836499e-05
-4.59109385522442e-05
5.41825799298678e-06
-4.729332671882e-05
-2.05676732084297e-05
-1.26717135286622e-06
-2.91568476189662e-05
-3.5499993927372e-05
-1.5478569190983e-05
-4.67138225800261e-06
-2.13147163812949e-05
-3.93943291894455e-05
-3.67479487979774e-05
-3.26126155425425e-05
-3.17659721761888e-05
-3.65448636741204e-05
-3.2683530526555e-05
-6.46180930879438e-05
-4.63064425687326e-05
-1.2890329014675e-05
-3.23522285933167e-05
-4.04323125020233e-05
-1.30063164871326e-05
-3.51522776967396e-05
-2.38648006093243e-05
-1.31548990362084e-05
-1.87141334930618e-05
-2.35254937468929e-05
-2.36597613530624e-05
-4.1687502569064e-05
-1.76597978591644e-05
-3.20440798405494e-05
-5.12745080162599e-05
-2.88764404144687e-05
-2.64674383157506e-05
-1.1622286661914e-05
-5.09974523174499e-05
-2.8368266767945e-05
-2.84029998705439e-06
-4.3839273389248e-05
-1.31053329693103e-05
5.94379961701123e-06
-1.74577749841789e-05
-2.64571926428587e-05
-1.14782902702298e-05
-2.92221606821787e-05
-1.95477916505724e-05
-1.99255940835947e-05
-5.64138105296214e-05
-4.59297772082422e-05
-2.08305536559506e-05
-7.46503906339619e-06
-2.57320204980791e-05
-2.67770893281659e-05
-2.91078301260149e-05
-5.92466049011526e-06
-1.49506805826021e-05
-3.52690891006007e-05
-4.61428271215895e-05
-2.57073804768994e-05
-2.03770361221593e-05
-2.77620735188104e-05
-2.97863659313867e-05
-1.1532117492904e-05
-1.8293527538585e-05
-9.62943368103378e-06
-2.8522131477811e-05
4.32427133255034e-06
-3.51325884205455e-05
-3.19125045774264e-05
-3.86764919268697e-05
-2.70683848073201e-05
-2.9258524475615e-05
-2.56409990177855e-05
-5.23644408710601e-05
-2.6688628267738e-05
-2.98593264643409e-05
-1.64173402843065e-05
-1.55874916331263e-06
-4.31541018744585e-05
-2.92016204191167e-05
-4.87198103713053e-05
-2.97967447740649e-05
-3.93117471538827e-05
-1.95767526489493e-05
-6.4840353258746e-05
-2.77848885227656e-05
-4.49142774887911e-06
-3.11394280234807e-05
-1.64633109805972e-05
-3.13529887472307e-05
-7.18806330380521e-06
-3.05490923023227e-05
-2.90729509492671e-05
9.37276938899626e-07
2.49145353624663e-05
-2.19558512184389e-05
-2.97681952089594e-05
-4.18002323114987e-05
-2.36848437383186e-05
-1.84542358238549e-06
-4.67377646806952e-05
7.56072878244055e-06
-3.95194252130284e-05
-4.90713908944586e-05
-3.63645735069093e-05
-3.58567477372672e-06
-4.72422755531996e-05
-1.63797502175293e-05
-2.66764673698392e-05
-3.34921470865227e-05
-4.15745494183825e-05
-5.41878748943449e-05
-2.1795413138958e-05
-4.25885545620822e-05
-2.37027497604046e-05
-1.78409168449835e-05
-2.78888409750503e-05
-3.83068755705064e-05
-3.48744251520976e-06
-2.53129111538187e-05
-4.44738536618064e-05
-2.03939838575375e-05
-3.74496827861629e-05
-2.67076433276011e-05
-3.42919915788666e-05
-2.0762263611797e-05
-4.3405991920767e-05
-2.92415518955518e-05
-1.39923197016346e-05
-2.05531549351272e-05
-2.13304238486902e-05
-3.71040964606947e-05
-3.75934683556218e-05
-4.21232363993815e-05
-3.13528715454141e-05
-2.89391687034467e-05
-2.9462426489178e-05
-3.93710114488839e-05
-2.83804266928853e-05
-2.81222172561066e-05
-1.9767297242317e-05
-8.98462766030835e-06
-1.96937265529304e-05
-3.28636161252869e-05
-6.78581680874083e-06
-3.79140362369094e-05
-4.67845372465764e-05
-2.26165500194785e-05
-5.04011941741202e-06
-3.60163354353542e-05
-5.68850437686767e-05
-2.94808172553944e-05
-5.42928928349781e-05
-5.55276128339103e-05
-4.86204152513729e-05
-3.81462936238924e-05
-1.15571091582808e-05
-7.45423098523635e-06
-2.42040971959463e-05
-9.3949021733934e-06
-1.75256021234255e-05
-1.17409552939277e-05
-2.36084606083093e-05
-3.85928035496341e-05
-1.34882203157941e-05
-1.70071012258507e-05
-1.85821564973134e-05
-1.17895371115723e-05
-1.97000863625217e-05
6.51544960515745e-06
-3.73769004282805e-05
-2.11819108568842e-05
-8.44350044613951e-06
6.1650277552192e-06
-7.77807945996389e-05
-5.05847674053827e-05
-6.13672906941967e-06
-2.01158260872388e-05
-3.75932886217224e-06
-3.6825762745332e-05
-1.77350835025498e-05
-2.46405687853876e-05
-2.12224791776968e-05
-1.51906129454521e-05
-3.2503636457723e-05
-3.03466484659336e-05
-2.26378359107317e-05
2.06884975397298e-06
-6.68121387567443e-06
-3.4790260633749e-05
-5.96676058073509e-05
-6.79158597240704e-06
-4.05705894322396e-05
-2.48930712247317e-05
-1.58143723500254e-05
-4.42798271406021e-05
-3.27794023843523e-05
-3.41058871728126e-05
-3.1276580677961e-05
-4.88912877010168e-05
-3.77455050495934e-05
-3.88340262022777e-05
-2.19388384335553e-05
-2.65637263910118e-05
-5.85014417130824e-05
-4.00945199019038e-05
-3.0592297894523e-05
-3.52551185800115e-05
-4.10055278611025e-06
-3.96802645790629e-06
-2.64317822273145e-05
-2.96786639936475e-06
-1.81957336651529e-05
-2.24878001796223e-05
3.25948528198384e-06
-2.42337162718422e-05
8.19362077721423e-07
-3.02523944681148e-05
-4.8754689446336e-05
-4.15526034888421e-05
2.89621410826229e-06
-6.39393002873154e-05
-1.00226221091634e-05
-3.01558185762558e-05
-2.95058629206963e-05
8.3012494549908e-06
-3.01058978451639e-05
-3.63611936899065e-05
-2.82377044800863e-05
-1.43764784102179e-05
-8.39278146226351e-06
-4.8442262526502e-05
-3.37795620269704e-05
-3.35911811435634e-05
-1.2406363133821e-05
-2.94730580636832e-05
-4.10882354941307e-05
-3.51391399419448e-05
-3.31550339600197e-05
-3.48741756151568e-05
7.42711679934208e-06
-1.55900367493486e-05
-4.43641145245803e-05
-1.69109977526904e-05
-4.87378325630259e-05
-4.24851186744768e-05
-3.09227214738455e-06
-1.05032629235214e-05
-2.6061622534032e-05
-2.33869207442171e-05
-1.35895985731441e-05
-4.17462132472658e-05
-4.67853052507879e-05
-3.22924561811759e-05
-4.32963695507084e-05
-3.45465290608502e-05
-1.49969754759107e-05
-3.2551796518723e-05
-2.75811505230349e-05
-3.69763244216815e-05
-4.11316854335945e-06
-2.47974507528029e-05
-1.95715858642866e-05
-4.25352705907071e-05
-2.028971054925e-05
-1.22965543542586e-06
-5.31654300495511e-05
-2.57791666862138e-05
-9.35742098481439e-06
-1.57497365071659e-05
-4.92086923350621e-05
-3.03962647970104e-05
-1.84310927854031e-05
-2.3041566411675e-05
-4.7627360733671e-05
-9.26982637356182e-06
-1.96859786982912e-05
-1.85916484094446e-05
-1.90772456505804e-05
-9.92967387188875e-06
-4.1143480499188e-05
-1.29932376925162e-05
-3.93241539648866e-05
-3.27666292133806e-05
-2.87673960802355e-05
-3.28998079787599e-05
-7.80418141989983e-06
-1.01073525169658e-05
1.26765966087047e-05
-2.60388757282418e-05
-3.06269594451623e-05
-3.636365143042e-05
-3.57451739310114e-05
-1.66704971707629e-05
-3.32887649044825e-05
-4.02584500938795e-05
-4.06898777883788e-05
-5.52251102817794e-05
-3.41509261609492e-05
-5.05940258843326e-05
-1.53045116468371e-05
-3.72736139066686e-05
-4.22584906302278e-05
-5.75102522441188e-05
-2.66295393773676e-05
-4.37590627342679e-05
-3.09206988525435e-06
-3.29249144269943e-05
-7.43054173316599e-08
-3.9950666552247e-05
-2.71337570392285e-05
-2.52154764401697e-05
-2.00997663164299e-05
-5.89061570661129e-05
3.09875104690262e-06
-4.71024923405776e-05
-2.81529262024047e-05
-3.71073097832031e-05
-3.3484470555709e-05
-5.51725832503229e-05
-4.95786793905081e-05
3.95326518335659e-06
-9.72332557366362e-06
-2.39707288616033e-05
-2.73275464319689e-05
-4.74757919808925e-05
-3.07805243299806e-05
-2.80237037217039e-05
-5.07735247768689e-05
-4.74837582649186e-05
-1.20313507173659e-05
-4.71460350954511e-05
-4.33013208607738e-05
-1.45284876760409e-05
-5.11337865837038e-05
-1.86639039506159e-05
-2.84330830467498e-05
-2.31015322891597e-05
-2.83806894216171e-05
-4.46071944526708e-05
-2.78511601226846e-05
-4.59543584332044e-05
-3.57368612082641e-05
-6.00750991349991e-05
-2.47275364936682e-05
-3.0652885239526e-05
-4.9883297186364e-05
-3.15444145296844e-05
-3.29632137026709e-05
-1.22608336378661e-05
-3.80736828125895e-05
-2.21296818482124e-05
-1.50934423881008e-06
-1.69645163123866e-05
-3.64594715574935e-05
-2.50274699932664e-05
-3.59746348997955e-05
2.80744388399081e-06
-2.62230377631032e-05
-2.29569561490789e-05
-2.22708581599747e-05
-1.52011548846468e-05
-2.32785001543925e-05
-6.92152978615775e-05
-4.53013593339567e-05
-1.53935936222363e-05
-1.91998559602481e-05
-4.52096679360519e-05
-1.50840473376387e-05
-5.93467243010805e-05
-2.34462564030949e-05
-1.40323534546894e-05
-4.22380108373133e-05
-1.12541344465367e-05
-1.64547482277201e-05
-3.38638733245854e-05
-2.47411781293963e-05
-1.96397105594491e-05
-4.15423012983645e-05
-2.32538811223965e-05
-5.9650996801481e-05
-4.35268039285268e-05
-1.84456630377191e-05
-2.73971324115978e-05
-4.00376292183774e-05
-2.70205272760838e-05
-4.49595256683811e-05
-2.28304679706753e-05
-2.29604447013602e-05
-2.14423576442838e-05
-1.42870317222605e-05
-4.96040712738625e-05
-5.47279559705875e-05
-3.51564381185623e-05
-2.81060186003842e-05
-3.02243506326049e-05
-5.27094857231186e-05
-1.40667418763562e-05
-1.93733703346229e-05
-2.91300430083028e-05
-2.12834611635743e-05
-5.30959199469413e-05
-4.85414457391616e-05
-5.6416736792922e-05
-1.6172050998589e-05
-1.65839569019887e-05
-2.26003296245368e-05
-1.60725575251186e-05
-3.52100451436937e-05
-4.54708126307884e-05
-3.23109416916234e-05
-2.94748961607672e-05
-4.92010945252558e-05
-3.00931993292248e-05
-1.00332172927989e-05
-3.35607547127945e-05
-4.12552466742516e-05
-3.15764559082361e-05
-1.41665414788713e-05
-7.86929775929152e-06
-1.25068887626938e-05
-3.71563399990848e-05
-9.42029585308835e-06
-7.8043534217915e-05
-2.63962250059082e-05
-3.97527005809814e-05
-1.17669210508021e-05
-3.07012566950171e-05
-3.94680659623762e-05
-1.17290934152126e-06
-3.63566513256206e-05
-2.02876961168089e-05
-5.94062050568516e-05
-2.87598623435779e-05
-3.84756426251365e-05
-8.41214203685877e-06
-7.72500173777583e-06
-2.53522348890009e-05
-5.12452082865513e-05
-3.77534286704588e-05
-1.77953055945604e-05
-7.11027568093689e-06
-2.75566997711391e-05
-2.79039008293186e-05
-1.54870136056809e-05
-4.15235971102056e-05
-4.10051427973312e-05
-2.94036189799801e-05
-1.70780802684377e-05
-1.97430182594696e-05
-1.55392307191715e-05
-3.86771638002667e-05
-1.25277867596748e-05
-5.23223150726915e-05
-2.34295008884171e-05
-2.3727995664509e-05
-4.92281185474584e-06
-2.76999417950164e-05
-1.75999131457418e-05
-1.95116537855402e-05
-2.60319438227336e-05
-2.39596351065061e-05
-5.12968507893699e-05
-4.0140546367748e-05
-3.28481471246011e-05
-5.73326140305916e-06
-2.75259089447695e-05
-3.08872664377733e-05
-2.90978861643902e-05
-1.45323421752702e-05
-1.94797162537379e-05
-2.15263713680142e-05
-6.30492129336478e-06
-3.40240847081704e-05
-1.48144883278401e-05
-5.04533882891594e-05
-7.41902734799957e-06
-3.31257586242617e-05
-2.6949648112724e-05
-1.79471294108414e-05
-1.01643133396428e-05
-2.7152362786224e-05
1.26311644664096e-05
-3.8407658209956e-05
-2.21239526872252e-05
-3.31178034967933e-05
-1.7251436292968e-05
-2.41492707528543e-05
-4.44515371072158e-06
-7.60673182057423e-06
-3.7849665460537e-05
-4.91977951310769e-05
-2.50898492459345e-05
-3.672495589302e-05
-1.02624260778799e-05
-2.92933402978384e-05
-5.75486092207342e-05
-4.53327983433883e-05
-3.78036071071047e-05
-2.33169857895329e-05
-1.19847428854508e-05
-3.73059219324861e-05
-2.81664383785587e-05
-1.3729030838448e-05
-2.52197986096217e-05
-4.44636137719683e-05
-3.37486176047615e-05
-4.89425585752803e-05
-5.06560721198337e-05
-1.21033419620692e-05
-3.89354999685471e-05
-3.35706366197856e-05
-5.119925112959e-05
-2.42813212156126e-05
-8.59182998781251e-06
-2.51921002717448e-05
-2.33834833871676e-05
-9.99859169295111e-07
-4.24574513565478e-05
-1.30636960534397e-05
-1.28922331586541e-05
-2.27323354831464e-05
-4.31718939613669e-05
-4.96170373958211e-05
-5.02214989578279e-05
-5.33672047854286e-05
-8.45913827884088e-06
-3.19791271719e-05
-3.24504826880548e-05
-1.41549882025034e-05
-1.6954799318152e-05
-2.51009043354174e-05
-4.8622941245772e-05
-2.82572644306303e-05
-4.81185248787505e-05
-2.58752592673727e-05
-4.49510868753236e-05
-5.17699079691342e-05
-4.33984271308888e-05
-1.63930874329858e-05
-2.3849155934929e-05
-3.75175345229607e-05
-3.22811834466161e-05
-4.79001800096967e-05
-2.05641341317669e-05
-3.09221360546181e-05
-3.32427257988351e-05
-2.56656036386515e-05
-2.55297039081123e-05
-2.71803204979713e-05
-3.87132130116646e-05
-1.01632094282758e-05
-2.27233213961817e-05
-1.37204797246709e-05
-1.60512768671109e-05
-2.72127471622933e-05
7.78117410574187e-06
-4.96407071043376e-05
-2.40823586966626e-05
-1.53689210389713e-05
-2.10176023982016e-05
-5.36957788259348e-05
-2.03447478789098e-05
-2.36995159334742e-05
-2.56053625016037e-05
-2.03513521841084e-05
-1.24647966710306e-05
-3.20993405276385e-05
-4.23639831762543e-05
-2.38741026273519e-05
-3.98463012928496e-06
-4.48601539345039e-05
-3.82449633875208e-05
-2.37430980082021e-05
-2.81950619563806e-05
-4.82497905649206e-05
-2.59760101891115e-05
-3.35827167654884e-05
-9.35063641862018e-06
-4.19348012594473e-05
-4.37291091505135e-05
-3.0666281382112e-05
-3.60225711308278e-06
-3.99250239012143e-05
-4.32089299568608e-05
-3.84729144634435e-05
-3.42768129395426e-05
-2.1095380842129e-05
-2.94125480371391e-05
-1.78114358280706e-05
-1.87432407029977e-05
-4.04392633543423e-05
-4.28149336609551e-05
-8.65657607124312e-06
-3.11971103519434e-05
-4.27691224990724e-05
-3.84671171487014e-05
-4.08642731255636e-05
-5.44548971476119e-05
-5.34119293633986e-05
-3.36297809486375e-05
-5.82923016773798e-06
-2.73784678421772e-05
-7.83512382224822e-05
-3.42300156909687e-05
-2.56669740195173e-05
-9.39818604802504e-07
-2.93991222304187e-05
-4.38923985225172e-05
-2.05953034130923e-05
-5.14163349749125e-05
-4.27113221612498e-05
-4.01232150929869e-05
-3.0373976264561e-05
-3.76312272153633e-05
-5.71205599945118e-05
-1.29121206203576e-05
-2.99157208293194e-05
-3.68464539932493e-06
-5.91063518778881e-05
-2.48793086021691e-05
-3.32688941930766e-05
-4.82530671163838e-05
-3.85532006244355e-05
-2.82843891440935e-05
-4.20148753758237e-05
-3.81325590241718e-05
-2.34276807283028e-05
-4.01758946051193e-05
-2.40497113300414e-05
-1.65168570084368e-05
-7.88255327488135e-05
-4.87534941509862e-06
-3.83500758679858e-05
-1.30656329289433e-05
-2.31130644758851e-05
-1.64482892274142e-05
-3.15311712300657e-05
-1.74449528803873e-05
-3.4261460527283e-05
-2.32402021288372e-05
-3.46685769231555e-05
-4.77456900029124e-05
-2.12164366263083e-05
5.42022952635609e-06
-3.68281513747799e-05
-2.70484066660189e-05
-1.130115552841e-05
-2.2230098580848e-05
-4.00474434118493e-05
-3.08996921655498e-05
-1.2606457581937e-05
-5.78815300985042e-05
-2.19216135154378e-05
-2.07007995481124e-05
-2.19894754464519e-05
-2.69820946407398e-05
-4.28148390394636e-05
-2.18228965905988e-05
-1.55479430496335e-05
-2.40760253348782e-05
-1.82444597149267e-05
-6.33159667541374e-05
-3.49460156717834e-05
-1.02239606007885e-05
-4.16147303857195e-05
-4.45959051307437e-05
-1.11306567156862e-05
-5.5609109090326e-05
-3.89044181134646e-05
-2.25003509147089e-05
-1.471133429818e-05
-3.69719861719701e-05
-4.26498415343573e-05
-1.05825450074664e-05
-1.55515240617263e-05
-3.84619872024151e-05
-5.37373762800514e-05
-2.54621762745966e-05
-4.15203629096607e-05
-1.3472001930511e-05
-2.82012947772491e-05
-2.26936381502542e-05
2.19342057543397e-06
-1.48649850494155e-06
-2.12326645053504e-05
-2.91699262210791e-05
-3.13234209542464e-05
-9.32348908796256e-06
-2.30516041474086e-05
-5.66781867829618e-05
-2.97047064174508e-05
-5.79854686014957e-07
-3.04049657661866e-05
-5.10208375551788e-05
-1.68779673663834e-05
-2.92887360347353e-05
-4.15656793645517e-05
-1.87857727758542e-05
-3.16822039756639e-05
-3.84658800847662e-05
-9.20217075622708e-06
-2.69705220107727e-05
-1.59131455128265e-05
-5.26647279875215e-05
-2.37711346329584e-05
-3.55469968439419e-05
-3.45294796910658e-05
-5.0371416625244e-05
-4.34079515342987e-05
-2.60476272098936e-05
-2.70461492955622e-05
-4.31953973701598e-05
-5.22960373202601e-06
-2.28187946748342e-05
-5.00308181143317e-05
-1.82278084189842e-05
-4.06971514901121e-05
-6.14580041988181e-05
-3.05689629991701e-05
-2.4347319681399e-05
-4.92356248930692e-05
-6.18438341196591e-05
-1.45756950154171e-05
-2.62179455666709e-05
-2.71599801896128e-05
-3.19686792798914e-05
-2.9935505086356e-05
-3.70977085035341e-05
-3.45749815665857e-05
-2.92491466527277e-05
-3.7996726103668e-05
-2.3478868961224e-05
1.75320022200973e-06
-5.7086252172159e-05
-4.66467633898282e-06
-2.92524174966837e-05
-2.50557105161657e-05
-1.31000730343794e-05
-3.58576109519534e-05
-2.91756772625045e-05
-3.39019726243459e-05
-1.53688982787855e-05
-4.51747100466815e-06
-1.63062498716484e-05
-5.04982313234697e-05
-6.04421197800512e-05
-3.08081344200723e-05
-5.48019427076879e-05
-5.41042412117252e-05
-3.14040323392403e-05
-2.8313874607617e-05
-1.37199494024404e-05
-3.77817885915422e-05
-3.39067076104719e-05
-2.67579686302488e-05
-3.10781803006296e-05
-2.55011791183647e-05
-2.44920467454974e-05
-6.6069058690881e-05
-4.92829995215631e-05
-1.86767525823853e-05
-4.27881265430321e-05
-4.83323616483862e-05
-3.20823906237828e-05
1.2447337199992e-06
-2.26317374421529e-05
-3.86261870418536e-05
-5.97344223371573e-05
-3.17895735609333e-06
-2.88073743462924e-05
-2.70364346867448e-05
-1.96854102372225e-05
-1.90421190220219e-05
-1.84300470993791e-05
-2.5415122573629e-05
-1.42892830946752e-05
-2.7111703435828e-05
-4.02664440896081e-05
-2.88394774620123e-05
-2.80656791240033e-05
-4.44720696136518e-05
-1.36711067700368e-05
-5.12291815512799e-05
-4.75428873631555e-05
-3.75799430379157e-05
-2.75750632829657e-05
-2.65547999352865e-05
-4.32085978915021e-05
-6.73877441360399e-06
-2.42353443443294e-05
-2.15086165387899e-05
-2.72307567916183e-05
-2.63258766432525e-05
-1.69754301102047e-05
-2.28813860003247e-05
-2.26367857149353e-05
1.79786370887498e-06
-1.1456463801224e-06
-1.79938165551758e-05
-4.64538839402402e-05
-2.77120497633561e-05
1.84218733806804e-05
-3.09659456570975e-05
-5.15156413638773e-05
-3.72254942183038e-05
-2.20127380541042e-05
-4.61091297455491e-05
-3.99463593749321e-05
-2.89277375990595e-05
-5.40152599452539e-05
-1.92327804012285e-05
-2.8606465459217e-05
-1.27032017881705e-05
-2.83229022582084e-05
-3.27974796104654e-05
-3.39962599395708e-05
-2.43404549826853e-05
-6.778733198775e-06
-2.22754679413176e-05
-1.74468175946719e-05
-1.5372641678317e-05
-4.68964067670773e-05
-4.29542074229721e-05
-3.45890297381447e-05
-3.54457855345318e-05
-6.85627308695723e-06
-3.86258165607389e-05
-4.12533232498091e-05
-2.64064145674933e-05
-4.92611232763457e-05
-3.70181805036441e-05
-2.93562481832266e-05
-2.48778854571853e-05
-8.39185348412522e-06
-2.39198466621097e-05
-2.14764719873902e-05
-3.13572351954043e-05
-8.7645395985358e-06
-3.35923303694143e-06
-5.69137933429017e-05
-3.61195670284383e-05
-7.14605192513318e-05
-3.86964596896477e-05
-2.98955692325015e-06
-2.41376741671411e-05
-2.86709495550476e-05
1.33808726234374e-06
-2.46940131120321e-05
-2.19696616202725e-06
-1.68232501808568e-05
-1.98466450297119e-05
-4.09851401167948e-05
-4.53111360608636e-05
-1.79697949781771e-05
-1.26301472873056e-05
-1.71026493194668e-05
-2.67275034516756e-05
-2.41829586876996e-05
-5.57712211629331e-07
-2.04426634983788e-05
-5.05512363659698e-05
-2.70579125076663e-05
-1.41478473279355e-05
-5.07736093499804e-05
-2.57833514122234e-05
-6.29962618909298e-05
-2.68654688534486e-05
-7.39819692869595e-05
-1.86359366793875e-05
-4.59248634625528e-05
-2.43139756266564e-05
-4.43218820307042e-05
-9.01278121967088e-06
-2.53301307579511e-05
-2.11470021424899e-05
-4.39127414045586e-05
-3.5944599792355e-05
-5.4499726530195e-05
-3.87243069619235e-05
-1.71370938166596e-05
-4.21077908015202e-05
-1.71977567078299e-05
-5.57019655328957e-05
-3.69471697625204e-05
-1.69518401672957e-05
2.67058687745759e-05
-3.67238427284982e-05
-4.50289282649365e-05
-3.34111734016257e-05
-1.73512771281886e-05
-3.00028464490771e-05
-3.51641790298232e-05
-1.4300250112283e-05
-3.67574965195406e-05
-3.90666896327555e-05
-1.51944455473337e-05
-2.62705351364923e-05
-3.68342727061978e-05
-3.20953079485607e-05
-4.41201548017631e-05
-2.09954445376252e-05
-3.09644636771965e-05
-5.18982332940491e-06
-2.55523464400533e-05
-2.25904280788383e-05
-1.39557712929654e-05
-3.58098133812182e-05
-8.17853025136105e-07
-3.79179515671777e-05
-4.03991167656013e-06
-5.56625697798055e-05
-7.99905825736404e-05
-4.19990958707064e-05
-3.67692491285489e-05
-1.2421316319139e-05
-5.11857013601498e-06
-1.13536026817987e-05
-2.87822677678082e-05
-3.8490971745349e-05
-3.17621294397799e-05
-2.97272179977953e-05
-4.04667815695934e-05
-2.97321223884189e-05
-2.03173004198467e-05
-1.2482516555141e-06
-1.23326180540459e-07
-1.91446486667132e-05
-3.18954269697412e-05
-7.29094449798803e-05
-1.00921077484828e-05
-3.29145853636917e-05
-2.82980467270265e-05
-2.13990809330782e-05
-2.28479482709478e-05
-1.34378556371984e-05
-3.26945629103938e-05
-3.6331362260759e-05
5.65107000476051e-07
-3.34776591223973e-05
-2.18902642965315e-05
-2.78040625910705e-05
9.53444804711142e-06
-4.68877905756389e-06
-3.69424374108992e-05
-1.6878813538928e-05
-4.83868465836348e-05
-3.27725211361399e-05
-5.74676197607733e-05
-2.85146154888071e-05
-1.66413179133064e-05
-2.22159816043856e-05
-3.46847159481316e-06
-1.89084669355721e-05
-9.70027267126641e-06
-2.51903941491083e-05
-2.97920983990107e-05
-1.10785322072944e-05
1.39901527094733e-07
-5.48566176375674e-06
-4.66841424865245e-05
3.99084425811358e-06
-4.38260330492069e-05
-3.24137605932465e-05
-3.87228261621872e-07
-6.88523961803155e-05
-2.23050501063595e-05
-3.79894017209392e-05
-2.08548952762676e-05
-2.59385696240258e-05
-3.13154973783027e-05
1.6651443241702e-06
-1.42608969735962e-05
-2.16750090081759e-05
-1.46323853645045e-05
-5.19058902951619e-06
1.39906703550258e-05
-4.91877376161838e-05
-4.15219060352481e-05
-2.69910883107279e-05
-2.65332840393748e-05
-4.51796675071601e-05
-2.08509451238257e-05
-3.66092972725191e-05
-5.2640881520563e-06
-1.43189002803234e-05
-1.72557137182436e-05
-5.34004159514575e-05
-1.27540108933152e-05
-1.62834832837328e-05
-2.22870190942565e-05
-2.59237048072282e-05
-5.42382864033522e-05
-2.7086098383305e-05
-2.53711772991049e-05
-4.310077102949e-05
-3.385683247939e-05
-4.44410713219268e-05
1.21536636567315e-06
-5.31726515505592e-05
-1.05383780575289e-05
-2.67058437868063e-05
-4.0224437617167e-05
-6.53079753670104e-05
-2.87206780363746e-05
-1.15964816438367e-05
-2.61715261095397e-05
-3.58055912502392e-05
-2.20693000771816e-05
-3.07052765084755e-05
-2.3399088943621e-05
-9.54499948399225e-06
-2.62316743289626e-05
-2.04653152290002e-05
-3.26103734235514e-05
-1.17411899317251e-05
-4.57355333710383e-05
-3.5142258165416e-05
-1.4101774355524e-05
8.19733946209701e-06
-2.65547251627538e-05
-7.50504617962657e-06
-2.47003513024686e-05
-6.75989614050322e-05
-7.68182142247214e-06
-3.07107123985543e-05
-6.45346386261906e-05
8.3274027643614e-07
-1.8050938602662e-05
-2.38905330021136e-05
-3.53194821055353e-05
-4.23528319906805e-05
-2.43301084008092e-05
-2.19748272642804e-05
-2.71121254386308e-05
-2.75933160332276e-05
-2.23098107331889e-05
-5.31218505444961e-05
-2.22596596422984e-05
-4.08463110791159e-05
-4.43540722348319e-05
-4.52790272450957e-05
-3.12844038650886e-05
-1.96846784981764e-05
6.87885874582809e-06
-3.72943416787517e-05
-2.49432332801867e-05
-4.75809306868719e-05
-3.37722046800649e-05
-2.35974910359736e-05
-4.18753946756711e-05
-1.17261897120351e-05
-4.09101111264778e-05
-2.94963083732755e-05
-4.55638655553357e-06
-4.58026119438228e-05
-5.98029621481995e-05
-1.39175212512481e-05
-2.72365373073643e-05
-5.79683058405357e-05
-1.16971952970373e-05
-4.09143178210841e-05
-2.73009709443282e-05
-2.07238785195862e-05
-5.41445794614206e-05
-3.22085044801168e-05
-5.5877304806953e-05
-1.76436561964441e-05
-4.26243685665261e-05
-2.67266518875954e-05
-3.10796146227613e-05
-2.24029473493537e-05
-5.21637312143794e-05
-3.80634665844872e-05
-1.57225582034813e-05
-2.58015618493389e-05
-3.59405339565987e-05
-1.70725771481818e-05
-4.52789646451638e-05
-2.88204149580613e-05
-6.55926321960637e-05
-4.86512133623422e-05
-3.43479937027816e-05
-4.47703354294872e-05
-5.14693342040713e-05
4.21915195791847e-06
-2.2260487656101e-05
-2.61622080792927e-05
-1.44147011488302e-05
1.07641895212754e-05
-3.00593674314271e-05
-3.06375486552839e-05
-1.49589531794362e-05
-2.14011644960006e-05
-1.07983537751479e-05
-2.73661364595162e-05
-3.46957848433239e-05
-2.59845647771699e-05
-4.11656816826887e-05
-2.8851771755308e-05
-2.66152591468117e-05
-1.16947659781294e-05
-2.63921894138241e-05
-2.63755338372233e-05
-3.40096324850293e-05
-3.95187868627025e-05
-1.34055501943115e-05
-2.81087656683616e-05
-5.40926173886949e-05
-1.15232140446382e-05
-3.32869933171477e-05
-3.12215855824325e-05
-4.86129777685549e-05
-6.20267910683248e-05
-3.87601467333366e-05
7.13642718919155e-06
-1.56308987048348e-05
-1.24391932532573e-05
-2.92076304969059e-05
-2.42817199538772e-05
-2.8298673757684e-05
-4.44308929915698e-05
-3.48680873387284e-05
-2.73382028520134e-05
-3.43165428829698e-05
4.90398982831782e-06
-8.14756406646596e-06
-1.32063034867132e-05
-3.70357129843445e-05
4.24159541943482e-06
-3.24496645700056e-05
-1.48369834979499e-05
-4.65482381127142e-05
-4.78220025323158e-05
-2.13013302960213e-05
-1.85001263968405e-05
-4.95093138435189e-05
-2.12518858267162e-05
-3.81221738204205e-05
-3.4880407152793e-05
-1.17609555143411e-05
9.31384764545185e-06
-2.11642000830257e-05
-3.01866842559765e-05
-1.00234879218011e-05
-2.69086280192312e-05
-2.36855895867776e-05
-4.08922861328492e-05
-5.37793847977881e-05
-4.41216604466893e-05
-1.7938384227853e-05
-2.37799346338744e-05
-3.71654999630121e-05
-1.57759309038888e-05
-2.44240168909586e-05
-4.76264265085409e-05
-1.35061164728081e-05
-2.04759848736023e-05
-5.94098845874016e-05
-2.24368349441773e-05
-3.2905125372964e-05
-3.44332836658891e-05
8.84837915648352e-06
-1.7764763680288e-05
-2.72232326497861e-05
-1.42571874421354e-05
-4.01561568453433e-05
-3.07582596491263e-05
1.6541666627798e-06
-2.3658526775477e-06
-2.4148045340851e-05
-1.73464772405159e-05
-4.7531943813474e-06
-4.30007460316517e-05
-1.26971903407003e-05
-2.70127507337331e-05
-1.59935065563685e-05
-4.44334760453919e-05
-1.99391944328576e-05
-2.69707459419231e-05
-2.98588656461058e-05
-2.48552076265304e-05
-3.2320854984752e-06
-3.60892583887829e-05
-1.02910137066738e-05
-2.26353063683266e-05
-2.86990403431543e-05
-2.39293326136193e-05
-2.86199502661586e-05
-4.21344945480003e-06
-3.03445041839273e-05
-3.3717407839173e-06
-7.39510995253864e-06
-4.29753025568995e-05
-5.76166108301521e-07
4.6015155942039e-06
-5.80125770188946e-05
4.76747357433642e-06
-3.91357445504021e-05
-2.4644188978167e-05
-2.30248251778954e-05
-4.08977859517782e-05
-2.28083030266366e-05
-6.72117251558408e-06
-2.79827111852765e-05
-2.83452269712603e-05
-4.31036946090846e-05
-1.98272009898758e-05
-3.41771576399862e-05
-4.33404677103005e-05
-7.09399931261196e-05
-2.82273267634531e-05
-1.7461181887665e-05
-3.5356824952503e-05
-3.57967405451446e-05
-2.51078567768544e-05
-6.13648019415302e-05
-3.60514787374642e-05
-4.87227492936817e-05
-2.7247034035808e-05
-1.07669401110363e-05
-1.24058054889889e-06
-4.33068481190052e-05
-2.2773025374249e-05
-2.0187606029249e-05
-4.28602212600732e-05
1.88975203902292e-06
-3.45770143253115e-05
-1.90446758306087e-05
-1.70548311081451e-05
-4.88018179224544e-05
-3.94720871747629e-05
-2.18548335148129e-05
-4.75796379015826e-05
-2.48814714275629e-07
-2.88415575155086e-05
-1.47368236772862e-05
-4.15672333896399e-05
-4.33655170165887e-05
-4.86003305544406e-05
-3.4365748579015e-05
-1.56719009982532e-05
-3.63096229530779e-05
-1.36780730443736e-05
-1.36636699573482e-05
-4.58826970107338e-05
2.21823975012888e-07
-8.85664757103497e-06
-3.48711162357681e-05
-5.29395123728664e-06
-3.34058456063125e-05
-1.31103630264074e-05
-6.62009710834956e-06
-2.92331142631933e-05
-3.18215283684258e-05
-2.02831087999355e-05
-5.00922340513094e-06
-3.30426509200889e-05
-3.41530303333089e-05
-1.72118279191934e-05
-1.82858071167022e-05
-1.71533758310868e-05
-3.97246225961356e-05
-3.75284129237546e-06
-2.77778698938408e-05
-6.87099798016618e-06
-1.69878350842456e-05
-2.72047520740215e-05
-4.08176349927857e-05
7.91662962474959e-06
-3.44353815646318e-05
-2.77450893339439e-05
-4.19739784182075e-06
-1.08164419450965e-05
7.73205965377268e-08
-5.90135509460561e-05
-1.06500876999842e-05
-1.41199185897108e-05
-3.14724370137491e-05
-5.89540779168802e-06
-4.61542765958161e-05
-4.78816964654668e-05
-3.48788308248217e-05
-2.73687604734006e-05
-6.51397262063187e-05
-1.514578369124e-05
-5.72333964055436e-05
-8.56620319182112e-07
-4.66112323358551e-05
-8.04739948601236e-06
-2.84065075847095e-05
-4.42371980888417e-05
-3.37270708885361e-05
-5.65877834889642e-06
-2.46943651751616e-05
-3.5238587012097e-05
-1.90648071427817e-05
-3.06873821154125e-05
-3.47826381401344e-05
-2.64672158762181e-05
-5.27498138629896e-05
-3.99085075055494e-05
-2.14618779594342e-05
-3.35910856330111e-05
-3.91925398777423e-05
-3.12266175188898e-05
-2.91186102090902e-05
-4.05759986129285e-05
-3.19614919143803e-05
-6.51644304046989e-05
-4.24216726644834e-05
-4.49561113661169e-05
-3.58476942319204e-05
-6.84294138525398e-06
-2.54102473038082e-05
-3.06444966649003e-05
-2.05514468656828e-05
-4.92146555435959e-05
-2.30534407248222e-05
-3.13208274823216e-05
-3.07905515454267e-05
-5.4791872532484e-05
-1.29766374331768e-05
-1.72705555836647e-05
6.74756506328678e-07
-1.48137967131693e-05
-2.11055836319513e-05
-4.53845877105292e-05
-4.65140657361873e-05
-6.13336767016546e-05
1.08798244175105e-05
-1.63683531056196e-05
-5.51828274001101e-06
-1.56495110682281e-05
-3.01613258940871e-05
-3.30574902716436e-05
-1.08575798004356e-05
-1.36055474769393e-05
-6.65042654562698e-05
-4.87580533752778e-05
-5.26485115136038e-05
-1.17765674813259e-05
3.46881604494827e-06
-4.116010584073e-05
-4.05737394486056e-05
-2.07228355449251e-05
-4.63669639388837e-05
4.70712684061463e-06
-1.0164031336597e-05
-2.7469878914407e-05
-1.85628522494058e-05
-3.13343540889908e-05
-1.03761853764649e-05
-1.95969923656774e-05
-4.84223495061306e-05
-3.98562621833227e-05
-1.35785783546653e-05
-1.74393793096076e-05
-1.98583477236184e-05
-2.51477660792163e-05
-1.44058166252971e-05
-2.26438974817869e-05
-2.06658426340077e-05
-2.28490188259154e-05
-2.53218957848975e-05
-1.20751789386282e-05
-5.68445318963312e-05
-4.15705248097783e-05
-2.55228926422152e-05
-2.66293701792115e-05
-3.39075376499923e-05
-7.00587161592182e-06
-4.21474121566527e-05
-1.35040059471967e-05
-3.12490081462604e-05
-1.35459286848688e-05
-3.23885843141809e-05
-1.62508181816605e-05
-4.4871153199872e-05
-1.53250393640594e-05
-3.41319862617393e-05
4.46337808067956e-06
-4.54627402143262e-05
-3.02494315545063e-05
-4.5408438497991e-05
-2.64046053996473e-05
2.74897711155052e-05
-7.84118018653854e-06
-4.46832690013789e-05
-5.0568207568404e-05
-2.23792313872024e-05
-3.93746549818049e-05
-2.96672568388693e-05
-3.83649617185155e-05
-1.52666795016668e-05
-1.27993858354741e-06
-2.98913007626654e-05
-2.64430911006898e-05
-1.71065795722078e-05
-2.36679069400845e-05
-4.94601689759881e-05
-4.30426257299667e-05
-4.31410499227607e-05
-3.94962740954845e-05
-1.05126292694367e-05
-5.60643676232756e-06
-1.64968475849897e-05
-1.3335683771131e-05
-3.52086475847197e-05
-5.0037960101436e-05
-3.85560344356684e-05
-6.24617922602246e-07
-1.06676782796506e-05
-3.14860581562408e-05
-2.30386912981325e-05
-2.55835873576838e-05
-2.20144171323259e-05
-5.45740916661523e-05
-2.13262491898606e-05
-4.49984022603918e-05
-1.78899474310022e-05
-4.32191140794799e-05
-3.64236753418833e-05
-3.23498806865246e-05
-1.90619943355515e-05
-2.78332441797208e-05
-2.17448105824078e-05
-2.14841487358988e-06
-1.55746021457694e-05
-1.32794785550261e-05
-2.29610375031872e-05
-1.99476696535951e-05
-3.63485100886681e-05
-2.77257127342282e-05
-3.15007964244014e-05
-1.23910175460252e-05
-4.67201334782426e-05
-2.54878803634924e-05
-3.6440447272329e-06
-2.65117298407738e-05
-3.00070754524307e-05
-2.51735758569965e-05
-3.75183600564052e-05
-3.34988293330131e-05
-1.45226371384709e-05
-2.15983939718835e-05
-1.24574374401626e-05
-6.78683371558085e-06
-3.18795868444696e-05
-2.79598756589027e-05
-1.77078308654744e-05
-2.21679750999257e-05
-3.00015670162155e-05
-3.06904357013295e-05
-4.59131414725369e-05
-2.60117458739728e-05
-4.15022049301524e-06
-2.98045351336346e-05
-2.05008361039997e-05
-2.60990969108212e-05
-2.1647975445121e-05
-8.03568924197158e-05
-1.15113102444074e-05
-1.88668811012411e-05
-3.9055412375885e-05
-2.92156795806849e-05
-4.89895104073242e-05
-2.17144079468859e-05
-7.3606301956079e-06
-3.30338803258804e-05
3.15845923626523e-07
-2.80511012666366e-05
-1.37809962808515e-05
-3.31370370475169e-05
-3.3231925017863e-05
-9.29731402652428e-06
-5.04646449532126e-05
-1.07206920242386e-05
-2.35612627698996e-05
-9.04648942372986e-06
-1.67265953272232e-05
-1.79288338894389e-05
-6.84500038471362e-05
-3.17878595920851e-05
-2.56346226692293e-05
-1.59243337285807e-05
-3.67337306363149e-05
-3.84214914162752e-05
-1.018681543531e-05
-2.54326730631886e-05
-3.48519467514843e-05
-1.65825401133158e-06
-1.89002643889779e-05
-1.97451786097893e-05
-3.82968984738084e-05
-4.52825958700721e-05
-5.54488795557209e-05
-4.48402399225412e-05
-4.83368120358353e-06
-1.45776680986189e-05
-1.17025022618082e-05
-1.78042819445887e-05
-2.00882161610735e-05
-3.96735497956981e-05
-2.05603555000854e-07
-3.572393458123e-05
-8.39981182884479e-06
-1.13989259819206e-05
-2.31947929255894e-05
-1.78771842011285e-05
-3.88835889883335e-05
-3.7336096649209e-05
-1.05781773803428e-05
-7.27943626944981e-06
-3.81024222569308e-05
-6.52058941460608e-06
-4.61384868252392e-05
-3.06905737264463e-05
-5.63182373051067e-05
-4.38160058580548e-05
-3.92549413333023e-05
-3.01686421032828e-05
-3.22383663213225e-05
-3.73014093702416e-05
-3.37010936303121e-05
-3.22262983674444e-05
-3.68495530240844e-05
-6.48883225187826e-06
8.86535439120318e-06
-1.79069428441896e-05
-5.19350766702933e-05
-1.83084535271218e-06
-5.73728434591463e-05
-1.97038911803547e-05
-2.97530421071333e-05
-5.53104679624681e-05
-1.37652605205605e-06
-3.10258065374716e-05
-2.48724309035002e-05
-8.35072627431331e-05
-1.14441406454309e-05
-5.34343617718731e-05
-2.36943489046384e-05
-4.52590428739716e-05
-3.32917247819291e-05
-2.65529407177771e-05
-1.98970445577699e-05
-2.03779548237801e-05
-3.75971582571472e-05
-5.69985773677031e-05
-4.23538087647041e-05
-1.36110097768431e-05
-4.5115903057039e-05
-6.02513731044352e-05
-3.02052440638393e-05
-6.23114008764294e-05
-2.78443435024535e-05
-1.94498479679037e-05
-3.38528681608577e-05
-2.713839518842e-05
-3.30944871346702e-05
-5.92994480983637e-06
-5.97870329618351e-05
-3.51076651260172e-05
-2.57549896191051e-05
-4.72868861944909e-05
-5.44422126374578e-05
-3.02291682694837e-05
-6.04777194285812e-05
-4.37920335233784e-05
-2.22300590539052e-06
-2.41325533073125e-05
-2.99322440512003e-05
5.93770375937534e-06
-1.44656854481895e-05
-2.14648714022883e-05
-2.59933132954852e-05
-2.49565295264699e-05
-3.35659413967217e-05
-4.07897575041743e-05
-1.80260015516551e-05
-2.17034826135901e-05
-2.9941156155351e-05
-3.74750579060587e-05
-1.77227040431103e-05
-2.56005756064809e-05
-2.3769782900806e-05
-4.11862721293627e-05
-5.95701009550417e-06
-4.98458417225164e-05
-2.91685421318415e-05
4.47569853777627e-06
-4.692622261032e-05
-2.07224332680915e-05
-1.60041347310085e-05
-2.30563090680233e-05
-4.34304511858378e-05
-1.34291463692658e-05
-3.83012004507702e-05
-2.5660927448522e-05
-3.53975657745589e-05
-4.41481395588802e-05
-1.29103454226133e-05
-2.22020562954368e-05
-3.15537233914118e-06
-3.88271591036536e-05
-1.41020231180257e-05
-4.01662310993722e-05
-1.34447014695315e-05
-4.40169475719489e-05
-2.10885227143517e-05
-2.12541092424961e-05
-3.25274507996062e-05
-1.98179021077212e-05
-3.17754037253225e-05
-2.96940216066568e-05
-3.94205260850563e-05
-4.73029942122071e-06
-1.63901823876946e-06
6.41416740507644e-06
-2.36983274983396e-05
-2.34822130922947e-05
-2.342715126851e-05
-3.78772408362885e-05
-5.1559313183138e-06
-3.02823186968846e-05
-4.28006856048468e-05
-4.43504199124189e-05
-4.25056679622003e-05
-4.85836758276512e-05
-3.37391842390002e-05
-3.53217110887846e-05
-3.24250551375891e-05
-3.0340562082356e-05
-2.81339250491436e-05
3.23611595131319e-06
-2.8466743135628e-05
-1.51305284872369e-05
2.75540513366121e-06
-1.38753277971172e-05
-4.05451380762504e-05
-6.17260379574785e-05
-2.06907693270625e-05
-4.68143967597877e-05
-3.51519667202656e-05
-2.05811190965469e-05
-4.09863495746336e-05
-4.49622757874475e-05
-1.20686216287824e-05
-4.69815219348975e-05
-2.31760871855872e-05
-3.60621314156661e-05
-1.50933136311379e-05
-4.01164249378894e-05
-4.48433917036427e-05
-2.41083367616452e-05
-2.08982104247303e-05
-2.07954583626154e-05
-4.5780589501904e-05
-2.03949309224528e-05
-8.98024624802679e-06
-3.61090532124318e-05
-3.78149441904309e-05
-6.57579004485302e-05
-3.85651757222652e-05
-2.89268405279101e-05
-4.29320759983937e-05
-1.42772914574652e-05
-1.87686733208597e-06
-3.7668132042423e-05
-3.68084231834719e-05
-7.92861056575494e-06
-4.31274920288598e-05
-4.55118058900172e-05
-2.17322383404057e-05
-5.45952355955232e-05
-3.63897684542918e-05
-3.8124355373937e-05
-4.6796546452899e-05
-3.04420746202329e-05
-5.30571771462834e-05
-2.52669574422849e-05
-1.03348342962629e-05
-1.71079815105744e-05
-2.47668555973372e-05
-1.69509594539542e-05
-2.0667905315314e-05
-3.79943998707981e-05
-3.74822795123677e-05
-3.74249784780109e-05
-1.90343297228662e-05
6.14187211226641e-06
-2.14549719732035e-05
