# Supplementary material for: Research on computational propagation and identification of mine microseismic signals based on deep learning
Source: PLoS One. 2025 Oct 22;20(10):e0334641. doi: 10.1371/journal.pone.0334641 (PMC12543183; doi:10.1371/journal.pone.0334641)
Supplement: S6 Data — (ZIP) [file pone.0334641.s006.zip › 000100900000181.xlsx_0.txt_24.txt.txt]

-3.90512869727032e-05
-4.18135198089184e-05
-7.42992076067469e-06
-4.86158614404652e-05
-3.565766881886e-05
-2.29082716101131e-05
-2.52451767459411e-05
-1.62983814846057e-05
-2.71264219006503e-05
-3.12831457824745e-05
-3.07481414107938e-05
-2.50241302606326e-05
-3.70287229882457e-05
-3.51685320409048e-05
1.15160573846091e-05
-3.38634119727831e-05
-1.9346327661675e-05
-1.29861308737837e-05
-3.65974514806029e-05
-4.8531302930088e-05
-4.26936683395995e-05
-4.12890416351127e-05
-2.86635652753748e-05
-4.37355581527186e-05
-2.57786969860521e-05
-1.12238921869614e-05
-1.43731060480942e-05
-3.3099105003304e-05
-3.45389527172897e-05
-2.24459794345162e-05
-4.44715780970797e-05
1.53102695788041e-06
4.01945535151571e-06
-3.7680016401097e-05
-3.95357552163312e-05
-5.91028986181176e-05
-1.4067203680778e-05
-2.98058052325204e-05
3.3816134042326e-05
-3.27174270414754e-05
-8.18457358187585e-06
-5.75088044279534e-06
-4.62978113474043e-05
-1.23061040138602e-05
-7.49365419035023e-06
-3.13174434101441e-06
-4.27985847264917e-05
-3.31498580132609e-05
-2.59315779341509e-05
-5.85501423237815e-05
-2.49957941919133e-05
-3.88576501798008e-05
-3.37298869871781e-05
-3.21771146998358e-05
-2.44803274497747e-05
-4.85219430287797e-05
-3.6379467111071e-05
-2.37089593141324e-05
-3.19869109475622e-06
-3.04021465350328e-05
-3.16028294024177e-05
-2.55558993058331e-05
-9.79150956867163e-06
-3.14309710826402e-05
-2.90695642024277e-05
-1.46794699770563e-05
-4.70071536133358e-05
-2.59539573027074e-05
-1.3527381835716e-05
-1.65952766943455e-05
-3.99071721496049e-05
-2.26456760715301e-05
-1.01568884089928e-05
-3.90941282728249e-05
-4.74413322686764e-05
-3.96926720302908e-05
5.07429065188388e-06
-2.27223494318454e-05
-4.80516037299334e-05
-2.86748353909666e-05
-7.4395917159166e-06
-4.63816914778357e-05
-2.63239042429232e-05
-2.90277250847333e-05
-3.88958170652878e-05
-1.31171567188427e-05
-4.33825694492509e-05
-3.75962900713731e-05
-3.71716430175061e-05
-2.34193218793673e-05
-1.43951800681795e-05
-2.79180937993246e-05
-2.2992058724446e-07
-5.03326766527687e-05
-3.0005471177105e-05
-2.43633090884761e-05
-9.68730118517627e-06
-2.12203615812597e-05
-3.96020532246252e-05
-6.52131863264896e-05
-3.75020227899917e-05
-3.70592214655963e-05
-4.50366113722249e-05
-3.13841182694978e-05
-4.29131558608845e-05
-3.05562757043371e-05
-4.82927973683582e-05
-3.56704740729273e-05
-2.32620957989542e-05
-5.65636163993795e-05
-3.75184204239182e-05
-2.8931202176708e-05
-3.05465831272746e-05
-1.92915231664489e-05
-4.27587463153153e-05
-2.7650613486382e-05
-2.82440144162539e-05
-3.64567671118058e-05
-8.28337921671333e-05
-2.37995295859916e-05
-1.72324778052584e-05
-1.1077176564526e-05
-1.49303315456034e-05
-6.11007016769886e-05
-1.3642931283086e-05
-2.74568351271052e-05
-2.2226905610273e-05
-2.49054771562505e-05
-3.75676839907528e-05
-2.85784515263436e-09
-2.64500924530651e-05
-4.39030095620329e-05
-5.58485651056089e-05
-2.59937910862048e-05
-3.50740859243049e-05
-7.48776409671e-06
-2.51681040586167e-05
1.79139286594319e-07
-3.87169713907155e-05
-7.50844490290911e-06
-2.26297924009165e-05
-4.61096755950044e-05
-2.38188758654855e-05
-4.88882701915467e-05
-1.23020772052283e-05
-4.81284188071861e-05
-2.68221017133601e-05
-7.65388445283682e-06
-4.12798581785357e-05
-5.28084084479356e-05
-4.74986962168278e-05
-5.70185081494561e-05
1.71734473895662e-05
-2.33274659276671e-05
-3.11482556847661e-05
-4.40836628953861e-05
-7.85067981906264e-06
-2.34425595158657e-05
-5.67925552442739e-05
-3.00892353856732e-05
-7.23491039444752e-06
-3.50892275819034e-05
-2.96861780203402e-05
-3.6511858661398e-05
-4.77114337404037e-05
4.10384647282383e-06
-2.26782336800486e-05
-4.71193224819984e-06
-1.09933926154167e-05
-6.03008501302279e-06
-3.90952002248808e-05
2.04817402123629e-06
-3.87535257334673e-05
-2.68262549081698e-05
-1.7114298642266e-05
-4.96397078252069e-05
-4.04597503711985e-05
-3.71399795457937e-05
-2.68643045824685e-05
-3.59574372422373e-05
-5.22682055727676e-05
-4.68232472209592e-05
-9.88125066439993e-06
-2.53092171464523e-05
-2.03654905421129e-05
-1.98078316105123e-05
1.12364276603251e-07
-2.24611306987318e-05
-1.95222808380433e-05
-7.73444652231312e-06
-3.40881800068437e-05
-2.93370689588744e-05
-3.45432273907275e-05
-2.27628875679402e-05
-1.52806335303708e-05
-3.75011955893629e-05
-3.86159663979704e-05
-2.07230637308429e-05
-2.49294867535304e-05
-1.59851323903187e-05
-3.57583071480574e-05
-1.27021444481511e-05
-6.39233303890883e-05
-3.45409614123055e-05
-4.04799648818333e-05
-4.73140892131906e-05
-2.17148768910409e-05
-1.72971561703105e-05
-6.46028727905001e-06
-4.11567198193791e-05
-3.3534760477376e-05
-3.80562906474253e-05
-4.99596738354351e-05
-4.497950316008e-05
-2.81338257095207e-05
-2.86358905585717e-05
-4.24905069487892e-05
-9.30795825262804e-06
-2.86375282848479e-05
-3.90559676675255e-05
-1.96931217856345e-05
-4.02360066732256e-05
-3.91996099151881e-05
-2.64940367884879e-05
-5.46808022506516e-05
-1.11027094705252e-06
-1.87968594768776e-05
1.96164916046672e-07
-1.24370801166544e-05
-2.05863742053629e-05
-7.88507515558711e-06
-4.74111511291429e-05
-2.07038380574791e-05
-1.28087734724558e-05
-3.13024450451508e-05
-2.69109151754209e-05
-4.67295715740921e-05
-1.83743609128289e-05
-5.9392536196417e-05
-2.5151465741421e-05
-1.93590177400702e-06
-4.02244729725891e-05
-4.05509309351503e-05
-3.51852112306007e-05
-1.78772110783014e-05
-3.55958950357844e-06
-3.51520348813958e-05
-5.55957503432375e-05
-2.80354106394174e-05
5.79973543146431e-06
-5.54454577998875e-06
-1.27981865223856e-05
-4.97974976651264e-05
-2.67715658770256e-05
-3.36542091377076e-05
-3.36985576493314e-05
-1.60843427591937e-05
-2.39059857554719e-05
-1.49771266158081e-05
-8.90207753888047e-06
-3.26094655247174e-05
4.07822521355375e-06
-4.5061865064252e-05
-2.31122269700992e-05
-2.95668277105603e-05
-3.58719703841645e-05
-3.65918190673902e-05
-8.78501250453489e-06
-1.24647411414578e-05
-4.92553171063217e-05
-1.44256932750542e-05
1.17722140684342e-05
-4.79858262608356e-05
-2.23763292993718e-05
-7.86662307526487e-06
-6.12879886765525e-06
-3.3568155077945e-05
-2.61795719082187e-05
-3.40701588773353e-05
-4.97512983177414e-05
-2.03958466530645e-05
-2.08155308330629e-05
-2.18929537907426e-05
-2.53094862956847e-05
-2.0184339951802e-05
-1.76763277918886e-05
2.36431544126284e-06
1.37747727149577e-05
-9.73952170483278e-06
-1.7114099063257e-05
-2.42620253095794e-05
-2.79286663673006e-05
-2.33919950981346e-05
-1.58512293783684e-05
-1.81014060954737e-05
-1.81733224009345e-05
-8.08143652799462e-06
-1.77147023902888e-05
-1.18819054736551e-05
-4.0849071705241e-05
-3.08353448127442e-05
-4.08713950768772e-05
-3.24411891340286e-05
-8.223522164954e-06
-2.81229150952418e-05
-3.07904795725697e-05
-2.55657478064756e-06
-3.30522994519921e-05
-3.8005908408336e-05
-1.94491659263859e-05
-2.19093910623459e-05
-3.20400561618813e-05
-2.62467414461293e-05
-4.50791799872547e-05
-1.99457423204395e-05
-3.44046822391689e-05
-4.15969040772644e-05
-2.96769286737293e-05
-3.93280477383179e-05
-2.25905716076595e-05
-3.06632423766138e-05
-1.72513521197872e-05
-2.37381151363736e-05
-3.34416743466111e-05
-1.17677778880579e-05
-2.64468552404829e-05
-2.10798794649941e-05
-6.63866825641765e-05
5.86566803056053e-06
-2.71758414283346e-05
-4.01804918195787e-05
-2.0897104628704e-05
-2.05924222266164e-06
-1.38106978005019e-05
-8.89472580134517e-06
-1.10525579064441e-05
-2.97919846812105e-05
-2.71696254191987e-05
-3.60831235299818e-05
-2.98035244145834e-08
-3.26316698545565e-05
-1.57863713612985e-05
-4.70655833956248e-05
-2.19717035674307e-05
-5.86482835455401e-06
-2.3028207735517e-05
-2.61343258424283e-05
-2.20390527558111e-05
-2.0678135728795e-05
-2.68921390448688e-06
-7.71330063302331e-05
-3.24393624342085e-05
-5.7687100050084e-05
-4.22166892886658e-05
-3.84022835317321e-05
-2.78243603697214e-05
-5.90850831379515e-05
-1.72277549592677e-05
-2.54787538494954e-05
-2.49061713323127e-05
-3.38144447364122e-05
-7.95917565115131e-06
-3.1722024842667e-05
-2.35841601952069e-05
-2.23781433058845e-05
-3.16740731125018e-05
-3.52592759387732e-05
-2.44891565307048e-05
-3.84003726600984e-05
-4.793670323068e-06
1.5290000789375e-06
-5.58070562937179e-05
-1.69751525815941e-05
-3.52529276839289e-05
-4.16991033530323e-05
-1.72105142079179e-05
-1.87682669194109e-05
-2.90618392079827e-05
3.89975454561189e-06
-3.89831628082383e-05
-2.27183808752539e-05
-3.09830133852571e-05
-2.32396387330151e-05
-2.90799901588213e-05
-2.77013345565895e-05
-7.40833015204027e-06
-6.22512447583089e-05
-5.50594420393775e-05
-1.23494976946789e-05
-2.6147088058166e-05
-8.52068257886083e-06
2.53060135393929e-06
-3.13967611358346e-05
-2.5064124331746e-06
-2.61464532211705e-05
-6.13994697166923e-05
-3.78735002735462e-05
-1.17329821487641e-05
-3.56610150302337e-06
-3.27090763012277e-05
-3.86116977808356e-06
-2.05817499736486e-05
-2.47214916625895e-05
-4.35746490761349e-05
-1.12744279205078e-05
-3.96723693928299e-05
-7.36984725379999e-06
-4.30120151430455e-05
-4.44393898262448e-05
-3.60500912176902e-05
-4.06982140329549e-05
-2.02834813208816e-05
-3.87890777787144e-05
-5.08281056519854e-05
-2.20301965639035e-05
-4.09810734373166e-05
-4.53451112575564e-05
5.73509623315437e-06
-5.08619560666876e-05
-3.58431613837107e-05
-4.77519761434158e-05
-3.26284230221291e-05
-3.05000500090043e-05
-3.34253586716969e-05
-3.64992786792472e-05
-2.40334855543775e-05
-6.20014766700788e-06
-3.86408507962894e-05
-3.01991167231887e-05
-4.70605564095359e-05
-4.12012424969596e-05
-2.2251954717049e-05
-1.47968294395107e-05
-2.44663948598612e-05
-5.02200210930338e-05
-2.78471924178167e-05
-3.89219348028402e-05
-2.49243988518841e-05
-2.31742013996256e-05
-4.96464297356309e-05
-7.46211165606467e-06
-1.75969261347525e-05
-2.49688228644968e-05
-5.41992570608092e-05
-1.24993826772687e-05
-2.5657685078644e-05
-1.78053990334866e-05
-6.68259600820694e-06
-1.23425522379291e-05
-3.74179905695036e-05
-1.75569816329551e-05
-2.36962998275003e-05
-4.84614069985141e-05
-4.12465081695442e-05
6.63721641434581e-06
-3.73280769618901e-05
-4.88392749824044e-05
-5.08572725101367e-05
-6.23110218742337e-05
-3.27080157474033e-05
-3.39790259229403e-05
-5.9021274304298e-05
-4.1203092411868e-05
-1.21057315407907e-05
-5.13892793135998e-05
-3.4852587007435e-05
-2.29809419154894e-05
-5.22880000099598e-05
-5.11369345800317e-05
-4.61285968732091e-05
-1.9786285708824e-05
-1.49054210408283e-05
-2.59034694651093e-05
-3.03007471547957e-05
-2.16504326166455e-05
-8.76433947503433e-06
-8.93947172782254e-06
-3.74886911257047e-05
1.07484417940038e-05
-1.83744694372855e-05
-2.60932301649863e-05
-4.05010408199948e-05
-7.2490457186479e-06
-2.72485071296374e-05
-1.80136760321126e-05
-4.50919302983749e-05
-5.11467642894153e-05
-3.10600263398291e-05
-1.99385626761303e-05
-3.24028451595091e-05
-1.3223946076907e-05
-4.53738894323323e-05
-4.80557520498991e-05
-2.81868508965231e-05
-3.13152231498799e-05
-1.84556451014463e-05
-3.52255799740617e-06
-3.08862928889561e-05
-3.93536773045607e-05
-3.7854614277308e-05
-3.72913528822726e-05
-3.19898606689615e-05
-2.19657657274923e-05
-3.81970067842569e-05
-1.64535475492197e-05
-4.15402199368489e-05
-3.9130166464378e-05
-3.00512752235316e-05
-2.12749460765271e-05
-1.65948840243491e-05
4.51345069857309e-06
5.52396273331031e-06
-4.89391248885516e-05
-2.15348916889887e-05
-6.32550634077275e-05
-4.2351174960575e-06
-1.77030847719167e-05
-4.64666041509177e-05
-2.19420258268566e-05
-2.99189823787027e-05
-1.08763093396039e-05
-1.49056794913355e-05
-2.98395367137585e-05
-1.72369329121288e-05
-1.3500615737659e-05
-3.28745607810857e-05
-3.05839953269496e-05
-5.90684202217876e-05
-3.31252128623778e-05
-4.0100142330845e-06
-1.99796652972881e-05
-3.43096236244004e-05
-6.56177794492761e-05
-3.66915187221508e-05
-1.55228860109672e-05
-1.2639030646228e-05
-1.0043648555999e-05
-1.67120989875586e-05
-2.61641875597541e-05
-2.24011662953857e-05
-1.01953801530101e-05
-3.57280574017266e-05
-1.78625648625011e-05
-2.62152487223839e-05
-3.52023815337486e-05
-2.94638973270055e-05
-1.42728455933636e-05
-3.17839244037732e-05
-2.71893467591556e-05
-3.17062605482105e-05
-5.55651267482985e-05
-3.79671498402727e-05
-3.76878416839716e-05
-7.72342705426388e-06
-3.14960294893495e-05
-3.88537738832638e-05
-9.87979512783997e-06
-3.67805220597238e-05
-1.76468313627151e-05
-2.21224416633102e-05
-2.12831132043488e-05
-4.68819863359285e-05
-4.56596114351762e-05
-2.36852348111792e-05
-1.74549907644167e-05
-2.61697321785322e-06
-5.22850790245226e-05
-3.58905529221278e-05
-2.09562535332091e-05
-3.44462561693352e-05
-2.28004977828434e-05
-4.25171353202645e-05
-4.53424938959832e-05
-3.70151314446136e-05
-3.95940618111212e-05
3.59995063615253e-06
-5.04110497730734e-05
-3.76436136647935e-05
-1.98216615423673e-05
-1.63443537039391e-05
-3.85157387962425e-05
-3.42205454663066e-05
-4.8187397916569e-05
-3.63990978448803e-05
-3.55741139608986e-05
-3.31576257012943e-05
-1.46366046204012e-05
-2.70531377640043e-05
-1.47743318688107e-05
-4.7796155919555e-05
-1.27008845404179e-05
-4.08004917161406e-05
-9.57322996371583e-06
-3.73196898826856e-05
-2.48585132327358e-05
-1.29979022187965e-05
-2.93263090182877e-05
-9.93420128067338e-06
-1.37953593033696e-05
-1.90818994320331e-05
-1.64611360131122e-05
-1.93066322393586e-05
-2.04468149874125e-05
-1.54608164444012e-05
-7.71851151877814e-06
-1.00137870743275e-05
-3.35220757316312e-05
-2.23898521503855e-05
-4.48235539016073e-05
-4.47248849023542e-05
-2.14087198069159e-05
-5.48285017665717e-05
-2.42496502853731e-05
-1.86279468645701e-05
-4.40649370160623e-05
-4.40326335951454e-05
-2.539430812206e-05
-3.71787843702095e-05
-3.50965268827855e-05
-2.41855049157156e-05
-2.82134922513089e-05
7.64378968361625e-06
-1.27140577698353e-05
-1.41178929799899e-05
-3.31568935279488e-05
-3.52466736934047e-05
-9.41557989475481e-06
-5.67694149502757e-05
-2.72161937765689e-05
-4.03467499708779e-05
-5.63045996422261e-06
-4.37920420238382e-05
-3.69466627416403e-05
-2.99338913786201e-05
-5.67800902394849e-05
-3.35938113724175e-05
-3.30139552620584e-05
-1.94949570517438e-05
-3.827799437763e-06
-3.52537364568994e-05
-2.09511408745872e-05
8.96756870181037e-07
-1.58186973569288e-05
-7.21338736401102e-06
-1.85404096456328e-05
-5.02988719459474e-05
-3.92886445866318e-05
-2.65183736953282e-05
-3.74854632554136e-05
-2.41163700958425e-05
-3.03753523217232e-05
-3.28272562466519e-05
-2.50247076753005e-05
-4.78362935231886e-05
-4.08947017143648e-05
-6.79211329157673e-06
-5.51853429724712e-05
-4.50131372450805e-05
-1.23279673966233e-05
-2.8993888138093e-05
-3.98561316819676e-05
-7.37711987964709e-06
-2.50883125925036e-05
-7.78888340009246e-06
-2.43633373405281e-05
-5.81915924650238e-05
-2.34270835400651e-05
-2.54595175500214e-05
-5.68552477492805e-06
-3.04781874882068e-05
-2.48154259086799e-06
-1.19523595116669e-05
-2.86299814380501e-05
-3.6480220843706e-05
-2.91888917887467e-05
-1.94838907825689e-05
-4.29212852998012e-05
-1.30812182450064e-05
-4.47446173365912e-05
-4.35107480162478e-05
-1.87069701209314e-05
-3.76621151229621e-06
-3.87429309560721e-06
-4.1966058871141e-05
-2.75266051996834e-05
-5.113537334936e-05
-5.65716157911669e-05
-2.1205588519951e-05
-4.62914946172898e-05
-4.27709581210814e-05
-3.94855396274215e-05
-4.02361619523255e-05
-4.1974272215742e-05
-9.52856291744695e-06
-2.78522936508355e-05
-5.75568935100979e-05
-2.88944736654069e-05
1.09438462883194e-05
-1.22530209384054e-05
-4.53491493655761e-05
-2.04934279779713e-05
-2.3497214143073e-05
-1.67079153651465e-05
-5.06265258335039e-05
-2.72724497117717e-05
-1.96629294935921e-05
-5.25870701933643e-06
-2.21290519600049e-05
-2.06446503865287e-05
-5.4527493572128e-05
-9.63548914915917e-06
-2.57593161087824e-05
-3.79069750967519e-05
-2.38513403109183e-05
-1.62687035873041e-05
-2.47801299838608e-05
-3.54213302990619e-05
-5.46826693961346e-05
2.05129098153529e-06
-3.42792094801832e-05
-1.99607215114239e-05
-3.73510992774431e-05
-2.72995050911994e-05
-2.06957837387538e-05
-1.38952070825466e-05
-3.72815929484879e-05
-1.82847429089413e-05
-1.04016115026824e-05
-6.26576922596025e-05
-3.62869088794361e-05
-4.22926933757977e-05
-4.74041139194902e-05
-2.14675068520279e-05
-1.91181837462248e-05
-1.16096706771305e-05
-2.53724861016735e-05
-7.14366341217442e-06
-3.62743101928323e-05
-1.8445325037662e-05
-5.18746227163472e-05
-2.07516438361846e-05
-3.28132627421057e-05
-6.62483616336872e-08
-1.28627681356411e-05
-7.78591107420516e-06
-1.09460368318414e-05
-1.99513250696894e-05
-1.09078142638755e-05
-3.80372831305182e-05
-3.45521695946919e-05
-2.09909968781384e-05
-7.34828663782878e-06
-2.53984769251328e-05
-3.51064106643448e-05
-5.26934946312248e-05
-1.72341591189858e-05
-3.93154546285516e-05
1.45849959035021e-06
-8.29399456938872e-06
-2.82320294034626e-05
-2.94603367536532e-05
-2.40884069845701e-05
-6.39577862127131e-06
-1.81043854200221e-05
-2.20720001892046e-05
-3.4962670987533e-05
-2.41640760744382e-05
-3.06807737367366e-05
-2.95709829741986e-05
-2.33887092312754e-05
-4.38741523868796e-05
-3.12831777866073e-05
-2.41554825549102e-05
4.469964697352e-06
-3.92171106777945e-05
-6.44976695035522e-06
-4.42339662504122e-05
-3.30425627365551e-05
-4.15539681043834e-05
-2.30251166703939e-05
-2.3498780162589e-05
-2.30094501257357e-05
-2.01699851330523e-05
-5.19161821779401e-05
-3.45050269017867e-05
1.33579021155899e-05
-1.71025780033252e-05
-4.04452527692064e-05
-2.5066201951003e-05
-3.58341915127911e-05
-3.57466889384822e-05
-2.28236576710272e-05
-3.26568148503877e-05
-3.09226457823553e-05
-2.99290275945874e-05
-2.22900940755748e-05
-2.30119712870514e-05
-2.9931334873823e-05
1.34756969209289e-05
1.98400080288369e-05
-7.06515679055779e-06
-3.95066572086512e-05
-4.53291430837784e-05
-2.07682042639283e-05
-4.42064875913466e-05
-1.02587203071817e-05
-4.40764371391438e-05
-5.78599246068943e-06
-3.98950108139421e-05
-4.76185081250665e-05
5.69082813047101e-07
-1.34020285718945e-05
-2.11478540649411e-05
-3.73491337448173e-05
-2.68741504526303e-05
-4.01419837098629e-05
-2.85287469716986e-06
-3.80435014038303e-05
-4.39161564164822e-05
-1.42461993578723e-05
-1.83718214959249e-05
-2.8821366938213e-05
-2.43604716325445e-05
-2.0749369010321e-05
-4.23453134349421e-05
-4.10355084869614e-05
-2.69688438191096e-05
-3.84868326379765e-05
-1.39260235751802e-05
-2.53690494799656e-05
-3.54624997529452e-05
-9.88800756280048e-06
8.26835529854515e-06
-3.80045674417397e-05
-3.46312353759723e-05
-2.33950280041014e-05
1.05419580812881e-06
-5.31955040535259e-05
-2.81879451273705e-05
-1.08607958168121e-05
-1.24244582706704e-05
-4.4935710015917e-05
-5.15231632299147e-05
-4.43082407709869e-05
-1.06665960186984e-05
9.5588789986199e-06
-1.74241386147186e-05
-2.10755882774215e-05
-2.51530325669412e-05
-4.36912966852854e-05
-2.94717364024722e-05
-1.29266320289006e-05
5.36459221773907e-06
-1.44813106634071e-05
-1.94279379677771e-05
-3.4028702954631e-05
-4.28773816573029e-05
-2.77536659735621e-05
-4.5725412973795e-05
-3.96856298762337e-05
-4.59993552991484e-05
-2.53761129519706e-05
-5.43333223780925e-06
-4.57253860659043e-05
-1.39876091887703e-05
-4.12506544234561e-05
-3.12135355849757e-05
-1.71378033003973e-05
-3.6229573770644e-05
-3.82143755354645e-05
-1.87763188027164e-05
-2.1393094262019e-05
-3.82175086591522e-05
-4.1557651235495e-05
-2.83678051987573e-05
-2.32400315535231e-05
-6.00943635391152e-05
-4.35596075163611e-05
-1.32299513360585e-05
-1.97300721083774e-05
-3.59604789263294e-05
-2.917544870555e-05
-3.38723116833901e-05
-2.04440691449863e-05
-2.52882902015151e-05
-4.15828255125821e-05
-3.13566977891313e-05
-4.72035696211994e-05
-1.97179317331967e-05
-3.45095386793639e-05
-3.77097838698362e-05
-5.51810992444356e-05
-2.50566145423147e-05
-1.24984454185306e-05
-3.82182221018694e-05
-3.74480877928265e-05
-4.2516399930501e-05
-9.0497589576756e-06
-4.31546774243602e-05
-3.60067317352169e-05
-4.33248749145796e-06
-1.33140468468465e-05
-3.36961464020177e-05
-4.00679464774875e-06
-2.28169607714232e-05
-3.25144405096666e-05
-5.14868957739775e-05
-1.10499239332888e-05
-1.8436692190712e-05
1.89801781552891e-05
-4.25039858513039e-05
1.51075439461869e-05
-3.67685147559364e-05
-2.63435554125534e-05
-3.8406523677268e-05
-3.41345838260046e-05
-2.44890972404488e-05
-3.18234404877335e-05
-5.02740981057015e-05
-2.24589957890855e-05
-5.38937171471975e-05
-3.68522041758027e-05
-6.5388688757081e-06
-4.39881377166288e-05
-1.79852146376631e-05
-3.60451608542773e-05
-1.33857156512369e-05
-3.03780055435171e-05
-3.7648588430313e-05
-3.93102335284354e-05
-3.20651668039802e-05
-3.41724546586631e-05
-3.28414524814713e-06
-1.45717365647974e-06
-1.93731465455049e-05
-3.048346439497e-05
-1.36118784246909e-05
-4.90497623399211e-05
-3.31835178940926e-05
-3.33013670051321e-05
-1.1067026970409e-05
-2.37624438675309e-05
-2.83809366262549e-05
-1.25566658586935e-05
-2.0463427569158e-05
-4.4492996389436e-05
-1.79068431543934e-05
-2.29738496690779e-05
-5.75662888493714e-05
-5.89532199793226e-05
7.88765657256007e-07
-4.49920789040823e-05
-1.12383170559041e-05
-2.3745337067392e-05
-3.46720760409403e-05
-2.64028410788745e-05
-4.3829475626408e-05
-5.36085099067673e-05
2.04095600730179e-05
-2.09583398214868e-05
-6.00788189984492e-05
-4.10649971209795e-05
-4.88967249210892e-05
-5.13071498597675e-06
4.56642307456562e-06
-1.37791113947032e-05
-5.34688039168735e-05
-3.62699339897482e-05
-7.13704871997428e-07
4.98851024208838e-06
-2.28741980912226e-05
-1.57906588438202e-05
-2.54903693177079e-05
2.48487126386235e-06
-9.78811306323944e-06
-6.28326486786381e-05
-1.21799952747663e-05
-3.86759468653229e-05
-2.03891967225695e-05
-2.64677853279525e-05
-4.58398084230385e-05
-2.99239895365544e-05
-4.4724942102489e-05
-3.71924365283828e-05
-3.84242835896833e-05
-2.37531069293462e-05
-2.42722185937316e-05
1.03667850930008e-06
-9.37188504833848e-05
-4.73495698649833e-05
-2.87431242027715e-05
-5.67644093039004e-05
-4.2386351140452e-05
-2.46368726222034e-05
-1.70784974898747e-05
-1.61494909801435e-05
-3.81018097971162e-05
-3.47185028129082e-05
-3.54811867027723e-05
-4.60522470524804e-05
-2.85033294472837e-05
2.60227505683648e-06
-5.17049277689539e-05
-4.09594938542045e-05
-3.52683887215141e-05
-2.28465883765402e-05
-1.17752088686031e-05
-1.29459490446582e-05
-1.21196803838048e-05
-6.78035047269659e-05
-2.39375443259864e-05
-2.23434369298835e-05
-2.40200460000914e-05
-2.7395383033099e-05
-2.35026713921174e-05
-3.05607791035965e-05
-4.1561054178075e-05
-2.21046369342203e-05
8.25800183756573e-06
-7.10147915870063e-06
-9.5105039625535e-08
-3.6867339052843e-05
-4.07815358816314e-05
-4.68765508848898e-05
-3.66578366415452e-05
-2.97782091328882e-05
-2.46968919271427e-05
-4.73444444234191e-06
1.85960435244484e-06
-2.23811534607634e-05
-4.61627812976357e-05
-2.72469220071693e-05
7.10447181623801e-08
-7.1855236974597e-06
-3.28100773468387e-05
-4.63377302426806e-05
-3.15343516684692e-05
-4.90727366359293e-05
-3.58628990954045e-05
-1.42835643186965e-06
-2.27031424038551e-05
-5.74313168344186e-05
-2.82645662126327e-05
-3.53750167273917e-05
-3.39072868763939e-05
-5.41006263403048e-05
1.81845972605727e-05
2.38875395176859e-07
-4.28781692609152e-05
-4.42491550819633e-05
-9.53080946849539e-06
1.85472966505951e-06
-6.64878415294292e-06
-1.6276173692667e-05
-2.53664133841626e-05
-1.88580550963901e-05
-4.44519400542375e-05
-2.43124339063017e-05
-3.65567885908015e-05
-8.75479087732385e-06
-2.62530140142063e-05
-2.35805598582218e-05
-2.80611022598953e-05
-2.0850867898763e-05
-2.31269827429273e-05
-2.78862583846795e-05
-4.92156735715964e-05
-1.08483534797994e-05
-2.57914011480463e-05
-3.7768140944501e-05
-2.24601669559293e-05
-6.68091709634333e-05
-8.21419047464852e-06
-1.97979307790697e-05
-5.07456179055441e-05
-1.40789025842952e-05
-1.92471944667329e-05
-6.56648399435022e-05
-3.18220877300238e-05
-2.39985932132646e-05
1.58524674172791e-06
-4.17593091957928e-05
-3.61748286746052e-05
-4.12497045184853e-05
7.96979009528792e-06
-2.24925684960682e-05
-3.42805576181639e-05
-1.46328043180764e-05
-4.01318783833355e-05
-2.02676359976472e-05
-2.54313597362927e-05
-3.27185018355957e-05
-3.59712477569456e-05
-5.45696155763528e-05
-3.20500874808162e-05
-1.97911246030434e-05
-3.86548226856386e-05
-4.39191418693603e-05
-2.16952087202734e-05
-1.72670713934004e-05
-2.17621214233109e-05
-4.02466451324944e-05
-3.87849544913998e-05
-2.21679016768125e-05
-2.34253843340597e-06
2.55919639142902e-06
-1.24343826943604e-05
-9.6959453425515e-06
-3.78281708306996e-05
-1.02858780337947e-05
-3.43483206511643e-05
-3.65404283457341e-05
-2.04249929158714e-05
-1.58869636112411e-05
-1.20131751122943e-05
-3.11393012716745e-05
-3.73367580092171e-05
-1.62090907318914e-05
-1.17286559048482e-05
-1.04714200480776e-05
-3.75962329513836e-05
-1.03365270189663e-05
-3.59810843508194e-05
-5.36602941638809e-05
1.06685857701857e-05
-2.14655530149148e-05
-3.08920153643113e-05
-5.53397078462706e-05
-4.19865329071284e-05
-2.84700325818318e-05
-4.49384159152168e-05
-6.99001742434873e-06
-3.65228225140883e-05
-4.62242500015466e-05
-2.43643347543921e-05
-3.80761318404383e-05
-1.54578899549723e-05
-3.50268068842122e-05
-5.70792963412106e-05
-2.35209831079615e-05
-4.32126770306275e-05
-8.03834911064644e-06
-2.44974696367816e-05
-2.44373628453271e-05
-3.50243343392286e-05
-3.83413967269935e-05
-3.24247858125382e-05
-4.64573749770277e-05
-1.01354314382784e-05
-9.5626050302265e-06
-4.23859763836382e-05
-1.95622198819012e-05
-2.09565773467322e-05
-1.59270663308684e-05
-3.89548995935009e-05
-3.2513837635804e-05
-3.6388790322288e-05
-1.71408547871141e-05
-4.28860864677564e-06
-3.54477168187703e-05
-2.3414530414961e-05
-1.40319037265885e-05
-3.70494581574528e-05
-2.9365804603725e-05
-2.79236332499682e-05
-5.81488348453668e-05
-1.90509179506384e-05
-2.17057210660125e-05
-5.20914581428997e-05
-1.706478977922e-06
-2.46754039579573e-05
-2.34737061840755e-05
-3.75981692666731e-05
-1.35938563717959e-05
-3.29361003690176e-05
-1.84375913587475e-05
-1.47306069327767e-05
-3.88386574961571e-05
-3.34724659299561e-05
-1.76908018868889e-05
-1.1630086947945e-05
-2.50277236561577e-05
-2.18003478345639e-05
-3.8413492363185e-05
-3.19681807444666e-05
-2.3776158386622e-05
-3.34449634024039e-05
-5.82825713043699e-05
-1.87244074560354e-05
-4.28391340578566e-05
-5.32814557061964e-05
-2.960761644819e-05
-2.83279189900614e-05
-1.68137701418145e-05
-2.09523435315623e-05
-3.76824598496773e-05
-5.42551428244038e-05
-2.98077470555714e-05
-1.56294096601652e-05
-3.21641388828138e-05
-1.93308462948821e-05
-2.83285410193709e-05
-2.84233875835922e-05
-2.63211401799287e-05
-2.44340331613326e-05
-9.84270700224993e-06
-3.47901540474152e-05
-2.64728183234743e-05
-1.29449055203967e-05
-2.11634716311834e-05
-4.33518973528013e-05
-1.80909390831293e-05
-2.59370967057021e-05
-1.35370524820881e-05
-4.57625448521366e-05
-5.76749207197837e-05
-1.49705571239043e-06
-3.6292684288954e-05
-3.51335251568751e-05
-2.83026138394171e-05
-6.10890098116835e-06
-2.71887656417626e-05
-2.88535000592066e-05
6.22317186494821e-06
-5.13824378068728e-05
-1.72224945380013e-05
-2.10009161058405e-05
-2.97914205789372e-05
-3.39916558480582e-05
-3.74120450646011e-05
-4.6316219425186e-05
-3.90614047124232e-05
-3.21790980198882e-05
-3.9148384854113e-05
-4.48877957042881e-06
-3.28860588147972e-05
-1.9035050323144e-05
-5.05652890391215e-05
-2.57559194316479e-05
-4.18183483151262e-05
-4.17040949456242e-05
-1.76357137864575e-06
-2.16689612735355e-05
-2.85520805175171e-05
-2.60756490127372e-05
-2.58417380012272e-05
-3.32079728987902e-05
-3.50623343205563e-05
-6.61685735850336e-06
-2.33124935296032e-05
-3.39431011018194e-05
-3.60189167020398e-05
-1.83705307601192e-05
-4.73817882417366e-05
-2.45999695059278e-05
-4.21289281493569e-05
-3.78882732020159e-05
-3.28201095802785e-05
-3.73068041899642e-05
-3.61974875360354e-05
-3.58423600733802e-05
-1.43289356980977e-05
-3.93163342837589e-05
-3.00885957166751e-05
-3.34114925478836e-05
-3.39013287388855e-05
-2.29475477858697e-05
-2.754188794269e-05
-3.81534032354749e-05
-3.9857701279267e-05
-4.1472065455445e-05
-5.06586082411999e-05
-4.05036052913691e-05
-3.95950919492204e-05
-4.92740163839134e-05
-1.76354201295006e-05
-3.34019862664307e-05
-2.89071280708964e-05
-1.74940921567763e-05
-2.45448827476959e-05
-3.48469269983838e-05
-1.41157175246055e-05
-3.68732592135145e-05
-2.59352740601876e-05
-2.69101847854106e-05
-1.37764263744267e-05
-8.0193302947287e-06
-1.53053686919112e-05
-8.81637626578806e-06
-5.05051390584202e-05
-4.59191704817145e-05
1.29960731828351e-05
-3.25698822371695e-05
-2.9231363738721e-05
-4.07475829072175e-05
-1.49597672853137e-05
-4.18172248532254e-05
-2.31743684801784e-05
-2.97657912783391e-05
-8.02694742730678e-06
-4.15575574615931e-05
-2.5729685013227e-05
-4.67060825769816e-05
-4.81682066206627e-05
-4.32353974677504e-05
-7.1274679967055e-06
-2.51423354325229e-05
-2.02253966653504e-05
-1.24959322654507e-05
-1.72160576399516e-05
-3.83950726827255e-05
-3.26099052716526e-05
-2.54707734034122e-05
-1.96511318675275e-05
-3.09658778039608e-05
-3.04440344924787e-05
-9.54404625658801e-06
1.11522290186178e-05
-2.81339488922275e-05
-3.75288728037086e-05
-3.09440498289904e-05
-2.9861623178367e-05
-3.93303684122853e-05
-1.96811919647813e-05
-1.69432464151772e-05
-3.35647704896142e-05
-4.83070164404994e-05
-3.20725382252293e-05
-3.83272186311684e-05
-2.85325661523533e-05
-5.13853161841105e-07
-2.7625706199088e-05
-6.05504237624781e-05
-3.62812017737873e-05
-2.92206301548501e-05
5.16100051018455e-06
-2.32953930374613e-05
-5.42112172287808e-05
-1.13720156229624e-05
-1.44738683603851e-05
-4.74958321686945e-05
-2.66044692593197e-05
-1.1586150367944e-05
-2.26466944695264e-05
-4.20491084878692e-05
-3.36317766746898e-05
-2.10757886530604e-05
-2.14692858062725e-05
-1.50013096875269e-05
2.29466753654781e-06
-9.95322346521107e-06
-6.62739018722852e-06
-4.3631349632048e-05
-2.50966071094243e-05
-1.33211313224749e-06
-3.54024040783537e-05
-5.99520020535932e-06
-2.7195560298094e-05
-1.38021717790155e-05
-1.17504658863527e-05
-2.73074929004805e-05
-5.23811294656771e-05
-3.95506394796802e-05
-2.19450324947501e-05
1.5208093690043e-05
-6.73551443314163e-05
-2.77519744164903e-05
-4.73543569771605e-05
-4.19759603212962e-05
-1.98693840535699e-05
-3.58731850833074e-05
-1.40367581378788e-05
-2.32345978790048e-05
-2.04591550052951e-05
6.50410445449162e-07
-1.87277242621895e-05
9.72548339480339e-06
-4.06358165259706e-05
-1.33179293727185e-05
-5.40965870605278e-06
-3.77280769201925e-05
-1.38756655309356e-05
-4.91948411369654e-05
-2.96481125323765e-05
-7.85797999840328e-06
-1.5776326110438e-05
-3.77064866965134e-05
-5.25171166848406e-05
-2.77972381085458e-05
-3.86131806035628e-05
-1.51167813935404e-06
-2.44109678020238e-05
-3.70122850195751e-05
-2.07731535613725e-05
-7.63210769392581e-06
-2.77204627330408e-05
-1.45186560602427e-05
-1.38853402659278e-05
-4.08514446470081e-05
-2.54569324715498e-05
-5.85529848647642e-05
-6.07021883103289e-05
-2.62624717201799e-05
-3.03123120386411e-05
-3.19383247798505e-05
-2.44967556204726e-05
-3.94756953171236e-05
-4.52045684404564e-06
-1.79040597177267e-05
-2.17139198840404e-05
-2.76185194402975e-05
-2.82157930056689e-05
-5.34692504414742e-05
-3.27207671486506e-05
-4.23800257662467e-05
-3.1348472972457e-05
-1.08693540225985e-05
-2.08521214883998e-05
-2.17382853070964e-05
-4.37778874452853e-05
4.16792102381749e-06
-4.06126702702397e-05
-5.30727365135842e-05
-3.68652187154476e-05
-1.35839483948167e-05
-3.80863692088814e-05
-4.03856552999652e-05
-3.09428774654445e-05
-2.87762416367529e-05
-2.46297189855415e-05
-3.36141029790018e-05
-3.88679025714701e-05
-2.85514261535828e-05
-4.42156256520572e-05
-1.42374217957651e-05
-5.21988994890025e-05
-2.31926433765731e-05
-3.86892611354865e-05
-2.06939529259083e-05
2.55169144169049e-06
-9.17895368130235e-06
-4.05902878967397e-05
-6.23246406640616e-06
-3.78812577601623e-05
9.39122275022787e-06
-1.48219496421972e-05
-1.75166097707281e-05
-1.08120592508682e-05
-2.08223873264701e-05
-3.94999704419208e-05
-2.62735698295079e-05
-3.29242610313796e-05
1.94239182930442e-06
-4.83115427705848e-07
-2.56289303151864e-05
-4.35127209991234e-05
-6.59319562986244e-05
-2.3194007429589e-05
-1.28867767361435e-05
-3.96380645158908e-05
-5.80481016822472e-05
-5.14243033232071e-05
-3.21455367650957e-05
-4.29403614669844e-05
-3.95048017632508e-05
-1.84916449895801e-05
7.34232235121177e-06
-3.32186116490169e-05
7.5931532504918e-06
-9.37773206078547e-06
-5.29955222301138e-05
-5.08156080357309e-05
-4.79960341538042e-05
-3.28268408557382e-06
-4.12266963132388e-05
-6.0562734793989e-06
-1.76516566256951e-05
-6.73716338866384e-05
-2.01609481684215e-05
-2.27580193164277e-05
-7.55020446637884e-06
-2.93628518348199e-05
-3.63647597423007e-05
-4.94075117185792e-05
-4.59930102518853e-05
-4.5060101232626e-05
-3.72932767220262e-06
-4.13802862717428e-05
-1.24278441171957e-05
-8.80963274137697e-06
-9.63576156897076e-06
-1.16156779091366e-05
-4.94925398197916e-05
-4.62759455944747e-05
-5.17379261385902e-05
-3.02710484361946e-05
-3.2401844765612e-05
-7.18479257741194e-05
-2.39305068727354e-05
-4.71262980814271e-05
-1.00309426937487e-05
-2.03933860093757e-05
-2.6030098401352e-05
-3.56828141889241e-05
-3.89990336508743e-05
-2.84333108342974e-05
-5.69923596444337e-05
-2.91795264238121e-05
-1.36094841044581e-05
-1.22910569698595e-05
-2.24136172273809e-05
-2.12847005840144e-05
-3.13499984233532e-05
-8.92022184802345e-06
-4.5646319465937e-05
-5.60399740606618e-06
-3.98526563207333e-05
-4.78535881243482e-05
-2.47191551855261e-05
-5.69002788699184e-05
-1.80389905555243e-05
-2.7266612962693e-05
-2.63779560058862e-05
-3.10452007455429e-05
-5.27528256752761e-05
-5.485402506591e-05
-4.72411665515934e-05
-1.15461936413458e-05
-1.90046339009103e-05
-2.66930791993995e-05
-3.70893663606363e-05
-3.66067780158805e-05
-1.73190478680184e-05
-1.95326618035257e-05
-1.75125585680624e-05
-2.86004481078608e-05
-5.51837685393223e-05
-1.76227821914225e-05
1.73512417012696e-06
-3.19208644609621e-05
-3.51404365711942e-05
-9.13040067238901e-06
-4.42748208056354e-05
-2.42941972445647e-05
-2.67935095336167e-05
-7.04411844464554e-06
-1.66480220177057e-05
-2.26439109795256e-05
-3.27670173997546e-05
-2.69357805006858e-05
-5.42102134325282e-05
-1.99199877164779e-05
-4.32223574788124e-05
-5.57961216365451e-05
-4.64046078793053e-05
-4.01450614264838e-05
-5.08185760166774e-05
-2.07353246235895e-05
-3.9842321642576e-05
-4.77583627616328e-05
-8.43160008800882e-06
-6.52254236978041e-06
-3.86920978495123e-05
-2.56762390640365e-05
-3.8901938352572e-05
-2.54801354495908e-05
-9.38537983389914e-06
-5.34776510356208e-05
-4.18700813566948e-05
-2.82540979299626e-05
-4.07044792232683e-05
-3.77898621875001e-05
-4.49659665161796e-05
-3.35042402327149e-05
-5.92691753015795e-05
-2.03196592559524e-05
-2.28427083478486e-05
-1.35331046426285e-05
-2.7801963526298e-05
-2.67457829447311e-05
-1.94008972544439e-05
-2.0260925262362e-05
-2.12373054568202e-05
-1.30846130821226e-05
-1.76700319422712e-05
7.34363614406402e-06
-4.72117139038131e-05
-6.28115895644524e-06
-3.9799741682507e-05
-4.3222603289607e-05
-3.72844679636011e-05
-6.01592372514583e-05
-2.51620716780317e-05
-2.83433672212529e-05
-2.97251513189197e-05
-3.72848349012853e-05
-1.98127007586518e-05
-1.83521177499577e-05
-1.50749530242892e-05
-2.31878906876603e-05
-3.32974492976553e-05
8.05385053573304e-06
-4.28984012533228e-05
7.26390693016541e-06
-4.01786876291972e-05
-4.0496321934622e-05
-2.61872014543858e-05
-8.8040709532599e-06
-5.46261345042766e-05
-3.37107403891296e-05
-3.75089495011567e-05
-2.94966161562628e-05
7.83393311967698e-06
-3.96359453749964e-05
-2.14222010419704e-05
-2.41299760131955e-05
-6.66596004561269e-05
-3.53479771767394e-05
-2.65050297173457e-05
-6.09203178847572e-06
-1.25381032248991e-05
-1.9986529310008e-05
-1.02191611179429e-05
-2.71358239052876e-05
-4.39615279398292e-05
-2.34939832377142e-05
-3.4872289376321e-06
-7.51915842996427e-06
-1.00389681718329e-05
-3.49672940797062e-05
-1.94031752919312e-05
-5.30001832917836e-05
-5.12882081139861e-05
-7.5739076576416e-05
-3.75467586156045e-05
-2.43108446127027e-06
-2.15307684537153e-05
-2.72924826044108e-05
-2.76120025948818e-05
-1.13980161870508e-05
-7.23338788268815e-06
-1.687625559909e-05
-1.99182107370216e-05
-3.94194861359677e-05
9.930586767908e-06
-9.30615068298985e-06
-1.95755015568588e-05
-5.57406988884147e-06
-4.29347660669165e-05
-1.64506137527683e-05
-3.03187546665273e-05
-4.0879287424524e-05
-2.47082086913723e-05
8.75585845092529e-06
-1.09082295427117e-05
-2.14739932830186e-05
-1.62645987804962e-05
-3.45571378155152e-05
-4.1362685069423e-05
-6.2818758830419e-05
-3.92743762205255e-05
-2.36250431800512e-05
-3.63590941367517e-05
-2.90910682370743e-06
-3.52717626629278e-05
-2.70842259548878e-05
-3.86330138517521e-05
-3.83729835427762e-05
-2.64001451377911e-05
-3.25315102848493e-05
-2.82231211865404e-05
1.19419009096915e-05
-3.13346098840969e-05
-1.6834133046623e-05
-3.60275929404348e-05
-4.6783892664666e-05
-1.00911889375227e-05
-8.08032462607224e-06
-9.57245055559882e-06
-1.45735005428229e-05
-5.14185620359654e-05
-2.72979544599968e-05
3.66232232373289e-06
-1.32307364752289e-05
-2.93300204455698e-05
2.16763133012068e-06
-5.05278161253541e-05
-2.08853512844897e-05
-2.45127101847099e-06
-4.75557481217085e-05
-1.28221862312634e-05
-3.952850382638e-05
-3.63188842645118e-05
-2.23231606484373e-05
-2.71027132307889e-05
-2.41420746672254e-05
-1.02865063181756e-05
-2.19509621319392e-05
-5.15555377371698e-05
-1.84419444907125e-05
-4.76645340635068e-05
-1.90102872170297e-05
-2.9339220275442e-05
-3.43181747614728e-05
-7.32115850592658e-06
4.64968034548926e-06
-2.87043012988399e-05
-1.71796813938351e-05
-4.5247773412838e-05
-4.87955573471042e-05
-1.77082347041455e-05
-4.11663552848097e-05
-2.40190878076396e-05
-1.89012315097557e-05
-2.50231598419621e-05
-1.35272532426585e-05
-1.15015536298108e-05
-2.7522526077192e-05
-3.24044139942106e-05
-1.91525824083793e-05
-3.36539807415892e-05
-4.19306350208663e-05
-1.67558301448825e-05
-2.06993407838667e-05
-2.67081310622471e-05
-3.7967123809601e-05
-2.0900903181226e-05
-2.37573955530105e-05
-4.16222526288886e-05
-6.62947670646187e-05
-2.68283715729438e-06
-1.92678892683976e-05
-3.94976318590836e-06
-9.14143844391261e-06
-2.28814958243969e-05
-5.84130202603758e-05
-2.92287698788748e-05
-7.36965295795001e-05
-2.75102969819399e-05
-4.23121320713487e-05
-3.36971231954363e-05
-1.97341871666199e-05
-2.54029205042781e-05
-3.36309640146643e-05
-2.71265572303095e-05
-4.03715844054546e-05
-2.92928253936375e-05
1.16652962310102e-05
-7.30835236419964e-06
-3.66611375460919e-05
-3.18034868951816e-05
3.89872029852065e-06
-3.06300816889789e-05
-3.87696603909975e-05
-2.849773349748e-05
-2.30624010119851e-05
-1.73014304598903e-05
-2.65155845719018e-05
-2.87195081197002e-05
2.97082611229788e-06
-3.2662991907289e-05
-3.33882175491694e-05
7.97975690291929e-07
-3.34568379059319e-05
-3.14876884618905e-05
-3.17794257489978e-05
-5.9863242661889e-05
-2.53788577129327e-05
-5.57250500668376e-05
-4.28795226985402e-05
-3.33379901369757e-05
-3.36480170903414e-05
-2.53282818298056e-05
-3.69085934447237e-06
5.56584417519555e-06
-3.91296869076658e-05
-6.52259027030326e-06
-4.35630140986108e-05
-2.43152159381584e-05
-3.32110120488778e-06
-3.85136405503393e-05
-3.20032083202421e-05
-4.02431357530463e-05
-2.92330754755312e-05
-3.29468769088298e-05
-3.59001156214863e-05
-1.88878530055193e-05
-4.39589344566017e-05
2.04495911079939e-05
-4.07896816715524e-05
-1.85378521164925e-05
4.14798666061166e-06
-4.13960814533422e-05
-3.83492010524817e-05
-1.85218361424479e-05
2.34968360086337e-06
-3.27631820460832e-05
-7.31456254588928e-05
-2.5622759636903e-05
-6.21299793508934e-05
8.2672173926479e-06
-3.66982649408358e-05
-3.53745059308444e-05
-3.74955948760194e-05
-1.7384012469727e-05
-3.59222847036632e-05
-2.28446321209831e-05
-2.62071692469866e-05
-2.86458810705999e-05
-4.96714144156009e-06
-2.6957400445234e-05
-4.6590900419316e-05
-3.16067906632925e-07
-5.739429691883e-05
-8.13867847995907e-06
-2.26321176273914e-05
-1.76041316740406e-05
-1.72534225241644e-05
-3.17707348049081e-05
-1.35001898755523e-05
-1.09640750246258e-05
-4.99329174285488e-05
-4.52334514207937e-05
-2.10092591560027e-05
-2.06782180646126e-05
-5.76620130683145e-05
-5.44648357280374e-06
-2.27611017416994e-05
-1.6141611985345e-05
-4.69010176207484e-05
-4.16447401880615e-05
-2.0761971930453e-05
-1.99250132659207e-05
-5.68016554677556e-06
-1.71757345707165e-05
-2.14825966897216e-05
-3.67933769002156e-05
-1.17933537372942e-05
-3.86605784386141e-05
-1.43256180364638e-05
-4.51634840982797e-06
-3.87072526511596e-05
-3.6303439981298e-05
-7.75257308321326e-06
-1.88093796818187e-05
-2.24573928054568e-05
2.30799526713715e-06
-1.67120128806402e-05
-1.48614356400493e-05
-6.4891872128401e-07
-3.98814377026364e-05
-2.85376038145048e-05
-1.44454598115476e-05
-5.99610073024474e-05
-3.60744957582576e-05
-1.18383455494979e-05
-4.1823753713048e-06
-3.95959232953074e-05
-1.82576546159212e-05
-1.53118031841632e-06
-3.78318262721192e-05
-1.59234407713029e-05
-2.55649308061049e-05
-2.64802919690601e-05
-3.46891230612698e-05
-4.92511078734163e-05
-3.10267001755567e-05
-1.56726789370497e-05
-2.62675719501066e-05
-3.31260633567063e-05
-1.00875017398559e-05
-3.25297449076394e-05
1.6699398839802e-05
-4.87475440764916e-05
3.34404990216804e-06
-5.49440042129311e-05
-1.02037787123451e-05
-3.90156748059347e-05
-3.55757414682958e-05
-3.16691169703229e-05
-2.74173326383898e-05
-3.27010793653838e-06
-1.9618533541467e-05
-2.1899041425903e-05
-1.5366476588779e-05
-2.3653767822133e-05
-5.79393134385694e-05
-2.45663844063114e-05
-4.72853655967218e-05
-3.46535492964876e-05
-2.27760977647627e-05
-3.03433837174972e-05
-3.58037779732319e-05
-3.44131468980802e-05
-2.97986816726131e-05
-3.66901096987852e-05
-3.4762549110675e-05
-2.33761250720982e-05
-6.25788212425757e-05
-3.15151353447256e-05
-1.14810494182449e-05
-1.99639016209977e-05
-3.3204569245746e-05
-6.36284013350229e-06
-1.91871487913099e-05
-3.3946872675266e-05
-3.65421452713415e-05
-3.17577665586848e-05
-3.36581413984004e-05
-2.3686368334026e-05
-2.83625924181279e-05
-4.71305103548106e-05
-2.01774725819483e-05
-1.39611998417808e-05
-5.62005214630411e-05
-3.34976935020848e-05
-2.54266912020137e-05
-8.35903376873061e-06
-4.67937091373534e-05
-3.85125162976567e-05
-1.98572967911316e-05
-6.63357206913885e-06
-1.73163664709901e-05
-3.97748926194059e-05
-1.57600704138375e-05
-3.19002087326766e-05
-2.12511441712227e-05
-5.22017482804519e-05
-1.48339007404222e-05
-3.4041752758551e-05
-1.34292140509996e-05
-4.05452063155966e-05
-4.04703158961125e-06
-3.07723169351181e-05
-1.53005962459691e-05
-3.78305770169737e-05
-1.56555448140695e-05
-4.21910575640777e-05
-2.98003589614558e-05
-4.64206904072388e-05
-1.59750639014569e-05
8.59181250303281e-06
-2.1335223530546e-05
4.29077276903088e-06
-4.97019720133909e-05
-3.00936120329929e-05
-4.41961536537568e-05
-6.75799623866472e-05
-2.2147566964749e-05
-2.16077687581495e-05
-1.48969180936311e-05
-2.88498048708394e-05
-1.45153931081215e-05
-3.40466740702451e-05
-3.39713259509093e-05
-1.49474366089668e-05
-3.34705802877738e-05
-2.01236535095783e-05
-1.05134183253416e-05
-2.95287753067593e-05
5.09648637341082e-07
-3.83768835308669e-05
-3.48663313296762e-05
-4.13188090420477e-06
-4.64446540681313e-05
-1.08227296640484e-05
-1.81188896463877e-05
-1.91521665892883e-05
-2.82151681401231e-05
-4.9411339693844e-05
3.67423074057996e-06
-1.8763755611903e-05
7.5084627861786e-07
-1.51310599393767e-05
3.16089768533706e-06
-2.87711881467033e-05
-2.33320081188044e-05
-1.88045055127951e-05
-1.04219723641604e-05
-3.15637191323081e-05
-2.47717724815303e-05
-4.46825360848327e-05
-1.15388203214629e-05
-3.3711877068825e-05
-1.8829121353363e-05
-4.12480763619838e-05
-4.55176503539022e-05
-4.80479828859967e-05
-4.35771323371412e-05
-1.76473643036434e-05
6.59754056844702e-06
-1.38676812593169e-05
-1.37394835017512e-05
1.1186345604072e-05
-1.23195722245225e-05
-1.61852111929047e-05
-2.72354975089715e-05
-1.88874933614606e-05
-2.57110664858091e-05
-3.55644770579474e-05
-6.01901044762421e-05
-5.08204448184315e-05
-1.83325382158409e-05
-2.29423808245661e-05
-5.44582772404999e-05
-1.51632037405655e-05
-2.59908226457115e-05
-1.02145566444142e-05
-4.19163459752036e-05
-2.09195323554404e-05
-1.0037138335457e-05
-8.60873753263253e-06
-3.00511828527911e-05
-7.95236077563877e-06
-2.24996670564022e-05
-2.50020961217799e-05
-4.42551840651601e-05
-7.42746843382336e-06
-6.27606568998708e-05
-7.08746644802565e-06
-1.16646376133718e-05
-5.04745555667702e-05
-4.48240175088392e-05
-3.12032233700144e-05
-3.36086088778708e-05
-3.94147467881014e-05
-3.59764384339179e-05
-3.57547439498594e-05
-7.87057511403766e-07
-1.54153611740452e-05
-2.38402485968434e-05
1.4111653698518e-06
-2.05549771884886e-05
-2.33892756058239e-05
-3.6883563884568e-05
-1.08815554138103e-05
-3.50104333419625e-05
-1.54872505747452e-05
-3.54520495834383e-05
-4.27730764089937e-05
-3.18118669926617e-05
-8.35889255388151e-06
-5.4906868779415e-05
-2.25891970937493e-05
-2.87391322157302e-05
-1.89779818247592e-05
-1.94179606258758e-05
-1.08141626819994e-05
-1.79606847386907e-05
-5.36960861079812e-05
-3.17144804499264e-05
-2.08550735280744e-05
-3.7257002283746e-05
-6.20866341215325e-05
-3.95740979924464e-05
-3.0363439903345e-05
-2.76958339409021e-05
-5.44865254019485e-05
-1.87671303725478e-05
-4.7500261106347e-05
-9.4717941807955e-06
-1.04160303860501e-05
-2.28944801040708e-05
-5.41950000709206e-05
-3.393050214755e-05
-4.3109919863337e-05
-1.64009535692235e-05
-2.82636039117326e-05
-2.51699253315645e-05
-2.55215276256005e-05
-9.62910509248224e-06
-2.95207835808379e-05
-4.27707904291698e-05
-3.86645031178026e-05
-2.81225103515476e-05
-1.51200373939476e-05
-2.06029109798622e-05
-6.45997240549719e-06
-6.37372537904582e-06
-2.91390879077178e-05
-4.35045250234184e-05
-3.19429920653603e-05
-3.14075014569099e-05
-3.77291752122456e-05
-2.05046630297437e-05
-2.19241402933308e-05
-1.43516957840662e-05
-4.02097878511512e-05
-4.42626207790924e-05
-3.62345891855787e-05
-3.08237935604725e-05
-2.67593560283608e-05
-3.04652979163633e-05
-1.72465455515171e-05
-2.63464645671217e-05
-8.7917059132425e-06
-2.77712042453803e-05
-4.00460373420311e-05
-2.98224875164062e-05
-4.30206914096118e-06
-4.08156714772517e-05
-3.36732663395789e-05
-3.77395743015633e-05
-2.91918765662913e-05
-2.73961644669992e-05
-2.09587625272074e-05
-3.06806831161253e-05
-2.70559346382159e-05
-2.46613018012047e-05
-3.69205650172692e-05
-2.87948788697164e-05
-2.64740061431251e-05
-4.1546966167289e-05
1.06319666777335e-05
-1.05464380389166e-05
-2.63931051803077e-05
-6.84097476876793e-06
-9.96128888211212e-06
-5.4985517612169e-05
-4.87679303214238e-05
-4.71412555692795e-05
-4.09692054772758e-05
-1.43957148957924e-05
-2.88067159218604e-05
-2.51783659187509e-05
-3.66097514304977e-05
-3.87741127158329e-05
-2.51314800426405e-06
-2.6398846392018e-05
-2.3602629695171e-05
-3.66720946467809e-05
-2.47221497410613e-05
-3.01477374838201e-05
-5.12576485203076e-05
-2.29745606066822e-05
-3.0559156708761e-05
-2.40956684229555e-05
-3.10311552356544e-05
-1.80224292763744e-05
-2.83338928350653e-05
-1.91548993860762e-05
-1.54900981038938e-05
-5.38747708251094e-06
-3.7387571489005e-05
-9.6194344905196e-06
-3.9708532118929e-05
-1.36326632951343e-05
-3.71283926425798e-05
9.17919926843696e-06
-1.09896818969754e-05
-2.17421998235852e-05
1.61427525225805e-05
-7.44637864579487e-06
-6.79688112273901e-06
-4.78930237020783e-05
-3.18205542236864e-05
-3.41773369473999e-05
-2.38305423598098e-05
-3.630451635951e-05
-1.46571844533058e-05
-3.51507791858811e-05
-2.43570774456654e-05
-1.03616606715813e-05
-2.64712679667911e-05
-2.86735961883056e-05
-9.37159230278401e-06
-2.14682404588509e-05
-4.30548944935774e-05
-8.44008613552336e-06
-3.50224686594478e-05
-2.78611952578177e-05
-5.50508942437004e-05
-4.16329865265203e-05
-3.09645306096956e-05
-2.91441660852799e-05
-1.8288820619661e-05
-3.21939365677108e-05
-3.93515972951226e-05
-1.93470426239758e-05
-2.97324405316021e-05
-3.11003055875599e-05
-2.55682653870538e-05
-4.68966321205022e-05
-1.16064788268403e-05
-3.03526129674723e-05
-5.56790866993109e-05
-1.30260179578873e-05
-4.09306280872017e-05
-1.51953252838812e-05
-4.63098185664787e-05
-1.6692527936575e-05
-3.06254772030145e-05
-3.17815387016675e-05
-1.73585776582656e-05
-1.36159143263528e-05
-2.19182069262644e-05
-2.08957052179142e-05
-1.81546462211772e-05
-2.95685504566818e-05
-3.65617389241627e-05
-4.76148324970567e-05
-1.65438304830617e-05
-4.05145268655631e-05
-1.29329893368611e-05
-1.61616260225082e-05
-4.40468674187801e-05
-3.44830772033375e-05
-3.08261210205827e-05
-3.0650563482696e-05
-3.03984859660781e-05
-4.40862777978698e-05
1.50479745026812e-05
-7.70877200395048e-06
-1.53955821243707e-05
-2.16805862048333e-05
-4.43567363449777e-05
-3.38715556796439e-05
-2.46723850210808e-05
-3.75900578343184e-05
-4.99674207769309e-05
-8.52368006439289e-06
-4.36745930799066e-05
-5.00870803636674e-05
-3.0836833701673e-05
-2.30577630149745e-05
-2.07161933818044e-05
-1.99965323594293e-05
-2.1072895771466e-05
1.51657681905996e-06
-3.56628509452241e-05
-2.46706583409955e-05
-7.37045327857198e-06
-2.19489930695117e-05
-6.38454296019411e-05
-3.52776426816496e-05
-7.11347599860168e-07
-1.8546420453722e-05
-2.00265406177891e-05
-3.03713135424823e-05
-6.24174019093323e-06
-5.14629553120148e-05
-6.45211884081503e-06
-2.74577196233773e-05
-4.89560483673677e-05
-2.94397715135964e-05
-1.73599836133916e-05
-1.09395822433855e-05
-2.21192070779319e-05
-4.68874461664347e-05
-1.0292262248694e-05
-2.76527363108563e-05
-8.09889846574778e-06
-1.57285699285854e-05
-2.3133858185886e-05
-2.45918212161149e-05
-2.63063831305939e-05
-1.49840228707193e-05
-2.50954202455024e-05
-7.28542143438687e-05
-8.89440861363922e-06
-3.83591121926064e-05
-2.87926250950733e-05
-1.24653790390716e-05
-3.88688046065196e-05
-2.14030886445048e-05
-3.83827992985177e-05
-5.22249851060634e-05
-2.66216441593864e-05
-2.95380870696671e-05
5.74895964851723e-07
-4.61704670607206e-05
-2.51473320346926e-05
-6.00334513902014e-05
-1.0422745373504e-05
-3.52171981458519e-05
-4.15644618951475e-05
-2.78864272739091e-05
-3.89499781478792e-05
-3.03007124337965e-05
-3.43448699057692e-05
-1.98672383148101e-05
-4.5940022114896e-05
-2.60365517797396e-05
-4.20426322504495e-05
-2.581833769516e-05
-2.80796325931254e-05
-6.35465929002901e-06
-3.63974899407613e-05
-1.68077535363925e-06
-1.77384172458475e-05
-5.27015520755396e-05
-3.58347827444285e-05
-1.11401470729467e-05
-4.33643438242641e-05
-5.58066017307196e-06
-7.83252313976897e-06
-1.78900692264752e-05
-3.04191686727174e-05
-1.16512397405954e-05
-4.63400790997571e-05
-8.58234999739048e-06
-1.54061037452252e-06
-1.66551552724099e-05
-3.87672240594473e-05
1.24647170549406e-05
-2.83479919966099e-05
-5.25608084012148e-05
-4.40123728675632e-05
-5.71574298069051e-06
-2.71550506493887e-05
-4.12090325140821e-05
-2.95600161478383e-05
-1.28494971168022e-05
-2.91179568670513e-05
-1.05405115205704e-05
-3.98717251592201e-05
-1.33026312849212e-05
-3.21978508764457e-05
-1.79909927755869e-05
-4.73577006748515e-05
-3.85233819557574e-05
-1.43064760446103e-05
-4.05777185055364e-06
-3.66577712655258e-05
-1.15127975080468e-05
-2.47509380068115e-05
-1.90602109571448e-05
-3.74461836986043e-05
-3.55870145027476e-05
-2.26985790839633e-05
-4.28238222915581e-05
-2.41433377424518e-05
-4.3401868761034e-05
-3.36318026458823e-05
-9.13910984620671e-06
-4.26914493591964e-05
-8.25439640856664e-06
-6.14922164522429e-05
-5.36329817436083e-05
-3.40063489132051e-05
-2.14549547056137e-05
-5.02796447792591e-05
-3.06049950330943e-05
-3.11195139770851e-05
-4.1060724411111e-05
-3.85232228715776e-05
-2.96333610329721e-05
-3.43610526763609e-05
-4.19528464195806e-05
-2.74700020914381e-05
-1.91101330216294e-05
-2.60258881907484e-05
-4.88812213802516e-05
-1.26978542926113e-05
-5.91813874314586e-05
-2.70263250002876e-05
-2.72695518873673e-05
-4.06016111785811e-05
-1.07036121148382e-05
-5.5725572491331e-05
-4.79423596430179e-05
-2.01715636597715e-05
-2.06328104507907e-05
-4.20235089505233e-05
-5.1249647442948e-05
-4.36564408008875e-05
-3.14886383260216e-05
-4.52275016847889e-05
-2.91610176914352e-05
-3.65208091733207e-05
-5.3598111282245e-06
-2.07317584113128e-05
-1.32529327522856e-05
-1.63402395781649e-05
-1.94240492716359e-05
-3.67857057867069e-05
-2.22860250705996e-05
-1.65709061279228e-05
-4.95194057552687e-05
-5.48528528037829e-05
-2.02991648654485e-05
-2.33748987422056e-05
9.73608415575306e-06
9.53240728335312e-07
-2.61131392012687e-05
-4.86865784145435e-05
-3.49219713809171e-05
-1.02362322754696e-05
-1.81201147156942e-05
-5.93302175575477e-06
-4.22024147925375e-05
-1.33540144799206e-05
-6.42577460427254e-05
-2.94345194044082e-07
-5.57521973673899e-05
-2.12720073227678e-05
-3.53331211202315e-05
-2.72874946563068e-05
-1.4076668892607e-05
-5.67442845341992e-05
-2.46030897088647e-05
-2.46871381404867e-05
-5.75009800133856e-05
-5.23581066299403e-05
-4.21711455718513e-05
-5.19299061858448e-05
-4.33030750420693e-05
-5.12212159083707e-05
-2.68110341527765e-05
-5.05649852401049e-05
-1.4738607335705e-05
-4.80361762889284e-05
-2.65893954331936e-05
-3.87924499055101e-05
-3.4923139914258e-05
-3.01878666223382e-05
-7.70655955452659e-05
-3.00175074139618e-05
-3.91010328029045e-05
-8.8950182570675e-06
-2.94280822207419e-05
-3.76017538262949e-06
-5.02162829034806e-05
-2.53902234119357e-05
-2.2641127557837e-05
-4.11071880100903e-05
-2.10109187849498e-05
-2.7591211116743e-05
-3.84667632898193e-05
-2.91051671681492e-05
-4.03508348026684e-05
-2.09317725220993e-05
-2.57764018455214e-05
-1.4755521208129e-07
-3.73131838867156e-05
-2.69973295247843e-05
-6.02691736330612e-05
-1.09980215853909e-05
-6.31758270854044e-05
-6.39165587173002e-05
-3.97459499214521e-05
-3.93695608075499e-05
-4.06280131438353e-05
-2.81369595488971e-05
-1.99901331586618e-05
-5.01347574878644e-05
-3.92390339967833e-05
-3.19345248294262e-05
-4.17370015504888e-05
-4.35554441265996e-05
-2.02335939917963e-05
-6.1661257340533e-05
-3.44034696560642e-05
-3.69863217029498e-05
-5.7252830768011e-06
-1.90385855341175e-05
-2.00331854077068e-05
-6.43193805670748e-05
-2.52755536850643e-05
-2.62911340749141e-05
-3.57936400771405e-05
-1.27503179670253e-05
-2.8420646811415e-06
-1.44233474277514e-05
-3.62417947254975e-06
-8.73365448199744e-06
-3.70298888728928e-05
-2.97384563471438e-05
-5.90516775408278e-06
-2.15968707678355e-05
-8.37392428898085e-06
-3.56422404956384e-05
-1.77782774484956e-05
-1.64526551802483e-05
-3.00603821488223e-05
-2.34254079822772e-05
-1.28766935949374e-05
-2.76907157147254e-05
-2.2714602983025e-05
-2.06547769730947e-05
-1.56487655913261e-05
-2.71631704216694e-05
-3.33015876426424e-05
-3.49963273357477e-05
-2.86938066366629e-05
-4.44118908712233e-05
-4.53820725713624e-05
-2.78487985744688e-05
-2.98541955247695e-05
-2.23127098096616e-05
-5.95516049442573e-05
-3.96970175914009e-05
-2.17294672745128e-05
-1.79418331738186e-05
-9.18112647407026e-06
-3.54509692460671e-05
-1.29537370679292e-05
-3.18587688121057e-05
-1.18193292890745e-05
-3.73265203952015e-05
-5.63241631648402e-05
1.0101273504901e-06
-4.51478298488522e-05
-1.72287381685492e-05
-1.12690486927296e-05
-4.92698461872124e-05
-2.38545429217685e-05
-3.16029017376146e-05
-3.05425269184913e-05
-5.78840391463211e-05
-3.64546952681145e-05
-6.75231751159952e-06
-4.54904629063848e-06
-1.59429404585728e-05
-2.57448795277896e-05
-2.5319265384735e-05
-1.18576224244388e-05
-1.820528587666e-05
-1.96214640682901e-05
-3.89198679802422e-05
-3.08858324294553e-05
-1.20934335035899e-05
-3.68474758888233e-05
-2.51552870703565e-05
-3.48598834901486e-05
-3.76394350886738e-05
-9.88577841872727e-06
-7.47256041965087e-07
-1.02962219807015e-05
-7.4287561045506e-06
-9.91058829400265e-06
-3.28563228131844e-05
-4.16545019294204e-05
-2.81512830507102e-05
-2.17574693898452e-05
-3.33059122669623e-05
-9.83279945647101e-06
-5.35974551678319e-05
-2.44479289186762e-05
-1.48636153122525e-05
-4.01378269177405e-05
-2.04066486132564e-05
-2.90133695994088e-05
-4.84023015648873e-05
-6.3914933641994e-05
-3.17815112280273e-05
-3.44586982104105e-05
-3.01021415026219e-05
-2.46295867330283e-05
-3.31832278171094e-05
-3.13876512607915e-05
-7.67642309506304e-05
-1.89642235031716e-05
-3.35570274126689e-05
-2.7560198689527e-05
-3.22498751312397e-05
-4.08158645515806e-05
-2.7585587623669e-05
-2.7572238634722e-05
-2.00211592031464e-05
2.54819511202849e-06
-1.10006055100121e-05
-3.4589967760442e-06
-3.8868130757163e-05
-6.70843909087875e-06
-3.70601060606156e-05
-2.29624992520521e-05
-1.17942840488296e-05
-3.09790495784552e-05
-2.30556075066715e-05
-1.28950474942253e-05
-2.32062523017386e-05
-5.25465441807733e-05
-2.52822285552883e-05
-7.51419348543818e-06
-1.39812905665122e-05
-2.14345494035369e-05
-3.66781885176621e-05
-3.66487527880226e-05
-1.47183728060923e-05
-1.33655295823717e-05
-9.13936249313598e-06
-1.86604212984488e-05
-5.43004370919644e-05
-2.77910678706538e-05
-2.44304995905873e-05
-2.71410992808599e-05
-2.00004213881283e-05
1.10522412971647e-05
-5.55179315511828e-05
-3.19050392702837e-05
-2.10567973723248e-05
-3.18545316904174e-06
-1.42820413254723e-05
-4.3628225990874e-05
-3.04151592074129e-05
-2.73721672434637e-05
-3.5115941417872e-05
-2.52309016733334e-05
-2.85597259965593e-05
-5.80103833787283e-05
-3.91593468076532e-05
-2.93591264212216e-05
-4.55724471108055e-05
-2.88807697052917e-05
-4.37031434754326e-05
-2.71250109841095e-05
-1.9201109870458e-05
-1.98925069730509e-05
-3.34605704738917e-05
-3.92641622832853e-05
-3.05377249132369e-05
-2.63073527398224e-05
-5.02758648988704e-05
-3.7196387725522e-05
-5.45731280888019e-06
-2.36410697551638e-05
-1.55492885285348e-05
-6.4347498933393e-06
-1.66012876128333e-05
-3.72162719736368e-05
-1.94716746226424e-05
-3.30791987157853e-05
-2.2500288318739e-05
-9.86810920462994e-06
-1.55883231204112e-05
-2.56346190732906e-05
-2.28311927260204e-05
9.25512273372063e-06
-1.84935787539208e-05
-1.13516544547417e-05
-3.90695913704196e-05
-2.80326813283914e-05
-4.52964703753685e-05
-4.12402526860909e-05
-1.8237265777557e-06
-3.04307971717037e-05
-5.43220838134795e-05
-3.47559428204833e-05
-1.50560968047439e-05
-3.61945250627175e-05
-1.7424223720383e-05
-2.37490636454689e-05
-3.16759007655824e-05
-3.03866825528098e-05
-2.6426791262328e-05
-2.39852488808756e-05
-3.19030359279822e-05
-2.64311298400568e-05
-4.75826398492959e-06
-3.97432628855442e-05
-2.48938609673725e-05
-2.25409671981522e-05
-2.5196247580534e-05
-3.93887953143601e-05
-3.82686017975546e-05
-2.3221334982679e-05
1.03089162246282e-06
-3.87138219335346e-05
-5.83714958477207e-05
-1.52712863698966e-05
-4.05362034621808e-05
8.61432158687342e-06
-2.76232679819913e-05
-3.5043825923178e-06
-2.44861742433188e-05
-3.61459414452709e-05
-4.34832448380384e-05
-2.86131604831611e-05
-4.0017077914907e-05
-2.05219005286498e-05
2.36474566396129e-05
-5.13206381500254e-05
-2.48262082264384e-05
-2.88459754204061e-05
-1.69085293751837e-05
-3.33853498389071e-05
-2.64153734510685e-05
-1.52188472125842e-05
-3.10216211537963e-05
-4.98972671741699e-05
-3.3912109924493e-05
-1.70365876636587e-05
-2.83621992596442e-05
-7.82592474939126e-06
-3.62374641448505e-05
-2.75779798786936e-05
-6.56832817891367e-05
-3.78826445265599e-05
8.85484129572035e-06
-2.29242552462853e-05
-3.62209137665924e-05
-2.67917325058609e-05
-3.75659902219811e-05
-1.58915057968122e-05
-4.06637073641207e-05
-5.78958031537415e-05
-2.40058388506551e-05
-4.03758290424767e-05
-3.37523130550751e-06
-6.724550420659e-06
-5.27210043623958e-05
-1.45984357112733e-05
-4.01849286075921e-05
-2.35031226336447e-05
-2.21638462701182e-05
-2.54282231651943e-05
-1.43913562186266e-05
-5.28967446491395e-06
-6.29430371774843e-05
-2.07433291552459e-05
-2.30990192574968e-05
-3.27204481975707e-05
-1.1086631352093e-05
-2.97407215912781e-05
-4.74352955259231e-05
-1.59405559508406e-05
-2.37841094573985e-05
-4.66612551417724e-05
-3.871889994528e-05
-2.99816040572364e-05
-3.97722709761095e-05
-3.99255537563371e-05
-2.95771404356628e-05
-5.76068819207511e-05
-4.28124380503198e-05
-3.32060915112951e-05
-1.84280814493671e-05
-3.39363028709065e-05
-2.01616844401355e-05
-1.53661048274307e-05
-4.08243908344919e-05
-2.21918844444637e-05
-2.23561334970381e-05
-7.42779179536744e-06
5.86583449022033e-06
-2.83684732027516e-05
-4.00772903090606e-05
-1.96791017386068e-05
-5.08228757687524e-05
-3.33230171955258e-05
-3.79909075961757e-05
-1.98817010003765e-05
-2.57055473142112e-05
-5.70664933849521e-08
-2.04870999192892e-05
-2.4494591210149e-05
-2.47281370649698e-05
-3.38894299108882e-05
-4.83476516202108e-05
-3.4663203682066e-05
-3.55540309888767e-05
-2.6080321452957e-05
-7.98001236746776e-06
-6.72932490535119e-06
-4.24280965599741e-05
-3.16403929509993e-05
1.2367354666008e-06
-3.94822939476703e-05
-3.63395136182597e-05
-1.27839746717884e-05
-2.99671319079291e-05
-2.07246424960822e-05
-4.10566856775161e-05
-2.0209622392193e-05
-3.30509937232137e-05
-4.40616439338406e-05
-2.37102875208124e-05
-2.99111379221567e-05
-3.80353440202253e-05
-2.73361826575481e-05
-1.85386659505901e-05
-5.07663647958868e-05
-2.03031338423854e-05
-5.22253964286142e-05
-3.22748234216343e-05
-3.61813634962474e-05
-2.84541598496899e-05
-1.0269257547259e-05
-3.17311814625018e-05
-2.61049585650085e-05
-3.4396388495157e-05
-2.66894490913577e-05
-3.70151456048638e-05
-1.40037290601212e-05
1.3414122450208e-05
-5.75480780813778e-05
1.17991801734708e-06
-5.79460490608963e-05
-2.90142536418503e-05
-2.45707130142416e-05
-1.67047263380629e-06
-4.6206628777424e-05
-4.82334243068701e-05
-2.60228579930039e-05
-3.79563996420738e-05
-1.51606496734069e-05
-3.33936113436762e-06
-3.96206174170173e-05
-2.7307062834912e-05
-2.02229601211526e-05
-3.15003661763426e-06
-1.90543473792168e-06
1.8046767045749e-06
-5.39475626296457e-05
-3.30732697378689e-05
-2.08469727859449e-05
-7.01136393780136e-05
-3.50545441632166e-05
-3.44062233797338e-05
-3.67584924560618e-05
-9.08910857068321e-06
-4.46562683466744e-05
-4.36261975815582e-05
-1.63130896702978e-05
-1.88255738987888e-05
-4.22409263146593e-05
-3.80673268324521e-07
-1.92102864729746e-05
-1.08655837881655e-05
-1.43912829183302e-05
-8.33202644223263e-06
-1.00832299495069e-05
-6.48483469751104e-06
-3.48270631534556e-05
-2.73690793382449e-05
-3.24250258279327e-05
-2.9803131779629e-05
-4.6555225288725e-05
-3.38773380431184e-05
-8.79111151736679e-06
-1.00279228657075e-05
-6.24113249498699e-06
-1.44614703981239e-05
-3.75256225533804e-05
-8.53807298648789e-06
-2.52374034420251e-05
-4.88508330210908e-06
-1.60153587658211e-05
-4.54378234774806e-05
-5.12101040111044e-05
-4.33543797830228e-05
-3.51205457531958e-05
-2.09462524902748e-05
-2.0211762387044e-05
-1.86822575085523e-05
-2.58386072594385e-05
1.23356171114984e-06
-2.07069320014205e-05
-6.17747903014004e-06
-3.72110118584295e-05
-2.42860336749893e-05
-4.08506897401561e-06
-5.18775630546686e-06
-2.52457346259457e-05
-4.06783501235185e-05
-2.02335862203443e-05
-1.29888971032611e-05
-2.98902913200512e-05
-4.51720093266475e-06
-3.78025911775423e-05
-2.5053662009828e-05
-3.1326121923943e-05
-3.15779723615099e-06
-2.88087792556825e-06
-3.36516431026332e-05
-4.14602144480926e-05
-7.01235880105798e-06
-5.12665399834276e-05
-1.57196141655117e-05
-4.04881231891738e-05
-1.7603370576782e-05
-1.69932041397345e-05
-4.46268186509845e-05
-2.20765738014349e-05
-8.26591072166093e-06
-2.92191793148592e-05
-2.64481193822872e-05
-3.5342078709899e-05
-3.1998801914461e-05
-3.93032174780756e-05
-2.33583353065012e-05
-5.03863677949362e-05
-1.86763116293771e-05
-3.73841007752908e-05
-1.37228119648134e-05
-1.81007998390634e-05
-2.45198837828816e-05
-2.19378573900787e-05
-4.20281166249662e-05
-4.1822774107001e-05
-3.93168473704298e-07
-2.66861955839625e-05
-4.5607063853205e-05
-1.01320288209936e-05
-4.2808472280965e-05
-1.67900643780138e-05
-2.16948905067327e-05
-3.93405247405083e-05
-2.99364426662746e-05
-2.06900476686386e-05
-2.16376254333538e-05
-3.17306653689477e-05
1.79934281367357e-06
-1.81817728603614e-05
-1.39645195892119e-05
-1.76420575648173e-05
-1.85830279597083e-05
7.56748818770916e-06
-3.91724699266996e-05
-2.50970434616799e-05
-3.14223446328874e-05
-5.15653176112787e-05
-3.69399718056383e-05
-1.7720565431788e-05
-2.57723070626795e-05
-1.88349335482776e-05
-3.58656952108323e-05
-1.71752023591373e-05
-2.11378253541698e-05
-2.87603303411707e-05
-3.50730190242012e-05
-3.06083157851358e-05
-3.49038195962012e-05
-3.42193223556219e-05
-3.5482288129906e-06
-5.04491182923525e-05
-3.75915510145979e-05
-4.51257849489873e-05
-2.9604749244602e-05
-3.81949473355804e-05
-3.25467535199249e-05
-2.85231670037477e-05
-2.51559937867668e-05
-3.52823613734711e-05
-1.170961300286e-05
-1.91713295299087e-05
-4.84706260073116e-05
-3.83142245361785e-06
-4.51424760272972e-05
-1.49135870653584e-05
-1.62042469171985e-05
-1.91019330431751e-05
-1.41878230180174e-05
-2.60530987330465e-05
-4.09033986131846e-05
-5.24513200449725e-05
-3.05973209560537e-05
-5.7667899461951e-05
-2.35717340648876e-05
-1.81923322372814e-05
-3.06944367569508e-06
-3.41757112838475e-05
-4.51961573400919e-05
-5.24884173401933e-05
-6.89388511142663e-07
-2.48256496564854e-05
-4.31644918393508e-05
-5.28596110949361e-05
-4.95229620631632e-05
-4.48408196704034e-05
-2.18100842070132e-05
-1.85281963549348e-05
-8.03508912426542e-06
-2.47915093710798e-05
-3.53420714864708e-05
-3.35780801080982e-05
-3.95453963593486e-05
-1.68595110561109e-05
-3.60828255177426e-05
-2.38455886203513e-05
-4.01864452485223e-05
-3.07739375536488e-05
-3.19789348492173e-05
-3.302131503675e-05
-4.05474576528791e-06
-4.93557586901851e-05
-3.91973718242435e-05
-1.34781730304708e-05
-3.22929002699225e-05
-1.77088624220381e-05
-1.69787771388832e-05
-5.96191128950155e-06
-8.08548333519117e-07
-9.50641857785314e-06
-4.25889317165302e-05
-3.87207377335788e-05
-2.86245288011539e-05
-3.37652584920936e-05
-2.91106288391904e-05
-3.81469588744541e-05
-2.98418743837764e-05
-4.34807005303675e-05
-5.29547259673992e-05
-3.40032821383321e-05
-1.55967097338321e-05
-4.18702215894215e-05
3.1486387699272e-06
-7.1497865156728e-05
-1.67509087921513e-05
-5.15353599662958e-05
-5.25495652515718e-05
-3.46590043317062e-06
-1.01611082081226e-05
-4.06731907040588e-05
-2.12717530794946e-05
-5.37657892109228e-05
-3.65815800664045e-05
-1.31497265409963e-05
-2.10131866904127e-05
-4.24717722185209e-05
-2.37094843908152e-05
-7.91116887457026e-06
-3.9069226945345e-05
-1.37358918743738e-05
-2.76190384012509e-05
-1.60434148575691e-05
-1.66281277349277e-05
-2.37573985913024e-06
-2.45750963520482e-05
-3.25635737315661e-06
-2.63707437997612e-05
-3.76902832139888e-05
1.03201113915968e-05
-4.47782602457246e-05
-2.84817271097379e-05
-2.53480990856118e-05
6.89902130368577e-06
-1.78416607075123e-05
-6.25178250270634e-05
-3.60849004355457e-05
8.89438817262011e-06
-3.14199918488443e-05
-2.64616435268677e-05
-4.29061808827761e-05
-2.10766029859324e-05
-2.58801212325702e-06
-3.9428379685758e-05
-4.33854421964556e-05
-2.39894382052963e-05
-3.32432504999491e-05
-4.04421771878725e-05
-1.63768263381654e-05
-3.8492790741155e-05
-8.05484236468514e-06
-3.20845526549215e-05
-1.56128717251098e-05
-4.29600719198681e-06
-2.89082152218699e-05
-2.0025022886655e-05
-4.17529726654635e-05
-3.6496776626359e-05
-3.71337685114467e-05
-4.35867544208191e-05
-5.22712865986465e-05
-2.81046313068696e-05
-1.76213040901125e-05
-9.41445222418908e-06
-3.91527495324385e-05
-2.82521358060489e-05
-4.11369176097116e-05
-3.31816351053607e-05
2.16047725190461e-06
-4.81729206134237e-05
-3.77328599067396e-05
-3.12042280177171e-05
-1.43972282333127e-05
-9.05217372318702e-06
-1.82443156268635e-05
-8.73120902734364e-06
-2.20735373825519e-05
-8.66716987168579e-06
-1.78523899113662e-05
-3.16465993334281e-05
-3.95440644585033e-05
-3.53370488293852e-05
-1.96806621308056e-05
-1.0397901267272e-05
-4.85741100110567e-05
-6.39216321902215e-05
-3.92786613155956e-05
-4.69109886781844e-05
-3.25255858956775e-05
-1.24270056589509e-05
-1.00341569301087e-05
-5.46211381537988e-05
-4.99151029846273e-05
-2.9374023223912e-05
-4.05352186985721e-05
-3.71682577268292e-05
-1.23133829545558e-05
-4.41700638067839e-05
-3.26769515089344e-05
-5.19665619047413e-05
-4.10684190661249e-05
-2.20187080237435e-05
-2.94477569284771e-05
-2.50426310305092e-05
-3.20545189138977e-05
-7.1451014351275e-06
-2.31359160756259e-05
-2.64849582160184e-05
-6.87209654038963e-05
-2.21975504319847e-05
-2.4808595801977e-05
-6.36480176430297e-05
-1.00122022394074e-05
-4.03944472898866e-05
-2.23973949158786e-05
-6.17427336940648e-06
-2.25361686590816e-05
-3.74051585615116e-05
-4.18946718493274e-05
-2.44766321377872e-05
-2.82200361363255e-05
-4.63492628861565e-05
-3.42595611043742e-05
-1.32556916055031e-05
-1.4909885087928e-05
-9.1080472622271e-06
-9.42662280547035e-06
-3.902524136817e-05
-1.42044300140592e-05
-6.02299105669692e-05
-1.76736477464096e-05
-2.63972166629749e-05
-2.47661154237038e-05
-9.73348262170102e-06
-3.01033782313962e-05
-2.31919703895127e-05
-3.74087122077439e-05
-1.71445138211881e-05
-2.02213748998044e-05
-3.0282491480757e-05
-4.41981001524266e-05
-1.91418016929334e-05
-5.47097434858332e-06
-3.31750180818939e-05
-1.88563993015157e-05
-3.21130934516618e-05
-1.32104752443531e-06
-3.19293516511083e-05
4.73179822653569e-06
-3.23827046382321e-05
-2.02302764666847e-05
-2.62901420172644e-05
-3.82917204407695e-05
-6.47597597506939e-06
-1.99410234364314e-05
-6.94160173231561e-06
-4.02596522576512e-05
-2.8642750089567e-05
-4.11348008922202e-05
-2.91733453094815e-05
-4.10572711621517e-05
-4.84171080162479e-05
-4.2675307002986e-05
-1.65493425491362e-05
-4.8855228752549e-05
-9.59953785907321e-06
-3.72079225364637e-05
-4.07249860365862e-05
-3.88062870460089e-05
-5.02187421171264e-05
-3.48550822886342e-05
-1.72270040819767e-05
-2.42299594239471e-05
1.71078886050955e-05
-2.86826963553562e-05
-5.36954218811521e-05
-1.88651921730913e-05
-5.27711167298715e-05
-3.22964153766738e-06
-4.73033741345121e-05
-4.15623829537307e-05
1.11990013000822e-05
-2.37009585552548e-05
1.25595976149778e-06
-1.41998119709268e-05
-2.56812192552071e-05
-3.22868648062643e-06
-3.89917948963673e-05
-4.7715444799467e-05
-2.8905539325415e-05
-3.4558537681902e-05
-3.25904740132812e-05
-4.31290082533206e-05
-4.25756569074758e-05
2.21069668397642e-06
-1.36765894788959e-05
-3.72951978359629e-05
-4.99736009018984e-05
-1.88372430922394e-05
-3.97967094205386e-05
-1.67200680991886e-05
-5.33592298585017e-05
-8.89280514916187e-06
-5.94946532199644e-05
-3.87467399295017e-05
-8.03208681617155e-05
-4.24601324089337e-05
-4.1868399857338e-05
-2.9332604963067e-05
-1.65270537771936e-05
-1.25149308961417e-05
-3.89054845874289e-05
-2.0158322493567e-05
-1.93156112620601e-05
-1.63543948087584e-05
-2.17191196508162e-05
-2.35651147819715e-05
-2.09767752365391e-05
-2.96139605559886e-05
-3.81985943976531e-05
-2.5972765329574e-05
-1.64478117856959e-05
-1.311237778287e-05
-3.94595406461818e-05
-4.59918704012939e-06
-4.70978034018155e-05
-2.4465096429334e-05
-1.07449258812087e-05
-1.10799158260684e-05
-1.73571656105252e-05
-3.46180714255918e-05
-3.22883573066886e-05
-3.02116377827451e-05
-4.09811874976698e-05
-3.40333161848186e-05
-2.8554297564139e-05
-1.78456784104402e-05
-3.09427905914689e-05
-1.89194326789654e-05
-1.52378229440762e-05
-4.06728591737245e-05
-1.72370845441617e-05
-4.25281721531014e-05
-2.77979263265037e-05
-3.08677372382763e-05
-1.83345601641148e-05
-1.5524452765626e-05
-1.48320197997436e-05
-1.42621464783052e-05
-1.44452832891417e-05
-2.73808822037374e-05
-2.94402337329502e-05
-2.86781614444628e-05
-4.12151310480856e-05
-1.61938311099305e-05
-4.12033395227804e-05
-1.18927635827363e-07
1.06530983246043e-06
-2.61139157112556e-05
-4.02244333337548e-05
-4.47684322865261e-05
-2.51210674794819e-05
-6.06402501193737e-05
-4.77609893915476e-05
-3.970928661059e-05
-3.4769840520699e-05
-6.92573399956843e-06
-2.51481315639886e-05
-7.19766499823653e-05
-3.58081511226891e-05
-4.86048128144473e-05
-4.11369603687222e-05
-5.19149422323573e-05
-2.96356442325265e-05
-3.76298348051818e-05
-4.98468468433277e-05
-2.86713949303156e-05
-2.85597173998253e-05
-3.79872132669054e-05
-1.49588010310069e-05
-3.23824974538429e-05
-2.16267001253483e-05
-7.09414590922345e-06
-1.69172531441965e-05
-3.79459701733454e-05
-2.12753963537044e-05
-4.66386272270274e-05
-8.92652393619175e-06
-4.57429360066786e-05
-2.78539434693712e-05
-3.94974071945298e-05
-1.38598079747426e-05
-1.66467025215594e-06
-4.0940882839707e-05
-2.26271210245079e-06
-2.61629818088185e-05
-5.39863355322329e-05
-3.3648423929421e-06
-2.18073099946026e-05
-3.47933164671832e-05
-2.78571314902092e-06
-3.29750468184384e-05
2.78793691268946e-06
-3.83049699397328e-05
-3.67482771780739e-05
-3.5069291119159e-05
-3.52169356668316e-05
-3.15480901988802e-05
-2.58666766454355e-05
-6.66732470611475e-05
-3.85276737217812e-05
3.29461634506511e-06
-3.49756581745466e-05
-6.25134920924052e-05
-3.69315089332692e-05
1.21811643218128e-05
-3.02401251925022e-05
-3.08334799783212e-05
-1.96562473304579e-05
-2.171723474852e-05
-1.28394286210005e-06
-3.95825759375369e-05
-1.42080316401562e-05
-5.2926882742384e-05
-2.63511428231461e-05
-5.09002552618146e-05
-3.68408224107591e-05
-1.37329656793131e-05
-5.17576726426336e-05
-4.63953978197949e-05
2.80027652274705e-06
6.5053212408884e-07
-4.29803173702877e-05
-3.38659039768665e-05
-3.59644126578175e-05
-2.93697753566246e-05
-2.01084922926371e-05
-1.26869920057499e-05
-8.063679299886e-06
-4.03316120319679e-05
-2.5083767366182e-06
-1.14385638530666e-05
-6.92264516799694e-05
-2.06660803905669e-05
-2.75318112702445e-05
-3.05562473273907e-05
-2.37121861055751e-05
-3.58709537576786e-05
-2.19271876439385e-05
-5.14405110175596e-05
-2.00478276689831e-05
-2.44221388636014e-06
-4.82696290983801e-06
7.47206722241436e-06
-1.60967871798906e-05
-3.58863939159429e-05
-4.41524202186372e-05
-3.21409223181605e-05
-3.05477691114339e-05
-4.35754896512663e-05
-5.35721479275638e-05
-2.47823047617092e-05
-2.14683976358769e-05
-3.68096439477133e-05
-6.61662182068502e-05
-2.08736973207429e-05
-4.8960683347492e-05
-4.6055599313454e-06
-2.55703359658398e-05
-6.34325607566616e-06
-1.02259075986925e-05
-2.40182912830648e-05
-2.24238156679152e-05
-3.51324084390338e-05
-5.66567761228003e-06
-4.11657247062188e-05
-2.02281891827691e-05
-2.12723745863248e-05
-3.9866744728031e-05
-3.12388850855155e-05
-3.19752005494995e-05
-1.56353886926997e-06
-5.17005362456616e-05
-1.99056625622519e-05
-5.26136660059793e-05
-4.80598616581849e-05
-2.14212994940462e-05
-4.97163029648757e-06
-1.87022368409577e-05
-3.62408715946089e-06
-6.81095972968392e-07
-4.98999884312355e-05
-3.24610763458502e-05
-1.45176299717936e-05
-3.51295160069243e-05
-1.81525453000341e-06
-2.12849867223866e-05
-4.12159398092419e-05
-2.76259789080242e-05
-4.37152432350332e-05
-3.45878916381299e-05
-3.04021870547757e-05
-2.02852003593164e-05
-3.18329592264295e-05
-1.692474170548e-05
-2.72782287305532e-05
-5.43780244814708e-05
-2.60370874129594e-05
-2.36553953668196e-05
-4.73950433950196e-05
-6.6985871938686e-05
-3.90042397653438e-05
-1.43888602764397e-05
-3.19674368659534e-05
-4.69418555213646e-05
-2.63413075187648e-05
-3.68505551130494e-05
-2.23132396717878e-05
-2.55718821500044e-05
-2.50414073629042e-05
-2.99091923148824e-05
-3.64665305876295e-05
-2.94232483141095e-05
-2.86818144357279e-05
3.45629461379274e-06
-3.20754149606473e-06
-3.43894316375368e-05
-1.39414731784264e-05
-3.80063866520707e-05
-1.65282049542485e-05
-1.42366590708222e-05
-1.55367632819403e-06
-3.19211940552744e-05
-4.73296500225704e-05
-4.86176028508615e-06
3.70134611985271e-06
-2.05015926940742e-05
-3.2957742468015e-05
6.49081314526381e-06
-2.87330082065654e-05
-5.28359739638413e-05
-2.2320777882512e-05
-7.76985792572672e-06
-2.55654787283852e-05
-4.39473787580819e-05
-4.10493252822771e-05
-3.10964724550979e-05
-2.51080792070876e-05
-3.99448640551447e-05
-5.00010308164698e-05
-2.460799143412e-05
-3.91691404577014e-05
-1.50774641012673e-05
-2.06076457198702e-05
-4.48055498734488e-05
-1.17327869114409e-05
-1.35983996249572e-06
-3.38646845055479e-05
-3.54531909631442e-05
-2.18269396181416e-05
-5.49053833293491e-06
-4.44315738751937e-05
-3.64467316156479e-05
-4.67038635659351e-05
-4.92676379842417e-05
-2.50860396744869e-05
-1.09721999838627e-05
-2.99279111723638e-05
-4.36347437425226e-05
-1.42197302378909e-05
-2.98335204745657e-05
-3.13886237703656e-05
-6.93351097028012e-05
-3.25134808722788e-05
-4.26130983606325e-05
-1.79939455343768e-05
-3.6681290865468e-05
-3.36867565875967e-05
-4.79796011235389e-05
-3.07278067476508e-06
1.76152138845576e-05
-3.49011918700823e-05
-9.38450164564551e-06
-3.50835276943046e-05
-1.33883436594273e-05
-2.23402793849895e-05
-5.13379038201623e-05
-3.49592440936708e-05
-7.03803627329911e-06
-3.01729479975497e-05
-1.85489222047555e-05
-4.84613518494558e-05
-2.96543780308301e-05
-2.45676989957905e-05
-4.45646038581415e-05
-3.15611256483241e-05
-3.79865575050783e-05
-1.47246764875134e-05
-4.01326346069319e-05
-1.66879619745093e-05
-2.90666418069635e-05
-1.93191289120715e-05
-1.40272786624247e-05
-2.47780744980098e-05
-1.7379082633219e-05
-1.52079479993672e-05
1.02587960976002e-05
-3.08871220294475e-05
-2.91419030438809e-05
-4.48829077486898e-06
-2.23918930606542e-05
-5.60652685424151e-05
-3.93066531593685e-05
-2.88886718673942e-05
-3.29841108981284e-05
-3.64344891493823e-05
-4.49040082313116e-05
-4.13165382645325e-05
-4.73146638547192e-05
-4.30177863834163e-05
-1.48210264034679e-05
-5.01156316639741e-05
-3.71050075968788e-05
-4.40911112618279e-05
-1.71696852004413e-05
-2.45382912657276e-05
-2.71497750602976e-05
-1.82092669038862e-05
-6.07930352908818e-05
-2.60931389796224e-05
-1.62432515950481e-05
-5.16408353663751e-05
-1.95191043759384e-05
-5.36570414793302e-06
-4.82615789795568e-05
-1.41472801835897e-05
-3.63724008919388e-05
-2.6000538249945e-05
-3.35790461209721e-05
-1.788172238559e-05
1.87942668790408e-06
-4.46768804853717e-05
-1.91454967776965e-05
1.11682688000884e-05
-1.79169056430773e-05
-1.66513070986286e-05
-1.2263962630258e-05
-2.72874314693121e-05
-4.17888832916791e-05
-1.99716392582118e-05
-1.76645131439551e-05
-2.16931634180626e-05
-2.53858397191316e-05
-3.3542458590308e-05
-3.81706691821738e-05
-4.24830800239648e-05
-3.34132461967218e-05
-2.90388917447903e-05
-1.05431298842739e-05
-3.40695703375504e-05
-2.70771690995623e-05
1.01032111039964e-06
-2.06954289192927e-05
-2.81242627310403e-05
-1.9533885155087e-05
-3.12904479192626e-05
-2.18448335005719e-05
-9.09724737915908e-07
-2.93124783712473e-05
-3.39687200911613e-05
2.75661297572797e-06
-5.90324759522273e-06
-4.12741420086729e-05
-3.17074930705952e-05
-2.29910560994071e-05
-5.45213589473718e-05
6.61556937608691e-06
-3.69240090008269e-05
-4.73766753926767e-06
-4.09234981923827e-05
-2.86068430822249e-05
-2.79438143112409e-05
-2.36244824534873e-05
-8.74705539888595e-06
-1.90841337347592e-06
-1.29784567436267e-05
-2.20410406098924e-05
-9.13102285886045e-06
-1.05538772890751e-05
9.1900946593103e-06
6.88306241658264e-08
-4.01486922571992e-05
-3.26747998698609e-05
-7.43389613040779e-06
-1.21017234621619e-05
-2.6758675023157e-05
-3.71938792685172e-06
-3.55042682907408e-05
-2.13171999924546e-05
-2.71412361753347e-05
-3.1063062631556e-05
-3.4204801050916e-05
-1.65430947700743e-05
-5.07729075058716e-05
-1.26165764889147e-05
-1.4786696325021e-05
-2.80114494100076e-05
-6.49962535327863e-06
5.85979708146514e-06
-1.89568397075363e-05
-3.04552439507252e-05
-3.83917529634804e-05
-1.78382953606691e-05
-3.71147122101359e-05
-3.63907482794207e-05
-3.44198531173939e-06
-2.64666471976602e-05
-4.05060623748331e-05
-3.07607737299296e-05
-3.02464493252561e-05
-4.44805309710683e-05
-1.66639576173116e-05
-2.49025408112185e-05
-4.09990953753517e-05
-3.96460232317145e-05
-9.01678235869603e-06
-2.40199350999219e-05
-1.59216109353279e-05
-2.53470886841572e-05
-2.43428126709194e-05
-9.70329293709298e-06
-1.1211733068178e-05
-3.22554249089495e-05
-5.17809952638787e-06
-4.46850363482746e-05
-8.99403392351885e-06
-3.76723236533016e-05
-1.60340499612782e-05
-5.07503141884193e-05
-3.86763999495051e-05
-2.52192193992295e-05
-3.70400163917411e-05
-2.71486259958737e-05
-3.90269739941764e-05
-4.27483839810524e-05
-2.89279470727327e-05
-1.40868541843117e-05
-4.88598221335313e-06
-3.4849564700078e-05
-2.7902028053884e-05
-1.04378633646006e-05
-2.09496371202789e-05
-2.75779009730051e-05
-2.61861670208492e-05
-2.39307692370203e-05
-1.70133065107639e-05
1.62005214035241e-05
-2.01490262627775e-05
-3.72738905168803e-05
-6.34837110217235e-06
-2.93624110358098e-05
-3.07197859296238e-05
-1.61559882453995e-05
-1.79721478496864e-05
-3.06262602618184e-05
-1.43421975230861e-05
-4.92445365719953e-05
-1.86740604277476e-05
-2.40404568756675e-05
-1.8316714503452e-05
-3.58183375887516e-05
-2.12691980317991e-05
-2.65034982838163e-05
-2.29560335978833e-05
-2.28945367988132e-05
-3.99297762258736e-05
-4.22717074990516e-05
-1.33437196600983e-05
-1.67308811584737e-05
-1.28407522892005e-05
-1.11492587984661e-05
-3.54958671483251e-05
-4.5049299026132e-05
-2.64973072869389e-05
-3.0246107379932e-05
-5.22138949632232e-06
-3.49004931325446e-05
-2.08716208102967e-05
-4.06212560424195e-06
-3.29043242653934e-05
-4.40114247292959e-05
-3.08155550512961e-05
-3.24143947653971e-06
-4.12725402332629e-05
-2.05604925217309e-05
-2.20275809599661e-05
-4.3705729494808e-06
-1.24551238727724e-05
-4.2694358397679e-05
-1.77989006184333e-05
-3.72049984018917e-05
-2.57627808805133e-05
-1.59583694045965e-05
-1.44310025429631e-05
-2.05681111586683e-05
-6.76223556828901e-05
-3.60897667036371e-05
-1.87081820182437e-05
-4.38772118669736e-06
-3.69522576369078e-05
-2.78720109029055e-05
-4.26390373770197e-05
-2.38597128111409e-05
-4.26501228561354e-05
-6.58251265088332e-06
-3.17371559389894e-05
-2.09127295832502e-05
-3.67040464834979e-05
-3.46809162026252e-05
-1.68436647985584e-05
-3.2234103702922e-05
-3.77167078228764e-05
-2.66828282883444e-05
-1.64796938756889e-05
-2.73830840829578e-05
-7.90746254464043e-06
-3.73678467139126e-06
-5.3535671327278e-05
1.16247728166884e-06
-2.54991118140329e-05
-2.70199222050466e-05
-1.61655637017887e-05
-3.43272656815034e-05
-2.97537203433272e-05
-1.05712606500763e-05
-2.54896041799003e-05
-3.49513443344567e-05
-3.91781181840707e-05
-4.48010057185985e-05
8.40188895360723e-07
-4.30927325471029e-05
-3.71988235456543e-05
-1.02542225890087e-05
-7.64307054900957e-06
-3.82486072448092e-05
-2.06462430894706e-05
-1.21197413245295e-05
-9.13774963919551e-06
-2.41400283351553e-05
-1.74651361008395e-05
-2.1892613921762e-05
-2.86431381411551e-05
-1.10453584459943e-05
-4.05642050421723e-05
-3.88731117679444e-05
-6.2590988004562e-06
-2.21004364860163e-05
-1.63461681835982e-05
-2.93007188522156e-05
-9.21944645003867e-06
-2.06148892666092e-05
-1.64808254497818e-05
-4.68106967745839e-05
-2.83237324305023e-05
-1.18166351934917e-05
-5.0816955371781e-05
-1.23476626611204e-05
-2.12658725403184e-05
-2.81161809897066e-05
-2.75275212486903e-05
-5.36134602002667e-05
-5.65221420086487e-05
-3.03434375739995e-05
-2.66812116731956e-05
-7.09113507706416e-06
-1.94970817938962e-05
-3.23189748285516e-06
-3.07593329512752e-05
6.36683875675593e-06
-4.06492759383363e-05
-3.81275869021186e-05
-3.515025790457e-05
-1.50807047481832e-05
-2.99771435394159e-05
-1.47831030997749e-05
-2.71345094888151e-05
-1.51200909795535e-05
-2.8212990310915e-05
-4.30886036397032e-05
-3.82020966453938e-05
-5.45858050266791e-05
-2.86172768643925e-05
-5.41653031305129e-05
-4.88234121063985e-05
-5.47050590247302e-05
-3.28316360210856e-05
-4.57700008696204e-05
-3.39872953861568e-05
-1.52332258094551e-06
-3.99331830443446e-05
-2.35330326299402e-05
-2.15726515939217e-05
-2.90360680936714e-05
-2.75999244839181e-05
-1.67295073296454e-05
-8.56141309407954e-05
-8.2926181447973e-06
-3.50022148352798e-05
-7.72121211284909e-05
-4.46224344757933e-05
-3.87095208735731e-05
-2.72770607057487e-05
-3.69736060201001e-05
-3.83431324688472e-05
-6.06079265894494e-06
-3.20448273045569e-05
-3.34619242360989e-05
-9.81539088180581e-06
-4.42109695088953e-05
-2.10034769482256e-05
-3.48253459766282e-05
-5.4377793262847e-06
-1.32281132920114e-05
-4.62079726357309e-05
-2.68214236742095e-06
-2.69232246990389e-05
1.33505307455515e-05
-4.77381506384056e-05
-4.12569883522547e-05
-4.88415671974973e-05
-4.33957889788505e-05
-4.03327169710139e-05
-1.67124190372454e-05
-2.21106576237283e-05
-8.02000981036858e-06
-1.99707322635634e-05
-6.38292896867635e-05
-3.40098672519924e-05
-4.07408576309571e-05
-3.02402265427572e-05
-2.85659536046081e-05
-3.24441546814947e-05
-2.68833885671332e-05
-2.42047767766349e-05
-1.33063755390395e-05
-1.67626364256831e-05
-3.23227012235666e-05
-4.23946361287473e-05
-2.17585103768497e-05
-3.36992127549137e-05
-1.61110669582389e-05
-1.73783601748102e-05
-3.72774262733525e-05
-3.32478498134143e-05
-1.77993495853604e-05
-2.84678478912446e-05
-4.14898228017184e-05
-5.4300791328901e-05
-1.23473701153517e-05
-3.59427982318506e-05
-2.14432501264498e-05
-2.98822685545903e-05
1.09694712875265e-05
-6.69578796224896e-06
-2.478110212649e-05
-2.87020972879716e-05
-3.75128189387236e-05
-3.56910176039524e-05
-1.68809405804998e-05
-3.28126776550126e-05
-3.45245967907115e-05
-3.16407490677431e-05
-3.38359486845433e-05
-1.67182275381067e-05
-2.5940565229126e-05
-1.72576751613496e-05
-5.30526052308333e-05
-4.8634226513774e-05
-3.47206530114145e-06
-2.78242997469241e-05
-1.7204135002803e-05
-4.94659567851107e-05
-4.60245584245361e-05
-4.46227161035961e-06
-1.4936377762179e-05
-5.03479842513757e-06
-5.15486344708505e-05
-3.44616958177509e-05
-5.33090069813393e-05
-3.81472725680542e-05
-2.32825629236265e-05
-3.82269306598342e-05
-3.21380720058421e-05
-3.00738686542885e-05
-3.8828759504231e-05
-3.46222732912465e-05
-2.22623323232832e-05
-2.98643454253752e-05
-1.01593328024267e-05
-3.08430161935504e-05
-1.38728070304125e-05
-2.42517844277099e-05
-1.73937321814783e-05
-1.40696938509873e-05
1.20191792038472e-06
-1.59863411965661e-05
-3.35677312052551e-05
-2.8991418301666e-05
-3.38661903460703e-05
-4.17410648779764e-05
-2.60134491419556e-05
-3.26218315175417e-05
-3.20837847392267e-05
-2.36149801519946e-05
-5.28630524935619e-05
-2.57673536949372e-05
-3.12764674262207e-05
-3.28181615157372e-05
-4.44311259470122e-05
-2.54304240815492e-05
-3.48434937802642e-05
1.15218703804244e-05
-2.5824901564247e-06
-2.85737467570631e-05
-3.14548930515425e-05
-1.7345802121661e-05
-1.52709326532786e-05
-4.20793336653338e-05
-4.77724438932135e-05
-2.42432802219193e-05
-3.2032192534722e-05
-2.16377453554431e-05
-5.1884421548466e-05
-2.37755371017065e-05
-5.87886254080788e-05
-1.54898377668943e-05
-2.67261337053885e-05
-1.83496597953738e-05
-2.71887951086737e-05
-7.67662256824258e-07
-3.50489966941782e-05
-4.74050787957351e-05
-4.54463254776895e-05
-1.61027387241141e-05
-3.7402552211828e-05
-3.42667680124873e-06
-2.89049816259795e-05
-2.2187446864805e-05
-5.83613651167503e-05
-9.05542792956271e-06
-2.42733117231105e-05
-3.09046917048648e-05
-2.02834726030701e-05
-3.01993913656837e-05
-1.8376404991435e-05
-3.14200677665072e-05
-1.7623961873628e-05
-2.56594340790756e-05
-2.5698551112534e-05
-2.83735372424963e-05
-1.76354792360423e-05
-3.71401665830652e-05
-3.65819349998542e-05
-4.72939081545264e-05
1.67299728573386e-06
-4.50103325074603e-05
-1.52749350585165e-05
-2.86913053946106e-05
-1.78852107168599e-05
-2.14668656058607e-05
-6.26031267700002e-05
-4.74821990088146e-05
-4.33345598999035e-05
-1.69072109909337e-05
-9.38569416625515e-06
3.27555060389191e-06
-4.50961692313641e-05
-2.34785786807335e-05
-5.16036515702885e-05
-1.84371943503104e-05
-1.50169289676952e-05
-6.10418743725327e-05
-1.45274528066648e-05
-1.80613037219093e-05
-4.36965702393768e-05
-1.38039272846259e-05
-4.81921128304998e-05
-4.52146174167078e-05
-3.31463456086065e-05
-7.44250287735278e-06
-3.31680463955935e-05
-4.06749969950714e-05
-4.22565366952618e-05
-4.44089883649556e-05
-2.17190139011867e-05
-4.22360235120567e-05
-3.67445744070383e-05
-2.24386945464481e-05
-3.9865648164147e-05
-2.23130793851397e-05
-3.04657938052903e-05
-3.69273169769182e-05
-3.29931935463295e-05
-3.85627009538332e-05
-1.38017617542829e-05
-3.62442814301556e-05
-3.54643564996466e-05
-4.45744264891636e-05
6.07722563075044e-06
-4.7173934351664e-05
-5.42461668079625e-05
-3.55565005861779e-05
-4.11638285207713e-05
-2.79401135239679e-05
-4.3048247756604e-05
-1.14397810276064e-05
-4.5464761062213e-05
-7.57365911459161e-06
-3.33649769493982e-05
-3.20464310472983e-05
-2.79832527674128e-05
-4.88193705900742e-05
-3.20803504172081e-05
-7.06211077113544e-05
-3.15108977811018e-05
-2.56269926155083e-05
-5.46819768331895e-05
-1.24558752898419e-05
-2.00699913861457e-05
-2.69283241663006e-05
-1.32214633323314e-05
-3.17598919493024e-05
-4.13171371286435e-05
-3.08993358823926e-05
-1.57464938386599e-05
-2.72356667334163e-05
-3.2044696647774e-05
-4.09889037156116e-05
-2.53820014555282e-05
-9.78999345841106e-06
-3.83202138772844e-05
-4.57447405088856e-05
-3.45746581011484e-05
-4.47469673611007e-05
-2.87919607323811e-05
-3.61148047761387e-05
-3.52794499883162e-05
-3.04307290775405e-05
-1.86218194291834e-05
-5.27376363538899e-05
-2.04517311454905e-05
-3.26002461432379e-05
-1.76173111316516e-05
-5.28231041932749e-05
1.01141741762471e-05
-3.60722404431657e-05
-1.15492717831032e-05
-3.15252291120248e-05
-4.26899126193853e-05
-4.41235323218748e-05
-3.12626093538391e-05
-1.39870782349705e-05
-3.97980230678065e-05
-1.8906414175631e-06
-2.70311216288483e-05
-3.45089073496565e-05
-3.02131938432575e-05
-2.81190086618988e-05
-3.83915530071255e-05
-3.64281101441452e-05
-2.70992224074562e-05
-1.53271548459564e-05
-2.82902507088662e-05
-1.4196068533827e-05
-3.96336208720217e-05
-3.44627063782056e-05
-2.76089246600755e-05
-1.67560994091464e-05
-2.91224076644564e-05
-3.46623617165081e-05
-3.34236639996522e-05
-4.49959522177147e-05
-2.94139703267439e-05
-6.18517585538361e-05
-2.23009883568839e-05
-3.74643863127436e-05
-4.92890879909861e-05
-3.22863002961734e-05
-1.34422604433145e-05
-4.70407744915138e-05
-3.49840352899196e-05
-7.90775721466761e-06
-1.93548905355771e-05
-1.68701689988775e-05
-3.07113102879697e-05
-2.59295446115256e-05
8.21166018381893e-06
-6.01289105927328e-05
-2.91285961976141e-05
-1.22812382855792e-05
-1.70929384710992e-05
-3.10423367526393e-05
-3.19140264765417e-05
-3.71466422481112e-05
-2.73012251293783e-05
-3.17678473002815e-05
-5.01379727132454e-05
-2.21006105683512e-05
-1.8345815152053e-05
-2.51319718137843e-05
-2.91237189703469e-05
-3.57649229951981e-05
-4.94473690794394e-05
-3.10656464892108e-05
-2.4531152776519e-05
-3.07247335813204e-05
-4.45865880702295e-06
-4.85816940969016e-05
-4.77213629574718e-05
-5.87136464028879e-05
-1.85019902098244e-05
1.28329744071049e-05
-3.61319560661668e-05
-3.25770960688469e-05
-1.10520400258563e-05
-1.35523301625025e-05
-4.78907383389578e-05
-2.69339003605755e-05
-1.9799825959282e-05
-4.42529207509906e-05
-4.40189790342795e-06
-4.4795271915165e-05
-2.29355339112888e-05
-3.95368916543418e-05
-1.68183262291655e-05
-3.30571929327655e-05
7.65471377012053e-06
-5.67565918335678e-05
-6.12617693664272e-05
-4.60271985983648e-05
-2.15292055703317e-05
-1.15676233913443e-05
-2.27247111109819e-05
1.78784469866358e-05
-1.70834805728925e-05
-2.32708043966687e-05
-1.84309434674018e-05
-3.73396684825855e-05
-2.41511924533945e-05
-3.26455550102083e-05
-7.85304300558891e-06
-2.96385023394887e-05
-3.49729256142165e-05
-1.20545780000819e-05
-2.25497910490477e-05
-1.49151606696936e-05
-3.49046932901946e-05
-1.26563424194808e-05
-6.62854321286071e-05
-3.03618385271212e-05
-3.70502870724127e-05
-7.21710454763059e-06
-1.81674776275622e-05
-7.32958808294732e-06
-3.54506410753592e-05
-4.05548629124903e-05
-2.27090521184021e-05
-1.71043107708218e-05
-2.29027007946366e-05
-4.39691990793655e-05
-1.9325418139711e-05
-8.86967938889379e-06
2.1831016871972e-06
-5.26025551519079e-05
-3.09840590747127e-05
-7.93732856083323e-06
9.5958986365442e-07
-3.99301250741462e-05
-1.12162046957346e-05
-4.21927570290063e-05
-4.38107643380905e-06
-3.53499451529487e-05
-2.03670497447256e-05
-2.72476575053606e-05
-7.49703210800746e-07
-5.30782882438855e-05
8.10836095857188e-07
-2.42098801850941e-05
-4.72991512363909e-05
-5.44934328139239e-05
-6.58474178761738e-05
-2.08361763970994e-05
-4.01773389093366e-05
-4.6906506545666e-05
-2.21361059816594e-05
-3.38462872837274e-05
-2.95513879991469e-05
-3.31481607978179e-05
-2.76738362287593e-05
-3.64034896371971e-05
-5.88409575989119e-05
-2.51467606716665e-05
-2.17350106544979e-05
-4.47270675095685e-05
-7.16197661610645e-07
-3.15986531867102e-05
-2.89772980606104e-05
-4.48609417157263e-05
-4.82317821591497e-06
4.06709648830938e-06
-3.88048934994271e-05
-3.23850900601695e-05
-1.8959005995204e-05
-1.53502166932835e-05
-2.63585430309648e-05
-6.03615580863891e-05
-2.32329301161452e-05
-4.50172147266207e-05
-3.82471029763532e-05
-3.76451440597626e-05
-2.58749441195821e-05
-8.76960779930722e-06
-2.52654713586897e-05
-5.16261679374948e-06
-2.00236218909561e-05
-2.3857420432653e-05
-4.00989278809441e-05
-2.26456682053062e-05
-2.57196860844645e-05
-5.2220488581166e-05
-3.52301749661359e-05
-2.58804515195993e-05
-3.18436108056936e-05
-3.19567979025692e-05
-3.52099160214746e-05
-2.6289252046015e-05
-3.45276027857288e-05
-8.40330333869536e-05
-3.31089390267639e-05
-5.63063361827818e-06
-2.792024301519e-05
-2.83787314671446e-05
-2.0638752544988e-05
-9.34253110605094e-06
-1.90010380786607e-05
-2.69544875522112e-05
-1.31245115260204e-05
-3.8296624323708e-05
-1.03179653588368e-05
-4.57568417198643e-05
-2.34080799951143e-05
-4.58581928967061e-05
-1.47337254860098e-05
-2.17546588245952e-05
-2.93128162342635e-05
-6.18220739520749e-06
-4.2117568301562e-05
-4.86884451278544e-05
-1.62750259107244e-05
-4.2074268498892e-05
-4.10985259057232e-05
-3.50804033021219e-05
-3.23384085707667e-05
-1.97395211194432e-05
-4.96557592754248e-05
-5.24285681002615e-05
-2.57203017028359e-05
-3.59649957303351e-05
-2.75784193390965e-05
-4.6931126996917e-05
-3.00167332658972e-05
-4.87817303216144e-05
-1.60597226122346e-05
-2.86905484613742e-05
-4.20606320811212e-05
-4.84610780210116e-05
1.77507454739832e-06
-7.85274377576961e-05
-1.89375906473259e-05
-4.59437453892315e-05
-3.3474909607679e-05
-3.30139605208312e-05
-3.59506350781949e-05
-1.03908318471835e-05
-3.85946912448697e-05
-2.7347851806036e-05
-5.93490269092194e-05
-4.32732661852392e-05
-2.18320465200346e-06
-3.32948198625728e-05
-1.97376467288925e-05
-3.35034553985711e-05
-3.85076663534523e-05
-1.33799279641952e-05
-1.19109559670027e-05
-3.36040439331134e-05
-4.91485036090046e-05
-6.81466965766528e-06
-6.34056800689757e-06
-4.97988179335923e-05
-2.39248981926797e-05
-6.21624583349616e-06
-2.74322206783571e-05
-3.70844464957464e-05
-4.0714345057808e-05
5.39418339047605e-06
-4.55421827324563e-05
-5.69520663675533e-05
-1.0601911887231e-05
-5.00688120572132e-05
-1.47411801897404e-06
1.34788166568025e-05
-9.53057315971048e-06
-6.26339125090087e-05
-5.02398646367022e-05
-2.41824366062822e-05
-8.70444348122683e-06
-3.84133016916294e-05
-8.69696392821076e-07
-3.69329856864834e-05
-3.23309531862316e-05
-2.59588724525263e-05
-1.28283683757745e-05
-1.56259638155379e-05
6.55775978097926e-06
-3.5117798919615e-05
-6.40356880682876e-06
-4.39595512797955e-06
-5.96105716668199e-06
-1.28858141032551e-05
9.48309036188609e-06
-1.86932004655724e-06
-2.82165366101067e-05
-5.79667764320709e-05
-1.38767111193359e-05
-1.76764430926097e-07
-1.45781734820645e-05
-2.58065079508262e-05
-3.04157499342693e-05
-3.72164417643982e-06
-2.44057672916535e-05
-6.60332260444289e-05
-3.7810149682465e-05
-1.69870154452514e-05
-2.18059160037492e-05
-3.75267116364896e-05
-5.69844382439121e-05
-2.67543537131348e-05
-1.26905174299177e-05
-2.13360727973487e-05
-6.35230724094105e-05
-4.38760772628729e-05
-3.1779175881112e-05
-3.01478472242021e-05
-3.44549786078637e-05
-2.41358019715483e-05
-6.85142435398625e-05
-3.57719998178535e-05
-4.10896830532666e-05
-2.13460452789742e-05
-6.71065885076001e-07
-1.01104859888538e-05
-8.52253228425258e-06
-1.35112094616563e-05
-3.35037734411236e-05
-3.96427125928237e-05
-1.79155776257724e-05
-2.2994856745386e-05
-3.49925356845172e-05
-2.18720894182574e-05
-4.66654252986098e-05
-8.2549122793091e-06
-4.57689556823473e-05
-3.44423572510409e-05
-9.16135784891251e-06
-2.19457445977416e-05
-3.03396650181748e-05
-3.59340818905076e-05
-1.53444885401191e-05
-3.44158797203148e-05
-4.78549188812632e-05
-1.77105945638176e-05
-3.5284113127098e-05
-1.81344169676843e-05
-3.9106900761282e-05
-5.14039106803254e-05
-2.43150440008499e-05
-2.2343396228481e-05
-3.89955409561784e-05
-2.00397373718957e-05
-4.85529239953592e-05
-5.60875757415697e-05
5.33487045603974e-06
-3.11146409769005e-05
-5.82011882298292e-05
-1.0555065717659e-05
-3.74570635307654e-05
-1.43506551384746e-05
-2.6499727950131e-05
-3.89488455507816e-05
-5.19206449306596e-05
-1.86729321825846e-05
-1.78177368153991e-05
-3.02915757974398e-05
-3.2809993487089e-05
-3.37270766607558e-05
-2.09963108336205e-05
-3.83902415760558e-05
-3.57137807065967e-05
-3.54005380457046e-05
-7.80263245025207e-05
-1.94790321617984e-05
-3.96983464075286e-05
-1.51772002948724e-05
-8.22081821851224e-06
-3.99975242053835e-05
-7.36591408888893e-06
-4.60324063153399e-05
-4.74041669166225e-05
-3.05467157617552e-05
-2.62682144074078e-05
-4.46803435032147e-05
-9.17633132252509e-07
-1.94831609927176e-05
-5.43575148547973e-05
-2.46083851899822e-05
-2.11877776974006e-05
-2.09074405013114e-05
-2.61407858759287e-05
-1.48361080902264e-05
-1.24372117651711e-05
-5.24844316740182e-05
-3.18623831854551e-05
-2.71394434085305e-05
-1.19960568997117e-05
-2.24602656140274e-05
-9.9203913610943e-06
-2.46755234962672e-05
-5.28424795531443e-05
-2.59838426872763e-05
-3.55022943123825e-05
-3.07584131346774e-05
-2.78025837991839e-05
-9.45445994384786e-06
-1.99604479078028e-05
-1.31343586597185e-05
-2.21679543703164e-05
-2.47403677249436e-05
-2.80151593374191e-05
-1.06325680980083e-05
-5.90321761625618e-05
-2.53091235057901e-05
-2.27441636593549e-05
1.00965563100484e-05
-1.42969654639638e-05
-1.63953103867357e-05
-3.76951474619516e-05
-3.09949872802663e-05
9.17788333997053e-06
-3.80576395733105e-05
-4.56385894753056e-05
-3.65322973374087e-05
-4.70731174239854e-05
-1.37586926725898e-05
-3.80857497161729e-05
-1.75204280486069e-05
-2.26989463395278e-05
-2.97732861129308e-05
-1.57544482448008e-05
-5.1075986928251e-05
-4.58788008293443e-05
-4.98692072760924e-05
-3.72096848064699e-05
-1.48250510601656e-05
-3.64419164594314e-05
-4.2259849074246e-05
-2.33982526059763e-05
-2.67261821157784e-05
-3.88548331889627e-05
-2.64824245772215e-05
-1.52676538390613e-05
-2.40345662994144e-05
-5.8878214789428e-05
-2.77834222478521e-05
1.04130503603757e-06
-1.11901982595472e-05
-1.01664371711661e-05
-2.07632374749186e-05
-3.59911751502475e-05
-2.9465986776386e-05
-2.49895415331629e-05
-3.17482714476266e-05
-2.26772382880887e-05
-1.86858171259922e-05
-2.25982911031071e-05
-7.66852272901559e-06
-1.66396445500097e-05
-4.08184681722466e-05
-2.49523212861622e-06
-2.87960860879923e-05
-7.37075671012868e-06
-2.24309385506141e-05
-3.74536334359962e-05
-4.11716879107015e-05
-2.13784795945194e-05
-2.44463892442219e-05
-4.13366490794399e-05
-2.81515562667634e-05
-4.83614246253566e-05
-2.16466417708896e-05
-1.45483168562869e-05
-3.09923553888624e-05
-2.57384628469309e-05
-1.17073951284739e-05
-2.86784334209699e-06
-1.94105451195772e-05
-5.4779396240535e-05
-3.34718448193857e-05
-3.9409152001527e-05
-3.13135693098674e-05
-4.75106434140421e-05
-3.11550355209488e-05
-3.235701672348e-05
-2.73031693936745e-05
-3.58800438166967e-05
-6.28332327562854e-05
-2.40495638158121e-05
-1.53675177658377e-05
-4.28458827203526e-05
-3.43858854498868e-05
-3.22433573511066e-05
-1.10083579023882e-05
-1.41859297311692e-05
-9.75316955540254e-06
-7.23573125046526e-06
-3.48851068097114e-05
-1.69793240286664e-05
-3.82432280020486e-05
-6.29815805892528e-05
-2.67682506165628e-05
-5.80424455922898e-05
-4.7470393760059e-05
-3.3020468072742e-05
-2.30403157179324e-05
-1.57727237095445e-05
-2.50737590255793e-05
-1.73682433720648e-05
-2.04044402034387e-05
5.70077547428199e-06
-3.53620399420226e-05
-3.48349469933012e-05
-3.45550770488893e-05
-6.70263542294403e-05
-3.32701365341066e-05
-2.12551012344736e-05
-1.96028596413022e-05
-1.91474897721477e-05
-5.0612203177026e-06
-3.14071772219077e-05
-8.21125934868997e-06
-2.56702043665752e-05
-2.79243239421908e-05
-5.33938675389426e-05
-3.02597426893756e-05
-2.73948910352077e-05
-1.38644751974374e-05
-4.55120584165501e-05
-1.24110226862629e-05
-3.89325719249144e-05
-8.38323749009934e-06
-2.89039203888814e-06
-3.04352563361315e-05
-1.97633116909312e-05
-2.49108666968946e-05
-4.51038492603558e-05
-7.39919946718511e-06
-5.11507178722311e-05
-5.14870094391429e-05
-1.64391416188563e-05
-1.04278076963342e-05
-4.79482680949304e-05
-2.74674343540437e-05
-4.2868539659197e-05
-1.34055404461075e-05
-4.05842567423081e-05
-1.10001290231647e-05
-4.86512893260009e-05
-2.19792603825193e-06
-2.88828909651634e-05
-3.89738454161169e-05
-3.20710979879454e-05
-3.26697432985138e-05
-4.35071869237945e-05
3.88781035295758e-06
-4.37730599049949e-05
-1.57192151788691e-05
-2.40963531550582e-05
-1.83042295416038e-05
-2.28069724219508e-05
-2.76083681075499e-05
-2.81453676284788e-05
-2.9557026303393e-05
-2.1405206185747e-05
5.58055499943733e-06
-4.16476998831678e-05
-4.48367961170505e-05
-5.45039952489712e-05
-3.29848915412109e-05
-3.62992346188036e-05
-4.25138517498391e-05
-4.1471693328499e-05
-4.84661613304849e-05
-4.89039330810422e-05
-2.00802832074278e-05
-2.93576976811983e-05
-2.53936857288489e-05
-3.28117214181151e-05
-1.81655908764765e-05
-2.62231801202878e-05
-3.6594175713011e-05
-4.2076471442049e-05
-9.16026202697174e-06
-3.36167560665669e-05
-4.41647525472204e-05
-2.99237469839181e-05
-3.86725745291724e-05
-7.90643631575043e-06
-3.39522586829482e-05
-7.2547744970241e-05
-5.72751867025125e-06
-1.39452237241825e-05
-1.98945608201541e-05
-2.14962579151581e-05
-2.61641713658247e-05
-4.1358205690213e-05
-2.50224171626552e-05
-4.83688003046318e-05
-3.00292221142332e-05
-3.80347221674041e-05
-3.68995937686687e-05
-1.13457104745185e-05
-2.48129054960867e-05
-1.46976395967992e-05
-3.62745431878723e-05
-4.32386894633623e-05
-3.69591548360047e-05
-3.53970315980038e-05
-3.28086319990158e-05
-4.76592267311306e-05
-3.67408575533659e-05
-1.6185606498384e-05
-3.47566818794832e-05
-3.74690653034959e-05
-1.67184704412269e-05
-2.00278707177739e-05
-9.61902963981302e-06
-2.84628324582987e-05
-5.42385991888628e-05
-9.85545180359608e-06
-2.64191586065779e-05
-3.74640914714533e-05
-2.44842723021579e-05
-4.73045366087895e-05
-3.35588080831596e-05
-1.11070061320812e-05
3.26039202994614e-06
-4.12975459200987e-05
-1.76392585197246e-05
-4.18476663262947e-05
-3.68499057120602e-05
-2.42445918471265e-05
9.9213207292556e-07
-3.60731841478875e-05
-3.26198744819988e-05
-4.34035986393556e-05
-8.77487355649802e-06
-6.95761220285108e-05
-2.4411905166853e-05
-2.03075501273016e-05
-5.38909827541027e-05
-1.80374021124617e-05
-4.72415492612793e-05
1.78443717974572e-05
-2.18286344262483e-05
-4.39559155916766e-05
-1.96363143053635e-05
-3.68135831355479e-05
-4.73675344343425e-05
-1.19437457694306e-06
-1.57075788360598e-05
-6.890339781595e-05
-2.45708864964953e-05
-1.68645832796452e-05
-4.30440399971003e-05
-1.71547105147544e-05
-4.25135722578106e-05
-4.86725318539314e-05
-1.95949679923913e-05
-6.28494784974927e-05
-1.363282458124e-05
-4.90464883061209e-05
-3.46119105021704e-05
-5.25846236863713e-05
-3.05025536077334e-05
-2.72214892033613e-05
-3.55986466416948e-05
-7.46291237552713e-07
-5.1028055893919e-05
-4.84522715528298e-05
-1.39071959091755e-05
-4.21587917826286e-05
-4.55726388047325e-05
-1.99732790870017e-05
-1.9179938951776e-05
-1.23037287540389e-05
-4.37236341643506e-05
-7.59863160618263e-06
-2.1852817222016e-05
-3.28908500714626e-05
-3.13500047979671e-05
1.6186225439096e-06
-4.29051100824719e-06
-1.65876548587291e-05
-3.20711176193026e-05
-3.76748599101184e-05
-2.62664370442951e-05
-3.54574668575431e-05
-2.5042194394182e-05
-3.52833543732866e-05
-2.21722264047927e-05
-5.07790639460412e-06
-2.28802527914143e-05
-2.35839576174519e-05
-2.54701230911234e-05
-4.80939864441424e-05
-3.51314162077052e-05
-1.58515418491307e-05
-1.87519390987863e-05
-3.08291840299343e-05
-2.91728486022065e-05
-2.54339181806116e-05
-2.50832662817738e-05
-3.38590648351894e-05
-4.21619279250093e-05
-2.29991658466684e-05
-3.26992312285312e-05
-2.16493106710413e-05
-1.1290277457204e-05
-2.67011665031928e-05
-3.72604760421297e-05
-2.76971907231771e-05
-1.91736221338052e-05
-4.12276035581988e-05
-8.36753029247534e-06
-3.44392672909316e-05
-2.06141585167387e-05
-1.70541285727424e-05
-5.72225201745443e-06
-2.97841710477421e-05
9.81358581544183e-06
9.88362031308642e-06
-3.83813156851308e-05
-1.39844509407092e-05
-2.47552805888502e-05
-4.84020451907556e-05
-3.60860361756154e-05
-1.26732650996055e-05
-5.2840003169475e-05
-3.0248350230111e-05
-5.71397833640652e-05
-2.64752921704497e-05
-4.45089901075562e-05
-5.01354019194128e-05
-2.69420645462551e-05
2.1990141891253e-05
-4.62198525895346e-05
-6.6420623770417e-05
-3.63971987681143e-05
-3.67423136700535e-05
-1.43135210388346e-05
-4.71287638855621e-05
-4.06568930488097e-05
-4.3979866883475e-05
-1.38199017077042e-05
-4.19040221818527e-05
-4.69928257807994e-05
-3.08264567535622e-05
-1.92245396306422e-05
-4.05510144188858e-05
-3.14443713028127e-05
-4.02535852887673e-05
-1.03843579851765e-05
-3.72557897282443e-05
-3.60062342492717e-05
-3.55893028464542e-05
-7.28727714526376e-06
4.29530954632159e-06
-3.32943195158419e-05
-3.88818881849988e-05
-2.50120395580335e-05
-2.14582486908127e-05
-3.04715955642969e-05
-4.39137808829566e-05
-3.28273071367639e-05
1.07708779509033e-07
-2.27784618491345e-05
-3.98569460998407e-05
-5.12623414190725e-05
-2.11890916856748e-05
-4.04186835220709e-05
-9.73593975890862e-06
-4.67289365962308e-05
-4.08817125378781e-05
-1.79936723595273e-05
-2.88060681348348e-05
-2.74983467211356e-05
-6.10721300217203e-06
-1.72354867085259e-05
-2.22642533745372e-05
-3.01890615174862e-05
-1.48306340607863e-05
4.28564985119099e-06
-1.46107892912727e-05
-3.82765154806564e-05
-3.95062484839802e-05
-2.77263803827774e-05
-4.36104332083637e-05
-5.78224529221282e-05
-8.40713074088354e-06
3.7676729594401e-05
-3.92177996928473e-05
7.04467045425767e-07
-3.94242798314029e-05
-1.42886702378141e-05
-2.44929718580329e-05
-2.62216636499572e-05
-4.1301211405654e-05
-3.71418089087477e-05
-1.87163198655794e-05
-1.05803898217201e-05
-1.66960653157443e-05
-2.88487629946039e-05
-1.43469259011919e-05
-2.7498065757249e-05
-3.92854032859941e-05
-3.06775809064917e-05
-2.08949688646216e-05
-1.97338756832918e-05
-4.64116005035915e-05
-6.38349941223491e-05
-2.47329469808227e-05
1.13504718393793e-06
-1.81237665405466e-05
-4.25489655454206e-05
-2.32165610817218e-05
-5.26726066313934e-05
-3.00742726947784e-05
9.38926655560455e-07
-1.90884377022426e-05
-4.19775223062004e-05
-3.06659517801568e-06
-3.68396595324988e-05
-3.20018694602267e-05
-2.37032446784002e-05
-4.86231661634634e-05
-1.91818577572332e-05
-1.13114028868869e-05
-3.41074474007515e-05
-3.15340580864698e-05
-3.71027998971401e-05
-3.34932615615414e-05
-2.58704509001773e-05
-2.37972561943969e-05
-3.66749638790713e-05
-3.55219456380746e-05
-1.23137209339609e-05
-2.38061761493403e-05
-2.63560186920494e-05
-1.18165026912257e-05
-3.66562933138259e-05
-1.57984337594986e-05
-4.31342058977102e-05
-2.65673756814222e-05
-1.11221501913503e-05
-2.49109067675863e-05
-2.73851777620575e-05
-1.64425578345338e-05
-3.18351049471082e-05
-5.08380461249962e-05
-3.53562694510906e-05
-2.62324428492063e-06
-1.98670119240131e-05
-7.08240871294688e-06
-1.55610895559196e-05
-2.28556838121911e-05
-5.00844554902212e-05
-3.72440029133863e-05
-3.13865482954497e-05
-7.54175767282297e-06
-4.11926844421808e-05
-1.95681951264985e-05
-1.54536888948289e-05
-2.72033830198841e-05
-2.8914874201662e-05
-2.09845401653303e-05
2.69580231018675e-06
-2.26611871732059e-05
-1.88750886297313e-05
-9.8305365746744e-06
-3.51200781523059e-05
-1.94032862634749e-05
-1.50258455454392e-05
-1.70918405516563e-05
-4.93747577011859e-05
-1.51601231709079e-05
-1.38300072733839e-05
-3.73731476521411e-05
-2.50184987751323e-05
-4.1254298192653e-05
-1.89773433818881e-05
-4.81771054567639e-06
-1.68018913925966e-05
4.58913254154936e-06
-3.27771954742812e-05
-2.89969030408735e-05
-1.70358133578145e-05
1.18302546877396e-05
-1.22276594248212e-05
-3.06399109233821e-05
-2.30422592504477e-05
-3.20595917759688e-05
-1.88547963725457e-05
-3.28504820442297e-05
-1.69005382552253e-05
-3.04333465851423e-05
-6.22281581865744e-05
-3.98583015734812e-05
7.50869714030896e-06
-4.57865571468746e-06
-2.77909655063298e-05
-3.37248852223006e-05
-1.75864743868261e-05
-3.61104562641858e-05
-3.03913362303824e-05
8.23040176860985e-06
3.72413174453909e-06
-2.91414466410415e-05
-4.57877756209556e-05
-3.70011892680991e-05
-5.1897340488163e-05
-2.15084072431615e-06
-4.19211387340199e-05
-3.04599303331568e-05
-5.7524995319118e-05
-4.08253782044371e-05
-2.58187671766545e-05
-3.44568075364943e-05
-3.21323026284115e-05
8.75787253085664e-06
-2.51033943664476e-05
-3.32264118363082e-05
-3.57535708059453e-05
-2.91650229651476e-05
-3.24560739570253e-05
1.15856435382417e-05
-6.62570356430243e-06
-3.97363948995661e-05
-1.51580795216748e-05
-6.96333045595272e-05
-1.06589090572744e-05
-5.22196906455041e-05
-4.46001720653691e-05
-1.35785744517906e-05
-2.98525538588097e-05
-5.28434059879044e-05
-2.04019386736218e-05
-3.59533416455703e-05
-2.29150500040714e-05
-2.46362619880515e-05
-2.12693012672683e-05
-6.91270501129351e-06
-1.00484057592416e-05
-2.34484769946085e-05
-2.07601239443271e-05
-3.66253617229965e-05
-1.77081741239215e-05
-1.53060172190365e-05
-4.42660316567255e-05
-8.01121450602463e-06
-6.997204207115e-05
-1.5493132948198e-05
-6.48484601364579e-06
-4.49481609647077e-05
-3.21100694971738e-05
-4.43628618267306e-05
-1.96021214595088e-05
-2.38404935141176e-05
-5.43176925124929e-05
-3.11228947210469e-05
-4.91129103045933e-06
-1.50005825726809e-05
-3.95671747223232e-06
-1.45653076571951e-05
-7.10572189723431e-06
1.65284053842461e-05
-1.16793095793325e-05
