# Supplementary material for: Research on computational propagation and identification of mine microseismic signals based on deep learning
Source: PLoS One. 2025 Oct 22;20(10):e0334641. doi: 10.1371/journal.pone.0334641 (PMC12543183; doi:10.1371/journal.pone.0334641)
Supplement: S6 Data — (ZIP) [file pone.0334641.s006.zip › 000100900000182.xlsx_0.txt_24.txt.txt]

-2.09445210056496e-05
-3.52012437857736e-05
-3.69058958090266e-05
-4.85519922497675e-05
-3.53252170682987e-05
-3.06696564434174e-05
-3.52728166027167e-05
-3.95995388455307e-05
-2.48814138094451e-06
-5.60263301953133e-05
-2.08467670702286e-05
-1.56983434677473e-05
-1.23890280579623e-05
-1.81012513894809e-05
-3.86306359150867e-05
-5.29116585602842e-05
-1.11646855500364e-05
-3.34716706806888e-05
-2.03342154089414e-05
-3.752502392887e-06
-4.85560896482464e-05
-2.33031970588831e-05
-3.36895989125645e-05
-1.6080687826011e-05
3.7276366555242e-06
-6.91620071684072e-06
-3.06497956909697e-05
-3.34049366826662e-05
-1.75767869529056e-05
-3.21805432354956e-05
-2.53661795157354e-05
-4.49037829741463e-05
2.15103133395884e-07
-3.12791969733324e-05
-1.73824607499471e-05
-2.29946760899876e-05
-4.78310160306439e-05
-1.43993615896864e-05
4.54582267800187e-06
-5.73770083801308e-06
-2.43074076823205e-05
-1.87595266807123e-05
-5.49535488509005e-05
-1.82091498418089e-05
-2.76636916919446e-05
-3.20543969907965e-05
-1.53662612297112e-05
-1.86294654204232e-05
-7.98218766506768e-06
-3.69579500905018e-05
-7.0682813447338e-06
2.01425290805482e-06
-3.06334842515408e-05
-1.57272130407811e-05
-2.71001721628472e-05
-3.70089354029221e-05
-4.41103945674592e-05
-3.8596103489743e-05
-2.13071268481731e-05
-5.06366887687048e-05
-2.11298514361005e-05
-4.07673477363525e-05
-2.83768599589149e-05
-2.54540537672464e-05
-2.63703928290109e-07
-5.28244056818391e-05
-1.39031081797925e-05
-3.18317957200861e-05
-2.58704700339306e-05
-2.00391559312135e-05
-3.16903840162409e-05
-2.10457677668045e-05
-4.79857987836979e-05
-4.03721451342435e-05
-2.34478621663716e-05
-2.86304551657294e-05
-2.41206901665546e-05
-2.005649692153e-05
-3.81145369035136e-05
-2.59165994489179e-05
-3.59146186984014e-05
-4.23732930832051e-05
-4.55332317773569e-05
-4.13891261448509e-05
-7.66649831466158e-06
-2.6882861823431e-05
-1.79024615124486e-05
-4.54328065931212e-05
-4.1568806061356e-05
-5.65227254613645e-05
-5.64267511646645e-05
-1.44777470223928e-05
-1.02027017346296e-06
-2.95813247669318e-05
-4.41449858815784e-05
3.04465366816263e-06
-3.45917797734593e-05
-3.44978908702163e-05
-3.65484321193693e-05
-1.24299059838665e-05
-7.70289594336697e-06
-3.95911310343115e-05
-3.70447746199273e-05
-3.17647707233648e-05
-3.71058077710454e-05
-1.30544697182485e-05
-1.44874691510236e-05
-1.0852121573545e-06
-2.15758402969939e-05
-3.14933660278677e-05
-9.18715791226483e-06
-1.41454898551203e-05
-4.26339720313538e-05
-4.02397720626093e-05
-4.18586038351707e-05
-2.59622686775668e-05
-4.58045965446066e-05
2.60883662460402e-07
-2.82875248507355e-05
-1.58999346831911e-06
-2.01285942631618e-05
-4.60930308987086e-06
-3.40411758078792e-05
-2.08650726555976e-05
-1.39159232762165e-05
-1.15297357779275e-05
-2.16923286986932e-05
-3.54705617732947e-05
-6.06822484338533e-05
-2.83114961302976e-05
-1.73272166445461e-05
-2.89898182935973e-05
-7.5086002537449e-05
-3.46587709477537e-05
-2.16167797911697e-05
-3.06088821597053e-05
-2.12359366603344e-05
-3.12366105496293e-05
-2.82443414211622e-05
-3.70501661756735e-05
-1.01233741099849e-05
-2.03130002766951e-06
-4.69178220895781e-05
-1.09868264252184e-05
-3.12502959362594e-05
-3.02231819537849e-05
-6.56258306219859e-05
-2.93571268340054e-05
-4.52336336979627e-05
-1.70644395101145e-05
-3.17191549330764e-05
-1.93820016506784e-05
-3.56692254236376e-05
-2.85754357841384e-05
-2.6449806820127e-05
-1.55254714683819e-05
-2.46191244794126e-05
-4.0162860365927e-05
-2.41784044811152e-05
-6.25251828890766e-05
8.73475411045673e-06
-1.58200298079919e-05
-5.00630934496258e-06
-5.13061708316128e-05
-1.18317485453697e-05
-6.15097552928389e-08
-6.16237298970902e-05
-3.49435257005903e-05
-3.96357638039699e-05
-5.02028788288552e-05
-3.52546316612987e-05
-4.45387127971537e-05
-4.54675729859386e-05
-1.97687599752266e-05
-5.59545760132967e-05
-2.26035966101663e-05
-1.14536711240483e-05
-5.10373786376893e-05
-2.81091593231365e-05
-3.13923630748771e-05
-2.9891053149659e-05
-1.92029926347568e-05
-3.77166708490114e-05
-3.31094785289103e-05
-4.59270326529557e-05
-1.65142918302327e-05
-2.33269448472909e-05
-6.03394755623765e-06
-5.71604699033202e-05
-2.9004819682796e-05
-8.01573358568881e-06
-2.3249397547806e-05
-4.73727619729263e-05
-1.37200526685638e-05
-4.17524880263719e-05
-3.04864393088621e-06
-2.14168691548896e-05
-4.45775007999381e-05
-1.40533709779079e-05
-1.54150179140179e-05
-2.91919146833176e-05
-3.11169618431504e-05
-2.3563060389755e-05
-1.93390309131702e-05
-1.04656084464371e-05
-1.73418362083583e-05
-2.63005597107752e-05
-5.79739245789196e-05
-4.93728119305549e-05
-2.8924985323577e-05
-4.49645153843574e-05
-1.19998628187208e-05
-4.87726313131156e-05
-2.08045082023644e-05
1.59640585495474e-06
-2.74117574822574e-05
-3.82528970637476e-05
-4.51965240876158e-06
-2.99386669910934e-05
-3.19044880271995e-05
-1.50291545538074e-05
-1.40880929960979e-05
-1.59018062637032e-05
-3.30916526956409e-06
-2.80171245994454e-05
-2.10068538758509e-05
-3.78781582199228e-05
-3.9232910199433e-05
-1.81034661316635e-05
-4.1479941635821e-05
-2.79677501135173e-05
-3.05265735310133e-05
-2.8560970818944e-05
-1.94389159372521e-07
-4.02945822504749e-05
2.3714589627763e-06
-3.07899094569838e-05
-2.2999798977848e-05
-2.93109770550032e-05
-5.57059132155627e-05
-1.68727009897185e-05
-2.53542657845151e-05
-3.76242490072011e-05
-1.52853778437696e-05
-2.42056148640285e-05
-1.8812035730404e-05
-1.86148549871868e-05
-3.19000146717548e-05
-3.01660689309428e-05
-1.29964051624589e-05
-2.65560844769796e-05
2.69916468878442e-06
-7.50835929586531e-06
-4.70440868525299e-05
8.02047401776547e-06
-1.68150931120328e-05
-2.096749013673e-05
3.19546790239871e-06
-1.894272616054e-05
-2.29873707079222e-05
-2.91243631738458e-05
-3.318375391988e-05
-5.23229615869479e-05
-3.57718492799753e-05
7.62728102730153e-07
-2.92378793439566e-05
9.24596384952064e-06
-5.82032474588082e-06
-1.33878320087889e-05
-2.98804930853253e-05
-3.29777484338846e-05
-4.62047907365052e-05
-7.50318079657861e-06
2.20207349564036e-05
-2.69724251899433e-05
-4.21285739880534e-05
-2.71393799939252e-05
-1.93410933163662e-05
-1.28051074105298e-05
-1.1712738606899e-05
-2.13966460257721e-05
-2.68615953626066e-05
-1.49630263552166e-05
-3.30222113596314e-05
-4.88453352456487e-05
-2.03735168254965e-05
-2.98465254193003e-05
-4.52208596216382e-06
-2.3618598485136e-05
-6.09341410254672e-05
-2.31456354264968e-05
-4.42552117106358e-05
-1.02194041602174e-05
-3.96556924560564e-05
-5.05554970836895e-05
-4.51162670126419e-05
-1.42905558026268e-05
-7.32099310360007e-06
1.0408048750377e-06
-1.45515012776315e-05
-3.45146501673283e-05
-1.10718687089301e-05
-3.54800743166026e-05
-1.095931788017e-05
-5.73566014470155e-05
-2.66982326442031e-06
-5.26550932208589e-05
-4.73254629519432e-05
-1.47933225507988e-05
-1.54044499849432e-05
-4.62081589615192e-05
-3.47220828013868e-05
-5.42682904554487e-05
-4.0090734591921e-05
-5.26238047579614e-06
-3.17354835250691e-05
-3.32659975014453e-05
-7.37887433649418e-06
-5.98322316072848e-05
-8.94007571813315e-06
-1.98252107698389e-05
-4.6472012597503e-05
-4.47380072119758e-05
-1.90964493249345e-05
-3.62944267992501e-05
6.78593630734615e-06
-2.32950735476238e-05
-2.4960579355373e-05
-3.14928081719594e-05
-2.06711818273306e-05
-5.68321929307915e-05
-5.01614670198073e-05
-4.67325011725305e-05
-1.41857018940122e-06
-1.02302072136111e-05
-4.97371527337222e-05
-3.99311272545967e-05
-5.01579247044091e-05
-3.63552823187796e-05
-5.0163468896715e-05
-2.82916150569537e-05
-3.63369759090885e-05
-2.61479320181579e-05
-3.80663993705562e-05
-3.59264392318518e-05
-7.08751184493261e-06
-5.69092624085621e-05
-4.76953181336267e-05
-3.7381233411608e-05
-2.06757421213381e-05
-7.31097013223854e-05
-5.66081665814204e-05
-9.72744999771404e-06
-2.2404881309408e-05
-2.58639754318225e-05
-5.32393069583126e-05
-2.3354496681735e-05
-3.12543226239908e-05
-3.52248091170764e-05
-3.02387257025043e-05
-5.52742886687091e-05
-1.81935198835707e-05
-3.5222361800343e-05
-4.01505530821082e-05
-2.24086104427017e-05
6.28704361401848e-06
-1.80741618586535e-05
-5.37204553129001e-05
-3.56863337042455e-05
-1.41394849826645e-05
-2.3570108171633e-05
-1.15048017251131e-05
-3.20789513277618e-05
-3.00923543658585e-05
-2.82390385908128e-05
-4.80707810996818e-05
-3.28701634003464e-05
-1.50410488774364e-05
-2.38695454547827e-06
-8.36749128524414e-06
-2.09785686971603e-05
-2.83049251334936e-05
-3.51803790832091e-06
-2.37400912643971e-05
-3.18368635557773e-05
-3.47024587231052e-05
-1.63758005996339e-05
-1.61349154826402e-05
-2.20105960362783e-05
-1.3080955553841e-05
-3.08259450899426e-05
-3.85892488083555e-05
-1.11815106915579e-05
-3.69943292094222e-05
-7.26064153523441e-06
-2.73715970342589e-05
-1.47492546260617e-05
-5.08300751893267e-06
-2.64349948355113e-05
-6.22511893795851e-05
-2.71824486764263e-05
-1.3257580745168e-06
-7.15637308753588e-06
2.27254896248697e-05
-2.30822814314891e-05
-1.42689256135288e-05
-1.31472802594108e-05
-3.17509951256721e-05
-4.80624961129122e-06
-2.16409434033256e-05
-4.40537600017773e-05
-3.72243461135827e-05
-4.98177420887795e-05
-2.07190429170589e-05
-4.89373571008514e-05
1.45089533676877e-06
-1.19983898319857e-06
-1.7302849764287e-05
-2.22978763217034e-05
-3.91359600008416e-05
1.19593689843743e-06
-1.81856591579534e-05
-6.10924431411897e-05
-3.2687466646361e-05
-1.05306683724856e-05
-3.42752042029577e-05
-4.83297468872909e-05
-1.14439102635634e-05
-4.68146877837033e-05
-3.87752509593171e-05
-8.37813180535033e-06
-2.3392290130095e-05
-1.4564692082437e-05
-4.88841394460974e-05
-3.05481769740187e-05
1.6095089605317e-07
-3.81433185893495e-05
-2.51314370527919e-05
-4.16291497990437e-05
-3.98298340474416e-05
-4.77801856700905e-05
2.97907713283455e-07
-2.68124820657327e-05
-2.06478308295325e-05
-2.34217975718503e-05
-5.08263599852704e-05
-2.58274259239809e-05
-4.18945414680598e-05
-4.91855397921008e-05
-2.3399302873248e-05
1.7874217581774e-05
-1.37784961691861e-05
-4.12367351357708e-05
-6.18048187604723e-05
-1.34297124167767e-05
-3.41987790998142e-05
-5.81317982855839e-06
-4.10029958031271e-05
-2.09478509109494e-05
-4.64458550607111e-05
-9.41697767159616e-06
-1.82837758267659e-05
-3.83002735058959e-05
-4.4443325783181e-05
-2.64915058901676e-05
-1.88364343011619e-05
-2.26897311127462e-05
-1.57539957185097e-05
-4.65670687114022e-05
-3.23914370242286e-05
-4.53589622577172e-05
-7.58492217326158e-05
-8.16118941963196e-06
-6.05230154763776e-05
-6.36417313298878e-05
-9.00896210053242e-06
-3.80581672816579e-05
-3.85818201464239e-05
-4.45284651302634e-05
-3.19240042635749e-05
-3.11531150494009e-05
-7.84796929663132e-06
-1.51810959653793e-05
-2.26316574516802e-05
-5.51609114708575e-05
-1.46061334971264e-05
-2.06091308948936e-05
-1.16991795910951e-05
-5.19645615360943e-05
-3.02119726034139e-05
-4.43928749139382e-05
-2.88689789749345e-05
-3.27781532974433e-06
-3.85990814004082e-05
-2.44187151764971e-07
-3.22702376693477e-05
-2.52202384687813e-05
-5.84929033842283e-05
-2.76019228093608e-05
-5.0622397352233e-05
-9.70047164715349e-06
-2.82910770275788e-05
-3.78172512512351e-05
-2.02655691981041e-05
1.49510718694648e-05
-2.76540373483867e-05
-4.51247017530444e-05
-5.6721666529646e-05
-2.15825934354982e-05
-1.70280651384703e-05
-9.98542729827912e-06
-2.29153662988996e-05
-2.43042785186272e-05
-4.74604080892585e-06
-2.53195101326557e-05
-4.17930941648514e-05
8.4991165863951e-06
-4.53431621349282e-05
-7.50528412178719e-05
-2.71021812705407e-05
-4.97064372921028e-06
-1.0327896950291e-05
-2.49807908626608e-05
-4.34488851323151e-05
-4.84775987966637e-05
-4.32594037256491e-05
-1.98890187198944e-05
-3.26658681471536e-05
-6.45113864175704e-06
-5.07959156618435e-05
-1.81144941841152e-05
-2.67807349516329e-05
-1.91062899400598e-05
-5.23692338868701e-05
-5.28176185558088e-05
-3.45092422138109e-05
-5.56612126501792e-05
-7.55409075459774e-06
-2.67700460352852e-05
-2.23264717824029e-05
-2.53906488992416e-05
-3.73083079549079e-05
-4.37683680686531e-05
5.62967781882752e-07
-4.2157720837442e-05
-2.65447567331006e-05
-2.6703888275539e-05
-3.11450244160665e-05
-4.58791961937496e-05
-2.90690673732436e-05
-4.11364750690148e-05
-3.23025491916497e-05
-5.77486284237251e-05
-2.68142996718423e-05
-3.06191078546329e-05
-1.45874219645825e-05
-1.44494008917249e-05
-2.21793683358094e-05
-4.40918741377553e-05
-6.1606618587581e-05
-2.14747696099911e-05
-3.72105938794514e-05
-4.59367879123539e-05
-5.09945233300966e-05
-8.30857834396192e-06
-4.49757336706488e-05
7.24138812904277e-06
-2.87695474699575e-05
-2.38679508499732e-05
-4.49706711475479e-05
-4.14744025159379e-05
-3.28420901172944e-05
-2.92114132569903e-05
-1.85765479545133e-05
-2.77776074585298e-05
-1.95699695669455e-05
-4.72476163339203e-05
-3.29649577528213e-05
-3.94139866733816e-05
-1.67376114135302e-05
-2.9668565539324e-05
-3.62621692552183e-05
1.46889697320615e-06
-2.60930586923483e-06
-9.6069963115339e-09
-1.9747054113617e-05
-2.16309728092981e-05
-1.91076579382918e-05
-4.13630065476315e-05
-1.21286960451197e-05
-3.71816823925225e-05
-2.21012472036101e-05
-4.61773948514489e-05
-4.86725517808837e-05
-3.17211724822365e-05
-3.62442788303617e-05
-2.27446610297485e-05
-4.31041074422768e-05
-1.28314618081068e-05
-2.00477365522998e-05
-4.50253565533754e-05
-1.13904023746083e-05
-1.87602849899832e-05
-5.11498495639749e-05
-2.30684277079212e-05
-1.70348543581553e-05
-5.71685488965796e-05
-3.07481099947607e-05
-5.93325135381845e-05
-5.12361155612515e-05
-2.90997996546927e-05
-2.34004128626478e-05
-4.58172990687646e-05
-3.01547251574258e-05
-2.61838504367764e-05
5.22663729415348e-07
-5.43843863118142e-05
-1.58802524971558e-05
-4.27996995232278e-05
-3.35411306427574e-05
-3.63312220367855e-05
-3.40730726725395e-05
-4.60438031218512e-05
-1.95292942583498e-05
-1.79497210987436e-05
-3.59094542738753e-05
-6.11028425877658e-05
-1.21511634603073e-05
-4.68692819649091e-05
-3.59419703913366e-05
-3.22835891074997e-05
-3.94000716531704e-05
-7.63624650386066e-05
-3.77279900315378e-05
-3.0968183838585e-05
-2.77075461178516e-05
-9.01161301999559e-06
-3.72583063181441e-05
-2.36992433613653e-05
3.22746448386501e-06
-2.81419790959783e-05
-1.76624490034709e-05
-4.98660199593303e-05
-6.72847254953367e-05
-1.84323003326241e-05
-2.54690754416022e-05
-4.94633542071569e-05
-7.80343072397296e-06
-2.91533479710818e-05
-2.48351156056534e-05
-3.55351738877262e-05
-3.91453844310706e-05
-4.11253761068072e-05
-3.90472072767829e-05
-4.82888705268184e-05
-1.1171974000589e-05
1.41812541811768e-05
-2.92837501033955e-05
-4.63115358308357e-05
-3.78765547718295e-05
-1.63821202823535e-05
-1.3298182158845e-05
-5.05530198523196e-05
-1.48457234900995e-05
-3.10385701470234e-06
-2.63370973555211e-05
-4.54745340433027e-05
-4.06653163957833e-05
-2.58575104742715e-06
-4.79064005609425e-05
-1.43411886440778e-07
-3.96167692007401e-05
-5.07737223116542e-05
-1.9791526252188e-05
-1.59812403038962e-05
-2.10216932641021e-05
-5.2156126591039e-05
-1.85077932536304e-05
-2.20858106011002e-05
-2.47058375058524e-05
-3.53674953391194e-05
-1.93558654047826e-05
-3.81663276189914e-05
-3.82781238374516e-05
-4.70653085163153e-05
-6.25020077239469e-05
-1.10750756659291e-05
-2.71593628313344e-05
-1.23672876088353e-05
-6.43413575177607e-05
9.13922967208958e-06
-2.23453813828225e-05
-1.25467299567291e-05
-4.44525482604322e-05
-2.89178720259329e-05
-4.33720857370141e-05
-2.31321453763365e-05
-4.6616969091305e-05
4.66645086269035e-06
-1.5946546055315e-06
-1.52455652671979e-05
-2.59474404490513e-05
-1.88328630710335e-05
-2.4854072004914e-05
-1.83788384804127e-05
-1.76451583209487e-05
-4.50324067816451e-05
-3.35472781723842e-05
-3.21733258221351e-05
-3.03867781242396e-05
-4.16615236461963e-05
-2.03453688206978e-05
-3.87827643675089e-05
-1.26432346251944e-05
-6.40313730019802e-05
-3.39079949794788e-05
-4.17170017154244e-05
-4.97439348996692e-05
-3.7484550139285e-05
-1.73665305351292e-05
-1.50427604863784e-05
-1.55458960330517e-05
-1.34300141073188e-05
-1.24557678031547e-05
-6.134125929027e-06
-1.74154847809824e-05
-2.15194188314167e-05
4.91536945516098e-06
-4.72018451908363e-05
-2.62453760858314e-05
-3.0464840181847e-05
-1.18137926874454e-05
-4.5431057536316e-05
-4.08861329641776e-05
-3.99098909459264e-05
-1.26902673665533e-05
-3.62169858099471e-05
-3.07381377458579e-05
-2.73074357786392e-05
-1.19918890795696e-05
-2.94486847087143e-05
-4.33865533424627e-05
-4.99661382364564e-05
-3.49944106794663e-05
-5.0512231851656e-05
-4.3702918288166e-05
-6.38603718646405e-05
-4.1845773709019e-05
-3.65562229866212e-05
-2.75969751059023e-05
-6.24660258510178e-05
-2.08331192091026e-05
-2.14727119389049e-05
-2.14041708208827e-05
-4.1651117047028e-05
-3.05504975634519e-05
-4.2428840491093e-05
-2.63213209376044e-05
-3.10926248347398e-05
-4.45161147967101e-05
-3.08735147266178e-05
-3.0113442618716e-05
-4.94682085969495e-05
-4.86426987146185e-05
-4.70258208460619e-05
-2.34929318094751e-05
-3.14934758635637e-05
-3.27115367577704e-05
1.27893556914086e-06
-4.80905131953472e-05
-3.30818376619675e-05
-4.09634996146696e-05
-3.76585572970507e-05
-1.98740230944839e-05
-2.66465803630461e-05
-2.46330683618997e-05
-3.72941933085368e-05
-2.09514865093106e-05
-1.02843992960263e-05
-3.46296918955237e-05
-5.04652515742652e-05
5.95114397588838e-06
-1.37937606171583e-05
-2.72181443770102e-05
-1.74030007876447e-05
-3.34477717774675e-05
-2.63020191213239e-05
-3.0926176165476e-05
-1.01261540004088e-05
-1.2925787247602e-05
-8.90763952167576e-06
-2.86596994000661e-05
-1.7164575943007e-05
-2.0666421390072e-05
-5.55189150076813e-05
-5.33581686235409e-05
-2.8942574027524e-05
-4.15908401360528e-05
-1.04917549589857e-05
-2.7095595578187e-05
-4.12541924683616e-05
-1.1356871149019e-06
-2.79835620206031e-05
-2.48457362548264e-05
-3.27515499045923e-05
-1.32474094340489e-05
-4.01344033774671e-05
-8.76896054058836e-06
-5.33614092144962e-06
-4.70858621943769e-05
-5.12779723209564e-05
-3.72977900991587e-05
-6.20936345754029e-05
-5.17487765578893e-05
-2.7203046248091e-05
-3.86690749953149e-05
-1.38391302104446e-05
-3.79386911977144e-06
-5.37384238266568e-05
-1.16284267530157e-05
-3.22170238666928e-05
-2.16219949885531e-05
-3.71882580633735e-05
-2.97919600421355e-05
-1.70746653151884e-05
5.13125270391888e-06
-1.64270082050979e-05
-1.25009207791977e-05
1.33097352160072e-06
-1.16496902895952e-05
-5.86061407651038e-05
-3.68861810386695e-05
-3.24312593631147e-05
-1.70059627801031e-05
-3.19544553126213e-05
-1.07150475868454e-05
-4.25609221781918e-05
-9.73664234050116e-06
-2.22000539286814e-05
7.48277465086139e-06
-4.34492547557343e-05
-5.52128491115172e-05
-2.82380127287614e-05
-2.51418983707239e-05
-1.98066271867212e-05
-1.80109803022542e-05
-2.1898308031336e-05
-6.71943735891787e-05
-4.26372846648197e-05
-2.32495621884986e-05
-4.51332639071237e-06
-4.63493684612905e-05
-2.49967263776837e-05
5.03636167609949e-07
-2.96728131536178e-05
-3.36513162180424e-05
1.47448318821027e-05
-4.19466405353027e-05
-1.04899900202683e-05
-4.48559709669219e-05
-2.29532163050193e-05
-1.99670833941987e-05
-2.86994631996944e-05
-6.2502573987671e-05
-3.62829620754124e-05
-4.37578462718482e-05
-7.70367644829872e-06
-3.43165400030348e-05
-2.91911066025259e-05
-1.37477261381044e-05
-3.10428038248029e-05
1.64021606671204e-05
-4.42185707464547e-05
-3.95255690013999e-05
-2.32989342681075e-05
-4.53275509690351e-05
-3.53624443063699e-06
-4.92063950019493e-05
-2.54734908702068e-05
-2.37283804371075e-05
-2.2118451552648e-05
-2.7371449864873e-05
-4.3340595818463e-05
-4.64182839528292e-05
-6.1123000913019e-05
-3.79474180307443e-05
-4.44750604374002e-05
3.26946719331943e-06
-2.77439251304368e-05
-1.3815333523863e-05
-1.06938690465132e-05
-2.44269645681523e-05
-2.14851689598656e-05
-2.4014153177121e-05
-2.90621755851245e-05
-3.42091518491719e-05
-2.70993729555986e-05
-2.55465948726946e-05
-1.83065138204028e-05
-2.44625326384992e-05
-3.21806829072829e-05
-5.37055425808956e-05
-3.0011178592177e-05
-2.12516043818346e-05
-2.48092300141741e-05
-2.90321559526403e-05
-2.51322833696979e-05
-2.21598790758489e-05
-3.36145098625624e-05
-2.8996824113079e-05
-3.46288294685933e-05
-4.2664845670564e-05
-4.51245002239137e-05
-5.23685220289592e-05
-3.57011859787285e-05
-3.60858495140444e-05
-6.40617526116907e-06
-2.21050005294398e-05
-1.60430552868631e-05
-1.39530150449199e-05
-6.55727335809606e-06
5.45740945137632e-06
-4.35900600194419e-05
-2.10220412269968e-05
-3.39977303781221e-06
3.51652771753535e-06
-1.29215811496429e-05
-2.51119769996506e-05
-1.90995655845978e-05
-2.59079530062604e-05
-5.93138862995544e-05
-4.22209054858301e-05
4.26589685451646e-06
-7.2732432841093e-06
-4.19513412594799e-05
-3.00761170924992e-05
-8.66951506488957e-06
-4.40857773212001e-06
-1.32423834506783e-05
-4.42231703984797e-05
-5.21789081475711e-06
-3.49981160113634e-05
-6.13919517651585e-05
-3.24136092553532e-05
-4.776289258585e-05
-3.90128148535463e-05
-3.7192985593719e-05
-2.27753292940198e-05
-4.45936045754634e-05
-1.55124103449642e-05
-1.82180890119809e-06
-2.01285686194909e-05
1.68592987418147e-05
-7.66999056637278e-06
-2.42341456981969e-05
-1.09160914446894e-05
-2.50747357705104e-05
-3.25869445464418e-05
-1.24458043017624e-05
-2.60349691476728e-05
1.26641650005347e-05
-5.40031132283297e-05
-1.52575425398633e-05
-2.6169287126044e-05
-2.38412695700606e-05
-2.97694619580725e-05
-1.67847391330591e-05
5.46775419540182e-06
-2.36448948007712e-05
-5.05031809510559e-05
2.82010193949219e-06
-3.1069169374148e-05
2.68235075290979e-06
-1.15839239506776e-05
-1.71282384212856e-05
-2.37771585404914e-05
-3.2936350609293e-05
-1.73254399830604e-05
-3.97122283305641e-05
-1.97236057681031e-05
-3.63105258861902e-05
-3.57865954179853e-05
-2.03183306635885e-05
-4.78983358146599e-05
-4.6171283225616e-05
-2.0918104663759e-05
-1.24413270360245e-06
-7.69721776157665e-06
-4.1739824178439e-05
-3.56235215205448e-05
-4.97898417374783e-05
-1.70524556811369e-05
-1.95125510435171e-05
-3.33808085327631e-05
-3.69986568502463e-05
-2.79421530452482e-05
-4.69567343843765e-05
-2.43351605036325e-05
-5.7686266268834e-05
-3.31122874592768e-05
-3.31046585719873e-05
-2.78629989491242e-05
-2.48434985334151e-05
-3.44972759747531e-05
-1.89922787720675e-05
-1.38847575365979e-05
-3.19402979067995e-06
-3.73648664921835e-05
-4.37835741197826e-05
-2.60445500834768e-05
-1.43913193669895e-05
-3.87543032490218e-05
-2.85852559583905e-05
-3.23296962103209e-05
-4.40881048209099e-06
-3.51265938061096e-05
7.10541006687869e-06
-4.73996125949751e-05
-2.56381544372107e-05
3.44535569307543e-07
-1.42211248665928e-05
-3.66196494695415e-05
-3.94132995650976e-05
-2.95000933952638e-05
-3.84623899932009e-05
-3.66847099924088e-05
-5.87081727384108e-05
-5.05539185406629e-05
-1.89302957624694e-05
-1.61059834893001e-05
-3.13375589741637e-06
-3.38995639708613e-05
-2.72310530136071e-05
-3.30317960894272e-05
-1.73651531343019e-05
-9.79880066024613e-06
-2.18236037271198e-06
-3.56812959358086e-05
-2.27331964055547e-05
-1.05317699689614e-05
-3.08091369768875e-06
-2.47965570506562e-05
-6.46337903080515e-06
-1.65683604021823e-06
-6.78757878016795e-06
-3.66774662768431e-05
-2.79396279825029e-05
-2.46527772536039e-05
-3.97926272590782e-05
-8.9050409304307e-06
-4.08150075401245e-05
-4.49923356819203e-05
-4.29501093343881e-05
-4.45893898095312e-05
-4.55433973576127e-05
-9.30093588944073e-06
-1.66431949789242e-05
-3.62923638798493e-05
-1.11041022632299e-05
-9.02110610916599e-06
-4.45400169012232e-05
-3.55386873794076e-05
-4.42309861098486e-05
-5.60590361208585e-05
-4.14509323363677e-05
-2.62853825991192e-05
4.47167045187162e-06
-4.08772875724381e-05
-6.87329659501815e-06
-2.89674205400936e-05
-3.12719521059994e-05
-4.31836674246926e-05
-9.47640208274325e-06
-4.32357435841456e-05
-1.9237731060686e-05
-2.34846232401567e-05
-2.51415060581547e-05
-4.37102113048726e-05
-3.5290838843869e-05
-7.89977499965919e-06
-1.20507820940501e-05
1.5771804229831e-05
-3.32423178536171e-05
-3.71144552489782e-06
-1.66138122948153e-05
8.22903296342251e-06
-3.62978158152812e-05
-3.20672296456939e-05
-4.27935867663298e-05
-5.79352653158732e-05
-1.17768400919796e-05
-5.29945559759695e-05
-3.5588062321026e-05
-5.40562546624387e-06
-3.7815752174167e-05
-3.82150940864614e-05
-1.79450812581632e-05
-2.06866216950956e-05
-7.11274277328162e-06
-3.07593187439515e-05
-2.9841140030077e-05
-1.82475010876823e-05
-4.11655477479808e-05
-1.30576067264712e-05
-1.48068648192311e-05
-1.79547006925489e-05
-2.2409886632005e-05
-2.14421823875577e-05
-4.08302885409268e-05
-4.79718779010052e-05
-2.5442189213537e-05
-3.89688509333045e-05
-3.53979054708697e-05
-6.10336364205693e-05
-4.43850956160002e-05
-3.29824143228102e-05
-3.95076773642007e-05
-3.34181964001008e-05
-1.85285519895137e-05
-9.02868197675056e-06
-2.64028114565659e-05
-4.28987330897082e-05
-3.06936656934113e-07
-1.99900720208729e-05
-8.38002416068126e-06
-1.76491962069405e-05
-2.22597975724029e-05
5.06471004292476e-06
-2.90895247461972e-05
-4.67158859923365e-05
-4.83810051289163e-05
-3.51542690563558e-05
-2.85095298348386e-05
-5.58920796364199e-06
-1.17669360355844e-05
-2.40606480229136e-07
-4.02831763706577e-05
-4.24861292207776e-05
-3.93860272316863e-05
-3.46356585482401e-05
-2.08517744679321e-05
-2.14942625203423e-05
-1.709790348743e-05
-3.23872314721664e-05
-5.88553780062257e-05
-4.88941252851053e-05
-2.87984678154925e-05
-3.1649358007886e-05
-6.03175719032651e-05
-1.4742176330114e-05
-1.31363449233479e-05
-6.51882544319797e-05
-3.15549314381931e-05
9.7483873560741e-06
1.01634039461284e-05
-3.85297667022681e-05
-1.4954666462294e-05
-1.3051976295635e-05
-4.84697210537538e-05
-2.33730033260888e-05
-3.35534427510775e-05
-2.50218345279222e-05
-3.23816895210807e-05
-3.58860501642132e-05
-4.42540401776128e-05
-2.8505160996261e-05
-1.69982859193178e-05
-4.1481988013489e-05
-2.87454597356451e-05
-6.07411386168321e-05
-3.17968325523022e-05
-3.64965087455191e-05
-2.21277572700513e-05
-4.12015320760647e-05
-4.28488395306625e-05
-2.95819255231452e-05
-3.64301522785939e-05
-5.5738412837439e-05
-6.52194722240532e-05
-1.19671011603195e-05
-5.27686673149973e-05
-1.02545390769391e-05
-7.06094813955577e-06
-5.06523902279295e-05
-3.56572548479332e-05
-3.13597861058642e-05
-6.70172028314037e-05
-1.54452855598368e-05
-2.49087092009084e-05
-2.19137817940059e-05
-5.24783554398287e-06
-3.39955611048556e-05
-7.67501114924785e-05
-3.32009270180424e-05
-5.28043569799614e-05
-1.67492156061731e-05
-3.759133180446e-05
-4.28184166002651e-05
-1.12196607225228e-05
-4.97532467359423e-06
-4.33581043256447e-06
-1.27091179763489e-05
-3.73338593386225e-05
-2.04830505391391e-05
-2.52075703411479e-05
-3.59961443580006e-05
-2.60543545995838e-05
4.33239717674038e-06
-3.38284785889111e-05
-1.49596477656847e-05
-6.6813984363678e-06
-2.1200494540955e-05
-4.06362324325761e-05
-4.63122719484262e-05
-3.67681359998489e-05
-3.03069488517972e-05
-1.62764248626617e-05
-2.47853862983042e-05
-7.38620141712429e-05
-3.09178670916408e-05
-4.17023577887465e-05
9.99498410669482e-08
-2.89495946997496e-05
-2.51488888264973e-05
-8.73590753319661e-06
-8.04517448188049e-06
-2.10197627375779e-05
-2.97456059622229e-05
-2.9822775778344e-05
-4.50860645509478e-05
-1.85508708079389e-05
-3.71652604722512e-05
-5.27859729179036e-05
-2.6426070048236e-05
-2.50598308013868e-05
-4.43787782493952e-05
-2.32941994667137e-05
-4.21902253691927e-05
-2.13001316402082e-05
-1.29940402413135e-05
-4.21395082786209e-05
-2.35635018383547e-05
-4.18956022359626e-05
-3.35861955694727e-05
-2.47366022540627e-05
-5.4039231540251e-05
-5.73389532381592e-05
-2.38005805342799e-05
-2.82345426387048e-05
-1.05122335818069e-05
-5.16366545999679e-05
-3.15166036586206e-05
-4.93769931536499e-05
-1.62616557462237e-05
1.27640493452497e-06
-6.3595213637898e-05
-3.82772259152408e-05
-4.43016725286676e-05
-1.94783053626789e-05
-3.33767929750991e-05
-3.38962172053146e-05
-3.69455197906122e-05
-2.89213683309553e-05
-5.37809733149123e-05
-8.96155355038401e-06
-7.65875358488851e-05
-3.53152863349925e-05
-3.68935720882701e-05
-1.6800516974847e-05
-1.96581175801436e-05
-2.20798500291738e-05
-1.79818028314527e-05
-2.13900197093174e-05
-6.34348364924315e-05
-9.85336214020922e-06
-3.99381964864374e-05
-7.35209646445575e-06
-2.8672232414723e-05
-4.39350100708406e-05
-4.47509595215738e-05
-1.4948834458684e-05
-4.18674770466149e-05
-5.46914247393819e-06
7.49426418410001e-06
-1.51570788076531e-05
-1.65760241191203e-05
-2.66785479247501e-05
-4.15122111493889e-05
-1.75026804149868e-05
-3.65740799708465e-05
-4.86231736667598e-05
-3.65477795963606e-05
-5.46712314644677e-05
-4.88398930217106e-05
-2.3132560870338e-05
-3.04435591812218e-05
-2.63709104355968e-05
-3.37415591169408e-05
-4.50956794919164e-05
-4.15301217921631e-06
-8.43890344501385e-06
-3.02161109781814e-05
-4.31616955523459e-05
-6.50390824316255e-05
-1.54319473966934e-05
-4.79444377370879e-05
-2.2384955017332e-05
-3.13202741205699e-05
-1.35783558180044e-05
-1.63126476124879e-05
-4.89044358005884e-05
-1.38613993284409e-05
-3.29071968349591e-05
-4.77997818967898e-05
-4.5346492420178e-05
-7.42661655393393e-06
-5.38881093355176e-05
-2.6396036420119e-05
-4.48487783344931e-05
-4.19988831227741e-05
-6.68315723323801e-06
-2.03083055493988e-05
-2.8326904374757e-05
-3.25477983492957e-05
-3.70036711485446e-05
-1.17854452580968e-05
-2.75246456323356e-05
-3.4111706767398e-05
-3.90948222051919e-05
-4.58233076658182e-05
-1.8333047523644e-05
-5.18986851950625e-06
-2.57272807649585e-05
-1.98282365443758e-05
-1.93726616321385e-05
-3.37936484157457e-05
-2.03854148127731e-05
-2.08748136230238e-05
-3.33857294473907e-05
-3.64008778352051e-05
-1.67324049689568e-05
-3.47550887090865e-05
-1.63965961813277e-05
-3.41631867954887e-05
-3.98836548675433e-05
-4.04996872847906e-05
-4.37115577575662e-05
-3.6343180280877e-05
-2.59520993105662e-05
-3.41281575811892e-05
-4.60342095553639e-05
-2.35587323602464e-05
-4.94179267191839e-05
-1.08040030240552e-05
-3.56165579985675e-05
-1.35778870654553e-05
-3.22197463562463e-05
-1.67784945214523e-05
-3.92463243052652e-05
-5.07065304755533e-05
-2.42184302968162e-05
-2.47410182144403e-05
-3.91933398014191e-05
-1.92271896832558e-05
-3.8097724181383e-05
-1.6860820045278e-05
-3.80672726556044e-05
-3.88225764622543e-05
-2.43083496730924e-06
-2.9043616602229e-05
-3.57371882990307e-05
-2.01328167299071e-05
-5.57240732613395e-05
-3.98293142850246e-05
-2.65955502563455e-05
-2.22424306058646e-05
-3.68801643297092e-05
-3.96884269455857e-05
-1.81064649536197e-05
-4.13993713209773e-05
-3.21826726485042e-05
-3.73467744985847e-05
-3.9521414853152e-05
-4.26901883163859e-05
-1.32285491671809e-06
-1.00679045485735e-05
-3.8852829513582e-05
-1.90666317763975e-06
-2.9327830211987e-05
-3.99699847467552e-05
-2.31753339932521e-05
-3.01000639187705e-05
-2.09627188464538e-05
-4.08215621256122e-05
-4.17607102229791e-05
-2.36583197019373e-05
-3.54651307493188e-05
-3.60689484045595e-05
-2.55251304561067e-05
-2.72082274140019e-05
-5.46524112725774e-05
-5.34418925391924e-05
-4.00256782401505e-05
-4.67241461557189e-05
-4.8877565409903e-05
-2.786249044756e-05
-2.28728677966658e-05
-7.70868205128527e-05
-3.27014540995932e-05
-2.55425849280344e-05
-3.92306044166145e-05
-7.05289373488232e-05
-5.05110441536849e-05
-2.11923221823373e-05
-4.6425252008545e-05
-3.17790976210756e-05
-1.31307326099437e-05
-3.30651556647339e-05
-1.87563016546829e-05
-4.27253137438604e-05
-3.96516749150339e-05
-2.98264206281777e-05
-1.60981911475596e-05
-1.24419389279262e-05
-4.88501374231392e-05
-5.32340932532725e-06
-1.52643021740462e-05
-3.49399862755623e-05
-4.80428298919653e-05
-3.89629506181926e-05
-2.84689420931451e-05
-1.61256076975764e-05
-4.48473812745852e-05
-3.0786376350907e-05
-3.65380350525688e-05
2.16914896643406e-07
-4.67980719710369e-05
-4.18150315500213e-05
-2.53260650218753e-05
-3.26652217755037e-05
-2.25885055607487e-05
-2.17488530859912e-05
-3.83614129194361e-05
-4.01783194534411e-05
-3.41721815755301e-05
-1.30145291898404e-05
-3.82637127642774e-05
1.43781732106e-05
-1.3484721898368e-05
-3.43003551117278e-05
-1.22479863111422e-05
-2.7938222762533e-05
-5.92890327710039e-05
-2.20225491147014e-05
-5.5094227921493e-05
-2.83600003323013e-05
-1.86402203961432e-05
-3.33973297630832e-05
-2.82488386413648e-06
-1.92568024814888e-05
2.1695769532501e-05
-1.11772346411103e-05
-2.20920260064541e-05
-3.59150902685414e-05
-8.17318096121959e-06
-2.90788130308112e-06
-3.89544876210003e-05
-5.92903445149241e-06
-2.65542898058465e-05
-2.9192344673661e-05
-1.88092873311214e-06
-2.72127981386372e-05
-1.96001888194262e-05
-2.85670151941875e-05
-1.88454968287897e-05
-1.92662503793185e-05
-2.60565249741227e-05
-4.6901668803186e-05
-1.37164342403043e-05
-4.01367016521293e-05
-5.57928007801424e-06
-2.34913080652922e-05
-1.90672520232683e-05
-5.7754748285468e-05
-3.85365822420758e-05
-3.97665461742976e-05
-3.96114967513303e-05
-5.71369475861127e-06
8.29126063413508e-07
-2.61405865777774e-05
-4.06743633647523e-05
-3.51555259109633e-05
-2.05867046632263e-05
-4.71608506227386e-05
-4.33184883378236e-05
-2.50501247576787e-05
-8.27042673844408e-06
-3.29045829577677e-05
-1.5332045558823e-05
-3.6749316694122e-05
-1.45015125352689e-05
-9.23120462446464e-06
-3.87464956361978e-05
-3.36854039667358e-05
-1.99301686473876e-05
-9.33740028695496e-06
-3.06799085503459e-05
-2.3754584655673e-05
-4.32498809063918e-05
-7.26802271569883e-06
3.35227217924476e-06
-2.94902841749863e-05
-5.22353328406698e-05
-1.23234981992213e-05
-3.76647414638164e-05
-2.59862652767098e-05
-4.7566096418899e-06
-1.65810241191018e-05
-2.93275712785573e-05
-2.05084407164324e-05
-3.89782610226566e-05
-2.10434553368815e-05
-3.35784006645976e-05
-4.4176878960758e-05
-1.06772620357891e-05
-3.75106455518638e-05
-1.85061077729565e-05
-5.53502904973898e-05
-1.17044097028725e-05
-3.70928066051795e-05
8.71026055106417e-06
-1.12698795954725e-05
-9.63798659657371e-06
-3.05477933263669e-05
-6.96840037990019e-05
-1.94050782389737e-06
-2.5359050658229e-06
1.11707036288004e-05
-5.09977413323455e-05
-1.94607305067679e-05
-3.77835335798724e-05
-4.28877238617752e-05
-3.80012310371415e-05
1.50632505214731e-05
-2.30256174175553e-05
-4.42364658529793e-05
-4.00362538789097e-05
-2.28695917223843e-05
-4.23988642758064e-05
-1.81121578466212e-05
8.16202304868008e-06
-3.57258539320828e-05
-2.73846090418051e-05
-1.28695846361478e-05
-3.46116666814009e-05
-9.54155811098514e-06
-2.22286569437307e-05
-1.48184792115569e-05
-4.23915164048675e-05
-3.71484385170826e-05
-1.91214797218744e-05
-2.50688048450142e-05
-3.46848483901855e-05
-5.22861806329045e-05
-1.22928869055714e-05
-1.66712927292555e-05
-2.56133956247749e-05
-5.19139017259419e-05
-1.83333836104278e-05
-3.13614427518856e-05
-1.16013320206752e-05
-4.7113480768073e-05
-3.52240342387812e-05
-3.94696478644812e-05
-1.77480281850837e-05
-4.42855451281437e-05
-9.89373452925319e-06
-2.70999682651414e-05
-2.69635719068841e-05
-8.97895428556585e-06
-1.88860852089914e-05
-3.09668026793668e-05
-1.21040484474503e-05
-2.18613658404379e-05
-4.52867922453439e-05
-2.91795024599467e-05
-3.92227340403575e-05
-2.32271905810263e-05
-5.33154637845953e-05
-4.51388787229751e-05
-1.17224414500131e-05
-3.81750892882233e-05
-2.27214656688021e-05
-6.87096071096708e-07
-6.21850547569281e-05
-5.86229708234593e-05
-3.13780805298551e-05
-4.16184371039725e-05
-2.88544374955475e-06
-2.82907452580615e-05
-6.36227042843775e-06
-2.487767588841e-05
4.11551608944878e-06
-6.67344791867724e-06
-1.16265423316929e-05
-1.96011316506207e-05
-6.75777186787897e-06
-6.13854877153986e-06
-3.26915005472851e-05
-1.3446366808116e-05
-4.0928822699713e-05
-2.82080804885417e-05
-5.3154418220757e-05
-3.90616453486525e-05
-3.29604803291235e-05
-4.37887644801427e-05
-4.06195796585967e-05
2.58047329748618e-06
-4.52449423618086e-05
-1.99307751745406e-05
-4.00408432673006e-05
-1.63642537658312e-05
-1.62468570289147e-05
-1.92877501550808e-05
-2.81365701514067e-05
-4.20492957378799e-05
-1.79061548666503e-05
-2.52461253841802e-05
-1.27475606306814e-05
-3.92790100270868e-06
-6.4116179573138e-05
-1.47836403888214e-05
-6.27923056432955e-05
-1.67197187483659e-05
-2.00602306245212e-05
-3.04317514482045e-05
-2.26209846775231e-05
-1.77568776987654e-05
-3.69542260607898e-05
-1.13683145100104e-05
-1.07722002660488e-05
-2.22785227532959e-05
-5.81600538884294e-05
-4.63880424646302e-05
-3.12768893809149e-05
-3.43105485299797e-05
-3.03705746824915e-05
-2.42863949993588e-05
-4.84442542915681e-05
-4.82577925882812e-05
-4.21453298148846e-05
-3.84120435029482e-05
-3.01163916276493e-05
-1.66451125787856e-05
-4.07377871306389e-05
-2.67922436645596e-05
-4.56318388103037e-05
-4.72751604146824e-05
1.34867353262311e-05
-5.9248767349724e-05
-8.07698540787745e-07
1.96298343773769e-06
-5.73879999893099e-05
-1.8998094969639e-05
-1.64543272264688e-05
-3.71081377730473e-05
-3.50489604962341e-05
-2.30340293782923e-05
-2.15251569425927e-05
-2.34333782099519e-05
-1.89075890380311e-05
-1.98947883825893e-05
-1.71657412333656e-06
-1.74952312842437e-06
-5.34905047403315e-05
-5.00112302520601e-05
-3.24024808321136e-05
-2.97930436195656e-05
-3.56114267358734e-05
-2.05302171603138e-05
-2.79982312984352e-05
-2.91653160013079e-05
-4.42644654253924e-05
-1.08212861158632e-05
9.40360291336007e-06
-6.90994822975452e-06
-2.3050546705999e-05
-4.79220367964646e-05
-3.59920876697558e-05
-1.6987111826567e-05
-2.88552414563868e-05
-2.0315946786997e-05
-5.04526051588889e-05
-2.93622383194712e-05
7.0902708355896e-06
-2.95534514251046e-05
-3.1798276281251e-05
-1.15359207260437e-05
-2.40805038967241e-05
-2.35381682101112e-05
-3.69200951495545e-05
-2.09420686193341e-05
-4.055949846918e-05
-3.93318343582295e-05
-7.49913682081546e-05
-1.66076312940318e-05
-4.09043972287255e-05
-2.4509342912497e-05
-1.32642214741887e-05
-3.33751965584352e-05
-1.3920424746861e-05
-3.48954621109931e-05
-5.67955767823427e-05
-4.67456604002162e-05
-4.53983483919323e-05
-2.9594742477751e-05
-9.76811180672843e-06
-4.68712190310938e-05
-7.35745416739403e-06
-1.66220253900872e-05
-2.17647557448359e-05
-1.78600728013348e-05
-6.6237555533039e-05
-4.11748664844308e-05
-3.72342353713828e-05
-3.29081200263699e-05
-4.66650987267311e-05
-2.73472321280234e-05
-4.5930553178233e-05
-2.77392479639625e-05
-4.98288231335288e-05
-1.53038593711312e-05
-5.35399660054825e-05
-3.30077361398562e-05
-1.48815216971345e-05
-3.73220205572842e-05
-8.00247810199867e-06
-4.15599811967746e-05
-8.9126591763246e-06
-3.5458811243043e-06
-2.0759135323344e-05
-6.05763118558379e-05
-2.9410089392775e-06
4.39118387078908e-07
-5.76460961018385e-05
-4.36246201620339e-05
-2.09809928145486e-05
-2.40780499211994e-05
-2.89512914625236e-05
-4.01505209995882e-05
-2.40219549981544e-05
-5.54453334952188e-05
-2.91407072260724e-05
-2.15188953226493e-05
-2.67459329830808e-05
-2.73285544840055e-05
-2.96958778181827e-05
-1.81911455590595e-05
-2.68550397939658e-05
-2.39712819945059e-05
-5.09776800842061e-05
-2.69884955050477e-05
-2.24973251568659e-05
-1.34226726831356e-05
-1.48255281646403e-05
-2.2601259409154e-05
-1.19371297835e-05
-6.54742853852454e-07
-4.04449058021657e-05
-3.77048109614515e-05
-5.12084475679143e-05
-1.85193626349431e-05
-3.42604280275345e-05
-4.11121145182758e-05
-6.51503958362088e-05
-2.80624472445324e-05
-3.98218004954648e-05
1.19691811031103e-05
-2.8944272606216e-05
-3.32622269893196e-06
-2.88097349932468e-05
-4.22313755426439e-05
-1.74725119769093e-05
-6.0543280606255e-06
-4.01955450559383e-05
-4.3983541032923e-05
-4.18821153575224e-06
-4.165444423115e-05
-9.29265180738879e-06
-2.31707824729633e-05
-3.22125438549347e-05
-3.50538034096973e-05
-2.84143855299676e-05
-1.49092338542005e-05
-4.37097166663173e-05
-4.12542128510597e-05
-2.26741447617898e-05
-2.95400967541275e-05
-1.36696151907174e-05
-1.04118373232717e-05
-7.87814496478153e-06
-1.0891196880886e-05
-4.3162519813212e-05
-5.88645363119375e-05
-3.46038101291778e-05
-2.13837440007041e-05
-1.69920762708403e-05
-5.21725628367097e-05
-4.71983835383963e-05
-9.88533671052156e-06
-2.52289337676009e-05
-4.11810001973621e-05
-3.75199313511908e-05
1.92785933830143e-07
-3.54607499732688e-05
-3.37687319621369e-05
-3.73305305500454e-05
-1.91519729996762e-05
-2.83631580720723e-05
-1.71881284156226e-05
-2.8235753682417e-05
-1.27342217492753e-05
-2.44730615102058e-05
-3.72901386760346e-05
-2.77020367089177e-05
-2.77837127376234e-05
-2.74624173090552e-06
-1.82347775948708e-05
-3.15358935952753e-05
-2.70653128928756e-05
-3.12856843289313e-05
-2.81530116160683e-05
-7.86665308844513e-06
-1.98361325969073e-05
-3.18629248234404e-05
-4.72128242161402e-07
-2.40825551463776e-05
-3.70124988753184e-05
-4.55481333268461e-05
-2.69074365281845e-05
-2.48293541509794e-05
-3.98231125665469e-05
-3.605553479678e-05
-2.20291657647445e-05
-3.23216132981227e-05
-4.45220745256419e-05
-1.35264366817309e-05
-1.69544032669135e-05
-4.79735915882245e-05
-6.62529346345377e-06
-3.4939623004891e-05
-4.12124142701982e-05
-2.27859889439388e-05
-3.78966686777532e-05
-5.15727004242421e-05
-5.40354176170321e-05
-2.95722313449024e-05
-2.52042632089825e-05
-9.74228313474028e-06
-2.81147885245386e-05
-2.57193878688119e-05
-2.21740441133869e-06
-3.42248616311784e-05
-1.33167774619641e-05
-5.84336519543825e-06
-3.32989372918825e-05
-1.17688110202276e-05
-1.34292754432409e-05
-7.33166726299125e-06
-2.64003986738546e-05
-3.86159793839191e-05
-1.88427122361981e-05
-1.7752128791774e-05
-1.52770964237827e-05
-4.79967075279673e-05
-4.96152966057487e-05
-3.35554169499386e-05
-3.15186684728784e-05
-2.59033107901862e-05
-2.82577412680071e-05
-8.89789795810275e-06
-2.1803679587347e-05
-2.76564935371849e-06
-4.09860539034802e-05
-2.27136411816742e-05
-2.74467563550124e-05
-1.62937822874577e-05
-1.71807932274101e-05
-5.51851585889592e-05
-3.61497904389036e-05
-1.14341672585347e-05
-3.23698383967728e-05
-3.73677559165907e-05
-2.09543682645357e-05
-5.0871323397106e-06
-2.93646114182561e-05
-3.42695592026248e-05
-3.36527898972519e-05
-3.86921020361971e-05
-1.07415793011438e-05
-5.79218987099787e-05
-4.82713357957874e-06
-9.94978354370548e-06
-4.63365082497059e-05
-3.14324471145828e-05
-2.63344428755342e-05
-4.58430928376163e-05
-1.27296039615284e-05
-3.11131163629157e-05
-2.41052998466544e-05
-3.92349500745814e-05
-1.68280434435648e-05
-9.71196568571514e-06
-3.19496960683801e-05
-2.05795650503878e-05
-2.82689405828483e-05
-1.97634774451598e-05
-4.24358485084173e-05
-2.39381845354546e-05
-5.14281627532299e-05
-2.53694266177933e-05
-1.00353390757029e-05
-9.98899048598414e-06
-1.88383587340966e-05
-4.90157420615052e-05
-4.46331751822581e-05
-2.68031576536302e-05
-1.31530600435583e-05
-2.29013742277372e-05
-2.64871110523186e-05
-3.15568101919764e-05
-1.35342987916467e-05
-3.25347187813142e-05
-3.42131129345765e-05
-4.3028800407522e-05
-3.54863774322611e-05
-1.21738514523221e-05
-1.02535362519483e-05
-3.66163154854713e-05
-4.53857915963529e-05
-3.14517469572e-05
-3.40140972010036e-05
-3.01429243505675e-05
-2.60348547391641e-05
-1.88862737905603e-05
-6.18032403042962e-06
5.25536746098463e-06
-5.17179618066186e-05
-5.96297379082798e-05
-2.24660931379953e-05
-4.36332060214283e-05
-4.28858075800973e-05
-2.54784734769088e-05
-4.04810160922741e-05
-3.70679919629632e-05
-8.77920359073508e-06
-1.82531519528816e-05
-3.29789658459337e-05
-3.3286745662161e-05
-3.84974937621243e-05
-2.93074794908969e-05
2.43201213936963e-06
-4.50423654526704e-05
-4.58782303771618e-05
-3.79661053020493e-05
-3.64424739090949e-05
-4.43475427231454e-05
-5.86722712453426e-05
-3.38398615023538e-05
-3.06301447691157e-05
-2.07216222716885e-05
-5.02286274918929e-05
-2.04740805330862e-05
3.18970087483296e-06
-1.82621952726381e-05
-3.24482229550818e-05
-3.00624305055522e-05
-4.25538991552302e-05
-2.71599479717997e-05
7.38447697145369e-06
-1.30337517987431e-05
-3.1001699810973e-05
-2.82463289283698e-05
-1.43284159643812e-05
-2.83827688955899e-05
-6.92726820512164e-06
-5.08027425515565e-05
-2.81235733646498e-05
-5.05281101272337e-05
-1.99000794757075e-05
-3.28246397838863e-05
-1.12645977860806e-05
-1.38646312830678e-05
-3.84165478197332e-05
-2.67576978721423e-05
-3.04745309938033e-05
-4.4825237177111e-05
-1.93534475535355e-05
-4.74442168005628e-05
-1.93988587098195e-05
-2.94595790089619e-05
-3.09796973033623e-05
-3.99803952798004e-05
-5.57749643753998e-05
-4.43795039945646e-06
-1.43045462641961e-05
-3.2826418844452e-05
-2.84478743857674e-05
-2.08286235213565e-05
-3.23447759107208e-05
-2.70044925770068e-05
-2.09270495747417e-05
-3.00640070364521e-05
1.23104520869636e-06
-1.7496036380827e-05
-3.1478318961223e-05
-2.27694138453922e-05
-1.24976637118032e-05
-2.9412936301905e-05
-1.19236405160248e-05
2.11142229363241e-05
-3.88003205352799e-05
-2.56293325144896e-05
-4.639415210787e-05
-2.24280282400431e-05
-4.19226228108115e-05
-1.96321123927236e-05
-5.76031315598034e-05
-2.09711899976949e-05
-4.16259843536957e-05
-2.95792581439938e-05
-2.23339351426294e-05
-1.16773129659321e-05
-5.85718774132102e-05
3.73710644610216e-07
-3.304063569615e-05
-3.27059217974896e-05
-8.54335877230899e-06
-2.21633960214884e-05
-5.12425793982995e-05
-4.47607778068291e-05
-3.53594355112232e-05
-5.10464294786624e-05
-3.05686614234919e-05
-1.50209309808237e-05
-2.60183872817057e-05
-5.1250022970413e-05
-4.82791423814376e-05
-1.74436763505524e-05
9.0453179563153e-06
-3.93160377019693e-05
-4.31291165413143e-05
-3.870656078936e-05
-3.54265714325108e-05
-1.6136908333693e-05
-6.10639729636328e-05
-1.21012514329505e-05
-7.4274318091404e-06
-1.08938830954623e-05
-4.50592020492202e-05
-3.10803777326407e-05
-2.46049978829609e-05
-3.41165624965581e-05
-4.43431460910815e-05
-2.77803523520708e-05
-4.24941152001592e-05
-1.74999056589573e-05
-3.46015771176496e-05
-5.26448809882928e-06
-1.835365118985e-05
-4.39213292178409e-05
-1.11338745788101e-05
-4.4397801585277e-05
-3.40506148617182e-05
-3.8179685039473e-05
-1.1261341447026e-05
-1.76392534378164e-05
3.97241576872467e-06
-2.62784374654352e-05
-4.0991239176313e-05
-2.25782497520403e-05
-4.45856879020779e-05
-4.60084957518777e-05
-5.14471747728241e-05
-6.44744227902605e-05
-4.13026658178786e-06
-2.29575921647807e-05
-1.44688193899827e-05
-2.52418232061034e-05
-2.53979464455697e-05
-2.93307701926134e-05
-1.38357270474722e-05
-2.53824777087839e-05
-3.86623948600057e-05
-3.51295304023873e-05
-5.92423549166998e-05
-3.52852637596962e-05
-3.23909700487157e-05
-4.94794080930589e-05
-1.76119641538707e-05
-1.9736358676882e-05
-2.39907942605315e-05
-3.91311903727991e-05
2.51431984844715e-06
-2.82114961157715e-05
-5.76209165921576e-05
-4.15168014287226e-06
-4.20018383547125e-05
-3.80305219215439e-05
-3.19449441814918e-05
-3.45640597676439e-05
-5.40394862887398e-05
-9.67224340554489e-06
-4.33035541274331e-05
-4.55387215104634e-05
-3.14413203582463e-05
-2.88096112272864e-05
-1.31303624050547e-05
-3.91384191669792e-05
-2.50045806442775e-05
-1.40675037830441e-05
-3.65877875820332e-05
-5.13161547242201e-05
-3.5712292072504e-05
-3.52258229760965e-05
-1.78522147919319e-05
-8.55299789056195e-06
-2.69144468209137e-05
-3.55442844883055e-05
-3.29181802776751e-05
-5.09524581841143e-05
-2.33877471645313e-05
-4.04387639250652e-05
-5.54421264690291e-05
-2.20601153775013e-05
8.997657203833e-06
-3.33000731080587e-06
-2.48060189063181e-05
-2.0861846689136e-05
-2.97832805899863e-05
-3.50289828699611e-05
-5.43195293035861e-05
-6.13464694244026e-05
-4.24659125588766e-05
-1.92741176445327e-05
-4.15189704164673e-05
2.00175569210868e-06
-1.21774587338456e-05
-2.32598069631525e-05
-2.78779056634384e-05
-1.71703482251291e-05
-2.32921704689958e-05
-2.07289538028678e-05
-6.98524891467092e-06
8.07561634927947e-06
-2.41892577926517e-05
-2.92097706567405e-05
-1.42046079853546e-06
-1.25186479500863e-05
-3.95030689089824e-05
-3.36496034324549e-05
-1.23385294280694e-05
-3.62711845770419e-05
-3.75828651223443e-05
-5.09421876765745e-05
-3.681048270788e-05
-7.79493197538184e-06
-3.96870735459536e-05
-6.34241326655113e-05
-4.1492137421214e-05
-5.15989379126802e-05
-3.3110656845311e-05
-2.25605802908291e-05
-2.52872861332553e-05
-2.25898623410385e-05
-6.92265378900699e-06
-2.49787643811542e-05
-1.82564220158993e-05
-3.06223323239541e-05
-3.66149196385279e-05
-2.0043998113113e-07
-3.07682999895663e-05
-2.26418550742565e-05
-2.38534392248607e-05
-3.94333596285286e-05
-1.54801481882195e-05
-3.06334006169419e-05
2.02177728535237e-05
-3.90545784998934e-05
-3.85347074158316e-05
-2.7520098292228e-05
-6.70195347083424e-05
-1.82168544478391e-05
-1.13250704697077e-05
-8.92784140466226e-06
-4.29500473151156e-05
-3.22389453304057e-06
-2.59499223972782e-05
-2.52007443515531e-05
-4.01328022991081e-05
-5.46909949691763e-05
-4.05562365269909e-05
-1.67027137220328e-05
-3.27674940797564e-05
-3.27982260292629e-05
-3.05243271641083e-05
-2.95466165434941e-05
-1.53121244138133e-05
-3.96037335378327e-05
-3.06835143698551e-05
-2.6091274149932e-05
-2.88938792966955e-05
-2.81040985183348e-05
-4.16644879189639e-05
-1.26423399182138e-05
-3.28396990990937e-05
-3.16185837464488e-05
-3.288744172358e-05
-4.87817197380715e-05
-2.81076503502941e-05
-3.34583077103548e-05
-1.14706214153549e-05
-1.92834220389692e-05
-1.93613504414545e-05
-3.45079327745497e-05
-6.08502810686588e-05
-3.65935609862983e-05
-2.53722951146775e-05
-2.6464074793247e-05
-1.33110228663747e-05
-2.37104652825579e-05
-5.05834499649573e-05
-3.26046778149045e-05
-5.35440450613207e-05
-5.67347319196356e-05
-4.37350846828579e-05
-3.23915345208423e-05
-5.35366347605174e-05
7.58150119947201e-06
-3.67066615233059e-05
3.36106132997791e-06
-4.13870441071356e-06
-2.53457693572754e-05
-5.19644129436212e-05
-2.00563321342081e-05
-2.34262316363524e-05
-1.7401047897634e-05
-1.25808632101555e-05
-2.7737593434409e-05
-1.04836319922091e-05
8.34964894853252e-07
-2.45606990041642e-05
-3.28515611723218e-05
-2.96155366613952e-05
-2.72469275456925e-05
-3.12546849063688e-05
-2.80393540121191e-05
-1.61961377589243e-05
-2.52510064300074e-05
-4.54446253646397e-05
-1.15017242300449e-05
-3.49012728269127e-05
-6.34940789571187e-05
-3.54526930906368e-05
9.69203228938165e-07
-3.18014669456704e-05
-3.67273261433751e-05
-1.5717313574321e-05
-3.73139589067119e-05
-3.46338597065187e-05
-1.08938012787646e-05
-7.44930029094793e-05
-1.01648263659011e-05
-2.16562087948349e-05
-3.70375402883135e-05
-2.1056957699056e-05
-2.29426199530592e-05
-2.4520523061869e-05
-1.62576863968624e-05
-2.64045678860446e-05
-1.59554008901162e-05
-1.88669914112797e-05
-3.86025548307341e-05
-1.14199332858627e-05
-4.9619513556424e-05
-2.03096600317003e-05
9.39558849370611e-07
-1.08453874143657e-05
-4.03631419243431e-05
6.88827187509352e-06
-3.53298642034065e-05
-9.5288695826251e-06
-2.0823280048204e-05
-2.42693475962859e-05
-3.12771038585518e-05
-5.16816420849639e-05
-2.84480382200384e-05
-2.57288744904322e-05
2.46429219213419e-05
-2.80380503355894e-05
-4.23971260812012e-05
-1.80689978420341e-05
-2.17149109807776e-05
-4.36517286539989e-05
-2.1406509241785e-05
-1.22508057863553e-05
-3.54307370270239e-05
-2.19664566937239e-05
-2.97516903051199e-05
-6.11371435940736e-05
-5.99445858449412e-05
-3.3496349699536e-05
-2.23240457720694e-05
-1.79086757602425e-05
-4.38180611973277e-05
-1.55857805630017e-05
-3.62783708602872e-05
-1.70225912506499e-07
-4.10801791350753e-06
-5.14366741788798e-05
-1.77633665433208e-05
-4.42712707402821e-05
-5.08857142447357e-05
-1.92226544758055e-05
-7.73497063826603e-06
-1.87182982555795e-05
-6.33822414025009e-05
-2.71892857736466e-05
-2.57872199931841e-05
-3.06270948845909e-05
-3.24273093243514e-05
-6.06624704478772e-05
-3.39591564912683e-05
-3.5755160978721e-06
-2.22595818425989e-05
-5.04035757987727e-05
-2.65067101607826e-05
-2.69688098596429e-05
-1.6645449654279e-05
-3.2878411723437e-05
-1.55349225734095e-05
1.87131496310597e-05
-1.3755772058165e-05
-7.92277400023306e-07
-2.45799598622279e-05
-4.4084903103603e-05
-4.45148955133071e-05
-8.28872070092824e-05
-9.74442407355902e-06
-3.14125424681752e-05
-3.03561847111768e-05
-4.36111628160025e-06
-3.80237407314132e-05
-2.07148262480563e-05
-3.49503686814722e-05
-1.87643170058066e-05
-2.05660916191302e-05
-2.3980221309164e-05
-2.35254557550051e-05
-3.2833089786321e-05
-2.85823645249692e-05
-1.51493400904383e-05
-7.92430089319849e-05
-1.47210111856688e-05
-2.3795735550933e-05
-2.05312961177576e-05
-6.38059051936708e-05
-3.1077529918997e-05
-3.65189682746991e-05
-4.04585704605452e-05
-3.8695458269533e-05
-2.46125095623257e-06
-3.45967373204529e-05
-3.55977636342295e-05
-1.96896935813682e-05
-1.51468750852231e-05
-3.26847435081611e-05
-1.68703102435675e-05
-2.13565834920156e-05
-1.36797604974677e-05
-3.27637439244143e-05
-2.62826041421488e-05
-2.35732640853798e-05
-1.76570052978528e-05
-4.50818476225624e-05
-6.52671798485845e-05
-2.22055480492154e-05
-1.80106340754497e-05
-2.81676994908735e-05
-1.06383946545588e-06
-3.52029259852511e-05
-2.88279359136991e-06
-3.75300399359053e-05
-1.58594109767633e-05
-3.02550956682572e-05
-3.41106373948412e-05
-3.77951436552703e-05
-2.95955026913058e-05
-2.53113113314616e-05
-3.37931528798882e-05
-2.06707676594706e-05
-4.49132793673354e-05
-3.23072882102273e-05
-3.15963339358703e-05
-4.38011491365075e-06
-4.08848376819248e-05
-4.29190101781899e-06
-4.18541583173979e-05
-1.83319996892651e-06
-5.76459141210282e-05
-3.55182171783667e-05
-6.2634424072843e-05
-2.02832576120309e-05
-3.59887950814031e-05
-1.60169801407781e-05
-4.54456379768586e-05
3.65560457590135e-06
-2.705597575398e-05
-3.29347572263983e-05
-1.92582159376849e-05
-4.60282943217386e-05
-2.80913506297955e-05
-2.06597011644673e-05
-2.986048498696e-05
-6.16990109740206e-05
-6.05150144761702e-05
1.11784225263758e-06
-2.31672802142473e-05
-1.55536679915434e-05
-7.96382899875742e-06
-7.4317085509864e-06
-3.62518722726938e-05
-3.12538134400399e-05
-1.06370506355961e-05
-2.19067661495686e-05
-1.81863457113723e-05
-2.38791825248675e-05
2.93521629551374e-07
-2.898247704459e-05
-2.68491751323931e-05
-5.03796424124193e-05
-3.84834361379205e-05
-2.3597774086408e-05
-1.67414826800608e-05
-5.43615645096907e-05
-3.03404210932544e-06
-1.51039667492852e-05
-4.70837699809349e-05
-7.03464073289103e-05
-3.20379649894777e-05
-2.91600684493527e-05
-3.79127781618733e-05
-2.35957726040178e-05
-5.10225282259212e-05
-3.6189727789841e-05
-5.78442679860213e-05
-3.68618458106096e-05
7.91431931972031e-07
1.92154135542247e-05
-1.29501410883343e-05
-2.2266407766833e-05
-3.89532912186059e-05
-1.243533937048e-05
-2.95602387814502e-05
-3.53457054524624e-05
-3.11156642964008e-05
-2.00706427137171e-05
-5.54158889854882e-06
-2.68196555123301e-05
-3.10776370334651e-05
-1.29397601183503e-05
-2.6431881529664e-05
-1.28396911678134e-05
-3.0558331510018e-05
3.27851716408836e-06
-2.7903345376818e-05
-2.45185540451177e-05
-1.4065877632443e-05
1.36788159692764e-06
-2.70338653671406e-05
-3.20990752004225e-05
-3.50797467325909e-05
-3.42393610738806e-05
-2.74820260105854e-05
-3.45345575246079e-05
-5.56064085591505e-05
6.86076684655058e-06
-3.54231541892572e-05
-1.50896390667745e-05
-4.18538819091299e-05
-3.29753390357265e-05
-4.71427501129069e-05
-7.59382499174358e-06
-2.60627121797823e-05
-2.39560733654858e-05
-2.03140359093981e-05
-2.04957697663835e-05
-1.925926904349e-05
-2.24214428827293e-05
-2.39140775056255e-06
-1.24079149262932e-05
-3.84664462181229e-05
-4.04961105446679e-06
-1.31362156265665e-05
-3.66549253446334e-05
-9.49907565755257e-06
-2.9631568035615e-05
-1.74493165402497e-05
7.24628100619674e-07
-1.27181709387355e-05
-4.44347965530359e-06
-9.49663509225558e-06
-2.02883309343459e-05
-5.27753431462912e-05
-3.49144135378822e-05
-4.23506231503216e-05
-4.80474467917319e-05
-2.82033781674817e-06
-1.13338553330642e-05
-1.93899800505642e-05
-2.53540822814509e-05
-3.58166421688154e-05
5.81657504111883e-06
-2.65613374079418e-05
-1.65830343409252e-05
-5.4333752983406e-05
-4.84087697142708e-05
-4.27556467044628e-05
-4.01721886360585e-05
-3.51494601028176e-05
-2.04803496599038e-05
-1.39412145365862e-05
-2.23766916097233e-05
-2.62348205691473e-05
-1.96766486491066e-05
-1.9716994129822e-05
-2.09891793166465e-05
-1.03720708093405e-05
-4.09757499231472e-05
-8.20168011842389e-06
-3.2130377702613e-05
-3.10151114390533e-05
1.01107270138745e-05
-2.54778009393994e-05
-1.46568272191864e-05
-2.03803711896538e-05
-2.91535499242289e-05
-2.41227128920479e-05
-1.7728371431334e-05
-3.15094651636375e-05
-4.26739065231457e-05
-4.15405172580981e-05
-1.38265391735974e-05
-4.44592718526514e-05
-8.152760309442e-06
-3.18808800574774e-05
-2.21472062424004e-05
-2.66422249585084e-05
-2.0131702876241e-05
-3.24789891855182e-05
-1.24981454505375e-07
-1.46657942557528e-05
-4.20938842350981e-05
-4.02237407405462e-05
-3.72007081288081e-05
-3.25926282950047e-05
-3.25142331686316e-05
-5.0516035403689e-05
-6.67074148825474e-05
-1.14476877983951e-05
-3.38372733772772e-05
-2.53691157938309e-05
-3.23473981900457e-05
-2.34779112656984e-05
-8.3748407063782e-06
-2.22619079618401e-05
-1.11629562738996e-05
-4.7448851544966e-06
-2.43022574962338e-05
-5.36498713052827e-05
-2.42625251775629e-05
-1.61428466227687e-05
-3.76259642873856e-05
-4.43487613570338e-05
-1.89650298174178e-05
-2.64491799304244e-05
-3.96359984124583e-05
-2.88702262897151e-05
-3.67564336896756e-05
-2.6236318632302e-05
-2.58387747425394e-05
-2.54467913451214e-05
-4.37586377939336e-06
-1.86163378558291e-05
-4.23420482981619e-05
-8.27985585954017e-06
-3.27588979924202e-05
-1.39515902654309e-05
-2.17846287833267e-05
-3.35554514504043e-05
-3.44818404502457e-06
-2.57232568221026e-05
-1.43119781025462e-05
-3.71974862618895e-05
-3.15344107640368e-05
-2.05676514428853e-05
-8.49610929147978e-06
-2.01602787968426e-05
-2.29606168644563e-05
-9.47890972767995e-06
-2.42619062302341e-05
-2.96231173854641e-07
-3.18291274952081e-05
-3.00778491887829e-05
-3.46352879648376e-05
-1.06202304148984e-05
-3.78480581858695e-05
-3.41297923041427e-05
-3.47316208356868e-05
-3.53845780287282e-05
-2.945494321372e-05
-1.50399681500712e-05
-4.42162254377799e-05
-4.93143458756487e-06
-5.05302908883886e-05
-4.62388588359375e-05
-6.83086784236151e-06
-3.564039415239e-05
-4.12158655116039e-05
-3.43960214626902e-05
-5.61267992164906e-05
-2.65314358877675e-05
-4.10491580518542e-05
-2.31980951470137e-05
-1.39000930841092e-05
-3.79178210047708e-05
3.06210262571408e-06
-2.74312723348532e-05
-3.65394420196223e-05
-2.65373240167924e-05
-6.28302556235733e-06
-3.91255767829705e-05
7.8825592535814e-06
-1.48751586791921e-06
-3.12956365923959e-05
-2.31376326797476e-05
-3.20552593581218e-05
-3.48222257409731e-05
7.83946903503082e-06
-4.26137356689833e-05
-2.66316513323152e-05
-1.68541711305654e-05
5.54662772077056e-07
-2.22651869357358e-05
-2.02789217266481e-05
-4.74737370842322e-05
-1.82404386088266e-05
-1.65940840815116e-05
-9.80083001884544e-06
-4.03661119573517e-05
-1.26192349155626e-05
-6.18066843993161e-05
-2.90804665214091e-05
-3.77796867875482e-05
-2.38339283060491e-05
-2.61844546576999e-05
-2.53036229821965e-05
-5.1451699329369e-05
-2.4314535378489e-05
-1.40860330004571e-05
-3.67069925393947e-05
-2.58866835972946e-05
-3.93031260230787e-05
-7.46006458586714e-06
-1.89049605690497e-05
-8.34125503855455e-06
-5.98613701965743e-06
-3.10198468519708e-05
-2.38828809416418e-05
-1.4566708537087e-05
-1.93031271400111e-05
-1.3019939428197e-05
-1.21387375444237e-05
-4.2526682644679e-05
-3.64653148098461e-05
-4.30767476805393e-05
-2.10096209272283e-05
-3.60545056700406e-05
-1.05809909616642e-05
-2.04016774488393e-05
-2.84455774150413e-05
-9.25280661158006e-06
-2.81681387066695e-05
-7.98863690561975e-06
-1.19076129480766e-05
-1.8172842687602e-05
-5.69196229734136e-05
-2.39881744507799e-05
-3.65125206800151e-05
-1.79835203109169e-05
-2.57101094288848e-05
-5.66512249642043e-05
-2.46410961457322e-05
-2.84918698569155e-05
-1.47752656960375e-05
-7.35168700274882e-06
-4.47512993234328e-05
-1.33493368099168e-05
-2.6499300510741e-05
-1.89712761617727e-05
-2.19442600102466e-05
-1.42169306319502e-05
-1.46119628127479e-05
-3.29634649968848e-05
-2.59308844660329e-05
-4.66037576786107e-05
-6.62841151654367e-06
-5.02216102780774e-05
-4.51308986343846e-05
-4.90657654846379e-05
-3.553812037282e-05
-8.06282389857132e-06
-3.04607804470926e-05
-1.26418792379316e-05
-1.94093957670504e-05
-2.00290087968505e-05
-2.58255512522662e-05
-5.30433534346584e-05
-3.14638286239521e-05
-1.20481181290175e-05
-4.82078092952969e-05
-3.54663106712328e-05
-3.58821650293494e-05
-2.68544084752059e-05
-1.94315392961484e-05
1.36080200209017e-05
7.24990544911494e-07
-3.24239119601003e-05
-2.82504011485249e-05
-2.26770514166423e-05
-1.66126359696557e-05
1.05931093813768e-05
-2.10174803420191e-05
-2.58926235701711e-05
-2.27998186527631e-05
-2.49232660036815e-05
-4.003953311848e-05
-1.19680586246118e-05
-1.61273503322868e-05
-7.37526901517796e-05
-5.29649540090705e-05
-3.85920077327125e-05
-5.18583740135807e-05
-2.6737082342379e-05
-1.72522403373444e-05
-7.87584740885754e-05
-1.88719052926489e-05
-3.31366709765315e-06
-1.42437617457379e-05
-2.25408181585236e-05
-2.11561226843387e-05
-1.67958176856044e-05
-4.16574804207385e-05
-7.41236241445243e-06
-3.72828506994456e-05
-2.21112415754068e-05
-5.08280756842753e-05
-4.42513640965257e-05
-8.24949963099732e-06
-2.03315511047609e-05
-4.16665002488151e-05
-5.71890854667319e-05
-1.11643978475259e-05
-2.8844082546682e-05
-4.79852325171254e-05
-1.16173656798733e-05
-1.6655550147785e-06
-2.02735073189733e-05
-3.24144422032162e-05
-1.23424295873631e-05
-1.48357927308347e-05
-1.24811788125542e-05
-2.42517923534791e-05
-1.07378713843225e-05
-9.7336453560964e-06
-4.07369101076578e-05
-2.02297857093409e-05
-2.6244126577167e-05
-3.07528945853293e-05
-2.25081563155855e-05
-3.94928034264109e-05
-3.45760646935852e-05
-1.21557414272813e-05
-4.85597863898273e-05
-2.18257668752586e-05
-2.35719398633933e-05
-3.24493136316587e-05
-1.42214081314506e-05
-3.53078661730055e-05
-3.91155311241903e-05
-2.82297762748568e-05
-2.78779654652812e-05
-1.98912038651755e-05
-7.04240145998157e-06
-5.34506706519155e-05
-3.58558529877311e-05
-3.62526521355677e-05
-1.36694689525967e-05
-3.7558229013043e-05
-3.06874667256072e-05
-5.08785836003379e-05
-3.72949980768711e-05
-1.97135423960223e-05
-3.0683190992102e-05
-9.58129336335188e-06
-2.49566532348593e-05
-8.41102197147382e-06
-4.43915211284284e-05
-2.99782398976405e-05
-3.21123002598906e-05
-3.51414732750674e-05
-3.23612076782223e-05
-3.7506616262138e-05
-1.763753336888e-05
-3.43318230030722e-05
-2.34886927260574e-05
-8.00071331079946e-06
-2.02948848408755e-05
-2.19613537562333e-05
-4.18558534147599e-05
-3.04167769087304e-05
-1.84129223293286e-05
-3.20210063413738e-05
-4.14130614208546e-05
-2.87150289685939e-05
-2.66626546363718e-05
-4.93501257973693e-06
-2.95633168081578e-05
-4.35448307194669e-05
-5.42001752930971e-05
-3.57069789816959e-05
-4.50148012087723e-05
-2.20240249974449e-05
-3.64433219565558e-05
-2.32148682862568e-05
-1.86670853679833e-05
-1.34174965015129e-05
7.43107303625284e-08
2.22268376311543e-06
-1.87338707456767e-05
-2.25863017721554e-05
-5.04822361314619e-05
-3.32488421172611e-05
-3.23215617574506e-05
-4.31536999778648e-05
-1.97329120687673e-05
-4.09649716363615e-05
-8.09237437501551e-06
-2.36762188006083e-05
1.41251396815561e-06
-5.82015152674559e-06
-2.61640360464903e-05
-1.94947733946228e-05
-2.26145040945407e-05
-1.73511082052751e-05
-3.05840861737869e-05
-4.8625389488367e-05
-3.27382852107348e-05
-2.01282012656881e-05
-2.98659861277144e-05
-5.0588279019247e-05
-1.05475449927663e-05
-4.36827727622177e-05
-5.34548502429915e-05
-1.78721453952067e-05
3.72093576689001e-06
-4.97033063136027e-05
-2.64563789058447e-05
-5.47918338389675e-05
-3.99944514503341e-05
1.21755910053595e-06
-5.84745745842935e-05
-3.41194899689733e-05
-1.21469282525993e-05
-3.91905405523611e-05
-9.72688739816715e-06
-4.44194432675391e-05
-4.76628998621161e-05
-4.86518792888939e-05
-3.45348492178484e-05
-3.3361874518983e-05
-5.54837075762996e-07
-3.32669769032533e-06
-1.96389530088576e-05
-4.86845466603806e-05
-2.24641392364818e-05
-1.46900260390149e-05
-3.12639651780182e-05
-4.27785443579158e-05
-8.23355032840476e-06
-3.80452608666793e-05
-3.43238390242812e-05
-5.14762649241121e-05
-3.54631483707498e-05
-3.76808146880164e-05
-3.94344879923026e-05
-2.03672455810166e-05
-2.8510117909278e-05
-6.62454660232467e-06
-2.09027305866825e-05
-5.37779481713697e-05
-3.40243012467958e-05
-3.06906129762275e-05
-1.68741347460316e-05
-3.83203290232205e-05
-2.99685853062798e-05
-3.11264273959973e-05
-1.25068280703019e-06
-3.97296397537735e-05
-3.87201188204129e-05
-5.20354135150396e-05
-4.12662369840986e-05
-1.59649408324917e-05
-3.41714081114492e-05
-3.14732556702171e-05
-1.87980254947652e-05
-4.57613096257277e-05
-2.2016628694589e-05
-3.05349776697599e-05
-1.87364732119098e-05
-5.14892132620393e-05
-1.0235383562548e-05
-4.45377582907346e-05
-1.15030015779083e-05
-5.46120511446076e-05
-5.89163013447034e-05
-2.26626734347478e-05
-5.89693981443811e-05
-4.21546026825675e-05
-1.85645800530241e-05
-2.29844112265843e-05
-4.59866974311803e-05
-1.57394136299346e-05
-4.50430360772735e-05
-3.44300606078914e-05
-3.88740693769556e-05
-1.96863023118697e-05
-3.45229363165508e-05
-4.07368091418834e-05
-4.75070585414373e-05
-1.86914280127089e-05
-2.74337293591781e-05
-3.63652251506682e-05
-3.65756724211232e-05
-2.96981575259163e-05
-1.70120073061084e-05
-3.07840882225006e-05
-3.41645127549581e-05
-3.40401450124375e-05
-3.34855599766147e-05
-4.68794359311761e-05
-3.24380992451402e-05
-4.83213722374276e-06
-4.92299584205916e-05
4.63749461951072e-06
-2.14859687141908e-05
-4.80511062262914e-05
-2.29583746127708e-05
-7.97789102916191e-06
-3.78510315176614e-05
1.68560046570337e-07
-5.39459248992638e-05
-2.19872120692372e-05
-3.18217087919162e-05
-1.42372413676317e-05
6.92574670249483e-07
-3.50176538455115e-05
-4.02619947551262e-06
-1.85515576070699e-05
-1.16125706842352e-05
-3.09959192162853e-05
-3.9802028201307e-05
-2.38411199197339e-05
-2.53005343441525e-05
-3.27170709016837e-05
-3.64427510725555e-05
-5.3215665833973e-05
-4.23537998984286e-05
-9.18418246235825e-06
-3.91619796049493e-05
-5.15618303519914e-05
-2.25875782791101e-05
-4.84712890064814e-05
-1.3643358871632e-05
-2.1561350417862e-05
-1.92571779503678e-05
-5.10220563306331e-05
-5.0981833913954e-05
-4.44967340651114e-05
-4.01230141682811e-05
-2.90237794801053e-05
-1.34626859825048e-05
-3.21981262052829e-05
-2.2916751730916e-05
-4.17013686357508e-05
-2.73068805262917e-05
-3.90875205671504e-06
-3.36695732178154e-05
-4.44469446816476e-05
-4.83717134472671e-05
-9.73406264881918e-06
-4.53793431925128e-05
-1.21316497156692e-05
-2.4100372881388e-05
-3.6946700672344e-05
-3.14601067754799e-05
-4.03507988386539e-05
1.83338530559e-05
-1.46892541045959e-05
-3.25788391828997e-05
-1.22553201938326e-05
-2.9649993541311e-05
2.56524359576063e-06
-2.4469143613883e-05
-2.64513992710472e-05
-2.02350308545128e-05
-3.4316546075775e-05
-2.67739055359734e-05
-1.53092116102071e-05
-1.10279904616736e-05
-4.11532092575422e-05
-1.39688701462815e-05
-4.60936154506998e-07
-3.40669616155637e-05
-8.85325929566097e-06
-3.6855683832957e-06
-8.49431363696856e-07
-2.3087224950295e-05
-5.77947585103503e-06
-1.82246694845517e-05
-2.45003661607126e-05
-2.77176938215551e-06
-1.72310652912216e-05
-2.50266900930497e-05
-1.36502788162641e-05
-4.55110058409246e-05
-1.15978740766078e-05
-3.56496434862746e-05
-6.6588390000784e-05
-1.12619688407623e-05
-4.83094951860833e-05
-2.31880566648572e-05
-3.42312665247105e-05
-1.90614845316794e-05
1.32032687936138e-05
-3.85511900003385e-05
-2.48523734382595e-05
-2.01628535572018e-05
-1.10011321403198e-05
-3.44229658363118e-05
-7.70626223952343e-06
-4.69916222463439e-06
-1.32468689679811e-05
-2.55572700809503e-05
-6.12451860838033e-05
-2.50832378859256e-05
-8.95230351016108e-06
-1.73241654473149e-05
-3.46507921134457e-06
-3.92227045917866e-05
-7.09884934552666e-05
-5.37722017467514e-05
-6.41090446929078e-05
-3.82491303058364e-05
-3.98491759741175e-05
-2.46616782270265e-05
-2.5273266367319e-06
-1.42889744027345e-05
-2.17387446583664e-05
-1.32041350189658e-05
-3.85629136577406e-05
-5.34483386429265e-06
-3.07113075400007e-05
-1.6965247711388e-05
-1.25636410705356e-05
-3.39297234715291e-05
-4.25232386697407e-05
-4.71570813512123e-05
-2.50390756367043e-05
-3.64106764012789e-05
-3.19434076871987e-05
-5.07953619782346e-05
-2.43278042952184e-05
-4.47892504558939e-05
-4.58229633572333e-05
-2.23949808762887e-05
-5.67956590660975e-05
-3.05423190809239e-05
-3.00417098608701e-05
-3.33642770747589e-05
-4.70903039822095e-05
-9.49253736463199e-06
-3.08701853554508e-05
-3.30504276664634e-05
-2.75686646285632e-05
-4.50383050508754e-05
-2.75114957125408e-05
-7.99055615856686e-06
-4.65521380573662e-05
-5.51463096787789e-05
-8.44116328214768e-06
-2.42777016172087e-05
-5.14546303256724e-05
-5.10236042375568e-05
-4.33107033263179e-05
-2.01392700625648e-05
-9.02663878040008e-06
-2.76519947742058e-05
-4.440882023606e-05
-2.88453835173312e-05
-5.36696711395862e-05
-5.86617097280358e-05
-3.55894594551286e-05
-1.42210675949501e-05
-4.61237744073209e-05
-3.1633893897473e-05
-1.18836164930173e-05
-3.01657777409546e-05
-1.86080718100593e-05
-1.67518754368688e-05
4.32686808941093e-06
-4.38248602361683e-05
-1.07974695562943e-06
-2.90913077721176e-05
-3.1273034695473e-05
1.44050602766289e-05
-4.08495094415485e-05
-5.11964239077976e-05
-3.22254200801788e-05
3.88729862834138e-06
-3.22037670417163e-05
-2.78065491286864e-05
-2.41386317394835e-05
-2.8601780261079e-05
-9.4482367690945e-06
-4.04049264706575e-05
-5.67939352021598e-05
-3.01050561425274e-05
-1.17901145622626e-05
-2.7978203677035e-05
-3.67538384905508e-05
-3.79188819364133e-05
-2.05088377861753e-05
-2.15433724335354e-05
-2.99353403333738e-05
-1.98823180882298e-05
-5.34153712056911e-06
-4.10994392297651e-05
-3.99903030931146e-05
-4.87912450683347e-05
-4.59111225452629e-05
-3.28387356989505e-05
-2.18130196504256e-05
-3.72146109502707e-05
-2.21211398274931e-05
-3.77528870162157e-05
-6.10984627744455e-05
-1.71484816262974e-05
-8.73094695355209e-06
-1.76103762306451e-05
-3.29274872770933e-05
2.34539873678009e-06
-1.05658726514712e-05
-3.33547170820347e-05
-2.11406158527677e-05
-2.38659090979075e-05
-5.11290702094407e-06
-3.96774709888363e-05
-6.48915869997908e-05
-3.44214465482441e-05
-3.42619144091513e-05
-2.91466528259971e-05
-9.1511601322702e-06
-4.641932559697e-05
-3.38932238166393e-05
-1.87301028565894e-05
-4.23078971944761e-05
-1.89634918143099e-05
-1.64265514065308e-05
-8.38215814329722e-06
-3.15584351567179e-05
-4.77962717361825e-05
-2.65547593116921e-05
-2.88684632331729e-05
-2.25675251398624e-05
-2.27904438377014e-05
-2.70715024702829e-05
-3.91201042507576e-05
-2.56695732195147e-05
1.03677195079657e-05
-3.98367474674943e-05
-1.9630748103935e-05
-2.72724967935614e-05
-2.62922032082842e-05
-2.82590589744105e-05
-1.98721480120553e-05
-3.402896998649e-05
-2.38118819016121e-05
-1.96396914480022e-05
-2.28923802280597e-05
-1.1701696548217e-05
-4.06116161132584e-05
-1.608193201058e-05
-5.14350505491877e-05
-1.52203250036207e-05
-1.11442245593063e-05
-3.87831609948028e-05
-8.78558220073192e-06
-5.92400846154224e-05
-3.33350168811768e-05
-4.0738472223007e-05
-4.92660762689158e-05
-3.85696878325164e-05
-2.44374180252461e-05
-6.44931780901059e-05
-5.00169500681306e-05
-2.30240451911734e-05
-3.15633496948683e-05
-2.56156773314386e-05
-4.37954990505889e-05
-4.04169733495883e-05
-1.75211080705062e-05
-2.05185660747625e-05
-4.48856923909769e-05
-3.49000945634313e-05
-4.331301346353e-05
-1.31337713580655e-05
-1.96526098418949e-05
-3.10681578135483e-05
-3.64060304384811e-05
-6.79438885155682e-06
-5.30370491364909e-05
-2.13809160415297e-05
-3.14467968324641e-05
-4.17167687796197e-05
-2.27939066016936e-05
-5.88582977766874e-05
-5.91891294741479e-05
-6.1073926238e-05
-1.84438194906558e-05
-3.85893337825142e-05
2.95217970828735e-06
1.5205639292596e-05
-1.55720663780395e-05
-3.46705156939833e-05
1.24204771997629e-06
-4.54533637827102e-05
-1.98150189793041e-05
-2.87699728150928e-05
-3.39808334056224e-05
-2.69204300307944e-05
-4.95428208208535e-06
-3.53403827236851e-05
-3.9872145222158e-05
-4.73345267999891e-05
-4.5594915448458e-05
-1.61939442343264e-07
-3.26865962812672e-05
-3.02146168532181e-05
-2.93455412000038e-05
-3.20765988527601e-05
-1.13578693526108e-05
-3.92705534931176e-05
-6.74881475896061e-05
-5.09556163077198e-05
-2.28211631662832e-05
-3.36943801982002e-06
-5.6251647029264e-05
-5.77438957726939e-05
-1.6465231985493e-05
-2.86061068592755e-05
-4.81677488552592e-05
-1.28256587145312e-05
-5.74360689634631e-05
-7.81345208604138e-06
-2.40273875707643e-05
-3.19535631433851e-05
-5.14363247791349e-05
-3.88963378002639e-05
-2.21552785334993e-05
-3.31774495891759e-05
-2.23139397131832e-05
-4.89795096837416e-05
-2.26475299364036e-05
-5.8438668871249e-05
-1.57543070767663e-05
-6.32257947059984e-05
-5.02166643338109e-05
-2.02166738353679e-05
-3.49821323748456e-05
-8.42917914175335e-06
-4.31031985042452e-06
-5.16831284087458e-05
-4.05097700514137e-05
-1.02112605538807e-05
-1.48278769690501e-05
-2.90414840796804e-05
-2.82285547352263e-05
-3.03409314108322e-05
-2.04109070945324e-05
-4.2456729376102e-05
-4.7242283654733e-05
-1.58544647120525e-05
-5.70069879045664e-06
-1.01553195547534e-05
-7.82123425892979e-06
-1.1175930984339e-05
-2.70687416226714e-05
-5.52038594534875e-05
-1.94016384087102e-05
-3.99775397191515e-05
-6.45605731968343e-06
-1.90631101549275e-05
-1.09350623002576e-05
-4.1358345392841e-05
-6.32351703239935e-05
-2.57167945408943e-05
-5.96098422584748e-05
-2.57088779309985e-05
-2.77624180353793e-05
-1.54351133892251e-05
-2.10709050154887e-05
-1.92149182161568e-05
-3.5357566009117e-05
-4.61700547212711e-05
-2.48732027269766e-05
-2.14205697978392e-05
-3.67019877135147e-05
-3.93652924578821e-05
-6.90612997630129e-05
1.60940589989849e-06
-2.82157999622819e-05
-5.40321336486619e-05
-2.757319888285e-05
-8.7877470664823e-06
-1.86723795720823e-05
-1.85996264439929e-05
-1.7664333555733e-05
-1.4100606288462e-05
-1.14794263283099e-05
-1.76814866029498e-05
-1.39421677025537e-05
-2.7812758785022e-05
-4.56572580682674e-05
-2.13495957381814e-05
-3.9185948560797e-05
-2.39022159958607e-05
-2.10595942961274e-05
-3.06802439357832e-05
-1.27462345010004e-05
-6.56262239741548e-05
-5.45438287968474e-05
-4.97688817732963e-05
-4.84461182758795e-05
-1.65934927037752e-05
-3.4274143119379e-05
-7.74856947973436e-06
-2.33098402947574e-05
-1.17116283065566e-05
-2.06794889225802e-05
-3.88373337860136e-05
-3.31765077315475e-05
-3.01711263369114e-05
-2.83069111227541e-05
7.71785101456113e-06
-3.78351524149641e-05
-4.35247927813948e-05
-4.52573503079301e-05
-1.29540870738762e-05
-6.94382543974434e-06
-3.67790034441256e-05
-5.11074475025544e-05
-6.40649158478592e-05
-1.27115929073959e-05
-6.38546908184065e-06
-3.50730444769409e-05
-2.47923103791936e-05
-3.06505445874227e-05
-4.37709064701424e-05
-5.01117054935936e-05
-1.85417039464901e-05
-4.3515820958998e-05
-5.48373142250332e-05
-3.03086952932433e-05
-1.32747565998304e-05
-6.33620023527375e-06
-4.34735336311772e-05
1.30188387205299e-05
-2.98644183979006e-05
-4.38897005996945e-05
-3.01075184683439e-05
-2.70365779721049e-05
-3.07238310146129e-05
-1.39648640237355e-05
-1.16991179348754e-05
-2.49923685054695e-05
-4.73664517992785e-05
3.98057821464829e-07
-5.15387224135154e-05
-3.92658867989431e-05
5.66907857427675e-06
-2.86450491045304e-05
-1.62145580119762e-05
-4.71178748760147e-05
-2.87961972700286e-05
-1.87059226411131e-05
-3.00112304256754e-05
-1.84307416684106e-05
-3.37343294856211e-05
-3.94286378267469e-05
-3.42515422309455e-05
-2.33453129410363e-05
-3.84171882249742e-05
-4.683805936866e-05
6.85079626765567e-07
-3.0076909368327e-05
-5.17428860305972e-05
1.47066673880692e-05
-3.35931847128184e-05
-1.71147333399393e-05
-4.23667303069922e-05
-5.68416430409245e-05
-1.36506723867217e-05
-4.17444748041441e-05
-2.47524349702551e-05
-5.59034549170003e-05
-1.71589293422631e-05
-3.27959164115809e-05
-4.66238295446766e-05
-1.70436669625645e-05
-1.50733854809493e-05
-2.06810411006304e-05
-3.07777455279296e-05
-8.17020487496637e-06
-2.63082944755357e-05
-2.25851272077994e-05
-2.72238640226223e-05
-9.76493463942217e-06
-2.84428646915442e-05
-1.77132284602462e-05
-3.99461994298397e-05
-3.54949540660235e-05
-2.08695938844175e-05
-3.64200708701175e-05
-2.71236349712736e-05
-2.54429781342366e-05
-1.47681974718725e-05
-1.9826397204158e-05
-3.73993708328263e-05
-2.70584293429926e-05
2.29571545280497e-06
-2.68010236774967e-05
-3.54118734677238e-05
-3.69526468636092e-05
-4.76695345027482e-05
-2.50228323956779e-05
-2.2859479060017e-05
-4.78705080575015e-05
-4.00276981216111e-05
-3.77972246967538e-05
-1.88243878210647e-05
-1.7950081252975e-05
-1.82633340577338e-05
-3.92066754122753e-05
-2.51129828840875e-05
-1.84920396136256e-05
-9.25507366185478e-07
-5.5820944909024e-05
-2.67875594695773e-05
-2.72948552424181e-05
-3.82322207177584e-05
-1.97012372550918e-05
-2.45318338086847e-05
-2.79965416614538e-05
-3.53021711711379e-05
-2.05201907828044e-05
-5.53941170171477e-05
-4.51791648830298e-05
-2.96326749688024e-05
-1.10174791978491e-05
-2.23760611724262e-05
-2.68920514452156e-05
-1.39883215899887e-06
-2.66764746431953e-05
-3.70196013469442e-05
-4.14056865723168e-05
-7.36835987030175e-05
-1.90917483663575e-05
-1.58500141452784e-05
-2.63226024911148e-05
-3.53348952801363e-05
-3.11844482766998e-05
-2.285417355583e-05
-3.52874032739314e-05
-4.01832667442652e-05
-3.00771753932177e-05
-1.81752580887605e-05
-3.16030583259782e-05
-3.53720692465501e-05
-1.58700770750317e-05
-1.65458975317672e-05
-2.9236547097379e-05
-1.85038013294741e-05
-3.9152715281062e-05
-1.13275551394165e-05
-2.46648978328834e-05
-4.16048452966285e-05
-5.53619305749866e-05
-4.24938021030911e-05
-1.24980261521802e-05
-6.57155756847718e-05
-3.95036728868011e-05
-2.11590616105479e-05
-5.78087275710015e-06
-3.74683544562847e-05
-3.25476020122539e-05
-1.36425583961981e-05
-3.7981381997875e-05
4.39373527759175e-06
-4.75803394190429e-05
-1.74312773259801e-05
-2.26516220357017e-05
-2.48661327148738e-05
-5.50135065876239e-05
-3.76097810948706e-05
-3.45085405337686e-05
-3.10553344062297e-05
-1.95979971875757e-05
-1.00716800082123e-05
-4.43787623601483e-05
-2.10844427597436e-05
-3.97621298114933e-05
-4.82138845469549e-05
-2.12424859578865e-05
-5.83277878367637e-05
-3.86455484826017e-08
-2.04266381994853e-05
-3.07575843083538e-05
-4.70506968055734e-05
-3.9809272018568e-05
-3.10627069345486e-05
-4.69732835720676e-05
-4.51999859810499e-06
-1.27234513903274e-05
-1.76696083847099e-05
1.46283742837944e-05
-1.63704581043135e-05
-3.76620811531956e-05
-2.66380765998798e-05
-3.93541982891082e-05
-1.52299972388241e-05
-3.55815601462472e-05
-8.8984233192035e-06
-2.00469463611684e-05
-3.87062871517177e-05
6.21717920517089e-06
-3.70222690582031e-05
-2.32627865239534e-05
1.71274844362425e-06
-1.65791923282743e-05
1.21034506706103e-05
-2.54543282829727e-05
-3.48095401361792e-05
-4.78364725473684e-05
-2.09188888402568e-05
-4.55004917300456e-05
-2.45521279441796e-05
-1.7561633045829e-05
-5.92260019721339e-05
-1.35537678140485e-05
1.11767449435271e-05
-1.10651030264427e-05
-2.94924127401971e-05
-2.5624750249015e-05
-2.61299167531785e-05
-2.78195321343174e-05
-3.40027809478842e-05
-3.81157417250919e-05
-1.8573808922047e-05
-3.79058066520173e-05
-2.96975476066472e-05
-1.94823771705435e-05
-1.94291704360666e-05
-3.88129815915152e-05
-1.64718332541112e-05
-1.56472755053541e-05
-4.21056333527651e-05
-2.18292730135247e-05
-3.82807107522666e-05
-5.70741455467929e-05
-2.5899467085451e-05
-2.33094847220923e-05
-3.51936074307763e-05
-1.53321987319957e-05
-1.97144362752833e-06
-1.96019275225726e-05
-3.20417546964001e-05
-8.61554193909704e-06
-1.48537834258603e-05
-1.77054426849131e-05
1.76814976192831e-06
-1.65542565707291e-05
-3.28044683698198e-05
-4.85154948511997e-05
-2.32529344017908e-05
-4.49568274283954e-05
-3.38829711211123e-05
-1.92424013869943e-05
-1.79192318339946e-05
-5.26587782174349e-05
-5.56948855055679e-06
-1.53394128772838e-05
-3.56326637825851e-06
-3.40082927534047e-05
-2.95994915938015e-05
-2.89330517184463e-05
-2.33057379318253e-05
-2.22953575839141e-05
-3.29994158828889e-05
-5.87717775513768e-05
-2.53988046902972e-05
-3.4641140952672e-05
-4.61977440488625e-05
-3.23942740344323e-05
-4.19232619830283e-05
-4.698079060246e-05
-1.1469581779792e-05
-3.30639194892896e-06
-6.12339289864938e-05
-2.32518795896671e-05
-3.91124849708169e-06
-3.74733153335391e-05
-2.85726951911297e-05
-2.29236342862578e-05
-3.52313933489982e-05
-3.25699358361177e-05
-3.75487692172812e-05
-4.66820845932588e-05
-2.42300028825094e-05
-3.89166540419513e-05
-2.00658894060021e-05
-3.89703471209554e-05
-9.0129727172979e-06
-4.0184492797726e-05
-2.01703093393538e-05
-1.23599674219934e-05
-2.27892245472503e-05
-2.81244492785261e-05
-2.3688003334937e-05
-3.37047463679109e-05
-3.73744458999512e-05
-6.40913717648896e-06
-1.75348171129205e-05
-1.94061302013206e-05
-2.60684918135916e-05
-9.50749855154876e-06
-2.6943497520607e-05
-2.60280957740287e-05
-3.18184615501767e-05
-4.18826009217186e-05
-3.66625165336099e-05
-4.86345124333791e-05
-2.41669535845719e-05
-4.77920562307326e-05
-3.50820752010386e-05
-2.1297881058292e-05
-4.27744139615699e-05
-5.37384281725592e-05
-5.15696129313313e-05
-1.63215180430879e-05
-3.52721818360829e-05
1.14839181586233e-05
-2.68149555722676e-05
-3.04554895202573e-05
-3.65098583347488e-05
-4.96293179746286e-05
-1.09192706200692e-05
-1.76231010771381e-05
-2.53942531721684e-05
-2.50847530205419e-05
-3.54999174860358e-05
-5.44831100295581e-05
-3.58703088984768e-05
-2.32194242597857e-05
-4.38835365125519e-05
-4.49350433624543e-05
-1.94321176650259e-05
5.33786808130965e-06
-3.71143819735612e-05
-2.71460582227579e-05
-1.06194371523129e-05
-5.179312803155e-05
-3.94391850890505e-05
-1.58464419569588e-06
-5.16651791453228e-05
-1.94837908502978e-05
-3.55913377808989e-05
-3.0058941425222e-05
-1.28347140376004e-05
-5.28305289920031e-06
-4.57219872349234e-05
-2.84619393969465e-05
-1.21365990601456e-05
-1.4634178068451e-05
-2.80447430834593e-05
-9.05186915084792e-06
-4.00856078275142e-05
-1.0123179113636e-05
-8.42127896459773e-06
-3.46697458375049e-05
-5.69863309779855e-05
-4.3949900274993e-05
-8.59416064482155e-06
1.37634579484745e-05
-1.20714342556291e-05
-2.48885281502021e-05
-3.14016452614318e-05
-2.36648990144995e-05
-1.92225029235989e-05
-1.96868219288485e-05
-2.41587798004965e-05
-4.29841459114408e-05
-7.3319390408599e-06
-3.51850718325707e-06
-2.53649451645514e-05
-1.39962293419388e-05
-9.96697966294349e-06
-1.59364129872025e-05
-2.58584854084981e-05
-2.68288970866659e-05
-3.11360190173879e-05
-1.74009518475375e-05
-5.20473721100132e-05
-4.39777393438529e-07
-2.65107969604768e-05
-4.68557748506239e-05
-4.56065376928418e-05
-2.10443504256765e-05
-3.56314273616877e-05
-8.02828432653777e-06
-2.86741179231331e-05
-3.1657922201173e-05
-1.61057530898978e-05
-4.08302539334332e-05
-2.45885926832593e-05
-2.99345595739854e-05
-5.93694759576207e-06
-2.52484240532547e-05
-3.34187432962164e-05
-2.39486196441385e-05
7.76214897531552e-06
-4.78380222075248e-05
-6.17918246187963e-05
-5.50354494362586e-05
-7.72887493235468e-06
-3.60776910346703e-05
-2.5547864031426e-05
-1.61198668575897e-06
-3.93277015582341e-05
-7.95008880822745e-06
-5.34586331855264e-05
-4.69767744472523e-05
-3.64741586416133e-05
7.98363146110572e-06
-2.65423464690921e-05
-1.09422036643998e-05
-1.63643480667138e-05
-3.58306538384055e-06
-2.75091056662965e-05
-5.50027512238428e-05
-4.2651156264665e-05
-2.25813804706642e-05
-1.09494582600738e-05
-1.6388932329623e-05
-1.21283736182905e-05
-5.45085216890631e-05
-2.2650042334983e-05
-2.78906859071698e-05
-2.606412025049e-05
-1.72296599496405e-05
-3.66741861878756e-05
-1.25603703983506e-05
-2.71541386628469e-05
-1.0279710894796e-05
-3.9697750013389e-05
-1.02803864130064e-05
-4.72637093155768e-05
-3.71836204212513e-05
-3.14949392323943e-05
-1.58865513928256e-05
-4.77639592783565e-05
-1.21631436768254e-05
-4.60558634383841e-06
-5.10972598524976e-05
1.44269655067198e-05
-3.30364950054833e-05
-4.75258742877374e-05
3.27417641702779e-07
-4.57353466372731e-05
-3.40619004556238e-05
-2.31478619244946e-05
-3.57793933097229e-05
-4.06492401624617e-05
-4.41119610509185e-05
-4.96260191574369e-05
-1.82267303773916e-05
-4.2548568884634e-05
-2.08047157029734e-06
-4.75984021769135e-05
-8.52134799150511e-06
-2.68257941980505e-05
-2.13770028369946e-05
-3.31902335392971e-05
-5.45070400292988e-05
-3.1565716478615e-05
-2.17576574124413e-05
-4.00617104500864e-05
-7.2407849993921e-05
-2.76852097097235e-05
-2.68418634149917e-05
-2.81589170401867e-05
-2.0056069611367e-05
-1.16255274497192e-05
-1.86728647922098e-05
-2.36136806686823e-05
-2.84101929897885e-05
-3.09752657445944e-05
1.92898756134383e-05
-3.1396912923276e-05
-2.56190785819132e-05
-6.64340192097177e-05
-5.63177241212595e-05
-2.42525817065941e-05
-1.44759955392207e-05
-3.04310685798328e-05
-5.21543275524809e-05
-2.87270973296751e-05
-2.67611513126916e-05
-3.4555823644585e-05
3.4366363016623e-06
-5.11903984766862e-05
-2.20929189362432e-05
-6.39430483377278e-06
-3.27979422137964e-05
-4.30352290215034e-05
1.10614176968541e-05
3.82630085436924e-06
-1.4336178107162e-05
-3.6955312563852e-05
-1.51506406852282e-05
2.53714002141795e-06
-1.20764106620231e-05
-2.80055986701406e-05
-9.78008156727595e-06
-1.77845553074617e-05
-3.80325695672242e-05
-1.75576938120244e-05
-3.56450779648945e-05
-1.82845362488183e-05
-1.13668932065676e-05
-3.74964143106496e-05
-1.01461179068295e-05
-1.23037987012697e-05
-1.04984754815643e-05
4.47485312481047e-06
-1.6784000350217e-05
-3.43558019298663e-05
-2.63704840360942e-05
-6.3294011563489e-05
-4.81331969450953e-05
-1.5176560803086e-05
-4.0024623247602e-05
-1.72637740416803e-05
-1.42738775933503e-05
-5.78262676674905e-05
-3.94035923611287e-05
-3.25222786076642e-05
-3.34801202339689e-05
-1.7464439278408e-05
9.35828312854202e-06
-3.67041150209292e-05
-4.98311667450563e-05
-2.63736748506572e-05
-2.48831270481527e-05
-2.39532332710929e-05
-5.23476079944798e-05
-1.89081276982102e-05
-5.600521943841e-05
-3.41174537981438e-06
-1.72667793243321e-05
-3.83701280629458e-05
-1.19741442787789e-05
-4.72575163609075e-05
-5.95836382956528e-05
-1.94926411641873e-05
-3.4114240533553e-06
-3.96343981893925e-05
-3.37419674887858e-05
-2.2754364324088e-05
-2.36485535805432e-05
-4.2155535694455e-05
-1.72867578377762e-05
-1.88470835435475e-05
-3.78138458689774e-05
-3.34489296462792e-05
-1.50195048127549e-05
-4.11521954991082e-05
-2.55329940006312e-05
-3.59443333886264e-05
-1.81605494172617e-05
-1.41708052595559e-05
-6.28280720439515e-06
-1.34358390825157e-05
-3.125812938938e-05
-2.87812885349785e-05
-4.01814784204535e-05
-4.25666121785366e-05
-2.97214287482983e-05
-2.5374965716067e-05
-1.50385009543589e-05
-2.8702517360687e-05
-2.14621585157668e-05
-4.3800624203832e-05
-9.85023937199064e-06
-3.3578564822664e-05
-3.03109373573013e-05
-3.57578502428342e-05
-3.83490857433178e-05
-2.04809153739709e-05
-9.70829564818905e-06
-1.92476626719526e-05
-4.35928188626622e-06
-3.78086347248977e-05
-2.85654941283631e-05
-2.57555920453084e-05
-1.83628370415127e-05
-3.99990215873527e-05
-2.17409208370772e-05
-2.72748561692436e-06
-7.18804919496891e-06
-9.81275679372706e-06
-4.20674660376452e-05
-2.52335383888483e-05
-2.62458716271159e-05
-3.95155087529636e-06
-1.47538012010892e-05
-4.48065528701127e-05
-4.25075017586984e-05
-1.66872901707326e-05
-2.63697954511248e-05
-3.45115613320837e-05
-2.9340564366795e-05
-1.06667429415548e-05
-3.45246664363122e-05
-2.21034764613762e-05
-2.21027941351713e-05
-3.90441629127921e-05
-4.34788215263997e-05
-3.98790554849782e-05
-1.50599176016623e-05
-2.95687153992247e-05
-4.06702948870432e-05
-1.96265322405417e-05
-4.43503866579866e-05
-4.54377303093649e-05
-1.24436553063621e-05
-3.95415636574375e-05
-6.9634948680315e-05
-1.5062175431596e-05
-1.79916273372264e-05
-6.03047974910098e-06
-2.35394779362732e-05
-5.49833865315976e-05
-2.01455960057103e-05
-5.81780349190501e-05
-5.8598559994863e-05
-4.36605418184496e-05
-1.86531311204081e-05
-5.92209545910471e-05
-3.34122125659329e-05
-2.94624444990449e-05
-1.38258456340685e-05
-4.59420998908863e-06
-3.84613420153371e-05
-3.38750201778531e-05
-2.80365815738162e-05
-3.34807953827675e-05
-4.23940457123013e-06
-2.39218475295516e-05
-2.41586535841289e-05
-3.93392595879654e-05
-3.71053411666196e-05
-3.54895090602984e-05
3.77034387923228e-06
-3.68093243465558e-05
-4.28853353522485e-05
-4.55708045334325e-06
-1.79597090080469e-05
-4.07334140549696e-05
-5.31084106819069e-05
-2.43427323340821e-05
-3.61692033965993e-05
-4.77193646128126e-05
-4.47296645363545e-05
-3.59415881226096e-05
-4.63220813539828e-05
-7.16411052762596e-05
-1.61804763270571e-05
-2.96649128200276e-05
-6.06954546153643e-05
-4.51307498259119e-05
-4.23182681583942e-05
-3.15957888663487e-05
-4.81249469207522e-05
-1.93131049577257e-05
-2.40962661742687e-05
-3.95887637541558e-05
-3.32057376647169e-05
-3.34573546451648e-05
1.13580687885318e-06
-3.88266591604921e-05
-2.32585888534349e-05
-3.4056541199049e-05
-8.50347665860359e-06
-2.56042834120447e-05
-1.94430377846921e-05
-2.97036826856319e-05
4.78042365754822e-06
-8.06664878916324e-06
-1.82538308722324e-05
-2.53167140651568e-05
-2.78761259578406e-05
-1.38979196038458e-05
-1.49199522966835e-05
-8.65738600687072e-06
-1.86954976500553e-05
-2.0183070262636e-05
-1.9536364034261e-05
-6.11336223317705e-05
-1.59556311248711e-05
-1.28260119863888e-05
-4.48446945646676e-05
-2.33912059660293e-05
-1.91790435491314e-05
-1.08750626783818e-05
-2.64952913559328e-05
-1.38953640574472e-05
-1.74000013535052e-05
-2.92386574440133e-05
-4.27449804430702e-05
-4.25066412026062e-05
-3.81867530629014e-05
-3.52851009851404e-05
-4.41649774285945e-05
-2.27283845221257e-05
-2.03199524212077e-05
-2.82987379445021e-05
-4.01608496713712e-05
-2.94304468203439e-05
-3.06553054471289e-05
-8.77475952362174e-06
-2.63133227942046e-05
-3.54298315106964e-05
-2.3322097685868e-05
-3.05048084733615e-05
-5.53175816374109e-06
-2.97090700642124e-05
-2.1842972351086e-05
-1.49572627885461e-05
-5.15258536670034e-05
-3.29034124578433e-05
-2.16738454824236e-05
-1.73941576944841e-05
-1.65800159508797e-05
4.35415239425606e-06
-4.41094715180542e-05
-1.422584861227e-05
-3.77301345913485e-05
-2.20668896116e-05
-1.28565953425434e-05
-3.43250383276837e-05
-3.38403519963447e-05
-9.00338425692485e-06
-2.18955030139409e-05
-3.39799781856992e-05
1.07517448751598e-05
-1.41815393351868e-05
-2.8846483074806e-05
4.16462021218682e-06
-3.73639598879693e-05
-3.80092328530342e-05
-2.04501265750167e-05
-1.60240343188222e-05
-3.24404986355697e-05
-7.35860781034683e-06
-8.29616174367043e-06
-1.37195840334035e-05
-3.66077882705279e-05
-2.13130504608605e-05
-3.6491635300988e-05
-5.35704336117514e-05
-2.27061295967415e-05
-5.33893506621577e-05
-2.86245006077469e-05
-5.29289092404176e-06
-5.49160535083669e-05
-3.07994148597233e-05
-5.66278862987776e-06
-3.87379575924352e-05
-3.61382134901e-05
-6.08385329938618e-06
-1.24680377008667e-05
-1.65990011780049e-05
-4.70721615402539e-05
-3.30306574925483e-05
-3.42222310479249e-05
-1.49244695257548e-05
-2.1877069668519e-05
-5.72737083406668e-05
-2.02009411784916e-05
-1.74545134784077e-05
-2.13900455848481e-05
-3.44149847685675e-05
-1.39671970383663e-06
-1.64122619095588e-05
-4.95057283967632e-05
-3.27434710944187e-05
-1.9944647683254e-05
-3.35872414694194e-05
-4.36597657428805e-05
-5.05075508984616e-05
-2.67752477167049e-05
-2.91323339093245e-05
-4.61954535209316e-05
-5.1646161410843e-05
-4.26959633237135e-06
-8.75511843783429e-05
-2.07161767079052e-05
-2.94490885989595e-05
-3.87062174081421e-05
-3.04433009971508e-05
-1.86923349235215e-05
-5.74485236398585e-05
-2.10281570888213e-05
-2.60892501158087e-05
-2.09804032021866e-05
-3.26099125188485e-05
-1.82051205649054e-05
-4.79283388591081e-05
-3.54612381459877e-05
-1.48475774714678e-05
-3.0239711487498e-05
-3.08175376865996e-05
-1.51120637870233e-05
-2.94488131295453e-05
-2.71926092159945e-05
-1.02284025055348e-05
-2.33892775104315e-05
-2.36172645531994e-05
-2.16718963870661e-05
-2.65466123237818e-05
-3.79812469250572e-05
-3.34350285081581e-05
-9.02594686779088e-06
-3.81534784415379e-05
-1.48558353036356e-05
-3.75482789227571e-05
-5.77020293422794e-05
-2.37632263550193e-05
-3.38675920221963e-05
5.94432761438914e-06
-2.49651150255115e-05
-4.56744523262624e-05
-4.39186754808742e-05
-2.49002546212022e-05
-2.4333325539221e-05
-2.86186152781579e-05
-4.18916607919532e-05
-2.32301236655315e-05
9.57203574913423e-06
-3.83369681555623e-05
-1.72484216414313e-05
-1.1764138122437e-05
-2.85383326294153e-05
-6.56112344401732e-06
-5.87114349453612e-05
-4.31156117257679e-05
-3.73759328435158e-05
-2.82442629286926e-05
-1.76814346691381e-05
-5.13810397353988e-05
-1.4644584858543e-05
-7.35711606756069e-06
-3.6014278644163e-05
-5.25943920559193e-05
-1.76144984077043e-05
-2.39495405298999e-05
-2.42189431131252e-05
-2.31817779352555e-05
-1.40048938983516e-05
-2.03027625526462e-06
-1.76973853671573e-05
-2.02233289205735e-05
-1.53399320378577e-05
-2.75884767080815e-05
-4.02105227347583e-05
-3.82642712009893e-06
-4.16901398948211e-05
-3.59296983098364e-05
-1.73730757699662e-05
-3.40751115939569e-05
-2.3235200935415e-05
-5.58542423397498e-05
-3.35111260277952e-05
-6.33166731464534e-07
-2.61432474354583e-05
-2.11421595206461e-05
-3.36322762960626e-05
-4.9835868384961e-05
-6.13347594089798e-05
-5.53090720139932e-05
-1.05249146087308e-05
-1.51492325693772e-05
-1.60583159444591e-05
-3.01084222263967e-05
-4.00505861768675e-05
1.36381140377598e-05
-2.25694583959697e-05
3.83374167920295e-06
-3.72144691536649e-05
-1.45053816110253e-05
-3.92941730383096e-05
-2.87632800926882e-05
-6.26693123405136e-06
-3.24087224626249e-05
-4.07888121376848e-05
-2.62826106249587e-05
-1.55763572994162e-05
-3.37615079227285e-05
-8.92009138025754e-06
-4.03639931959305e-05
3.91776490989898e-06
-2.34090798807737e-05
-1.75446674331052e-05
-4.58815631256068e-05
-2.22452235449193e-05
-1.6065898241959e-05
-2.37242848704357e-05
-3.68491510944399e-05
-2.17177076153696e-05
-5.43521631593297e-05
-1.43137574145508e-05
-4.41927899098923e-05
-5.16295176203774e-05
-1.06080127629964e-05
-1.87178565690487e-05
-4.14850559181048e-05
-2.89374705805458e-05
-2.7108935877189e-05
-1.86427138390876e-05
-3.25269860830205e-05
-2.63491407160046e-05
-4.8527799184985e-05
-5.55307597805526e-05
-4.13422755050701e-05
-2.94503351847564e-05
-2.71842170274965e-05
-5.0463463079938e-06
-3.39456557962148e-05
-3.86925423912328e-05
-3.28237103170406e-05
-2.23778888762715e-05
-4.10155689872639e-05
-1.70928098189742e-05
-4.06392905205741e-05
-4.35507927926061e-05
-1.42849952656813e-05
-2.63936965816152e-05
-2.56436392855362e-05
-7.7196251175789e-05
-1.75097948296487e-05
-3.92038191729907e-05
-4.65389704245514e-05
-3.77883439750835e-05
-2.43912935198647e-05
-1.00190973057562e-05
-3.42640932602503e-05
-3.20777688623777e-05
-3.0382056951333e-05
-3.51242029284579e-05
-2.00679016111131e-05
-4.46902390499296e-05
-3.66580012960042e-05
-1.37612964608139e-06
-2.86049119538958e-05
-4.91419106151089e-05
-1.66056505344513e-06
-1.24127512250904e-05
-4.84091584622361e-05
-2.56151097785995e-05
-6.309275836113e-05
-3.34540763663032e-05
-1.60047217755557e-05
-2.11528729809222e-05
-3.37242139745078e-05
-1.740352169614e-05
-1.88233187177743e-05
-3.37275258459167e-05
-5.22086759656288e-05
-3.05232112512949e-05
-1.61789164005704e-05
-1.51798419847748e-05
-2.55411291272574e-05
-4.41095587593061e-05
2.76579327063467e-06
-2.47046314708476e-06
-1.84273092316271e-05
1.37857868560158e-06
-1.80967446435382e-05
-3.62191587143798e-05
-3.36045843956116e-05
-4.47552204708674e-05
-3.58559180368093e-05
-2.69837309961497e-05
-2.20873591747979e-05
-1.09229032619092e-05
-2.19127524125124e-05
-5.75978895591003e-05
-1.46413814181796e-05
-4.66879824223574e-05
-4.16136847255387e-05
-3.316889769965e-05
-4.09483156370197e-05
-4.02750381565442e-05
-1.71261105084237e-05
-2.97506679405335e-05
-4.96409908527412e-05
-1.47078689345508e-05
-3.91763139961191e-05
-2.21475433228464e-05
-5.48866459344718e-05
5.67430913480872e-06
-1.44033500744139e-05
-2.7083503165584e-05
-2.7213334796212e-05
-2.24675249302834e-05
-3.86829135898908e-05
-8.6959538696878e-07
-1.56454216563383e-05
-3.97031983308024e-05
-4.16114114113038e-05
-3.85715528692842e-05
-2.56032137734805e-05
-1.63926088576287e-05
-4.5933954870679e-05
-5.29447641305131e-06
-5.29994165751994e-06
-2.15803808691539e-05
-2.51366925777495e-05
-3.38836291837614e-05
-5.42297267422313e-05
-3.47248712606001e-05
-5.10311901110954e-05
-1.37850988425998e-05
-1.27510457363957e-05
-5.5863331468715e-05
-1.18966976515331e-05
-2.31448341724255e-05
-2.11281716604219e-05
-3.17677777788664e-05
-4.30716061818248e-05
-2.98098114228935e-05
-5.09018112958557e-05
-1.74799047174754e-05
-8.17765501323804e-06
-1.1475863460838e-05
-2.36162663718674e-05
-2.05219916491561e-05
-3.19331973907414e-05
-6.98183023290548e-05
8.64909308031611e-06
-3.53103528028981e-05
-3.3551104208785e-05
-7.62309332848077e-07
-6.92257567722395e-05
-2.29748517211156e-05
-3.68643933217188e-05
-3.8920796280539e-05
-2.29707265123126e-05
-3.87009893526197e-05
-2.37788715358013e-05
-1.80765766061166e-05
-3.47585607675114e-05
-2.33474535436205e-05
-4.56718820282664e-05
-3.31315743018645e-05
-3.09916257546539e-05
-2.63756967117472e-05
-1.69493093666808e-05
-6.54949915676769e-06
-2.96504767811176e-05
-2.20021264368735e-05
-1.01404608880682e-05
-2.41875725386787e-05
1.87347437908704e-06
-2.65497342386775e-05
-1.94963096894653e-05
-6.65923574319893e-05
-5.19729452927374e-06
-2.48946988035264e-05
-2.38934222437021e-05
-1.77903610058567e-05
-2.18454474196161e-05
-5.50204442883042e-05
-1.99910307441273e-05
2.24496341941417e-06
-2.87804764481957e-05
-8.66014251493814e-06
-3.73456524574039e-05
-3.42883351352921e-05
-3.58654508148818e-05
-2.38031983629613e-05
-2.79734364622775e-05
-4.61966412790053e-05
-5.28444835558919e-05
-3.4897447417538e-05
-3.00994852856318e-05
-3.30503448916447e-05
-1.34043456292451e-05
-1.74994954023185e-05
-5.10006186366131e-05
-1.20664421213584e-05
-1.26468352436931e-05
-6.48504032935483e-06
-1.98228366780847e-05
-1.02064648979563e-05
-1.51948957132308e-06
-5.28316932938307e-05
-4.29016753097416e-05
-1.05892397451843e-05
-1.62111688832683e-05
-1.26750039497362e-05
-1.92154010349174e-05
-2.40402028596462e-06
-2.68806303576142e-05
-1.88581532552841e-05
-5.27964718210637e-05
-8.8207059310529e-06
-4.68801997748025e-05
-2.17474064307738e-05
-2.52400387784792e-05
-2.43876248701155e-05
-1.58739615437543e-06
-2.84685117717935e-05
-3.55199684885687e-05
-1.55744315231076e-05
-3.93466694276264e-05
-4.61140793044933e-05
-2.51996084948842e-05
-5.00383756969434e-05
-2.32339542363017e-05
-1.07946723561186e-05
-2.2080995433309e-05
-3.92505222750035e-05
-4.20560409033079e-05
5.15041307158256e-07
-3.66849592155836e-05
-1.93038160345702e-05
-5.17159418700784e-05
-3.04462134914836e-05
-4.00744803942059e-05
-3.41888915248082e-05
-2.1787929355519e-05
-4.99064399737882e-05
-1.898181835428e-05
-3.72969301147752e-05
-4.04341206711316e-05
-3.55304067312039e-05
-3.14226318261585e-05
-3.18991743926604e-05
-9.66327744534722e-06
-1.76598565802622e-05
-2.14521649922683e-05
-3.18383017067774e-05
-4.81197356018629e-05
1.5910866030227e-05
-3.97469644545014e-05
-6.10103399926973e-05
-7.21090421176178e-06
-3.21224919689065e-05
-3.04170925620181e-05
-1.66310343175575e-05
-1.27027824260688e-05
-1.54075652125799e-05
-3.38223588157485e-06
-7.00253462556652e-06
-4.71089525631668e-05
-3.17659596385478e-05
-9.70718347935e-06
-2.95769415198033e-05
-3.98897879400526e-05
-2.70298849768465e-05
-1.13941979384338e-05
-3.38647604913837e-05
-1.87892230600001e-05
-2.62213813721246e-05
-9.18671200456627e-06
-5.57132556722916e-05
-5.78171950162933e-05
-3.30260751770737e-05
-1.83553208669788e-05
3.76294910431536e-08
-3.82606235408297e-05
-4.05380859821126e-05
-3.22288924063877e-05
-3.70651587061646e-05
-4.04815070165481e-05
-3.21340459078159e-05
-4.0188474738395e-05
-8.12932264891383e-06
-1.77235892118315e-05
-3.92129942271721e-05
-2.39797697380827e-05
-3.24025666835703e-05
-1.13931134902703e-05
-2.66515871685353e-05
-2.78402315853572e-05
4.38384432881021e-06
-2.84454458016626e-05
-2.0736244562783e-05
-2.29438168927452e-05
-4.54577301949239e-05
-4.96072358486238e-05
-2.46643946885872e-05
-1.63598114827995e-05
-2.39108077843591e-05
-2.85225336653132e-06
-2.61528724796158e-05
-1.75808016392997e-05
-4.17599187635607e-05
-1.77198614229512e-05
-5.04343204130791e-05
-2.09441712187863e-05
-5.25560600753483e-05
-3.29674688613558e-05
-3.70160002997182e-05
-2.71080844129323e-05
7.24094726382658e-06
-5.5943981000029e-05
-1.04662855936429e-05
-1.5479672566998e-05
-2.0984015534848e-05
-4.7929221146764e-05
-2.28651478030196e-05
-4.10051760208126e-05
-1.90668326175853e-05
-2.78683152430151e-05
-2.4348655019676e-05
-2.37563405256636e-05
-3.66730102284103e-05
-2.87938328221382e-05
-2.61342987457091e-05
-1.08972086122379e-05
-3.96502113304923e-05
-1.60025133470509e-05
-1.69041866936625e-05
-3.29673171109861e-06
-1.97916554708231e-05
-2.89997494571844e-05
-8.50767342371407e-06
-2.42769839806024e-05
-3.84745124833247e-05
-3.34212940335306e-05
-1.34602065299237e-05
-1.96345527839163e-05
-3.0317825571202e-05
-1.85398585524981e-06
-2.13349954676789e-05
-2.33064107049806e-05
-5.1205677392195e-05
-2.04715668116185e-05
-5.22695573107859e-06
-4.1797126721702e-05
-5.80123720708832e-05
-3.22696592631285e-05
-3.51307933134489e-05
-2.35968993426808e-05
-1.94822539384817e-05
-2.03069883765462e-05
-1.12396217341694e-05
-1.87699965718391e-05
-3.77679853514087e-05
-3.27890896896597e-05
-4.98869457700953e-05
-3.33146852438432e-05
-2.75874784092697e-05
-4.36806187465534e-05
3.50619395976604e-05
-4.16606397479379e-05
-3.95507596416404e-05
-4.35920794005017e-05
-2.22250537696034e-05
-3.81497296734507e-05
-3.59660829126406e-05
-3.98224148307377e-05
-1.55333354552272e-05
2.81218391769479e-06
-2.08360879664728e-05
-4.26373122049727e-05
-7.14145786639049e-06
-2.88060308854549e-05
-5.40698471765009e-07
-1.984505020271e-05
-3.40593405270979e-05
-2.66927621568031e-05
-4.21309646445964e-05
-2.36996264767556e-05
-3.58921515210035e-05
-1.98186926132636e-05
-2.02966002725327e-05
-1.58854861705752e-05
-1.7985090816188e-07
-4.67622144608582e-05
-3.93311102357896e-05
-3.11165379441844e-05
-2.04244284191687e-05
-3.49043187309969e-05
-2.567131427807e-05
-2.78892236632373e-05
-2.26332497180006e-05
-4.21355184872035e-05
-4.1552142253039e-05
-8.43994794401532e-06
-2.44857743726535e-05
-3.67304398325913e-05
-5.08635341703605e-05
-3.46196096907702e-05
-3.10371650665781e-05
-4.99726622311992e-05
-2.59232124326815e-05
-2.5092755491453e-05
-4.45999677401631e-05
-4.15226328599916e-05
-3.36781168885075e-05
-4.14573432069726e-05
-3.69018842264647e-05
-3.32437373046562e-05
-7.71109443677937e-06
-1.24523013166503e-05
-2.25741544354298e-05
-3.86948363350718e-05
-4.42852822186601e-05
-4.96526314286416e-05
-2.47688500049032e-05
-4.58945004818759e-05
-2.44256533719667e-05
-6.01063413559759e-06
-2.67969084224775e-05
-2.73162926028789e-05
-3.40177943654227e-05
-8.85546863381831e-06
-3.49294577404218e-06
-4.83959306105932e-05
-9.35948029462099e-06
-9.34664951668377e-06
-3.02452519982803e-05
-2.48967958329652e-05
-4.52312367789227e-05
-7.83716609823471e-06
-9.55352350391533e-06
-2.30756708581396e-05
-6.32377337369448e-05
-6.25382743011752e-05
-5.39266757886434e-05
-2.32670110320425e-05
-8.53860279295007e-06
-4.27490689889473e-05
-7.34704049177599e-06
-2.14939661604011e-05
-4.5463042171486e-05
-1.2286994992261e-06
-4.8385895305692e-05
-2.12609924152686e-05
-2.70803564762774e-05
-5.34828485997885e-05
-3.00229272694534e-05
-3.84806799715592e-05
-4.52135235970007e-05
-2.75924502522386e-05
-1.71421848157747e-05
-3.61245480889627e-05
-2.43613032757438e-05
-3.05430626716003e-05
-2.72505601118695e-05
-2.45075362741911e-05
-5.8278394109409e-05
-3.27084041417056e-05
-5.18324397156224e-05
-3.43966831640882e-05
-1.862822927082e-05
-4.52942497245322e-05
-4.43425999891541e-05
4.23555290529285e-06
-1.25833993942498e-05
6.60751740623649e-07
-2.04890816508081e-05
-7.788262827236e-05
-1.29609625681136e-05
-3.10852555247609e-05
-3.15744741763445e-06
-2.21809880387629e-05
-6.92120917461226e-06
-1.66382157835693e-05
5.84600789742705e-06
-1.95299183552475e-05
3.16187106650743e-05
-9.59967575395359e-06
-5.14489959286063e-05
-1.78074707521417e-05
-2.85079137603059e-05
-1.64408535349439e-05
-1.66275286411596e-05
-4.06381541004869e-05
-6.26986095173937e-05
-2.93168305849629e-05
-1.94648950439807e-05
-3.79723552486622e-05
-1.85378779664333e-05
-1.4465998759339e-05
-2.69331242050394e-05
-1.27499318218052e-05
-2.99386057175406e-05
-1.75207036745196e-05
1.20987146117983e-05
-2.91302878191781e-05
-1.34491715907352e-05
-3.34331437481137e-05
-3.84603049749342e-05
-3.63200143806786e-05
-3.16089142284798e-05
-4.45280520169966e-05
-6.41789744049398e-06
-2.62014858004269e-05
-4.93350119433643e-05
-4.48167818942954e-05
-4.49127866255182e-05
-5.89206035364537e-05
-1.38942518148604e-05
-5.51650958329179e-05
-1.43053463970142e-05
-5.13732138042489e-05
-3.23411842176302e-05
-3.14156973747769e-05
-2.8600784366792e-05
-2.16035491411554e-05
-4.91958377364892e-05
-1.88084736984266e-05
-3.459131027112e-05
-1.64896101755898e-05
-2.07790626591048e-05
-5.54873414526784e-05
-5.49496976739951e-05
-9.91820045768971e-06
-2.14759842499323e-05
3.77909825220864e-06
-6.18536875931097e-05
-2.06344595075698e-05
-4.78390983196837e-05
-3.86893991423386e-05
-3.72411456709782e-06
-2.60561251875944e-05
-3.72265590007102e-05
-1.45718524338536e-05
-2.1620439091441e-05
-1.30022642874614e-05
-3.34142105679186e-05
-1.55374387736928e-05
-5.54099034567314e-05
-1.0607455039848e-05
-3.47179366841621e-05
-3.85500098430786e-05
-3.61389802828216e-05
1.16368751318926e-05
-2.15995663013762e-05
-8.15660189901207e-06
-4.57875586704167e-07
-5.16133101602729e-05
-4.5273168591836e-05
-2.09757272107211e-05
-2.91479759670314e-05
-4.06461237746476e-05
-7.48969680689014e-06
1.28566692532957e-05
2.42713079076201e-05
-2.75260837328581e-05
-4.70126272490796e-06
-4.99138931244597e-05
-3.56501032569835e-05
-3.3289873115286e-05
-2.96523165097816e-05
-3.56469512662995e-05
-3.19115746328247e-05
-3.05518312801501e-05
-3.07771803794456e-05
-8.5742509611249e-06
-3.45468388109228e-05
-2.97114610669707e-05
-1.26305831492004e-06
-7.84963519705764e-06
-4.41573753174104e-05
-3.05536425810529e-05
-9.27220011959622e-06
1.63170527787855e-05
-2.9570016612489e-05
-7.98314779589536e-06
-2.30833628697402e-05
-1.44059826403809e-05
-2.47255163469385e-05
-1.39435268975422e-05
-3.01377274126541e-05
-2.96946768236553e-05
-3.58156191704299e-05
-1.55703498732522e-05
-3.73269122756448e-05
-4.18342813298334e-05
-2.38623584894376e-05
-1.93832978213996e-05
-3.41376830950457e-05
-1.95582425032454e-05
-6.05611212579262e-05
-5.20594656947517e-05
-2.64927916453555e-05
-2.70700770462537e-05
-2.28264820468489e-05
-2.67160045614402e-05
-1.0535841215249e-05
-2.94001449528406e-05
-1.66952031869067e-05
-6.66654780787273e-05
-2.73287848096572e-05
-3.54682393808679e-05
-4.46704755996138e-05
-3.1809159797176e-05
-4.46112084826543e-05
-3.02445454490618e-05
1.38940604410128e-06
-3.9212243339575e-05
-2.54857866540193e-05
-2.49945282408646e-05
-2.98341063337687e-05
-1.36457173091076e-05
-3.01389672101678e-05
-4.98653166375257e-05
-4.48918049226424e-05
-4.59257453086013e-05
-1.03163934884518e-05
-2.3748125663402e-05
-2.63998688199581e-05
-5.44580280137813e-05
-5.7548035681052e-06
-2.97273154303099e-05
-2.34125077082746e-05
-3.92668398613426e-05
-3.72602223053925e-05
-4.43383659311989e-05
-3.0500691512371e-05
-2.95381834804795e-05
-2.71136558406548e-05
1.17150811808182e-05
-2.50348085587957e-05
-2.84130941162558e-05
-3.54365908339379e-05
-3.69966111002694e-05
-4.48611162054112e-05
-1.75855522426804e-05
-4.29423131516071e-05
-2.04143442737096e-05
-2.87658442006597e-05
-4.22370280840932e-05
-4.64175152643953e-05
-3.90876897090263e-05
-2.74846986797961e-05
6.18213397143475e-07
-2.46424912021914e-05
-3.99466516889121e-05
-2.64381155601738e-05
-8.28242600481064e-06
-2.39160347517582e-05
-3.87116411693496e-05
-3.53896341329753e-05
-3.6675003628365e-05
-1.5930114433637e-05
-4.60311871950867e-07
-5.14446085905034e-05
-2.28372329439087e-05
-4.47561158769776e-05
-2.62543334259372e-05
-1.79519371946783e-05
-1.59540166950409e-05
-1.60328936817778e-05
-3.44812143159739e-05
-2.94460102126521e-05
-2.41362552086364e-05
-3.8420312833892e-05
-2.36756931753141e-05
-2.79600501206803e-05
-3.66445990706301e-05
-1.08032897676359e-05
-2.99682839594073e-05
-2.13238519885088e-06
-2.70154792416393e-05
-3.56122373174209e-05
2.85064088530754e-06
-4.1384349086311e-05
-3.64225338683152e-05
-2.10857989157262e-05
-2.45049890387018e-05
-2.29396916600999e-05
-2.1135682820778e-05
-7.72333076411654e-06
-1.80548282852504e-05
-3.52038599807184e-05
-3.06914434169952e-05
-3.29754603126845e-05
-1.67101470304317e-05
-2.73348533499891e-05
-5.73713509098383e-06
-3.635343722354e-05
-5.3917960643122e-05
-4.17897373794429e-05
-1.93807053420434e-05
-3.08407767764571e-05
-3.40641381976836e-05
-5.32411920044342e-05
-2.86142561615241e-05
-3.46250336981365e-05
-4.74201339719514e-05
-2.60032769607525e-05
-6.62426251063878e-05
-5.04608950522493e-05
-5.55279824932539e-05
-2.14503078035195e-05
-1.84403369729249e-05
-3.82849236445027e-05
-8.29384514307508e-06
-2.34745820645785e-05
-3.75279692935349e-05
-4.66311257852708e-05
-4.29282790509191e-05
-5.23367364222038e-06
-1.42357463591232e-06
-3.33873363540277e-05
-2.30679524484259e-05
-4.31926306531164e-05
-4.22399592446531e-05
-2.76678329043667e-05
-3.05853210985457e-05
-2.09356875493957e-05
-3.63838973625012e-05
-5.06778172006776e-05
-1.60708938633053e-05
-2.15063305785415e-05
-1.51995825658164e-05
-1.38962338021552e-05
-3.77579842378866e-05
-4.53702859412477e-05
-1.58264974120482e-05
2.58189498568599e-06
-1.05719527903875e-05
-4.92006053910043e-05
-5.82003794574595e-05
4.78349178965955e-07
-2.05446238121942e-05
-4.97510180121026e-05
-6.49715081018214e-05
-3.74792205204955e-05
-3.68894859504743e-05
-3.02575601190036e-05
-4.02035489965676e-05
-3.21043017579324e-05
-2.40240661738297e-05
-3.88592838127324e-05
-5.71187502803554e-05
-3.22364884511345e-06
-3.69149147520082e-05
-4.29133528602258e-05
-9.12253207788068e-06
-1.70186523050429e-05
-1.39435272782433e-05
-1.77110252657593e-05
