# Supplementary material for: Research on computational propagation and identification of mine microseismic signals based on deep learning
Source: PLoS One. 2025 Oct 22;20(10):e0334641. doi: 10.1371/journal.pone.0334641 (PMC12543183; doi:10.1371/journal.pone.0334641)
Supplement: S6 Data — (ZIP) [file pone.0334641.s006.zip › 000100900000183.xlsx_0.txt_24.txt.txt]

-2.66415374713716e-05
-2.65200440214978e-05
-3.44136657319386e-05
-4.87824500325892e-05
-4.16595127082288e-05
-4.98396229337639e-05
-3.12080021960244e-05
-3.42585974432371e-05
-3.03035312490107e-05
-1.6206143997932e-05
-1.88237656903729e-05
-1.37188953855927e-05
-1.05091681596089e-05
-1.74158481830311e-05
-2.19428860012123e-05
-3.33262476049019e-05
-2.59216896879268e-05
-5.32143977683173e-05
-2.77451743132026e-05
-2.83000297820297e-05
-1.21322436588248e-05
-3.06372712441786e-05
-4.19401104908055e-05
5.11690343279198e-06
-4.52041099279836e-05
-3.36347656216287e-05
-4.01645863968639e-05
-2.76011588302339e-05
-3.22079828674166e-05
-3.61495345324838e-05
-6.1623345822036e-05
-3.01187595320469e-05
-7.61451518411494e-06
-2.4288330386358e-05
-4.3496555954211e-05
-3.29674337154632e-05
-4.49926963054657e-05
-2.72285472833132e-05
-1.43807254219115e-05
-5.16770890986949e-05
-2.90815407770065e-05
-5.14282499115136e-05
-4.08029649730754e-05
-4.20270700502304e-05
-4.30025665514292e-05
-3.80562185736224e-05
-3.65463855475915e-05
-1.15655601934646e-05
-4.90432128090262e-05
-1.82080204030011e-05
-4.45545148725756e-05
-2.49685984296048e-05
-1.79415234717712e-05
-4.47951509732233e-05
-1.56421121105409e-05
-4.11216559655203e-06
-5.53585328874315e-05
-1.69881765831689e-05
-1.92440994916756e-05
-2.0818309646433e-05
-4.71231453332369e-05
-2.78117481050712e-05
-4.31506417338717e-05
-3.2982493695737e-05
-3.69348964368559e-05
-1.79297261151749e-05
-2.44792130338409e-05
-1.59598167155116e-05
-1.77063664912447e-05
-2.40166218872431e-05
-2.37379664361919e-05
-1.35065426717196e-05
-3.23942605077594e-05
-3.39180559180185e-05
-8.71727885434001e-06
-4.85289192719785e-05
-3.77904695696619e-05
-3.38462161628898e-05
-2.52124941841247e-05
-5.15460737093092e-05
1.28584862871452e-06
-4.45208022594986e-05
-1.02418990924369e-05
-1.68456191948353e-05
-4.33789326502027e-05
-3.32691821004141e-05
-3.83209848554751e-05
-1.79807887606518e-05
-6.81259857618615e-06
-6.21330249193803e-05
-6.01674411872692e-05
-3.66638063776477e-05
-2.04090310678885e-05
-7.13156265367643e-05
-2.2151014506351e-05
-4.39553800599181e-05
-1.26673802220694e-05
-2.08608340025411e-05
-3.47524945020687e-05
2.94880998757049e-06
-4.79473557669019e-05
-5.51049373282453e-06
-5.85689464381074e-05
-4.5221824121495e-05
-3.03560661584086e-05
-2.70531355902833e-05
6.80221842612767e-06
-1.21386874556513e-05
-3.54914016757073e-05
-2.62686972286774e-05
-2.67388167050669e-05
-4.65040078711492e-05
-4.24341797312549e-05
-3.74868764802732e-05
-1.17373230737114e-05
-2.28838283030055e-05
-1.01192076996428e-05
-5.36251188456732e-05
-5.23268138081839e-05
-2.73991994747445e-05
-2.31145308590443e-05
-2.54189654867575e-05
-2.30627918096204e-05
-2.32450730589348e-05
-2.21025500451775e-05
-3.10449365646236e-05
-2.68967474779066e-05
-2.39004994233659e-05
-4.52936404956707e-05
-2.6100993059466e-05
-3.00751314754935e-05
-4.95349709305113e-05
-2.07098519668884e-05
-3.53695920753831e-05
-3.31854833146281e-05
-1.44118319087329e-05
-1.53867137774375e-05
-1.0561330724523e-05
-2.07578955494139e-05
-3.8860338417945e-05
-3.95039167740007e-05
-9.37689390559399e-06
-4.59015483714648e-05
-2.07882945440417e-05
-1.09923371786708e-06
-2.35471086009462e-05
-1.59494963763775e-05
-2.63128231718238e-05
-4.23080472115492e-05
-3.04699718355907e-05
-2.16883513070327e-05
-1.57979658496447e-05
-8.58299899543853e-06
-4.35344622416163e-05
-2.81698601772887e-05
1.11074466622584e-05
-2.56369335369562e-05
-4.84974420418187e-05
-3.20787102538502e-05
2.34479393593503e-05
-2.76436200558991e-05
-4.45437620792336e-05
-6.92354950416691e-05
-1.16640250547387e-05
-3.74120377852785e-05
-4.03374683956126e-05
-4.36716744043287e-05
-2.09229396402653e-05
-3.28269686465631e-05
-4.26054865670246e-05
-5.5023519526633e-05
-4.02519656832832e-05
-2.84022953676934e-05
-2.07442148897539e-05
-2.19772892402803e-05
-1.45429891546465e-05
-4.32187783905251e-05
-4.62108902857734e-05
-3.32666604968195e-05
-3.66342961775575e-05
-2.39189028919095e-05
-4.39911975301414e-05
-1.17130264057887e-05
-3.92450061019677e-05
-2.64955929301349e-05
-1.97439841099853e-05
-3.25610813187116e-05
-4.12437287338071e-05
-6.85631374374987e-05
-1.05734187456263e-05
-2.28380516736086e-05
-2.0326059298512e-05
-4.43994153714604e-05
-4.88183156288833e-05
-3.74512890350139e-05
-4.4630494690913e-05
-4.71407219879147e-05
-2.61285741960161e-05
-1.46348667736634e-05
-2.88812418064163e-05
-2.9238378759585e-05
-3.33781852449924e-05
-6.36306181680677e-06
-9.66927281117509e-06
-1.56851544299117e-05
2.4616570792041e-06
-4.38442087560932e-05
-3.22244208344486e-06
-2.40276035090787e-05
-2.75015847325439e-05
-2.72563846937841e-05
-2.77505406552814e-05
-1.96348423735993e-05
-8.25629673354403e-06
-1.653739651697e-05
-3.88772112291491e-06
-6.15803617690634e-05
-2.2017972510564e-06
-1.55291306959194e-05
-3.55448700868205e-05
-2.03848371002889e-05
-2.3392600757563e-05
-3.07111799701048e-05
-3.3570258575448e-05
-2.75721641965425e-05
-4.99453980724009e-06
-4.99768885978065e-05
-3.18364916022213e-05
-3.67929155295405e-05
-2.02606841958493e-05
-4.76323629700543e-05
-2.04272346810302e-05
-4.72224684892759e-05
-2.66070110949485e-05
-6.46271313247337e-06
-3.12115891717458e-05
-4.06063669061356e-05
1.26509034252145e-05
-2.95202380257504e-05
-3.63150281686374e-05
-2.7007860069701e-05
-1.12757873302333e-05
-3.08704136680587e-05
-1.58127833859493e-05
-1.58908345600912e-05
-3.79236199438579e-05
-2.39521326169873e-05
-2.22929748702712e-05
-3.71614944212483e-05
-7.20808465869296e-05
-1.84093770295092e-05
-4.1724976699972e-05
-4.28747334148693e-05
-2.49687326657108e-05
-4.26300018501987e-05
-3.89293580677498e-05
-3.40858223094638e-05
-2.20460661651224e-05
-4.03531482641509e-05
-1.2220458395456e-05
-3.04556172942534e-05
-4.00566768200986e-05
-4.74114544796806e-05
-2.57052490429239e-05
-3.73314240239115e-05
-2.98011382178616e-05
-4.4638423104057e-05
-3.86919544818187e-05
-1.43323181768956e-05
-3.79775990270928e-05
-1.2827857409522e-05
-1.97475921552073e-05
-5.08101152399579e-05
-3.17915922337497e-05
-3.12202818858534e-05
-1.50513490735185e-05
-3.90928889494722e-05
-7.44381888974447e-05
-6.20412292037292e-06
-1.70485045287842e-06
-3.21369406735441e-05
-4.50695515513433e-05
-4.61863323237299e-05
-1.59924711490083e-05
-2.38452126754765e-05
-2.99015307839134e-05
-4.45538270789734e-05
-1.53221368592312e-05
-6.1814089979138e-05
2.8323838239525e-06
1.8594557370403e-05
-4.08979157304358e-05
-2.14227474393177e-05
-2.50784136716818e-05
-2.41211259002498e-05
-3.84622421943211e-05
-3.01804414090018e-05
-2.01144657411928e-05
-4.32583444583038e-05
-5.22465786959298e-05
-3.25753685908904e-05
-4.48271121322781e-05
-3.07566970365889e-05
-7.06592654264444e-05
-2.10010740961117e-05
-8.70986994984111e-05
-1.59753069045879e-05
-2.86343255922053e-05
-7.14558975628731e-05
-7.53882778778935e-05
-4.65379285609603e-05
-3.30267459077079e-05
-1.96706117231405e-05
-2.89496968912469e-05
-3.35453022890725e-05
-1.87551787802623e-05
-1.91845805378209e-05
-5.4442912157378e-05
-3.20689181792228e-05
-1.34810309579588e-05
-3.24175929750629e-06
-2.87875979959737e-05
-4.0481509961764e-05
-2.91905606677541e-05
-2.34854899917314e-05
-1.95593592877872e-05
-2.5094123758168e-05
-2.3379465599763e-05
-2.67470964518973e-05
-1.97813092458487e-05
-5.99297502223179e-06
-1.17644740499943e-05
-3.11612702103795e-05
-2.01826907492046e-05
-4.35287645036731e-05
-3.99382596474452e-05
-1.69193626010849e-05
-2.18133157160516e-05
-3.4354645769497e-05
-4.07918334264207e-05
-2.8297243090178e-05
-3.97905387500968e-05
-3.43320206978304e-05
-2.27427832342987e-05
-3.39481976415416e-05
-2.49415454288635e-05
-4.01075648643714e-05
-1.08584777585779e-05
-2.28669877438615e-05
-2.57816333358287e-05
-6.15770756041725e-05
-3.48706589282994e-05
-3.54550312269879e-05
-2.38073779408167e-05
-2.24044530923603e-05
-3.12193525788051e-05
-2.55093655552766e-05
-4.56743584514154e-05
-2.73798606695406e-05
-2.92262116099849e-05
-6.33759541264761e-05
-4.41122366673916e-05
-2.57504925772805e-05
-2.85070991407819e-05
-3.90490866601995e-05
-5.43492679936709e-05
-3.42935273605017e-05
-9.84723131450389e-06
-2.21980077162223e-05
-4.10169661476747e-05
-3.68802846811433e-05
-2.22737741438913e-05
-2.24042436714714e-05
-3.56078130435027e-05
-4.17408016660265e-05
-5.92008910929029e-05
-2.83588823240007e-05
-1.19670964095786e-05
-4.6468290979888e-05
-4.45483886983993e-05
-4.17891327329999e-05
-7.09780184026787e-06
-2.93807335720443e-05
-3.44295220846452e-05
-4.25436913981086e-05
-2.12772584081729e-05
-2.5466701336651e-05
-3.07094136873478e-05
-2.54543730055652e-05
-2.20993643009686e-05
-3.68787856389679e-05
-3.55638618921092e-05
-3.06803963127679e-05
-2.0181480991577e-05
3.72986591573506e-06
-3.72458741077745e-05
-3.0924401140858e-05
-6.59090081838097e-06
-2.97161874750899e-05
-4.43747163548031e-05
-4.49331996312282e-05
-4.72418548425969e-05
-1.57869987758457e-05
-4.09523636667573e-05
-2.7606761326801e-05
-6.03520546872545e-06
-5.06686254468196e-05
-3.17802036288415e-05
-4.61117889580814e-05
-3.47290472382141e-05
-1.98594969967654e-05
-3.16747730590968e-05
-1.49845881437672e-05
-2.16533295627476e-05
-3.61810425514766e-05
-3.6841590237623e-05
-2.89287086530797e-05
-2.49485606069154e-05
-4.24428055209342e-05
-4.73252644497007e-05
1.11284412866721e-05
-1.74496309559876e-05
-5.80654642288226e-05
-1.39513337474889e-05
-2.5098064750235e-05
-4.49978553802655e-05
-4.32380117997988e-05
-4.23757656353373e-05
-1.51312486362808e-05
-3.99159215745452e-05
-1.26376983897936e-06
-3.77438599430042e-05
-1.94308513476131e-05
-3.44349846988544e-05
-2.55049316217799e-05
-5.07132216719266e-05
5.45914564660021e-06
-5.46370944107562e-05
-4.45891244980681e-05
-2.61996161980905e-05
-5.43568171687889e-05
-6.07119847019685e-05
-1.78034743609394e-05
-2.01951973199713e-05
-3.62974449475001e-05
-4.14135727207372e-05
-3.13136884746832e-05
-4.52543532697208e-05
-3.20030885877131e-05
-1.77813591543378e-05
-1.99145563907228e-05
-4.19492778793684e-05
-2.07637981171502e-05
-1.42154084452139e-05
-4.02828912899822e-05
-1.67774975911753e-05
-6.31809823965079e-05
-5.48823598170275e-05
-2.04316635366315e-05
-7.25152506811718e-07
5.37646570669586e-06
-2.67256095637455e-05
-4.60374635432811e-05
-1.23469960217967e-05
-2.71835180676843e-05
-2.48502473778981e-05
-5.12226524189205e-05
-3.75035375986184e-05
-4.98380773646933e-05
-3.6412291778943e-05
-1.71219435809785e-05
-3.27932750460608e-05
-1.28094194714883e-05
-5.04189626593591e-05
-3.36384744507391e-05
6.13553018972693e-06
-8.61347224977643e-06
-4.00842525299022e-05
-3.08315945978034e-05
-3.45323273065523e-05
-2.32916402137162e-05
-2.52735600348192e-05
-4.5579571013092e-05
-2.19893518425445e-05
-3.76169139500487e-05
-7.83737136486048e-06
-2.29753229974799e-05
-2.40951396992182e-05
-3.8019811488585e-05
-4.74401204208745e-05
-5.182081511157e-05
-3.17032502158073e-05
-2.16204454746296e-05
-2.19326766675313e-05
-2.61425353704535e-05
-2.95650549023851e-05
-4.77860708234416e-05
-6.83283207670638e-06
-1.93697282133463e-05
-2.32069635019852e-05
1.05794128742826e-05
-4.23358921927677e-05
-1.83788475668698e-05
-3.44904671941693e-05
-3.64197796026287e-05
-2.18022159291469e-05
-6.12592477369237e-05
-2.21216582190544e-05
-7.77917860116252e-06
-5.04961183982598e-05
-5.92033479700755e-05
-1.98364590998797e-05
-3.71383885582313e-05
-4.68877288730759e-05
-6.19176312968211e-05
-2.35148174252198e-05
-3.16498328669513e-05
-4.26200059377991e-05
-3.49511886529455e-05
-3.50326004617998e-05
-3.77887864380178e-05
-4.19985014076696e-05
-2.96951751042192e-05
-3.63935422463984e-05
-5.33002827903739e-05
-2.25500088424698e-05
-3.57103451970759e-05
-6.06601884915418e-05
-2.99810321595576e-05
-7.29866169243232e-06
-1.85499754559653e-05
-2.82809622503712e-05
-3.35590193641713e-05
-3.06563554803662e-05
-4.60179734315367e-05
-4.71247829646417e-05
-5.36086787404046e-05
-2.26770647180903e-05
-3.81696543702338e-05
-3.6743796813465e-06
-1.47994618834399e-05
-2.29318645434104e-05
-5.51437011155698e-06
-6.91382831299997e-07
-2.8558224576491e-05
-4.82147777971243e-05
-2.95826394394596e-05
-3.28402367328267e-05
-7.71394786089415e-06
-3.20105799190333e-05
-3.13036830355997e-05
-3.96595203201825e-05
-9.20455912937352e-06
-2.58119074465855e-06
-3.09179288551181e-05
4.56924033395129e-07
-2.77863253808524e-05
-4.72296746538819e-05
-2.42859192322115e-05
-1.08456092656037e-05
-2.30328798902905e-05
-3.25878167536799e-05
-1.65631537757985e-06
-1.3587969904095e-06
-4.51073595394894e-05
-2.06373452583169e-05
-2.76278871390401e-05
-3.97249419561461e-05
-4.47796066644288e-05
-2.79128669863908e-05
-2.35253988024865e-05
-6.08329139906717e-05
-1.66631300203074e-05
-2.26908575495689e-05
-4.4319575173179e-05
-1.24404579184919e-05
-2.23531716237877e-05
-7.05288680468844e-06
-1.81398706056039e-05
-3.90259423983828e-05
-3.10004787903872e-05
-3.9367597571289e-05
-3.12495372332611e-05
-4.74090158088212e-06
-2.86444143506806e-05
-3.38928973716346e-05
-3.52911349980479e-05
-1.9352076835401e-05
-3.1504735120996e-05
-2.68660420610316e-05
-2.31091874142886e-05
-5.12053728704698e-06
-5.25825000956343e-05
-7.08437587252697e-05
-4.49986474907598e-05
-2.30452111455903e-05
-2.35366080719161e-05
-2.5069216717454e-05
-1.9200670632377e-05
8.03948457815715e-06
-2.61066729761604e-05
-2.35945429292619e-05
-2.82859935291333e-05
-3.76064842384625e-05
-2.62735464674678e-05
-3.67928062773001e-05
-3.33759161953813e-05
-2.40736912185112e-05
-3.71246981645292e-05
-3.79685486649314e-05
-1.36023923194119e-05
-3.12510337006451e-05
-6.09548400705469e-05
-7.27247775864381e-06
-1.6810712402608e-05
-1.38083709432389e-05
-3.02909472234426e-05
-3.32380273505672e-05
-4.32363757585218e-05
-1.28366643016521e-05
-3.4036693077744e-05
-3.31433073115139e-05
-1.04025940858376e-05
-3.82446352678259e-07
-1.305088865576e-05
-4.51032201910307e-05
-3.60968522377896e-06
-2.00292700631583e-05
-2.95791424433098e-05
-2.52424698615186e-05
-2.10537642730625e-05
-2.76141103421606e-05
-4.91624604093862e-05
-2.19738052784862e-05
-9.90680838590863e-06
-4.96336661834733e-06
-2.94744865070008e-05
-1.14736985298323e-05
-3.47314339997034e-05
-2.91034824114186e-05
-2.05566231223781e-05
-4.8213595801693e-05
-7.18175226093547e-05
-4.47505589424079e-05
-5.05748140125187e-05
-2.98730905501385e-05
-1.93418056098442e-05
-4.67556085681327e-06
-4.29933959515345e-05
-1.63212461671158e-05
-1.13482404784016e-05
-3.01721617872638e-05
5.29329559866929e-07
-5.82521993806252e-05
-3.24006769943145e-05
-4.75701776520823e-05
-2.60165967373686e-05
-4.53486636341832e-05
-4.06074858383436e-06
-3.67460687363887e-05
-3.61622503385612e-05
-1.94458369423463e-05
-3.96546981443619e-05
-4.130923526571e-06
-2.09609461098551e-05
1.61013407202621e-06
-1.02691521302749e-05
-2.70542378161135e-05
-3.95087510394966e-05
-2.50408318130694e-05
-3.19405275804946e-05
-6.41623161564087e-05
-3.41394301434328e-05
-4.87650243397162e-05
-2.77994698078838e-05
-2.08151663109042e-05
-1.66521214139579e-05
-2.03325089902682e-05
-5.23399757282037e-05
-2.44011092852079e-05
-5.38736638037129e-05
-2.69718686159881e-05
-2.40780587773777e-05
-1.36463902371904e-06
-3.95072659156321e-05
-2.87406423819986e-05
-2.04919111935753e-05
-1.76633206122509e-05
-1.2784773826071e-05
-5.20296480918587e-05
-2.50426118848839e-05
-1.62674976446063e-05
-3.10235192744137e-05
-3.71206024284078e-05
-6.80419995921693e-06
-5.3810252017153e-05
-4.33781814305156e-05
-3.20624013399056e-05
-1.58916331175036e-05
-2.90164843431033e-05
-2.18521486931745e-05
-4.02208562152763e-05
-2.44804964667505e-05
-1.23483508760757e-05
-2.54409481122748e-05
-2.40328814900071e-05
-1.46334844485076e-05
-1.76418714460758e-05
-7.39307204641039e-06
-3.88505605573768e-05
-3.82345104362225e-05
-1.86254746536697e-05
-2.45887252884854e-05
-4.51989784266685e-05
-2.62796247448211e-05
-2.65238528536373e-05
-4.82399360133849e-05
-3.53221038531447e-05
7.90238134963318e-06
-2.59375027464011e-05
-2.21241552498787e-05
-2.62553194088131e-05
-2.59650141338215e-05
-2.16571124774764e-05
-4.39149834731087e-06
-2.96548012611073e-05
6.40900554038947e-06
-3.44336124778632e-05
-3.29823130227639e-05
-5.47116718701007e-05
-2.0882419842802e-05
-4.21936654787219e-05
-4.2224251480316e-05
-3.88293681014555e-05
-2.29969208183558e-05
-1.84727004910661e-05
-2.55238591583104e-05
-4.59245728362026e-05
-3.71793075875558e-05
-4.10159305613653e-06
-3.29492620841263e-05
-2.72287655189587e-05
-2.90889884590229e-05
-2.27148638082841e-05
-4.37644338307089e-05
-6.91079717707455e-06
-1.27115674995087e-05
-2.75169321556622e-05
-4.21798776628057e-05
-3.04868184609213e-05
-3.49763810286451e-05
-1.51700356605027e-05
-2.86121745958718e-05
-2.57791968674154e-05
-6.61897641556518e-05
-5.20110392573029e-05
1.79214506012991e-05
-1.38996281687348e-05
-6.86649381873317e-06
-2.95784135729818e-05
-2.32487706918289e-05
-4.65924306375302e-05
-7.29182445906077e-06
-3.19510756818354e-05
-4.61599704841674e-05
-2.26922646094935e-05
-3.3865784866543e-05
-1.32047079810012e-05
-3.76207195945039e-05
-3.33177753132044e-05
-2.81717965717006e-05
-3.726962029858e-05
-3.71938093434106e-05
-2.39811907323225e-05
-4.85320242304177e-05
-2.92696314250436e-05
6.08378699238182e-06
-6.96821177564704e-06
-2.47801639718949e-05
-2.79144622542147e-05
-2.67130117642865e-05
-5.42974109581909e-05
-2.43789384536943e-05
-1.16168217529885e-05
5.4119346274622e-06
-3.24109759024131e-05
-6.92573688914621e-06
-3.67187660358453e-05
-3.33471827582888e-05
-2.39287814712394e-05
-4.99658388516368e-05
-3.05103739282197e-05
-3.31513567802799e-05
-6.66986827246069e-06
-3.15850047908936e-05
-3.70643866140673e-05
4.52389461650209e-06
-3.89163189999154e-05
-1.98588614042624e-05
-1.7121774987775e-06
-3.93994924415711e-05
-4.6044394896677e-05
-2.94027306665421e-05
-3.34435652757446e-05
-2.52568714251667e-05
-5.30974473436238e-05
-8.88132554081006e-06
-2.52091163773534e-05
-1.67680760908615e-05
-1.99825552325629e-05
1.15602639898759e-05
-6.39728174746551e-06
-2.64663138496827e-05
-5.27299444859801e-05
-4.40365454332116e-05
-8.87220791196148e-07
-2.85198187966557e-05
-1.32859410556165e-05
-2.61965484903124e-05
-2.22027766081814e-05
-2.19611300211185e-05
-2.70764855526696e-05
-4.04106546942196e-05
-6.00066098240657e-05
-1.52701014370563e-05
-2.55053789162618e-05
-6.83396498088524e-06
-2.29567075032899e-05
-2.51439546572587e-05
1.02366735650408e-05
-3.73931111333015e-05
-2.31337669922726e-05
-2.79261836079308e-05
6.92902723225029e-06
-4.6528240909349e-05
-3.08689520631163e-05
-3.3047424356396e-05
-2.28461979513034e-06
-2.912208664806e-05
-5.17559237855197e-05
-2.42828037203718e-05
-1.18737313123585e-05
-2.4745471289516e-05
-1.81012845378266e-05
-1.93945841657419e-05
-4.61476840403663e-05
-4.21822916914837e-05
-5.22903706016365e-05
-3.04554419368902e-05
-6.38614369073953e-05
-3.05621712987941e-05
-3.50305616714078e-05
-1.70340109311738e-05
-4.77473032740481e-05
-2.94574165388883e-05
-1.1847990372584e-05
-4.65179899026836e-05
-1.01930131888414e-05
-3.95529732533734e-05
-1.66204300969894e-06
-2.08696123824573e-05
-1.33121354846224e-06
-1.17703660943576e-05
-2.81539006442006e-05
-1.88664339879513e-05
-2.8187927046618e-05
-1.54149348455736e-05
-3.065763554281e-05
-4.63317731683155e-05
-8.32725159815596e-06
-9.60473383984348e-06
-2.74529274553326e-05
-3.72245331217717e-06
-1.98002370066853e-05
-2.55346100768796e-05
-5.02745877351458e-05
-3.03067738176687e-05
-1.6473532695277e-05
-2.33575541541448e-05
-5.1475830804449e-05
-1.41177419581458e-05
-6.58712098457145e-06
-4.4817648309053e-05
-4.6121468162355e-05
-5.27360669541181e-05
-4.15145225448677e-05
-4.73282860840772e-05
-1.53111105138375e-05
-8.72845712035711e-06
-1.52397724921363e-05
-4.41753812236242e-05
-3.88245558721553e-05
-1.52876871158732e-05
2.06174205694012e-06
-2.47479367856456e-05
-2.04513643170843e-05
-2.84846766139608e-05
-2.91390682317278e-05
-1.57938090489053e-05
-2.01362748591859e-06
-1.02528754244271e-05
-3.85810253573527e-05
-4.76560070241764e-05
2.57420918250043e-06
-1.42549474881352e-05
-6.38125959002517e-05
-3.34838547587699e-05
-2.46379742297488e-05
-4.53859053027053e-05
-2.75913529000097e-05
-1.78137113125735e-06
-1.49471673546625e-05
1.43178215324048e-05
-1.83594233493084e-05
-4.61575829390538e-05
-3.33127463703511e-05
-5.58605075933982e-05
-1.03788066440141e-05
-3.86394131765032e-06
-1.59441557381208e-05
-2.27370035080251e-05
-2.73646802734966e-05
-5.82853164024447e-05
-3.94497562197178e-05
3.95422513535273e-06
-1.53082914882833e-05
-1.00303590452711e-05
-2.80285002357683e-05
-3.99206517444606e-05
-1.94333421806255e-05
-1.7796824422626e-05
-3.45609362864602e-05
-4.15180641577865e-06
-3.21996315923976e-05
-5.32595706001706e-06
-1.48467662483847e-05
-4.20709849611892e-05
-3.26171038079828e-05
-4.25375995314341e-05
-3.48047059697248e-05
-1.29051701449285e-05
-6.82112172843823e-06
-3.59241296431914e-05
-1.52036202944183e-05
-4.58171071197041e-06
-2.99541956533337e-05
-5.12846804627877e-05
-4.07157631891796e-05
-3.10105561176185e-05
-1.25976146538548e-05
-1.97622506931168e-05
-3.04808731193434e-05
-1.46005812966867e-05
-3.77233124825485e-05
-4.19781430472366e-05
-2.73449521829843e-05
-2.62138623862512e-05
-3.2048699130753e-05
-4.62518556027623e-05
-1.83292334039035e-05
-2.58191291128274e-05
-5.82914731176199e-06
-3.44874089550882e-05
-3.55663235227447e-05
-3.52802790972414e-06
-5.69515934991265e-05
-3.78685395513395e-05
-3.32719289983164e-06
-5.80006188930223e-05
-6.40636304956899e-05
-1.73377272889266e-06
-1.60557276818335e-05
-1.21984449840332e-05
-3.80311080474783e-05
-1.84417154029807e-05
-1.98306154064228e-05
-4.19975061837074e-05
-2.87950281108595e-05
-2.68477615854774e-05
-3.20458938572766e-05
-3.75290616533175e-05
-1.58445862998739e-05
-3.38878249113581e-05
-3.10252128710989e-05
-4.70207606950698e-05
-2.42549642915639e-05
-2.55148193237459e-05
-3.15061410216681e-05
-3.02850857047301e-05
-2.49153597201983e-05
-4.4792277360082e-05
-1.64763248988627e-05
-1.76612095828746e-05
-2.3338396054224e-05
-2.59032600593839e-05
-1.56879647508768e-05
-1.83283588155216e-05
4.24824099934186e-06
-2.34629020235624e-05
-4.58909562927206e-05
-5.88274873279272e-05
-2.80441830342154e-05
-3.73430757851773e-05
-3.15842473305828e-05
-2.90451828173239e-05
-3.53040012079668e-05
-3.60944504447073e-05
-5.93128473300929e-05
-2.93905640193703e-05
-2.13714255217085e-05
-1.15502868092371e-05
-4.12486760080629e-05
-3.29571079574801e-05
-1.53598918603295e-05
-5.9282581726137e-05
-2.704058668629e-06
-2.94335507782398e-05
-2.29691605965139e-05
1.40875385363387e-05
4.15156756859403e-06
-4.31133105325968e-05
-4.92015412544954e-05
-1.02967202511254e-05
-4.16796408448991e-05
-4.51936331860228e-05
-1.62275347039111e-05
-1.42530423939376e-05
-4.80954757389687e-05
-6.24781845564706e-05
-4.47002515796227e-05
-8.12228431502531e-06
-4.77552418678549e-05
-6.14570975138739e-05
-4.39961179900985e-05
-4.43156384895086e-05
-4.17520115701892e-05
-2.85585302634865e-05
-3.02095187271415e-05
-1.58616758734047e-05
-9.12346983722759e-06
-8.8291099872566e-06
-3.9297044645059e-05
-1.54351839086403e-05
-2.68641427536546e-05
-2.98141669012611e-05
-3.25110076578239e-05
-4.32004565985685e-05
-2.43417773357026e-05
-1.45354774091305e-05
-4.57973856475846e-06
-6.17950267290336e-05
-3.19324275201054e-05
-2.61446102460084e-05
-1.03168044415961e-05
-3.6623556988656e-05
-1.66778764986561e-05
-5.69120156746477e-06
-3.66072347877048e-05
-1.17565879052672e-05
-1.58444708617167e-05
-4.56171685629274e-05
-4.04443453158494e-05
-4.36437519686344e-05
-3.41658294160707e-05
-3.65388830378385e-05
-2.28710141093843e-05
-4.57504378805992e-05
-2.84605344690206e-05
-3.22420183376071e-05
-3.36088972455315e-06
3.70464629006257e-06
-1.39148963675102e-05
-3.44023381511616e-05
-7.18784658760497e-06
-2.80329561261559e-05
-2.69808783122947e-05
-2.66985155532316e-06
-2.00121802179547e-07
-2.82774434781836e-05
-2.88726223539852e-05
-2.75609167010743e-05
-2.2417788276051e-05
-2.12368043046074e-05
-3.66262581623081e-05
-3.5603118155413e-05
-3.37458625723657e-05
-4.22155311830071e-05
-1.49980218163703e-05
-2.99789068656997e-05
-3.93650059406368e-05
-2.20998792975917e-05
-1.83010659740431e-05
-2.5130723083561e-05
-1.98308611437608e-05
-4.23002725204592e-05
-5.05797773402551e-05
-1.81359708373166e-05
-2.2487387719144e-05
-1.47094455965355e-05
-2.78751011877463e-05
-5.27668382517577e-05
-4.27868231827844e-05
-5.32635962111077e-06
-2.52110969211535e-05
-6.04677542027953e-05
-1.3028474610103e-05
-3.06198336945141e-05
-3.76268323366443e-05
-2.18942975141784e-06
-4.58500141568532e-05
-1.11712780902925e-05
-2.19474014781193e-05
-3.40428000394715e-05
-3.28424669942407e-05
-2.05979733393574e-05
-1.96157487382273e-05
-3.29083824449417e-05
-2.64226096559386e-05
-1.63633882476151e-05
-2.08246792747159e-05
6.43596561247414e-06
-3.40535447382999e-05
-2.92545783486949e-05
-4.11978715773653e-05
-3.14482153022933e-05
-4.42302617596305e-05
-3.5501502175122e-05
-3.8690621070711e-05
-2.28324139864677e-05
-2.55689637525783e-05
-8.61330464381131e-06
-1.50813520527143e-05
2.9273602607991e-06
-2.94474622690774e-05
-4.24254180834207e-06
-3.6542080930379e-05
-1.54463643288809e-05
-2.55296890972261e-05
-4.7512687562663e-05
-4.44600407454805e-05
-4.86912731142893e-05
-3.49209422600684e-05
-2.41033030318542e-05
-1.95126730105365e-05
-3.45269715549365e-05
-1.55145152639372e-05
-4.15334321648149e-05
-2.93352797685547e-05
-4.44243640184122e-05
-5.49631539354789e-05
-3.05098732527441e-05
-8.36944112403869e-06
-1.93395993538206e-05
-2.82346861034641e-05
-2.46251091710191e-05
-4.17709930174822e-05
-1.70545927679717e-05
-2.80249699171533e-05
-2.95783396792995e-05
-3.61751822946353e-05
-4.20567228251016e-05
-1.86522518214353e-05
-2.28561565119848e-06
-3.70637234872011e-05
-5.17506333350994e-05
-6.82017061618048e-06
-1.21543258496569e-05
-1.58686509968571e-05
-4.17359108682828e-05
-5.41957941302074e-05
-3.92768563205214e-05
-4.04195227408669e-05
-4.19534936170272e-05
-2.29159228834787e-05
-3.01582340752749e-05
-5.56877129007427e-05
-2.27340276334308e-05
-2.63465619588372e-05
-2.16796941958052e-05
-1.91482038678605e-05
-4.32201116579662e-06
-2.6137969546656e-05
-3.14619810893325e-05
-2.42042023414985e-05
-2.22011252167792e-05
-3.65839481663321e-05
-3.42682462118395e-05
-1.93300327545249e-05
-1.87140752908602e-05
-2.18473675948324e-05
1.44162331484164e-05
-2.2083994853659e-05
-3.23711640853753e-05
-4.42570568380775e-05
-5.01657842901827e-05
-3.2958572285333e-05
-1.06451182001794e-05
-3.73535653531574e-05
-6.57208740399953e-06
-9.38801874173265e-06
-1.16624291425116e-05
-1.1113240798052e-05
2.27196310026281e-05
-8.05061554431293e-06
1.26637446368224e-05
-2.25635882466912e-05
8.95053492199258e-06
-5.92748471722056e-05
-5.92126177840505e-06
-3.99569593672601e-05
-2.60894109434701e-05
-4.3930339399546e-05
-2.68845373131839e-05
-2.9607677093528e-05
-3.47480954571129e-05
-2.58640179987864e-05
-2.02596154957288e-05
-3.84120235028467e-05
-2.68080474875272e-05
-1.77519214638994e-05
-4.35031824690305e-05
-1.38585089347864e-05
-3.99674351427179e-05
-5.37900079890353e-05
-3.60819183864881e-05
-2.52825146956817e-05
-1.478914067163e-05
-2.9021621350254e-05
3.78999556141879e-07
-4.55855799567351e-05
-5.361875362101e-05
-1.70762136930868e-05
-6.17411821734749e-05
-3.09870064044919e-05
-5.68944025050714e-05
-1.81974837237028e-05
-1.83798995943403e-05
-2.97440093345172e-05
-2.20746809682287e-05
-4.87452394100233e-05
-3.00349433426395e-05
-3.67951440988983e-05
-1.10525227561784e-05
-2.19352894254695e-05
-4.03461755696891e-05
-4.52480984427583e-05
-2.49325385111498e-05
-1.31131065261596e-05
-3.26340851818871e-05
-3.37555439057559e-05
-2.72472385852621e-05
-3.81413870933778e-05
-3.41650554465338e-05
-3.74243059496529e-05
-6.12634412806878e-05
-3.65704234325213e-05
-3.14119650560417e-05
-2.05619752292723e-05
3.93091834241237e-06
-2.75951866492911e-05
-2.40228740435553e-05
-2.09871727815277e-05
-5.13636640746404e-05
-4.07927667602296e-05
-2.5004697216929e-05
-2.66402677301846e-05
-3.90171380875279e-06
-4.09312324051297e-05
-3.92912235768731e-05
-1.58564004906508e-05
-5.24054137271368e-05
-3.55598375280464e-05
-3.96421244213666e-05
-2.00826414591903e-05
-5.73675646584878e-05
-1.7042619898311e-05
-5.04741932819767e-05
-2.74901830006072e-05
-4.17183290676972e-05
-2.85893246981434e-05
-1.10032003315283e-05
-1.93305454465436e-06
-1.68429031066194e-05
-1.73981927146964e-05
-2.30421842627336e-05
-3.86300986669394e-05
3.34247625353919e-06
-3.05141881348373e-05
-6.12292145875107e-05
-4.18431864874631e-05
-4.18841874385365e-05
-1.40518175719608e-05
-3.27926011906047e-05
-2.2287057175191e-05
-1.1167899894714e-05
-5.081121246759e-05
-3.88296464168621e-05
-1.43017192802932e-05
-2.64544935817216e-05
-1.0017245513433e-05
-3.58156560444347e-05
-2.56134761779882e-05
-6.62707832192472e-06
-4.13712755785531e-05
-1.09615551215346e-05
-2.98241631309273e-05
-4.80874581408834e-05
-3.33031201183258e-05
-5.68102511544845e-05
-1.49439629259447e-05
-5.26723817264488e-05
-4.22878011071005e-05
-2.30865856251802e-05
-1.02037121511654e-05
-8.97512932425423e-06
-2.49095097515286e-05
-4.91418246990647e-05
-3.14341831852044e-05
-3.58803657246968e-05
-1.20083043454731e-05
-2.14261577491752e-05
-3.21781637254613e-05
-1.99186344554858e-05
-3.78612154064379e-05
-1.80981785607959e-05
-2.07049999284191e-05
-2.73094640580603e-05
-2.97407391106307e-05
-4.74745058203161e-05
-4.58185610791182e-06
-8.87618485943078e-06
-4.36972815869136e-05
-1.02570292352935e-05
1.03768734313447e-05
-4.0569586413791e-05
-3.28522868915576e-05
-3.63005947806163e-05
-3.67662110601158e-05
-1.73536239402398e-05
-2.50402281791565e-05
-3.72969085709083e-05
7.46140387826554e-06
-4.03978957081793e-05
-1.78041173785978e-05
-1.8686231959207e-05
-1.91849327235232e-05
-4.19906722980417e-05
-3.14608781386899e-05
-3.05017713715009e-05
-3.51600605143776e-05
-2.58292005780891e-05
-2.52468110578311e-05
-3.34348411269969e-05
-5.48103832604662e-05
-3.0572347260623e-06
-2.81155268000982e-05
-9.10682474450454e-06
-4.83886060574638e-05
-1.76000450564466e-05
-3.39762478892895e-05
-2.90384282177968e-05
-1.79198446665448e-05
-5.56929855598068e-05
-2.49107793696644e-05
-2.57363880888348e-05
-3.754108790109e-05
-2.03400014530775e-05
-4.79903099951421e-05
-3.54054733427378e-05
-3.7324412197248e-06
-3.65161090106374e-05
-7.69553967025583e-06
-3.60540623741229e-06
1.44201097452839e-05
-2.26968321305685e-05
-1.86988334635485e-05
-2.91417135397798e-05
-1.85747329107759e-05
6.28893581804418e-07
-4.20682822354873e-05
-6.27075984301516e-05
-2.80370348402467e-06
-1.64458147482809e-05
-1.43573384388304e-05
-2.02253053833819e-05
-3.71967187796867e-05
-3.1965854548824e-05
-4.13402755994894e-05
-1.7276155133984e-05
-4.80125039566743e-05
-1.93730278557646e-05
-8.9733884696726e-06
-4.60903065722355e-05
-4.23914121924553e-05
8.30284890337769e-06
-3.4198750636072e-05
-7.19029917247332e-06
-2.83672455476003e-05
-2.49261863194182e-05
-3.43045182404104e-05
-4.76174780554213e-05
-5.13628452484856e-05
-3.61029809161732e-05
-5.96972309431799e-07
-6.12111330817375e-05
-1.68486916181314e-05
-1.99446543268386e-05
-3.18829280020243e-05
-6.92986012750258e-07
-9.44122257354774e-06
-4.73764693720358e-05
-6.49520944851181e-05
-3.59306591024411e-05
-4.32618059554489e-05
-2.90871052573009e-05
-3.01010120022609e-05
-3.08175401041293e-05
-1.65539400157007e-05
-5.74659018705701e-06
-3.38763073316902e-05
-3.21914226031852e-05
-3.3673217980401e-05
-4.37256005327222e-05
-5.39968186762935e-05
-3.062881306031e-05
-2.31373398452806e-05
-5.14843227233863e-05
-3.77761742543942e-05
-1.0056269041875e-05
-1.81526676306058e-05
3.26760153850337e-06
-2.01047622964906e-05
-6.03231875137641e-06
-2.1636996920723e-05
-1.29066193479755e-05
-1.81612571418188e-05
6.66574045307112e-06
-3.24119053559892e-05
-2.82507623398314e-05
-9.10507300055966e-06
-1.42164152080857e-05
-4.38037414266068e-05
-1.99862384567962e-05
5.29559642561865e-06
-7.42139195738978e-07
-3.33864409400147e-05
-3.64941101450917e-05
-1.8251589329188e-05
-2.46034668903241e-05
4.42704949927322e-06
-1.72022484148305e-05
-3.963679021498e-05
-9.55290939767994e-06
-4.97464184259873e-05
-5.62043482778347e-05
-4.73169021991442e-05
-3.17620720957724e-05
-4.16005314984204e-05
-4.41425795256009e-05
-3.86072766385792e-05
-6.88818844795669e-06
-2.95828860352791e-05
-1.96348328843329e-05
-3.32629766067249e-05
-3.56687834770147e-05
-4.21041405739707e-05
-5.18059472467041e-05
-3.8423727126932e-05
-1.90221308151865e-05
-5.85761738034939e-06
-2.28278613161051e-05
-3.96299763882137e-05
-1.92944983502315e-05
-2.87545556830094e-05
-2.06328440811741e-05
-6.27267628457664e-08
-3.53625035591748e-05
-2.49162173097051e-05
-2.77029976928027e-05
-1.8019850196299e-05
-3.80772493457455e-05
-3.38828154999757e-05
-1.93770827222382e-05
-2.26583775755276e-05
-8.18091542402464e-06
-3.177771882824e-05
-5.42432724534539e-05
-1.18767554227326e-05
-3.40678728290395e-06
-4.75320715617098e-05
-2.26844270149316e-06
-2.74279480061883e-05
-4.263062240128e-05
-4.15974910276315e-05
-3.69946568781031e-05
-2.96597085995718e-05
-1.96547017910776e-05
-4.96966600238723e-05
-4.66092129704058e-05
-3.58742313386955e-05
-2.8396977337989e-05
-1.89401677110493e-05
-1.94321717747398e-05
-1.99064775626092e-05
-2.58496652812077e-05
1.63593252815348e-05
-1.35614187985973e-05
-2.1213598179167e-05
-3.93993697727561e-05
-7.39851936629018e-06
-6.75821268413023e-06
-3.54973414939726e-05
-2.61057083501437e-05
-5.47751770694163e-06
-3.24231514328527e-05
-6.30997415602366e-05
-3.6255421238591e-05
-1.51906368117135e-05
-3.83792874449341e-05
-2.9573491156793e-05
-3.68509805706354e-05
-7.61415410356489e-06
-4.36831736755967e-05
-1.07027709765713e-05
-2.5115510889059e-05
4.32723597069719e-07
-2.14963882664663e-05
-2.68121629815223e-05
-2.67090580280684e-05
-5.83256612192352e-07
-3.01459582644571e-05
-3.93487248734164e-05
-3.05168731887542e-05
-1.5701451136932e-05
-4.97231097364776e-05
-3.53649846297728e-05
-4.39296212809283e-05
-4.51775469166364e-05
-1.96859206352191e-05
-2.59344041446998e-05
-5.15746278160455e-05
-6.00169985380647e-05
-1.23706209694749e-06
-2.55725895012529e-05
-4.53196332956671e-05
-5.80432000528776e-06
-3.99712469153126e-05
-2.2849378681367e-05
-4.36486579266851e-05
-1.7386139511061e-05
-4.01324910000043e-05
-2.29480693141561e-05
-4.21972173711421e-05
-5.99533171581388e-05
-4.4761118745984e-05
-4.06736312202531e-06
-2.13664476845852e-05
-3.85413724847748e-05
-3.74008808191058e-06
-3.57595290466507e-05
-2.16176120322532e-05
-2.67362745558819e-05
-3.92697263868842e-05
-3.81599885618401e-05
-2.19713164985049e-05
-4.79594429973127e-05
-3.06724031750142e-05
-5.86519960279187e-05
-3.80479014896439e-05
-2.76085289697992e-05
-6.23133443766934e-06
-2.99681405883882e-05
-2.87370256283329e-05
-2.16451866829722e-05
9.01067796644929e-06
-2.01802097284408e-05
-2.18480641839697e-05
-3.64604696933608e-05
-1.62549794740388e-05
-2.30606247511235e-05
-2.06381393910318e-05
-4.62258483928251e-06
-3.03380856811245e-05
-1.13670006162603e-05
-2.61601824302507e-05
-2.28790327154314e-05
-3.31497182804015e-05
-4.31052420298507e-05
-5.15504909415175e-05
-1.46398368550101e-05
-1.82013262863525e-05
-2.52385753191101e-05
-7.68318482069734e-07
-3.05002503638301e-05
-4.52655858836578e-05
-3.04268829962598e-05
-2.63223358122813e-05
-2.36456208573591e-05
-2.67853258970303e-05
-5.62358837639803e-05
-4.50194275810414e-05
-2.02722473005896e-05
-2.43131240632041e-05
-3.04475781089323e-05
-5.9121008266159e-05
-2.77014240935582e-05
-6.62634707930517e-05
-2.33613424091826e-05
-3.65536534821248e-05
-4.98653920989796e-05
-4.3151127526059e-05
-2.78255403422164e-05
-2.79405532350387e-05
-4.34828990307873e-05
-4.36262841493223e-05
-2.14511149487927e-06
-5.10724654946995e-05
-7.8885269812065e-06
-4.50407205550718e-05
-3.13038722206243e-05
-4.99350211081748e-06
-3.19363365733344e-05
-4.03375224131491e-06
-2.18742651336152e-05
-3.76722744421453e-05
-8.38794652653957e-06
-1.29900587068202e-05
-3.35516330450432e-05
-6.90125730388558e-05
-4.66041883159595e-05
-3.06997475785214e-05
-3.10171135348084e-05
-1.64420416323033e-05
-2.45976977132972e-05
-3.22114303326551e-05
-3.94463652278561e-06
-2.95280356080877e-05
-2.06136525523683e-05
2.22753146042038e-05
-3.54801259367099e-05
-6.9974584917371e-06
-2.46285711948008e-05
-3.08290450384863e-05
-2.48811567604808e-05
-6.77357229206156e-05
-4.14076311367646e-05
-2.0566664570138e-05
-5.12643989943539e-05
-3.72112439723713e-05
-6.72183831088463e-05
-3.75428510752696e-05
-2.6306566807397e-05
-2.71169782591956e-05
-5.308180481326e-05
-4.99682863732667e-05
6.26443562555552e-06
-2.79147097121004e-05
-1.706590428426e-05
-1.73182537594174e-05
-1.51869565382162e-05
-1.46536100135282e-05
-1.46015280431764e-05
-1.35759874756374e-05
-3.51213563613421e-05
-3.78876737735759e-05
-1.45045799022646e-05
-9.21776057572839e-06
-6.18101190772238e-06
-3.36443772664391e-05
-2.75555185210641e-05
9.06918471822629e-06
-1.04366185132743e-05
-5.13128125388786e-05
-1.72008794889692e-05
-1.59596170513539e-05
-4.68443568163874e-05
-4.82886485994011e-05
-3.88264107407469e-05
-4.53781799534299e-05
-1.4829636253164e-05
7.89943573019793e-07
-4.65854245090738e-05
-2.54542455387197e-05
-3.32503222567909e-05
-4.555872439499e-06
-2.93099453475255e-05
-4.39708860163564e-05
-1.05114225080941e-05
-3.87326581741429e-05
-3.64224826841229e-05
-2.63853585963125e-05
-1.61234068880539e-05
-4.06933342342651e-05
-3.76698354460189e-05
-1.75891887466479e-05
-4.02809427482193e-06
1.3804901250725e-07
-2.1761193106685e-05
-5.62548484128192e-06
-2.38606397018085e-05
-3.23099136928759e-05
-8.94282703079322e-06
-2.59848799797846e-05
-1.3862122384074e-05
-7.87364170442047e-06
-5.64617720656417e-06
-4.47268451618199e-05
-2.98734103475447e-05
-9.86533498708841e-06
-4.48820174547044e-05
-2.92765384701459e-05
1.30491808325681e-05
-4.26354072248028e-05
-3.55367823193336e-05
-5.08946445766431e-05
-3.22206236998507e-05
-4.45150152818686e-05
-3.30115942684964e-05
-1.42134953462033e-05
-4.19906581528248e-05
-2.93244906307293e-05
6.75276353306028e-06
-2.79310948146247e-05
-3.60537540299293e-05
-3.43682958600659e-05
-3.87771191460896e-05
-4.27036572082928e-05
-3.74177375277646e-05
1.59302333565997e-06
-3.21361231739107e-05
-2.72578268300926e-05
-3.2961195096352e-05
-1.73965951280419e-05
-5.18267379459747e-05
-5.09444185608701e-05
-4.62313706751909e-05
-3.94768393879805e-05
-4.54065312227e-05
-4.81721263875016e-05
-1.94317747594448e-05
-3.04534277477068e-05
-8.98857013687333e-06
-5.00588315731013e-05
-2.92092933782614e-05
-5.31285356073036e-05
-4.6563193474953e-05
-3.58048605584144e-05
-5.20007853878593e-05
-5.02367489698377e-05
-1.25549355313109e-05
-4.06932826740301e-05
-2.22817866090076e-05
2.70657423540548e-06
-1.8630727057597e-05
-8.75566776909979e-07
-4.49937926508223e-05
-1.34579609416014e-05
9.75977871808142e-07
-3.42802838837056e-05
-2.33236765107548e-05
-2.74068825935279e-05
-1.54096642411202e-05
-1.22721137609613e-05
-2.37568849072707e-05
-6.63199679405379e-05
-3.38695478920929e-05
-1.49712295960903e-05
-2.74142896431913e-05
-3.46194303273124e-05
-3.65269243879747e-05
-3.6907018378364e-06
-3.93126738057439e-05
-7.9932152572714e-06
-1.9978362544445e-05
-3.90152319126392e-05
-1.18193625359366e-05
-4.5929043909262e-05
-2.54378685936585e-05
-3.2947193940818e-05
-3.60141587889404e-05
-4.3721022446135e-05
-1.1748733122759e-05
-5.13619552337746e-05
-2.3406347133981e-05
-3.4166627913787e-05
-3.86779148176041e-05
-3.96646197748816e-05
-3.53323602730947e-05
-1.09684241712514e-05
-3.50838771829979e-05
-3.52594280438396e-05
-1.36030104253645e-05
-4.43704540493297e-07
-5.80660898491076e-05
8.18142484845867e-07
-2.42716917513522e-05
-3.23676867145494e-05
-3.03481956737923e-05
-3.24124694341149e-05
-1.62414001795049e-05
-3.95280511108301e-05
-2.81297958091376e-05
-4.3791869294159e-06
-7.57589941223466e-06
-5.05561351053216e-05
-3.72301675725928e-05
-3.82243568763105e-05
-4.84968926234235e-05
-5.17592209775804e-05
-3.52989459143458e-05
-2.5810631751208e-05
-4.29386763958789e-05
-1.00710038810624e-05
-6.18507753971802e-07
-4.01097132999491e-05
-3.21913133079817e-05
-2.51280046990184e-05
-3.73821421408028e-05
-5.24803756921698e-05
-2.97183139826777e-05
-4.50774979779717e-05
-3.22567170589025e-05
-1.19847192117569e-05
-3.41856345175691e-05
-3.56858656177619e-05
-3.76793722226483e-05
-6.64330720820731e-05
-6.20834298415866e-05
-4.39132169828952e-05
-4.48508309804824e-05
-3.23580819563313e-05
-1.67263225042269e-05
-4.4456172458581e-05
-1.89462896264842e-05
-3.41879701682403e-05
-6.54144710596734e-05
-2.21399285417909e-05
-3.64011526895447e-05
-1.27185341283844e-05
-3.7555702666381e-05
8.29076334368539e-07
-4.52859128718293e-05
-1.67765444817734e-05
-3.59189234817235e-06
-1.35718411560102e-05
-2.92211600474469e-05
-1.93527550685502e-05
-2.73937781256492e-05
-3.73291212439184e-05
-5.633574793224e-05
-2.58784008902773e-05
-1.91409090041454e-05
-1.74953568707908e-05
-5.54337697872746e-05
-1.5452900977039e-05
-6.74231895262703e-05
-3.33897776578837e-05
-1.11320140926764e-05
-4.959970574687e-06
-2.4213865679033e-05
-3.88790354353881e-05
-1.72692530771434e-05
-4.27108684642351e-05
-7.85086507583739e-06
-5.52528054744463e-06
-7.1660132742057e-06
-1.83832114013628e-05
2.43776462725176e-06
-1.39520225526648e-05
-4.87228923251784e-05
-2.61443172718812e-05
-3.20785894804298e-05
-4.94149362988059e-05
-2.95304702032778e-05
-4.53558520370232e-06
-2.86817979951009e-05
-3.34780783946515e-05
-2.90859849316622e-05
-6.66965893571307e-06
-3.51215715409587e-05
-1.60074753481521e-05
-4.25593063294322e-05
-3.9671672900733e-05
-7.9033091903047e-07
-3.89313258955437e-05
-3.95206398438134e-05
-4.33657657857236e-06
-2.51126709056106e-05
-5.1745801994279e-05
-3.70706746281642e-05
-3.81001980634069e-05
-1.41862302921378e-06
-3.41944414513411e-05
-1.88594349518411e-05
-2.71603269273916e-05
-2.14392496754049e-05
-4.13181024488725e-05
-1.02386387036885e-05
-4.01289554674474e-05
-5.07811654301651e-05
-5.57049133367799e-05
-1.62123467326663e-05
-1.59195775273741e-05
-3.13976221290813e-05
6.01578765069247e-06
-3.3147857845693e-05
-1.8379851950269e-05
-2.30379106232357e-05
-3.17144648410985e-05
-1.07343641127169e-05
-5.24264059168877e-06
-2.48726172414646e-05
8.94463801544159e-07
-2.39148670961369e-05
-2.05349443170592e-05
-2.67139155861512e-05
-1.21184153356498e-05
8.25540837212708e-07
-2.29636923458178e-05
-1.61941061511886e-05
-1.50703585487495e-05
-3.28963888427278e-05
-4.07979043338735e-05
-1.59068192461102e-05
-8.23937933804513e-06
-7.36467698618591e-06
-2.39657732604641e-05
-3.69138964398617e-05
-6.11250043828181e-05
-3.09946037740154e-05
-1.61964455409771e-05
-2.47357086614067e-05
-2.74345729398968e-05
-3.24266739878261e-05
-2.68925939818029e-05
-9.44898534240318e-06
-4.86855740744028e-05
-2.04534102772811e-05
-4.8980668836139e-05
-6.1227104038967e-05
-3.95814754350846e-05
-2.77334810484287e-06
-3.70755051991571e-05
-4.16862263416232e-05
-1.14976073931752e-05
-2.83451769638e-05
-6.5602648988741e-05
-1.46398082881249e-05
-5.12695194893096e-05
-1.73321904245725e-05
-4.71978989303651e-05
-2.65031687401348e-05
-3.16691424413582e-05
-4.46448265090155e-05
-3.83270016766768e-05
-4.03201692876043e-06
-3.52549097496411e-06
-3.45362262406088e-05
-3.54602691460939e-05
-5.27730017335255e-05
-2.6429708463925e-05
-7.47921859525565e-06
-3.17017432994773e-05
-6.28098417794736e-05
-2.53983490335172e-05
-2.4077852161274e-05
-4.11371724455306e-05
-2.4513734263729e-05
-3.7720143316357e-05
-1.43628778161096e-05
-3.90220906025457e-05
-6.54025892364635e-06
-5.72310044181486e-05
-1.45407383407474e-05
-4.05917808986804e-05
-2.78670281407641e-05
-2.27185589745233e-05
-1.53436289098757e-05
-3.22131371049254e-05
-3.79825764955495e-05
-2.62902260490139e-05
-3.33337452322392e-05
-2.89350200672963e-05
-4.34773756299388e-05
-5.00479687220034e-06
-3.91496900733992e-05
-2.72854480439723e-05
-9.77696159504333e-06
-1.69993350800334e-05
-1.67365687835734e-05
-1.79572082214639e-05
-3.44740901025895e-05
-1.01041668652917e-05
-1.81895894568523e-05
-3.05018391887296e-05
1.2123241121878e-05
-3.55289866350016e-05
-4.57142254311759e-05
-2.61783044301833e-05
-2.83189520143996e-05
-4.70198253905196e-05
-3.21883554695432e-05
-3.49270927625961e-05
-1.48434392052117e-05
-3.46980996775292e-05
-1.61451004971432e-05
-2.32219838295965e-05
-4.99892548953511e-05
-4.2718139227206e-05
-2.77043073478373e-05
-5.04598056718115e-05
-3.60602096999304e-05
-3.88247323216381e-05
-5.80339431396684e-06
-9.87394798172824e-07
-4.85737467269249e-05
-1.20034477106728e-05
-4.27034778639827e-05
-2.46213535334213e-06
-1.71765796806916e-05
-3.76330051893517e-05
-2.99568229204031e-05
-3.71118373470945e-05
-9.46139769951195e-07
-1.67435178726791e-05
-1.26064771739711e-05
-2.51697421567602e-06
-2.17975311285979e-05
-2.49019425739672e-05
-3.30068480833723e-05
-3.7523260442837e-05
-5.20805664865011e-05
-4.45428139253849e-05
-2.18719503318319e-05
-3.34911682772684e-05
-4.58308855104465e-05
-1.89516010173781e-05
-3.43849761114654e-05
-5.96254230484361e-06
-5.01678767751279e-06
-2.37460201946862e-05
-6.18176769433545e-05
-1.46908966764545e-05
-1.91482647787802e-05
-6.68994747857319e-05
-2.54840918234036e-05
-1.61964132626572e-05
-2.31360711939364e-05
-3.90130590060325e-05
-1.86754693837473e-05
-2.26999283535304e-05
-4.25279347222277e-05
-4.25823149746284e-05
-4.26630061907092e-05
-8.66792053421878e-06
-3.53054672983273e-05
-5.23027526302259e-05
-9.88430349825725e-06
-2.26983480540997e-05
-1.28209803381909e-05
-1.01467357857483e-05
-2.05786247150155e-05
-4.3778742764351e-05
-1.02910658943656e-05
-5.31984217254689e-05
-5.74744690482707e-05
-4.20077889129098e-05
-1.58557636353718e-05
-6.41070204641754e-05
-2.53306648450975e-05
-3.8051658310905e-05
-1.18995132691006e-05
-1.13723543539695e-05
-2.53100615177402e-05
-4.72558232491231e-05
-4.35628328411974e-05
-2.11396064220739e-05
-1.70061988388723e-05
-2.45579877103211e-05
-4.90164378415033e-05
-1.62433156366753e-05
-8.79595558532674e-06
-3.87992121302634e-05
-1.06422005110696e-05
-1.73617060876685e-05
-3.44842940049508e-05
-4.25143039793608e-05
-1.11235846417884e-05
-1.86031689038058e-05
-6.50137205454262e-05
-2.8625654488461e-06
-2.84412514145609e-05
-3.23836939862403e-05
-2.83985787706542e-05
-2.44643406193187e-05
-8.85823187795294e-06
-2.2281435483653e-05
-5.25007121227175e-05
6.86643482029336e-07
-2.05931834015776e-05
-2.37861347333073e-05
-2.44199175707656e-05
-2.37390395283323e-05
-3.84426033214276e-06
-9.305155859776e-06
-1.52900874352702e-05
-1.13193373812796e-05
-2.77686656485702e-05
-1.14870994319269e-06
-2.83525501515039e-05
-5.53999235398207e-05
-3.86541927232211e-05
-4.48777885283412e-05
-4.06137512133335e-05
-3.96724416286522e-05
-3.3129914067935e-05
-2.65844151645669e-05
-1.98540525133171e-05
-3.87157750402092e-05
-3.37687499935739e-05
-3.36158843835716e-05
6.33726615697075e-06
-2.16929641336908e-05
1.1567673160847e-05
-3.13066382325605e-05
-4.35447333972973e-05
-3.64608900422201e-05
-3.73243969282885e-05
-4.2225579746507e-05
5.18240472601103e-06
-3.02614994722053e-05
-5.43013520129282e-05
-1.22753358762626e-05
-6.33681247575457e-06
-2.78393459937823e-05
-2.05679217718575e-05
-2.2112651544025e-05
-4.05515252454766e-05
-3.16977247658868e-05
-2.34750300850785e-05
-4.26352936659139e-05
-6.24832582901006e-05
-4.83558507936422e-05
-4.34093356148869e-05
-3.50676154119942e-05
-2.79147994146513e-05
-1.04217251162365e-05
-2.22300132474654e-05
-3.79543808625725e-05
-1.18209950280985e-05
-2.44988427553294e-05
-2.83645830697677e-05
-1.76952042313797e-05
-2.33873924841893e-05
-3.32472543034855e-05
-1.89779283687583e-05
-4.97885422859238e-05
-1.06430425169435e-05
-3.28796749724584e-05
1.34571991785211e-06
-5.18833449591533e-06
-1.10275315082768e-05
-4.49757373388841e-05
-2.00999350575483e-05
-3.20994738835162e-05
-1.68661609794962e-05
-3.8669221507063e-05
-6.51003566733456e-06
-2.64774736326829e-05
-2.15368597710808e-05
-3.14811585997026e-05
-1.92705319263551e-05
2.33022153726788e-05
-1.4841982802536e-05
-3.42913132602817e-05
-1.75561416320438e-05
-1.89146599525937e-05
6.09363070704561e-06
-1.57763017874896e-05
-3.3046576481034e-05
9.10182326221859e-07
-1.74026596194412e-05
-1.03821532474388e-05
-4.19317561959571e-05
-2.42104441455813e-05
-1.16501813077882e-05
-2.21518333571775e-05
6.85049287682638e-06
2.20454843031326e-06
-4.01475528039035e-05
-6.47264772495891e-05
5.95381058195827e-06
-1.25439589297897e-05
-2.60085317280576e-05
-2.50055432359096e-05
-4.46590509768267e-05
-4.84916761653607e-05
-4.52540579859637e-05
-1.62476540057995e-05
-4.19911604393268e-05
-5.04405810722547e-05
-3.27522978685815e-05
-1.61759638317182e-05
-3.02501002458086e-05
-1.96988171825191e-05
-2.63818606292185e-05
-3.44367024733957e-05
-4.67559523277298e-05
-4.34538051733933e-05
-3.74985021669305e-05
-2.84927325342595e-05
-3.57970314990505e-05
-1.49016001991028e-05
-1.33913615725184e-05
2.6901169757194e-06
-1.15659274676435e-05
-2.72631830112209e-05
-1.14626158004515e-07
-3.71584245474482e-05
1.36933932654645e-05
-4.60398938632071e-05
-2.32768001061061e-05
-2.65669961346544e-05
-1.58138309122821e-05
-1.62554355659711e-05
-4.87969665671352e-05
-2.48646525989893e-05
-3.50158336037064e-05
-8.76158734012674e-06
-2.23976226175662e-05
-4.40282306624206e-05
-3.54787215475734e-05
-1.91357192815339e-05
-2.62755749678169e-05
-6.80710098376806e-05
-3.28608179576321e-05
-3.7148780508632e-05
-2.91741240822647e-05
-3.54440097228562e-05
-5.25100130769315e-05
-4.82066250246203e-05
-2.66204793853823e-05
-9.01428193150599e-06
-5.08580918321099e-05
-3.74708649306897e-05
-3.88146939260877e-05
-4.39993556676824e-05
-2.10676411978258e-05
-2.89954799413127e-05
-2.21603599219785e-05
-3.0485058862881e-05
-3.70197751305405e-05
-1.97807067596606e-06
-2.51518540811083e-05
-3.26818370804308e-06
-3.59103107878853e-05
-4.09745120009621e-05
-3.85431093976621e-05
-2.7112879237333e-05
-2.6410405325518e-05
-2.69255135919736e-05
-3.87357216318086e-05
-4.17667193261216e-05
-2.59315599153076e-05
-6.14159746445391e-05
-1.8031413525481e-05
-1.26906729831125e-05
-4.34184226210438e-05
-1.30231713298811e-05
-3.88441270874061e-05
-5.54546962690023e-05
-3.51586676096094e-05
-2.43270599664824e-05
-4.03549807808136e-05
-3.62702236110725e-05
-3.07660257321992e-05
-4.74333351615062e-05
-5.8945009744901e-06
-2.84638955069944e-06
-2.46976000621758e-05
-6.42430924882557e-05
-4.00393669323373e-05
-4.73138593168004e-05
-4.35105458212003e-05
-3.24837847913439e-05
-2.56917571570215e-05
-8.05978086847614e-06
-1.7207397679232e-05
-2.65794610457394e-05
-2.38598051407703e-05
-2.01864463697102e-05
-6.55385434452064e-05
-5.88126408565372e-05
-1.52155940982572e-05
-3.16884021658313e-05
-5.06918458716856e-05
-3.73234364282581e-05
-5.21431053521049e-05
-9.03671018702562e-06
-2.76532720894767e-05
-2.22776469554373e-06
-1.50589817740449e-05
-2.55578669083893e-05
-3.90590763187748e-05
-2.20995347103181e-05
-1.06271524057894e-05
-4.65653935942621e-05
2.83399637431439e-06
-1.17285231876688e-05
-3.21566055565163e-05
-3.55001801466953e-05
-1.56268474859694e-05
1.1034312192576e-05
-3.90611662083165e-05
-3.48137728549339e-05
-4.49001760865923e-05
-3.12197029713618e-05
-3.24300640633358e-05
-1.1233468231763e-05
-4.36526812723465e-05
-6.40384389408955e-05
-3.56148898463757e-05
-4.85847358951871e-05
-2.26541808295537e-05
-2.25222516169164e-05
1.27783348278654e-05
-4.34954485826849e-05
-2.91531202783734e-05
-3.10167121546275e-05
-1.55584664013382e-05
-6.34138005795176e-06
-3.92401305389182e-05
-3.42865729503361e-05
-3.51303566167166e-05
-3.62651861359634e-05
-6.44939303044112e-06
-1.09035580985178e-05
-1.58851678956046e-05
-3.4055779218961e-05
-4.38808684971369e-05
-4.4143673095342e-05
-2.90852231216501e-05
-1.08584236450852e-05
-3.74031264383738e-05
-2.02523298242031e-05
-2.8677278442397e-05
-3.19563370796499e-05
-4.61493554041877e-05
-8.19035012026237e-06
-2.40656694431491e-05
-2.36617163045572e-05
-1.17881730898905e-05
-3.18204868787064e-05
-8.63149289458145e-06
-3.99753576074244e-05
-3.14421270484442e-05
-2.47154274768227e-05
-3.47362505937799e-05
-4.10588104482628e-05
-3.6957271621267e-05
-3.29384725511296e-05
-3.0680415612376e-05
-9.99962879836789e-06
-4.04076445556098e-05
9.77867754142384e-06
-5.31040253100136e-05
-1.7321846614554e-05
-1.1556716239309e-05
-5.87648162556238e-05
-1.03302985261181e-05
-3.5758831511083e-05
-3.40821933595718e-05
-1.71881120225129e-05
-2.54493338864309e-05
-3.22750130749177e-05
-3.30870735972496e-05
-1.55460320014229e-05
-2.52426477980675e-06
-3.53921939644921e-05
-7.65873543688853e-06
-1.78843156350435e-05
-1.37176812739205e-05
-3.60199377498348e-05
-3.81456890575421e-05
-2.66743501761245e-05
-7.8543851614492e-06
-4.88518797304134e-05
-5.43188573827316e-05
4.62403660606494e-06
-9.92190888971393e-06
-4.45982583319132e-05
-6.69076900964395e-06
-1.26734153105279e-05
-1.96567729832424e-05
-2.2166850858721e-05
-4.34973953019618e-05
-5.27945947565311e-05
-2.23546156819187e-05
-4.756269054409e-05
-5.89798365493485e-06
8.12279184755644e-06
-2.61078576438271e-05
3.52650590129487e-06
-5.04745274641025e-05
-2.34402391757425e-05
-2.96400260823213e-05
-2.76241755006484e-05
-4.16552148471567e-05
-2.01617916356305e-06
-4.79613948199977e-05
-4.69940271987366e-05
-1.92953625235401e-05
-2.65931595565915e-05
-3.42347215011254e-05
-3.4698006171085e-08
-4.39524013002742e-05
-2.11209879802671e-05
-2.30870879626592e-05
-2.91556374276193e-05
-5.25899286652557e-05
-3.11676792928682e-05
-2.72583717565174e-05
-2.63445475653619e-05
-2.26510607821437e-05
-1.2474886362019e-05
5.39262013830445e-06
-3.45787474953739e-05
-4.89872734243481e-05
-5.26692082161445e-05
-3.49934946695555e-05
-1.35569403388671e-05
-1.79160614157855e-05
-4.40081867768201e-05
-4.86573443193573e-05
-3.14491201774198e-05
-2.79646411509219e-05
-4.35020394207221e-05
-1.86531578557691e-05
-1.13191348197134e-05
-4.96702994714884e-05
-2.10591321194832e-05
-2.59072595460079e-05
-2.783698432982e-05
-3.92578617117709e-05
-1.78574162612475e-05
-4.13097253291687e-05
2.2626383769279e-07
-3.98901185226118e-05
6.15350354315263e-06
-4.02806373622927e-05
-4.56927663896402e-05
-7.65564959546914e-06
-2.44337145993471e-05
-4.97548688157642e-05
-2.92714103170004e-05
4.88163893135419e-06
-4.43625567987028e-05
-2.33958199279398e-05
-3.44781987994357e-05
-9.67176839728757e-06
-2.5287428958306e-05
-3.58419064813406e-05
-3.05310388000468e-05
-3.77207152487008e-05
-2.68217171440215e-05
-2.71225475647785e-05
-4.10567677045744e-05
-4.76720184632768e-05
-2.44315544465045e-05
-3.40313044560708e-05
-3.51558388375316e-05
-2.14037382011418e-05
-3.39940701598368e-05
-3.63188294599979e-05
-4.79807034404772e-05
-3.51416348516817e-05
-2.1008610881394e-05
-7.98527351957812e-06
-4.1962241455612e-05
-1.53615801826541e-05
-2.2348586661877e-05
-2.19241883848594e-05
-1.08774704336613e-05
-2.97612474335225e-05
-3.98440462834449e-05
-2.918809082283e-05
-4.67215206182838e-05
-3.36926585225786e-05
-2.45006144146791e-05
-1.25647968895635e-05
7.87246591119253e-06
-2.76860443149813e-05
-3.21404646393343e-05
-3.60925881436064e-05
-1.32629045703777e-05
-3.68620711978366e-05
-4.4181394184155e-05
-2.59505523983552e-05
1.31671621072875e-05
-2.79195426127658e-05
-1.61356614674567e-05
-5.49182980392808e-05
-2.50377441664199e-05
-1.70113655048812e-06
-1.04403307290233e-05
-2.01441410774731e-05
-2.41241241139263e-05
-5.86963271198429e-06
-1.46780006613817e-05
1.24776936151839e-05
-1.91106310371608e-05
-1.51770260210018e-05
-3.87267407412392e-05
-5.93712091281499e-06
1.60875518384547e-05
-2.13277338878179e-05
-4.52121092951876e-05
-6.49170493039366e-05
-3.93982378151319e-05
-2.15453507166084e-05
-4.51712516262074e-05
-5.1107277822914e-05
-1.40444499747027e-05
-4.48218278595246e-05
-1.21999066368339e-05
-2.77950689951469e-05
-6.72527559115795e-05
-4.32104984091259e-06
-4.95883206616895e-06
-5.69548378376829e-05
-1.44314396685314e-05
-5.01580701973622e-05
-4.36040913114067e-05
-5.41874974871871e-05
-5.51225594885277e-05
-3.18870244907334e-05
-3.45067521872837e-05
-2.34974238861437e-05
-5.31791973273095e-05
-1.74906743644476e-05
8.43079324809376e-06
-3.44344756174501e-05
-4.51321501757618e-05
-2.01348060568614e-05
-3.05262647835031e-05
-3.17797003155933e-05
-2.89038784761627e-05
-1.55632377785751e-05
-3.95413727717419e-05
-4.76739332128803e-05
-8.83249720828472e-06
-4.72201756461734e-05
-1.32427530751764e-05
-2.83088779629799e-06
-3.27724490296382e-05
-3.03516547558517e-05
-1.34399178779995e-05
-4.22841070802433e-05
-2.7243751261943e-05
-4.4170593001217e-05
-3.37432185956175e-07
-3.81416522244057e-05
-2.15446887371762e-05
-3.81230791477006e-05
-6.78797079988366e-05
-2.574650384336e-05
-3.543539230083e-05
-3.96253625191436e-05
-3.45542726478436e-05
-3.23827204856682e-05
-3.09154870296347e-05
-2.98946331972744e-05
-2.97602479384162e-05
-1.08524507660559e-05
-1.01773156699356e-05
-1.54955188463904e-05
-2.44389246392812e-05
-2.91974681131007e-05
-1.61109759874242e-05
-2.00184949653161e-05
-2.46678366366903e-05
-3.82571173103794e-05
-3.99783421663603e-05
-2.64572548424068e-05
-4.58806283165151e-06
-4.58619983927007e-05
-4.04700866373145e-05
-3.73995327312534e-05
-6.07220343367704e-05
-4.18103684638193e-05
-3.52789334261645e-05
-1.80428161633976e-05
-1.44826783737572e-05
-3.03237677146431e-05
-3.6837430943452e-05
-1.31707136486291e-05
-3.39564119809195e-05
1.06258140211652e-05
-3.13478461401597e-05
-2.92706048853613e-05
-1.12271778856921e-05
-1.21059150425683e-06
-3.36774800395022e-05
-3.77654638607903e-05
-3.61896396402508e-05
-4.87991616544886e-05
-5.17503327583141e-05
-3.44533682389588e-05
-4.38432203916791e-05
-4.77617405191805e-05
-1.56477004771329e-05
-6.79322822686069e-05
4.53795532110013e-06
-5.5423088051084e-05
-6.6888181590416e-05
-5.2090302369764e-05
-3.48860561353375e-05
-3.08445104206854e-05
-4.81077879966668e-05
-5.32827986281611e-05
-4.14336031722653e-05
-1.82867642608697e-05
-3.13578154820228e-05
3.89648819131726e-06
-1.79087596914626e-05
-4.00601312226547e-05
-5.54285772922521e-05
-8.08712357355405e-06
-2.87409365575852e-05
-1.17151956211397e-05
-2.56398895308518e-05
-3.13631327200745e-05
-4.07316474401637e-05
-3.98411482630911e-05
-2.86682681446128e-05
-3.73779392339983e-05
-2.21932403875408e-05
-7.93391894090089e-05
-2.59173069063644e-05
-2.76469516803283e-05
-4.80877386909067e-05
-2.23520516636188e-05
-2.1368942105324e-05
-1.52881349047364e-05
-1.98770932687468e-05
-4.17958046399959e-05
-2.40227589080146e-05
-1.58510145402673e-05
-2.27743017277359e-05
-1.03593627425947e-05
-3.10818595552378e-05
-3.37717665067839e-05
-5.93723250047561e-05
-6.35789376749547e-06
-3.04738270660032e-05
-5.6824807921059e-05
-4.48971574670009e-05
-5.32934313337408e-05
-1.83296266699621e-05
-3.53794070147268e-05
-3.44187844264546e-05
-2.24977922297828e-05
-3.53348391466575e-05
-9.50106808039365e-06
-3.1131144894776e-05
-1.28959151866533e-05
-2.37204219364956e-05
-9.0143796373772e-06
-6.09760682980332e-05
-3.85313102109305e-05
-1.21971745057213e-05
-3.69881700993776e-05
-2.84766421390899e-05
-1.64024350532185e-05
-2.8405692779702e-05
-7.31934341328733e-05
-4.24989693500361e-05
-3.82892657324127e-05
-2.01780663796932e-05
-1.08896195873546e-06
-3.11948782125575e-05
-2.14465215375133e-05
-1.93925877075157e-06
-2.06536804740373e-05
-4.06133788888581e-05
-2.77309857782457e-05
-5.01823873928664e-05
-3.83946889655319e-05
-2.85834655469379e-05
-2.06908802629739e-05
-1.04393935330666e-05
-4.99831069470169e-05
-1.42179310707706e-05
-2.69622470739046e-05
-2.95535248904242e-05
-1.96344104077946e-05
-2.57885028909121e-05
-4.44559462239669e-05
-2.71527660879974e-05
5.06275733862705e-06
-1.91417861812822e-05
-1.1478811916598e-05
-4.3764652702837e-05
-4.05470721166423e-05
-2.62049359899203e-05
-4.19631552882587e-05
-1.22371894243754e-05
-3.81040544273671e-05
-3.57476476607017e-05
-5.49193297008255e-05
-1.67586841052272e-05
-1.20339386723329e-05
-3.80801881181093e-05
-4.8742175711825e-05
-4.15047891252743e-05
-9.8047415110038e-06
-1.02289084588331e-05
-3.70321823812718e-05
-1.8780241041964e-06
-4.57683550529887e-05
-6.26098265589828e-05
6.13772482362926e-06
-2.69440706052518e-05
-2.25035845412168e-05
-5.20913447473324e-05
-3.41032777261234e-05
-6.08444341576839e-06
-3.1433386881009e-05
-2.86612539535909e-05
-3.70218384953749e-05
-6.77651122679457e-05
-4.35910752044272e-05
-3.06579401924212e-05
-1.12209348479458e-05
-3.92962109230396e-05
-9.77681526848979e-06
4.36092140726568e-06
-2.4999389479641e-05
-2.92357324081726e-05
-3.04163722947011e-05
-1.84069018563552e-05
-3.83077433125066e-05
-2.6311509142434e-05
-3.40796995739058e-05
-5.39775905150096e-05
2.82795135989334e-06
-2.44488043428058e-05
-3.48407474138108e-05
-4.81424537504245e-05
-3.21082322024717e-05
-3.8620986942712e-05
-5.77537211109892e-05
-3.37913737118662e-05
-2.58949730924302e-05
-3.23824250138996e-05
-1.76967988507455e-05
-3.61746785087726e-05
-1.94403107899033e-05
-3.37316814100418e-05
-2.05351952540505e-05
-8.51924638113208e-06
-1.57810066781852e-05
-5.30236065555598e-05
-2.58456066416019e-05
-7.29450973656492e-05
-3.216586010003e-05
-5.97100393131661e-05
-2.59728530313099e-05
-3.21523369083931e-06
-2.77450926919561e-05
-1.94425656093855e-05
-3.44190456927083e-05
-9.3313447705131e-06
-9.6758626250725e-06
-3.17442839250678e-05
-2.93803044900172e-05
-2.84293021585762e-05
-2.09403882371613e-05
5.94787631187176e-06
-5.90650796039447e-05
-4.1545614909455e-05
-3.05955475712641e-05
-1.5288071642898e-05
-3.59465856085234e-05
-3.52961453759499e-05
-3.40739257576749e-05
-2.81010122992272e-05
-2.75729772717172e-05
-1.66792627997658e-05
-6.00137830426501e-05
-2.03227998146895e-05
-4.36996746618836e-05
-3.47804085529665e-05
-1.84935503199606e-05
-3.48967205868292e-05
-2.93205662794229e-05
-4.92685616272853e-05
-3.36109956845961e-05
-1.1780105016239e-05
-1.32900508390237e-05
-1.54837312979827e-05
-3.04803700795213e-05
-4.29169958763933e-05
-2.74962684671759e-05
-2.59090210425894e-05
-4.93830337030645e-05
-1.13391103059314e-05
-3.25013411110296e-05
-2.50938505252734e-05
-3.60948244707743e-05
-3.53133014476366e-05
-4.55693615789518e-05
-3.58735000925709e-05
-4.28567979248221e-06
-6.47322611423238e-06
-2.62295617291556e-05
-5.90564446457317e-05
-7.12221423009804e-06
-2.74374389154853e-06
-5.74721194386792e-05
-4.49099187225905e-05
-2.75211514713656e-05
-8.23306116803845e-06
-3.8131284205239e-05
-2.02324553415772e-05
-3.64552463564954e-05
-2.03710869767306e-05
-1.65128416098992e-05
-4.28244746369868e-05
-4.71279033146386e-05
-2.93186128625502e-05
-1.13942735350682e-05
-5.0259584658124e-05
-2.03990523237247e-05
-3.6174034072774e-05
-4.54682014263536e-05
-4.10447301908139e-05
-1.70609905446852e-05
-5.10628266234218e-05
-2.66192928214889e-05
-3.32081737756879e-05
-7.29179041155508e-05
-1.21540614354574e-06
-4.42036040613235e-05
-6.62186126524998e-07
-5.18065244229817e-05
-2.19024843742489e-05
-1.50768910718948e-05
-3.58069363065161e-05
-2.76098167148033e-05
-5.24964424703884e-05
-3.17611938101775e-05
-5.14001602958573e-05
-4.01469454530345e-05
-3.79205678642891e-05
-4.91410605023966e-05
-5.47382022748318e-05
-2.76962290895879e-05
-1.92325062730535e-05
-1.63561384724554e-05
-4.83410568236068e-05
-3.95026437575434e-05
-1.73006959312397e-05
-1.80730976375754e-05
1.09631538059872e-05
-3.90154746198872e-05
1.92032609623008e-05
-1.33750902289139e-05
-3.39743293858078e-05
-2.69863521988798e-05
-5.27333954135588e-05
-4.62599106582911e-05
-4.85482558278961e-05
-1.85533016089556e-05
-4.37056968061343e-05
-3.77562612708033e-05
-3.42383260981615e-05
8.55677001422769e-06
-1.02130537194455e-05
1.37711019426154e-06
-4.01798640449161e-05
-2.94084551135547e-05
-3.58037988959295e-05
-4.55448061042079e-05
-1.91159831186346e-05
-1.64865298187873e-06
-2.58457473525982e-05
-6.77014705452984e-05
-3.93117015162101e-05
-5.16130490710383e-05
-4.57524960598803e-05
-3.65904067866491e-05
-1.99457712287809e-05
-4.9850149949163e-05
-4.52688453695403e-05
2.11023608637511e-06
-4.7932073014149e-05
-4.88918155737043e-05
-1.01978055728503e-05
-2.77692365875505e-05
-2.17064160702521e-05
-1.08806701090467e-05
-2.76633898384955e-05
-3.00643275587527e-05
-6.11090555523083e-05
-3.36577921160445e-05
-3.61591592680275e-05
-4.10089523129836e-06
4.03756026920785e-07
-3.52924605072552e-05
-2.3541344619546e-05
-1.84200959402041e-05
-4.03305483624824e-05
-2.02764013281493e-05
-1.98343388762822e-05
-4.24240146813456e-05
-4.63799804142078e-05
-3.7755442873866e-05
-1.02276248199006e-05
-3.59552269215505e-05
-3.99413992713751e-05
-4.36663999902907e-05
-4.35994066080229e-05
-2.35107450810156e-05
-6.13667317108334e-05
-3.36362817834477e-05
-1.23054086067078e-05
-2.20984681435787e-05
-4.61813402562031e-05
-1.71475779425817e-05
-1.90279639847164e-05
-4.4010421465914e-05
-1.92209179800351e-05
-5.34814562693132e-05
-4.47705000749338e-05
-3.47546865259971e-05
-1.74855027583265e-05
-5.92441200120945e-05
-2.42867668631738e-05
-3.45501143538146e-05
-1.61027756201644e-05
-8.19990615639627e-06
-3.29753250512283e-05
-5.41887240444231e-05
-3.89129862432386e-05
-2.35590668356586e-05
-2.93666345588364e-05
-7.18065792358961e-06
-2.45565190323875e-05
-1.74908979131567e-05
-1.05442381030434e-05
-8.0435323090025e-06
-8.7007542317215e-06
-6.06818374095808e-05
1.24347503718962e-05
-1.45905060630115e-05
-1.90936136871883e-05
-1.30505162636739e-05
-8.96429719974552e-06
-1.08464373523815e-05
-4.20877375425338e-05
-1.2392764478237e-05
-2.70368432635117e-05
-1.26723920260149e-05
-2.97172213896144e-05
-3.74019011378279e-05
-3.02578803363238e-05
-1.5612595265632e-06
-1.15461856855245e-05
-3.2422542539521e-05
-2.9992756764843e-05
-1.81927717739245e-05
-1.80195800895568e-05
-6.3365596409322e-06
-2.23754172477608e-05
-2.27738623344419e-05
-4.72881911642781e-05
-7.97418035861591e-06
-3.57489494504726e-05
-1.29054481044653e-05
-8.12355477031095e-06
-4.28687639710818e-05
-3.01851328685982e-05
-4.59882863308764e-05
-3.90026871162061e-05
-4.58651583026684e-05
-1.20485538504353e-05
-2.05067324814886e-05
-3.06812488725678e-05
-5.37112617937529e-06
6.13124698001727e-06
-4.22475366071995e-05
-2.11728454318156e-05
-3.88001826066095e-05
-1.21883211846584e-05
-4.92646561948003e-06
-2.30982077712513e-05
-2.99026112578462e-05
-2.23078589764112e-05
-3.59051277639345e-05
-2.44901460615054e-05
-2.89735327828539e-05
-2.87138912406624e-05
-2.78714608639317e-05
-2.60102331872972e-05
-3.86562961986535e-05
-4.84367249929183e-05
-3.50584295155104e-05
-5.3332284769614e-05
-2.25619128345825e-05
-2.28106017206712e-05
-4.84508942318427e-05
-4.63681655506467e-05
-5.73727675928766e-05
-3.30107756227811e-05
-4.42396898101673e-05
-4.54083724913242e-05
-3.30827467271121e-05
-3.64109487687194e-05
-3.52314239687028e-05
-4.95041186138323e-05
-2.97330038840403e-05
-5.08079957583932e-05
-2.13238416239501e-05
-5.1711559419691e-05
-4.02160679658701e-05
7.43048300165668e-07
-2.54637388073785e-05
-2.10978002251833e-05
-1.22632644970026e-05
-2.73368841691504e-05
-5.06629767075106e-06
-1.59817949710469e-05
6.51646567798321e-06
-3.43798151468848e-05
6.53870919321754e-06
-4.45160937314788e-05
-3.87187402278505e-05
-1.3642026451278e-05
-5.27442149851497e-06
-2.55674740950914e-05
-3.9069230513844e-05
-1.0474430364274e-05
-3.26956947483434e-05
-3.75425255960116e-05
-4.25711862042312e-05
-2.86383059936843e-05
-6.4382566374697e-06
-3.4482039525946e-05
-4.50099722042085e-06
-1.8247613635271e-05
-2.97197151413537e-05
-9.19535032695661e-07
-2.92332010311002e-05
-2.19094051642151e-05
-4.92870440486609e-05
-2.09970164744144e-05
-2.94288121252502e-05
-2.75206035519226e-05
3.56068499172297e-06
-2.1893186553928e-05
-3.54976112827731e-05
-2.03825213294534e-05
-6.89436148781558e-06
-2.99134438625853e-05
-3.30402327393017e-05
-2.80368226299743e-05
-1.62030100438662e-05
-2.43733707669637e-05
-1.76249738065758e-05
-2.74322767257156e-05
-3.10983472601225e-05
-5.63679929731889e-05
-3.30007924743745e-05
-3.57386012188927e-05
-5.89852994822306e-05
-2.51510001957564e-05
-2.13758496710714e-05
-5.04589582209838e-05
-3.38927337305795e-05
-2.93865827515429e-05
-2.96449407131477e-06
-3.96826774507864e-05
-7.03499488317531e-06
-4.77821027744423e-05
-1.69032665169986e-05
-2.37632858967843e-05
-5.32896716195987e-05
-4.64748349633835e-05
-2.18363491562968e-05
-1.90346327360817e-05
-3.35067174407741e-05
-2.92534723341661e-05
-1.93174306589374e-05
-3.59410063629346e-05
-2.32183781619857e-05
-2.52894665853087e-05
-2.07177696594162e-05
-4.68630218560702e-05
-3.45339032780435e-05
-2.95052952472222e-05
-2.54192937734333e-05
-3.83220686055777e-05
2.54408736623426e-08
-1.59398480344363e-05
-3.78120842035261e-05
-7.50211032984115e-07
-2.28810345059246e-05
-3.43871340132224e-05
-3.58258861382785e-05
-2.80491119717055e-05
-1.71919420330832e-05
-1.64590736323613e-05
-2.19230184162695e-05
-3.28685970315161e-05
-3.16399866019853e-05
-3.26343792778864e-05
-2.63772483657264e-05
-4.49835783776627e-05
-3.55167735965446e-05
-3.52775250670935e-05
-3.73986620079363e-05
-3.32056010271303e-05
-1.78723817241657e-05
-3.2389918216273e-05
-4.31181544678181e-05
-4.28501313143979e-05
-4.73361438475311e-05
-3.13430533915326e-05
-3.11158188628971e-05
-2.86474391802041e-05
-3.79982693420071e-05
-4.11867228728962e-05
-3.23106548167428e-05
-2.2529330431863e-05
-1.18463128606521e-05
-2.61864618348994e-05
-4.10580935995985e-05
-3.30568220955659e-05
-3.02158626335368e-05
-2.87529209860248e-05
-1.97814296049628e-05
-3.1208747907345e-05
-2.18854849860459e-05
-1.41340464159903e-05
-4.10454460831336e-05
-1.31029097694554e-05
-1.33468853349989e-05
-2.51478690233233e-05
-4.78804011316385e-05
-2.35955688829251e-05
-3.10556795902728e-05
-3.68479637953796e-06
-2.17462239301698e-05
2.04786241330139e-06
-4.03966151049051e-05
-4.3824934980845e-05
-3.84115793793612e-05
-1.50704785395386e-05
8.50153635260125e-06
-2.75625154195212e-05
-8.99133213908197e-06
-4.39809928721956e-05
-4.67443821537571e-05
-6.45430628669718e-05
-5.14305934831138e-05
-4.73649402954798e-05
-5.55604521677836e-05
-7.99262768080499e-06
-7.15053394774361e-05
-4.56788245653863e-05
2.25128192952577e-06
-2.38547552843524e-05
-5.16231513901869e-05
-2.83550029859981e-05
-4.0215964329022e-05
-1.23626640535188e-05
-1.36975478541796e-05
-3.63847562651041e-05
-3.58731480056572e-05
-1.00051799087772e-05
-3.52946364131252e-05
-3.58986317052167e-05
-2.89267647164515e-05
6.71435501115049e-06
-5.40998724177824e-05
-3.64375430251603e-05
-2.46911758984157e-05
-4.3794760765847e-05
-2.88623666815424e-05
-4.03222048355293e-05
-4.40299233971558e-07
-5.5311844363622e-05
-1.16199131230041e-05
-3.31954658272843e-05
-3.44071607527943e-05
-3.1193874805786e-05
-2.18379193274117e-05
-3.50413522271991e-05
-4.32109615639582e-05
-3.06999265335649e-05
-1.13097747919122e-05
-4.52092488482952e-05
-3.44560880946098e-05
1.25524776428357e-05
-4.53664268375944e-05
-5.26162267841636e-05
-3.04953914428353e-05
-2.24588748260261e-05
-3.85418597919154e-05
-5.19453782001793e-05
-5.65760818080614e-05
-4.31052975271021e-05
-1.60849676353282e-05
-1.07030335003614e-05
-2.8585546959291e-05
-3.971323028388e-05
-2.94866744003297e-05
-2.04846334787032e-05
-1.64236581671982e-05
-2.1023640954942e-05
-6.7194763661598e-05
-6.13442884013886e-05
-1.25946975009025e-05
-2.47328509555005e-05
-2.05522303284088e-05
-5.12308568362207e-05
1.68402331634536e-07
3.69861043873534e-06
-5.63209065933336e-05
-2.62112201822247e-05
-4.61586784865003e-05
-1.7323447868935e-05
-2.95482853413063e-05
3.15061129314078e-06
-1.49471624854497e-06
-6.84164126008924e-06
-3.59650568540097e-05
-9.05023890917466e-06
-3.92798259528715e-05
-4.5504453383134e-05
-2.06257739602932e-05
-3.9727141405409e-05
-2.62638463793702e-05
-2.57275608426972e-05
-2.89415672859242e-05
-1.52449442740745e-05
-5.25068672696279e-05
-9.97340506323953e-06
-3.12340190224657e-05
-2.21992897124903e-05
-5.89543068557879e-05
-2.30056155635201e-06
-3.28612032073137e-05
-2.73764424875193e-05
-2.36794172902869e-05
-2.18176583591729e-05
-3.54731167266866e-05
-1.82947119858568e-05
-4.1596063125898e-05
-5.95793798403631e-05
8.39890326103323e-06
-2.12603793630152e-06
-5.15953567582756e-05
-6.87893436798089e-06
-1.86098862051772e-05
-4.31577888184061e-06
-4.11584738461637e-05
-3.46303036566039e-05
-8.40243898594584e-06
1.44166220674824e-05
-3.64201950871807e-05
-3.36928752966895e-05
-2.27551710885068e-05
-1.80873005319753e-05
-2.13634518830845e-05
-3.67445676099523e-05
-3.76909307300579e-05
-2.95049546324798e-05
-1.88307556347404e-05
-1.61668699057299e-05
-1.04722493124393e-05
-1.75950261409597e-05
-5.42141477968134e-06
-4.9003199960166e-05
-5.95636089566576e-05
-2.09911091700193e-05
-2.35460756130696e-05
-2.99129435868808e-05
-3.34064465238843e-05
-1.65320867883158e-05
-1.46446575481107e-05
-2.30077761514518e-05
-2.36889581646031e-05
-3.58160184675404e-05
-2.28703187920994e-05
-2.45614717694814e-06
-3.4372943505491e-05
-1.41570994402264e-05
-3.81724526168473e-05
-7.24317723327084e-07
-3.13684767221684e-05
-2.63446025914329e-05
-2.66702766583405e-05
-3.26693732095634e-05
-2.95004629959112e-05
-8.45128536618038e-06
-1.87908133291296e-05
-3.63464987221732e-05
-2.87696163923215e-05
-3.27782152506997e-05
8.38590366569373e-07
-4.8316432348011e-05
-1.67830925970891e-05
-6.40118994355109e-05
-2.41829330245972e-05
-2.68928956783952e-05
-3.89624826159826e-05
-5.92985420844188e-05
-2.99976434542176e-05
-2.60239140182804e-05
-2.97586159289374e-05
-1.25263094704615e-05
-5.38995305513949e-05
-5.45152879261943e-05
-3.12573235470887e-05
-1.37694541735101e-05
-2.49800206855857e-05
-5.34033617656025e-05
-5.98896280674274e-05
-3.99348419265395e-05
-1.43477676561401e-05
-1.23355993272175e-06
-1.53825586868412e-05
-2.43476968450776e-05
-2.55783593491548e-05
-6.35284833987559e-05
-2.90363614167113e-05
-3.55201942299957e-05
-2.74773221893333e-05
-4.70059868388495e-05
-2.04963627241396e-05
-4.18261597148223e-05
-1.75371370568768e-05
-3.63295823238613e-05
-2.54139691636928e-05
-3.62213586751505e-05
-3.73771878072037e-05
3.43777878564525e-06
-1.88155846691832e-05
-2.34027999949933e-05
-1.86747804881069e-05
-3.70740296632183e-05
-2.64212347019722e-05
-2.27322618237872e-05
-3.49035446788067e-05
-2.63833942689648e-05
-2.37353383401778e-05
-3.60048044845057e-06
-4.0529827680234e-05
-2.6248236996002e-05
-4.73358683355872e-05
-1.44099761595435e-05
-2.70295822191746e-05
-7.64842714344645e-05
-4.28024272547121e-05
-3.31125780540758e-05
-8.8776571990758e-06
-3.39730294600131e-06
-5.60598562093179e-05
-4.37443631679515e-05
-2.85172230493254e-05
-4.53481295097671e-05
-1.56585185604065e-06
-4.38588735793474e-05
-3.35477243986907e-05
-3.63760271967956e-05
-2.15771171962553e-05
-3.64297109316992e-05
-3.78146951717326e-05
-2.63734356605399e-05
8.6769195552433e-06
-2.87518797805599e-05
-5.59040123890625e-05
-4.42244469009588e-05
-2.15001770687843e-05
-3.17933510712121e-05
2.60238915073956e-05
-4.73097899726645e-06
-2.59285961191535e-05
-3.88307096844662e-05
-4.83721776406859e-05
-6.31898342506993e-05
-5.45621796484657e-05
-7.25605668208107e-06
-1.94180624598423e-05
-5.57947336460584e-05
-4.36527499440776e-05
-2.22318370040307e-05
-3.16000222448526e-05
-2.36991205465558e-05
-3.37013681193272e-05
-2.50306656054617e-05
-4.03389728181984e-05
-3.44510757011035e-05
-1.95500993388246e-05
-3.16162155051396e-05
-4.69429782638811e-05
-3.10277124220687e-05
-4.20804389341549e-05
-5.45132292303862e-06
-3.71583248961e-05
-6.79983553305727e-05
-2.77059866605954e-05
-4.90528763166795e-05
-4.66215483771811e-05
-2.95887778938384e-05
-2.6057145250355e-05
-1.24276733288017e-05
-3.35259637099857e-05
-1.67147377184191e-05
-2.36891839372421e-05
-1.59145556887867e-05
-2.60726693251718e-05
-1.68564114020424e-06
-2.54306780438279e-05
-1.666500881676e-05
-9.32751851501127e-06
-3.28131192918178e-05
-1.96276061189303e-05
-2.72224485416876e-05
-1.2210997085833e-05
-9.83567417120929e-06
-5.35553003328075e-05
-1.67430050482424e-05
-4.94468059585083e-05
-6.71879997780707e-05
-2.17589968176787e-05
-9.38179293775622e-06
-1.47705773825209e-05
-4.78901503763818e-05
-3.95959267517601e-05
-3.41902622599306e-05
-2.06927032211465e-05
-2.28451696146023e-05
-3.90888245870709e-05
-3.31106878190808e-05
-5.95567129947932e-05
-2.5980051631987e-05
-5.22985687304887e-05
-1.07904719568158e-05
-1.63834594465808e-05
-4.14561815155067e-05
-3.21868342172149e-05
-2.45576911890665e-05
-3.87117013982146e-05
-2.89454566519816e-05
-9.76349552647758e-06
-1.39957388423583e-05
-1.91350022771796e-05
-6.56114993358789e-05
-4.32306547651305e-05
-2.98399213348517e-05
-1.99113911419322e-05
-3.47320248021731e-05
-4.34305480696016e-05
-3.96082128184918e-05
-4.61682709346313e-05
-1.67041925112774e-05
-2.18674320740081e-05
-3.29333249435274e-05
-6.91356934257152e-06
-5.04743273179042e-05
-5.74156360367887e-05
-2.65258313883406e-05
-5.11894066864477e-05
-2.69312452840443e-05
-2.40550799787441e-05
-4.14721014832465e-06
-3.81555344301084e-05
-4.62949265279184e-05
-4.64915814441248e-05
-4.09617258069742e-05
-2.58331093698146e-05
-1.5590270562847e-05
-4.56614262717864e-05
-5.22784961858256e-05
-8.20454774569631e-05
-1.44068388236019e-06
-5.07778857754771e-05
-5.3441663177394e-05
-3.15755712656287e-05
-2.58676787891179e-05
-4.56323284687545e-05
-3.05540228708112e-05
-4.32613420082403e-05
-3.76784111376671e-05
-2.68328996600779e-05
-3.98024186210469e-05
-3.08246383679092e-05
-2.80861417884147e-05
-8.48894806826643e-06
-2.95796366166183e-05
1.95527479689288e-05
-1.35466316992815e-05
-2.36218491086513e-05
5.97519764446998e-06
-1.18675018403713e-05
-1.24273305557263e-05
-2.79045727892413e-05
-6.23514180311077e-05
-5.30123318728984e-05
-1.68186036962274e-05
-3.25559538106848e-05
-2.67107409536019e-05
-3.56703279325814e-05
-2.46397566406981e-05
-3.95317474188776e-05
-2.64165661554202e-05
-1.72114750816775e-05
-3.02133486651642e-05
-3.57963359143359e-06
-2.7597056410096e-05
-5.86332013642448e-06
-4.15066151586464e-05
-2.24240747086057e-05
-3.81134398841907e-05
-5.31758089550571e-05
-2.18173327530642e-05
-7.52348541789682e-06
-8.51521663219878e-06
-3.23707589020909e-05
-5.09210150006126e-05
-2.60943290819408e-05
-3.47242438112347e-05
-1.92659885301782e-05
-4.56128345764666e-05
-1.63754786790004e-05
-4.92208302020693e-05
-2.0980492558009e-05
-3.68416222623778e-05
-1.27575280973234e-05
-5.6600399933979e-05
-2.19552618271644e-05
-4.69366100537138e-05
-3.78857121344068e-05
-2.93305762327279e-05
-3.02189842010607e-05
-4.62438074336316e-05
-4.77850293632476e-05
-4.16177372692518e-05
2.84935243294966e-06
-5.56877162602848e-06
-6.23702505627022e-06
-2.89376392372911e-05
-2.18899122967424e-05
-7.27364882699387e-06
-2.45898410094988e-05
5.99271237450312e-06
-4.61611426938665e-05
-2.86935244888035e-05
-3.12092759344261e-05
-6.44894805218036e-05
-5.59887528623912e-05
-2.96839339866688e-05
-2.02641224726834e-05
-1.28097531328065e-05
-6.75585186850737e-05
-5.96015881100996e-05
-4.43489501434683e-05
-4.06234989184466e-05
-3.28978842529729e-05
-3.35377475312634e-05
-2.9919429530816e-05
-4.04538489809418e-05
-5.59391457617711e-05
-3.173529490321e-05
-3.79521617432307e-05
-4.06958632281432e-05
-5.84832948948353e-05
-3.84897355614214e-05
-4.3569991479278e-05
-1.09887302538854e-05
-2.50514062428144e-05
-1.45568170826606e-05
-6.66966861464897e-06
-7.66047886461893e-06
-2.37795674250328e-05
-2.92512236178619e-05
-1.23740217582801e-05
-6.77756919000772e-05
-1.70687130675748e-05
-3.51057248456074e-05
-2.95247026820416e-05
-3.00543043282823e-05
-3.2547142725343e-05
-3.25955192392408e-05
-2.85779577749621e-05
-1.36711142945147e-05
-2.20152148540629e-05
-4.68327429680772e-05
-1.47575783333719e-05
-4.1426757691658e-05
-5.61406645002248e-07
-2.27146960651572e-05
-1.28086108878375e-05
-4.19506727806042e-05
-1.61378010053881e-05
-3.81742977011884e-05
8.51413113349941e-07
-2.34879130118843e-05
-5.79563275847015e-05
-1.53113705562338e-05
-1.28780247500939e-06
-1.21027720964665e-06
-1.83543717441964e-05
1.48168377372211e-05
-1.6179550487222e-05
-5.18967346069107e-05
-3.48553709573278e-05
-5.07358704045381e-06
-4.64285459316758e-05
-5.67538080538688e-05
5.18458070419416e-08
-5.11608126507126e-05
-4.26361018336351e-05
-1.1281615086644e-05
-4.32874901871403e-05
-3.08959350036501e-05
-1.12276532488031e-05
-3.58917584092016e-05
-4.55348207137765e-05
-3.61136310334184e-05
-1.74888090463914e-05
-2.52576552173802e-05
-5.18353023084438e-05
-4.87097774125519e-05
-4.45827068048349e-05
-5.90253821301621e-05
-1.78068910404198e-05
-4.50044945288529e-05
-4.01601579739628e-05
-4.05406613373898e-05
-3.9465155054738e-05
-4.1462324352948e-05
1.55569375377552e-07
-4.52550773764074e-05
-2.51112391255157e-05
-5.12542031153604e-05
-1.24075047923354e-05
-4.4259817282793e-05
-4.54201320438846e-05
-3.58727081382266e-05
-3.22187732572205e-05
-6.73752061067378e-06
-3.33973116488493e-05
-2.61272192272401e-05
-2.37482655129287e-05
-5.32733576008645e-05
-3.17144889299982e-05
-1.31283250975732e-05
-4.15633419126373e-05
2.9189757624184e-05
-4.660506105221e-05
-4.04253195104506e-05
-1.02569751266385e-05
-4.39095468363512e-05
-5.39883047014758e-05
-3.38658708964616e-05
-2.41542205928058e-05
-2.81596282496376e-06
-4.56546714025589e-05
-3.06073844149083e-05
-3.13643780448098e-05
-2.95239325795023e-05
-1.93322126662523e-06
-2.01167153119831e-05
-1.18370110571438e-05
-6.07121853447083e-05
-2.12540602020102e-05
-1.957632693448e-05
-5.70482143832355e-05
-4.64924475822861e-05
-3.18173460408718e-05
-3.21120023486992e-05
-2.06004616521618e-05
-2.86358501337905e-05
-3.35762016934465e-05
-9.13972159348075e-06
-1.98276179786535e-05
-4.12211406260242e-06
-2.4730425852894e-05
1.13372518716419e-06
1.89213070285136e-05
-3.0943249864509e-05
-3.70284240554325e-05
-1.53273040508091e-05
-3.81135263274087e-05
-2.10877938879685e-05
-3.72936924899471e-05
-1.47331743719092e-05
-3.87794322355604e-05
-2.48120276270055e-05
-2.88190956389449e-05
-2.91305374811836e-05
-3.7248911720741e-05
-4.98995626221055e-05
-3.82247903446589e-05
-4.66210588766014e-05
-3.62795945391639e-05
-2.81972955289679e-05
-5.76732762688059e-05
-1.2613117993586e-05
-2.77102390269649e-05
-3.84852715836476e-05
-3.85213097505746e-05
-1.3681136934492e-05
-6.02857609600497e-05
-2.69628847871784e-05
-3.92921872905862e-05
-3.14773846778842e-05
-1.03426164901644e-05
-4.08576961161812e-05
-4.59242591800154e-05
-4.59225353402712e-05
-2.43384179737568e-05
-2.6838031143109e-05
-2.47916877241636e-05
9.84976286829211e-06
-1.95816876977783e-05
-3.68046817080263e-05
-1.07592441710302e-05
-3.10226075514062e-05
-2.73951034149204e-05
-3.73914299407626e-05
-4.09965954471707e-05
-2.95194903402601e-05
-5.20807825841701e-06
-4.31999007982396e-05
-3.08897264329112e-05
-3.91369478785206e-05
-2.44010638624568e-05
-3.83963197826307e-05
-3.2685445608544e-06
-1.63362796093307e-05
8.0620095730819e-06
-1.52462575158082e-05
-2.41154210983102e-05
-3.661993207212e-05
-2.76571064438292e-05
-3.13107019412913e-05
-1.8713553904543e-05
-3.53392689236552e-05
-3.07875352291301e-05
-3.36421262632554e-05
-3.55360729875109e-05
-6.14095420572599e-06
-1.8626805038358e-05
-5.88303134370976e-05
-4.8863710549998e-05
-3.13611643097314e-05
-4.60599459360932e-05
-4.66847239744585e-05
-3.01895735719645e-05
-2.95719865289019e-05
-1.48404841461549e-05
-6.67359033403477e-05
-3.36870645057669e-05
-3.24239652195984e-05
-1.53054180657729e-05
-2.64183034485982e-05
-4.35699622686631e-05
-2.91074290867628e-05
-1.3192102464236e-05
-5.25499252574632e-05
-3.39657143824793e-05
-3.72292345182698e-05
-6.31902530496567e-07
2.43319384247904e-06
-1.52353784712299e-05
-2.00737225685586e-05
-4.4601954495016e-05
-5.01058119536135e-05
-2.37807880345193e-05
-2.28684531533158e-05
-4.55097051295312e-05
-2.17467252633755e-05
-1.58910472789915e-05
-4.81566584887952e-05
-4.90302780612152e-05
-3.5661147965052e-05
-4.56387028980858e-05
-1.9758266792863e-05
-2.67418087285222e-05
-2.82605340640406e-05
-4.97241142866886e-05
-4.17358633565319e-05
-2.1490283039319e-05
-3.72420711352459e-05
-2.99015671745717e-05
-4.45295662403134e-05
-9.08090486274067e-06
-5.5635720008529e-05
-2.33060297742687e-05
-7.02961455739016e-06
-5.87895991955522e-07
-2.19283823905614e-05
-1.14115043984894e-05
-8.47354856213177e-06
-1.5430866872529e-05
-2.11294260186644e-05
-3.90960980504096e-05
-1.91201620093987e-05
-4.06324376139929e-05
-1.41453782468864e-05
-3.8674234024245e-05
-4.74217375818158e-05
-3.3165929062628e-05
-3.62991983464957e-05
-4.55468618592505e-05
-2.62407736564748e-05
-2.62518761010907e-05
-2.2799977151724e-05
-7.04134829256625e-06
-8.96987325167768e-06
-2.46992487587252e-05
-4.25467101165641e-05
-4.77221798103719e-06
-1.40985552612408e-05
-2.09132014071689e-05
-3.46915014618793e-05
-2.64373620695595e-05
-3.1843537680078e-05
-3.36801754649201e-05
-2.60784498676997e-05
-3.64546443479956e-05
1.34169336150975e-05
-2.80368499446213e-05
-4.82066759637347e-05
-4.05456277666174e-05
-2.99023186515645e-05
-6.50102633085641e-06
-2.02551434942268e-05
-2.7272466396626e-05
-2.9908420714312e-05
-4.30867718922256e-05
-3.46521988216856e-05
-2.56426886926728e-05
-2.09413861750928e-06
-2.99863472024339e-05
-1.91422716757046e-05
7.65680763695351e-07
-1.96146588079084e-05
-4.14417391495087e-05
-4.08888230924181e-05
-6.28006129929582e-05
-3.24119268207835e-05
-2.7107378115468e-05
-4.58757843062549e-05
-2.28394801357734e-05
-4.08948965121184e-05
-4.43960794936071e-05
-2.70734421470937e-05
-3.44057897169887e-05
-2.67670108246485e-05
7.76061673713622e-07
-5.20854186521582e-05
-3.13055859155255e-05
-1.99938100297e-05
-4.25628995380711e-05
-4.32904625309697e-05
-5.24414183329485e-05
-3.00099822436449e-05
-2.14010275006979e-05
-1.44051819485544e-05
-1.81488660589158e-05
-5.83192545464444e-05
-3.35694885038188e-05
-2.50527487321905e-05
-3.31693315119032e-05
-2.02129346836506e-05
-3.91689670489945e-06
-1.72978100762852e-05
-4.40195488880986e-05
-6.80482948533253e-05
-2.18679866068386e-05
-3.36711858441764e-06
6.92486102626289e-06
-5.50367370664012e-05
-7.27895035697409e-05
-1.56436033038311e-05
-9.63631581603839e-06
1.73095760999874e-05
-3.2162306522945e-05
-2.80916557229909e-05
-5.02953616907014e-05
-8.75138659354078e-06
2.18671343863252e-06
-5.39819057939224e-05
-1.04777727033602e-05
-3.89459863333925e-05
-3.03044077753196e-05
-1.83900576161409e-05
-3.14217239916116e-05
-3.46918270969464e-06
-1.735023523648e-05
-4.4844336712302e-05
-1.23508136616339e-05
-4.10461772009625e-05
-4.93445655036556e-05
-4.50705300159713e-05
-4.82848430985751e-05
-4.16403147028727e-05
-2.23894026984925e-05
-5.02219251501736e-05
-2.01376011448264e-05
-3.33043755776162e-05
-1.04424351500385e-05
-4.06200472702786e-05
-2.39766679767188e-05
-2.28141625790909e-05
-7.14907810071387e-05
-2.31342676098476e-05
-6.07735961508234e-05
1.17712792314175e-05
-5.71945255745121e-05
-1.74595148103587e-05
-2.20634850696818e-05
-2.72839545345969e-05
-2.59731575692352e-06
-4.17270098784649e-05
-1.62852268532726e-05
-4.71335298035009e-05
-1.86157535316422e-05
-2.02520951467937e-05
-7.1469221490405e-06
-1.70366989017131e-05
-9.80371517409956e-06
-4.03210289767326e-05
-3.96763023409632e-05
-3.90761367247007e-05
-3.28151471770953e-05
-2.34501097577652e-05
-3.3251438265538e-05
-1.79357881427958e-05
-2.50193253051262e-05
-8.13102492072274e-06
-2.20959562866192e-05
-3.00933106006389e-05
-1.76685076380946e-06
-3.35642644465506e-05
1.03676754883018e-05
-2.86739385184679e-05
-2.14494765450856e-05
-1.58439985356069e-05
-2.73410201784095e-05
-1.72513625313924e-05
-2.81364937654279e-05
-4.90017161921536e-05
-3.57330391922186e-05
-4.87224071905128e-05
-1.90621038324122e-05
-4.27799545882088e-05
-3.60702844024162e-05
-3.41043980321297e-05
-3.55120598255309e-05
-1.868393032264e-05
-1.05401457095071e-05
-2.55646021715285e-05
-4.53826588349954e-05
6.22720140038145e-06
-4.27879099044486e-05
-2.62544489519554e-05
5.25938301285658e-06
-4.91899864548426e-05
-1.1632432018825e-05
-2.55813021915689e-05
-1.15232976367344e-05
-3.06028837298593e-05
-2.41714186300224e-05
-3.19282122464262e-05
-4.19621178690733e-05
-3.98253610517212e-05
-2.68825753178613e-05
-2.43199995467207e-05
-2.4675547946858e-05
-6.56042932180074e-06
-2.01358947872392e-05
-2.15299293874141e-05
-5.61646605521858e-05
-2.93882930957589e-05
-4.37349019501835e-05
-1.31782769846614e-05
-2.59194091630061e-05
-3.62548270198729e-05
-2.05670282759319e-05
-3.50356134720614e-05
-1.21094247004678e-05
-2.35421442528649e-05
-3.41570126274824e-05
-6.76413753075189e-07
-5.98581210862563e-05
-2.80139751898192e-05
-3.30893797086297e-05
-1.60359880851127e-05
-3.58797738084699e-05
-1.84629633033341e-05
-3.2892730177218e-05
-2.53021690567538e-05
-9.17211697419903e-06
-4.8710565502742e-05
-2.02673278439581e-05
-3.98375328312513e-05
-1.98397512687926e-05
-2.38167674501401e-05
-2.41002380546628e-05
-2.4047291101262e-05
-3.81641733971724e-05
-2.99065510373717e-05
-7.4882279637733e-06
-4.53651401542155e-05
-2.04379829546288e-05
-2.12938286363885e-05
-5.27090494567392e-05
-4.76365552567562e-05
-4.70165115919513e-05
-3.31961610194758e-05
-1.40361501109655e-05
-1.2818473017063e-06
-5.66414141377162e-05
-2.31813521916562e-05
-1.25390991399093e-05
-2.43837726640574e-05
-2.09099226970744e-05
-1.92364695406669e-05
2.21581528469881e-06
-1.29185598086955e-05
-5.66852526401523e-05
-5.10275596707965e-05
-4.08868468176345e-05
-1.75089117120314e-05
-3.00689194118849e-05
-1.93142099528472e-05
-3.68757638542826e-05
-3.23799458975573e-05
-3.31298266200876e-07
-2.40400079376909e-05
-4.38696572673003e-05
-5.13709340108476e-05
-2.32511731710969e-05
-4.80967558985327e-05
-9.07669634231596e-06
-2.25376857070221e-05
-2.68718363161865e-05
-3.23452507916089e-05
-3.86216461996813e-05
-3.50200263692725e-05
-2.64682041893477e-05
-4.24137516177768e-05
-3.50472500528381e-05
-3.57475325409577e-05
-2.83610374069084e-05
-2.49452365521562e-05
-3.19999352972012e-05
-4.7243512301622e-05
-1.71648733738269e-05
-3.93991630761101e-05
-7.26847048297372e-05
-1.88956033439313e-05
-3.74310506445324e-05
-2.08523912270403e-05
-3.18614653307653e-05
7.35441214959127e-06
-2.1559983505451e-05
-8.1904320485694e-06
-3.70511300774824e-05
-4.05667010430839e-05
-2.48608663635024e-05
-4.10903743237635e-05
1.2883821410665e-05
-3.4200645211154e-05
-4.91261005171279e-05
-3.71937306441859e-05
-2.60998275689469e-05
-6.90447628040542e-07
9.25854762876865e-06
-9.95859876300406e-06
-2.9827678923785e-05
-3.71700531121226e-05
-1.3785239050151e-05
-1.57235990369696e-05
-2.38318621546789e-05
-4.20392644334254e-05
-2.95246251881867e-05
-2.2960895982775e-05
-1.38218713681891e-05
-4.06290882202972e-05
-2.13745567422603e-05
-2.82486897202829e-05
-1.17954996237341e-05
-4.58348110876107e-06
-4.16089787990119e-05
-2.36431165136027e-06
-4.66704138866232e-05
-5.24006421631065e-05
2.06925804398279e-06
-3.0294677930754e-05
-1.78265683050824e-05
-3.95524578507032e-06
-1.62417914348683e-05
-3.55158166332822e-05
-1.20552183620199e-05
-2.52606025526202e-05
-5.42788854640179e-05
-3.49450306201919e-05
-2.46995769163193e-05
-4.8943909188219e-06
-3.19681677154885e-05
-8.96249799211295e-06
-8.91085376014795e-06
-4.26590097760052e-05
-6.10855059198227e-05
-2.67121786329755e-05
-4.69993746347336e-05
5.89707036527601e-06
-2.58426911180492e-05
-4.11208410281589e-05
-1.9682424528806e-05
-1.53421210458949e-05
-2.84725781340616e-05
-2.08657651082084e-05
-1.97838839535573e-05
-2.71578421509592e-05
-1.98902401035228e-05
-1.75713888282816e-05
-3.45370002531309e-05
-3.09306128551326e-05
-3.37120561684312e-05
-3.69085527578394e-05
-1.55702074052503e-05
-5.34255073394368e-05
-5.83287828799253e-05
-2.86989090963453e-05
-3.68528433320668e-05
-1.50630449118484e-05
-2.11282690960123e-05
-2.27959507762104e-05
2.2974645855202e-05
-3.49745570668805e-05
-2.07549384161136e-05
-2.02568471642271e-05
-1.35064846567082e-05
-1.66131128575289e-05
-6.7687597382772e-06
-4.31517750499029e-05
-3.15463911089923e-05
-1.11132912615316e-05
-1.78720818549338e-05
-2.50691084041502e-05
-1.41428152434992e-05
-4.25079328977828e-05
-4.51144964859545e-05
-1.20331707446494e-05
-2.22255344482996e-05
-2.51760278091147e-05
-3.59105836210863e-06
9.27106684951185e-06
-4.69876200848841e-05
-2.44124512609361e-05
-1.52183614941414e-05
-2.40550033974757e-05
-1.30524814710555e-05
-4.42209005641205e-05
-3.33284200379715e-05
-4.87660930623757e-05
-4.73325331023417e-05
-2.19964874974228e-05
-1.92061359351249e-05
-2.55352827741164e-05
3.81559895519659e-05
-3.70391135818977e-05
-1.65138443115338e-05
-3.60439808126582e-05
-3.72870619762675e-05
-2.27090698735154e-05
-2.12520470899985e-05
-3.09297657161109e-05
-4.31687630429651e-05
-3.70319757388646e-05
-2.40696956762562e-05
-5.15825238576534e-06
-1.05408212933969e-05
-8.54528445053831e-06
-2.82578975847192e-05
-5.91455712506586e-05
-4.03804287120915e-05
-1.88920753748362e-05
-3.78774433521891e-05
-2.01352185003939e-05
-3.78858413371526e-05
-3.01030155140046e-05
-1.27560941556004e-05
1.82746639708908e-06
-2.02143837178439e-05
-4.46647812355804e-05
-3.30762614860952e-05
-8.48744000733727e-06
-3.30369578677468e-05
-1.77672572810961e-05
-1.94690490220884e-05
-1.38064752261291e-05
-1.85296734691655e-05
-1.75159086141121e-05
-3.48509672984416e-05
-3.56752181903867e-05
-1.65345516584024e-05
-2.45978241862366e-05
-1.61639887916204e-05
-6.42036022098914e-05
-2.45285852139668e-05
-3.06841146054943e-05
-4.51890764534493e-05
-3.9510900255373e-05
-9.37989193028248e-07
-4.64486144686991e-05
1.35087904027506e-07
-3.46897072816677e-05
-9.3534065864877e-06
-4.09150361117901e-05
-3.88472900004121e-05
-1.6359276199284e-05
-3.40183800679497e-05
-1.34601172960904e-05
-1.20130068451401e-05
8.88722480170748e-06
-1.16110876763675e-05
-1.70729750198059e-05
-4.29183529964832e-06
-3.68479627901692e-05
-1.46129647294635e-05
1.0741251472134e-07
-3.28113049009835e-05
-4.91921497186164e-05
-3.63709898274091e-05
-3.71820232699471e-05
-1.99443744853159e-05
-3.42161029903747e-05
-3.41739299844084e-05
-5.45246326225762e-05
-3.16026720917398e-05
-3.8679694574073e-05
-3.81300746221701e-05
7.30778656654501e-06
2.45303289083284e-06
-4.2320751004457e-05
-3.02946815924329e-05
-2.44944268530217e-05
-5.07280142391879e-05
-2.46544360965956e-05
-1.57835149751206e-05
-3.99200146115339e-05
-5.52549559949092e-05
-2.11409979078634e-05
-3.91194374755208e-05
-3.73176339477443e-05
-6.51205192144255e-06
-5.40419598420464e-05
-3.13368599575307e-05
-1.75299080722991e-05
-3.45936877314661e-05
-6.35682094725244e-05
-2.3052233053842e-05
-5.73625987569868e-05
2.08566432640211e-05
-3.45903280838306e-05
-4.14585400548464e-05
-2.89598440951575e-05
-4.89336004939081e-05
-1.26941911484949e-05
-2.34556969602385e-05
-3.07427441735484e-05
-6.04697086995009e-05
-2.61104922958341e-05
-3.30110513596186e-05
-2.74074484252291e-05
-5.11387373816141e-06
-1.61148351774186e-05
-2.58740079925708e-05
-3.53221193131249e-05
-2.97370614068073e-05
2.70583913316481e-06
-3.3468778742076e-05
-4.82529429366945e-05
-3.59539677387008e-05
-3.84547497869995e-05
-1.30884779385194e-05
-2.09104039187949e-05
-4.55420518829527e-05
-3.24501456426983e-05
-3.57785671175624e-05
-5.07248967168254e-05
-1.46600624777182e-05
-4.57217748068497e-05
-4.31140887575986e-05
-1.76400497475477e-05
-2.66354752926654e-05
-8.09009004973235e-06
-2.37075076190143e-05
-1.36117444168427e-05
-2.51069241390936e-05
-2.86252806491248e-05
-2.36689846596185e-05
-1.99718430907697e-05
-2.84460104919683e-05
-3.28350029165813e-07
-2.00439162963444e-05
-1.14320446686249e-05
-3.23491641440663e-05
-2.21829130537968e-05
3.00600290728626e-06
-3.72198148008139e-05
-3.41163074401329e-05
-2.44196100590937e-05
-1.69650529457314e-05
-1.31913920352714e-05
-1.34497324469861e-05
-2.68811738537854e-06
-2.76192094562468e-05
1.01527109681317e-05
-2.025074115017e-05
-3.11136794646939e-05
-4.35756519203007e-05
-2.53843151433482e-05
-3.30120786695689e-05
-2.44660441414681e-05
-4.34135369302644e-05
-4.96454869020182e-05
3.62845735621451e-06
-6.07610832722524e-06
-3.59599476272312e-05
-1.57950944798414e-05
-1.3680868026084e-05
-4.11908608224824e-05
2.64208051602144e-05
-4.0945114256565e-05
-8.805896459546e-06
-3.49788199080809e-05
-5.28839912235623e-05
-3.66966256934818e-05
-2.22761034838314e-05
-3.08857071071142e-05
-3.62676484850625e-05
-3.53341283950441e-05
-1.48932048084618e-06
-8.83605776661758e-06
-5.07716648515246e-05
-2.87808091781676e-05
-4.54997791203516e-05
-4.38710842157756e-05
-2.46414224774411e-05
-3.37981425346382e-05
-3.15524019396136e-05
-1.82378170063746e-05
-1.80391729450277e-06
-1.42157079618508e-05
-5.99390605816052e-05
-2.56306148888435e-05
-7.97156179621617e-06
-5.10593151084513e-05
-2.98831800496694e-05
-1.62929817382011e-05
-2.7257420290889e-05
-2.1642690013155e-05
-5.85891268972989e-05
-3.56317664840783e-05
-5.47607441922585e-05
-5.11915792524641e-05
1.67330438410415e-05
-1.76278184645881e-05
-2.70611271854987e-05
-4.08769377737542e-05
-5.37338986715178e-05
-2.68020580512673e-05
4.15435898814817e-06
-3.27770243459029e-05
-4.99852262144667e-05
-2.03755470006146e-05
6.43573305786357e-06
-8.78737202678047e-06
-4.08151333742281e-05
-3.84397001377726e-05
8.58425314943428e-07
1.24586470731409e-05
1.55619542663038e-06
-4.87711100935122e-05
-3.74755878117012e-05
4.46516746277312e-06
-2.35525233701152e-05
-3.688190160223e-05
-3.8091999581496e-05
-4.18178920039244e-05
-3.99669289089835e-05
-1.18371282167165e-05
-2.08631732466294e-05
-2.26993289755257e-05
-3.679368224433e-05
-1.16323751995455e-05
-2.91072073085657e-05
-3.58892625174544e-05
-1.74967420462738e-05
-4.26584211749946e-05
-5.55721734421154e-05
-1.43399767628527e-05
-1.29735165442388e-05
-1.85196652758392e-05
-2.7802954475978e-05
-3.39127341820658e-05
-4.45648865842446e-05
-2.77481243699793e-05
-3.19718193845718e-05
-5.51950507131828e-05
-2.35327605942972e-05
1.15261589470767e-05
-3.37160618463337e-05
-2.13442118214978e-05
-1.89573398985426e-05
-5.91097717538251e-05
-3.94135328926464e-05
-4.1277982400366e-05
-1.10323870148579e-05
-2.47838565828913e-05
-4.96726135753696e-05
-1.24504932516217e-05
-2.23673456249805e-05
-2.13146639646035e-05
-4.76070561882795e-05
-4.89359323131992e-05
-5.55937446498788e-05
-4.09703557506562e-06
-8.87991795864868e-06
-2.48813007458785e-05
-5.89449231312162e-05
-3.71837357892972e-05
-2.52714538185542e-05
-2.65233355533364e-05
-3.38421771833485e-05
-5.46287282142257e-05
-2.25125179709509e-05
-1.16898013756245e-05
-2.84384969036749e-05
9.01503035699561e-06
-3.11100298648758e-05
-5.05454123502588e-05
-1.76982086299219e-05
-1.46447024298955e-05
-2.05741302751292e-05
-7.78846471261989e-06
-2.43161355628935e-05
-3.61728577262567e-05
-8.05786702508996e-06
-2.96010228970509e-05
-4.52474102860672e-05
-4.77027761286518e-05
4.98300552519064e-06
-3.21408453875024e-05
-2.12713386799437e-05
-3.3876974808363e-05
-4.30414475695648e-05
-3.06101562038198e-05
-3.44836163662738e-05
-1.51614980085516e-05
-3.30374507038314e-05
-4.49249707417489e-05
-4.76537931142176e-05
-4.1025797446502e-05
-6.76483992240906e-06
-3.44190301321547e-05
-1.7250840391703e-05
-4.3113114937245e-05
-3.05767300420273e-05
-3.83361520965042e-05
-5.36449298639019e-06
-1.70797544648476e-05
-2.47950911296649e-05
-2.31408696915502e-05
-4.97857583958807e-05
-3.59143472778658e-05
-2.74724608108897e-05
-4.13544700538306e-05
-2.39772834596114e-05
-5.97585364094756e-05
-2.61997258391e-05
-2.80842413961273e-05
-4.74262438385514e-05
-4.58833438639708e-05
-1.54717936445956e-06
-2.64621594654771e-05
-2.31790999933349e-05
-2.87024368738928e-05
-1.75402072814882e-05
-3.77476788186523e-05
-2.78351437512103e-05
-1.57180623095201e-05
-3.19489235685978e-05
-4.6672074593118e-05
-4.63638878957788e-05
-4.21761315280588e-05
-2.0819719431333e-05
-4.77652883210153e-05
-2.82993178666951e-05
-5.05632675685019e-06
-1.4369924431142e-05
-4.78295822018727e-05
-2.4882354725533e-05
-2.19804168371227e-05
-1.26181700590641e-05
-3.78997352098407e-05
-2.26564339914472e-05
2.37088625217802e-06
-5.3705732749894e-05
-1.87592447477306e-05
-2.48828081433669e-05
-2.35729946369352e-05
-1.24397722306103e-05
-1.33269564326152e-05
-3.78479875012636e-05
-3.75839838982415e-05
-9.04113514624411e-06
-2.85296416254273e-05
-3.93320716980397e-05
-3.14526151482789e-05
-4.78734204027241e-05
-2.72363022089953e-05
-3.6013280714312e-05
-3.55413593603767e-05
-2.24154281940155e-05
-7.12804164281974e-05
-4.95057969366108e-05
-2.9183961562299e-05
3.60487195775516e-06
-1.16418093258399e-05
-1.18320148566924e-05
-2.41853837095405e-05
-1.5806721502347e-05
-1.15544229520213e-05
-1.48628275209854e-05
-5.45404711932875e-05
-1.65168080880144e-05
-3.39705487493842e-05
-3.98266919105966e-05
-3.01238471955173e-05
-3.80964353129278e-05
8.45743616385319e-06
-2.02212712818902e-05
-2.60068781624279e-06
-2.41033856312832e-05
-4.87670175370323e-05
-2.54318587751246e-05
-1.76899781189658e-05
-1.10821106654528e-05
5.00394997463196e-06
-4.4953267231548e-05
-4.03316481712245e-05
-2.5546517054143e-05
4.99004311805952e-06
-3.59250577200025e-05
-3.19088260478831e-05
-1.24314507417775e-05
-3.35102442006112e-05
-7.23326975204202e-05
-4.85925985640214e-05
-3.16266245152761e-05
-1.35487315712892e-05
-2.84825851390904e-05
-3.09326579330196e-05
-9.99421592220263e-06
-2.29035742098616e-05
-2.27271660310956e-05
-2.37662861557595e-05
-2.36826253930838e-05
-4.8802609418416e-05
-4.47199282360119e-05
-3.33034131573017e-05
-5.47113087706377e-05
-2.5823901074824e-05
-2.05187731759442e-05
-4.50640902091676e-05
-3.30038836087903e-05
-2.60046899469216e-05
-6.22309583702889e-05
-5.22925177499106e-05
-2.21466662033967e-05
-4.59780821416305e-05
-4.28332538671349e-05
-4.11407919993021e-05
-3.44385926433698e-05
-4.81096212420358e-05
-3.39904903438314e-05
-4.46224665607841e-05
-2.52116359160527e-05
-2.30937631440107e-05
-4.90185885382401e-05
-3.20249192322268e-05
-3.52029824820958e-05
-3.61832428239174e-05
-2.56770232058661e-05
-3.69036037921904e-05
-1.4455975894611e-05
-4.2794746175262e-05
-6.90276992320767e-05
-3.99211060719451e-05
-2.92308799915986e-05
-4.7413449547523e-05
-2.45191228004205e-05
-4.47131952220051e-05
-2.46211299024601e-05
-9.74848947255575e-06
-2.90899393558973e-05
-4.07992889550532e-05
-1.72814009107233e-05
-4.97836591461052e-05
7.26720043445589e-06
-4.006768356121e-06
-1.36075849859269e-05
-2.16424380077014e-05
-2.80638781642181e-05
-3.8844075801481e-05
-5.94816738607739e-06
-4.18755251138786e-05
-3.88677062567617e-05
-5.2122688135499e-05
-5.15805595183978e-05
-2.34367182068571e-05
-4.45623186529075e-05
-4.47006071575648e-05
-3.49273927066017e-05
-4.92310638480651e-05
-3.58464048048543e-05
-2.31826502934039e-05
-4.66385346714094e-05
-1.01165832344744e-05
-1.96459567101113e-05
-3.97272552037938e-05
-5.06509806033029e-05
-1.12665308679274e-05
-3.74073070475941e-05
-1.21027042426874e-05
-2.1761818067999e-05
-2.87436146345733e-05
-1.96054318436619e-05
-4.56616538756588e-05
-4.19339457803736e-05
-1.91970535046122e-05
-1.62584309017922e-05
-5.88952186667025e-06
-7.1342382993619e-06
-3.91355604102986e-05
9.64344812922075e-06
-2.42321472817761e-05
-4.61631718342834e-05
-3.24035890885631e-05
-5.25716679567757e-05
-2.8981410890432e-05
-3.70968530571043e-06
-9.15987055613376e-06
-1.23826240891102e-05
-2.70534853406832e-05
-4.01642590440222e-05
-2.05630375931209e-05
-1.58827385415652e-05
-2.78960482148169e-05
-4.12073893863648e-05
1.96871193639223e-06
-2.12377152680794e-05
-6.18071290481847e-05
-4.58752722822469e-05
-4.50360426571935e-05
-4.00254406522501e-05
-1.77074817302993e-05
-6.58933487622127e-06
-2.88963620122634e-05
-4.9129162804167e-05
-7.66635958373041e-06
-4.58161154328218e-05
-2.92175743696994e-05
-3.08839945187143e-05
-1.74803935474588e-05
-2.40238142343812e-05
-2.71073375660235e-05
-4.44602331082105e-05
-8.72772377107212e-06
-3.80599810255007e-05
-2.65581917956845e-05
-2.738697670988e-05
-3.44265745987691e-05
-2.84839778059661e-05
-3.45205924900082e-05
-3.92845584074768e-06
-2.3009813787572e-05
-2.38931574464298e-05
-1.78454764524611e-05
-1.62819512616939e-05
-2.94140596507857e-05
-9.98545987443171e-06
-4.71504591821707e-05
-4.46230929132027e-05
-3.42352668812117e-05
-3.98695382207816e-05
-3.69124179618081e-05
-1.63466673207381e-05
-4.85479516811188e-05
-5.17178914968007e-06
-3.97516927088742e-05
-3.58844238053012e-05
-4.27718302669273e-05
-2.95292861774404e-05
-1.81789577648624e-05
-3.27264802897163e-05
-1.65096048649808e-05
-4.55649778386228e-05
-3.70473187810168e-05
-4.32303602341263e-05
-3.20698948456536e-05
-5.7067714511179e-05
-2.41981685620577e-05
-1.19718028802566e-05
-5.543144095746e-05
-1.32588024906065e-05
-5.36081057199886e-05
-9.19902191026672e-06
-4.75010702891531e-05
-7.24295935972315e-05
-6.1120564514242e-05
-2.44486326443838e-05
-2.67418346699298e-05
-3.68563834968018e-05
-4.62618091236811e-05
-4.05741269889799e-05
-1.96269796273969e-05
-1.95093031397598e-05
-1.36474571149491e-05
-8.98515432306722e-06
-1.85885754173574e-06
-4.38203543414802e-06
-4.2992605998933e-05
-1.28314043141896e-05
-3.61620154497232e-05
-3.07827396818907e-05
-1.95532370371061e-05
-8.69018276376716e-06
-3.7779905772085e-05
-3.96865212041374e-05
-3.33870566249137e-05
-4.12353438112644e-05
-2.18273889294168e-05
-3.59550925475643e-05
-1.62665498189514e-05
-2.68394807044106e-05
-6.28941669128017e-07
-5.5794495494248e-06
1.90487186631601e-06
-2.00231997107284e-05
-4.25099851495909e-05
-1.4899380911255e-06
-2.73724030514876e-05
-3.07895950550446e-05
-8.85487641004412e-06
-2.04783219195722e-06
-2.10199218264565e-05
-1.11859754165991e-05
5.81179290026273e-06
-1.00023597338974e-05
-3.58648446034143e-05
-2.09219535342914e-05
-5.60480759239752e-05
-5.84103217058698e-05
-2.14936033113906e-05
-1.98021419558261e-05
-3.00867274402914e-05
-3.39542597697556e-05
-1.928160003686e-05
-4.1891008344979e-05
-1.89390853864055e-05
-1.31037483032513e-05
-2.50969733008864e-05
-4.06943004771412e-05
-2.46730273044939e-05
-1.79813330356273e-05
-9.5241977486477e-06
-3.95051315890957e-05
-4.34216007860352e-05
-1.79112737639882e-05
-7.52888181954317e-06
-4.88832252141486e-05
-2.92420622068279e-05
-6.15236534879687e-05
-3.71354548983216e-05
-4.01409464144974e-05
7.22855039721437e-06
-1.39913655841005e-05
-3.35084270296665e-05
-6.4279203050093e-06
-1.71978628124873e-05
-2.5147498185907e-05
-3.88504650608605e-05
-1.62397828505707e-05
5.20390235876514e-06
-3.98576006027556e-05
-1.14295451569175e-05
3.66538402609598e-07
-4.0656189964612e-05
-7.202034351741e-06
-8.80840238378448e-06
-3.41530563825825e-05
-3.77009992269761e-05
-1.64334701137057e-05
-4.15853135431566e-05
-1.12268849901862e-05
-3.74458326719442e-05
-1.9283642650228e-05
-2.46792282994323e-06
-4.40834833219312e-06
-1.85267124319199e-05
-1.82667018800323e-05
-4.14635732025354e-06
-4.1671222219635e-05
-3.03546759768617e-05
-3.17273887090614e-05
-2.68089692690883e-05
-4.18432340870941e-05
-2.6159489500246e-05
-9.64815695059758e-06
-2.62918095560467e-05
1.48891197656948e-05
-5.63705939325697e-05
2.51712610056808e-06
-2.92553371326114e-05
-2.26389031978488e-05
-4.10784769088318e-05
-1.77718638525115e-05
-2.92462429067613e-05
-3.69557704189994e-05
-2.97069509602801e-05
-2.50182298101648e-05
-3.79897207030699e-05
-1.97495380338339e-05
-4.60467518551115e-05
-3.93285646124299e-05
-2.15879170594858e-05
-2.15203864620148e-05
-3.23759502554036e-05
-5.28703749850497e-05
-2.46965048409025e-05
-2.80844464707959e-05
-1.60395295044317e-05
-2.74550610917177e-05
-4.72024290390537e-05
-8.3410384469742e-06
-3.92671560354155e-05
-6.30195496721719e-05
-2.8876504000331e-05
-3.03360241467285e-05
-3.55557254594482e-05
-1.18863794094244e-05
-2.90726410239922e-05
-1.86624532433269e-05
-3.63530797443769e-05
-2.61704051691015e-05
-1.91561311466229e-05
-2.80753328932112e-05
-2.81350604945528e-05
-3.87517037177918e-05
-3.30401739226095e-05
-1.95168479564297e-05
-1.90751731819229e-05
-3.61681262719494e-05
-1.67592895687502e-05
-2.33954324401321e-05
-2.09677583424755e-05
-2.68383522978482e-05
-3.34054482137685e-05
-4.31937498287592e-05
-2.08388061338351e-05
-2.97678083528997e-05
-1.23955936662822e-05
-8.08777666179403e-06
-2.64189857062197e-05
-3.53176355173189e-05
2.6791561407726e-06
-1.64468830944775e-05
-1.21094752771702e-06
-3.64167869713092e-05
-1.58842841022144e-05
-1.05187472564159e-05
-1.15414255932459e-05
-4.33474204814304e-05
-3.34560997896784e-05
-4.42260066853388e-05
-2.42207984416792e-05
-4.81201818006676e-05
-2.1053731929624e-05
-3.12411220414689e-05
-3.40911456090825e-05
-3.59787043905907e-05
-3.30622539186815e-05
-3.60359965917736e-05
-3.7214984322284e-05
-4.0999892725473e-05
-3.82941596097181e-05
-2.5830894470737e-05
-3.84730100387106e-05
-1.62333737362642e-05
-3.76731563506057e-05
-3.16158498279235e-05
-1.74049543875076e-05
-6.66748660639752e-05
-3.58284304384849e-05
-3.10184171867531e-05
-2.34719979509545e-05
-3.25093965067675e-05
-2.15715540638852e-05
7.71746125083414e-06
-4.83958113606365e-05
-3.41095373151897e-05
-6.36362124509561e-05
-2.14449869489626e-05
-1.14668699828498e-05
-3.96169014703958e-05
-4.46046698927716e-05
-3.03565033407289e-05
-4.82163002034881e-05
-6.11478439062493e-06
-2.66646824371796e-05
-2.52078182678827e-05
-2.21409960617375e-05
-4.96062044422131e-05
-4.05967875392688e-05
-5.6091890415009e-05
-2.55807103411499e-05
-3.37419559427821e-05
-1.49636010447086e-06
-1.35899763465529e-05
-3.25473778087767e-05
-1.60247919766237e-05
-3.38710145656883e-05
-1.52545517660676e-05
-3.94392283611496e-05
-5.60602425666239e-05
-1.95757687876206e-05
-3.65230461086966e-05
-3.31779502869442e-05
-4.06694640932398e-05
-1.13524925358496e-05
-3.89325297485e-05
-4.75614169276488e-05
-4.47035759166616e-06
-2.83661385297761e-05
-3.56585005200913e-05
-2.18608312039435e-05
-4.68596088759944e-05
-3.65050070019103e-05
-1.9650346183767e-06
6.17296527329191e-06
-5.19441406606028e-05
-1.33961988840477e-05
-3.93108011519803e-05
-3.25236067562349e-05
-4.72391528906701e-05
-3.77273577580531e-05
-6.36336575047838e-05
-1.5722525822116e-05
-2.73421250198368e-05
-9.68262227628505e-06
-4.29698722735793e-05
-2.38406658687403e-05
1.42075906005485e-05
-4.79900278306481e-05
-2.87611297867171e-05
-2.50277216018954e-05
-1.03717600414039e-05
-8.73766215093669e-06
-1.43637742486371e-05
-1.61404197293026e-05
-3.46570959734366e-07
-6.09308334884198e-05
1.46569906773312e-05
-1.25218193006399e-05
-2.18894738700175e-05
-2.37134573539634e-05
-2.28788446057487e-05
-1.73453353412638e-05
-2.86320655504358e-05
-6.33745668313059e-05
-4.98299419990642e-05
-5.29452438583884e-05
-2.4251245118315e-05
-3.55400185500116e-05
-2.10457613393563e-05
-1.291074508501e-05
-3.2357995360181e-05
