# Supplementary material for: Research on computational propagation and identification of mine microseismic signals based on deep learning
Source: PLoS One. 2025 Oct 22;20(10):e0334641. doi: 10.1371/journal.pone.0334641 (PMC12543183; doi:10.1371/journal.pone.0334641)
Supplement: S6 Data — (ZIP) [file pone.0334641.s006.zip › 000100900000184.xlsx_0.txt_24.txt.txt]

-4.06887131673451e-05
1.14072038299279e-06
-1.99429427358386e-05
-2.77097160123761e-05
-4.33774181946885e-05
-2.68955282681412e-06
-4.68699769603105e-05
-4.63482401638541e-05
-1.7141045051773e-05
-1.1156965921112e-05
-1.73035231915838e-05
-2.27085391401866e-05
-3.28369990904839e-05
-2.52587970669643e-05
-3.11890340467741e-05
6.76813142693811e-06
-3.93743345327092e-05
-3.55429451803262e-05
-1.69791182958237e-05
-2.96363601375069e-05
-7.29683076864725e-05
-4.10329577378821e-05
-1.88496048436901e-05
-4.59052966661684e-06
-4.79004417747687e-05
-4.434854170275e-05
-1.12878325602551e-05
-1.05740639228158e-05
-4.61899223140745e-05
-2.80814265253986e-05
-4.1016305250736e-05
-5.00358325098661e-05
-2.50770319685657e-05
-2.88106532806162e-05
-3.49451008543912e-05
-2.15531652595818e-05
-3.23673777033251e-05
-1.86328428226937e-05
-4.41549862332004e-05
-3.51482750747738e-05
-3.42427256744663e-06
-3.13217301717094e-05
-3.28062534532791e-05
-1.90858971702468e-05
-1.20931018543699e-05
-2.4773819625465e-05
-2.55217672886109e-05
-3.52568378200351e-05
-2.82973242952368e-05
-1.63684979644779e-05
-1.20892859933672e-05
-3.59714099320126e-05
-2.45482323047874e-05
-3.02747426147973e-05
-2.11627433526983e-06
-1.8737556337617e-05
1.13588882386453e-05
-1.52237129035221e-05
-6.0236704154457e-05
-4.3695885498573e-05
-2.05559004930749e-05
-3.16769173259253e-05
-2.77844146164097e-05
-2.79108475213921e-05
-2.17409461559161e-05
-4.48676927194907e-05
-5.06604638754113e-05
-3.58345049220252e-05
-4.16038569885109e-05
-2.18000282388546e-05
-2.38569719098955e-05
-2.44472056972914e-05
-3.58447830990608e-05
-2.60655373662896e-05
-5.21182033691605e-05
-1.61826619234242e-05
-1.94832542255991e-05
-2.47172804024146e-05
-6.6411234822341e-05
-4.44574928509269e-05
3.31018663228017e-06
-3.14604122090844e-05
-1.83207215652116e-05
-2.47046819145386e-05
-3.84977547665823e-05
-2.78147480162797e-05
-5.39089522331207e-06
-3.85151912765707e-06
-3.90978992789424e-05
-3.48904036245897e-05
-1.79224003925882e-05
-3.48159345992942e-05
-2.82035744135444e-05
-2.57865416448131e-05
-1.96033825217602e-05
-3.4728217290146e-05
-3.03644168903285e-05
-3.38814296134233e-05
-5.24905438124009e-05
-4.01570257783297e-05
-6.40621868815432e-05
-4.16031774655013e-05
-3.23865374856696e-05
-1.55641856041262e-05
-1.23592019971207e-05
-3.76822571817658e-05
-3.21760163446155e-05
-2.45323775290008e-05
-1.99114654769749e-05
-1.68330348500189e-05
-4.70545557671099e-05
-3.25183323126933e-05
-4.01172204702637e-05
-5.61240441440238e-05
-3.96375646411028e-05
-3.92351731428533e-05
-4.75259655025781e-06
-2.25859882268333e-05
-4.51905609055687e-05
-3.00965714900016e-05
-9.23498775361563e-06
-1.45584856851711e-05
-1.3605068046355e-05
-1.64999476330611e-05
-5.26586449783268e-05
-2.52630859712007e-05
-3.41212510859999e-05
-4.49510092775644e-05
1.33178317528523e-06
-3.21793116038337e-05
-2.16988703274069e-05
-3.72040357685634e-05
-4.28992376843654e-05
-4.41684999996169e-05
-2.36478226623899e-05
-3.21613268188205e-06
-2.38935333470629e-05
-2.85331312131705e-06
-4.54889663923843e-05
-3.00145774123778e-05
-8.48865559825831e-06
-2.69095781909395e-05
-8.98767400925462e-06
-2.51203628693528e-05
-2.78755021476751e-05
-4.0399354695177e-05
5.54432863224778e-06
-2.09285502119726e-05
-2.75932467316152e-05
-4.35783335439973e-05
-2.01236775132464e-05
-1.97762618203833e-05
1.24841787520581e-05
-2.5493707518633e-05
-2.24435039331053e-05
-1.33097041580565e-05
-3.3572742843751e-05
-3.57716272541315e-05
-2.81100513195815e-05
-5.04408772705724e-05
-4.29935009415008e-05
-3.21488735459702e-05
-4.31679554494219e-05
-4.75974932377086e-05
-2.35744081026395e-05
-4.33724989808921e-05
-4.71176080626791e-05
-2.12804761224668e-05
-1.87793094082458e-05
-1.64004044306602e-05
-5.06731774213764e-05
-2.01701878210848e-05
-5.2226659455705e-05
-4.81245607031852e-05
-2.478819930803e-05
-4.35068202027018e-05
-9.79867319398695e-06
-2.25229446097045e-05
-4.73773962933161e-05
-5.02015168263879e-05
-3.89013924074326e-05
-4.87029257031179e-05
-3.347119909769e-05
-2.06422671940081e-05
-2.7333980111837e-05
-2.73913852575768e-05
-9.39503604838097e-06
-1.07414071044324e-05
-1.80926576623604e-05
-4.59343724914929e-05
-4.73360691991625e-05
-3.32049178879599e-05
-4.16226219627003e-05
-1.45833972716077e-05
-3.4979922251382e-05
-4.85994055621702e-06
-3.3485285884963e-05
-3.44982182073931e-05
-3.7583446580345e-05
-4.8754655648513e-05
-1.14941364920394e-05
-2.88603616948167e-05
-4.62474851060529e-05
-4.57639126252582e-05
-9.18768691383498e-06
-2.25018696335774e-05
-2.07377994826026e-05
-2.15273220568084e-05
-2.02136108211594e-05
-3.42677317127791e-05
-2.75329819025899e-05
-4.91638833410624e-05
-5.08450269809424e-05
-1.51511248399389e-05
-5.71929179741178e-05
-2.12303500680133e-05
-1.55642594534607e-05
-4.33384507999348e-05
-4.48379244884638e-05
-2.44914561249992e-05
-4.32647927872216e-05
-4.37577565297844e-06
-5.56239890742626e-05
-1.21764415127639e-05
-3.85341738211175e-05
-3.02720450940234e-05
-5.1498739175414e-05
-3.76220783743348e-05
-2.68784051065096e-05
-4.37741822239174e-05
-2.01261167347495e-05
-5.94913664814098e-05
-2.03270098071984e-05
-3.9685647365742e-05
-3.31956315992001e-05
-1.18151484460199e-05
-2.63335090380318e-05
-1.78088442519811e-05
-2.61869848486833e-05
-2.34682960333056e-05
-1.59729470078347e-05
-2.95245744908141e-05
-5.37798838530892e-05
-2.45816167940393e-05
-5.01919842820525e-05
-6.22654411491006e-06
2.23679705207291e-06
-1.72044755044838e-05
-3.5821730331748e-05
-3.70425109755939e-05
-9.66299877554198e-06
-2.15034286425513e-06
-2.97524168864579e-05
-9.81992151883803e-06
7.88578511739076e-06
-1.08482852769855e-05
-7.60179288661122e-06
-1.78198815621194e-05
-2.25674629680019e-05
-3.95698257575823e-05
-1.31051388722816e-05
-1.21251485861701e-07
-4.30223893460609e-05
-2.07323154747698e-05
-2.52233417219011e-05
-5.63264315450453e-05
-2.66759219663588e-05
-3.84818121193272e-05
-3.67428193401623e-05
-5.44586813636758e-05
-2.7159184782208e-05
-3.29677574944712e-05
3.14663582343504e-07
-1.55221893376311e-05
-4.55831467394616e-05
-1.35752779301808e-05
-6.26016330548478e-06
-3.83413427459801e-05
-1.45879696014219e-05
-4.62227841031026e-05
-3.42910165514175e-05
-2.57633851612114e-05
-4.68915463392781e-05
-2.93082406021752e-05
-1.79388376204152e-05
-6.93809659342205e-06
-3.13294279520573e-05
-6.37088990929895e-05
-2.66096549528979e-05
-4.44731228526291e-05
-4.65482019595871e-05
-2.14239889272883e-05
-2.85423699311622e-05
-5.99004734621355e-05
-1.05870651920144e-05
-6.08382841927571e-05
-7.57477338938958e-06
-3.66790665698245e-05
-1.24764913916215e-05
-3.75493193586328e-05
-4.64793936953484e-05
-4.14408578314742e-08
-1.70767487734079e-05
-2.55219671157159e-05
-2.45176430842055e-05
-4.34415075693919e-05
-3.97359986388133e-05
-1.08642509590514e-05
-3.91013345189868e-05
-3.06905599984599e-05
-1.41068119614781e-05
4.48599111438486e-06
-4.21524796551988e-05
-7.38436202463281e-06
-3.97620241630093e-05
-7.69185532944589e-05
-3.17247297970493e-05
-4.8832527589408e-05
-3.8032323011762e-05
-1.9419321067107e-05
-3.04146506533218e-05
-7.15871530367671e-06
-2.33008544770575e-05
-3.6257235188548e-05
-3.21401284928967e-05
-1.8825640063462e-05
-1.82027143740476e-05
-2.99135987373406e-05
-4.85843844060847e-05
-8.90658004975198e-06
-1.94332072239014e-05
-3.39335481529531e-05
-2.67181479907002e-05
-2.99394552918791e-05
-5.65932986440878e-05
-2.94427890812221e-05
-2.69816591047042e-05
-1.65892127739959e-05
-2.37730643375263e-05
1.38936304315503e-05
-2.86595394471372e-05
-1.67590636721599e-05
-1.67454164069667e-05
-4.35310599737099e-05
-4.14821709040844e-05
-3.89512077831312e-05
-4.6890374370323e-05
-4.98717931046693e-05
-2.26454615652405e-05
9.57885591618931e-06
-4.2610655603291e-05
-1.90143881388242e-05
-1.01397163641531e-05
-9.77977542237603e-06
-2.9143587579655e-05
-1.81427560436063e-05
-7.76724246480575e-06
-3.56985779738103e-05
-4.79205590689391e-05
-5.8187801072373e-06
-1.42853185617732e-05
-1.21315380799736e-05
-2.33169119202233e-05
-3.98989213346925e-06
-1.72839991196181e-05
-2.68128176148648e-05
-3.47347026081696e-05
-2.67141953834715e-05
-8.35072180030528e-06
-4.03787987008472e-05
-4.45237962432333e-05
-6.77076008194586e-05
-2.47311276378027e-05
-1.23028084225868e-05
-3.60695772505649e-05
-1.05954966373449e-05
-1.49324486150745e-05
-4.1743686563528e-05
-4.22487979722781e-05
-4.79247451252795e-06
-2.2092390715721e-05
-4.65912602783998e-05
-4.09874816509189e-05
-5.51402140001307e-05
-3.96995918723809e-05
-2.86687443225903e-05
-1.17352083752898e-05
-4.47602191287919e-05
-1.00467329744548e-05
-4.56477691168327e-05
-2.7476379234648e-05
-4.59261403000225e-06
-4.39980752322219e-05
-3.14825712479995e-05
-4.48143113675903e-05
-2.37606717012625e-05
-4.57570652282235e-05
-4.24467144361552e-05
-3.30396579036293e-05
-3.80569452336423e-05
-3.08618252125715e-05
-3.82790175844177e-05
-8.72466422471473e-06
-2.99576963744971e-05
-3.82655770653023e-05
-4.39648992396988e-05
-2.48528973517336e-05
-2.23231847241019e-05
-4.78381279506203e-05
-1.99316284151043e-05
-1.68291680371329e-05
-3.69615610793392e-05
-4.12478302643792e-05
-4.87155325303094e-05
-2.87465903120599e-05
-3.25002283633177e-05
-4.97052062312862e-05
-4.00434044105795e-05
-1.83349017484176e-05
-4.56902771263743e-06
-4.56036920457904e-05
-5.56124906407741e-05
-9.56741018900829e-06
-1.45453863952893e-06
-3.16835558571178e-05
-2.92375376972506e-05
-3.24206011421943e-05
-3.1096621565641e-05
-2.24696859998304e-05
-6.24470808882649e-05
-1.94547989967153e-05
-2.22405338714023e-05
-2.9457850158656e-05
-4.38760959572197e-05
-2.19976613581599e-05
-2.4057661199134e-05
-5.57866570924114e-06
-2.09935439554874e-05
-2.98463461078917e-05
-1.28518694930259e-05
-2.74516456389382e-05
-2.75526417190963e-05
-2.36242328560458e-05
-1.38897488418496e-05
-3.36032973490135e-05
-1.36111491714429e-05
-9.43383248997865e-06
-1.77853573543936e-05
-3.62326066239093e-05
-1.03874657026791e-05
6.2966660015209e-06
-1.42889401449172e-05
-5.86755766715069e-05
-8.13574058287925e-06
-3.95249794845615e-05
-1.86806029360645e-05
-2.47345385268177e-05
-4.54473176515354e-05
-4.56370554733333e-05
7.93941608584393e-06
-2.85416391944817e-05
-2.93221926882438e-05
-4.08289164874777e-05
5.21422686955808e-06
6.64371725206195e-06
-2.41841559534974e-05
-1.76266046129015e-05
-2.07704753273726e-05
-3.22238030375514e-05
-3.63298991030761e-05
-1.02825610347502e-05
-2.29526095166473e-05
-3.37284618484335e-05
-6.81496561893632e-05
-3.86065492345338e-05
1.17560068811905e-05
-7.72601701783842e-07
-4.74138182482236e-05
-3.28751860543213e-05
-4.82652468812608e-05
9.47827119914751e-06
-3.45708473868791e-05
-4.79534253056122e-05
-3.38140977429551e-05
-1.53920775239668e-05
-1.04613558890255e-05
-1.47501103796326e-05
-3.37279605976466e-05
-5.71582511575427e-05
-2.46173995698913e-05
-1.86660533393604e-05
-2.18406582407915e-05
-3.31937673176384e-05
-4.18955653262341e-05
-2.66406465551564e-05
-7.31687658031266e-06
-1.10066611559309e-05
-3.783697966137e-05
-9.16995105420965e-06
-3.74873201503994e-05
-3.19201012969568e-05
-3.73544256858998e-05
-2.45215721933815e-05
-1.23652736503182e-05
-2.26193884885166e-05
-3.36512801557647e-05
-3.42320854005067e-05
-1.72362188464235e-05
-1.46524165780159e-05
-1.7084718119974e-05
-2.21497424259921e-07
-3.67673878008243e-05
-2.81961831920865e-05
7.05843365877135e-06
-2.57122961852663e-05
-3.84355098967048e-05
-1.8420944323538e-05
-3.17874632686507e-05
-3.38375543977388e-05
-1.88530416865592e-05
-6.2749319800369e-05
-5.4809748553674e-06
-2.9832961358879e-05
-4.15369590057332e-05
-3.19439595441521e-05
-1.59606216599891e-05
-4.31761619274727e-05
-1.30256030217901e-05
-5.56744133334416e-05
-2.46287876827256e-05
-2.37192554744303e-05
-2.59222454635336e-05
-3.36473040014646e-05
-5.18116418710961e-05
-2.1059118300556e-05
-2.55364090456343e-05
-1.90656785688e-05
-1.55411301851549e-06
-2.61639323873758e-05
-2.0897280952329e-05
-3.73437542615157e-05
-1.58494521074369e-05
-1.5597466105724e-05
-4.0870351006071e-05
-1.90834304534508e-05
-1.83889064988833e-05
-6.81174731582175e-05
-2.91983096865688e-05
-1.29712340421117e-05
-4.02168199545028e-06
-3.33458938789309e-05
-4.11941748572677e-05
-9.50380097839985e-06
-2.79842345219665e-05
-7.16043031361615e-05
-4.17534588680113e-05
-3.31023147346965e-05
-4.04441840443208e-05
-2.17863969081088e-06
-2.86820801078811e-05
-3.26040068091833e-05
-1.37849598520599e-05
-4.31273278439629e-05
-4.01504949337274e-05
-3.80272608178061e-05
-2.26853181879155e-05
-4.21920802672121e-05
-1.39977718836378e-05
-4.08898968766043e-05
-5.69147605899031e-06
-2.76165469759175e-05
-3.75798323725308e-05
-6.27703410069783e-05
-1.97908456157021e-05
-1.94507899269992e-05
-1.50686771795836e-05
-2.11932485175392e-05
-3.82371117643258e-05
-5.32555871144017e-05
-4.39651332916012e-05
-1.70323653652287e-05
-3.21429314560474e-05
-5.24667998625749e-05
-1.69281150448744e-05
-2.81386737195421e-05
-1.19355587976746e-06
-1.22985024562944e-05
-6.22543758225016e-05
-3.12584017899846e-05
9.59933491235307e-06
-1.59549536844132e-05
-3.36976347180839e-05
-2.30838312227491e-05
-2.47641196710247e-05
-3.40633657933283e-05
-1.17479199849016e-05
-6.24834466484561e-06
-6.55300621985241e-05
-2.75466637468558e-05
-1.45457929774673e-05
-2.81490272433174e-05
-4.40954382710382e-05
-2.47258014809905e-05
-1.02490927293684e-05
-5.28190802430034e-05
-1.90728815059786e-05
-4.13189795194628e-05
-2.69663341452797e-05
-4.98599305545289e-05
-2.30922620291021e-05
-4.85971450867222e-06
2.2898421155147e-07
-9.58316572704259e-06
3.12399073793165e-06
-1.7049731002516e-05
-3.19558333606141e-05
-3.04889251401405e-05
-4.42689599822143e-05
-4.74146410183021e-05
-2.30837488203188e-05
-5.3474628956436e-05
-1.40724281078302e-05
-1.21022987691635e-05
-6.5333119145058e-05
-2.17732304099327e-05
-2.96353324898824e-05
-4.60618163392874e-05
-1.43996726770732e-05
-6.37943782567666e-06
-1.59516656747134e-05
-2.45131136344083e-05
-3.81933488147451e-05
-1.79899484839345e-05
-3.10309187013241e-05
-4.10038698901752e-05
-9.12503019395515e-06
-3.78417313232016e-05
-2.51179217539944e-05
-2.73917344519827e-05
-2.97328812131677e-05
-4.25427336705216e-05
-5.42361066373201e-05
-1.32392317220386e-05
-1.88031366184795e-05
-9.37525391642022e-06
4.79751768761954e-07
-3.13722521057741e-05
-3.01045698276243e-05
-3.0070001562446e-05
-2.55136346025032e-05
-2.99339725130815e-05
-3.21057654291877e-05
-3.65198947954764e-05
-4.20036832514983e-05
-1.15473911686779e-05
-4.10562591339917e-05
-1.68348413125444e-05
-1.49472165519894e-05
-6.32207664094656e-05
-2.43214933339431e-05
-6.11054326947858e-06
-4.99363120801148e-05
-1.27645010525298e-05
-1.41691419530277e-05
-1.75195185067776e-05
-3.21888973263313e-05
-3.16948921224643e-05
-1.64754583666234e-05
-2.12826901825175e-05
1.75162240099194e-05
-2.89669360215949e-05
-1.48965885423687e-05
-2.73053809499398e-05
-1.24617823231982e-05
-3.39982080557015e-05
-1.12685740531518e-05
-2.5521893748753e-05
-1.41174346935987e-05
-1.62527354437274e-05
-2.55177473466759e-05
-2.51501180794818e-05
-2.21496086363083e-05
-2.4943134532438e-05
-4.85898225671848e-06
-2.91621615882392e-05
-1.42098330882119e-05
-1.06154603024609e-05
-6.83653134837637e-06
-5.41641174331523e-05
-2.95364330231836e-05
-3.83759503445125e-05
-5.14580910051924e-05
-3.62875071352424e-05
-1.57942045865142e-05
-1.06655411729973e-05
-5.67972855964858e-06
-2.06255211066695e-05
-2.28661542342215e-05
-2.7859700960287e-05
-5.10013444661386e-05
-4.92620665507493e-05
-4.00411260934652e-05
-3.98593623889619e-05
-4.33592750326307e-05
-4.47497296324156e-05
-1.77159560541948e-05
1.49188689091155e-06
-1.31588434710332e-05
-4.44950905899697e-05
-3.80731932963721e-06
-4.04710483561599e-05
-2.58011983452546e-05
-2.22606704737269e-05
-1.67665021915364e-05
-3.84911583993261e-05
-1.82398226806442e-05
-1.53186991242907e-05
-4.05004862928921e-05
-1.03138344887696e-06
-3.57351605663537e-05
-1.5357961426955e-05
-2.80020846019514e-05
-3.09808285222092e-05
-4.47016446789802e-05
-4.14783616546067e-05
-4.59555257122076e-05
-3.78876490126521e-05
-8.46880806702722e-06
-2.5245078971264e-05
-2.48852978163553e-05
4.28733448780968e-06
-2.53729187308634e-05
-3.2052797138438e-05
-1.55224750768655e-05
-1.71490072486842e-05
-3.49279583194744e-05
-4.4025599297283e-05
-3.32844722737372e-05
-3.75830516161581e-05
-9.10946289908427e-06
-1.53096344825903e-05
-3.00241177642518e-05
5.50980276358676e-07
-2.57296720058565e-05
-3.90098956395563e-05
-4.50493401810909e-05
-1.21018970101692e-05
-2.89499471505517e-06
-2.35315058163738e-05
-3.317236902958e-05
-1.03977728173378e-05
-4.64584096911131e-05
-2.9614125835822e-05
-2.32389036700232e-05
-3.87485019413169e-05
-2.63202005975448e-05
-3.09902031245902e-05
-3.47798485544132e-05
-2.33161772784856e-05
-6.09537699017388e-05
-3.50966572810749e-05
-2.07012564339616e-05
-5.25755904265937e-05
-2.20325596957172e-05
-3.44315416651693e-05
-1.31149543598842e-05
-2.47786416839662e-05
-3.8037539016311e-05
-2.43392356184896e-05
-3.24878620536885e-05
-4.58704766274142e-05
-1.13164971683409e-05
-3.13342614454157e-05
-1.71701958731371e-06
-2.48483518062961e-05
-5.90678210748635e-06
-3.53856000886918e-05
6.01861922801476e-07
-1.63044804830279e-05
-4.05038604586781e-05
-4.77155389814527e-05
-2.20300380880077e-05
-4.27567320165898e-05
-9.12769805141871e-06
-2.86549313782461e-05
-2.64608244508959e-05
-4.55543884479702e-05
-2.87731367775039e-05
-3.06268907491833e-05
-2.17306503048221e-05
-3.28896368347084e-05
-4.18679465336678e-05
-3.04938252371915e-05
-3.45923756588481e-05
-1.30202252222802e-05
-4.0559368438294e-05
-1.14296471978986e-05
-4.99303313966452e-05
-2.37739488622603e-05
3.90389008347844e-07
-9.79208900876852e-06
-2.09974396756283e-05
-3.42744387870909e-05
-3.36613147720969e-05
-2.55040251322188e-05
-1.51133812416413e-05
-4.20888283924895e-05
-3.30895208794538e-05
-2.23748754466302e-05
-1.99964640260435e-05
-2.82561284317148e-05
-3.37131454127607e-05
-3.5816674385004e-05
-4.18262926040086e-05
-2.97263101350655e-05
-2.48899006120803e-05
-4.41901510791142e-05
-2.70053491254388e-05
-3.76470593402186e-05
-3.7263275643254e-06
-1.32272707446167e-05
-1.61445060752296e-05
-4.08442904432251e-05
-4.2568191585986e-05
-5.90712515076172e-05
-4.28120011097649e-05
-2.68915063942357e-05
-2.10780941782749e-06
-5.20126511918554e-05
-5.88609038604223e-05
-3.07924496401927e-05
-5.06691956963859e-05
-4.11707287371542e-05
-3.99534342597874e-05
-4.08120067603389e-05
-3.73053246618365e-05
-2.73098140411556e-05
-3.21657883121446e-05
-2.47371947840476e-05
-4.7861256461551e-05
-1.36449641311219e-05
-3.19722021984151e-05
-6.73984669230669e-06
-4.348079619282e-05
-3.36649142025528e-05
-2.92855025205561e-05
2.42947414079237e-06
-2.60105120267322e-05
-5.04360686495878e-05
-1.16057066232964e-05
-3.5492263674713e-05
-3.24025755346479e-05
-1.00652411945922e-05
-9.48232474893122e-06
-4.0901210097842e-05
-3.26386681821412e-05
-3.02335720580409e-05
-5.12638774840653e-06
5.45465778304148e-06
-1.40541708416018e-05
-2.01011501158145e-05
-4.31507995683429e-05
-4.77326408922035e-05
5.19656616767993e-07
-2.56482550884192e-05
-4.79336072875922e-05
-3.25614077799942e-05
-3.92425537806723e-05
-2.92689678257799e-05
-1.27371888448325e-05
-8.61385219138271e-06
-3.81492005597075e-06
-1.87821321231984e-05
-4.07721804591e-05
-2.66715505758169e-05
-2.415450308473e-05
-3.18836045980214e-05
-3.62295937611404e-05
-1.89165872191338e-05
-1.92957096681333e-05
-2.62596343577949e-05
-9.99764001086207e-06
-4.65401914559735e-05
-8.47356952777124e-06
-2.38511158687952e-05
-4.87826028919626e-05
2.76255516872373e-06
-4.59915946180605e-05
-1.24347692925435e-05
-3.8321158089888e-05
-5.8744522666962e-06
-3.58690461576504e-05
-2.38591431627775e-05
-1.61131521169429e-05
-4.36667803830817e-06
-5.70961529787087e-05
-9.03816589167381e-06
-4.38390461408041e-05
-4.84560116294063e-05
-4.7006518932027e-05
-1.69348905811257e-05
-2.81957886334202e-05
-7.35462441777786e-05
-1.53732547702095e-05
-5.15762247945986e-05
-5.36597728990572e-06
-1.7765176990528e-05
-2.96213618437758e-05
-4.39993628445517e-05
-2.19902170119036e-05
-1.38912791209259e-05
-5.28725621984506e-05
-2.70132543241534e-05
-3.95330637910361e-05
-4.54219659578448e-05
-4.91117675458903e-05
-2.58986707910967e-05
-6.37293904087769e-05
-3.30783588617489e-06
-5.00774777192208e-05
-2.97210520019626e-05
-5.25388984082656e-05
-3.19929149059542e-05
-3.69783618257398e-05
-2.52310495996182e-05
-2.08408999043536e-05
-2.45180128027921e-05
-8.12899758336613e-06
-4.78318551633495e-05
-1.64911061099174e-05
-3.00131714133879e-05
-3.00340761138769e-05
-4.86395398913582e-05
-4.11468642168691e-06
-3.3766319914014e-05
-1.60427764226207e-05
-1.3200156048599e-05
-5.00516538606245e-05
-3.83203060597646e-05
-2.14076204792294e-05
-4.5218662538553e-05
-3.30897718751035e-05
-1.1034499219163e-05
-2.51820117458782e-05
1.72293740939145e-05
-1.98009704791658e-05
-2.4058073306703e-05
-2.2067234068359e-05
-3.41732563751975e-05
-2.87996116222508e-05
-1.63006413767906e-05
-4.80518499746494e-05
-2.98625845889894e-05
-1.30435580095301e-05
-3.14178818557651e-05
-1.7288074826926e-05
-2.05450497485283e-05
-3.67054953946645e-05
-4.37731667267576e-05
-1.18121059662575e-06
-2.25790963813164e-05
-4.40983606646806e-05
-3.68258287710592e-05
-4.23489373204728e-05
-4.38865369496916e-05
-3.03274206899504e-05
-3.22292668657041e-05
-1.69366858712593e-05
-1.19215205262445e-05
-3.58214582803866e-05
5.37248617268102e-06
-1.30411825480205e-05
-3.13274470581032e-05
-3.50630551134593e-05
-4.68454325302451e-05
-4.20199119766081e-05
-5.92562705010766e-05
-3.78968575857304e-05
-5.03338376888013e-05
-1.97876527009112e-05
-2.75639072020283e-05
-2.03895141549405e-05
-2.59988616967274e-05
-4.03853380664979e-05
-5.66574477310008e-05
-1.1039481837191e-05
-3.96803590406854e-05
-6.12228535939919e-05
-6.14537917130167e-06
-2.307771217407e-05
-2.59753576221258e-05
-2.43353725674254e-05
-3.7850355684046e-05
2.65456572694402e-06
5.68085769173998e-06
-4.32915247272209e-05
-5.82126452100707e-05
-3.45429245663798e-05
-3.05367315052471e-05
-3.88495030463506e-05
-1.96435167149376e-05
-3.65697651392693e-05
-4.556526535137e-05
-2.01940623731487e-05
-2.12781318912602e-05
-3.25663678888488e-05
-2.65880815275224e-05
-1.27954170481575e-05
-1.97198026023965e-05
-1.31469616969392e-05
-3.56885057162019e-05
4.09265187445421e-06
-2.42474961293156e-05
-2.73362569859897e-05
-7.56666286812125e-05
-5.62426645294273e-06
-4.21774692109446e-05
-1.07138162787128e-05
-8.18511550570614e-06
-3.5243338165772e-05
-3.71508228121339e-05
-6.56392576698517e-05
-5.0266774589441e-05
-5.81152090810844e-05
-2.78223195627572e-05
-4.14415815074351e-05
-2.4833386332234e-05
-1.7818904920419e-05
-2.461667679991e-05
-2.94986170691675e-05
-4.93459312617327e-05
-3.35097071380761e-05
-2.57312430133731e-05
-4.16745506301083e-05
-1.70003511615589e-05
-5.51099591504912e-05
-3.68407634022678e-05
-5.38897237835145e-05
-2.60286235598834e-05
-4.67274666701878e-05
-5.44283286714227e-05
-2.93145186566919e-06
-2.18824827925427e-05
-4.03481923800324e-05
1.81680614827901e-05
-4.27619141777027e-05
-1.21467470591717e-05
-7.17713731802247e-07
-4.46492140932429e-05
-5.01931859477648e-05
-2.43749641358382e-05
-3.76500616698563e-05
-4.82223020563332e-06
-1.74211941664152e-05
-2.53147067569854e-05
-6.47022967811976e-05
-2.91549422020861e-05
-1.23457671985434e-05
-4.75938940359344e-05
-1.1956915912297e-05
-1.65266779995754e-05
-1.70160877449844e-05
-1.98972900775457e-05
-9.09304464162889e-06
-5.68142545328294e-05
-5.7716361828023e-05
-3.22462773812812e-05
-1.02361119224731e-05
-4.17384467500884e-05
-4.21387313463288e-05
-2.64767078757896e-05
-1.69260002633172e-05
-4.94149327678618e-05
-6.23025890610565e-05
-6.50891961036115e-06
-4.57953549856274e-06
-4.34902846890967e-06
-3.00160539355477e-05
-1.41158481440994e-05
-2.48781539673529e-05
-1.82941222972823e-05
-4.6147611271098e-05
-1.0761842899341e-05
-2.50295518195947e-05
-5.52029846105013e-06
-3.95110898162336e-05
-3.13903976805883e-05
-4.49720813095756e-05
-4.69014678427168e-05
-4.14041872771471e-05
-4.66892906747398e-05
-2.90993653914606e-05
-3.30536634455543e-05
-2.50566073521521e-05
-2.10468727637334e-05
-4.52632258491432e-05
-3.76539994527391e-05
-1.0962001531935e-05
-3.02943406251455e-05
-4.4111402766443e-05
-2.06202188791182e-06
-2.35847270651815e-05
-3.38354064315773e-05
-3.55119392706843e-05
-1.2904095346386e-05
-4.2231059040969e-05
-2.87490551786982e-05
-2.11826540124476e-06
-1.84148897182541e-05
-3.1050839615946e-05
-3.51827208679859e-05
-3.31116431599341e-05
-2.57492407085509e-05
-4.39782562703501e-06
-2.52916642532506e-05
1.40318856489494e-05
-2.62168679970366e-05
-1.88920463165746e-05
-5.11888499818237e-05
-3.76214610615246e-05
-3.74205085309036e-05
-1.83669609676553e-05
-2.63406817190618e-05
-8.03391498156615e-06
-5.37155217547642e-05
-3.5387733616023e-05
-3.31317425875578e-05
-2.81311411979838e-05
-2.15370682410337e-05
-4.06582721287274e-05
-3.19387970364666e-05
-2.10128876529253e-05
-3.38168296212526e-05
-6.96945172945704e-05
-4.16101176384433e-05
-2.2140948748254e-05
1.18542259211113e-06
-1.46394652020743e-05
-4.40105265020623e-05
-3.38289334686933e-05
-3.04615089838924e-05
-3.6921997485586e-05
-2.41946685631384e-05
-2.42160809307759e-05
-2.39424028907509e-05
-5.80566034826976e-06
-4.71440336257842e-05
-1.9801547856849e-05
-4.01025975399123e-05
-3.80267200120892e-05
-1.81159995176853e-05
-2.49514528199078e-05
-2.78912621647628e-05
-1.53451435515249e-05
-6.84716428464466e-06
-3.63818030836827e-05
-1.8283727139039e-05
-2.99220046336458e-05
-4.4639845688783e-05
-2.18455428852984e-05
-3.46427216395816e-05
-4.02692266943631e-05
-3.98244047919251e-05
-1.48333000670328e-05
-2.64025956736994e-05
-3.48624332192805e-05
-4.67112664006349e-05
-5.25180166840938e-05
-5.17367813436444e-05
-2.37958092404575e-05
-3.04037418063192e-05
-2.42351056207043e-05
-2.92526703242158e-05
-5.5109650835525e-06
-2.48575842949759e-05
-2.94734234894979e-05
-3.8468802179895e-06
-4.67963776900625e-05
-1.79861842453337e-05
-4.64030070137264e-05
-4.84190486386701e-06
-6.70784573163853e-05
-2.07012272730136e-05
-1.44708029810081e-05
-4.05767744871648e-05
-1.33985068480091e-05
-5.01479412210596e-05
-4.78764694248331e-05
-3.20735644137832e-05
-4.23130437479905e-05
-1.96468543499609e-05
-2.71787160328693e-05
-2.69496723165147e-05
-2.39932821968658e-05
-1.71575693112454e-05
-4.02407893940215e-05
-1.29047036541359e-05
-4.25955233405407e-05
3.33002870340159e-06
-4.30660333091659e-05
-3.00372139271982e-05
-1.06669036916276e-05
-5.06031065363459e-05
-7.20620202202644e-06
-2.42682614705638e-05
-2.98820556263149e-05
-3.11536764745449e-05
-2.11232472603848e-05
-5.3206864550653e-05
-2.39178488479182e-05
-2.23058066034339e-05
-3.50204541901938e-05
-2.20937178287942e-05
-2.45588855477102e-05
-3.04375276982664e-05
-5.57917243131556e-05
-5.63308859077244e-05
-2.23982359422976e-05
4.34957345702469e-06
-4.12830336514125e-05
-3.97177226693416e-05
-4.31814331977718e-05
-2.82488840981517e-05
-5.45820972561751e-05
-1.84879617762833e-05
-4.1384420957216e-05
-1.48537797320592e-05
-2.65270673329194e-05
-6.18060445127342e-05
-5.6966164325558e-05
-5.63441351811604e-05
-7.09247019896972e-08
-4.0049260833283e-05
-2.55797467731278e-05
-8.9582802434954e-06
-1.47247679167799e-05
-2.21503836425771e-05
-2.4255464653439e-05
-3.7887879899138e-05
7.93891694758029e-06
5.45220848545321e-06
-4.11478943619044e-05
-4.1824995920063e-05
-4.69556272782864e-05
-1.96687977374245e-05
-2.88036011172941e-05
-4.9935113291124e-05
-7.0872936783338e-06
-2.98539217267523e-05
-1.97363373074053e-05
-2.70986450582827e-05
-3.19256037524492e-05
-3.937502204066e-05
-4.38280706133523e-05
-9.4060582725929e-06
-2.54961927240417e-05
-3.37516158843408e-05
-3.6136456326968e-05
-1.88990867859144e-05
-2.86388694861675e-05
-2.93190974752538e-05
-4.52865756711227e-05
-2.57712934563395e-05
-1.62464736825808e-05
-4.37617407321747e-05
-1.35183823751775e-05
-4.86421197939538e-05
-2.13117049848149e-05
-3.56781389658424e-05
-1.89683753258357e-05
-3.28282539684233e-05
-1.2736312807705e-05
-5.46956262249385e-05
-4.22817880218405e-05
-3.82773957594668e-05
-2.88894367619936e-05
-3.79273443057207e-05
7.43329490558656e-06
-3.7789749316748e-05
-1.11511923107763e-05
-5.69555631207562e-05
-2.77483497695278e-06
-3.73614022614019e-05
-5.04088369986732e-05
-1.30053989745982e-05
-3.68932556809993e-05
-2.25088793236112e-05
-2.79343221139884e-05
-2.95933042506077e-05
-2.19664914984837e-05
-2.39472982586563e-05
-3.21849779057452e-05
-3.4843035318493e-05
-1.04709843504769e-06
-2.63143815833862e-05
-3.64369810963609e-05
-2.60532608930927e-05
-6.30343277929744e-05
-2.71212602293356e-05
7.8505594591799e-06
-4.95523825591537e-05
-1.25458308995436e-06
4.4251796771135e-06
-1.10968365520876e-05
-7.23775991868114e-06
-3.35181228782556e-05
-1.51526036730251e-05
-4.11444583609232e-05
-3.12267577323891e-05
-4.61893872050963e-05
-3.13581621994141e-05
-3.86282887650661e-05
-2.81600828873522e-05
-4.57900450001909e-05
-3.37423054597631e-05
-3.69216983185835e-05
-2.58895648945848e-05
-4.23920304429413e-05
-3.83002262181188e-05
-4.40504335865486e-05
-3.99140846343521e-05
-6.33450737048232e-05
-8.30820400707355e-06
-3.40164477666972e-05
-2.37424377494659e-05
-3.73672624022556e-05
-2.28050909347495e-05
-4.17490220482271e-05
-3.56216942762069e-05
-2.28857987087115e-05
-2.81469820329178e-05
-4.15837294677448e-06
-4.26374553821708e-05
-1.94978983709987e-05
-6.58387593623088e-06
-6.53399493799249e-06
-3.41601571562192e-05
-8.05636741957178e-06
-3.04711722364155e-05
-4.42001091415211e-05
-5.10622168026998e-06
-1.89858209085559e-05
-1.01937992518724e-05
-4.26230669123813e-05
-4.37692932252209e-05
-4.03000446773542e-05
-3.48289850156898e-05
-5.98460020887989e-05
-4.45925740510683e-05
-4.39996567046806e-05
-2.22485233653524e-05
-4.41341433068274e-05
-4.5343687325939e-05
-1.5763624542584e-05
-4.68267634228931e-05
1.11047476279499e-07
-2.88673107816669e-05
-1.30250881337216e-05
-2.42489316219153e-05
-4.45177273290135e-05
-2.1260621877719e-05
-4.55488190184308e-05
-4.03402678016747e-05
3.68776275073718e-06
-3.79280642834797e-05
-4.81715624562043e-05
-4.8034753863334e-05
-5.47081849569237e-05
-1.13956603242521e-05
-2.6393124018359e-05
-1.7119390919996e-05
-3.81744949186203e-05
-2.81150061355229e-05
-1.86918128865116e-05
-3.33662288179119e-06
-3.27978132460894e-05
-5.13947443801196e-05
-4.34173334865893e-05
-4.34731748477606e-05
-2.71486207079394e-05
-1.74019560543163e-05
-1.99713462586265e-05
-3.53446738107332e-05
-1.88842922201639e-05
-3.13947671741236e-05
-2.67931128447801e-05
-3.67095778505896e-05
-1.11177078100551e-05
-4.91277111106688e-05
-1.58085665510687e-05
-4.23616047672037e-05
-4.22560198764075e-05
-1.95947975629248e-05
-2.07946122016063e-05
-2.48448179716161e-05
-2.74989504200127e-05
-3.33365923826957e-05
-2.59180356215115e-05
-1.01244892600402e-05
-2.21551064015641e-05
-3.0420708917162e-05
-4.43104732511378e-05
-2.19278884103517e-05
-3.57055755750534e-05
-4.96542557032941e-05
-1.76899361178227e-05
-2.44322349487554e-05
-9.66695017805734e-06
5.31825659453713e-06
-5.19482148507088e-05
-2.98817165060084e-05
-1.8376761618566e-05
-2.85804556024412e-05
-3.38317425818381e-05
-3.95753265062376e-05
-9.96706142922528e-06
-3.98230403122266e-05
-2.92513148242141e-05
-2.57404978528056e-05
-3.30497283395232e-05
-4.39338871074352e-05
-6.72200160463926e-05
-4.86538126651563e-05
-4.14959728146489e-05
-5.77815992254111e-05
-1.91398774129165e-05
-3.6960750407546e-05
-3.56615162815095e-05
-3.72614406603295e-07
-1.86573317788589e-05
-4.07597221136216e-05
-2.31634133586635e-05
-3.11744539662459e-05
-4.13746544901775e-05
-1.37787102405327e-05
-8.81101673371537e-06
-4.06534388420482e-06
-2.03834150416265e-05
-2.33087596551516e-05
-1.48519019390685e-05
-3.25544187361755e-05
-2.81259274050287e-05
-3.91327090654303e-05
-2.21482372227316e-05
-2.84420600980084e-05
-1.64878934499211e-05
-3.04403223306785e-05
-3.59528620970748e-05
-4.15571938509398e-05
-1.42925982239391e-05
-4.32784965332889e-05
-4.27932293156621e-05
-4.06045410162882e-05
-2.20095705267897e-05
-3.41360612694544e-05
-4.91094639730957e-05
-1.95042720288232e-05
-3.22808827875003e-05
-2.06627501922449e-05
-4.66663982545289e-05
-7.69000801158293e-06
-4.41904572052716e-05
-2.89415918126574e-05
-1.18001490173056e-05
-1.69088546092625e-05
-2.94538665971397e-05
6.57902631482118e-06
-3.56380481629007e-06
-3.66944878513163e-05
-1.19748059781355e-05
-3.25607966108395e-05
-4.6544563049792e-05
-4.16657081495979e-05
-2.55991727599504e-05
-4.52153754576503e-05
-4.40424481041281e-06
-3.12635036994316e-05
-9.46162600183121e-06
-5.26671166104032e-05
-3.24787781127475e-05
1.40590157754168e-05
-4.80328659639521e-05
-2.24395433477023e-05
-2.07909163226004e-05
-2.13186741398798e-05
-2.23145139785578e-05
-2.25723278263392e-05
-2.62567143970303e-05
-4.58615452389875e-05
-4.7909897622491e-05
-3.48919378200384e-05
-4.06673176651998e-05
-9.8961886403096e-06
-4.10398701016457e-05
-4.46159907886072e-05
-5.20073697896175e-06
-4.78523027409321e-06
-3.30067775968627e-05
-4.85775327578206e-05
-2.38942572062423e-05
-3.31340966421201e-05
-1.48185984903081e-05
-4.56573245376291e-05
-2.6908927129467e-05
-3.13514349182938e-05
-1.99992251497912e-05
-8.81975543731742e-06
-2.1906187566861e-05
-4.72242011197168e-05
-3.85703937080415e-05
-5.33680884023187e-05
-1.90473729597551e-05
-7.40452704392033e-07
-4.0994342569264e-05
-1.19616902559574e-05
-3.47494874242328e-05
-2.91403647441688e-05
-5.51544882316605e-05
-5.95456787368616e-06
-5.39799618319864e-05
-5.01765819624e-05
-3.08015943584363e-06
-2.69904117975246e-05
-2.72351357662294e-05
-5.35620306239779e-05
-2.47754501902891e-05
-1.83175345909622e-05
-1.61235520253666e-05
-1.78289149154182e-05
-1.23407340936769e-05
-4.16384226760806e-05
-4.97678394599122e-05
-3.61057246389719e-05
9.44814190035261e-06
-4.49963026224528e-05
-5.46734652457994e-05
-9.34020594804227e-06
-2.51755662611829e-06
-3.9870775897155e-05
-1.71630886682028e-05
-5.44814604526074e-05
-5.45662965548947e-05
-6.31952170535595e-05
-4.04305279645036e-05
-2.19703436901477e-05
-3.35059517144265e-05
-4.82660206380765e-05
-2.56473287602236e-05
-2.49262662188286e-05
-2.91443943279784e-05
-8.21003664192387e-06
-3.92328430825286e-05
-9.62532764007482e-06
-4.10235797005136e-05
-2.12373501556447e-05
-4.32734040635216e-07
-5.12068965243248e-05
-3.26090697665438e-05
-3.76136769071202e-05
-1.38542026639312e-05
-3.09982190268095e-05
-1.68656785884789e-06
5.12356900364589e-06
-1.58371501916259e-05
-1.64493248761468e-05
-2.7711733060606e-05
-1.82465664184796e-05
-5.70282409366963e-05
-1.64911740624624e-05
-3.02640195782006e-05
-3.84776690759686e-05
-4.85839239024825e-05
-7.89838013896708e-06
-1.69668490762293e-05
-3.40508081473515e-05
-2.15426411074759e-05
-4.51910544007873e-05
-4.45832623244189e-06
-5.19555671257204e-05
-6.09914440629534e-05
-2.76929229414734e-05
-2.61968318555105e-05
-3.74213514884965e-05
-5.76918236869957e-05
-5.12502324681402e-05
-2.51532989429137e-05
-5.40213287631166e-05
-6.96842372898149e-06
-4.9495568660811e-05
-5.52193369817856e-05
-2.81956816181273e-05
-3.19832090350927e-05
-7.84100907119064e-06
-2.41287698798503e-05
-1.9509294824299e-05
-1.52629966446792e-05
-3.03027701876826e-05
-2.68680030101929e-05
-1.90325889501052e-05
-2.39656838217231e-05
-1.18597203568079e-06
-1.84136189837575e-05
-5.83749794385475e-05
-5.36393176158154e-05
-1.10242635698182e-06
6.4637264802639e-06
-3.18589753507753e-05
-2.63627129327823e-05
-1.76760111586982e-05
-3.10840129627288e-05
-3.3029864627288e-05
-3.16931528608786e-05
-4.10823487926452e-05
-3.76010817375102e-05
-4.19351389319563e-05
-4.38932157216136e-05
-4.06364917749559e-05
7.2876627536886e-06
-3.80802924919807e-05
-8.79057972152882e-06
-3.28021118146071e-06
-3.78398320714225e-05
-1.82351921875429e-05
-3.23062617928526e-05
-6.27374624050417e-05
-4.46375899185988e-05
-3.84660356889806e-05
-1.30139529092454e-05
-3.39659341594637e-05
-8.85101321338574e-06
-2.08147818187642e-05
-6.97209982631543e-05
-2.87115959068719e-05
-1.97888965212856e-05
-3.63599438026566e-07
-3.58911623042018e-05
-7.74250014063241e-06
-3.72231500292042e-06
-3.8481151139007e-05
-3.27390086033436e-05
-1.10003632956597e-05
-5.68461901585665e-05
3.34064327478861e-06
-3.65206448801589e-05
-4.69703627383322e-05
-1.23102032602779e-05
-1.31810508905934e-05
-1.33420902156364e-05
-2.7018690927726e-05
-2.86469740472178e-05
-5.54296420675447e-05
-3.38765315154822e-05
-1.92277269609651e-05
-2.97576837605785e-05
-2.36574230963058e-05
-2.02967666063281e-05
-6.35278916633237e-05
-1.36442294674178e-05
-3.18561703010239e-05
-3.05278530580759e-05
-6.13945907307065e-06
4.46677997279185e-06
-1.61068694221154e-05
-1.67593802330503e-05
-2.70080776273916e-05
-4.4284808863557e-05
-2.13133646301895e-05
-2.42232144646479e-05
2.61405406399396e-07
-2.62069645730599e-05
-5.06805837356996e-05
-3.12957561239926e-05
-7.99108611547619e-06
-2.45722249526456e-05
-2.35842409310961e-05
-3.29955308953694e-05
-5.66698779090115e-05
-2.27587978976718e-05
-3.59555544319449e-05
-3.25282990359527e-05
-6.68912487582862e-06
-1.64523308618569e-05
-2.50765119619084e-05
-2.44771579273497e-05
-1.84060202676894e-05
-3.07625877084241e-05
-3.74776289728036e-05
-3.20807822322918e-05
-2.97279604317634e-05
-2.91972452474992e-05
-1.90604109133898e-05
-4.00361882156308e-05
-3.0531202387677e-05
-4.28374507928844e-05
-1.4781673054569e-05
-2.34671457013314e-05
-3.9632762867914e-05
-2.17959260204344e-05
-2.42977132073077e-05
1.13112493185529e-05
-3.35403457108354e-05
-2.05154139897895e-05
-2.07986163375547e-05
-2.36761655418049e-05
-2.01442952541156e-05
-1.26733785727695e-05
-1.83028885672427e-05
-4.48569596748858e-05
-2.00617809118295e-05
-1.37321759520421e-05
-3.66303796794668e-05
-1.55581946616591e-05
-1.19645164296331e-05
-1.19252826132093e-05
-3.86372533919006e-05
-3.71556008710592e-05
-1.14738942807246e-06
-4.45939414820882e-05
-3.09077334120358e-05
-4.39283309603895e-05
-5.37406494163342e-05
-4.41301241895444e-05
-2.63836166528002e-05
-1.31163247850407e-05
-1.67679430234212e-05
-1.5482517139018e-05
-2.55046858297261e-05
-1.67601500608972e-05
-5.79695605790184e-05
-2.26691553364255e-05
-3.99442383910471e-05
-4.20233655944765e-05
-2.27169586981026e-05
-3.45485603892971e-05
-2.61590430076276e-05
-4.51022936021978e-05
-4.2681817233207e-05
-4.99899985838198e-05
-4.28325932656957e-05
-2.21661258747598e-05
-3.87908836927564e-05
-1.3733288304658e-05
-4.00184715441877e-05
-1.66664913551695e-05
-6.79704474603341e-06
-4.71982016716968e-05
-1.12999726749513e-05
1.11666902242429e-05
9.73426216580583e-06
-1.12027413601992e-05
-1.76130256139303e-05
-3.23427987414663e-05
-5.15580485063556e-05
-3.43665417109894e-05
-1.49649218479715e-05
-3.80871125610438e-05
-5.17285419886579e-05
-2.85412336663774e-05
-5.73705897329679e-05
-2.96210595565513e-05
-1.45346845384325e-05
2.24397328320114e-06
-3.2399424847529e-05
-6.17595103037733e-05
-2.34558475524338e-05
-2.68333693563167e-05
-6.68355830488966e-06
-1.43438483412504e-05
-3.44488582153113e-05
-1.91413311182727e-05
-8.44706464218551e-06
-2.86590379187651e-05
-2.69127163500279e-05
-3.62162320478321e-05
1.51770583030497e-06
-4.17953316029154e-05
-2.27892248897076e-05
-1.71832029580032e-05
-3.92032022295501e-05
-3.05348321676212e-05
-3.37967514848871e-05
-5.10404549750482e-05
-3.94639390867874e-05
-2.81588867313589e-05
-3.80478191742055e-05
-3.76195887984905e-05
-2.52544902428127e-05
-5.14654978734233e-05
-3.17578627028032e-05
-5.9570982509303e-05
-2.31792784935031e-05
-1.18086781446063e-05
-4.81505166785727e-05
-3.54278549127027e-05
-3.14660581212156e-05
-2.82685976901439e-05
-1.82997114441587e-05
-2.36163658031112e-05
-1.77968236534135e-05
-3.5000595660026e-05
-4.79094722695062e-05
-7.82438123650221e-06
-5.63231286863474e-05
-5.75025858941307e-05
-2.776789604922e-06
-3.5560638757204e-05
-1.37477104287453e-05
-3.47236915602757e-05
-3.44900084513912e-05
-5.0636082985304e-05
-3.50304268854184e-05
-1.48484979827655e-05
-2.82042088348691e-05
-2.9446282258249e-05
-3.71241059423963e-06
-4.48857088634628e-05
-2.8444701720504e-05
-2.70977478007487e-05
-4.60795949085614e-05
-6.00042948254643e-05
-5.42370924657683e-05
-6.49426422976521e-06
-4.87469487785116e-05
-3.18411447290814e-05
-3.77561610600236e-05
-4.38431897778989e-05
-7.53211619979224e-06
-2.09812018751135e-05
-2.65605605631548e-05
-3.33331844306822e-05
7.81174917800014e-06
-3.36379295746235e-05
-3.83506379201147e-05
-2.32653080037033e-05
-3.67846707085841e-05
-3.39075267882281e-06
-1.65683663964217e-05
-2.30181752935715e-05
-2.32011030123026e-05
-9.56997636353408e-06
-3.41304714930614e-05
-3.59248839762437e-05
-2.33492645246653e-05
-2.99371037720582e-05
-4.98992837903608e-05
-1.04746867873162e-05
-2.20513578074292e-05
-1.69731656545497e-05
-2.67496602465219e-05
-4.06536654833071e-05
-2.51545344316229e-05
-3.48862606996804e-05
-4.85970664618814e-05
-4.35111305894638e-05
1.65874250393765e-05
-7.20717764110262e-06
-1.15020496676022e-05
-3.48653460098751e-05
-2.38138517757802e-05
-7.2797816280351e-06
-3.76077190698721e-05
-3.21175463716745e-05
-2.07698473087454e-05
-5.48902948160663e-05
-5.74564825441905e-06
-1.82396873743308e-05
-1.77544067727148e-05
-9.50888890366945e-06
-3.86049663640362e-05
1.65361552765185e-05
-5.11859468873168e-05
-4.52564701677814e-05
-6.67402427781286e-07
-2.91357702425605e-05
-5.48269719102131e-05
-8.4835949762484e-06
-3.99104286360092e-05
-3.85459886938227e-05
-5.72055660216332e-06
3.84043513774461e-06
-3.37834611758056e-05
-2.51712825702282e-05
-1.22358652148555e-05
-5.7671225570274e-05
-1.53455876076442e-05
-5.47644816233205e-05
-9.02189795235722e-06
-2.70551230681466e-05
-2.35574425852032e-05
-4.76113299280649e-05
-1.85104754857063e-05
-1.02719734602683e-05
-3.9400267564659e-05
-3.55622614849155e-05
-5.11922219389733e-05
-4.5401432415371e-05
-2.70133137734118e-05
-6.67953127067888e-05
-1.6376669753814e-05
-3.52139591240533e-05
4.28929405419623e-06
-3.61554879243424e-05
-2.30077815174298e-05
-2.42472371318701e-05
-2.3066796307919e-05
-4.12636761918412e-05
-1.79488102759357e-05
-3.39553636830111e-05
-5.25151172542255e-05
-4.31154656146952e-05
-5.51529191594965e-05
-1.86587309052474e-05
-2.9788234155687e-05
-3.66130053979434e-05
-4.28989363079636e-05
-1.52105155046656e-05
-2.88663338646111e-06
-6.64485009079595e-05
5.52885453252196e-06
-4.0008945267913e-05
-4.62017816482337e-05
-2.66620775268382e-05
-5.99126353358488e-05
4.09310155813608e-07
-2.62976421143394e-05
-4.69267853850563e-05
-3.46485190556635e-05
-3.22225585849255e-05
-1.24179432051148e-05
-6.16165024749236e-06
-1.23340027401602e-05
-5.09920362821517e-05
-9.28676995926875e-06
-2.25088296709061e-05
-5.74569718713889e-05
-2.21680421474585e-06
-3.41656955384865e-05
3.47930265822402e-06
-1.91538128074547e-05
-2.94100193496179e-05
-2.07617425508592e-05
-1.10469668256642e-05
-2.89730154111913e-05
-1.99688028273536e-05
-7.26037548696129e-06
-2.92010262052057e-05
-3.02116736047129e-06
-1.45337456635153e-05
-7.98590704487072e-06
-1.42404862138174e-05
-2.44532807466014e-05
-1.56967064100895e-05
-2.59517713256421e-05
4.43000954844814e-06
-4.51971027050614e-05
-3.05573221176705e-05
-4.20429727025857e-05
-3.98153271533118e-05
-3.08492367220405e-05
-2.13677193184092e-05
-5.96190860731177e-05
-3.38757161901357e-06
-1.85469731363636e-05
-4.09713118101274e-05
-1.80327206418725e-05
-2.18968247623258e-05
-1.58294476802086e-05
-3.44935677772744e-05
-2.71726348245163e-05
-2.99357037711652e-05
-3.18232879772497e-05
-3.40294196697329e-05
-4.04988441881212e-05
-2.52664380000588e-05
-8.10680434490816e-06
-3.16738610398419e-06
-3.44342884391179e-05
-5.97658382962073e-06
-4.75715033567773e-05
-3.92173359247842e-05
-3.48313930442206e-05
-1.52381237629704e-05
-5.40139325581017e-06
-1.37047689138644e-05
-1.22155667163869e-05
-5.34805830021598e-05
-3.60240644746623e-05
-1.02632675898486e-06
-4.6516724462049e-05
-3.39453655499956e-05
-2.62410855080957e-05
-1.11714896485131e-05
-2.5189954594142e-05
-3.42481649526973e-05
-1.40549598040368e-05
-1.50191929734973e-06
-3.65424213831021e-05
-1.02652023605653e-05
-2.0780206675825e-05
-2.73674833874377e-05
-2.87051860136322e-05
-3.41355129241761e-05
-2.68702004671625e-05
-9.67678383369492e-06
-2.48083484216605e-05
-1.7763110506256e-05
-3.79048361717381e-05
-6.5105701701931e-05
-3.09063380324101e-05
-3.33171327868155e-05
-3.70341381579722e-05
4.9825233587304e-07
1.92256898234502e-05
-2.43633486232237e-05
-7.83348400043541e-06
-2.53599136195235e-05
-3.57226349680434e-05
-1.88473676061267e-05
-2.17751248068946e-05
-2.0648992567434e-05
-4.42797468533873e-05
2.11776655224356e-05
-3.67167303472867e-05
-1.4771871214206e-05
-5.93957269071345e-06
-2.99361718126823e-05
-3.26676417501926e-05
-6.14691109336966e-05
-2.15037009763525e-05
-2.48000801660922e-05
-1.65970322087295e-05
-4.33411885494968e-05
-2.01740940800276e-05
-5.87475746136378e-05
-3.14666118189895e-05
-2.75275245393926e-05
-3.62430858811891e-05
-1.23425695952025e-05
-9.12696435383287e-06
-2.53777059019685e-06
-4.55321414372095e-05
-3.24429756516776e-05
-3.89432229484223e-05
-2.12570581520537e-05
-3.57997118321063e-05
-4.7929424691435e-05
-2.05662742087995e-05
-5.1865182194034e-05
-3.10980185593003e-05
-2.76025018393962e-05
-1.95699450511848e-05
-3.76257251962597e-05
4.64206025439419e-07
-5.95704751197051e-06
-3.56759723334089e-05
-1.18924234839548e-05
-5.19169682669116e-05
-3.38314822179948e-05
-9.91993226766224e-06
-3.60718944603921e-05
-5.89511755319886e-05
-4.45229912634287e-05
-7.43574415817495e-06
-2.44445454270648e-05
-3.55309975483046e-05
-3.85348730137893e-05
-2.92497935587834e-05
-2.24318450819422e-05
-3.03868772125604e-05
-3.5201391339447e-05
-3.19999635965002e-05
-6.42051604576158e-06
-3.65136279572176e-05
-1.64955405384868e-05
-3.13497260745613e-05
-3.54342948164285e-05
-2.09044159224085e-05
-2.27256000747861e-05
-2.69843010449127e-05
-4.14753504839925e-05
-8.59613211547889e-06
3.34186057432671e-06
-7.1885812717798e-06
-2.48406850043575e-05
-4.90877545767343e-05
-6.06567746579589e-06
3.13192315124848e-06
-3.09438342739511e-05
-1.2409454800573e-05
-2.34322844951663e-05
-3.52211528308017e-05
-3.20072300766592e-05
-4.06801696155203e-05
-3.35828688842335e-05
-3.46758822490553e-05
-6.05203206257153e-05
-2.92087940949671e-05
-1.28184192546862e-05
-3.65197156870225e-05
-3.32097667804306e-05
-2.27720477601419e-05
-1.12751406804466e-05
-2.11523291818041e-05
-1.50714552621288e-05
-4.68983984454386e-05
-1.87937116586606e-05
-3.8584390400002e-05
-1.95240143880577e-05
-2.960173345336e-05
-8.02393571348425e-06
-4.45840099844166e-05
-4.54407971313242e-05
-1.72242642895112e-05
-1.57652169149276e-05
-3.14305746874223e-05
6.5018732098195e-06
-3.51806103108291e-05
-1.67963765470986e-05
-1.69810055255662e-05
-6.76887777004926e-06
-3.35302702399341e-05
-5.91649137872713e-05
-3.74981062627229e-05
-7.26727842326003e-06
-1.52502246996867e-05
-1.48187321305953e-05
4.57412908123664e-06
-6.03938541731153e-06
2.57217802113932e-06
-3.13910616271468e-05
-2.74076899350941e-05
-1.4063465059748e-05
-3.24825460926056e-05
-5.66578780763867e-05
-4.97051228426802e-05
-4.1347127630449e-05
-5.11962275883319e-05
-1.19616566670006e-05
-5.28587829756211e-05
-1.69853473850233e-05
-2.27941403748291e-05
-5.16386622601329e-05
-7.27179700935792e-06
-4.18707137059387e-05
-9.1197096447438e-06
-4.52336733532448e-05
-5.57872118588162e-06
-3.9124950093242e-05
-2.67346754965954e-05
-4.977435368094e-05
-2.89810795746909e-05
-1.67336545790572e-05
-4.03901947667955e-05
-5.04051334770646e-05
-2.35382285997156e-05
-4.47884044524503e-05
-1.9640693254694e-05
-5.52602384414334e-05
-3.98280024197435e-05
-4.40579961143015e-05
-1.55359952230765e-05
-2.97572602084744e-05
-4.67581903293981e-05
-5.04896534624886e-05
-1.08080041729513e-05
-3.70737032486913e-05
-4.10057719141008e-05
-1.35064841810713e-05
-2.89834106647008e-05
-5.28057157605394e-05
-1.51442988086525e-05
-5.16287186329161e-05
-5.03797729973505e-05
-5.67401820162951e-05
-3.99915086475011e-05
-1.63709654703621e-05
-4.7990324435756e-05
-2.2295651632631e-05
-3.39232409868247e-05
-1.25631338460051e-05
-4.038732897334e-05
-5.55743615929525e-06
-1.06240278363356e-05
-3.51956270317101e-05
-3.68621290939605e-05
-1.69159783744116e-05
-3.00762161853326e-05
-3.66788623235996e-05
-4.32762396953873e-05
-3.79864974925747e-05
-4.50931310545249e-05
-3.85455329347035e-05
-2.5191295398771e-05
-3.27593056368036e-05
-4.76283850484746e-05
-8.30595855551214e-06
-2.21532397699503e-05
-9.91117355881641e-06
-5.96599492996422e-05
-3.58941776337098e-05
-3.24220466267541e-05
-5.37347939914222e-05
-3.4300354209894e-05
-4.29386080899665e-05
-2.96328968010371e-05
-1.93282087049897e-05
-9.22806349836726e-06
-4.95872824313307e-05
-2.96487320685163e-05
-1.51966744989517e-05
-1.29520315140997e-05
-1.9061493715063e-05
-4.90290930606834e-05
-3.57354384434551e-06
-3.01332523577233e-05
-2.26306987706384e-05
-3.9707684476278e-05
-3.42124144722865e-06
-1.10536787296896e-05
-4.72693955855282e-05
-3.58571720418497e-05
2.06523518782735e-05
-3.89767598304383e-05
-4.11668669370581e-05
-2.92220110676915e-05
-1.01845270128889e-05
-2.9642718898248e-05
-2.21465800786228e-05
-3.48081659323694e-05
-5.90565756168056e-05
-5.0177937217921e-05
-1.84861472922199e-05
-6.01794053844972e-05
-4.68181640693458e-06
-3.45481917020186e-05
-4.03465976649088e-05
-3.92901926348111e-05
-2.47794269010505e-05
-2.90154022896405e-05
-5.23838722224141e-05
-3.75701118853101e-05
-4.77020194036555e-05
-2.01477749442788e-05
-3.79308988133978e-05
-3.50448049430011e-05
-1.30466942259556e-05
-2.48497879802969e-05
-4.11686999710275e-05
-4.97874551854553e-05
-1.89353237294169e-05
-9.15338366168167e-06
-1.27132132118579e-05
-4.50161294964227e-05
-2.11264071338562e-05
-2.75192347766079e-05
-4.43728451846726e-05
-1.33021096948583e-05
-6.7530722066199e-06
-3.17963163525718e-05
-2.05067218252686e-05
-4.45470280942352e-05
-5.39159677452151e-06
-1.6315976108815e-05
-1.96237134087736e-05
-2.66683572271386e-05
-2.51414555998543e-05
-4.02552435792043e-05
-4.10029650575563e-05
-4.1661961070207e-05
-3.8484579631825e-05
-3.22457787772352e-05
4.58509183482115e-06
-2.46090930949348e-05
-3.16730243702659e-05
-1.6614894337121e-05
1.68355165577955e-06
-4.05269393601058e-06
-2.97479541393199e-05
-2.93783956616949e-05
-1.12051596413246e-05
-1.24802210527143e-05
-3.33293414945751e-05
-4.19545901092987e-05
-2.27191834259288e-05
-3.42917833644749e-05
-5.28279602726587e-05
-3.56768111786775e-05
-3.47980225318531e-06
-3.244788938548e-05
-1.99008523144872e-05
-4.16386420594218e-05
-1.95336458700035e-05
-3.49505146127646e-05
-1.72747475677059e-05
-3.42924083937404e-05
-3.83172397803265e-05
-8.09471486971359e-06
-2.17912691050551e-05
-3.34495696415731e-05
-7.6130579700786e-06
-3.17617989320587e-05
3.53345931198809e-06
-2.25757950871139e-09
-2.56897285995695e-05
-2.40711549166055e-05
-2.15511553209984e-05
3.91554080195368e-06
-1.56287782477557e-05
-3.70766557098181e-05
-1.89473772487445e-05
-1.23571839219528e-05
-1.0578392841733e-05
-9.73079057625735e-06
-4.42811335417835e-06
-6.17724482616628e-05
-5.3850243178611e-05
-2.43588891913715e-05
-2.23810377019124e-05
-1.32706721182147e-05
-4.4695356149891e-05
-1.84704889011298e-05
5.66562479221875e-06
6.52237986775909e-06
-1.32617927547394e-05
-2.01513568765615e-05
-6.07014576922589e-06
-1.09764388755395e-05
-5.58340670439839e-05
-5.27305816872703e-05
-3.88210410662888e-05
-4.41354440357199e-05
-5.86314991309836e-05
-3.91957910098236e-05
-5.5067477579515e-05
-4.26607580854606e-05
-4.44877610016247e-05
-3.73334597947019e-05
-1.89249193874499e-05
-2.4621372524433e-05
-3.63069186873148e-05
-3.17057209228058e-06
-3.50244236025968e-05
-1.74904899061375e-05
-2.95418884042641e-06
-2.44594351882381e-05
-3.19607971616973e-05
-3.63572333483799e-05
-4.04520454569811e-05
-2.89448571349573e-05
-3.60538951543909e-05
-2.70538060872058e-05
-1.9735831704846e-05
-3.92351693513297e-05
-1.19208554414467e-05
-3.70839266978751e-05
-3.25645776320703e-05
-3.7276335899552e-05
-2.95971864124436e-05
-3.1859155410435e-05
-2.65764370538879e-05
-2.99823463493718e-05
-5.75865263999529e-05
-1.7410012253002e-05
-1.62407633790333e-05
-2.16894820992478e-05
-2.59614787521637e-05
-5.17005413487139e-05
-2.01492135286172e-05
-2.60487840717842e-05
-1.73876010417079e-05
-5.25354242566729e-05
-5.7431295519786e-05
-4.73003795893001e-05
-1.15729895617441e-06
-3.0115767912354e-05
-5.36116508784458e-05
-5.13388704136138e-05
-4.24594296819484e-05
-2.40969265349942e-05
-2.99338349306725e-05
-7.21847838303241e-05
-2.52763166186262e-05
-3.03813773088665e-05
-1.38027588937985e-05
-1.10791361682976e-05
-4.16427183740058e-05
-2.81322365755405e-05
2.23287940967221e-06
-1.2844433297651e-05
-4.45092388658982e-05
-3.43877035686157e-05
-2.0976582817342e-05
-4.47323633960418e-05
-6.54947978832647e-06
-3.97614360084785e-06
-4.01720328110171e-05
-3.90122287926913e-05
-3.8977995183217e-05
7.24138401246201e-07
-6.67826906440807e-06
-2.93236464544129e-05
-1.23888074601799e-05
-1.7988313174802e-05
-1.16124867492182e-05
-4.68122515067691e-05
-1.26908861628841e-05
-4.88432530191248e-05
-3.35928996773036e-05
-3.0833538056721e-05
-9.24534927895846e-06
-1.03619836172588e-05
-1.73619177939543e-05
-5.66693500630617e-05
-2.1028770082728e-05
-1.83749676979746e-05
-4.94314141709731e-05
-3.466685367683e-05
-7.42539498612422e-06
-3.53587146694648e-05
-2.17426320426176e-05
-2.97325405181353e-05
-3.44074031386436e-05
-8.67525770296964e-06
-2.1804605762161e-05
-4.6890820447374e-06
-6.76823201842799e-05
-6.71591883848368e-06
-3.42080291178014e-05
-9.32654051719864e-06
-2.65546691066072e-05
-4.68742267382876e-05
-4.73414367134792e-05
-4.20139703747956e-05
-1.49282633479801e-05
-2.20472735193401e-05
-2.64044717289216e-05
-2.48949402349558e-05
-6.66624748048828e-06
-2.98921639297591e-05
-5.17413096435673e-05
-3.84230359845079e-07
-2.4997047712288e-05
-2.16083000136486e-05
-4.81475214650423e-05
-1.75150521233798e-05
-1.2762555710164e-05
-1.59464458117124e-05
-1.79622538555897e-05
-3.54064178649686e-05
-3.5274656986938e-05
-8.016703983113e-06
-4.49580608794371e-05
-7.6230232688078e-06
-3.82049468962307e-05
-3.20772340157772e-05
-1.90737543927295e-05
-2.8976472216458e-05
-1.58971883845251e-05
-6.75292734672848e-05
-4.85081835036738e-05
-1.80676946229597e-05
-3.78674074590253e-05
-8.00407513209732e-06
2.13897265087095e-05
-3.43836445111769e-05
5.44678612093822e-06
-5.69899041848206e-06
-2.53106109994606e-05
1.86425640435424e-05
-4.23621931908416e-05
-1.60162707751001e-05
-2.46526227854049e-05
-2.15439517707117e-05
-3.33852079654082e-05
-2.00383881741047e-05
-9.76819905195952e-06
-3.98192940364215e-05
-2.54957607346255e-05
-1.34976684182478e-05
-1.06519176025476e-05
-2.407780750294e-05
-1.79552655919016e-05
-2.50526450703542e-06
-5.42082490276969e-05
-2.9060500986017e-05
-4.27108197233675e-05
-4.14400832447972e-05
3.11487615092866e-07
-3.92081819143567e-05
-5.24066559806661e-05
-1.18802922458652e-06
-1.66106303304255e-05
-1.45492130140922e-05
-1.78020015331677e-05
-1.29175800504419e-05
-4.41100885392761e-05
2.1509879775513e-05
-3.22561285124039e-05
-3.16406713537733e-05
-4.44300421430923e-05
-2.35261245214795e-05
-5.1313926331843e-05
-2.64024031742511e-05
-4.55714025459861e-05
-5.33945753180204e-05
-2.11859920034799e-05
-5.69090001424708e-05
-2.8571155906288e-05
-4.37065210682091e-05
-1.60876121558897e-05
-2.2792713864921e-05
-1.81041581511404e-05
-3.91405700182292e-05
-5.38622982626626e-05
-3.64305586303545e-05
-1.50132261905377e-05
-2.32434472018601e-05
-8.52674443667973e-06
-4.10901749415579e-05
-4.24079511977931e-05
-1.45193502749676e-05
-2.70504466309649e-05
-3.36314680518929e-05
-5.02341790619472e-05
-4.20823953539088e-05
-2.7777043047679e-05
-3.97241243803591e-05
-4.75006914892691e-05
-4.74777398367597e-05
-4.62994251099922e-05
-1.56179145456937e-05
-4.68445620501621e-05
-7.184586835836e-05
-4.83813320638348e-06
-2.20008746714271e-05
-1.23554590776738e-05
-1.37355812647396e-05
-2.58927728553753e-05
-3.83197729971733e-05
3.42196454958852e-05
-3.60315461872672e-05
-8.4720624444131e-06
-1.60278247343337e-05
-3.68430487407917e-05
-4.29403273652749e-05
-3.83498560701445e-05
-9.75462095045366e-05
-4.78956742617442e-05
-3.63821051456887e-05
-3.8437537133125e-05
-2.16293124446682e-05
-5.37088807395264e-05
-3.3003893324563e-05
-4.26069493829635e-05
-1.77927411301665e-05
-9.54300345640434e-06
-2.35041653555637e-05
-4.64691658635988e-05
-2.63602088502705e-05
6.00529199317611e-06
-3.08133721568845e-05
-4.45285555568885e-05
-8.68196344452865e-06
-2.3583761505765e-05
-3.17300201223715e-05
-4.35550147908688e-05
-2.9213319524239e-05
-1.31970694215444e-05
-1.07137512588914e-05
-4.40191937769369e-05
-1.83143186369194e-06
-3.59465882433773e-05
-1.14257446600764e-05
-3.28068619217263e-05
-4.12487253567074e-05
-8.98954474638742e-06
-3.59208228406981e-05
-1.8600209987035e-05
-1.54562274352695e-05
-2.94802732211805e-05
-2.24148270671418e-05
-5.77787982972699e-05
-2.42390097031631e-05
-2.65912823359603e-05
-2.62524296222505e-05
-4.45977984262819e-05
-1.59539712453566e-05
-4.11907516284731e-05
-4.00589593081473e-05
-3.42416909772776e-05
-1.60945700349571e-05
-5.63265482546933e-06
-3.29959300809784e-05
-1.25759365649244e-05
-3.22261926644712e-05
-4.19915451384282e-05
-3.68269867051415e-05
-4.92487468359699e-05
-2.92103800242667e-05
-4.4430560127198e-05
-3.62482066802736e-05
-3.1842598085383e-05
-2.81301882735235e-05
-3.6494582908435e-05
-3.25256570915382e-05
-2.11590927342844e-05
-3.38010480980446e-05
-4.57723304909958e-05
-2.11834169769017e-05
-3.92054386342405e-05
-4.27806512543629e-05
-1.37274633909596e-05
-2.52393000152384e-05
-2.66740849910098e-05
-3.2471974307127e-06
-3.75197744346969e-05
-3.63961677250286e-05
-1.82019532753924e-05
-1.43784862242425e-05
-2.20486371216211e-05
-3.34470142062449e-05
-4.63935313720551e-05
-2.86721613318316e-06
-3.07638716191333e-05
-1.90656876489212e-05
-4.45646307790863e-05
-2.04470481123097e-05
-5.22855391301934e-05
-4.471000121214e-05
-5.03137234881314e-05
-1.92855922739814e-05
-5.91253210982747e-05
-4.73050067953709e-05
-4.80419579723343e-05
-4.79497861708617e-05
-2.28419016387642e-05
-3.96082018590731e-05
-4.45004415420795e-05
-2.30817952679118e-05
-3.93591245574473e-05
-1.66445029356885e-05
-3.23110919942489e-05
-2.65595206379628e-05
-3.38184061650552e-05
-3.75983744122679e-05
-3.3209771878883e-05
-1.14675362235039e-05
-4.61803152210965e-05
-1.71291864941038e-05
-3.11262223743275e-05
-2.96178190776578e-05
-1.97822746618007e-05
-2.42315026143637e-05
-4.71937141132768e-05
-1.09171762881261e-05
-3.12620666896707e-05
-5.24043957438485e-05
-4.68355140640734e-05
-3.26197796698942e-05
-8.1250465767419e-06
-5.7537809667256e-05
-2.6345341669311e-05
-4.57504407492958e-05
-1.49943208975586e-05
-3.13932905431441e-05
-4.35438594076162e-05
-3.39922061605575e-05
-2.99421928303983e-05
-1.08032490029138e-05
-1.60676585130719e-05
-2.39109762158413e-05
-3.15797870990302e-05
-3.68415093128777e-05
-1.18614286853637e-05
-3.2849611450311e-05
-2.88527414250977e-05
-3.95675329030059e-05
-3.73853570945009e-05
-1.03554709600938e-05
-3.78231615013621e-05
-1.74771673201061e-05
-1.40605492193928e-05
-1.92142489103788e-05
-5.03887649957381e-05
-2.19883090541561e-05
-2.54039942148871e-05
-2.97780745486717e-05
-3.43882973901381e-05
-3.14076740212434e-05
-3.04281036013255e-05
-3.42197703419144e-05
-4.72933318197097e-06
-5.03268997762511e-05
2.97398236775432e-06
-2.80349225507303e-05
-7.34667896598429e-05
-5.73596995228853e-05
-3.92162187334233e-05
-3.40904378930265e-05
-3.61806128071022e-05
-3.32113821496018e-05
5.62509762769444e-06
-2.26288205212566e-05
-2.72028404561684e-05
-3.5548794026804e-05
-1.41394000469941e-05
-3.65902838031255e-05
-6.10052580882791e-05
-1.86587414359792e-05
-1.51631260876909e-05
-1.94022239181889e-05
-2.06321262386225e-05
-1.60692311026005e-05
-5.15522226558869e-05
-4.25935388633591e-05
1.85204581066968e-05
-2.30180889120201e-05
-3.16034618679624e-05
-2.86955222685618e-05
-8.2627544515773e-06
-1.26830059881713e-05
-1.07744041022108e-05
-4.08326064234347e-05
-4.65023551592547e-05
-5.32640799680313e-06
-2.13669438119992e-05
-5.37240497557767e-05
-2.32656336153607e-05
-4.09144276476949e-05
-1.53429116213383e-05
-2.76133285569961e-05
-3.40058355968843e-05
-2.19115650257575e-05
-4.24996715370531e-05
-3.29144810372888e-05
-1.37020670583308e-05
-2.41792913858936e-05
-2.46589127097598e-05
-2.24958341647359e-05
-2.8953553821151e-05
7.2468327872966e-06
-1.92413767446304e-05
-3.11459163968108e-05
-4.25210302329317e-05
-5.48175634866613e-05
-3.95607826055053e-05
-2.82559048650934e-05
-4.45600815061493e-05
-1.60583637583696e-05
-2.41916717302272e-05
-2.7199118934037e-05
-5.42254361923976e-05
-6.37751682099511e-06
-3.60995552143154e-05
-1.92520429446738e-05
-2.29840954433071e-05
-4.14660026891821e-05
-3.49868143711464e-05
-4.64988137171288e-06
-2.88607504123782e-06
-6.94563609265608e-06
-3.69003001746785e-05
-1.98760722748379e-05
-2.75051949861751e-05
-3.26126807504559e-05
-4.51343030203537e-05
-1.67524660483149e-05
-4.58077817076295e-05
-3.10205785516133e-05
-2.37548303737884e-05
-2.82063412274639e-05
-5.98637663918527e-05
-4.36700664261863e-05
-2.42781324936818e-05
-2.62433080812853e-05
-3.70206609032908e-05
-4.45756229100277e-05
-2.1219217997594e-05
-3.2085383553947e-05
-1.47857188093548e-05
-5.79704831742107e-05
-9.81625402119895e-06
-4.09584221235285e-05
-1.02388530408819e-05
-2.15766972191266e-05
-1.04668951500973e-05
-2.44654619926457e-05
-2.77456761792295e-05
-2.49931387910123e-05
-2.62726328225469e-05
-1.04690285491125e-05
-4.04512665632098e-05
-1.2893566203581e-05
-4.25818741870167e-05
-4.17953039372459e-05
-1.69247468093123e-05
-6.92299876681852e-05
-1.19800572720124e-05
-5.67956265965677e-05
-1.57339863883639e-05
-6.19028277119224e-06
-6.44063799941642e-06
-3.76682845716042e-05
-3.7740172976561e-05
-1.70872741134667e-05
-3.51671382528544e-05
-2.81172437772017e-05
-5.20252946877401e-05
-6.01149789355907e-06
-3.69141235565031e-05
-4.20475365328044e-05
-3.29313715908438e-05
-3.91547579288871e-05
-3.87239467531447e-05
-6.31304212854718e-05
-4.36509183151281e-05
-3.18961497094948e-05
1.02253788226954e-05
-2.36787121895688e-05
-6.18331400734427e-05
-1.95068032986523e-05
-3.92518916650745e-05
-4.08202735321484e-05
-1.87583050014836e-06
-7.51289597059987e-05
-3.83285627840997e-05
-2.84929527607952e-05
-5.42896729406212e-05
-4.99188778963809e-05
-2.4111348334027e-05
-3.63014114668083e-05
-5.069940143542e-06
-1.80605053921272e-05
-1.45857075035989e-05
-4.22568783906899e-05
-2.62276233105095e-05
-1.14176810847586e-05
-5.34453891858878e-05
-2.77853540958469e-05
-4.21234102252657e-05
-3.59843925522872e-05
-6.85614462364125e-05
-4.50693504099733e-05
-2.09517634765638e-05
-5.20048362849642e-05
-5.43923738334991e-05
-4.72993408780182e-05
-4.57376874924382e-05
-4.41651436926356e-05
6.91936074093899e-06
-6.9489762589073e-06
-1.84725806516355e-05
-4.31520590671574e-05
-1.46045027586059e-05
-2.46274341959377e-05
-3.05302719066175e-05
-2.77774176015426e-06
-1.50414671765686e-05
-4.3672599547229e-05
-2.41952808855255e-05
-6.00952891222544e-05
-2.75420813975344e-05
-2.85905133336263e-05
-3.07941312210159e-05
-5.43865698655619e-06
-4.33349346010041e-05
-2.44201778499744e-05
-1.61297284043061e-05
-3.99823005423041e-06
-3.83238825635462e-05
-4.70981863644181e-05
-4.31689801699669e-05
-4.50404604519576e-05
-2.99587324512684e-05
-3.19687192173563e-05
-1.53330725735309e-05
-4.18562634311802e-05
-4.26698936790735e-05
-3.53506095183442e-05
-3.49436752344693e-05
-1.86716807677845e-05
-2.57149551213147e-05
-2.79843541541124e-05
-2.28706553487586e-05
-2.87861495382078e-05
-3.76546469165479e-05
-1.07821074318839e-05
-4.65555985730761e-05
-1.02159272565992e-05
-4.95641931389573e-06
-5.83874804055715e-05
-1.28518818985913e-05
-3.18346907650663e-05
-1.74886921141537e-05
-5.86203046193892e-05
-2.10275343762451e-05
-3.23141955627907e-05
-1.43733896643868e-05
-2.60470532042696e-05
-3.822397158117e-05
-4.99227315840409e-05
-2.73848724723966e-05
-3.50686967118647e-05
-4.66229753570704e-05
-2.29776130674782e-05
-3.01279853086489e-05
-2.01276365310592e-05
-2.68686253839022e-05
-3.15713436132556e-05
-2.99807792455898e-05
-5.9421885429424e-05
-4.69424787774239e-05
-2.76463800987039e-05
-1.10362285078096e-05
-3.40429954360391e-05
-3.93815795326282e-05
-2.66647788427969e-05
-5.62247684812561e-05
-3.91846211364016e-05
-8.07023195443574e-06
-5.08400183517611e-05
-1.21364366268294e-05
-1.84780418654352e-05
-3.96055662974465e-06
-3.49110222487922e-05
-4.35873700596841e-05
-2.06215680275245e-05
-2.6275641055608e-05
-5.56176859044824e-05
-2.06373385670077e-05
-2.24943471596297e-05
-3.54352040456468e-05
-2.55862470078992e-05
-4.13410493416676e-05
-2.0829008498301e-05
-2.86205520840314e-05
7.4264753676827e-06
-3.65198119588359e-05
-1.85495723041635e-05
-3.55063266319787e-05
-4.05086872463062e-05
-5.93908757568566e-05
-3.44370781672377e-06
-4.39348068914283e-05
-2.73359359966999e-05
-3.71386097765331e-05
-1.12488638641909e-05
-1.84670347103643e-05
-3.98557512531153e-05
-2.89345868986968e-05
-6.51913695370897e-05
-2.35441443680053e-05
-2.04893104560123e-05
-3.17698151902401e-05
-8.63034029139102e-06
-3.45379118062088e-05
-2.43781911101604e-05
-2.06073443905052e-05
-2.00821254217594e-05
-4.15480146207296e-05
-5.57955773235933e-05
-3.77527242398163e-05
-8.08345244635372e-06
-2.01236580842987e-05
-5.6689630361742e-05
-2.671036127132e-05
-2.24811068245915e-05
-2.10922388461106e-05
-1.05393509872912e-05
-5.54710949607647e-05
-1.71851581310302e-05
-3.81288459907746e-05
-2.95561023855761e-05
-3.11873722632502e-05
-3.79735140378974e-05
-1.21719963943366e-05
-4.18300075807444e-05
-3.02130113477492e-05
-3.0668350650099e-05
-1.80942159093117e-05
-1.60756748823526e-05
1.48101697001284e-06
-3.33680594114248e-05
-3.5417099274141e-05
-3.60081254983952e-05
-2.05310557338962e-05
-1.91320611440741e-05
-3.59509231119332e-05
-2.43344401082743e-05
-1.64457236292332e-06
-1.72380213493902e-05
-2.95656244070807e-05
-2.03874505280211e-05
-3.38737520956381e-05
-2.17587548660762e-05
-2.20871455393218e-05
-2.22294333840563e-05
-6.34021637218138e-05
-3.77027061341235e-05
-8.14777167430849e-06
-3.60471388755778e-05
-6.80508062159336e-05
-1.70862615159192e-05
-5.06408984502662e-05
-5.98477203599191e-05
-4.20388217915084e-05
-3.33907884368778e-05
-3.00814974348831e-05
-3.9769077350971e-05
-3.57910495280105e-05
-3.50522426295363e-05
-1.84049760286842e-05
-7.37860403384711e-06
-3.27729650366916e-05
-2.21854466594121e-05
-6.15251729351541e-05
-2.84490843381283e-05
-2.48022904644245e-05
1.16014757760968e-05
-2.75054437344447e-05
-2.45387100026895e-05
-2.26754834840591e-05
-2.25346994382726e-05
-1.98670240803603e-05
-2.00419751035259e-05
-3.77399519595501e-05
-4.61438247230337e-05
-1.60307384169841e-05
-1.51118816698977e-05
-5.15691185144187e-05
-2.1252503330899e-05
1.22585699158612e-05
-4.11913275438744e-05
-2.68685855243977e-05
-3.36154876884223e-05
-1.07661659669218e-05
-1.8504690894258e-05
-2.20960472527545e-05
-3.05627621105692e-05
-1.79066619329207e-05
-2.8361223925758e-05
-9.29718048583158e-06
-1.82398654161231e-05
-2.21222307958531e-05
-9.69548172625924e-06
-4.62147138596267e-05
-3.16521383069534e-05
-3.60964945612186e-05
-4.03042720843716e-05
-1.74195737175047e-05
-2.76490432033264e-05
-1.22660446534389e-05
-3.88131715909505e-05
-1.99605445290541e-06
-4.47558135309681e-05
-1.39331469654649e-05
-1.48971746413383e-05
-1.05467429289359e-05
-1.94317895020305e-05
-4.61717652835775e-05
-1.16301371394023e-05
-3.78577673591981e-05
-2.76529063937415e-05
-3.09898510437832e-05
-3.25259243619725e-05
-2.1248455164998e-05
-2.43878194934715e-05
-4.50819974861745e-05
-1.52024111659806e-05
-1.54689558646739e-05
-2.61404957584671e-05
-1.33393719803796e-05
-4.23080310724421e-05
-2.29564245806601e-05
-2.58913936139996e-05
-2.30260932066898e-05
-2.35813239453818e-05
-6.55938135138402e-06
-1.0605664107447e-05
-2.17312335043338e-05
-2.45226197505149e-05
-3.12245234869378e-05
-3.31221429966136e-05
-2.9704886473659e-05
-2.03303067436839e-05
-4.6233677579969e-05
-4.43251294435201e-05
-3.560063844465e-05
-1.07460479489804e-05
-3.9006575837641e-05
-2.99873618452106e-05
-3.92102479347865e-05
-5.51633025481742e-05
-3.36117767285171e-05
-2.12136497895405e-05
-2.71357346084183e-05
-4.00130351454443e-05
1.77350461114717e-06
-4.20829074862294e-05
-7.91659574173176e-06
-2.95817319050494e-05
-2.32477635172978e-05
-5.26978692670614e-05
-5.61495545781651e-05
-3.7044895297035e-05
-2.48007248529511e-05
-7.69305142730368e-06
5.41358373939012e-09
-4.84431071792418e-05
-3.47066567313888e-05
-2.28789369317279e-05
-1.82232884254013e-05
-2.29851558089538e-05
-1.61963246563716e-05
-6.32079119735487e-06
-1.76958151466197e-05
-4.36057820153492e-05
-3.13336310552553e-05
7.55897559594183e-06
-2.94726109917855e-05
-1.47598058964944e-05
-1.74556544135707e-05
-6.16493269634888e-05
-1.64189910442739e-05
-4.37065249220857e-05
-3.35527052015286e-05
-2.32996097619667e-05
-1.04569680076574e-05
-3.74777861158758e-05
-3.55905131352366e-06
-2.90616664900363e-05
-3.61230968164313e-05
-3.24138564946791e-05
-3.90285883885502e-05
-1.27177825185484e-05
3.10745677669149e-06
-1.60979444252066e-05
-1.18447826435202e-05
-1.77804421889265e-06
-4.5215611330522e-05
-3.46633643591786e-05
-1.38668510564467e-05
-3.44005786355993e-05
-2.60916891552074e-05
-3.12075181555714e-05
-4.56653156960207e-05
-1.9793776760916e-05
-1.58682865645283e-05
-2.60908545088055e-05
-3.23485642197501e-05
-3.24460839274972e-05
-8.01929522313684e-07
-3.29442165711849e-05
-2.00096481907964e-05
-2.22848082959935e-05
-3.53220918629072e-05
-1.90669770274727e-05
-3.7329113479578e-05
-8.18018808395115e-06
-3.11361579355837e-05
-1.76983854038733e-05
-1.7308188374194e-05
-3.5929603482192e-05
-6.00750362120627e-05
-3.94967389286678e-05
-2.05129586988626e-05
-2.97990485121478e-05
-1.9660763436376e-05
-5.17981081267068e-05
-3.91855863004391e-05
-2.74903307337216e-05
-2.4630854821352e-05
-4.14866567651953e-05
-2.15282803671181e-05
-1.2394269869379e-05
-2.51457501398598e-05
-3.84785015800165e-05
-2.3162181095577e-05
-8.33028016993995e-06
-1.54271778008077e-05
-1.82158540507538e-05
-5.41383036348725e-06
-7.38235593003782e-05
-3.07948125362749e-05
-1.54584984939261e-05
-3.39741152576555e-05
-2.87799364746819e-05
-2.15932529099419e-05
4.18235583755239e-06
-5.30934405612807e-05
-5.83827291035935e-06
-3.11707451125758e-05
-1.22921660920828e-05
-3.81880649789641e-05
-4.74905320255364e-05
-6.18200515469907e-05
-1.87572142917932e-05
-2.99232983752634e-05
-5.47689638696772e-05
-4.31251541747342e-05
-3.98030330794043e-05
-3.6393443355461e-05
-1.59965717790206e-05
3.65013777346272e-07
1.73961526698673e-06
-2.26100736448532e-05
-4.48346016410314e-05
-5.25872952723537e-06
-3.76078929088881e-05
-7.40278447361201e-06
-3.85649610548804e-05
-1.06705010719647e-05
-2.40662287069647e-05
-1.79497893518509e-05
-3.42945129967283e-05
-2.54398087620297e-05
-7.89489675551793e-06
-3.42351243851776e-05
-3.09114037714525e-05
-2.75873686755023e-05
-9.13117424816157e-07
-3.66443032777401e-05
-3.277053013986e-05
-7.57342946552006e-06
-2.92220991732856e-05
-2.09007375490909e-05
-4.47214659698617e-06
-4.02345114979031e-05
-5.15046159482799e-05
-2.70329364826734e-05
-3.19483770274495e-05
-3.84358563975337e-05
-2.81721054481234e-05
4.89637097411549e-06
-4.63447360650186e-05
-1.75153060560426e-05
-2.88252513856865e-05
-4.92024174375663e-05
-6.24737811477318e-05
-1.86835096638211e-05
-2.5630649241802e-05
-3.93744792994178e-05
-2.70719178087634e-05
-2.63062693871534e-05
-6.22276414835844e-06
-4.21401218282736e-05
-5.82536965314906e-05
-3.08563406377644e-05
-3.42475462055824e-05
9.87471782527298e-06
-3.94773394893337e-05
-4.11250892003478e-05
-1.19044874852301e-05
-1.47712652962489e-05
-1.73622939801857e-05
7.1114296407728e-07
-1.20192056855315e-05
-7.03687495038756e-07
-4.19922231471662e-05
-8.46870694726349e-06
-3.98032408078489e-05
-4.10539656738997e-05
-1.78829401765249e-05
-2.93576151872283e-05
-2.83989310166667e-05
-2.7770506867156e-05
-8.17500739764076e-06
-5.00864770538416e-05
-4.62096426950959e-06
-4.35779856471701e-05
-5.35794299166806e-05
-1.05830392536083e-05
-3.90739821047841e-05
-2.00526269461929e-05
-3.117735956953e-06
-4.06881487568482e-05
-4.84580819834043e-05
-4.16243899002457e-05
-5.63917617237094e-05
-3.86936230560768e-05
4.35807892430428e-06
-3.65981267748161e-05
-4.50413567446656e-05
-2.79991663607528e-05
-2.18280769897346e-05
-2.32509569098294e-05
-2.75476275748748e-05
-3.44557252665688e-06
4.54258412959552e-06
-4.33118686259173e-05
-3.63669459134854e-05
-5.98573453740764e-05
-2.54956134586087e-05
-3.34825336199195e-05
-2.57770650586292e-05
-2.30680251063652e-05
1.47017547516635e-06
-1.87921543199571e-05
-2.71299421234752e-05
-9.63150360038932e-06
-1.37174848633244e-05
-5.70830635584071e-05
-3.38410026058188e-05
2.61033219201632e-06
-4.69556311528806e-05
2.89704003238018e-06
-5.86091134498402e-05
-2.88280974965812e-05
-6.80199099639059e-05
-3.51287947151342e-05
-2.819884050541e-05
-2.56758941553448e-05
-3.60331904364961e-05
-3.54530912172156e-05
-1.20939527752453e-05
1.30330274658505e-05
-5.89253772671563e-05
-4.04849682528768e-05
-4.67953497007139e-05
-2.21111125354009e-05
-2.74776016375745e-05
-1.56184215804777e-05
-3.22252828487086e-05
-3.02413694529396e-05
-5.98097920044995e-06
-2.06651557485038e-05
-2.83546008580992e-05
-6.32789721711974e-05
-2.50045551294953e-05
-4.22103761168726e-05
-5.79761424146574e-05
-4.83864959825326e-06
-2.20626713951947e-05
-2.99436994947211e-05
-2.16858003665913e-05
3.17860783776717e-06
-6.66059863652104e-06
-4.29620504565022e-05
-3.88004398190874e-05
-2.41762126158239e-05
-2.30021024415469e-05
-3.0120608330099e-06
-2.69124210379757e-06
-3.45477452216255e-05
-4.00460118191554e-05
-2.46339943867774e-05
-1.71810473908479e-05
-1.62619816076121e-05
-4.52869448921887e-05
-2.54362162231982e-05
-4.95933767289523e-05
-2.2208937793392e-05
-3.44317688090791e-05
-4.9432043995365e-05
-1.84299505739207e-05
-2.13733028789654e-05
-2.75801634897362e-05
-2.68341587587207e-05
-1.48538929712069e-05
-1.05057125289063e-05
6.98090745650715e-06
-3.35745285470419e-05
-1.98327406743719e-05
-4.65853878523643e-05
-5.32853039291403e-05
-4.20424064956012e-05
-4.22903511763861e-05
-3.4137738028279e-05
-3.80616419713244e-05
-3.57343973487464e-05
-2.12657324411789e-05
-4.65300837537758e-05
-2.53398582327183e-05
-3.15633197774542e-05
-1.88681450640094e-05
-3.86478895268306e-05
7.73882846849479e-06
-1.48038781632546e-05
-9.11586083124911e-06
-3.38609235211767e-05
-6.08652624026817e-05
-7.30105666358097e-05
-2.75707292619416e-06
-2.61319826602374e-05
-5.4997138002953e-05
-4.00616082866851e-05
-3.56054763974297e-05
-2.15290776384837e-05
-1.14465991639567e-06
-1.13165254934228e-05
1.30557697003144e-06
-5.11078773151623e-05
-2.90780190227919e-05
4.35325843922693e-06
-1.2716906819929e-05
-5.17399576735737e-05
-3.84898411450213e-05
-3.51170347845258e-05
-2.4758804368901e-05
-3.08333027977425e-05
-3.34503586693104e-05
-3.50557215173738e-06
-4.71868044324415e-05
-1.75860326691149e-05
-3.71634272436653e-05
-4.43351252549532e-05
-2.62184490795027e-05
-3.23402891360388e-05
-1.23198591298437e-05
-4.16964074374176e-05
-1.28744190402423e-05
-2.68097651691552e-05
-4.01416543244055e-05
-5.02889668569284e-05
-4.09540767705325e-05
-3.20941951882865e-05
-4.20577216414525e-05
-2.21485972708533e-05
-1.70349231509784e-05
-4.34859889356225e-05
-2.37511106023148e-05
-1.50035403050588e-05
-1.79548547632241e-05
-2.00220792790906e-05
-3.76240467294655e-05
-3.08572418169235e-05
-2.92818278508266e-05
-3.1570958123538e-05
1.46734952429578e-05
-1.9341103963284e-05
-2.10050175083242e-05
-2.84683166876339e-06
-1.95200921520311e-05
-2.20212077195887e-05
-4.02824496199542e-05
-2.3392989346412e-05
-2.87000029979184e-05
-5.24517851902445e-05
-5.47087677125115e-05
-5.74953432515335e-05
-3.5875903213826e-05
-5.19449474728811e-05
-1.48749764790155e-05
-3.8514230101456e-05
-2.48999194976649e-05
-3.67907181139962e-05
-2.77193827891821e-05
-5.44574695536192e-05
-3.67054510643958e-05
-5.2680991975929e-06
-3.9751640929593e-05
-2.66005562313636e-05
-3.05540690808956e-05
-2.57649291734605e-05
-4.59133785293436e-05
-3.47761503063256e-05
-2.64373656655178e-05
-5.68673062899813e-05
-1.90505572006069e-05
-4.65438677056887e-06
-1.81451020967404e-05
-2.05984521323858e-05
-1.79706304755194e-05
-4.5909951280012e-05
-2.86425708804323e-05
1.29436619131966e-05
-1.23241182349565e-05
-3.49326907291956e-05
-3.43003457892345e-05
-4.08496146033349e-05
-4.06741169978578e-05
-3.54625885016782e-05
-1.52557122719722e-05
-4.90105535389109e-05
-1.25212914340889e-05
-2.41746542666597e-05
-4.15944270935628e-05
-1.19367873052973e-05
-4.20096332477001e-06
-1.92379989152123e-05
-3.0866411022312e-05
-3.51777526437642e-05
-2.66615712702521e-05
-2.43336073233486e-05
-2.66516965412194e-05
-1.35007442254467e-05
-3.00896433787801e-05
-2.05905057152393e-05
-1.90589228538805e-05
-3.785076154965e-05
-2.09667010943716e-05
-3.37444642928624e-05
-3.14470525725427e-05
-4.34184448817604e-05
-2.03834111780562e-05
-4.07279816262018e-05
-3.28979236452936e-05
-2.73358798016299e-05
-3.02864264609012e-05
-3.24030987295505e-05
-6.0607066847277e-06
-1.74268337906185e-05
-1.88469795596183e-05
-2.72067215244704e-05
-2.78130013216776e-05
-1.69851504927132e-05
-1.14118332929948e-05
-5.53783929190167e-05
-3.57947991698712e-05
-4.67567844039458e-05
-2.88114131682555e-05
-3.79032232184029e-05
-2.67169660886102e-05
-1.03208660142512e-05
-3.95268794175538e-05
3.13162785987648e-06
-2.33401228012302e-05
-3.23087301391905e-05
-2.16043417131961e-05
-3.45865825313382e-05
-1.5875172599197e-05
-2.78514654052042e-05
-4.24547073148305e-05
-4.59525372984561e-05
1.60546019125303e-05
-2.18005507121806e-05
-1.70734994782089e-05
-4.67939994492101e-05
-1.10849789595971e-05
-4.06537137050236e-06
-2.53492864154072e-05
-6.74214338070337e-05
-4.45540867976913e-05
-2.13862248423523e-05
-2.25590275469349e-05
-9.94917854844658e-06
1.13908388501705e-05
-2.95588934706881e-05
-1.19572272150603e-05
-4.26643936873763e-05
-5.03073752939128e-05
-2.52843556072442e-05
-2.84704574036678e-05
-4.38052775698472e-05
-1.35293248353657e-05
-3.68211029697316e-05
-1.69802398730913e-05
-2.51162253556534e-05
-3.56784734998755e-05
-3.80524886042095e-05
-4.80253665523371e-05
-4.58516370466961e-06
-5.9675570382042e-05
-4.10289821992271e-05
-1.25212641887557e-05
-4.37233007103406e-05
-5.11973885612608e-05
-1.49709069705763e-05
-6.46412721619149e-07
-2.71522962634696e-05
-3.95050721527184e-05
-4.22122728821568e-05
-1.86255763531481e-05
-2.8608835636711e-05
-4.97090541139198e-06
-1.82603373948326e-05
-4.47421874889634e-05
-4.60176884540064e-05
-1.76829313150382e-05
-3.52908912787158e-05
-4.29902638096491e-05
-2.38442216026742e-05
3.04045019780227e-07
-2.75282095906747e-05
-3.39023434485162e-05
-6.31513411113169e-05
-3.82293430923643e-05
-4.291651394564e-05
-3.725222009629e-05
-5.77320965361224e-05
-8.96150234567851e-06
-4.17422051705167e-05
-4.57434921597986e-05
-2.78905720786342e-05
9.11564102627155e-06
-3.80030352772371e-05
-9.44258682776855e-06
-2.36466481527556e-05
-2.84478349228065e-05
-7.14053974737676e-06
-1.496086117649e-05
-4.46219878670633e-05
-5.25790266978342e-05
-1.34425000816472e-05
-1.37756247117924e-05
-5.2233877700588e-05
8.47004128652565e-06
-1.5272007332922e-05
-2.15540257384906e-05
-2.36984687562363e-05
-4.52129629676736e-05
-2.2641223145126e-05
-2.52911837559319e-05
-2.825522440925e-05
-3.62804186400187e-05
-3.42714982823371e-05
-2.00968520907834e-05
-2.50575893068975e-05
-6.82841634033413e-05
-2.20336641190139e-05
9.40778979852419e-08
-4.99095674372045e-05
-1.41088676187149e-05
-4.79968762118624e-05
-2.27234032789799e-05
-5.64620020157595e-05
-4.80415330938098e-05
-3.6410182389672e-05
-1.96215831727094e-05
-2.41856914836665e-05
-1.86301784273775e-05
-1.17905009416038e-05
-3.47021113839413e-05
-3.58897803695849e-05
-4.05691526482986e-05
-2.68240026224605e-05
-1.5382568229817e-05
-4.47684420371018e-05
-1.49190050980501e-05
-2.78064005828882e-05
2.3945267752992e-05
-1.6201561607609e-05
-2.30729542997927e-05
-2.72644237641334e-05
-4.07485968701449e-05
-3.35650530387844e-05
-3.2194743741187e-05
-1.31980941533285e-05
-3.11857552391978e-05
-1.77682098636036e-05
-3.32887654049605e-05
7.7299804198666e-07
-1.71136788013557e-05
-5.90960648972428e-06
-1.78610180852353e-05
-2.25962738303027e-05
-5.68616864023056e-05
-2.46179091677264e-05
-4.76526042954324e-05
-1.82355595619955e-06
-2.02097266974232e-05
-2.07668071457343e-05
-3.86505363145529e-05
3.10623791841212e-06
-8.35650098772282e-06
-2.55582574641814e-05
-4.96438962815077e-05
-6.55191793798066e-05
8.91166774343701e-06
-3.77900195531494e-05
-3.08225597092992e-05
-3.85299804697711e-05
-8.39450724856466e-06
-1.05037001649704e-05
-4.02884431191753e-05
-3.98894202671455e-05
-3.31117243362426e-05
-4.78752775483611e-05
-3.83584827844041e-05
-2.21994398824144e-05
-8.88826891567356e-06
-3.34215572193969e-05
-5.99494156909487e-05
-3.75756095416147e-05
-1.2354802724224e-05
-3.19758272825201e-05
-7.71943891411903e-06
-2.09834834902132e-05
-1.78761498115618e-05
-2.48944381199623e-05
-4.58164695862527e-05
-2.33271652564458e-05
-3.07645148198396e-05
-1.75895708169192e-05
-1.5362876834329e-05
-3.30555734905795e-06
-7.54935399132765e-06
2.24446719287307e-05
6.85961632222395e-06
-1.85163345464061e-05
-2.78670455101749e-05
-2.02643867238383e-05
-4.89149333355211e-05
-1.65661720837333e-05
-2.1038128367567e-05
-3.15264164025322e-05
-1.89177522180011e-05
-6.12583507697805e-06
-5.28804867047287e-05
-4.71526614118569e-05
-1.38142236700498e-05
-1.87581458259701e-05
-2.57986813800534e-05
-1.21379393054168e-05
-5.06076015329783e-05
-3.88430789623617e-05
-2.85582127528662e-05
-2.70183548509074e-05
-4.68736718707499e-05
-9.14666301782973e-06
-2.31607032674727e-05
-3.64199704989561e-05
-3.58069240575967e-05
-1.32560591951555e-06
-2.52880313218269e-05
-3.58998197208714e-05
-4.72462798351717e-05
-2.64039305284441e-05
-1.69870786615051e-05
-3.69934776334762e-05
-4.37427603638493e-05
-2.30256077620897e-05
-2.14284427639349e-05
5.62994592773296e-06
-2.06794643074694e-06
-1.59905117265043e-05
-4.2206595757873e-05
-3.32195320279806e-05
-4.4718148222685e-05
-3.95983903859457e-05
3.74049752133916e-06
-2.93680071614252e-05
7.11832023454972e-06
-4.24818621532053e-05
-1.81064723865056e-05
-2.30213350913739e-05
-3.95328221078346e-05
-2.68282889343072e-05
-3.97797790288484e-05
-2.16175626545005e-05
-2.10506329618715e-05
-1.46078289268893e-05
-1.04853160596078e-05
-2.1802231550939e-05
-6.1271751066064e-05
-4.43243065924686e-05
-2.95263052863379e-05
-2.43988747324925e-05
-2.44199800880343e-05
-3.01732983506953e-05
-1.51387307701079e-05
-3.53485877729075e-05
-1.81710764521201e-05
-2.90216117770953e-05
-2.8540772897912e-05
-3.4464993516847e-05
-4.17394567648726e-05
-5.72312623027507e-05
-3.08059898772868e-05
-2.02135319563371e-05
-3.84243250555337e-05
-3.75224080105996e-05
-3.91352739568261e-05
-2.84785428634829e-05
-3.18782512861471e-05
-3.7684761537216e-06
-2.4767544679239e-05
-2.44679751117962e-05
-3.26157391412721e-05
-4.94153044642802e-05
3.52866129857109e-06
-3.31517385656074e-05
-2.98580370082046e-05
-4.98921113599357e-05
-1.36770511307843e-05
-2.80676713384082e-05
-5.2452071573968e-05
-2.23066409945628e-05
-4.33064093841186e-05
-4.72336444677858e-05
-2.84994094990188e-05
-2.4398177107487e-05
-5.35879839665765e-05
-3.38251674298443e-05
-5.70744778099355e-05
-1.65509323424955e-05
-2.44410126119232e-05
-3.18117050896791e-05
-2.10554868471356e-05
-5.08258559827778e-05
-2.64191593699535e-05
-1.5138143347849e-05
-1.90717357526811e-05
-2.21837074817202e-05
1.6796043557847e-06
-5.54465774570659e-05
-2.95970571706994e-05
-3.78150753274432e-07
-2.84748154409472e-05
-2.58409748579529e-05
-3.94493398113592e-05
4.72687193416688e-06
-9.27869128402255e-06
-3.61430080370048e-05
-5.96982876346544e-05
-4.16375304729486e-05
-4.58611897706242e-05
-4.25968843330225e-05
-1.08552900566967e-05
-3.15823920160601e-05
-4.10445344387048e-05
-4.09260759958315e-05
-3.39765923545958e-05
-1.57986122714864e-05
-2.83069337431475e-05
-3.54655696477972e-05
-4.86008631448625e-05
-5.2890853827074e-05
-4.10867878961548e-05
-5.02241410634393e-05
-1.96123285097218e-05
-3.41946790395579e-05
-2.00281675632241e-05
-1.8468171134718e-05
-1.47123318101046e-05
-3.82420953905165e-05
-4.92502639632857e-05
-5.6260222964913e-05
-3.7966106152708e-05
-4.99913252085008e-05
-3.47229967090016e-05
-2.19678606465717e-05
-2.37403568185199e-06
-4.07896497024611e-05
-3.67804645296814e-06
-2.94218414635421e-05
-4.44592991471809e-05
-4.18640977728377e-05
-3.11924134685628e-05
-2.13962944871176e-05
-1.58538905925598e-05
-4.34176833615084e-05
-5.5394996564622e-05
-3.21357133117622e-05
-6.04568521589231e-05
-1.88512662234764e-05
3.82709742125431e-06
-2.31828723283542e-05
-1.10962477897361e-05
-3.25748972120468e-05
-2.7704155713849e-05
-5.56905925190412e-05
-4.83456298033896e-05
-1.03298674274074e-05
-2.74824802992297e-05
-2.21883538344918e-05
-4.10022755525238e-05
-5.11680469614941e-05
4.54440052716841e-06
-4.42214245248451e-05
-1.3330150594261e-05
-2.73003489254363e-05
-5.4407091487607e-05
-1.16681267099491e-05
-1.24469429531099e-05
-4.44753239494119e-05
-5.91495971862776e-05
-3.92412676626552e-05
-5.08413600701572e-05
-1.01983131445058e-05
-4.81825222818991e-05
-2.72805349757529e-05
-3.05226583972295e-05
-1.1024201108822e-05
-2.57009929028375e-05
-6.63789029606047e-05
5.53937345757536e-06
-5.31733252999236e-05
-3.41617136335171e-05
-2.03684587334012e-05
-4.54021834502367e-05
-3.16621421719384e-05
-3.53570543448576e-05
-2.13584497945199e-05
-5.39882572731472e-05
-5.63274752010515e-05
-3.78482450166432e-05
-3.14215318513837e-05
-2.1530795359716e-05
-2.46527587279024e-05
-1.77427341211412e-05
-2.60392397285655e-05
-1.86011051067611e-05
-6.90186384150018e-05
-1.63870234591556e-06
-6.32004392300157e-06
-4.46634900130299e-05
-3.28640629673333e-05
-1.44029823643511e-05
-3.23607044433075e-05
-6.78462234589064e-05
-3.49663397579871e-06
-3.19649608686647e-05
-8.21087119872669e-06
-2.87744276552874e-05
-3.38989042422433e-05
-1.88230867274039e-05
-4.61447079905448e-05
-7.79791403241822e-05
-2.8080669656171e-05
-4.82289331521243e-05
-5.74685933784816e-06
-6.3732448677993e-06
-3.73064407218721e-05
-3.23745414369197e-05
-2.75410242314472e-05
-3.4717143463168e-05
-2.48696048524031e-05
-1.85878004793928e-05
-1.731693597025e-05
-3.46827861305167e-05
-3.94165362540105e-05
-3.98707402751791e-05
-3.69383123640262e-05
-2.99851674809564e-05
-2.89614885976345e-05
-4.14680363959561e-05
-2.80292085265978e-05
-3.54457242501173e-05
-1.17047582076367e-05
-4.35955945978222e-05
-3.99428321634956e-05
-3.16249325807941e-05
6.45872100053875e-06
-2.28182298804606e-05
-7.35897238547306e-05
-1.4767510921389e-05
-1.0114526772281e-05
-5.49895083563239e-05
-4.61342584038656e-05
-1.33537038778916e-05
-4.04153081385147e-05
-4.46564925249993e-05
-2.95841098717686e-05
-2.03394666077533e-05
-4.06600314241527e-05
-4.92077273290903e-05
-2.66607299922796e-05
-4.94724309795393e-05
-2.99494437730053e-05
-4.40862302949564e-05
-4.58438110843327e-05
-3.64566053112809e-05
-2.17146649020507e-05
-4.36190567774535e-05
-3.8167128331051e-05
-3.33740719267015e-05
-7.96490697413338e-06
-2.47517979400918e-05
-3.51125169156717e-05
-3.39472579354383e-05
-3.80381272150787e-05
-4.09854594605504e-05
-3.14409051985323e-05
-1.96489629061739e-05
-5.05458886040043e-05
-1.73247677932874e-05
2.82025296203877e-06
-3.99541364040552e-05
-2.50326548402219e-05
6.28441738663675e-06
-4.07511539808979e-05
-2.94401530142306e-05
-2.78222883360803e-05
1.21226996340912e-05
-1.64173899723353e-05
-3.17240662129204e-05
-2.74395399516307e-05
-2.37261400222722e-05
-3.05969652571714e-05
-2.38363604395601e-05
-2.247948345573e-06
-1.60732920205838e-05
-1.54768231265519e-05
-2.98880727131102e-06
-3.50249604052565e-05
-1.81168149868507e-06
-4.08267606619138e-05
-1.73790364885827e-05
-2.55959861338234e-05
-2.40708655252732e-05
-1.36176472899595e-05
-4.86297324164302e-06
-2.56807454862978e-05
-3.59445821686974e-05
-1.3113136490245e-05
-5.00049672179547e-05
-9.91663001333153e-06
-1.20386555530751e-05
-3.97743890414642e-05
-3.02158914576025e-05
-3.18793094253241e-05
-2.46924536326507e-05
-1.36372120265903e-05
-4.43585082297364e-05
-3.02165174401472e-05
-3.21993750174538e-05
-1.68677262429806e-05
-1.63169236134718e-05
-1.23649281920482e-05
-4.13708932817702e-05
-2.80349936686993e-05
-2.01280526265871e-05
-3.73758287403505e-05
-8.03517361583746e-06
-2.27704874980719e-05
-1.12794966992823e-05
-2.73042378138599e-05
-1.89168199275703e-05
-2.79041337512063e-05
-3.67380538196357e-05
-1.06338908626273e-05
-3.48161018994369e-05
-2.68402202071879e-05
-1.82424864734887e-05
-4.4412376043686e-05
-2.53853976940254e-05
-1.34612697766638e-05
-3.83792130777804e-05
-2.72127260115491e-05
-5.08187276203799e-05
-4.53823748151068e-05
-2.47233656797329e-05
8.10593450436591e-06
-4.81044699719752e-05
-2.56582472126828e-05
-6.74202136777505e-06
-4.71930757557804e-05
-9.46483818226054e-06
-4.9573862715255e-06
-4.85345433739998e-05
-4.18909383086274e-05
1.41970112130502e-05
-1.22821674437688e-05
-4.89138789267943e-06
-2.67389591090197e-05
-2.38349090568389e-05
-4.16828567282012e-05
-2.58063623293917e-05
-5.23288815426751e-05
-9.89055459446908e-06
-2.89483883909266e-05
-4.25214571922021e-05
-4.37673090365341e-05
-9.97437445957471e-06
-1.75465264688692e-05
-8.82432233778137e-05
-4.70967413490931e-05
-2.61867064014073e-05
-3.65587423343134e-05
-1.45494709720364e-05
-2.37810639766213e-05
-4.37147009581194e-05
-1.5773343326523e-05
-3.44669395697587e-05
-4.1538186350278e-05
-1.87863838760796e-05
-2.69727890346558e-05
-7.35926437100608e-06
-5.09138606115082e-05
-4.20886102285161e-05
-2.40674558148698e-05
-5.59817698458742e-05
-5.07586548466504e-05
-3.17734378842224e-05
-5.30554771560211e-05
5.19538385385149e-06
-4.99402881543267e-05
-2.05386862548004e-05
-1.32594555043622e-05
-4.91890947988675e-06
-3.5989537573454e-05
-9.6608215838849e-06
-4.75266991418487e-05
-1.04754149019961e-05
-3.49319281966139e-05
-5.14408229523292e-05
-3.13151848756463e-05
-6.57626990344954e-05
-3.77457000820922e-05
-5.53824969869131e-05
-2.47270979253554e-05
-5.91641832373781e-06
-1.28642566461951e-05
-1.92605449406199e-05
-2.72533710361047e-05
5.15423769449437e-06
-4.65509015033575e-05
-5.923257720062e-07
-2.97445250032319e-05
4.60242753555265e-06
-5.64989560751932e-05
-3.51872890744068e-06
-3.06566502280147e-05
-5.27543418452894e-05
-3.55261986935359e-05
-2.40679660748162e-05
-1.91115834243731e-05
-1.28207729140299e-05
-4.12967654447959e-05
-5.04484097258506e-05
-3.06807556295166e-05
-3.11163049336916e-05
-1.49002389975059e-05
-2.67893329562713e-05
-1.81760592793036e-05
-3.93829435645195e-05
-1.50485611968948e-05
-3.69529049658681e-05
-2.42163151687065e-05
-5.46742624492212e-05
-4.60095760716518e-05
-3.76478868579862e-05
-3.83094693399017e-05
-5.29002690809019e-05
-4.96748539682592e-05
-2.06851337557613e-05
-2.30798962763082e-05
-6.37066035250702e-06
-5.44587976045432e-05
-9.26824935543325e-07
-3.21462748818665e-05
-3.67404681099448e-05
-3.43973431199902e-05
-1.80841123225261e-05
3.2458779022081e-06
-1.69926219790187e-05
-1.46209503457619e-05
-4.80908922126852e-05
-3.30987680943849e-05
-4.60781648119786e-05
-4.00800553960633e-05
-2.39410542547822e-05
-5.80234965251842e-05
-2.79229481815145e-05
-8.12178537575817e-06
-1.90530040743875e-05
-3.13192043360534e-05
-4.34156559812067e-05
-2.62747904517207e-05
-2.25812638000856e-05
-3.99882793694383e-05
-3.09579862537821e-05
-4.56859389489666e-05
7.63442783715395e-06
-7.37664856773747e-06
1.20186692957613e-05
-3.3428025959486e-05
-2.62141745102569e-05
-1.01851074697117e-05
9.30737829460347e-06
-1.04978111041498e-05
-4.15183899418115e-05
-5.17710150568738e-05
-1.95976539601528e-05
-8.3433172664295e-06
-4.30231947867011e-05
-1.5390783933582e-05
-1.59003393274798e-05
-4.01651542760203e-05
-1.6581368383782e-05
-1.57587106135903e-05
-2.42212245765216e-05
-2.93032815615005e-05
-2.98655797079877e-05
-2.45116064609792e-05
-2.384175056985e-05
-1.0300044733373e-05
-5.00812634927241e-05
-3.42822009503766e-05
-1.57540197269827e-06
-2.340786855589e-05
-2.0047123250736e-05
-6.39806120893383e-06
5.25003696925271e-06
-1.91207817061242e-05
-3.75043392793246e-05
-1.35961681148471e-05
-5.05091776140228e-05
-2.86604918723165e-05
-3.55721882082102e-05
-4.40441813074904e-05
-4.78676220257933e-05
-4.61629120107681e-06
-4.63584366933515e-05
-4.16341793576941e-05
-1.29721820124072e-05
-4.3999219972888e-05
-3.89810317663454e-05
-3.75131400734151e-05
-3.08848496303304e-05
-9.82127034093954e-06
-6.37825688220298e-05
-3.19942298951766e-05
3.96051767493994e-06
-3.64904954548611e-05
-4.87991275147396e-05
-2.10265242929695e-05
-1.43237807202081e-05
-5.3575042212255e-06
-4.7080724444166e-05
-3.15495131641926e-05
-1.05123484061878e-05
-9.88103812770955e-06
-1.55933914387138e-05
-3.47911327796235e-05
-6.05741473242862e-06
-2.05888907625623e-05
-5.0392167341624e-05
-6.28638169885155e-05
4.9293706024514e-06
-2.44293243827212e-05
-3.29995063001409e-05
-4.36592193475509e-05
-3.021479125417e-05
-3.35642258708385e-05
-2.8888021256318e-05
-3.14879733310577e-05
-7.7576724137891e-06
-4.08949220883052e-05
-6.04389333660316e-05
-2.93888277718514e-05
-3.975715470513e-05
-3.29808689904115e-06
1.55924121482942e-05
-7.0225167550232e-06
-2.21535483246889e-05
-2.04598342560583e-05
-2.44092430427816e-05
-2.89624311138648e-05
-5.74622553757175e-06
6.68225046210918e-06
-7.51198362820025e-06
-5.34055786438122e-06
-4.17078180407462e-05
-2.2385948340135e-05
-4.19471414887122e-05
-1.36708494165323e-05
-3.62121008544184e-05
-4.10191258572426e-05
-1.12368833414305e-05
-1.68117562937119e-05
-1.65393250144164e-05
-2.64709251654113e-05
-2.11576118361689e-05
-1.98058073058879e-05
-3.75197161996815e-05
-3.81724281793366e-05
-2.25403574016273e-05
-2.53604890644383e-05
-3.08567403169607e-05
-9.77497896308171e-06
3.7949317775519e-08
-2.83498642644799e-05
-3.29212328759334e-05
-1.83565983349024e-05
-6.81503528924739e-05
-3.03731655645876e-05
-4.24949859342383e-05
-2.21122281292493e-05
-3.38095309906152e-06
-4.25916062669179e-05
-8.60295766999736e-06
-4.39423758624088e-05
-6.09728653840499e-05
-1.29554420174019e-05
-5.06277778180124e-05
-5.26105955760389e-05
-7.32232819271875e-06
-1.80201597316075e-05
-4.4721680671555e-05
-2.083106963776e-05
-3.48798974870744e-05
-4.4405277868582e-05
-8.47419236852826e-06
-2.56059661007494e-05
-1.73151090480594e-05
-2.36396703265618e-05
-3.31043599634943e-05
-4.1341660434569e-05
-2.72731549703096e-05
-4.65309860330389e-05
-6.48517749835246e-06
-1.45663321894819e-05
-6.29197155612221e-05
-7.39202894447194e-06
-3.81149682657433e-05
-6.60975166924204e-05
-2.11011396079014e-05
-1.82499242528384e-05
-4.43981210086972e-05
-4.29696718540942e-05
-1.88118598060024e-05
-3.90532432799646e-05
-1.67419935239014e-05
-2.72576120516285e-05
-3.47719031158541e-05
-5.2973900796238e-05
-2.55727048854677e-05
-7.27229693186554e-06
7.65250640803039e-06
-2.09548321757731e-06
-1.43651946416205e-05
-1.95691738882224e-05
-2.89837795557147e-05
-3.63454233050862e-05
-1.88851610667506e-05
-1.10240542912418e-05
-1.9149073144342e-05
-3.38942967996391e-05
-3.82890243406892e-05
-3.31274712932597e-05
-2.49543269542584e-05
-3.45803968664546e-05
-5.35483257544985e-06
-1.76739711553421e-05
-2.07518822880347e-05
-3.821452010476e-05
-5.36787247950447e-05
-5.25764436079474e-05
-1.82859622718466e-05
-3.14575876052233e-06
-1.93309098958367e-05
-2.66629174754395e-05
-9.01600978631723e-06
-3.0350506154337e-05
-4.09858152149336e-05
-3.74453720184963e-05
-2.63408572119134e-05
-2.34981859094953e-05
-9.84473389169253e-06
-3.88422955797554e-05
-4.36714624152803e-05
-2.23793089257314e-05
-2.22137540047764e-05
-1.15325056708955e-05
-5.11097841420747e-05
-4.28540920041812e-05
-4.70646055518858e-05
-5.468476914108e-05
-3.52904525341932e-05
-2.29367718891132e-05
-3.22778070441746e-05
-7.52816548555516e-06
-2.40897158717636e-05
-3.9287182790672e-05
-3.1624065917999e-05
-1.43476196745415e-05
-4.69410842061982e-06
-1.91539351510095e-05
-2.3517032467038e-05
-2.18215635954711e-06
6.10633233261048e-06
-4.12200238965603e-06
-3.68179581060499e-05
-1.92498477913386e-05
-3.93790184830525e-05
-5.21493663490385e-05
-3.19751699863076e-05
-4.71248740644573e-05
-2.63115544453273e-05
-6.13548990592303e-05
-2.1392352704728e-05
-5.67803896115935e-05
1.27532250631631e-05
-4.91089150370837e-05
2.31780823174293e-06
-3.14883404853183e-05
-4.4310337274963e-05
-2.44707449913163e-05
-2.90132283961838e-05
-2.36910852180327e-05
-1.30157542650896e-05
-2.3783616010962e-05
-3.27242378459396e-05
-2.01883956477085e-05
-2.23869076532949e-05
-5.79955468196729e-05
-2.71020182480563e-05
-3.32861066908856e-05
-2.78375479914074e-05
-3.3120810329615e-05
-1.99911307606912e-05
-3.81702901099299e-05
-4.85406509920459e-05
-1.27456824711176e-05
-1.20370082092797e-05
-4.49616819137833e-05
-2.09297348810473e-05
-2.26400324135613e-05
-3.8850497355884e-05
-3.53958846594692e-05
-7.00020653127597e-06
-3.37460329467647e-05
-5.64688970421953e-05
-1.97764855243085e-05
-4.72501208719326e-05
-6.79985239389686e-06
-1.55934164424298e-05
-3.08089425045635e-05
-2.0241813442831e-05
-3.73977666349604e-05
-1.36803589228533e-05
-6.94872663809955e-05
-1.38742580812909e-05
-1.77171504628458e-05
-4.47199786689425e-05
-4.54758591921593e-05
-5.44686990654989e-06
-2.46254933462238e-05
1.01129328561562e-05
-3.44963781857027e-05
-1.96727885191936e-05
2.08532541495522e-05
-4.93750248911008e-05
-5.51247738429894e-06
-5.0097164618721e-05
-5.59892686133174e-05
-9.09079333318175e-06
-3.67711933876052e-05
-1.52697120468295e-05
-3.31907665807919e-05
-6.21059679390228e-05
-2.64049637588666e-05
-4.56776438263256e-06
-2.07048874671264e-05
-4.72772834797734e-05
-3.67648174373923e-05
1.50758777538951e-05
-3.78578426065365e-05
-3.96445982217652e-05
-3.67440338658974e-05
-4.48414882215036e-05
-4.60821763444807e-05
-4.58311690719622e-05
-1.46464054629588e-05
-5.07117773798885e-05
-1.43830780324069e-05
-8.77109971752332e-06
-5.27743727252006e-05
-3.07948343485401e-05
-3.49880085450451e-05
-1.31263374756966e-05
-3.21784346619705e-05
-2.34244709619674e-05
-2.71745303054083e-05
-5.88061755048543e-05
-1.26999971631665e-05
-1.66466873920012e-05
-3.01044917632733e-05
-4.52153213914643e-05
-5.71344409743033e-05
-3.07011888274178e-05
-8.39971191013545e-06
-3.01328562917844e-05
-2.28210890248111e-05
-3.19997326900474e-05
-1.92526572848787e-05
-3.40908584796196e-05
-7.58638340638152e-05
-1.88750330212445e-05
-4.24734256944104e-05
-3.24271359098751e-05
-2.51425400534001e-05
-2.31863208311775e-05
-2.75388235164958e-05
-2.87580945559285e-05
-1.81269093904373e-05
-3.14831422375128e-05
-5.89372193335264e-05
-2.81057428791193e-05
-1.71938173291325e-05
-5.18636521444538e-05
-3.42488595646551e-05
-1.45306181494788e-05
-2.6916339709132e-05
-2.78447839130836e-05
-5.42971929207859e-05
-2.46418790169117e-05
-2.32462387336487e-05
-2.07630592607308e-05
-1.13740748676498e-05
-3.15133113750773e-05
-1.95513852248912e-05
-4.27124320183426e-05
-2.40430674067307e-05
-2.41265537176089e-05
-3.18385031660338e-05
1.35856929961619e-06
-5.70947167166072e-06
-4.96037284681284e-05
-2.11918990473565e-05
-4.95771703926492e-05
-3.01988438682585e-05
-2.3378058953152e-05
-2.22476728580454e-05
-1.89231586432943e-05
-3.39052190122986e-05
-7.70620116922231e-06
-2.24203819465117e-05
-3.04059998112232e-05
-2.38885099387983e-05
-2.93292009312552e-05
-1.08866601996551e-05
1.73129587101448e-06
-4.19265574415642e-05
-1.47082511770529e-05
-5.1543098770812e-05
-3.14561480236302e-05
-2.55178181236715e-05
-3.24769494088658e-05
-3.0677286754011e-05
-2.08953237194099e-05
-3.215512876643e-05
-2.35135923563443e-05
-5.34274433979583e-05
-2.6431771593258e-05
-3.69800538752449e-05
-4.96414341298867e-05
-5.20325750295868e-05
-3.06915554012709e-05
-2.41698419030655e-05
-4.52530758040214e-05
-5.34865274915978e-05
5.0000651903095e-07
-3.29279666859498e-05
-1.79166501740337e-05
-2.65141219395405e-05
-3.38486465608133e-05
-1.73323823753165e-05
-4.57927776035804e-05
-3.46509718559422e-05
-2.33475553602855e-05
-2.56280384023343e-05
-1.12173589037051e-05
3.47239459523053e-06
-4.89896123254218e-05
-1.94254775626801e-05
-2.5185689223451e-05
-6.48052489493761e-05
-4.06728591345168e-05
-2.55790382371396e-05
-2.76740976266957e-05
-1.67888279857397e-05
-5.20707166835773e-05
-3.6028742506558e-05
-1.89102509730211e-05
4.56523166436579e-06
-4.88478490803276e-05
-6.82451625215317e-05
-3.33432878434834e-05
-3.05763364660239e-05
-8.2493237373638e-06
-3.29997860636162e-05
-2.56791519689684e-05
-3.62103915335075e-05
-3.81235136052007e-05
-2.62412540657668e-05
-6.56321907518276e-05
-4.73030483627749e-05
-3.64396795440398e-05
-2.08432478911351e-05
-3.51371625490244e-05
-8.69835770667136e-06
-1.92273488160167e-05
-4.0908678425012e-05
-2.11042988693569e-05
-3.49441033314672e-05
-4.02070493171647e-05
-3.36462862549672e-05
4.5241581830217e-06
-4.1404798974382e-05
-4.74936571711352e-05
-4.22968915186729e-05
8.0712392569826e-06
-6.33939191584357e-05
-2.43560717160628e-05
-2.46147977089645e-05
-2.26063840450054e-05
-3.78305412610461e-06
-2.78654569923743e-05
2.452325629375e-06
-4.85903742849988e-05
-2.25636618176864e-05
-8.91670039860852e-06
-2.74863038049949e-05
-1.51993692788774e-05
-9.69701518260362e-06
-1.98594014302151e-05
-3.65200150583649e-05
-3.43923306284574e-05
-3.88743322562311e-05
-3.03202491039078e-05
1.40350242557975e-06
-1.56969579623477e-05
-1.16731377899295e-05
-3.89304948166415e-05
-2.33965390315114e-05
-2.69307537840767e-05
-3.19782180699719e-05
-2.81658108659646e-05
-4.08116528852805e-05
-3.38878682127959e-05
-1.77424188608663e-05
-2.74462197786987e-05
-2.37640367604564e-05
-1.45647309826057e-05
-2.50636298900439e-05
-7.26779276680657e-06
-2.46217914611836e-05
-5.90372088379972e-06
-3.83538293088153e-05
-3.73463211862597e-05
-6.7290313865982e-06
-1.90861099778049e-05
-1.19851983214261e-05
-1.0392749862555e-05
-4.08573167362549e-05
-2.17859531885497e-05
-2.92916836366173e-05
-3.9706357902724e-05
-2.42812497389191e-05
-1.18623932799998e-05
-1.93559952503351e-05
-3.55474259184597e-05
-2.82511938251265e-05
-2.28380658654811e-05
5.95171881673999e-06
1.07733247208629e-05
1.16186592387099e-05
-2.42269368262872e-05
-4.52300960142278e-05
-1.73024823606204e-05
-1.98375652497399e-05
-4.10888045398267e-05
-3.42999803247177e-05
-5.64952482780752e-05
-1.63280074611938e-05
-2.19782720601026e-05
-4.55545739475367e-05
-2.90761332861341e-05
-1.98074025062659e-05
-2.99087148320882e-05
-3.82224841408459e-05
-6.12975773863111e-06
-2.39654410138206e-05
-3.14624039257814e-05
-2.8200940881811e-05
3.27124425268496e-06
-2.94021895096186e-05
-1.05160882142298e-05
-2.08631798420438e-05
-3.47716608217977e-05
-2.99041832895829e-05
-4.01071893076165e-05
1.53891392835253e-06
-2.83635529310587e-05
-1.50511251065852e-05
-2.33516800854052e-05
-4.35715935656065e-05
-3.22492704143393e-05
-1.63396001367111e-05
-4.33049261349357e-05
-3.39624190674122e-05
-2.35930711367182e-05
-2.27274232793527e-05
-6.82548059157796e-06
-2.96711192219462e-05
-2.26403767597885e-05
-4.44700836746849e-05
-1.95085284281252e-05
-3.5983287664618e-05
-4.85346595641343e-05
-3.4813582612687e-05
-2.79568337700652e-05
-3.33974414276575e-05
-4.53785309263078e-05
-3.17191075088332e-05
-1.49673960466234e-05
-4.50090348898156e-05
-3.973980588075e-05
-3.68848064527959e-05
-1.40331432316402e-05
-4.5550397608688e-05
-2.10942268728562e-05
-2.45262849463077e-05
-4.01819885654284e-05
-3.40287851213874e-05
-3.04080504685613e-05
-3.86815567790865e-05
-2.5702834838676e-05
-3.62637908762023e-05
-3.00001369536532e-05
-1.21983663971518e-05
-3.8377851338471e-05
-1.43208009252915e-06
-3.5656427678257e-05
-3.31970232247916e-05
-1.45636649432604e-05
-5.95148203272051e-05
-1.4715513874446e-06
-1.70837354950053e-05
-2.40983492481885e-05
-4.53401861659546e-05
-1.10957079832181e-05
-5.87158104417668e-05
-3.09500174833619e-06
-2.68182318470016e-05
-1.95948023636572e-05
-4.31648409942109e-05
-1.71763319543715e-05
-3.42652009951324e-05
-3.35112860642616e-05
-3.95906713315189e-05
-3.70788691865321e-05
-3.51290120854637e-05
-2.30686667438698e-05
-4.45770164801444e-05
-1.75612197953376e-05
-3.82386007291516e-05
-3.15411965831779e-05
-6.26380340690785e-05
-1.6798325821529e-05
-1.02062686032892e-05
-1.50115372763048e-05
-2.83082673590581e-05
5.05841096704974e-06
-2.23331357764702e-05
-8.19733583442099e-06
-1.81356711864699e-05
-2.74284263268086e-05
-1.8938373974503e-05
-2.76664526240158e-06
-7.49397186278361e-06
-3.56638601795703e-05
-1.52963439950109e-05
-2.21072865753915e-05
-5.36177446819919e-05
-2.3165096979619e-05
-4.803840564995e-05
-2.5512889954273e-05
-9.89530932850355e-06
-3.13499316834006e-05
-3.01241233631428e-05
-3.34655121872445e-05
-1.14328868143918e-05
-2.88880395471955e-05
-2.17845632790477e-05
-2.37944238430634e-05
-4.72556995639208e-05
-1.05102209054959e-05
-4.1179503980349e-05
-4.4384132149142e-05
-3.18490733468329e-05
-4.74803128104209e-05
-2.01755199093607e-05
-4.2550596388123e-06
-3.31261913265669e-05
-1.86463120603933e-05
-5.16763459620355e-05
-3.25492478658191e-05
-4.05030974188541e-05
-4.37896948223388e-05
-1.5482225104583e-05
-5.05055819718272e-05
-2.98098113250265e-05
-1.43390428836501e-05
-3.81532011304692e-05
3.7572854491142e-06
-2.74326906905293e-05
-3.45203334250983e-05
-1.24743630366937e-05
-6.0405086658123e-05
-2.50543542488095e-05
4.73880702674824e-06
-4.86214544399017e-05
-1.94324400419068e-05
-3.31443088002555e-05
-3.50662979162077e-05
-1.30286301550838e-05
-1.66755276643796e-05
-1.78575281654941e-05
-4.04143526967099e-05
-7.20919859736872e-06
-2.97790594880217e-05
-6.60769011278307e-05
-3.42285671710452e-05
-1.90318710593783e-05
1.44268399251311e-05
-2.85460745505262e-05
-5.3014591357358e-05
-3.68446590442406e-05
-3.38562546786336e-05
-3.59662349631504e-05
-3.81272411458988e-05
6.29758774061506e-06
-2.33062745325133e-05
-7.36275046003867e-05
-3.16622702697405e-05
-2.95241530804898e-05
-3.71238293184768e-05
-3.04685978026689e-05
-3.13494337244908e-05
-1.56351379083997e-05
-1.96390358390944e-05
-3.29639870084873e-05
-4.93431365370176e-05
-4.39074101961714e-05
-2.08014121343701e-05
-1.7647221810455e-05
-3.13911021991599e-05
-5.1243524212758e-05
-3.85065744264554e-05
-2.52748910709956e-05
7.57671064890448e-06
-4.01841326437003e-05
-2.55377029803253e-05
-9.22513093493879e-06
-3.14042932983534e-05
-2.97838406904308e-05
-1.69741632922214e-05
-6.97161845600652e-05
1.85981882022432e-05
-2.58608751007844e-05
-3.4832401565573e-05
-2.11064788770875e-05
-3.31561271833667e-05
1.63850690787837e-06
-4.30248747110372e-05
-2.80667807637287e-05
-1.83542160193661e-05
-3.04190126097513e-05
-5.73146190873924e-05
-4.80151481165574e-05
-1.34518655891998e-05
-1.36311241967176e-05
4.06709550383709e-06
-3.11046186882827e-05
-1.37914027482356e-05
-2.48953200499109e-05
-6.07037408243817e-05
-1.80065916923118e-05
-3.70808682965965e-05
-3.68843350223222e-05
-1.13790820946596e-05
-8.45514307251825e-06
-3.33561008260871e-05
-1.39284859270615e-05
-1.98191823811633e-05
-2.86605280257996e-05
-1.94595600276148e-05
-1.96683763154529e-05
-2.62903072055434e-05
-1.28708288773617e-05
-4.28387195028547e-05
-3.25844922592581e-05
-2.00119168128698e-05
-4.48117964438323e-05
-3.07954715343567e-05
-1.75840216209181e-05
-4.05605198071139e-05
-1.68889987158601e-05
-2.27861505350629e-05
-2.17007650957578e-05
-4.58374581666291e-07
-3.91882761506269e-05
-5.46113452347168e-05
-4.74969905519446e-05
-4.68650895079354e-05
-2.32564395394302e-05
-1.650980082259e-05
-3.34075028733867e-05
-4.74967394991507e-05
-3.16074384982565e-05
-2.16940055670619e-05
-4.06204854190182e-05
-1.97246761415133e-05
-3.34405722237001e-05
-9.93218812341331e-06
-2.12312997362179e-05
-4.04410633661902e-05
-4.54347961955095e-06
-3.43215173387177e-05
-6.02889245684183e-06
-4.41889914550526e-05
-1.95314612548752e-05
-3.09177415034042e-05
-9.45307551856509e-06
-5.21635431772624e-05
-3.29522173106067e-06
-3.6139839312458e-05
-1.05889807981068e-05
-4.35174627737959e-05
-4.4065512751059e-05
6.58311580931363e-06
-3.4020813415613e-05
-1.64676762087805e-05
-4.51216264055529e-06
-2.09243327230967e-05
-4.13158535471461e-05
-5.03650211007532e-05
-3.22469036124108e-05
-1.35470796828663e-05
-1.94638404764031e-05
-2.7394642485413e-05
-2.25066067523139e-05
-2.07389505119136e-05
-4.8725103373835e-05
-1.05166675142068e-05
-4.35756095398186e-05
-4.12230592669438e-06
-2.21307375887786e-05
-1.52644828303161e-05
-4.6168365569251e-05
-1.90765898894308e-05
-2.27796019861773e-05
-4.7124544826095e-05
-2.49317525370125e-05
-3.94504221022751e-05
-5.09966959917211e-05
4.3804127615849e-06
1.79144745158655e-05
-2.06764966376378e-05
-3.16832413901687e-05
-4.09524056585902e-05
-4.61207069527231e-05
-2.7017915378651e-05
-3.08938501024913e-05
-3.23449618937381e-05
-4.0886314515705e-05
-3.28923589165394e-05
-2.58962632129063e-05
-5.55669152438911e-05
-3.00392116279583e-05
-6.39227999390678e-05
-3.16648537232964e-05
-1.73884402767111e-05
-3.69203012822782e-05
-1.96417798009418e-05
-3.7868661951691e-05
-1.23565452559838e-05
-3.64780243650878e-05
-2.47084244212616e-05
-3.71389365451722e-05
-4.99389203886375e-05
-2.25024203339472e-05
-5.3150301053364e-05
-3.7372256076993e-05
-1.98944332076954e-05
-4.06447697917879e-05
-5.47846705451722e-06
-3.39099209466356e-05
-2.5754383389391e-05
-3.16359696074335e-06
-2.54226714663887e-05
-1.91010388290343e-05
-3.73620924205148e-05
-4.09270542015231e-05
-3.5369634193584e-05
-1.45819216073456e-05
-4.44703903718603e-05
-3.06815082387097e-05
-1.59660913284171e-05
-2.00931557603116e-06
-6.0966251717463e-05
-5.98983238423339e-05
-3.14916284687606e-05
-3.53325366983594e-05
-1.20086846483189e-05
-3.71578927647347e-05
-2.81581037202656e-05
-2.61942472978582e-05
-3.13830904566175e-05
-1.08135095944499e-05
-3.41139455523921e-05
-5.99187961139813e-05
-1.20511028431756e-05
-4.60277729434869e-05
-2.13402756032409e-05
-2.84139974912991e-05
-4.969310108343e-05
4.89355395893848e-07
-2.50713651213477e-05
-2.32503834162086e-05
-3.2165161179578e-06
-4.69768661039776e-06
-3.06573040525393e-05
-1.80831583037461e-05
-1.6618300349526e-05
-3.41384757961466e-05
