# Supplementary material for: Research on computational propagation and identification of mine microseismic signals based on deep learning
Source: PLoS One. 2025 Oct 22;20(10):e0334641. doi: 10.1371/journal.pone.0334641 (PMC12543183; doi:10.1371/journal.pone.0334641)
Supplement: S6 Data — (ZIP) [file pone.0334641.s006.zip › 000100900000185.xlsx_0.txt_24.txt.txt]

-3.08696112352494e-05
-5.276460528403e-06
-2.55484827990335e-05
-1.13563051494704e-05
-2.51756730021286e-05
-5.19034741126079e-05
-1.97419441166378e-06
-4.06876669548273e-05
-1.89804133779352e-05
-3.14292002936096e-05
-3.21168496810386e-05
-1.34375435065455e-05
-3.37824730724068e-05
-3.90304599891947e-05
-2.42767897875677e-05
-4.46531580172546e-05
-2.70299402531205e-05
2.97762005662488e-06
-1.6052100587399e-05
-1.84092663157037e-05
-1.32696770357449e-05
-4.04336501668688e-05
-9.34078494069081e-06
-1.23830214276823e-05
-3.82600160756006e-05
-1.20985407146586e-05
-1.92421684187616e-05
-2.69298386660052e-05
-4.58562164821914e-05
-4.11912896352779e-05
-2.29558778450948e-05
-2.90743124413925e-07
-2.58508625801075e-05
-1.92053539075311e-05
-2.8668371848604e-05
-3.28324174604316e-05
-1.91641500697053e-05
-1.96447610368354e-05
-3.08824462250907e-05
-4.39825197228152e-05
-2.89594552037401e-05
-3.96594477640723e-05
4.12454817509539e-06
-1.67813299196354e-05
-4.53139570987062e-05
-4.46150031549891e-05
-2.24620148822254e-05
-2.03020621605778e-05
-3.02852361988494e-05
-2.43369739736976e-05
-7.9229852226233e-05
-3.5207121389858e-05
-2.46098365165427e-05
-5.49492839771853e-05
-3.38122561538362e-05
-1.22400951702743e-05
-2.86042070854933e-05
-3.5649845475733e-05
-1.53949511920568e-05
-1.75284695438365e-05
-4.55531394111671e-05
-2.17172844701124e-05
-2.25308200685981e-05
-2.02347878155142e-05
-2.24503576423639e-05
-1.00125509289419e-05
-5.35060229340616e-05
-3.2239210946856e-05
-4.41214464930315e-05
-2.32349676510133e-05
6.04994780158629e-06
-7.61705146568038e-06
-4.68464471689051e-05
-1.16006504170122e-05
-2.00103408801281e-05
-2.55873540200672e-05
-3.17716412296324e-05
-2.29956910502309e-05
-5.20148824268448e-06
3.57841634293366e-06
-4.06129671535023e-05
-9.92414432925611e-06
-5.48120849950882e-05
-5.28893602147424e-06
-3.47570688285157e-05
-2.94852728556288e-05
-1.95214721083939e-05
-4.16990965880459e-05
-3.71640515916452e-05
-3.35545606375867e-05
-1.31918834541006e-05
-1.26676461461731e-05
-2.9781811436877e-05
-2.15000553246864e-05
-4.62349182642743e-05
-4.0257915066493e-06
-4.78805286208226e-05
-4.5174036848335e-05
-5.17498616233119e-05
-2.43480464876093e-05
-1.06543592876264e-05
-5.97597983927873e-06
-2.53173350299691e-05
-9.84754307909695e-06
-3.28084541618063e-05
-5.18298211758894e-05
-6.06044664605862e-05
-5.5644532278774e-05
-2.2097629489796e-05
-6.37842144201358e-05
-2.31526635662331e-05
-2.86908008407358e-05
-5.90139141944031e-05
-3.17920038393942e-05
-5.91439414834176e-05
-3.49940240042907e-06
-3.34367552651527e-05
-2.97885842784431e-05
-2.72312157416907e-05
-5.06350144597625e-05
-1.01630577078398e-05
-4.25791487757369e-05
-5.07437462356337e-05
-3.95172926979511e-05
-3.12736616402671e-05
-5.66564442649538e-05
-3.62583968016097e-05
-3.60994208800479e-05
-7.24518201010645e-05
-2.37798663288879e-05
7.95034615430181e-06
-5.92011492528176e-05
-8.52721141890661e-06
-4.63595719024432e-05
-2.64815516341586e-05
-3.57535935309031e-05
-2.28874171686487e-05
-4.20151987552252e-05
-2.34663757700068e-05
-5.89806818733971e-05
-2.633630666055e-05
-3.59668047051988e-05
-5.105913902571e-05
-3.00582574167001e-05
-1.69322892845375e-05
8.23047076311618e-06
-3.86694535210925e-05
-1.02106882804993e-05
-7.79963787724461e-07
-2.91360291861592e-05
-3.70878385079671e-05
-3.82280984556954e-05
-3.71594259681287e-05
-1.15625761734704e-05
-1.15253891880008e-05
-3.43060815071757e-05
-4.95716281665718e-05
-1.22547957687749e-05
-2.34603708180167e-05
-1.62076518864465e-05
-4.26546537213938e-05
-1.96507726081654e-05
-2.86916715185238e-05
-3.10543457290467e-05
-1.48610602592747e-05
-1.63986271889182e-05
-1.98718162200111e-05
-3.03421681867555e-05
-8.17945966923118e-06
-5.24067312535812e-05
-2.48645644074474e-05
-4.94196977564549e-05
-5.10386179731034e-05
-3.90196809995843e-05
-1.51852717492891e-05
-3.32769449864591e-06
-3.96581540172287e-05
-8.69082353132137e-06
-2.02086511285422e-05
-3.07200001908163e-06
-2.96707092693415e-05
-3.98066098910872e-05
-2.80273297073414e-05
-1.5304183979617e-05
-5.49879786007897e-05
-2.11719982880201e-05
-1.39115450184674e-05
-7.3610284073261e-05
-6.60063699745574e-05
-8.57152172149564e-06
-2.10860916897461e-05
-3.62582069991031e-05
-1.88876175929396e-05
-6.13280012830983e-06
-9.49244754621533e-06
-4.31277479848424e-05
-4.10055943125755e-05
-2.99342679119633e-05
-4.72128819125395e-05
-1.98841608412572e-05
-2.61016298139641e-05
-4.14745780752722e-05
-3.99499205246454e-05
-3.24656142304231e-05
-1.64633189146035e-05
-1.49755088964782e-05
-2.93262937961891e-05
-1.83534968643794e-05
-2.45948705107359e-05
-3.4901208103179e-05
-2.79739510561895e-05
-5.93343866005725e-05
-3.29213269950735e-05
-1.17158536248953e-05
7.74552232376313e-07
-2.23370315800799e-05
-3.80216984054581e-05
-3.54756995948031e-05
-5.60639040665332e-05
-2.86151579574137e-05
-3.31107853665506e-05
-4.24357587467154e-05
-3.18416052328574e-05
-3.03120934868614e-06
-2.6621772815807e-05
-7.06189615291133e-06
-2.89850167465982e-05
-3.17900862320815e-05
-2.34540009133935e-05
-2.45926221196589e-05
4.52109218955618e-07
-1.40664245868563e-05
-4.37701335369647e-05
-2.54149716680416e-05
-2.984177334256e-05
-3.43447221747235e-05
-3.35202053651023e-05
-2.18659975513766e-05
-3.36783008935212e-05
-5.23986695248986e-05
-3.07683745277893e-05
-5.00346606863356e-05
-3.63190781729764e-05
-1.34140250710867e-05
-5.55615653277141e-05
-4.47756820506552e-05
-1.75621405247646e-05
-5.18385489378879e-05
-3.59279502622819e-05
-5.26599508430638e-05
-2.10527023316348e-05
-4.94820635368804e-05
-2.93427964226685e-05
-2.43616610967552e-05
-2.92845843383574e-05
-9.01447596740347e-06
-1.17491966864259e-05
-9.75976481602197e-06
-4.0860542042776e-05
-3.69630799718371e-05
-1.65234836030448e-05
-2.08856168450889e-05
-9.0494361001501e-06
-3.64409797654499e-05
-5.10168333761774e-05
-2.27977964681194e-05
-6.143713945318e-05
-2.64799224175569e-05
-3.36484295319861e-05
-2.48345505881745e-05
-5.1286258086393e-05
-3.54719891843816e-06
-1.58265030729936e-05
-1.60298349959834e-05
-1.69843050680989e-05
-2.6915242755322e-05
-2.13710111473031e-05
-2.1554427655549e-05
-8.90555168924345e-06
-3.12064426692228e-05
-3.94141570426411e-05
-3.68903736909414e-05
-5.66850853856498e-05
-2.02439412935302e-06
-4.83229488909552e-05
-3.76147885589701e-05
-4.43246400068981e-06
-5.08846245895061e-05
-1.96535858939796e-05
-9.60131393264352e-06
-2.60941552568324e-05
-2.79824540243215e-05
-4.61852524150852e-05
-2.3266185981708e-05
-5.49105272419975e-06
-5.19549032631326e-05
-1.82649393009623e-05
-4.36127213428577e-05
-8.08579266008669e-06
-1.23313287042752e-05
-2.35066593937752e-05
-5.27700388948948e-05
-2.75399369261687e-05
-3.06016440716224e-05
-4.23539396611291e-05
-3.36692050259477e-06
-9.95261276554114e-06
-2.57949889067432e-05
-3.229773637177e-05
-1.47292974525315e-05
-2.80783684001371e-05
-2.41132461817572e-05
-3.4244489398159e-05
-9.16342420920929e-06
-2.22693875347246e-05
-4.96667108543489e-07
-8.48383101734243e-06
-3.75873840484091e-05
-3.73778601806141e-05
-2.55856728467643e-06
-1.99882687631202e-05
-2.77231057114664e-05
-4.52290728267729e-05
-4.06904208972754e-05
-3.56836907599304e-05
-2.59146567546147e-05
-1.33973739000603e-05
-1.923912953318e-05
-3.46453405004801e-05
-4.39830811448993e-05
6.65730708819142e-06
-2.05982539443537e-05
-1.42863447733935e-05
-1.96101396275553e-05
-3.87171298662706e-05
-3.4749480337132e-05
-4.48252521465011e-05
-2.2179693629527e-05
-1.14740272692159e-05
-2.52277294936239e-05
-3.11098819493805e-05
-2.42741485274417e-05
-5.32869167148819e-05
-7.61646301332214e-06
-4.1723845199329e-05
-1.49701862937461e-05
-9.58543169311742e-06
-3.52424848654504e-05
-4.0467695518039e-05
-1.68145560189517e-05
-2.88394115242432e-05
-2.70687496102797e-05
-3.96511107373046e-09
-3.53113044081178e-05
-5.26649284008425e-05
1.76573638606213e-06
-2.01114909718405e-06
-1.64993271006801e-05
-4.22792304371146e-05
-2.07273432926703e-06
-4.64148441929736e-05
-2.07004494689144e-05
-1.78501589980241e-05
-2.78384584772291e-05
-2.87817264459042e-05
-3.59059989378613e-05
-2.51392096520752e-06
-1.91906192159765e-05
-3.86943917320156e-05
-4.1880879890692e-05
-1.01978860728521e-05
-1.25244707920882e-05
-4.19909355595561e-05
-3.69248820448769e-05
-2.18283460417276e-05
-4.81611655642045e-05
-5.92315034380611e-06
-2.2773132016191e-05
-1.1706282502418e-05
-1.41685953026505e-05
-4.1900221572931e-05
-6.8352177923487e-06
-3.06544169388792e-05
-2.87367381231828e-05
-4.14493855694266e-05
-2.90593825111612e-05
-2.59812459336545e-05
-3.09413368424936e-05
-4.75535774175436e-05
-2.33031963313351e-05
-4.23821970512536e-05
-1.72678069729029e-05
-5.66670793644314e-05
-6.87132971761451e-06
-2.67104515694031e-05
-4.73944893730424e-05
-6.72619382462645e-05
-3.02771973749453e-05
-2.5059682430188e-05
-4.70926766473406e-05
-3.89601190591189e-05
-4.87411774507218e-05
-2.04513787451353e-05
-5.67763763834842e-06
-2.62152280086681e-05
-3.25158254769346e-05
-2.32457262639284e-05
-4.40528026517368e-05
-3.14960377325643e-05
-2.42580897379988e-05
-9.07830333657786e-06
-6.4381434969331e-05
-3.39570075650375e-05
-3.59149054467226e-05
-4.13686306202396e-05
-4.93917673064852e-05
-5.68406125028915e-05
-5.13033876378903e-05
-3.0202093583908e-05
-2.63571986718299e-05
-5.22636116287032e-05
-5.40747532920257e-05
-1.38575539176266e-05
-3.12801694226695e-05
-3.86112186350049e-05
-4.66781971396892e-05
-6.15726511115812e-05
-2.73229351503098e-05
1.09778214307583e-05
-4.32106645280719e-05
-2.198988946448e-05
-4.2070589276852e-05
-1.26847413282456e-05
-2.23240759781598e-05
-4.78575413977544e-05
-1.98237314506359e-05
-1.45536678837273e-05
-2.9955971328941e-05
-2.44844401487945e-05
-5.77387406531341e-05
-3.67657544860624e-05
-1.10270575024957e-05
-2.45467669254121e-05
-1.75579198808023e-05
-9.01225211613089e-06
-3.9380778498943e-05
-2.4969040455058e-05
-2.76020053679429e-05
-5.24341554711444e-05
-3.46530941638343e-05
-4.61383181553943e-05
-3.78281021166972e-05
-4.17097742381411e-05
-3.17437407761068e-05
-7.18426382608778e-05
-8.59793191527289e-06
-9.88239634283742e-06
-4.4590420544605e-05
-4.52725366166459e-05
-2.8431852944542e-05
-2.39226874422655e-05
-2.13619101585321e-05
-2.61045034921113e-05
-3.5689571436871e-06
-6.93626093019176e-06
-4.43860357521178e-05
-2.25591893939688e-05
-3.90232825080621e-05
-2.47202239212248e-05
-3.19066212722574e-05
-2.29981558946992e-05
-5.17147622747404e-05
-2.50664480550339e-05
-3.4170065810729e-05
-2.73554679207219e-05
-2.38809768490612e-05
-1.79206354474475e-05
-5.31416229811379e-05
-3.80483309025162e-05
-2.28027512451562e-05
-1.91238903042482e-05
-2.64746439265985e-05
-3.64616335322297e-05
-2.77256641307729e-05
-4.39515932839169e-05
-3.54391144301803e-05
-2.45996671200959e-05
-2.48274268956518e-05
-4.23664849025871e-06
-4.80449858949325e-05
-1.64130245406046e-05
-4.87820407984013e-05
-2.21773745498011e-05
-1.6748021252534e-05
-2.11911107463157e-05
-1.45695323967535e-05
-4.6275515845152e-05
-2.42128765248669e-05
-2.66597125245653e-05
-3.14560307562391e-05
-2.90758088683854e-05
-1.98512616329105e-05
-2.82466523651615e-05
-5.1799201943246e-05
-4.89220728184734e-05
-4.51805167779912e-05
-2.82804914156978e-05
1.45613602804975e-05
-4.4184130067708e-05
-4.15286170959829e-05
-3.93867815572297e-05
2.90530265547597e-06
-3.54898952463193e-07
-3.74344325706098e-05
-1.76715671326871e-05
-4.3250717191501e-06
-6.11721070621652e-05
-6.74403781045241e-06
-2.87902161103848e-05
-1.49888237073553e-05
-4.63474016796818e-05
-3.34206723674208e-05
-1.2854123750516e-05
-1.45684946062719e-05
-2.40080309129771e-05
-2.26200095410056e-05
2.37780097779783e-05
-2.56845552919426e-05
-2.20574057024595e-05
-2.89567349700283e-05
-3.86202815331459e-05
-2.77959176913747e-05
-2.2934277155115e-05
-2.91414340303578e-05
-2.35234655240962e-05
-2.13278157805088e-05
-1.25574483160625e-05
-4.07090804904297e-05
-7.39508184873484e-06
2.42373574959883e-05
-2.69665969789391e-05
-3.02164003178297e-05
-3.09613173287037e-05
-3.68099256865956e-05
-5.72489935611515e-06
-3.10242101863949e-05
-3.67105780688128e-05
-4.52116860126183e-05
-1.48314192172497e-05
-2.04096188560584e-05
-8.69031929711594e-06
-2.36932690428344e-05
-3.17088604562206e-05
-3.61624448614303e-05
-2.76700997866799e-05
-1.81182073574018e-05
-4.14248489604276e-05
-2.83974677506978e-05
-4.26353603756905e-05
-4.35077767646481e-05
-3.88623884841815e-05
-2.56294607849806e-05
-3.82823817129123e-05
-3.35081294261519e-05
-1.69819148309035e-05
-2.27551759949248e-05
-2.78124135067059e-05
-2.90989466995435e-05
-2.4643612826932e-05
-1.87895636331549e-05
-2.93603748021858e-05
-1.80261588051301e-05
-6.16207455678741e-06
-4.8563678102658e-05
-4.62486326423311e-05
-4.58393752200386e-05
-4.14967037133608e-05
-1.12052295165717e-05
-4.21638493444753e-05
-3.29162731928639e-05
-5.91349417501134e-05
-1.28879255650222e-05
-3.52481112819504e-06
-4.97994048499818e-05
-2.11778049275997e-05
-5.28466232212314e-05
-2.26446068074273e-05
-2.73944894402182e-05
-1.57395101874535e-05
-3.61398757606268e-05
-3.06433280376888e-05
2.11811614407595e-05
-3.45118180120208e-05
-2.60952380724833e-05
1.19786954681963e-05
-9.99878043508514e-06
-3.92269515026922e-05
-1.65086206325569e-05
-1.98389792340327e-05
-5.26924695105782e-05
-5.36759365219511e-05
-3.03638678840677e-05
-2.12747355129352e-05
-4.20952424283516e-05
-3.63514010067669e-05
-1.60646822486004e-05
-4.68010193801937e-05
-3.27086263328152e-05
-3.4027491693035e-05
-2.8301819202075e-05
-3.48534510514569e-05
-2.43909512569642e-05
-3.16594215560742e-05
-1.69664469835502e-05
-4.70361935327868e-05
-2.11491371740536e-05
-3.51444143563429e-05
-2.36103104469741e-05
-2.13151103091273e-05
-7.18887524409462e-05
-7.97962238545899e-06
-4.42569443026178e-05
-5.11645920115387e-05
-8.33366039061587e-07
9.5828637720043e-06
-4.90735985588658e-05
-3.61874123680917e-05
-1.48242778244087e-05
-1.56629004791107e-05
-3.03729009375361e-05
-3.18707046079214e-05
-2.56144416230322e-05
-3.52325270714634e-05
-5.57939756277092e-05
-2.92973929610825e-05
-4.02199121862051e-05
-2.86580619252125e-05
-4.09958214168506e-05
-4.42706869495331e-05
-1.84576644964143e-05
-9.61225188266553e-06
-1.25662049535386e-05
-1.98726139490696e-05
-1.5129636978917e-05
-1.95263569590738e-05
-1.15708299582398e-05
-2.11754978083417e-05
-2.34528975241503e-05
-3.07487332873727e-05
-1.28681158321597e-05
-2.22979104830857e-05
-4.79726645878568e-05
-1.40789949474657e-06
-4.52757310816112e-05
-3.26928575795878e-06
-1.77991369864604e-05
-2.92518687833766e-05
6.81143465219604e-06
-4.60285633133586e-05
-5.92633868009145e-05
-2.41485519062536e-05
-1.73431318562469e-05
-2.78622551230458e-05
-4.01458008331824e-05
-3.20036808082576e-05
-5.25088154987511e-05
-3.22432739957823e-05
-3.05038859532315e-05
1.58593033989057e-07
-1.78520774517589e-05
-9.13495320028977e-06
-4.5647398549487e-05
-4.73758931603702e-05
-1.99053906599996e-05
-1.33844170206606e-05
-2.67025187386704e-05
-3.61993634813569e-05
-4.6024740566965e-05
-1.47862251569406e-05
-3.57469720581273e-05
-1.67916026228822e-05
-2.11650779788119e-05
-1.79111073325466e-05
-2.46265756298244e-05
3.3174487082042e-07
-4.12950562829454e-05
-4.51560864424552e-05
-3.23178281151153e-05
-4.63405618113801e-05
-3.56578781182822e-05
-5.07217636974118e-05
-1.74145896135349e-05
-2.96907918704598e-05
-6.94662795487573e-05
-4.10241802966784e-05
-2.87756091464216e-05
-1.76744258409129e-05
-2.63655291851e-05
-3.16903991961522e-05
-1.83188270040561e-05
-1.44222423308706e-05
-1.09233644888681e-05
-1.11034271559929e-05
-2.2272647491803e-05
-1.70385930241391e-05
-2.1159711829461e-05
-2.6214194260275e-05
-5.58306664335251e-05
-4.1337879059544e-05
-5.2556999123484e-05
-2.99944393784113e-05
-4.01254827195737e-05
-5.20113485961706e-05
-3.74399495506022e-05
-1.656966140484e-05
-3.78424182661922e-05
-3.95536522030522e-05
-2.72104897300213e-05
1.21632939225714e-07
-4.03966580735449e-05
-6.45837157786366e-07
-3.57550573154688e-05
-4.43182251858327e-05
-9.91289919452655e-06
-2.8372496468726e-05
-3.53917944562366e-05
-4.06279574770303e-05
-2.70439233864577e-05
-2.00156965875934e-05
-3.25822103574397e-05
-1.96433854577299e-05
-2.11570034255765e-05
-2.20307008442023e-05
-4.18501490585182e-05
-2.63275346717639e-05
-2.71522134611242e-05
-3.7914724992774e-05
-4.53633572421032e-05
-4.58250582650712e-05
-2.50270500095916e-05
-6.08223939957848e-05
-4.97866507787261e-05
-1.94335562438648e-05
-3.36237828139082e-05
-1.00987164223724e-05
-4.5146742518286e-06
-1.72202065084017e-05
-3.44756981600224e-05
-3.96652190591215e-05
-4.22822353763441e-05
-1.62285592864349e-05
-3.01761314627593e-05
-2.12275589258804e-05
-3.72111234439271e-05
-2.10169262054376e-05
-3.55693952840024e-05
-3.66373287928903e-05
-2.71974640614525e-05
-2.55920226487074e-05
-3.9702694739139e-05
-1.97899577696504e-05
-3.72696623782443e-05
-3.33693162509053e-05
-2.79960355919095e-05
-4.92023892371352e-05
-3.10115196850972e-05
-4.73401603580696e-05
-1.94159310395946e-05
-2.49930456987977e-05
-3.78299304088327e-05
-2.18489562094476e-05
-2.8885292573705e-05
-2.47386420047515e-05
-3.11482871441268e-05
-7.2516493903642e-06
-3.69303005365429e-05
-2.88818435604968e-05
-5.2110461716362e-05
-3.70981310332401e-05
-2.67212997092993e-05
-3.86800713828606e-05
-1.35458692717791e-05
-2.05788924539387e-05
-3.83610500185496e-05
-2.99437422530613e-05
-1.77389838189434e-05
-2.32237320720037e-05
-4.02449483250059e-05
-1.2817007516144e-05
-1.12744605622846e-05
-4.42538864307046e-05
-3.81422424862616e-05
-3.19187919311565e-05
-1.74955780820556e-05
-7.93031149688884e-06
-1.20126421156649e-05
-2.9109700934567e-05
-4.69740375879773e-05
-3.67649509633949e-05
-2.95927579542394e-05
-1.0821850181501e-05
-4.96151221957824e-05
-2.21023343068863e-05
-8.39472780666855e-06
-2.26759156369325e-05
-1.93952124855442e-05
-3.99092046328244e-05
-4.2006315725981e-05
-2.59735532845641e-05
-3.19316474319805e-05
-4.37558118259401e-05
-2.62610924860365e-05
-4.43939749790774e-05
-2.91065233543619e-05
-1.19485310805795e-05
-2.30004512039297e-05
-3.40919889617942e-05
-5.06017300846041e-06
-2.69547239013803e-05
-4.70696482539358e-05
-1.51567534496918e-05
-4.98900512783699e-05
-2.48675775396119e-05
-1.53142407518325e-05
-2.06651301245742e-05
1.761958512716e-06
-6.28011269172298e-05
-1.58073376460116e-05
-2.74945379316948e-05
-6.02737046599721e-06
-3.96947511631697e-05
-3.99411287380373e-05
3.723431276534e-06
-9.2189735050479e-06
-1.8777106865607e-05
-6.40628325191819e-06
-2.52704566448154e-05
-3.67536419636571e-05
-2.03370035235974e-05
-2.98481876576593e-05
-1.64016049627574e-05
-3.26009640752319e-05
-6.99024219491488e-05
-2.62078847019955e-05
-5.09690035599377e-05
-2.73130502974234e-05
-3.48575069644431e-05
-4.27343093707349e-05
-2.48099233214185e-05
-1.21155889055667e-05
-1.26416733514571e-05
-1.80869353766886e-05
-1.90686916208909e-05
-4.81479130544663e-05
-4.87565246743461e-05
-4.44148229012689e-05
-2.73192669582124e-05
-5.03672049716502e-05
-1.20565321754915e-05
-2.72780032777351e-05
-4.08442771303013e-05
-3.61964815910312e-06
7.03203988524251e-06
-8.94838941748936e-06
-2.57997808710913e-05
-2.65141458483263e-05
-1.20963235308116e-05
-6.80447183567723e-06
-2.67509658734297e-05
-3.98653093471322e-05
-1.5858026951241e-05
-4.21693111817562e-05
-2.36216049238895e-05
-2.69033030393532e-05
-1.0831391004675e-05
-1.04102581809382e-05
-6.0246321126028e-05
-1.10979498662615e-05
-1.89300842962679e-05
-7.78946675208248e-07
-4.22204883308327e-05
-5.31153268883203e-05
-1.80900212567115e-05
-3.60268355860639e-05
-7.84604396545207e-06
-1.88929111676701e-05
-4.69179518798781e-05
-2.2190141855168e-05
-1.72512957622914e-05
-9.32305981372316e-06
-1.9882893021734e-05
1.79441345968942e-05
-2.60865763045207e-05
-7.63750680092245e-06
-2.58360711762885e-05
-3.0633078895959e-05
-1.71895655715932e-05
-3.29908542352418e-05
-2.82393882991067e-05
-2.789906288973e-05
-4.76956209646608e-05
-3.2041235286684e-05
-3.49454768847987e-05
-7.47388333259812e-06
4.55618012173548e-06
-1.60696988578711e-05
-1.03919180064924e-05
-2.00836734658955e-05
-3.13383359574571e-05
-5.22790441359954e-05
-3.0395806019055e-05
-2.2852276878511e-05
-1.79020227102601e-05
-3.23284935696566e-05
-3.64321890467361e-05
-1.74523447600867e-05
-1.09416200371454e-05
-3.23236867142629e-05
-2.05870434106351e-05
-4.74883485788302e-05
-1.20028813037873e-05
-3.94505366364041e-05
-2.55790837420872e-05
-2.55098488362195e-05
-3.3693123902329e-05
-3.28063828887636e-05
-2.63401089532563e-05
-1.77779628108113e-05
-8.14297494135212e-05
-2.04950879489681e-05
-2.25327271223078e-05
-3.40981259073222e-05
-4.78317764903279e-05
-3.8510593388367e-05
-2.12273555914426e-05
-3.10261671056023e-05
-8.73901494528746e-06
-4.90659780662374e-05
-2.87051985655197e-05
-2.12310720938765e-05
-4.97405083381305e-05
-3.32424519599266e-05
-1.60342514263193e-05
-3.97483975522982e-05
-5.34728637291233e-05
-2.97989410824648e-05
-1.89694208297933e-05
-6.53063300429688e-05
-5.0623278419104e-05
-3.36609001183842e-05
-2.73613471951089e-05
-1.1892186689926e-05
-4.18377104272902e-05
-1.73875405274105e-05
-2.7302044965803e-05
-2.83490293109459e-05
-3.29089761354501e-05
-2.66153702872174e-05
-4.22546469893079e-05
2.01027204942997e-07
-2.2534808655529e-05
-4.32265836284024e-05
-1.57131513315679e-05
-4.78131262920319e-05
-2.27218695008473e-05
-5.25059797550742e-05
-4.08586790267416e-05
-3.83703133174736e-05
-3.04071161108713e-06
-4.42903623346551e-05
-3.44263058420482e-05
-2.76775313758887e-05
-4.38175014466971e-05
-2.65678355399893e-05
-3.08353698471845e-05
-3.48684054893175e-06
-3.60786098945533e-05
-4.85665357467832e-05
-3.54898340889207e-05
-5.13670899356407e-05
-2.93866301662172e-05
-2.01755907186665e-05
-6.0269597674367e-05
-2.39075831188993e-05
-3.62774165120395e-05
-5.59852839283407e-05
-3.45989348482593e-05
-1.11953169338462e-05
-7.98962114459178e-06
-3.40778295247868e-05
-3.24040229370904e-05
-3.68125110757007e-06
-1.12840636991288e-05
-4.72640147970843e-05
-4.55914341003322e-05
-1.31139064251488e-05
-3.79169458672538e-05
-1.48816532490794e-05
-8.17503989073488e-06
-2.15187019701363e-05
-2.69291583810165e-05
-2.88948840554635e-05
-5.32504341571207e-05
-4.82178853374994e-05
-1.02573380050377e-05
-4.66622089415079e-05
-1.59275946432068e-05
-2.66561508853421e-05
-3.01946053340881e-05
-3.86769116505893e-05
-5.33287991174675e-05
-3.39362274578033e-05
-9.21505912394032e-06
-5.47820581540029e-06
-4.65732976044601e-05
-1.98743327809503e-05
-2.01343953601524e-05
-4.04977352701108e-05
-2.54692610700462e-05
-1.3246704120909e-08
-3.78178107987641e-05
-3.2615339864585e-05
-2.2696498657607e-05
-4.14883670128041e-05
-1.26799796523287e-05
2.21940540233766e-06
-9.00314722862049e-06
-1.87301282717041e-05
-3.50950034474002e-05
-4.40793731031652e-05
-4.24862598413026e-05
-3.08091832677227e-05
-2.07787143136556e-05
-1.43246741109185e-05
-4.64800019732104e-05
-1.29359617707353e-05
-1.62549035977664e-05
-4.93389266180632e-05
-3.3943704552708e-05
-2.40370834801312e-05
-2.39873239498622e-05
-3.81613052055557e-05
-4.19627857734582e-05
-3.9768666713168e-05
-3.06614744021514e-05
-3.33390312266906e-05
-9.42845940070672e-06
-5.88434771734358e-05
-5.11162704629949e-05
-1.96882397993549e-05
-1.0436296620579e-05
-3.01413052778302e-05
-5.97665835317486e-05
-2.11078575218673e-05
-5.61870387364018e-06
-1.61200671171779e-05
-2.3863342610617e-05
-1.90288447312375e-05
-1.1032320040527e-05
4.2230586246328e-07
-3.23913116905715e-05
-4.44459542436136e-06
-2.13009599874219e-05
-2.91582714485794e-05
-5.66986603358142e-05
-1.07388152401671e-05
-9.53848913275623e-06
-1.69388779032156e-05
-4.28100956539631e-05
-3.0579345342641e-05
-4.35239682281562e-05
-2.17926876105238e-05
-6.09289214025446e-05
-1.86657882803437e-05
-1.23409274457162e-05
-4.02926404058285e-06
-1.95452817465685e-05
-2.47633880742726e-06
-3.36708805514644e-05
-2.14599719871115e-05
-4.44445333340235e-05
-3.82095589173978e-05
-3.55441126890753e-05
-2.92212197536426e-05
-2.64638777639155e-05
-1.39092320654601e-05
-3.39179866698112e-05
-2.61198788589389e-05
-6.19555805735601e-05
-4.01869151615925e-05
-2.15529599329643e-05
1.3947152593101e-05
-5.07711797937458e-05
-2.13489425890554e-05
-2.62281923286119e-05
-1.57224327713348e-05
-4.24232878762231e-05
-3.60533234018723e-05
-3.96740466420275e-05
-2.31016840551157e-05
-2.20773034736302e-05
-2.91941538238644e-05
-1.75965120199896e-05
-3.94107275631648e-05
-5.91518625312124e-05
-3.14499562906902e-05
-5.83148537320363e-05
-1.03676011607158e-05
-5.47564854905705e-05
-3.60348550342082e-05
-4.77970352791483e-06
-8.66201049888379e-06
-8.88487773523224e-06
-2.83104404207966e-05
-1.9857286868748e-05
-4.27462683620918e-05
-3.34682986009559e-05
-3.98607057983467e-05
-2.02325762228858e-05
-3.43712904298453e-05
-2.94607062550275e-05
-1.94527392719666e-05
-2.33903681873615e-05
-4.38357742833472e-05
-4.99907138882881e-05
-4.06559760743014e-05
-3.60712917710553e-05
-2.48200763637841e-05
-5.33938469488508e-05
-1.65873165244482e-05
-2.02561962169289e-05
-7.08403566808704e-06
-2.77426943170418e-05
-1.62257860820694e-05
-2.86438344781335e-05
-4.34180175058437e-05
-3.25017435724422e-05
-4.28202684514399e-05
-4.96301183067293e-05
-5.22975450516488e-05
-1.6144909629685e-05
-6.48136508110742e-05
4.07739021778202e-06
-2.89463195780496e-05
-3.57042434351543e-05
-1.40022258285531e-05
-2.30454364433538e-05
2.02073726728528e-05
-3.00756015182473e-05
-1.53857226187895e-05
-2.97095745751553e-05
-2.02981992130075e-05
-7.42346177005107e-06
-2.50654154646035e-05
-5.95780996954534e-05
-4.89830737933806e-05
-5.74427093658526e-05
-2.95609738440045e-05
-2.39088206824596e-05
-4.29930149124279e-05
9.02340788742262e-06
-3.74461307516069e-05
-2.73478462223943e-05
-6.36009084901055e-05
-2.65245376191101e-05
-2.93687584754761e-05
-2.29573986017039e-05
-2.72209595791009e-06
-2.1407094996362e-05
-2.38710192942973e-05
-2.95295892511935e-05
-5.1082361047002e-05
-4.38622456359988e-05
-1.87934502378769e-05
-2.87840213293769e-05
-5.48918006761181e-05
-4.58982570624042e-05
-2.23042724534443e-05
-1.38063630949337e-05
-1.62916440486e-05
-8.12617851157736e-07
-1.40729422343644e-05
-3.91001446080557e-05
7.8385533117868e-06
-6.09062908058348e-05
-3.23070077405235e-05
-5.02598148014749e-05
-3.82329297724175e-05
-5.41881219276397e-05
-2.03620300762484e-05
-4.73308059295267e-05
-4.71421112667989e-05
-3.2188354689756e-05
-1.18194868641811e-05
-2.03612939213386e-05
-2.64618549161192e-05
-3.31166389129658e-05
-6.77928505511769e-06
-2.27795215521758e-05
-5.70845017995714e-05
-3.21132958939226e-05
-3.73002461927042e-05
-1.3442794358051e-05
-1.52120510588955e-05
-1.75857223998847e-05
-2.01727408930399e-05
-3.09872814723211e-05
-8.5893945301826e-06
-4.22270017964089e-05
-1.02171139853874e-05
1.28568206320695e-05
-1.69663110453162e-05
-7.03379140723008e-06
-1.28538825118321e-05
-6.32233479140425e-06
-1.64283137721519e-05
-3.58275584833634e-05
-1.38789919120009e-06
-3.1474447377326e-05
-2.7395541573459e-05
-3.27497196841789e-05
-2.73751310376814e-05
-2.26255553407758e-05
1.47591439889641e-05
-1.66140466887795e-05
-2.90095003133395e-05
-4.74581704784725e-05
-9.89177855563721e-06
-3.9680532848765e-05
-4.36029186571383e-05
-3.38688853777984e-06
-1.61228650996679e-05
-1.72157559146051e-05
-3.23548503111008e-05
-3.09034551496918e-06
-5.75291121221254e-05
-4.69995028687502e-05
-5.05500508908901e-05
-4.03363447599648e-05
-5.81849907735475e-05
-1.5787663709457e-05
-4.42520267537125e-05
-1.75763869680982e-05
-5.11546977639736e-05
-6.99853025261564e-06
-1.68182038801548e-05
-3.76149660787905e-05
-9.00876794972204e-06
-3.7011578562426e-05
-4.31635761495319e-05
-2.09115086275303e-05
1.00453378646346e-05
-2.92582828703591e-05
-5.31134052167865e-05
-4.07565407593783e-05
-2.38843434593757e-05
-3.37820457499344e-05
-4.83117853365534e-05
-2.36658411534998e-05
-4.96696175556228e-05
-3.533071099011e-05
-4.28370151268949e-05
-1.10976021026379e-05
-6.10213251616823e-06
-2.30090560833593e-05
-4.80466440753768e-05
-2.49249808139546e-05
-3.88208551067468e-05
-3.1457148486336e-05
-2.92987339214777e-05
-5.51606308710562e-05
-1.34407022474974e-05
-1.84748424591373e-05
-3.92269603510449e-05
-2.96624638258678e-05
-3.29013779763474e-05
-3.08741163069313e-05
-1.35479688674551e-05
-3.00296556143231e-05
5.85730358627084e-06
-1.72039730008985e-05
-2.81120313066474e-05
-2.90878996525273e-05
-4.69698199704471e-05
-1.3462044124403e-05
-2.09004144490263e-05
-1.63298818003997e-05
-1.16858070239098e-05
-3.25844354516862e-05
-4.13986113630626e-05
-3.21600516107286e-05
-2.01997150435533e-05
-2.43936405137436e-05
-5.81426337486419e-05
-2.30448438887602e-05
-2.27864969057691e-05
-3.9743009316548e-05
-1.51123556345894e-05
-4.93923289845259e-05
-3.42696809451026e-05
-6.54776317939782e-05
-9.66894389645891e-06
-4.85343621382651e-05
-2.54382218440012e-05
-2.2526864127508e-05
-4.1683298297496e-05
-1.43330132323701e-05
-4.06331859360619e-05
-5.62216660297186e-05
-2.58332505060542e-05
-2.7751945589459e-05
-3.66290109697278e-05
-3.47718178053056e-05
1.36209995721122e-05
-8.71654100900331e-06
-4.63592012701135e-05
-5.87201030397809e-05
9.96408404702399e-06
-2.57673609650596e-05
-2.60270776276742e-05
-2.38388683939858e-05
-4.75728400569762e-05
-5.38229256807621e-05
-9.18737762601305e-06
-9.38752500483921e-06
-1.36525881425694e-05
-3.17689719456934e-05
-1.9944125266724e-05
-1.4673113447962e-05
-3.48452633053332e-05
-2.72434041150568e-05
-3.94311562773031e-05
-4.43873242894221e-05
-2.85410433190874e-05
-1.88312790066766e-05
-3.67054321511022e-05
-4.18282009777884e-05
-5.27188116253819e-05
-4.15101950799177e-05
-3.69458464372341e-05
-2.61077774397904e-05
-4.538874636191e-05
-1.77440255280178e-05
-1.26648938960465e-05
-3.48969697238343e-05
-3.513666950605e-05
-2.44184376867969e-05
-1.32648831893118e-05
-2.41868445102391e-05
-4.21767316933789e-05
-3.91862205181913e-05
-4.934416270001e-05
-8.4412700061676e-06
-3.63679237985783e-05
-2.85404239668537e-05
-3.91054362000015e-05
-3.74471077293042e-05
-4.93864065625092e-05
-5.11006424712038e-05
-1.09262331473083e-05
-3.51186175925409e-05
-3.92196541156697e-05
4.66179507709999e-06
-2.26329671952086e-05
-2.52162407724139e-05
-4.55072836126434e-05
-2.41653491097937e-05
-3.46731352858504e-05
-3.73915707514467e-05
-1.62578034568742e-05
-3.1993250503693e-05
-4.34556989058924e-05
-4.91017582797327e-05
-2.59233702356916e-05
-3.35934415005263e-05
-1.76750938098712e-05
-3.59164025270501e-05
-2.22059564776322e-06
-4.97024399359944e-05
-5.21209793119855e-05
-1.70123350790942e-05
-3.55175217597019e-05
-2.7427873618516e-05
-3.28406111875636e-05
-5.98514454282969e-06
-2.78269041908113e-05
-9.82215154666242e-06
-3.26141106100451e-05
-3.55544392735893e-05
-3.81818921692163e-05
-2.74942461475142e-05
-4.30262718305752e-05
-2.44759280341321e-05
-5.83850931827837e-05
-2.14166031789015e-05
-3.21947118888259e-05
-4.03156486736918e-05
-3.37154925226946e-05
-3.47648978350306e-05
-7.79314543562083e-06
-2.76639789504844e-05
-3.09674782051788e-06
-4.78703986421117e-05
-2.26107628551075e-05
-6.29997160764726e-05
-1.8021041587506e-05
-8.94842513153205e-06
-1.5428326063935e-05
-2.2862706061042e-05
-2.76142466669944e-05
-1.90218218261959e-05
-3.52982770545515e-05
-2.0157253838862e-05
-2.58720927840507e-05
-3.37847272232743e-05
-1.23098981452013e-05
-2.11081560423171e-05
-2.20542385461992e-05
-4.27813311879348e-05
-2.9509058483552e-05
-2.58171552343798e-05
-3.60516342902693e-05
-3.92933405447944e-05
-3.65747038073535e-05
1.63553430834984e-06
-4.34615131237416e-05
-2.32956513782209e-05
-5.15116456633987e-05
-3.96203523252035e-05
-7.73664530179845e-06
-2.58951200630246e-05
-2.10064648655876e-05
-4.8495640322195e-05
1.53788045484626e-06
-2.01383669663256e-05
-1.3473059648049e-05
-1.56474170372279e-05
-3.67345971011763e-05
-1.01308449495029e-05
-3.1330005601037e-05
-6.29909745190364e-06
-2.85444899899747e-05
-4.328415570452e-05
-5.99518884127263e-05
-1.67776015287225e-05
-3.40245420126052e-05
-3.34036262687585e-06
-1.52435913380633e-05
-2.76208076628532e-05
-4.34745168388722e-06
-3.31857059752653e-05
-1.58063696481306e-05
-1.50439971140088e-05
-4.9244411997532e-05
-2.9765413919465e-05
-1.58290050693887e-05
-1.99720705812773e-05
-3.61689437160142e-05
-2.80744837239167e-06
-2.1540930680626e-05
-3.33879271313271e-05
-2.03112312146912e-05
-1.82973599311784e-05
-3.75867757533951e-05
-6.89934369798434e-05
-3.28274184507696e-05
-2.63482834908327e-05
-3.03506484942653e-05
-1.91893296257842e-05
-5.20320717460796e-05
-3.20943739602799e-05
-2.46549810748015e-05
-4.07788426346462e-05
-1.846125726251e-05
-4.82000706908837e-05
-3.9235165355335e-05
-1.29895346524097e-06
-3.33102805488925e-05
3.25672117281794e-07
-2.39240886769527e-05
-3.3450605555227e-05
-1.18539581165426e-05
-4.3932144385356e-05
-3.04454828659857e-05
-1.62160540145562e-05
-1.67466948998508e-05
6.76058547329405e-06
-3.06677130852431e-05
-2.59620176844881e-05
-1.05360410777193e-05
-2.70612440586371e-05
-1.28334735704255e-05
-8.62570200958775e-06
-1.40329165590479e-05
-3.258820540442e-05
-3.09201428590621e-05
-3.56994468350734e-05
-2.31875766197251e-06
-4.98910769462714e-05
-2.02484505453243e-05
-1.75839704205449e-05
-2.72769360304289e-05
-3.31520066318695e-05
-3.78977580792077e-05
-3.46845814344215e-05
-2.52245433814278e-05
-2.80725947251725e-07
-5.4953093528365e-06
-3.34107345094838e-05
-1.95714923127849e-05
-3.05058747599349e-05
-2.6680681352406e-05
-2.52742956245574e-05
-2.02434904496554e-05
-3.83521344000588e-05
-1.37376998379306e-05
-3.612579941642e-05
-3.23697229847099e-05
2.37179911306118e-06
-3.62742513552484e-05
-4.41633443014468e-05
-1.97940644823743e-05
-2.76220318749151e-05
-3.87475986650191e-05
-2.98790640035475e-05
-3.29805761861337e-05
3.96933685859897e-06
-3.21863357259122e-05
-3.32134275811784e-05
-3.93312780376139e-05
-1.21719690027976e-05
-3.06440593461227e-05
-2.67056334347577e-05
-3.10751358197743e-05
1.09230902750879e-06
-3.01738393134927e-05
-1.03163278968747e-05
-4.26437813991785e-05
-2.78947856043501e-05
-3.1390788130075e-05
-7.95180364708822e-06
-3.62858419352949e-05
-1.2804913520816e-05
-1.07675135855871e-05
-3.05027036575621e-05
-1.91724046999419e-05
-3.35177441620969e-05
-2.2244776282797e-05
-4.31514547681375e-06
-3.55296534812966e-05
-4.02682766177089e-05
-6.21215679595647e-06
-2.2251376340454e-05
-3.44490873270597e-05
-5.85341293619057e-05
-2.72419202174077e-05
8.34963282404368e-06
-2.68721955571275e-05
-2.02134174678696e-05
-2.42249449580447e-05
-4.59985559234404e-05
-2.74724791338633e-05
-2.31958299774009e-05
-5.02834254320418e-05
-2.35012587117052e-05
-5.08541304677581e-06
-3.65608514989306e-05
-3.92939927561677e-05
-2.2926148667509e-06
-1.80471170496893e-05
-1.52093223062211e-05
-3.77323681643704e-05
-1.28763384705892e-05
-3.73804709938047e-05
-2.17130473688369e-05
-1.26520861935871e-05
-4.13267556745916e-05
-1.69635609156055e-05
-1.26086348594202e-05
-3.11021847127388e-05
-3.37704075639138e-05
-3.36820342455991e-05
3.42349179655759e-06
-2.11243383512649e-05
-2.73594611013328e-05
-1.47570928238406e-05
-9.89704987885895e-06
-4.40202111905939e-05
-3.21904153744525e-05
-1.30148396323556e-05
6.19622356836237e-06
-2.27486751921871e-05
-4.58371463085684e-05
-4.12009868498196e-05
-2.99540788581988e-05
-4.86746125661442e-06
-4.79590320842744e-05
-4.54551763682717e-05
-2.00391343068649e-05
-5.31864643746186e-05
-1.27822314129133e-05
-5.6056494841004e-05
-6.02926545112581e-05
-4.31262582307786e-05
-3.3369199583255e-05
-1.6227516807426e-05
4.29662813300611e-06
-2.31410897575128e-06
-5.22770185670008e-05
-2.03039608119419e-05
-2.92352216128009e-05
-5.29886960044015e-06
-6.42060062120804e-06
-5.43132914802082e-05
-2.02118270728814e-05
9.66417096021127e-07
-1.62770742916737e-05
-9.09324508498687e-06
1.35463807757826e-06
-2.17024392376322e-05
-4.22082101788418e-05
-2.9224880291293e-05
-4.03627785263682e-05
-4.5201018483393e-05
-3.13498885413856e-05
-3.58741803628388e-05
-2.92848701565384e-05
-3.74254992164182e-06
-3.2147996974507e-05
-2.30408613458602e-05
-2.81445252211522e-05
-5.6993868787976e-05
-4.77920911128917e-05
-3.09911960709082e-05
-2.95573782693974e-05
-2.6164571089511e-05
-3.26501479102995e-05
-2.99610880926174e-05
-1.01898979560107e-05
-3.78504898710558e-05
-1.496520459461e-05
-4.07618596281688e-05
-3.38169609306685e-05
-2.66044981268206e-05
-4.18851862259002e-05
-3.93626627830959e-05
-2.03626285041725e-05
-1.58102111184244e-05
-4.81984466203331e-05
-2.52682655967281e-05
-5.36349607183995e-05
-3.22139566591939e-05
-1.81005070739874e-05
-4.26871594889919e-05
-5.11491253192811e-05
-5.58509255555953e-06
-1.51894608117678e-05
-7.65957537379004e-07
-2.25606093662574e-05
-1.81928316360565e-05
-3.12867811813873e-05
-4.47164581022873e-05
-2.58637420231984e-07
2.73111743937022e-07
-3.6701562323769e-05
-3.55626894603084e-05
-8.15020707968949e-06
-2.66325891125168e-05
-1.87389009351975e-05
-2.63208880955744e-05
-2.51562287437447e-05
-3.06503534887288e-05
-4.70528540027864e-05
-2.88525711352195e-05
-3.3089795554255e-05
-3.44444562375669e-05
-4.20823172375961e-05
-3.95326600917719e-05
-4.68764147218929e-05
-3.73132937389611e-05
-4.0213304930408e-05
-3.31745507366096e-05
-5.45361030302364e-05
-3.99781937264476e-05
-3.44229457196299e-05
-2.03739938561481e-05
-2.50217371481086e-05
-8.72434125071565e-06
-2.99534710179064e-05
-2.72793213086597e-05
-1.80715864749127e-05
-3.00933873934629e-05
-2.95599654371795e-05
-3.65229124401695e-05
-4.48186808261749e-05
-5.61125775140587e-05
-2.32028561979825e-05
-6.50035346819707e-06
-1.78508141242717e-05
-3.50218276364586e-05
6.36544615035966e-06
-3.25126140239386e-05
-5.55797302923617e-05
-3.39141057797603e-05
-4.36499801948882e-05
-3.61659323639817e-05
-3.79411610084028e-05
-6.40862008514848e-05
-3.78174143797147e-05
-3.19523196194935e-05
-4.83149508328937e-05
-3.92349611845282e-05
-5.36659149114353e-05
-2.90295520445992e-05
-1.74155818698539e-05
-1.74462201251303e-05
-2.08902674629901e-05
-5.47935805132283e-05
-1.88220960613939e-05
-4.26355579886327e-05
-2.99091631735125e-05
-2.131672386756e-05
-2.71595252598338e-05
-3.31070647799404e-06
-5.07323624136326e-05
-1.84197466217929e-05
-3.60668423772224e-05
-4.36920532742755e-05
-2.76876667929077e-05
-1.0621510719591e-05
-5.57868846806709e-05
-5.23512305180269e-06
-4.7957677240564e-05
-1.94848917267403e-05
-4.48621146400549e-05
-2.88836677317195e-05
-3.26696797693083e-05
-2.77580828728764e-05
1.39657605947347e-05
-3.54094429431509e-05
-3.5128450916999e-05
-2.73872189260565e-05
-1.72075102518366e-05
-3.31788511714649e-05
-1.53224377080525e-05
-3.07036852818295e-05
-5.87030986323939e-05
-9.59134705051144e-06
-3.96213239520734e-05
-2.21925162496276e-05
-3.5943654462141e-05
-2.48280513319606e-05
-3.53103532912448e-05
-5.49659326850904e-05
-3.10611526556624e-05
-3.16862014872037e-05
-1.79989145592859e-05
-2.94731012358289e-06
-4.08497104310932e-05
-3.63665979546552e-05
-3.69715545698277e-05
-2.46104019838592e-06
-3.26349483785024e-05
-3.27281459372846e-05
-3.73066372302497e-05
-4.58197156056172e-06
-3.95491910152163e-05
-4.18847185642242e-05
-2.25790677791896e-06
-4.05634339344866e-05
-3.92729246036468e-06
-1.52779890880968e-05
-4.26629101696349e-05
-3.51752713474202e-05
-1.92807076363951e-05
-1.99558619051486e-05
-2.88581210561575e-05
-4.89279548667906e-05
-1.7576174485291e-05
-5.43594399705759e-05
-2.41593082004624e-05
-2.99108381273289e-05
-5.16202561455383e-05
-1.7181592030812e-05
-2.29012134339009e-05
-7.01675858547404e-06
-3.71646222349709e-05
-1.0754522625042e-06
-2.11380805566828e-05
-3.30725300604043e-05
-3.33687275852115e-05
-2.58690218581055e-05
-1.14220333521501e-05
-3.2584054636682e-05
-1.94676988898445e-05
-1.90264082426478e-05
1.35603812059949e-05
-4.88903386364829e-05
-1.85351320145611e-05
-2.5730355820622e-05
-4.08875492669407e-05
-2.68282323535269e-05
7.52425750990576e-07
-4.0022377606069e-05
-3.14516492928733e-05
-5.4773353529473e-05
-3.52425875055072e-05
-5.57901977790899e-05
-3.57706337728532e-05
-2.22493208010212e-05
-2.64563686364494e-05
-4.99079479758964e-05
-5.700305591763e-05
-3.25238280240044e-05
-5.07960978082944e-06
-2.85276108773649e-05
-2.92143460627787e-05
-2.03933800642806e-05
-4.74733572420156e-05
4.42054608119044e-06
-5.45374421104568e-05
-2.98799646767436e-05
-1.84175074900147e-05
-4.38280360406858e-05
-3.73372306527058e-05
-1.81980244227946e-05
-3.67958226986049e-05
-3.32134610575124e-05
-1.06436939255515e-05
-3.92659792742568e-05
6.62787074532995e-06
-2.45464314966672e-05
-4.33322884263442e-05
-3.51351909185859e-05
-2.43644736325707e-05
-1.87743197207245e-05
-3.1020425239844e-05
-3.97768319742685e-05
-2.03009493463485e-05
-4.77433714445396e-05
-4.62794908259649e-05
-2.26817225365618e-05
-4.04588834870648e-05
-1.58928317483511e-05
-2.37799225161621e-05
-3.78083174611778e-05
-2.82371772076065e-05
3.92807883013253e-06
-4.17863223615359e-05
-1.89408739250818e-06
-1.75119503834236e-05
-1.02433282892141e-05
-9.9656900611242e-06
-3.14402708647112e-05
-3.74309696680153e-05
-2.93107868131142e-05
-3.40096010007974e-05
-1.48681765994739e-05
-1.63064644679535e-05
-4.5534034991109e-05
-2.91618063599064e-05
-2.58016115830297e-05
-6.06815328809371e-05
-4.87286948895016e-05
-2.65444517652797e-05
-4.13762437467939e-05
-6.42275594234252e-06
-4.07248060352814e-05
-3.38671469677792e-05
-1.05808913496313e-05
-2.90631798801731e-05
-2.22492469557806e-05
-5.77842745687667e-05
-3.72358939516615e-06
-1.54738239606613e-05
-1.73099376087578e-05
-1.4558170350134e-05
-2.17309796642835e-05
-3.16039689623842e-05
-2.20900155083727e-05
-2.58582265522561e-05
-1.91850896822134e-05
-1.54884397322299e-05
-3.38042287411288e-05
2.11457625687357e-05
-1.1908522416643e-05
-4.48697351961553e-06
-3.24209149688441e-05
4.95488669981387e-06
-4.86238354948736e-05
-2.17590504437699e-05
-1.27058597258631e-05
-3.92475949684498e-06
-2.95064679535136e-05
-4.6025867132799e-05
-4.71235039591847e-06
-3.87514870343768e-05
-4.89141475450821e-05
-2.82002683590505e-05
-2.42080677036301e-05
-1.94828041407366e-06
-4.79289830875355e-05
-3.30432882051507e-05
-1.51913710385269e-05
-3.14908863800122e-05
-1.65908031114131e-06
-8.17087923169074e-06
-1.43054789059653e-05
-4.78672804946844e-05
-2.51987537226076e-05
-1.82049718999724e-05
-1.12062075854247e-05
-1.28405692656896e-05
-1.19276120028616e-05
-4.41134544828633e-05
-2.0105511385298e-05
-2.63560580098375e-06
-1.62800612662766e-05
-1.95189713550756e-05
-4.36091129340383e-05
-1.81725695246522e-05
-2.85703525920204e-05
-9.62003200658536e-06
1.03079496843642e-06
-3.0575976992059e-05
-1.76527467443882e-05
-1.96253350794397e-05
-2.82243396467444e-05
-3.11050582572183e-05
-3.28976645275887e-05
-3.01686124907452e-05
-4.29182926624373e-05
-5.0650259230872e-05
-2.7690501620026e-05
-5.37853174272718e-06
-6.5773595713498e-05
-2.64995964118558e-05
-1.17996764272855e-05
-3.94757997888474e-05
-4.01515846625933e-05
-2.10734465110527e-05
-4.85156691079597e-05
-4.5934355149189e-05
-7.69440840127542e-06
-3.22467402490074e-05
-2.67447074877482e-05
-3.50198721510425e-05
-4.45010127505564e-05
-3.85934054859042e-05
9.87718574032744e-07
-2.28155789539308e-05
-3.98131004519956e-05
-2.78480618604014e-05
-1.26484993512276e-05
4.43115023297465e-06
-3.2116165236472e-06
-1.59506002082652e-05
-3.86384360937098e-05
-3.26622687798135e-05
-2.40472297640773e-05
-2.62962360518556e-05
-3.48519628513422e-05
-3.95270625807611e-05
-5.28215432995046e-06
-4.00171233995775e-05
-1.792127036499e-05
-2.69913498256849e-05
-5.15367942462898e-05
-2.43660949135361e-05
-5.29171017576496e-05
-4.41611692343956e-05
-3.35368985368571e-05
-4.54845434877689e-05
-3.16166674190517e-05
-2.67340367470995e-05
-2.51130551434099e-05
-1.93135884974805e-05
-2.48277625674909e-05
-3.43742708515991e-05
-4.29858256636569e-05
-1.73521528422736e-05
-4.2491134853721e-05
-2.10917031732798e-05
-1.96710796315152e-05
-9.75266415071091e-06
-1.24549168944279e-05
-2.81513741503401e-05
1.00889466611126e-05
-2.15106316276217e-05
-3.38096301189879e-05
-2.34815429582344e-05
-9.27987012780623e-06
-2.0226036208789e-05
-3.26935177121443e-05
-4.88168349598807e-05
-2.35952161326239e-05
-4.88177198843626e-05
-3.29506467452981e-05
-1.5331826051878e-05
-1.44364641103629e-05
-2.52106224498968e-05
-9.91556453865622e-06
-2.76459037934092e-05
-3.62315996664825e-05
4.56896184771475e-06
-3.59716695518944e-05
-4.99316814263142e-05
-3.80761748966258e-05
-5.25109852773227e-05
-3.23834794026651e-05
-2.07739343605958e-05
-4.70154029092179e-05
3.5562925950945e-06
5.57091047297631e-06
-3.23060189742873e-05
-5.6252900124055e-06
-1.7901923702207e-05
-5.79361253298273e-06
-1.83996316087593e-05
-5.86451370016178e-05
-2.56204709166673e-05
-3.56585452272032e-05
-3.66499729966927e-05
-3.76901561407305e-05
-2.5639104873981e-05
-2.03027646519673e-05
-2.7018366101534e-05
-3.75566132196428e-05
-1.97156903597693e-05
1.23614627673262e-05
-4.21799627128575e-05
-1.22613837182477e-05
-2.2139933055687e-05
-5.64131546560573e-05
-4.07701161698862e-05
-9.50935644619428e-06
-2.13207420175189e-05
-2.73941620676686e-05
-2.98149508240882e-05
-9.80312864603798e-06
-1.25708486778963e-05
-4.72660533723403e-05
-3.17991070159682e-05
-2.64641710795314e-05
-3.98139762903739e-05
-3.40359509032213e-05
-3.29701804254256e-05
-2.52518311956539e-05
-1.11893975400627e-05
-2.55930937924983e-05
1.4429197305671e-05
-3.56901383461036e-05
-1.66649304391486e-05
-2.41130641265384e-05
-3.1052577187403e-05
-1.56002689500823e-05
-3.68820452106545e-05
-2.60414600395535e-05
-1.92809725889204e-05
-2.54967660268258e-05
-1.03811083935113e-05
-1.42854903832335e-05
-1.71763822248475e-05
-5.23274641115111e-05
-3.98716799992302e-05
-8.26299805957345e-07
-2.57723105446672e-05
-5.31889857205449e-05
-2.45289311898503e-05
-2.74526883538869e-05
-4.73639170091006e-05
-3.01904720294601e-05
-2.1008527453168e-06
-7.29897269327058e-06
-3.59216172083356e-05
-2.23684149589161e-05
-3.50982828765534e-05
-4.34697507907656e-05
-2.72313895257649e-05
-2.51178917425059e-05
-3.17784857949294e-05
-4.22258917088999e-05
-9.03940759267351e-06
-3.32152606760981e-05
-3.39299437202352e-05
-3.13294476990629e-05
6.07848725015079e-07
-1.4847916488948e-05
-1.24871208246324e-05
-6.45506245415683e-06
-4.89438682147618e-05
-4.09522327576907e-05
-2.73088679938397e-05
-1.47287484214228e-05
-1.33735290440969e-05
-4.46328429159973e-05
-8.59966111314573e-06
-2.80725155524822e-05
-3.95039458675977e-05
-2.8745238546039e-05
-1.41909001524414e-05
-2.4138255007882e-05
-2.90790535426544e-05
-4.44449560692615e-05
-4.13033634432737e-05
3.07694290814156e-06
-8.78417145737732e-07
-2.25114576391451e-05
-2.01235836879306e-05
-3.85834764485286e-05
-2.787938935339e-05
-4.20252551505714e-05
-1.60998695148544e-05
-3.03297317543161e-05
-2.65160744497625e-05
-2.54593976412783e-06
-2.21000501144986e-05
-6.61739234715942e-05
-9.89311521920152e-06
-4.04994011667293e-06
-1.42441200391896e-05
-1.50182396000314e-05
9.52103653988161e-06
-5.71047077284115e-05
-3.79652661962154e-05
-1.36158034606426e-05
8.76074899014975e-06
-4.75347666257893e-05
-4.04316733687552e-05
-2.19390399885044e-05
1.19155239377929e-05
-9.14839107925789e-06
-4.55070237194334e-05
-1.099144342023e-05
-3.39459300107863e-05
-3.33012034897502e-05
-4.8643815852176e-05
-4.05716230524895e-05
-4.45636167156699e-05
-3.6647516107452e-05
-2.53169685972547e-05
-4.62146960029656e-06
-4.3448352152515e-05
-6.16585713039637e-05
-5.78181479011889e-05
-1.94888526592218e-05
-2.88827785026498e-05
-4.73326892914315e-05
-3.05213378012163e-05
7.67479759000878e-06
-3.08506652961879e-05
-2.8289042742023e-05
-1.32052438308362e-05
-5.06443806538367e-05
5.48385794528043e-07
-6.05782616658472e-07
-2.64491037418266e-05
-4.34346315078081e-05
-3.56795947272913e-05
-2.55934894266791e-05
8.04439727921763e-07
-2.18574855179993e-06
3.43330435394711e-06
-4.69372759962141e-05
-5.8325215162225e-05
3.18328523244816e-06
-3.91827662801403e-05
-1.18071953355735e-05
-4.03442525155365e-05
-9.64826080635011e-06
-1.57377431675405e-05
-3.02316645258553e-05
-1.17276688391076e-05
-4.90738279350292e-05
-4.31867329793445e-05
-4.37139881917105e-05
-4.75088869930053e-05
-1.92693640144636e-05
-3.24033180331497e-05
-3.54803243846308e-05
-5.25084564095463e-05
-3.58359487749844e-05
-2.02938094425004e-05
-4.27209447202224e-05
-1.15796180051938e-05
-5.37543786794123e-05
-1.41320109240508e-05
-2.04803350166943e-05
-2.92730131191483e-05
8.06055383417777e-06
-4.12011125846685e-05
-9.06419228360229e-06
-3.06261640086294e-05
-2.98023665496816e-05
-2.45090762714266e-05
-1.39899437488512e-05
-2.66429297840858e-05
-2.47982813947769e-05
-3.46541753583819e-05
-2.93824768054117e-05
-3.72083072185205e-05
-3.21893387645865e-05
-2.38028646703534e-05
-6.77490903411834e-06
-5.46179657968878e-05
-1.3522556648728e-05
-3.11120548275206e-05
-2.27912456717228e-05
-2.45089685387957e-05
-1.73097972906548e-05
-1.8306191459237e-05
-3.59675608015882e-05
-2.89926462237068e-05
-2.6489656566286e-05
-4.58728438520417e-05
-5.15187818954432e-05
8.00783994918877e-06
-1.02278731582092e-05
-1.54454521679375e-05
-2.89350807531639e-05
-6.35804725193909e-05
-2.91040945645775e-05
-3.50984294466447e-05
-4.32458241308912e-05
-3.11752356040702e-05
-2.49868426524177e-05
-5.53183900405719e-05
-1.44009727286914e-05
-3.42135266981771e-05
-9.25636527033396e-06
-4.46395572313463e-05
-4.47094677343229e-05
-5.12788486651176e-06
-1.94726135348744e-05
-4.40262155845568e-05
-5.43731452081626e-05
-2.30650572770811e-05
-9.53824403991131e-06
-4.27317083343613e-05
-2.77335058182063e-05
-3.50623860597867e-05
-3.89404222286703e-05
-3.54389109281883e-05
-2.3849871620203e-05
-3.02629781557607e-05
-1.93758780040984e-05
-4.37137923248613e-05
-2.44837712292558e-05
-1.7734364027628e-05
-4.85165410707271e-05
-3.46651671303915e-05
-3.59162829372663e-05
-3.80441329904817e-05
-3.86105671629359e-05
-3.85878637226283e-05
-7.15437982841521e-06
-4.69359530072177e-05
-1.72815503622136e-06
-3.13871708983315e-05
-5.02957643639935e-06
-1.89014132162628e-05
-6.08256228509916e-05
-1.00643350906605e-07
-1.59612096746314e-06
-1.99021948154866e-05
-4.02343143005647e-05
-3.61415868945724e-05
-2.36170500440395e-05
-2.87827228770503e-05
-3.62175334760479e-05
-2.23884036910894e-05
-3.9321059441795e-05
-1.58701074708586e-05
-4.4347135778389e-05
-2.41369866585506e-05
-4.35081970839975e-05
-4.83869675255721e-05
-2.73871851313917e-05
-3.01442758894543e-05
-3.23341704337147e-05
-4.13458592196988e-06
-3.50177885512932e-05
-3.70159076549522e-05
-3.11138513204685e-05
-2.50070723628072e-05
-3.03925732459629e-05
-2.74651647588925e-05
-2.57690297440159e-05
-3.344527313248e-05
-3.86003465795483e-05
-1.46766161572924e-05
-4.68886417098384e-06
-1.47892532584224e-05
8.1180808026717e-07
-2.08313741783664e-05
-9.00126805809166e-06
-1.88113216380208e-05
-3.92630534999335e-05
-4.9598429398438e-05
-5.14390993108907e-05
-2.39536697527064e-06
-4.35650484758951e-05
-3.43102660900878e-05
-5.64738889995268e-05
-5.10911289323063e-06
-2.16653732715771e-05
-3.31025123249186e-05
-4.73842162646895e-05
-4.7220799179702e-05
-1.54523533238515e-05
-4.48483097972966e-05
-3.1183444745551e-05
-2.05803542977682e-05
-2.64348950392637e-05
-4.05231108372874e-05
-5.29119379347795e-05
-2.19075886606044e-05
-5.12614541709932e-05
-4.7702458746249e-05
-1.09403639435596e-05
-4.37894256308274e-05
-3.78705156314559e-05
-1.67168962378607e-05
-3.15504952380475e-05
-4.1843616103536e-05
-1.56527695277871e-05
-2.87819112505479e-05
-2.23946249223001e-05
-2.9145728081886e-05
-2.21872360435371e-05
-2.13447872180863e-05
-2.73573666067438e-05
-5.1963631289493e-05
-2.38745667861315e-05
-4.51702199035907e-07
-3.14010096708082e-05
-4.26994033687299e-05
-2.5818178616603e-05
5.37029651895747e-06
-3.14562195382792e-05
-1.55680551260077e-05
-2.60474245891716e-05
-1.80678957226163e-05
9.67393251156871e-07
-3.83666121738829e-05
-2.26266155522918e-05
-2.002742363189e-05
-1.16338917307602e-05
-3.06411346195104e-05
-1.92643584057426e-05
-2.89763956979896e-05
-4.545569927389e-05
-5.4134006587926e-05
-1.34737642018847e-05
-4.42278240134379e-05
-5.6157574413067e-05
-3.96361020100227e-05
-1.71870011780314e-05
-5.36576252026587e-05
-2.67233358944495e-05
-1.50839732383784e-05
-4.80659778292184e-05
-5.72165471434441e-05
-1.1642538368715e-05
-3.74925556571889e-05
-4.40022981544189e-05
-4.52969752834498e-05
-3.77531599522802e-05
-1.73630767320031e-05
-4.93838260206706e-05
-3.73134955188409e-05
-1.54731123960854e-05
-2.40156928813781e-05
-2.7467796783029e-05
-3.11523174860725e-05
1.31655263596595e-06
-3.55879405298225e-05
-5.44756555721507e-05
-2.34903000803644e-05
-6.42927773554405e-05
-2.85670653189271e-05
-3.68676453406957e-05
-6.8675431793739e-05
-3.10870876313255e-05
-1.66752838604863e-05
-2.67387283053356e-05
-1.81999067125869e-05
-2.58003327439369e-05
-5.37065936403001e-05
-2.60855292633359e-05
-1.66131125100827e-05
-5.86507339062275e-05
-8.91619401235425e-06
-3.32095090630866e-05
-4.44665760411341e-05
-5.82008748575206e-05
-4.04198569883394e-05
-3.00325217866968e-05
-3.49382169780457e-05
-1.31958567952877e-05
-4.78505138236394e-05
-7.42533983926646e-06
-5.25816850271554e-05
-3.02150168547352e-05
-2.67727388019652e-05
-2.62136980699844e-05
-3.34900257826072e-05
-2.831450568697e-05
-2.91320753971246e-05
-1.26355643689652e-05
-1.72743229371778e-05
-3.7525134331764e-06
-2.38980729049078e-05
-2.2103372478821e-05
-3.335434244505e-05
-4.23471237787507e-05
-4.39080598209096e-05
-3.59887488169092e-05
-1.21963558439132e-05
-3.92390409151125e-05
-1.6049622754316e-05
-4.78690080047035e-05
-1.29646305660572e-05
-3.57402787859883e-05
-4.23640984548963e-05
-3.67898113911289e-05
-1.39264391643917e-05
-3.51465028453136e-05
-4.09961516055197e-05
-4.73848300491701e-05
-2.01748601378067e-05
-1.68286502651764e-05
-5.48585378917096e-05
-1.37382236398054e-05
-3.42199761250917e-05
-3.39850745241584e-05
-2.0472438453094e-05
-4.19694558305612e-05
-3.94217130900006e-05
-2.92691375106453e-05
-2.01243995903688e-05
-1.86401772236409e-05
-9.98111484210315e-06
-3.61474968105015e-05
-4.90844217179253e-05
-2.40165308176927e-05
-2.97670085214425e-05
-2.0167469896773e-05
-3.52526252004126e-05
-4.80316138888377e-06
-1.10697496831486e-05
-1.98922712951849e-05
-1.48038520990502e-05
-4.65995851987327e-05
-1.57339830552988e-05
-2.09051031052496e-05
-5.38612054495719e-05
-6.43590313751638e-05
-2.10838966935751e-05
-4.83872328820782e-05
-1.42255130075494e-05
-1.0396660299305e-05
-1.65799252615469e-05
-3.16911526241634e-05
-4.33938241539624e-05
-2.01805713991091e-05
-1.57881958700462e-05
-2.53263780198867e-05
-1.04036273434792e-05
-1.75531112053215e-05
-2.05076739784891e-05
-2.39389945423952e-05
-1.56830506885044e-05
-4.17627500797726e-05
-3.73357976466815e-05
-3.61593776431753e-05
-6.33916311997279e-05
-1.32717486227261e-05
-1.4560826949275e-05
-2.48149893674565e-05
-3.85217473841798e-05
-4.00908564971907e-05
-6.28426012470248e-05
-3.13026857825666e-05
-2.24620605065341e-05
-3.86359529189318e-05
-3.00609040051306e-05
-4.07953992352541e-05
-2.02844910565571e-05
-3.55618208637028e-05
-3.00612052559689e-05
-2.49453999538197e-05
-8.10896507732537e-06
-7.23053462032821e-06
-2.33976725264382e-05
-4.06547023807711e-05
-6.7230851120996e-05
-3.45182420440756e-05
-7.79712089562323e-06
-4.23669068081838e-05
-4.24079225241304e-05
-9.33020725327907e-06
-5.09456350960143e-05
-2.82427519449298e-05
-7.98814343387954e-06
-2.64273631013254e-05
-3.03694324681173e-05
-1.74831839886765e-05
-6.112612599881e-05
-2.22451056005826e-05
-1.47832678919518e-05
-1.55522669502078e-05
-3.50225664019421e-05
-2.83711237407703e-05
-1.85838771389746e-05
-3.91583518182532e-05
-3.3975013970165e-05
-4.7947657933149e-05
-1.51258414692288e-05
-2.60097000801965e-05
-2.24939656120709e-05
-1.20701172245619e-05
-1.98693364021668e-05
-6.19271074244242e-05
-4.46226634494347e-05
-2.30537521553081e-05
-4.79010182422814e-05
-3.53198294698696e-05
-2.50185767276622e-05
-1.6953231088651e-05
-1.36653978494922e-05
-3.12314866416069e-06
-3.56527772073586e-05
-2.86321848417947e-05
-2.45384470716736e-05
-1.93169160179115e-05
-3.01345265216107e-05
-2.44013906134145e-05
-1.19921237433542e-05
-5.88898817242791e-05
-3.13202363364037e-05
-6.35427544002482e-06
-2.27409690647313e-05
-5.64543400318292e-05
-4.53761832969673e-05
-1.93762368600076e-05
-3.45211902165657e-05
-2.42867334033027e-05
-3.45613075395513e-05
-4.59052106091978e-05
-1.08739703953415e-05
-5.06308733714599e-05
-3.33838116507246e-05
-2.82457735620629e-05
-1.43745027857016e-05
-1.15142633129577e-05
-7.18600101453838e-05
-4.395324615404e-05
-3.6785103486157e-05
-3.43855703920903e-05
-9.3329523982608e-06
-2.07772682143203e-05
-3.76287948065988e-05
9.80882061472413e-06
-4.38139738805479e-05
-4.01627879487679e-05
-3.1037459111937e-05
-9.2573749810485e-06
-2.40784497147284e-05
-4.49093077543837e-05
-2.61174384078263e-05
-2.96181686610939e-06
-2.95862442195945e-05
-3.52899150269559e-05
-3.685547948266e-05
-2.86966150629304e-06
-1.12297146443188e-07
-2.22235872091886e-05
1.46259384655669e-06
-1.60366738111853e-05
1.86346002134438e-06
-3.04993043844158e-05
-2.80833607849334e-05
-2.89457811820959e-05
-2.08227178045144e-05
-2.74946158572701e-05
-4.9400980201743e-05
-2.79738515632621e-05
-3.89747634342157e-05
-4.35462269057289e-05
-1.96014500512863e-05
-6.87551512722987e-05
-1.99936308728331e-05
-3.13443625268927e-05
-1.86643075849942e-05
-3.2072397183546e-05
-1.97380304166908e-05
7.26768399711837e-06
4.17092576556345e-06
-3.22860196432471e-05
-2.10855678415439e-05
-1.14812622266419e-05
-3.96369392813974e-05
-1.20652726489887e-05
4.2357766481003e-06
-1.55497925102289e-05
-7.67116262735986e-06
-3.4886970287838e-05
-1.11484340685253e-05
-4.84164935219148e-05
-5.06534625876182e-05
-2.25442407845285e-05
-1.76121044612363e-05
-3.56999546851615e-05
-4.46746980965822e-05
-1.27390504098967e-05
-5.54560790455267e-05
-1.39882373468003e-05
-1.85825865271247e-05
-4.5063116491493e-05
-2.87053213213486e-05
1.90371958989316e-05
-4.23609461532264e-05
-4.93383273588993e-05
-1.61545878643119e-05
-4.28443178518037e-05
-7.69802919190925e-06
-5.72955069228481e-06
-3.13413530842669e-05
-1.19959636658729e-05
-4.69334760331138e-06
-2.2059382659966e-05
-8.13672785608749e-05
-1.32872484496916e-05
-5.40881634851968e-05
-5.1847214679483e-05
-2.14760270866005e-05
-3.75844252006458e-05
-1.49552498211582e-05
-1.20954989649867e-05
-6.570411891109e-05
-1.80654758660562e-05
-3.33226346733289e-05
-1.7835647773313e-05
-8.70203393010791e-08
-1.98679305592298e-05
4.55186806215095e-06
-3.92417949154277e-05
-7.67171735342655e-06
-1.4711645203635e-05
-5.76164082185821e-05
-1.6044894343105e-05
-1.39720180793639e-05
-5.15194752709634e-05
-2.83968376237993e-05
-9.11369050423039e-06
-6.47207439430686e-06
-4.5999730025161e-05
-1.04923386735251e-05
-1.99539975542901e-05
-2.68387911037515e-05
-6.75594343670129e-06
-9.66313383259639e-06
-6.13730293049038e-05
-1.84024797340511e-05
-1.39910830049438e-05
-1.23968971714103e-05
-1.83701549142356e-05
-3.54849761034247e-05
-2.62574635195595e-05
-3.58203265526555e-05
-3.91084806594121e-05
-3.45964718900178e-05
-2.45253007174919e-05
-3.53905052732525e-05
-1.3729669345447e-05
-3.71091111638688e-05
-4.62377583522309e-05
-1.73486212673624e-05
-1.57440889877308e-06
-2.10578135950101e-05
-1.42917292082246e-05
-3.08734856326838e-05
-5.04518739062424e-05
-3.98964981778935e-05
-1.1979786593452e-05
-4.76087252571505e-05
-5.67558264003795e-06
-3.77308331597549e-05
-4.53683562037262e-05
-1.65277680816874e-05
-4.92647523714603e-05
-5.55657822184382e-05
-4.96196331442617e-05
-4.18213096701113e-05
-1.09397475912253e-05
-3.86952418538029e-05
-4.13892779132423e-05
-5.48411294069543e-05
-4.49085968425218e-05
-3.3531383363433e-05
-3.57716059892716e-05
-2.18546810746712e-05
-2.03951868451782e-05
1.52055341392168e-05
-4.53613986735752e-05
-6.40106206937957e-05
-3.47989578057883e-05
-3.30396319717606e-05
-3.23189838191956e-05
-2.60212201820786e-05
5.22940602424544e-06
-3.33590213500995e-05
-4.35328303621473e-05
-2.94399027870703e-05
-3.37853287818591e-05
-1.66737635588769e-05
-1.02184791797692e-05
-2.62840438953155e-05
-2.03888387591372e-05
-4.49405261858259e-05
3.75441207124939e-06
-3.64012718692309e-05
-2.33110651008146e-05
-3.9959274334703e-05
-2.50176194365155e-05
-2.4036265299441e-05
-1.96816525908506e-05
-5.7463126753474e-05
-2.95407468933664e-05
-4.08277458855287e-05
-3.53118661716715e-06
-3.06491642049545e-05
-3.13208766919156e-05
-4.95399154324982e-05
-3.54734119164657e-05
-3.80696212345309e-05
-2.94256807038264e-05
-6.56239127492871e-05
-1.00219317651568e-05
-1.32977780740055e-05
-1.99269869446127e-05
-3.96788592062663e-05
-3.2048880366309e-05
-4.67869951761736e-06
-2.05011804583022e-05
-3.19880961284372e-05
-2.51676895494517e-05
-2.90970329903747e-05
-4.74590944475786e-05
-1.89018112177035e-05
-1.519595580748e-05
-2.53509456416231e-05
-2.94948206433979e-05
-2.29866384317856e-05
-1.9530837358337e-05
-3.25411989959745e-05
-3.09500953661245e-05
-3.98555593987073e-05
-1.4194176792088e-05
-3.51473342749778e-05
-3.27060907751817e-05
-8.49568504327484e-06
-3.17101703962183e-05
-5.07150062965028e-05
-1.05423809253372e-05
-4.94994200148098e-05
-3.69276147396722e-05
-3.98418241223176e-05
-3.94197821961113e-05
-3.82555822504055e-05
-1.91043512176393e-05
1.34729752556414e-06
-2.41427037676145e-05
-1.86911627177446e-05
1.23699387644614e-05
-4.68292500904416e-05
-2.69140938337166e-05
3.78378332554693e-06
-3.53561839592275e-05
-4.14429214085511e-05
-2.7649605390619e-05
-2.30220257027217e-05
-1.75791209525973e-05
-2.69706108614168e-05
1.41512227643112e-05
-3.15505535182714e-05
-2.63530133632384e-05
-4.39449701152701e-05
-1.30777098802621e-06
-1.07360253559776e-05
-5.47549802638623e-05
-6.68176115059695e-05
-2.43978955375207e-05
-9.8696736802608e-06
-4.0406818558316e-05
-2.27517879084876e-05
-6.28683516747296e-05
-4.59214559702585e-05
-3.91885398758988e-05
-3.24896900912102e-05
-2.57370254567599e-05
-3.36848287103388e-05
-5.66459844736425e-05
-6.04215587841414e-06
-7.32240660898785e-06
-9.81812862440541e-06
-2.19331063656374e-05
-3.24054092591935e-05
-4.9122970209901e-05
-4.55403454619441e-05
-1.37957209445491e-05
6.78409410380703e-06
-3.63675821286371e-05
-3.26529705538915e-05
-2.47270332843052e-05
-2.74001843644313e-05
-2.14978481625452e-05
-2.93130883118784e-05
-2.19512001171085e-05
-2.01116341036435e-05
-3.84525302480192e-05
-9.74066622060958e-06
-2.59948495044321e-05
-1.55621435855579e-05
-1.72950577476602e-05
-3.85541496174293e-05
-4.27929973555113e-05
-2.32346492629437e-05
-1.36091872144195e-05
-2.1757889143767e-05
-3.36155075934763e-05
-4.0380463184256e-05
-8.41370163421414e-07
-2.71137471831015e-05
-3.11847735683246e-05
-3.5161390535026e-05
-1.81417931051244e-05
-1.46278376352075e-05
-1.85270105618322e-05
-1.60548528760126e-05
-2.03599718933522e-05
-2.94101613263749e-05
-2.23978571165223e-05
-2.0282043944661e-05
-1.32128273707692e-05
-1.55151199572965e-05
-2.70545640961226e-05
-4.27738039873364e-05
2.70722938599256e-06
-3.2756087123775e-05
-3.30024772053497e-05
-2.06105879921181e-05
-1.23036083657836e-05
-6.44460356523173e-05
-1.72082534328463e-05
-4.73279083982375e-05
-3.61869103027349e-05
-4.13926956660846e-05
-3.39060514246866e-05
-2.28842782653558e-05
-3.70902452463037e-05
-1.90670127598683e-05
-4.30015918107504e-05
-4.13825714883081e-05
-1.33125509298414e-05
-2.07616709791926e-05
-1.07232315743953e-05
-3.5649178626755e-05
-3.14334500211993e-06
-1.23568838954774e-05
-5.11945832417819e-06
-1.38009606208437e-05
-6.11595880508939e-05
-4.50684519070507e-05
5.17594246489738e-06
-9.7840323251103e-06
-2.5175685900532e-05
-3.01897264506211e-05
8.3129104968841e-06
-1.3135244331992e-05
-3.03155631434948e-05
-2.11653600406432e-05
-2.0121412518596e-05
-1.07248127072428e-05
-1.18027745460072e-05
-4.29762064279734e-05
-1.67033305999942e-05
-4.80145815896986e-05
-1.79816206711204e-05
-6.97117254620031e-05
-1.42148137628438e-05
-5.03665311711345e-05
-3.00125014515136e-05
-5.31150087262965e-05
-4.03194672252353e-05
-6.19959150336899e-05
-2.17907825789551e-05
-1.9433070913621e-05
-1.22263314517714e-05
-2.82824377498827e-05
-1.7074019560635e-05
-2.76304178697309e-05
-3.60921541620447e-05
-3.17741618277225e-05
-2.65635206247084e-05
-4.19640010122497e-05
-4.2146063484885e-05
-4.92275916886797e-05
-1.83264070189911e-05
-1.24606000520078e-05
-2.02545874575398e-05
-1.85058287051245e-05
-2.06263846081874e-05
-1.7217702194881e-05
-3.22609578058191e-05
-2.88707837447122e-05
-1.65260590967794e-05
-3.38963732750917e-05
-3.7193130613774e-05
-3.9692910142616e-05
-1.84466231237591e-05
-2.05876354173e-05
-2.82787479789714e-05
-2.48935671499447e-05
-4.23007468621089e-05
-2.23197304549461e-05
-1.20151251727781e-05
-2.19964516023363e-05
-3.60867548068461e-05
-3.323451133419e-05
-2.21477602186831e-05
-3.41588169975937e-05
2.1504085407395e-05
-2.90753223678021e-05
-3.71628503945949e-05
-1.23301983333322e-05
-1.46333105487046e-05
-7.20374336743136e-06
9.03672343734171e-06
-5.81563467314872e-06
-3.73024598393519e-05
-2.50024970022086e-05
-1.8509795998632e-05
-3.43852340847607e-05
-2.23031559941583e-05
-3.99652410733617e-05
-2.22314893672404e-05
-1.97338897671397e-05
1.02009345951251e-05
-3.85265700272793e-05
-3.60055465785861e-05
-2.56140742958116e-05
-2.62898745226617e-05
-3.42409720181085e-05
-2.16925904076249e-05
-1.68913240319164e-05
-7.16580270701342e-06
-3.43502837043842e-05
-3.66942897427037e-05
-3.87482065279649e-05
-2.87463207797527e-05
-4.00478989703744e-05
-3.44280558031567e-05
-3.49840486508565e-05
9.32564542400777e-06
-2.07068064636235e-05
-9.55290401548399e-06
-1.63737483341078e-05
-6.56782904545103e-06
-3.01370337574763e-05
-3.14217348103013e-05
-3.28948846804717e-05
-7.88096028694258e-06
-1.26249665745326e-05
-3.8426704128694e-05
-3.79464120778754e-05
-2.90656883235702e-05
-3.091347884456e-05
-2.80775232724606e-06
-3.15035283941092e-05
-6.24608527332572e-06
-1.33484770522404e-05
-3.94855727902885e-05
-5.031736941962e-05
-1.2032360108378e-05
-3.36411288599345e-05
-4.80710232269571e-05
-2.33524346407443e-05
-2.76219480160071e-05
-9.92709739767371e-06
-1.95979090937111e-05
-2.72692039943169e-05
-2.14763784569646e-05
-3.89283567508443e-05
-1.77566867789337e-05
-3.28383907222715e-05
-1.76805687620362e-05
-2.58505526035333e-05
-3.39240520091826e-05
-4.90648880651458e-05
-2.32440564254063e-05
-3.0912421157387e-05
-3.55465073579654e-05
-4.00241367543375e-05
-2.6579086367318e-05
-3.02578392157221e-05
-2.85098853518317e-05
-5.4225053973226e-07
-6.42432904907759e-05
-4.4108288557929e-05
-3.9244991280059e-05
-4.44294597600479e-05
6.67668311786975e-06
-5.70454234041277e-05
-2.94877307158715e-05
-2.5231017812763e-05
-3.09279260661297e-05
-3.28429434458213e-05
-5.64817031922187e-05
-3.5742200398337e-05
-7.75970655409883e-06
-2.5141813487289e-05
-3.11988679914955e-05
-1.4594324896678e-05
-2.10790368060168e-05
-3.47318568955767e-05
-1.8611312397872e-05
-2.96539541924136e-05
-3.13110798724835e-05
-1.43360711660732e-05
5.20618291720214e-06
-3.88720456955158e-05
-3.71198163355785e-05
-6.14538658811985e-06
-3.84644016663864e-05
-4.81026014788426e-05
-2.54168752314931e-05
-9.61298723140606e-06
-2.5978012422343e-05
-7.60886886121671e-06
-3.97246978028594e-05
-1.63058064121061e-05
-2.4195822155752e-05
-1.79062251468763e-06
-4.41545353965904e-05
-5.3558180378376e-05
-8.21833636593481e-06
-6.34881174690137e-05
-2.28197356503925e-05
-2.36865236153198e-05
-6.54790771674744e-06
-3.89529506065624e-05
-2.34032680628605e-05
-1.98244647037821e-05
-3.97740526182763e-05
-1.76396711445376e-05
-2.39217445465126e-05
9.31550087785559e-07
-1.51732010647611e-05
-3.11501928706556e-05
-1.95593518885223e-05
-1.56558278826129e-05
2.74009296038879e-06
-2.91095346909287e-05
-2.39716129897465e-05
-1.93204576605398e-05
-2.32187204005421e-05
-1.98173206932709e-05
-2.68876466267072e-05
-5.4972117168051e-05
4.41697169187084e-07
-2.43532104585484e-05
-7.91836440963969e-06
-3.91574557134305e-05
-3.04339455200559e-05
-3.62613193584984e-05
-3.40989876051528e-05
-1.91363921699781e-05
-3.03549287216447e-05
-2.63997320642841e-05
-3.15917073443232e-05
-3.95147285569679e-05
-1.83072069662397e-05
-3.36490987423187e-05
-3.67476473980689e-05
-4.46448985247169e-05
-3.22783475465894e-05
-2.20236748092042e-05
-3.32923727133386e-05
-8.82567969031573e-06
-4.2602487790453e-05
-2.22254823592422e-06
1.1193494410454e-05
-4.05779865341745e-05
-4.38817214672734e-05
-4.81782352796531e-05
-2.5735702593138e-05
-3.1155259373458e-05
-1.02653827257007e-05
9.00795336085381e-06
-1.62207420713387e-05
-1.7222321666004e-05
-3.02296639294422e-05
-1.46297555632606e-05
-8.70056758625294e-06
-1.76184501638216e-05
-1.47606027087123e-05
-6.85663574758971e-07
-4.01134733811141e-05
-3.91717719741162e-05
3.01855748695241e-06
-6.32770223544056e-05
-3.74215847033409e-05
-4.09906331696665e-05
9.8563108562895e-06
-1.40625798778003e-05
-7.23062333515172e-05
-5.47316791175439e-05
-8.99104862161337e-06
-3.43465515937872e-05
-1.71790661113287e-05
-4.17449482946784e-06
-1.21240286499139e-06
-5.35705583626805e-05
-3.8345744501703e-05
-4.47132282961943e-05
-4.12149012219265e-05
-5.3669168478045e-05
-3.33469631100201e-05
-7.4038912213337e-06
-4.44964662598348e-05
-5.06216625044478e-05
-1.55437063783052e-05
-3.20163890269223e-05
4.05511226118118e-06
-4.75618418376319e-05
-1.896410834812e-05
-3.23677690270515e-05
1.1305212491518e-08
-4.29490737702457e-05
-1.16337895163986e-05
-2.41143766466072e-05
-4.18812673490879e-05
5.5539566406816e-06
-2.41758646244463e-05
-4.6263836946936e-05
-2.60421240438777e-05
-2.53142695378315e-05
-6.17981800696791e-05
-3.59815293379286e-05
-2.79672714647385e-05
-3.48673336354454e-05
-1.03893020791508e-05
-3.57390732194593e-05
-6.99327841451586e-05
4.37872427075317e-06
-5.62621332499908e-05
-2.70998355896169e-05
-4.23548612701291e-05
-3.46880894761989e-05
-2.74381564056665e-05
-1.81939828764937e-05
-1.91202214964673e-05
-3.57477913919955e-05
-5.80455370958532e-05
4.51534215404078e-06
-5.56806766327724e-05
-2.49506015399213e-05
-3.14786355610438e-06
-5.63533335511506e-05
-2.78655436466058e-05
-1.89741856008463e-05
2.3778375101464e-05
-1.1811231850266e-06
3.65514022206472e-06
-4.13012979371126e-05
-2.87848740676984e-05
-7.6004322646306e-05
-3.85105025816315e-05
-6.76125877617245e-06
-2.97914774166581e-05
-2.91564389943309e-05
-3.46606846978476e-05
-4.2270709666775e-05
-2.31595383697483e-05
-5.48416498415312e-06
-1.00409342708115e-05
-3.04013051259441e-05
-2.4828190926945e-05
-3.09517274459388e-06
-5.86132386707283e-05
-6.00607855308024e-05
-1.28090291278859e-05
-1.2217492613865e-05
-4.48586983868597e-05
-1.60304996623039e-05
-1.53900476926121e-05
-2.68469809741818e-05
-4.30204382179365e-05
-2.60722522789307e-05
-3.60101259377851e-05
-6.49473442127903e-06
-7.26345161169821e-06
-4.80757122952211e-05
-5.28293916821817e-05
-3.63396738332181e-05
-2.81721956669857e-05
-6.11170811695212e-06
-3.41333905447399e-05
-2.44343881821538e-05
-2.56612733123127e-05
-3.45474436838501e-05
-7.3946755889874e-06
-2.50564282388758e-05
-1.62309687354572e-05
1.96308281402633e-06
-1.72686745734147e-05
-2.14233513797065e-05
-3.2555951782008e-05
-2.48199261649814e-05
-7.64293897649106e-06
-1.30665546470701e-05
-1.66140841506843e-05
-4.06787470874959e-05
-2.23253174016995e-05
-4.13986441330553e-06
-6.06502550887926e-05
-3.86833698221869e-05
-2.91914226300922e-05
-7.95376333100739e-06
-2.97106223285036e-05
-2.78740217811865e-05
1.15634351347017e-05
-2.86985987076624e-05
-1.51711648262186e-05
-2.0592077186077e-05
-2.5508024283418e-05
-4.37237719106485e-05
-3.31205325485645e-05
-1.78095071667165e-05
-2.23454038088796e-05
-2.06286093078966e-05
-8.55623534420223e-06
-1.7323510587639e-05
-4.07150893587128e-05
-3.81268838090891e-05
-4.81518150502425e-05
-7.29573923435281e-05
-2.32931097302888e-05
-3.87943107677106e-05
-3.9937534538306e-05
-3.97603488125108e-05
-3.29574095403722e-05
-1.18494384302602e-05
-2.78958181090662e-05
-1.10726061377896e-05
-5.05116192933842e-05
-1.36818788658805e-05
-4.57384791401333e-05
-4.28286968158087e-05
-5.23666508006623e-05
-3.60517720437671e-05
-2.76014395457365e-05
-1.41326560320792e-05
1.37487570366506e-06
-2.51779224344038e-05
-1.63494292626296e-05
-2.79664436209838e-05
-3.9314624520097e-05
-4.67722987847451e-05
-4.81073108819553e-05
-3.27853371065535e-05
-2.71251939955573e-05
-3.71061263550168e-05
-6.02272380867252e-05
-3.48625839536638e-05
-1.96733780174427e-05
-4.85496967823146e-06
-2.39635215958386e-05
-1.92342851203411e-05
-3.6802251689363e-05
-1.0000776726806e-05
9.71723810783327e-06
-2.11026561754595e-05
-1.57507833427155e-05
-2.54806728687377e-05
-4.03839084739425e-05
-6.39712608418009e-05
-8.26095900567327e-06
-1.06841883920653e-05
-5.25711599992597e-06
-3.21253113666465e-05
-4.23279521479673e-05
-5.22405484572928e-05
-1.31954476916284e-05
-4.66140905061804e-05
-3.76726290018104e-05
-4.05713675098177e-06
-5.58102812860748e-05
-1.60847190166977e-05
-1.61326730868408e-05
-5.22939243526154e-05
-3.09982572354172e-05
-1.63786412958565e-05
-3.60791360413552e-05
-6.07832720185352e-05
-2.83043027174405e-05
-3.37920668263005e-05
-2.8594919351296e-05
-1.80849040159585e-05
-1.85386458724222e-05
-5.05299993575872e-05
-1.55642253253938e-05
-3.72597607187342e-05
-4.17837870826407e-05
-2.58374160143047e-06
-7.71907337938999e-06
-5.88649700151566e-05
-7.93051785713047e-06
-2.6173292849607e-05
-3.20720806624307e-05
-3.37549625084e-05
-1.36802014231219e-05
-4.01199773302339e-05
-1.7341069842476e-05
-3.58434269750346e-05
-4.56293299679364e-05
-3.19005776157295e-05
-3.46315430109792e-05
-2.05929007936144e-05
-2.59244438232501e-05
-2.39196251309929e-05
-3.95486034982188e-05
-5.74525633048148e-06
-4.37776728143025e-05
-3.50732399659659e-05
-5.11191388745718e-05
-1.07190432110787e-05
-2.201250363429e-05
-2.44176340190122e-05
-3.51752833152502e-05
-2.50168642767338e-05
-2.45217567621943e-05
-4.26952464443999e-05
-2.04169756234664e-05
-2.18287377307996e-05
-3.56439808023972e-05
-2.4126024342057e-05
-4.61296874358309e-05
-2.97215605576732e-05
-7.9999393489896e-06
-9.21116874997915e-06
-4.32677792754297e-05
-3.0683824148403e-05
-6.52039888205976e-05
-5.18706884087578e-05
-2.33053200198447e-05
-1.67878200288308e-05
-6.81250866820751e-05
-1.57637067525794e-05
-3.55750542656296e-05
-2.58408266225184e-06
-3.43855621986237e-05
-3.0860792187045e-05
-2.02102261300957e-05
-2.60808463418989e-05
-3.28604011145476e-05
-4.27953367116109e-05
-3.24756333426308e-05
-2.97160116011345e-05
-4.28525149950372e-05
-2.66105106078735e-05
-3.90903377427864e-05
-4.07962505926822e-05
-3.60903727781607e-05
-5.48274059615974e-06
-3.60229922413051e-05
-3.32783853666642e-05
-4.47119590481552e-06
-1.45061556000943e-05
-4.0268478924373e-05
-2.53118231868469e-05
-3.41855638933075e-05
-2.13987153512754e-05
-2.59472470014701e-05
-4.94985133295045e-05
-3.21348751736915e-06
-5.65543819505113e-05
-3.79307486142616e-05
-6.06610884360894e-05
-1.54884520938917e-05
-1.99305363080151e-05
-1.49031411005e-05
-4.75018316117449e-06
-4.96645203167144e-05
-4.41156345978504e-05
-4.25476511601973e-07
-2.19909254412961e-05
-1.69179371052173e-05
-1.85037974945804e-05
-1.81539528290469e-05
-5.72686623774523e-05
-3.70213827438269e-05
-1.09369641270315e-05
-3.04602947161168e-05
-2.4601189639132e-05
-4.71850077406251e-05
-1.90322952132003e-05
-3.31500344011672e-05
-1.57724312389287e-05
-2.78353574178064e-05
-2.08043666880326e-05
-2.94620649174303e-06
-4.3874620425057e-06
-1.83723071884909e-05
-5.49637264557724e-05
-1.77176994505662e-05
-1.93764768884102e-05
-4.83811247798159e-05
-1.62929425225467e-05
-3.06362943833113e-05
-3.35333061798675e-05
-1.30946584541581e-05
-1.23231161215032e-05
-3.06010812660467e-05
-2.34063081744883e-05
-2.35438741761358e-05
1.86042734070974e-05
-2.11751138856163e-05
-4.36908470310953e-05
-3.87180836351046e-05
-1.10437342637428e-05
-1.85532814586755e-07
-3.51645601402323e-05
-4.02666917609424e-05
-5.62699664485349e-05
-5.21050921627142e-05
-2.46962012429921e-05
-7.06605481408872e-06
-6.09971935535781e-05
-1.70227983218418e-06
-4.15375709878744e-05
-3.57678217949358e-05
-2.88203331855873e-05
-3.38986934233481e-05
-2.96428066561984e-05
-4.03503749017641e-05
-1.54281929898832e-05
-3.06969755896328e-05
-3.06287282621861e-05
-1.95103011439962e-05
-5.41592884703131e-06
-4.10733957845841e-05
-4.73288118836518e-05
-3.6256846778174e-05
-1.5938670450462e-05
-5.02103687461557e-05
-2.37357955897438e-05
-2.00083595971294e-05
-2.40275306351256e-05
-4.41475604252463e-05
-3.17864604397335e-05
-4.95538557816566e-06
-2.46275756910261e-05
-3.77185856690942e-05
-6.00752122507626e-05
-3.62303284389752e-05
-2.17013410824852e-05
-5.23624913096775e-06
-5.48151362485181e-05
-3.2392747214786e-05
-6.35909919019774e-05
-5.13786345638477e-05
-2.4888837481484e-06
-1.66744547448143e-05
-3.50657155788539e-05
-4.37869436344705e-05
-3.09172286554037e-05
-3.97441733099598e-05
-1.79228903142926e-05
-5.62926301979613e-05
-1.93513665132762e-05
-3.24386992885624e-05
-1.0513971193025e-05
-2.25623364063893e-05
-1.83414757973575e-05
-3.65419435798279e-05
-5.85759630103533e-05
-1.47811626442942e-05
-1.61820989805132e-05
-2.61213151950988e-05
-1.39722626804359e-05
-3.93105376153401e-05
-1.03871237987973e-05
-1.88966369934215e-05
-3.6726269724764e-05
-1.58443068965455e-05
-4.79018821394879e-05
-9.689808529641e-06
-1.89967924250828e-05
-1.61142387667918e-05
-5.84302043582635e-06
-3.97334128086885e-05
-2.38622813810153e-05
-6.81322228855722e-06
-4.74598529667659e-05
-2.2562603316073e-05
-4.38428918185488e-05
-2.43235663298407e-05
-2.69539809950543e-05
-2.01453887995292e-05
-6.23349588553821e-05
-4.62772551548236e-05
-3.74087530565587e-05
-9.80613779042335e-06
-1.89097831921328e-05
-1.3482816361626e-05
-3.54513759478097e-05
-3.09296765473795e-05
-1.30289947357941e-05
-4.60132423906824e-05
-4.79205386292461e-05
-3.35334140638982e-05
-3.69877657681432e-05
-5.30737969447458e-05
-3.35650298649638e-05
-3.20872096463479e-05
-4.22577239538483e-06
-2.92794927950137e-06
-3.16722410219152e-06
-1.51828733897592e-05
-1.21912774608038e-05
-3.26408981140732e-05
-5.84023037627839e-05
-7.40693976758068e-06
1.72509365898303e-06
-3.9072977126136e-05
-4.56551091035046e-05
-9.62144165247099e-06
-5.28912311072514e-05
-1.26438470890025e-05
-4.08148810803531e-05
-2.41207770945192e-06
-2.03535497246759e-05
-2.75853019712346e-05
-2.64127325935475e-05
-3.29629943801585e-05
-1.90943047709329e-05
-1.748151773989e-05
-3.17632352922976e-05
-5.8234756218057e-05
-3.56337989063313e-05
4.87483848184544e-06
-3.79463754521127e-05
-5.93298933469343e-05
-1.20724084871404e-05
-3.47822992505673e-05
-3.83650240919225e-05
-1.43279985485536e-05
-7.95150081270204e-06
-2.57977165538254e-05
-1.72029246059587e-05
-4.73497864239311e-05
-3.37497451212472e-05
-4.06018783910332e-05
-3.90598548167018e-05
-2.44047617602827e-05
1.72590915752027e-06
-4.60756569309775e-05
-3.10293827394589e-05
-1.54971407617905e-05
-2.8591798240763e-05
-3.13167755415771e-05
-2.31263822655186e-05
-1.73869742195358e-05
-3.24976384374726e-05
-6.72518464008531e-05
-1.37661296551981e-05
-2.85055998265886e-05
-1.30618459225527e-05
-5.64258241596434e-05
-2.30274019182226e-05
-1.81111430272178e-05
-4.73153910700111e-05
-1.07473691650875e-05
-2.41576127863883e-05
-4.35965130353605e-05
-1.51278826855054e-05
-2.35535254754428e-05
-2.81144174494394e-05
-3.95295736126303e-05
-6.23439789835462e-05
-1.20063899489862e-05
-3.06668148446107e-05
-4.6951643390538e-05
-1.53059444434769e-05
-3.77843680785935e-05
1.35463607670741e-06
-2.31920997570579e-05
-5.04014776199722e-05
-4.22789195795293e-05
-3.74474198630438e-05
-1.2308538617413e-05
-1.14640895377667e-05
-1.08859625955395e-06
1.81285571432005e-06
-2.15911437818061e-05
-2.51071958101734e-05
-3.65467007810045e-05
-2.80094114539528e-05
7.16702387333533e-06
-8.07141245606214e-06
9.33310435517344e-06
-2.37663947716298e-05
-1.20389658126514e-05
9.19115754248618e-06
-1.71140392834695e-05
-5.84089834127641e-05
-3.0312363771644e-05
-2.19425743483272e-05
-1.25078790370058e-05
-2.01842427773315e-05
-4.82825453687683e-05
-1.50524326025962e-06
-2.61076969395588e-05
-4.76986415386896e-05
-3.32699430342466e-05
-3.25663000128641e-05
-3.03229124979849e-05
-4.35281249898674e-05
-4.31220365479589e-05
-6.26264106192954e-06
-1.59882993512396e-05
-3.41833233301122e-05
-5.93609241682914e-05
-4.00233596055359e-05
-2.60705282007075e-05
-1.51658778542029e-05
-2.12808156943473e-05
-4.11446029982556e-05
-5.95503146328196e-05
-4.04900348789991e-05
-7.68101390893825e-05
-6.90296256029254e-06
-2.36343406791368e-05
-4.89039983253849e-05
-1.51449415629632e-05
-3.07803211170445e-05
-2.97750731396601e-05
-2.68761686258818e-05
-3.09904460952716e-05
-5.34937555540061e-06
-1.17517506212595e-05
-3.85092633555658e-05
-3.88621182630009e-05
-1.03449530601338e-05
-1.45892340475049e-06
-2.9007412664275e-05
-4.28030748495297e-05
-5.40482207723981e-05
-1.96731295687995e-05
-3.61199658773071e-05
-4.04751463906179e-05
-2.80351181033555e-05
-5.46384391741306e-05
-5.34635478544311e-05
-5.1265396611463e-05
-1.26857796439012e-05
-2.29307142590414e-05
-3.84960039964611e-05
-4.49089149706069e-05
-2.45177744135903e-05
-4.70429620722996e-05
-6.69231163604743e-05
-3.52318855538927e-05
-2.70231157970274e-05
-3.480032594762e-05
-3.65600711757533e-05
-6.94867565982539e-06
-3.67431864240602e-05
-5.22206389411504e-05
-2.34973073160911e-05
-6.13012428607463e-06
-3.06349539813717e-05
-1.57603718439539e-05
-4.8148739209013e-05
-2.81511829883617e-05
-3.46128214544153e-05
-9.4155843484218e-06
-1.54326858031104e-05
-2.50268562095907e-05
-4.12233752852314e-05
-2.52210168503891e-06
-1.83751046542903e-05
-2.57810269611301e-06
-1.08364475584046e-06
-3.86740198840618e-05
-2.26789268324205e-05
-4.22830390619004e-05
-3.89181041983053e-05
-1.04838733638562e-05
3.9095462570961e-06
-4.63658536556705e-05
-4.09916558246385e-05
-4.90293457743686e-05
-4.37887725210167e-05
-2.98109024427043e-05
-1.10168876040749e-05
-6.41392153479885e-05
-3.74167452103382e-05
2.32915244802904e-06
-1.25171749354087e-05
-4.32693815516548e-05
-5.26199791293059e-05
-5.88640420796437e-05
-3.09886716931988e-05
2.75959861673373e-06
-2.47656159229361e-05
-2.04257934146151e-05
-5.20411864444422e-05
-3.32086288871541e-05
-3.5720452069338e-05
-4.11399295899049e-05
-1.0242450570284e-05
3.20015394664211e-06
-1.14602221981607e-05
-1.5835537191679e-05
-3.81824585850492e-05
-1.9187897731961e-05
-1.48465857258769e-05
-2.95910580273662e-05
-2.41286214008195e-05
-5.36728760955321e-05
-3.07851313886036e-05
7.07007546054342e-06
-4.46940022356746e-05
-3.92143396364375e-05
-6.68675574179539e-05
-2.4943614944176e-05
-1.18509929904625e-05
-3.0170840284799e-05
-4.78378442495559e-05
-4.56452090347717e-05
-1.75132504473531e-05
-3.38169034142509e-05
-4.88403416631776e-05
-6.54076043846723e-06
-5.38760813938033e-05
-2.8081049791167e-05
-1.94166582769953e-05
-6.22974185023079e-05
-1.28450969626334e-05
-4.56010947909692e-05
-4.06440381343509e-05
-5.68025105486791e-05
-2.41858482961104e-05
-3.64286279985605e-05
-2.70454325220457e-05
-2.76258859350038e-05
-2.54275322052755e-05
-3.83181533334385e-05
-1.32732207895923e-05
-4.08664004685037e-05
-2.5497869043048e-05
-1.91130273875586e-05
-4.73011031103531e-05
-2.31279717316058e-05
-4.43634211008448e-05
-1.10420032695907e-05
2.40809036179042e-06
-3.24346322708703e-05
-2.92825406156052e-06
-4.33536540635446e-05
-3.49750599150558e-05
8.35334928588099e-06
-2.69443821534845e-05
-4.48491637108319e-05
-3.53796424921023e-05
-1.88363139244673e-05
-2.42647988829125e-05
-2.68697365815481e-05
-2.79675250021891e-05
-4.210262700218e-05
-2.80882899384477e-05
-1.8467245637769e-05
-5.04973422300778e-05
-3.06260595155257e-05
-2.65809525897209e-05
-2.92598987089988e-05
-4.38957970779863e-05
-2.50292541601741e-05
-3.35682552457998e-05
-1.34120550378496e-05
-3.4383360471051e-05
-3.14556091191705e-05
-1.97076896348505e-05
-5.08272302567775e-05
-4.00465014492209e-05
-2.84942778205059e-05
-1.91614760656525e-05
-5.82427230338525e-05
-5.03895560260785e-05
-1.23393006807061e-05
-2.25369060566166e-05
-2.57112444869012e-05
-2.61343622532363e-05
-9.99503317667547e-06
-1.92552657225382e-05
-3.99560346196982e-05
-6.12293010211594e-05
-2.29668136339877e-05
-2.27623961642857e-05
-2.39484852447538e-05
-4.88637503162199e-05
-3.23689400973296e-05
-3.47207589437565e-05
-8.60073394306809e-06
-2.11191766698962e-05
-2.40949518949021e-06
-2.93960321110235e-05
-1.76619458976546e-05
-6.06685477576569e-05
-2.6123938179691e-05
-1.57641885365836e-05
-2.04965047397606e-05
-5.62705818047654e-06
-1.98252782697318e-05
-1.57631529740815e-05
-8.79438633577634e-06
-4.99309949969744e-06
7.80889932496318e-06
-3.05714538564392e-05
1.56105081339991e-06
-5.0713886408782e-05
-1.68389556425014e-05
-2.95220289697044e-05
-1.39129478348996e-05
-1.5849444140322e-05
-2.85291049654391e-05
-7.14646282930943e-06
-4.04107573824765e-08
-4.00788188551794e-05
-6.7553985838699e-06
-2.74212370646378e-05
-2.31420590890383e-05
-4.8164889743929e-05
-6.36893576782945e-06
-3.89496335763191e-05
-4.31393643759953e-05
-4.15103289928048e-05
-3.18092521457272e-05
-4.75497383354009e-05
-2.22559889954303e-05
-3.22723266513981e-05
-3.72548573470398e-05
-1.66812261635086e-05
-2.06860045351633e-05
-3.08469363210401e-05
-1.35931311100585e-05
-9.69122364847674e-06
-7.00969810048552e-05
-2.49389264006387e-06
-5.30812455356862e-05
-4.18845151134621e-05
-6.00963992900861e-05
-3.96859229026923e-05
-5.01323197437624e-06
-9.67733332255008e-06
-3.47757770635697e-05
-5.43859090310094e-05
-1.87070491141039e-05
-2.14120361006962e-05
-5.66768338448048e-05
-1.43330665514625e-05
-3.95128922892271e-05
7.27530665367956e-07
-4.41065133423321e-05
-3.02414312760812e-05
-2.75660303123447e-05
-4.39307458711496e-05
-3.6479324107106e-05
-3.04026326172609e-05
-3.14942369473723e-05
-2.87536483075656e-05
-4.21221779889318e-05
-1.14365325644817e-05
-1.44166541248325e-05
-2.81387950244792e-05
-4.10106047470017e-05
-3.24987533395007e-05
-4.4791958883238e-05
-3.33330010232649e-05
-2.30690910014976e-05
-4.37597332811371e-05
-6.61242327573929e-05
1.60092666597521e-06
-1.15269315617962e-05
-1.3288963653921e-05
-2.04559812062862e-06
-3.94294457542528e-05
-3.89886826114223e-05
-3.59443721685431e-05
-1.87981173612711e-05
-3.23007200474747e-05
-4.83174075388472e-05
-5.41626214841548e-05
-4.03202353896783e-06
-9.90930068151211e-06
-2.3355825239316e-05
-2.37754731287178e-05
-9.7701822649616e-06
-3.16125098348064e-05
-3.28535734976861e-05
-2.08722265419448e-05
-5.81193332676687e-05
-4.22508965946021e-05
-6.09835387132777e-05
-3.48408253009891e-05
-5.79845410435809e-05
-1.71917092214131e-05
-3.47422209311933e-05
8.70295579202413e-06
-2.61418149833099e-05
-4.9043765268047e-05
-2.98751256407231e-05
-5.07228295849276e-05
-3.75025565695056e-05
-4.38978343737883e-05
-6.32198833824998e-05
-2.53369958296564e-05
-1.42694546410708e-05
-3.91876156608976e-05
-4.31725585779855e-05
-5.47464832690268e-05
-9.61544789070475e-06
8.50856665086691e-07
-3.13133532838241e-07
-3.41744530376531e-05
-6.2713311619323e-05
-4.30007484077757e-05
-2.65939258501684e-05
-4.81596697447883e-05
-2.4370127455005e-05
-4.63738736452954e-05
-1.97264977659748e-05
-2.62961321844537e-05
-2.43451066184007e-05
-3.24577111089882e-05
-7.89426131973187e-06
-2.68586961418222e-05
-3.50988884704524e-05
-3.94464549444563e-05
-2.35710392509869e-05
-4.40336443885513e-05
-3.78586912939321e-05
-2.33215945873393e-05
-4.66021811255248e-05
-1.43419525296819e-05
1.11237106553767e-06
-4.11280984937706e-05
-4.35272758240619e-05
-9.32972689232534e-06
-4.77398956159254e-05
-4.24916644778199e-05
-5.67353381970185e-05
-3.44029623351094e-05
-9.12625591984571e-06
-3.61471286594626e-05
-3.19256054805012e-05
-1.42093524770914e-05
-2.18446494599692e-05
-3.62249670371364e-05
-2.27383363008543e-05
-4.04466307498183e-05
-3.19181564113299e-05
-1.02111115570732e-05
-1.7675212814647e-05
-6.03110063229307e-05
-3.1439098157034e-05
-2.13027065781555e-05
-4.59703170135265e-05
-5.7708059736276e-05
-2.75442404177035e-05
-1.85543945509695e-05
-3.88289675756527e-05
-6.27543094691981e-05
-3.89018659735366e-05
-3.18473627588793e-05
-1.71583787419308e-05
-5.9688875955649e-05
-1.76103755222373e-05
-4.26845013144111e-05
-7.82939511353202e-06
-3.35880406751306e-05
-2.09895876324656e-05
-2.14104832085205e-05
-9.06866397964131e-06
-2.62156172866438e-05
-2.81197798214925e-05
-4.92024247191496e-05
-3.74989000653856e-05
-2.81476770604805e-05
-2.74079072635809e-05
-2.64099147566926e-05
-3.68698631384735e-05
-2.59983486963092e-05
-2.58569222790281e-05
-4.48639744687474e-05
-6.28811536816419e-05
-4.80253729628164e-05
-3.56421598934786e-05
-2.59895468786796e-05
-1.62910502773235e-05
-3.34495025797894e-05
-4.92569072603209e-05
-4.00627062494112e-05
-4.80117084291076e-05
-1.86963941225371e-05
-2.19217603954802e-05
-2.42168459562177e-05
-5.61367932083061e-05
-1.05977074061306e-05
-6.61884226970027e-05
-3.78526537084842e-05
-4.97826180725979e-05
-2.37270248106291e-05
-2.35645180316647e-05
-1.24009798751814e-05
-9.97964307141388e-06
-2.8556297537313e-05
-5.02524316066996e-05
-1.01692279966042e-05
-5.19762234400568e-05
-8.87092161674967e-06
-2.56675968867625e-05
-3.78307948858817e-05
-1.39774178464083e-05
-4.3761648799083e-05
-2.24594967318213e-05
-3.60617302756963e-05
-3.44184396224642e-05
-5.30945899845032e-05
-3.18947064868427e-05
-6.20299385940892e-06
-9.07802039770666e-06
-5.57779385025473e-05
-2.73546220912123e-05
-3.66243269681174e-05
-5.33144444736293e-05
-2.86329569037674e-05
-6.6516998302399e-05
-4.23143492526854e-05
-2.23940477693093e-05
-3.5445990284941e-05
-1.09948871155594e-05
-1.20163256215047e-05
-3.0193135901148e-05
-2.04882973603285e-05
-2.69869478868189e-05
-4.81904662820628e-05
-1.14106836770367e-05
-3.08852609039299e-05
-4.0746889975711e-05
-1.11147006489189e-05
-2.02708483372609e-05
-1.16410094076139e-05
-2.78454648315436e-05
-1.2404332277627e-05
-8.50848270472983e-06
-2.3794391751922e-05
-3.7523204597642e-05
-1.33594777885461e-05
-5.00797273409125e-07
-3.84432543461979e-05
-2.72644065981956e-05
-9.04485979614745e-06
-5.50726841678638e-05
-3.10166907536232e-05
-2.5185097767396e-05
-5.19590150503402e-05
-2.34201804591801e-05
-3.02449125830627e-05
-4.20333433016747e-05
-3.64683669394369e-05
-3.89018585126408e-05
-5.59864462365793e-05
-2.96827161384786e-05
-3.86159175837324e-05
-2.0134538972534e-06
-2.97900509746015e-05
-2.98058543937752e-05
-2.46166151544525e-05
-3.72641437251014e-05
-4.89212411744624e-05
-3.51531931236828e-05
-6.01077448152712e-05
-2.68762255569486e-05
-2.91327806198497e-05
-4.17149110774519e-05
-2.01096467863174e-05
-9.40713268077407e-06
-2.56418347811643e-05
-3.50505447853642e-05
-5.47509433716098e-05
-5.09933375880422e-05
2.16001990715674e-06
-1.20746379684836e-05
-2.42350044798251e-05
-1.65899975651167e-05
-2.38754626712735e-05
-1.5691400088003e-05
-3.04647434738745e-05
-7.70526263223236e-06
-5.0122002782605e-05
-4.62535511612806e-05
-8.38263033321611e-06
-2.5586219046907e-05
-8.07718608187162e-06
-2.48781055613124e-05
-3.40614174135257e-05
-1.91684552807402e-05
-8.76510006230835e-06
-1.30129898848549e-05
-2.93302381029388e-05
-2.50685358413431e-05
-9.07956136536596e-06
-2.21316096390688e-05
-1.00714152829488e-05
-6.06614215769288e-06
-2.87929117375085e-05
-1.64454919681269e-05
-2.79268217876092e-05
-2.19272471883738e-05
-3.82241200085446e-05
-2.0990047504816e-05
-1.11658754249119e-05
-4.49778667027888e-05
-3.7291606552001e-05
-2.0316128264739e-05
-3.73409662247939e-05
-2.99204744011315e-05
-1.59531725498673e-05
-2.40947876236861e-05
-2.16191410816627e-05
-5.70791177761486e-05
-7.02487506583174e-06
-1.55955371375227e-05
-4.19437585895459e-05
-2.98411645938999e-05
-2.24557155016324e-05
-1.08269822734201e-05
3.76210022292154e-07
-1.66465750495995e-05
-1.12429223888872e-05
-1.20245264863593e-05
-3.01297468423552e-05
-1.61150552768071e-05
-2.23659509085757e-05
-2.70890705712775e-05
-2.00145517687768e-05
-2.33256854878256e-05
-3.67985402017903e-05
-2.03512929773379e-05
-5.67546315263002e-05
-1.73356117049244e-05
-4.22680316913792e-05
-4.00833744937515e-05
-2.99945471282615e-05
-4.62541929499528e-05
-4.01577643890936e-05
-1.54158349212667e-05
-1.96191837429014e-05
-6.144875489766e-05
-2.33364310953959e-05
-3.01504918462029e-05
-3.48331427326309e-05
-1.72527953127982e-05
-3.06910509262088e-05
-4.07750885609482e-05
-3.00177209012089e-05
-3.85920632507168e-05
1.401754012509e-05
-4.86605286785189e-05
-2.87691045741763e-06
-6.09883168911044e-05
-2.04799827395459e-05
-7.99193250129106e-06
-2.98759141316557e-05
-5.23785955827147e-05
-1.94516032085331e-05
-1.62392462519115e-05
-1.00452932676846e-05
1.54290018011202e-06
1.98164591339453e-06
-2.38620925891319e-05
-2.44111523521633e-05
-2.77940356287786e-05
-3.94264544100797e-05
-4.34261106819823e-05
-2.87545407476309e-05
-3.91083515867622e-05
-2.16199099515031e-05
-9.34871908664689e-06
-2.45054197791894e-05
-2.40049610200712e-05
-2.22856454817234e-05
-9.56114375056664e-06
-3.17997905709877e-06
-4.56896344932081e-05
-2.37322641898643e-05
4.78319127856188e-06
-6.34503160934323e-05
-1.4753731269666e-05
-8.09360108594511e-06
-4.21980784570027e-05
-1.01207742987785e-05
8.01495215293124e-07
-2.52295545980493e-05
-3.12768924518262e-05
-2.71649469710811e-05
-1.8144109326721e-05
-3.47303168637632e-05
-1.10793524422735e-05
-1.07594834093766e-05
-2.34274542815435e-05
-3.71982781555808e-05
-1.0659109657536e-05
-1.64026731929938e-05
-3.27134734813231e-05
-3.78447473479743e-06
-4.04848248222774e-05
-3.18277313626681e-06
-4.13203896736786e-05
-2.50258716940143e-05
-3.1106867886774e-05
-1.7268713189741e-05
-2.84426867583487e-05
-4.6673745371432e-05
-4.14852547968334e-05
-2.78138687034227e-05
-2.77894301457875e-05
-3.29867675815987e-05
-5.52832973806128e-06
-2.91251999696898e-05
-2.10543171595951e-05
-3.65151677024736e-05
-3.14728132978023e-05
-3.87317641673864e-05
-2.84078632116006e-05
-1.1069904866995e-06
-3.0974685435342e-05
-1.75830295487975e-05
-2.95306157375419e-05
-4.35130416359639e-05
-2.61268506891405e-05
-3.54765563482657e-05
-1.92104385238671e-05
-2.11300008717974e-05
-3.11241228181713e-05
-3.86113914351498e-05
-9.24496643938169e-06
-5.00657136227309e-05
-4.41759571782141e-05
-3.50269180541889e-05
-3.8530872307295e-05
-2.41785782450033e-05
-4.14686048893304e-05
-3.97220582322302e-05
-6.79052974971032e-05
-3.55642728425341e-05
-3.14944088478703e-05
1.45351747962002e-05
-3.39007679916611e-05
-1.1490240213466e-05
-7.8076126157688e-06
-5.37226256630611e-05
-2.56387962270607e-05
-1.71755597720664e-05
-3.55762657275829e-05
-1.05030543797563e-05
-1.56827124292612e-05
-4.35270412617941e-05
-3.00242054987581e-05
-1.8667595070645e-05
-4.29916667411516e-05
-3.88818817594505e-05
-4.60191051188216e-05
-5.91579978261992e-06
-6.91409377012254e-05
-2.62530663755269e-05
-2.28971409953851e-05
-1.84641827053495e-05
-3.40423570170354e-05
-2.20297125686508e-05
-1.04979380667197e-05
-2.89722045343765e-05
-2.33805159471177e-05
-3.25345938757924e-05
-2.48278746072966e-05
-9.06011862064768e-06
-1.48555325846064e-05
-3.46827481613732e-05
-1.71091719269733e-05
-2.998846653213e-06
-3.19900235914214e-05
-2.67065305717784e-05
-3.49243931453545e-05
-2.87626501882638e-05
-1.76125335876016e-05
-5.49436737728241e-05
-4.0114157728238e-06
-3.81862632561213e-06
-4.56669980491005e-05
-3.55355871552162e-05
-7.16751181086196e-06
-3.32202402849698e-05
-1.48774356638507e-05
1.01668491693942e-05
-1.62040943977199e-05
-3.38328109465296e-05
-3.56394849747405e-05
-2.16541239236162e-05
-4.32638881609225e-05
-2.28591325911294e-05
-2.93098388009543e-05
-4.77104207259535e-05
-3.49888266426785e-05
-7.82562317552569e-06
-1.11490772439354e-05
-1.62791308582218e-05
-8.9063910409634e-06
-3.89847370718415e-05
-4.42316653632601e-05
-3.15624399436259e-05
-4.0814018377612e-05
-4.83114581414723e-05
-5.59521132617101e-05
-9.41959968339187e-06
-3.55558434541643e-05
-2.45733961329454e-05
-2.47408113645668e-05
-4.1351260576585e-06
-3.65551291452166e-05
-3.11883685630748e-05
-1.66767455486786e-05
-4.79173840571153e-05
-2.94956228539254e-05
-1.85694126808065e-05
-6.02515659888235e-05
-5.62623171580206e-05
-3.51138849556541e-05
-3.07418917643336e-05
-3.68661407514418e-05
1.5315498203806e-05
-1.34556320756555e-05
-4.54710243707054e-05
-1.23026382973279e-05
-1.41798220492143e-05
-3.03306979618813e-05
-3.00228536130266e-05
1.06730252984313e-05
-1.32633518537685e-05
-4.6267617819248e-05
-1.92492612844157e-05
-4.25311498693983e-05
-2.81475777072346e-05
-2.91267207710995e-05
-1.04493586868996e-05
-4.37404124299972e-05
-2.28450154673835e-05
-1.82345757797343e-05
-5.37372047660844e-05
-2.02579844268132e-05
-2.26776576194651e-05
-6.56651866148581e-06
-1.8572041211411e-05
-4.65028210192063e-05
-5.10836443623636e-05
-1.8838137794887e-05
-1.12230633438985e-05
-3.99724945453105e-05
-5.34317547891468e-05
-1.43851758090783e-05
-4.87721753693731e-05
-2.34310764238292e-05
-1.79183445401783e-05
-2.95793803175794e-05
-2.57694279386335e-05
-3.14780762724026e-05
-4.714458618623e-05
-3.32641093019432e-05
-3.68715266717713e-05
-4.63297890151842e-05
-2.36827070470807e-05
-1.03407925292937e-05
-1.73585083499416e-05
-2.20805303848894e-05
-1.09087890712375e-05
-2.89097840546708e-05
-3.79594040078215e-05
-2.16583199345403e-05
-5.36193556352454e-05
-1.67382912359835e-05
-1.85346382440595e-06
-1.44843657775411e-05
-8.7529406385042e-06
-2.46820853025378e-05
-2.98637430605918e-05
-1.8649137574598e-05
-4.06476927154233e-05
-9.42124162744141e-06
-1.38611454078478e-05
-3.01558102446134e-05
9.60493664023954e-06
-8.52910955134717e-06
-1.46541991037659e-05
-4.85361858074081e-05
-3.69684162148565e-05
2.14925908045615e-06
-2.71019644821397e-05
-3.72202030130806e-05
-4.97575726642819e-05
5.41916067765766e-07
-5.78391108764488e-05
-1.74435926661608e-05
-2.58989536045766e-05
-1.89218665907395e-05
-4.07759787837944e-05
-3.56313371544456e-05
-1.11903146739768e-05
-1.44281023317534e-05
-3.26357716630087e-05
-2.67324228681292e-05
-2.54630344961813e-05
-1.27652736087968e-05
-2.46634009905807e-05
-3.37938285985222e-05
1.08059418649927e-05
-2.29468602703669e-05
-3.33448642961421e-05
1.01128898177417e-05
-3.11883657151789e-05
-2.36802338371803e-05
-3.4826410300174e-05
-2.19928974704447e-05
-2.52929180597383e-05
-3.0608141172148e-05
-2.97912184607025e-05
-2.61142955630173e-05
-7.54449781972358e-05
-2.19153113098959e-05
-2.59711486031705e-05
-3.9683098059481e-05
-2.5359562394174e-05
-5.28771035249838e-05
-2.33240384250549e-05
-4.13537654785043e-05
-4.35541689589097e-05
-8.44190968683979e-06
-6.7119318441683e-06
-9.62975347809742e-06
-1.88627138469317e-05
-3.59344078056755e-05
8.07184971406326e-07
-2.94946356541605e-05
-3.86784269693423e-05
-2.38874435195334e-05
-2.44470351882724e-05
-2.27827356610977e-05
-3.50838733377753e-05
-4.47253911242485e-05
-5.72119961416466e-05
-2.96797655892571e-05
1.03471377848197e-06
-3.02864902753077e-05
-2.2772294103485e-05
-5.30061358258191e-05
4.73874733714938e-06
-2.26013683349128e-05
-4.41202437997069e-05
-3.01557027958421e-05
-4.35524697803545e-05
-1.9709014298572e-05
-5.25106385076247e-05
-5.80078030890225e-05
3.00759746470467e-06
-3.77532029155299e-05
-3.78885802314585e-05
-5.22003496160695e-05
-2.00375905401505e-05
-2.30672308447243e-05
-2.35556873306685e-05
-3.24928737829032e-05
-4.00517078545781e-06
-3.12263873958977e-05
-5.25993016072914e-05
-5.11611105162936e-05
6.72539223372291e-06
-3.30725809861803e-05
-1.96757383159355e-05
-3.7315008753513e-05
-2.90089757606056e-05
-2.11380280947006e-05
-2.31688344342276e-05
-2.70413079180634e-05
-3.04279854396441e-05
-3.85183425494159e-05
-3.35196125096978e-05
-6.11546576870389e-05
-2.59167558167313e-05
-5.80885425186809e-05
-4.21725285325256e-05
-1.81638522899699e-05
7.19985642684648e-06
-6.84831015144871e-06
-2.72771229696239e-05
-4.84707154080011e-05
-4.83564476303076e-05
-4.56900349140879e-06
-2.72954638367773e-05
-4.04167016530092e-06
-2.85669358166506e-05
-3.41899800023498e-05
-4.69790561520889e-05
-3.99031303424498e-05
-5.66680534067205e-05
-2.09354150095765e-05
-2.36669219403361e-05
-2.12270003995526e-05
-2.34788392855428e-05
-3.02132083359185e-05
-2.58003366932053e-05
-2.12937042755296e-05
-3.22290138779164e-05
-5.41147468002577e-06
-2.34636789670482e-05
-4.15632906312454e-05
-2.37146498848571e-05
9.46481855375243e-06
-1.3393789117159e-05
-4.2296604319613e-05
-9.96964441640929e-06
-2.1625099002974e-05
-4.72094380486156e-05
-1.99612461830333e-05
-4.32931590781349e-05
-1.31515383891967e-05
1.51934697130859e-06
-2.15399806967107e-05
-3.54223481009124e-05
-2.4105516628978e-05
-4.28568401657608e-05
-2.52800566113135e-05
-4.77492848343289e-05
-1.46913924473717e-05
-4.62374023527833e-05
-4.47894506154211e-05
-8.75539855891075e-06
-5.29634358353971e-05
-3.19439526362167e-05
-5.30261251650458e-05
-1.19815160743688e-05
-3.5970698733789e-05
-6.72976934633137e-05
-3.67039653054183e-05
-2.6564228159876e-05
-1.68514821459242e-05
-1.09427668632677e-05
-4.08564634250981e-05
-3.78619328764151e-05
-3.00353670947886e-05
-2.7272186881025e-05
-3.60969148430446e-05
-3.16330609334521e-05
-2.77114471836954e-05
-3.00593062122134e-05
-3.45955569283217e-05
-4.32439204982411e-05
-1.98686640854011e-05
-3.26858873398725e-05
-4.06598658999152e-05
-2.05703501128722e-05
-1.55866156061265e-05
-1.39770342843038e-05
6.00868332053679e-07
-1.30908102113056e-05
-3.02213926189194e-05
7.25655620974276e-06
-3.67757720990248e-05
-1.53018350603578e-05
3.11805038939328e-06
-3.31570888202006e-05
-3.17654428962846e-05
-5.32129960772074e-05
-1.83189758963379e-05
-3.62508116488812e-05
-3.98494830846005e-05
-2.13291726914712e-05
-1.60604779177394e-05
-4.53481810170448e-05
-7.243376111273e-06
-4.01953176702198e-05
-1.196103374253e-05
-5.69254622971504e-05
-1.68900089129398e-05
-2.46824946932456e-05
-3.06462351429318e-05
-4.64918274245618e-06
-2.86425181675811e-05
-2.2730757628593e-05
-4.50034221528475e-05
-2.51080777617031e-05
-5.19916901429177e-05
-2.86619676755099e-05
-4.84973142871763e-05
-4.05396721707759e-05
-2.97159794832476e-05
-3.91860057489869e-05
-5.17276488093912e-06
-3.9082881035447e-05
-3.78359341312019e-06
-2.7780188184115e-05
4.79196123892656e-06
-2.06883486728801e-06
-2.37405891822525e-05
-3.94325400221039e-05
-3.60263721531024e-05
-3.55761378733632e-05
-1.05527950187502e-05
-4.54982738310558e-05
-4.80634401296315e-06
-3.05347251347112e-05
-9.35124122168596e-06
-2.01073513392993e-05
-3.47746029965781e-05
-2.77010904951385e-05
-8.14000094957658e-06
-2.9830312387794e-05
-2.99215206370885e-05
-1.76452892886653e-05
1.44908063837446e-07
-5.75940728819504e-05
-4.00841822518109e-05
-1.78070244188519e-05
-3.86367306753228e-05
-4.48094146276025e-05
-1.4778021014178e-05
-1.27049715595561e-05
-4.75814452757888e-06
-2.90870029271892e-05
-1.75477753015862e-05
-3.71465123047837e-05
-1.7427333166857e-05
-4.27069866481771e-05
-2.2965251483011e-05
-2.32221986681579e-05
-4.22709034452974e-05
-4.07283461498125e-05
-3.54051398951468e-05
-7.72761028954848e-05
-1.9387731107396e-05
-4.73507565870696e-05
-4.00572138024109e-05
-3.37946383360536e-05
-1.72682672018625e-05
-9.23934695140548e-06
-1.09714908598517e-05
-8.77724119588319e-06
3.31835447008703e-06
-1.45729481209546e-05
-2.57401504653432e-05
-3.59039708725827e-05
-4.0460974205739e-05
-2.30731971810152e-05
-2.09148543606533e-05
-4.22837696757637e-05
-9.97582837439939e-06
-2.37435594487005e-05
-3.63520062228461e-05
-2.16781773381535e-05
-4.33879391703937e-05
-3.24553250210144e-05
-2.98880316757474e-05
-1.08504843327792e-05
-1.00518811391072e-05
-1.02068174729572e-05
-3.58768619547243e-05
-3.70987841781089e-05
-4.78850935720478e-05
-3.45382799036081e-05
-2.42190109527667e-05
-5.05488956799169e-05
-2.33793202377012e-05
-3.10212787751163e-05
-5.0147754560171e-05
-1.76280579370227e-05
-9.63887137270234e-07
-3.44114536901946e-05
-2.75337840190861e-05
3.5109845476751e-06
-4.27863089778655e-05
-4.30657485981903e-05
-4.29958513307438e-05
-6.54833067427013e-05
-3.51078705662952e-05
-3.24339206482263e-05
-3.88742399717358e-05
-1.66630274946057e-05
-2.5814201976684e-05
-5.04948681563224e-05
-2.50802869106161e-05
-2.1637760623457e-05
-2.35975928800314e-05
-6.29585388540736e-05
-5.36463766424853e-05
-3.3691081327979e-05
-2.4206102338624e-05
-1.65247268862926e-05
-4.19881472431532e-05
-3.93661950131876e-05
-1.19579053212813e-05
-3.55094789560273e-05
-3.17125498029585e-05
-3.42723781559029e-05
-3.16849233671233e-05
-3.88563239119506e-05
-3.62639696646022e-05
-3.13554452860458e-05
-1.93007658851144e-05
-1.91021953511705e-05
-1.06748793334272e-06
-3.7302783002314e-05
-4.65601756586968e-05
-3.27999440939378e-05
-6.67088066527516e-05
-3.6794895515204e-05
-4.03164173622513e-05
7.66515468290643e-06
-2.30735011134389e-05
-2.46672534639709e-05
-2.65088011468965e-05
-4.53600573467809e-06
-3.25656278705612e-05
-4.14907330774202e-05
-5.05009666312656e-05
-4.58830121766893e-05
-3.18799913535311e-05
-3.65039084578382e-05
-1.81638833171331e-05
-1.87921879384352e-05
-8.86455708110521e-06
-3.03967656086334e-05
1.16247420788236e-06
-3.29344231508545e-05
1.2086187988358e-05
-1.41951152402335e-05
-1.73047502006829e-05
-5.68151407830375e-06
-3.1417233938991e-05
-2.09358329143027e-05
-1.44128598137692e-05
-2.55560199010843e-05
-3.21194088095663e-05
5.61303412510286e-06
-2.53211704904032e-05
-8.19807178036346e-06
-3.21737277441387e-05
-2.16343981184661e-05
-4.1084223004359e-05
-5.21556640425383e-05
-2.59190554661434e-05
-2.50353735887213e-05
-3.54002893750629e-05
-2.78235438877419e-05
-3.40898322418005e-05
-1.47264327497649e-05
-2.02039742339718e-05
-4.86423274738984e-05
-3.50354151726794e-05
-6.78725651920307e-06
-2.38948898670592e-05
-2.69632840135181e-05
6.4707847389288e-07
-4.21402483595061e-05
-1.51836715639745e-05
-1.67532306932902e-05
-1.82144341239111e-05
-2.66510851757342e-05
-5.32629612528868e-05
-4.28143417637945e-05
-3.15494636175705e-05
-9.25125678121559e-06
-3.70490470806801e-05
-2.06317434974408e-05
-1.14798407857938e-05
-2.21381780750278e-05
-1.2318524855067e-05
-1.36833764094584e-05
-2.5847504582753e-05
-2.82025717056974e-05
-2.84107819760803e-05
-5.79272346347639e-05
-1.48043953955856e-05
-3.95629310834244e-05
-3.84004494258309e-05
-3.53188578323603e-05
-2.57458537217014e-05
-2.64377061446985e-05
-2.18038665215287e-05
-4.84495821829649e-05
-1.87406445311307e-05
-1.67131573100899e-05
-4.29147217711487e-05
-3.62834677466108e-05
1.77941269566917e-05
8.69841228648605e-06
-1.91861638881268e-05
-9.87065801973375e-06
-4.70621761952892e-05
5.18575677402252e-06
-4.36156681491213e-06
-2.76985832211151e-05
-1.93162624068237e-06
-2.20921229693092e-05
-3.18182189929725e-05
-3.44742933999193e-05
-1.35835511328638e-05
-8.03019771054577e-05
-2.44616837704014e-05
-2.10678115651268e-05
-5.32221818063311e-05
-4.91460711192216e-05
-1.07427614025222e-05
3.28689331134016e-06
2.25777942596664e-06
-1.64693172342858e-05
-1.17938841444992e-06
-4.27001006297155e-05
1.42325020446735e-05
-9.51720958662662e-06
-1.53734628065089e-05
-5.51253908720666e-05
-3.32288591882513e-05
-1.49951185908841e-05
-1.75980256018898e-05
-2.15710603551038e-05
-6.72163709790388e-06
-5.19005688714491e-05
-3.73292073068586e-05
-2.70247361796915e-05
-2.74757372547094e-05
-3.51689609741951e-05
-3.85885670291831e-05
-1.58491323818205e-05
1.00514327210562e-05
-1.60232988911346e-05
-1.72014889696971e-05
-2.61822361244158e-05
-1.52106012964335e-05
-1.71053959754165e-05
-3.37300641368637e-06
-2.73900541037241e-05
-1.97552514421441e-05
3.02107198377543e-07
2.96397785770057e-06
-4.00088230153881e-05
-3.09782275683057e-05
-6.54566955076442e-05
-6.70749034672298e-06
-3.2105363127248e-05
-2.09247492174442e-05
-4.90536446419944e-05
-2.58519180082553e-05
-2.90440371516243e-05
-1.256794742374e-05
-1.73630079940489e-05
-4.24938255804701e-05
-3.18650421552006e-05
-4.64912594808428e-05
-1.47391130506605e-06
-3.8238485863815e-05
-4.74769411847081e-05
-2.08065060616318e-05
-3.50544920020019e-06
-2.6150203672415e-05
-2.13637800865739e-05
-5.04668972868697e-05
-9.28380526691684e-06
-3.04692980479609e-05
-8.8458209448445e-06
-3.46078160220003e-05
-4.59591778923093e-06
-1.93740201135422e-05
-2.00470829424266e-05
-3.88033870875734e-05
-3.05040159536935e-05
-5.1880684938077e-05
-2.82034319735735e-05
-4.01495247761869e-05
-3.60036174001231e-05
-7.52256666474209e-07
-3.228641743091e-05
-3.38989432419965e-05
-1.92814421301938e-05
-1.51321082016439e-05
-2.66039619062689e-05
-5.80724106795942e-05
-1.42218880847634e-05
-3.31307909961614e-05
-3.26061253570456e-05
-8.30352630657766e-06
-1.56083267071018e-05
-4.49875823436981e-05
-1.5474661216026e-05
-4.84695216267172e-05
-1.21474493750724e-05
-3.53770557276595e-05
-3.19516949463961e-05
-2.60941370687804e-05
-4.66175732477022e-05
-6.77464636757055e-05
-4.48926069074171e-05
-1.92208898250015e-05
-2.37035537751147e-05
-5.35769197633828e-05
-1.87624420244585e-05
-3.89875857099563e-05
-2.0039774551964e-05
-1.83831910225491e-05
-3.65295569095099e-05
-2.08863387882573e-05
-1.70356526703555e-05
-3.97652866750725e-05
-6.44033406397272e-05
-2.23844405775694e-05
-1.1120650628568e-05
-5.63569795915667e-05
-1.56511929229413e-05
-1.08740061210725e-05
-3.24772595781209e-05
-3.69977107952106e-05
-2.1160391112196e-05
-2.86263817401308e-05
-2.30888210599884e-05
-6.11019277084228e-05
-1.37058364405715e-05
-1.72289109459084e-05
-1.99591212826043e-05
-3.04277741183009e-05
-1.97877412552515e-05
-3.27373942867452e-05
-3.05004512062879e-05
-5.12207077759874e-05
-5.91752529404632e-05
-2.45411240566189e-05
-4.68560336044476e-05
-4.74478618865956e-05
-2.16844076574485e-05
-4.40527678052531e-05
8.73998967791224e-06
-2.0662977556752e-05
-3.56834192251499e-05
-3.47929112889515e-05
8.9432570858297e-07
-3.26498265413006e-06
-2.85679642025649e-06
-2.26877991163228e-05
-3.69684629596232e-05
-3.78791120562549e-05
-1.89524430968759e-05
-3.41583379360962e-05
-2.45351174533248e-05
-2.51491738480998e-05
-4.15012068971339e-06
-1.66518288721948e-05
-1.63456834156705e-05
-1.4174275465111e-05
-4.00983545348784e-05
-9.56960431444143e-06
-1.29603677415024e-05
-1.66903395061589e-05
-2.11246033407097e-05
-2.64645877157319e-05
-3.05677171723636e-05
-3.28367278845172e-05
-5.32334967039505e-05
-1.9749328319129e-05
-4.33515677565014e-05
-7.53550851367281e-05
-2.94152459751879e-05
-1.2825749962203e-05
-1.3771225431808e-05
-1.66617852562361e-05
-5.84502577046862e-05
-1.67276190083842e-05
-4.91744852299749e-05
-1.41582434826077e-05
-2.10693298207022e-05
-3.24930402401229e-05
