# Supplementary material for: Research on computational propagation and identification of mine microseismic signals based on deep learning
Source: PLoS One. 2025 Oct 22;20(10):e0334641. doi: 10.1371/journal.pone.0334641 (PMC12543183; doi:10.1371/journal.pone.0334641)
Supplement: S6 Data — (ZIP) [file pone.0334641.s006.zip › 000100900000186.xlsx_0.txt_24.txt.txt]

-2.60145290606901e-05
-5.0749743580137e-05
-4.835394684831e-05
-2.39204965651917e-05
-1.96900473784134e-05
-2.85202699371063e-05
-4.16336096287295e-05
-2.54073550477593e-05
-2.66506304411756e-05
-4.06739923127964e-05
-1.96626427742522e-05
-1.51379982071427e-05
-1.00316405234693e-05
-4.67048856846558e-05
-6.26600477510473e-05
-2.74708541839814e-05
-1.56694190198936e-05
-8.79123227483086e-06
-1.60961807238264e-05
-2.05741330138862e-05
-4.8669085069575e-05
-4.53039689283672e-05
-2.58055874997641e-05
-3.65870785029064e-05
-2.44727086500269e-05
-1.51996728658382e-05
-3.68485924062564e-05
-3.81860538626454e-05
-7.89355173698114e-05
-3.14917179459416e-05
-2.73996120642807e-05
-3.09849777103123e-05
-3.41794751497159e-05
2.17668649004212e-07
-5.43099906112476e-05
-2.03653130100429e-05
-3.86195534619716e-05
-3.71803845434115e-05
-1.76633188434356e-05
-5.01123818426991e-05
-5.01466090982683e-05
-1.65134055176472e-05
-1.92058477992835e-05
-3.62803983459784e-05
-2.11967179353988e-05
-1.47663547730977e-05
-7.18998348325637e-06
-3.83197173589829e-05
-4.68054686312725e-05
-4.44649337136217e-06
-3.29627181316444e-05
-2.26431907238326e-06
-2.52949603412715e-05
-4.96711552636955e-05
-1.74596752477133e-05
2.13893538942177e-06
-5.01593503229609e-05
-2.79428345670149e-05
-3.68221036995476e-05
-1.10534015688965e-05
-5.40468206073369e-06
-6.85328408487948e-05
-8.34296420534456e-06
-3.78152726633968e-05
-4.51566662435457e-05
1.35568500919371e-05
-2.57392315431184e-05
-2.82337723873709e-05
-1.89252267003424e-05
1.35268230883714e-05
-2.81031131858779e-05
-3.22190506336296e-05
-2.9180966588768e-05
-4.70322879673945e-06
-1.95972264244801e-05
-1.95784917655713e-05
-1.70463067053696e-05
-2.8076081877382e-05
-3.27979016470276e-05
-9.9583584671965e-06
-1.2921179473755e-05
-6.43142170023224e-05
-4.37085733588759e-05
-4.45582772344833e-05
-1.69352841461822e-05
-4.2698053255941e-05
-2.5353944189016e-05
-1.75907349483941e-05
-3.64391258803363e-05
-1.07181303222886e-06
-5.14273073730146e-06
-1.7866938264545e-05
-4.09548526176371e-05
-2.33122783527576e-05
-2.33396347068844e-05
-3.73646691935701e-05
7.20268526829841e-07
-5.20225101298305e-05
3.39992665559347e-06
-1.61070889393068e-05
-1.49701152773622e-05
-3.76298788923425e-05
-2.93865794380062e-05
-3.00557545607653e-05
-3.14346343994512e-05
-3.49077440539475e-05
-1.53875617656026e-05
-2.15129077875717e-05
-3.10426610674435e-05
-5.43525585548623e-05
-2.55928781419332e-05
-5.03490002063244e-05
-3.43777655337981e-05
-2.99645146132128e-05
-3.75014327494551e-06
-1.21987584973508e-05
-4.19245448164704e-05
-1.88986787179292e-05
-2.31482444154453e-05
-3.79797928640784e-05
-1.29038490573965e-05
-5.11305397060289e-05
-3.07018698971531e-05
-3.83410567810102e-05
-1.53398970817906e-05
-2.01890673574195e-05
-4.15914656266835e-05
-2.1669329036717e-05
-4.391170682889e-05
-2.8137155755519e-05
-2.36259600091999e-05
-3.15066930095357e-05
-4.55671829039337e-05
-4.29393937383466e-05
-1.96338494617185e-05
-3.62481466123419e-05
-1.75740424574671e-05
-3.22860879204658e-05
-1.27906228208804e-05
-2.05953494411477e-05
-3.64174974652384e-05
-4.55831721704455e-05
-3.90162147299428e-05
-3.69233755472958e-05
-1.94938577839986e-05
1.20673663461177e-06
-2.95432054936582e-05
-3.38951534866031e-05
-1.20252130770492e-05
-5.78071908510653e-05
-1.81199220008526e-05
-1.33792270120803e-05
-8.09272920119617e-06
-3.04655333521684e-05
-9.55847629991835e-06
-3.07687800546794e-05
-1.00808137817801e-05
4.55547209027499e-06
-1.76990017242881e-05
-1.20089716222539e-05
1.48951320443977e-05
-4.28089644556274e-05
-4.51018012567576e-05
-4.08831339017509e-05
-4.89295160511543e-05
-3.66767638135197e-05
-2.50195849405305e-05
-1.98558003099501e-05
-3.45821576487195e-05
-3.68806946935748e-06
-1.4869148728212e-05
-4.20822331538751e-05
-6.31356401287446e-06
4.56932782991831e-06
-1.8279236584365e-05
-3.67661771983444e-05
-2.69358450892045e-05
-4.6955685229075e-05
-4.22987461833082e-05
-4.47714382123215e-05
-3.17593084483375e-05
-2.80712937438536e-05
-6.52601145997112e-06
-3.83836872154774e-05
-1.98146928367499e-05
-8.2765818933076e-06
-2.72767645582339e-05
-1.81447789751573e-05
-2.15586733453491e-05
-2.60872118366967e-05
2.24846763835341e-05
-1.8796936647838e-05
-4.16314268862283e-05
-2.14307609492355e-05
-3.77591713879633e-05
-2.2498076187018e-05
-2.91753257628933e-05
-4.97913404199671e-05
-4.42506053710752e-05
-1.34623212107737e-05
-1.7694094017339e-05
-1.35160497623193e-05
-3.13895117431675e-05
-2.59282886655915e-05
-7.61960842144091e-05
-4.26170650130488e-05
-1.87494381744601e-05
-3.37398993871828e-06
-1.05465629961875e-05
-2.99458858407587e-05
-3.51871884034726e-05
-1.73006829592057e-05
-3.15893955008963e-05
-5.64402984583994e-05
-6.82580168720196e-06
-4.23488403818791e-05
-3.23428899237776e-05
-3.32399766236738e-05
-5.21324348499117e-05
-7.40444798374512e-06
-1.00737174503558e-05
-4.56832905564263e-05
-4.19199950372828e-05
4.59258123248809e-07
-2.3609476174416e-05
-3.18538856370055e-05
-2.84754426537187e-05
3.67911953313405e-06
-5.60184922795656e-06
-1.64955379991927e-05
-4.0414266092394e-05
-5.44875274922166e-06
-1.01911577033107e-05
-4.84994268941901e-05
-2.49446129707584e-05
-8.80054591392726e-06
-2.88863269394049e-05
-4.81871574443317e-05
-2.35510564857335e-05
-3.96325306083787e-05
-1.311502401413e-05
-2.04193450409361e-05
-4.4942688905413e-06
-3.12964918203515e-05
-2.5873599729432e-05
-8.19772839650015e-06
-2.48817566188573e-05
-2.99145099818088e-05
-5.19996744310657e-06
-3.14551228856053e-05
-2.53973264949691e-05
2.69135434083149e-06
-2.95765618618502e-05
-2.67084874548112e-05
-2.21348619766593e-05
-1.80560248188173e-05
-1.46532045007796e-05
-3.22983078246869e-05
-3.04235245272485e-05
-1.32729304318528e-05
-2.63121124845433e-05
-4.36915683036254e-05
-3.11027514982545e-05
-4.50843051148569e-05
-3.94654807501359e-05
-4.93130106102885e-05
-2.78837220775526e-05
-3.34289832690872e-05
-7.06953344471693e-06
-3.45147677396645e-05
-2.08769778570431e-05
-3.89391802843307e-05
-4.09274261774544e-05
-2.38306240589412e-05
-4.53882894853002e-05
-3.84560586018166e-06
-4.60411065470498e-05
-2.6796180532801e-05
-3.41809129809231e-05
-2.25747886423887e-05
-5.82648464858072e-05
-5.64334257511942e-05
-2.76990598409978e-05
-4.13904216970903e-05
-3.46024483497832e-05
-6.07641696972955e-06
-3.48931246151749e-06
-2.32928074809494e-05
-3.1322916881181e-05
-5.12540261569398e-05
-4.36018636804311e-05
-3.44721373081678e-05
-1.63954100086175e-05
-9.16849755393311e-06
-2.46798090524069e-05
-2.18368078225536e-06
-7.25806857134695e-06
-4.27612531455104e-05
-3.45333412206079e-05
-5.67403522621663e-05
-3.504876802905e-05
-8.48639418936124e-06
-5.78157273978171e-05
-1.48686698181892e-05
-2.66129086480716e-05
-2.35505296210519e-05
-2.37797979106797e-05
-1.79009351227069e-05
-1.29119869758512e-05
-2.06910495592475e-05
-3.75382945700837e-05
-2.66894551230064e-05
-3.09560611911022e-05
-4.26794920688223e-05
-6.72039866284687e-05
-3.25264474989469e-05
-3.67125997864697e-05
-5.47793583083781e-05
-4.25779064284859e-05
-4.02054594763247e-05
2.47450322601123e-06
3.5422507123001e-06
-4.99292263716761e-05
-2.05093323212865e-05
-3.12660960391494e-05
-4.13438964585968e-05
-2.81602440314754e-05
-1.45258924232729e-05
-4.62051665442736e-05
-1.45933896433176e-05
-1.87741396231214e-05
-4.75373497074614e-05
-3.52735726714067e-05
-2.90150923230694e-05
-2.65066699551262e-05
-1.97572810437505e-05
-1.69202923520227e-05
-2.62471813822519e-05
-4.09299632196617e-05
-1.71521260076032e-05
-2.62002192615718e-05
-6.64589186891911e-06
-3.49695458171399e-05
-2.96106808859972e-05
-4.62335454489685e-05
-4.52419054757258e-05
-3.66347892108947e-05
-3.00561386559336e-05
-5.66876008621859e-05
6.87915348591239e-06
-2.62087848325208e-05
-4.25147657975983e-06
-2.70314491865447e-05
-1.94344180213866e-05
-5.29274006903011e-06
-2.11604157513946e-05
-1.33717137016048e-05
-1.87703395127389e-05
-1.06941349857462e-05
-2.48255160643273e-05
-1.19347750232869e-05
-2.8604537603798e-05
-4.76887675142934e-05
-1.83483565480864e-05
-1.93581351835575e-05
-4.59169887613944e-05
-4.75115376360187e-05
-2.50024010448164e-05
-4.95186454652969e-05
-2.88390492191533e-05
-4.27630345937028e-05
-3.09667324619574e-05
-5.0292741427427e-05
-1.95131677565498e-05
-1.06078099364116e-05
-3.08679796396394e-05
-2.33828445108925e-05
-4.48150259374644e-05
-5.80568960145403e-05
-3.00993993839289e-05
-1.91188282697526e-05
-1.90301494859514e-05
-3.54667289792915e-05
-2.56479744104418e-05
-3.81533268018738e-05
-2.33504377565837e-05
-2.20935355441325e-05
-2.41083658215319e-05
-2.68512589591895e-05
-7.13312602043705e-05
-9.36659764120651e-06
-5.32707434665433e-05
-3.36784317115368e-05
-3.07246415485923e-05
-4.32951549954073e-05
-2.51643040959325e-05
-2.52372653576441e-05
-2.07808964926662e-05
-2.87324793181287e-05
-3.93815898188562e-05
-3.93859872337516e-05
-2.51793641738272e-05
-1.55374902612433e-05
-2.01780301859918e-05
-3.88741427808695e-05
-1.29990946578228e-05
-3.64270130019362e-05
-8.11662513020993e-06
-1.08524516010257e-05
-5.31484349051152e-05
-1.63581826484055e-06
-6.18463805421018e-05
-3.52930763277035e-05
-2.18550292781304e-05
-8.21737254768319e-06
-8.94730729496868e-06
-1.76530477326661e-05
-4.44123941639709e-05
-3.11587712871425e-05
-5.14296508138703e-05
-2.8889610984479e-05
-3.00694438447332e-05
-1.68403322129749e-05
-1.71289594062779e-05
-5.73950299241417e-05
-1.49401990580855e-05
3.59941417556931e-07
-7.64704139861579e-06
-4.71000723094062e-05
-1.72965184434648e-06
-4.46545995200499e-05
-3.72576055716233e-05
-1.85673685882827e-05
-4.30437661064271e-05
-5.20760689284122e-06
-3.11380906648532e-05
-4.82053005848099e-05
-2.24240664376332e-05
-3.59878863953787e-05
-5.62315836457852e-05
-4.40418507893353e-05
-6.0398915224174e-05
-3.42603967523978e-07
-1.95242618670851e-05
-1.53944638001861e-05
-1.38195262579758e-05
-1.85109690845724e-05
7.12935268055198e-06
-1.94810301994182e-05
-3.39444874736532e-05
-3.23228329141391e-05
-3.49583158747802e-05
-3.05955153260441e-05
-1.7110635360614e-05
-1.68736131611009e-05
-4.03274673692856e-05
-3.18086538180032e-05
-2.30777409539884e-05
-5.0381387977162e-05
-4.87452205299173e-05
-2.09354191212843e-05
-1.52751659987885e-05
-4.00225615775645e-05
-6.11000464273476e-05
-3.95799426895859e-05
-2.84309409158877e-05
-3.17534030863957e-05
-4.92485719479199e-05
-2.61067659677318e-05
-2.38275488891035e-05
-2.72991935698678e-05
-4.24614026259355e-05
-2.62057516890474e-05
-2.7309841509835e-05
-1.9381145015529e-05
-4.69046828603819e-06
-5.10208388976429e-06
-1.78211644005477e-05
-3.05474030359449e-05
-3.18563476337348e-05
-1.62037524164442e-05
-3.15128389195813e-05
-3.82328763722847e-05
-2.47645233164895e-05
-3.24231191230463e-05
-3.21216903500707e-05
-1.48297617734313e-05
-4.31863865132529e-05
-1.18757476527194e-05
-3.16353602206714e-05
-6.03723799735366e-06
-3.75470282343586e-05
-1.29712701742749e-05
-2.25104897021307e-05
-4.38192664889228e-05
-2.61759829910325e-05
-4.99618897287171e-05
-4.98184392663827e-05
-3.42205970297012e-05
-4.02382997430783e-05
-4.93919480634473e-05
-3.73839679723468e-05
-4.39112434157299e-05
-1.31844432304544e-05
-4.38518024546882e-05
-3.16009714032466e-05
-2.32724076673573e-05
-2.35207618202317e-05
-3.21204099403591e-05
-4.22489853805484e-05
-4.26048480847265e-05
-1.81206170478783e-05
-4.20229456970145e-05
-2.70633187368572e-05
-4.47475444953904e-05
-4.12411800157279e-05
-2.69655055030804e-05
-2.88501453407489e-05
-5.44568028848662e-05
-1.92699392605869e-05
-3.89976834534825e-05
-2.2821178768756e-05
-3.08811122086185e-05
-1.8403234433803e-05
-2.37739262414938e-05
-1.99042368068512e-05
-4.01549101784405e-05
-1.07169366112481e-05
-4.88885298954045e-05
-8.42275727503779e-06
-2.26094870815887e-05
4.39972842794483e-06
-3.06005033108227e-05
-2.85166445542464e-05
-1.0075952781702e-05
-2.09147943870386e-05
-5.65293786162702e-05
-8.97545323539371e-06
-4.1500239564194e-05
-3.41048992260621e-05
-1.74519692448411e-05
-1.23891344834106e-05
-1.12136385636646e-05
-3.45063212579651e-06
-2.27779783409278e-05
-1.18166803709438e-05
-3.35899365063e-05
2.9425346275474e-06
-3.60275839015175e-05
-3.23495123811192e-05
-1.65380775968524e-05
-1.67754180544285e-05
-2.6373746544166e-05
-2.3290864293662e-05
-9.22806825802742e-06
-2.95485704686802e-05
-4.28976659079234e-05
-5.26839222890948e-05
-3.23076271716236e-05
-1.51899489876449e-05
-3.35165814858982e-05
-5.42030940348027e-05
-3.2595073716167e-05
-1.48829199712802e-05
-3.17669576841396e-05
-2.55665699776955e-05
-3.45251728073936e-05
-5.16008359874245e-05
-4.97790721373872e-06
-2.96096233231516e-05
-1.13330366802939e-05
-2.62897151572967e-05
-1.61021004677392e-05
-1.56853327582938e-05
-3.80518579891446e-05
-4.46385152528114e-05
-1.74916703736253e-05
-3.26829460870881e-05
-2.60422593345854e-05
-4.67006781371892e-05
-3.24252729366097e-05
-1.0265417438839e-06
-4.87871222685637e-06
-3.84448416599411e-05
-4.79476048877925e-05
-1.6772739831672e-05
-1.12170635166898e-05
-2.49462295909928e-05
-3.28065668527871e-05
4.36799788801849e-06
-2.96265693180742e-05
-2.53245357646513e-05
-1.98700351386856e-05
-2.85640321256698e-05
-1.95511282993839e-05
-2.28253365061931e-05
-2.83721967057695e-05
-2.40255203308638e-05
-4.33761262837689e-05
-3.56694062028089e-05
-2.48121634446911e-05
-2.5916799914151e-05
-3.68183824905062e-05
-8.58159169145145e-06
-1.85588139025517e-05
-1.81978780412925e-05
-1.54773004980742e-05
-2.6836496250403e-05
-4.24404506974114e-05
4.29416826563e-06
-2.07309016652604e-05
-2.76491297340766e-05
-3.1507160288438e-05
-2.09359785479858e-05
-3.62356743336192e-05
-3.5251420246348e-05
5.68411655609382e-06
-4.89597474688882e-05
-4.60938210167596e-05
-1.92558107818292e-05
-2.62347825143979e-05
-4.29209481658528e-05
-1.35158083044377e-05
-4.44614701380924e-05
-2.08668156442576e-05
-1.00311019723112e-05
-3.76575694221325e-05
-3.61184585395074e-05
-6.50614906032559e-06
-4.95545505180462e-05
-1.81612846728717e-05
-3.2190432320341e-05
-4.20735197526173e-05
-1.8368980681582e-05
-7.76576086020218e-06
-4.03963891308827e-05
-1.95929047293839e-06
-1.53681281564096e-05
-1.02878770390614e-05
-3.83966378555575e-05
-5.23538374961312e-05
-4.74629320460267e-05
-3.26993563589172e-05
-4.3418138217474e-05
-3.56767297919607e-05
-5.29938931541184e-05
-1.40623799590222e-05
-2.53435448824002e-05
-2.11926734599295e-05
-3.98177213341003e-05
-3.84006142757279e-05
-2.82705125870599e-05
4.31401537234225e-06
-3.60743891924637e-05
-1.34399890744245e-05
-1.36080625139744e-05
-2.54319580704795e-05
-4.36097331480642e-05
-2.15768226318595e-05
-3.26764471869048e-05
-2.5233300735866e-05
-3.44655682471332e-05
3.09141598151753e-06
-4.16078962359483e-05
-3.36406081468635e-05
-2.63258110049539e-05
-7.64235232058674e-05
-9.39287063022962e-06
-3.35637813570066e-05
-3.39818427833231e-05
-3.2622126644893e-05
-4.27591441555173e-05
-4.21314609848703e-05
-2.14688632081409e-05
-1.40718417881343e-05
-1.50421698295996e-05
-1.93327574463172e-05
-1.99237191194334e-05
-2.38852725180402e-05
-1.60364153657284e-05
-9.55061447666304e-06
-2.25750906901488e-05
-4.43345332714947e-05
-1.20557252817718e-05
-2.46581836534056e-05
-9.60249507186963e-06
-1.63191811860962e-06
-4.98410262710483e-05
-3.69025881370053e-05
-3.92804575871815e-05
-1.87128484961437e-05
-4.72775069489632e-05
-2.15185621099798e-05
-3.86631838920666e-05
-1.36839155601807e-05
-4.32938622266738e-05
-3.07726237689506e-05
-2.42854991560287e-05
-3.02761816941915e-05
-1.25291487452823e-05
-1.75576245198187e-05
-1.39713841247774e-05
-4.66331380307921e-05
-4.78705683977772e-05
-1.98622997145736e-05
-1.86945358843076e-05
-4.20688516129668e-05
-3.23098464856929e-05
1.59311351048806e-06
-3.9296964128027e-05
-8.25140791364721e-06
-9.16429054239784e-06
-3.85803697804201e-05
-5.05332889947809e-05
-3.7595151849258e-05
-1.55407400137338e-05
-4.17518625324093e-05
-5.36410476631298e-05
-4.02133704434559e-05
-3.72170545833762e-05
-7.75990206051734e-06
-2.03727756192618e-05
-5.96794832207881e-05
-3.90880870134577e-05
-2.50037832623005e-05
-2.21445682321265e-05
-4.19289106838899e-05
-2.20221370824359e-05
-4.0693711657553e-05
-9.97896724055571e-06
-1.93663989201129e-05
-3.18631848274069e-05
-3.87641376655584e-05
-6.15060184864292e-05
-5.07148610418845e-05
-1.17255796030298e-05
-1.56551545010309e-05
-3.07952043868176e-05
-3.96197711926966e-05
-4.16648000845694e-05
-3.09831775641371e-05
-3.94045125944956e-05
-3.10045068390844e-05
-1.41945209837823e-05
-5.02442790627816e-07
2.20324221233044e-06
-2.48595367801821e-05
-4.92765648558348e-05
-1.70089895743601e-05
-3.50391887384725e-05
-2.99666557557442e-05
-3.33372609492971e-05
-3.29613022938482e-05
-1.54043137855097e-05
-3.47216660323498e-05
-3.80766709411923e-05
-9.63822354286862e-06
-7.70711507846551e-05
-3.3504111343287e-05
-1.02816393829721e-05
6.18405929626594e-06
-3.72909121834913e-05
-3.27227161010899e-05
-2.0393253128238e-05
-3.98950756256247e-05
-4.68485996884492e-05
-2.44944078907522e-05
-9.25034163724965e-06
-6.57756282178652e-05
-5.28033884342946e-05
-5.41806982193405e-05
6.6228117416192e-06
-3.73438659061726e-05
-5.48377514065842e-05
1.90792251954825e-05
-2.73966633275626e-05
-3.52637742279434e-05
-2.66065772968418e-05
-2.58608112527888e-05
-2.66909102727946e-05
1.90434456593145e-05
-3.83454037905706e-05
-5.65307852537531e-05
-4.04429398470569e-05
2.30587583671391e-05
-2.05420256895057e-05
-3.60577224113751e-05
-2.09436534381143e-05
-1.88214537032482e-05
-2.28480877859275e-05
-2.93202650432596e-05
-6.10853354819243e-05
-5.1766891274567e-05
-2.92830388575186e-05
-3.77526119986128e-05
-2.80471105427318e-05
1.20200904461775e-05
-1.53899822929827e-05
-3.94004763364768e-05
-4.85219253226497e-05
-1.05976717276464e-05
-4.05295873762764e-05
-1.55686410039725e-05
-3.65142505490904e-05
-3.25353938884604e-05
-1.66933250782921e-05
-1.53239980678853e-05
-4.6503628413296e-05
-3.17923938492752e-05
-3.35311629641727e-05
9.26096569780618e-06
-2.67312741567581e-05
-4.83844285771239e-05
-1.65597545815914e-05
-4.67653226965955e-05
-2.93567598552136e-05
-1.52536091058454e-05
-4.73047974379542e-05
-5.34423693114107e-05
-5.01042937922913e-05
-3.24185832216247e-05
-2.72984567444377e-05
-2.69080021636744e-05
-2.64623533076197e-05
-3.70674000464285e-05
-2.10319565353372e-05
-2.53411907561484e-05
-4.73066775281549e-05
-2.63703486693112e-05
-1.04797113213731e-05
-3.22684710345239e-05
-3.49056100316205e-05
3.26947398796694e-06
-1.58837992209319e-05
-1.69620323689268e-05
-1.34719394124811e-05
-4.17430984104318e-05
-1.42402462029819e-05
-2.94219489813617e-05
-1.7191047541388e-05
-1.25247220046891e-05
-2.93826154272549e-05
-2.33670836574721e-05
-4.827183230215e-05
-2.5972915511178e-05
7.64942885377321e-07
-3.14294652610674e-05
-3.37524395125553e-05
-3.95300571967931e-05
-1.08153119084946e-05
-5.15051963907825e-05
-3.45557425085023e-05
-1.13886363118734e-05
-2.90480872493474e-05
5.24036817384206e-06
-5.03210901993061e-05
-3.14412432011742e-05
-2.12431655203455e-05
-4.03807305889062e-05
-3.80351978175061e-05
-3.25187206462245e-05
-3.05754896589927e-05
-2.76588427172688e-05
-2.43230754139413e-05
-4.46371590175162e-05
-1.9622439789493e-05
-4.0757364957946e-06
-3.27077610078278e-05
-1.03619627771578e-05
-3.25240818115361e-05
-5.3113016397744e-05
-5.43364462995182e-05
-3.38083170851569e-05
-1.10891094702336e-06
-1.69870594417575e-05
-1.95238055544018e-05
-4.79914011532895e-05
-2.55884258904591e-05
-1.24855448479605e-05
-2.19510176425909e-05
-3.109128689311e-05
-8.29916672706515e-06
-2.72353227946191e-05
-5.47333324781959e-06
-2.6269392903925e-06
-1.34286370683285e-05
-1.68533781528114e-05
-1.0127886703504e-05
-3.04339972228275e-05
-1.25726793599568e-05
-8.74087542367108e-06
-3.16674828684703e-05
-4.42975010759184e-05
-3.85015721180957e-05
-1.71736742928973e-05
-3.8050344245578e-05
-2.76696750064718e-05
-4.29260861633387e-05
-1.27107402558415e-05
-4.17886511532097e-05
-2.85905374037682e-05
-4.25397579201454e-05
-4.74323355107264e-05
-5.03407461143519e-06
1.02609660453736e-05
-3.55314396530409e-06
-5.49984093434181e-05
-3.55041804124927e-05
-1.66091515253076e-05
-2.42767379226098e-05
-2.29474081875734e-05
-2.66301894476141e-05
-3.0598305566568e-05
-1.93348019339869e-05
-8.98140590842494e-06
-3.29125131591413e-05
-5.33804381766629e-05
-3.79529104764321e-05
-2.99554794880602e-05
-4.0688594399823e-06
-1.20726618034972e-05
-5.22314911640346e-05
-1.56729035427622e-05
-1.49921650633678e-06
-4.15394171855953e-05
-3.50430588027806e-05
-2.91152748195203e-05
-5.0342537550573e-05
-1.39655852692546e-05
-3.18976971611616e-05
-2.22558574016207e-05
-5.04410936867118e-05
-9.70133964664377e-06
-5.0754427845602e-05
-1.95750355837715e-05
3.78857237001688e-06
-5.17195785980246e-05
-2.94902198443899e-05
3.11057349462607e-06
-4.13643605672425e-05
-2.41090735762632e-05
-3.86135290772862e-05
-3.82804100703521e-06
-9.11581071610142e-06
-3.99463683872178e-05
-4.333661901994e-05
-2.56132246413011e-05
-3.32799128588583e-05
-1.81698926382106e-05
-1.20661533827673e-05
-3.99789802875534e-05
-4.04041553436542e-05
-4.19253442608252e-05
-4.71313472614758e-05
-5.37435520306519e-05
-4.07220049686141e-05
-3.31263181880677e-05
-2.88928620728483e-05
-3.93994782841408e-05
-1.74160824158946e-05
8.00254441254015e-07
-2.87582735616535e-05
-4.74519126411599e-05
-3.33482142834814e-05
-3.00706480147927e-05
-2.23628125134431e-05
-4.54709051362274e-05
-1.48586940626497e-05
-1.89863507437276e-05
-2.25008979397179e-05
-2.1976744136251e-05
-3.08162879841744e-05
-2.97633099171992e-06
-3.63492368241327e-05
-3.7978671530201e-06
-3.32688347970114e-05
-2.65311410370535e-05
-5.93795544363676e-05
-3.88900479734675e-05
1.59793499728659e-05
-4.00773732803098e-05
-2.75548359140542e-05
-3.50573005516762e-05
-2.43447440700038e-05
-3.05585895062397e-05
-4.04081368968867e-06
-3.72005402134149e-05
-1.35232204887669e-05
-3.49857029793521e-05
-1.34705310647366e-05
-2.22555062293356e-05
-2.94867006574128e-05
-5.15482023751401e-05
-5.03335904220469e-05
-4.24860593701732e-06
-1.50224109173671e-05
-1.9258753566376e-05
-3.73309810324327e-05
-2.54398498384126e-05
-5.70261578233375e-06
-3.09677935166416e-05
-3.4128355419833e-05
-3.80312147699305e-05
-2.18115287150942e-05
-5.30251349890642e-05
-1.96071711416697e-05
-4.95955442741681e-05
-2.96987349794143e-05
-2.7474833221803e-05
-3.89693687858811e-05
-1.62121070317838e-05
-4.06352016107783e-05
-2.0990460295772e-05
-2.66563788856295e-05
-2.43716689276928e-05
-1.57571183737178e-05
-2.18604635765062e-05
-2.74169193968486e-05
-2.66593894731107e-05
-2.87888517193175e-05
-3.34038332421143e-05
-1.54402725788922e-05
-1.3619052340422e-05
-3.55850664840478e-05
-1.85772376333253e-05
-6.04442780291156e-05
-3.76332908999156e-06
-2.40892708035706e-05
-3.01808815311344e-05
-4.94351311431358e-05
-3.886084366037e-05
-2.67869850061774e-05
3.97052003485714e-06
-2.50454966561822e-05
-4.19769846631426e-05
-2.30729370242015e-05
-2.10046000734531e-05
-1.41909370595266e-06
-1.77214483499453e-05
-3.42795041228666e-05
-4.09950362638067e-06
-2.27788835556125e-05
-3.17381317277718e-05
-8.66881374472161e-06
-2.59714273086461e-05
-1.37773084334948e-05
-1.27635502702625e-05
-3.72562022350088e-05
-3.16246740038472e-05
-2.27494557989204e-05
-1.08064186448488e-05
-1.26523993364058e-05
-1.94423952327697e-05
-4.31376074895317e-05
-1.37066110990288e-05
-2.1207942370632e-05
-6.0399523640448e-05
-1.17713801335007e-05
-3.83270862221747e-05
-4.32804966030062e-05
-3.26607756349487e-05
-3.69709138015626e-05
-2.21635312601408e-05
-3.80148297663368e-05
-5.26383985666089e-05
-5.01649573442401e-05
-3.88119389170736e-05
-4.18519431215898e-05
-1.1851461704508e-05
-1.45815953695105e-05
-2.23419252534285e-05
3.74050479790884e-06
-3.14509757039533e-05
-1.41561135252779e-05
-1.68593285740536e-05
-3.0912731197002e-05
-9.08482058716613e-07
-2.46663833063072e-05
-1.74531209358768e-05
-2.55712330969057e-05
1.53717154318939e-05
-1.08312592969754e-05
-2.37294036947372e-05
-3.81029468059058e-05
-4.06873950261013e-06
-1.96771783359986e-05
-1.35669215623504e-05
-1.11910499525975e-05
-2.64724551146686e-05
-2.09545867412091e-05
-3.26618132123663e-05
-1.26265071417724e-05
-3.66116705845822e-05
-6.21156519993733e-05
-3.41227992283677e-05
-9.19247893881744e-06
-2.51214923174806e-05
-4.80755637046739e-05
-9.99652023972334e-06
-2.75684641939472e-05
-2.84832584485023e-05
-3.08660868005553e-05
-2.06991557921449e-05
-2.75100504277032e-05
-3.49829092320373e-05
-1.26058672652218e-05
-2.18689435759477e-05
-1.09949368455332e-05
-3.06584808349694e-05
-2.95613131672889e-05
-3.93087061486046e-05
-4.67286307210686e-05
-3.85887382781997e-05
-4.42542134502838e-05
-4.56063459654244e-05
-3.62611432591791e-05
-5.6665984252235e-05
-1.90254863682689e-05
4.11256003150793e-07
-3.52023824613559e-05
-4.7325649934973e-05
-7.37562103725041e-06
-4.68239347303193e-05
-3.36636091457238e-05
-1.71582312670207e-05
-2.49540349884909e-05
-2.5445070235083e-05
-2.37953628286385e-05
-4.66626946076091e-05
-1.01150694749166e-05
-1.41270859963867e-05
-2.42565775016681e-05
-4.26212294275014e-05
-3.73835610927025e-05
-2.99499928550752e-05
-2.45041477322248e-05
-3.26871305570208e-05
-4.9053337273267e-05
-3.50451836588596e-05
-2.81082301006695e-05
-2.63142415013234e-05
-2.44790317130825e-05
-5.77933216098121e-06
-1.54742961807928e-05
-3.06140602778511e-05
-2.14636773262671e-05
-2.19637225916874e-05
-5.18568475473131e-05
-6.37985322039858e-05
-1.23375033663979e-05
-5.75244345391677e-06
-8.31458387667481e-06
-1.00906764506518e-05
-3.93094072067689e-05
-1.99227004665778e-05
-1.32119239967559e-05
-5.80740627588447e-05
-7.20769768193436e-05
-1.8817078172955e-05
-7.15799518955121e-06
-2.65405759565946e-05
-8.15702419206368e-06
-2.61609699913838e-05
-4.34465659604848e-05
-4.10959449453675e-05
-3.41896963259016e-05
-3.75237630153426e-05
-3.22455878611461e-05
-1.89368555722706e-05
-2.87698020839024e-05
-3.65991741845342e-05
-3.96225462243245e-05
-3.9292923940344e-05
-2.70216676848267e-05
-2.01637574923742e-06
-4.91816957106071e-05
-2.52865832895725e-05
-2.58958898864457e-05
-2.46576436630835e-05
-9.91419567494977e-06
-2.24104929821717e-05
-4.78523656305792e-06
-1.63038603823551e-05
-6.35679963959e-05
-2.59361893788535e-05
-1.950237324633e-05
-5.22306266915723e-05
-3.82200949023257e-06
-4.15539317572844e-05
-3.35386569439227e-05
-3.8879191027878e-05
-3.63914117901897e-05
-2.11394916259008e-05
-4.20248768676047e-05
-3.09296129117784e-05
-2.76609730281513e-05
-1.57078012365267e-05
-4.28300283140541e-05
-8.01632160758466e-06
-8.65742409625963e-06
-1.55744803179821e-05
-2.06245486227195e-05
-6.26662425476882e-05
-3.18260058652128e-05
-3.1567760011565e-05
-2.18271766072153e-05
-2.07147825246828e-05
-1.37487375182091e-05
-3.94233382797675e-05
-2.92287512568416e-05
-1.23820404001242e-05
-2.59826003646916e-05
-3.98621434031468e-05
-2.23195437231315e-05
-4.22911784843462e-05
4.95066822243074e-06
-3.55858074748303e-05
-1.53911020117176e-05
-5.07334166768587e-05
-1.15155793328813e-05
-2.44126227855557e-05
-2.72981177004726e-05
-1.62316479990368e-05
-5.78689971658984e-05
-5.49002402187484e-05
-5.04882445708375e-05
-2.96518113350039e-05
-3.01964667540463e-05
-4.12879112205858e-05
-1.34156297853933e-05
-4.36072409534542e-05
2.33024125716432e-05
-2.14234618519715e-05
-5.02406373025237e-05
-1.91332114804696e-05
-1.48895251281382e-05
-4.15259542221857e-05
-6.38780814429128e-05
-4.65641089725953e-05
-4.90856924384947e-05
-2.12985181949866e-05
-1.77201337216339e-05
-5.14111467131163e-06
-1.1294405446345e-05
-4.35399705897013e-05
-2.51889109967421e-05
-1.31974671024951e-05
-3.23119525721295e-05
-2.17796197943956e-05
5.88376943974768e-06
-4.81103717442069e-05
-4.48176047524956e-05
-5.14716562571789e-05
-3.16963731174548e-05
-4.34899618493516e-05
-2.9815174445195e-05
-1.85252091750052e-05
-2.13870831489719e-05
-2.998128409589e-05
-6.11609031819638e-05
-2.09761965727489e-05
-2.33689694057261e-05
-6.65113813952445e-05
-1.80371840418335e-05
-1.69634108187216e-05
-2.58227209826726e-05
-4.56774652910123e-05
-2.17961991430029e-05
-1.72551935791091e-05
-4.54651154335855e-05
4.41294752775646e-06
-3.9645934491627e-05
-4.96615510328177e-05
-4.64243923541184e-05
-5.60988855237126e-05
-3.06163015658383e-05
-2.01033024081106e-05
-1.53188459223443e-05
-4.55184311663258e-05
-2.7713339081432e-05
-7.56433548785256e-06
-2.35751034403498e-05
-2.92547614585529e-05
-4.81381818135033e-05
-1.97363226913318e-05
-2.37893377831749e-05
-2.4446605038769e-05
-3.25852735321278e-05
-7.40064772582594e-05
-5.04644792004184e-05
-8.63957399880036e-06
-1.22621719489591e-07
-1.60274638880889e-05
-6.10334765507501e-05
-2.14491150112516e-05
-5.4153125738499e-05
-2.64721025135302e-05
-6.34331871727912e-06
-1.09170275642044e-05
-3.68744489984581e-05
-3.58836154698141e-05
-5.16626008872109e-05
-4.33007248988725e-05
-3.29609116485555e-05
-1.98793580710916e-05
-3.1072067971598e-05
-3.131761492306e-05
-5.89454436578e-06
-1.50827554650693e-05
-3.41476998580294e-05
-2.57854437222314e-05
-1.6323454066206e-05
-4.19883775854165e-05
-2.55342645562779e-05
-3.19579517331277e-05
-3.3748088053839e-05
-2.69695898591187e-05
-5.76901188896403e-05
-7.70925168913795e-06
2.04604168762595e-06
-3.64897715799073e-05
-4.96572119398348e-05
-1.93717960864331e-05
-9.22184472807575e-06
-1.00551139514752e-05
-1.63784055090619e-05
-2.16004881928459e-05
-6.09617757962591e-05
-4.31597896897924e-05
-3.61330706205601e-05
-1.07472986270483e-05
-5.13080539727758e-05
-3.26115531005723e-05
-2.53160798062544e-05
-3.97844668712014e-05
-3.34292134374422e-05
-6.29690728544107e-06
-1.54065240439113e-05
-2.79662604772789e-05
-3.82904931705564e-05
-1.96246219677372e-05
-5.00227757687479e-05
-2.39270482434803e-05
-4.82483529640755e-05
-1.85171059960295e-05
-4.97692477155391e-06
-2.01142136893387e-05
-6.06376413361992e-06
-1.29510293239378e-05
-4.78740499427434e-05
-6.76802120228802e-05
-7.61545175773074e-05
-1.93315563757499e-05
-2.31937948279857e-05
-1.26566457226632e-05
-4.04071372784223e-05
-4.18994985156094e-05
-1.34354261425864e-05
-3.52307642977578e-05
-1.32267941395808e-06
-1.84244058874282e-06
-1.30559197963355e-05
-6.70041812193584e-06
-8.8751366312265e-06
-1.87192817052865e-05
-1.90765946188142e-05
-1.69872085982639e-05
-1.447145623827e-06
6.36587323568385e-06
-1.52046133676606e-05
-2.01381002149344e-05
-2.45819857929113e-05
-2.03262612157796e-05
-1.86020999400123e-05
-3.58412005154694e-05
-4.50560121314061e-05
-1.33739794513564e-05
-5.61516666965476e-05
-4.92556569983563e-06
-3.64480835124223e-05
-4.04615884812736e-05
-3.1001057803517e-05
-3.27129080203852e-05
-2.39670305104804e-05
-5.2404472369934e-05
-3.78425835049265e-05
-3.73804105075619e-05
-2.44890139798468e-05
-2.40135417563907e-06
-3.57189301264985e-05
-4.98155731821936e-06
-5.09599656043002e-05
-2.67948308821077e-05
-3.16877973306416e-05
-4.91302531231098e-05
-1.03862990263585e-05
-2.949797580758e-05
-3.8126816885256e-05
-1.69249297111237e-05
-4.3628968044559e-05
-3.90404689423106e-05
-2.34073839259959e-05
-4.39578334123574e-05
-1.16117806157415e-05
-4.15977436245396e-05
-4.71367755867371e-05
-3.27844464292725e-05
-4.47701744282383e-05
-2.94608001832705e-05
-2.69035020517816e-05
-3.02906717545972e-05
-3.87239254912275e-05
-1.42385520596539e-05
-2.84585804408949e-05
-3.58426223842216e-05
-1.92680456642963e-05
-2.46188576818984e-06
-3.49203382765563e-05
-1.12402103551589e-05
-3.27392763537668e-05
-2.75203771503702e-05
-1.35698429923028e-05
-4.01733826008632e-05
-9.43816295971456e-06
-1.58612383917934e-05
-3.82317686642937e-05
-1.30791387082112e-05
-1.59309971965293e-05
-1.65466549501664e-05
-1.46610663618118e-05
-2.54209077790592e-05
1.34493020175647e-06
-4.36759492635853e-05
-3.11242492941174e-05
-7.98873937927785e-06
-3.9360764711536e-05
-1.4317370183437e-05
-3.10643764232897e-05
2.15840653508303e-06
-2.46721446102427e-05
-1.70444695753995e-05
-3.61569780093497e-05
-3.79818629454029e-05
-4.67347304527768e-05
-2.16274920186299e-05
-1.76576779847212e-05
-1.12837663914852e-05
-2.83264395429391e-05
-2.26950227739157e-05
-2.23305479371204e-05
-4.3395667318968e-05
-3.35699009757181e-05
6.01052733692965e-06
-5.76356624730292e-05
-6.75532577211571e-05
-2.43864617217405e-05
-2.99387376334092e-05
-1.03809554089413e-05
-2.19131803058191e-05
-4.21808061667516e-05
-2.49249011915006e-05
-6.99456796825015e-05
-2.30256416333408e-05
-6.082624032314e-05
-3.91101000800758e-05
-2.99826798836249e-05
-5.59636157973395e-05
-5.23260701659535e-05
-4.0408971110746e-05
-5.26793865822466e-05
-3.79069176961722e-05
-2.70217892345051e-05
-2.67899149210814e-05
-1.50088831050619e-05
-2.13442390095287e-05
2.29318294293839e-06
1.39983386122692e-07
-4.54216734328511e-06
-3.52211794918871e-05
-3.7107735850353e-05
-6.35873026498702e-06
-4.48689480975241e-05
-1.89136262762577e-05
-4.34377064399825e-05
-3.61467563589374e-05
-1.95341932685122e-05
-1.6807276908283e-05
-1.65880252253224e-05
-4.31128700558085e-05
-4.14454993148807e-05
-4.05618081950811e-05
-2.34902710445074e-06
-1.95402269839395e-05
-2.74096409127275e-05
-3.59831827410099e-05
-4.77734236110285e-07
-6.12980576903821e-06
-5.17237147961771e-05
-2.00656050149874e-05
-2.55816954964686e-05
1.5135784831595e-06
-3.47057308600004e-05
-1.83484741932797e-05
-3.28922443500093e-05
-1.74825916295017e-05
-3.75282856545369e-05
-2.99758928674942e-05
-5.00809749370727e-05
-8.80892530719155e-06
-1.59198164911862e-05
-6.80793951205831e-05
-3.95843621677959e-05
-2.74370122271997e-05
-3.19245427648925e-05
-3.70145623512109e-05
-2.84985134226463e-05
-3.77286867980213e-05
-1.00522812686095e-05
-3.3128063520075e-05
-3.96840712262062e-05
-5.31749506686534e-06
-2.88434763779714e-05
-2.27406128900591e-05
-1.34807488645103e-05
-4.32977732413483e-05
-4.51014873343408e-05
-1.05599685905264e-05
-1.29033958237492e-05
-4.14451616450722e-05
-2.50893064228271e-05
-3.51313457446655e-05
-4.20897761346602e-05
-2.31202349899571e-05
-3.67720604361565e-05
-4.34771170663927e-05
-1.38089886157624e-05
1.90192381466986e-05
-6.08691552780902e-05
-2.42638304832907e-05
-1.44804187793534e-05
-4.22125248689208e-05
-2.83400642063113e-05
-3.63419860188537e-05
-1.83010136343093e-06
-8.92160607290862e-06
-8.87763413272967e-06
-4.47014236844234e-05
-1.27342054416211e-05
-3.06091203939998e-05
-4.16521295275079e-05
-2.36608944772835e-05
-2.42686942172751e-05
-3.11480735546221e-05
-3.11014154995809e-05
-2.9945868322399e-05
-4.90279446840794e-05
-1.90192161258098e-05
-4.31029156731691e-05
-2.39768241257502e-05
-3.44683728807976e-05
-2.85252579012997e-05
-1.02229787453656e-05
-2.45215561606782e-05
-1.41971918140316e-05
-3.81144323470814e-05
-1.04966836712547e-05
-3.36349118214986e-05
-2.91871929637385e-05
-1.90715333158001e-05
-3.40431642543075e-05
-1.58549307834044e-05
-4.68885145189975e-05
-2.86470507173585e-05
-2.30946183865545e-05
-4.72156606993144e-05
-3.14127709431273e-05
-2.79228737504882e-05
-1.47635471401094e-05
-1.23551574794325e-05
-2.33741176534877e-05
-4.38281931101239e-05
-2.25079066768025e-05
-5.65712670735887e-05
-3.52296147099336e-05
-4.3206531464836e-05
-4.93950701655071e-06
-2.60830110133704e-05
-2.49086713103171e-05
-3.63546594592577e-05
3.18986450367273e-06
-2.10745125776477e-05
-3.60649372019535e-05
-4.25029424159921e-05
-2.06897671194139e-05
-1.91724309645989e-05
-4.86095025538672e-05
-5.40932017177813e-05
-2.50653604492421e-05
-1.61360162282264e-05
-1.94045569043375e-05
-1.81349136611691e-05
-5.47155053688724e-05
-2.33732167610117e-05
-1.4622920414991e-05
-5.7196741691621e-05
-2.18149463314013e-05
-4.26430247409305e-05
-1.68228817787507e-05
7.92546690819911e-06
-5.22455339302036e-05
-1.16090869221041e-05
-3.15121673784683e-05
-4.47070372869475e-05
-2.99404394101427e-05
-4.22198226856556e-05
-2.77793568458482e-05
-3.55231881040576e-05
-4.89082848778926e-05
-1.20228361219589e-05
-1.91412826184434e-05
-5.11738881402789e-05
-1.41276961010755e-05
-5.51818311781484e-05
-3.95950447018428e-05
-6.40399255737518e-07
-2.66087320337761e-05
-3.04255050927108e-05
-1.69056762445569e-05
-2.3500566788844e-05
-1.27673166542197e-05
-2.50109583337306e-05
-1.243765073739e-05
-5.49019992309857e-05
-1.61120852249845e-05
-5.73334193294756e-05
-6.02639517285193e-05
-5.74957922617954e-05
-5.0355498173162e-05
-2.42899276219535e-05
-2.28332700854731e-05
-2.76967234907178e-05
-5.7078396191332e-06
-2.32214980974213e-05
-4.37882342296687e-05
-2.32903541775879e-05
-3.7543243050511e-05
-1.81496723815288e-05
-2.93446107530719e-05
-2.39270321866377e-05
-4.11645138416436e-05
-2.14055982040018e-05
-5.8746668497348e-06
-1.06499565429542e-05
-3.14956976760645e-05
-1.03673937337029e-05
-3.05545686803792e-05
-1.39134175094243e-05
-2.86532580540882e-05
-1.14199824643043e-05
1.00659957974169e-05
-2.80847413528693e-05
-9.56505584199595e-06
1.03899314716851e-05
-1.03604798294561e-05
-3.65531218991236e-05
-2.5131461231111e-05
-1.63770858564851e-05
-4.74856037186365e-05
-5.447644091951e-05
-5.2047165294475e-05
-1.0699298442532e-05
-3.74332356414641e-05
-2.45648861558087e-05
4.78789436301644e-06
-3.14201315546393e-05
-4.2329071946927e-05
2.75787935627499e-06
-3.50065430795422e-05
-5.32731528866456e-05
-4.49823770375733e-05
-4.60523300821251e-05
-4.16762758848221e-05
-2.31598914854569e-05
-1.76807106298537e-06
-2.97105152288032e-05
-8.59508485470887e-06
-4.47231026395781e-05
-6.74500552965078e-05
-1.70475285678387e-05
-2.82680417751164e-05
-2.51501269367131e-05
-3.77766743200616e-06
-1.86804428778426e-05
-2.57378291265774e-05
-4.02991742236025e-05
-4.40319656470928e-05
-5.7506155461342e-05
-5.29621269332692e-05
-1.67139867091065e-05
-3.20867862534891e-05
-3.49750682849664e-05
-2.54561988438864e-05
-2.49713845637929e-05
-1.77684940330048e-05
-4.60837961240957e-05
-1.76699005956791e-05
-2.64027459661853e-05
-2.41202284751462e-05
-1.14016634404031e-05
-3.7968851904043e-06
-3.60317796229324e-05
-2.97521809997324e-05
-5.52627171856987e-06
-3.13370646723247e-05
-3.15118598734402e-05
-2.55373139387164e-05
-1.4513756451407e-05
-5.16633893011252e-05
-2.29574568758165e-05
-3.49864500648096e-05
-1.12092654552809e-05
-2.60687588760767e-05
-5.28806583913288e-05
-3.23363496086844e-05
-2.60986196163126e-05
-5.05274449973981e-05
-3.78960032443018e-05
-3.27027414176112e-05
-5.46486164382576e-05
-6.1423125944883e-05
-6.30619847431428e-05
-1.30670152185268e-05
-2.33041597976667e-05
-2.08623015197162e-05
-4.21765106740823e-05
-2.80052757981822e-05
-2.9847893281528e-05
-4.9384641398998e-05
-5.54332829265729e-05
-4.4879793493952e-05
-3.70512899780346e-06
-2.87538728067444e-05
3.29774718038816e-06
-1.45871329699886e-06
-3.23132015679189e-05
-6.47018765940603e-05
-4.07291757370594e-05
-4.78833725284769e-05
-3.45089183799857e-05
-2.49632260642888e-05
-4.9944883224995e-05
-1.84811452888454e-05
-1.19982197729117e-05
-1.26206294699503e-05
-2.92367040992024e-05
-4.31082368499287e-05
-3.31265072403214e-05
-3.11125051865244e-05
-2.0795968524763e-05
-9.35929150732799e-06
-4.69238896870557e-05
-2.43391042949206e-05
-3.67093052131245e-05
-2.0250910791899e-05
-5.09149929439867e-05
-3.34362134837646e-05
-4.13392779556767e-05
-3.14900088153941e-05
-4.62801140555012e-05
-3.02310703974247e-05
-2.70122716642724e-05
1.39881319252271e-05
-2.84375710400965e-05
-3.24763570930381e-05
-3.77401394363667e-05
-2.2364187687682e-05
-6.55664136461471e-05
-5.02545568322276e-06
-1.742944451089e-05
-2.59857537853654e-05
-1.50724925420592e-05
-4.69284426453935e-05
-7.95290764175007e-07
-4.51438754945189e-05
-5.51832762745475e-05
-3.98712789023537e-05
-5.82049267905571e-05
8.01299823877174e-06
-1.51322877260807e-05
-1.86641374497176e-05
-3.43903737431776e-05
-2.12051513565876e-05
-6.44247229976195e-06
-6.25399142059707e-05
-7.76038570941309e-05
-4.69831539489283e-05
-2.86509317945691e-05
-7.59400060665931e-06
-2.31947881592504e-05
-2.23795525888009e-05
-2.28359009013866e-05
-7.28100580006634e-06
-2.64048605593598e-05
-3.72752441515329e-05
-4.90432082538293e-05
-5.89133754810743e-06
-3.94239507918048e-05
-2.57984539485002e-05
-3.04120676084664e-05
3.18706187605847e-06
-2.63767346416274e-05
-1.98174033808039e-05
-8.10387660091874e-06
-5.7320775502351e-05
-4.53203581743958e-05
-4.67487687070137e-05
-4.20306017183838e-05
-2.32997236805876e-05
-4.94738878315342e-05
-1.88293015672678e-05
-3.15155945135754e-06
-3.24338335588953e-05
-2.80811989354347e-06
-8.50421993951899e-06
-2.10754537186448e-05
-2.0759406998533e-07
2.56187759214358e-06
-2.06074263725188e-05
-6.91983244832059e-05
-4.53269741229981e-05
-4.66420980576073e-05
-1.23941133134313e-05
-4.26994858472537e-05
-1.60281745367632e-05
-9.61886416447406e-06
-1.55703521565636e-05
-2.32002098168527e-05
-5.07423768843137e-05
-2.64485226008184e-05
-5.39287970116768e-05
-1.99120809333565e-05
-2.1255970433993e-05
-1.92255481395112e-05
-2.89358086438338e-05
-4.9482752843199e-05
5.02246512635783e-06
-2.49762396646663e-05
-5.61075859911671e-05
-5.8906596752262e-05
-2.86704484812003e-05
-5.24221778128517e-05
-3.54205906414432e-05
-1.54935214250338e-06
-2.35890349959468e-05
-2.46899553658087e-05
-2.76486580150939e-05
-2.24375755268979e-05
-2.74132248923123e-05
-4.99397043189636e-05
-2.97353093589017e-05
-7.568022620735e-06
-6.48341014048917e-05
4.74619335152396e-06
-3.9031692283784e-05
-2.7577685290302e-05
-3.81588420908039e-05
-2.51357366147401e-05
-6.68875347645961e-05
-4.56607194009239e-06
-6.30966110722168e-05
-3.28050454778066e-05
-3.12056321127982e-05
-3.01675086454057e-05
-3.6453662028346e-05
-5.00464772822958e-05
-3.15299905899866e-05
-4.8351837340878e-05
-3.91000415214323e-05
-3.35036853473481e-05
-2.94867382750543e-05
1.00228215047686e-05
-3.32744362518807e-05
-4.08928772192985e-05
-1.34042907025918e-05
-1.64532164249495e-05
-6.1720148614274e-05
-2.63441130307175e-05
-4.07253710853598e-05
-6.51653196614485e-06
-1.42901727797153e-05
-2.61427934703304e-05
-5.24423361805472e-05
-1.75071304329012e-05
-6.38063338793867e-05
-2.69421585795783e-05
-3.98083878879059e-05
-3.19781676249879e-05
-2.45088447511915e-05
-2.16058710489918e-06
-4.16456923533308e-05
-1.53611434012478e-05
-1.83806828865283e-05
-1.28319207741215e-05
-3.69635067826489e-05
-2.9638013137707e-05
-4.37212803400122e-05
-4.02656697946471e-05
-6.75596301891892e-06
-3.39779718261408e-05
1.49913612883454e-07
-1.43383283163955e-05
-8.61169705452364e-05
-4.90280990348138e-05
-2.02867749820845e-05
-4.50961215436188e-05
-3.85277684526357e-05
-1.96992958379356e-05
-3.94331868076193e-05
-4.71821035889625e-05
-2.7344639383532e-05
-2.22633439724908e-05
-2.5984468950373e-05
-1.09727847840626e-05
-5.10332570420471e-05
-2.79135594840019e-05
-1.49336209144488e-05
-1.09883573354244e-05
-3.73295436699653e-05
-2.40597887999342e-05
-4.99948094977454e-05
-1.67664913426279e-05
-2.52949856894978e-05
-5.71882831229382e-05
-2.95090333680043e-05
-3.00161178512094e-05
-5.14238159354284e-05
-1.42707459322934e-05
-2.01177925670341e-05
-3.06578094774175e-05
-2.88155388190737e-05
-5.41325506054735e-05
-4.37499852878094e-05
-2.76681314261627e-05
-4.02624904488231e-05
-2.51049019299213e-05
-3.81885999497021e-05
-1.40624464046568e-05
-2.84001620927626e-05
-4.23493798933106e-05
-2.15754458829467e-05
-3.27655627206179e-05
-4.08286707102014e-05
-3.26545215750311e-05
-5.31045733489099e-05
-2.27396568525571e-05
-1.95077443441123e-05
-3.70410863556289e-05
-3.48451874274696e-05
-3.79339101019513e-05
-5.24301475742042e-05
-1.51117740222614e-05
-9.45844797918186e-06
-5.00934623201111e-05
-1.95109718153071e-05
-4.94755360712629e-05
-4.49903668411265e-05
-4.20627115383076e-05
-3.67553948157237e-05
-4.39937195052579e-05
-1.27982553245148e-05
-4.33550386735806e-05
-3.38768226050654e-05
-2.71994122966758e-05
-2.12724686081953e-05
-5.07981289538131e-05
-1.57985475772855e-05
-1.18651841200331e-05
-2.28808951220638e-05
-4.3689989516975e-05
-2.54623992392937e-05
4.66612142479122e-06
-3.08389118478256e-05
-1.12626392909756e-05
-3.61689336779132e-05
-2.34618960923659e-05
-2.08722627695273e-05
-1.22545725469818e-05
-5.34099920767859e-05
-4.80530867781033e-05
-5.56522320444567e-06
-4.63551403406718e-05
-1.60261869908198e-05
-3.52425105419342e-05
-3.26838382484706e-05
-3.32633391289047e-05
-4.85172337338096e-05
-3.49894018001488e-05
-2.38076069717613e-05
-2.88558199093519e-05
-2.41239247327384e-05
-4.7731425442326e-05
-3.8870706897096e-05
-2.56475867917065e-05
-1.12529846141562e-05
-1.54255593833479e-05
-1.10137472940092e-05
-4.86539400113488e-05
-6.42576347337771e-05
-1.51694008587528e-05
-2.50917678275963e-05
-3.21270006655941e-06
-2.26340860139704e-05
-2.16740760940924e-05
-1.5340287505483e-05
-2.67391076690763e-05
-6.35094660533809e-06
-7.15089207225424e-06
-2.25083335051645e-05
-5.34091722556884e-05
-1.54572622160151e-05
-3.96246787215953e-05
-2.24059887956312e-05
-3.1181494770892e-05
-2.54949137813021e-05
-3.16181750121104e-05
-9.29681479538501e-06
-3.72142247398343e-05
-2.37320386061062e-05
-5.276257658411e-05
-2.57883097667155e-05
-6.13749193617021e-05
-4.68020157029633e-05
-1.23340713142838e-05
-6.34649066346721e-05
-1.80904068854127e-05
-5.48767434520741e-05
-1.26989989470108e-05
-3.53151487941649e-05
-1.3787308896948e-05
-4.87844664002423e-05
-4.21653724534854e-05
-3.25659517018359e-06
-4.06815222751825e-05
-2.32249577253951e-05
-1.90701372852083e-05
-1.91228711612019e-05
5.42279980554807e-06
-5.01566660557656e-05
-6.19343563987654e-05
-9.3962829596284e-06
-1.32064968202258e-05
-3.50653440348252e-05
-1.96842905902269e-05
-2.52011429423553e-05
-2.66568384775019e-05
-3.06502129486968e-05
-5.00404801864926e-05
-2.62576695847877e-05
-1.74790402057879e-05
-4.61412679794303e-05
-1.41377195522858e-05
-1.27043849773676e-05
-3.88008491436799e-05
-3.99842408111219e-05
2.58745635842249e-06
-5.71221256648295e-05
-1.38745714419024e-05
3.34928072568851e-06
-1.81399976706613e-05
-6.7136245921447e-05
-4.00796618404642e-05
-3.00255486391713e-05
-1.2878250823302e-05
-3.07917275729332e-05
-3.42515477373271e-05
-4.30630162629941e-05
-3.126002091784e-05
-2.18763151864303e-05
-2.54662482692634e-05
-3.32287464849097e-05
-2.0061397446349e-05
-2.50791609627958e-05
-3.82125938735112e-05
-2.99739997395093e-06
-1.48719169272627e-05
-5.43732759565367e-05
-2.16377603536288e-05
-2.91242503384811e-05
-1.24288849028842e-05
-2.32173687665243e-05
-2.29958130866226e-05
-3.65795032096746e-05
-5.13737585750379e-05
-4.46864391391925e-05
-3.89394810498789e-05
-1.14437804999166e-05
-3.38322839297652e-05
-3.92005562736732e-05
-8.98286762089775e-06
-5.13320371526563e-05
-3.82708216800643e-05
-2.07037596605915e-05
-4.93590259460827e-05
-4.95337123752257e-05
-2.36444612140775e-05
-1.2084141793079e-05
-2.947105153724e-05
-3.58902968199113e-05
-2.7661450827279e-05
-1.8551679850344e-05
-2.36311238155782e-05
-1.74098921937643e-05
-4.50639205720892e-05
-1.67431338865931e-05
-7.39587153590955e-05
-2.16665684055415e-05
-3.56006233726262e-05
-4.46160348124969e-06
-8.95790831146613e-06
-5.03082275624351e-05
-3.03328800952593e-05
-2.14585307553271e-05
-5.72789906449282e-05
-2.11459234356463e-05
-2.69645884526457e-05
-1.51119606733398e-05
3.45340871240056e-06
-2.52849027134008e-05
-2.20559594540757e-05
-4.45891240201865e-05
-2.20426283028903e-05
-1.19221624468695e-05
-3.47104610728481e-05
-3.58001002791929e-05
-7.99554115426853e-05
-4.15979137142548e-05
-2.92612870199341e-05
-3.80769187870521e-05
-3.42352239802338e-05
-2.32059553293633e-05
-3.89638721123362e-05
-4.00001564929625e-05
-1.47936410659766e-05
-1.73837139228711e-05
-4.00326293379635e-05
-2.6655890083041e-05
-2.76634386766888e-05
-2.38625161191974e-05
-5.12639368199167e-05
-6.41832282213892e-05
-1.08129461846907e-05
-2.89149593756879e-05
-4.03325459792443e-05
-2.71979271176709e-05
-6.10898257447922e-05
-4.07845757880837e-06
-1.59379058230621e-05
-5.46143612142497e-05
-5.7204908423711e-05
-7.75854889112539e-06
-1.56970581550428e-05
-3.41874839522436e-05
-4.59935335225632e-05
-5.49532814823945e-05
-2.18811723622135e-05
-2.22081100013629e-05
-1.01855758164082e-05
-2.39601301876515e-05
-5.83057304875224e-05
-3.61347949798391e-05
-1.98609184823397e-05
-1.52580636236329e-05
-2.69082423686032e-05
-2.06847870938356e-05
-3.82049345447019e-05
-5.67517213090302e-06
-4.4169536438949e-05
-4.6686108479371e-05
-4.176965355528e-05
-1.69051848236059e-05
-2.42174130050058e-05
-5.18539239694093e-06
-2.74024721383388e-05
-2.43237660544541e-05
-2.7668907286767e-05
-2.51902106370428e-05
5.54370828588467e-07
-3.36633675103158e-05
-2.34761137388926e-05
-1.73622502499838e-05
-4.13563132067587e-06
-4.4786108951862e-05
-4.18924603074861e-05
-5.07095100540338e-05
-1.87266335774481e-05
-4.02909091552195e-05
-5.64549453600475e-05
-1.08665466850325e-05
-4.37890233498277e-05
-4.75259752364731e-05
-2.48892430243682e-05
-9.85802079780215e-06
-2.55117424069591e-05
-2.82570683236816e-05
-2.08806720080069e-05
-3.21651431304797e-05
-5.42338900865399e-05
-3.75484046218115e-05
-3.93292718042216e-05
-3.23544906189549e-05
-2.01906119258728e-05
-8.9210032214712e-06
-4.84160285333334e-05
-2.49978400861665e-05
-2.41129409113204e-05
-2.87264390720062e-05
-4.37032226126548e-05
-2.07667370176476e-05
-2.07467734305587e-05
-2.65837845796814e-05
-3.1623472664482e-05
-1.19588386613857e-05
-3.35424762637551e-05
-4.8580569421549e-05
-1.23056280069201e-05
-2.2197323734689e-05
-2.19263514917221e-05
-1.42408384264052e-05
-5.56799461492381e-05
-2.79360518589523e-05
-1.75300120876009e-05
-3.01807803766739e-05
-4.40449121552808e-05
-4.80885022042931e-06
-3.54543783063216e-05
-6.3637898826034e-05
-3.35803357335211e-06
-3.22852058861297e-05
-4.21729758121258e-05
-2.77291151324994e-05
-3.90146659770543e-05
-1.53661306543589e-05
-9.95725915617644e-06
-1.39268178501326e-05
-3.64823643942674e-06
-6.01255238466023e-06
-2.76015695505584e-05
-1.09862736253448e-05
-1.87505935422317e-05
-5.26507124956301e-05
-2.52556648813708e-05
-1.43079937661538e-05
-1.60834948800505e-05
-2.03633261940016e-05
7.49229391369355e-06
-3.75993584351473e-05
-1.91376644980099e-05
-1.2201033173467e-06
-1.39549320659452e-05
-2.11262065795234e-05
-4.49632987810493e-05
-4.48762815628438e-05
-2.80285296906847e-05
-3.92589499948469e-05
-2.82970766940437e-05
-3.53330267937445e-05
-2.48781552116632e-05
-2.81237514173209e-05
-1.14612783021944e-05
-5.57529475410126e-05
-2.53651446444881e-05
-3.82261534258805e-05
-5.1762385682489e-05
-6.1135783424576e-05
-9.74192402747751e-06
-3.85988086823508e-05
-1.89237865007114e-06
-3.9835443193794e-05
-4.15786034169523e-05
-1.69077371977647e-05
-7.26402192332718e-06
-1.27204413011673e-05
-1.01694163899827e-05
-4.00332752687237e-05
-1.52991595405337e-05
-5.14060799691646e-05
2.46243864443657e-05
-3.4583374907292e-06
-1.19416304630942e-05
-1.61204377500536e-05
-1.52076764120749e-05
-3.98286279564577e-05
-3.1699471203654e-05
-2.0482718863467e-05
-4.62622409078564e-05
-2.94035439520242e-05
-1.60654760808193e-05
-4.25344868715258e-05
-2.88181052150173e-05
-1.76958250532923e-05
-5.57909035530308e-05
-2.84442798626814e-05
-8.23567044267228e-06
-2.29013801253927e-05
-3.27479832039908e-05
-4.41885981325457e-05
-2.61567865922997e-05
-4.75751839262286e-05
-5.00279613116236e-05
-4.4631287843817e-05
-3.67686550346547e-05
-2.86780153818019e-05
-2.57217965026622e-05
-4.04178258788461e-05
-2.88148244835736e-05
-9.29558329123912e-07
1.249177743265e-06
-5.3794275455718e-05
-3.86794444030605e-05
-4.61802905588858e-05
-4.44994627991408e-05
-9.49990528090918e-06
-1.5468196809158e-05
-4.08702781151295e-06
-4.79007322773064e-05
-2.16960034636723e-05
-2.2037735938718e-05
-2.60906157920685e-05
-5.03692656207995e-05
-3.13282105275041e-05
-3.5096663636034e-05
-4.49373123244979e-05
-3.88826519304705e-05
-8.30830704365617e-06
-1.61312453347541e-05
-3.12623287372885e-05
-3.23271026201739e-05
-3.4730951032556e-05
-4.25287602006616e-05
-3.08361582566279e-05
-9.08404376782207e-07
-2.45357963391556e-05
-1.97598284066207e-05
-3.28711302487893e-05
-1.28054798133127e-05
3.09066665978927e-06
-5.92877114405714e-05
-3.88152327085516e-05
-2.92400192735381e-05
-1.32329826803749e-05
-2.93666898415812e-05
-7.51229317165857e-06
-6.51541413579203e-06
-4.84927808532202e-05
-2.16160238802545e-05
-2.56501417219799e-05
-2.74734623598238e-05
4.13769840043516e-06
-3.41817121737978e-05
-4.71823576297444e-05
-2.21353534616234e-05
-3.50539412094044e-05
-2.39613354580445e-05
1.20480616914386e-05
-3.21693459378771e-05
-3.55246423003748e-05
-3.30177602420244e-05
-3.71384751408377e-05
7.35387308462679e-06
-1.23794674128728e-05
-3.38158294397819e-05
-4.11157707888702e-05
-6.78024290238597e-05
-3.21396404144271e-05
-6.71661790625688e-05
-2.7665291189051e-05
-4.60647163690412e-05
-2.84478349804467e-05
-4.38799943671651e-05
-2.55495985514814e-05
-4.01705632011626e-05
-2.84198963041061e-05
-6.01041578098107e-05
-8.82899407130335e-06
-2.31241449041348e-05
-3.38382611396731e-05
-1.24887575838263e-05
-1.94236663530765e-05
-6.79114913718276e-05
-5.56466288621217e-06
-7.10112351552651e-05
-1.15523385719885e-05
-3.60610341208926e-05
-2.28038151019222e-05
-2.82789364725788e-05
-6.04709753874968e-05
-1.00359850234333e-05
-2.73048573186984e-05
-5.1949076219275e-05
-2.48074796320912e-05
-4.69099409972232e-05
-1.8149444858596e-05
-2.66160547310639e-05
-3.78364338710126e-05
-4.73975738054472e-05
-2.10952389878703e-05
-2.9262249792941e-05
-4.33531998744829e-05
-4.0207881983807e-05
-3.86861441415114e-05
-5.03658753893394e-05
-3.3448633103805e-05
-4.04954083565188e-05
-2.51965497401207e-05
-2.05034006517183e-05
-1.80637954305245e-05
-2.2757972737187e-05
-1.76552335962365e-05
-1.11490449208407e-05
-9.81924665736625e-06
-2.45571969837455e-05
-4.24356735820564e-05
-2.18867060038218e-05
-1.52327483440983e-06
-8.51559351603382e-06
-9.08319785317722e-06
-3.98146441898386e-05
-3.63878324750428e-05
-4.04669892856728e-05
-7.02929126173324e-05
-3.65532128313054e-05
-2.51079019959187e-06
-5.31277221775844e-05
-4.97933877957344e-05
-4.72188074972025e-05
-2.61338024591347e-05
-1.34421139850338e-05
-6.16598304280313e-05
-3.37784346040922e-05
-2.56024161774558e-05
-3.61191203324381e-05
-3.22206406293768e-05
-3.16495619015787e-05
-2.32219806577543e-05
-4.41525535495507e-05
-2.41990757673022e-05
-2.6645151331676e-05
-5.00269488299859e-05
-2.9849998265136e-05
-9.08738683173589e-06
-1.89250269167793e-05
-1.21424370311291e-05
-3.80048179543313e-05
-2.74698422951029e-05
-1.96506378569228e-05
-1.55504324697397e-05
-6.74127081516247e-06
-9.65969675143492e-06
-3.42052769453051e-05
-1.12480198421561e-05
-3.0665403464061e-05
-5.25909370481311e-05
8.35960460478679e-06
-4.78245838516687e-05
-2.28192298814902e-05
-3.96746885465595e-05
-1.79768267224896e-05
-3.48439665981345e-05
-3.24415270413183e-05
-1.24771854707444e-05
-2.99755654595403e-05
-2.95035955420071e-05
-5.75428192055766e-05
-1.00101344710151e-05
-3.19045257882476e-05
-2.39843688975214e-05
-5.38945323363501e-06
-3.95262338691642e-05
6.37036943539671e-06
-1.72240110489978e-05
-1.39927135525226e-05
-3.29665197462335e-05
-1.091152213848e-05
-2.44949596298011e-05
-1.92881178447038e-05
-3.88766994279942e-05
-2.60576703361732e-05
-2.37426101351118e-05
-1.3516925498767e-05
-4.66522603137201e-05
-5.54399000329724e-05
-1.7341473910011e-05
-5.48246030648936e-05
-2.87921690991222e-05
-1.64401165841214e-06
-1.95099024526176e-05
-8.68528844384203e-06
-4.20215482329313e-05
-4.9667549064072e-05
-4.12979317496837e-05
-2.17812418477188e-05
-8.79363799047287e-06
-1.9176432047055e-05
-2.64129907624221e-05
-2.42457210626452e-05
-4.65971598622756e-05
-1.98858805055221e-05
-2.97456817056666e-05
-6.64892756786472e-05
-2.86164623537398e-06
-1.84254036998048e-05
-4.64907479837549e-05
-1.13606819539743e-06
-2.67412153655378e-05
-5.55601399431199e-05
-8.62266810018334e-06
-4.30262158362779e-05
-3.69975202891633e-05
-4.06130234643479e-05
2.80542068314001e-06
-5.42288882504717e-05
-5.46210446843584e-05
-1.72295366083938e-05
-2.25837635975251e-05
-3.69340949170338e-06
-2.45654603781803e-05
-3.88144450972936e-05
-3.61828806176269e-05
-1.0371453365177e-05
-3.92142294193579e-05
-7.55718876512923e-06
-5.4915372193284e-06
-1.36059703072467e-05
-3.44828629472162e-05
-3.06492313562964e-05
-3.41194671054476e-05
-3.05888627431177e-05
-2.44597888413105e-05
-4.01269811874977e-05
-2.2768916518662e-05
-2.45888267163893e-05
-2.0455103773452e-05
-3.0692408925759e-05
-2.24096176385737e-05
-6.48967470929089e-05
-1.06841138657975e-05
-7.21979413065777e-06
-1.12522895250846e-05
-1.36024598098711e-05
-1.19870122101926e-05
-4.67586684771174e-05
-2.81807823859386e-05
-1.34836710313186e-05
-4.13446272268647e-05
-2.06030273181918e-05
-5.00078713187348e-06
-2.941989989181e-05
-3.93031680948878e-05
-2.79573964819362e-05
2.18597530092801e-05
-3.29486700123249e-05
-2.10024421116265e-05
-1.95453510305714e-05
-4.57021802952349e-05
-4.5851610359514e-06
-2.25518046218229e-05
-1.04918861563125e-05
-1.95789728203557e-05
-2.59332740723183e-05
-6.12813169181165e-06
5.72645413367814e-07
-3.64446013481395e-05
-2.33107167883004e-05
-1.1142968624651e-05
-2.61630258168807e-05
-4.46836297798311e-05
-4.00876228035344e-05
-2.48723794173036e-05
4.0135738743457e-06
-1.62886323755257e-05
-5.35668645069958e-05
-1.78952993602137e-05
-3.3457219277879e-05
-1.93715409717555e-05
-9.2949069980202e-06
-3.9430839014137e-05
-3.96543365888549e-05
-3.17486899078152e-06
-1.11640707660658e-05
-1.38220840799537e-05
-7.99636693024897e-06
-2.22952155028635e-05
-5.99245343661705e-05
-4.94029041351196e-05
-3.92545873546483e-05
-3.47525430164552e-05
-1.73970466079179e-05
-6.11998459904413e-05
-3.63806434571271e-05
-3.12806147411086e-05
-1.61663725353994e-05
-2.52054912026435e-05
-2.89513568374227e-05
-6.08690828163613e-05
-1.64812241223546e-05
-1.16739381989009e-05
-2.98031504623178e-05
-7.80755368352857e-06
-4.39040569894344e-05
-1.96179456107672e-05
-2.34185558289997e-05
-4.47937592104927e-05
-7.47027694089841e-06
6.50380177567317e-06
-4.53615120737092e-05
-2.04358722091122e-05
7.00749371911059e-06
-3.4605879082487e-05
-5.16365959957904e-05
1.10289194477312e-06
-3.89279554808365e-05
-3.81035276433538e-05
-6.18730030302547e-05
-3.44113694963797e-05
5.08752983717031e-07
7.44789014205017e-06
-3.20036686667579e-05
-1.79818196347834e-05
-3.94747856209093e-05
-4.84553950633252e-05
-1.8680809521944e-05
-2.01837919458068e-05
-3.37755128600872e-05
-3.34014763506807e-05
-9.23787884934646e-06
-1.73167865504822e-05
-3.68474650290271e-05
-1.83196851482242e-05
-6.74156281840981e-05
-3.70022787317086e-05
-6.69058060117381e-05
-2.12920085663076e-05
-3.89818645925465e-05
-4.04928935375968e-05
-2.98048481524803e-05
-9.35571157893974e-06
-4.53770104187776e-05
-1.45504665964721e-05
-3.20134811463634e-05
-2.88261691030024e-05
-5.88345156204458e-05
-3.94950056877811e-05
9.82818819751261e-06
-2.28448486595005e-05
-4.27099831322249e-05
-2.55996444540928e-05
-3.0506498567309e-05
-1.90566363186765e-05
-2.66410448816148e-05
-2.57542246154724e-05
-4.54693936054807e-05
-1.84527037539456e-05
-6.48470342168269e-05
-4.42973158424254e-05
-3.61956676172096e-05
-2.13703382949368e-05
-2.51775079489486e-05
-4.11804895897153e-05
-9.98025200235977e-06
-4.11837084082196e-05
-3.03794115848563e-05
-1.8661620569273e-05
-1.87411553259908e-05
-2.27292299757456e-05
-1.76365933078643e-05
-1.85136475995462e-05
-4.79973113049022e-06
-2.13040218700453e-05
-1.22979867181452e-05
-2.09597789144519e-05
-6.63159589097025e-05
-4.44381080881625e-05
-4.31252292361939e-05
-2.03852300755424e-05
-4.99505481246754e-05
-1.5404483839234e-05
-2.20644414960274e-05
-1.34353874262664e-05
-2.53388807543275e-05
9.10190614195438e-07
-1.6311787729087e-05
-4.29015527960861e-05
-3.58150955486577e-05
-3.49646116045684e-05
-4.61714817355321e-05
-1.64440091602365e-05
-2.54350113996521e-05
-2.78955955064268e-05
-2.92858418129699e-05
-4.70528197747867e-05
2.12623560997095e-07
-4.91605202826626e-05
-2.80225426972164e-05
-2.71005997573106e-06
-2.00038097696086e-05
-4.18628550582329e-05
-1.52859725421326e-05
-1.61785562685579e-05
9.2767559327559e-06
-1.99275715320078e-05
-4.88698557814911e-05
-4.58182751360793e-05
-2.5307415817528e-05
-3.2394003984976e-05
-3.74308792036675e-05
-1.47443351393627e-05
-4.40607491271949e-05
-1.84557845351848e-05
-8.65337662459057e-05
-3.73325163741104e-06
-3.04668395803446e-05
-2.24288368043122e-06
-5.29817681154007e-05
-2.80972205310604e-05
-2.08452545667051e-05
-2.64974922507194e-05
-2.86135591031119e-05
-3.6153583297006e-05
-3.53451221295112e-05
-4.10271306571194e-05
-1.376665648692e-05
-1.50088107099609e-05
-3.65604147368652e-05
-4.23247065647411e-06
-1.68865702853493e-06
-2.95295227540851e-05
-3.73277679095766e-05
-5.46618525131807e-05
-1.88118784772689e-05
-3.39410143304579e-05
-3.52956853745033e-05
-4.36181436693733e-05
-4.63165180641072e-05
-3.79145428537676e-05
-3.18254471625053e-05
-3.97287912639939e-05
-4.99318552008877e-05
-4.75426217246218e-05
-5.56057296400636e-05
-2.32051527856713e-05
-3.36383817386851e-05
6.94375598590473e-06
-2.65462213464656e-05
-3.06739676566946e-05
-4.97283558459829e-05
-1.16748466391368e-05
-1.81655777807974e-05
-3.55059647577073e-05
-1.75878891441881e-05
-1.77070267468296e-05
-2.76935161583026e-05
-3.13038973571246e-05
-4.15108782286327e-05
-4.05495248404699e-06
-3.39353202863016e-05
-4.36051315346193e-05
-4.27327286177881e-05
-2.07485703051438e-05
-1.96438095452692e-05
-3.17960224959155e-05
-1.73742348533327e-05
-4.37048303555735e-05
-5.62106055294994e-05
-4.29275792159088e-06
-4.43879648977461e-06
-2.65699793672548e-05
-2.4226279773352e-05
-1.68407955194098e-05
-2.55442403070376e-05
-2.2715859054568e-05
-3.1071097758234e-05
-1.5096892167405e-05
-3.21261947399057e-05
-1.991695033151e-05
-3.7232290562001e-05
-2.95322410911111e-05
-8.32850143961772e-06
-3.39072239115973e-05
-2.87573886120552e-05
-2.33331968283431e-08
-3.19266017757613e-05
-2.89916078382905e-05
-5.21037045743139e-05
-3.60150269045788e-05
-2.13901949099026e-06
-1.21732508271539e-05
5.96335921839063e-06
-3.56911200648357e-05
-9.80957812722807e-06
-7.30161654639079e-06
-2.94520407716288e-05
-3.21148325378041e-05
-2.07159206749232e-05
-1.75077390222014e-05
-8.29672815940814e-06
-3.63007953878685e-05
-1.81157951495024e-05
-4.07460724190452e-05
-5.56898900888543e-05
-3.99772489625261e-05
-4.93362445182015e-05
-3.37547201821834e-05
-5.37883286912763e-05
-4.57124701425471e-05
-1.94952373079387e-05
-3.4314374144474e-05
-1.67971060056044e-05
-1.22862281354966e-05
-4.33141422781723e-05
-3.18317721454061e-05
-2.30697785324669e-05
-4.35988133455608e-05
-2.75422197714635e-05
-2.09867844789181e-05
-2.63283811747286e-05
-2.07043550349772e-05
-3.96238236222356e-05
-2.369414562102e-05
-3.42477100128438e-05
-2.77084349971627e-05
-1.33037028313701e-05
-2.68643152925616e-05
-3.27226875080325e-05
-5.85692291118242e-05
-2.77725459431991e-05
-8.35079679750785e-07
-5.44863630083841e-05
-8.95089887832138e-06
-1.98434829901162e-05
-4.38236918828015e-05
-3.598133356482e-05
-2.91509347286601e-05
-2.37017515160776e-05
-5.32730145424585e-05
-1.20823229613498e-05
-4.12944546770146e-05
-2.083692417215e-05
-2.94173785613837e-05
-2.12496491140322e-05
-2.39606592009903e-05
-3.34326469019535e-05
-2.37541843236517e-05
-4.03729138426701e-05
-2.80041851497905e-05
-5.34066068116187e-05
-3.98669889673061e-05
-1.76446861009284e-05
-3.89660611745816e-05
-7.71442856938032e-06
-1.18486813762286e-05
1.50055336216244e-07
-4.97789295822316e-05
-7.51118238704877e-05
-3.12452606237739e-05
-2.63842399806239e-05
-3.65983995215086e-05
-5.57429049360454e-05
-2.67630229276458e-05
-4.3149346761918e-05
-1.005790327823e-05
-6.43650288657433e-05
-5.24725722211745e-06
-1.43193880738279e-05
-2.82735200374019e-05
-6.03532660742452e-05
-2.48985962029648e-05
-2.07647060396748e-05
-4.37438682419755e-05
-1.43910705668131e-05
-3.84844385814818e-05
-2.70826537518424e-05
-2.83035828816409e-05
-1.43982987023774e-05
-4.87970609294529e-05
-3.25735979304541e-05
-1.60429285506394e-05
-1.08914154543985e-05
-2.49212995459499e-05
2.76553625488448e-06
-4.06083036509543e-05
-1.44082444432612e-05
-1.27807245149618e-05
-2.23382124347809e-05
-3.34290941286151e-05
-4.23838876155521e-05
-2.1506633351082e-05
-5.1949575870991e-05
-4.82324916635749e-06
-1.90521659132454e-05
-3.31115390494418e-05
2.47843897548629e-07
-1.55612114032663e-05
-4.11811922358057e-05
-3.7517466660246e-05
-4.35492045976067e-05
-5.08780521289096e-05
-5.28505062300192e-05
-1.3850721951403e-05
-2.76123205189752e-05
-3.43943453383865e-05
-3.58859398486389e-05
-4.477842125249e-05
-3.88962799764001e-05
-1.63807179079242e-05
-2.42012728800215e-05
-4.43306592059326e-05
-3.59051729732006e-05
-2.44203077157896e-05
-2.73418469922068e-05
-2.76545401785623e-05
-2.22739892437511e-05
-2.92660776713811e-05
-3.7442726221087e-05
-3.77446047244899e-05
-4.62288680780813e-05
-1.80011553469667e-05
-1.3205069349197e-05
-1.51474954488515e-05
-3.7144210691383e-05
-2.31339289209255e-06
-9.68375891704753e-06
-2.64222460195147e-05
-2.38322930765981e-05
-2.2464989911319e-05
-7.65684125860975e-06
-5.16171595984479e-06
-2.15625962858341e-05
-2.26467777519341e-05
-2.70243826074134e-05
-3.61478895373992e-05
-9.10902001653092e-06
-2.24963277954478e-05
-1.79717898470417e-05
-3.49235133677925e-05
-3.58582566521182e-05
-4.34998984192346e-05
-2.12617455141089e-05
-3.54397724066365e-05
-3.72665014531397e-05
-3.13376765209334e-06
-4.68806722378265e-06
-5.74232280118992e-05
-2.66674769147103e-05
-1.94284018290283e-05
-1.42034507712617e-05
-1.25696136077225e-05
-1.18854203912645e-05
-3.84642956406108e-05
-7.97177249488748e-06
-3.30916464452445e-05
-1.26174865831878e-05
-3.90705280488204e-05
-3.49350928917574e-05
-3.76998642239227e-05
-2.82304988105887e-05
-2.61972649092558e-05
-3.53505413566473e-05
-4.49032106266089e-05
-3.97409319836433e-05
3.39848355422677e-06
-2.09483312480879e-06
-3.53614512143248e-05
-3.39575860901864e-05
-2.61414456035897e-05
-1.90723290913441e-05
-3.40994266024931e-05
-3.95321425749283e-05
-2.34707908745521e-05
-3.26267218293572e-05
-2.06225721278289e-05
-6.07823701907545e-05
-2.45205878974755e-05
-5.19688099309058e-06
-1.68920747364872e-05
-6.03403359875349e-05
-1.14743881835178e-05
-1.89505138611779e-05
-8.74952773927513e-06
-6.63263790756071e-05
-2.9133664485611e-05
-4.06966289426973e-05
-1.70138280857522e-05
-1.5205056533438e-05
-2.47906882648068e-05
-3.71627353761155e-05
-3.11619942907214e-05
-3.92486349938187e-05
8.50601630547863e-06
-3.34263470933498e-05
-1.51302052103361e-05
-1.89336647964228e-05
-5.9057989125324e-05
-4.61927418952443e-05
-3.38692663282244e-05
-8.15946192022651e-06
-3.03182366172269e-06
-1.89027735356313e-05
3.42644784546144e-06
-2.53804840021721e-05
-3.77572542576436e-05
-1.72677695703765e-05
-2.43552966655832e-05
-2.48768923890821e-05
-3.4736577101446e-05
-2.86313029067783e-05
-2.06447190702153e-05
-3.70787211860917e-05
-1.11801741456533e-05
-2.27320184100838e-05
-3.85809054292464e-05
-1.59119221151432e-05
-8.6438626960327e-06
-1.91797128083743e-05
-3.014344380607e-05
-1.21743805628102e-05
-5.46971715828206e-05
-2.06245866133221e-05
-3.44299987433477e-05
-1.97177859658199e-05
-3.60079148950182e-05
-1.24245501706195e-05
-4.155220648602e-05
-4.30965804641163e-05
6.67496554941353e-07
-1.993975367291e-05
-4.73789103520077e-05
-1.66652693503163e-05
-3.25067782296092e-05
-1.4926671843369e-05
-3.30867761233881e-05
-2.14916407062495e-05
-5.57632133998819e-06
-2.98579525934318e-05
-2.60914613806609e-05
-2.50861821119614e-05
-9.82807047635158e-06
1.94658480005896e-05
-2.92068241867163e-05
-1.53303970260176e-05
-9.48999582057229e-06
2.91240237213154e-06
-1.20891153327447e-05
-3.00264167937917e-05
-1.60444346431017e-05
-8.34102076866657e-06
-1.30279302185627e-05
-3.77477109161452e-05
-1.77677670412121e-05
-3.78983987959672e-05
-2.85917009947378e-05
-1.86774188597769e-05
-2.05380750670555e-05
-7.21634492982104e-06
-4.8739076016643e-05
-2.41837949612784e-05
-1.22090048980051e-05
-1.7662467717326e-05
-4.70211234242627e-05
-2.7392908633758e-05
-2.16687649588118e-05
-2.64844998505616e-05
-4.93902124862894e-05
-2.3801517070434e-06
-4.37789955975184e-05
-4.49833203086955e-05
-4.49471877982313e-05
-2.98333223303171e-05
-4.88592791704605e-05
-2.60652787134294e-05
-5.07990191909765e-05
-1.4013382102497e-05
-2.75530442955682e-05
-1.61814875316493e-05
-3.10037592803066e-05
-3.10697194782549e-05
-1.4369124122764e-05
-4.12511305657665e-05
-3.59153372542562e-05
-3.84215947863542e-05
-3.05058047132495e-05
-9.02230408025589e-06
-5.28756866064981e-05
-1.5986340398574e-05
-3.55760631100602e-05
-5.04370654865476e-05
-4.0082631579787e-06
-2.58401269367765e-05
1.7249719734332e-05
-5.01478882376739e-05
-2.6933684386023e-05
-2.44234950224445e-05
-3.59365385930133e-05
-1.38118268460578e-05
-5.84320262572351e-05
-4.26509450017944e-05
3.44073907756873e-06
-4.37097930241822e-05
-1.88658128161795e-05
-4.07719638290973e-05
-9.01028560429555e-06
-2.30889454023628e-05
-3.60673694473715e-05
-3.49161465804447e-05
-2.72495413563454e-05
-2.04604858564417e-05
-3.50541091377827e-05
-1.57776983843157e-05
-9.23706998751889e-06
-5.33809793908732e-05
2.7391131459064e-07
-2.11095407791808e-05
-1.06287724361241e-05
-3.88978524196713e-05
-1.44071043144066e-05
-2.85503272024125e-05
-2.95251056477368e-05
-1.41868340197825e-05
-3.76705030784531e-05
-3.23656964880166e-06
-1.8234128935257e-05
-1.32652786372837e-06
4.14945183482903e-06
-3.49942639663385e-05
-3.9425504114235e-05
-2.90325710178369e-05
-5.17047963264397e-05
-4.087102796441e-05
-3.94074669148672e-05
-3.70414674528308e-05
-4.31686689226924e-05
-3.8164031874966e-05
-3.32982455853202e-05
-3.82937948396184e-05
-3.2974339100724e-05
-4.48771110016839e-05
-1.6994836723513e-05
-2.29760807376896e-05
-3.28053007001859e-05
-5.49560896073091e-06
-2.50662345889517e-05
-1.53251804023612e-05
-2.94929901992053e-05
-3.10557648200845e-05
-5.78705969203377e-05
-2.79520118147458e-05
-3.85040124623099e-05
4.67004198930843e-06
-1.40122432127119e-05
-2.7670644844868e-05
-3.30237776329306e-05
-2.95886188355779e-05
-2.31893573983299e-05
-1.67399760529055e-05
-9.88499112354949e-06
-2.296002878475e-05
-3.09520048620064e-06
-8.63305810063575e-06
-1.542618061506e-05
-5.16022353493239e-05
-3.46958750461756e-05
-1.9027387805447e-05
-3.27095896478598e-05
-3.54648872536374e-05
-1.989717856751e-05
-2.69171643470365e-05
-3.22185834477949e-05
-4.66258538338659e-05
-2.24316211539779e-05
-7.68762210478101e-06
-1.51391135868443e-05
-2.4998380461048e-05
-4.63310699246671e-05
-1.7142196747631e-05
-4.6625407025959e-05
-1.74256668184783e-05
-3.93461022217855e-05
2.4990272682942e-06
-9.33291971683613e-06
-3.73094295951702e-05
-5.74675898651136e-05
-2.45199399968608e-05
-3.52565132983806e-05
-3.56471288516303e-05
-3.65764459056991e-05
-4.94989805100957e-05
-1.04772111067106e-05
-5.52691021678981e-06
-2.71268924250654e-05
-5.35884393800574e-05
-2.92942640778022e-05
-3.45978789019292e-05
-6.50242407735507e-06
-1.60392170884389e-05
-1.13372913908818e-05
-2.76445354176779e-05
-2.4931798029639e-05
-5.45986756173688e-05
-3.83569527535797e-05
-3.13791570852452e-05
6.93676304831711e-06
-4.28790531963304e-05
-2.06545061211901e-05
2.57232673075384e-06
-4.40636016392072e-05
1.9199092764966e-06
-2.95949496129252e-05
-4.20153983298115e-05
-1.76869032440619e-05
-2.93305038408287e-05
-5.1135996318469e-05
-9.6796391671159e-06
-3.66568631988269e-05
-4.94687188624616e-05
-4.05219022737229e-05
-2.44060376017985e-05
-1.37498476614222e-05
4.57046349175692e-06
-6.71559055944469e-05
-2.54994711219682e-05
-2.23450144520168e-05
-3.95277262815543e-05
-1.61159485224888e-05
-7.60216439329404e-06
-2.60148665565316e-05
-1.52790851251674e-05
-1.16700496323969e-05
-4.63538131413626e-05
-2.32098728528402e-05
-2.46180071522869e-05
-1.91093520863542e-06
-4.95295297688289e-05
-4.14488637439068e-05
-1.03721023546477e-05
7.47093994542075e-06
-3.46282834993651e-05
-1.65038732995399e-05
-4.68873387220125e-05
-2.10448319105765e-05
-8.93310996850456e-06
-5.88827141914556e-06
-6.02193674877015e-05
-3.1777633411001e-05
8.74248435512998e-06
-4.22809476225632e-05
-5.11216901224336e-05
-1.66100632845221e-05
-4.2482080180272e-05
-2.55820883068075e-05
-3.29740015877292e-05
-4.50356567179379e-05
-9.44029382307461e-06
-4.84174675230228e-05
-4.33123747722422e-05
-6.84111134084694e-05
-1.02502312475559e-05
-3.27045180992902e-05
1.23462109430933e-05
-1.06144433853314e-05
-3.14194330286253e-05
-2.89928692499408e-05
-3.25598929732803e-05
-4.09118106828317e-05
-4.04868411929981e-05
-2.92935884670229e-05
-2.2199507398661e-05
-6.12145305313683e-06
-1.80963601663711e-05
-8.94251940522097e-06
-3.40279197927703e-05
-5.02055238866182e-05
-3.22204774670117e-05
-1.41725703108646e-05
-2.45313754470169e-05
-3.44954637094111e-05
-6.57659135818335e-07
-3.43024374589e-05
-8.79552906080533e-06
-3.06375986026481e-05
2.66098560223932e-06
-1.60060330207377e-05
-6.02014750136788e-05
-1.94688287333143e-05
-2.8191621601972e-05
-2.52207025476868e-05
-2.03600132224832e-05
-3.04047640913349e-05
-2.81481462421381e-05
-2.65993452333983e-05
-3.28818402329174e-05
-2.09414165495592e-05
-2.50306428079061e-05
-2.89971699562291e-05
-3.77418246429712e-05
-4.86019065479055e-05
-2.05081279045705e-05
-1.98072958878599e-05
-1.47723535618647e-05
-3.77711743566363e-06
-3.76313398686844e-05
4.00004419153485e-06
-5.26508566706616e-05
-1.98427133551233e-05
-1.85096708590685e-05
-4.19175666724513e-05
-3.54906769057119e-05
-2.62486110904722e-05
-3.92897593372231e-05
-8.85391169169717e-06
-2.1160561300766e-05
1.64483400269327e-05
-4.57238099618714e-05
-5.51107809279437e-05
6.19992130669968e-06
-2.02010702234607e-05
-4.87368583568986e-05
-2.67627945143415e-05
-3.84455734051234e-05
-2.05148467351432e-05
-3.07355476133038e-06
-5.42195262725915e-05
-8.8554867797905e-06
-3.37067538595411e-05
-2.96304188383776e-05
-2.3907082011989e-05
-4.01103782964945e-05
-3.69972875991401e-05
-4.9534817014283e-06
-2.58098188732048e-05
-1.17460871516955e-05
-5.49407690320708e-05
-3.94096841912473e-05
-3.28622372486433e-05
-2.61315692122703e-05
-4.01850789880305e-05
-3.66549712991876e-05
-4.93205329683876e-05
-5.09934209361205e-05
-5.16857829488681e-05
-7.65940180255041e-06
-2.66422731421645e-05
-6.08926300105745e-05
1.59168218077705e-05
-1.69594135315669e-05
-1.00910988402892e-05
1.71303066029383e-06
-1.7184416688134e-05
-4.27358509004022e-06
-2.9297369602945e-05
-4.10729548060374e-05
-4.70253469227879e-05
-3.72011470609527e-05
-2.09765268238788e-05
-5.64877009763681e-06
-1.98133795156256e-05
-2.93451660271503e-05
-3.49519281154045e-05
-1.87944788589473e-05
-2.83381753067855e-05
-2.28671937950748e-06
-3.63580050305032e-05
-5.3390479235484e-05
-5.07515708572852e-05
-3.2322631686869e-05
-4.44683440029124e-05
-2.19931799132519e-05
-2.95747250237242e-05
-3.62380852625729e-05
-2.97259902094878e-05
-1.63545334683686e-05
-3.33635622368407e-05
-6.83844808860461e-07
-2.48745293567026e-05
-2.90799806035878e-05
-2.82522891470837e-05
-2.58392469525743e-05
-3.31896938323916e-05
3.82073751799188e-06
-3.65103580633666e-05
-4.92897920656016e-05
-3.11701459290456e-05
-4.11649949359977e-05
-4.26441192523281e-05
-2.19967264077427e-05
-6.19649330480351e-05
-4.11692046837642e-05
-1.64877826989735e-05
-1.09758196365805e-05
-4.25665672940467e-05
-3.08831407603619e-05
-4.3384969839377e-05
-3.29061491902622e-05
-3.61076021027604e-05
-7.99942898237476e-06
-1.58884458069719e-05
-7.67681759924781e-06
-7.27254841492016e-06
-2.88271043969485e-05
-2.86339982631927e-05
-1.28551975731626e-05
-4.05548047344809e-05
-5.16406278750207e-05
-1.89770661323974e-05
-3.07114291766985e-05
-1.40946146866816e-05
-2.10632250560435e-05
-2.38446620259019e-05
-3.07913879760767e-05
-1.36284036113532e-05
-2.38485742306068e-06
-3.91438112026997e-05
-3.82799517673633e-05
-2.16017924183793e-05
6.77834912410337e-06
-9.37246275352839e-06
-4.09967531157346e-05
-2.63194894816213e-05
1.09400343789506e-05
-3.66643610500537e-05
-4.04094883936122e-05
-3.10878084725857e-05
-3.67960369420432e-05
-7.02771786845342e-05
-2.44544449860738e-05
1.11017504020813e-05
-4.94217469350226e-05
-3.99838744790233e-05
-2.64644434858245e-05
-2.72294854634235e-06
-3.75578466224e-05
-3.71634413261876e-05
-1.13905401611043e-05
-2.41289675334716e-05
-3.68175946762881e-05
-2.49725939122854e-05
-4.04010988437895e-05
-7.13789311287841e-05
-4.27329509777888e-05
-2.50941818748884e-06
-2.32526811675383e-05
-3.0776916105813e-05
-3.24602223707123e-05
-4.87444126994813e-05
-1.67386441439139e-05
-1.69984089455565e-05
-1.98510448348584e-05
-2.84236902180814e-05
-3.05724176538508e-05
-2.100209994069e-05
-1.49076243000281e-05
-2.81211616126733e-05
-1.67222146575765e-05
-3.3821006169819e-05
-5.39494341362573e-05
-3.8486991174684e-05
-1.25567189206535e-05
-1.19455886374127e-05
-2.8782950744e-05
-1.09017436990525e-05
-3.93131424856511e-05
-2.19406607902085e-05
-1.31095811950967e-05
-2.97890837838315e-05
-1.7472617869583e-05
-4.52198288860804e-05
-2.43424194335214e-05
-3.61634312481343e-05
-3.85175386446527e-05
-1.3801461969912e-05
-3.79600916899953e-05
-3.14706321680576e-05
-1.47395555067333e-06
-4.42828913207176e-05
-3.04986402283492e-05
-3.9842240486078e-05
-3.58771068122877e-05
-2.27931744815617e-05
-7.95684547011727e-05
-1.84743346733713e-05
-1.6741191126528e-05
-1.47738689864259e-05
-4.88328664140422e-05
-3.69834532230701e-05
-1.208723654803e-05
-3.21915216941826e-05
-6.24814907780991e-06
-3.28933631241134e-05
-2.34693582729726e-05
-3.34114878095269e-05
-1.14185624006769e-05
-4.14591074826436e-05
-5.4578553536033e-05
-2.33091072739263e-05
-2.71844228292076e-05
-1.43585052816458e-05
-4.94316450399934e-05
-3.38036324119363e-05
-9.27767424036328e-06
-1.3013458598603e-05
-2.36175235194482e-05
-2.8582063641642e-05
-2.46694021985397e-05
-3.67878513024286e-05
-1.68845303864902e-05
-4.26643599957304e-06
8.00334221347437e-06
-1.64023087597317e-05
-3.05936587931178e-05
-5.98295938623963e-05
-1.36123968832066e-05
-1.96572494094353e-05
-1.10896251993046e-05
-4.0349649758952e-05
-1.55868145380271e-05
-1.3306520550218e-05
-3.50023001509543e-05
-5.82959555460399e-05
-5.23461814643082e-05
-1.62003039420764e-05
1.14098189526798e-05
-3.66138086132834e-05
-3.78681559520399e-05
-5.85746385298257e-05
-2.75090013175176e-05
-4.56159422368885e-05
-5.52312362809859e-05
-3.41786043833036e-05
-3.42518752880256e-05
-4.80753263487803e-05
-7.05475519077575e-06
-2.36553773165527e-05
-5.12291450665718e-06
-5.42727284899942e-05
-4.92054091023033e-05
2.78412511658248e-06
-3.60781911773194e-05
-1.79604735341157e-05
-2.20020470163961e-05
-5.14827762170911e-05
-1.3241108829181e-05
-1.92590404610308e-05
-1.47745609727121e-05
-2.27370058420152e-05
-2.47128012562029e-05
-3.77650978346239e-05
-2.14212946542354e-05
-4.50676039110307e-05
-1.09980684452524e-05
-2.83905848672213e-05
-3.47666539596784e-05
-4.58713386268383e-05
-3.25486973034707e-05
-2.1170548045609e-05
-4.44605428790621e-05
-5.34987409412353e-05
5.95039804420675e-06
-5.67501604553651e-05
-3.67473104553893e-05
-1.16262633449233e-05
-5.28137575701696e-05
-6.69926877797224e-05
-3.11733202431481e-05
4.41498383010348e-06
9.51275323969002e-06
-9.7713633082664e-06
-4.32768907201213e-05
-1.9640307802651e-05
-2.91040862773557e-05
-2.42745058880156e-05
-2.64921793931299e-05
-1.43535693322795e-05
-4.81622006796209e-05
-2.19943844382363e-05
-4.90452160894104e-05
-1.71132312281554e-05
-1.69079738641942e-05
-3.43686142325675e-05
-3.88635769408742e-05
-2.75361482012397e-05
-4.62584001994335e-05
-3.21808995920268e-05
-5.60238785933308e-05
-2.37071411257246e-05
-2.73602705104775e-05
-4.8273683540903e-05
-9.12398434737636e-06
-2.73657913338962e-05
-5.6738419148478e-05
-7.02550778644701e-05
-3.32663471667523e-06
-3.35497620184686e-05
-2.09767480811941e-05
-2.65445813900192e-05
-2.45636357929178e-05
-6.26961600348219e-06
-4.66570815432e-05
-3.29355880848817e-05
-5.24898428795142e-05
-3.45905506955486e-06
-2.04880497580038e-05
-2.01543253679673e-05
-2.95174521677575e-05
-2.36161848629312e-05
-1.3116925234477e-05
-5.10474663229897e-05
-4.99108706392136e-06
-3.8843574115096e-05
-3.63860437148801e-05
-2.80670049918393e-07
-3.40344919574423e-05
-2.67836760500894e-05
-7.68875906254783e-06
-4.78825955072237e-05
-2.87114558450596e-05
-3.1658116657378e-05
-1.13628686631009e-05
-1.03547647586926e-06
-1.1359007226864e-05
-5.50790162351463e-05
-3.40123354171059e-05
-2.65443223428798e-05
-4.0137119249182e-05
-2.13520098245975e-05
-4.55175018057823e-05
-1.20898885926119e-05
-4.46094072588644e-05
-1.69704767197723e-05
-2.85366677845647e-05
-3.16060925095178e-05
-8.86273102353655e-06
-1.01921594651165e-05
-2.14039047269787e-05
-3.13879611686666e-05
-6.51423133257429e-05
4.44233794234632e-06
-2.70912666179871e-05
-1.88828441067411e-05
-6.90748804914568e-06
-1.06662449506522e-05
-2.35065780327773e-05
-1.86118400422174e-05
-1.91455908725705e-05
-3.77569398532357e-05
-2.2409176184787e-05
-1.78766835800191e-05
-3.10236391358648e-05
-4.63266765032064e-05
-1.85832886135361e-07
-3.96443232544713e-05
-2.66888458870982e-05
-2.36137481120696e-05
-2.90714325302889e-05
-2.01207372249213e-05
-4.53038259583191e-05
-1.6633276655217e-05
-3.34704045108096e-05
-3.59481070523773e-05
-4.40641669109142e-05
-3.08472899165895e-05
-3.50037755723756e-05
-3.22105739906451e-05
-3.07501387208955e-05
-4.71293711525738e-05
-3.36564093309651e-05
-4.68756092980928e-05
-2.68584761510411e-05
-9.93046205213059e-06
-3.84178652257885e-05
-8.70476755020764e-06
-2.58123402020133e-05
-1.87172360824474e-05
-2.51918562992151e-05
-2.80540974872165e-05
-4.1198410333662e-05
-4.82527778625839e-05
-2.35098894832795e-05
-2.82755843871101e-05
-3.35021317668258e-05
7.47837780412896e-07
-1.33509482744395e-05
-2.95919677848611e-05
-1.10174880344231e-05
-4.31660732901386e-05
-2.28888713013544e-05
-1.99684754687047e-05
-2.93524366546055e-05
-2.613649045048e-05
-4.90093640965604e-05
-3.71461379665537e-05
-3.0364378558425e-05
-3.59446042903394e-05
-1.64804030320966e-05
-2.79023583489153e-05
-4.11412797286339e-05
-1.6605791250951e-05
-3.63484596426664e-05
-2.59504158004682e-05
-2.5161798179039e-05
-3.3781882169481e-05
-5.17522752938161e-05
-2.45330792383097e-05
-5.17637630580264e-05
6.12844257188986e-06
-3.14940210864203e-05
-2.73884792934676e-05
-2.0934553951119e-05
-2.94219192723513e-05
-5.76963709664825e-05
-1.80207654279141e-05
-1.30536338522731e-05
-1.51356506264951e-06
-3.16640795710093e-05
-3.66371793996047e-05
-2.51224244029954e-05
-1.54730943502034e-05
-8.68153290240404e-06
-2.19255435817102e-05
-3.85821285418557e-05
-2.78121253405568e-05
-1.33646590073634e-05
-3.51001649159407e-05
-3.19455592892896e-05
-2.54329663798731e-05
-1.87692994403994e-05
-2.86487243961226e-05
-2.50280356030847e-05
-3.09441077331897e-05
-1.05498681678278e-05
-2.54992008211061e-05
-4.29140357272658e-05
-1.26044498217007e-05
-2.61148915096015e-05
5.07689580075406e-06
-2.90010715019356e-06
-4.26825338624772e-05
-3.42961721479948e-05
3.83335153832904e-06
-4.34959563936127e-05
-2.76146783784158e-05
-5.34212104355561e-05
-5.24141053071104e-05
-3.12577379444437e-06
-2.06394084898613e-05
-3.03453633046019e-05
-4.84867781378588e-05
-1.62955818815039e-05
-5.51859791037521e-05
-2.89887732728206e-05
-9.17375576383695e-06
-1.82623080862034e-05
-2.50160297126261e-05
-4.98131761425053e-06
-2.09198798833418e-05
-2.31307872458816e-05
-1.81436806513518e-05
-8.84528551079588e-06
-3.11398518480493e-05
-4.938523619065e-05
-9.69795119830379e-06
-2.68968389589868e-05
-1.70869334818518e-05
-1.43254894937997e-05
-2.85821787846369e-05
-1.57977515109382e-05
-2.30817959811524e-05
-1.75075716739994e-05
-3.56400261418028e-05
-3.25984671595968e-05
-3.55996883211042e-05
-1.43616265707311e-05
-5.87336505791862e-05
-1.99163492951812e-05
-1.89797000845447e-05
-9.63957940498361e-06
-3.02425112596819e-05
-2.74338107909319e-05
-1.40267373602658e-05
-4.01311998375786e-05
-4.86289956796642e-05
-2.58078770022985e-05
-2.90580156078349e-05
-5.28613114580022e-05
-1.32225163793601e-05
-9.59733970288105e-06
-3.66427512887695e-06
-3.06390580027776e-05
-1.18059894213407e-05
-5.59993533886163e-05
-4.68100547386283e-05
-3.21385555083171e-05
-2.38127506554083e-05
-2.79661537000004e-05
-3.44236069301961e-05
-1.5286542642292e-05
-8.32212242092463e-06
-1.21150907829997e-05
-4.44335704173678e-05
-5.06448207467772e-05
-2.2180281784606e-05
-1.62735932791353e-05
-1.2682719533602e-06
-1.2435289744084e-05
-5.27787503045379e-05
-3.45239810918149e-05
-3.58622777686252e-05
-2.94691373338261e-05
-3.21241121518423e-05
5.76165094611963e-06
-5.28796267947065e-05
-3.97205741928549e-05
-1.36836809531287e-05
-2.75642446440471e-05
-1.50058091658467e-05
-3.03423494456976e-05
-2.03493450263503e-05
-2.33258900479624e-05
-6.67448469368936e-05
-1.06327964699559e-05
-3.01387295808998e-05
-4.31139414937899e-05
-1.14755392917594e-05
-4.03285311999294e-05
-5.31319958209739e-05
-3.03301224230026e-06
-2.95553343489258e-05
-4.36647950372459e-05
-6.54918283139726e-05
-3.80770527632919e-05
-3.44602298769347e-05
-3.49672077190891e-05
-3.88064894224159e-05
-3.9617406756805e-05
-1.52055126448178e-05
-1.34117536867857e-05
-2.8649991163679e-05
-8.9033284537924e-06
-2.34216394554113e-05
-2.36808030889658e-05
-1.69249930965222e-05
-2.70871290224942e-05
-2.01311100109548e-05
-3.53729067300829e-05
-2.71792217851643e-05
-3.80957918396702e-05
-1.57700324781868e-05
-4.03976356693786e-05
-2.27957755914191e-05
2.41492654996206e-06
-4.37902338678011e-05
2.06110184509066e-06
-4.0286226322287e-06
-4.04225172531455e-05
-4.30347831867399e-05
-4.10141863366861e-05
-2.99195046470442e-05
-4.173392444593e-05
-2.92929906447964e-05
-3.50908930842986e-05
-3.08326268819867e-05
-1.85463053083487e-05
-1.23328598235504e-05
-2.3465057695198e-05
-3.85607853383991e-05
6.45582781115724e-06
-3.62392349383112e-05
-3.82857408968213e-05
-4.97272709918304e-05
-1.43148912539212e-05
-2.2463983995888e-05
-6.15313436678483e-06
-1.00618716569398e-05
-5.91846737728139e-05
-1.69413124384428e-05
-1.23317007012924e-05
-1.48914533074451e-05
-2.44134692630127e-05
-5.6130386908497e-06
-8.85094134307045e-06
-3.20350374293766e-05
-2.34320352251277e-05
-2.98091111687066e-05
-4.01333437178825e-05
-2.00373965724967e-05
-4.0534067800658e-05
-1.68831778096151e-05
-3.46263901319184e-05
-4.03841528553137e-05
-2.07379584486906e-05
-6.09835041053692e-05
-3.35980328805587e-05
-4.92006860980595e-05
-1.09986736347675e-05
-2.66155052140314e-05
-2.79356862362061e-05
-2.54278125378453e-05
-1.14029954146976e-05
-2.78343488159948e-05
-3.90134889937924e-05
-2.94842765342018e-05
-2.35467628058591e-05
-2.57294260247561e-05
-2.26486534867948e-05
6.46851894331615e-06
-2.4242322879959e-05
-2.65082266062183e-05
-2.27490996958682e-05
-2.15480203339118e-05
-2.56556250370117e-05
-5.4715894705287e-05
-2.27175279137404e-05
-2.230980600046e-05
-3.27825298961099e-05
-2.41175661784852e-06
-2.19592960930939e-05
-1.60598310542155e-05
-4.37911312478311e-05
-3.2150477590965e-05
-4.94561164662998e-05
-1.95201891431742e-05
-3.16155492572066e-05
-1.682568349984e-05
-5.42950856423486e-05
-2.04669578971694e-05
-2.77020663602014e-05
-2.74022169994551e-05
-1.60282626485121e-05
-3.36716769458852e-05
-3.71092617552852e-05
-2.88928968174393e-05
-2.36208540532538e-05
-1.53473701722621e-05
-5.69017409804709e-05
-4.72628771314998e-05
-3.33852715895301e-05
-4.46860346533918e-05
-3.08142484495507e-06
-4.996826959962e-05
-2.37410357169906e-05
-6.25507613909481e-05
-4.76547786340914e-05
1.39405190484764e-05
-4.3543615334012e-05
-3.18593721336803e-05
1.0980025756501e-05
-1.58217668768121e-05
-2.55925188183305e-05
-1.95856245021734e-05
-5.16801234328704e-05
-1.20635506388655e-05
-8.6341429959372e-06
-5.57230724272065e-05
-5.59042711402173e-05
-7.51505836326118e-06
-2.58683971026524e-05
-1.47132073876948e-05
-8.65939550307869e-06
-2.09654238758894e-05
-2.43852485890947e-05
-3.28431162939148e-05
-1.89539322390882e-05
-9.90912354930375e-06
-6.35749729424837e-06
-5.14253429288605e-05
-2.16896652902769e-05
-4.09603809698421e-05
-2.25892183675467e-05
-2.8411683488499e-05
-1.27198859838712e-05
-2.15899379172529e-05
-3.14589519029299e-05
-8.64714524516509e-06
-3.80730876819373e-05
-8.97492451130189e-06
-1.06770783939847e-05
-2.99993065206931e-05
-1.15983115532935e-05
-1.0704074507648e-05
-5.64034346542567e-06
-3.16029746084653e-05
-4.7254642917061e-05
-3.48087428267885e-05
-5.12196616052262e-05
-5.18876395726649e-05
-2.42942759597503e-05
-3.67223356685547e-05
-4.94866841144361e-05
-7.02464623937505e-05
-1.14922837860605e-05
-5.7424203872192e-05
-1.34302542557248e-05
-3.93693912537812e-05
-4.67523450995153e-05
-2.37794113557789e-05
-2.39338019292406e-05
-5.19397581827224e-05
-3.49804586122818e-05
-1.28523530385169e-05
-2.4690952920966e-05
-2.4380343689828e-05
-4.13862564353846e-05
-5.36563255437709e-05
-3.7105703494398e-05
-1.68545399505766e-05
-1.55663868356992e-05
-2.66127632578245e-05
-3.07705654631205e-05
-1.67984399605957e-05
-1.08962814884856e-05
-4.0406766227695e-05
-5.32790065021316e-05
-6.70926508438308e-05
-3.6048379365502e-05
-1.62904971124178e-05
-3.47736165525441e-05
-1.20136653715501e-05
-6.42902350680821e-07
-3.42521343653968e-07
-3.60904907033951e-05
-9.78616257544856e-06
-3.84960343555312e-05
-3.11178631959621e-05
-2.35111839081939e-05
-4.22996416500168e-05
-4.67935249024744e-05
-3.93235145203455e-05
-2.16253608497142e-05
-1.96933854905182e-05
-1.66214170652278e-05
-1.45963893173431e-05
-3.16801731687525e-05
-1.38684109723624e-05
-3.31201450308553e-05
-2.72871763441291e-05
-4.4995573119651e-05
-4.17305325743483e-05
-9.41052458433377e-06
-3.04830682697611e-05
-1.31611903265498e-05
-3.17062699015474e-05
-2.48911979679682e-05
-1.35893174611416e-05
-4.39821984602169e-05
-1.18806867463557e-05
-1.72479291375403e-05
-2.17972744522298e-05
-3.80200882696016e-05
-2.01910252419202e-05
-2.74012664817649e-05
-2.97270302283225e-05
-4.40379944414091e-05
-4.59876087233111e-05
-5.4417523444093e-05
-5.0726079062403e-06
-3.78748636811606e-05
-5.31295833424422e-05
-1.61185436494625e-05
-7.39083371425625e-06
-2.30103445943122e-05
-4.2842077879627e-05
-3.14042635482577e-05
-3.50577845776314e-05
-3.36799409304035e-05
-5.56449418492881e-05
-1.27278384001887e-05
-4.10182102754584e-05
-3.41481775908074e-05
-2.78401983187901e-05
-4.98762983314799e-05
-2.33072721887884e-06
-1.12025655692174e-05
-1.2568589200646e-05
-3.2912925569603e-05
-5.81051482930397e-05
-8.71501588321655e-06
-4.21293060105729e-05
-3.3589018230727e-05
-3.68755565794846e-05
-2.75805538437365e-05
-2.5630122534886e-06
-8.74975368205464e-06
-3.54127052724943e-05
-2.82034667201968e-05
-3.16786578264182e-05
-4.89573259136526e-05
-2.69169471342659e-05
8.66033719134493e-06
-6.22660563115302e-05
-2.97140328449806e-05
-2.81669699198109e-05
-3.17175818767786e-05
-2.47344795517932e-05
-2.24246709090918e-05
-5.513550989542e-06
-3.43328498976865e-05
-1.18774412058583e-06
-2.16908781346509e-05
-1.41513558236803e-05
-1.67721537398019e-05
-6.09229951234079e-05
-3.03768415860829e-05
-1.12092529922777e-05
-4.54311687991933e-05
1.00070323660304e-05
-3.36489860490295e-05
-4.9505261035965e-05
-3.00443339860484e-05
8.15570905182986e-06
-6.91123239592562e-05
-3.56341501719184e-05
-3.93161521998268e-05
-2.46356354305157e-05
-1.61690866032175e-05
-8.76577689476883e-06
-1.96093590964352e-05
-3.92809232309488e-05
-4.86815275579984e-05
-4.26683981620556e-05
-5.54642496071952e-05
-1.30830165076235e-05
-6.98593725506154e-06
-4.30318172677958e-05
-4.08753363525668e-05
7.05224893261636e-06
-3.25058874340044e-05
-4.27213849499066e-05
-3.84350940477143e-06
-3.35171568090103e-05
-1.46027889493476e-05
-8.92424084001725e-06
-1.59616102571307e-05
-4.16360483790858e-05
-7.14221518794881e-06
-3.04949282849563e-05
-2.99728288783405e-05
-4.32301096760673e-05
-4.07731600823197e-05
-4.07954894237983e-05
-1.75910750254895e-05
-4.05159216218029e-05
-2.97406522206916e-05
-3.2668996733941e-05
-1.92785953461696e-05
-3.25894437557567e-05
-8.39081156930521e-07
-3.67499051080333e-05
1.69343454706667e-06
-1.25692317330805e-05
-1.41051916754438e-05
-2.78777457750579e-05
-6.50718155060165e-05
-6.2489140025533e-05
8.26406532948056e-06
-1.8229864226983e-05
-8.73285394054912e-06
-5.87109930767293e-06
-5.41837865013516e-05
-2.00938830256298e-05
-4.57954946782986e-05
-4.54845035962256e-05
-5.99889835890104e-05
-1.73427204880473e-05
-4.44647537750518e-05
-2.22748948708896e-05
-2.12406800592265e-05
-7.11987986201221e-06
-4.3809749998901e-05
-5.67465166128567e-05
-5.2257212925596e-06
-2.21974398830725e-05
-2.59655919373869e-05
-3.42031945322187e-05
5.69435678465588e-06
-3.83950963554873e-05
-3.71190882369635e-05
-2.60711626673094e-05
-5.00147226047467e-05
-4.5030916952272e-05
-4.78427363407229e-05
-2.86641543158474e-05
-8.93380159022972e-06
-5.17700006671195e-05
-2.38588908445414e-05
-3.24076876377333e-05
-3.13938523815825e-05
-2.97722023471624e-05
-1.49492897866973e-05
-2.82232829691926e-05
-1.56245493398488e-05
-5.67428008432304e-05
-4.25498847588205e-05
-2.44982247311318e-05
-2.56862515643619e-05
-3.17147474635841e-05
-3.69588990248532e-05
-1.78727304997899e-05
-2.63040867415518e-05
-3.44895087579232e-05
-8.92500563276887e-06
-3.69178922852198e-05
-2.04592965467548e-05
-4.01325867641324e-05
-3.0230822946688e-05
-1.61327478044956e-06
-3.81049372745102e-05
-4.43259352748476e-05
-2.62171797768806e-05
-1.1189239535484e-05
-2.48645319475457e-05
-3.09702700314623e-06
-2.80101607071592e-05
-1.84300254637097e-05
-4.69969659986277e-05
-4.14206010215612e-05
-3.7052830982125e-05
-3.65827367859131e-05
-4.10805887835867e-05
-2.93687275504236e-05
-4.76034577835467e-05
-1.31056335737819e-05
-2.73832832825107e-05
-1.03419408465403e-05
-3.6500163563091e-05
-4.2638336345001e-05
-2.92450616408007e-05
-5.07932630026924e-05
-2.31821623180133e-05
-5.09087070720943e-05
-1.56888965654524e-05
-4.10322968771732e-05
-2.61333347501784e-05
-4.66906251054174e-05
-2.93876941936286e-05
-2.54051723714995e-05
-1.66122995527501e-05
-5.67979352271132e-05
-3.82975475998607e-05
-1.65168166232014e-05
1.79195897936747e-06
-2.62195863365804e-05
-2.724690623151e-05
-2.98755640977898e-05
-3.39559752856409e-05
-1.58335175982465e-05
-1.03062860794972e-05
-3.00806719598796e-05
-3.364697222002e-05
-2.19010467475441e-05
-3.6184097763111e-05
-2.26486959073643e-05
-3.43058825676819e-05
-4.79456427298126e-05
-1.47834621195845e-05
-1.62289366916513e-05
-2.86869510385776e-05
-1.68722280166742e-05
-5.08403722177073e-05
2.41623714320123e-05
1.44640003301392e-05
-5.74815143938173e-05
-2.37790349279881e-05
-1.59107094822132e-05
-4.75692774752852e-05
-5.32878173921514e-05
-5.14142312559932e-05
-2.76055660929284e-05
-3.50928819478929e-05
-2.78815711275914e-05
-3.17286558241835e-06
-1.12306843938393e-05
-4.72573066566262e-05
-2.70896792660163e-05
-2.93331428563887e-05
-5.8156258494967e-05
-3.68970129916677e-05
-4.35630995298744e-05
-1.03730001194243e-05
-6.38300030605842e-05
-4.33615388936358e-05
-2.82437742823474e-05
-1.23771897040715e-05
-3.5793990499175e-05
-4.44151104808642e-05
-3.99174541285285e-05
-3.52374866856998e-05
-7.3142338703461e-06
-4.20612623724446e-05
-1.32572566167031e-05
-3.49204812588574e-05
-3.45358562400181e-05
-2.2595926419839e-05
-7.77326159911481e-06
-5.03843204986216e-05
-1.49896961960222e-05
-3.73434822325307e-05
-4.11545675541142e-05
3.5409717780467e-06
-5.8172288223536e-07
-1.82547277355156e-05
7.37716220108835e-07
-2.37563412348768e-05
-1.96915683846551e-05
-7.09021999974543e-06
-2.8601058895502e-05
-2.18028411184315e-05
-4.51644318409138e-06
-2.25870270500969e-05
-3.27542049765238e-05
8.22270416368046e-06
-8.0796541660251e-06
-4.88922165684019e-05
-2.65357667552273e-05
-1.98027212394471e-05
-2.59769899967661e-05
-3.81186371716828e-05
-5.04224048042037e-05
-5.46269835278347e-05
-2.68877597548241e-05
-6.87033347042043e-05
-1.31926071322963e-05
-2.24225269496092e-05
-2.48204984290887e-05
-6.09323203369543e-05
-2.13082984368886e-05
-3.1464565213886e-05
7.41306365212556e-06
-1.56650446720241e-05
-1.95851126905409e-05
-3.29153569036056e-05
-4.57805708880468e-06
-3.93690999041155e-05
6.45306779833922e-06
-2.14872903040374e-05
-5.31907132217598e-05
-1.86504972651493e-05
-1.97131147265806e-05
-1.13758184219669e-05
-3.07105071961732e-05
-3.29391356840937e-05
-4.79639696699308e-05
-2.39479255845775e-05
-2.26976724269224e-05
-4.25202217310037e-05
-3.90702218743984e-05
-5.13375856298949e-05
-3.20032852844278e-05
1.70830337565227e-05
6.08266937668085e-06
-3.84518126892833e-05
-3.23850461469276e-05
-3.23909459628534e-05
-2.92588764174631e-05
-2.04689407425372e-05
-6.93489607221811e-06
-3.04613594374445e-05
-2.69419918577351e-05
-1.96547584982392e-05
-1.51307537604742e-05
-1.55616837753363e-05
-9.09958912533046e-06
-4.51160811141526e-07
-4.07543481465348e-05
-6.61486301215997e-05
-5.30306050150549e-05
-1.2967305825373e-05
-2.00320133765982e-05
-4.12275161474151e-05
-3.92781111427976e-06
-1.53523262476479e-05
-2.55299816192299e-05
-3.74964830810049e-05
-1.05997879044274e-05
-1.10293360230805e-05
-3.83094825489244e-05
-8.87743741543305e-06
-3.11264273429704e-05
-1.6368674046592e-05
-1.60723753791882e-05
-2.5020261855063e-05
-3.20182973362353e-05
-2.81165040951924e-05
6.68181462529724e-06
-4.00557140716615e-05
-4.22777631793044e-05
-1.13990741519478e-05
-1.98636124059043e-05
-2.32726808124811e-05
-2.29214244972206e-05
-3.30888866833902e-05
-3.65375937433795e-05
-3.08345768500966e-05
-2.97622574154707e-05
-4.06664488145316e-06
-3.58538367582934e-05
-2.97447174765308e-05
-9.90901665190978e-06
-2.49551109260748e-05
-3.85306594950142e-05
-5.98278556986253e-06
-7.9754368527537e-06
-1.2079037577193e-05
-4.2958569825908e-05
-3.36751538599469e-05
2.26342261384613e-06
-3.38769233891995e-05
-1.45746576481993e-05
-2.79613967534213e-05
-5.57027018936398e-05
-2.10099640587264e-05
-3.6739473799792e-05
-2.78086490284868e-05
-6.37424617449972e-05
-3.28416572930183e-06
-3.58174234336092e-05
-2.36103626851999e-05
-4.04529673704356e-05
-3.71730504506998e-05
-6.63418354012122e-05
-4.5406326374242e-05
-4.3576273648244e-05
3.94984225858594e-06
-2.54698009920737e-05
-2.71102664855126e-05
-1.95039706841294e-05
-3.92166160496199e-05
-4.23683440546121e-05
-2.87833388403212e-05
-3.64902331653369e-05
-1.43397871821502e-05
-4.92653340438484e-05
-4.45338137267971e-05
-5.14489927204725e-05
-6.63862416833553e-06
-1.27670837975098e-05
1.23882379932781e-05
-2.26556731994379e-05
-4.48181525116868e-05
-2.19561361651179e-05
-2.5361499910264e-05
-3.61790515004593e-05
-4.08623073664097e-05
-5.53725039334104e-05
-1.98948112332864e-05
-2.06683663501634e-05
-1.34601564050149e-05
-2.8013379876219e-05
-2.47618366905355e-05
-4.0345291460866e-05
3.23833386608191e-06
-1.61069858367986e-05
-2.03380300326245e-05
-4.42773566253611e-05
-2.07762713110554e-05
-3.67163868821872e-05
-7.30869855381873e-06
-2.91539424075544e-05
-7.18460618096578e-05
-3.20868723812281e-05
5.74074016361567e-07
-3.42451703800061e-05
-5.14174592783871e-06
-3.12391730198538e-05
-1.12415108364032e-05
-1.50214671646921e-05
-3.79941576964712e-05
-4.58088315528899e-06
-2.06503955658143e-05
-2.12217066645658e-05
-2.71947028067899e-05
-6.65329642906115e-05
-3.25226350109578e-05
-1.63492445681797e-05
-4.70134907238854e-05
-1.1832547864322e-05
-2.04594398927765e-05
-1.22293094907724e-05
-2.55053662098255e-05
-2.94958571990317e-05
-2.69034346254133e-05
-3.56657777496349e-05
-1.04486018745963e-05
-4.00854071378168e-05
-2.59526688468113e-05
-5.04468782693029e-05
-1.56403788195767e-05
-3.13476971026227e-05
-2.72582662703001e-05
-3.02206250214295e-05
-2.61502663496744e-05
-5.12443789726306e-05
-3.59802933331387e-05
-4.8405965475357e-05
-1.11345388359646e-05
-2.55500451691422e-05
-1.59877868182432e-05
-3.88990066560604e-05
-9.19302060199927e-06
-3.45376042492477e-05
-4.08164988906156e-05
-2.0460079421952e-05
-5.39495510964514e-05
-3.33573527530616e-05
-2.34369866304903e-05
-1.27780279036756e-05
-2.25614790965622e-05
-3.44946146569235e-05
-3.59854693666305e-05
-1.74534555961222e-05
-3.6353399688281e-05
-4.35194138318326e-05
-2.90284082320262e-05
-4.03100332253041e-05
-2.19581562756196e-05
-3.51926074103431e-05
-4.907174225329e-05
-2.61234058490133e-05
-1.26646116738052e-05
-2.76428473377269e-05
-1.25333102378879e-05
-1.30719853477195e-05
-3.48866355629816e-05
-1.79190180145741e-05
-1.61875595707535e-05
-1.51774129240037e-05
-2.69842067066397e-05
-6.83195573152663e-05
-2.81091216419815e-05
-3.41740904747278e-05
-4.49992786792195e-05
-2.31233896448583e-05
-5.82124118073633e-05
-3.1228064663777e-05
-3.22394599557404e-05
-8.40183159266527e-06
-6.00781805403508e-06
-2.72944116574697e-05
-1.31764274165162e-05
-3.05544147989143e-05
-8.39070592309696e-06
-2.4605898550611e-05
-2.82220407611697e-05
-6.01238482013749e-05
-3.71658498665953e-05
-1.47065773584403e-05
-3.15721738261748e-05
-1.20557868172719e-05
-3.54395287159316e-05
-2.70085858764054e-05
-3.16284352000386e-05
-2.37821823774378e-05
-2.84981146966918e-05
-3.49860894177396e-05
-1.22249994537973e-05
-5.31418932989724e-05
-2.69687647285687e-05
-3.95438699501841e-05
-1.57387871936051e-05
-3.07630714008574e-05
-5.44482148190334e-06
-8.74224235554623e-06
-1.90590192236332e-05
-1.35534652757132e-05
-3.21403320069649e-05
-2.37217272109499e-05
-3.73620836674669e-05
-5.46911098943078e-05
-2.55219885121928e-05
-3.56644005135799e-05
-3.46222551978253e-05
-8.49218342795297e-06
-2.14920451020541e-05
-2.23341840485221e-05
-6.57193332696866e-05
-2.83283404655627e-05
-2.42818507107171e-05
-2.66779205530307e-05
-3.17996042727386e-05
-4.09063148398183e-05
-3.61162632778003e-05
-3.74018126827401e-05
-4.85650860651337e-05
-4.84290617647002e-05
-9.36108332145586e-06
-4.17607957653442e-05
2.06108966821897e-06
-1.45530026602114e-05
-4.88156649567397e-05
-6.80758847903392e-06
-2.23154200694727e-05
-4.03007985828657e-05
-1.98853259862162e-06
-2.92402072320361e-05
-1.54738839739431e-05
-2.68926829687015e-05
-1.74519945325563e-05
-5.01853904128366e-05
1.17987327855479e-05
-9.42148553720818e-06
-1.90091008889699e-05
-3.85116608858144e-05
-3.88289784503634e-05
-3.7240050243724e-05
-2.13827213288766e-05
-1.89799234821622e-05
-1.39948493294312e-05
-1.20167618488367e-05
-4.19826120424121e-05
-6.8216597670445e-06
-6.62793598673478e-05
-1.46589056433214e-05
-2.70310234252218e-05
-2.85698597045157e-05
-4.47709894055359e-05
-2.77294022252534e-05
-1.86298452348021e-05
-3.49339016770566e-06
-3.20153885662367e-05
-5.32750313238257e-05
-4.60076504168443e-05
-5.99630870432677e-05
-1.88310470146442e-05
-3.32088292731874e-05
-2.72021303126811e-05
-3.33532348293286e-05
-2.32559194550991e-05
-3.1079174531096e-05
-6.02040645392491e-06
2.71241250020447e-05
-2.80356815458926e-06
-5.36638608510263e-05
-2.98610436646112e-05
-1.19268436994624e-05
-1.78934598935589e-05
-9.56496643106899e-06
-2.58925418522152e-05
-4.5089963716748e-05
5.02220759559494e-06
2.53009626195588e-06
-3.59278423632884e-05
-3.27132478246027e-05
-5.45999994792071e-05
-2.66786717407084e-05
-3.96267982634243e-05
-2.34076954526074e-05
-2.38286839758961e-05
-3.65423599278417e-05
-3.01969319442038e-05
-1.01179372577284e-06
3.21266170519709e-06
-3.0626942615117e-05
-1.8896913021391e-05
-4.48471472865432e-05
-1.91310103728123e-05
-1.9967235762462e-06
-2.36827267522538e-05
-3.22945417274039e-05
-4.62472647274043e-05
-2.2904207240744e-05
-3.22799924314693e-05
-2.34748197137806e-05
-3.07482446605546e-05
-2.62193084512814e-05
-2.0838660809507e-05
-3.46591647690242e-05
-1.92038639065149e-05
-4.52051435097631e-05
-3.59098310857077e-05
-4.76043840915953e-05
-3.2187140844095e-05
-4.1095251419072e-05
-2.9054016774368e-05
-3.09882788609502e-05
-9.91876643054612e-06
-1.81025430818711e-05
-2.83893859667326e-05
-3.03106900988347e-05
-5.98973055033103e-05
-4.49429956464455e-05
-1.28905498106356e-05
-1.0193592974715e-05
-4.47255343213005e-05
-2.97774274284732e-05
-4.32644690552888e-05
-2.11911614738858e-05
-1.28058920737462e-05
-2.45905117107961e-05
-3.84857581182656e-05
-1.47845510340638e-05
-3.77342140086829e-05
-4.52797003714199e-05
-2.50169767793367e-05
-2.04961212615853e-05
-4.88899688791951e-05
7.30109011953226e-06
-1.01120457659604e-05
-2.52046565386906e-05
-4.98582154517272e-05
-1.42692588227531e-05
-6.43217777532672e-06
-3.26520663180662e-05
-1.33960047818416e-05
-3.39957639334998e-05
-4.11519993712171e-05
-1.96892874139356e-05
-8.66810172913027e-06
-3.39774705476845e-06
-2.8358501815576e-05
-7.6071018206347e-06
-2.65304377283483e-05
-4.68149461257003e-05
-5.56138120549251e-06
-2.15511450874468e-05
-5.47571959637431e-06
-2.71492503316174e-05
-6.88994390194189e-06
-4.30238763509791e-05
-3.60195963398607e-05
-3.07564809270596e-05
-5.2570440057633e-05
-2.95085643988361e-05
-4.6417365704534e-05
-1.28342387353472e-05
-5.52929810613804e-05
-3.40550280383941e-05
-4.01069865257802e-05
-3.12836249320345e-05
-3.90715140680032e-05
-3.7858004179641e-05
-2.20147093706636e-05
-3.17013561405803e-05
-2.30075427330359e-05
-2.64401857505587e-05
-5.42069108903497e-05
-5.57575253962201e-05
-9.84458373961338e-07
-1.06859033021334e-05
-3.45095864933301e-05
-2.25181815683787e-05
-3.35222650751107e-05
-4.95766503126515e-05
-1.87665546130191e-05
-2.71091944584902e-05
-7.14954094769682e-05
-5.30602767333966e-05
-3.59121460734981e-05
-5.67305627629855e-05
-2.77105895736735e-05
-4.26720776176401e-05
-2.47338436440656e-05
7.79646395683406e-08
-2.48062409335954e-05
-3.14452886346887e-05
-2.09665464867359e-05
-1.40519477775801e-05
-2.2941643754409e-05
-4.88965352051369e-05
-1.28927188279645e-05
-2.75464173894014e-05
-3.09019207610655e-05
-4.00133663574423e-05
-4.9497010710837e-05
-3.73412723966297e-05
-1.46121326705758e-05
-2.14981756089583e-05
-5.35396870408662e-05
-2.29847360685354e-05
-1.30960026568527e-05
-1.32565787932565e-05
8.83585344324018e-06
-2.02129535574136e-05
-3.18507728775129e-05
-3.20671930792258e-05
-2.86798546640234e-05
-2.38668915839866e-05
-1.09907879292655e-05
-6.73362944625101e-06
-3.88921556673449e-05
-1.78445812700614e-05
-3.96160903358978e-05
-5.54350548595243e-06
-4.66611462805967e-05
-3.85344941462762e-05
-4.68114455382067e-05
-3.72834548636294e-05
-2.25988271657463e-05
-1.26182076530593e-05
3.22234269245055e-06
-3.73190383792505e-05
-3.34268994524966e-05
-2.9556127035765e-05
-4.72678093013227e-05
-1.07527306026051e-05
-4.3658907855053e-05
-2.35723368660747e-05
-1.5549404051914e-05
-1.20995709676388e-06
-4.0723384655934e-05
-2.014564953447e-05
-3.49876353277409e-05
-3.76622790364152e-05
-4.0951910878057e-05
-2.33737581932074e-05
-1.42847399006946e-05
-1.03647242437624e-05
-2.66178357302813e-05
-4.23807807646687e-05
-3.78417908170227e-05
-4.52596971523585e-05
-4.34381693468228e-05
-1.15317865622437e-05
-2.11559197386887e-05
-3.49103434178895e-05
-1.67013059539341e-05
-5.75718261330842e-06
-5.28216882647504e-05
-4.56205705973694e-05
-3.59576517685181e-05
-1.42474397220542e-05
-1.4947487222563e-05
-4.16339457370703e-05
-3.81817184239097e-05
-4.09361484946731e-06
-2.12352654153882e-05
-3.86445255020029e-05
-2.68409513858225e-05
-6.28771224776733e-05
-3.69171078476794e-05
-4.11274010791235e-05
-7.69779259824925e-06
-3.74935654570757e-05
-7.06549530940355e-05
-2.99091352563748e-05
-5.49347220162568e-05
-5.1098342332104e-05
-1.17177222927591e-05
-4.7317169059758e-05
-5.0609732703813e-05
1.59253223220258e-06
-4.63881177540783e-05
-4.82532498395916e-06
-1.72584993148221e-05
-1.77824956942561e-05
-6.96389418353524e-05
-3.89473337282891e-05
-6.78865366413225e-06
-3.33578280735074e-05
-5.37246217795715e-05
-3.63926970950461e-05
-3.10288085296135e-05
-5.87503900173317e-05
-5.75468312353535e-05
-2.39402292854644e-05
-1.2776913517641e-05
-2.56128525736559e-05
1.42225109728849e-05
-2.29194717188071e-05
-1.872196316256e-05
-5.30325615693104e-06
-5.20955593396871e-06
-5.73654293333788e-05
-5.89367262299821e-05
-3.72485486054863e-05
-4.64933525184569e-05
-3.33916053208216e-05
-2.42017192988307e-05
-1.4967245236691e-05
-2.63934248871128e-05
-1.99057816532941e-05
-2.0825241747191e-05
-2.90853002731779e-05
-6.28842306025682e-05
-3.66483208047579e-05
-5.38587555716699e-05
-2.26596724758241e-05
-1.66967880910803e-05
-1.96602643335881e-05
-2.65160653998241e-05
-7.38529296213498e-06
-3.72461058433486e-05
-3.51114483094559e-05
-9.75706843303872e-07
-1.55442299992206e-05
-3.5299152392837e-05
-3.30603431870107e-05
-4.81345680124306e-05
-1.83044998871936e-05
-4.57835868278618e-06
-2.4414005971856e-05
5.70933613249101e-06
-4.22151190380083e-05
-1.77061538595519e-05
-1.43895520672657e-05
-1.96274556666957e-05
1.93337004068373e-05
9.0404598934979e-07
-6.04499388358417e-05
-3.69003136799597e-05
-9.37020495670273e-06
-5.39773469169585e-05
-3.19729369373198e-05
-3.97417613394653e-05
1.61159152932395e-06
-5.23721874667713e-05
-2.16018602999531e-05
-2.1839419839175e-05
-4.2532107328736e-05
-5.15383951500223e-05
-2.39688063454353e-05
-1.80554990692666e-05
-2.47122436032493e-05
-1.90686190743623e-05
-6.96352502049103e-05
-2.53361222765869e-05
-1.40826076243663e-05
-3.52471456576359e-05
-4.20266798586297e-05
-5.78368714351115e-05
-1.80942697677827e-05
-5.28530151383279e-05
-1.77839363046929e-05
-2.79722133085214e-05
-4.74720785619135e-06
-6.03622581254699e-05
-4.66680285863387e-05
-2.61294972088684e-05
-3.93801951077352e-05
-5.85025228002928e-05
-2.13038353493457e-05
-3.58775880253121e-05
-3.65286246556309e-05
-1.29413420981431e-06
-3.63602307090428e-05
-1.62732644166221e-05
-3.70389636067739e-05
-6.5572956983653e-05
-4.15565768182631e-05
-1.5445922696167e-05
-3.72713649918334e-05
-2.50659494819985e-05
-5.64766134960198e-05
-2.53095389859158e-05
-5.75107602828584e-05
-4.22021881484812e-05
2.57442793086236e-06
-3.3096798521105e-05
-3.15287561155034e-05
-1.70761773888618e-05
-2.34571001934889e-05
-1.93269515663759e-05
-1.50113766912168e-05
-2.63791467218273e-05
-3.46292702301828e-05
-2.95088225024385e-05
2.56415377837769e-06
-3.00068952559011e-05
-2.05018345269368e-05
-3.52045542763963e-05
-1.81131211564288e-05
-3.12673483291124e-05
-1.06328486259454e-05
-3.94854539806394e-05
-4.47830933515847e-05
-4.58563229922963e-05
-2.08579968318011e-05
-2.53542180525762e-05
-4.25457104237887e-05
-2.6199428865887e-05
-7.8484266419858e-06
-7.69185649631734e-06
-3.72133835351805e-05
-3.10320494141038e-07
-3.48045220681831e-05
-1.53617093152153e-05
-1.2331661761502e-05
-3.7238532506625e-05
-2.38759769429759e-05
-1.96055846151176e-05
-4.58218740005723e-05
-2.40989091814431e-05
-1.87353812716907e-05
-4.79015431777371e-05
-4.38378052162218e-05
-1.67123041449024e-05
-2.75249211462918e-05
-3.05605330347571e-05
-1.31201737371723e-05
-1.0551052111839e-05
-5.47390986741207e-07
-3.25242708783654e-05
-3.75709146114425e-05
-4.24792375397678e-05
-9.61447475636586e-06
