# Supplementary material for: Research on computational propagation and identification of mine microseismic signals based on deep learning
Source: PLoS One. 2025 Oct 22;20(10):e0334641. doi: 10.1371/journal.pone.0334641 (PMC12543183; doi:10.1371/journal.pone.0334641)
Supplement: S6 Data — (ZIP) [file pone.0334641.s006.zip › 000100900000187.xlsx_0.txt_24.txt.txt]

-2.281467432e-05
9.13276075705988e-06
-1.26140483736383e-05
-3.32098770933743e-05
-4.78337650298872e-05
-2.2332596146931e-05
-1.73752815270973e-05
-6.32909500908724e-05
-2.67359879212016e-05
-2.44065153031197e-05
-7.57326957874141e-06
-2.86729149209823e-05
-2.91501251429582e-05
-1.01150710829735e-05
8.16481421718564e-06
-4.6202750699551e-06
-2.1967438909018e-05
-1.2859016990966e-05
-4.78809412082902e-05
-4.95045892530703e-08
-4.42285986251468e-05
-3.38101306034168e-05
-1.48370168953575e-06
-2.2877157058146e-05
-4.54874212823487e-05
-3.88576302515425e-05
-2.90310618664597e-05
-7.36211113593029e-05
-2.39650327208169e-06
-3.84336387410057e-05
-1.70962503820743e-05
-3.89849750640812e-05
-3.14042658683834e-05
-4.19479009897161e-05
-9.27594569243225e-07
-2.25878576143742e-05
-4.62970136489588e-05
-2.63892960630958e-05
9.75679989776858e-06
-4.18280531611821e-05
-3.48425560759872e-05
-2.83058859730087e-05
-2.41574207052578e-05
-2.67408091956821e-05
-1.80601029600678e-05
-3.00722808543699e-05
-6.69414032548121e-05
-3.26852879184547e-05
-4.27966440646864e-05
-2.27942333851249e-05
-1.03203142232743e-05
-2.55903517825978e-05
-2.97964333303625e-05
-1.35447192281447e-05
-3.44266066808496e-05
-2.06759205957297e-05
-3.10342645193157e-05
-1.65046747336521e-05
-4.16305799150281e-05
-3.65050169339211e-05
-4.54574449103918e-05
4.17434560780267e-06
-8.93747869852214e-06
-5.26280384249209e-05
-1.07540658693766e-05
-1.81807010719035e-05
-3.32401169796729e-05
-9.8539231811907e-06
-2.19150169654945e-05
-2.46024636422692e-05
-2.79479046587784e-05
-3.44627298317161e-05
-4.33292946794601e-05
-1.51710438828611e-05
-1.77486188544963e-05
-4.72264632234517e-05
-1.57293734077106e-05
-2.38002643081556e-05
-3.73955957657363e-05
-3.88861464890482e-05
-1.0894832199615e-05
-6.18177901733953e-05
-4.46282013592811e-05
-5.04672873534048e-05
-5.75466781104775e-06
-2.75382831875681e-05
-2.85910008919603e-05
-2.29469213262265e-05
1.58517338574704e-05
-3.35897909054487e-05
-3.6250541224138e-05
-4.98643972329076e-05
-9.04523976791291e-06
-6.14526189782132e-06
-5.89358535312039e-05
-3.38941877383903e-05
-6.07754755292902e-05
-2.11072898397112e-05
2.96663864468376e-06
1.57649602589754e-06
-1.80846847500358e-05
-4.20136149423132e-05
-2.29131110703336e-05
-2.09223263099937e-05
-2.30856002051749e-05
-1.79684110558365e-05
-4.06424472564651e-05
-3.13721826781752e-05
-3.22673455415604e-05
-4.29272853328184e-05
-2.90713300603976e-05
-4.61959735609772e-05
-2.49743917262444e-05
-2.92501968767813e-05
-1.71725585897289e-05
-4.39717639436365e-05
-4.25500462339138e-05
-4.53969208269081e-05
-2.62885953629388e-05
-2.4788741671441e-05
-1.4742280747849e-05
-2.95570816505355e-05
-5.53582215075958e-05
-3.16818533449808e-05
-8.04617314766219e-06
-5.03954482952632e-05
-4.93041592921203e-05
-5.23251254827202e-05
-1.56123659431782e-05
-2.3333930414289e-05
-3.18416346685603e-05
-4.80553355938863e-05
-3.36876999411063e-05
-2.40582355104484e-05
-4.71241504639087e-05
-4.31385311010302e-05
-1.01632435373927e-05
-4.1864523919613e-05
6.94270968567899e-06
-4.08589221395554e-05
-2.58033235896214e-05
-2.06498963616102e-05
-2.9863579353537e-05
-9.3955956196112e-06
-1.77829948409274e-05
-3.47844983739805e-05
-3.46851555257744e-05
-4.94318102561925e-05
-3.12019331373605e-05
-2.33800593807343e-05
-2.78492492049167e-05
4.70753257109038e-06
-1.72704655803236e-05
-3.80716850438856e-05
-1.15575703533371e-05
-2.40026298441388e-05
-2.63553852239538e-05
-9.62898391086392e-06
-3.63491908397978e-06
2.01958812392181e-06
-2.15047393830012e-05
-1.85747143690091e-05
-3.02172221129813e-05
-3.72884804002506e-05
-3.34591374505146e-05
-4.11888990686024e-05
1.61590077193188e-05
-2.98017111224305e-05
-2.75297374530866e-05
-5.8811888832793e-05
-7.13414465267366e-05
-1.28371159552515e-05
-5.54015856661529e-05
-4.20682792861485e-05
5.44523895960315e-06
-5.269357445593e-05
-3.60106268441987e-05
-3.98923889222915e-06
-2.34113919512956e-05
-6.11671528630849e-05
-1.78131802449257e-05
-2.36328442807979e-05
-2.53323623884446e-05
3.63770455424773e-06
-2.10489046366756e-05
-3.00608933216449e-05
-4.03071365110377e-05
-2.57435312746391e-05
-3.30470169779252e-05
-1.75666848750298e-05
-3.8344654740838e-05
-4.42537800380124e-05
-4.56184806034605e-05
-3.90956379895975e-05
-1.42004885154526e-05
5.29210900070547e-06
-1.13403788491167e-05
-2.64666019940873e-05
-4.16284007654468e-05
-3.44013520187484e-05
-2.4881484002898e-05
-1.12704343857832e-05
-4.41693381841361e-05
-3.9987832984584e-05
-3.90414980364038e-05
-5.49485811286741e-05
-1.88084839883233e-05
-2.80304800174212e-05
-3.84310409124386e-05
-3.59604193993178e-05
-1.16976638746477e-05
-4.71869476465562e-05
-3.17780183901131e-05
-3.0004523249173e-05
-2.40316490625447e-05
-4.12050106172001e-05
-1.50556923919354e-05
-3.49946066733355e-05
-5.39723354262657e-05
-4.14874125966874e-05
-5.2976655661275e-06
-2.63487836993151e-05
-3.35483872690101e-05
-2.17359507052809e-05
-2.82758732777979e-05
-3.88999002428747e-05
-4.71942064624557e-05
3.01029961738227e-06
-1.2767021447747e-05
-5.12205226129255e-05
-2.47350781636376e-05
-2.01049192729532e-05
7.75031432093413e-06
-2.59501230207291e-05
-1.31987497904057e-05
-2.01771391470781e-05
-1.49326125885761e-05
-4.54107368242581e-05
-5.8526090703086e-05
-5.04272040242447e-05
-1.85579418074475e-05
-1.34031983142804e-05
-1.41227234252975e-05
-3.82077239275269e-05
-5.25377483451874e-05
-3.26663566495699e-05
-1.12166548524831e-07
-4.38980306134961e-05
-5.36728664093126e-05
-5.86064209502643e-05
-4.41564149982741e-05
-2.22281851281648e-05
-1.40138574601039e-05
-3.27145530331617e-05
-2.33065416002905e-05
-1.92423857281042e-05
-1.40464287768458e-05
-2.08488376899713e-05
-6.95107420508798e-05
-4.48532390044497e-05
-3.81367070296312e-05
-4.3317680295389e-05
-3.32681143480539e-05
-4.57039729329494e-05
-3.45656303882937e-05
-3.47667832528133e-05
-1.31852539262433e-05
-2.23467758478804e-05
-1.37047771082268e-05
-3.55397137838171e-05
-8.44728508422381e-06
-3.89594232653953e-05
-4.75689356678968e-05
-3.24705806392471e-05
6.6218279741974e-06
-8.46755821673397e-06
-1.48673513829434e-05
-1.10578369781978e-05
-2.92818788741785e-05
-5.86338303892559e-05
-4.90592939632574e-06
-4.25692908732047e-05
-3.40994006793488e-05
-1.29289640755585e-05
-1.53447398640302e-05
-3.58285735262416e-05
-2.57641213994863e-05
-2.8194555864427e-05
-1.53047742612661e-05
-2.68584075897873e-05
-1.93884163682713e-05
-2.56925538105434e-05
-3.3713590110501e-05
-1.59640174988912e-05
-5.4071611809442e-05
-2.24490872001552e-05
-2.23775624583262e-05
-2.12118546320129e-05
-4.42832286714539e-05
-2.95040189582457e-05
-2.56609362797876e-05
-5.56477348229303e-05
-2.64406247439443e-05
-2.80782781022669e-05
-3.25602741621334e-05
-8.39267624324393e-06
-4.05627790971995e-05
-5.44538715642364e-05
-3.10002352784194e-05
-2.40263193451024e-05
-7.0594130650457e-05
-3.7172205398219e-05
-1.37044101352366e-05
-9.59294869485808e-06
-1.16555900670409e-05
-2.49016489160684e-05
-1.65016766302575e-05
-6.04667337575917e-05
-2.01607400640074e-05
-8.84284662719538e-06
-5.45990906350819e-05
-4.09760731086396e-05
4.42103692173008e-06
-2.16836003711582e-05
-1.71583941877109e-05
-2.13168237058895e-05
-8.7467617615371e-06
-1.63553849188808e-05
-2.81765126899535e-05
-1.76187150783272e-05
-5.64619160246643e-06
-3.28983781983035e-05
-1.68654453850059e-05
-7.05812303446023e-06
-1.21021099211369e-05
-9.54038291891233e-06
-4.94336598347455e-05
-3.62370225754098e-05
-1.79460094063737e-05
-3.70394849211154e-05
-2.61085109971208e-05
-1.17820887335248e-05
-3.74929568350882e-05
-3.16663571810837e-05
-4.21952844492871e-05
-1.62953030595075e-05
-2.14196294339058e-05
-1.2719929467452e-05
-4.50180214504446e-05
-3.5461671402952e-05
1.67439147955659e-05
-3.17300590580322e-05
-2.17897977583179e-05
-3.13009892694808e-05
-2.31529310809646e-05
-3.70804009424074e-05
-3.15992446126157e-05
-3.59248845506882e-05
-4.46675259082773e-06
-3.6951129486472e-05
-3.10835445388709e-05
-3.58303850239878e-05
-3.24700849142725e-05
-8.4501024414194e-06
-3.8627507074844e-05
1.3667970411816e-05
-4.56775064146604e-05
-2.10723870380061e-05
-1.46628595480994e-05
-4.31496929248932e-05
-2.29922694039316e-05
-2.71664292354459e-05
-3.32251009676551e-05
-8.79688119835886e-06
-9.49765433800877e-06
1.35946573009082e-05
-1.13764512072311e-05
-1.98820067323517e-05
-1.06770139695974e-05
-3.76801697021629e-05
-3.59026151229786e-05
-1.11231325925307e-05
-3.02823544574243e-05
-3.88355384465834e-05
-1.63214866877485e-05
-5.8625451382568e-05
-4.29548166648009e-05
-3.03663585366461e-05
-7.70392803544507e-06
-2.24467479964167e-05
1.95779985229749e-06
-3.99459204464976e-05
-3.9323464420276e-05
-2.26810642911976e-05
-1.91449598182055e-05
-2.47474488280946e-05
-1.84326215323013e-05
-3.05678442529622e-05
-1.96507905656216e-05
-1.93802605799846e-05
-1.06148083784465e-05
-1.52639674492373e-05
-5.54878134779349e-05
-3.39054456298101e-05
-2.43033189882368e-05
-3.19317934256859e-05
-3.18995830302774e-05
-2.28730010068413e-05
-9.69547727461215e-06
-4.34850696497307e-05
6.28579877809241e-06
-6.28181084476605e-05
-2.93446851045784e-05
-1.80392099467818e-05
-6.52282641757115e-05
-4.22137388014802e-05
-2.88907549903864e-05
-2.9351464941155e-05
-1.40112027706079e-05
-1.83025462265067e-05
-6.52668993774041e-05
-9.24852693624399e-06
-1.17663292651335e-05
-3.43773427435048e-05
-1.1281516286502e-05
-2.69615062518755e-05
-3.03718880121653e-05
-1.74528207983289e-05
-2.15000400146564e-05
-3.72633292889231e-05
-2.83194953811226e-05
-2.41363623134017e-07
-3.8286852692149e-05
-1.48859528709198e-05
6.87670122738308e-07
-3.51992614636589e-05
-1.64616610605008e-05
-2.92225440025188e-05
-4.60515326867714e-05
-1.53318189017021e-05
-1.64826284564525e-05
-2.87092330084818e-05
-1.22237609805568e-05
-1.21395467722582e-05
-7.71071420595905e-06
-2.26572099678643e-05
-3.75775647399576e-08
-3.08156462805938e-05
-1.74514055310696e-05
-2.49229981000159e-05
-2.16580407192552e-05
-3.88599682772488e-05
-5.13396854325799e-05
-4.62799442976832e-05
-2.18190204539247e-05
-3.29418993380487e-06
-4.24511283755273e-05
-2.19091633001344e-05
-1.46889562742531e-06
5.57147299408382e-06
-4.40002957723531e-05
-2.30087130659261e-05
-1.58792852036537e-05
-3.87268091951624e-05
-3.68347348577686e-05
-3.50988103837305e-05
-5.16359022879643e-05
-2.3479545161486e-05
-1.15606385761327e-05
-4.2777299928669e-05
-4.02649435395464e-05
-5.45220392600554e-05
-2.04528950395299e-05
-3.12354367759369e-05
-3.9144094912041e-05
-2.56511849747069e-05
-4.77170298209816e-05
-3.12604161008387e-05
-2.17486518862862e-05
-3.32681377989356e-05
-1.24652732638991e-05
-3.25207403007333e-05
-1.89890873382186e-05
-7.87600302236401e-07
-4.57477204041685e-05
-1.18067803056535e-06
-9.94055596612547e-07
-4.39888133161651e-05
-3.38504279627292e-05
-3.74025191421141e-05
-3.48457831753655e-05
-4.44554689567499e-05
-3.39017304156506e-05
-4.14075572218149e-05
-1.5769622504978e-05
-2.73058483217045e-05
-1.12443968605154e-05
-4.52156532784755e-05
-4.85368432334874e-05
-2.75957462756472e-05
-2.42291858607719e-05
-1.97067344440742e-05
-3.49049524610491e-05
-3.47345435299096e-05
-2.57460506179226e-05
-2.30700737241289e-05
-2.53552648680142e-05
-2.37615350254342e-05
-5.01335472690567e-05
-1.47424766398091e-05
-2.2332136540237e-05
-4.88120192398219e-05
-4.03057726634057e-05
-1.77437001075217e-07
-3.28343647461347e-05
-3.16517806253356e-05
-4.41437846839885e-05
-1.78429806738889e-05
-2.2379953776148e-05
-1.31542960157878e-05
-3.31178675589483e-05
-4.44355297560571e-05
-4.64589588300166e-05
-2.89098250683457e-05
-3.18524421165665e-05
-1.959799556205e-05
-2.60606896730386e-05
-3.37218860135076e-06
-2.78495362388633e-05
-4.20578333192806e-05
-2.15514503736328e-05
-2.90069412269881e-05
-7.09274038146303e-06
2.32922381852411e-05
-4.35853459537803e-05
5.84549877746574e-06
-4.42804728177589e-05
-6.38865657953983e-07
-4.00959379016289e-05
-9.64822866285672e-06
-3.98564534007729e-05
-4.79405182954377e-05
-2.96058498342734e-05
-3.63136193795463e-05
-2.42751064654317e-05
-1.16176997329065e-05
-2.48670048385642e-05
-2.03769579656996e-05
-2.56242820122114e-05
-1.77130461975775e-05
-2.29553415416767e-05
-3.26737968187876e-05
-8.13724263395487e-08
-1.0695463432751e-05
-2.2453188670752e-05
-4.48074441442914e-05
-2.13724666527166e-05
-3.66158252943033e-05
-3.4789447318951e-05
-4.08546178184397e-05
-2.49846629170661e-05
-4.39700806092512e-05
-3.04245417572065e-05
-3.97723374027381e-05
-4.21776453847495e-05
5.17054007698977e-06
-1.42468851413201e-05
-5.4642961096849e-05
-7.04838217279559e-05
-1.61164342870119e-05
-1.39643242135755e-05
-1.98755174682619e-05
-2.34462992572556e-05
-2.09240203202755e-05
-1.9677084137391e-05
-5.07166322454209e-07
-1.98265937330471e-05
-2.9478699217761e-05
-5.09344249106805e-05
-6.54481187086722e-05
-1.40957325442951e-05
-1.95563515832016e-05
-2.97409031358353e-05
-1.51002370578604e-05
-4.91948847260108e-05
-3.64039854650217e-05
-4.7153058815803e-05
-2.59139009369738e-05
-4.85885497320066e-05
2.53358895509739e-06
-4.14446405183493e-05
-2.49198534176448e-05
-1.35811769369201e-05
-8.46385355355922e-06
-1.280117403993e-05
-5.60949417190401e-05
-3.951484911361e-05
-2.74081630062706e-05
-2.54187923432075e-05
-2.9281910670192e-05
-1.63977103711411e-05
-5.73093758355921e-05
-4.49393827822713e-06
-3.65627297831116e-05
-2.93258717748292e-05
-3.27128069542796e-05
-6.67077356689958e-06
-4.56102857115283e-05
-4.69207476436229e-05
-3.77077103215711e-05
-2.31115192055062e-05
-2.74846122766695e-05
-2.77295369311044e-05
-4.28119566135286e-05
-5.56291023983146e-05
-4.84633971527476e-05
-7.8419597545315e-06
-4.54340222506939e-05
-1.45630932550785e-05
-2.03643805775227e-05
-3.68966070993439e-05
-3.48971348658438e-05
-3.11210462786423e-05
-5.64977545613475e-06
-5.84237467741786e-05
-4.81386115101314e-05
-2.10148916609745e-05
-3.74182478345473e-05
-3.81071604435415e-05
-2.13309360092182e-05
-3.30937524646867e-05
-4.05513423159007e-05
-7.21613987378158e-06
-3.90734451101239e-05
-3.12848203459947e-05
-4.44384331727561e-05
1.35359225251682e-06
-2.2336784039875e-05
-2.68905176910759e-05
-3.12453962113026e-05
-4.25558976496415e-05
-3.75152502943345e-05
-3.99916924725865e-05
-2.02328383665329e-05
-2.93730305678561e-05
-3.5523800422025e-05
-4.91289842579425e-05
-4.01807298268793e-05
-4.58091072504502e-05
-2.3977880976963e-05
-3.61018449127675e-05
-1.03672729599577e-05
1.55719973405439e-05
-2.26114204382985e-05
-5.28912625437555e-05
-1.84068630348632e-05
-5.56191271732185e-05
-1.07978329775078e-05
-5.59774165668911e-05
1.90328623306813e-05
-8.04771638692722e-06
-1.92893738777111e-05
-1.32645555658514e-05
-3.01259147050289e-05
-2.5350351705088e-05
-2.80312900317415e-05
-2.69067765891528e-05
-3.39761723049216e-05
-4.86674830798462e-05
-2.93492302040757e-05
-3.00796265015474e-05
-3.72759331847372e-05
-3.03339332460657e-05
-3.24665254601847e-05
-2.46208118458786e-05
-2.5259924690751e-05
-9.82827624517624e-06
-3.17614951812038e-05
-2.20209061194503e-05
-1.68985401490034e-05
-4.17398178344067e-05
-2.93665869177766e-05
-3.40787306727743e-05
-3.28781394109071e-05
-1.60452629789305e-05
-3.3805540784382e-05
-2.97279730759561e-05
-3.94957397031527e-05
-7.64577870994472e-06
-2.63504360483936e-05
-5.69892605763033e-05
-6.04557748938303e-06
-5.16372571973471e-06
-2.81657992985122e-05
-2.25360867334917e-05
-6.05314031305399e-05
-1.59952965530147e-05
-8.45023849861494e-06
-2.30968216276871e-05
-1.07293742744525e-05
-3.45974814997408e-05
-2.83180408899122e-05
-2.71995259512559e-05
-2.57357924990381e-05
-1.66859829063539e-05
-4.71626522019693e-05
-1.45213862319222e-05
-3.73920849879251e-05
-4.26791591101432e-05
-3.88395796376916e-05
-3.71165273096928e-05
-2.80766739461028e-05
-2.98134842466801e-05
-1.64794688851863e-05
-5.46804456793854e-05
-3.48767895292791e-05
-3.27622677693906e-05
-4.43224104509837e-07
-3.2902686501176e-06
-4.62031568503634e-05
-3.22082857576327e-05
4.76740836678194e-07
-2.00938343447985e-05
-9.75378814261024e-06
-6.17947692395573e-06
-3.08836553298286e-05
-3.51606345817318e-05
-1.89466890718319e-05
-2.71997436197367e-05
-3.72587234983581e-05
-2.73545242321904e-05
-1.87574053983262e-05
-2.17894553382972e-05
-2.34107806089961e-05
-2.5553234136374e-05
-3.65305184561471e-05
-1.49868204665789e-05
-1.6631735922971e-05
-4.87349068997694e-05
-2.46559599728727e-05
-4.51261761778921e-05
-5.33415005894642e-05
-5.33354552472877e-06
-2.82760679028342e-05
-4.57013931551115e-05
-8.68893369337591e-06
-4.36434516677134e-05
-5.99470715185764e-05
-2.20107664961685e-05
-5.88539717054437e-05
-3.41255368148595e-05
-1.9010412631388e-05
-3.3467478047149e-05
-4.39071096427304e-05
-5.08593359050499e-05
-4.81261751544904e-05
-5.2392121235594e-05
-3.87924559951443e-05
-4.21285277376439e-05
-1.3277405582155e-05
-2.71562156143799e-05
-3.65903988591775e-05
-2.98940660830542e-05
-3.14946034947964e-05
3.70528212980237e-07
-3.85946881572403e-05
-1.24990967705577e-05
-4.06001336013761e-05
-2.84305715796465e-05
-2.6844161008996e-05
-3.4748023038015e-05
-3.41466689096959e-05
-4.34816906590012e-06
-9.00276734948311e-06
-2.70439353927786e-05
-4.30017428867623e-05
-1.48517180814061e-05
-3.36467349328725e-05
-4.15707686539553e-05
-1.38666601679327e-05
-2.94867841330011e-05
-2.70313693210112e-05
-5.56814825261897e-05
-1.21428385821297e-05
-1.93754911289926e-05
-1.83048921320537e-05
1.41110703128136e-05
-3.99700928736581e-05
-1.76314241475462e-05
-4.49600861978324e-05
-2.66878289302142e-05
-1.36673322052246e-05
-4.96853519063747e-05
-9.6480351896093e-06
-1.43879844731858e-05
-1.79913489004033e-05
-2.36816396109748e-05
-2.14331447947153e-05
-3.57722917731766e-06
-2.97314257193574e-05
-1.77495784554163e-05
-3.34656390120444e-05
-3.6173342470568e-05
-3.74494038938253e-05
-3.52509792106483e-05
8.52848371971193e-07
1.73857463945157e-05
-9.35432008571266e-06
-3.76047188068464e-06
-2.71567856318009e-05
-3.93865172460421e-05
-2.63145112735836e-05
-2.93583307941735e-05
-4.03492691013422e-06
-1.67432972970761e-05
-3.68069153484014e-05
-4.13110928426904e-05
-2.49794769985826e-05
-3.48701217254586e-05
-2.62307510924225e-05
-5.24424531814986e-05
-3.47147684311442e-05
-2.1950531081253e-05
-3.20325246718647e-05
-2.98012762212354e-05
-1.04408331424139e-05
-4.42584136475258e-05
-3.10863647680443e-05
-1.64001651840491e-06
-3.72040005465025e-05
-1.08709654485253e-05
-2.40387637576462e-05
-1.91101193438486e-05
-4.8563259708582e-05
-1.54303362021397e-05
-5.14294717346405e-05
-2.13270929074047e-05
-3.42775933693637e-05
1.40992714797041e-06
-2.03429146359854e-05
-1.47557590698577e-05
-2.74213587945395e-05
-5.42548465356211e-05
8.32826158930313e-06
-5.11545875820754e-05
-3.2798007683359e-06
-1.79640157609539e-05
-2.69860175118439e-05
-1.52594573027196e-05
-3.39053294207342e-05
-1.09855017515696e-05
-2.26547408387014e-05
-1.35501854466509e-05
-7.88899986144626e-06
-4.03414127531864e-05
-2.12982542036028e-05
-4.75695094273948e-05
-3.76727079198095e-05
-2.4547704476912e-05
-4.16355950926226e-06
-8.33597493326476e-06
-2.25431656372897e-05
-3.26430018959518e-05
-5.9731403947587e-05
-3.28199170688746e-05
-1.67235891342036e-05
-3.9503594641836e-05
-4.21205555703744e-05
-3.17792976314864e-05
-3.61293790098884e-05
-2.9486918071512e-05
-3.9962057689843e-05
-2.84787515559751e-05
-5.11103100106904e-05
-2.10524496881827e-05
-4.46489789158626e-05
-6.27763954051028e-05
-2.12725816047514e-05
-2.35534291252776e-05
-2.25031424575976e-05
-2.61579920294436e-05
-3.4014685446178e-05
-3.62456348523312e-05
-4.2044972870764e-05
1.75841078752121e-07
-3.88131930784607e-05
-3.47309592429848e-05
-2.89118614089258e-05
-1.34580064289602e-06
-3.18251381974146e-05
-3.36858887275086e-05
-4.65642488661979e-05
-4.20974098257291e-05
-3.3353668041201e-05
-5.03698693630755e-05
-2.41583645231861e-05
-2.32254909501964e-05
-2.15730881216549e-05
-1.95442741792996e-05
-2.76962569561549e-05
-3.52174088697462e-05
-2.96012966760059e-05
-1.71082936064597e-05
-3.36315369977977e-05
-4.14248299805434e-05
-1.08352260158999e-05
-4.96242188484013e-05
-5.21010164935985e-05
-2.39348353597898e-05
-4.51026216213663e-05
-1.75082174815728e-05
-3.66197829223314e-05
-2.97301508957513e-05
9.75681251160917e-06
-1.62575994532503e-05
-1.41186712844421e-05
-4.06914985944404e-05
-3.1583950556453e-05
-1.40035033331323e-06
-4.00965693693599e-05
-3.40589299532784e-05
-3.17949823932739e-05
-5.22138494293395e-05
-1.99935209474913e-05
-5.04573245499264e-05
-3.43917477031516e-05
-6.38214713564352e-06
-1.28270865090655e-05
-3.27408356165663e-05
-3.33894295060205e-05
-2.50006248148588e-05
-1.05662749858754e-05
-1.47567309147399e-05
-1.84539715404574e-05
-5.17808512596222e-05
-4.48256518145658e-05
-5.19934094301022e-05
-8.46435417514152e-06
-4.99988897311227e-05
-1.66084786735198e-05
-3.22576119559186e-05
-1.45882344268157e-05
-5.12591916006805e-05
-2.60812213733804e-05
-2.83839325108384e-05
-4.7323383211336e-05
-2.33560476684905e-05
-2.53684580036849e-05
-2.15760786052053e-05
-1.59538871050033e-05
-4.8626488778248e-05
-2.7456210205495e-05
5.4178883535468e-06
-3.15164420932437e-05
-2.87903735525589e-05
-1.3828798606792e-05
-1.01861802528422e-05
-3.50761128688486e-05
-2.55735791705362e-05
-2.52117550434508e-05
-4.51369603753683e-05
-2.17579083106034e-05
-2.30673012276002e-05
-2.62389477696643e-05
-3.9281388803831e-05
-2.4470329698409e-05
-1.70103403340482e-05
-2.8346255133136e-05
-1.1646840877414e-05
-1.44850139948606e-05
1.94400592544825e-06
-3.92887576392625e-05
-3.43413520612183e-05
-3.59771928036484e-05
-8.90482530751863e-06
-9.0814506505878e-06
-2.94611372284528e-05
-8.01253606417147e-06
-5.43791584664612e-05
-2.98948821523124e-05
-7.87816606181008e-05
-3.76466036153753e-05
-3.10502751657252e-05
-4.94120437088527e-05
-1.83682879833236e-05
-1.91970539693014e-05
-2.95681694421475e-05
-3.47193776266367e-05
-1.5137904683563e-05
-1.59519562562011e-05
-1.1005595412764e-06
-3.74642798767265e-05
-2.76606795820924e-05
-2.11532818885199e-05
-3.95939980654302e-05
-1.67433890992091e-05
-1.55562830295271e-05
-3.6355921023524e-05
-4.70082109344274e-05
-2.84838963944565e-05
-2.25561421943299e-05
-2.87204974912773e-05
-3.45667342620865e-05
-3.0151928624806e-05
-9.26557683690928e-06
9.8807364072334e-06
-2.71325823393268e-05
-7.18095416969897e-06
-2.91410623795959e-05
-3.54557457242082e-05
-1.53885983210041e-05
-4.46226853746261e-05
-2.20881644093463e-07
-2.09010176532274e-05
-1.61576422722281e-05
-4.55223691857572e-05
-8.87418421083901e-06
-2.91977863095745e-05
-2.69467313902641e-05
2.8442004415524e-06
-2.92800995339472e-05
-7.12862616892852e-06
-3.7660317812454e-05
-4.34028473248412e-05
-7.16719937794456e-05
-4.36152447535069e-05
-5.85815800643657e-05
-4.21546197064596e-05
-1.95000053276081e-05
-3.18728192821702e-05
-1.7367144416438e-05
-4.3260729448398e-05
-2.88865200738419e-05
-9.10544410462464e-06
-2.9443487492697e-05
-2.88895797016362e-05
-1.63473178360837e-05
-4.99073648839672e-05
-2.37691692230092e-05
-4.42187565800363e-05
-4.386451096282e-05
-4.60191505506267e-05
6.82762736997713e-06
-9.1979325721903e-06
-1.57789362889087e-05
-2.78056190722415e-05
-3.9398688104004e-05
-3.34143516898377e-05
-1.92973721602179e-05
-4.04555334750483e-05
-1.8340703438419e-05
-3.31744794085382e-06
-8.70732539990863e-06
-2.10722619120326e-05
-1.90604409061686e-05
-3.88281528792542e-05
-4.68803903036426e-05
-1.58032405879379e-05
-3.2131122039951e-05
-4.04163620690079e-05
-2.01898623309294e-05
-2.42746667780381e-05
-6.4923573445011e-05
-2.35924020779135e-05
-1.69405666152941e-05
-4.06186325092862e-05
-1.98106764384823e-05
-2.74163417048453e-05
-3.39647744044877e-05
-3.57891496213617e-05
-1.62131972053936e-05
-2.35275930188755e-05
-6.53781718027916e-06
-3.47400953999909e-05
-3.91665967518546e-05
-2.33947642591439e-05
-8.32034453004025e-06
-8.52813634924497e-06
-1.39770612544138e-05
-3.69786146162786e-05
-3.37960132874878e-05
-3.84291468732468e-05
-5.7237151543311e-05
-4.63898425888287e-05
-7.70968993618049e-05
-2.50930362933711e-05
-2.19247327547686e-05
-4.95157577639503e-05
-7.66525574164762e-06
-3.10726246153727e-05
-4.85722211737748e-05
-1.43169251567638e-05
-3.17701666490548e-05
-3.41593584582449e-05
-2.87748922926317e-05
-3.88017033783609e-05
-7.03675178616612e-05
-4.33202872130866e-05
-1.79351519063413e-05
-1.93980595420604e-05
-6.17045763662225e-05
-5.55186929763384e-05
-2.48512063258995e-05
-3.535263733557e-05
-2.85513376186078e-05
-9.77585020843286e-06
-4.59512725091607e-05
-1.58393697530095e-05
-3.13757753820971e-05
1.0177882985454e-06
-1.5791681431722e-05
-3.23252570770247e-05
-1.63186339112471e-05
-1.0661205108531e-05
-2.30291870988238e-05
-1.50083158284528e-05
-1.97478368285942e-05
-2.71705713528142e-05
-1.70556622280012e-05
-4.32813844735217e-05
-3.63117383210719e-05
-1.64781849433972e-05
-3.82363870692858e-05
-1.23615868454455e-05
-4.33169902003184e-05
-4.97770781919231e-05
-1.92109172414457e-05
-2.38280957372077e-05
-3.77399119015947e-05
-4.42793577439196e-05
-4.6137909825005e-05
-2.62708787672607e-05
-2.9775919440725e-05
-5.28348423565569e-05
-4.1749155153046e-05
-2.61414256927728e-05
-3.344695478711e-05
-5.59689166378533e-05
-4.60911362066004e-05
-4.36493930216997e-05
-4.68089912587745e-05
-2.88031723176952e-05
-4.93557754737762e-05
-5.04706614043883e-05
-1.54530560934213e-05
-6.95003774282681e-06
1.88976081471443e-06
-5.48251722378488e-06
-2.25813910660851e-05
-2.8510221266592e-06
-2.95666216669964e-05
-2.72711186924108e-05
-2.31636487839919e-05
-2.9842652115909e-05
-2.87340205401127e-05
-6.74668719453394e-06
-4.969649538676e-05
-2.31516815750874e-05
-2.09678474669294e-05
-3.49050131004732e-05
-6.23838305769257e-06
-2.67854221676685e-05
-2.66983437152755e-05
-2.47927096537485e-05
-4.42834584383384e-05
-2.46003892341446e-05
-4.28983283956698e-05
-1.51131264419783e-05
-3.94622649726603e-05
-2.04772923905058e-05
-1.76700236480175e-05
-2.49091811094341e-05
-1.79114228337423e-05
-4.03143050354792e-05
-2.21550311160009e-05
-2.07542418089218e-05
-1.52179277931452e-05
-3.22255445738864e-05
-3.21507055627391e-05
-5.42012509005556e-05
-3.12578659844532e-05
-2.74840929566905e-05
-2.66181336172545e-05
-5.57505351008056e-05
-3.37846102728974e-06
-6.41210863627368e-05
-4.58209841984773e-05
3.50258910565861e-06
-3.05838229714095e-05
-4.97694749052208e-05
-3.89872958211359e-06
-2.80050670500957e-05
-1.35701831176499e-05
-2.55956466957069e-05
-4.34802965689946e-05
-3.86872145566679e-05
-6.95061168318756e-06
-4.29386376482374e-05
-3.27610861420906e-05
-2.99662692195182e-05
-8.66996238126634e-06
-1.33683408851487e-05
-2.28181394339728e-05
-2.78446083360293e-05
-3.99100891049888e-05
-5.02875332117389e-06
-1.16063259532601e-05
-2.86072351552823e-05
-6.39552393604587e-05
-3.2810364883227e-05
-2.24709049632414e-05
-2.29057179207509e-05
-2.81806537966075e-05
-2.5104417885497e-05
-1.64194282920459e-05
-1.33605559730449e-05
-3.34368527447956e-05
-2.3163076624705e-05
-5.9038001416265e-05
-3.04189932292918e-05
-1.73747341848566e-05
-4.17800718918577e-05
-2.28258832805946e-05
-3.53890225886395e-05
-5.12502295267604e-05
-4.11194846057045e-05
-4.58020146660787e-05
-4.25642112777078e-05
-2.78132364386011e-05
-4.71784495197282e-05
-2.70829761521904e-05
-2.79868542802165e-05
-8.60247078912847e-06
-4.85519705773181e-05
-4.49216702076453e-05
-1.27031628096504e-05
-2.70945510110112e-05
-5.25407319187399e-05
-3.82521929994682e-05
-2.67350221898735e-05
-2.1569171086542e-05
1.19768978861923e-05
-2.88888063734646e-05
-1.07174944831017e-05
-2.96866735168171e-05
-2.08427629012198e-05
-4.02194995659981e-05
-4.50814323433021e-05
-3.17428180687163e-05
-5.6286560713157e-05
-1.37137472493149e-05
-4.21566048163483e-05
-2.92892473350644e-05
8.27458399410739e-06
-2.29367919686244e-05
-4.04339083292205e-05
-4.71492302562942e-05
-3.69976594475143e-05
-4.89256057176191e-05
-3.24196269977798e-05
-3.5216972226926e-05
-5.0549483910223e-05
-6.3476835357965e-06
-4.24889338920745e-05
-3.18614182351729e-05
-1.90516260720213e-05
-4.99215699637821e-05
-6.13106737716287e-05
-2.60858781823897e-06
-4.98533834076891e-05
-3.4148172101987e-05
-2.26182798480209e-05
-1.53096227562786e-05
-8.07226149456176e-06
-3.53284423121823e-05
-1.06446286592975e-05
-5.33268991576373e-05
6.28910968740122e-06
-2.56526013728367e-05
-3.2893865636453e-06
-5.74959858043873e-06
-2.18233346571369e-05
-3.08024373072636e-05
-5.94182709749499e-05
-1.60838385504632e-05
-4.03001237524467e-05
-4.22591535701551e-05
-2.12520666029534e-05
-2.54105044398852e-05
-1.98009593542175e-05
-4.23804801819721e-05
-2.44816230142976e-05
-1.66093081673381e-05
-8.12305812888415e-06
-1.14487434354541e-05
-4.12114103248779e-05
-3.49507728903832e-05
-4.71177886077981e-05
1.081486567817e-05
-2.16853171655045e-07
-3.77142545025215e-05
-3.83607983524123e-05
-5.06914628575475e-05
-1.02071689529336e-05
-4.82999397345455e-05
-4.42538843635575e-05
-2.23618729074278e-05
-3.87811017318836e-05
-1.74419058366505e-05
-2.33460627573701e-05
-3.11332746369837e-05
-4.02509921165517e-05
-1.85938700602153e-06
-3.82888333412372e-05
-3.65013719097463e-06
-5.32700899159101e-05
-6.38838099525239e-05
-1.65123115888042e-05
-4.10164889949359e-05
-4.80961283295612e-06
-2.84470286174575e-05
-4.23640533264025e-05
-6.59233699847884e-05
-3.16135294232691e-05
-3.27775457253365e-05
-3.16532367990984e-05
-4.74223935521643e-05
-3.464570881945e-05
-3.17414142112208e-05
-1.8540789886497e-06
-2.11847491577391e-05
-5.50064608414731e-06
-2.99827025303424e-05
-2.80681053734268e-05
-4.76148036850126e-05
-4.66061097411914e-05
-3.82150924950281e-05
-2.5915943195532e-05
-2.60393700042121e-05
-2.89349924890486e-05
-9.11661342562432e-06
-2.91796693798281e-05
-4.78795806740874e-05
-1.47833094590649e-05
-1.98143344360677e-05
-2.04928063894254e-05
-2.61225659487967e-05
-1.44498595486452e-05
-2.7039035767545e-05
-2.3966265266424e-05
-2.54297004668648e-05
-1.3810815490517e-05
-1.49410314771389e-05
-4.11893579211407e-05
-4.51045082916034e-05
1.22073534782885e-05
-1.19504379748561e-05
-2.07539206776798e-05
-2.78469845519048e-05
-4.6978456664342e-05
-3.07507730436038e-05
-9.82715185071225e-06
-1.67718886638092e-05
-1.05807542884958e-05
-2.81697516577959e-06
-4.71361377811328e-05
-1.46601574545638e-05
-3.70845499039617e-05
4.99214419293772e-06
-5.22525592023482e-05
-1.88404435448086e-05
-1.39264551067294e-05
-5.44169084355656e-05
-5.73475278391935e-06
-3.18076947472646e-05
-2.27407346718283e-05
-2.72156685591973e-05
-7.42922542784135e-06
-3.53877103988229e-05
-4.26374776301914e-05
-1.92389480392292e-05
-3.3576371855656e-05
-2.92477028189512e-05
-2.13931840822151e-05
-4.61579415281537e-05
-5.62450097092581e-05
-2.87401468164897e-05
-3.09775125344256e-05
-6.32622591959021e-06
-8.89031738552864e-06
-5.15491110421513e-05
-6.50178694041834e-06
-1.10877923784057e-05
-2.3376095988468e-05
-3.17269771775815e-05
-4.2444175067551e-05
-1.4522379305813e-06
-4.47321781859936e-05
-4.31092272991891e-05
-1.69827264974614e-05
-3.30587322167508e-05
-2.7181202133605e-05
-6.75624456144373e-05
-1.86944833325149e-05
-1.85616745054377e-05
-4.15218553495947e-05
-4.65498365397202e-05
-1.34824779450901e-05
4.55953097465124e-06
-1.98885979278886e-05
-3.06278917129717e-05
-2.68990089005386e-05
-2.533733272219e-05
-3.40306854945747e-05
-3.05562585092862e-05
-3.27243544733932e-05
-5.028188424542e-05
-9.85059348143112e-06
-2.95212840792118e-05
6.07945520955108e-06
-2.81868791213095e-05
-4.8272063830417e-05
-1.07995216806407e-05
-1.17138659378638e-05
-5.4417712321541e-05
-1.49551540706531e-05
-2.16887233032763e-05
-5.91803693961367e-05
-1.69346381064906e-05
-2.92955379912353e-05
3.7663786706936e-06
-3.63847100476549e-05
-4.49904001389168e-05
-1.98294409725738e-05
-6.9593448947994e-06
-2.31199695094791e-05
-2.43820377891904e-05
5.56648723518019e-06
-4.59631599989069e-05
-1.83328198507028e-05
-2.96779176011657e-05
-2.11872213816712e-05
-1.86991932087992e-05
-3.63085355225999e-05
-3.87630823984146e-05
-1.60447938141139e-06
-1.94405604231145e-05
1.54803031904891e-05
-3.38332002983996e-05
-3.98421600323005e-05
-1.82911282523799e-06
-1.56019066289085e-05
-2.70296526725421e-05
-3.43224852342961e-05
-2.2390148324755e-05
-2.6290096311179e-05
-2.48027114777774e-06
-1.42279484649509e-05
-2.47064862661306e-05
-2.11470267245029e-05
1.8863377808899e-06
-3.60407196178296e-05
4.88840015268637e-07
-2.38029090193931e-05
-2.92203640690085e-05
-7.08347332742366e-06
-1.87958136580095e-05
-4.49998129411958e-05
-2.49028930876206e-05
-4.48476493926795e-05
-4.76868665309069e-05
-5.84373504699365e-05
-2.12294050903504e-05
-5.90587655899334e-05
-1.74000265667723e-05
-5.37299778713658e-06
-3.03344236618225e-05
-1.32239251342212e-05
-1.82718423488289e-05
-3.25120111803984e-05
-2.27584529393834e-05
-2.23953313015117e-05
-5.48978054931877e-05
-5.1789161207114e-05
-3.26130794374269e-05
-1.77672735163295e-05
-4.38767703527817e-05
-3.48299830973872e-05
-4.15967517342067e-05
-3.54068200705265e-05
-4.44547066756898e-05
-3.42941089382097e-05
-9.8528727484976e-08
-4.56203824215797e-05
-3.67572437734378e-05
-4.12973860065948e-05
-2.84239668175878e-05
-1.64975517474936e-05
-5.81093185523561e-05
-3.02547626061145e-05
-8.07151534573227e-06
-2.82377123996542e-05
-3.61735776262138e-05
-5.13202787837223e-05
-3.7676982206727e-05
-1.32616961812761e-05
-2.56133163312094e-05
-2.62217797817958e-05
-2.77517902123192e-05
-3.62300474222104e-05
2.7804498837849e-06
-2.79373269028285e-05
-3.0702300070997e-05
-1.90722620047162e-05
-1.01000483571967e-05
-7.32810113387957e-06
-2.11749662809051e-05
-2.41145095752702e-05
-3.73686889435511e-05
-1.65941680429295e-05
-4.77931792643793e-05
-4.78482414179375e-05
-3.06582033975863e-06
-2.73493461732859e-05
-1.1066245885283e-05
-3.6172376445043e-05
-4.40731620343237e-05
-4.8989172345933e-05
-2.80490724389727e-05
-3.81733124477557e-05
-2.71138537504224e-05
-2.2200358235242e-05
-1.63038830936949e-05
-3.1568327002183e-05
-2.05872281045756e-05
-1.02599167413955e-05
-2.29251458129271e-05
-3.62754492170867e-05
-1.94720009366101e-05
-2.50803835108275e-05
-2.28349884470624e-05
-1.06854460340143e-05
-2.85533700454414e-05
-4.74011451875337e-05
-9.17826818223914e-06
-4.34622856117876e-05
-2.31710292720087e-05
-3.96928074134659e-05
-3.49336315743059e-05
-3.75551101138486e-05
-1.3657246063455e-05
-3.5498147908655e-05
-6.30165450144555e-06
-1.88318298410675e-05
-5.39615470922028e-06
-2.11198030511983e-05
-5.88800004958244e-05
-9.29307699417507e-06
-2.20517253897607e-05
-3.26658617074138e-05
-2.61524906095508e-05
-4.21512787731905e-05
-2.74515143344562e-05
-3.96633466213027e-05
-6.34621272386642e-05
-5.31985439098314e-05
-1.22669380514372e-05
1.74727684184476e-06
-2.61103179023107e-05
-1.39756293389324e-05
-1.91757436961453e-05
-1.99573133962098e-05
-3.20700425532641e-05
-3.30188449405938e-05
-3.21699644293535e-05
-2.86577780159712e-05
-3.09294803548295e-05
-1.94110609654826e-05
-3.57163644875456e-05
-9.04627533167417e-06
-2.5625846201742e-05
-6.63706131587548e-05
-3.85452650146504e-05
-2.86834552018317e-05
-2.10596087702607e-05
-4.15202305570357e-05
-2.75195216246138e-05
-1.57652384338331e-05
-1.67001213142705e-05
-4.72691426400601e-05
-3.03116612823698e-05
-4.71161156256472e-05
-1.08949802406524e-05
-4.69860791201364e-05
-4.2183766540467e-05
-3.89596040698558e-05
-5.976409092756e-05
-5.01540675799192e-05
-3.43838642858272e-05
-2.63786309896281e-05
-5.23105801789734e-06
-1.79206126482642e-05
-2.43803767589456e-05
-1.59097764274225e-05
-3.91639524176692e-06
-2.60389975495741e-05
-7.36707991477332e-06
-3.39038429147249e-05
-2.51356071665665e-05
-4.57866975673818e-05
-3.70365341891589e-05
-2.68623300238067e-05
-2.97331320938346e-05
-2.46796366026757e-05
-3.52394905206781e-05
-4.9290201188862e-05
-2.99326990876239e-05
-2.18977684489631e-05
-2.52001565749173e-05
-1.87382018163396e-06
-3.73793190623423e-05
-5.85337406805074e-05
-4.57269158168997e-05
-2.81795091270284e-05
-1.95305543764881e-05
-1.81147049138191e-05
-2.62172916962863e-05
-3.12408875586958e-05
-1.89280175004453e-05
-3.59075534281165e-05
-2.45864726690757e-05
-3.15616138965997e-05
-5.9987865843892e-05
-2.49051818250702e-05
4.36422270361829e-06
-3.3021712172393e-05
-1.29284511802469e-05
-4.85203462340206e-05
-5.23886059889764e-05
-3.11193396245769e-05
5.31271796839043e-06
-2.96586892834761e-05
-4.6214765238469e-05
-1.9801538275178e-05
-5.34601211087399e-05
-2.60457732296405e-05
-2.65813663276338e-05
-1.64243639141786e-05
-1.91701744084435e-05
-2.91264490707593e-05
-7.14007570053407e-06
-2.04404607399486e-05
-4.90010449557193e-05
-5.31682572141198e-05
-4.84473666817138e-06
-6.48941093668034e-06
-5.03441348445935e-05
-5.38900908264627e-05
-2.43428959505674e-05
-5.73043417426051e-05
-3.08264147113891e-05
-2.48308756718284e-05
-3.11089660726922e-05
-3.19635313922521e-05
-4.52268678735385e-05
-3.53769420775478e-05
-3.4117453679369e-05
-2.26207477552212e-05
-3.51361689501189e-05
-3.43937201066386e-05
-4.28249647078233e-05
-5.3664495646167e-05
-2.34641804348399e-05
-5.4291468702285e-05
-2.58071584031911e-05
-4.40435328497224e-05
-1.35306036532192e-05
-2.06747981380698e-05
-2.17321678330482e-05
-4.29559498468548e-05
-2.24187828832918e-05
-2.9172070309157e-05
-3.9866568158668e-05
-6.49563529423505e-05
-1.28430959760358e-05
-3.68486011797427e-05
-3.13692838302384e-05
-5.11561045552422e-05
-2.05850612082919e-05
-7.11901765163986e-06
-1.31057750126676e-05
-2.13576322382271e-05
-5.47968787601222e-05
-2.2664031321223e-05
-6.69162990240255e-05
-6.08420830970751e-06
-1.58544197227939e-05
-9.93672597270057e-06
-3.6572539695564e-05
-1.29669487705585e-05
-2.25505363653811e-05
-2.08874645770618e-05
-1.74888447815484e-05
-2.43595485103923e-05
-3.64761727347095e-05
3.22234583288823e-06
1.13019985236741e-05
-3.53680399177104e-05
-3.12566607183587e-05
-1.46862676698655e-05
-3.78678616106405e-05
-3.9022929666907e-05
-2.65822801338288e-05
-1.36609091410719e-05
-2.7602533376731e-05
-3.20700892336162e-05
-2.64977927297345e-05
-1.12917311794208e-05
-1.42148424498112e-05
-3.2674014622593e-05
-3.12404449747568e-05
-2.17664803406081e-05
-3.82249466207016e-05
-1.1322492442332e-05
-1.7576880417723e-05
-4.04944136902629e-06
-2.21458113602371e-05
-5.186191193397e-05
-8.2310491906027e-06
-4.14521916297098e-05
-3.74916891741532e-05
-3.85959421726036e-05
-1.4314599958419e-05
-3.48285223020452e-05
-3.58949349980106e-05
-1.37937679744142e-05
-2.75318267330865e-05
-5.25985733204628e-05
-2.29947278509609e-05
-2.53935888197546e-05
-1.30996603671631e-05
-4.94771859426675e-05
3.79034746425967e-06
-5.5004830322943e-06
-3.15441487708874e-05
-2.99818907844516e-05
-2.33938011868382e-05
-1.41723539052859e-05
-1.29883469275421e-06
-2.37762418568281e-05
-2.64053592036844e-05
-1.20244199772843e-06
-9.79015411998362e-06
-3.91328403125742e-05
-3.96923348198396e-05
-3.31946735856045e-05
-3.30002846466368e-05
-3.42165038721237e-05
-1.6793023693633e-05
7.87395781392822e-06
-5.59132518078769e-05
-4.02867201605835e-05
-4.62793209656199e-05
-1.60262467167928e-05
-4.6342028326554e-05
-1.92888397326779e-05
-2.09159716811365e-05
-2.59574312551519e-05
-2.28925898263159e-05
-4.27452862636561e-05
-4.73858737232274e-05
-1.53013013398131e-05
-3.45927326147185e-05
-3.43750145820441e-05
-2.64022893272879e-05
-4.1080200102879e-05
-4.12726513931189e-05
-1.82700271777808e-05
-3.10663207392024e-05
-8.73354848268693e-06
-3.49758272825671e-05
-6.03690630543046e-05
-1.71589743805242e-05
-3.33943879404217e-05
-1.86216027418777e-05
-7.57413657291029e-06
-3.34585000887002e-05
-1.05617004631031e-05
-1.52228519708657e-05
-1.97980176086619e-05
-2.20112325512707e-05
-3.6016230154373e-05
-2.07302516458422e-05
-1.40029980604377e-05
-4.11455258636577e-05
-9.66783827118142e-06
-3.14606486244571e-05
-4.71016111360881e-06
-4.23101642914902e-05
-5.22466581233638e-05
-3.5764815769398e-06
-5.27137846055042e-05
-2.74871744827926e-05
-2.3143302319551e-05
-3.17155711835276e-05
-9.48081223413881e-06
-2.9250865548552e-05
-1.04149597440835e-05
-3.95893523328695e-05
-5.16186814027398e-05
-4.58040716135768e-05
-2.49592858444505e-05
-4.64596018138499e-05
-2.48990179389117e-05
-4.54369981985582e-05
-4.65713232009219e-05
-9.53446239968017e-06
-1.26975764378156e-05
-2.97134511307483e-05
8.59452279657377e-06
3.13082705800843e-06
-2.86440810366929e-05
-5.33703326585052e-05
-4.7221540621153e-05
-2.78897885774973e-05
-4.91639057189704e-05
-1.20649951253657e-05
-4.24999326674885e-05
-4.45909916097275e-05
-6.01311210190702e-05
-1.70773819730685e-05
-5.54654506148088e-05
-4.76561308872972e-05
-1.04745947137163e-05
-2.03022344720806e-05
-1.5673911603074e-05
-9.05553441211153e-07
-3.90972090005156e-05
-3.14832625150816e-05
-2.47774743068031e-05
-2.41433316391001e-05
-5.06895290168384e-05
-1.5456468603734e-05
-2.14187673465595e-05
-6.73824241178426e-05
-5.00399784904573e-05
-4.11472302450879e-05
-4.6739823751233e-05
-1.77772776489586e-05
-5.31068277855937e-05
-2.14583874352056e-05
-2.80652699156572e-05
-2.63741643099537e-05
-3.38127412871395e-06
-1.48297455179836e-05
-2.84970068141055e-05
-4.52255262472666e-05
-2.89507829013095e-05
-1.71922313922441e-05
-5.42846404998033e-05
-3.57797655638351e-05
-3.43690571976304e-05
-5.15275587821386e-05
-1.25652379222704e-05
-1.84893606514594e-05
-3.85678416027651e-05
-5.0971872617543e-05
-1.42495934034935e-05
-2.74020900291249e-05
-3.47421786949711e-05
-3.91987720129218e-05
-1.05775181746917e-05
-2.89949543574563e-05
-4.42255935276276e-05
-3.38042423499065e-05
-2.80312657313043e-06
-4.29581996415296e-05
-2.17174815273593e-05
-6.21018494081628e-05
-4.35513862809291e-06
-2.8207488371224e-05
-5.6558757921015e-05
-2.31106468085103e-05
-6.2089989532152e-05
-4.1269745546289e-05
-1.41146103935833e-05
-1.60192375618393e-05
-2.4829347986837e-05
-4.57975926301478e-05
-3.19980954863862e-05
-4.85092783864497e-05
-4.71513679992455e-05
-4.93266153010602e-05
-1.15944056864211e-05
-1.31797230113916e-05
-4.56917660154143e-05
-2.03542332448344e-05
-6.66092391254614e-05
-1.32909709200322e-05
-3.83024204654795e-05
-4.69512356576518e-05
-5.50808113046582e-05
-2.76472448539589e-05
-4.74995765188985e-05
-3.15617482926411e-05
-2.09625352656686e-05
-7.93169720079929e-06
-2.70307372529364e-05
-2.94154706379936e-05
-4.8698478866396e-06
-3.17469926444978e-05
-5.53207709105199e-05
-3.18114711318196e-09
-3.17904846170195e-05
-4.71655523877855e-05
-3.10433705373419e-05
-3.19442211052466e-05
-2.19104263178981e-05
-8.13062647403448e-06
-2.60813646407168e-05
-3.81273127964799e-05
-4.07218169913892e-05
-2.20403980651638e-05
-2.03772099884098e-05
-1.83519090558745e-05
-4.52184442130302e-06
-3.22147493799529e-05
-6.48104562407532e-05
-2.61705621890528e-05
-1.62629470679315e-05
-2.87635858393054e-05
-2.8387010977498e-05
-4.10086894207362e-05
-3.11670786437272e-05
-5.2864978481534e-05
-3.31167005462857e-05
-1.39231921042738e-05
-2.80625535463647e-05
-3.97804241206826e-05
-2.49465829604115e-06
-1.72491093026427e-05
-2.42975336765663e-05
-1.38920673230945e-05
-2.26112415790377e-05
-1.11242948393726e-05
-3.92035592379999e-05
-3.59852115222367e-05
-2.44550809038357e-05
-2.13794884623535e-05
-3.65588006680845e-05
-2.70752725231364e-05
-2.4000732441792e-05
-2.91609875738159e-05
-2.94360977111187e-05
-2.67834412204655e-05
-3.14028985152484e-05
-5.48084719571342e-06
-2.51611103476321e-05
-5.19426714519244e-05
-5.61308224119824e-05
-1.96661686587489e-05
-5.02062628872721e-05
-2.63973280748844e-06
-1.45963733999776e-05
-4.09324759782594e-05
-8.35157623437973e-06
-1.55439715383275e-05
1.73715328867162e-05
-3.19274495133339e-05
-4.66954781897742e-05
-1.28520757171467e-05
-1.68135818728645e-07
-3.76787392637488e-05
-1.15903921632208e-05
-1.84469147613307e-05
-3.61118256145451e-05
-1.79418178891844e-05
-1.90145061211263e-05
-4.26080350578291e-05
-2.70205865871896e-05
7.67542153153895e-06
-2.68552198405203e-05
-3.86928239837534e-05
-1.13914427171591e-05
-5.13196332040862e-05
-4.51555589270119e-05
-8.42065610068158e-06
-3.87237582109171e-05
-1.70340622695409e-05
-3.83834829830754e-05
-2.46170244425778e-06
-3.14641142258095e-05
-1.37235666757546e-05
-3.7680210384917e-06
-3.26932108087722e-05
-2.17499294372759e-05
-2.60362977419218e-05
-8.69809120799021e-06
-6.36027691425695e-05
-2.54260819739501e-05
-3.40636461467147e-05
-8.49554066871034e-06
-4.19028353209285e-05
-9.46395472999215e-06
2.34510129236235e-07
-3.46531779847701e-05
-4.21793208212123e-05
-3.10815438657724e-05
-3.57448735169957e-05
-4.47007160071982e-05
-2.98253846345765e-05
-2.20571063954314e-05
-3.13126045580511e-05
-2.27223494129843e-05
-3.98276488579719e-05
-3.99376503062222e-05
-2.22976296584514e-05
-3.57366867187847e-05
-4.0017164183498e-05
-2.63306578412995e-05
-4.92475562034211e-05
-5.66990781144645e-05
-2.86777620394665e-05
-4.17748963848786e-05
-3.73830539159642e-05
-6.47285449901537e-06
-4.77662335202605e-05
-3.67842056418271e-05
-2.27139039351371e-05
-3.87706911794194e-05
-2.57549596104607e-05
-5.75190892524131e-05
-7.5140688606062e-06
-2.48461560679563e-05
-9.31983464035326e-06
-2.84136364571223e-05
-2.90778692415425e-05
-4.92682793831909e-05
-2.57275524402748e-05
-4.47091262008136e-05
-2.77768795083082e-05
-9.31100721938923e-06
-4.33779721010977e-05
-4.75434394057373e-05
-3.70016626043167e-05
-4.53546951735133e-05
-5.63288272309627e-05
1.56274893769283e-05
-2.91083891966254e-05
-3.13276662358982e-05
-2.60689150549822e-05
-4.90427870296147e-05
-2.84652277162086e-05
-1.56267357927659e-05
-2.22008314457526e-05
-3.26009722505666e-05
-2.83312400842623e-05
7.40670830087869e-06
-5.78360055200929e-05
-4.08172836789341e-05
-3.79573484340524e-05
-3.84666270979354e-05
-4.95007610137086e-05
-3.55471554696932e-05
-2.61052827000523e-05
-6.3657746334552e-06
-2.84657413336569e-05
-4.39772459293211e-05
7.68471788266579e-07
-2.87559278833763e-05
-5.7545375643483e-05
-1.38703162099221e-05
-4.9952530660017e-05
-9.72793939249804e-06
-2.07168611935319e-05
-4.00697374473242e-05
-2.80322212831114e-05
-5.32607969464779e-05
-8.08374054262667e-06
6.03508650479893e-06
-2.43657657758245e-05
-3.00095702420548e-05
-3.78939076078828e-05
-2.61329159773658e-05
-5.26516935919971e-05
-1.34716453208826e-05
-2.56797912859318e-05
-8.71643438019376e-06
-5.58483470335831e-06
-5.33161410961564e-05
-2.91661525532662e-05
-3.18505825102322e-05
-3.0733544823403e-05
-3.64788572238377e-05
-3.81037870803369e-05
-5.20490412240191e-05
-3.42231691371377e-05
-4.3004100576572e-05
-2.39412362264019e-05
-1.86069036499337e-05
-6.05415095241725e-05
-4.90229020648991e-05
-5.1689514127518e-05
-4.34354191910563e-05
-1.11369590793039e-05
-2.94066274439664e-05
-2.18493691156719e-05
-2.15032229130306e-05
-1.42922609217707e-05
-5.01409463806705e-05
-2.18849323731174e-05
-3.68847347406709e-05
-1.32822599189139e-05
-1.22104726469511e-05
-4.74228708461508e-05
-2.37695657294818e-05
-3.5738361460685e-05
-1.25408085795397e-05
-4.37397540215311e-05
-6.9944523257817e-05
-1.07265811323807e-05
-4.51268304997568e-05
-3.54819906274997e-05
-1.30933855907961e-05
-2.8062162052647e-05
-1.68372214251994e-05
-4.0258178885035e-05
-4.64932671372295e-05
-2.1516546140643e-05
-5.98957290387263e-05
-1.40115577817084e-05
-2.50631252154262e-05
-4.16928837555431e-05
-1.38509377393496e-05
-3.52125357136771e-05
-1.89584819426041e-05
-2.9318127752824e-05
-4.62675607551029e-05
-3.44792218432258e-05
-4.76207900639668e-05
-9.74126705125505e-07
-1.53514291229166e-05
-1.80251579873685e-05
-5.62435253503931e-05
-9.09493849462452e-06
-2.40414043952299e-05
-3.52447205483995e-05
-2.56593249136084e-05
-7.03771041219788e-05
-2.45866541912438e-05
-4.48263346803697e-06
-4.02742517410627e-06
-4.31891233970509e-05
-5.35306742430773e-05
-2.68275868274005e-05
-4.9935784049057e-05
-4.38217947852432e-05
-1.83972622120323e-05
-3.85986692564054e-05
-5.0861504329298e-05
-5.33957339502261e-06
-1.72064163997709e-06
-4.43543868160898e-05
-4.50147492564108e-05
-4.14338586390149e-05
-3.79548486540524e-05
-3.42800767453883e-05
-5.78168652221415e-05
-2.62384220981198e-05
-6.51469017139745e-05
-2.87452228140949e-05
-2.84019735502092e-05
-6.46910824051146e-06
-2.02138913892503e-05
-2.08864040203885e-05
-1.32208700469186e-06
-1.9437880821788e-05
-4.83061371401351e-05
-3.0685262438331e-05
-1.99744753705532e-05
-1.48366866376016e-06
-3.22238104759688e-05
-2.67631101193149e-05
-2.28530786479913e-05
-1.09431524485482e-05
-2.39520933038548e-05
-2.86777246352696e-05
1.2468816566142e-05
-7.46040301256281e-06
-5.13296222145717e-05
-2.68584205308112e-06
-1.25024611948606e-05
-3.94562928224618e-05
-4.54822455890476e-05
-2.94492563422325e-05
-1.3524451232837e-05
-3.21780573748317e-05
-2.10047208310647e-05
-2.57229125295136e-05
-4.29345775715585e-05
-4.95146770949299e-05
-2.192463298277e-05
-2.77301044449639e-05
-2.82063034157543e-05
-3.61190109585515e-05
-4.40888812397429e-05
-1.59036178072521e-05
-3.9090634967079e-05
-5.07679382339722e-05
-2.77797406470145e-06
3.99863268665495e-06
-1.45986994562194e-05
-2.91583538144159e-05
-3.20110937581224e-05
-1.92696431255161e-05
-4.53247818958056e-05
-3.73317509579881e-05
-1.6857969308169e-05
-5.03570787228211e-05
1.33583321552402e-05
-2.17809755562293e-05
-3.61710816837922e-05
-4.91282956795844e-05
-1.84181381621466e-05
-1.66176539270445e-05
-4.21364026829681e-05
1.34816034832195e-05
-1.57436161188908e-05
-4.02720919681619e-05
-2.45436758234768e-05
-2.90558365756462e-05
-3.92532976783379e-05
-1.7110069474176e-05
-5.18668545384848e-05
-3.74862603789425e-05
-3.59291083620149e-05
-2.84413937971111e-05
-4.208579250871e-05
-4.53015964785505e-05
-4.14949698316442e-05
-3.76466394509999e-05
-3.24747222308664e-05
-3.13995729919071e-05
-4.24366002918995e-05
-4.89699168345955e-05
-1.04755096774777e-05
-3.76626901145077e-05
-1.06883088018517e-05
-4.85931821112665e-05
-3.98230103346224e-05
-2.54357901475898e-05
-2.6220204972612e-05
-4.48823991272295e-05
-2.71067199405611e-05
-1.43555583778632e-05
-3.90803470785695e-05
-3.00064024638285e-06
-3.42855529364438e-05
-3.66862448622383e-05
-2.2056577318271e-05
-1.36679018339353e-05
-2.65450568087816e-05
6.36693560726566e-06
-3.75486608343602e-05
-2.51747114054513e-05
-1.86325591596697e-05
-4.25659448985979e-05
-7.31802051278873e-05
-1.26321282499242e-05
-4.08172897775803e-05
-3.59770062641036e-05
-3.38820755958206e-05
-4.99829005211316e-05
-1.28743117266188e-05
-3.66039421493041e-05
-4.12936307493942e-05
-5.52440937818872e-05
-2.8809226454611e-05
-6.66431780599786e-05
-2.22601526219019e-05
-6.95524692973817e-05
-4.45601283203366e-05
-3.42630721408839e-05
-7.12576930224444e-06
-1.48504952474786e-05
-2.18470279781906e-05
-4.76563079036102e-05
-1.20321118694221e-05
-2.51557643829707e-05
2.43394604564631e-06
-2.8725646083726e-05
-1.98940533789215e-05
-1.12615891459905e-05
-3.10947977072863e-05
-2.25750856065807e-05
-3.37815458368803e-05
-3.90252049795598e-05
-4.09084910894283e-05
-5.13676203345493e-05
-2.21714854275643e-05
5.28657156481608e-08
-3.81982603167142e-05
-1.99448705974078e-05
-5.39243032209802e-05
-1.34448098227349e-05
-3.42081960743937e-05
-4.28439199120138e-05
-1.88298921773382e-05
-3.85556763631482e-05
-3.25594287644174e-05
-2.13143327569765e-05
-1.50991111233542e-05
-5.48129604337467e-05
-2.64831443683739e-06
4.57546638280135e-06
-3.62187358299686e-05
-5.24560846960962e-05
-2.90228516206023e-05
-2.21118482707793e-05
-1.1529360456202e-05
-1.86462372250629e-05
-5.25756683491694e-05
-2.24325956601476e-05
-2.55459011542349e-05
-4.81242235407013e-05
-2.21908923384846e-05
-2.28976539975822e-05
-4.56934178227528e-05
-1.68923149280689e-05
-2.99338658768031e-05
-2.74077382733217e-05
-8.928848005801e-06
-4.07565865978126e-05
-2.3222751715636e-05
-4.39344434334708e-05
-4.81981922159584e-06
-8.45542718924974e-06
-1.72307321810603e-05
-2.63162193621528e-05
-2.24889447152564e-05
-2.05182269013059e-05
-5.4476473159815e-05
-2.05395349464817e-05
-3.59093241418893e-05
-3.1134592772684e-05
-4.62750169679408e-05
-5.06978116310726e-05
-2.5580109228389e-05
-2.23475214238598e-05
-3.14042642180307e-05
-3.49726271967314e-05
-4.63495361203441e-05
-3.16027751142024e-05
-2.48058342307709e-05
-2.55015542997925e-05
-2.42829475155791e-05
-3.37572431092228e-05
-3.85979089933497e-05
-1.43761422574506e-05
-6.35484907581402e-05
-1.73758894863827e-05
-3.45737476735386e-05
-6.16121893030756e-05
-4.14366226516302e-05
-5.31067964690622e-06
-2.60253354136106e-05
-1.15077885169071e-05
-3.97965240057893e-05
-3.27994167738818e-05
-5.61706632300586e-06
-4.99538591251954e-05
-5.68521344489319e-05
-4.15887642843917e-05
-4.17278985627537e-05
-2.97746940546214e-05
-1.97372959504652e-05
-1.74076416318804e-05
-2.40699032819157e-05
-4.47013450149549e-05
-3.78996470326508e-05
-3.29009869709942e-05
-3.47991736574751e-05
-4.77515430465261e-05
-4.29436768775484e-05
-4.56631601512397e-05
-4.46940743710033e-05
-1.90132236453868e-05
-1.04061679500299e-05
-5.2249577151619e-05
-1.21135822633039e-05
-1.95827658815947e-05
-5.05621813974979e-05
-5.00134458944535e-05
-2.36995337287343e-05
-3.22030156186959e-05
-3.04711297664385e-05
-5.24867706741726e-05
8.87454105261774e-06
-3.19152757029169e-05
-3.54090828388871e-05
2.0359327423308e-05
-3.5760648585163e-05
-3.136730476903e-05
-5.86692506446935e-05
-1.4516139785704e-05
-1.26008711701524e-05
-2.4323068793688e-05
-2.91975594846059e-05
-3.42546503145136e-05
-2.32856321149109e-05
-2.38120149111545e-05
-4.55275435634857e-05
-4.49495102127163e-05
-2.90991884287217e-05
-1.04605402682768e-05
-1.92934560775753e-05
-4.48893655859432e-05
-4.67227925689449e-05
-5.13715213379308e-05
-2.31271292793877e-05
-3.38218922260138e-05
1.67201943512188e-06
-1.33951211040101e-05
-5.00660558408849e-05
-3.15422087430207e-05
-1.79519126772375e-05
-3.99115251017881e-05
-4.57046448038627e-05
-4.90282739333608e-05
-1.26990879335567e-05
-2.99711894346934e-05
-4.66000820155793e-05
-2.86931186684067e-05
-3.93905032818027e-05
-1.16379161988187e-05
-2.19023544756673e-05
-3.4954153050697e-05
-3.60728985637919e-05
-2.94281176448185e-06
-1.23219415150934e-05
-3.24315015124458e-05
-4.10128211801772e-05
-3.47276487657468e-05
-2.2936140039236e-05
-3.53743070412335e-05
-4.41998443045474e-05
-4.14694782399346e-05
-4.3385984676261e-05
-2.55155219641593e-05
-2.95027581307312e-05
-3.30941626203056e-05
-4.62213321479845e-05
-3.43952686776835e-05
-5.42536374891357e-05
-3.10799593523637e-05
-1.68188951339532e-05
-3.29005252364045e-05
-1.41891511571586e-05
-4.91948529855092e-05
-3.4967348680035e-05
-3.96973197295251e-05
-1.31075806882258e-05
-8.2877377900076e-05
-2.23682972378889e-05
-3.33900118692285e-05
-2.24160117487841e-05
-2.07191776245225e-05
-3.63801115747797e-05
-9.78626406491674e-06
-3.74275040176009e-05
-3.2613808126535e-05
-1.02821537702471e-05
-5.33367751292966e-05
-3.4929427106768e-05
-3.42606644169493e-05
-3.988560231314e-05
-2.61838091927146e-05
-4.43451965336677e-05
-3.54328867120774e-05
-1.08054726184302e-05
-6.10447131122742e-05
-7.32972455712493e-05
-3.80156251813422e-05
-4.32998702821965e-05
-2.12552471250434e-05
-1.00704760532716e-05
-2.28239982059894e-05
-4.48804899784218e-05
-2.11151649661761e-05
-4.28509532279486e-05
-2.86530620396726e-07
-1.90526965271362e-05
-3.53090743995238e-05
-2.72783392749117e-05
-5.34510900223192e-05
-3.37866458403838e-05
-2.40151177570678e-05
-3.19171753601402e-05
-1.20102345688019e-05
-2.33373800429012e-05
-4.73250168008713e-05
-2.76790111280144e-05
-2.59953536999031e-05
8.42398934540827e-06
-2.09191706846283e-05
-6.05664229608962e-05
-2.78154630101125e-05
-4.0448946731704e-05
-1.83908397897651e-05
-5.78904374547187e-06
-4.39540195419846e-05
-5.71249122209643e-05
-2.95470831976418e-05
-2.15889971927387e-05
-2.92820250145502e-05
-2.0124499904594e-05
-2.12699529289703e-05
-1.26057105928883e-06
-2.7611442217706e-05
-3.25184141875411e-05
-1.35116550761849e-05
-5.01230575001123e-05
-1.65782468153612e-05
-2.7622957295547e-05
-4.38104359216773e-05
-1.57297760119927e-05
-9.22318076853885e-06
-3.01803561956065e-05
-1.42782033171869e-05
-4.31475684252352e-05
-2.79593010504402e-05
-2.58256461273484e-05
-3.08585886886988e-05
-3.70688585877897e-05
-1.91136516794048e-05
-1.80415244200949e-05
6.4403808345128e-06
-2.51832524173625e-05
-1.49481740135905e-05
-3.56288913509175e-05
-3.49268575981344e-05
1.47828245896849e-05
-1.96072960483991e-05
-5.79330248672212e-05
-4.03414055182123e-05
-2.06031317346964e-05
-1.77712461778418e-05
-3.16713800242655e-05
-2.45817982014949e-05
-5.25627330634767e-06
-1.37375239630826e-05
-3.25956781593718e-05
-2.69191895150346e-05
-8.76096120636237e-06
-3.47744175024364e-05
-1.76987015734703e-05
-4.90831488573782e-05
-2.44520100022886e-05
-7.30195207086152e-05
-4.26124314044259e-05
-4.48628667116947e-06
-2.01055864629541e-05
-2.22865942757919e-05
-8.84692177832646e-07
-1.5425608594174e-05
-8.72049999793557e-06
-2.77853915929865e-05
-2.171113066433e-05
-4.80075404146824e-05
-2.20620110774985e-05
-3.79076394417347e-05
-3.83160527579905e-05
-3.40700888069589e-05
-1.96813563767707e-05
-2.17171151464427e-05
-2.8474675160049e-05
-4.06792681637344e-05
-1.84013525703351e-05
-2.0044775056076e-05
-4.62904290240485e-05
-2.33906425490227e-05
-3.36059489623482e-05
-2.86349324174976e-05
-1.66590939748988e-05
-2.75423610857134e-05
-3.58225073154945e-05
-4.54453953256896e-05
-3.15370981783248e-05
-3.86710910880447e-05
-3.41747200529444e-05
-6.46034136936972e-06
-4.7793366595185e-05
-4.89778461100144e-05
-2.38662009341352e-05
-2.44816714072238e-06
-5.10763477087999e-05
-3.31193679081252e-05
-6.39257202443577e-05
-6.19717296352546e-07
-4.11484048211148e-05
-5.73105530701604e-06
-1.56886972106261e-05
-1.94345757638008e-05
-3.03848182460268e-05
-4.20352498028202e-06
-1.54112436305101e-05
-4.76846045082696e-06
-3.84543356655371e-05
-5.35074048572942e-06
2.73435821910256e-06
-5.60368131370942e-05
-9.60169395909303e-06
-2.98163604167619e-05
-5.23158655484369e-06
-4.39235066078614e-05
1.01243969210152e-05
-3.27357851073214e-05
-4.69360181144416e-05
-4.50013382275257e-05
-4.13614494805399e-06
3.12128523009907e-06
-1.47661259828915e-05
-3.96577815642563e-05
-2.31437979289351e-05
-4.84827560518192e-05
-1.4398974388831e-05
-4.55770888858359e-05
-2.91323671039483e-05
-1.17084236488267e-05
-2.73783853499066e-05
-2.70145889381247e-05
-3.89216389625161e-05
-1.49109611972528e-05
9.06332405608516e-06
-5.58806602194356e-05
-4.75071873852885e-05
-2.88515583742891e-05
-9.05026897202495e-06
-5.09666336844299e-05
-3.48608739514778e-05
-3.03266310542709e-05
-5.07490955967921e-05
-2.97702742165392e-05
-3.73669489113516e-05
-2.31528074989058e-05
-8.18318315987349e-06
-5.56957540378162e-05
-1.2900757657649e-05
-5.39562114825089e-05
-2.2739406194084e-05
-9.08897412497559e-06
-3.54512637872946e-05
-4.25589183860796e-05
-2.58448919686484e-05
-3.47592733767847e-05
-2.77762420513373e-05
-1.85276954492207e-05
-5.47378082652314e-05
-3.39294440659529e-05
-4.06086403184204e-05
-4.78987603695123e-05
-2.10489249652378e-05
-2.88429875715458e-05
-2.01786017811819e-05
-7.68830954606387e-06
-2.78251000246862e-05
-8.02266872590789e-06
-3.06710499361172e-05
-4.9364596831769e-05
-2.27191559307378e-05
-4.49912145926264e-05
-2.19214448431163e-05
-4.0153563191181e-05
-3.88456752811986e-05
-2.92509358364822e-05
-3.42563007779018e-05
-5.27233292578204e-05
-2.97088909716456e-05
-3.44464211785748e-05
-1.36481865694939e-05
-3.68647780876519e-05
-3.73883881715267e-07
-3.87245412551564e-05
-3.59965251852473e-05
-2.8978750826548e-05
-3.35342529266026e-05
-3.75869829435235e-06
-2.41702867231061e-05
-5.49805401162063e-05
-1.58497055400854e-05
-2.3630739991736e-05
-4.70153188102798e-06
-4.50959352490363e-05
-1.40907082016188e-05
-1.42114099190967e-05
-4.50610797496351e-05
-2.90949801975829e-05
-2.11627037540798e-05
-1.2116112875556e-05
-4.36547806841257e-05
-3.65753669163071e-05
-2.58402984257973e-05
-3.60981436671177e-05
-3.22396395748358e-05
-2.32653971925367e-05
-3.60156629366335e-05
-2.87503964803306e-05
-1.67562606097114e-05
-1.18651918117351e-05
-2.41685252719468e-05
-4.90017615955849e-05
-3.54189867617912e-05
-3.90821363754584e-05
-4.14185658119936e-05
-3.34790113992662e-05
-3.77933262407562e-05
-1.50402483693134e-05
-2.53938952672321e-05
-2.78517555595217e-05
-7.4619761855087e-06
-4.83319051305837e-05
7.31667944889889e-07
-2.83466505636785e-05
-6.22217974162765e-05
-5.40344004218487e-05
-6.01466144860802e-05
-2.05170412864223e-05
-2.01197428538052e-05
-5.65667228964829e-06
-1.60419365284652e-05
-2.04744816279952e-05
-2.64204143689857e-05
-4.37745297711454e-05
-2.05178648639092e-05
-3.52538673321263e-05
-4.87758927801531e-05
-4.73801378640485e-05
-2.97088972282228e-05
-2.4372092072753e-05
-3.89138056039072e-05
-3.02082870265804e-05
-3.62815968798357e-05
-1.49081944123287e-05
-4.66859473642097e-05
-3.52825364240542e-05
-4.16572614330756e-05
-5.58759512381407e-05
-3.67948765826163e-05
-3.93782843384966e-05
-3.19418735162399e-05
-1.35092308488041e-05
-3.97259061730793e-05
-2.0488405667366e-05
-3.18915895709099e-05
-3.17621461319994e-05
-5.58142574674117e-06
-1.08557255756829e-05
-2.25479934852619e-05
-3.82310077492469e-05
-1.2306112755632e-05
-2.90332462384056e-05
-2.3246140730035e-05
-4.68738663225376e-05
-7.96759064615212e-05
-3.29952648024486e-05
-4.72571563701218e-05
-5.20357394965435e-05
-3.04095430951844e-05
-4.23440403438114e-05
-4.93387034879973e-05
-2.25781685993018e-05
-2.45311873983774e-05
-3.52012459748913e-05
-4.66903608148113e-05
-2.9759782444872e-05
-1.94866709053981e-05
-4.93347825424461e-05
-3.73368516477801e-05
-4.86522943600441e-05
-3.21437669002721e-05
-2.25313917916248e-05
-3.50570416450774e-05
2.69865823414681e-06
-6.80022509251553e-05
-5.09849692100676e-06
-4.51502551110903e-05
-2.20719913835198e-05
-2.80929875068982e-05
-2.40242201280294e-05
-5.54193815654598e-05
-8.62047722716221e-06
-3.88872802497858e-06
-2.15200901582342e-05
-1.61269043269504e-05
-2.39613305422015e-05
-1.45815023100953e-05
-2.34636580685799e-05
-6.04107571498818e-05
-3.23510911038884e-05
-3.36268484774992e-05
-2.35018955987837e-05
-3.58534345783262e-05
-5.51176879652748e-05
-5.38487553596791e-05
-1.46091447681708e-05
-2.86770079646792e-05
-7.49509871166388e-06
-3.87150931077734e-05
-2.50656546826385e-05
-1.16527140711622e-05
-1.94482944944912e-05
-2.74200209421391e-05
-1.31470352091174e-05
-3.84836897402233e-05
-2.8971875275896e-05
-4.09865293149443e-05
-1.88966830092558e-05
2.52350472551933e-05
-3.08617641084731e-05
-1.49852765208931e-05
-3.66373147009617e-05
-5.4853661488089e-05
-2.74031243785944e-05
-2.30002060101457e-05
-1.08711980411802e-05
1.09437195050935e-05
-3.47214806498798e-05
-2.50787758063617e-05
-2.81087454995718e-05
-5.22950646881763e-05
-3.19772065910352e-06
-2.92187454115395e-05
-2.92993571959834e-05
-6.87268044237852e-06
-3.69805829219875e-05
-3.80068414432968e-05
-2.73986215939793e-05
-5.58143236999554e-05
-3.78082407251072e-05
-3.83414019875902e-05
-1.19239821848732e-05
-2.15482625289568e-05
-1.4971109969763e-05
-1.59458564651695e-05
-3.77506759672726e-05
-1.95619441601898e-05
-2.02812500950422e-05
-1.27994307984662e-05
-1.97887122997294e-05
-2.76087842065965e-05
-7.16011156505554e-06
-1.49097969985012e-05
-2.40457163238148e-05
-4.60091357758583e-05
-4.97317920230595e-06
-4.41786887992401e-05
-1.77965514609221e-05
-5.25166551059227e-05
-4.82307677949918e-05
-2.70666335256986e-05
-2.51088271478359e-05
-3.13004429114048e-05
-9.40758873374245e-06
-2.56236761671325e-05
-3.07741661638993e-05
-1.96073608402594e-05
-3.04977236054465e-05
-1.80215678726821e-05
-4.69818843172035e-05
-4.42029372277006e-05
-2.54936678659323e-05
-2.29694261457671e-05
-1.09565273822301e-05
-5.07972361385081e-05
-2.2831246657456e-05
-4.35608993082037e-05
-2.53314954265372e-05
-2.8909654921479e-05
-3.19706670757777e-05
-2.12683018293397e-05
-4.81752311684848e-05
-4.08061859780627e-05
-1.91273659228544e-05
-2.20931176073822e-05
-3.56733609457874e-05
-1.90499511131349e-06
-3.55050550294994e-05
-8.02436713152258e-05
-3.61247301755416e-05
-1.07460967265526e-05
-3.66786738319518e-06
-3.55701138002315e-05
-1.75329480447027e-05
-1.85517237893114e-05
-2.16850446523985e-05
-3.04834029467876e-06
-3.30631273357227e-05
-6.04341636000556e-05
-3.07328281297191e-06
-3.37822384907773e-05
-2.49515779047639e-05
-1.99021858435191e-06
-7.12881611948386e-05
-2.82897389344966e-05
-2.32942834522052e-05
-3.349297813676e-05
-3.1827653476496e-05
-1.56213698777474e-05
-2.71667517942169e-05
6.41464070393525e-06
-3.43151562902239e-05
-3.04028258155427e-05
-2.83300345868082e-06
-5.06645823899798e-05
-3.39640333705549e-05
-4.64114031743708e-05
-8.2100546722273e-06
-3.16219151316705e-06
-2.24795819874806e-05
-5.52571209298452e-05
-3.22603650020685e-05
-3.39993931199458e-05
-2.73509055067795e-05
-3.13927462662231e-06
-2.09110075284987e-05
-2.53730422187649e-06
-5.84274296431897e-06
-3.01892293373512e-05
-3.85060165212401e-05
-3.39969048486507e-05
-4.32410307915877e-05
-3.07380971267186e-06
-3.61913676287165e-05
-4.03783680807175e-05
-1.50772357408257e-05
-3.64412929524792e-05
-2.08294625601577e-05
-2.33159141694852e-05
-4.90918205161464e-05
-2.17880839616949e-05
-1.89121180660234e-05
-4.00641128335837e-05
-5.38095321302602e-05
-4.14141715686863e-05
-3.70317618373376e-05
-3.17492807841608e-05
-3.34500655358823e-05
-4.0458868831782e-05
-1.62124692824066e-05
-4.43701898607653e-05
-3.21558798320485e-05
-2.61497662504266e-05
-1.15340816573709e-05
-7.56375211560619e-06
-3.12509222386348e-05
1.43836061049549e-07
-6.42166816432937e-05
-1.77611207716297e-05
-4.12003971643866e-05
-4.19110130601143e-05
-2.09916778527956e-05
-1.48620625783921e-05
7.81332951049396e-07
2.70433501929759e-05
-1.25614559104154e-05
-1.18309759150754e-05
-4.52701773712493e-05
-2.14225095234021e-05
-5.45721818278607e-05
-4.44228297343766e-05
-1.68175431282334e-05
-2.52168866917207e-05
-3.04431010103938e-05
-3.52797785696542e-05
-1.90374464663204e-05
-6.44658592302704e-05
-2.96563347108601e-05
-3.64092304725781e-05
-4.08897701600032e-05
-5.76223439752774e-05
-2.57943248450298e-05
-8.04727995989628e-06
-5.39935319372773e-06
-2.58337445874221e-05
-3.09310799080875e-05
-4.12386527124516e-06
-1.5823596396736e-05
-8.78896544233689e-06
-3.75485439806683e-05
-1.31732269072978e-05
-1.88516582242113e-05
-3.43489687615418e-05
-2.84151659498905e-05
-9.5732567506289e-06
-4.63378722245399e-05
-2.27785279067512e-05
-1.54141244350904e-05
-2.46411324921313e-05
-4.28474188889613e-05
-2.30811603054738e-05
-2.52983073704062e-05
-2.12732281421688e-05
-2.78075683544381e-05
-2.63662267458154e-05
-2.81067356996475e-05
-3.20841137050641e-05
-3.28307974033203e-05
-2.36220428972058e-05
7.1265352975127e-07
-2.63055101883096e-05
-1.83116883899309e-05
-8.20076313561384e-06
-4.58143894107566e-05
-1.72994863725012e-05
-2.70843293361095e-05
-2.77427349392636e-05
-4.24725992860321e-05
-3.19792238237864e-05
-4.66465609876497e-05
-5.72959181381169e-05
-6.79851821441408e-05
-1.29543488755987e-05
-4.71605202344473e-05
-4.10251965294688e-05
-4.59867756381647e-05
-4.87988247789653e-05
-3.67961092735576e-05
-2.41219891427806e-05
-1.82384607724252e-05
-1.54349958048336e-05
-1.49042290157255e-05
-2.85362511688404e-05
1.65894113197089e-06
-3.73206010075659e-05
-1.88880068905273e-05
-2.77374690870583e-05
-4.85402002525869e-06
-6.17341880507272e-05
-6.93135830759762e-06
-1.92477389779519e-05
-5.09864610190269e-05
-4.62289597256251e-05
-1.23551968222958e-05
-3.71448492682592e-05
-3.75006041413928e-05
-1.98227626545823e-05
-1.04437592957378e-05
-1.79945083100097e-05
-5.2748204537775e-05
-3.46428976883497e-06
-4.36920968556505e-05
-2.65265375048448e-05
-1.73045141062475e-05
-4.59100074181101e-05
-1.51407548857396e-05
-1.28176489895768e-05
-1.95365131205235e-05
-2.96638546629344e-05
-2.69833746344878e-05
-3.07245547342192e-05
-2.21866724460836e-05
-1.21129737113338e-05
-3.48629765289254e-05
-1.07374821735963e-05
-1.36053761008271e-05
-5.44571059591289e-05
-4.08524219273299e-05
-2.83741765202272e-05
-1.88309478318122e-05
-1.57883165681101e-05
-4.80800605935748e-05
-5.82116916540402e-05
-2.2220848403426e-05
8.094355384017e-06
-3.62385216072444e-05
-4.47366461333557e-05
-5.17890818430379e-05
-3.29669362745362e-05
-4.66692186084331e-05
-2.3126781912655e-05
-6.26143298260487e-06
-1.0972310212568e-05
-1.34958924199774e-05
-2.45981100666966e-05
-2.62979656163157e-05
4.27072230573466e-07
-2.69249321276819e-05
-2.22923518645123e-05
-7.65448668535837e-07
-2.623199780596e-05
-7.38358534033103e-06
-5.1704610104931e-05
5.61633673870907e-07
-4.87472525165402e-05
-5.06339351985518e-05
-2.14705615180185e-05
-3.82754503418409e-05
-1.42041856825257e-05
-4.93069335067554e-05
-5.21948128156158e-05
-3.63339704036224e-05
-2.72767481834381e-05
-4.81714047732561e-05
-3.05340653860341e-05
-4.93779397694758e-05
-4.02432114939522e-05
-5.07227529116333e-05
-2.05321076190954e-05
-4.64978598445004e-06
-2.42529419694379e-05
-2.77765155613704e-05
-1.67812280897633e-05
-1.89441236929333e-05
-2.50351078444548e-05
-1.71451534633227e-05
-1.99683326494223e-05
-1.70293097088241e-05
-3.60949671919272e-05
-2.09430952469182e-05
-2.77456230357979e-05
-6.13113913274994e-05
-3.25950723839884e-05
-4.46435186015556e-05
-4.17427789908973e-05
-2.35751740940254e-05
-3.0536820720032e-05
-1.44166880713871e-05
2.91330305026065e-06
-1.28801161578612e-05
-2.01357016959523e-05
-2.76954904192119e-05
-2.77418237831914e-05
-3.43529915572843e-05
-2.61182973949229e-05
-1.8951401418838e-05
-2.79318508112662e-05
-3.14970471819476e-05
-4.63836101566696e-05
-2.70980308263797e-05
-3.91901637488711e-05
-4.80915332820147e-05
-3.57552706187593e-05
-1.54200492352301e-05
-7.11716002738748e-05
-1.43330053023486e-05
-1.6439677123998e-05
-3.39589078810835e-05
-4.43726063769599e-05
-1.62658035402824e-05
-2.21738815921021e-05
-4.67658745804343e-05
-1.37147340113834e-05
-1.36698779465667e-05
-3.07158683014891e-05
-3.65087718056258e-05
-1.70888796141489e-07
-2.89415371661342e-05
-1.40437479566242e-05
-1.19756715174781e-05
-4.97531418797627e-05
-1.57078415906282e-05
-7.42943097262167e-06
-2.11350650350394e-05
-2.47685521552529e-05
2.38289159520666e-06
-3.91345582732096e-05
-4.2307211827777e-05
-1.39900156558831e-05
-4.83952373416786e-06
-3.36174329561633e-05
-2.84687949473692e-05
-3.62690447323062e-05
-1.99050023342807e-05
-2.82330854418539e-05
-3.77720467965791e-05
-1.1487590351773e-05
-5.34745827538141e-05
-2.55353090662153e-05
-2.17677578465046e-05
-3.17917800062555e-05
-1.36897169608816e-05
-7.95309803535893e-06
-4.19660803254386e-05
-1.47516393988709e-05
-3.19914138500292e-05
-3.23550702811304e-05
-6.71902812923531e-06
-6.78863075261835e-06
-4.29428467215776e-05
1.01680239207402e-05
-2.22493764908265e-05
-7.77957220809524e-06
-2.91955596720559e-05
-5.76789780318906e-05
-1.08497682692293e-05
-1.76830977353182e-05
-8.85509147450807e-06
-2.22372785092634e-05
-3.64602928931781e-05
-2.91927129480686e-05
-1.37910425193984e-05
-3.60899136473243e-05
-3.62432525311328e-05
-3.59958743487392e-05
-2.56130821239071e-05
-3.29102232467622e-05
6.35064585209502e-06
-2.54973321216491e-05
-3.57290340912848e-05
-5.70300530009627e-05
-5.41220983347518e-06
-2.28860746941633e-05
-5.15461481287388e-05
-2.31018818530478e-05
-4.61792201083401e-05
-2.9499482733107e-05
-5.38240167927605e-05
-2.63730806881495e-05
-3.10454818813367e-05
-1.65400752565567e-05
1.06082470452573e-05
-2.34027254618499e-05
-6.25859964997133e-05
-3.46401326699378e-05
-3.36482738323567e-05
4.42929386653951e-06
-1.35792350246695e-05
-9.38313238495746e-06
-3.96686777824395e-05
-4.82418647794103e-05
-2.2348851589835e-05
-4.40012365115473e-05
-2.63400869063169e-05
-4.49508206794861e-05
-5.47987590404818e-06
-6.02728136816496e-05
-1.58639048063677e-07
-1.58201780384118e-05
-1.9874238354065e-05
-5.22331669714163e-05
2.66344745212193e-05
-3.22849390280591e-05
-2.07875384301966e-06
-1.59576563559697e-05
-5.25110981995324e-05
-1.48629353349158e-05
-3.77358029787779e-05
-3.65096589283608e-05
-5.50199908880953e-05
-2.30791661311489e-05
-3.42167216657092e-05
-5.71054110595169e-05
-2.66459266084208e-05
-3.85357934495096e-05
-3.18075992445223e-05
-1.71576551882236e-05
1.65847191433474e-05
-1.40412998446132e-05
-4.7383869791954e-05
-2.97698267823747e-05
-2.05662668537851e-05
-2.52257759100095e-05
-3.05781000251244e-05
-3.28053996090433e-05
-3.48775791866861e-05
-3.944963378355e-05
-4.26745069772382e-05
-4.44409622007772e-05
-3.86346203668805e-05
-2.34913469642412e-05
-2.88511661113407e-05
-2.51214726292415e-05
-2.84669020724033e-05
-8.61469781123503e-06
-4.59181365258221e-05
-2.08915177232435e-05
-3.76286795409145e-05
-3.13277109460441e-05
-4.64509348158744e-08
9.16963693907558e-07
-5.43279124649514e-05
-2.26024807349551e-05
-2.40533369673242e-05
-4.36681831058087e-05
-3.6839003306032e-05
-1.22615582521525e-05
-4.28253682393109e-05
-2.81405188353856e-05
-3.52525762099937e-05
-2.76461692396501e-05
-1.57077958581657e-05
-1.49295994200108e-05
-2.98009255296366e-05
-2.1998810359244e-05
-2.60313295068286e-05
-4.09987837216519e-05
-4.0951430846475e-05
-1.17455542173611e-05
-6.377257010596e-06
-4.42411403806211e-05
-3.79936099912283e-05
-1.71656735858207e-05
-3.5517016917831e-05
-2.14060572831729e-05
-2.38549673351276e-05
-5.47935350130435e-05
-2.40195271233819e-05
-1.76822334615549e-05
-3.11575275892876e-05
-6.81228520594331e-05
-2.79897324687276e-05
-4.27485085286041e-05
-2.92387353635708e-05
2.90816916443581e-06
-2.73180770742081e-05
-2.64363246957916e-05
-1.75930117632131e-05
-3.15581991290475e-05
3.7957353924739e-06
-1.64839471177588e-05
-2.56089923687291e-05
-1.54189517055707e-05
-3.34249270113257e-05
-4.41526419202668e-05
-3.92684172915666e-05
1.26039472427501e-05
-6.11778605925853e-05
-2.76869984029069e-05
2.18388806475626e-08
-3.50813829610352e-05
-1.81159308885488e-05
-1.49077832194692e-05
-3.22735197122522e-05
-3.96259915211832e-05
-2.61317709044986e-05
-4.78062867223434e-05
-2.41237326320741e-05
-2.45992444827789e-05
-2.98301493552739e-07
-2.91327758281056e-05
-2.0526227321132e-05
-7.0196129177481e-06
-3.58615241095935e-05
-4.82944427257315e-05
-3.23502398920263e-05
-5.68688441595264e-05
-5.60960723153211e-05
-7.10285628139777e-06
-1.78819405254601e-05
-2.7645203798677e-05
-2.73776816767584e-05
-5.13411229789735e-05
-1.65660908673798e-05
-6.95972527206653e-06
-2.36840070365431e-05
-2.89922425423351e-05
-4.03709825787613e-05
-2.27047708998581e-05
-1.59557773374242e-05
5.82870761940817e-06
-3.46716951452771e-05
-4.40395433124974e-05
-1.56277843491569e-05
3.50422160389572e-06
-1.59854181970629e-05
-3.12321256971966e-05
-1.91013635366558e-05
-3.0900733865744e-05
-2.72087369988039e-05
-1.20089584599857e-05
-4.32056160350912e-05
-4.331416353238e-05
-5.32300527912028e-05
-2.05524961052033e-06
-3.4421821016737e-05
-3.14972297197354e-06
-3.79825030463562e-05
-1.51449274751354e-05
-2.6326586765172e-05
-4.76640612078228e-05
-2.97600254576158e-05
-1.74948182095272e-05
-2.80592513767589e-05
-3.96263557402194e-05
-6.99552526263094e-06
-5.69673268193404e-05
-4.38979888899864e-05
-2.17933550966486e-05
-3.34527983799858e-05
-3.52991495104444e-05
-3.0366735077018e-05
-1.72435567800092e-05
-3.80127144032661e-05
-3.38673986846422e-05
-1.46168294992824e-05
-2.0776547346857e-05
-3.11774660597628e-05
-9.4178200857204e-06
2.16359946012317e-05
2.46226064692713e-06
-4.02063222013799e-05
-4.62908590943995e-05
-6.340931652978e-05
-5.94717327022999e-05
-1.44953831812923e-05
-1.73498037947954e-05
-4.19560865666914e-05
-1.88130594063938e-05
-2.48154672558196e-05
-2.12016542742743e-05
-1.94441081715465e-05
6.81609453999724e-06
-2.16027992225824e-05
1.06139074007154e-05
-6.0443806415381e-06
-3.44771909393306e-05
-2.28478274371645e-05
-4.89310912289297e-05
-1.92205889966714e-05
-3.71052827572446e-05
-2.34938186137323e-05
-2.03059300277755e-05
-1.68630263724308e-05
-1.13196112875499e-05
-1.30804496901027e-05
-5.62204080649627e-05
-4.21365424197231e-06
-1.48689855641762e-05
-1.66964512928035e-05
-1.5370922330672e-05
-3.3299488754073e-05
-2.43289342888224e-05
-3.27626568771336e-05
-6.32571515146587e-05
-3.39900300347624e-05
-4.80320558464114e-05
-2.12399977346278e-05
-1.99819942620228e-05
-3.07231108675691e-05
-4.53959124134107e-05
-2.26000369168153e-05
-2.40511998337961e-05
3.15989019637438e-05
-4.17112592523669e-05
-1.16651123814926e-05
-4.92142785721087e-05
-1.95572752908281e-05
-1.02554233163038e-05
-1.08575961980987e-05
-3.18988790738678e-05
-3.09396743108661e-05
-4.65524885594798e-05
-3.32845958317093e-05
-4.89787745766448e-05
-3.33331533732138e-05
-3.40796025260596e-05
-1.2432475575015e-05
-1.3067491227552e-05
-1.86546953401105e-05
-4.1382689501012e-05
-2.58604737680947e-05
-2.95564975172831e-05
-9.29908299550887e-06
-2.86280223790132e-05
1.37801335784386e-05
-1.2633051649473e-05
5.44576797922533e-06
-3.04471164096026e-05
-5.23866229016543e-05
-3.07032379970083e-05
-5.70269003713067e-05
-2.53759280269985e-05
-7.29792173826383e-07
-3.73698861947429e-05
-1.94089589397968e-05
-3.00456282817559e-05
-3.20596751041222e-05
-7.11921426892168e-06
-5.0369192420663e-05
-6.22975291217604e-05
-9.83742538837143e-06
-2.67714755422199e-05
-2.36903529688475e-05
-4.66783078668281e-05
-1.21971321095751e-05
-3.6637680514492e-05
-4.75649305046453e-05
-4.34161443324201e-05
-8.43106712874927e-06
-1.15865260270687e-05
-3.09321590403501e-05
-2.23488737960686e-05
-5.63292000590177e-06
-2.89736210798012e-05
-1.61888770856153e-06
-2.71622459562502e-05
-3.15827731362164e-08
-3.22481561518544e-05
-1.01199771150773e-05
-4.37382069602217e-05
-5.37150279849341e-05
-3.48809808990005e-05
1.46671151303716e-06
-1.48861537227612e-05
-1.20124613817342e-05
-1.97850860618612e-05
3.31662280558997e-05
-3.51048672808071e-06
-2.41654727893477e-05
-1.3386403296747e-05
-4.18589852473538e-05
-5.2937136891657e-05
-2.5826862034074e-05
-3.18666810972832e-05
-2.72451147904476e-05
-5.26444292850414e-05
-2.85987635086333e-05
-1.66222195458193e-05
-1.74189035827187e-05
-4.42081733234854e-05
-5.75280030415448e-05
-3.12809256688387e-05
2.11788996399413e-06
-3.28197631691976e-05
-9.38314191613756e-06
-4.55964489927348e-05
-4.02521065101116e-05
-2.11315593697684e-05
-6.91314503552059e-05
-4.31252449300007e-05
-3.91088702973894e-05
-2.73552405239778e-05
-5.73224551994275e-06
-1.13436341296652e-05
-4.29914580580626e-05
-1.69401911857184e-05
-1.81153783723031e-05
-1.58452329853187e-05
-3.29695647893794e-05
-2.53309677404888e-05
-3.93291782389924e-05
-4.13275575255339e-05
-2.88777486057162e-05
-4.65647987338571e-05
-4.27012755300738e-05
2.06567936994182e-06
-2.31970086200414e-05
-4.55657787044314e-05
-5.15408548554743e-05
-5.16588473127579e-05
-3.43733990161995e-05
-2.53546776617737e-05
-4.01747302067254e-05
-4.28183638825171e-05
-4.22135711735683e-05
-1.57284057645529e-05
-5.87533111534611e-05
-2.93913227134303e-05
-4.59740115222573e-05
-3.11560434059076e-05
-2.11243971462825e-05
-4.53744910680744e-05
-1.26589146084598e-05
-1.39392266823052e-05
-5.12797550478127e-05
5.48404507800894e-06
-1.87898754589187e-05
-3.61818922442554e-05
-3.29244201817538e-05
-1.30950505225553e-06
-3.93683828403579e-05
-2.49435431260356e-05
-2.74486009967595e-05
-3.76047372133365e-05
-5.05352111505446e-06
-2.02175622886716e-05
-5.20224034589219e-05
-7.80121664925661e-06
-2.85953739877965e-05
-3.60415748697455e-05
-4.91262955617043e-05
-9.08096274891768e-06
-5.23534693461515e-05
-4.54183010964561e-05
-6.01998493749264e-05
-3.42431734088452e-06
-3.28180446346121e-05
-8.09381551151436e-06
-1.96617737493674e-05
-4.96096161801918e-05
-3.51915890698101e-06
-4.27281918735593e-05
-1.57618031613642e-05
-1.31193581192493e-05
-4.03893046305655e-06
-1.74503055697807e-05
-1.74245555126234e-05
-3.51489798919941e-05
-1.20020949315204e-05
-4.04659531938306e-05
-4.23879629031545e-05
-1.48326667848898e-05
-1.62207826697594e-05
-7.67591892614464e-06
-4.97197181073974e-05
-9.56106219832252e-07
-5.3547445185236e-05
-9.954764133226e-06
-1.18391649134655e-05
-1.86979356398273e-06
-5.30100243102958e-05
-6.56372980044502e-07
-3.65026904190745e-05
-1.38847828106601e-05
-2.89784534931444e-05
-2.2593471584105e-05
-4.86553650193216e-05
-1.50612863743418e-05
-3.73041627148726e-05
-5.49235629371215e-05
-2.94377937433734e-05
-2.77530142140301e-05
-2.2591818298549e-05
-2.71674117311705e-05
-3.89644278062581e-05
-1.60560750485367e-05
-2.71866945142493e-05
-2.87842872035434e-05
-1.28115798104296e-05
-1.98559399354917e-05
-5.26257914379522e-05
-1.03302917447127e-05
-6.63870006409761e-05
-2.65517801145627e-05
-2.04913781920548e-05
-2.55356685670752e-05
-2.17778356928896e-05
-4.18619819404223e-05
-3.92531501437743e-05
-1.54287023182005e-05
-4.22876701114192e-05
-3.19397094955741e-05
-4.95292820185383e-05
-5.93137599332069e-05
-4.58983149595616e-05
-5.36999274249882e-05
-7.60955508207725e-06
1.55232543764587e-06
-2.80343223034695e-05
-1.60280044261292e-05
-3.30173448643258e-05
-4.65204765519787e-05
-3.05698854441986e-05
-8.90663869790469e-06
-4.30244447776035e-05
-2.74093022920178e-05
-7.55220465552889e-05
-2.94660345496233e-05
-4.61100765411371e-05
-2.99844037614725e-05
-2.86658197704806e-05
-5.19021358710243e-05
-5.76622283966856e-05
-3.31569700005499e-05
-4.49436250039627e-05
-1.97756167172879e-05
-2.65818770802205e-05
-4.2538060425657e-05
-2.09119593770704e-05
-2.33560958493432e-05
-5.29541091423731e-05
-4.08847853512326e-05
-1.06017099012467e-05
-8.16765679637567e-06
-5.69118952812458e-05
-2.7638532088133e-05
-1.48954650944798e-05
-5.04151272809998e-05
-4.07415347714343e-06
-4.14693513892596e-05
-4.586377972136e-05
-2.40251396831118e-05
-2.21276750833563e-05
-2.86851483131756e-05
-1.00288340373237e-05
-1.04532054325397e-05
-1.54062889271794e-05
-4.39958273954191e-06
-9.01726238350235e-06
-3.24552151814469e-05
-2.05871619670635e-05
-4.7514066316496e-05
-2.87442565223752e-05
-3.86892428537985e-05
-2.25576946188014e-05
3.69417431717916e-06
-3.29753068248166e-05
-2.43436718900354e-05
-1.51984801690296e-05
-1.39993959739017e-05
-5.22583189129849e-05
-5.18269671726168e-05
-2.95019979329801e-05
-2.8758675719402e-05
-1.73546625670326e-05
-4.95762110073993e-05
-2.3931817619097e-05
-4.57474949370392e-05
-3.44645898659092e-05
-3.60414302271765e-05
-2.20433468203221e-05
-4.42310421805265e-05
-1.2053421320046e-05
-4.3414081723938e-05
-3.41946408563434e-05
-5.14510930510594e-05
-5.13245042159806e-05
-1.18913021145661e-05
-2.42565296668534e-05
-5.92864391686185e-05
-4.21782985150531e-05
-1.65867331108872e-05
-7.66541451325207e-06
-5.22667697362366e-05
-3.05075466925938e-05
-4.45968815235699e-05
-4.38276290516507e-05
-4.69872801309449e-05
-1.13159631588934e-05
-2.72418361925222e-05
-3.73442077855774e-05
-1.70144878943419e-05
-3.60154422945824e-05
-6.77841934562337e-06
-2.33445974615838e-05
-2.55492675369774e-05
-5.45790746852344e-05
-1.74834890508852e-05
-1.60266107173577e-05
-1.23231123772639e-05
-2.7167481366907e-05
-3.97680907549454e-05
-2.38153869474447e-05
-3.79475218573615e-05
-3.03394680781248e-05
-5.14623569673415e-05
-2.68107170945546e-05
-1.61237102523955e-05
1.05437761187368e-05
-2.4485881207273e-05
-1.84874979957431e-05
-2.95531223605188e-05
-4.22395654041293e-05
-2.92947074432228e-05
-1.63612967290685e-05
-3.67954813209665e-05
-2.22311513976652e-05
-1.64706039729024e-05
-4.64796263634795e-05
-3.67051836918641e-05
-2.87094306855996e-05
-9.09382272033174e-06
-2.96774630059584e-05
-2.97766323404038e-05
-3.80689058675941e-05
-2.49784822284075e-05
-4.60380946973371e-05
-3.34369019167848e-05
-4.4590954428396e-05
-4.06745713733709e-05
-3.59515178692759e-05
-4.45591359317325e-05
-3.53446491386906e-05
-1.52277031906424e-05
-1.92013292345342e-05
-3.41967973935831e-05
-2.43115026855667e-05
-4.92597530940992e-05
-4.52333469950141e-05
-1.6553065486144e-05
-3.88123961527486e-05
8.42412109032113e-06
-4.03644380456178e-05
-1.36445358432885e-05
-2.90307292798486e-05
-4.05519343555767e-05
-3.7087444383724e-06
-5.48601942411158e-05
-3.8605169590199e-07
-2.81300143227599e-05
-2.3038051560814e-05
-2.7306112444163e-05
-2.91449259235207e-05
-2.70731247560035e-05
-1.47874322366993e-05
-4.57242506672584e-06
-5.93089059210511e-05
-4.96926993607398e-05
-3.39368864107377e-05
-4.95871338053675e-05
-3.13790549446081e-05
-3.9996703310516e-05
-5.29177814532985e-05
-1.56092818960605e-05
-2.8586521220621e-05
-4.03520472017633e-05
-2.83598418304232e-05
-2.32608316148444e-05
-2.19003630595677e-05
-8.92810460301969e-06
-2.32988610123478e-05
9.04884515859655e-06
-1.07084444785069e-05
-2.50135491707258e-05
-4.96750629896765e-05
-2.08285614774171e-05
-1.95726882148428e-05
-3.44837532427516e-05
-2.2080246149722e-05
-2.99268497502141e-05
-1.79830392637447e-05
-3.32093612932086e-05
-1.07081359505047e-05
-3.06837511804644e-05
-4.28370821783209e-05
-4.96054838843452e-05
-3.4391925931811e-05
-4.572785341958e-05
-4.00147547553851e-05
-4.5180987986586e-05
1.51362603764988e-05
-3.79673026529426e-05
-4.74552856571314e-05
-1.64907897818719e-05
-3.96392365413968e-05
-3.82853936570084e-05
8.93270393106105e-07
-5.06550561275338e-05
-1.0579252870575e-05
-2.24745385595928e-05
-9.50158169985062e-06
-2.47420594783036e-05
-3.24028582328031e-06
-3.16724351956368e-05
-1.84852258399756e-05
-4.3711719319531e-05
8.08445010447072e-06
-4.30397345154655e-05
-1.91995603995859e-05
-7.82818206230309e-06
-1.74848504816747e-05
-3.05552647915506e-05
-2.79633964171656e-05
-3.05523048361254e-05
-4.53570667187131e-05
-5.23356410143999e-05
-3.05457999464995e-05
-3.90749367510476e-05
-4.64585984066157e-05
-4.45096659112299e-05
-1.58030210752453e-05
-3.17484102044146e-05
-1.46839448064304e-05
-2.92503028693471e-05
-3.85230059220691e-05
-4.38168237566522e-07
-1.97342636047241e-05
-2.65337683583128e-05
-1.08087981632391e-05
-2.06938188412128e-05
-2.29036425237949e-05
-4.81602714968907e-05
-6.48440486323015e-05
-1.31296970964759e-05
-3.83439620311063e-05
-1.91506952161616e-05
-5.41502222368465e-05
-2.83261163941704e-05
-3.25116666517958e-05
-1.13697789456296e-05
-3.9904213108411e-05
4.54991227953335e-06
-4.45390891909298e-05
-1.99991680545533e-05
-2.18211570040846e-05
-4.04894508136612e-05
-4.00812322308529e-05
-2.95508274708745e-05
-2.58244558600346e-05
-3.28263878337309e-05
-4.65268733650055e-05
-1.87616551560675e-05
-2.61270043445371e-05
-3.97101341546885e-05
-3.78022713883034e-05
-7.35527185089477e-06
-6.77493472723088e-05
-3.48949549606326e-05
-4.54512042197246e-06
-3.62274181713158e-05
-3.1293809788641e-05
-2.21983618274752e-05
-3.18733467623114e-05
-3.52057249636351e-05
-7.0800898564598e-05
-1.88561558023658e-05
-3.10261945121837e-05
-3.9617490131912e-05
-4.31592085848055e-05
-4.01195120423975e-05
-1.90997593599202e-05
-3.20514488539198e-05
-3.00179945741197e-05
-2.82212026622737e-05
-1.12176123186694e-05
-2.35900609641825e-06
-4.47759637514798e-05
-2.98953687158433e-05
-2.96025538155013e-05
-4.12004556761571e-05
1.60222305626667e-06
-6.00514411531963e-06
-3.99868782617901e-05
-2.03578410481182e-05
-3.4255920354568e-05
-1.08844710754145e-05
-2.25087236129541e-05
-9.4523824863109e-06
-3.43628490098792e-05
-4.65903115154726e-05
-6.00913337120127e-05
-1.3069532725571e-05
-4.10196962166666e-05
-5.28447432554109e-05
-1.53552130078917e-05
-1.28291663844287e-05
-4.63066535928152e-05
-4.53476869599041e-05
-2.53176691303543e-05
-3.00388200401877e-05
-2.93378320318529e-05
-2.40610142673219e-05
-4.51796415075785e-05
-3.21346140561774e-06
-5.24333889376878e-05
-1.71256738857595e-05
-4.15676331659399e-05
-2.04803522968141e-05
-5.73196286534982e-05
-1.74223644290305e-05
-3.05150292711841e-05
-7.93458722017565e-05
-2.57195111895499e-05
-2.54423931526099e-05
-2.90973069299e-05
-3.88260058929584e-05
-2.82592251848012e-05
-4.85184515526383e-05
-4.21710446127993e-05
-2.62391050795586e-05
-4.40919275981168e-05
-2.98773964730677e-05
-3.37000538802813e-05
-8.67213773407664e-06
-1.57433362974246e-05
-3.19678187329981e-05
-6.78001661478857e-06
-6.86686642907521e-06
-4.02604686421621e-05
-1.81575509413466e-05
-3.79079251537246e-05
-3.76945707526426e-05
-1.72697715248967e-05
2.89818414266417e-06
-3.1368445789496e-05
2.36004437357721e-05
-5.24775050847121e-06
-4.39942569099319e-05
-1.26250939398793e-05
-1.97213665105761e-05
-3.65577104533096e-05
-1.494568744162e-05
-3.47131268871808e-05
-3.34617971284642e-05
-3.2579607598402e-05
-8.08979473385185e-06
-2.20625283473055e-05
-1.61737436898357e-05
-4.84455718436321e-06
-3.584244625305e-05
-2.73491999529419e-05
-2.98964737906751e-05
-1.80673837914927e-05
-2.86188423251349e-05
-8.52406205070107e-07
-4.54999852062235e-05
-1.30877896323594e-05
-2.64189639953812e-05
-2.50774944773103e-05
-1.11800454040729e-05
-5.24081879722821e-05
-2.9680785526446e-05
5.9729900191207e-06
-1.64493541866434e-05
-4.08762086950418e-05
-3.01822691687961e-05
-3.4908031177606e-05
-4.11118281837144e-05
-7.62906974777186e-06
-1.10176340730056e-05
-2.88406416443318e-06
-4.50954232304587e-05
2.60156760807502e-06
-1.69578961320554e-05
-3.55378223033588e-05
-4.70815433815763e-05
-3.24680071751828e-05
-3.8662574311877e-05
-4.23755112483367e-05
-1.74956757383052e-05
-2.48984523896662e-05
-2.09880616126085e-05
-3.61573595105083e-05
-3.68861929886191e-05
-5.58833603408767e-06
-3.32898280706569e-05
-7.78841321039994e-06
-2.63964051962236e-05
-3.36647569604575e-05
-4.01236976216033e-05
-3.11703212957092e-05
-7.60077854089903e-05
-1.98659939458571e-05
-3.55591619729775e-05
-5.13504841028671e-05
-3.95674701649815e-05
-2.80915455053643e-05
6.46451974728583e-06
-4.17270761759633e-05
-5.71899369613409e-05
-2.71431029520677e-05
-6.58890707990413e-06
-2.48763112867811e-05
-4.39514177681724e-05
-1.37036417802787e-05
-5.23283818770421e-05
-2.32392815162896e-05
-3.66806440970174e-05
-2.53271666354579e-05
-4.45781878043323e-05
-2.30533516857501e-05
-1.19076883982108e-05
-4.53489582308084e-05
1.27135640628394e-05
-2.82740758162591e-05
-3.45347608055863e-05
-1.75437067106355e-05
-3.01071581131003e-05
-3.33491138720247e-05
-3.45596545752406e-05
-2.4638640586383e-05
-2.77918935546797e-05
-8.87071415794935e-06
-3.92718109358308e-05
-3.10675058101603e-05
-1.05187689531662e-05
-9.06405034428339e-06
-1.83471386666579e-05
-4.37053512005737e-05
-2.23140780068804e-05
-2.55859925737558e-05
-2.29972478958431e-05
-3.8905472884972e-05
-7.12399002777432e-06
-1.6407066940663e-05
-2.64045125347908e-05
-4.43565177425238e-05
-1.3545838875157e-05
-1.46749188369286e-05
-3.49114145510844e-05
-2.22483138732956e-05
-3.28462167805113e-05
-3.14823313561083e-05
-3.30041650828393e-05
-1.85261958873234e-05
-5.23429439200161e-05
-3.91102292006806e-05
-4.51485940954532e-05
-2.70997342580459e-05
-1.55408444150001e-05
-9.41019373896477e-06
-2.56824789743106e-05
-1.57082858714833e-05
-3.08905228513953e-05
-2.48672803402725e-05
-1.91544525765631e-05
-2.93722727520705e-05
-3.72951313447603e-05
-2.33186105401237e-05
-4.93788091640492e-05
-6.52645262544605e-05
-2.79837012386504e-05
-1.76471423422899e-05
-3.53541329178799e-05
-5.1277709070618e-05
-2.95878453546149e-05
-2.82614509924426e-06
-3.23344398287323e-05
-3.46601453338819e-05
-2.09730452025378e-05
-2.35313843498021e-05
-4.67807864361736e-05
-1.62097864540738e-05
-1.95281363923182e-05
-4.59408994249187e-05
-3.72994226593028e-05
-2.59181204753987e-05
-1.33777678833389e-05
-3.91823080719758e-05
-1.87527291622824e-05
-3.40366874650087e-06
-3.74943855441537e-05
-4.63497595036781e-05
2.71940628774568e-06
-3.21263934329227e-05
-4.80884842746185e-05
-3.7940285662184e-05
-3.06711882254222e-05
-9.86613770057722e-06
-1.89110825165768e-05
-4.35546749885279e-05
-2.21475267531118e-05
-2.14549614218901e-05
-8.04336915227159e-06
-1.69804120732562e-05
-2.77964895571548e-05
-1.26614577623995e-05
-1.92731543787993e-05
-4.76610809999976e-05
-2.26742464491832e-05
-4.9718514144605e-05
-2.90744585961717e-05
-1.17523833192106e-05
-1.47047925789672e-05
-2.67843058229708e-05
-4.97466503805898e-05
-1.30712066065131e-05
-7.29950563887394e-06
-8.09299020199116e-06
-4.11989023268405e-05
-2.97689152905536e-05
-1.58743982698359e-05
3.19752476951775e-06
-2.40043663958994e-05
-3.95864741494863e-05
-3.58591729679725e-06
-2.09259017178915e-05
-5.34695157154072e-06
-2.02459307791663e-05
-3.13352494382159e-05
-9.58873370369083e-06
-2.56778043128673e-05
-1.62010982363283e-05
-3.5406751188292e-05
-2.72832205841948e-05
-2.92708607577692e-05
-3.06420068143158e-05
-9.05885263306091e-06
-4.03432078518662e-05
6.92561949701323e-06
-2.71256627330301e-05
-1.96034279379122e-05
-3.22378946059391e-05
-2.99281676604504e-05
-5.36604856185367e-05
-3.77508027200955e-05
-4.02448177991459e-06
-3.01809635881582e-05
-3.99778304519512e-05
-3.58849102191398e-05
-4.14210469347505e-05
-3.63947204001173e-05
-3.85070808552435e-05
-4.48746486788491e-05
-1.14628124420323e-05
-3.10911041265873e-05
-3.60346267875505e-05
-4.43565974953243e-06
-2.98525602481779e-05
-3.43273881556077e-05
-2.54281303404639e-05
-1.71908283644652e-05
-2.50377779384352e-05
-1.42762979334843e-05
-2.73064989236822e-05
-1.56524418755647e-05
-4.38523021224114e-05
-1.68111826337459e-05
-5.17176261916395e-05
-2.29452716446885e-05
-4.08849440884721e-05
-3.18967435679965e-05
-3.65950476407436e-05
7.53667156256417e-06
-4.12497262113772e-05
-2.42609150571177e-05
-3.43288386110229e-05
-2.49382633774335e-05
-1.80496564939681e-05
-3.16097498540593e-05
-3.41260333492017e-05
-5.33248209189478e-05
-3.83202568044668e-05
-6.81339010594972e-05
-2.19142806278437e-05
-3.65256141329255e-05
-2.92026086950367e-05
-3.72327168244121e-05
6.18093695940933e-06
-3.41921883343747e-05
-4.15454736255114e-05
-7.45169614510761e-06
-3.65260912558185e-05
-2.0921055123753e-05
-4.54564473054248e-05
-5.44335893391397e-05
-6.23348869136021e-05
-3.81669436716554e-05
-9.17021315724495e-06
-3.68892352633557e-05
1.20693111990621e-05
-2.58392716694051e-05
-3.23591379815867e-05
-8.608636520746e-06
-3.06432711381774e-05
-2.2652735106074e-05
-1.36948122502144e-05
-3.0537094326522e-05
-9.14694291299882e-06
-4.09177543551955e-05
-5.04475697356102e-05
-2.20963524206822e-05
-4.19642782742625e-05
-5.2578713603641e-05
-5.12200769899695e-05
-2.77231985139826e-05
-3.80988802661424e-05
1.04345431792467e-06
-2.38060405721834e-05
-9.26911960362201e-06
-4.24485318444867e-05
-1.22498583212532e-06
-1.49793460845492e-05
-1.0963619635099e-05
-2.65565673541034e-05
-3.32809714118685e-05
-3.4812570533506e-05
-4.55068335061386e-05
-8.92088324641318e-06
-9.69413488627171e-06
-2.74089581672525e-05
-1.86534345511305e-06
-3.03475356429308e-05
5.89266748932468e-06
-2.59738977744015e-05
-2.19993025672309e-05
4.77135207048853e-06
-2.31579897080269e-05
-4.1445570739992e-05
-5.50285131578052e-05
-5.41032593916063e-05
-4.15603134931879e-05
-2.26898986604616e-05
-1.54349141071003e-05
-5.92408183804913e-06
-2.79271769680634e-05
-3.14152943398497e-05
-2.13533126180635e-05
-1.99054392814456e-05
-4.13883857769225e-05
-2.84209658832313e-05
-1.14755687886871e-05
-4.5865931041481e-05
-2.57128398068443e-05
-2.024677954853e-05
2.03070902543031e-05
-2.42391937651456e-05
-3.70707361424757e-05
-2.00626308383981e-05
-9.61376836613199e-06
-1.97797567230649e-05
-3.87692839945109e-05
-5.97305574417152e-05
-4.83708214116291e-05
-2.37784398990758e-05
-4.13962612684116e-05
-2.33354612749751e-05
-3.28661186198355e-05
-1.35183554691042e-05
-4.56825769556924e-05
-3.58872746885191e-05
-2.53860937729341e-05
-3.05263748428726e-05
-2.38301357306525e-05
-4.78841199235242e-05
-2.99618631964584e-05
-1.90483461149746e-05
-1.57040748908733e-05
-5.35646527057554e-05
-5.66374944190967e-05
-3.24609530124727e-05
-5.68095001776196e-06
-5.4273702911597e-07
-4.07581806539952e-05
-2.87013790272395e-05
-3.11504634051599e-05
-3.78818912220715e-05
-1.91984005368384e-05
-2.60653107919371e-05
-1.37139137527231e-05
-1.27399467615113e-05
-2.50669981400798e-05
-2.12448884515803e-05
-2.98069695467099e-05
-2.75010113378019e-05
2.92610638842941e-06
-1.34101675577688e-05
-2.50276284798767e-05
-3.62150215976176e-05
-2.90989155274191e-05
-5.21013502094246e-05
-1.95670509590352e-05
-2.96890011908095e-05
-4.05644770349214e-05
-2.78337573997047e-05
-3.2948149704643e-05
-4.88094753576262e-05
-4.34262698615952e-05
-1.9211919923276e-05
-4.37950145851894e-05
-2.48634916673126e-05
-4.005970766555e-05
-1.77586335940069e-05
-4.06745112817988e-05
-1.37976326361492e-06
-3.26633075215156e-05
-2.75397292004738e-05
-2.63990615998904e-05
-2.7288890876278e-05
-3.00692001201811e-05
2.07456732358251e-05
-2.95859110823003e-05
-3.46878708610379e-05
-2.07803879344661e-05
-6.13801354846083e-06
-2.15303513505126e-05
-6.54501827202685e-05
-3.99029663028822e-05
-3.26222014091751e-05
-1.55137316136559e-05
-4.29292870096499e-06
-2.65502833604554e-05
-6.66316113910373e-05
-2.79169636402657e-05
-4.11796603199739e-05
-2.86232351239897e-05
-1.74915479197152e-05
-1.28065524778214e-05
-4.31660871100164e-06
-1.19670500122162e-05
-3.20147392753196e-05
-4.22130965448588e-05
-1.73875802360447e-05
-5.5547216372982e-05
-2.18779177442804e-05
-4.47184820954076e-05
-3.31525368499301e-05
-5.1502031157642e-05
-5.84412490753854e-05
-1.08790097036642e-05
-3.42816728820952e-05
-4.35823156332804e-05
-3.93688964280989e-05
-5.16284793057218e-05
2.54521571865925e-07
-2.27433751323718e-05
-2.66688630366167e-05
-2.57613168789037e-05
-4.20706409536455e-05
-2.46915372663196e-06
-2.60808495350777e-05
-3.49283681740161e-05
-1.21869231410829e-05
-4.20984109890311e-05
-6.84699487875983e-06
-4.18243087514139e-05
-3.14815927197985e-05
-4.64167680299169e-05
-8.9601833014675e-06
-8.33746637948824e-06
-2.96078107200941e-05
-4.1219829868724e-05
-1.63034853007268e-05
-4.59618939895798e-05
-1.25180415927452e-05
-1.49273284958212e-05
-3.2466615844866e-05
-2.00483821691397e-05
-9.00668049502392e-06
-4.23077552550444e-05
-3.07462014725128e-05
-2.46455797993117e-05
-9.8026463370548e-06
-3.04400246984945e-05
-4.81262839674637e-06
-3.98165484893401e-05
-1.57785590432166e-05
-1.79650656226418e-05
-1.99901305272722e-05
-2.07370849634719e-05
-2.7719598753536e-05
-1.79333684989803e-05
-1.91784814219116e-05
-2.0473235826187e-05
-2.44078527936676e-05
2.80524481134763e-06
7.53750903718853e-06
-2.68752089744454e-05
-5.72945207879292e-06
1.15701203496262e-05
-1.50240548024248e-05
-2.37490329716401e-05
-4.37603664508262e-05
-5.1789121134977e-05
-3.46987489538656e-05
-3.53117088685948e-05
-2.9768735705447e-05
-4.7935600552492e-05
-2.78101852542942e-05
-3.45540323679644e-05
-3.50469015410024e-05
-3.81841913873267e-05
-2.48908011083569e-05
-2.61518034539452e-05
-3.03114557223594e-05
-3.76925152069164e-05
-3.78666740970633e-05
5.24779266277023e-07
-5.17888673534001e-05
-3.4014886837059e-05
-3.69665442956278e-05
-1.36577751842496e-05
-1.36238119967905e-05
-1.70971194427643e-05
-2.75078187504379e-05
-1.02055525285911e-06
-3.01923188786591e-05
-4.72924707031706e-06
-4.42519332207147e-05
4.1318585298387e-06
-2.02727058816568e-05
-5.3475949933654e-05
-3.44314420107852e-05
-3.91673674472549e-05
-1.06498519855012e-05
-2.80354167382641e-05
-4.3382423821614e-05
4.05904199087741e-06
-6.02192527339361e-05
-2.70246765249898e-05
-2.54860634845229e-05
-9.09519133891905e-06
-4.41662589947975e-05
-3.84158943048237e-05
-1.63326616097355e-05
-5.06041154511567e-05
-2.13213113719103e-05
-4.24400090334724e-06
-4.74799754275209e-05
-4.53763138324437e-05
-3.64058761599396e-05
-5.03582295885814e-05
-2.41762363824354e-05
-2.26258966555807e-05
-4.27188591279421e-05
-6.1266232749023e-05
-2.61481829300531e-05
-1.94333366313596e-06
-2.01922772139934e-05
-6.27791867111452e-06
-3.70496812101833e-05
7.59469815846783e-07
-3.01722189558632e-05
-5.8046549546446e-05
-1.50873724319205e-05
1.05270178165978e-05
7.47379283244458e-07
-4.41188641165584e-05
-5.90615312609084e-05
-2.03845054452345e-06
-3.25182722013426e-05
-3.15822004564693e-05
-2.74317667273666e-05
-2.81845410611396e-05
-2.91349080200746e-05
-2.28535321964496e-05
-1.25191229104201e-05
-1.93968967710128e-05
-2.3076239174621e-05
-5.16361480374549e-06
-5.69367092753268e-05
-8.21895256616377e-06
-7.53996258570001e-06
-2.67296815006502e-05
-2.04059922829283e-05
-2.57730080315995e-05
-5.0588091118385e-05
-3.86608755876133e-05
-1.66768112324305e-05
-4.59391121860281e-05
6.37831811543065e-06
-4.62459571209144e-06
-5.3027500710236e-05
-2.3768649083929e-05
-2.17341266429353e-05
-1.58903227335451e-05
-6.13835179877166e-05
-3.95275324111773e-05
-1.83383176456084e-05
1.20522903085113e-06
-2.20736078730703e-05
-1.89164201691093e-05
-3.30098648669232e-05
-1.13597624994995e-05
-1.87862133061683e-05
-2.27515014042302e-05
-1.26038343892272e-05
-2.81901495525307e-05
-3.81445052532023e-05
-1.71481830787008e-05
-2.91137407947152e-05
-1.06919941029226e-05
-4.99445272923995e-05
-6.17553438624196e-05
-3.94588721123236e-05
-3.14064852802023e-05
-1.63660382872976e-05
-4.46925149675152e-05
-3.14903197331356e-05
-3.89109348846083e-05
-2.67842129131722e-05
-3.65518076938273e-05
-2.4307658892562e-05
-5.26231955880235e-06
-3.27994321791326e-05
-2.57015362174445e-05
-3.32498428220572e-05
-2.77495928123677e-05
-4.33406743161662e-05
-2.46764451683352e-05
-3.38982122814053e-05
-4.42314662628248e-05
-3.43839128506222e-05
1.03483515725878e-05
-1.30539077690688e-05
-3.77027627639828e-05
-2.6776257879205e-05
-3.37027570295257e-05
-7.75077372123182e-06
-2.99320871867494e-05
-2.59305146635923e-05
-2.57789518115825e-05
-4.18594806894056e-05
-2.75767981287773e-05
-1.69451636695593e-05
-2.52746793819923e-05
-4.17043860724286e-05
-2.68928484415456e-05
-2.92611208697345e-05
-2.83031969662136e-05
-4.05221362442413e-05
-2.31611559053898e-05
-3.0852802063013e-05
5.48061902119785e-06
-2.15760234888207e-05
-4.99143215980692e-05
-1.51431298199631e-05
-5.18298675132538e-05
-2.29647508644599e-05
-4.82483612564796e-05
-3.28709724678467e-05
-3.87718138470077e-05
-3.99381929688283e-05
-3.69951741326459e-05
-7.55773245813043e-06
-9.77355867792599e-06
-3.18086799195323e-05
-5.71357871263483e-05
-1.14805111056653e-05
-2.11817647183734e-05
-2.50563932169469e-05
-3.20530789026065e-05
-1.78430872761556e-05
-2.80414395591132e-05
-3.61533029480203e-05
-1.23110410310413e-05
-3.43584387864143e-05
5.85237008154844e-06
-8.86463204316528e-08
-6.43610637296862e-05
-2.82175510686031e-05
-5.66931124594467e-05
-1.84249837087605e-05
-3.85693096218671e-05
-3.67579004615237e-05
-2.61514985087053e-05
-4.73106941982918e-05
-1.19081823180682e-05
-4.44264130731651e-05
-7.34954347989926e-06
-6.62471507742873e-06
-2.25301287915054e-05
-5.58604528626144e-05
-1.26131692748853e-05
-2.74993785863142e-05
-4.85936824651262e-05
-2.93032630672752e-05
-4.40790858746295e-05
-1.85544789006138e-05
-4.39628712344338e-05
-4.45738711781565e-05
1.05549169807253e-06
-2.36137294253721e-05
-3.22915712182711e-05
-1.77282158525523e-05
-2.30331476837791e-05
-3.18942859080523e-05
-2.15837268384005e-05
-4.48457804148595e-05
3.79022238756901e-06
-6.12125559312997e-05
-1.50437163520993e-05
-1.32612346517961e-05
-8.59614987514219e-06
1.84187989020592e-05
-3.11217936419678e-05
-2.02542223264262e-05
3.59178258788523e-08
-2.07688741204794e-05
-8.33952297914236e-06
-2.43145766414381e-05
-3.95107505543289e-05
-2.46087740981067e-05
-5.20686484670747e-05
-1.63698144432204e-05
-3.39128277920007e-05
-4.70435642262133e-05
-2.10098968434426e-05
-1.90913638458587e-05
-1.78975310718679e-05
-1.96687126429373e-05
-3.25624035003715e-05
-5.47037246878031e-05
-3.05381132210908e-05
-1.30741364486257e-05
-3.4294525434428e-05
-2.82011098261838e-05
6.74253961563221e-06
-3.70351739528797e-05
-3.51161105706729e-05
1.16985012985264e-05
-2.53874066671979e-05
-1.54502803012909e-05
-3.43785350999794e-05
-1.66574564297123e-05
-3.79636634631395e-05
-1.29448290640128e-05
-3.02521629511895e-05
-1.06392234960583e-05
-4.01599315859367e-05
-1.76947984893366e-05
-1.54139559306875e-05
-3.69875817257097e-05
-2.21648554295472e-05
-5.81210658910542e-05
-4.56872848923056e-05
-2.98605484862226e-05
-2.18382227173532e-05
-1.86876758487607e-05
2.83131790699217e-06
-1.47102247799436e-05
-5.41865277965139e-05
-3.70037496173828e-05
-2.91241950652691e-05
-2.06476512058869e-05
-4.44069245518136e-05
-3.06499022182207e-05
-2.09021321042999e-05
-4.76538292049636e-05
-2.67728182162905e-06
-1.94578211001819e-05
-7.25315754282308e-06
-2.37509509749584e-06
-3.65079168615954e-05
-2.56267903544213e-05
-3.18175228451194e-05
-4.17965494132695e-05
-1.42995670754862e-05
-2.56807375890598e-05
-2.12151557327421e-05
-8.20139277589821e-06
-1.84376291543512e-05
-6.05043163871541e-05
-4.0534349796793e-05
-3.6402657828891e-05
-1.89597969257485e-05
-2.3108874424414e-05
-2.90437600848751e-05
-3.75353772378383e-05
-1.52461731038261e-05
-3.26216068550439e-05
-3.56836186654446e-05
-1.42730485900579e-05
-4.23640127914222e-05
-5.21733406150441e-05
-5.38661606554666e-05
-1.25992200009805e-05
-2.59385385546859e-05
-3.03877472865908e-05
-1.80349538130453e-05
-2.34642053582061e-05
-2.00545536215869e-05
-4.66122875424334e-05
-2.72373170673708e-05
-1.79781069563242e-05
5.49499711652195e-06
-1.60315405547215e-05
-3.04880645643175e-05
6.71764574709439e-06
-2.76157920825014e-05
-1.14720484769749e-05
-2.43053148437295e-05
-4.59343483969147e-05
-1.82769351291316e-05
-2.61571986235137e-05
-6.84897324594751e-06
-4.28325667067336e-05
-3.63038463285786e-05
-1.23387911681099e-05
5.31271589133299e-07
-4.25507588711798e-05
-1.84598014497786e-05
-1.71495405952032e-05
-1.76431775113467e-05
-5.08600779423766e-05
-2.87910944401664e-05
-1.89766108396251e-05
-1.81122209170692e-06
-4.01786533089035e-05
-1.42632320174858e-05
5.56423391885753e-07
-2.37129089150978e-05
-2.78521937287374e-05
-2.3092807014926e-05
-2.11438706893189e-05
-2.83971523189527e-06
-1.34270152861705e-05
-3.07025802553482e-05
-3.03990234064006e-05
-3.94755617835709e-05
-1.82341717477983e-05
-2.64898787264802e-05
-1.27204827930107e-05
-3.36355269528292e-05
-5.43895920284793e-05
-1.93622364303285e-05
-4.66070680567156e-05
2.26303928487852e-06
-4.92020034594445e-05
-4.57350350645397e-06
-5.68547333688962e-05
-9.95510121558228e-06
-3.89077342205232e-05
-1.33487845499811e-05
-4.49862444408364e-06
-4.82064105167636e-05
1.12516122810103e-05
-2.35268215568288e-05
-2.66867588796302e-05
-3.2050203241814e-05
-6.54281931985322e-05
-9.60921312737022e-06
-2.04458416642076e-05
-2.94707696453734e-05
-4.12350447865362e-05
-2.06329474847084e-05
-6.61656164569027e-06
-1.33480833556967e-05
-3.84178770658774e-05
-5.60874200509775e-05
-9.52091682950119e-06
-6.63537158656425e-05
-4.51864388825142e-05
-5.89560071234603e-07
-6.62388883780925e-06
-5.17105590566783e-05
-2.0933402051916e-05
-4.44711290392912e-05
5.90602123014019e-06
-1.33155932347828e-05
-3.45820781676401e-05
-2.2864266371389e-05
-2.75729076734321e-05
-6.15526655060085e-05
-9.79003970027406e-06
-2.1059995696429e-07
-1.79825829359524e-05
-2.59615917766817e-05
-4.02919862395443e-05
-3.16676456916979e-05
-1.32469149898965e-05
-2.5356353961573e-05
-4.82481572800235e-05
-4.11251897807035e-05
-2.38796591454999e-05
-4.21340689798677e-05
-4.54427389394215e-05
-3.98196719547037e-05
-4.01803568561331e-05
-2.91757120272292e-05
-3.51486354607089e-05
-1.58966145977082e-05
-2.39243400343615e-05
-1.79328236715101e-05
-2.77313310185166e-05
-1.62358001376427e-05
-2.33172221667766e-05
-5.52653338598649e-05
1.54321820845326e-05
-7.66288498728015e-06
-1.46961922220421e-05
-2.68095343947182e-05
-4.37307988001071e-05
-1.54822080728112e-05
-1.53004441458634e-05
-5.16386271741332e-05
2.56341972710787e-06
-2.31323830691329e-05
-3.52072128961938e-05
-2.26197884499813e-05
-3.91328572582257e-05
-4.35778965689822e-05
-1.75658432974281e-05
-3.82554709582294e-05
-8.20991989647493e-05
-1.00172834381823e-05
-2.2415737554552e-05
-4.61933044572314e-05
-6.58748249373459e-06
-2.34402699105045e-05
-3.8682146772507e-05
1.36614243505538e-05
-3.09348039758789e-05
-2.34027207317068e-05
-3.42503098431959e-05
-3.49896659261099e-05
-1.7988755713503e-05
-4.94656684787149e-05
-4.00999378389187e-05
-2.38326078577583e-05
-4.34791344552543e-05
-3.36950368019907e-05
-3.789372827133e-05
-1.52318511925886e-05
-2.0108450158692e-05
-3.4803448613312e-05
-1.65523040893583e-05
-1.02597036674251e-05
1.19219356983544e-05
-2.22865778490483e-05
-1.2760897828102e-05
-1.26904874083308e-06
-1.5574821876033e-06
-1.86413712977464e-05
-2.36735072856318e-05
-1.47911760709639e-05
-3.0207396436227e-05
-9.86564968474152e-06
-3.97991612720559e-05
-3.91941508931936e-05
-4.26831972082588e-05
-5.0543381485348e-06
-1.45307238047731e-05
-5.76346159950227e-05
-6.27423000153477e-05
-2.79041497604546e-05
-2.39424850442829e-05
-5.030722291707e-05
-2.44328820548206e-05
-2.84096275939973e-05
-2.50019117776717e-05
-3.43044647589417e-05
-1.98344857907641e-05
-4.52333807865331e-05
-3.48346549961079e-05
-3.25039713941312e-05
-1.432863334652e-05
-2.5069273064733e-05
-3.31986311167433e-05
-2.33104406091941e-05
-2.04421787695638e-05
-1.94612947873405e-05
-3.69377206941298e-05
-5.39365678007654e-05
-5.46630087484064e-05
-4.89724331405602e-05
-1.43069484908412e-05
-3.19820975982749e-05
-2.9843537974305e-05
-4.71737599994387e-05
-3.29458074916565e-05
-1.33675118904552e-06
-2.45265243848005e-05
-5.47399899696084e-05
-1.49140273219002e-05
-2.55989424668211e-05
-2.78688682840419e-05
-1.55891117676231e-05
-4.43201267909701e-06
-2.20139306945749e-05
1.61002309397191e-05
-3.86339830714844e-05
-4.96747057558627e-05
-1.38917265100271e-05
4.89685598097752e-08
-2.52180641666539e-05
-3.06537596714821e-05
-1.41010362697726e-05
-1.41575124705882e-05
-3.63285064125586e-05
-1.77040446052177e-05
-3.99187903821542e-05
9.05957057406455e-07
-1.90241889545162e-05
-1.15121487958872e-05
-3.19877903382815e-05
1.01176191429947e-05
-3.02396949606038e-05
-2.78008373217421e-05
1.02940058860251e-06
-3.70638724845422e-05
9.7183095852494e-06
-1.7650717494832e-05
-6.4009151582652e-06
-3.39720687826922e-05
-2.33052061179713e-05
-4.12624213858915e-05
-5.63388025113099e-05
-4.53567418892788e-05
-1.6316385486424e-05
9.32035748736721e-06
-4.60588925653533e-05
-3.18673179372092e-05
-1.49957999398521e-05
-3.4148187012837e-05
-4.81235096652199e-05
-3.18259777172525e-05
-2.85231397242669e-05
-2.94666135846978e-05
-1.52142371295346e-05
-1.89300223071167e-05
-5.94213163588141e-07
-2.71563602099923e-05
-3.0715431937975e-05
-1.29358292663976e-05
-5.77485311110023e-05
-2.99320847382761e-05
-1.33652173342776e-05
-1.5735062229057e-05
-1.20664779483299e-05
-4.76624297997618e-05
-3.07023716254951e-05
-8.35205487450967e-06
-8.01868075302441e-06
-4.47896051562664e-05
-3.58676022843186e-05
-2.47834411471779e-05
-5.17221639090341e-05
-5.3916815290318e-05
-8.02865126882202e-06
-2.15463015044977e-05
3.95637821160714e-06
-3.96374234813048e-05
-6.51384545926775e-05
-4.04672443617686e-06
-2.10973544972386e-05
-1.99845755846727e-05
-3.61442243635773e-05
-3.6639685128945e-05
-6.98257803960668e-05
