# Supplementary material for: Research on computational propagation and identification of mine microseismic signals based on deep learning
Source: PLoS One. 2025 Oct 22;20(10):e0334641. doi: 10.1371/journal.pone.0334641 (PMC12543183; doi:10.1371/journal.pone.0334641)
Supplement: S6 Data — (ZIP) [file pone.0334641.s006.zip › 000100900000188.xlsx_0.txt_24.txt.txt]

-3.18051226465601e-05
-2.72290459929597e-05
-1.8421447469464e-05
-3.8177858679498e-06
-4.16990327513543e-05
-4.41693196159984e-05
-2.87163500693538e-05
-3.16404874364993e-05
-4.39450180751658e-05
-4.08505044434526e-05
-6.57258027654334e-06
-4.17023041406394e-05
-4.36675367013333e-05
-1.36610144382007e-05
-1.83489565387378e-05
-3.33345101736505e-05
-4.05045423788533e-05
-1.81811667706474e-06
-7.45836798852595e-06
2.15235115182128e-05
-5.29765431679923e-05
-4.10228866107731e-05
-4.22740487182511e-05
-1.30693976493596e-05
-1.51267691993253e-05
-2.09178018388497e-05
-2.82981616350146e-05
-2.13129093426726e-05
-3.17650003538362e-05
-3.33765543246373e-05
-3.25175138593922e-05
-1.62804968544215e-05
-5.13029609879819e-05
-3.9417540706881e-05
-1.09835235777924e-05
-3.49623010837123e-05
1.11005964987299e-05
-3.03272430398896e-05
-3.12896174789902e-05
-1.92531225153793e-05
-6.81551407947585e-06
-2.15337264705077e-05
-2.36117202598896e-05
-2.39720563849711e-05
-4.70993715335673e-06
-1.90975423768267e-05
-4.66924931498598e-05
-4.1304824971766e-05
-2.27342083167196e-05
-3.76450350971188e-05
-4.3268161183924e-05
-4.42412104488275e-05
-4.37129960056164e-06
-2.0771781795199e-05
-1.2140146535303e-05
-2.49363916252058e-05
-3.9877102994785e-06
-1.67472723100929e-05
-4.62864989446299e-05
-1.26203351326655e-06
-1.77293918791328e-05
-4.05450188992313e-05
-2.380467161607e-05
-4.63564685155387e-05
-3.09924955961763e-05
-3.46633810153215e-05
-3.36966575575849e-05
-3.68700000756247e-05
-3.05349786421817e-05
-4.66774094596334e-05
-1.50575334395821e-05
-1.63084440741495e-05
-4.11885993689258e-05
-6.89075460929135e-06
-1.17683661460711e-05
-2.14079962848268e-05
-4.07277966019975e-06
-2.83229263299767e-05
-2.8684128566811e-05
-9.12350737048738e-06
-1.79405926814519e-05
-4.95838492717982e-05
-3.23821630851492e-05
-3.95808613876779e-05
-4.17157838427698e-05
-4.40577076391951e-05
-2.03088114814566e-05
-5.70135460985841e-05
-1.09063117021765e-05
8.16517653721921e-06
-5.05522911817849e-05
-3.73528523694281e-05
-2.27961845871279e-05
-4.73284735715396e-05
-2.07926246433816e-05
-3.2262447402794e-05
-1.58275005153442e-05
-3.78472426191172e-05
-4.73491456429815e-05
-5.74334200614985e-06
-2.74793193864833e-05
-4.72666535680542e-05
-3.66772187318804e-05
-2.63292753367758e-05
-1.19374139144795e-05
-3.66159660091111e-06
-2.50283720777439e-05
-1.76521142225539e-05
-4.59577730547786e-05
-3.9511142375868e-05
-4.5537805021005e-05
-2.05190547323551e-05
-2.59771946070581e-05
-2.64547625677256e-05
-2.16616175977724e-05
-4.07951780255937e-05
-2.24150463236651e-05
-2.12135919774011e-06
-2.90425999990253e-05
-3.49441935185138e-05
1.05634759434627e-05
-3.51851069371144e-05
-2.25165305003639e-05
-2.47492606084548e-05
-3.15964923316147e-05
-3.83560898237517e-05
-1.23979308915258e-05
2.09512379594232e-06
-3.46189995534887e-05
-1.64668975701745e-05
-6.42928890961004e-05
-2.13961088781912e-05
-6.68852527346254e-06
-3.0139534740735e-05
-2.35744894237214e-05
-1.65190815017132e-05
-2.8306842347513e-05
-7.17264386272772e-05
-5.67725851350751e-06
8.79611083835576e-06
-4.91646102447818e-06
-4.35416674788051e-05
-3.20417670051277e-05
-5.60190962301636e-05
-1.58570228814354e-05
-1.81629646292251e-05
-4.17493644145347e-05
-3.53966495530904e-05
-2.07753804426261e-05
-1.07254941453623e-05
-5.02906681373271e-05
-3.44885291855529e-05
-4.2191246685928e-05
-4.13892902520044e-05
-2.90612595222182e-05
-2.05176996459182e-05
-5.27287612578132e-05
-1.94530653111624e-05
-6.40124817054086e-06
-4.64304796974984e-05
-3.31382091999849e-05
-2.42110188077468e-05
-2.37566241692981e-05
4.72134545930174e-06
-4.39762320979807e-05
-3.8470730515123e-05
-5.07570851749051e-05
-3.18181336262418e-05
-2.58976291311789e-05
-1.47259118262089e-05
-3.74011392427009e-05
-1.6888135179765e-05
-3.24989733628094e-05
-3.76327208307929e-05
-4.1154801744788e-05
-2.06099091360659e-05
-1.77812706043663e-05
-4.20340750972791e-05
-1.64628536665216e-06
-4.27220467409648e-05
-1.70891377155039e-05
-2.17248682617426e-05
-2.83750739084581e-05
-4.26408182950486e-05
-2.63998702204333e-05
-5.05040223073753e-05
-9.16221375443394e-05
-2.48523976051044e-05
-1.62990731757287e-05
-1.10881781598725e-05
-1.74463750030429e-05
-2.34203948673977e-05
-3.4852738108198e-05
-2.96931079468112e-05
-5.52241409963754e-05
-2.20200119043695e-06
-3.01388314166666e-05
-2.03207235377082e-05
-3.80464995493537e-05
-2.89396582528334e-05
-1.61712733991993e-05
-3.2009920292712e-05
-1.20090160456537e-05
-1.66051249874368e-05
-1.92169277712447e-05
-3.6661198292741e-05
-2.89364134608067e-05
-1.48600668210271e-05
-3.21948260612546e-05
-1.85594875063999e-05
1.33735098394214e-05
-5.55256367442403e-05
-1.78540733991766e-05
-5.27671702057253e-05
-4.5579192657027e-05
-4.9410305600066e-05
-5.44254061296868e-05
-1.68943276141593e-06
1.2018275991752e-05
-2.62688299531724e-05
-5.04835360022561e-06
-3.4893516512341e-05
-6.42477041715179e-05
-3.42826829082119e-05
-2.14089668634119e-05
-3.06637818998604e-05
-1.58951494580923e-05
-5.22365688973456e-05
-4.10172936964076e-05
-1.4198414781086e-05
-4.10752400322607e-05
-2.41478708355724e-05
-5.10634466474028e-05
-1.12611693221143e-05
-1.21021356236899e-05
-4.8720824153053e-05
-2.15504821085738e-05
-2.49902067772085e-05
-3.70152861124451e-05
-2.05533522948118e-05
-2.91645361511143e-05
-5.06688316173596e-05
-4.77352111394771e-05
-3.3732341836987e-05
-7.33669141215803e-05
-4.76663031699653e-06
-4.8663563747089e-05
-3.1622087404422e-05
-3.41087376822411e-05
-6.8380710012682e-05
-1.56838720084375e-06
-2.11253150322305e-05
-1.25734393056389e-05
-6.54757994807447e-05
-5.17155385255724e-05
-3.4943572212668e-05
-2.37892835310471e-05
-2.30207916198602e-05
-6.88551403417059e-05
-1.35986718647605e-05
-2.45406199444079e-05
-2.62631289444729e-05
-3.36115562496034e-05
-3.35246509936821e-05
-1.3808265112429e-05
-3.26056416244242e-05
-5.41029002573239e-05
8.83385166753326e-06
-4.52410649735605e-05
-4.06880212746432e-05
-6.27595473369967e-05
-3.89159493495751e-05
7.30254874099553e-07
-1.337277495934e-05
-4.28294591084606e-05
-1.11140447024322e-05
-3.89002219441225e-05
-1.33416371063307e-05
-3.16449073425018e-05
-5.97758265807345e-05
-2.21669775684309e-05
-1.75151270907278e-05
-1.36542913813317e-05
-3.69778662963846e-05
-6.88971159783111e-06
-1.68890253180784e-05
-7.7867616082664e-06
-3.39116482142198e-05
-2.83301773124859e-05
-1.49292461576179e-05
-1.25327134204054e-05
-3.74538191139888e-05
-4.49619867362742e-05
-2.87489790316294e-05
3.0740724565265e-06
-2.19589278202623e-05
-3.47758936804963e-05
-4.03614507252057e-05
-2.01479417368744e-05
-2.45682031729241e-05
-3.74317866510968e-05
-6.27687032649723e-06
-3.08499359270527e-05
-1.06651441705583e-05
-3.48240467982761e-05
-7.89827868220539e-05
-2.98438205645395e-05
-4.18065147086951e-05
-6.60730408874993e-05
-2.66179679962117e-05
-1.54430767636217e-05
-3.48133136062468e-05
-3.00917850467884e-05
-1.53937178691578e-05
-2.31715562510977e-05
-2.16175579531178e-05
-5.84992975549399e-05
-2.6077161879781e-05
-2.70130227839355e-05
-3.14959312129572e-05
-3.82588613021606e-05
-4.1756364349345e-08
1.38943538078057e-05
-5.46268944945224e-05
-1.02027312014522e-05
2.12882036382839e-05
-2.39598803163015e-05
-4.24527998118242e-05
-2.98417584118667e-05
-2.87024706626892e-05
-4.95730371961092e-05
-6.22976267152086e-05
-3.88801708624551e-05
-1.92927840824814e-05
-1.63377593777581e-06
-3.41772950636972e-05
-3.17263244282632e-05
-4.58812485627109e-05
-5.21994026828119e-05
-1.99147791477123e-05
-5.81026073781863e-06
-2.35945345195402e-05
-2.19259447321914e-05
1.08935964851194e-06
-4.59637489527604e-05
-2.56203372388812e-06
-5.38258610525585e-05
-6.78174571606932e-06
-3.1895170420057e-05
-2.37500943667391e-05
-4.87725317286055e-05
-3.50380853374658e-05
-2.73724250690232e-05
-7.56964599194094e-05
-3.50670339879441e-05
-2.10615773809171e-05
-2.01942465960519e-05
-2.31143122740985e-05
-4.50032888596237e-05
-3.42656121069092e-05
-7.85956746570555e-06
-2.65276153161112e-05
-2.88974426323438e-05
-2.92869265014094e-05
-3.71663122899561e-05
-3.32919347546546e-05
-4.47196488764778e-05
-2.9509579229312e-05
-3.57134548813527e-05
-3.99816170065028e-05
-2.75003165446785e-05
-2.84140188860168e-06
-2.90041648071272e-05
-2.66238058228162e-05
-1.4044245859033e-05
-6.00935692296664e-05
-4.91853120052478e-05
-2.41868134777526e-05
-3.2243974790759e-05
9.86850687518382e-06
-3.17186853368002e-05
-2.00728890484333e-05
-1.47365459186332e-05
-1.45571458030972e-05
-4.71148004443299e-05
-1.18065023051234e-05
-1.63603500939562e-05
-7.72121449496791e-05
-2.67523181422583e-05
-2.227530539408e-05
-3.43376497968179e-05
-2.50371435226995e-05
-9.09557763013421e-06
-3.51979574334071e-05
-1.89366439407538e-05
-1.20817271589856e-05
-3.22619425799249e-05
-3.61437587818507e-05
-3.12100489173713e-05
-5.35295322178831e-05
-8.57562918147487e-06
-2.91740264343927e-05
-2.26273914341905e-05
-5.05940929948341e-05
-2.65684724437672e-05
-5.28478530066696e-05
-1.76128188304378e-05
-3.55031000907016e-05
-1.85841495745629e-05
-2.61123194133708e-05
-3.18625037499296e-05
-1.00762854021604e-05
-3.31717446835441e-05
-3.31692222598668e-05
-4.41824656013808e-05
-3.90340191826022e-05
-4.13615367387179e-05
-1.72509167615431e-05
-2.69147661671903e-05
-2.81852905826899e-05
-6.91771125338101e-06
-3.31067355598641e-05
-5.14839548241717e-05
-2.22654645870901e-05
-4.23029236958214e-05
-4.11400133875389e-05
-4.20611876312765e-05
-8.16207843475876e-05
-4.51349938178673e-05
-5.81772527391262e-05
-8.51927740803001e-06
-4.13766608700161e-05
-1.2637794408625e-05
-6.3508641201124e-06
-2.99649559930652e-05
-4.87883176283115e-05
-3.08441642501439e-05
-2.61562141021082e-05
-3.14127607913789e-05
-2.59761058360811e-05
-2.81241687266365e-05
-5.50096052772915e-05
-5.86429839026111e-05
-2.05667736070736e-05
-2.57195854556514e-05
-5.36084923741267e-05
-4.7092537152148e-05
-1.18634812795545e-05
-4.68922598462329e-05
-5.47322722969191e-05
-2.39855149465417e-05
-3.55483701552179e-05
-5.65586142849024e-05
-5.81788207778149e-06
-1.23626573594453e-05
-3.53715181061543e-07
-3.98032185098639e-05
-4.62610048499486e-05
-2.47666121861715e-05
-3.30072693136243e-05
-2.80046699848873e-05
-2.74552374435134e-05
-5.90265855744155e-05
-3.96773002626521e-06
-2.63307100418584e-05
-2.38756285247325e-05
-2.10143728930423e-05
-2.3182256774982e-05
-5.75373717511467e-06
-1.45686809322066e-05
-3.45279805915595e-05
-1.34514664748078e-05
-2.83005565800394e-05
-2.37402275777153e-05
-5.11038680059732e-05
-6.4404620287825e-07
-3.15722327480812e-05
-4.4702767998118e-05
-4.3364046681349e-05
-2.73829513275641e-05
-2.41005990303492e-05
-3.80822223177648e-05
-5.2298214656469e-05
-1.35139458938024e-05
-2.48740815972677e-05
-1.27482805676925e-05
-2.88713815774341e-05
-2.42562738557022e-05
-1.76580771670542e-05
-2.26484979231461e-05
-4.38620215409001e-05
-3.59601316200999e-05
-3.5886726608419e-06
-2.16606013263594e-05
-6.45476492874749e-05
-5.40724520389836e-06
-5.19453878209936e-05
-2.5318949820462e-05
-3.37414645549048e-05
-1.61382927345803e-05
-1.81321099706286e-05
-5.21128489485389e-05
-2.64242998607553e-05
-3.46665936151798e-05
-3.75584391285475e-05
-4.27795993116833e-05
-5.54457628140131e-05
-4.29194349433452e-05
-3.91811894446518e-05
-1.17220384095752e-05
-1.12636567829839e-05
-1.63651455556293e-05
-3.24705028789057e-05
-1.61244482022117e-05
-4.18899826279921e-05
-1.03096168328398e-05
-3.51773199957633e-05
-2.27731964995911e-05
-4.16891454799439e-06
-4.18411512846122e-05
-3.5072997374975e-05
-2.78747332479829e-05
-3.06506139342223e-05
-3.10434809881503e-05
-1.71771743281817e-05
-1.42862358772919e-05
-1.90912412550085e-05
-2.68753945550367e-05
-3.84471410406715e-05
-3.53610731822498e-05
-2.34133477430189e-05
-2.54011513710774e-05
-8.80865404130728e-06
-8.65881332393325e-06
-3.90210114968791e-05
-1.46683137426098e-05
-1.17818752062519e-05
-1.38726071715423e-05
-2.3988371376991e-05
-4.61775098274326e-05
-3.41199475593869e-05
-6.54583498965375e-05
-2.93948783708671e-05
-5.21575640036877e-05
-1.53870328255845e-05
-7.86093509953021e-06
-3.16949278274699e-05
-9.22466206680648e-06
-1.21129787288328e-05
-3.46317817389824e-05
-3.1477089034281e-05
-6.27124477166208e-05
-3.37189978809824e-05
-2.08905009350663e-05
-4.98638214392486e-05
-1.98155447190369e-05
-2.05807707363668e-05
-3.54165347681756e-05
-3.5178543933929e-05
9.3747004409396e-06
-2.03920226082915e-05
-4.02826465302117e-05
-3.94845952452269e-05
-1.07670492474716e-05
-1.64519698516665e-05
-4.4641320431252e-05
-2.86614917461278e-05
-2.50664498953969e-05
-3.16777927733621e-05
-3.20897334045211e-05
-2.25278221387475e-05
-1.01437056715853e-05
-3.50298973626439e-05
-3.30842810832013e-05
-3.73410132227631e-05
-2.80096942125041e-05
-1.01369758281804e-05
-3.70433481575003e-05
-1.86418016340198e-05
-3.2419820167624e-05
-3.25765214349847e-06
-3.38350195063307e-05
-4.06539917147584e-05
-2.5846588293446e-05
-3.98611824117454e-05
-3.37629733615462e-05
-1.99724942291214e-05
-4.89040946059287e-05
-5.13576130712403e-05
-3.64939141773928e-05
-1.82010816644108e-05
-3.52127742841853e-05
-1.71460866987373e-05
-4.23431775721329e-05
-3.62695755131582e-05
-3.05914204990639e-05
-3.40250876492586e-05
-2.25106576971155e-05
-1.44352994937875e-05
-5.23802786438733e-05
-3.8944595316346e-05
-3.44839065008712e-05
-3.12609230838819e-05
-3.86917555251718e-05
-5.03085787245707e-05
-3.12149477864878e-05
-1.40001562207725e-05
-2.02273314090545e-05
-1.9345367334382e-05
-2.87782707691727e-05
-1.30451337865278e-05
-1.1987414185689e-05
-1.61912235507902e-05
-3.88239174793288e-05
-4.91166052509648e-05
-3.59777347679664e-05
-3.19962051163446e-05
-8.86807656667591e-06
-2.23989796156718e-06
-4.07746818687677e-05
-1.54945405172359e-05
-2.39458913230261e-05
-4.68475184716823e-05
-2.48011354022609e-05
-3.93293979261509e-05
-4.51913827862923e-05
-3.70221826917795e-05
-4.29750403102455e-05
-2.89077091342158e-05
-2.41924766853513e-05
2.13567697619193e-05
-2.68787384497069e-05
-4.83901090668114e-05
-2.50602138063052e-05
-4.13134688319698e-05
-3.5072049401142e-05
-4.95465369448383e-05
-2.0542801689265e-05
-1.90665516769939e-05
-1.50333903962074e-05
-2.85797040316503e-05
-2.03744959489958e-05
-7.12645535505113e-06
-4.92265525771636e-05
-7.22596123710995e-06
-3.64869176803729e-05
-2.18145111975663e-05
-4.27772542599906e-05
-2.73169466720352e-05
-5.55863217146858e-05
-2.98985025352465e-05
-2.90195378684854e-05
-3.32787024675954e-05
-4.93720139815341e-05
-5.7944534451682e-05
-2.93546802430745e-05
-2.1669790994638e-05
-4.44295153849121e-05
-3.8208197736094e-05
-3.05588520720712e-05
-1.7028283785521e-05
-4.801805141714e-05
-3.67661413064135e-05
-2.91310086535845e-05
-7.82370248127519e-06
-3.43671242132237e-05
-4.56532220987172e-05
-2.41856239780057e-05
-3.59934274841095e-05
-2.4736289957737e-05
-1.93288138414601e-05
-2.64888021789027e-05
2.75936469219347e-06
-3.50302145770055e-05
-4.20033951311993e-05
-2.62178354765729e-05
-3.01356393800602e-05
-2.2628150222948e-05
-3.00044985843105e-05
-3.16110578647812e-05
-3.38955747923146e-05
-3.53878589271186e-05
-3.71246391626017e-06
-2.46681103770999e-05
-8.45744436946894e-06
-5.45718283152803e-05
-1.19438355856423e-05
-2.638982519689e-05
-3.61578355931579e-05
-3.33329762200547e-05
-2.89379173023223e-05
-3.64013756916714e-05
-2.27857755802687e-05
-3.75148137091801e-05
-2.35677860950165e-05
-3.74792847477841e-05
-1.70963269729086e-05
-1.62365236785446e-05
-4.78409878552572e-05
-4.18745051672431e-05
-1.23607508799583e-06
-2.64047080780463e-05
-5.98974269307851e-06
-2.55773045818778e-05
-4.46167005793094e-05
-5.95278070976734e-05
-5.90084895660921e-05
1.9982518541004e-05
1.70161877054391e-06
-3.98263811127202e-05
-1.56431581943299e-05
-4.35467894414102e-05
-2.24443794697661e-05
-3.80916398972034e-05
-2.23567823244539e-05
-3.10675175948636e-05
-2.02746645698821e-05
-2.34567378470005e-05
-1.64823478505433e-05
-6.19159398611136e-05
-5.03434853542584e-05
-2.78398244610631e-05
-1.93461583114949e-05
-1.68628598605079e-05
-2.03829956688016e-05
-5.72943082327402e-05
-7.40421103639748e-05
-2.9470770081738e-05
-5.14944477889033e-05
-3.91211145008805e-05
-1.6061333100729e-05
-3.11578931750134e-05
-1.56644853077435e-05
-4.50754786738354e-05
-2.41113673684578e-05
-4.08166550927881e-06
-3.54208301262708e-05
-1.22733804124659e-05
-1.60821591503452e-05
-1.75154862622608e-05
-5.51890251503444e-05
-4.28264571253844e-05
-4.9257032681292e-05
-1.78570371867552e-05
-5.37004356846593e-05
-4.17329135586241e-05
-2.47758189534862e-05
-3.90483642165674e-06
-2.81368912900244e-05
-2.09781816023987e-05
-4.16347914718881e-05
-1.36206585646134e-05
-5.36273867589331e-05
-2.03742874163868e-05
-3.62002903130454e-05
-3.77431880650746e-05
-3.11461810019963e-05
-3.98081079681765e-05
-2.75856524587348e-05
-6.33370539887421e-06
-4.81425789281719e-05
-2.10451723257878e-05
-6.32711290063099e-05
-4.31268967580335e-07
-3.90163344755195e-05
-4.14459945571877e-05
-3.77350826091108e-05
-2.09247133827627e-05
-3.27514946543793e-05
-4.06796548208948e-05
-5.56685295995171e-05
-4.59112777182722e-05
-3.60978311184884e-05
-2.9425460012386e-05
-2.07314379922746e-05
-3.29597477974577e-06
-7.10398400338022e-05
-2.37426065489677e-05
-3.58461478722792e-05
-5.4108962050228e-05
-2.68233275563591e-05
-1.03276025910853e-05
-9.48223919555319e-06
-5.32603756208723e-05
-8.01884191431567e-06
-4.21675542451908e-05
-3.27114768071176e-05
-1.52355621502524e-05
-4.45875883753042e-05
-7.0712972521373e-06
-2.7255513243355e-05
-2.69194418707469e-05
-3.19816837520215e-05
-1.3246604476693e-05
-3.96012335503226e-05
-3.34246552666399e-05
-7.59431362520356e-06
-3.82870552624955e-05
-2.3961384281124e-05
-4.35071431543073e-05
-2.98737140877713e-05
-2.89725250234688e-05
8.75365150040774e-06
-3.1009533862333e-05
4.75662590151757e-07
-3.18049983333291e-05
-1.2534397032645e-05
-2.64135827901363e-05
-1.34259958528701e-05
-6.3528388797608e-05
-5.31317764720271e-05
9.48148940576389e-07
-4.64164509634092e-05
-3.23122034972587e-05
-1.94306320020239e-05
-3.16289805440102e-05
-4.3297105123262e-05
-4.38486607721122e-05
3.15161978040502e-06
-1.93101609955249e-05
-1.54511398991532e-05
-1.9467258303305e-05
-3.94334673965097e-05
-3.20071893270563e-05
-2.08778482270756e-05
-3.44050256054452e-05
-2.3105941452475e-05
-3.75988353160323e-05
-1.09697258859646e-05
-5.02352168642526e-05
-3.06501378825872e-05
1.23643762053284e-05
-4.15401819139025e-05
-1.0146838666082e-05
-2.94328319450419e-05
-1.28555660036448e-05
-3.49634699681717e-05
1.24671624679524e-05
-2.56768130003364e-05
-2.78648439217346e-05
-2.43632197732761e-05
-2.78074072241423e-05
-7.360412432627e-06
-2.8877531074942e-05
-1.94276199476546e-05
-3.58799740747728e-05
-4.32154537717647e-05
-2.88843179574811e-05
-3.60031514025843e-05
-3.15840842346133e-05
-3.96733874690659e-05
-3.60555929266149e-05
-4.42883807960287e-05
-4.56854708415131e-05
-2.5207939606439e-05
-4.62165736462722e-05
-5.27503699885904e-05
-1.91368026243652e-05
-5.33319568024869e-05
-7.11358145087824e-06
-1.98576028232357e-05
-1.64714823390136e-05
-1.42574064128192e-05
-9.73141215646142e-06
-3.72927301761492e-05
-4.14075814382172e-05
-4.25720621247217e-05
-2.00696130413408e-05
-1.18532445707913e-05
-3.80684284992432e-05
-4.34838299342712e-05
-2.47612490049758e-05
-2.39314258856444e-05
-2.58367419340737e-05
-4.1757669470368e-05
-4.45535460681078e-05
-6.92592172759435e-05
-1.53390372529541e-05
-1.20409936216104e-05
-1.61932658796498e-05
-4.14552921512514e-05
-3.70555198501221e-05
-2.9678391737773e-05
-4.45634986977284e-05
-3.80330575311295e-05
-1.51107594880174e-05
-2.84132521903331e-05
-4.80694916481402e-05
-3.49500978930443e-05
-1.8370455279875e-06
-5.31773897308042e-05
-2.09190138451491e-05
-4.81957395773756e-05
-3.59517112163214e-05
-1.91217366967054e-05
-3.13585311576285e-05
-2.25514165370645e-05
-2.58285421015888e-05
1.34775934883689e-06
-5.34271751760696e-05
-4.04602239834393e-05
-1.29412137070484e-05
1.45790848295719e-05
-3.50761366792899e-05
-3.37081508977131e-05
-4.19559558394241e-05
-1.79848397210276e-05
-2.4804886555023e-05
-4.40261452624293e-05
-2.20775313664979e-05
-1.86615475685653e-05
-3.29997431686247e-05
-1.63947806673179e-05
-4.19546072798658e-05
-4.27015108716286e-05
-2.18578365183788e-05
-6.52200517496398e-05
-8.08394248097305e-06
-1.99373899722308e-05
-4.77066063567998e-05
-2.21438544163102e-05
-1.59558725349702e-05
-4.2435625641294e-05
-4.21981471910255e-05
-6.19223502194903e-05
-2.80346986210758e-05
-1.55979684747775e-05
-2.86618997207819e-05
-1.78763487516285e-05
-3.71679265941944e-05
-3.29988573668113e-05
-5.11283149213003e-05
-4.15214623704438e-05
-4.24094065713129e-05
-2.8357107745803e-05
-3.93232989078817e-05
-3.14133280376793e-05
-5.02808947367809e-05
-4.63073607149471e-06
-4.24077225091227e-05
-3.08153509098221e-05
-2.64189066126078e-05
-3.38738863993994e-05
-1.45401323209815e-05
-1.97264793770213e-05
1.5850095075729e-06
-1.2353077784378e-05
-1.00462334660029e-05
-5.57458407594422e-05
-4.62871008521812e-05
-4.36063304273404e-05
-1.47793808318142e-05
-1.48850963850096e-05
3.729707934116e-06
-4.28692168299319e-06
-3.11989639018009e-05
-5.79565466626851e-05
-4.282935269733e-05
-2.11691915489884e-05
-2.1456968404189e-05
-2.23953691020633e-05
-4.79761810249638e-05
-3.15799746241678e-06
-3.51268702230309e-05
-2.9130811217551e-05
-3.02918146862482e-05
-3.07430314387953e-05
-2.22102120459979e-05
-3.85321870902793e-05
-4.20506283989629e-05
-3.55967918310913e-05
-6.69460873689872e-06
5.84572577492986e-06
-2.6568696484532e-05
-4.25067359177564e-05
-4.23703816425511e-05
-5.47482209777542e-05
-2.27014488727764e-05
-1.66293318066785e-05
-4.63822115532392e-05
-3.40162725921733e-05
-3.11697991808338e-05
-2.21644244692246e-05
-3.20116112022043e-05
-1.14865328143553e-05
-2.53218343953724e-05
-1.04937203494405e-05
-7.03564418017946e-06
-2.73132963366115e-05
-3.24228034046349e-05
-1.08192787341063e-05
-3.90958094632891e-05
-3.11707600589465e-05
-4.48619205298043e-06
-3.70144527631986e-05
-3.34531565892548e-05
-1.65604929108663e-05
-3.36623217727701e-05
-1.43660599294734e-05
-4.39883738856094e-05
-2.83910987278234e-05
-4.10779861313688e-05
-1.45586792885777e-05
-2.77475676261306e-05
1.67629475860859e-05
-2.66585019040569e-05
-4.46921085166463e-05
-7.27253315767616e-06
-2.39594382897372e-05
-2.90502682609743e-05
-3.56215926049147e-05
-2.63595632659216e-05
-4.2532025726689e-05
-3.06697352983425e-05
-6.56819095237564e-06
-3.31781993888771e-05
-4.74541056346764e-06
-2.2483253498537e-05
-9.95087804070187e-06
-2.43417228465286e-05
-1.54305079414729e-05
-2.79380596377513e-05
-3.30823991920442e-05
-5.13647762238291e-05
-2.7249016842552e-05
-2.48357841956721e-05
-3.08269239889877e-05
-5.05543311731353e-05
-4.31609313035246e-05
-1.50739089011501e-05
-3.50874251985317e-05
-4.16618754077341e-05
-1.9504909798142e-05
-1.87964826036305e-05
-3.13714756567002e-05
-3.48576642848439e-05
-4.27395347875704e-05
-2.64992900573159e-05
-2.35928048277813e-05
-3.07936557013554e-05
-2.135522441562e-05
-8.89972404625342e-07
-2.69850577519728e-05
-1.72552482864671e-05
-4.01693491156401e-05
-3.01300610398246e-05
-2.56503692351247e-05
-6.61815580542253e-05
-1.59218656339366e-05
-5.41205298160222e-05
-4.0112245022059e-05
8.45370905523989e-07
-2.03435724346719e-05
-3.1195208040639e-05
-1.26260223610915e-05
-5.30406175286487e-05
-1.25832154326002e-05
-3.39707533016101e-05
-9.82052082718413e-06
-1.89323254451748e-05
-2.65736058333918e-05
-3.69311168496066e-05
-1.62148228806633e-05
-4.4085904130109e-05
-3.30942993630188e-05
-2.51067492768286e-05
-3.41563499094143e-05
-2.87512964807073e-05
-4.3960148640402e-05
-4.75437509686507e-05
-2.34656848392431e-05
-5.33880532665842e-05
-5.0698129890818e-05
-4.64310586497032e-05
-3.370938237743e-05
-1.99793549232422e-05
-2.25376677239632e-05
2.6580220848922e-07
-1.53321644660469e-05
-2.08895321030411e-05
1.14422319823982e-06
-1.30688591594853e-05
-3.72303803017044e-05
-3.70418007247519e-05
-2.27763082605569e-05
-8.21640456172786e-06
-3.6477442682839e-05
-3.16672904858135e-05
-2.85916388804929e-05
-3.9778843120199e-05
-3.95561969491815e-05
-2.85370975836727e-05
-2.66592751588624e-05
-7.35877013950308e-05
-2.9688403278588e-05
-4.26077662567387e-05
-4.05589163644815e-05
-9.86117162033168e-06
-2.01821079522638e-05
-1.81242079282544e-05
-2.18703763859023e-05
-1.41184225208416e-05
-9.74362538486683e-06
-4.78032999328135e-05
-3.80729286517304e-05
-5.97164744173796e-05
-3.53514023285326e-05
-3.33122689849569e-05
-2.25899592627896e-05
-2.05926837699655e-05
-5.30841565345029e-06
-2.99898907389132e-05
-3.80765811164279e-05
-1.20191506422654e-05
-3.89593734854334e-05
-1.06570439588715e-05
-1.51996319262595e-05
-2.2182079285401e-05
-3.20296722529993e-05
-5.54410317266246e-05
-4.3507433985824e-05
-7.41756639002332e-06
-2.86692503964e-06
-1.20941381296512e-05
-2.28586565990326e-05
-8.91559260204365e-06
-3.87137046429154e-05
-1.3335289903519e-05
-4.17979563789576e-05
-6.61427721380232e-07
-9.17234944331018e-06
-2.43089922484236e-05
-3.87715938543083e-05
-3.33831032048543e-05
6.98658922034536e-07
-2.69064470740576e-05
-2.51528973204217e-05
-8.85115274769064e-06
-6.93548447314427e-05
-3.43944478619687e-05
-2.74765508822984e-05
-1.5896473325898e-05
-3.23107116971911e-05
-5.07542574534464e-05
-4.91844389842711e-06
-3.99795187600979e-05
-2.26057002680337e-05
-7.00787944255683e-05
-5.30340818095036e-05
-4.0412375029061e-05
-3.79716176463552e-05
-3.61258931501609e-05
-3.39154582643899e-05
-2.0824815263386e-05
-2.05705956062148e-05
-4.3666876181043e-05
-4.51001911947667e-05
-5.34372790180673e-05
6.38562960999462e-07
-3.80076361142673e-05
-3.27135697398464e-05
-2.62916013101296e-05
-2.47599362398912e-05
-2.46450732752148e-05
-1.91739655642989e-05
-2.02367627173726e-05
-3.89026139589858e-05
-1.93114323940522e-05
-2.24945255103029e-05
-5.11531037753215e-05
-4.28150324000517e-05
-1.4284019883087e-05
-2.36771745401941e-05
-2.66101684313315e-05
-2.82320162239387e-05
-1.2267935218294e-05
-3.62070179570083e-05
-1.49413966139622e-05
-1.13861875123676e-05
-5.7047650236571e-06
-3.45045806209916e-05
-2.49505401343191e-05
-1.62487173316339e-05
-2.61410121090674e-05
-2.86376038873782e-05
-2.490613491664e-05
-4.33987644526583e-05
-2.20711966662787e-05
-2.91557079751198e-05
-7.03655204433288e-05
-1.95206666129937e-05
-2.93166224166303e-05
-4.05833662815483e-05
-6.52937905935162e-05
-2.24199918160108e-05
-3.07994180383779e-05
-1.80373750046905e-05
-5.21379311027079e-05
-6.21126908877999e-05
-4.07097065229123e-05
-4.88586012108385e-05
-1.04060307497631e-05
-2.5877126799732e-05
-1.45354294468582e-05
-1.6627023355116e-05
-1.50174943423736e-05
-4.28980674590903e-05
-1.67558376923281e-05
-1.72650464875857e-05
-4.60648225314863e-05
1.40195734825958e-06
-2.19496697651571e-05
-8.76630832267173e-06
-4.75839610421627e-05
-2.99052664434163e-05
-2.15289157845184e-05
-3.62945099861956e-05
-3.59908843914139e-05
-3.33431420117459e-05
-2.78360632983418e-05
-3.51057356218658e-05
-3.12293486822025e-05
-2.96959426010652e-05
-2.46253048761185e-05
-6.62521229122327e-05
-2.99139669871666e-05
-2.37417362025114e-05
-3.30095899700384e-05
-5.58541965031339e-05
-4.84216074427569e-05
-1.99423312111302e-05
-2.14769764817649e-05
-2.49256658016784e-06
-4.57250424861058e-05
-6.52073371123781e-05
-7.59490513732895e-06
-1.16755399022681e-05
-2.18568698573468e-05
-4.80553976686614e-05
-5.22456724386358e-05
-7.80188356901608e-05
-1.99684385060396e-05
-2.31238621140495e-05
-1.45801286619072e-05
-2.96299123904137e-05
-4.27787390985901e-05
-3.86416850559694e-05
-2.25876960016182e-05
-4.56169752789499e-05
-6.23164570653167e-05
-2.09790938029119e-05
-5.105954144198e-05
-3.8665021135128e-05
-2.59774000818062e-05
-3.22875884752032e-05
-1.82363538160337e-05
-4.28631390394267e-05
-5.05372223583285e-05
-1.42385066262188e-05
-6.45482345494271e-05
-5.38050308135659e-05
-3.45011000369782e-05
-2.85073029866227e-05
-2.29000354227452e-05
-1.65671586735452e-05
-3.32340291567715e-05
-2.93407908830219e-05
-2.96780762663476e-05
-2.19481351159591e-05
-5.40922977787017e-05
-1.41625131697083e-05
-1.81528724090701e-05
-3.61251657657058e-05
-3.29962615645424e-05
-2.3536490815419e-05
-2.80424228379363e-05
-2.96076924863752e-06
-4.07502775615903e-05
-2.40797977222858e-05
1.99840243143906e-05
-2.24000091417338e-05
-4.4977531911729e-05
-4.17318454688667e-05
-4.6193339037187e-05
-3.20867539781479e-05
-2.2632789744835e-05
-3.37885305932404e-05
-3.67942211587228e-05
-3.31520490103597e-05
-3.10200930208318e-05
-3.33404559030479e-05
-3.44276658221998e-05
-1.8879342437004e-05
-2.73692475169031e-05
-7.75055295780527e-06
-4.35019711791779e-05
-2.4395705986662e-05
1.82159364124402e-05
-5.39036033687532e-05
-3.36802695678303e-05
-7.55132620385965e-06
-4.68520423053275e-05
-1.29350381540703e-05
-2.12027673383456e-05
-1.16152835966345e-05
-1.75260131053193e-05
-3.07985267258083e-06
-2.5916246870605e-05
-3.41458904150966e-05
-1.72521428509033e-05
-3.32441198156787e-05
-3.80994804006003e-05
-2.20815975935113e-05
-3.75260882853421e-05
-3.04066986655595e-05
-1.20958964983948e-05
-4.353557671316e-05
-2.79739005784314e-05
-3.45224202150046e-05
-3.86301533993047e-05
-5.64968842177147e-06
-3.23983320506308e-05
-1.46063058621306e-06
-4.20012021241002e-05
-2.87000119381539e-05
-1.49055949254191e-05
-5.20766932306943e-05
-1.34594130887957e-06
-2.72634629489517e-05
-2.73505415827736e-05
-2.22777203987484e-05
-3.59341422796319e-05
-5.23120009062804e-06
-9.09206752813264e-06
-3.91632297112035e-05
-2.57292216215102e-05
-2.48442080813523e-05
-4.86360844323147e-05
-4.61439294067674e-05
-2.35865899633224e-05
-3.65004279796116e-05
-3.12487228363235e-05
-3.24750352429393e-05
-3.71944801924284e-05
-3.38834913000935e-05
-1.84055299266812e-05
-2.57491270882084e-05
-3.8843810746343e-05
-1.82871711922682e-05
-2.39292075604026e-05
-1.8950405353743e-05
-2.40808456662964e-05
-1.23978113126446e-05
-3.03074952974596e-05
-6.27100565837771e-05
-3.80185525342591e-05
-3.62070581129385e-05
-3.49558094390995e-05
-2.5702895780349e-05
-2.07784416563633e-05
-3.55019957505963e-05
-2.50255810374536e-05
-3.68009053384574e-05
-3.94474477496737e-05
1.10965348965336e-06
-2.94974050585569e-05
-2.75889313325038e-05
-4.11155521032317e-05
-2.76011119659366e-05
-3.18495448713526e-05
-3.68420518645179e-05
-1.92257512362728e-05
-3.72352064678517e-05
-6.24787881477953e-05
-4.77470481011989e-05
-4.14195158511459e-05
-1.93326820580902e-05
-4.18483149085322e-05
-1.66658437179494e-05
-1.20542016211003e-05
-4.34228697086771e-05
-1.76832915489008e-05
-5.2375199829513e-05
-1.15435053226705e-05
-3.6101178478228e-05
-1.43778008560899e-05
-4.83278300314706e-05
-1.69487288885286e-05
2.37119878138526e-06
-3.63665692611273e-05
-2.08924958467101e-05
-5.37363567056203e-05
-3.66017512905464e-05
-3.51545917591415e-05
6.73361912201768e-06
-3.40157224080481e-05
-3.10835622082738e-06
-4.4426561938991e-05
-2.02169891632419e-05
-6.8935253358296e-05
-2.9778877023324e-05
-1.03738736299249e-05
-4.74572479679513e-05
-4.29454339144952e-05
-2.99097762044711e-05
-3.98528922689747e-05
-3.42726468373605e-05
-1.86457902590739e-06
-1.52114107452714e-05
-2.07531763248004e-05
-2.78660814104455e-05
-3.71820376216601e-05
-4.43642643775765e-05
-2.76317701663786e-05
-2.38874084722487e-05
-3.95638210939867e-05
-2.45863392478786e-05
-3.67742472445061e-05
-5.60636755343614e-05
-1.33276180375239e-05
-2.50588481092358e-05
-5.28321692255611e-05
-1.20882774595384e-05
-2.88878972360689e-05
-3.32764923951894e-05
-3.7131466007309e-05
-4.71099199402926e-05
-5.41739680221613e-05
1.07491053163809e-05
-3.70041963915284e-05
-2.14218985580522e-05
-4.33033153727851e-05
-2.89901619584304e-05
-1.6303820927207e-05
-3.57946014057456e-05
-5.3244379464989e-05
-9.83723434649846e-07
-1.9972000877985e-05
-1.66541890929334e-05
-1.0049320734083e-05
-5.00178574953716e-05
-2.25504121080168e-05
-4.3895861616782e-06
-5.68878096598768e-05
-4.54463805924822e-05
-1.80170941026209e-05
-9.0282158364944e-07
-3.90672674716343e-05
-4.99477513658081e-05
-1.17622135351136e-05
-1.22714243669186e-05
-2.28534913106352e-05
-2.73193903922841e-05
-3.11049854802075e-05
-3.4888125772579e-05
-4.36692990237397e-05
-4.08400715180007e-05
-2.29975542148741e-05
-1.62394039982697e-05
-8.56745173849791e-06
-2.48534421941079e-05
-3.90614540234966e-05
-1.70973480727445e-05
-1.12529729816866e-05
-4.43107399630658e-05
-2.1615902341122e-05
-1.51606323183561e-05
-1.89978901675706e-05
-3.06532055145334e-05
-2.62585932232546e-05
-1.93434879785368e-05
-4.34840516714657e-05
-3.89032992881132e-05
-1.2662396540907e-05
-6.19444589918055e-05
-4.61556804470612e-05
2.32014605847691e-05
-3.4983172368325e-05
-3.02931651256449e-05
-3.61537575101669e-05
-1.53182426725276e-05
-4.80496737648834e-05
-1.21976894772549e-05
-1.91578662683698e-05
-2.56352539437043e-05
5.65966900623025e-06
-5.89229193519318e-05
-5.38470615514948e-05
-3.41192811189128e-05
-1.66401082601443e-05
-2.67942691335162e-05
-5.75364317671414e-05
-3.32689898623241e-05
-2.1447475047085e-05
-2.74301854506881e-05
-1.99923052302537e-05
-6.34227941527848e-05
-4.37989797951754e-05
-2.55527398683721e-05
-3.57589635756945e-05
-3.29974866646978e-05
-4.24797264935595e-05
-1.47321779025636e-05
-7.56596148059648e-06
-3.49290130014467e-06
-5.57939998998483e-05
-2.61450919265021e-05
-1.65167287016898e-05
-3.83185993218518e-05
-2.86534084839644e-05
-3.29030923750678e-05
-8.0278179740176e-07
-2.34662628053481e-05
1.15083112301362e-05
-1.33606109465576e-05
-1.99444528264442e-05
-2.08702874150007e-05
-2.00886881743173e-05
-6.45709985995815e-05
-3.13236372131949e-05
-2.66997337789718e-05
-5.1170995327154e-05
-1.00946436496425e-05
-3.6771230447257e-05
-2.58853737891743e-05
-4.60137988017208e-05
-2.37640098896573e-05
-2.01351260921738e-05
-3.61840775079959e-05
-8.74867019084198e-06
-4.37059093453166e-05
-4.83706888264221e-05
-3.40554765799148e-05
-3.48908815948014e-05
-1.712364963808e-05
-2.35812664682222e-05
-5.00222912075805e-05
-2.62078739430937e-05
-3.58259366887301e-05
-3.24423596430123e-05
-5.71368711715994e-06
-3.57197214289659e-06
-2.10945671215411e-05
-4.59162963337765e-05
-2.83502098601409e-05
-1.74790124263785e-05
-2.28071253215849e-05
-3.71843135449067e-05
-2.33428898559056e-05
-6.58853722874559e-05
-2.14450063904776e-05
-4.18485155912508e-05
-3.25632233134773e-05
-6.51980048339461e-06
-5.96852458981032e-05
-2.14460234900703e-05
-2.43911031328814e-05
-6.52430230222898e-05
-5.58235386733217e-05
-1.17233070161432e-05
-9.15135227410334e-06
-4.73799684833833e-05
-2.55437489004939e-05
-2.65735652845254e-05
-3.75696487012206e-05
-6.04625924587254e-05
-4.74982758669364e-05
-1.64615792994942e-05
-7.70957420258469e-06
-4.88736511129567e-06
-2.83632526328431e-05
-4.75452427524952e-05
1.08134695846114e-05
-5.25349037433783e-05
-4.83556411978164e-05
1.28009104454243e-05
-1.22309444046789e-05
-1.95175359574653e-05
-4.5253598500642e-05
-3.83909988654813e-05
-4.54256090171586e-05
-2.61149994102159e-05
-3.92556738405107e-05
-3.64456105717744e-05
-2.1103764442078e-05
-2.58490152864224e-05
-8.89847663300935e-06
-1.24123621563645e-05
-4.56070210748731e-05
-3.53906299639915e-05
-4.99135647593033e-05
-4.1295670242155e-05
-2.22260305267723e-05
-6.46906735796536e-06
-2.13543756607579e-05
-9.01010481283789e-06
-9.26959851215233e-06
-4.44030175368088e-05
-2.61894898925942e-05
-4.79987069786765e-05
-2.38805923656695e-05
-2.6969407228397e-05
-3.85831125593674e-05
-8.50335527763295e-06
-2.85559059100778e-05
-9.67333648605516e-06
-2.09809128335281e-05
-2.78833834516751e-05
-1.38859012734712e-05
-3.33913080409738e-05
-1.57102693179194e-05
-3.26849692036147e-05
-3.92380071692246e-05
-1.87961405194983e-05
-1.59169192162824e-05
-2.97082143611596e-05
-2.97334027370646e-05
-3.63181544206085e-05
-2.75055823298623e-05
-1.77210254865422e-05
1.55296416202147e-06
-3.94148718809218e-05
-4.29651244624147e-05
-2.51010572606269e-05
-2.0579009640798e-05
1.30154532794695e-05
-4.54838863059097e-05
-3.25204585399424e-05
-2.93951367997726e-05
-5.74281751687471e-06
-4.20968531644537e-05
-1.43058551985084e-05
-1.64123201689994e-05
-4.58881726988259e-05
-4.17053336322669e-05
-3.44327099255905e-05
-4.0376625359777e-05
-2.32119409339573e-05
-2.31240759877676e-06
-3.76049982706564e-05
-2.40500980253713e-05
-2.82550180297664e-05
-2.91188662982907e-05
-7.69469701247628e-07
-3.55416897357484e-05
-2.28525775249229e-05
-1.53883973977993e-06
-7.55390411557614e-06
-1.05281672523584e-05
-4.20978932754815e-05
-4.06382692093108e-05
-5.07069215257379e-06
-3.05502230993007e-05
-4.06659098218686e-05
-3.50989842823098e-05
-1.17877496950718e-05
-2.88577214703919e-05
-3.83640985282881e-05
-7.93660704565706e-06
-5.40003679489225e-05
-2.77887138668233e-05
-3.91815450798333e-05
-4.86990986883508e-05
-4.7249849005395e-05
-2.68528679818115e-05
-2.79991512178922e-05
-2.26560197093875e-05
-4.34863900639999e-05
-3.8988190291245e-05
-4.85351071347169e-05
-1.79751894649969e-05
-2.45545967905656e-05
-5.33297285835801e-05
-3.09829981001913e-05
-3.53567446680599e-05
-2.84082610592481e-05
-9.58963835760816e-06
-3.92728724658151e-05
-3.49500836076251e-05
-1.45470295370377e-05
-3.93327475856092e-05
-4.16228715516687e-05
-5.69126688161778e-05
-1.31431906688013e-05
-5.54313758462858e-05
-2.14392951702205e-05
-4.36705822659092e-05
-3.64960478077162e-05
1.30726492211676e-05
-3.75118476747423e-05
-5.61605350553462e-05
-4.38032141054589e-05
-3.70231609738454e-05
-6.2111507237607e-05
-1.31381448818372e-05
-1.62591949439084e-05
-3.00342161379251e-05
-2.26600177002506e-05
-5.16603639901663e-05
-6.59171880835075e-05
-2.09813068653496e-05
-3.62125015215636e-05
-1.34051937837049e-05
-4.30700421478441e-05
1.32134149743535e-05
-4.19701531923524e-05
-3.45787573164339e-05
-2.1896950173013e-05
-4.24029861561284e-05
-3.20828881789435e-05
-1.34697446337042e-05
-5.43527180411913e-05
-3.70991760322752e-05
-5.48529445584865e-05
-3.06411611981017e-05
-3.32698863519131e-05
-2.00357089532704e-05
-4.02795206190675e-05
-2.5387024604751e-05
-2.10892400056842e-05
-3.78734951109635e-05
-2.00670413186631e-05
-1.6066711724008e-05
-2.65230912542397e-05
-3.72020135721206e-06
-2.97276059822884e-05
-4.38317866810144e-05
-5.03064627133652e-05
-1.63768323496965e-05
-4.74921350392522e-05
-3.23505829836916e-05
-4.96326547962767e-05
-6.31799938857956e-06
-1.71654681123457e-05
-6.6646610903574e-06
3.26145016815823e-06
-2.51935585636178e-05
-5.81389029206403e-05
-3.89634484725738e-05
-1.59032540129461e-06
-1.44522152306455e-05
-1.49812189909293e-05
-7.05037574924713e-06
-2.21710945795271e-05
-6.00254173731428e-05
-3.26799942006197e-05
-2.28531373331919e-05
-7.31246884658696e-06
-4.89636858660329e-05
-2.47754250251162e-05
-1.63488394189994e-05
-4.03756159538465e-05
-2.92594192466738e-05
-3.30676538523333e-05
-2.94503240030998e-05
-3.86883685970779e-05
-1.13805478077541e-05
-1.38389391766734e-05
-4.78225517434936e-05
-2.3568663440069e-05
2.59101878443729e-06
-3.68138673229054e-05
-2.63658084352744e-06
-2.7611859441886e-05
-3.94181023368922e-05
-4.29465602720885e-05
-3.56111096649138e-05
-1.47720277695826e-05
-2.92323259904631e-05
-3.86727120205021e-05
-1.8049512125019e-05
-2.11618673689852e-05
-2.31314489609274e-05
-5.1052079249554e-05
-4.35361225385526e-05
-1.20467987521446e-05
-5.98285204834572e-07
-3.62962815922716e-05
-1.92258287780816e-05
-2.81618510046566e-06
-3.51643834593107e-05
-4.06505683529292e-05
-1.15954446901778e-05
-5.34270782475336e-05
-1.80495807331706e-05
-2.17544497229373e-05
-4.39462749749372e-05
-4.54358244302275e-05
-1.64334333592165e-05
-1.21775861386941e-05
-2.30404513595731e-05
-2.9178248639183e-05
-4.11467472358609e-05
-3.68131292059916e-05
-9.17420887074798e-06
-3.1321351422843e-05
-4.66952350157287e-05
-4.10109366568074e-05
-3.41825519352931e-05
-2.16493458749772e-05
-1.9932719327478e-05
-3.20645339031053e-05
-3.90121482789312e-05
-1.61883978460875e-05
-4.00352153548455e-05
-1.99098737644818e-05
-1.62838896500076e-05
1.87944689911034e-06
-3.98596997227027e-05
-1.03926678700494e-05
-2.96387917025908e-05
-7.00002419751023e-06
-2.40928875128554e-05
-3.00020554823602e-05
4.57476107929486e-06
-1.89091684975805e-05
-3.38608758998166e-05
-2.25461640480867e-05
-4.30542049172035e-05
-1.04757249379604e-05
-4.59226044418224e-05
-5.06692239615131e-05
-3.08120039892152e-05
-2.9195301749018e-05
-2.34306447734017e-05
-3.10526253396901e-05
-3.13629487794977e-05
-4.25094611372473e-05
-3.66353526730288e-05
-5.09781143857438e-05
-2.5649612470937e-05
-6.13797120497555e-05
-3.97289537469888e-05
-2.86236261063542e-05
-2.48787034580111e-05
-2.82829570617572e-05
-8.84991185044883e-06
-3.97296275304598e-05
1.87897639798641e-06
-3.32074033071564e-05
-3.23480367933568e-05
-1.64363655249163e-05
-3.48916568805492e-05
-8.02939192462414e-06
-3.83486172077683e-06
-3.11967707113514e-05
-2.05028640274957e-05
-3.47532528008435e-05
-4.63885568846466e-05
-1.33921739987758e-05
-4.55330637757986e-05
-1.84949331300997e-05
-2.50400895707882e-05
-2.96492874553458e-05
-4.35210380371626e-05
-4.66026653963204e-05
-2.18213743648481e-05
-2.92589706868458e-05
-2.03649002974767e-05
-4.19602224270218e-05
-3.29872319965164e-05
-4.03660273694571e-05
-2.78233712982909e-05
-3.23362658923142e-05
-4.49262649939087e-05
1.68378534062748e-05
-3.30522230379812e-05
-2.43513933120274e-05
-3.02503970986958e-05
-3.63498385973788e-05
-2.63969587380483e-05
-2.47563444267869e-05
-3.15601777738741e-05
-4.10780128237769e-05
-5.64261960788426e-05
-3.28077324949997e-05
-3.31414210002621e-05
-3.20688517294874e-05
-6.26877952458472e-05
-1.10693019520675e-05
-3.3339183468244e-05
-2.77415508865372e-05
-2.09220729269562e-05
6.92170840733138e-06
-4.77790449643829e-05
-5.66841294760995e-05
-2.66652484811969e-05
-7.15897928396164e-05
-1.24004247417678e-05
-2.35918291183089e-05
-3.01166021950905e-05
-2.17111305234038e-05
3.21140610297149e-06
-3.50232757385851e-05
-2.01910419879333e-05
-1.43480559324293e-05
-2.94492710834584e-05
-1.39803918530837e-05
-9.79315496658882e-06
-4.41857230157221e-05
-2.84529211642953e-05
-1.74077288182601e-05
-2.26074384519778e-05
8.30047647277316e-06
-3.34236310830283e-05
-2.34554028564596e-05
-2.04633293624824e-05
-2.11866747719801e-05
-4.00516031156781e-05
-1.81795786120584e-05
-2.90323256165757e-05
-2.68992046969448e-05
-4.02033452501472e-05
-1.31388040964055e-05
-4.35359611457829e-05
-2.9229499165868e-05
-3.40938036246245e-05
-4.24459857620241e-06
-2.74884125538092e-05
3.34363165384064e-07
-2.12695991363389e-05
-2.10498528370688e-05
-3.53989198902495e-05
-4.01524363246066e-05
-2.23485185965898e-05
-3.00019613333498e-05
-1.68318254188184e-05
-2.5532821275377e-05
-1.1698059667862e-05
-4.68322696057742e-06
-6.25806244232092e-05
-3.87777421940322e-05
-4.02516849515086e-05
-3.71752440597337e-05
-3.07913159072711e-05
-2.30551796637598e-05
-5.43617052753491e-05
-4.32535661216708e-05
-2.65772391804759e-05
-3.53488646740183e-05
-2.95947441882935e-05
-3.0450240147242e-06
-3.75547371653241e-05
-3.79826727159669e-06
-4.98366272713948e-05
-2.87176712730011e-05
-1.55468234528168e-05
-3.47509782675407e-05
-3.58459482415466e-05
-1.70517808475586e-05
-3.34028660538558e-05
-1.88109230678386e-05
-2.0128287393084e-05
-5.88868988791698e-05
-3.28067299188582e-05
-1.93915969052934e-05
-2.22364423092231e-05
-3.75799962652082e-05
-3.88351138218404e-05
-3.00703524059561e-05
-4.34710502021804e-05
-1.09522504240041e-05
1.36667920318238e-05
-4.4747699560821e-05
-3.32106919143578e-05
-3.33734878570542e-05
-1.12632761024598e-05
-3.65823579964491e-05
-1.08511895494636e-05
-1.70672560751011e-05
-4.90628164087978e-05
-1.70790942201051e-05
9.34982220764278e-06
-3.54983435508793e-05
-2.96732250736957e-05
1.36026343044907e-06
-1.18371243887711e-05
-4.13989833550315e-05
-3.03618663604145e-05
-1.34629030532248e-05
-4.11700159601143e-05
-2.01231786730969e-05
-3.97181052887913e-05
-3.31106269945407e-05
-6.16900421528861e-07
-1.6743992875638e-05
-2.31214656674707e-05
-2.66096295818667e-05
-3.63016787384474e-05
-1.81026605579647e-05
-3.47216353012646e-05
-1.05402338060053e-05
-2.90848886032869e-05
-6.27541946507444e-05
-6.24331153044063e-07
-2.342929141519e-05
-1.2291351578621e-05
-2.58298235046677e-05
-5.09660625822091e-05
-4.54089366789303e-05
-2.59062934412743e-05
-3.0944456782303e-05
-2.35427813779895e-05
-1.58421228078325e-05
-3.46875809299955e-06
-4.58276866782282e-05
-2.55617369987802e-05
-1.95280050795501e-05
-1.80486291843028e-05
-1.25478575489238e-05
-5.79056397766623e-05
1.17523557688309e-05
-3.36304065678993e-05
-2.09285377710415e-05
-5.0835346292334e-05
-3.22571296225196e-05
-4.07056721695101e-05
-1.54240117247251e-05
-2.21850200377494e-05
-2.53938359510299e-05
-3.65691454430074e-05
-2.99393330580627e-05
-4.0602829274487e-05
-1.8258093192432e-05
-1.09495706217608e-05
-2.02254390195488e-05
-4.3342683780222e-05
-1.96628256271389e-05
-1.11721608258138e-05
-2.45426702849388e-05
-4.18254100479001e-05
-4.51955899523726e-05
-4.54941528608727e-05
-2.59257035805517e-05
-2.36323558043288e-05
-3.3553914829877e-05
-4.57192361296431e-05
-4.5738708728507e-05
-1.72817310044989e-05
-2.0432611411659e-05
-2.31851898873654e-05
-3.87844268209946e-05
-8.72886986202454e-06
-4.94739751212459e-05
-1.6857440940274e-05
-4.80350724672744e-05
-3.63264325169702e-05
-6.44045566726218e-06
-4.16484683517603e-05
-2.45286830579079e-05
-1.61791724952593e-05
-4.16088193727189e-05
-2.40902002977765e-05
-2.68742186218541e-05
-2.51566229529821e-05
-3.82466811410425e-05
-3.61627516727595e-05
-2.10474628149621e-05
-3.51050583867646e-05
-3.85469576370886e-05
-3.42008814773876e-05
-3.24654063904392e-05
-3.24884053078828e-05
-3.02087105849276e-05
-2.24683592262016e-05
-5.45108839287733e-05
2.30800781997747e-06
-2.91430381615493e-05
-9.87947957902856e-06
-3.08328323728003e-05
-3.14780652389676e-06
-4.4176266486447e-05
-2.34330945889845e-05
-1.72796533968782e-05
-4.74979196143506e-05
2.39706152183722e-05
-4.20224555275933e-05
-1.5276952241521e-05
-9.87605557767445e-06
-3.97186000580251e-05
-5.29794994773406e-05
-2.40375338983654e-05
-2.81829125354482e-05
-1.93417802392077e-05
-3.17875591836285e-05
7.67211849125925e-06
-2.5277311523007e-05
-2.19587068967117e-06
-4.48883602738614e-05
-4.51273003086896e-05
-1.531851347378e-05
-3.03185057828462e-05
-3.35686278020484e-05
-2.76390486196446e-05
-2.31283896908705e-05
-4.7760792429865e-05
-3.74567882439379e-05
-3.81403782081558e-05
-4.26412407622097e-05
-5.41073355124767e-05
-4.17503027604775e-05
-4.65558783583397e-05
-3.74872035380581e-05
-2.59566219686924e-05
-2.73749906069768e-05
-2.11425982122352e-05
-3.12491299705733e-05
-2.18323956185066e-05
-2.98030833826801e-05
3.46577008763574e-06
-3.17588397139307e-05
-1.67879813355953e-06
-2.44152360286674e-05
-2.97391843429539e-05
-2.47842013637671e-05
-1.57085520721686e-05
-2.38957316460934e-05
-1.1296374583581e-05
-2.55266602979291e-06
-1.97964599634105e-05
-4.02508907763358e-05
-2.89652207335918e-05
-1.30800596292088e-05
-3.97237426845873e-05
-1.51992089673621e-05
-3.91579041291011e-05
-3.61236965255871e-05
-3.04016968546816e-05
-2.34147812826401e-05
-1.43179040404615e-05
-5.09176198204473e-05
-2.38218200390361e-05
-5.73241006119955e-05
-2.83339127124036e-05
-3.5181993856236e-05
-2.97126457767568e-05
-4.55187877075726e-05
-5.1028021630596e-05
-1.55555722554165e-05
-2.9887332102377e-05
-2.37499319152645e-05
-3.69116304611641e-05
-5.32865188701312e-05
-1.9824959885047e-05
-2.51543591591981e-05
-1.9197499284202e-05
2.11295392996982e-06
-1.10435369278532e-07
-1.05184615808174e-05
-1.70147498872902e-05
-3.55080948529142e-05
-2.62318843910182e-05
-4.87211098078193e-06
-1.24557811963187e-05
-4.17603122587162e-05
-3.31398164561529e-05
-2.57516722112567e-05
-2.00683385178157e-05
-3.68289838897532e-05
-1.76454074794323e-05
-3.79447447737821e-05
7.28661563863878e-06
-3.56156841120121e-05
-1.12540788212055e-05
-1.59770798379865e-05
-4.05608286803859e-05
-4.31189819608198e-05
-1.71615551689769e-05
-4.48239176578569e-05
-2.5603106589023e-05
-2.54055285151813e-05
-3.18759486826491e-05
-1.29042995788348e-05
-6.52823239787105e-06
-2.02941596167473e-05
-1.59817200823811e-06
-4.47334280014391e-05
1.4930930061114e-05
-1.96086989629565e-05
-2.10660712645236e-05
-3.25591356081327e-05
-4.14014705092776e-05
-2.17045388676416e-05
-1.95667790044203e-05
-4.4834596424993e-05
1.33079616361909e-05
-5.38978131485629e-05
-1.41378106629499e-05
-1.85248014753999e-05
3.63367682566842e-06
-1.01613458970795e-05
-5.84897783406096e-05
-2.91921632178955e-05
-2.71560088489123e-05
-2.73825305533896e-05
-6.94151657378907e-05
-4.78028480185846e-06
-2.45086144453979e-05
-3.42293253659811e-05
-5.34040638199064e-05
-1.89653373602117e-05
-1.4353181643343e-05
-4.33037068634181e-05
-6.1280096833214e-05
-2.655784078209e-05
-3.36489538039304e-05
-3.95752906838007e-05
-4.2698155252037e-05
-1.29137586520102e-05
-2.8647072391829e-05
-1.91829763052439e-05
-1.76266503806157e-05
-6.6619595351977e-06
-1.98366886788721e-05
-1.70700162991304e-05
-2.33598596873784e-05
-3.20702140778984e-05
-4.87768200176743e-05
-4.77030261794236e-05
-1.00712232281886e-05
-3.94265035449571e-05
-6.21595012592365e-05
-9.56472047473036e-07
-2.32758313952108e-05
-3.45455673668929e-05
-3.28034881684164e-05
-3.74906531759462e-05
-3.58450129594479e-05
-3.25707650113545e-05
-1.15036898400858e-05
-3.32183601623368e-05
-1.46714981635739e-05
-1.54616327675489e-05
-9.3251734440509e-06
-1.24326914521455e-05
-1.99804339219717e-05
-5.13327350629527e-05
-1.60227610988393e-06
-1.04278763521744e-05
-2.95595069339439e-05
-2.86512761254918e-05
-4.01126610244941e-05
-4.02560677823499e-05
-7.87187451777767e-06
-1.62775745169573e-05
-8.36427205071145e-06
-3.20457465726466e-05
-1.57885083428684e-05
-1.81311055226465e-05
-1.89348722086522e-05
-6.59138243906455e-05
-1.19135215217272e-05
-4.16256804766367e-05
-1.93820392272523e-05
-3.65231093877964e-05
-1.49678415545198e-05
-4.87359442762109e-05
-3.326866918114e-05
-7.20596105680856e-06
-3.14868241743904e-05
-4.00769030334218e-07
-3.37680157517493e-05
9.83399391927446e-07
-9.26950922498421e-06
-9.99852875288789e-06
-4.48152896972599e-05
-3.84733318736515e-05
-2.3713737175139e-05
-4.81143059555913e-06
-6.24228171040587e-05
-4.23309250906894e-05
-3.13619955933655e-05
-4.73490256151809e-05
-2.34038728346797e-05
-5.82268763549771e-06
3.60496490115477e-06
-2.81007615434778e-05
-4.22334143034411e-05
-5.14483145994488e-05
-3.20562422989974e-05
-3.1767556908958e-05
-6.64749410101054e-06
-4.13441221496219e-05
-5.8446310039076e-05
-2.50079325874037e-05
-4.90115369587792e-05
-3.3130500962201e-05
1.41590994012243e-05
-3.43006228615973e-05
-1.17588842307168e-05
-2.95946056506121e-05
-3.93602614887972e-05
-3.79013206682341e-07
-2.05192784385847e-05
-7.56561600223923e-05
-2.08788273977045e-05
1.77833122634925e-05
-4.08556274997411e-05
-4.09511868616804e-05
-4.02765680257987e-05
-2.69331229529137e-05
-2.28802880941197e-05
-4.09422588483325e-05
-1.86672089315355e-05
-6.15422936685619e-05
-4.79950126586696e-05
-2.66081221400587e-05
-2.8786131321995e-05
1.05709644036261e-05
-6.14191645717195e-06
-5.43678695481405e-05
-5.23201068516865e-05
-1.22310711167857e-05
-2.59613383088367e-05
-1.45248173868741e-05
-2.59512384024693e-05
-5.09880954479956e-05
-3.04403916607044e-05
-2.23663253867163e-05
-3.35481685768061e-05
-5.85441549552968e-05
-7.48387094350332e-06
-3.77786503030238e-05
-1.92254723238439e-05
-3.89288322129312e-05
-2.91203185792402e-05
-1.28890240302899e-05
-2.50385588102933e-05
-2.02811758780579e-05
-2.86757961747295e-05
-2.60279703468917e-05
-1.97320471384288e-05
-2.05728864854331e-05
-4.48511077196653e-05
-3.49002111097101e-05
-2.54445897860133e-05
-6.86337009873711e-06
-2.47990369089565e-05
-3.19850231082092e-05
-4.55539267640686e-05
-4.52668474748225e-06
-1.35766741871111e-05
-2.87141847602353e-05
-4.81541270714452e-05
-3.93279391816289e-05
-1.3139353064525e-05
-4.47215789371666e-05
-5.05735748963505e-05
-3.97979795991588e-05
-3.55968207878821e-05
-6.21535844430826e-05
-6.49622160764728e-05
-1.18145422063025e-05
-2.63250572157526e-05
-2.67583952973044e-05
-1.8579236180952e-05
-6.11070644385759e-06
-5.19789483710665e-05
-2.39217333552304e-05
-4.1688822693778e-05
-2.62462292357963e-05
-1.43540002651948e-05
-3.49942400745286e-05
-4.90695771882481e-05
-3.38269838998271e-05
-4.14390182502149e-06
-1.03533339408077e-05
-1.92382460003701e-05
-3.27520280108511e-05
-1.55597834024501e-06
6.70219037005355e-06
-1.17482391246324e-05
-2.99462444630116e-05
-2.77138501415952e-05
-2.15114581117688e-05
-3.4297385845752e-05
-2.113154681204e-05
-4.01253039819774e-05
-5.03376279075478e-05
-3.28578097937698e-05
-1.62379565308892e-05
-3.51985662567501e-05
-2.4280591307756e-05
-3.03753656531879e-05
-7.09745832367815e-06
-5.10095417128012e-05
-4.3673980835959e-05
-2.60718033314352e-05
-2.22893134053878e-05
-2.90954102389139e-05
-4.84181398706053e-05
-4.71433455378136e-05
-1.87358796288385e-05
-2.63278226512608e-05
-1.34993737522782e-05
-1.89135068607611e-05
-3.30155946612783e-05
-8.59675327619654e-06
-7.87232766845478e-06
-3.71404941101581e-05
-1.72690272893491e-05
-3.65729093905984e-05
-2.90937600193985e-05
-3.34834110726089e-05
-1.53862690916933e-05
-1.34909936403641e-05
-3.00122977576478e-05
3.21664129002392e-05
-4.69338960323656e-05
7.15218722852031e-07
-6.50520761335512e-06
-3.88655074806122e-05
-1.99090829816243e-05
-1.45954103069873e-05
-1.57690158231812e-05
-1.13215090551366e-05
-5.57804410386808e-05
-4.49356558710878e-05
4.118152632157e-06
-5.58838993207368e-05
-4.06021349188948e-05
-4.17191042515795e-05
-5.36070774675128e-05
-5.44758256795206e-06
-1.48727198784973e-05
-6.85709765931899e-06
-2.66066465223359e-05
-3.39972118834112e-05
-2.01779292618062e-05
-2.18953809715221e-05
-2.46906178172129e-05
-1.28119504332273e-05
-1.46518612991335e-05
-4.31420303604735e-05
-2.15722876472705e-05
-5.144820065548e-05
-3.94189946869502e-05
-1.74990847597778e-05
-2.51975996582838e-05
-1.84810695697547e-05
-6.41891905839811e-06
-4.70345414373277e-05
-2.30764995551224e-05
-5.93805455462488e-05
-2.12249785579092e-05
-2.56567315079609e-05
-4.19290084691854e-05
-2.15933332029936e-05
-3.99638958470028e-05
-2.21494199362787e-05
-3.53249267539281e-05
-1.25239030121351e-05
-2.37763207051616e-05
2.5217173210642e-06
-2.33308357309831e-05
7.98406271812607e-06
-2.01332560538138e-05
7.95071132153094e-07
-3.7992878469432e-05
-5.84078874704648e-05
-6.92047652229163e-05
-4.82903965365273e-05
-4.184127755153e-05
-1.24713640992665e-05
-1.12579832116503e-06
-3.17360621684462e-05
-3.40879084085812e-05
-5.91418071796914e-05
-4.63378925901157e-05
-8.05156650454371e-06
3.47386564396811e-07
2.25711446686486e-06
-7.41296274157697e-06
-2.35596614209696e-05
-3.47320614219199e-05
-2.04553842989979e-05
-2.2859102701608e-05
-2.1351580560189e-05
-3.61927129126855e-05
-1.64878505328262e-05
-4.52371758918071e-05
-6.03006407279891e-05
-6.19052778990755e-06
7.65256519510186e-07
-3.67336492123538e-05
-1.86737763280402e-05
-4.37464365809122e-05
-1.66039442456549e-05
-3.37604128106654e-05
-1.75501202504659e-05
-4.09029619634014e-05
-9.03436741247607e-06
-1.68388061991598e-05
-5.13008134413474e-05
2.71177961827808e-06
-3.92297473412701e-05
-4.51862880746287e-05
-3.5167700909016e-05
-3.96380845968272e-05
2.86290914761808e-06
-3.8773143058497e-05
-4.14371021228107e-05
-5.68704549634784e-05
-2.17413711624326e-05
-3.06300823940833e-05
-1.18130681160785e-05
-4.22653766115769e-05
-2.92811525070291e-05
-3.09976957491116e-05
-3.74928518409024e-06
-3.12732453669965e-05
-2.50710480672971e-05
-1.86427626536138e-05
-2.36101672690289e-05
-1.07995448488689e-05
-1.39682878580393e-05
-3.21188796455671e-05
-1.60264984761699e-05
-1.91682416100464e-05
-1.24035775220721e-05
-1.75556217287884e-05
-3.6904785446558e-05
-3.78619812035303e-05
-3.92549158498858e-05
-2.41860609878586e-05
-1.60062149183161e-05
-1.36210520963399e-06
-2.39262421155325e-05
-2.17013677999741e-05
-3.30222406953396e-05
-1.86863307952255e-05
-1.67195071217933e-05
-2.03415106051825e-05
-3.75590261031841e-05
-1.2925863826289e-05
-3.4811652876776e-05
-5.96118536354116e-05
-1.91724283348783e-05
-9.85572989723825e-06
-1.40640115575189e-05
-2.81543614919285e-06
-3.34850606144747e-05
-3.58143493202692e-05
-4.44868390487101e-06
-2.49800849316295e-05
-6.21241905662174e-05
-5.27639265048951e-05
-3.05831117147242e-05
-4.75653961157635e-05
-1.97990935858762e-06
-1.69079213607285e-05
-4.05782090095309e-05
-3.52282734243488e-06
-4.73836513778074e-05
-2.56931001128372e-05
-4.84117715357713e-05
-1.71812736476052e-05
-2.56933837949732e-05
-2.25110952219952e-05
-8.09741729496527e-06
6.62528040928706e-07
-1.32900468389807e-06
9.19597978080538e-06
-5.25821279322044e-05
-3.93487050163208e-05
-3.51857522239849e-05
-3.36432959415869e-05
-2.32583232239643e-05
-3.12907621785061e-05
-2.39037314117708e-05
-5.59863301619154e-05
-3.45746479124695e-05
-4.24715528223023e-05
-4.22968348074387e-05
-3.33051205315677e-05
-5.26979288109353e-05
-2.47576584729336e-05
-4.13311511760911e-05
-3.68472953649238e-05
-3.27965563218309e-06
-1.57985088746447e-05
-2.69102794064931e-05
-1.95196280331982e-05
-3.16916679801731e-05
-4.37806655147123e-05
-1.48991343553198e-05
-4.2349643054202e-05
-6.19231577144739e-05
8.73871169342353e-06
-3.63584549248921e-05
-4.02814906520471e-05
-7.11362469279074e-05
-3.61032443813406e-05
-2.05581509483959e-05
-3.91064036965516e-06
-1.84860383007284e-05
1.33672165216766e-06
-1.15619684011397e-05
-1.51002292414356e-05
-4.03535024122502e-05
-2.95376465494039e-05
-1.52698529756449e-05
-1.79397561863101e-05
-7.86435868611787e-05
-1.04192181258906e-05
-2.22224405686865e-05
-2.77110829499038e-05
-4.4497089913533e-05
-2.73610846270586e-05
-1.26897800147372e-05
5.19172523425568e-06
-5.24242422868125e-05
-5.69474496932083e-05
-3.98400921616372e-05
-2.67286742383476e-05
-2.57848001491174e-05
-2.45611315947902e-05
-5.28798458143391e-05
-1.34645862725413e-05
-3.20040371714474e-05
-2.00655478678783e-05
-1.01173741508115e-05
-1.62103289016821e-05
-1.44358895049551e-05
-2.90910895546059e-05
-2.26236542962833e-05
-3.94551792490607e-05
-3.71483446227472e-05
-3.63364660493806e-05
-2.87643691772702e-05
-1.42771167255661e-05
-1.26485093672428e-05
-4.54387993578312e-06
-1.57614238749543e-05
-2.19621611914179e-05
-4.19636159950031e-05
-2.27434567932679e-05
-1.82566874139269e-05
-1.89253303252516e-05
1.84452442374328e-06
-6.43875280467191e-05
-2.96462899954147e-05
-5.1882033231126e-05
-1.98598422497867e-05
-2.70193231910605e-05
-4.31891293765904e-06
-1.01516265378602e-05
-1.24043178456973e-05
-4.77645919493846e-05
-2.91433297245669e-05
-6.87603616829787e-07
-1.68837539996013e-05
-5.37094500732313e-05
-3.01162392539248e-05
-1.64464577742967e-05
-8.90832854707234e-06
-9.60994179714311e-06
-5.62536373846292e-05
-1.83965086973936e-05
-2.24174173909985e-05
-2.37335216504636e-05
-4.55295968600191e-05
-4.3392870894104e-05
-2.11404024572071e-05
-1.62810095521058e-05
3.69734673875227e-06
-3.15134521380546e-05
-4.01513755949962e-05
-2.84916130743552e-05
-1.10776843620603e-05
-2.79698455105685e-05
-3.50420074793932e-05
-1.58995805293525e-05
-3.5593267848011e-06
-2.64189918458556e-05
-4.1076478617192e-05
-4.40350525660778e-05
-3.97806517766417e-05
-3.10798067161333e-05
-3.99124394011427e-05
-1.80875966850749e-05
-1.73873664876245e-05
-3.78735007545814e-05
-6.59500563082948e-06
-2.58635743521358e-05
-2.3171171272333e-05
-4.32528266371974e-05
3.278160179547e-06
-6.03719669097043e-05
-4.04291167539829e-05
-5.57122698060903e-05
-2.26557561610479e-05
2.05138429722698e-06
-2.4346126136565e-05
-2.95706634167117e-05
-1.15664775670822e-05
-2.69406420378576e-05
-3.76694425752955e-05
-1.80263862493969e-07
-4.47985963826387e-05
-3.96938061115396e-05
-4.14315790251478e-05
-3.56415773018694e-05
-3.01935278630871e-05
-1.45053365937931e-05
-1.96186851035238e-05
-1.90259075084888e-05
-2.00836248184255e-05
-3.12614181829721e-05
-3.42651050779785e-05
-1.53257489296672e-05
-3.11835848982656e-05
-1.26370495123166e-05
-4.20455690069441e-05
-3.53537230157593e-05
-4.00856376570376e-05
-1.70125191226056e-05
-2.6645908829488e-05
-3.9573883326477e-05
-4.38851818797298e-05
-1.36045621069335e-05
-3.33157882437088e-05
-5.16237823325674e-05
-2.45866161380426e-05
-4.0182579060339e-06
1.05115949684759e-05
-4.51171046821992e-05
-4.42579132162909e-05
-1.6537632105968e-05
-4.06680095931126e-05
-3.90341384912335e-05
-1.91111027315464e-05
-1.7503924765585e-06
-2.8400067728945e-05
-1.94995079635341e-05
-5.15814313281522e-05
-1.143842726174e-06
-1.99453426128532e-05
1.90182558820179e-05
-3.08642553960579e-05
-2.39749761241263e-05
-1.27714418059137e-05
-5.18306157473734e-05
-2.07581662815287e-05
-3.32765994181234e-05
-4.86462346533946e-05
-3.64884747311359e-05
-6.14571938486226e-06
-1.18398002044606e-05
-2.37494124395634e-05
-3.61935743121941e-05
-2.26234146050726e-05
5.93353508086374e-06
-1.68591523830851e-05
-4.97260539779476e-05
-1.43445896986253e-05
-4.25586594738534e-05
-2.35263580382527e-05
-4.86519387712628e-05
-4.6226645988204e-05
-2.32604599997453e-05
-2.40738970362078e-05
-6.59181993956238e-05
-2.76310738680527e-05
-3.26150840787274e-05
-6.03322225469275e-05
-3.38952341997441e-05
-3.0541141897675e-05
-2.24584925517594e-05
-2.88197758118029e-05
2.87350892923835e-06
-1.27364130791573e-05
-4.67781516503048e-05
-6.28911076073259e-05
-2.12446466513664e-05
-1.47275280722108e-05
-2.81442271507029e-05
-3.05977477567231e-05
-1.86449259250178e-05
-4.11067516353499e-05
-3.20344353081333e-05
-4.85087684748981e-05
-5.35425940014054e-05
-1.78946402032062e-05
-1.42400802979137e-05
-9.01667965876143e-05
-2.65224023263461e-05
-2.1370362631905e-05
-2.48813722575314e-05
-5.6844503522292e-05
-2.16357823890762e-05
-3.81381701329876e-05
-3.76096221801865e-05
-3.29756620578541e-05
-3.9924087489822e-05
-4.48452010023104e-05
-2.25287581157759e-05
-9.18038101835861e-06
-5.44397129500181e-05
-1.43494845866322e-05
-2.06143626377753e-05
-2.38601601499881e-05
-1.67740945676846e-05
-3.52376968783703e-05
-2.88785875681071e-05
-8.28275851932417e-06
-5.03033962448902e-05
-1.17343735361442e-05
-2.20644589979636e-05
-9.11133152773062e-06
-1.86754678697793e-05
-4.85728060087896e-05
-3.69195423440979e-05
-1.69696089301974e-05
-3.07900641534967e-05
-4.7288465016639e-06
-5.88705228539803e-05
-2.51207384925961e-05
-3.43641631993074e-05
-5.07166884319749e-05
-4.03616799141463e-05
-4.28685140125161e-05
-3.30479410544934e-05
-2.78812994465758e-05
4.12930689352722e-06
5.66035008948279e-06
-2.95887582748194e-05
-3.36867436165132e-05
-3.0054940161153e-05
-1.89160131658679e-05
-1.32544686429462e-05
-6.13496189129275e-05
-8.67123216646619e-06
-1.76185809790489e-05
-1.96334582406987e-05
-5.91496918657584e-05
-1.68435416791159e-05
-1.98685614152231e-05
-3.62769885924993e-05
-3.85513312139591e-05
-4.77510123526707e-05
-4.81472485424764e-05
-5.09635318179984e-05
-1.96608424982131e-05
-3.52844000453151e-05
-4.84797073783304e-05
-5.47224180164569e-05
-4.3585123708333e-05
-1.45802580236253e-05
-4.67648481584113e-05
-2.1804716422201e-05
-2.67122012285324e-05
-1.43835719796335e-05
-4.27822166862462e-05
-2.87336146465792e-05
-3.46239486357291e-05
-1.56666807482863e-05
-4.02785013949937e-06
-4.25251194265389e-05
-4.39108160881591e-05
-3.10749832412628e-05
-1.67835632513162e-05
-1.67566099230766e-05
-3.2881462783925e-05
-5.13299182466115e-05
-3.80838602750551e-05
-4.6055761017099e-05
-3.43829413903799e-05
-4.20349849708869e-05
-1.71114065141009e-05
-4.12071202040361e-05
-4.98431112559805e-05
-3.77070350107341e-05
-2.07495842868483e-05
-4.12269979900003e-05
-4.02200763301303e-05
-5.16135644431385e-05
-1.40889496062516e-05
-4.29751407449479e-05
-1.15426945826875e-05
-2.67294583020141e-05
-3.41344672078986e-05
-6.14237389638118e-05
-4.08950601012241e-05
-1.55218745486426e-05
-4.16125360434528e-05
-2.37263812658907e-05
-1.72125091970619e-05
-2.88447165995624e-05
-1.70700354561721e-05
-5.73095827356538e-05
-4.12752740572282e-05
-1.16332290923611e-05
-9.8677612423351e-06
-3.57379026541215e-05
-3.20106593771792e-05
-2.08082900064306e-05
-3.23002644710927e-05
-1.8227457614008e-05
-5.35967247003513e-05
-2.99262416118866e-05
-2.97737951878384e-05
-2.35833241919723e-05
-1.4556128766983e-05
-4.1580171796957e-05
-2.51539907633415e-05
-4.70735948586881e-05
-4.04785075860085e-05
-2.4362525151094e-05
-3.50572623830298e-05
-1.98987839568635e-05
-2.80137681178764e-05
-5.13947746757939e-05
-2.64198239741398e-05
-1.17535836763343e-05
-2.59413165919012e-05
-3.68208942471758e-05
-1.2442762217574e-06
-4.49539811196271e-05
-3.51994799339539e-05
-1.52760443641953e-05
-4.07769624379384e-05
-1.9646926619429e-05
-4.8892314970685e-06
-3.00771572801778e-05
-2.30216164060431e-05
-4.81917208339822e-05
-2.32202912457928e-05
-3.52247430576966e-05
-3.40006705243051e-05
-4.34435733329273e-05
-4.05291944200235e-05
-3.94226542922733e-05
-2.10750222358661e-05
-2.33658697796618e-05
-2.12086931575108e-05
-5.64253891638435e-06
-7.03924372093087e-06
-3.69554748483135e-05
-3.19628437769969e-06
-1.35785587829077e-05
-2.76999595260905e-06
1.46815650984501e-05
-2.63902360302578e-05
-8.95286809255948e-06
-4.14381860173007e-05
-9.97541809739587e-06
-1.71272477759062e-05
-2.5839340476325e-05
-3.21504649292427e-05
-3.68752232706142e-05
-7.57069290304051e-07
-5.15792109635377e-05
-3.31372057396483e-05
-5.2882941170921e-05
-2.05157325397862e-05
-1.18692195833218e-05
-4.10992895531552e-05
-3.25254978443841e-05
-2.23481975962509e-05
-5.56016509154963e-05
-4.06883084059265e-05
-4.51224241540971e-06
-1.7232206429009e-05
-1.17155869852465e-05
-2.40228500400227e-05
-4.75404948911277e-05
-1.34504472724235e-05
-3.35887835702864e-05
-1.66603289890974e-05
-7.4928799008183e-06
-3.40393391383338e-05
-1.73704965929352e-05
-4.32078992874707e-05
-2.23414438916737e-05
9.56617633376929e-06
-1.34520354492448e-05
-3.84293283727508e-05
-1.88163111467646e-05
-2.8638197985063e-05
-2.23231478090048e-05
-3.79167166398245e-05
-9.43855348904484e-06
-1.56080377867189e-05
-4.75008627855527e-05
-5.4149213794464e-05
-2.81643347348703e-05
-1.64827416911169e-05
-3.42298404448715e-05
-3.29761699097302e-05
-1.79672410803199e-05
-5.52723644018416e-05
2.26979545188765e-05
-3.53505182734851e-06
-3.63064040443193e-05
-1.78614711356956e-06
-1.70084325941752e-05
-3.03053547116309e-05
-5.48678987187793e-05
-2.65267176471559e-05
-1.73888939040623e-05
-4.81374656616357e-05
-4.76907267196712e-05
-4.81598056590421e-05
-8.79313814332704e-06
-6.78934769291098e-05
-4.43140270854766e-06
-2.2413445642699e-05
-8.50257815378572e-05
-3.1519686659218e-05
-3.46386780466145e-05
-2.50088032743536e-05
-3.27913868848372e-05
-2.48748042298897e-05
-1.21799846806284e-05
-1.79649513275333e-05
-1.29626392393671e-05
-3.04149711916094e-05
-4.5110877743057e-05
-5.58693528596053e-05
-3.07083775616195e-05
-3.03817517438522e-05
-2.46150656146792e-05
-2.24475335719022e-05
-1.24938205644784e-05
-3.24375008349052e-05
-1.95459892145217e-05
-3.41737013570277e-05
-5.44914672969174e-05
-1.74425219231409e-05
-1.55286588927838e-05
-2.84868616185209e-05
-4.05804965121092e-05
-1.72441239308732e-05
-5.55138861451788e-05
-3.44629946842618e-05
-3.17388242315211e-05
-3.43726531667756e-05
-4.12222499455971e-05
-1.84206700483724e-05
-2.05412157315716e-05
-3.28865822328043e-06
-4.58040720408308e-05
-3.6075966030824e-05
-7.82389563088209e-06
-1.89946043540554e-05
-4.04954413196279e-05
-1.9486952409618e-05
-4.40833570790197e-05
-5.68729653476022e-05
-2.44695159986421e-05
-6.66451104178692e-06
-5.67902777146369e-05
-3.96592205125735e-05
-1.93750430037157e-05
-4.71098748078573e-05
-4.26296770130084e-05
1.67512226386225e-05
1.1751388236511e-06
-3.7112790545472e-05
-3.30218798922967e-05
-1.85328468891867e-05
-2.15723165532597e-05
-3.32171860418046e-05
-5.83735915908034e-05
-3.85510858018221e-05
-3.84921371546828e-05
-2.39026953800105e-05
-2.14136833516195e-05
-1.33469344341026e-05
-2.79450374525572e-05
-3.51611694852069e-05
-9.68232197024802e-06
-5.47271518710979e-05
-4.55773736157649e-05
-1.40956312448822e-05
-2.07511826717727e-06
1.90491123183781e-05
-2.43419368824877e-05
-6.12563171220335e-05
-2.86144626075123e-05
-3.78407475280271e-05
-1.0880748974823e-05
-7.63967364019961e-06
-2.41633059341707e-05
-3.02147370831738e-05
-1.57990158333804e-05
-2.0427610030722e-05
6.73825566251811e-06
-5.44158394931624e-05
-2.69614973388205e-05
-3.92365161483581e-06
-3.04380635823999e-05
-5.71750966423863e-05
-3.45672866235454e-05
-1.23764060754553e-05
-4.51287493770796e-05
-5.739250768492e-05
-2.8515988694735e-05
-3.48964964470257e-05
-2.35688625475991e-05
-4.20870255060328e-05
-2.62456317420566e-05
-1.63117721809014e-05
-3.2718284648888e-05
-3.92604888757465e-05
-4.67388017198235e-05
-1.7130296375787e-05
1.63933041303317e-06
-3.98616059967755e-05
-3.1050601035498e-05
-4.45733882481915e-05
-4.73634940655845e-05
-4.36831463117072e-05
-6.06068246163855e-05
-2.59001834156566e-05
-1.51772168801331e-05
-2.5493803723179e-05
-3.82660307371142e-05
-2.12034880626392e-05
-6.14224700309893e-05
-2.70261290382258e-05
-2.79733425581296e-06
-2.95883403152853e-05
-1.94545871644275e-05
-4.47680648543771e-05
-1.34884073520401e-05
-3.46964570278384e-05
-3.05353949696573e-05
-5.74072451886154e-05
-2.73545533050391e-05
-4.56151698083259e-05
-2.95357712019446e-05
-5.31450281733319e-05
-3.80597246771555e-05
-2.65809080047572e-05
-9.82005484876557e-06
-3.78039207408322e-05
-4.38864119831452e-05
-2.36106897096811e-05
-5.58681582285059e-05
-1.40278074951054e-05
-4.41964152318525e-05
-5.81760815117017e-05
-3.81570303918017e-05
-1.060663594093e-05
-4.31200717149429e-05
-4.4380759689845e-05
-7.10768385247386e-06
-5.66212307666452e-05
-2.83558605887292e-05
-4.10005826096734e-05
-2.20906466811836e-05
-2.2592382546912e-05
-2.63888728305855e-05
-3.21600129403439e-05
-3.96479606945778e-05
-4.41579785143767e-05
-3.3556193675052e-05
-9.26645879182208e-06
-1.87928430098069e-05
-3.63221140162342e-05
-2.90992263576114e-05
-4.58669298755667e-05
-2.27742640177627e-05
-3.35033454467805e-05
-2.71334819022641e-05
-5.11421981697919e-05
-2.5384213111096e-05
-4.43173667432516e-05
-3.10752890632716e-05
-2.43506511432102e-05
-2.72345841000414e-05
-6.05628039851473e-06
-4.12221872103824e-05
-2.11151736441112e-05
-1.65349109045943e-05
-3.6348475451481e-05
4.1047510409241e-06
-1.89885009299736e-05
-3.38351376482406e-05
-4.07213823797319e-05
-1.16767105738004e-05
-1.26918332837795e-05
-3.97197239591027e-05
-5.44305308221746e-05
-2.38670518452334e-05
-5.10069542848608e-05
-3.39971556326023e-05
-3.75158125527078e-05
-4.27911469540809e-05
-5.2666198270095e-05
-3.07300905337336e-05
-1.74637462175953e-05
-2.60248762119894e-05
-1.12394400188358e-05
-1.81563810611878e-05
-4.72314721529175e-05
-3.27816334509752e-06
-8.42475264003925e-06
-3.94487846763788e-05
-3.96961788343795e-05
1.10550704656367e-07
-1.9789211614838e-05
-1.8347626437394e-05
-9.73339525544379e-06
-2.65348404789483e-06
-3.68577240583108e-05
-1.65972331011022e-05
-2.35767250502302e-05
-3.15931982414717e-05
-3.69557205152439e-05
-3.02055500653878e-05
-2.41404053196703e-05
-5.15740407068214e-05
-1.6242050298371e-05
-2.21109517884881e-05
-2.61834902359056e-05
-5.34269257092535e-05
-1.12565227982613e-05
-4.11621712117904e-05
5.03070291712406e-06
-3.03044222315515e-05
-2.60521251235332e-05
-3.07190616177995e-05
-5.60686818681426e-05
-4.41310118976201e-05
-4.97908577761506e-05
-1.18662895916548e-05
-2.27853953435891e-05
-5.49265044084548e-05
-2.70347322347529e-05
-2.79671225423588e-05
-1.99129462472086e-05
-3.0365695133377e-05
-8.84851660114548e-06
-1.52520666639087e-05
-1.56952677332152e-05
-3.80895856817805e-05
-4.53353635233344e-05
-2.83268832218977e-05
-2.99814024114371e-05
-1.44374825812863e-05
-2.9220455551883e-05
-4.6062020838284e-05
-6.91602777746476e-05
-1.91646581889734e-05
-3.75358582309096e-05
-5.90671444565766e-05
4.75451484793543e-06
-2.55956930559464e-05
7.32684429032826e-06
-2.13109137110121e-05
-2.83284867803676e-05
-4.26986269613873e-05
-1.76701678069034e-05
-4.81878878623899e-05
-2.82190376225881e-05
-1.79137060182007e-05
-2.80828730655893e-05
-3.84829345471332e-05
-2.32538757358054e-05
-5.25556253127999e-05
-2.57135719716499e-05
-2.88894615556897e-05
-2.65302154434518e-05
-4.27795383045923e-05
-4.46509482733769e-05
-3.57572206794257e-05
-1.54988753722854e-05
-4.37966490919432e-05
-1.56429051485581e-05
-5.01441100268531e-06
-1.62540773904213e-05
-2.23418544945593e-05
-1.2079829859875e-05
-1.66680414275459e-05
-2.8581075973737e-05
-4.07111780645273e-05
-3.58347506119994e-05
-1.54179252350363e-05
-1.04051112806385e-05
-2.93317410131641e-05
-2.80758947115944e-05
-2.50452996244438e-05
-1.86638077254146e-05
-2.55211030610171e-05
-1.33870529849325e-05
-3.81007445242261e-05
-6.89442334063234e-06
-2.18205809148192e-05
-2.01216386852181e-05
-1.89448105749103e-05
-2.84141307192015e-05
-3.74138153640495e-05
-3.68630386422991e-05
-5.58885586019175e-05
-3.60195003435222e-05
-3.96610833674627e-05
-1.66131057492775e-05
-5.03687493018697e-05
-3.70512611933887e-06
1.02246449804443e-06
-1.49535881372011e-05
-2.09340157303727e-05
-1.01959035498819e-05
-4.10411938386033e-05
-2.17037822892501e-05
-1.62200890890933e-05
-9.43435295231442e-06
-3.64692516361646e-05
-3.98193658124506e-06
-1.46037088300399e-06
-1.45358224545274e-05
-5.08199595038954e-05
-3.13980264503083e-05
-4.34201761358353e-05
-3.70845623909959e-05
-2.6308763548083e-05
-2.9805741670023e-05
-3.57531224633939e-05
-3.12968111008744e-05
-3.5521743236143e-05
-4.831309619001e-05
-3.65606014443612e-05
-3.84167566525208e-05
-4.44684133447496e-05
-2.06304690482068e-05
-2.50300356290087e-05
-1.47202724108486e-06
-2.26131304089707e-05
-1.69429120701824e-05
-1.88323637528566e-05
-5.37212397970269e-05
-2.57530259563187e-05
-3.70609172042917e-05
-4.21635494184478e-05
-3.96642105367773e-05
-3.53139891684467e-05
-1.51673587135199e-05
-4.4005824782618e-05
-3.03241957490153e-05
-2.8447462484294e-05
-2.46914156174398e-05
-2.65786826720252e-05
-6.62198662240229e-05
-4.49289767301379e-05
-4.8389085285164e-05
-4.93956312261855e-05
-4.67882369071171e-05
-1.13823464315275e-05
-5.36301818396042e-06
5.28832800023426e-06
-4.65473548861699e-06
-8.68334982893554e-06
-1.88974862535681e-05
-4.36517295405324e-05
-1.77529373698494e-05
-6.32826213559926e-05
-6.54685754246808e-05
-8.47175106236844e-06
-3.15328553019145e-05
-1.31482295727436e-06
-5.94799065221355e-06
-4.43420578361703e-05
-1.84736991593685e-05
2.19415720744282e-05
-1.30748419709101e-05
-1.56935265896385e-05
-9.55220010251386e-06
-2.76081780672367e-05
-1.33634267642931e-05
-3.06714301265488e-05
-8.20759036816064e-06
-3.77888504832092e-05
-2.5949351792772e-05
-1.27657289496904e-05
-2.85458608922668e-05
-4.05434318706633e-05
-5.50507051476055e-05
-6.20019621123268e-05
-4.28692766814016e-05
-1.13349240898818e-05
-3.34010663839762e-05
-2.51247356618881e-05
-7.60318819668575e-05
-2.88292676351755e-05
-3.44955543935349e-05
-4.52449181095258e-06
-2.43824304585919e-05
-4.44125816336519e-06
-3.21891875771476e-05
-3.29079316791458e-05
-3.73190007808739e-05
-2.77050378297376e-05
-6.00036439272936e-05
-1.55393266536134e-05
-2.46843483050844e-05
-2.44616367387944e-05
-5.62349964873335e-05
-2.40960840925233e-05
-6.27564306022313e-05
-1.75770654109361e-05
-2.54712299167095e-05
-4.98267025302315e-05
-5.79607255034148e-05
-1.66045455906799e-05
-2.89729358162738e-05
5.6106801604732e-06
-3.1841406509615e-05
-2.77515463871153e-05
-1.7775319624584e-05
-4.27935403468131e-05
-2.75306110023414e-05
1.0866131665985e-05
-9.75168598468757e-06
-2.71690461833986e-05
-4.74948860067531e-05
-2.65453209492747e-05
-2.14466714529733e-05
-4.99958978266227e-05
-3.16071704008927e-05
-2.12575688682545e-05
-5.30848271112394e-06
-5.25308498514712e-06
-4.40143758437701e-05
-2.60872475619313e-05
-4.73336238476389e-05
-3.73001867606726e-05
-1.85267525344158e-05
-3.3406536824731e-05
-2.96037435947513e-05
-4.22284588778908e-05
-3.27989977321423e-05
-2.21087175954739e-05
-2.06368833482184e-05
8.35327021027718e-06
-2.58794696183e-05
-2.04485365606675e-05
-2.60809045510816e-05
-4.22796273484835e-05
-2.98025705409562e-05
-1.19621446742396e-05
-3.91550850871932e-05
-3.04424769580351e-05
-5.46555208701715e-05
-1.84438125938167e-05
-3.3204831594594e-05
-2.15746987716292e-05
-3.38996015323545e-05
-3.31407991632356e-05
-2.0446796093118e-05
-1.29672222601398e-05
-1.43489827173769e-05
-3.67435137089362e-05
-1.97649619146075e-05
-2.01393327152144e-05
-8.19218090658423e-06
-4.14147719095278e-05
-3.71724560894032e-05
-2.48912835606219e-05
-3.24643809688862e-06
-2.38988705762311e-05
-1.86059436149751e-05
-1.42547139886129e-05
-3.43473002004208e-05
-2.68267632691845e-05
-4.86439801765338e-05
-2.79207118641228e-05
-4.55344420488998e-06
-3.30399745396436e-05
-2.75988316414512e-05
-5.31521530820364e-06
-3.05353428542843e-05
-1.52552906391473e-05
-3.59128081937546e-05
-2.92027827801572e-05
-3.1389310654779e-05
-5.0349330118812e-05
-3.82146854022971e-05
-2.86993267675377e-05
-1.89404609594533e-05
-1.23885305557486e-05
1.00242439769268e-05
-3.13854093736476e-05
-2.45528722249839e-05
-2.92739081474718e-05
-5.48464128992827e-05
-2.86961329983573e-05
-2.05943585441562e-05
-2.84843668847889e-05
-2.22254459383463e-05
-1.25440733283945e-05
-2.11014585834262e-05
-5.25044865230896e-05
-1.87418691749801e-05
-1.22383950398729e-05
-6.34454400210899e-06
-5.88653748521514e-05
-4.56718545546787e-05
-1.66996769195079e-05
-2.99566781539832e-05
-3.41849906270754e-05
-8.60345164202463e-06
-2.16318309037513e-05
-2.94413138085113e-05
-3.39451966063134e-05
-3.66254200108185e-05
-2.03532362568313e-05
-2.28717011936911e-06
-6.05705880160188e-05
-3.96467233374751e-05
-4.78653004605014e-05
-1.3674176377734e-05
-1.94429521376123e-05
-3.70675337388153e-05
-1.33669320286874e-05
-1.16442324044332e-05
-3.35483418594931e-05
-3.52597051334779e-05
2.23027345997838e-05
-7.4354591563953e-06
-2.52466511404217e-05
-4.12465187364884e-05
-1.48776157824779e-05
-3.88685097295823e-05
-2.42082361044299e-05
-2.2106891079668e-05
-1.93342677291463e-05
-1.81169386863142e-05
-4.88341641653838e-05
-4.81452583650465e-05
-1.35212620078488e-05
-2.3751162169127e-06
-2.86153173603205e-05
-9.09483800684969e-06
-4.21276203064533e-05
-1.42688548705542e-05
-2.80293325830516e-05
-2.51277236783389e-05
-1.80145456013894e-05
-3.40455852115991e-05
-6.57215555966497e-05
-5.51396087821221e-05
-1.46798598426377e-05
-3.831986828577e-05
-2.58432272915946e-05
-4.77930111616966e-06
-2.24308063207769e-05
-1.85813772897943e-05
-3.03148887342928e-05
-1.54301535008815e-05
-3.08436103612148e-05
-4.55194051758099e-05
-3.4553570126116e-05
-4.67375104845898e-05
-2.5677293023244e-05
-5.03158917209475e-05
-2.81855777905996e-05
-4.27336132589293e-05
-2.90868741699575e-05
-2.60430841847319e-05
-1.45832240973018e-05
-1.37846954736326e-05
-4.45219269690363e-05
-5.77642388089919e-05
-5.22844476843617e-05
-4.37404419323235e-05
-2.69524258416475e-05
-3.26881915422211e-05
-3.62514243808434e-05
-3.17325088350978e-05
-2.76207899943519e-05
-2.60644385663201e-05
-4.3547531968542e-05
5.47894881610018e-06
-2.09005641562975e-05
-1.88713556424872e-05
-1.27381860653076e-05
-3.81017762502204e-05
-1.24457786089006e-05
-6.9619722785456e-07
-3.50777110104046e-05
-3.88331261060151e-05
-1.95323503916518e-05
-3.57683463947313e-05
-1.3884344015285e-05
-3.64856913891974e-05
-2.07779338267732e-05
-4.22617368984974e-05
-4.08405098599152e-05
-1.15839892044005e-05
-5.44285528725421e-05
4.61122193470386e-06
-4.13976747084679e-05
-2.2484787808502e-05
-1.04123207234114e-06
-4.47088797379756e-05
-1.58373807821912e-05
4.76990781539716e-06
-1.05400836898422e-05
1.47837573660247e-05
-4.14240998814722e-05
-1.48554560665699e-05
-3.64431703854388e-05
3.36620092993604e-06
-9.96865468261368e-06
1.40134529799774e-05
-4.95172872673614e-05
3.489728008698e-06
-1.20374730689795e-05
-4.47637182392397e-05
-4.96285910299775e-05
-4.94633577224817e-05
-1.98173971270571e-05
-3.66834469281527e-05
-2.96588021943528e-05
-9.9005793933734e-06
-1.49924688091551e-05
-5.60336602145979e-06
-4.94161986398354e-05
-5.88839195667013e-06
-5.49465461934995e-06
-3.67040681475846e-05
-2.46165563190862e-05
-4.31613050351429e-05
-2.94222050188735e-05
-8.40055881243688e-06
-1.57064893590802e-05
-1.40780380794826e-06
-3.88599562111976e-05
-3.44982225163587e-05
-1.64388295540071e-05
-2.83414907050601e-05
-5.46384194716782e-05
-1.34411912908203e-05
-4.5551599688817e-06
-2.96676376927888e-05
-4.3759862709728e-07
-7.29166693464856e-06
-1.57349059625864e-05
-4.91701862603276e-05
-1.37511702323596e-05
-1.04159886689327e-05
-5.12973230393076e-05
-1.71383958149593e-05
-3.8603352497239e-05
-1.31774635003984e-05
-7.76183756745899e-06
-3.08034865885402e-05
-3.31507938984735e-05
-3.88129798612726e-05
-2.89513295421766e-05
-1.63443635541179e-05
-5.31329145592664e-08
-1.57217839144021e-05
-4.38193655796027e-05
-3.63288153871589e-05
-2.93314218983085e-05
-2.53795944191235e-05
6.04397558137907e-06
-3.05749959923134e-05
-2.29480393312968e-05
-1.28378344804262e-05
-8.20243714299724e-06
-1.84564337685304e-05
-7.75548337331379e-06
-1.94349709080968e-05
-2.64203720410239e-05
-1.34110497558959e-05
-2.9590643423514e-05
-1.28609414966039e-05
-3.27618445447613e-05
-1.16392279110532e-05
-1.38102200561104e-05
-5.6066829138486e-05
-1.95341792199958e-05
-1.53158004751482e-05
-4.77917167948745e-05
-5.02507939464742e-05
-4.43264207707412e-05
-4.78491888552057e-05
-3.81532228216998e-06
-4.77708181356038e-05
-2.86160183644337e-05
-2.19527853439611e-05
-3.53833545064418e-05
-4.54921142054787e-05
-1.67515128086274e-05
-2.89540885514408e-05
-1.79247816600173e-05
-1.40369567158946e-05
-4.8016643062643e-05
-1.87779035083267e-05
-2.55356807960768e-05
-2.46611407231842e-05
-6.61324054657158e-05
-4.41394883577002e-05
-1.17084965848368e-05
-4.62163930348024e-06
-2.44409552586302e-05
-5.99661396176024e-06
1.00359729262457e-06
-1.67654010135682e-06
-4.66000053401592e-05
-1.08686723052927e-05
1.33245562496375e-05
-3.45328444812576e-05
-1.72544670853855e-05
-2.8683816158792e-05
-5.01212869390933e-05
-3.03797343296873e-05
-1.96156534110288e-05
-4.71337198435901e-05
-3.4176246682792e-05
-3.24389216727606e-05
-5.98731793869323e-06
-3.03721144046783e-05
-4.15155606819989e-05
-2.79588221869473e-05
-4.4368307773833e-05
-1.51696114500513e-05
-1.55205084329294e-05
-5.54216725154688e-05
-1.25819003319237e-05
-3.09151791461872e-05
-3.27208909432373e-05
-2.59771834214919e-05
-1.40070376330693e-05
-1.89590609611045e-05
-3.83333562895773e-05
7.03904076426552e-06
-5.50208049042834e-05
-1.87672258202038e-05
-3.99416797861617e-05
-3.69767431013582e-05
-1.92421880296447e-05
-3.33145019423094e-05
-2.35650462258271e-05
-3.08590797833453e-05
-3.59311354790534e-05
-4.9472985445303e-05
-3.79585735356817e-05
-2.9688868642779e-05
-2.20081185611938e-05
-7.58228053952401e-05
-3.80472673838485e-05
-4.32821964081186e-05
7.98316069523884e-06
-7.84310593412306e-06
-6.73305334969943e-06
-4.23374357595188e-05
-2.45585359181126e-05
-8.44082383590477e-06
1.69442031460326e-06
-1.23949126000022e-05
-1.71214885832803e-05
-3.64229215484155e-05
-1.63577826621593e-05
-3.1797745594481e-05
-6.65041192074896e-05
-1.58792089381175e-05
-2.46429323591298e-05
-3.6576127320237e-05
-2.17103604289016e-05
-8.0476831066164e-06
-9.82410556490495e-06
-3.27694965485424e-05
-4.60777398999806e-05
-3.50393126308105e-05
-3.3834471688929e-05
-5.66574322855592e-05
-5.52143223398041e-05
-5.07350234518553e-05
-2.99055640416995e-05
-2.57474912171882e-05
-3.09053110695066e-05
1.74225927385774e-05
3.9509039600034e-06
-5.23833223952136e-05
-3.38998386472629e-05
-3.86476828101821e-05
-6.35630694056871e-05
1.37714058985997e-05
-3.06738621320155e-05
-1.08562925018441e-05
-3.27723229069832e-05
-5.83057530600387e-06
2.43812687375351e-06
-2.35998342230828e-05
-4.09629971502635e-05
-7.30109497524998e-06
-4.69974196656538e-05
-2.4160975728419e-05
-2.72378143449495e-05
-1.10499493774684e-05
-1.52451601454989e-05
-3.33501848804387e-05
-3.61913901617287e-05
-1.10374443853398e-05
-3.63963492970512e-05
-4.66537960782713e-05
-2.63255775307799e-05
-1.96920119667592e-05
-2.82472109146219e-05
-3.55860906148154e-05
-1.97053909775134e-05
-5.39996741710409e-05
-1.75495825786236e-05
-2.81676206909641e-05
-3.86387053376139e-05
-2.80641629601003e-05
-4.36368724263595e-05
-7.32197075819878e-06
-3.44454453299145e-05
-2.06217819160825e-05
-2.83866813667366e-05
-4.38373635657971e-05
-4.64177356585253e-05
3.51419412021979e-07
-6.91462120243462e-06
-1.24354127363689e-05
-3.1391399775129e-05
-2.90059759407972e-05
-4.66714909662017e-05
-4.73702659834193e-05
-1.21226803300092e-05
9.19427619914027e-06
-2.70246764666543e-05
-4.93281647251552e-05
-4.20643011592739e-05
-9.42081844131935e-06
-2.8187703363611e-05
-5.11029345972029e-05
2.18261762775063e-05
-7.06637442215761e-06
-9.33058024719365e-06
-3.80408658989019e-05
-2.31860701016072e-05
-5.0912308554401e-05
-4.11152305737572e-05
-2.37403277857475e-05
-1.88713592283907e-05
-4.12728278281425e-06
-2.36903030591753e-05
-4.58980395930124e-05
-6.11768347717361e-05
-1.55523532056056e-05
-3.90481185840728e-05
-2.21921414618426e-05
-3.3377734908052e-05
-1.76951372979925e-05
-4.69675256249718e-05
5.89449629916722e-06
-1.78581911077059e-05
-8.53961702384081e-06
-4.26934126329176e-05
-2.74732843944486e-05
-2.04945801485087e-05
-3.45362635642914e-05
-4.65289503771114e-05
-3.30069818853109e-05
-3.9010119955773e-05
-5.0882071338787e-05
-2.34457679883016e-05
-2.93296237278956e-05
-4.77252507592471e-05
-2.24142196488735e-06
-3.76836600033286e-05
-3.27714333820856e-05
-3.315167147988e-05
-3.40788911219046e-06
1.08455985650351e-05
-2.05659783826967e-05
-5.81833489376948e-05
-1.43151304564543e-05
-2.0648067821899e-05
-2.53441977503627e-05
-2.42330017503712e-05
-3.91926272481043e-05
-6.44929230009038e-05
-2.47954399398348e-05
-1.92828374521853e-05
-1.01383976067928e-05
-1.43452298727207e-05
-4.10875844234136e-05
-1.47998284352611e-05
-1.65711455649133e-05
-3.63791210154902e-05
-1.7080416026008e-05
-2.28981967641984e-05
-4.67850667415498e-05
-3.47444422044594e-05
-3.94060893890334e-05
-6.12386591906472e-05
-2.95153737575842e-05
-4.39421111420988e-05
-5.5312843505522e-06
-1.54188238963606e-05
-3.91020340629816e-05
-3.81522019970062e-05
-5.80706366484364e-06
-2.35651521830103e-05
-2.20759689771061e-05
-2.43734187485185e-05
-1.93281956223829e-05
-1.69913971386521e-05
-2.59050447620231e-05
-1.57065133284701e-05
-5.47201184653569e-06
-4.87965308152979e-05
-5.0401329375055e-05
-4.51687697948039e-06
-4.67809680923967e-05
-2.06402992770635e-05
-4.82984279969216e-05
-1.46218684825088e-05
-8.38629300751016e-06
-4.1597406699331e-05
-3.5882044305957e-05
-3.08252039665583e-06
-3.48752904196562e-05
-2.34117240249604e-05
-4.01035327632211e-05
-3.36170133985302e-05
-1.93134707048992e-05
-3.52075536604623e-05
-3.78393545039216e-05
-5.60976750512683e-05
-3.67764283704167e-05
-3.12289266683466e-05
-5.77106404266692e-05
-4.72547484902868e-05
-7.41545208873205e-06
-2.4723098832252e-05
-2.78428077268737e-05
-4.21618413311415e-05
-3.36930184901937e-05
-4.94677462459708e-05
-3.45251580353625e-05
-4.40451589080009e-06
-2.58076500329427e-05
-1.50796385594078e-05
-6.45056557561777e-05
-2.19628561871559e-05
-2.50738137864793e-05
-2.05683617454988e-05
8.27702003387874e-06
-3.86938068966095e-07
-5.42170312874362e-05
-3.43046092405145e-05
-1.7211699120076e-05
-5.95987606053723e-05
-5.30948278165671e-05
-1.22870141874586e-05
-2.82655977309309e-05
-3.54908165452897e-05
-2.82857001986513e-05
-3.04678526406839e-05
-3.83887322230053e-05
-4.58754208828561e-05
-3.62339362238611e-05
-3.70477267522121e-05
-2.56738230343864e-05
-1.20340120212526e-05
-2.03803092844303e-05
-2.86503557272935e-05
-3.22917105832646e-05
-4.75137016955382e-05
-3.21621760313769e-05
-2.01610665951246e-05
-4.3104641678046e-05
-2.18557713430354e-05
-3.08773489987981e-05
-8.34801073713264e-06
-3.30992950977653e-05
-2.54789499518111e-05
-3.78896698908877e-05
-7.9165474365073e-06
-8.75499261462553e-05
-3.60150315781578e-05
-5.76547960462173e-05
-1.96797004452307e-05
-7.02292527193287e-05
-1.01643961787869e-05
-1.66192916827745e-05
-3.64067609855409e-05
-5.49702488614443e-05
-4.06087327847202e-05
-2.38289318149317e-05
-1.83363264374355e-05
-4.84372911846551e-06
-5.52940669142822e-06
-2.63739799209734e-05
-2.56953740249061e-05
-7.03644204354203e-06
-2.63855711662508e-05
-4.37301867252876e-05
-8.84108477667469e-06
-5.60384806489543e-05
-4.08169461796892e-05
-3.81521453679842e-05
-3.2925662147332e-05
-3.23440959429563e-05
-3.63397174905984e-05
-1.3487722077798e-05
-1.72982433337526e-05
-2.93073594068031e-05
4.63133908988253e-07
-4.20374918470254e-05
-3.50187388860887e-05
-1.37044371105498e-05
-2.53945577287208e-05
-2.81123343934687e-05
-4.85116465800746e-05
-2.34719355283512e-05
-4.08054894672859e-05
-3.50335852215601e-05
-3.18433495005865e-05
-2.57348009107148e-05
-5.45566349878618e-05
-8.08654240443556e-05
-2.07078631967581e-05
-4.1100017809221e-05
-7.59028612397723e-06
-2.61085981197757e-05
-2.44511580951225e-05
-1.36903061645157e-05
-2.36591764620915e-05
-3.04187733960026e-05
-3.51634861952786e-05
-3.7122907524479e-05
-1.16343429717981e-05
-8.47089237251835e-07
-3.04074548377021e-05
-6.16584045387304e-05
-7.99127461872984e-06
-4.50379250792928e-05
-2.62789306589826e-05
-3.74142020135365e-05
-1.71731676614974e-05
-3.36556220793962e-05
-3.26173090491361e-05
-1.61098628991348e-05
-3.1141238931309e-05
-3.62045216966885e-05
-1.0955687193632e-05
-3.95395700122754e-05
-5.44901565126062e-05
-2.7353234554554e-05
-4.57695367090151e-05
-3.18497252230744e-05
4.15938337344716e-07
-8.02992443515323e-06
-3.70588443096218e-05
-4.40685711925038e-05
-2.74604786321128e-05
-1.05410143125944e-05
-1.69354147415229e-05
-2.99411303449396e-05
-2.57462895541453e-05
-6.07761068091161e-05
-2.32400390796535e-05
-7.76867411501349e-06
-3.89242904312884e-05
-2.17194297621521e-05
-4.9371518492501e-05
-1.18900613004371e-05
3.66665116725171e-07
1.69475099733945e-05
1.47685569113558e-06
-2.86099702955016e-05
-1.17371457323121e-05
-2.2453299385275e-05
-2.60424528367175e-05
-5.17198915881273e-08
-3.64662966414792e-05
-2.12393292012082e-05
-3.38315319083084e-05
-1.55896641613441e-05
6.88242405107792e-06
-4.38895726097285e-06
-4.11217306298384e-05
-1.63739330003133e-05
-2.58530530295479e-05
-1.18015159382856e-05
-1.92200545085457e-05
-3.36086318413121e-05
-3.02321967708834e-05
-4.17802975800601e-05
-2.38952470758269e-05
-4.06453198188621e-05
-4.77066046777426e-05
-1.63752442602718e-05
1.06949741467676e-05
-2.70481401471129e-05
-4.49271414725562e-05
-2.67725453970688e-05
-5.24319729685537e-05
-9.38331368647093e-06
-2.21247420076687e-05
-2.96519769190465e-05
-2.13156410330895e-05
-1.43610852584428e-05
-4.32364278484594e-05
-2.87380786361284e-05
-1.50736658909574e-05
-6.59462111748263e-06
-1.52539696674001e-05
-2.44654914703695e-05
-3.7360939340462e-05
-1.30049022662311e-05
-9.28392898839001e-06
-7.43182506923608e-05
-4.35102914167667e-05
-4.41076910285666e-05
-4.0406538636355e-05
-5.00845113849181e-05
-3.1390903406654e-05
-5.18963416021107e-05
-5.80983518851079e-05
-2.09485110461869e-05
-1.5659404689596e-05
-2.76841732570234e-05
-3.58690780948838e-05
-3.31537724948381e-05
-2.10218634904129e-05
-3.34639282191959e-05
-2.44682062109487e-05
-3.25925301282926e-05
-3.70177164860385e-05
-3.4205464974755e-05
-8.39771552695685e-07
-5.15098719467585e-06
-2.35682511302957e-05
-2.95510160026171e-05
-5.89197199522705e-05
-2.16703645013477e-05
-1.93212110997536e-05
-3.33228306591109e-05
-8.46194895856365e-06
-2.01762658253376e-05
4.28633611023487e-06
-3.41165787153942e-05
-4.42915144431793e-05
-5.31053070978514e-05
-2.87716111407028e-05
-2.9871554214504e-05
-1.97503609449187e-05
-2.27751942310147e-05
-1.93387172488945e-05
-3.75626805356782e-05
-1.41765675106342e-05
-1.83255736529889e-05
-3.04560705164512e-05
-2.36798590343445e-05
-3.47322230268641e-05
-3.36938795949898e-05
-3.40325372292493e-05
-3.65277629669406e-05
-1.96934511083108e-05
-2.09317825663599e-05
-3.96676720399433e-05
-1.22766361792798e-05
-2.33634052189797e-05
-2.43753959191006e-06
-1.8398429966222e-05
-3.15057252590724e-05
-7.0062855870237e-06
-3.23046846281323e-05
-3.86987641977248e-05
-2.32202137992347e-05
-3.54306555440199e-05
-8.22709762921121e-06
-4.72512770820179e-05
-4.41867608116386e-06
-3.113106925086e-05
7.34227699017103e-06
-3.28608911291008e-05
-2.8571003538741e-05
-3.55513382325003e-05
-2.34518178025649e-05
-3.83064304304455e-05
-4.65902329188572e-05
-5.98829912950873e-05
-1.59909009874655e-05
-1.31525180213423e-05
-3.12643356221638e-05
-3.77575429240988e-05
-2.7022838460416e-05
-4.07022657090155e-05
-1.96500142171494e-05
-2.56635752310014e-05
-2.30376881751757e-05
-3.9375719898338e-05
-2.20023923989389e-05
-1.11008617291762e-06
-3.4453606323428e-05
-3.89414139963856e-05
-4.42881540875182e-05
-5.10533673459082e-05
-4.77679622529826e-05
-4.25841985572968e-05
-3.25864627340174e-05
-4.72740217848076e-05
-3.47066400374445e-05
-2.748446484828e-05
-3.65434528248222e-05
-3.1532928995486e-05
-3.1386910527386e-05
-2.09243474534474e-05
-2.1907731006094e-05
-3.350556062001e-05
-3.50814260532717e-05
-3.23235764081575e-05
-1.74587284185826e-06
-2.25454729364378e-05
-6.21514837484019e-05
-2.38959958744485e-05
-3.47854710005036e-05
1.42772675675418e-05
-1.25572869410699e-05
-2.11914910845909e-05
-6.47980221312612e-05
-2.63963963447284e-05
-1.3821450161052e-05
-3.80408672817989e-05
-2.31715772224936e-05
-4.4590155250328e-05
-1.86005036631823e-05
-2.99582705566262e-05
-1.28831490209646e-05
-3.1747549358612e-06
-2.03581924329636e-05
-5.91294353071735e-05
-5.72693922475546e-05
-3.12926943349429e-05
-1.99478084788238e-05
-3.33055752454013e-05
-4.07984133575381e-05
-1.79340972211449e-05
-1.31553861737517e-05
-4.25884373413525e-05
-3.41732443122648e-05
-5.95086404612274e-05
-4.89142670020343e-05
-2.28071934897031e-05
-3.22033828998624e-05
-3.29080087043493e-05
1.11093598884356e-05
-2.01922895592389e-05
-3.72753277287713e-05
-2.30697874585786e-05
-2.73293052829895e-05
-6.18991758402932e-05
-4.79855275162925e-05
-1.22010234487543e-05
-1.86960200555738e-05
-3.15533476363238e-05
-3.46704294342043e-05
-1.8898537905619e-05
-1.73745932531907e-05
-3.71098138643814e-05
-5.27252675213317e-05
-3.71588268927213e-05
-3.27029128565208e-05
-1.89594233842047e-05
-4.10522097709802e-05
-3.47185065370583e-06
-2.65678439908123e-05
-3.30048684018813e-05
-3.48108347431113e-05
-2.0045391832619e-05
-3.49160004008167e-05
-2.31617588558484e-05
-2.27942621102049e-05
-4.0720003002596e-05
-3.28113414231429e-05
-5.86388484355487e-05
-2.61911783533572e-05
-4.36110216828924e-05
-6.41920077496166e-06
-4.2094560379964e-05
-2.47692602405643e-05
-2.56026310423362e-05
-1.5430698203576e-05
-3.05021962299398e-05
-6.69614514436971e-05
-2.27180759276083e-05
-4.78432173990163e-05
-2.46999057705406e-05
-2.51483996174029e-05
-3.6487590468612e-05
-1.2563817286759e-05
-2.84709861739815e-05
-2.31497093058156e-05
-2.12063061446208e-05
-2.51567829243276e-05
-6.59221984231344e-05
-4.58042331972054e-05
-1.65697330054571e-05
-1.12791806196162e-05
4.91991161390026e-06
-2.17137624713482e-05
-2.51030810786265e-05
-4.80046099495281e-05
-3.4294704172924e-05
-4.54959131466612e-05
-2.46646875541986e-05
-4.37172409153581e-05
-3.31302224883467e-05
-1.71156888166161e-05
-3.95626615956519e-05
-1.34983105213475e-05
-2.67966410849346e-05
-1.93300075042426e-05
2.02336032857377e-05
-1.35214376552335e-05
-2.49282576236097e-05
-4.18101919313516e-05
-3.4800703300536e-05
-5.25924301495093e-05
-1.51464438640651e-05
-4.58496629563777e-05
-5.51924242884206e-05
-4.14462815290632e-05
-2.54198322372075e-05
-8.72783847068656e-06
-2.23464291930593e-05
-4.41990899493393e-05
-6.19213280466927e-06
-4.40309638760595e-05
-3.03139977264705e-05
-1.42879591108764e-05
-2.11271814289136e-05
-6.14714221884807e-05
-3.55912489210585e-05
-2.75828057358419e-05
-9.74515164634773e-06
-3.64115920369365e-05
-3.74521145873902e-05
-1.95657646243554e-05
-4.22993207913525e-05
-2.67764328754905e-05
-1.20961382624773e-05
-3.80938486990862e-05
-2.29715755163337e-05
-1.76204631648727e-05
-2.58096505931539e-05
-2.2080173611292e-05
-8.57059131893561e-06
-9.63683651079129e-06
-2.04753798283849e-05
-5.32031219607426e-05
-3.04367084617009e-05
-2.35686755576533e-05
-3.00555942896742e-05
-1.32854010676827e-05
-3.86596475357794e-05
-2.76589285662647e-05
-3.47572244327824e-05
-1.78885360261424e-05
-3.6422031114183e-05
-4.11488258190678e-05
-2.2397211416602e-05
-3.65648552369376e-05
-4.20376196443969e-05
-1.96385985595803e-05
-4.8154246160435e-05
-1.11322868371928e-05
-3.50305417802277e-05
-1.82026451900459e-05
-3.03437375945323e-05
-2.59435222483669e-05
-3.12644834913171e-05
4.47092113679883e-06
2.22066213823368e-06
-3.86843742938033e-05
-6.2762398925166e-06
-3.50365493538355e-05
-9.95981559133282e-06
4.85977562430322e-06
-4.85407738794503e-06
-3.58978754325944e-05
-4.94624364322515e-05
-3.456662859492e-05
-7.33847635265692e-06
-3.32075969061413e-05
-2.77012200718014e-05
9.89236296202673e-06
-4.58659029765813e-05
-2.61880845645562e-05
-4.37764319915347e-05
-9.72604261800717e-06
-5.48839485656381e-05
-3.72159007856117e-05
-2.1224499430909e-05
-3.55211813176565e-05
-3.66028499331931e-05
-3.63780286078285e-05
-3.60597016669762e-05
-1.45485590370936e-05
-5.42177602555424e-05
-2.05304834017411e-05
-3.23113566655322e-05
-4.91382806087467e-05
-1.85370222287323e-05
-2.44554541046848e-05
-4.55329195654717e-05
-6.15733791008146e-06
-4.78813113268102e-06
-1.05976644637047e-05
-7.56371628340204e-06
-2.94848352315711e-05
-2.14292133752787e-05
-6.23037562896315e-05
-4.0500379871561e-05
-4.54815463032763e-05
-4.90735471582288e-05
-3.54635131874303e-05
-5.07137212093458e-05
-3.14737141174738e-05
-3.06214604750239e-05
-1.26862055998857e-05
-2.01235661712226e-05
9.75409454667086e-06
-1.17027662964673e-05
-4.70501930381885e-05
-2.25197140645971e-05
-1.95185678419752e-05
3.56783241614919e-06
-2.00876422523465e-05
-1.20167807569107e-05
-1.75818527114225e-05
-3.01014139803499e-05
-2.30620105020883e-05
-2.4843286652972e-05
-2.8811379479117e-05
7.54305508593387e-06
-3.75484210852364e-05
-1.35101231019557e-05
-3.412348212883e-05
-1.71053933144348e-05
-3.17090234645399e-05
-3.45540852991453e-05
-3.93763546270356e-05
-3.68637540088744e-05
-5.78724245189113e-05
-1.68218476203972e-05
-5.4529045859869e-05
-2.80859512778383e-05
-2.36077231358106e-05
-1.45539895141362e-05
-1.9081050610203e-05
-1.52872536451787e-05
-1.32405430032255e-05
-3.30360853221414e-05
-3.58980727262396e-05
-2.06000226277942e-05
-1.65685106982807e-05
-1.76228865551289e-05
-3.33890109004519e-05
-2.66920485903618e-05
-6.94844094707655e-05
-1.03597956548927e-05
-2.39771447584584e-05
-3.82850967085576e-05
-3.70446274840151e-06
-3.89825233970703e-05
-3.44808030679888e-05
-4.2785470920628e-05
-1.59163186248161e-05
-2.86200164917901e-05
-3.21753291375717e-05
-2.70394673277884e-05
-1.95667674061351e-05
-2.22526264643416e-05
-3.9640205747319e-05
-1.19776474379225e-05
-3.60913968300413e-05
4.63378295742758e-06
-3.42933316598672e-05
-6.9811954820197e-06
-4.28091230420799e-05
-3.22570198751185e-05
-3.46541863654632e-05
-4.42085039551649e-05
-2.71838629471452e-05
-2.75982758303728e-05
-2.99688551000551e-05
-2.62537249765266e-05
-5.06952076850097e-05
-2.55861725704829e-05
-5.91612851664369e-05
-8.33565675552467e-06
-5.42651566362681e-07
-2.53405060581705e-05
-1.23969004859567e-05
-9.57746845630326e-06
-2.4601891112297e-05
-4.52896667140057e-05
-5.17948704074976e-05
-3.88981374158859e-05
-9.77639796940245e-06
-1.09770197572538e-05
-3.26881511471499e-05
-4.26531954195026e-05
-3.1394017996437e-05
-2.50716782754867e-05
3.18481175602331e-06
-1.20671850288204e-05
-9.77672254731941e-06
-2.2474235331872e-05
-3.85640290782596e-05
-5.60242527162071e-06
-2.65324482995399e-05
-4.29306934271219e-05
-3.44853909966177e-06
-4.56295085574505e-05
-3.24217087245072e-05
-1.1306669648843e-05
-1.57352045567428e-05
-2.43904488732587e-05
-3.93596812575701e-05
-3.8848052859934e-05
-3.63433576131137e-05
-3.13157373875415e-05
-5.44501152156142e-05
-5.17747432385598e-05
-3.43751983443538e-05
-3.08354754847604e-05
-1.9396821286436e-05
-8.18549654495323e-06
-3.67660887411058e-05
-8.1861440683027e-06
-2.7586205525549e-05
-2.15552351738587e-05
-9.07970580454835e-06
-1.52664733027931e-07
-4.71544621187781e-05
-4.13143030810139e-05
-2.78126863801738e-05
-2.30215911492292e-05
-4.56117182226401e-05
-4.61213767086138e-05
-9.49491731671098e-06
-3.82494928266877e-05
-2.6709953446972e-05
-2.57535279938611e-05
-5.26511246744642e-05
-2.90777016367291e-05
-3.39701285025844e-05
-3.31580519057975e-05
-2.21352903522815e-05
-5.98312149883648e-05
-3.18688522658224e-05
-2.46846012800746e-05
-3.17175789056497e-05
-4.93855061694386e-05
-2.877395316342e-05
-3.41252286033884e-06
-2.32235533469584e-05
-3.39387417661265e-05
-1.68694265513422e-05
-2.71515025101431e-05
-3.32688668498086e-05
-1.78433221723561e-05
-1.6317189871462e-05
-4.53531326181794e-05
-2.56732493006769e-05
-2.86969437159825e-05
1.47483476249344e-06
-5.71060450162946e-05
-2.94202099776017e-05
-4.96424735551411e-05
-1.36242042396163e-05
3.85418914001372e-07
-7.00491074224143e-05
-2.07751331719232e-05
-1.29512358708738e-05
-3.71148619136171e-05
2.32450882632114e-08
-5.39839858206996e-05
-2.81661754242886e-05
-4.33953312747801e-05
-4.6021251842739e-05
-3.07797449079565e-05
-2.61654171085392e-05
-4.91336428482966e-05
-2.73760246012174e-05
-3.10092570586676e-05
-2.83380120078949e-05
-2.35460891375427e-06
-3.47036317044868e-05
-3.60252649611402e-05
-3.80885199075754e-06
-5.33890154585115e-05
6.40473740600953e-06
-3.50966325974927e-05
-3.41188182192342e-05
-2.52877440021393e-05
-2.04045692911707e-05
-2.6396579210539e-05
-3.91752125834163e-05
-2.81120192155884e-05
-3.57284865852154e-05
-1.12530437475266e-05
-3.3016140479796e-05
-3.03587843110441e-05
-1.89356827460559e-05
-3.94223537485969e-05
-3.80967717755658e-05
-2.86115225588679e-05
-8.36494919406279e-06
-1.51133987351691e-05
-3.14907493941538e-05
-1.55150197142801e-05
-4.76334940234343e-05
-3.25525346226021e-05
-1.06480027606103e-05
-5.29611156307689e-05
-7.81620988303748e-06
1.64912127455367e-05
-3.07003389684641e-05
-1.63076122963575e-05
-2.83869844158172e-05
-4.37981254875607e-05
-3.10425007026039e-05
-1.67498769671337e-05
-3.45094429525926e-05
-2.5580973975933e-05
-1.73228274670119e-05
-1.70423643764515e-05
-4.18277613824861e-05
-3.28691809485836e-05
-3.5827572513927e-05
-2.19469972467392e-05
-1.02033152078297e-05
-2.02176505923213e-05
-3.43389188128941e-06
-2.06798253075327e-05
-4.50994977943623e-05
-2.95286688068765e-05
-3.99125471330032e-05
-1.16431230029436e-05
-3.60927899228496e-05
-1.47976814480915e-05
-3.29989586536785e-05
-2.30799835050881e-05
-3.59687254575734e-05
-3.74320068996859e-05
-1.81148945351468e-05
-5.05170291507786e-05
1.0024816740494e-05
-1.5733334609954e-05
-3.82952455403959e-05
-4.00897886458185e-05
-5.38242778456663e-05
-2.24427550889971e-05
-2.80292301152341e-05
-8.81578517190084e-06
-1.78752176559871e-05
-3.60901400870259e-05
-2.52713658771066e-05
-3.0252306493371e-05
-4.70895483712408e-05
-3.57949269149794e-05
-3.02245374683811e-05
-4.07966022437852e-05
-4.55583326391794e-05
-1.40658038622512e-06
-1.21710537507017e-05
-3.22784573183094e-06
-4.27968694214433e-05
-2.68534381249743e-05
-1.97042438232356e-05
-3.53863339934184e-05
-4.78528982215555e-05
-3.30594735011801e-05
-2.12143549373291e-05
-1.32254429991637e-05
-2.89925101993402e-05
-2.85748821883873e-05
-3.61812574751109e-05
-4.94275301488291e-05
-2.67159233236313e-05
-1.95788727266659e-05
-7.53660565619488e-06
-4.45794613460323e-05
-4.48474733375233e-05
-1.98556331212247e-05
-1.38695839242687e-05
1.16835507936612e-05
-3.0677812217231e-05
-2.28324571350544e-05
-5.91539683240699e-05
-3.13559459046053e-05
-3.0413858019917e-05
-3.53205557855582e-05
-1.78105606308796e-05
-2.90819932403395e-05
-2.5713032721383e-05
-8.85561883439328e-09
-1.01591002470866e-05
-3.01202559281192e-05
-2.08359134348291e-05
-4.53174650014743e-05
-2.57219535754089e-05
-4.8102378521251e-05
5.55104113386355e-06
-2.45614435588359e-05
-3.29073306597407e-05
-5.23232572121951e-05
-5.11502363950535e-05
-2.03566077234938e-05
-1.49998242231161e-05
-4.24268956215214e-05
-5.83038670229371e-05
-1.47690545821655e-05
-3.89690306253368e-05
-1.53118146328766e-05
-1.78625490165013e-05
-5.06258586141785e-05
-2.58558744764773e-05
-9.19913252155535e-06
-9.37613154772456e-06
-3.12116965038827e-06
-2.3511624914866e-05
-1.87019939326642e-05
-2.21664070667249e-05
-2.85397656135303e-05
-2.25139389353179e-05
-5.90774257932176e-06
-3.73360876889339e-05
-4.06598138794964e-05
-1.78933589808762e-05
-1.71073691560945e-05
-2.28492729038639e-05
-2.18107728679471e-05
-4.7175224275484e-05
-2.42907971241849e-05
-1.76656208795717e-05
-2.36072556039472e-06
-6.16882707904436e-05
-2.82530833791019e-05
-2.75053485269858e-05
-3.65706368198804e-05
9.02871506104327e-06
4.58572686124667e-06
-1.39267826374666e-05
-8.40349736294036e-06
-3.76256690131724e-05
-2.09681802799924e-05
-1.96348512534391e-05
-2.46474529364131e-05
-1.6429092263943e-05
-3.38786479660913e-05
-3.32044914712255e-05
-2.40473740420918e-05
-3.63485796393009e-05
-5.14675147342074e-05
-7.07893661022904e-05
-6.2037736277201e-05
-5.89349583002766e-05
-5.69018112967599e-06
-3.87760850360466e-05
-5.54911630112032e-05
-3.11650123777832e-05
-3.15107577379798e-05
-2.66173816142237e-05
6.3790350801995e-06
-5.52261488836187e-05
3.12481048668234e-06
-1.77504545303872e-05
-2.46284282785898e-05
-1.0199025540487e-05
-1.72692805327667e-05
-4.15256158425623e-05
-3.59203894946664e-05
-3.48689679451633e-05
-2.0453684080305e-06
-5.1518803747112e-05
-1.36562537345077e-05
-5.06313115854238e-05
-3.22081913755238e-05
-1.66931159118465e-05
-7.85994701179202e-06
-3.88755373401027e-05
-1.08750249365697e-05
-5.3774132293296e-06
-1.7534042864125e-05
3.15805522588722e-07
-3.71207386069824e-05
-3.67471525243949e-05
-2.68638033092848e-05
-2.55807919152978e-05
-3.95086100566148e-05
-1.26116501773104e-05
-2.71087854659868e-05
-1.70574660463311e-05
-1.38300998444257e-05
-5.70866427346363e-05
-1.90027169138965e-05
-3.75377178820133e-05
-5.66981186467207e-05
-5.73125681584295e-05
-4.37373520524124e-05
-3.18558098515669e-05
-4.66505231297903e-05
-2.67674119748255e-05
-1.22422022251245e-05
-2.54055873565044e-05
-2.49830543220624e-05
-2.42120581942317e-05
2.44187821266615e-06
-3.92274895991154e-05
-1.77562579203584e-05
-1.98087798725439e-05
-2.31081990600927e-05
8.90900393596848e-06
-7.95111061388075e-07
-5.19203578911338e-05
-2.58572719787879e-05
-1.70376630232309e-05
-2.16981326078016e-05
-2.45436566713497e-05
-2.48383650217036e-05
-3.36349498759822e-05
-2.58228093243537e-05
7.24929152139664e-06
-4.8209015904671e-05
-1.62728787716724e-05
-5.09538915687702e-05
-4.03631483464656e-05
1.03546018594932e-05
-3.03354880993509e-05
-3.680914254213e-05
-2.56174978502839e-05
2.90044576054831e-06
-2.61251438023015e-06
-4.15367482421947e-05
-1.95954650557214e-05
-1.70078125612085e-05
-3.40704280734356e-05
-3.78717665005821e-05
-3.34685212941767e-05
-3.35435363137979e-05
-2.32847078483299e-05
-4.24149391603454e-06
-3.33992163806492e-05
-1.94524133216446e-05
-9.99091390259095e-06
-1.40618958722007e-05
-8.40355347358891e-06
-2.45212852178561e-05
-2.60489332543204e-05
7.23811827073561e-06
-3.96718099068003e-05
-1.76256707825387e-05
-2.07677565759125e-05
-1.66380122310671e-05
-3.28613446498833e-05
-3.0027608676805e-06
-1.91888664382861e-05
-1.48052794292883e-05
-2.75031226578786e-05
5.97338580968444e-06
-1.11308283944549e-05
-2.96334369317507e-05
-3.24902407550356e-05
-1.76835853026962e-05
-1.50975402575759e-05
-2.67559889383846e-05
-1.09972735813716e-05
-1.78657843556739e-05
-3.33570563780604e-05
-1.86557546053662e-05
-2.93919734677481e-05
-6.04309580976042e-05
-5.08289802392577e-05
-1.61746746798382e-05
-5.0097408246675e-05
-3.21876149003544e-05
-1.92411972012504e-05
-3.78387468325504e-05
-2.15502183833816e-05
-4.76884162581767e-05
-5.07061834135542e-05
-3.97314704890011e-05
-2.46129403989987e-05
-4.0988268270443e-05
-2.87101496795424e-05
-4.23576113245729e-06
-2.48566053398762e-05
-6.08905300192036e-05
-2.82426675910209e-05
-1.75376039248757e-05
-2.18128927226453e-05
-3.63614905727916e-05
-3.32832061269492e-05
-2.48868694792663e-05
2.60777431355974e-06
-2.56331633186248e-05
-3.57833439942222e-05
-1.62097464049621e-05
-4.18796339029258e-05
-1.66827495427593e-05
1.72360014488998e-05
-3.84904417175568e-05
-2.58749375660935e-05
-3.33559227196606e-05
-1.61536070062873e-05
-1.24200491153111e-05
-1.23483983172349e-05
-2.91253287322765e-05
1.62876757185106e-06
-4.02730882866579e-05
-3.63593605758468e-05
-2.44165330274883e-05
-2.67831141387757e-05
-4.39451009828605e-05
-2.96370409744248e-05
-4.18608863978159e-05
-2.60859113989491e-05
-4.60686705424472e-05
-3.07402893916749e-05
-4.05773029295437e-05
-6.41936474107427e-06
-3.8094274519991e-05
-4.17797472159728e-05
-2.60977945172819e-05
-8.42268937064082e-06
-5.71587241635535e-05
-3.90043317162706e-05
-4.72331376378441e-05
-1.67921785962421e-05
-6.60776155366151e-05
-4.61772740093329e-05
-2.98248079850366e-05
-1.82672671846113e-05
-3.69186420289127e-05
-3.24988931540676e-05
-2.94357313136704e-05
-6.46453427619331e-06
-4.9943655387018e-05
4.41399354785764e-06
-3.19194344699313e-05
-2.43655542083914e-06
-1.71947644241816e-05
-4.53444316781263e-05
-5.40764498612933e-05
-1.60589323248467e-05
-6.08115166896959e-07
-2.98069048978694e-05
-2.41583561786981e-05
-1.62215800281288e-05
-1.84691480023486e-05
-2.87698236102169e-05
-2.15866187875341e-05
-2.33294016962707e-05
-3.5446574697278e-05
-4.2421154614195e-05
-3.65598497532561e-05
-3.46204921948146e-05
-8.08820833320504e-06
-3.05121199722025e-05
-2.22637083165062e-05
-3.01509237855645e-05
-2.44671198826286e-05
-2.94878872322149e-05
-1.08909231461437e-05
-2.76545541389285e-05
-2.3288571365397e-05
-4.68026908416237e-05
-1.62814383713063e-05
-2.96951034626341e-05
-2.76320792239283e-05
-4.18937002497141e-05
-1.12414718959695e-05
-1.565921695049e-05
-3.42893298814008e-05
-7.28415235669331e-06
-5.30861663031801e-05
-4.9960047743854e-05
-6.96463690706252e-06
-3.54826614609552e-05
-1.63981536866991e-05
-7.62353467353906e-06
-1.22167664899725e-05
-1.70621646624835e-05
-4.07563427671654e-05
-2.23130388413581e-05
-3.81445241461387e-06
-5.81597314233763e-05
-1.50253793726245e-05
-4.05168923002927e-05
-2.12739681153825e-05
-2.36848324593569e-05
-7.60698669771878e-05
-2.44357853871688e-05
