# Supplementary material for: Research on computational propagation and identification of mine microseismic signals based on deep learning
Source: PLoS One. 2025 Oct 22;20(10):e0334641. doi: 10.1371/journal.pone.0334641 (PMC12543183; doi:10.1371/journal.pone.0334641)
Supplement: S6 Data — (ZIP) [file pone.0334641.s006.zip › 000100900000189.xlsx_0.txt_24.txt.txt]

-2.62902239007226e-05
-3.1798051615034e-05
-2.5371296329411e-05
-2.22149447045089e-05
-1.06527665315199e-05
-2.60871867585691e-05
1.1817640644046e-05
-3.08225398538089e-05
-5.24301821850234e-05
-2.65755791955734e-05
-3.83274909250636e-05
-4.47925419046194e-05
-8.73890140896845e-06
-1.43170676127768e-05
-3.38905070799957e-05
-1.38627547050694e-05
-2.0557767219319e-05
-3.79871420376276e-05
-5.88250581168335e-05
-2.65733859315348e-05
-3.28567070857294e-05
-2.23875255053099e-05
-1.5129664543807e-05
-2.37068833297252e-05
-2.07706184912012e-05
-3.4824653789572e-05
-4.59545703130641e-05
-4.85550754330045e-06
-1.62085264121351e-05
-9.81360843417307e-07
-2.55914920142204e-05
-6.65062427850393e-05
-4.09222950681143e-05
-1.6131714560323e-05
-3.10278909863309e-05
-2.42666331612039e-05
-1.59489214599993e-05
-2.969335730764e-05
-8.17839041179133e-05
-2.53247440972286e-05
-2.67343918371034e-05
-3.60504541182288e-05
-1.75525593095077e-05
-2.76007165980821e-05
-4.4339959773268e-05
-9.74145019773943e-06
-4.79044006540756e-05
-6.6548465156851e-05
-2.43093555998975e-05
-3.68158253123574e-05
-2.6384706255135e-06
-2.90135761320948e-05
-1.17606636757638e-05
-2.57700299494281e-05
-8.49026118440777e-06
-4.18672485975144e-05
-3.83217992244567e-05
-1.72090799352464e-05
-6.47633934509925e-06
-3.84165142307038e-05
-2.66975290642865e-05
-2.63896483792998e-05
-4.36512606252536e-05
-2.83298897696677e-05
-3.53403151358669e-05
-2.30591161593523e-05
-1.39782478345861e-05
-2.06787921689342e-05
-1.13252382917541e-05
-2.92231349613054e-05
-3.97019371575914e-06
-4.70639258272318e-05
-7.19196415481645e-06
-5.12366955954582e-05
-4.77794415248808e-05
-2.78311194048473e-05
-5.37588065478819e-05
-1.88920951340127e-05
-4.38953002340535e-05
-1.58895300202265e-05
-3.16868325117735e-05
-2.86074830772791e-05
-8.91067368458988e-06
-3.69774178100444e-05
-1.53345391665939e-05
-2.44946535497064e-05
-7.40668654090223e-05
-1.32751826618094e-05
-3.07604730007396e-05
-3.77445227393996e-05
-3.4508612233212e-05
-2.80629332758199e-05
-2.06874545750011e-05
-2.01674092947732e-05
-7.3103946463693e-06
-3.16441477653401e-05
-3.02819797817634e-05
-2.69548908799385e-05
-3.62752299315905e-05
-1.48900640895153e-05
-3.02182752007619e-05
-2.94429248260199e-05
-3.46413256127333e-05
-9.40489317962775e-06
-3.61437824172036e-05
-3.21322348654897e-05
-1.27529965501337e-05
-2.38104102890596e-05
-2.58078705372709e-05
-3.71612753585388e-05
-2.5073905954382e-05
-1.53573550866503e-05
-2.41684010155314e-05
-5.99651397426896e-05
-3.26433444646822e-05
-5.41290993104508e-06
-1.10782837482329e-05
-6.59685494771766e-06
-2.7313985383343e-05
-1.54256383554858e-05
-4.13663446729806e-05
-8.16636686246609e-06
-1.32566006003037e-05
2.26288744251677e-06
-3.28299631208329e-05
-1.80470209709814e-05
-3.88610277524456e-05
-7.21852392757257e-05
-3.55430126798164e-05
-2.25009048660796e-05
-1.48018818066132e-05
-2.49889375889501e-05
-3.30463485984937e-05
-1.44138377179318e-05
-5.67113466411703e-05
-1.521644063924e-05
-2.51227493709533e-05
-3.27480674538331e-05
-2.17659248634753e-05
-1.83410152238601e-05
-1.73931057878647e-05
-1.08328566525985e-05
-4.19934928013968e-05
-7.99687517784671e-06
-3.16169236067789e-06
4.83010694302808e-06
-1.95247971589944e-05
-4.54814356687103e-06
8.2607366056759e-07
-1.01594785042467e-05
-2.17512600843306e-05
-3.13734544812721e-05
-3.47403807316946e-05
-4.00359241943061e-05
-2.60456776286557e-05
-2.65369248171045e-05
-5.199005878674e-05
-2.74501689529127e-05
-1.64995570064992e-05
-2.26436520554556e-05
-5.35143322473184e-05
-1.97228985884172e-05
-3.47805689343411e-05
-2.9011221854395e-05
-9.81498131807481e-06
-4.30966729363309e-05
-5.95980906280981e-05
-2.35558875624294e-05
-3.82948037349331e-05
-4.32794580364719e-05
-3.06715680916374e-05
-4.67526486957827e-05
-2.81872918113764e-05
-2.85388255877517e-05
1.42686004450965e-07
-3.73137186368417e-05
5.85396430854942e-06
-3.85003823789604e-05
-3.01105057170265e-05
-5.14818623677461e-05
-3.30901721051511e-05
-2.99884151781972e-05
-2.08981525972183e-05
-4.38688477706119e-05
-1.11968448763047e-05
-6.3665131869506e-05
-3.92040289907784e-06
-2.86839459585325e-05
-1.33627799276826e-05
-9.62751749127418e-06
-2.85025192000388e-05
-4.91345120363683e-05
-1.35375964035239e-06
-3.35258370155002e-05
-4.46809400269334e-05
-4.62479306529102e-05
-3.96886485549458e-05
-4.31367413226852e-05
-1.37491627259888e-05
-3.93235569656055e-05
-5.08515157209572e-05
-2.15630575948049e-05
-4.02366142595869e-05
-6.01152161646048e-05
-2.96859126071276e-05
-3.73723038977462e-05
-1.99494962221597e-05
-1.28705726409375e-05
-3.94707871384478e-05
-1.8266275592588e-05
-5.01160422840784e-05
-4.04207508484737e-05
-3.47855117672897e-06
-5.29712930932549e-05
-5.92953541549314e-06
-2.37844940659814e-05
-3.18206441827622e-05
-1.38081595014918e-05
-2.13185632493506e-05
-4.92752388891874e-06
-3.04212283549756e-05
-4.67751250532101e-05
-2.81551232172333e-05
-4.16503876602751e-05
-3.98781657526968e-05
-3.12333292734209e-05
-3.01687120278206e-05
-9.15816136101902e-06
-3.4301092752942e-05
-1.86797863264583e-05
-1.43766421776174e-05
-1.18102419713473e-05
-2.93279142391708e-05
-3.6775429877986e-05
-3.57526096671726e-05
-2.04737888917931e-05
-4.55254851202786e-05
-4.75762186204866e-05
-3.86362794455206e-05
-4.46473477116319e-05
-4.47266582911131e-05
-3.32040823183715e-05
-3.8184403894187e-05
-1.3740889093439e-06
-2.86919674070718e-05
-1.5738140578047e-05
-4.96079866931684e-05
-5.01253005380441e-05
-1.5872181649898e-05
-2.91039389743384e-05
-7.36818637299404e-06
-8.80372247337419e-06
-2.12057202956133e-05
-9.33723164126616e-06
-1.30213257347739e-05
-2.15953923111336e-05
-1.84904696132396e-05
-6.14005083077473e-05
-2.01877881153684e-05
-4.60482478038817e-05
-2.07165483007318e-05
-4.5703811105823e-05
-3.18599449517306e-05
-2.00195660628058e-05
-3.61686316367372e-06
-7.50437142862244e-08
-2.35693392973108e-05
-2.59549231120188e-05
-1.17313248427892e-05
-6.68733157419418e-06
-3.1058795593235e-05
-2.28131019358119e-05
-6.07988748521534e-06
-4.05395404510677e-05
-3.98450544456069e-05
-5.14894168525955e-05
-3.77812683202338e-05
-1.40386471951784e-05
-3.09819165325358e-05
-1.50576050942081e-05
-3.88084665974159e-05
-1.00044446218023e-05
-7.45704920410828e-06
-1.00857844874295e-05
-3.24529107483855e-05
-3.44918169033731e-05
-9.8072716926497e-06
-7.97530071765619e-06
-4.40968944961496e-05
-4.71031129862521e-05
-1.31494106758185e-05
-6.93589085409106e-06
-8.76478519738938e-06
-3.97494714121241e-05
-4.13758902769791e-05
-1.6388755158815e-05
1.33263226250747e-05
-5.11931018659692e-05
-3.97804224214561e-05
-5.38402093628987e-06
2.37608758390984e-05
-4.77336852106435e-05
-2.46784825635425e-05
-1.17012224111988e-05
-1.59035964326709e-05
-1.33427169409415e-05
-2.29378975447324e-05
-1.91207084209066e-05
-5.52733119514375e-05
-2.80105135407831e-05
-4.40954336571731e-05
-1.83025026621892e-05
-3.75421006874209e-06
-1.72452292426588e-05
-3.00188104763431e-05
-5.06561964636471e-05
-3.09178240470009e-06
-4.71562655667529e-05
-2.54111923458508e-05
-1.50337542764426e-05
-3.56088491476769e-05
-4.03123216546594e-05
-2.24054213051036e-05
-2.3688248081938e-05
-3.40324962129053e-05
-2.06520165655006e-05
-2.40115809963396e-05
-4.88163706181771e-05
-1.40211841058761e-05
-3.19977361535839e-05
-2.91389246106707e-05
-2.14039507399111e-05
-4.19213873130943e-05
-2.7849328564991e-05
-3.91531984710394e-05
-3.45822245035726e-05
-3.42991198889272e-05
-1.28602302033446e-05
-4.86392639686686e-05
-5.8551568550659e-05
-3.10389434791581e-05
-2.92249565427237e-06
-2.34130356740079e-05
-2.15220934845456e-05
-9.19788597013164e-06
-1.45244723689861e-05
-1.98057512629087e-05
-9.59377764118417e-06
-2.69101636575055e-05
-7.71810827337395e-06
-4.85283834771802e-05
-3.12472427728542e-05
-4.22466606202151e-05
-5.15855207398583e-05
-1.22732796302292e-05
-2.44348855862464e-05
-2.61707613899966e-05
-4.89081566631538e-06
-4.52418402785791e-05
-4.4064005727261e-05
-5.04172095905634e-05
-2.12586197487397e-05
-7.97913290038595e-06
-3.36679328326737e-05
-2.21761267540904e-05
-1.05844576192531e-05
-7.30187254741149e-06
-1.19164392291966e-05
-2.78523708845075e-05
-1.27673452791705e-06
-3.22037906734787e-05
-2.82165003380903e-05
-6.18760349903153e-05
-2.0987303054432e-05
-1.43683831761037e-05
-4.52415179387926e-05
-5.06627268668358e-05
-2.5148936844843e-05
-3.82000898499997e-05
-3.71329601397966e-05
-2.00118983871215e-05
-1.89735362421509e-05
-4.8570267425192e-05
-8.89798740149214e-06
-3.898314778702e-05
-4.4738928061723e-05
-2.52621809612793e-05
-3.21872634366138e-05
-1.97912697831078e-05
-9.47488136123471e-06
-1.10261610539884e-05
-1.29089781494234e-05
-3.48894549304908e-05
-2.66960534307671e-05
-6.00490018993609e-05
-2.78950434510615e-05
-3.57281437762902e-05
-1.57288901159097e-05
-3.85837388004055e-05
-3.61751065697856e-05
-2.16932234629771e-05
-3.88247336992814e-05
-6.02691780997472e-05
-3.15430448288192e-05
-2.38927264987797e-05
-1.8371028544015e-05
-6.95661215930736e-05
-2.72436099186583e-05
-1.31346306171247e-05
-4.64426904095431e-05
-6.45836418500926e-05
-9.38015630375651e-06
-3.5813778389049e-05
-4.62111903666234e-05
-2.68858498622937e-05
-1.64388663294984e-05
-5.12359005909052e-05
-2.65173666785222e-05
-1.11921798065884e-05
-3.81073488194374e-05
-3.16811193902484e-05
-3.59793376060412e-05
-3.25074070333546e-05
-2.70791452180346e-05
-3.66052432094995e-05
-5.39617151129734e-05
-4.40813909944574e-05
-3.09552822026443e-05
-1.38467214790888e-05
-9.37525240863525e-06
-1.18015530458941e-05
-2.81083679005647e-05
-1.00037516251828e-05
-5.58431169609735e-05
-2.68678362097684e-05
-1.91379071520649e-05
-4.53012764002902e-05
2.93223048941661e-05
-2.31533558841888e-05
-3.51459872543401e-05
-4.21894466779989e-05
-4.49071258910388e-05
-5.55742146657343e-05
-3.10354702534508e-05
-5.26361760879258e-05
-1.73084533606837e-05
-4.741010812797e-05
-1.88952196840192e-05
-1.35045881294695e-05
-4.2561845223038e-05
-2.38137135457307e-05
-2.46185338145826e-05
-2.25384446716944e-06
-2.68437089732815e-05
-4.37428656354083e-05
-3.52518231462739e-05
-3.85660440584948e-05
-1.66010328894223e-05
-1.09568261458616e-05
-1.07099373105042e-05
-1.69897376845395e-05
-1.15727710629274e-05
-9.64174749504334e-06
-6.31069540281267e-05
-1.10745295020928e-05
-2.28882070750474e-05
-3.59637974499626e-05
-1.26176389508833e-05
-2.08719092278303e-05
-3.15590407329639e-05
-6.37531520800299e-05
-7.74831358892412e-06
3.72512713287932e-06
-5.88831285274708e-05
-2.45180946624477e-05
-3.20334623086896e-05
-1.31661746612252e-05
-2.01634980077241e-05
-3.6292158651914e-05
-3.18377202594517e-05
-2.7435843648841e-05
-1.94757723197383e-05
-5.18891012819399e-05
-4.24106582347773e-07
-2.79980565648897e-05
5.57757662331773e-06
-2.45722563939622e-05
-4.31606389163238e-05
-3.46501622932005e-05
-2.28492468835383e-05
-4.32977237681275e-05
-4.52813343914269e-05
-4.32022726138061e-05
-3.6923839752244e-05
-5.50497874866121e-06
-5.58250598298484e-05
-4.26182604958485e-05
-4.08433157944454e-05
-6.04215310152117e-05
-1.52509064765704e-05
-3.74570629756359e-05
-4.92709469852469e-05
8.2431307273857e-06
-3.78844288781448e-05
-1.04673295238976e-05
-1.41195905297165e-05
-3.85450157116089e-05
-2.40710468077539e-05
-3.24769488139177e-05
-7.17411402337518e-05
1.85424280943584e-05
-5.45179352637869e-05
-6.05786561024003e-05
-2.4490815412466e-05
-2.49876812071721e-05
-4.2676595842091e-05
-3.65888897573683e-05
-2.96208853146703e-05
-5.7440669014158e-05
-3.68652355574172e-05
-3.12014834413962e-05
-3.8781051928033e-05
-3.80793202748063e-05
6.21472341363684e-06
-2.21595216567821e-05
-2.94893202479e-05
-1.19227572017605e-05
-1.06908737559724e-05
-2.54757397963111e-05
-1.95636778899385e-05
-8.6494652406863e-06
-1.58217469198483e-05
-1.47227947579371e-05
-3.14163631560776e-05
-4.67290815506768e-05
-1.26400492445399e-05
-5.99520739021088e-06
-3.0570839609391e-05
-1.2271595361885e-05
-5.35833055444322e-06
-2.49403531732698e-05
-4.0575136268957e-05
1.54878470834583e-05
-6.87176276288045e-06
-2.73037155499938e-05
-1.82306511350043e-05
-1.6231395415356e-05
-1.19837237550612e-05
-5.56481032883125e-05
-4.06700291242025e-06
-3.43038569514762e-05
-4.82175947042644e-05
-6.03639398013567e-05
-1.13971378233102e-05
-2.82310165470677e-05
-3.69648212408422e-05
-1.9209757837938e-05
-1.85753930410297e-05
-2.90728215836212e-05
-3.14864178885794e-05
-3.43186209060586e-05
-4.56672198602121e-05
-4.48827561213405e-05
-2.814893573118e-05
-3.60329548997501e-05
-3.44149381968711e-05
-3.33220621229559e-05
-4.31975038293543e-08
-3.57123315176691e-05
-2.73803349644492e-05
-3.99179692002474e-05
8.62594089066675e-06
3.71149508804381e-06
-9.15046840864483e-06
-1.36425234714331e-05
1.92827111548675e-06
-1.43344648344754e-05
-4.34568868604769e-05
-2.53753374417534e-05
-3.08685207900154e-05
-3.02729330335802e-05
-1.18078287118846e-05
-1.80223602570422e-05
-1.52286858090717e-05
-6.35866148984939e-05
-1.29862417953594e-06
-5.22860709719412e-05
-3.90080814123427e-05
-3.12957001403465e-05
-1.08143588788847e-05
-2.83569581720221e-05
-3.13170586993538e-05
-1.33904177909041e-05
-2.6222223153866e-05
-3.89195138126486e-05
-3.40433495725213e-05
-3.14949881206602e-05
-2.38028502796532e-05
-4.40362298950436e-05
-8.52272586769254e-06
-2.30414110064957e-05
-8.10393284868525e-06
-1.90319162547909e-05
-1.52969096386232e-05
-4.56459593849993e-05
-2.12799318313543e-05
-2.3097248668251e-05
5.51524679973688e-07
-1.05394576142299e-05
-3.46299736862113e-05
-3.58974294883604e-05
-1.81678538547755e-06
-3.85149089287498e-05
-2.23194548523662e-06
-4.45016089247906e-05
-6.91017484018863e-06
-2.57815620376333e-05
-3.09855321547764e-05
-3.68280349425436e-05
-2.21364591142086e-05
-2.16856682772017e-05
-1.25813521121871e-05
-2.91644996204805e-05
-2.85011921177442e-05
-1.25905348255213e-05
-5.08966292050213e-05
-1.22196611319649e-05
-6.56043941402883e-05
-4.29274881584632e-05
-4.27427631208972e-05
-7.47649939161885e-06
-5.50114135834662e-05
-1.76131066559387e-05
5.09205577846879e-06
-1.40536302625691e-05
-1.58013457625492e-05
-4.77722322884782e-05
-1.04970410680347e-05
-4.32601077937484e-05
-3.30139287379021e-05
-4.69057157628055e-05
-2.25608090416424e-05
-2.69677338422857e-05
-2.22777820084894e-05
-4.64819169026415e-05
-1.83342602449154e-05
-4.11817766768613e-05
-2.74381062507587e-05
-2.10777221940699e-05
-2.49628044077482e-05
-3.64142984066493e-05
-1.95863775199715e-05
-4.81695114724409e-05
-2.44620097739494e-05
3.33374826040004e-06
-1.34527007579328e-05
-3.34569858273537e-06
-1.88549102615209e-05
-1.40768589881675e-05
-2.80053944385044e-05
-3.88004092697743e-05
-1.16439367097701e-05
-2.07464382720975e-05
-5.58724350373379e-05
-1.74334810804918e-05
-1.77600217156903e-05
-5.88742469615619e-05
-1.74335328811602e-05
-3.90213761677153e-05
-1.42260654484397e-05
-1.3563974354812e-05
-2.16026992214895e-05
-3.71777023943217e-05
-2.69172614061817e-05
-3.73454732507913e-05
-2.55145343751082e-05
-4.11340080936604e-05
-2.1724644365709e-05
-2.4111253343028e-05
-2.97453550823653e-05
-5.25558417789922e-05
-5.72738286445389e-05
-3.33755509571594e-05
-5.54251850096422e-05
-1.35505526878065e-05
-1.48230838368706e-05
-1.66927423328255e-05
-1.86330596565459e-05
-4.1155041704861e-05
-1.74560182998713e-05
-2.23463762433706e-05
-3.16426532082753e-05
-2.00846306622049e-05
-3.20636567500007e-05
-1.07023966632879e-05
1.69349592667495e-05
-2.0110137439796e-05
-4.50698954681154e-05
-2.00940867193208e-05
-2.45546985101385e-05
-2.58367553242692e-06
-1.10882486339265e-05
-3.10315576095666e-05
-1.98634889966924e-05
-3.71607854010138e-05
-1.34473736101983e-05
-4.37648175265599e-05
-3.20381151038125e-05
-2.5962355913141e-05
-3.91133637090722e-05
-2.3539043259267e-05
-4.19378676331822e-05
-3.60900995827793e-05
-5.797943582633e-05
-2.05437112982428e-05
-2.18576905631342e-05
-4.44767559552398e-05
2.13620084114725e-06
-1.46746466677209e-05
-1.1308650488705e-05
-3.38609956564632e-05
-2.57611257342852e-05
4.59490456948463e-06
-9.66565957904309e-06
1.82618979722137e-05
-2.90495723776686e-05
-3.55782234521073e-05
-6.47253581148389e-06
-5.67819730348084e-05
-2.48291746860811e-05
-1.60413231154431e-05
-2.94161918343812e-05
-3.67636465045843e-05
-4.133583356128e-05
-2.59155239947039e-05
-4.8455517983081e-05
-2.46953253664133e-05
-1.79422012895007e-05
-3.71839227006904e-05
-1.58298921382993e-05
-4.82057677924694e-05
-3.93832244979601e-05
-3.98472943520698e-05
-2.5947943992169e-05
-2.00691659837649e-05
-1.4191695568769e-05
-3.4765071178165e-05
-6.6505043019627e-06
-3.19365413443736e-05
-3.90542004521717e-08
-3.6474509862123e-05
-4.08897057379967e-05
-2.13654999869559e-05
-4.6626745688605e-05
-4.56934674157468e-05
-4.03007180279212e-05
-6.29072762594293e-05
-4.92478065283427e-05
-2.12912938104313e-05
-2.72384556407741e-05
-2.14876235217108e-05
-1.36039472658709e-05
-2.34822372076068e-05
-2.23978898001726e-05
-4.24440025371585e-05
-3.73005263829719e-05
-1.17019549507561e-05
-5.49951185023191e-05
-4.53731781661054e-05
-1.60148850687744e-05
-3.10968957117079e-05
5.15069174840783e-06
-3.262867284505e-05
-4.39723118747781e-05
-2.91023019374611e-05
-3.77066613405759e-05
-6.00673669012998e-05
-1.52096254964882e-05
-7.59943871260392e-06
-4.11474632040008e-05
-5.28847003445454e-05
-2.07156191203504e-05
-2.42268458396684e-05
6.76716584342153e-06
-2.17795265825738e-05
3.73855664750641e-06
-1.05516681404314e-05
-1.34009646696388e-05
-2.9478337424567e-05
-3.66174200298429e-05
-5.00960897409989e-05
-1.59217853758864e-05
-3.44523533452126e-05
-1.6790521294323e-05
-3.75715894749795e-05
-3.29458600306499e-05
-3.17074430918039e-05
-5.14491022034163e-05
-5.32236617357121e-05
-5.79311295136493e-05
-3.81804538085856e-05
-2.97210068065855e-05
-1.94750860595626e-06
-3.85765793872015e-05
-4.02767485497171e-05
-3.46414308411272e-05
-4.68552629047378e-05
-5.68612168315726e-05
9.0400347479859e-06
-2.80309008326998e-05
-3.31387843319909e-05
-5.2429360267746e-05
-5.85672728444319e-05
-4.5468679666234e-05
-5.83103216728459e-05
-3.00432714818362e-05
-7.65152110368409e-06
-2.36445318748054e-05
-3.69057474951979e-05
-3.72142986285101e-05
4.99474520661845e-07
-3.31423518291804e-05
-3.56373465454356e-05
-6.81564703410737e-07
-3.30215243630732e-05
-3.47115532975391e-05
-3.19746976433478e-05
-2.03999851593974e-06
-1.89472044752446e-05
-2.90485110883389e-05
-6.84286623932652e-05
-1.62589004041949e-05
-5.07770562454477e-05
6.59874505752076e-07
-2.46473493743049e-05
-3.10450014579678e-05
-4.76537739447184e-05
-1.12108272949787e-05
-3.34221400834668e-05
-1.87363348519093e-05
-2.64528078076399e-05
-1.87036938295177e-05
-7.66023074899931e-06
1.31154030290635e-05
-3.53018935954628e-05
-2.73935709692321e-05
-2.51440137166675e-05
-5.00379658395358e-05
-4.78195443485099e-05
-4.56058395049742e-05
-1.87125082845175e-05
-3.8029856120081e-05
-3.39299698989901e-05
-4.62376030026672e-05
-2.18013493801607e-05
-1.80804126777551e-05
-5.07377332953979e-05
-3.26707539143803e-05
-1.08969016810688e-05
-1.65575645171282e-05
-2.00877657944927e-05
-3.58596933891358e-05
-3.90607453762911e-05
-2.77996403884191e-05
-1.57159982897607e-05
-2.42237585017823e-05
-5.13081378628765e-05
-3.16741303614994e-05
-2.15209009853403e-05
-3.54922650360219e-05
-8.7009360561458e-06
-4.49752932574002e-05
-3.56647265052394e-05
-2.42497112658723e-05
-3.79239355798187e-05
-4.03447564924763e-05
-2.2463534723116e-05
-4.20386005086267e-05
-4.4105833435495e-05
-1.59526128874004e-05
-6.43041226035025e-05
-2.6338223951351e-05
-1.57686877193959e-05
1.56426643956644e-05
-2.55613088270007e-05
6.3224580875254e-06
-2.77677268161378e-05
-5.02120174864621e-05
-3.94374964175497e-05
-4.1145713602428e-05
-3.46749574889114e-05
-4.21072631420036e-05
-3.74890135593615e-05
-1.87383468840006e-05
-3.66512623763086e-05
-4.69680019311837e-05
-1.30635817947791e-05
-2.69663138438448e-05
-2.29312346783227e-05
-3.14018729955063e-05
-2.56519345515379e-05
3.76640116497093e-06
1.15279446883327e-05
-2.59529514058891e-05
-8.26563064681641e-06
-5.00124360149511e-05
-3.10207398386275e-05
-3.38431670531469e-05
-6.33215293005395e-05
-2.33039747176803e-05
-5.12595056822607e-05
-2.91966539451555e-05
-8.9817080050596e-06
3.29059602622188e-06
-4.42751482799378e-05
-3.33193360833368e-05
-5.30209493739385e-05
-2.1894712686868e-05
-1.8182405723388e-05
-4.31951429256192e-05
-4.57037506537978e-05
-1.29823868022947e-05
-3.64858529407286e-05
-4.14387145510678e-05
-2.59970541332144e-05
-1.99465186774834e-05
-4.91027600246042e-05
-2.47949578228279e-05
-3.74737944453358e-05
-6.01160029414676e-05
-5.76157701570227e-05
-1.63565888370253e-05
-2.29957708422494e-05
-1.48933818710171e-05
1.70604981226003e-05
-1.11533582820981e-05
-3.74174703104313e-05
-8.20113197005901e-06
-1.87346420729111e-05
-6.04876804704012e-05
-6.13097907533748e-05
-3.00030416176268e-05
-2.59793386423351e-05
-3.1888700829981e-05
-8.82379696816763e-06
-3.99964657410452e-05
-1.54504623875334e-05
-2.52620383733405e-05
-3.42480346315088e-05
-5.17929307914175e-05
-2.44232953791246e-05
-2.72135113206642e-05
-2.98715248163547e-05
-5.0187420679319e-05
-2.57395917418875e-05
-4.1834174232094e-05
-1.40550285662032e-05
-2.17503796298352e-05
-1.71385087842268e-05
-3.24091768714974e-05
-4.92632007126537e-05
-3.03320625335513e-05
-4.13066734762883e-05
-3.7201387555933e-05
-2.10851201095801e-05
-3.15478460004036e-05
-2.74724232462546e-05
-2.88734043385006e-05
9.36383735030704e-06
-1.53260384770647e-05
-2.53472093084932e-05
-4.12385784208938e-05
-1.81382039845941e-05
-3.98494910024693e-05
-3.2070111433216e-05
-2.23985897303455e-05
-3.33964766762712e-05
-1.78046252697611e-05
-2.08608264551692e-05
-2.72704845503861e-05
9.52168477629018e-06
-6.55291777345264e-05
-2.53373499393002e-05
-6.23312477134017e-05
-1.29908865559061e-06
-5.22457730460019e-05
-3.82186437959209e-05
1.22301190108443e-06
-4.4288738115427e-05
-4.16431331551563e-05
-3.7637669375651e-05
-5.99187403836124e-05
-3.68818278834725e-05
-2.32585094458866e-05
-2.41224942667445e-05
-9.94446775681367e-06
-2.90107828876001e-05
-5.00850130826364e-05
-5.41414279261327e-05
-3.55193245518655e-05
-3.69055804977675e-05
-4.80986186312489e-05
-4.6676535708958e-05
-3.42881208627023e-05
-3.66792125858007e-05
-3.36067407370905e-05
-1.48856691595059e-05
-1.82669184640685e-05
-3.69343134754255e-05
-4.76339086522586e-05
-3.04645104782887e-05
-2.39947499087427e-05
-1.09982261003472e-05
-4.33742144045831e-05
-4.58346694883331e-05
-4.24924248067547e-05
-3.34150599136471e-05
-2.40283385957547e-06
-5.90549710972269e-05
-2.43063288519178e-05
-4.28181093072046e-05
-2.40182039776265e-05
-2.30891634294731e-05
-4.49534831801075e-05
-2.05674872434552e-05
-2.00132634912325e-05
-6.71773059671006e-06
-1.81970298954235e-05
-9.11702443357774e-06
-2.87109927165233e-05
-1.52666115009758e-05
-3.32434065734006e-05
-2.96569585946954e-05
-1.45792206455244e-05
-5.03019979494757e-05
-3.44317967340851e-06
-3.27792527648765e-05
-3.22377897128807e-05
-8.16468290200731e-06
5.9307600215336e-06
-8.34838112764509e-06
-2.83456936049838e-05
-3.36942359717317e-05
-4.37985835669915e-05
-3.32392958612722e-05
-1.00977970941608e-05
-2.25174121503837e-05
-2.39470933658118e-05
3.26946300593859e-06
-4.25523944379727e-05
-2.32827461776329e-05
-4.94814223544096e-05
-1.00232316167633e-05
-3.73650256043696e-06
-9.308898198909e-06
-4.43982560620405e-05
-2.49754850889848e-05
-5.07746409818965e-05
-4.98922588888263e-05
-4.33842513248601e-05
-2.93739768052636e-05
-1.67352462610465e-05
-3.48618469184626e-05
-5.6477161004009e-05
-3.2710737176413e-05
-5.24748087147816e-05
-4.4817851260542e-05
-3.47985076208048e-05
-6.66755042093413e-06
-2.81556629296851e-05
-2.82118280699387e-05
-3.08363348698001e-05
-1.6650860236036e-05
-3.15630294775689e-05
-5.40454717612133e-05
-2.60857352436157e-05
-2.83907909053493e-05
-3.32575034285204e-05
-1.16800209525323e-05
-3.24700240536055e-05
-2.47075451436674e-05
-3.31873342629422e-05
-5.07226469964666e-05
-4.13942806983082e-05
-1.51517881285727e-05
-1.71634727707773e-06
-2.54864710695725e-05
-3.95201145821473e-05
-1.57431042806715e-05
-1.32848976274721e-05
-5.69081569624155e-05
-2.20873870749962e-05
-5.20452558594763e-05
-1.75566062551075e-05
-5.16115971924698e-05
-2.6629334583486e-05
-2.24065956272011e-05
-2.36810827055079e-05
-4.37718641283575e-05
-2.78120710284845e-05
-4.26955888482432e-05
-1.94533054404492e-05
-1.25442478274726e-05
-4.33920299490999e-05
-2.82514074353338e-05
-4.38096420508284e-05
-4.05701671402523e-05
-2.02180938106254e-05
-4.42748340586613e-05
-2.09964739439942e-05
-2.74414891890332e-05
-2.95754411663575e-05
-4.7270176912664e-05
-2.91023319364251e-05
-3.92330079990208e-05
-3.90000745350805e-05
-7.5874601501827e-05
-4.51759785791253e-05
-3.4243283472072e-05
-1.42820664535019e-05
-1.7371711734507e-05
-4.80035550473654e-05
-3.75919130221191e-05
-4.3785347888324e-05
-3.8327898684896e-05
-4.29076536126204e-05
-4.95057410931594e-06
-2.60567992586456e-05
-4.64426757121049e-05
-3.9390060325402e-05
-2.93393588408487e-05
-7.5293458509901e-06
-2.99090162780624e-05
-2.13956009177851e-05
-2.67147263502018e-05
-4.19840708788829e-05
-4.45549981490615e-05
-1.79705852160105e-05
-5.263489934584e-06
-1.76007186743669e-05
-1.98749863853567e-05
-8.53763535464285e-06
-2.04639170321359e-05
-4.34523645385858e-05
-4.87826231584244e-05
-4.57958427053435e-05
-3.46891787193733e-05
-1.60983585321643e-05
-4.71642507141403e-05
-3.24984653371201e-05
-3.41408731062112e-05
-1.44394948822178e-05
-2.32956617840684e-05
-1.66100954679202e-05
-2.96825523538361e-05
-8.03381457210547e-06
-2.48790153273503e-05
-7.57691623972224e-06
-3.64143608477822e-06
-5.55446601759159e-05
-3.49288457939826e-05
-3.61736497231958e-05
-1.77137178457469e-05
-1.31305433531926e-05
-2.04937774940974e-05
-2.99189852791912e-06
-3.67473334652936e-06
-2.91769553541073e-05
-2.5260126727988e-05
-1.64807049612649e-05
-9.68204703308394e-06
-4.23007728890559e-05
-3.99767407764698e-05
-2.14919693266839e-05
-4.41788801416296e-05
-1.21470957648948e-05
-1.46400954657964e-05
-3.03914091672919e-05
-3.39992918445693e-05
-2.27268574624042e-05
-3.81337004150515e-05
-3.55305139534516e-05
-5.42133267772726e-05
-4.2663190113375e-05
-5.26264895484619e-06
-5.08444457132981e-05
-2.1692240365267e-05
-2.11409870945362e-05
-1.9628781348521e-05
-2.8783733936641e-05
-3.36989832709624e-05
-2.98819488853371e-05
-2.11848319568502e-05
-6.14046845473389e-05
-9.30637945689805e-06
-4.80736886046905e-05
-5.34308050151925e-05
-4.48465386092968e-05
-1.7887418837945e-05
-2.38384960619294e-05
-4.58246621624174e-06
-2.295945716585e-05
-5.62203029891679e-05
-3.7648782732742e-05
-4.89243427265578e-05
-1.02349511341846e-05
-8.36181789532091e-06
-4.12415009216907e-05
-1.51790808139006e-05
-4.69952792382722e-06
-5.00126303103734e-05
-3.25275808009944e-05
-2.5970982718549e-05
-3.03273071773272e-05
-5.01110091950514e-05
-4.29810018084152e-05
-2.83110654501574e-05
-4.73222792210791e-05
-3.27865548362779e-05
-4.33860789699009e-05
-1.24280413057121e-05
-6.79057393166646e-05
-6.4010144757206e-05
-4.60326360934318e-05
-3.14884106444303e-05
-2.5482164398111e-05
-1.53361897503084e-05
-3.7466076695374e-05
-4.46476754540481e-05
-4.95742681277605e-05
-3.51358277453877e-05
-2.28877745118245e-05
-1.31923115277073e-05
-3.24309412664584e-05
-4.02612619274324e-05
-3.09165819737763e-05
1.12850682346589e-06
-4.93257680706485e-05
-1.50535938770941e-05
-2.08818686092022e-05
-4.27698883677289e-05
1.23214127378172e-06
-3.64222308971933e-05
-4.86524616197112e-05
-3.26291242734001e-05
-3.23649035021761e-05
-1.6191294242155e-05
-5.36991486061396e-05
-5.00192022645496e-05
-3.62273079412912e-05
-5.38475762286871e-07
-2.54476832029387e-05
-4.75389795858007e-05
-3.87760930202868e-05
-2.45509106738677e-05
-1.40916557978761e-05
-4.51596698351489e-05
-4.52680540408485e-05
-4.59752915387904e-05
-5.60410936782217e-05
-2.39424021883267e-05
-3.67544921739842e-05
-4.32830902266258e-05
-3.61454175372392e-05
-3.91825332655076e-05
-9.10693773922922e-06
-1.68638594323984e-05
7.89618745648354e-07
-5.22983585903638e-05
-5.64572222696884e-05
-4.55766880949377e-05
-4.02369482122114e-05
-4.20238416989398e-05
-1.40939811553092e-05
-3.36522522608778e-05
-5.56542064776478e-05
-2.03441212097198e-05
-2.25367854175156e-05
-1.63158653766862e-05
-1.65419364648186e-05
-1.31075325837661e-05
-2.25104618831282e-05
-5.28268157316604e-05
-4.38932736407568e-05
-2.78864901913064e-05
-5.39673746149465e-05
-3.41399119788224e-05
-3.87373781111636e-05
-1.72710978013788e-05
-1.45743456643139e-05
-1.00927240522602e-05
-1.21889805541627e-06
-3.90169521663742e-05
-1.36964823123639e-05
-1.56165252307448e-05
-3.04113091787737e-05
-9.54648572595911e-06
6.057968792846e-06
-2.72811299490152e-05
-3.40110319764659e-05
-4.84113464884089e-05
-1.52573563751726e-05
-2.13496062467597e-05
-3.58346902054998e-05
-3.1234587273461e-05
-3.91639339099002e-05
-5.03741052394742e-05
-3.27823913574553e-05
-4.02834909748082e-05
-3.16254148434567e-05
-4.2729120126079e-05
-6.31553328057273e-06
-4.88449302523057e-05
-4.75805375328048e-05
-2.71110213089264e-05
-3.95588526249149e-05
-3.65673188196537e-05
-1.07151493083834e-05
-2.29680234563314e-05
-6.20092798587618e-06
-4.07373836938305e-05
-5.57087951828499e-05
-3.80325972584874e-05
-3.14667316459731e-05
-3.97797712186269e-05
-3.95894641802948e-05
-3.53311759025142e-05
-1.30808299414513e-05
-1.57674023268693e-05
-3.32524031754257e-05
-1.79187622658282e-05
-6.47248065285398e-05
-6.82409101368624e-05
-5.4558945217647e-05
-5.83109824405854e-05
-4.05054615525721e-05
-4.730153830003e-05
-2.27864182697085e-05
-2.1175775723308e-06
-1.02193827728667e-05
-3.24425054989207e-06
-1.09377340514892e-05
-4.58088340490911e-05
-1.79915237688455e-05
-7.10905535451886e-06
-4.26495458805885e-05
-2.58073171899548e-05
-3.03836015730647e-05
-5.05470870980479e-05
-3.51994868067773e-05
-2.44110185209157e-05
-3.00731738406987e-05
-1.58144307190898e-05
-5.3351664372423e-05
-9.76240867813144e-06
-4.25732038805633e-05
-3.51250284933654e-05
-1.91014745030494e-05
-1.43928945186311e-05
-2.79838792796473e-05
-3.99763903397371e-05
-1.09280405837481e-05
-5.66871655666258e-05
8.02347429865189e-06
-3.08371128191891e-05
-8.92148893361155e-06
-3.53357294480767e-05
-5.53381143932163e-05
-9.48656440287657e-06
-4.46123103681409e-05
-2.98803872799463e-05
-2.94554671206174e-05
-1.0860737336779e-05
-1.82752834193895e-05
-6.1538628672e-06
-3.00157881802401e-05
-1.14039559202027e-05
-4.76673400643077e-05
-4.75466468098493e-05
2.11339877212562e-06
-1.33290898261734e-05
-3.35512321716386e-05
-2.93657360864625e-05
-1.45897841558591e-05
-3.9122678962474e-05
-3.69310304262656e-05
-2.487312196331e-05
-2.28286723576841e-05
-5.76265505336271e-05
-5.72001790436495e-05
-5.39703486935121e-05
-9.07811235726418e-06
-2.07529130422942e-05
-1.69847124868359e-05
-3.705466022404e-05
-4.31496423410216e-05
-2.05087615611648e-05
-1.95742718811994e-05
-7.35150934713942e-06
-2.1361193868708e-05
-4.28454216314262e-05
-3.28022433000438e-05
-3.33307600674332e-05
-4.40446096034434e-05
-2.98096089269098e-05
-2.0058142708141e-05
-5.43917322319264e-05
-5.83619337682147e-07
-4.49640870127745e-05
-2.60746584157895e-05
-1.49224670300669e-05
-2.92993680598081e-05
-3.5654146202452e-05
-2.02014242621669e-05
-2.37780688423247e-05
-9.39687692026068e-06
-1.63265722950508e-05
-2.87426392904967e-05
-2.74958678854511e-05
-3.02235770964745e-05
-1.31411136751638e-05
-1.35642234809449e-05
-4.09737735516819e-05
-6.48845766621346e-05
-2.94777253599133e-05
-1.94737287620075e-05
-3.3872170038881e-05
-2.18575688055185e-05
-4.70048874193837e-05
-3.43998171894891e-05
-3.4595739250772e-05
-4.29342338288273e-05
-2.50968467672038e-05
-3.36604993673892e-05
-3.9241427551891e-05
-3.92431547043566e-05
-3.50829347139204e-05
-3.21065222817666e-05
-4.07318597082983e-06
-2.40648732898986e-05
-4.4827339178979e-05
-7.07905106767827e-06
-2.35744746359891e-05
1.21065901017344e-08
-2.32209006127962e-05
-4.81744135838653e-05
-5.71186560702621e-05
-1.01198842576625e-05
-2.49910484033126e-05
-6.61812416863015e-05
-3.0482020331713e-05
-2.37896786395735e-05
-6.85436104255934e-05
-2.24863919111317e-06
-2.18403971220084e-05
-6.1433372279595e-05
-1.89447697261887e-05
-2.42299512106602e-05
-1.97521251269759e-05
-4.68745837440991e-05
-3.49654905934886e-05
-1.87741531623172e-05
-1.11837302569243e-05
-2.25858130060347e-05
-3.35501680435039e-05
-1.19064667492556e-05
-1.66388176653819e-05
-2.11834582488745e-05
6.68600053731923e-06
-3.75420248786039e-07
-1.18149693680127e-05
-4.61829918770577e-05
-1.96602489818316e-05
-1.81264846848485e-05
-4.01476812210975e-05
-3.95683460597078e-05
-4.67953084812514e-05
-4.25269016911789e-05
-1.66935632639193e-05
-5.61882769620225e-05
-4.01376502448169e-05
-3.60789249536142e-05
-1.83172124445903e-05
-3.48355588098543e-05
1.71953413656472e-06
-2.86953217742678e-05
-4.84141420050666e-05
-5.34292914183331e-05
-1.36963567638129e-05
-4.24901638720272e-05
-3.01031165838966e-05
-4.1090858001808e-05
-2.49724309799088e-05
-4.79806795497791e-05
-9.41864793532765e-06
-1.99651548614867e-05
-4.05092886566102e-05
-4.27263427787246e-05
-2.27339008362633e-05
-3.22446171890281e-05
-2.63444879409538e-05
-2.66149975829246e-05
-4.52738586540805e-05
-2.94146622196556e-05
-6.19489697996842e-05
-6.07868824065084e-05
-3.01938592312668e-05
-1.93518373788656e-05
-5.54573341469275e-05
-4.40123585187441e-05
-6.02165579874124e-06
-1.87896031357388e-05
-3.40714068601397e-05
-4.2986328934326e-05
-1.50191001899115e-05
-2.1873446474273e-05
-3.34799384319201e-05
-2.34418439090212e-05
-3.44306207242609e-05
-4.29601670187389e-05
-3.97652468145439e-05
-2.22591153843833e-05
-1.85163455182737e-05
-4.04979647885644e-05
-3.90694232205586e-05
-3.90877685179797e-05
-3.02731488926073e-05
-5.452256410925e-05
-2.94616201194694e-05
-1.31347595568705e-05
-2.78465068808508e-05
-1.06339446364181e-05
-5.66093323152851e-05
-2.23376539517641e-05
-3.43751178895187e-05
-2.0005409207387e-05
-3.3845222456137e-05
-4.15628710137249e-05
-4.2864625347329e-05
-4.2870551276977e-05
-7.3916521029342e-06
-1.10347645939397e-05
-3.57703048606824e-05
-3.33523713997671e-05
-3.84077305951189e-05
-2.40444646073605e-05
-2.12121111955727e-05
-4.96606713483845e-05
-2.85797055127449e-05
-2.15492150954029e-05
-6.45377676748831e-05
-5.30532818224482e-05
-6.63247956255138e-05
-5.23954524061312e-05
-2.94541687934335e-05
-5.72756955123176e-06
2.45327172522474e-06
-2.90065223788936e-05
-4.24507062808328e-05
-5.07537728048855e-05
-3.61767070519205e-05
-1.06280506065714e-06
-1.21695354563672e-05
-3.60193847352413e-05
-2.47047809035975e-05
-8.7414634999078e-07
3.77437204869166e-06
-3.99230836694564e-05
-9.0288014620572e-06
-1.42013270738191e-05
-3.35127665106794e-05
-1.65961229364225e-05
-3.0407203674086e-05
-1.59531830324553e-05
-5.15454124369121e-05
-4.31037669548512e-05
-3.00314642854452e-05
-2.8058990015197e-05
-1.06790583464912e-05
-5.99851223211121e-05
-6.14054849981875e-05
-4.76477005104637e-05
-1.00176274217358e-05
-3.46364378492183e-05
-3.65609765329553e-05
-3.75810104946557e-05
-2.4676950040196e-05
-3.10211946625643e-05
-4.40319983556536e-05
-3.87267274099924e-06
2.5041010177589e-06
-6.48308895112516e-05
-2.51470223120818e-05
-1.7553090036963e-05
-1.2927182325539e-05
-4.6575324519915e-05
-2.04056100603733e-05
-2.26630577706152e-05
-4.41168969128756e-05
-1.71268300560731e-05
-4.12590048632661e-05
-3.13641275268822e-05
-2.45308698408072e-05
-2.62685215539242e-05
-7.66999968292695e-06
-3.13010937726435e-05
-2.52771671049509e-05
-4.83118989646192e-06
-1.76412346721484e-05
-3.60097822962679e-05
-2.1243032183179e-05
-2.24756498013888e-05
-2.42068819979865e-05
7.6139501037667e-06
-1.84901386128383e-07
-2.24493582923653e-05
-9.17880952080462e-06
-3.23773911918179e-05
-6.62404654178886e-06
1.88005321004592e-06
-1.29207826496628e-05
-2.7746688794642e-05
-2.42659761200718e-05
-4.99591812446532e-05
-4.27823129146582e-05
-2.63605347626941e-05
-2.70404730509923e-05
-2.95946194572398e-05
-9.89009958649099e-06
-2.6005958619201e-05
-2.47453613494288e-05
-7.34849008257386e-06
-4.3895288901008e-07
-2.24707015877234e-05
-1.36976175237945e-05
-7.95196445889511e-06
-2.74175342001225e-05
-4.61121886149042e-06
-6.0259194054556e-06
-5.52819677210587e-05
-1.46584198127301e-05
-1.83296364198723e-05
-4.46836790705657e-05
-3.03722685383189e-05
-2.24172843438493e-05
2.36516859160062e-06
-3.86502662210643e-06
-3.33922924832397e-05
-4.30481244341742e-05
-2.2775022573999e-05
-4.42156102092655e-05
-3.22335564009794e-05
-3.52164685294542e-05
-5.047232363243e-05
-1.25284953204246e-05
-4.20422385576686e-05
-2.94059915952097e-05
-2.8445935706767e-05
1.7664462714363e-05
4.0331577498899e-06
-2.85393641289976e-05
-1.13485190636062e-05
-2.47495765302616e-05
-5.52112846779251e-05
-1.93019444239852e-05
-3.1574889396422e-05
-4.62370800562794e-05
-2.97719663504735e-05
-2.07667829839609e-05
-5.01972902924256e-05
-2.67310015720595e-05
-3.22064528478863e-05
-2.22936277849114e-05
-5.17271476277363e-05
-3.18218898673954e-05
-3.6222876697288e-05
6.07682250712898e-06
-3.83807197544358e-05
-7.70958183380385e-08
-2.08699480188428e-05
-5.03619305172604e-05
-2.70036233217177e-05
-2.14966685092133e-06
-6.36845842362118e-06
-3.79047304344577e-05
-6.72411261318611e-05
-6.3821335408518e-06
-4.38498785206022e-05
-1.8850961833612e-05
-4.21597331442821e-05
-4.42863392451956e-05
-2.84996069220472e-05
-5.44034481923667e-05
-2.57110556204463e-05
-3.88957652056345e-05
2.05274958800408e-06
-2.81142163458939e-05
-1.72661178701286e-05
-1.35905879077455e-05
-4.51717530968031e-05
-1.49388846139209e-05
-1.63439785387065e-05
-4.95141665945164e-07
-2.87226596134685e-05
-9.84784975672149e-06
-4.98599530460181e-05
-3.86548717270149e-05
-2.91163611701911e-05
-5.03668164185637e-05
-4.44832537775641e-05
-3.05434835168913e-05
-3.76350792456804e-05
-2.02227388719768e-05
-3.16070847512019e-05
-1.66595373571074e-05
5.28408888817379e-07
-8.84891158599092e-06
-4.60695627110236e-05
-1.42110835153824e-05
-3.2455485327193e-05
-3.00442544442264e-05
-5.0434835208664e-05
-4.23487683434718e-05
-2.86320473149319e-05
-2.37786734660854e-05
-1.91814281495461e-05
-2.98487290738391e-05
-3.76244884640067e-05
-3.63582190335133e-05
-3.02537356906599e-05
-3.58223244795808e-05
-4.19824266693086e-05
-6.88722644966305e-05
-2.66591850426178e-05
-4.28997060806518e-06
-2.46983288044481e-05
-4.67090121118561e-05
-1.63815497502472e-05
5.09105789621634e-06
-3.62105568696528e-05
-2.93801647702783e-05
-3.0885267965256e-05
-4.34244859755614e-05
-3.15670821231555e-05
-3.065388694206e-05
-1.47800688089744e-05
-4.00547694154334e-05
-1.93021376274727e-05
-1.07950689078496e-05
-1.97420214292426e-05
-2.0443303117741e-05
-3.75275370813014e-05
-6.12813239105218e-07
1.75604032157703e-06
-2.11184991300553e-05
-4.70293907581217e-05
-4.01392021555117e-05
-1.53288099466305e-05
-2.19166966826802e-05
-1.51606059965947e-05
-5.0659759412413e-05
-6.24603861887412e-06
-3.29955711024189e-05
-6.31545027645344e-05
-9.76921872383747e-06
-3.01747577165292e-05
-4.66642535997379e-05
-3.05385885216535e-05
-3.47950138205891e-05
-4.6831779154196e-05
-3.11590321892583e-05
-5.30044546047187e-05
-5.20127677663037e-05
-2.83408471362566e-05
-4.72688621419809e-05
-3.32762061263322e-05
-2.87023531396403e-05
-3.93142769549189e-05
-1.89419622774305e-05
-6.3389346413113e-05
-3.01975349443175e-05
-2.4730745628117e-05
-1.9285296679521e-05
-3.35505838362552e-05
-1.75874721761944e-05
-3.10520312814536e-05
-1.82684639272782e-05
-3.73285747322524e-05
-4.52896116802434e-05
-3.41599772704361e-05
-1.44412837373161e-05
-1.72827192756864e-05
-2.75543788576526e-05
-4.21735773445193e-05
-2.78040915553489e-05
-1.0838422407778e-05
-3.13471367292231e-05
-2.2158299053324e-05
-4.93273050747494e-05
-1.69451374398746e-05
-3.66811443513039e-06
-2.60136380769362e-05
-2.5957233141016e-05
-3.30353884645952e-06
-1.9358121588935e-05
-1.35903036674095e-05
-3.24905919108154e-05
-3.41715522345305e-05
-3.4168854368667e-05
-1.93163478420562e-05
-2.46533294888163e-05
-1.86600946383355e-05
-2.43479325370157e-06
-1.10433058414751e-05
-3.24337938926213e-05
-1.22423597706891e-05
-3.2080307205589e-05
-7.32736032656029e-06
-3.67569582655896e-05
-5.90051787356634e-05
-2.97273898166669e-05
-5.73717764298235e-05
-4.23591728335227e-05
-4.79715689580791e-05
-1.54846009720584e-05
-4.06268525367193e-05
3.19054841507412e-07
-4.55591392407825e-05
-4.3043920600995e-05
-3.39349188056014e-05
-1.21411899551663e-05
-2.01747640209923e-05
-3.82902074706237e-05
-3.34843475924031e-05
6.95990605829916e-06
-7.74507272294014e-05
-1.75770859978719e-05
-4.33705249644841e-05
-1.6330691005563e-05
-5.943485140338e-05
-6.96429872104343e-05
-2.70973733175089e-05
-1.68593196024017e-05
-4.230248986603e-05
-2.17726673422688e-06
1.23229080664423e-05
-3.37957734962391e-05
-4.25235700220585e-05
-5.47668236010643e-05
-2.19587608955501e-05
-2.65839343788995e-05
-4.16401341859742e-05
-1.01546163416108e-05
-3.80909991957484e-05
-2.8440326038012e-05
-4.83992015154257e-05
-2.39036500608381e-05
-3.23202927097048e-05
-2.19277487836272e-05
-3.90490527279087e-05
-1.89873317037724e-05
-4.59109287831292e-05
1.33987945642296e-05
-5.92567479220577e-06
-5.35461084704898e-05
-3.12427400110796e-05
-1.07096803343891e-05
-3.49927571541432e-05
-4.71912225052711e-05
-9.32681178916769e-06
-3.6297263190447e-05
-6.50597077480455e-06
-1.46830986135036e-05
-2.22456882161114e-05
-1.15693752682289e-05
2.15646430056844e-05
-3.86514779854115e-05
-4.46925875968131e-06
-5.36081811867329e-05
-3.49870519165773e-05
-1.48108438749725e-05
-9.61916440082883e-06
-1.72553575963583e-05
-3.91059596933793e-05
-5.63442297514794e-05
-2.46544920539359e-05
-5.44620647939878e-05
-2.12380675153418e-05
-3.48303616030883e-05
-1.52400814313344e-05
-3.35243282077177e-05
-4.24584416303036e-05
-4.47086282623093e-05
-4.03053334535373e-05
-1.6604053678076e-05
-2.76329053510495e-05
-1.46667050682017e-05
-3.30514246895247e-05
-2.19229812141478e-05
-1.06744838419567e-05
-4.25280907197727e-05
-1.43608405997961e-05
-2.13603998349529e-05
-3.05102621666538e-05
-1.10870250592726e-05
-3.54609014119853e-05
-1.76011370705483e-05
-2.4235870874925e-05
-3.36643798788005e-05
-3.3698250555464e-05
-3.85319171489662e-05
4.77750609011133e-07
-3.99065823453213e-05
-1.83562129565438e-05
-2.86443483006833e-05
-1.7803981219984e-05
-5.06996868060209e-05
-2.51570952681295e-05
-2.60887832456142e-05
-4.04230607820449e-05
-2.62838175776805e-05
-3.21697506738937e-05
-5.33883324753589e-05
-5.52031131430602e-05
-2.46955433150535e-05
-2.26625425185995e-05
-4.51366690854737e-05
-1.5126916396929e-05
-3.92806610718432e-05
-8.22682367819987e-05
-2.34723994284973e-05
-9.83961214991432e-06
-1.93787188816661e-05
-4.49900675606953e-05
-9.96208694411417e-06
-1.13651165630636e-05
-3.65305912830433e-05
-1.57211909261528e-05
2.88298371725099e-05
-2.88915334108618e-05
1.73494060060457e-05
-2.11013426052335e-05
-2.03017730034701e-05
-3.50029330430048e-05
-1.96259607502156e-05
-1.18491299905127e-05
-2.26774800531622e-05
-4.28206834493642e-05
-5.43886139834555e-05
5.18100207619747e-07
-2.31219281884384e-05
-6.23954449165678e-05
-3.88515957232424e-05
-7.56244938617982e-05
-2.5462916883312e-05
-4.22124622538573e-05
-3.35556384707247e-05
-1.58629858648534e-05
-1.16233448721901e-05
-5.97181906781016e-05
-5.5567931220876e-05
-3.20775976635609e-05
-3.43535989225442e-05
-1.80562766925304e-05
-1.62903267569518e-05
-2.91213395513166e-05
-1.41308311201637e-05
-2.52092835039552e-05
-3.36988720305533e-05
-3.95576447024603e-05
-1.49986345499715e-05
-2.32277293266784e-05
-2.45285807563111e-05
-2.76459794906212e-05
-2.82140014265969e-05
-4.53810818385504e-05
-9.8711727566159e-07
-2.90364655555891e-05
-2.29735774059011e-05
-5.00948015698268e-05
-6.7551329697316e-06
-2.45194972749996e-05
-4.10308845932478e-06
-5.62505020822811e-05
-1.96747237146933e-05
-7.66696512510956e-05
-4.90948359404306e-05
-3.69602737638502e-05
-1.39493448118741e-05
-3.79665492966034e-05
-4.32342037057083e-05
7.1709101654475e-06
-3.16777895263444e-05
-1.92441951864101e-05
-2.52303397294213e-05
-3.50177338206041e-05
-1.29488942699238e-05
-1.82125567170908e-05
-1.43628843180625e-05
-2.31920286602648e-05
-5.8813141009852e-05
-1.23436828461384e-05
-3.02380019382676e-05
-1.16172461538813e-05
-3.82408613559863e-05
-4.30610406862154e-05
5.67409979904203e-06
-3.69581317954588e-05
-9.21934700811309e-06
1.05171479663212e-05
-4.85139359513096e-05
-6.34597801214379e-05
2.32555029875409e-06
-1.151164039972e-05
-1.66487563851928e-05
-1.75563594657709e-05
-2.47924024905078e-05
-2.00502337571583e-05
-2.40300856793357e-05
-8.21778436141026e-06
-3.03566061338497e-05
-4.06278541660628e-05
-3.49776435523232e-05
-3.41586721348566e-05
-1.70906982208104e-05
-3.52521587238252e-05
-9.44942933265503e-06
-2.26061499867211e-07
-2.77756208605341e-05
-9.04482503146996e-06
-8.71592329784168e-06
-1.06453988228452e-05
-2.69269215272852e-05
-5.33569792845418e-05
-4.43468386683049e-05
-1.34702108791661e-05
-2.15440389233751e-05
-1.12126967272807e-05
-3.06198240515035e-05
-2.65592580370822e-05
-3.70242398424868e-05
-2.50806023906221e-05
-4.96248099756958e-05
-2.49283720912814e-05
-2.66112168984663e-05
2.54630945611698e-06
-3.05351648085065e-05
-6.91779287900314e-06
-5.77183981672784e-05
-2.06358436380676e-05
-2.9124125089155e-05
-5.10372962513509e-05
-6.09036710974107e-05
-1.04841025576888e-05
-2.95901735452562e-05
-2.0071456421756e-05
-4.09099314982084e-05
-3.85484163956883e-05
-1.93386324287687e-05
-1.08477795996363e-05
-8.23089336264477e-06
-3.48553101347719e-05
-7.41059674013321e-05
-2.76601537730342e-05
-2.2971917845876e-05
-2.32430511815332e-05
-3.4791862425837e-05
-1.55567687662777e-05
-5.55973663926854e-05
-2.26966870688589e-05
-4.43634054100449e-05
-1.55375358277015e-05
-1.67754861579321e-05
-2.91278931145462e-05
-3.7484267718563e-05
-2.23628759511604e-05
-4.3095172469058e-05
-1.88591667476394e-06
-3.1762134170515e-05
-2.78648353368489e-06
-2.39372614266947e-05
4.5617022071053e-06
-4.95622374752055e-05
-2.43767688168605e-05
-2.92328070171346e-05
-1.89001735617515e-05
-2.86522711990153e-05
-1.76598353119138e-05
-6.62473564683923e-06
-2.81611673918783e-05
-2.2139226314675e-05
5.27726359173987e-07
-3.05557218476711e-05
-8.89276977142477e-06
-2.48925924145209e-05
-1.48803845045171e-05
-2.66434541603772e-05
-2.23775306475387e-05
-3.95345029446846e-05
-5.34909999310041e-05
-1.54282619369404e-05
-1.50809843048425e-05
-1.78173924267693e-05
-3.43825694257278e-05
-3.32569365260248e-05
-1.89536874080135e-05
-3.65785422592383e-05
-2.30898644916247e-05
-4.18115904231474e-05
-2.76196075791277e-05
-7.68376161643696e-05
-4.00523565216943e-05
-1.45175773850647e-05
6.26257898772703e-06
-2.83709570773271e-05
-5.48864151617863e-05
-1.96786586950408e-05
-2.82534362844147e-05
-1.68434184029274e-05
-1.13346549903191e-05
-3.09692826329982e-05
-4.45085613922598e-05
-2.75941721573349e-05
-1.7307348173113e-05
-3.38537729429354e-05
-4.20113968083653e-05
3.20227833163632e-06
-1.49890875980052e-05
-1.18833741498783e-05
-3.99943255957054e-05
-5.92743708823167e-05
-4.83808778627272e-05
-2.25708650050023e-05
-2.60587172649879e-05
-1.82304257996927e-05
-3.55978670698854e-05
-2.73938151197758e-05
-2.14036168866641e-05
-2.2894744626628e-05
-4.35912801606831e-05
-4.60529127471103e-05
-3.16759140898923e-05
-3.40498709484144e-05
-2.04296881970005e-05
-1.49011258468157e-06
-1.34651928446733e-05
-5.26259157542162e-05
-1.25608439497163e-05
-2.4036403716135e-05
-1.7055502409942e-05
-3.08186443378674e-05
-3.64352223936476e-05
-1.100090237881e-05
-4.50571966411043e-05
-2.89532426446755e-05
-6.80752336522785e-05
-2.56387709646556e-05
-2.55860486822541e-05
-4.83357959760424e-05
-1.53765859163518e-05
-3.43202191722498e-05
-5.59732289025418e-06
-3.40320597195465e-05
-3.28535896978421e-05
-3.11028251774902e-05
-2.59713750329594e-05
-5.3904254626198e-05
-4.00421302451356e-05
-2.8476983713374e-05
-6.58660041219695e-05
-1.6525330636515e-05
-6.18647963840468e-07
-2.37564948812482e-05
-2.56930557864843e-05
-3.51192696658388e-05
-1.53301341663966e-05
-2.80663472140378e-05
1.61893853083469e-05
-1.14169318784037e-05
-5.07091941709913e-05
-5.32127712534921e-05
-3.28136487564756e-05
-3.6514323728312e-05
-1.28911853667268e-05
-6.13267974903157e-05
-1.1910350772917e-05
7.85459215809198e-07
-2.82473153671231e-05
-1.96499535998208e-05
-4.03933818212731e-05
-3.17480156019498e-05
-2.80668621637523e-05
-1.54256456239619e-05
-4.31549263017504e-05
-6.18687173545743e-05
-1.63980957028697e-05
-4.29481172392447e-05
-4.53680886347541e-05
-3.73856273283946e-05
-3.26014904386125e-05
1.22287713093561e-05
-4.22966994336602e-05
1.25464417351954e-05
-2.67000430126866e-05
-3.51712576486079e-05
-2.50600366498484e-05
-5.26114093830357e-06
-9.95346825066543e-06
-4.26868622998251e-05
-1.85982972792878e-05
-1.57148861732625e-05
-5.40726452319479e-05
-1.06320535280934e-05
-4.40907718462068e-05
-3.89267946590701e-05
-3.46912320625363e-05
1.35751942691183e-06
4.71957658461869e-06
-7.21817756755261e-05
-3.77324103695496e-05
-2.3644404405876e-05
-2.24844877736212e-05
-3.33062750090617e-05
-5.18200002029334e-05
-2.83936414967232e-05
-3.29457750902904e-05
-2.22022206615755e-05
-3.01702680646225e-05
-7.38870410391317e-06
-4.35522059441621e-05
-2.75251463353506e-05
-9.76375936754026e-06
-1.94260528139599e-05
-2.0905383533207e-05
-5.59748039751699e-05
-4.40277921091273e-05
-2.89256273605376e-05
-1.40608172527037e-05
1.60267481721875e-05
-5.55294810500969e-05
-2.94163482945643e-05
-1.86313823232032e-05
-1.91073064031592e-05
-3.27718742649243e-05
-2.51968019050312e-05
-2.94943186433112e-05
-4.15579627911696e-05
-4.52274017516769e-05
-2.82147112670776e-05
-3.41881498887779e-05
-7.91406655639195e-05
-3.34818719659881e-05
-2.78214921457213e-05
-4.74182813366255e-05
-1.88545853674999e-05
-1.2117624207073e-05
-3.3020976778321e-05
-2.56160740637655e-05
-1.6040928242896e-05
-3.77791370912251e-05
1.43622245091726e-06
-3.46714442810411e-06
-4.02930328527894e-05
-3.79052276869799e-05
-4.14069871308523e-05
-2.39327702194253e-05
-3.68716250185012e-05
-3.72042213714985e-05
-3.11449165779503e-05
-2.20578492320714e-05
-1.70267916136269e-05
-1.52912990765687e-05
2.15476972402624e-06
-3.30948743211511e-05
-3.00197750199838e-05
-4.73265856044391e-05
-1.84532728551746e-05
-3.97979700850022e-05
-5.89064577836341e-06
-5.24067165803769e-05
-3.14919479927324e-05
-1.79178654849574e-05
-3.73024902760933e-05
-4.1876803719352e-05
-2.63617635887304e-05
6.48767528801498e-06
-3.0152991529183e-05
-2.12373345248116e-05
-3.06400063387759e-05
-6.39969620740226e-06
-4.59445739072169e-05
-3.60664279673007e-05
-1.97578989926911e-05
-1.41115278576516e-05
-3.34153455203007e-05
-2.88062602220443e-05
-4.03853153765297e-05
-1.7085311271997e-05
-4.84534805311746e-05
-6.96572584482842e-06
-3.16302088235627e-05
-7.20064551924127e-05
-2.24818540996146e-05
-3.96960670533036e-05
-3.09826682421964e-05
-3.7386373277246e-05
-4.16577591998229e-05
-2.30456624018727e-05
-6.67406126888641e-05
-4.2926390562065e-05
-3.35250488396138e-05
-2.44199360441123e-05
9.24383348976847e-06
-2.36741428061463e-05
-2.84797532686137e-05
2.22280131406948e-06
-5.09286338124155e-05
-1.77159384493571e-05
-1.23647081534722e-06
-3.58538390099174e-05
-4.50254247501286e-05
-1.38656495107533e-05
-2.39334814563908e-05
-2.24525050245295e-05
-1.87181471688198e-05
-4.59887750914832e-05
-3.51597681706605e-05
-2.52197175429251e-05
-2.94638617174314e-05
-2.49474946108223e-05
-5.00135336848604e-05
-1.94442837814726e-05
-3.92622373237189e-05
-3.67218678595369e-05
1.45829714329914e-06
-3.31451458641016e-05
-1.29231119052795e-05
-4.27237988738014e-05
-2.10321984426432e-05
-3.71059991161101e-05
-2.77586648256651e-05
-2.83858271673905e-05
-6.82256409341611e-05
-1.92640287806097e-05
-2.02938470891652e-05
-7.96573798446386e-06
-3.96865770712555e-05
-3.02254185438535e-05
-1.12186399742088e-06
-1.44358620082256e-05
-4.78164710518342e-05
-6.95013514803113e-05
-4.08190177330808e-05
-3.64690846809265e-05
-4.40421043071986e-05
-2.52971499846966e-05
-3.90226641547775e-05
-1.61911438049389e-05
5.6592476985501e-06
-2.89382406939295e-06
-2.84348597841974e-05
-5.10138098325535e-05
-3.15663757310899e-05
-3.67274879526336e-05
-2.40260877424622e-05
-2.70470307184112e-05
-2.63701204656226e-05
-2.11199063333844e-05
-5.73177115038977e-06
-7.41262258223813e-06
-4.48384640582278e-05
-3.69148745115018e-05
-2.40336860115e-05
-1.21077814630439e-06
-1.85710008576564e-05
-2.82867952985133e-05
-1.4608592404878e-05
-4.74940128611917e-05
-2.73163661216555e-05
-5.90838089267664e-06
-5.52965017467917e-06
-1.7312496190152e-05
-1.22097378168578e-05
-8.76640340121948e-06
-1.54764839417016e-05
-1.02551578768177e-05
-9.81570781035292e-06
-5.0834638120038e-05
-1.74593159699662e-05
-1.62691237167768e-05
-4.06207621263749e-05
-2.7100844024083e-05
-3.21459198609038e-05
-3.75408868612307e-05
-5.66409401362412e-05
-6.17034852131514e-07
-1.5480824762271e-05
-3.48796992890293e-05
-2.04992288024145e-06
7.54888750937847e-06
-2.22248997492567e-05
-5.31808763445993e-05
-3.68155881659638e-05
-3.37144652954316e-05
-4.5673461919982e-05
-3.57648511495474e-05
-3.21590073194924e-05
-2.73127305157718e-05
-2.09643967206271e-05
9.50134709166801e-06
-2.79045863606757e-05
-3.08257416359409e-05
-3.5849579635636e-05
-8.42057269942277e-06
-5.97153090044367e-05
-5.10547347169622e-05
-3.39885595113221e-05
-6.19279347057672e-05
-4.84442974382105e-06
-4.5181716654691e-06
-1.07081905527235e-05
-4.16182165858602e-05
-6.23424100252926e-06
-2.49130711547482e-05
-2.55936855420301e-05
-2.81313439832018e-05
-1.96408418732322e-05
-3.96783365026192e-05
-6.46045093189459e-05
-4.14213851637518e-05
-1.11046021389281e-05
-1.58657468291311e-05
-2.41602908499379e-05
-2.66373031107786e-05
-9.94824435452695e-06
-3.2337361952866e-05
-2.18214484184246e-05
-3.25193773236478e-05
9.7664589982394e-07
5.56004687479617e-06
-3.42289832307872e-05
-1.01343249844119e-05
-3.68114728480871e-05
-1.29766900421409e-05
-5.96804317749272e-05
-3.37551883133277e-05
-1.94176073271825e-05
-3.85757627867739e-05
-3.89813262155399e-05
-4.69684671846604e-07
-2.92421028491727e-05
-4.13108817110439e-05
-4.19129414088613e-05
-3.21426896212712e-05
-4.02714288360406e-05
-2.21312175838739e-05
-4.29924588739432e-05
-3.21219109815004e-05
-1.14071485310357e-05
-2.01432712262772e-05
-4.69709145903605e-05
-3.4579830131234e-05
-3.04047565223833e-05
-4.17767927695412e-05
-6.44350628935412e-06
-2.49684233654072e-05
-4.74510353272776e-05
-4.06423651672382e-05
-2.40562740205966e-05
-4.26317202506101e-06
-3.28496966445271e-05
-4.49409935618886e-05
-1.23701937074368e-05
-2.61593573954261e-05
-1.29983283120198e-05
-5.27565833709242e-05
-3.87854096794546e-05
-2.3117339769694e-05
-2.38940025230556e-05
-2.00224922950985e-05
-4.5988862083285e-06
-5.56595766646078e-05
-6.84383772900386e-05
-1.1040040951904e-05
2.02428376333832e-05
-2.89203721409805e-05
1.50457329155855e-06
-4.75711306659784e-05
-3.64836157553332e-05
-1.82508138515059e-05
-2.2367208890414e-05
-4.45586939082779e-05
-4.72529544556063e-05
-3.40055409228548e-05
-2.02781155092615e-05
-3.11176097512352e-05
-3.63822212107088e-05
-3.39618525560339e-05
-3.77967724217939e-05
-2.73663421389134e-05
-4.04151039527258e-05
-2.83867571212265e-05
-2.23328026354552e-05
-2.8869673160324e-05
-1.27942813767906e-05
-2.95305257953413e-05
-1.61379351934812e-05
-5.39983989850732e-05
-4.34465605814634e-05
-3.22716059933247e-05
-2.8583561820314e-05
-4.44112484392342e-05
-3.12341961820119e-05
-8.114478753549e-06
-3.94511024064428e-06
-1.63646522710082e-05
-4.3166274250453e-05
-2.35379742593675e-05
-5.27283311298959e-05
-4.15692524093161e-05
-2.54733932921472e-05
-5.09131855300786e-05
-4.09405734808733e-05
-2.79399963485516e-05
-2.73521261168493e-05
1.90016770186539e-05
-3.88849703826047e-05
-1.76821867417856e-05
-5.84911244487538e-05
-3.18836966892822e-05
-2.37131432247206e-05
-2.18297773227984e-05
-3.3493271783111e-05
-4.52979193242783e-05
-3.93266085531217e-05
-4.75534947452673e-05
-2.35956164398879e-05
-4.68800518724649e-05
-2.71921252965206e-05
-3.4966819579345e-05
-3.88401169607974e-05
-3.31548422301716e-05
-1.71866351120887e-05
-2.68449249555584e-05
-3.02906053512595e-05
-7.50216391198238e-06
-4.07468756201439e-05
-4.64931704013117e-05
-2.01009298803193e-05
-2.64872974785098e-05
-3.89358405973e-05
-4.74763431741465e-05
-4.56305598202054e-05
-6.13914918933122e-05
-8.15859678906105e-05
-2.4463054191515e-05
-4.03141987551274e-05
-1.05848023252516e-06
-3.26611281057896e-05
-1.13995463788549e-05
-4.3647075484845e-05
-3.75425753071295e-05
-5.37198473947829e-05
-4.89566576614567e-05
-9.52343439554194e-06
-2.80744130801334e-05
-5.25585734261955e-05
-3.88857800146278e-05
-2.97891188595846e-05
-3.77775891514699e-05
-5.51082156638825e-06
-1.19275479201691e-05
-3.1400159582735e-05
1.46439730072823e-05
6.89871485698472e-07
-3.34857550817034e-05
-2.81586402400592e-05
-3.04272950040188e-05
-2.10066716496249e-05
-2.58210202754869e-05
-1.98831503486032e-05
-2.47523212703568e-05
-2.97628767740572e-05
-3.29787603746881e-05
-4.10169820071091e-05
-1.50620548525347e-05
-2.05485161791415e-05
-3.25025926638658e-05
-3.58035905503157e-05
1.74833727070214e-06
-1.46287882019344e-05
-4.5182951778024e-05
-9.15186556689936e-06
-1.44350730194114e-05
-3.51669292926295e-05
-4.54190470530664e-05
-5.80844025309037e-05
9.88160182216248e-06
-1.04505140753542e-05
-2.8350441094159e-05
-1.44198320524277e-05
1.18386726537673e-05
-1.06961493339492e-05
-3.90361560786273e-05
-3.30344641247101e-05
-4.3441260835793e-06
-3.3073720484411e-05
-3.97548277259056e-05
-4.13151768728563e-05
-5.7520633930743e-05
-2.92121627866778e-05
-6.78870584190302e-06
-3.86654832200573e-05
-3.97700235985261e-05
-2.06802799090948e-06
-3.42761654431341e-05
-2.7970949869966e-05
-1.03778785508216e-05
-2.63932175923798e-05
-4.83564209098769e-05
-2.35033117928552e-05
-3.09239021766725e-05
-2.11491038504525e-05
-2.37747420888905e-05
-2.12942368749842e-06
-3.60497498052992e-05
-3.71926249865813e-05
-4.15119080753235e-07
-5.04921568139384e-05
-2.9278008176716e-05
-2.27074511778662e-05
1.16026406568203e-06
-1.50128274566762e-05
-1.42565688174849e-05
-3.68114153388231e-05
-2.04949509495415e-05
-3.89458806710499e-05
-2.38394303049031e-05
-3.0595780799752e-05
-5.01719693413183e-05
-1.50477126893632e-05
-3.26635042907787e-05
-3.10548399059827e-05
-5.43565047208937e-06
-1.81533828203515e-05
-5.15060324216186e-06
-1.46319212679892e-05
-1.99580049051126e-05
-8.74002841578481e-06
-2.85781013367756e-05
-5.45149042390882e-05
-4.04218291620913e-05
-1.2305339902334e-05
-1.75874637736235e-05
-1.97665789993873e-05
-4.76248063254657e-06
-2.18843348175824e-05
-5.36212202709016e-05
-3.54839229495298e-05
-1.03477025866067e-05
-6.30838484718765e-05
-1.27997103502804e-05
-3.68845579321295e-05
-9.33924452535063e-06
-2.66092844953615e-05
-3.07203489930296e-05
2.32516208868338e-06
-2.14646717468196e-05
-3.65165699052308e-05
-1.17823315872253e-05
-4.69974140844827e-05
-1.73423740466423e-05
-3.06421850032235e-05
-2.29530054561355e-05
-3.98541894914095e-05
-4.72108944066313e-05
2.88211496138139e-06
-4.46677298817064e-05
-2.66532809830985e-05
-4.35011619639972e-05
-4.29485849090798e-06
-1.53224611346154e-05
-1.88743845012656e-05
-4.02252184088223e-05
-7.07899718662882e-06
-4.52935661664572e-05
-3.89055905033954e-05
-2.29203507399418e-05
-2.32181939607195e-05
-3.27866182863951e-05
6.0715700531846e-06
-3.0546169851247e-05
-1.99676396898566e-05
-3.55965394540129e-05
-5.82527352423983e-05
-1.9805331098463e-05
-2.15462514444104e-05
9.24923210799707e-06
-2.26176851206928e-05
-9.48231402290423e-06
-2.93689260328252e-05
-5.43386993216984e-05
-3.32491218335912e-05
-3.72799305202485e-05
-2.43594617426889e-05
-2.88409204431787e-05
-2.59103242146216e-05
-5.45782018532058e-05
-1.62843570115044e-05
-3.96519754149802e-07
-2.52529468309339e-05
-2.0640779437609e-05
-3.45748951846236e-05
-4.02792217654265e-05
-5.27762968224204e-06
-4.13943245555513e-05
-3.48989618619312e-05
-3.36225381522377e-05
-2.1490484863229e-05
-2.4026250231534e-05
-2.67772016745269e-05
-3.77059318515233e-05
-3.62644888256236e-05
-2.29140618372778e-05
-1.10317575041614e-06
-7.37252943409567e-05
-2.86785188929246e-05
-6.48649018047162e-06
-2.89857683305025e-05
-3.17585090143979e-05
-1.14074656429119e-05
-2.32874591680348e-05
-2.06950281298392e-05
-5.33915366300823e-05
-1.2770609532832e-05
-1.21216764115238e-05
-1.94154171584004e-05
-5.25225789096497e-05
-1.21712783442621e-05
-5.15081996461649e-05
-1.89375202753099e-05
-2.83205130691728e-05
-5.69705477416911e-06
-1.8380435636404e-05
-9.91970257836703e-06
-7.53732028737106e-05
-1.95932067084685e-05
-1.25144379176656e-05
-1.7970298977193e-05
-2.54325584706428e-05
-1.55623431041958e-05
-1.67530366115472e-05
-2.52505282648592e-05
-3.50093976424243e-05
-4.23095749961994e-05
-1.10840321080897e-05
-1.99665398131878e-05
-7.40567705329847e-06
-5.9818238412084e-06
-2.23517620670155e-05
-3.79850175347433e-05
-3.73384985900742e-05
-2.87953911738339e-05
1.18159671958389e-05
-3.32799733983725e-05
-5.07250862550634e-05
-4.29598610476031e-05
-2.50987580377163e-05
-3.67752713917876e-05
-7.66405890414446e-06
-3.4620455682663e-05
-2.52074228778063e-05
-4.00362313769329e-05
-2.66181111358218e-05
-3.09484089797686e-05
-2.99232359660215e-05
-3.11003849770901e-05
-4.90473622054734e-05
-2.43660662837179e-05
-4.53445966071886e-05
-3.46311618577853e-05
-4.27536711968648e-05
-1.0337760593463e-05
-2.60235570708552e-05
-2.98454862444984e-05
-4.86215687015158e-05
-1.76789610251595e-05
-1.33141258998039e-05
-1.92072137376629e-05
-4.73976099590606e-05
-2.43376328789317e-05
-3.5533296088885e-05
-4.56149089610546e-05
-7.96975154110387e-06
-3.14096852458019e-05
-1.52237563318988e-05
-2.34952644176038e-05
-3.2935331585744e-05
-4.21062314178735e-05
-3.37202900152967e-06
-3.66507273109768e-05
-2.4391421117255e-05
-2.41582642912675e-05
-4.82523878060978e-05
-7.18528089790605e-06
-3.74008540202382e-05
-2.97357154429681e-05
-2.08213153874562e-05
-1.04918966620058e-05
-5.74046146750066e-05
-5.24395069840384e-05
2.5092055487043e-06
9.48599000294935e-06
-1.48885581520996e-05
-4.21966507315649e-05
-2.05031278465841e-05
-6.45167620220706e-06
-6.00664574169145e-05
-4.63350322459856e-05
-2.23312001351704e-05
-9.26294199805028e-06
-1.44173443559733e-05
-3.14532095757144e-05
-3.35492864733765e-05
-1.21043801708016e-05
-5.16619682263606e-05
-2.15298052983801e-05
-2.09795171995323e-05
-1.55381894187059e-05
-5.45100805578816e-06
-2.03981844332464e-05
-5.02881664974674e-05
-5.42736350920255e-05
-1.35077873170433e-05
-4.89618846748132e-05
-3.26636689605493e-05
-3.63732078305515e-05
-3.02851160310878e-05
-2.08105277677677e-05
-1.91586464981739e-05
-1.68295102471803e-05
-2.42969501628756e-05
-3.92537816796745e-05
-2.91103706443477e-05
-1.89970836632908e-05
-3.14677300086382e-05
-1.59858717910989e-05
-4.63479390946464e-05
-7.73011004642415e-06
-1.77820247852115e-05
-5.4071661256166e-05
-2.76356558208181e-05
-2.43526698194607e-05
-1.24837272419599e-05
-6.12408228791195e-05
-1.82218155839863e-05
-2.41550583139975e-05
-3.83125989733988e-05
-3.09329718336302e-05
-3.70164326335763e-05
-2.27624588507491e-05
-2.79492893814766e-05
-1.86033308604286e-05
-2.29522866649397e-05
-4.57329297132857e-05
-2.51339440370039e-06
-1.68101271277773e-05
-1.17615948759439e-05
-1.75997622305774e-05
-3.24987810418549e-05
-4.35209258539116e-05
-4.80719506352084e-05
-4.67595824440507e-05
-2.45962245147434e-05
3.54028858023533e-06
-4.11026713328937e-05
-2.69840142133029e-05
-2.47759960622581e-05
-3.40456127184662e-05
-2.7680743175713e-05
-1.86213399680338e-05
-2.53599547464588e-05
-7.67346566568327e-06
-3.91774964366964e-05
-1.80456100910927e-05
-5.19274290462417e-05
-3.77897173514592e-05
-2.10394551170376e-05
-4.37800356807647e-05
-2.53157001212147e-05
-4.51320110328795e-05
-2.72590768574724e-05
1.73527326312552e-05
-3.33626750351658e-05
-3.87780008656703e-05
-4.50931826626352e-05
-2.8957682399701e-05
-1.53523527717581e-05
-3.50793043330756e-05
-2.30647027919348e-05
-3.29763190102556e-05
2.06884588358135e-06
-5.86284613510019e-05
-1.2823808256719e-05
-2.11742836705137e-05
-3.0961770016871e-05
-3.10261329913339e-05
-1.69202225207124e-05
-1.88556424462661e-05
-1.79331727619963e-05
-2.13965939481603e-05
-3.67791604000584e-05
-2.72313367619352e-05
-4.28958985462717e-05
-3.72192826473722e-05
-5.29444594355734e-05
-5.51748813229432e-05
-2.06900141562052e-05
-5.75807774424146e-07
-1.16005241352695e-05
-4.92039069685064e-05
-2.1607175709337e-05
-3.36157938283175e-05
-2.63073139867241e-05
-3.22387986611327e-05
-1.97934168638682e-05
-2.08081796931882e-05
-5.05547621723611e-05
-4.68473437850445e-05
-2.59951339778841e-05
-2.48946264043978e-05
-4.01843552546117e-05
-7.40041481497235e-05
-3.08361426277719e-05
-8.88878310022593e-06
-5.89445001961588e-06
-1.03295576697603e-05
-3.28613866717256e-05
-3.27519421510656e-05
-2.36641239258955e-05
-2.80712896988237e-05
-4.42959492685528e-05
-2.96193830852249e-05
-3.16168556395878e-05
-1.05096625828195e-05
-3.20423631214075e-05
-1.54518802666454e-05
8.14127375273085e-07
-2.30378063771348e-05
-4.28504878317492e-05
-3.34329368275126e-05
-6.2459503299968e-05
-5.04552008667865e-05
-2.51008294085951e-05
-3.09215866787388e-05
-1.37064125368854e-05
-2.85614560018883e-05
-6.93337482349488e-05
-3.3889515919862e-05
-3.85959358361e-05
-5.25782083549303e-05
-2.64920330322275e-05
-4.13552172049214e-05
-3.93157335560879e-05
-4.4647166364728e-05
-3.15241095439592e-05
-4.83677536668858e-05
-1.90742604834951e-06
-1.76817667177965e-05
-1.60809782692575e-05
-6.94344451960325e-05
-1.02913117463473e-05
-4.15902650294123e-05
-3.04581008354451e-05
-7.13544573561083e-05
-4.5793392441965e-05
-1.63048969508134e-05
-3.42755444960576e-05
-2.74541539531003e-05
-2.08595143701636e-05
3.56294972097761e-08
-6.63809309039901e-05
-1.2475180513184e-05
-3.64813002967388e-05
-5.11946696685206e-05
-3.06753866046128e-05
1.39207097766702e-05
-5.77876209446573e-06
-4.09699517945654e-05
6.22411754103775e-06
-5.06040338463437e-05
-2.06222180712476e-05
-2.194563110916e-05
-2.49632840176112e-05
-7.57528212213363e-05
-8.81423593256799e-06
-1.26528916965036e-05
-3.63829646343453e-05
-2.75932607313597e-05
-3.57026871333035e-05
-6.38416030702279e-05
-2.23447041699049e-05
-7.07816514398711e-06
-1.66279788852235e-05
5.00991207421299e-07
-5.3816246363265e-05
-8.52911864268856e-06
-1.72695161572661e-05
-4.79672336977579e-05
-4.67992256976396e-05
-3.08197077926093e-05
-4.79397562032398e-05
-1.6528252348565e-05
-6.18109908709753e-05
-3.4822392068278e-05
-2.41911265277785e-05
-1.53229009645225e-05
-4.43257056382375e-05
-6.5614520424103e-06
-2.20583966914622e-05
-4.37425452318744e-05
-2.32957253012721e-05
-4.87602903423665e-05
-5.29645194753096e-05
-6.01634141996837e-05
-6.7674288383579e-06
-1.41701417183987e-05
-2.60012836864647e-05
-2.34354329301078e-05
-1.75291871258261e-05
-1.58984815396328e-05
-3.37780051510217e-05
-1.50269711222876e-05
-3.88114516706036e-06
-3.22108205255037e-06
-3.59063455872784e-05
-3.85056907497404e-06
-2.21254821922716e-05
-3.90673913864418e-05
-2.45077590882688e-05
-5.03058157044667e-05
-3.11247325068235e-05
-3.0932027533362e-05
-3.16169012616308e-05
-2.67519554053533e-05
-2.62076140622827e-05
-3.97778504228929e-05
-2.0686318502727e-05
-3.98495925005955e-05
-4.5489060871927e-05
-1.75357443812979e-05
-2.04748158040166e-05
-5.36200489032031e-05
5.23838239863852e-06
-3.00015694953267e-05
-3.66547833935951e-05
-2.46864076991034e-05
-3.02486144868865e-05
-1.64872896805771e-05
-2.3599987515648e-05
-1.4157456189044e-05
-2.12680806056407e-05
-4.65042277698407e-05
-2.20128309298534e-05
-1.7760329337631e-05
-1.96292807409315e-05
-1.94386842869865e-05
-5.3069637683854e-05
-2.63752240158701e-05
-4.04979161457791e-05
-2.72383477706031e-05
-1.30838166354485e-05
-4.62192854891608e-05
-5.28300769549853e-05
-2.28405367321954e-05
-3.5039114844847e-05
-4.30337545323462e-05
-1.58473518485525e-05
-3.22173340649333e-05
-5.9081630245961e-05
-3.41532664094019e-05
-4.4389552256638e-05
-2.30023800021403e-05
-4.77499800670021e-05
-3.9104184992853e-05
-4.83311966511991e-05
-3.00722751278256e-05
-7.09204543950359e-05
-8.47279305031996e-06
-2.13999920198664e-05
-4.48842821718008e-06
-1.46390401075591e-05
-4.39665496236051e-05
-4.08116045423051e-05
-3.10699156512379e-05
-1.36528155314444e-05
-2.89695764062116e-05
-4.03574178025907e-05
-3.55229238817067e-05
-3.8614793943363e-05
-2.54336251763579e-05
-1.77727903718269e-05
-4.54435756117458e-05
-2.25569904865358e-05
-3.8597802826444e-05
-6.63810094182526e-05
-4.27991903492899e-05
-2.46844759617776e-05
-2.65064679042538e-05
-2.40381051158424e-05
-3.28709255425488e-05
-3.96309760818221e-05
-6.02594500094974e-05
-4.31076798289609e-05
-2.58356888584628e-05
-1.77411191329397e-05
-4.55200441019536e-05
-3.66328871294824e-05
-2.05854615147855e-05
-5.10422646850175e-05
-3.21120174476848e-05
-3.2025775668594e-05
-3.58145594060614e-05
-6.13422113118822e-05
-1.40883897467226e-05
-3.91197617206934e-05
-4.37317476945239e-05
-3.04952826999779e-05
-3.16815516484503e-05
-3.56286842648115e-05
-1.65103220550106e-05
-1.63847194564912e-05
-1.44396153822798e-05
-7.69813274986755e-05
5.54642773659651e-07
-6.60220455512778e-06
-4.39058641660207e-05
-4.77643053585617e-05
-1.76202272143486e-05
-1.69141044838937e-05
-1.70307200974956e-05
-1.15725366922606e-05
-5.26758585640122e-05
-5.23028458679601e-06
-5.31974144996326e-05
-6.3290919761752e-06
-3.29971343265422e-05
-1.15486825307167e-05
-3.76023486078113e-05
-2.22223622963437e-05
-3.67113144498063e-05
-3.15500858314951e-05
-1.66705570120586e-05
-2.89722442853792e-05
-4.35834532991849e-05
-2.22223215838532e-05
-1.84308774674832e-05
-1.39467768339568e-05
-1.7330956352958e-05
-3.79975603519945e-05
-1.80165508473103e-05
-3.22265275861619e-05
-4.37892140331943e-05
-5.6077825441542e-05
-3.95436726176356e-05
-2.23426518848122e-05
-3.12350838388716e-05
-3.04298327783463e-05
-2.49298063711718e-05
-4.72718656931167e-05
-1.56256525237778e-05
-3.42531890195353e-05
-5.38374413881244e-05
-2.94292457961227e-05
-3.79409374451687e-06
-3.83412576636276e-05
-2.53482318151541e-05
-3.33203715635274e-05
-1.91595344363635e-05
-1.27159476844656e-05
-2.44241098691114e-05
-6.69750202460976e-05
-9.43168912027098e-06
1.3392979941966e-05
-3.32039304756974e-05
-2.96475592895316e-05
-4.57901925723278e-05
-6.29578515885166e-06
-1.77851006524608e-05
-4.93696248354829e-05
-1.94103257408202e-05
-4.41897192739218e-05
-3.05136233600856e-05
-2.77878618838763e-05
-5.65121574875272e-06
-1.88140934172582e-05
-2.2958396319554e-05
-5.2057028613232e-05
-3.96019047725118e-05
-1.39804869852003e-05
-3.92637775802269e-05
-2.51751842415728e-05
-4.17633396813714e-05
-2.44175275867947e-05
-2.99139648560853e-05
-8.27879428894984e-05
-5.09483308811296e-05
-3.46138774383025e-05
-1.51920939154458e-05
-3.39291110816959e-05
-2.02157548833071e-05
-3.2108986972445e-05
-4.86242138651284e-06
-2.05005343879561e-05
-3.57943898562509e-05
-1.73304807254501e-05
-2.24525003244928e-05
-4.78609965039184e-05
-1.00893602669286e-05
-3.74194206165688e-05
-1.20123448984282e-05
-2.4344200574907e-05
-2.49523961838972e-05
-3.00068959871944e-05
-3.35815598761954e-05
-2.31702335181273e-05
-4.42157532781836e-05
-5.82420101815427e-06
-1.96481279467718e-05
-7.80226231121543e-06
-4.12376226496499e-05
-1.81630912610218e-05
-1.25580605270635e-05
-3.9806545302209e-05
-3.8281617415008e-05
-1.97888123775238e-05
-5.19416501303316e-05
-1.84205025998494e-05
-5.28755190556348e-06
9.90149437880157e-07
-5.66305234258381e-05
-7.93187185456195e-06
-1.32124498416638e-05
-4.58874167253591e-05
-1.39087397008502e-05
-1.64257752908035e-06
-1.42844199044151e-05
-2.98105242101126e-05
-8.21302735646846e-06
-1.02547784572643e-05
-2.4359055153204e-05
-3.57698854966077e-05
-3.97981004911833e-05
-9.53467345770271e-06
-5.21847487347727e-05
-3.50525823411453e-05
-4.326106334961e-05
-3.07370738395175e-05
-6.17466705548303e-05
-1.02561567174105e-05
-5.13396200656541e-05
-4.2120118826458e-05
-5.37493846005397e-05
-6.71986557903606e-05
-3.7319674879039e-05
-2.0646369763528e-05
-2.00136356602332e-05
-3.11111325203138e-05
-2.40542392055694e-05
-2.86228418780913e-05
-2.2516846110738e-05
-3.1093007810753e-05
-3.40349798875529e-05
-3.38456125397122e-05
-2.53468760417331e-05
-3.56110935869698e-05
-7.50393732855007e-06
-2.61475278520262e-05
-3.21573465554123e-05
-4.14247077202215e-05
-2.2842598610575e-05
-2.9415808071763e-05
-1.61707008113738e-05
-2.59868828027624e-05
-4.38702231768809e-05
-3.93138499677788e-05
-2.17318353687467e-05
-1.59575733312737e-05
-3.24256345603453e-05
-2.11958491652734e-05
-1.66676488882812e-05
-2.33718421436574e-05
-3.777031786454e-05
-2.62059074987236e-05
-1.82791270055002e-05
-1.70595349639301e-05
-6.28803741781659e-06
-2.6295659716297e-05
-6.16246709292765e-05
-3.50716169718558e-05
-3.74467740520229e-05
-3.75722088837383e-05
7.3666206438332e-06
2.07481380770008e-05
-5.09313440549841e-05
-1.14783480662126e-05
-4.19532342268895e-05
-2.09983472582546e-05
-2.92146452205964e-05
-1.83046768542834e-05
-7.15758867754453e-06
-2.10180331227355e-05
-2.31821387433574e-05
-4.49917381974075e-05
-3.31142643585574e-06
-2.21578018647347e-05
-1.94288719166133e-05
-5.27513460108277e-05
-2.81967098644294e-05
-2.89898253236716e-05
-6.24424318457123e-05
-5.62969356661841e-05
-3.45028495110716e-05
-3.27357523351885e-05
-3.05414691865687e-05
-3.73818611699586e-05
-2.96652598284867e-05
-1.08802791742775e-05
-1.41581037190551e-05
-2.83617397028561e-05
-4.03888947910375e-05
-2.65784401132853e-05
-3.55645791907401e-05
-3.97525754741436e-05
-1.04855088424295e-05
-2.12758627011248e-05
-4.08464433064374e-05
-2.54220312590049e-05
-3.78632205626631e-05
-1.64939667875085e-05
-4.29319115309436e-05
-2.78107265110863e-05
-3.97987824756007e-05
-1.52948988673087e-05
-1.64598007142115e-05
-1.6822430852516e-05
-4.35393637575971e-05
-4.88547308922147e-05
-3.56958868224939e-05
-3.93345287783794e-05
-1.12642274474723e-05
-3.77991823700507e-05
-3.19064449203339e-05
-3.52401853934098e-05
-2.41347150490276e-05
-4.2032054347911e-06
-4.27787316641e-05
-1.13241874332592e-05
-3.14729075894815e-05
-3.1877504444714e-05
-5.22935073353188e-05
-3.96498112795766e-05
-4.19446947256726e-05
-7.02797685087499e-06
-2.8973690806192e-05
-4.564877348879e-05
-2.44556278062456e-05
-4.43140057433053e-05
-5.67077501365677e-05
-1.91046169516933e-05
-1.92934948083744e-05
-4.13091789324746e-05
-1.88875377327523e-05
-2.43024204791212e-05
-1.91147050819701e-05
-6.77956204887585e-06
-1.2370477359554e-05
-4.3012813314481e-05
-1.12632287600217e-05
-3.79306247583747e-05
-1.72484287444616e-05
-3.84086609289873e-05
-1.41180088431585e-05
-3.45059406281622e-05
-5.11025142881203e-05
-2.86863372205935e-05
-6.41801709365305e-05
-2.20740833919857e-05
-4.03702606591859e-05
-1.56255931620741e-05
-5.0454074425032e-05
-3.77433399054581e-05
-1.20013094859514e-05
-3.51894128407635e-05
-3.40339244196709e-05
-1.19990863681614e-05
-3.52219435253715e-05
-3.20751101418666e-05
-3.21687477775383e-05
-4.44830398481308e-05
-1.44063584392364e-05
-1.50666197217783e-05
-1.80828327535071e-05
-5.44151466720944e-05
-1.52940840991935e-05
-3.14124188580208e-05
-1.85779315279808e-05
-1.08814278618797e-05
-3.26821834656659e-05
-4.27210118763782e-05
-2.00216980082156e-05
-1.698557883798e-05
-5.38349204659164e-05
-1.35294151714493e-05
-4.19195964535406e-05
-2.06332132330837e-05
4.99061505792375e-07
-2.31090706115047e-05
-4.74530415909092e-05
-2.89541997612591e-05
-2.35514382561714e-05
-6.12298976531565e-07
-5.34926545929548e-05
-2.14528563695848e-05
-1.88055676179505e-05
-3.96215750877434e-05
-5.21701673695599e-05
-2.79663582198153e-06
-3.83686491641003e-05
-2.24249890586207e-05
-3.33305788552328e-05
-1.60130305963248e-05
-1.65861117890318e-05
-1.17711790925487e-05
-2.6847038730061e-05
-4.14198232456452e-05
-6.44642864071809e-05
-2.12725238440545e-05
-4.51857719242501e-05
-3.92802639488679e-05
-9.34438345305568e-06
-3.33841803732592e-05
-5.94414201216169e-05
-2.01972521376895e-05
-3.49309616262893e-05
-2.3199684732858e-05
-2.42269582430341e-05
-2.57512683724955e-05
-1.91547359335087e-05
-6.74731440650595e-06
-3.54614750065655e-05
-3.18762671660759e-05
-2.50611593197252e-05
-6.15079504129435e-05
-4.08231661802311e-06
-4.71167450870242e-06
-2.78125529435714e-05
-4.69423941565496e-05
-2.11903281750246e-05
-2.26206198833451e-05
-2.5137931058765e-05
-2.5211378935076e-05
-4.20540363032733e-05
-3.445589057901e-05
-8.82509224385476e-06
-2.62217202761279e-05
-2.05428210357892e-05
-2.93646756782711e-05
-1.83516993879719e-05
-1.72814805003222e-05
-2.51252643442941e-05
-2.00013815377767e-05
-3.47847000802319e-05
-1.45586110766696e-05
-3.37193824988205e-07
-1.13161322207869e-05
-8.37632344658835e-06
-8.05091861591363e-06
-3.79551789321976e-05
-8.63655970662699e-06
-5.7402639017689e-05
-2.15965163272724e-05
-1.92679715501888e-05
2.6190640706552e-06
-3.02293374392029e-05
-4.65409284221214e-05
-4.15794409340593e-05
-2.0378354838201e-05
-2.1195992442163e-05
-3.03674770790733e-05
-6.42352937994666e-05
-1.32205972375229e-05
-3.91532289476946e-05
-4.18335794261969e-05
-3.94456154989733e-05
-2.2716247664451e-05
-1.49586252086254e-05
-5.3188197771801e-05
-6.46681749746018e-05
-3.59633400334811e-05
-2.56036945908647e-05
-1.39765737154454e-05
-2.26830392399476e-05
-2.2273499472992e-05
-1.03285706544185e-06
-3.30491322177009e-05
-3.19882919591283e-05
1.24323445019694e-05
-2.82861264275176e-05
-2.8633454268613e-05
-3.27908591828774e-05
-1.8209367109706e-05
-2.22347497393719e-05
-1.37127585070896e-05
-1.63338126741506e-05
-3.82984077806171e-05
-4.59127700571061e-05
-4.65081548265227e-06
-1.4475799868674e-05
-3.31489590831083e-05
-6.29671022661257e-06
-2.10055344756845e-05
-3.19805104773249e-05
-4.48810406933891e-05
-5.44763440305273e-05
-6.15852661249231e-05
-8.91685903022228e-06
-4.63430716918169e-05
-1.80404654738729e-05
-5.39469971082088e-06
-1.87767391540099e-05
-1.07226322497029e-05
-2.74252947478552e-05
-4.68689787137857e-05
7.97289656446282e-06
-2.91466699589777e-05
-5.77408949679415e-05
-3.84487295495678e-05
-1.37342268969739e-05
-4.71170361266678e-06
-2.21265221655033e-05
-8.74456047113277e-06
-3.94590494058015e-05
-2.85879346715898e-05
-3.39135240835218e-05
-2.21166995783097e-05
-2.15281016397277e-05
-1.84145737311173e-05
-3.7313403840147e-05
-2.56542050644698e-05
-2.87703014232701e-05
-1.46191369715693e-05
-8.57808726480948e-06
-2.61309190953712e-05
-2.58792271243725e-05
-4.85268082203446e-05
-8.24621110972318e-06
-1.33630905684255e-05
-6.4537227528037e-05
-3.17433283128561e-05
-4.1667345250543e-05
-3.61713406501974e-05
-3.33139824096226e-05
-2.10547283185407e-05
-2.38327608332267e-05
-4.6495740279607e-05
-4.29689057604708e-05
-3.24229785388831e-05
-2.12047005932613e-05
-1.34625808370277e-05
-2.64949823184862e-05
-3.51840104029572e-05
-2.81574810802863e-05
-4.81572773332905e-05
-4.08749308611817e-05
-4.31886810008224e-05
-2.39959259716144e-05
-3.1575695314868e-05
-1.42813703897613e-05
-3.89098085634881e-05
-2.40639408893366e-05
-3.54325399454362e-05
-4.10933693080595e-05
-1.27924350755927e-05
-3.32620974604197e-05
-2.79579885620235e-05
-1.51995500531435e-06
-2.06034483067926e-05
-9.15155913479557e-06
-3.20719775239133e-05
-1.57114081777335e-05
6.26905249606558e-07
-1.85556572312446e-05
-2.15086608746629e-05
-1.79854407315393e-05
-4.43374466595595e-05
-5.2140557730412e-05
-3.03045076083557e-05
-1.26422260404683e-05
-4.15805672487484e-05
-5.78160737453025e-05
-2.8925769299249e-05
-2.88366313046108e-05
-8.18317368566803e-06
-3.92738911269468e-05
-4.57215520081307e-05
-4.91817156578834e-05
-2.21718471973833e-05
-2.51207598559012e-05
-9.53759244325997e-06
-3.79931956928351e-05
-3.85654538120973e-05
-3.86073533186318e-05
2.27915447847687e-06
-6.7081817770953e-06
-1.99643145357483e-05
-1.04281314904802e-05
1.73855439908063e-06
-1.9920342147726e-05
-2.77268548829353e-05
-4.47675668444132e-05
-4.46651596697023e-05
-2.7254056993666e-05
-5.78454892291271e-05
-2.42252205574203e-05
-3.75712542257358e-05
-2.89297471542868e-05
-5.13955573726073e-05
-3.7374324409769e-05
-4.76409852410838e-05
-4.06781036775818e-05
-4.61551799290707e-05
-2.38879649010986e-05
-3.69871250024102e-05
-3.45918101521654e-05
8.60944969924751e-06
2.42163664049705e-07
-7.93729953174964e-06
-3.79069139026614e-05
-3.17587188638504e-05
-1.06018896655667e-05
-1.23240211423573e-05
-2.77643496848593e-06
-2.45982225878793e-05
-1.71353805627516e-05
-3.73245959077675e-05
-3.05720752808623e-05
-8.57201543258139e-06
-6.31926107750909e-05
-2.02308797325253e-05
-3.90679017062244e-05
-9.16980123771663e-07
-6.91046413608402e-05
-1.74769856579454e-05
-3.51708188423284e-05
-2.33217643312393e-05
-4.85040691175191e-05
-2.08943107435052e-05
-9.48314505363077e-06
-9.02337663112779e-06
-3.22852143217318e-05
-6.62645830514872e-05
3.75649715395523e-06
-2.20757577326223e-05
-4.48506535027744e-05
-5.60952009448477e-05
-3.38426061624741e-05
-4.52120646890059e-05
-3.39961616856179e-05
-7.67266449261836e-06
-3.15564097896426e-05
-2.77649345738195e-05
2.88724859514087e-06
-4.02421978035088e-05
-4.26846289564909e-05
-2.43928951521084e-06
-5.52446916319097e-05
-1.48546894582165e-05
-8.00846174646878e-05
-1.61110344930556e-05
-2.98559070175736e-07
-4.86607031570545e-05
-2.94851292335909e-05
-3.44879637768046e-05
-1.21736994585635e-05
-3.52439952937153e-05
-3.67388189088324e-05
-2.93984671651012e-05
-4.09393046992742e-05
-2.05460336783617e-05
-2.63097827526793e-05
-2.85418418845783e-05
1.13569340206511e-05
-2.01689251291764e-05
-2.16965067384268e-05
-6.74294025535557e-05
1.37268759413724e-05
-3.45388977352813e-05
-3.01864296615393e-05
-4.16027271759893e-05
-4.29782360608341e-05
-3.43776898714801e-05
-1.35633308898771e-05
-4.37252439066325e-05
3.09819298315219e-06
-4.29947450526599e-05
-4.02116968373091e-05
-1.67760412924033e-05
-4.19007274067352e-06
-2.21839527186425e-05
-2.44930533003743e-05
-3.15441570151275e-05
-4.55897476646724e-05
-2.45896270789108e-05
-3.41905576439594e-05
-3.3044295703221e-05
1.07922937329642e-06
-4.39344274650363e-05
-3.14652869646074e-05
-3.10833854710745e-05
-6.12681596879187e-06
-3.41555279155506e-05
-2.72642204156302e-05
-3.37214863157056e-05
-5.28310134807103e-06
-1.65987355215392e-05
-1.93152201176363e-05
-4.83652982452002e-05
-3.37506799860144e-05
-5.84899307274353e-05
-1.98915212296065e-05
-3.32663001669589e-05
-2.11706867374939e-05
-1.60558672047594e-05
-4.09372973710649e-06
-3.20338460960488e-05
-3.76806933121854e-05
-2.52378496088568e-05
-2.30240210115065e-05
-1.4528466919011e-05
-1.43925250967689e-05
-3.91175561197203e-05
-3.602880262324e-05
-1.48653103461357e-06
-5.37123532127113e-05
-3.19023067090331e-05
-2.48529373417981e-05
-2.9241759874923e-05
-2.25461175956486e-05
-2.01939033191886e-05
-2.3182311699537e-05
-3.24405121413496e-05
-2.63780029097018e-05
-4.01642257804946e-05
-5.16227533690529e-05
-4.04402614134458e-05
-1.02711554143508e-05
-5.37986112323617e-05
-3.44426182549666e-05
-3.32172051932612e-05
-2.77516982771624e-05
-4.87085781022423e-05
-1.52408597062777e-05
-1.00893752484524e-05
-2.50222005489539e-05
-3.97724011938139e-05
-4.10101256246015e-05
-1.58553722507381e-05
-2.0363190088933e-05
-3.46106369089166e-05
-3.72306528284619e-05
-1.02708136718583e-05
-1.07493876070114e-05
-2.21939608556599e-05
-7.00503680836133e-06
-7.66362589101177e-06
-3.4690712095827e-05
-6.60281907749922e-06
-3.37803587833592e-05
-1.49632531545237e-05
-6.06189029673539e-05
-2.65379038229818e-05
-5.33450670993248e-05
-1.372158825532e-05
-1.45793286191301e-05
-1.97075489235655e-05
-1.12943147982609e-05
-5.81355321377477e-05
-2.63120300924294e-05
-2.92474322011949e-05
-6.09566526084422e-05
-2.52297848628214e-05
-5.61643261232313e-05
-6.17404314777211e-06
-5.5742870037964e-09
-5.68160715262592e-05
-1.27179713108978e-05
-5.27243226730013e-06
-5.59570508789199e-05
-4.45043389949819e-05
-3.18834702442001e-05
-5.36106775893818e-05
-6.73144598982338e-06
-2.11569404539971e-05
-2.71873263524122e-05
-2.46254327965052e-05
-2.95873941082973e-05
1.47125942885922e-06
-1.4418113549453e-05
-2.81546186100067e-05
-2.36998692698144e-05
-2.69793029063196e-05
-1.73548210127271e-05
-3.91229483825739e-05
-6.63712200655955e-05
-3.57059825990667e-05
-3.29112890793602e-05
-5.54192120404004e-05
-1.79368058340455e-05
-1.5623506740367e-05
-2.6531796327845e-05
-5.147853239016e-05
-2.89453260655702e-05
-3.57939501828034e-05
7.04067262675326e-06
-1.18793260731643e-05
-1.45786168858212e-05
-4.26574821479104e-05
-1.12015854453716e-05
-4.42519119437893e-05
-5.91335633891544e-05
-2.77330962752935e-05
-1.98438668764926e-05
-2.79161413898093e-05
-6.50781594036686e-06
-4.98037053013479e-05
-2.46262968565375e-05
-3.36261098626344e-05
-5.19011952550163e-05
-4.34758808280351e-05
-3.33356409382652e-05
-5.69312531776018e-05
-1.47772842914259e-05
-8.51100091677927e-06
-5.85851238196675e-05
-7.12865126798244e-05
-4.87380948522571e-06
-1.95166034245405e-05
-3.58577717768667e-05
-3.09372501962846e-05
-3.24031294247716e-05
-8.26056212752908e-06
-2.75817905030447e-05
-3.02151673923818e-05
-4.55637028546337e-06
1.15907127745714e-05
-1.45139127047089e-05
-5.26010995816599e-05
-1.82307655279716e-05
-5.13850333970881e-05
-3.20056946767095e-05
-6.01533597931544e-05
-2.33845378983361e-05
-7.63060752034128e-06
-1.31765214065124e-05
-3.1569103631793e-05
-3.46654003469203e-05
-3.49667951191218e-05
-5.37769536932459e-05
-1.20201544429432e-05
-2.99627066293392e-05
-8.30338197788719e-06
-1.56398946030566e-05
-3.68317614734961e-05
-3.56071239798333e-05
-3.38311808467036e-05
-2.66862470147902e-05
-1.17045191153167e-05
-1.55185616283425e-05
-8.66496558856679e-06
-2.52454175836531e-05
-1.67178586189429e-05
-2.0370972062471e-05
-5.48604465573172e-05
-4.85668405125332e-05
-1.24308075401527e-05
-1.48045722893521e-05
-3.86378999995442e-06
-4.35659163623066e-05
-1.98606902971702e-05
-2.76810869901567e-05
-2.0291642214155e-05
-3.47343001763897e-05
-4.14173698911179e-05
-3.38298960213823e-05
-2.81861826160458e-05
-2.41831606299207e-05
-2.45463928419136e-05
7.03068760502355e-06
-2.33417451318959e-05
-2.16655289512819e-05
-1.64036050908195e-05
-2.72364466562542e-05
-2.96816339322711e-05
-2.99133160780469e-05
-3.19376396545246e-05
-1.88331831602027e-05
-4.64554190659066e-05
-5.41854820132625e-05
-3.1476562124644e-05
-4.341347608599e-05
-2.09756191188015e-05
-4.66458728661924e-05
-4.60482894633824e-05
-3.17365694614218e-05
-4.22478257446268e-05
-2.8999063744546e-05
-4.89231742340686e-05
-5.77170305375584e-05
-3.86454944401842e-05
-1.48355436689936e-05
-4.17151657192308e-05
-3.4153432542257e-05
-1.00503521901258e-05
-3.7534614802418e-05
-2.94749743833322e-05
-1.45388013735095e-05
-3.30112338234465e-05
-5.68124314576654e-05
-4.57243954883478e-05
-1.25295855113985e-05
-3.45478096101072e-05
1.52512859956654e-05
-2.69171624407093e-05
-1.63547132410132e-05
-2.27817493363523e-05
-3.71737769378545e-05
-2.10880332161778e-05
-1.40984545437316e-05
-3.83275590943715e-05
-3.0524265830896e-05
-2.8141630917128e-05
-4.24556306862884e-05
-2.7074164933788e-05
-1.61383703662095e-05
-5.20613793903234e-05
-2.66206136518149e-05
-2.18014528276446e-05
-2.48170422412007e-05
-3.78145489494613e-05
-2.29887465699003e-05
-2.41653588908251e-05
-4.58105664368964e-05
-1.82089221661091e-05
-4.34040507575671e-05
-2.52895607775158e-05
-8.17224693524482e-06
-1.71874851310992e-05
-3.73211928863661e-05
-2.97630319951507e-05
-4.22910114961988e-05
-3.00222668322416e-05
-4.49992388211635e-05
-1.62599718405963e-05
-4.32839868008119e-05
-2.09217481307878e-05
-5.04690911587633e-05
-2.56178518409022e-05
-2.69697021768142e-05
-3.99650497455078e-05
-2.38953184770062e-05
-3.69225913266408e-05
-4.83103939681786e-05
-4.78216788487746e-05
-6.13600737902322e-05
-2.55911998203503e-05
-2.21437419908862e-05
-1.13842532683132e-05
-4.72392086262331e-05
-6.33270856459104e-05
-2.74125897311531e-05
-3.2925538065545e-05
-2.31018194167307e-05
-5.0715141041129e-05
-3.41111097609633e-05
-4.03849577526762e-05
-2.88376516352233e-05
-2.53785925121718e-06
-1.43470498022576e-05
-8.93567073367138e-06
-2.45702826646178e-05
-4.85201262891387e-05
-2.84953772834353e-05
-4.1279724687658e-05
-3.18843031109324e-05
-3.98309031664857e-05
-6.63747900996723e-06
4.09052931466952e-06
-3.67248531389757e-05
-2.2306686780296e-05
-1.90173053421471e-05
-4.83712897578505e-05
-2.559540515065e-05
-1.18809292448135e-05
-1.24136574434715e-05
-5.16536018651039e-05
-2.61056379947959e-05
-1.95483417085142e-05
-5.13828544634543e-05
-1.25282353532039e-05
-3.09970520846142e-05
-7.4794037193014e-06
-4.65568724660433e-05
-3.38026018580985e-05
-7.98710804580979e-06
-3.97859128024495e-05
-2.27872916676563e-05
-3.78787956346478e-05
-2.60427140836557e-05
-1.51495959391147e-05
-1.46877390261534e-05
-1.60006375472447e-05
3.95316753666657e-06
-2.98363468456028e-05
-1.95984959335032e-05
-4.84161672703156e-05
-3.75860216228837e-05
-3.86371729695199e-05
-6.49332578691406e-05
-4.1142225908868e-05
-4.0167130072464e-05
-2.07447127621146e-05
-5.63884372495368e-05
-3.84010299385342e-06
-7.15564993731876e-06
1.20566866797618e-05
-1.80714198861054e-05
-3.73083655760014e-06
-6.38741813845596e-05
-2.96069820755162e-05
-2.74285514622358e-05
-2.95903359637866e-05
-3.7229997146953e-05
-3.1423513439943e-05
-3.19711896675167e-05
-3.78077048526637e-05
-1.95815802558684e-05
-7.86394990595865e-06
-3.98015951735793e-05
-1.93097855402849e-05
-4.21299632653564e-05
-4.03287308689549e-05
-1.08096816272981e-05
-2.34328083411019e-05
-1.89501529136531e-05
-2.73491575694028e-05
-2.04668269130625e-05
-2.03542167328188e-05
-2.09147700544234e-06
-3.66746689647977e-05
-4.25489761692517e-05
-5.18413941691293e-05
-5.68444079370652e-06
1.28779249879211e-05
-3.23754102473389e-05
-3.67954325493488e-05
-4.24406062998942e-05
-1.39969461619889e-05
-1.98824216435798e-05
-4.60114345286235e-05
-1.8662215783968e-05
-4.60567837459396e-05
-4.41382979679264e-05
-2.2917855548155e-05
-7.86708877824871e-06
-3.22710277423941e-05
-2.27904742505415e-05
-2.00583969547262e-05
-3.60397724303488e-05
-2.10541079625291e-05
-7.2263080462098e-06
-4.04808592876817e-05
-2.77827251980583e-06
-1.52996123008764e-05
-2.51587438496899e-05
-3.7954740067495e-05
-3.568280024031e-05
-1.91275374964408e-05
-1.9029540465152e-05
4.03123758448054e-06
-2.64776135455125e-05
-3.07425928074293e-05
-1.49485127788623e-05
-3.32545526625644e-05
-3.48219804799866e-05
-9.16457669931667e-06
-9.91918702743569e-06
-4.55531947412794e-05
-2.71221854720563e-05
-4.34348993119889e-05
-2.08300931820566e-05
-3.9141037376542e-05
1.62250529352672e-06
-1.4750597584408e-05
-2.68550465651494e-05
-4.64082478906459e-05
-1.56400265380934e-05
-3.31605933642268e-05
-5.46342228927028e-05
-5.71708972430557e-06
-5.63829118666434e-06
-1.48667202514717e-05
-3.19439649547819e-05
-3.66785496293002e-05
-1.26229268207061e-05
-4.69610434028773e-05
3.64744092121002e-06
-4.43166633212208e-05
-2.50000501489186e-05
-3.7538075816317e-05
-3.40697411281057e-05
7.59852278607863e-06
-4.30537453777586e-05
-4.2726197975509e-05
-9.06924657347587e-06
-1.04215956042582e-05
-5.10817695728875e-05
-2.66290507635203e-05
-2.73784952154551e-05
-2.4087684211939e-05
-3.26796018194962e-05
-1.34765085985677e-05
-2.8178218906293e-05
-2.23149232100741e-06
-2.17774638509681e-05
-4.26361229462916e-06
-4.62583853508098e-05
-1.39426244432091e-05
-2.14933144889886e-05
-2.95919087140524e-06
-4.81933828944594e-05
-5.25325477627149e-05
-5.46981422971452e-05
-1.87029308876831e-05
-1.98059190730234e-05
-6.85690196911877e-06
-4.67606061606759e-05
-4.38254414953736e-05
-1.54579068033873e-05
-4.85331981726027e-05
-1.66622633819584e-05
-4.27638347486874e-05
-1.83329182539044e-05
-2.66938692914972e-05
-3.57041369969731e-05
-1.56144515123303e-05
-3.08656066677114e-05
-3.44793266992947e-05
-2.73291795379556e-05
-4.43084223684745e-05
-3.42641009815923e-05
1.11984813533811e-05
-1.09807475153373e-05
-2.68488814137823e-05
-3.34107901783319e-05
-3.89436736681042e-06
1.52297792147579e-06
-2.59550612738301e-05
-5.65797326850264e-05
-3.46635804047104e-05
-3.8709187644438e-05
-3.72452731266494e-05
-3.10150378458959e-05
-1.2969544697335e-05
-2.85254558962868e-05
-4.64372845005017e-05
-6.07099291776394e-05
-3.79911798229192e-05
-2.01049328361423e-05
-2.42006651204597e-05
-1.78746052180501e-05
-1.9079521097904e-05
-2.57996384487633e-05
-3.70586517909475e-05
-8.58651928058847e-06
-4.82437185135126e-05
-4.83492581781973e-05
-3.71106681626785e-05
-1.90534295392058e-05
-3.72758776489224e-05
-3.51154700993769e-05
-3.26218413736324e-05
-1.71130794815028e-05
-2.19740669393631e-05
-5.12013487005562e-05
-2.65596660372875e-05
-2.29786584200225e-05
-5.14709795039034e-05
-5.04044102133303e-05
-3.08077479690728e-05
-6.51042869000857e-05
-5.68588388042392e-07
-7.22048314786536e-06
-9.13254502136855e-06
-2.90568749325345e-05
-1.31078516111118e-05
-3.47372229189135e-05
-2.3342161923135e-05
-3.51380452841017e-05
-2.5210189094895e-05
-2.20482721638882e-05
-2.93520534312859e-05
-1.91668799349046e-05
-2.92068658921446e-05
-2.28800861206197e-05
-2.87912889946379e-05
-1.47675639841167e-05
-4.62541693279714e-05
-2.62191471288705e-05
-1.82817132605134e-05
-1.38272686584997e-05
-2.12752427492657e-05
-4.31812239460785e-05
-1.94048088499761e-05
-4.33398124987052e-05
-4.31884755401712e-05
-2.45921853527047e-05
-3.59196872730265e-05
-4.28243849553933e-05
-1.17122960197543e-05
-9.11118920226821e-06
-4.13738890444506e-05
-2.61891126636813e-06
-2.73080130782485e-05
5.48367874961626e-06
-1.42082111624501e-05
-1.87575140954421e-05
1.33472649057353e-06
-3.87312733257837e-05
-3.42273734393845e-05
-7.42621646561664e-06
-3.7626451864955e-05
-3.54710996668697e-05
-8.30798229588338e-06
-4.2402356217266e-05
-3.15635082719845e-05
-2.89890877756423e-05
-2.29945122241498e-05
-2.40585135677038e-05
-2.78807515153406e-05
-4.00236081931424e-05
-3.41023381257734e-07
-1.24297346893492e-05
-6.89622614562963e-05
-3.83059056220785e-05
-4.5431491984659e-05
-5.24368584669204e-05
-6.69870460260023e-06
-3.71302331920874e-05
-4.78714041299253e-05
-3.6751678956574e-05
-1.00483171677127e-05
1.19368964920563e-06
-3.78961005726351e-05
-3.35539175104536e-05
-4.2526002384282e-05
-1.30113126297948e-05
-3.84466128336204e-05
-4.53624806003706e-05
-1.86728966964936e-05
-4.52839543574845e-05
-3.39105434721571e-05
-4.82552466533152e-06
-3.29638927311619e-05
-1.29834547689983e-05
-2.51374356032455e-05
-4.06513471726579e-05
-1.7495002850529e-05
-2.47814815975642e-05
-7.98782083439628e-06
-3.61153903156836e-05
-3.34278115018151e-05
-3.49310905455008e-05
-3.22438233932802e-05
1.42963170651692e-05
-1.38203736726895e-05
-1.69957733119956e-05
4.57518583564879e-06
-1.34243270258206e-05
-4.13723634738247e-05
-2.13301572381725e-05
-5.17155617836597e-05
-4.70102723973777e-05
-4.57309870310229e-05
-1.37087681839621e-05
-3.73914926342382e-05
-1.92563115063412e-05
-2.55330454062769e-05
-6.39716936542745e-05
-6.09033057248411e-05
-1.28741561013048e-05
-3.21616753382209e-05
-1.54941724270448e-05
-5.78093345866257e-05
-2.80071910631359e-05
-3.16669288036276e-05
-3.95649447751524e-05
-4.31330253511532e-05
-2.13939413350566e-05
-4.13970084915643e-05
-3.51434461601126e-05
-4.33634469117028e-05
-3.1657066890924e-05
-2.79905731923197e-05
-4.39586361701259e-05
-2.53573940951973e-05
-4.56744817761457e-05
5.86682564082438e-07
-2.79009100624365e-05
-5.35155454988469e-05
2.11312901968781e-06
-5.35696310815636e-05
-2.90622749862204e-05
-3.16101142430359e-05
-4.37347758791645e-05
-4.20683155767763e-05
-4.29274478027497e-05
1.74436465473782e-05
-2.89875824433553e-05
-4.38114379147811e-06
-5.30767619670966e-05
-4.39611488350272e-05
-2.59724958564204e-05
-1.24948270153634e-05
1.15213425347768e-06
-1.60542966890246e-05
1.5637839105787e-05
-4.2106884748356e-05
-4.35988768062482e-05
-2.43102493645101e-05
-4.36400591178317e-06
-1.98514046587723e-05
-2.39216324648246e-05
-3.56634672840302e-05
-2.6075268068568e-05
-2.98995152276674e-05
-2.03460728886399e-05
-3.11702126388416e-05
-2.12113863329366e-05
-4.84401842574895e-05
-4.69260202160779e-05
-3.09631679768974e-05
-2.67562873183596e-05
-5.2572197490754e-05
-1.80117353314121e-05
-2.89251130287993e-05
-2.39424145883706e-05
-2.52952211890334e-05
-2.21086204181408e-05
-3.52002884735011e-05
-2.91771024313596e-05
1.28160091327714e-05
-1.00031000771524e-05
-2.76598077574526e-05
-1.32202947785056e-05
-3.1314425931492e-05
-1.99832322059515e-05
-1.72103611666433e-05
-2.29584397343121e-05
-6.48446230834657e-05
-2.22807269100677e-05
-2.02889573544928e-05
-3.51054681873238e-05
-1.71701071571927e-05
-2.42075051861417e-05
-1.30822060656112e-05
2.17468880759726e-05
-1.67238236209961e-05
-2.91933874491193e-05
-4.75858871750259e-05
-2.15880110062301e-05
-4.73970877101929e-05
-3.78043104477206e-05
-5.11717780868029e-05
-4.01299270253918e-06
-4.30179702948525e-05
-2.52156030190106e-05
-2.10993609511263e-05
-3.58613988534572e-05
-2.97539424781104e-05
-3.13637270884129e-05
-2.61962106224273e-05
-2.46524189625403e-05
-2.03510564068792e-05
-3.79224241336513e-05
-5.42284414694896e-06
-1.99374272750565e-05
-3.44935180699679e-05
-2.69351888453079e-05
-2.75585759392564e-05
-4.37153286241548e-05
-2.04650531556042e-06
-3.04250835963466e-05
-4.87666239700311e-05
-3.78782673621065e-05
-2.55446951205517e-05
-5.60078618882662e-05
-3.95058532376564e-05
-3.89562388705697e-06
-2.30002734160688e-05
-5.06146719108509e-05
-1.94666812679073e-05
-3.82714366830617e-05
-3.1616663304752e-05
-4.39965137061984e-05
-4.16446846057193e-05
-2.43680651066844e-05
-1.5221132040795e-05
-5.81603503974306e-05
-2.44243389242035e-05
6.73555963861228e-06
-1.01850856500067e-05
-3.18930204281238e-05
-2.86194861480935e-05
-3.7468541665933e-05
-3.75954895830178e-05
-3.26824985601161e-05
-1.92942811515086e-05
-3.95997934769671e-05
-1.53237331555669e-05
-2.82466043769978e-05
-3.6231210606992e-05
-5.4117734587215e-05
-1.6346339912808e-05
-2.97508152129639e-05
-2.68683999206977e-05
-1.50471714791086e-05
-3.7656005138462e-05
-1.17158074257777e-05
-5.45097285430081e-05
-6.58362738653873e-06
-2.38105418589318e-05
-2.8905815351815e-05
-4.19166826824759e-05
-1.84051558945754e-05
-1.97736771298063e-05
-2.55486346713031e-05
-2.91346722463333e-05
-2.98596943222831e-05
-4.72653071930237e-05
-1.48438173385945e-05
-4.59298712628625e-05
-1.30467645671874e-05
-3.81312701288097e-05
-4.71221186810992e-05
-1.79480626151733e-05
-3.01840910057789e-05
-1.93874463940854e-05
-5.37397902592838e-05
-6.29983004956637e-05
-3.21236821585413e-05
-6.22075930383109e-05
-1.74440197322004e-05
-4.88218991490575e-05
-1.44245589371979e-06
3.66075782916431e-07
-2.02492726973459e-05
-2.25597783838923e-05
-2.75748158126311e-05
-6.34166924165064e-05
-2.05561957680367e-05
-4.55377035030474e-05
-2.13258852884075e-05
-2.91122386981914e-05
-9.14552907267697e-06
-3.05909517648208e-05
-1.72212673153945e-05
-7.59089426096817e-05
-3.59462259514706e-05
-3.85395093610636e-05
-2.1492462452801e-05
-1.87945078799191e-05
-3.14539967095448e-05
-8.32991439992597e-06
-2.50483203515217e-06
-1.26536929522784e-05
-4.45133927717649e-05
-3.24791857385375e-05
-1.51369988599869e-05
-3.57560392161696e-05
-4.21741823073822e-05
-2.42774256719995e-05
-4.11230161110228e-05
-1.9280696106745e-05
-1.28730936716781e-05
-2.94921602482264e-05
-2.72778504157213e-05
-3.28884922455222e-05
-2.407526167759e-05
-2.18199316903889e-05
-5.64900810627171e-05
-3.57182416242919e-05
-2.19042857761805e-05
-3.60259168260494e-05
-2.0196305671444e-05
-4.03063184290208e-05
-2.18876010219421e-06
-6.09696702315698e-05
-1.80828443233007e-05
-4.6104117587646e-05
-1.47848072483425e-06
-2.09464159384081e-05
-3.9830945298934e-06
-2.10136409312847e-05
-2.56623900792823e-05
-1.54923520767798e-05
-3.22799401615152e-05
-2.14509587498724e-05
-1.89594729938907e-05
-3.17097172413512e-05
-2.75154476102945e-05
-4.34862057531541e-05
-2.11637709031544e-05
-5.0124572992413e-05
-2.85089253755612e-05
8.06704412583736e-08
4.16608172643364e-07
-2.86374069568577e-05
-2.83625980405073e-05
-2.22393529476822e-05
6.79732072040691e-06
-3.04838390818279e-05
-3.45155829510749e-05
-3.18780285298538e-05
-2.64711826441637e-05
-3.32147855927647e-05
4.8757183755685e-06
-3.01002454890467e-05
-3.74670456948328e-05
-3.5034444183952e-05
-4.17734847689444e-05
-1.79120273204711e-05
-2.00935935192014e-05
-3.33395377971721e-05
-2.44986250883303e-05
-2.24350578501202e-05
-4.22461380935075e-05
-3.48801496125345e-05
-3.3295797597339e-05
-2.84904285273123e-05
-1.43385768595351e-05
-1.28704109877565e-05
-3.44047145415216e-05
-1.33578551091988e-05
-3.20001053032546e-05
-3.32213988376446e-05
-3.86097470017924e-05
-3.19535849509981e-05
-5.13795086093901e-05
-2.93726652319951e-05
-8.97927439898826e-06
-4.76966210896664e-05
-2.43119127334626e-05
-4.29935056417827e-05
-5.66299805192616e-05
-6.46701633360516e-05
-4.55206521758813e-05
-3.5262868559764e-05
-1.35652911332685e-05
-2.98950300060235e-05
-2.56661615267486e-05
-1.30566605091688e-05
-3.71016113551282e-05
-2.48317874767822e-05
-1.23987423471074e-05
-4.26190115902372e-05
-3.28371443274794e-05
-1.59524579983691e-05
5.97883192125006e-08
-3.42071332075187e-05
-3.26337906313345e-05
9.06397188813787e-06
-2.04725337160909e-05
-5.21000885309053e-05
-3.2429293354073e-05
-2.18276031453602e-05
-3.72921928007036e-05
9.8376567186283e-06
-2.55283393309889e-05
-1.35749343651667e-05
-3.02618341129602e-05
-3.9286683496186e-05
-2.77396755942074e-05
-1.13551081763593e-05
-3.68468666547227e-05
-1.42741339669593e-05
-1.20920424519015e-05
-2.28423993741767e-05
-2.83963066700771e-05
-2.68298447919406e-05
-2.29394840433751e-05
-4.58930681489154e-05
-1.39473225897136e-05
-2.66524477774491e-05
-2.18950563209673e-05
-2.27867618963188e-05
-1.28367053857079e-05
-1.69655996952494e-05
-4.23143056853539e-05
-2.17379318459001e-05
-1.17385795624774e-05
4.65850199977664e-08
-2.73934587618309e-05
-2.54615936327954e-05
-1.73801825051081e-05
-3.9871355834418e-05
-1.67735858239139e-05
-3.16900297967004e-05
-2.08681889117945e-05
-4.32549034404497e-05
-3.50264182072666e-05
-1.41726316877653e-05
-1.03584527417347e-05
7.94064386768413e-06
-3.76184234430065e-05
-9.00166130837304e-06
-1.9068644928586e-05
-3.48389457886643e-05
-1.1100393224086e-05
-1.58724125907419e-05
-4.79117809331273e-05
-4.27939879027975e-05
-3.18528567528122e-05
-4.76953251240029e-05
-3.07374452748635e-05
-2.38485877074597e-05
-5.56546878747773e-05
-1.80909026229388e-05
-3.97612958774291e-05
3.21804253585243e-06
-2.7788556907587e-05
-1.11534722310077e-06
-1.85059793804229e-05
-3.69798583608671e-05
-2.56075029219979e-05
-1.56852037135408e-05
-6.2347733838768e-05
-2.73677459214387e-05
-2.63231660943172e-05
-4.532498566223e-05
-4.63635620791078e-05
-2.30005122130596e-05
-2.31779047565133e-05
-1.7693441764495e-05
-1.56223409553694e-05
-4.78983861064133e-05
-1.46412309904851e-05
-3.89555088752577e-05
-3.15899469879197e-05
-3.0210478239109e-05
-1.34718696904619e-05
-4.7191772934876e-05
-3.1378319958802e-05
-2.1325253373098e-05
-2.47009113631133e-05
-4.20044021680476e-05
3.21152578217664e-06
-4.22774802049995e-05
-3.50989984452741e-05
-4.4338937416651e-05
-5.80231922944915e-05
-2.27929963240012e-05
-4.64429346665095e-05
-2.2413421153938e-05
-2.74883930933735e-05
1.79589969151836e-07
-4.34745361300436e-05
-1.45245097910296e-05
-2.04533515942579e-05
-1.59934111499955e-05
-3.59891766314715e-05
-3.39439903530777e-05
-7.65589262566592e-06
-1.25400039553951e-05
-3.46081336171297e-05
-3.46260388926687e-05
-5.98128420469131e-06
-1.59552595898047e-05
-3.16660635916574e-05
-2.74380629365326e-05
-4.82430999412856e-05
-4.85089676739055e-05
-2.26276187571647e-05
-3.58990073177822e-05
-2.8670612615667e-05
-4.48531452460979e-05
-4.53600251741785e-05
-2.99130420836495e-05
-1.37228751265553e-05
-4.66108684021514e-05
-9.76908688466101e-06
-4.95882022647389e-05
-2.18559866380864e-05
-2.73015831053553e-05
-4.2944645674145e-06
-4.50972858949689e-05
2.39561036399944e-06
-2.58402336115003e-05
-2.24488971077241e-05
-4.78858699129981e-05
-5.6395228298985e-05
-2.8729292162262e-05
-3.486893842477e-05
-2.48481961290521e-05
-6.24684173471849e-05
-3.85186468171646e-05
-1.85469113349214e-05
-1.56476084913663e-05
-2.02917765864462e-05
-2.54940196900539e-05
-3.68698167997927e-05
-1.81759592176943e-05
-1.67965296657007e-05
-1.54773578852335e-05
-4.45201328163163e-05
-1.80613995819125e-05
-4.79665561411486e-05
-1.22336397171571e-05
-5.43733063036284e-06
-1.68788897613156e-05
-3.02800440386889e-05
-1.89193860413014e-05
-2.17199705321653e-05
-4.53966915840109e-06
-2.34442652107532e-05
-2.39662533384709e-05
-1.18875127147438e-05
-1.18029263053605e-05
-2.1523695005314e-05
-1.77907853391398e-05
-2.85056991771448e-05
-2.71994059012538e-06
-3.86803841219747e-05
-2.44995247684734e-05
-3.65727754703284e-05
-3.3425626876673e-05
-3.65273816226471e-05
-2.88678007020858e-05
-1.94788268328091e-05
-3.83084394209031e-05
-2.00718724534471e-05
-4.41220335356622e-05
-3.81814557133672e-05
-3.51051313991162e-05
-1.76877732878678e-05
-3.01145925670649e-05
-5.29785982711329e-05
-2.10126855055929e-05
-3.80860844704954e-05
-2.3069771012559e-05
-2.45720664109385e-05
-2.16227511734075e-05
-3.19488331509485e-05
3.1088038992883e-06
-3.17106210075421e-05
-2.71429504372648e-05
-3.56768255167926e-05
-4.99994491392211e-05
-3.41051026759931e-05
-3.07961795650985e-05
-1.80076669193731e-05
-2.58262680910159e-05
-1.34639840987477e-05
-2.85023627508697e-05
-2.66743916528846e-05
-1.52044969863684e-05
-4.37322320358948e-06
-4.95043901722071e-05
-3.06804583548606e-05
-2.68622777734317e-05
-8.29417623057122e-06
-1.42539636298428e-05
-3.8817562548129e-05
-2.51719731600681e-05
9.94394688185744e-06
-2.1500428870503e-05
-1.05745704056959e-05
-4.97222479231601e-05
-3.41850503598298e-05
-1.23558322695937e-05
-2.24691792427033e-05
-9.70215358997857e-06
-2.90582576364984e-05
-5.15791384479641e-06
-1.69721690455563e-05
-3.61178822974982e-05
-2.96324179880781e-06
-4.55189932466308e-05
-2.6977946132746e-05
-3.88400785140072e-05
-2.62835051618116e-05
-4.58009454573122e-05
-2.79194716973198e-05
-2.01469342255708e-05
-2.7846002208859e-05
-2.37433078292632e-05
-3.59291796402276e-05
-1.64763816889988e-05
-1.94629053029503e-05
-2.47127223650627e-05
-2.62918905974798e-05
-1.24448656407409e-05
-4.04281641501737e-05
-1.7898884215987e-05
-3.88117498564345e-05
-2.16708079739616e-05
-3.78857661328167e-05
-6.47724133046571e-06
-9.2129614260328e-06
-1.7151387819536e-05
-1.35396432750001e-05
-3.7518107402773e-05
-2.45878958196366e-05
-3.19188883203151e-05
-4.87199156372934e-06
-4.78445520694168e-05
-2.18064473117988e-05
-3.72467733440226e-05
-2.22376339654456e-05
-3.0679671570071e-05
-6.9456952221358e-05
-2.64749757852086e-05
-5.6901518621915e-06
-2.19179352666313e-05
-1.926138520708e-05
-3.85828440295298e-05
-5.73204758957723e-05
-1.03613721862468e-05
-5.11384783493211e-05
-2.05998347948672e-05
-1.29773528288044e-05
-3.85069795589492e-05
-3.67831341553174e-05
-3.06531845931324e-05
-2.87825988772401e-05
-2.04414653336217e-05
-2.77943564069175e-05
-2.61095138403064e-05
2.61930969865462e-06
-3.47551971880986e-05
1.89773752648903e-05
-4.44918749944309e-05
-2.48886979054216e-05
-1.86012310414771e-05
-4.06615415015037e-05
-1.50815635722662e-05
-9.25739683338925e-06
-2.38916150319658e-05
-2.26217520756938e-05
-4.01122377625885e-05
-5.62111241689168e-05
-1.50606216357295e-05
-1.49178812497171e-05
-1.01922943217206e-06
-2.90599456064505e-05
-1.68402944239295e-05
-4.50306281488339e-05
-1.79217524082669e-05
-2.4040078450109e-05
-5.88132223309409e-06
-3.03406039206548e-05
-1.05296171724514e-05
-4.22610233983369e-05
-3.0128507336621e-05
-2.74050614002138e-05
-6.13004693142507e-05
-4.98601039170355e-05
-2.43164595349478e-05
-4.50098118537434e-05
-5.53561376338185e-06
-1.92380380876845e-05
-3.36571316697103e-05
-1.31654907789019e-05
-2.02040173469356e-05
-4.60031149976943e-05
-5.40342351577626e-05
8.83320796899574e-06
-4.77984439275047e-05
-1.78687256434478e-05
-3.74082014817004e-05
-9.0639144853613e-06
-1.05335185763926e-05
-4.00523279048571e-05
-2.49171063169436e-05
-3.26442205461306e-05
-1.29149932679313e-05
-1.87618578140464e-05
-2.74622538816208e-05
-3.66464844107697e-05
-1.32198490144283e-05
-2.94119195042288e-05
-2.52426109425311e-05
-1.22602320853113e-05
-2.49179282807124e-05
-1.42277444305486e-05
-5.02922200763726e-05
-5.04592183008856e-05
-4.79995247172785e-05
-3.99077849808167e-05
-1.05057827866988e-05
3.61527489539283e-06
-3.32106571374176e-05
-1.86766115468643e-05
-1.29914559393303e-05
-5.15695402480932e-05
-5.14640157206048e-05
-3.99177120994573e-05
-3.88476145116137e-05
1.2127346690306e-05
-5.541749614046e-05
-5.58889008698376e-05
-4.05899751277218e-05
-2.79603249422464e-05
-2.67845915932833e-05
4.8340844941667e-06
-1.62198733916171e-06
-2.72337528508564e-05
-3.32892964395552e-05
-4.21370345451805e-05
1.28451534124369e-05
-4.82218708750641e-05
-3.39842258116558e-05
-4.17710338134844e-05
-9.49564143954871e-06
-1.03949092976469e-05
-1.63280927330703e-05
-2.47787256276189e-05
-1.73418579254343e-05
-2.64475120000784e-05
-2.67088455037542e-05
-2.86330991624753e-05
-2.57330575831126e-05
-4.44920130498496e-05
-3.46876308182801e-05
-4.37490562747277e-05
-3.62537740499604e-05
-2.87324360607299e-05
-1.044225791943e-05
-1.08467572710129e-05
-3.15167948220009e-05
3.72365524795804e-06
-1.38880103002548e-05
-2.82391327279802e-05
-1.55936717582824e-05
-5.16169994919025e-05
-3.47777568687477e-05
-1.07083351558685e-05
-1.87636416811537e-05
-3.92599919761973e-05
-3.47481630214399e-05
-9.08260937609443e-06
-2.0211746021971e-05
-3.8268267251178e-05
-1.90773455262046e-05
-1.19043151295908e-05
1.24167677147266e-05
-4.53688985191799e-05
-4.62670886209623e-05
-2.69260231266434e-05
-2.640428756401e-05
-6.30628593786718e-05
-3.72154423630037e-05
-3.90165006954181e-05
-2.73003149095645e-05
-2.06897306165974e-05
-3.50092985044802e-05
-4.08267287539886e-05
-3.97451003199085e-05
-3.82556217893766e-05
-3.36897813675155e-05
-3.74804881791628e-05
-2.44983063393939e-05
-2.71276165718105e-05
-1.48206049654117e-05
-3.54078062037675e-05
-1.09627597383819e-05
-3.10033103606712e-05
-4.62130305271412e-05
-1.0899635184996e-05
-4.63363571687026e-05
-1.98243305682566e-05
-5.90231612424958e-06
-1.66903814558614e-05
-2.36660083823108e-05
-6.92579493677293e-08
-2.22991008772103e-05
-4.61326425999529e-05
-1.13355007367041e-06
-2.96403133783082e-05
-3.85905039085433e-06
