# Supplementary material for: Research on computational propagation and identification of mine microseismic signals based on deep learning
Source: PLoS One. 2025 Oct 22;20(10):e0334641. doi: 10.1371/journal.pone.0334641 (PMC12543183; doi:10.1371/journal.pone.0334641)
Supplement: S6 Data — (ZIP) [file pone.0334641.s006.zip › 000100900000190.xlsx_0.txt_24.txt.txt]

-5.12316493299853e-05
-1.38462209334914e-05
-4.12131465840003e-05
-6.19435539540021e-05
-4.1529007632297e-05
-5.37857737483202e-05
-1.95325987161998e-05
-7.19281658562146e-06
-5.84209342046164e-05
-1.78838907032253e-05
-4.68350840989264e-05
-3.7511347350565e-05
-2.68887855169457e-05
-2.97727307446468e-05
-1.24867511911353e-05
-5.74753274663668e-05
-4.17525078777031e-05
-2.33229202014451e-05
6.11907338310759e-06
-5.07362874192306e-05
-5.65804168089026e-05
-1.63421195962419e-05
-9.66305458633809e-06
-4.2803348738699e-05
-3.06062269127274e-05
-1.88520185826172e-05
-4.99173599576909e-05
-3.73011658858173e-05
-4.31215372062413e-05
-2.45566747192446e-05
-2.86852653742875e-05
-1.89407694133393e-05
-1.58625944124751e-05
-2.02264654295379e-05
-1.39350071849722e-05
-4.97885879961191e-05
-3.88755998015905e-05
-2.80582650373407e-05
-2.27072181816136e-05
-4.39758914143891e-05
-4.0634582716995e-05
-2.81088181972049e-05
-2.14215453497765e-05
-1.60594707783942e-05
-1.06556962324968e-05
-4.61373777522619e-05
-3.22814930592407e-05
-4.83432054938561e-05
-2.09650219362923e-05
-3.1601327401368e-05
-6.80751335526084e-05
-1.68982682397044e-05
-2.35885093471424e-05
-2.82435311273317e-05
-3.21236996878614e-05
-4.80575936175432e-05
8.73022209426304e-07
-4.87419120515595e-05
-5.17353607906386e-05
-5.8488272078386e-05
-1.9560903165084e-05
-2.96178108638075e-05
-4.86249335800586e-05
-3.88206478860379e-05
-4.63865285356235e-05
-2.82061614875835e-05
-2.67844046981732e-05
-5.61066083227523e-06
-1.24294274616835e-05
-1.40617316010365e-05
-3.05948195562649e-05
-4.72873520732368e-05
-4.14086765971492e-05
-8.11064105785116e-05
-4.55272460390204e-05
-1.49330948292779e-05
-3.12272374988939e-05
1.17798952968109e-05
-4.84069514713856e-06
-2.93481617451959e-05
-1.83568818022977e-05
-2.65766555425135e-05
-1.10389503344838e-05
-2.46850029897824e-05
-2.71194296524854e-05
-4.03677951429274e-05
-3.35308838734782e-05
-2.66816669710265e-05
-1.76369537374775e-05
-2.08417383819514e-05
-2.59987181687513e-05
-1.77808390662319e-05
-2.1423351996315e-05
-1.13092695323839e-05
-4.16193831386382e-05
-1.88230484884776e-05
-3.50575606862544e-05
-4.41369841976293e-05
-2.74140274047669e-05
-4.94402988297622e-05
-3.14507604407563e-05
-2.02253142749594e-05
-2.61297910273103e-05
-2.5379538615719e-05
-3.154165896509e-05
-3.53649179553173e-05
-2.63444076142005e-05
-2.74054827879834e-05
-2.9392175359473e-05
-2.97370318260322e-05
-4.3117010899866e-05
-2.34187652101914e-05
-6.4440960186164e-06
-2.37439874939643e-05
-1.24393221952705e-05
-3.71290803526717e-05
-4.0652676685571e-05
-3.05210882547826e-05
-3.18105173382969e-05
-1.69057237413111e-05
-1.08878654922103e-05
-4.31641964203255e-05
-9.00956831853088e-06
-1.05729423602135e-05
8.19081520580527e-06
-3.27246641766805e-05
-2.48036842119734e-05
-2.05848958942257e-05
-3.84298473219088e-05
-3.92638058745964e-05
-3.62781675592167e-05
-1.7194283828871e-05
-2.30501079979434e-05
-4.13385676419135e-05
-5.08076502131326e-05
-3.05499423829288e-05
-3.74089648122327e-05
-1.86717141718447e-05
-2.52629616876923e-05
-2.37808876936747e-05
-2.24410472238716e-05
-2.8824041249528e-05
-2.77980975840508e-05
-1.50063647907572e-05
-2.16004590712953e-05
-6.69481444987915e-05
-2.0942381562747e-05
-1.29324248925675e-05
-4.43140090884967e-05
-4.03798206381958e-05
-1.40519997224291e-05
-4.28332632521956e-05
-2.07253430489202e-05
-2.1710748963536e-05
-1.01929156139619e-05
-1.195012044104e-05
-4.25943629529128e-05
-5.17970152488545e-05
-1.59814436638588e-05
-1.54473068743884e-05
-2.54945790146938e-05
-1.96140136742004e-05
-3.40981995830745e-05
-4.87087130869637e-05
-2.61069214414339e-05
-6.78213022467091e-06
2.17613432768433e-07
-2.21363999323729e-05
-3.31988138760405e-05
-5.32228406833841e-05
-1.89500058599047e-05
-1.15550650739577e-05
-5.21124274470982e-05
-3.54243505379451e-05
-1.80031329268193e-05
-3.42081953879292e-05
-4.9832846440902e-05
-1.62023971723843e-05
-1.56824693955999e-05
-8.28672968664069e-06
-3.88528921292167e-05
-3.62180170111468e-05
-1.83326624169887e-05
-3.43103924952053e-05
-3.83290136742779e-06
-5.51485178389429e-05
-2.61952030611411e-05
-1.52448624662058e-05
-3.3539106301145e-05
-1.20087820554842e-05
1.50694206274771e-06
-2.44238077106378e-05
-2.68601537763884e-05
-4.46828043389113e-05
-3.30880210241732e-05
-2.57988188388625e-05
-3.10150217198781e-05
-3.52944954539519e-07
-2.84743524116763e-05
-3.38223354277894e-05
-7.94869934578653e-06
-2.85027572683385e-05
-3.49252418739413e-05
-3.54391866029307e-05
-5.12843822253793e-05
-5.30585605357212e-05
-1.68939241808198e-05
-5.24490643462816e-05
-3.56694874834177e-05
-4.87803390377757e-05
-2.8363394688824e-05
-4.27106230309633e-05
-3.84487874255431e-05
-2.19551337369448e-05
-2.72700439529115e-05
-6.15423420971825e-05
-4.93558344952699e-05
-4.15471803820713e-05
-6.08170840357161e-05
-2.01700656725226e-05
-2.74664035386928e-05
-2.49023657236744e-05
-2.65069568765668e-05
-1.12082593876285e-05
-2.36834895996486e-05
-2.52813188326009e-05
-2.55971235217589e-05
-5.58155821623028e-05
-2.83750950045923e-05
-5.20150997629867e-05
-1.64641263212676e-05
-1.38961291476828e-05
-2.93126567504693e-05
-3.20921447251942e-05
-4.65179715521477e-05
-2.11391252484099e-05
2.95169015363591e-06
-4.61073035776621e-05
-1.3493412714137e-05
-2.80892540120484e-05
-4.51244951280495e-05
7.55407248829189e-06
-9.33270336863697e-06
-4.82458460513143e-05
-1.20468293445293e-05
-4.69306107191922e-05
-4.72250868646959e-05
-3.63473443528568e-05
-5.55040360384067e-06
-3.95100387770537e-05
-4.76301360959976e-05
-4.12732990038597e-05
-5.80880610155074e-05
-2.84239043191725e-05
2.11607375495786e-06
-2.15078232021904e-05
-1.73430347066737e-05
-1.73968662769896e-05
-1.92046121629814e-05
-2.39905305494933e-05
-2.44256591612387e-05
-5.69933184786259e-05
-2.65053900006619e-05
-6.31668234238322e-06
-3.74669472324387e-05
-6.04411366382828e-05
-3.8697914317361e-05
-2.37486632129316e-05
-4.37420346893897e-06
-2.73482369556138e-05
-1.71435035785065e-05
-3.75233905410805e-05
-3.11087476285266e-05
-1.49433196215965e-05
-1.85240034925673e-05
-5.80495997540843e-06
-4.55391204491261e-05
-1.77772361158688e-05
-3.88876501531542e-05
-3.20310627370281e-05
-4.12116166116605e-05
-4.15075128855523e-05
-1.25439631158125e-05
-3.46157090384491e-05
-2.55490066091781e-05
-3.0699181275321e-05
-3.31964600023011e-05
-3.81527626211627e-07
-2.91363145990121e-05
-1.7809827766574e-05
-3.31637796653598e-06
-5.52360986740359e-06
-3.60823531920504e-05
-3.86694559331557e-05
-1.77953505858714e-05
-3.76262475818772e-05
-2.53122571125731e-05
-8.7808141410413e-06
-3.10293331994336e-05
-2.07522140632842e-05
-3.03270973366713e-05
-5.16998675156264e-05
-2.82932315513043e-05
-2.68289678866106e-05
-4.749364452346e-05
-4.60808316078318e-05
-3.60413701773978e-05
4.6813430565168e-06
-3.06457762917018e-05
-2.93111938399438e-05
-1.70354757625623e-05
-3.65699880404274e-05
-3.32873231666742e-05
-4.47891679559483e-05
-4.27808381533473e-05
3.74217537136373e-06
-2.34428199761979e-05
-4.38227696202803e-05
-1.78825216926664e-05
-3.1675984126961e-05
-3.04267116234751e-05
-6.14403510380693e-05
-1.01463890293296e-05
-3.42274945529174e-05
-3.36217142068098e-05
-1.9107994513082e-05
-2.73309262333641e-05
-4.4474695839047e-05
-1.63199502834742e-05
-8.31893280693678e-05
8.821877961483e-06
-3.08440551836937e-05
-2.50264983965982e-05
-3.19152182178572e-05
-2.45944828245897e-06
-5.21805713966609e-05
-2.5229403396765e-05
-4.22612239872326e-05
-2.53407603733686e-05
-1.56283846763791e-05
-9.90774936072466e-06
-3.78532550111852e-05
-2.70824609440397e-05
-4.23700429532573e-05
-2.5151009858318e-05
-2.9350771692758e-05
-2.26340420145636e-05
-1.40028258518507e-05
-1.75256940684496e-05
-2.79257128873456e-05
-3.28768182868618e-05
-2.38181817680195e-05
-1.70326681830188e-05
1.05090819896243e-05
-3.16667660012018e-05
-3.46564576430576e-05
-3.19448032739747e-05
-4.40765407092828e-05
-4.1793082328895e-05
-1.40685986918948e-05
-1.58783324211073e-05
-2.51141975183616e-05
-1.69125863660215e-05
-2.58050046223958e-05
-1.46603608757656e-05
-2.68310397408258e-05
-3.38145535062324e-05
-1.90208263841114e-05
-3.60106031246191e-06
-7.05375672956736e-05
-2.9066217219351e-05
-4.23044242933953e-05
-3.72251247848322e-05
-2.20679277705273e-05
-3.66614736295351e-05
-4.87904458849446e-05
-3.42628996258425e-05
-4.26416530715543e-06
-3.38952962229428e-05
-4.06771168780239e-05
-4.64973599329761e-05
1.81503802928937e-06
-7.20836873128114e-06
-3.07589215659001e-05
-1.96998088337096e-05
-2.96033573639535e-05
-1.2959263986213e-05
-4.77321299587711e-05
-2.66517679339524e-05
-3.76763416369586e-05
-3.38351897519692e-05
-2.89458049261074e-05
-7.39401572912291e-06
-3.44910716020461e-05
-3.71972152001875e-05
-2.35111381765757e-05
-2.81660434796098e-05
-2.63875743676245e-05
-1.7729889116808e-05
-6.9106170577752e-05
-3.73946109199752e-05
-3.04424334811901e-05
-4.61445997900096e-05
-2.81793381340038e-05
-2.84442676445141e-05
-3.20704373221482e-05
-2.3078454103294e-05
-3.67744054833225e-05
-1.60741975643363e-05
-2.59980406049873e-05
-3.50226991767736e-05
-1.38970295228443e-05
-2.51674404131861e-05
-3.60498731997245e-05
-3.44767173790913e-05
-2.96699700085298e-05
-5.75157411939065e-05
-5.19331009688071e-05
-2.12188421428694e-05
-2.16689804928476e-05
-4.13764309185522e-05
-4.59306845788856e-05
-4.81152565624568e-05
-1.16528075462306e-05
-3.14200283270815e-05
-2.76615713304889e-05
-1.84164434684284e-05
-5.63603933635589e-05
-2.90171393073584e-05
-4.79045241210676e-05
-2.1648930102262e-05
-3.07196754497747e-05
-3.71496086367027e-05
-3.73817102931702e-05
-3.42852959431072e-05
-1.62646797290476e-05
-3.48457004823026e-05
-4.04782177598897e-05
-2.02763888234969e-05
-1.76706498863283e-05
-5.69488246508835e-05
-6.15619566836295e-05
-2.48433664063828e-05
-2.81681985732535e-05
-2.05667175532562e-05
-1.86096613843555e-05
-3.01888920027906e-05
-4.86604774264576e-05
-5.77942827901431e-05
-3.81415131944317e-05
-2.33995914232328e-05
-2.0484056804095e-05
-3.33260813618937e-05
-2.49784823166974e-05
-1.00827776454817e-05
-4.40829305695938e-06
-3.8204058501064e-05
-5.19528044811033e-05
-2.16588550382188e-05
-6.2843992105474e-05
-2.81705921311411e-05
-3.52407756169503e-05
-4.22603089220959e-05
-3.36713889161612e-05
-1.75885775698176e-05
-2.58612195203409e-05
-1.39502637801588e-05
-3.38092723917863e-05
-6.10508043920316e-05
-4.50778223170251e-05
-2.800048192248e-05
-1.1854900581236e-05
-5.19348613532354e-05
-2.58982816791333e-05
-1.86117123824815e-05
6.09998505689919e-06
-2.08416703685505e-05
-4.13110460647929e-05
-3.96961287375825e-05
-5.37552565057808e-05
-2.14047766034454e-05
-2.86354201784422e-05
-3.72332908562147e-05
-3.9766113673809e-05
-4.06358736102572e-05
-5.02308271039343e-05
-4.39490430889022e-05
-3.15452473842682e-05
-5.25147308418436e-05
-3.56057143180492e-05
-4.05046482962091e-05
-5.55883998931695e-05
-1.79739820534063e-05
-2.04899967427574e-06
-2.33328506354258e-05
5.22977297414906e-06
-1.63790684404504e-05
-2.07621883990579e-05
-3.37318570239474e-05
-2.41224774376581e-05
-2.52903279808835e-05
-2.71216474104728e-05
-2.16742103411083e-05
-4.06383596582199e-05
-2.72813230464622e-05
-4.87285653173356e-06
-2.20313650708582e-05
-3.88994058079122e-05
-3.51868534468273e-05
-1.07749981742528e-05
-3.34802199883521e-05
-1.18022434058165e-05
-3.91753251357411e-05
-2.89856608209096e-05
-2.15111063864821e-05
-2.33240079555705e-05
-4.48440603580381e-05
-2.47284692776735e-05
-2.77570576673502e-05
-1.82503500994072e-05
-2.26575198906058e-05
-1.24912126288196e-05
5.17867297413076e-06
-2.6641990179511e-05
-3.1547691633765e-05
-7.66142084173819e-06
-3.27097056967179e-05
-1.77553080485852e-05
-1.75265740766888e-05
-1.4256118087618e-05
-3.08641680924925e-05
-2.39390803383227e-05
-2.52406168820883e-05
7.71753875908057e-06
-2.88678404183122e-05
-2.94380169140694e-05
-3.11651729612766e-05
-9.9652936403372e-06
-4.29124341728304e-05
-4.56895031207156e-05
-3.11682745006552e-05
-2.26846875327126e-05
4.51936139255313e-06
-4.82184590095495e-05
-2.5013739895194e-05
-3.15610435578009e-05
-4.80979776433862e-05
-4.12588820344539e-05
-4.03526151724946e-05
-1.15642986180925e-05
-3.06524268134079e-05
-5.05881957652386e-05
-2.83066650150321e-05
-4.65368870985745e-06
-3.48365731979432e-05
-6.09174872413357e-05
-3.11004293416937e-05
-4.72964890357833e-05
-1.96576449464252e-05
-1.83785373897442e-05
-1.73650200739096e-05
-5.22101947800639e-05
-1.39234579096147e-05
-2.12783255470207e-05
-2.07332533882139e-05
-1.33531781107048e-05
-1.73889971329e-05
-1.75171762634504e-05
-2.13515446503038e-05
-1.34703245057601e-05
-6.28454491264237e-05
-2.38015112893954e-05
-4.51386944159137e-05
-2.78196595866698e-05
-4.64554662754177e-05
-1.00788312698254e-05
-2.08398711512779e-05
-6.99674273208575e-07
-2.75850557492499e-05
-3.92058447317856e-05
-3.48024003796023e-05
-2.99208489565009e-05
-4.14334982230734e-05
-3.91727925655102e-05
-4.99384868545699e-05
-3.39990591318544e-05
-6.3467488927669e-06
-1.45496820832054e-05
1.94801838650694e-05
-3.5021936193133e-05
-2.85152586931004e-05
-3.16806909429983e-05
-3.93077833136433e-05
-5.1126589314035e-05
-1.1657048998635e-05
-2.8354753612054e-05
-1.40093824643471e-05
-1.24917375122732e-05
-5.54331555921722e-05
-2.67928994179816e-05
-3.03561481762019e-05
-2.68285840163356e-05
-1.05288118630778e-05
-6.4149160255556e-05
-6.99753262106319e-05
-3.58353656653773e-05
-8.90301498065314e-06
-2.91626196385411e-05
-3.38851569626594e-05
-7.39206165159853e-06
-1.87406868695302e-05
-2.18642970182523e-05
-4.94101072309176e-05
-3.32188298477096e-05
-3.62252747449692e-05
-2.69819068017597e-05
-3.52386854108622e-05
-2.97819509859549e-05
4.30640653456399e-06
-2.04312427920579e-05
-3.54925146718191e-05
-1.84058840026434e-05
-3.30188065975258e-05
-3.24153081692009e-05
-1.92950398087761e-05
-1.92080063245837e-05
-2.32662768818356e-05
1.31830969751612e-07
-3.09710212539601e-05
-4.91483300310208e-05
-2.01733622878396e-05
-3.60693531346483e-05
-2.13791382892489e-05
-1.45939064195496e-05
-2.62655309553101e-05
-8.69695847774289e-06
8.45991838346419e-06
-3.82294879744005e-06
-1.43145817347161e-05
-2.6764242327266e-05
-2.75597522896505e-05
-3.91068409114233e-05
-3.28627268736254e-05
-3.12204494892178e-06
-5.63692535096376e-05
-3.35448748533119e-05
-4.73962113211074e-05
-4.35764247474078e-05
2.28551742584415e-05
-1.10579397719308e-05
-4.05190402629476e-05
-3.77624075657605e-05
-3.2674015106433e-05
-2.23950349085104e-06
-3.62754272958625e-05
-5.61768584762242e-05
-4.19655015862491e-05
-2.42345518827889e-05
-3.31693655474951e-05
-1.71931789160145e-05
-3.84687691550858e-05
-4.65309486439126e-05
-4.80090846939251e-05
-7.99331390169206e-06
-5.46778987404625e-05
-4.14606758989096e-05
-1.26643823281795e-05
-3.47853999235519e-05
-5.0236502133964e-05
-1.20143939055699e-05
-5.05104512893368e-05
-4.89391419621977e-06
-3.25816096593813e-05
-2.10265265288853e-05
-3.25144854102279e-05
-1.49191157947355e-05
-2.97428465805909e-05
-5.23653374611251e-05
-5.60354214980233e-06
-1.45686519866448e-05
-2.55674617659295e-05
-8.1052737089731e-06
-6.22931771562922e-05
-4.31185017176674e-06
-4.59655057389873e-05
-2.84170447631079e-05
-3.68097525371918e-05
-2.80236891542798e-05
-3.82664080355695e-05
-3.34288847552597e-05
-1.49295884352842e-05
-2.00012715333184e-05
-1.63659154481138e-05
-3.01124108863833e-05
-2.75552568869751e-05
-2.1592555081601e-05
-6.61489953688809e-05
-3.67795455080414e-05
-3.55653018277451e-05
-3.38213837648225e-05
-4.89315952496508e-05
-1.16780529368454e-05
-3.93829013332079e-05
-1.74732316923101e-05
-3.01433276200661e-05
1.08661550093063e-05
-1.35230135619997e-07
-3.71530923538439e-05
-2.02033283868369e-05
-5.15459944409249e-05
-2.3802162995794e-05
-4.14116018465534e-05
-1.79330684426876e-05
-4.24293790272453e-05
-3.82904552402085e-05
-4.35680636054715e-05
-3.67179446365436e-05
-3.59219915914134e-05
-3.58519279443683e-05
-4.79499120724138e-05
-4.70974514039381e-05
-2.67032656404448e-06
-1.00501404876144e-05
-1.39939386666293e-05
-3.7755333691234e-05
-2.67058536438157e-05
-1.83278066747918e-05
-8.84392127277386e-07
-3.19155144668734e-05
-5.00522281860682e-05
-3.33371960867136e-05
-2.75794184447801e-05
-2.8198327356713e-06
-2.5933524232948e-05
-3.04129594776149e-05
-1.60860499048346e-05
-2.57916514140067e-05
-1.6671196224059e-05
-4.0077512842684e-05
-1.88645471762629e-05
-2.54068324506984e-05
4.81858040076716e-06
-3.62112381821045e-05
-2.61491300426841e-05
-3.0340611450636e-05
-2.34687103002212e-05
-4.52350443047454e-05
-2.82427896922419e-05
-2.98161263195061e-05
-4.7296746422974e-05
-2.18685533143949e-05
-5.54201380806043e-05
-3.90371823092979e-05
-1.58176136208881e-05
-3.29942304503301e-05
-2.90583624596603e-05
-1.81019654803196e-05
-2.6709667051398e-05
-4.72573734174605e-05
-4.02819072255482e-05
-3.24658897675765e-05
-6.87699916900213e-06
-5.09151026028343e-05
-2.73355853765739e-05
-5.71030156878395e-05
-1.91346585552232e-05
-3.6007536143136e-05
-5.01901839157629e-05
-2.4584519145673e-05
-3.67336939711304e-05
-4.30629962093919e-05
-3.32388009455446e-05
-3.35952840763357e-05
-3.93560753905252e-05
2.44033293244394e-06
-2.25424041342092e-05
-8.11012325021327e-06
-5.14800895727327e-05
-5.15795030233515e-05
-4.91271733991453e-05
-4.02456574090072e-05
-1.73761092732793e-05
-2.77828991845783e-05
-4.43734567791007e-05
-3.75124515488957e-05
-1.84590211907225e-05
-9.96287598240592e-06
-2.48303378886864e-05
-1.73037460485256e-05
-2.88641315302236e-05
-4.65893279026755e-05
-1.93410795807645e-05
-2.85903564847803e-05
-2.15640792158767e-05
-3.00350888305836e-05
-5.00216626866447e-05
-2.98157918909323e-05
-4.46641358043209e-05
-4.27439653905224e-05
-5.10125275277019e-05
-3.49374417687894e-05
2.35268918442981e-06
-1.87241702408718e-05
-2.7572183436485e-05
-6.75646280070559e-05
-5.05235841658339e-05
-3.54210579276371e-05
-5.84874989985242e-05
-4.32466106884663e-05
-2.43276119677762e-05
-5.60629915471382e-05
-1.22013482988641e-05
-4.42066757161679e-05
-4.06322226848786e-05
-2.82655162659444e-05
-3.55083749289446e-05
-6.07188445748666e-06
-3.68520295953068e-05
-4.51771075672943e-06
-2.07795238852431e-05
-4.26621470784935e-05
-2.8434975738171e-05
-1.73956094693333e-05
-2.11540271653679e-05
-3.01003997742627e-05
-4.42357712564269e-06
-1.47803746486512e-05
-1.34720977627078e-05
-4.05164896004194e-05
-2.23094583330536e-05
-2.53635031737943e-05
-2.08114696467686e-05
-4.15999234049945e-05
-4.11772095226919e-05
-2.78269706818857e-05
-2.94434764789172e-05
-2.38899578839512e-05
-2.23802884610937e-05
-1.03742291320027e-05
-4.27550170481459e-05
-2.5428110825224e-05
-3.32501846339073e-05
-3.11871017440938e-05
-5.96078993773615e-05
-1.906482638513e-05
-5.54556069403155e-06
-2.04523505014083e-05
-3.37342085704835e-05
-2.05841868174207e-05
-2.85346238455876e-05
-6.06806091233648e-05
-2.0935378044066e-05
-1.73104151879915e-05
-1.9291801542541e-05
-1.25226620890222e-05
-2.64212370547635e-05
-2.25131928853716e-05
-3.17214024275645e-05
-1.63401856742358e-05
-2.84534848929927e-05
-2.31843263049989e-05
-2.99115076053016e-05
5.208690433829e-06
-2.65027762299856e-05
-2.21759879810101e-05
-2.02710507318476e-05
-3.26301562572788e-05
-4.3976848087419e-05
-6.76349999786673e-06
-3.53153179395176e-05
-1.69030738925594e-05
-1.08236973451157e-05
4.61543271673292e-07
-2.99493335398984e-05
-2.13160224489929e-05
1.09052276067143e-05
-2.9620347187099e-05
-5.26548220060484e-05
-2.8715264153021e-06
-2.67077246180437e-05
-1.66072245683002e-05
-1.80760987975459e-05
-3.43922415922986e-05
2.6140549530331e-06
-6.26299246288249e-05
-5.82520650714127e-05
-4.15824820508813e-05
-2.97092975353415e-05
-4.62218802440367e-05
-4.87249917131616e-05
-3.2437450110038e-05
-2.38333725602575e-05
-5.40982095538335e-05
-1.01783296674447e-05
-3.57689007386352e-05
-1.53331486667248e-05
1.14405773493701e-05
-4.33102918252665e-05
-1.98859650553235e-05
-2.62244785597892e-05
-9.39988019792402e-06
-1.61220154318006e-05
-2.8451851898402e-05
-3.83025660721883e-06
-1.32236585516336e-05
-2.72580947633408e-05
-2.59770900737438e-05
-2.50976957687831e-05
-2.20204141528178e-05
-2.89617526521593e-05
-3.49179034602738e-05
-5.75674586576147e-05
-2.68991009881195e-05
-4.41922142762216e-05
-8.11527668169919e-06
-2.32834490315773e-05
-2.50234469379678e-05
-4.45230578311984e-05
-6.64068788635983e-06
-3.84440512870346e-05
-5.06197844129582e-05
-2.82142353580494e-05
-2.21811196886184e-05
-2.13544173719991e-05
-2.9733521639851e-05
-8.34229216528873e-06
-4.34565519615845e-05
-3.57164583976385e-05
-5.29145766823859e-05
-3.41475691385751e-05
-5.36620671543757e-05
-3.00319315118626e-06
-7.27266505628989e-06
-3.71088054806832e-05
-2.79905579749836e-05
-1.08199639988001e-05
-2.72505017356761e-05
-4.0861295730642e-05
-5.62252846999189e-05
-1.6777910908459e-06
-9.06841378549041e-06
-2.00824203454353e-05
-3.34553561055579e-05
-2.62404838507196e-05
-1.49441723659476e-05
-3.95308489792004e-05
-4.89372791387233e-05
-3.92419597917232e-05
-1.34487296788282e-05
-2.5236439227471e-05
-2.6599287816479e-05
-2.06145563836552e-07
-3.97566523807948e-05
-3.51441146704864e-05
-2.61174874024967e-05
9.86084648752166e-06
-3.74628881013788e-05
-5.80421126614568e-06
-4.51324434315596e-05
-1.75626290960985e-05
-1.2066040548874e-05
-2.27508800549116e-05
-2.63370927289088e-05
-3.97248654836801e-05
-4.05004687161771e-05
-2.70791232372947e-05
-3.92694736310854e-05
-3.4137856062973e-05
-3.93863537134746e-05
-4.56002965181764e-05
-3.10919604146731e-05
-1.77277173393471e-05
-3.05855616142662e-05
-4.05682416472675e-05
-1.55479194929521e-05
-4.4810312702269e-05
-3.20346683325585e-05
-3.72897445900534e-05
-5.31744823360571e-06
-4.26577756302955e-05
-5.75291521866689e-05
-4.63276260821853e-06
8.13824035092025e-06
-2.4726929579861e-05
-9.78573846587327e-06
-5.09399237410625e-06
-1.04067599925168e-05
-2.96664475106068e-05
-2.72470804923569e-05
-3.65460479678795e-05
-2.92478036838575e-05
-2.3964046852869e-05
-3.26606338465765e-05
-7.75948736524221e-06
-2.60453348461373e-05
-5.03107053532924e-05
-3.88272963266949e-05
-3.54409010908262e-05
-2.86478544289848e-05
-2.44164835375134e-05
-2.11671229778883e-05
-4.68852052396242e-05
-3.0164950601152e-05
-3.56657827610929e-05
-3.49379828194312e-05
-4.25411698181707e-05
-4.68344398720329e-05
-4.59550654061934e-05
-3.03381557202325e-05
-9.17062323479876e-06
-3.00009178184823e-05
-2.70120726361527e-05
-2.49143051758835e-05
-1.44860055915374e-05
-1.98509781850733e-05
-3.46045508004171e-06
-3.91794084858262e-05
-2.44285758718415e-05
-5.08612648473284e-05
-2.84164362958102e-05
-1.489967916932e-05
-4.69499184853951e-05
-3.17682037572847e-05
-7.10475239017793e-06
-3.33358445456048e-05
-1.30394159670253e-05
-3.80761869663376e-05
-2.22408882983162e-05
-3.40734135992707e-05
-2.75321880431352e-05
-2.73834299161952e-05
-3.50169921416309e-05
-3.60393876569136e-05
-3.12145901470425e-05
-3.74833065548635e-05
-3.23978776371271e-05
-3.92811934755445e-05
-1.04104226031636e-05
-2.93704989845831e-05
-4.18686220942374e-06
3.61010733169385e-06
-4.0374229960395e-05
-2.8570579597856e-05
-3.15705106630456e-05
-2.88552439769169e-05
-5.57065861890828e-05
-1.70489509295789e-05
-1.71234453402409e-05
-7.6638219511398e-06
-1.66119506342545e-05
-3.30816477776274e-05
-3.57761650934617e-05
-3.78760468231772e-05
-2.98369577986945e-05
-3.65590852693237e-05
-2.80449077500216e-05
-2.43258697255057e-05
-2.25363491429833e-05
-3.8614944461151e-05
-2.61627814753661e-05
-5.08065372543703e-05
-3.27746658388487e-05
-2.27765866938163e-06
-2.30347572593969e-05
-3.5409598354669e-05
-2.60490673580528e-05
-8.27042087466518e-07
-4.54571801832273e-05
-4.69102133415614e-05
-6.55498041276849e-06
-1.11961017128961e-05
-8.17506638082584e-05
-1.40965344269153e-05
-3.47090698735689e-05
-4.39800545461407e-05
-2.65217955408528e-05
-1.77482788049565e-05
-1.6151859858192e-05
2.80679113037354e-06
-1.72933246269362e-05
-3.77572936579054e-05
-2.65967141912852e-05
-2.80730019704133e-05
-2.09135514759296e-05
-3.13454695905294e-05
-1.05328829007176e-05
-3.23610193299217e-05
-2.87943937135045e-05
-3.43606487481939e-05
-5.34394414339598e-05
-5.28383217625406e-05
-1.80752507761638e-05
-1.73217015757039e-05
-7.18816526994947e-06
-3.04177855077504e-05
-7.62637722921455e-05
-6.68234649080247e-06
-3.5736621627407e-05
-5.52647534252092e-05
-3.5770334478378e-05
-3.3456267164331e-05
-2.50760628772181e-05
-4.06955910153191e-05
-3.3707705130865e-05
-4.43199577431542e-05
-2.03848330162912e-05
-2.47513219531596e-05
-5.70523958918677e-05
-3.54806497852763e-05
-4.57254264054375e-05
3.30526171027678e-06
-4.15344324398602e-05
-3.77423592448519e-05
-3.43690669806494e-05
-3.91137169321945e-05
-4.94406842362091e-05
-4.22565130970417e-05
-5.46628556045096e-06
-3.58435637976058e-05
-3.09642874420855e-05
-4.85084627557623e-05
-3.8065915626588e-05
-5.97601741010797e-06
-2.08497908151433e-05
-6.82934778803491e-05
-4.19643026618257e-05
-5.69222216955305e-06
-1.06478881382389e-05
-4.36773968621748e-05
5.60265174635338e-06
-2.12615568901038e-05
-3.74794983033699e-05
-6.61387667136155e-05
-1.87439632015502e-05
-4.49756447666788e-06
-2.31945991188663e-05
-2.894215689257e-05
-2.81126562575672e-05
-4.04424514865803e-05
-3.99574679301898e-05
6.77834758590093e-06
-3.50381045891472e-05
-2.4041622554641e-05
-1.81873719596108e-05
-2.65681500821991e-05
-3.13699384245726e-05
-2.23973459235158e-05
-5.88496569190889e-06
-4.50841258267639e-05
-2.38598032950147e-05
-2.35585089712448e-05
-6.17529652500191e-06
-7.08011938988052e-06
-4.66257569793385e-05
-4.52025993453778e-05
-2.73833215012942e-05
-3.79514682260139e-05
4.55995964599671e-06
-1.83701912008757e-05
-4.03609630717659e-05
-1.54454271403079e-05
-2.97781296361299e-05
7.21524408939527e-06
-1.26749794675251e-05
-3.31472217662973e-06
-3.11129797470646e-05
-3.60920833903661e-05
-2.57304297513225e-05
-2.26694975722457e-05
-2.22732142017233e-05
-2.28853738351543e-05
-2.87736327521777e-05
-3.63367666746762e-05
-1.57094393035304e-05
-3.2923078341196e-05
-4.27287984803237e-05
-3.51295450606196e-05
-1.25389192249025e-05
-3.71440476728808e-05
-1.52195793452836e-05
-2.70731422169597e-05
-5.45107237089096e-05
-1.58997408140928e-05
-2.22875110873975e-05
-5.08616020753473e-05
-4.0526301577969e-05
-1.82426547506481e-05
-1.51092867995589e-05
-1.59142257408676e-05
-2.90955147959505e-05
-3.61532977677526e-05
-3.01712672414734e-05
-3.36155103317766e-05
-2.60528039743785e-05
-2.81257014162464e-05
-1.88791660498106e-06
-1.91266748121685e-05
2.41364502175418e-07
-5.76075632454606e-05
-1.46252633793886e-05
-4.59526732025221e-05
-5.73230206119315e-05
-3.51989077415369e-05
-2.01209982000854e-05
-2.37778339394502e-05
-3.94846006504567e-05
-2.79371508842219e-05
-3.83012514411449e-05
-4.65708119707513e-05
-3.03513379591814e-05
-5.34733318690611e-05
-2.49400304398354e-05
-1.48771881728627e-05
-3.88261822304948e-05
-5.0518885378461e-06
-2.2978776015029e-05
-3.41340268284942e-05
-5.50089957947494e-05
-3.90648080655375e-05
-4.57659761284699e-05
-4.67842661144776e-05
-2.50618903278968e-05
-4.13196436377855e-05
-9.34736046746923e-07
-5.13178000517128e-05
-5.97399171429302e-06
-1.2379616735511e-05
-2.67117999932108e-05
-3.7212947491719e-05
-4.20927359154253e-05
-5.95557385135042e-05
-3.61086682252364e-05
-2.81503403622976e-05
-3.23321537842471e-05
-5.7293404358086e-05
-7.00468725084298e-06
-5.21673591523736e-05
-2.70933282648925e-05
-2.29841364642134e-05
-3.98493256248832e-05
-1.56006474616468e-05
-2.43108302277379e-05
-1.06932618525973e-05
-4.74308158713218e-05
-2.55108590610775e-05
-2.6089505655969e-05
-5.35373332455631e-06
-5.38352729638769e-05
-5.64936845958147e-05
-4.53545946644564e-05
-2.3477583475066e-05
-1.25197679376333e-05
-3.0404134737317e-06
-1.42284481659718e-05
-2.95637979878584e-05
-3.86943021948052e-05
-3.03581832558785e-05
-4.19129045776268e-06
-3.30368546376358e-05
-4.03784604458583e-05
-4.08806189498372e-05
-3.20017453568676e-05
-3.86158677519076e-05
-4.61048755934929e-05
-1.09492959228326e-05
-3.71000211117763e-06
-2.03235420342794e-05
-3.3386392433329e-05
-2.72872732197642e-05
-3.5136862585849e-05
-2.44810387637626e-05
-3.06869460331962e-05
-2.96442857767449e-05
-5.51082980037586e-05
-1.29925252747388e-05
-3.18517485362031e-05
-8.6767825588315e-06
-3.78656779255869e-05
-4.98914244584304e-05
-4.07537284189914e-05
-6.16023360166619e-05
-1.20569303039971e-05
-2.68851589512604e-05
-1.8849961917329e-05
1.81508167772438e-06
-4.15163614302815e-05
-2.03906159983936e-05
-4.48019533202714e-05
-3.37096930388441e-05
-5.92900014623392e-05
-4.32182606965105e-05
-2.66589145820517e-05
-3.20803115569131e-05
-4.45395190124985e-05
-4.28805626551309e-05
-3.16675511198923e-05
-5.48310383991339e-06
-4.39703808202713e-05
-1.83203609828665e-05
-5.18174159827431e-05
-1.23536278713116e-05
-3.76928206025008e-05
-2.05566380250741e-05
-3.27283687294654e-05
-3.90445055243225e-05
-4.80024903627868e-05
8.61960484264742e-07
-6.74258884197415e-05
-2.98034928500945e-05
-4.63142410841947e-05
-3.87702533763805e-05
7.74142899354827e-06
-1.25373959899955e-06
-2.94886996605439e-05
5.37520799824643e-06
-5.09724567496963e-05
-3.25863989927909e-05
-3.52900810179566e-05
-1.95176735998681e-05
-1.01488012255127e-05
-3.15992687040302e-05
-2.83609412375531e-05
-1.77610456915222e-05
-3.85684038261602e-05
-2.20456828619864e-05
-2.0435589239396e-05
-1.9610989591382e-05
3.19348825179471e-06
-4.91850432182334e-05
-2.14568428717089e-05
-3.33670978587438e-05
-2.41822794285025e-05
-2.75176743179426e-05
1.05217351670706e-05
-4.87790971210306e-05
-1.50777775612826e-05
-2.60989046110496e-05
-1.3888559319596e-05
-6.92962273453294e-05
-4.87797662738812e-05
-1.71500578044817e-05
-1.1841551149587e-05
-2.00972317919868e-05
-1.77196256820198e-05
-2.36691582134875e-05
-1.07544337050175e-05
-2.94274933453666e-05
-2.84811821616603e-05
-3.85329386026602e-05
-3.51168534934224e-05
-1.96132146600166e-05
-2.84134418586028e-05
-2.60221477901262e-05
-4.110465882833e-05
-2.20073410282682e-05
-4.42872012987631e-05
-7.67744942621748e-06
-7.5865534542105e-06
-6.09803304155285e-05
-3.0077769023261e-05
-2.45593541566371e-05
-6.67016801396414e-05
-2.71566625933565e-05
-7.81106560978663e-06
-4.41109962512935e-05
-1.12254330296227e-05
-2.16919677451728e-05
-5.12409841289564e-05
-3.79394506411359e-05
-4.47108206863202e-05
-1.74119607890973e-05
-1.87554587276068e-05
4.31634387450844e-05
-5.79186586574844e-05
-2.99753563476828e-05
-1.19227116903625e-05
-3.01882872702844e-05
-5.61867073065249e-05
-4.95121339030967e-05
-2.93462724812813e-05
-4.14973368850939e-05
-3.88976621610399e-05
-3.62502016727409e-05
-8.61378866418431e-06
-4.01328051055436e-05
-7.74016922097261e-06
-2.56601312798929e-05
-3.58161756614145e-05
-1.43965663314662e-05
-3.75546235206022e-05
-3.84765447015593e-05
2.40569578949423e-05
-4.3778109393992e-05
-3.25778132243227e-05
-2.26545674370905e-05
-3.61530042502178e-05
-3.38685980921549e-05
-5.1282149766031e-05
-4.34233491923226e-05
-4.99774510741614e-05
-3.87130515452797e-05
-3.37539174903314e-05
-3.77881295380067e-05
-1.28949571574352e-05
-2.59285130794965e-06
-9.9732219458732e-06
-3.30692967957916e-05
3.13097130731846e-06
-9.2369171016492e-06
-5.1313271153151e-05
7.95828287387745e-06
-3.63369182936919e-05
-1.90673130103817e-05
-1.60219085187745e-05
-1.66637690752321e-05
-2.57888183945094e-05
-2.36380079756164e-05
-2.30642613934327e-05
-1.84650297415357e-06
-2.01771876695727e-05
-4.23577737797697e-05
-2.90374851707988e-05
-1.54525739975394e-05
-4.98309648534295e-05
-1.39474710128239e-05
1.38352715217895e-05
-3.14532962351056e-05
-2.22285634066747e-05
-2.55200939522559e-05
-3.13897947694743e-05
-3.09631187588004e-05
-2.61225511798417e-05
-2.47191829951159e-05
-1.5386755156715e-05
-3.64761484007593e-05
-6.05283169192746e-06
-1.32919943017741e-05
-1.95907658660166e-05
-3.35460070731813e-05
-1.70291040804319e-05
-8.27467496983368e-06
-2.48314560495136e-05
-2.75981829552255e-05
-1.43016218189522e-05
-1.5404002629439e-05
-3.63186064600446e-05
-4.59318573588786e-05
-3.46064643504132e-05
-4.05113869830365e-05
-3.20295252083093e-05
-1.74246305263813e-05
-3.23842372732228e-05
-1.66681365961006e-05
-1.33210067279797e-05
-2.46687629212027e-05
-4.96345685279145e-05
5.59411788381047e-06
-1.1927163581678e-05
-4.40748956203874e-05
-4.56235128173566e-05
-2.27303491296533e-05
-2.14978165222351e-05
-2.08049517778348e-05
-6.31846471529566e-07
-4.11141401049565e-05
-1.26747871524967e-05
-5.00900278885392e-05
-3.4589187251955e-05
-3.65503452367277e-06
-6.31965336996963e-06
-3.33161659502252e-05
-2.04413830974518e-05
-2.37356443636515e-05
-2.65055491458174e-05
-1.38048012528098e-05
-3.55349450995616e-05
-1.0847071431415e-05
-2.41259233411744e-05
-2.34302399873383e-05
-2.69109305236573e-05
-1.60110883180783e-05
-2.20359485369817e-05
-1.455115063116e-05
-3.37429719443149e-05
-3.89799418583438e-05
-2.59275352604449e-05
-3.51474107658113e-05
-1.05919147032683e-05
-4.17655439695845e-05
-2.59228407603329e-05
-2.42189752132288e-05
-4.0031583765095e-05
-3.48372522873952e-05
-4.53717582476103e-05
-4.91341116284303e-05
-9.2030282131795e-06
-4.64740842414539e-05
-3.21873196631316e-05
-2.27675109174949e-05
8.06773277731366e-07
-3.17566251253011e-05
-5.60446054031596e-06
-1.58274293804575e-06
-4.2045354059405e-05
-6.19907380558027e-05
-2.50964030296652e-05
-2.99540738805365e-05
-2.11098105012095e-05
-2.85375284125487e-05
-6.25256461060355e-05
-3.17089721943864e-05
-1.24256935174725e-05
-4.42007205987576e-05
-4.87264303915528e-05
-3.38798499521713e-06
-3.90824384387227e-05
-1.67997162413215e-05
-1.3526048149917e-05
-3.57183977561328e-05
-3.92439944216562e-05
-2.82759194010299e-05
-5.04564197896497e-05
-2.01047467228164e-05
-1.21876241772205e-05
-2.43412716642095e-05
-4.60712078117539e-05
-1.15227873357968e-05
-3.36265817972311e-05
-3.08750888033153e-05
-3.92651751952541e-05
6.33950813906519e-06
-3.51444347305719e-05
-4.03044042712275e-05
-5.75516722280105e-06
-4.63587178487691e-05
-3.24640300453249e-05
-1.21129445495712e-05
-2.14161638452305e-06
-4.15851747237027e-06
-1.54765937332005e-05
-3.44248204483401e-05
-2.81700720154692e-05
-3.31455629150203e-05
-6.70253119451425e-05
-3.98196272369647e-05
-3.60652995955598e-05
-1.56201194717435e-05
-2.99326428249316e-05
-3.2435650674611e-05
-3.06228172527016e-05
-3.28528298076791e-05
-3.55951671610045e-05
-2.91753572076163e-05
-1.37598385999445e-05
-6.74666146851751e-05
-1.91143197016921e-05
-3.54184171876125e-05
1.55572303902974e-06
-2.71694043523786e-05
-8.26785911341662e-06
-4.62517944134411e-05
-1.69574963828068e-05
-3.47755183257318e-05
-2.98228910048781e-05
-2.43688865116776e-05
-1.40034275650763e-05
-1.88524355559901e-05
-3.58122434087224e-05
-3.76392248483058e-05
-4.46749350707676e-05
-3.97882247825086e-05
-1.67491974112725e-05
-3.94822969107334e-06
6.58110469145143e-06
-2.25039503553748e-05
-3.55897168734751e-05
-2.81315717808151e-05
-1.32275465954956e-05
-1.45776297349101e-05
-2.99124876964257e-05
-2.31318449271869e-05
-3.32275890054837e-05
-3.1352499197237e-05
-3.91553375406257e-06
-1.95747680503823e-05
-2.63484286690346e-05
-4.06914671286054e-05
-2.60926097284276e-05
-6.329608358623e-06
-2.52137873881432e-05
-4.37745673838449e-05
-2.25045784878475e-05
-4.75870409248849e-05
-2.64868932520524e-05
1.65782209793188e-05
-2.04544529707022e-05
-1.50245084079966e-05
-2.0822635636469e-05
-3.98881471550923e-05
-3.52382696173992e-06
-2.36107190727265e-05
-3.89781681565504e-05
-4.182408321357e-05
-4.21357974807238e-05
-1.73542415088498e-05
-2.06210610500308e-05
-1.19815363149867e-05
-2.79266477154473e-05
-1.12016556895396e-05
-4.74325253690928e-05
-3.88082881644927e-05
-8.48793044012252e-06
-6.55339508847592e-05
-5.91438326201447e-05
-3.13888713483898e-05
-2.46733413605829e-05
-4.41453966857743e-05
-2.96729332089826e-05
-6.6802400891085e-05
-2.90602872370356e-05
-3.08587170646637e-05
-3.12020235467335e-05
-3.01632929065761e-05
-4.57968723770261e-05
-4.18892410756083e-05
-3.46990994500506e-05
-1.33890866238414e-05
-4.79048398613318e-05
-4.88226709817188e-05
-1.77789737831185e-05
-2.40815527216293e-05
-2.39987842715043e-05
-4.12406922686452e-05
-2.19598291387053e-05
-3.0222791807331e-05
-2.07209146326788e-05
-7.86194150769484e-06
-1.51827780075575e-05
-1.64010229107013e-05
-3.74165603920104e-05
-2.6632900286198e-06
-2.20083354758542e-05
-1.02857439622377e-05
-8.93558824483762e-06
-1.00332046819441e-05
-3.80871415386071e-05
-2.60365665180675e-05
-1.40255148083547e-05
-3.24735705080141e-05
-9.06109113064953e-06
-1.75314357804123e-05
-4.82482176542885e-05
-4.89243399528219e-05
-1.67557272555091e-05
-3.87378743937423e-05
-2.76559431514883e-05
-5.675020880338e-05
-4.00189832296485e-05
-2.50843714475765e-05
-2.18608280450639e-05
3.40482109299689e-06
-6.78242221299921e-06
-1.97071584279389e-05
-1.22764312225692e-05
-2.36895619454541e-05
-3.24041074471041e-05
-3.83695657006787e-05
-2.27542792975263e-05
-3.42756883593842e-05
-1.17942645703798e-05
-3.23491031578272e-05
-1.19460688006356e-05
-4.02849386873631e-05
-4.89662817246734e-05
-2.84841011898883e-05
-3.0017213877754e-05
-3.27784787547366e-05
-1.44998050681535e-05
-1.3404688287553e-05
-4.48306896136131e-05
-3.56255820876607e-05
-5.45527262017936e-05
-1.81439194269042e-05
-9.09676067970969e-06
-2.08275205956799e-05
-5.44763003061401e-05
-3.38552163009898e-05
-2.79052838579773e-05
-3.9634013513705e-05
-2.4134978744395e-05
-4.86300363022069e-06
-1.91185620442709e-05
-9.61438884639331e-07
-4.72845334071722e-05
-2.6800563809082e-05
-1.73824558408661e-05
-2.95354781996723e-05
-3.0660101177064e-05
-3.52772010013186e-05
-2.88564047930491e-05
-2.67157759044729e-05
-3.54935015043919e-05
-2.06147385718426e-05
1.03945381537454e-05
-1.99341514616431e-05
-1.15456083415269e-05
-1.68791292358393e-05
-1.72521720994118e-05
-5.00774749258471e-05
-1.9615767034023e-05
-9.71845517406342e-06
-3.92679742076041e-05
-2.18173366099938e-05
-5.28270959338345e-05
-9.31643244178527e-06
-1.38593480303494e-05
-2.97376477653109e-05
-2.93885413798177e-05
-1.96580132842658e-05
-2.25537365810157e-05
-5.85142775714136e-05
-9.86984648658826e-06
-1.31031685084278e-05
-5.99749930475941e-05
-3.35518785880706e-05
-3.60299307888656e-05
-3.86071530356668e-05
-2.9999348713947e-05
-2.83927993018367e-05
-3.07661089090355e-05
-2.64536044549641e-05
-4.29793567125525e-05
-3.0324500214854e-05
-2.94687748039898e-05
-1.05460190932127e-05
-6.04618785620841e-05
-2.74735100887052e-05
-1.95184505566348e-05
-4.30003014972392e-05
2.66888205428363e-05
-3.62337675464743e-05
-4.13714522836355e-05
-2.57763050135518e-05
-1.49839266146217e-05
-3.00412477335346e-05
-1.3890138214828e-05
-3.8818033155582e-06
-1.95804282644789e-05
-1.45588312355228e-05
-4.22338428338988e-06
-2.39768013721103e-05
-1.72590758861646e-05
-3.73119989830993e-05
-4.76769076619768e-06
-1.17415188677804e-05
-4.3316646820015e-05
-2.71845060773152e-05
-2.18203847549467e-05
-1.74123241090011e-05
-3.53277933500267e-05
-1.31512755987513e-05
-2.11439744646497e-05
-2.17352544764001e-05
-4.92664381474785e-05
-2.78028340573677e-05
-1.89934566783557e-05
-3.67417656133275e-05
-2.62044679638837e-05
-2.84189712232149e-05
-5.41594269122121e-06
-3.82607661765594e-05
-6.15702707690157e-05
-4.81138738972663e-05
-7.88247784288982e-06
-2.81431927506884e-05
5.52724314657169e-06
-3.75554517471194e-05
-3.44955233657668e-05
-3.05132952616988e-05
-4.51009352766431e-05
-1.86306778822055e-05
-3.62144721916218e-05
-2.85717300122259e-05
-5.72274208191825e-05
-2.71669501663703e-05
-4.57992993940119e-05
-9.98652887650008e-06
-7.96052711023908e-06
-2.76618292259681e-05
-2.34176727553987e-05
-3.24552321814414e-05
-4.35163755472815e-05
-1.30769924899693e-05
-1.98974678279121e-05
8.43820478020371e-06
-1.66156137205438e-05
-4.94379942136065e-05
-2.31955713471314e-05
-2.18456395503692e-05
-5.76127157869003e-05
-4.03691918014158e-05
-3.84257221365276e-05
-5.58862873604138e-05
-1.88092916000273e-05
-3.95768221206654e-05
-3.99428835219229e-05
4.35177584497404e-06
-5.41475543142161e-05
-1.76143125139201e-05
-1.19409805973026e-05
-2.64894809180403e-05
-3.61772768332422e-05
-3.06467505806365e-05
-2.95073172073809e-05
-5.11555306613156e-05
-3.28878152047282e-05
-4.21723483474268e-05
-5.09720653188719e-05
-1.59760710544787e-05
-2.56292882660734e-05
-1.85793841340943e-05
-4.96339945228075e-05
-3.21213211961324e-05
-1.67250209622214e-05
-1.11527854305706e-05
-5.50974717015877e-05
-8.4767195406601e-06
-1.74047844013999e-05
-5.26287259140525e-05
-4.63937842240055e-05
-8.50566840941276e-06
-1.90321793028289e-05
-3.03086570428808e-05
-4.81390490237036e-05
-2.125943253316e-05
-3.5543233422144e-05
-1.48900603488589e-05
-4.65237166641619e-06
-1.82725961306731e-05
-6.48086812492112e-05
-3.84688979891788e-05
-4.44515291690679e-05
-5.00026812225522e-06
-5.41958484337313e-05
-3.2063958280157e-05
-5.19563948581767e-06
-3.52681364839871e-05
-2.14101176969747e-05
-3.26266926074558e-05
-2.36555394033942e-05
-3.34226431999201e-05
-2.21998945541562e-05
-4.72819330535802e-06
-1.51776591585993e-06
-2.55223087348853e-05
-3.37354914218066e-05
-2.05044448827063e-05
-1.84973088799072e-05
-3.13824751344425e-05
-4.86620007067417e-05
-2.08512416047809e-05
-2.69171443312596e-05
-2.41200539858934e-05
-2.07059506472115e-05
-2.70947591881677e-05
-3.20189245161131e-05
-6.79108361377294e-05
-3.0742221409285e-05
-5.45449297688193e-06
6.0567368746409e-06
-1.51273455639262e-05
-2.67356454686219e-05
-5.18706239561807e-05
-3.48715663617372e-05
-7.51947279645585e-06
-1.9643609766048e-05
-2.86765328697428e-05
-6.02120759537849e-05
-1.36938703452844e-05
-4.0117986271085e-05
-4.30012232710867e-05
-9.93469419268225e-06
-3.30681814124706e-05
-7.01155696955585e-06
1.8040111923255e-06
-1.34481843283022e-05
-2.4204061191506e-05
-2.39921782580147e-05
-9.36999128854392e-06
-1.70478269438067e-05
-1.91045623720743e-05
-4.45374409021021e-05
-1.9439559885562e-05
-3.78811051079598e-05
-4.23284715840239e-05
-1.08756660285245e-05
-7.79791147208813e-06
-2.08156899411179e-05
1.68793325022216e-05
-3.38318399391313e-05
-2.34921717557985e-05
-2.71894705323433e-05
-2.03464987989066e-05
-3.329286212451e-05
-4.23745407529036e-05
-1.54684786232615e-05
-3.27396312616747e-05
-1.39444345719445e-05
-1.19583248718186e-05
-7.31719711750215e-06
-1.32784071532449e-05
-6.20486317102426e-05
-4.71892703075283e-05
-3.98774022851329e-05
-2.53712479359736e-05
-4.7809698134642e-05
-4.06688277577273e-05
-2.16561034565917e-05
-1.09320115734066e-05
-4.28007852078431e-05
-1.68016152529393e-05
-2.68684185229178e-05
-2.13389924689897e-05
-4.02646709229717e-05
-2.76521005090779e-05
-2.63416046227694e-05
-1.35860757816648e-05
-2.22515854775056e-05
-3.17847117913426e-05
-5.08927713115147e-05
-1.73451601254293e-05
-1.14185789798419e-05
1.95113315518489e-07
-1.59883964569156e-05
-2.73557852791825e-05
-4.08951723741223e-05
-1.64236312671814e-05
-2.38320510233395e-05
-1.85619265028411e-05
-1.88983531644892e-05
-3.13809421214656e-05
-2.00518220726381e-05
-3.56508970379355e-05
-1.07332035636894e-05
-1.75544211241095e-05
7.32501158924724e-06
-4.7736749157761e-05
-2.78531466466508e-05
-3.52177346362126e-05
-1.39979902554342e-05
-6.96392442928868e-06
-3.41347761483745e-05
-2.14012315507756e-05
-1.02616445194883e-05
-1.6570192115637e-05
-2.04652857922401e-05
-6.98828434884011e-06
-2.57878244535997e-05
-4.84158314650592e-05
-4.60554644300007e-05
-2.14825015770123e-05
-1.76315547308507e-05
-5.1756961664031e-05
-3.42036184265727e-05
-8.26578411253435e-06
-1.39942848011632e-05
-5.48038678277758e-05
-5.65676474394364e-06
-4.52756032495535e-05
-4.45974856991181e-05
-2.6038970918398e-05
-3.71038129774522e-05
-4.9880702758745e-05
-3.02611717008198e-06
-2.95761214910997e-05
-3.30751864351336e-05
-2.92475596040678e-05
-2.43461750712878e-05
-2.10514049808392e-05
-3.77046460322293e-05
-4.85179684510303e-06
-3.82573298602312e-05
-5.32649675269199e-06
-1.73500421794818e-05
-1.87335800005433e-05
-2.22985232540494e-05
-2.9132512442613e-05
-5.80353660908015e-05
-5.17017473334683e-05
-5.44620177919781e-05
-3.8119327513411e-05
-7.91971211254514e-06
-2.23734985428778e-05
-7.65944914308556e-05
-3.67520863160672e-05
-1.07740880900983e-05
-2.28823076102885e-05
-5.08420031131815e-05
-2.52343166630811e-05
-3.02456043126041e-05
-8.66571700702584e-06
-6.67991368754517e-05
-8.9738225561241e-06
-2.78070304868982e-05
-2.09228804859793e-06
-7.32410556500906e-06
-6.54245416674138e-05
-2.3345618312303e-05
-4.02668759051018e-05
-2.11889691069705e-05
-4.34573537125702e-05
-3.26382805137417e-05
-3.03287437459681e-06
-2.20519269268291e-05
-1.37982197572371e-05
-1.04253335449217e-06
-4.73379056165301e-05
-1.02453732246911e-05
-1.51180820444523e-05
-3.01838334793349e-05
-5.3396076868929e-06
-4.48397860886571e-05
-3.42585729904416e-05
-1.48905699232049e-05
-3.21741328325092e-05
-4.37850426693691e-05
-1.70964625565464e-05
1.21438062780914e-05
-3.49507263362901e-05
4.34634133960764e-06
-2.81992532274725e-05
-9.21181039471751e-06
-1.79611907159131e-05
-3.20968881718789e-05
-3.97075737302348e-05
-3.15867941303295e-05
-4.82718816678506e-05
-2.91516771265543e-05
-2.2638398243492e-05
1.90486943186482e-05
-3.70283209005829e-05
-3.95708345530813e-05
-4.80278873249646e-05
-3.41844736468481e-05
-8.14723793599478e-06
-1.77194676511674e-05
-1.1366645847661e-06
-2.34400230555179e-06
-5.28702319884327e-05
-1.14368915410994e-05
-2.64093132774512e-05
-2.54860776749286e-05
-3.01686185664697e-05
-1.86781533728172e-05
-3.27782395439215e-05
-2.86375647826707e-05
-1.44930734421755e-05
-1.58149516476854e-05
-4.32433423603042e-05
-1.73040453053911e-05
-6.42555454913377e-05
-2.65703871239139e-05
4.88952091394001e-06
-1.00867322825365e-05
-1.0340960035306e-05
-2.00417097669372e-05
-3.2168559530912e-05
-3.94655946050578e-05
-3.63040624552147e-05
-3.83619073005312e-05
-3.32816559225475e-05
-3.48151778595074e-05
1.66793311289058e-05
-1.77544166079161e-05
-4.779189342901e-05
-3.49127008612195e-05
-9.80220015046522e-06
-1.72067740931312e-05
6.19165017736237e-06
-1.7983802113325e-05
-6.61111057009708e-05
-2.15389424553869e-05
-4.76319854821659e-05
-2.61265499471388e-05
-1.06771019667236e-05
-7.27154151878612e-05
-4.86616586655847e-05
-4.41648754849343e-05
-4.31118957759278e-05
-3.66828421419791e-05
-2.81906827829854e-05
-1.658639462389e-05
-5.27640628939316e-05
-2.73541717607424e-05
-2.28022604909811e-05
-4.50483875868798e-05
-4.04202958946899e-05
-1.80150684648435e-05
-3.50161642462477e-05
-3.48498082217759e-05
-1.73032504630478e-05
-3.47367481598283e-05
-3.04058527393781e-05
-3.39411424818915e-05
-3.18390320265977e-05
-6.68901907593044e-06
-1.34779263932575e-05
-3.03876538819745e-05
-1.07045588224919e-05
-2.13200939406124e-05
-2.13316774827068e-05
-3.54652592934444e-05
-1.07589878558592e-05
-3.59500859646364e-05
-3.58724799107224e-05
-2.30663241610633e-05
-4.24553697916231e-05
-2.99314609275535e-05
-3.76948937559663e-05
-5.68562675825947e-05
-3.90399828134285e-05
-1.53833614214484e-05
2.49310646126895e-05
-1.43363051378027e-05
-1.6831903117781e-05
-4.23452838567753e-05
-4.33386388891098e-05
-2.44911241648009e-05
-2.80906748147152e-05
-3.70663095187498e-05
-5.71164458149628e-06
-5.22417537376742e-05
-3.63693115662479e-05
-3.24227772246185e-05
-3.77903525696731e-05
-2.05673382748419e-05
-3.72878888798739e-05
-2.7688965586137e-05
-4.07617936811196e-05
-1.85833489603126e-05
-3.03495787949353e-05
-2.70000396804885e-05
-2.45320347039184e-05
-2.36082555375056e-05
-4.44438078228427e-05
-2.21628928410558e-05
-3.94889663813298e-05
3.40835261904268e-05
-4.05682118287341e-05
2.19600274672989e-06
-4.68506223972473e-05
-4.04651060233356e-05
-3.34701591696616e-05
-2.91299548064954e-05
-3.1746227569076e-05
-3.11440483662517e-05
-4.23278445629941e-05
-3.01407227648412e-05
-2.10699452500116e-05
-3.35756981972234e-05
-4.02489286260638e-05
-2.75458652521239e-05
-3.01000558500765e-05
-2.48503995353049e-05
-3.51213644131182e-05
-8.92679158860542e-06
-5.88200326137809e-05
-1.94355335008262e-05
-1.21633719134798e-05
-6.26067939465094e-06
-4.45177038296334e-05
-4.05449682218987e-05
-1.88715600097349e-05
-1.44292888159837e-06
-2.80070980854145e-05
-2.83102810940391e-05
-3.86009108206005e-05
-2.10762527514325e-05
-1.49692169281529e-05
-4.20208685211421e-05
-4.05417106489123e-05
-2.56506634889693e-05
-1.56115266489466e-05
2.28960476131634e-05
-4.82182117013168e-05
-2.63512972338165e-05
-2.20424725808126e-05
-3.00136193817084e-05
-4.31136159333016e-05
-2.91214676364655e-05
-4.68348978596251e-05
-5.93728892947815e-05
-5.28207421986624e-05
-3.93959488305243e-05
-3.4269155912721e-05
-1.17949357402799e-05
-2.10841753422351e-05
-3.52087014581706e-05
-2.58007304644529e-05
-3.47676103079858e-05
-4.61676484346594e-05
-2.99872327692705e-05
-1.76730179354204e-05
-2.06036402697371e-05
-4.58305114141644e-05
7.68926707514727e-06
-2.84651335985835e-05
-1.20658748947347e-05
-2.16751265236213e-05
-2.53429831801686e-05
-1.25350837938208e-05
-3.72899583252918e-05
-2.71960258228248e-05
-4.38725780752399e-05
-2.31951117325442e-05
-2.97058550664654e-05
-4.02483944193652e-05
-2.52777996399043e-05
-3.36210029758239e-05
-2.25841839724203e-05
-2.49328097308436e-05
-2.82663487077342e-05
-5.17311499830542e-05
-2.54213265528112e-05
-4.23140618822006e-05
-5.00977431460546e-05
-3.50884295409163e-05
-3.56085815643745e-05
1.84079098526464e-06
-1.97334551880016e-05
-3.12603891967034e-05
-4.64734795598405e-05
-5.97659428737569e-05
-3.70729965832441e-05
-2.90916038958712e-05
-5.1162561383244e-05
-3.01208931293328e-05
-4.2336593804469e-05
-3.06388203748551e-05
-3.48755945397958e-06
-3.04896847240055e-05
-2.98858010349239e-05
-4.03596357148812e-05
-4.18590326304094e-05
-3.0717949489471e-05
-2.92730509451732e-05
-4.19121193152937e-05
-3.61230290749925e-05
-2.99104373009628e-05
-5.79956981046603e-06
-2.34212664548502e-05
-3.68544358524699e-05
-4.20602098288695e-05
-4.57738136204117e-05
6.41400086306119e-06
-1.59134702353196e-05
-1.80246184475838e-05
-2.24691093354874e-05
-1.60636803071565e-05
-5.63589640604937e-05
-1.16434810962872e-05
-4.21839036419516e-05
-3.85198795250576e-06
-3.01101926218766e-05
1.03095868502009e-07
-1.78168211435353e-05
-3.27072738330957e-05
-1.99954769407017e-05
-1.89338361861829e-05
-1.4222698219699e-05
-2.89481824366922e-05
-3.50854929705191e-05
-2.23045305480864e-05
-4.09948426464757e-05
-3.1070221973767e-05
-2.84401370582336e-05
-1.2689412214465e-06
-1.95431592642398e-05
-2.45913679427662e-05
-3.07706473768661e-06
-3.25417585207785e-05
-6.66719015943658e-06
6.70666476943639e-06
-1.02141104602721e-05
-3.77504444658995e-05
-2.41910167497962e-05
-3.51187817612145e-05
-2.09835035419997e-05
-3.30309157744682e-05
-1.89849254144854e-05
-4.80615412287247e-06
-1.83778492322831e-05
-2.21906391055213e-05
-2.96245359450745e-05
-3.87785103171994e-05
-1.61238243379765e-05
-3.73035832957132e-05
-5.18921807011744e-05
-1.90789007734281e-05
-4.35920512386534e-05
-2.94497111344393e-05
-1.7383470487454e-05
-1.45285083485965e-05
-3.8269566604009e-05
-1.48046572630052e-05
3.4560867475183e-07
-1.66244210828277e-05
-2.72803394484867e-05
-6.63352179743341e-05
-1.89625958363152e-05
-3.96766614777807e-05
-8.15358700644932e-06
-4.81073633614611e-05
-8.13095991015594e-06
-3.9617603510067e-05
-1.59778687544048e-05
-2.01489136180196e-05
-2.70027539679213e-05
-2.64047037212852e-05
-2.53011688661848e-05
-1.23729477944137e-05
-4.51950889883522e-05
-3.11440062182491e-05
-3.29060596306027e-05
-2.02610443057555e-05
-1.58481713633281e-06
-4.52259372429099e-05
-1.26866733474541e-05
-2.04155326965412e-05
-3.32344864340975e-05
-7.88335797968775e-05
-2.30828034737215e-05
-1.65504683057116e-05
-1.30958807959558e-05
-3.45860518125507e-05
-1.92502637172266e-05
-2.4827634725566e-05
-7.50265429647896e-06
-3.20894473601983e-05
-2.6256280866149e-05
-1.54116357331053e-05
-2.67715079314009e-05
-1.22236718790738e-05
-1.76253745194729e-05
-2.70600166788784e-05
-2.23988640555412e-05
-2.09792388554465e-05
-2.13750344993564e-05
-5.22174467584114e-05
-2.06689309836813e-05
-5.77294047627165e-05
1.51846351224749e-06
-3.30869649218447e-05
-1.08638637118447e-05
-5.17754603418398e-05
-2.46046144235593e-05
-1.61462895162861e-05
-2.76913246947582e-05
-2.5592070002509e-05
-5.59223703353296e-05
-1.67569326093259e-05
-2.42754887611183e-07
-3.42762384560359e-05
-2.62505080562862e-05
-3.15612134758927e-05
-4.37373147422798e-05
-3.96849669656566e-05
-9.58408807847907e-06
-2.51748280887819e-05
-2.73436197903e-05
-3.8783687704364e-05
-2.74832396623515e-05
-3.31476960199511e-05
-2.22376713213636e-05
-2.65649493598447e-05
-6.43515956809734e-05
-2.60403882982986e-05
-2.99445228504885e-05
-3.80566480784808e-05
-4.20051961094544e-05
-2.58737131512338e-05
-1.19307456750306e-05
-1.88107014166917e-05
-1.13614469926316e-05
-6.26149685885927e-07
-2.78623598907131e-05
-2.28576545657343e-05
-1.39894783314545e-05
-6.86492343728461e-06
-1.27101223065375e-06
8.21706352365473e-06
-3.27595282712933e-05
-4.86650270014592e-06
-1.56433062934001e-05
-4.70378684930605e-05
-4.41017212563926e-05
-3.70967901274537e-05
-3.12404831588005e-05
-3.35113914624834e-05
-4.79469048864271e-05
-3.35644948143366e-05
-3.95856327539148e-05
-1.88218564412466e-05
-3.52595489029866e-05
-3.76747157615847e-05
-1.06343772690686e-05
-4.30564675581753e-05
-1.27376607892182e-05
1.44349161723074e-05
1.68583558098989e-05
-1.85934387334468e-05
-2.57254790464393e-05
-1.90646408481778e-05
-1.95727188039556e-05
-3.74350851823595e-05
1.25352790310982e-06
-3.26389615896595e-05
-5.38755736713388e-05
-2.00824422020412e-05
-5.03257014454199e-05
-2.62299302450028e-05
-1.72066383905418e-05
-4.29557581573563e-05
-4.46357025662613e-06
-1.96012649655017e-05
-1.79103835572622e-05
-2.68085328678892e-05
-3.10131569328266e-05
-2.28401397945083e-05
-3.69205747529258e-05
-4.72077566967713e-07
-3.60156926271096e-05
-5.15546708558655e-05
-3.72242653872556e-05
-2.49659329114821e-05
-3.81237391019751e-05
-3.87903700180044e-05
-4.09229157383003e-05
-2.61422640043142e-05
-4.17569701667131e-05
-3.11584681316801e-05
-3.3906667478673e-05
-2.0157731478275e-05
-2.43678951860457e-05
5.74509622613384e-06
-2.36017505969164e-05
-2.39495379197069e-05
-2.66573379932259e-05
1.1079542387682e-05
-2.53123723628289e-05
-5.52544572837535e-05
-1.505581933037e-05
-4.28479550398639e-05
-6.04794059352923e-05
-1.56821899123072e-06
-3.15851545271476e-05
-1.05268895155057e-05
-4.26992783474113e-05
-4.22530934873829e-05
-3.05804747041847e-05
-3.2362410033516e-05
-3.96741350258439e-05
-4.47796023625552e-05
-7.41167747464397e-06
-3.3156455142774e-05
-3.17791022449072e-05
-4.24722418790444e-05
-2.37352908036544e-05
-8.94903130455119e-06
-1.82876699667477e-05
-3.4553938539022e-05
-4.76395478211775e-05
-2.17346069546718e-05
-2.58057454722334e-05
-3.01475633606391e-05
-3.82341636339292e-05
-3.44314261627415e-05
-2.15186669885133e-05
-4.90838010238277e-05
-1.24778102818686e-05
-2.43776748906267e-05
-5.56171660314845e-05
-3.21836277361549e-05
-2.06535075520164e-05
-6.37212084153624e-05
-5.95525298339108e-06
1.56686763544443e-05
-3.54428031169061e-05
-3.67236996047717e-05
-3.61913367469969e-05
-1.56937445082834e-05
-1.388302249417e-05
-4.31425706996719e-05
-2.37048635830028e-05
-3.26204214368175e-05
-2.75527541244911e-05
-3.97645075836398e-05
-5.45750015534307e-05
-4.62226447054469e-05
-2.74514978732002e-05
-1.78163415971744e-05
-3.4606494024405e-05
-3.45222596488973e-05
-2.33456558415399e-05
-5.14075383530136e-05
-3.42945482285255e-05
-3.7906911801315e-05
-2.71844171306481e-05
-3.90079083685151e-05
-1.68360020357503e-05
-5.25719265284911e-05
-5.04705361084984e-05
-2.72573812491017e-05
-2.48369975577074e-05
-5.53095461081968e-06
-3.51694210634152e-05
-3.97668986265941e-06
-2.37230480937172e-05
-2.46573120574148e-05
-3.04813436330825e-05
-3.90777519783287e-05
-1.15979232196131e-05
-2.35428042469834e-05
-6.8377705169829e-06
-2.83709401624207e-05
-2.27192032829805e-05
-1.71991440166859e-05
-8.5902838266444e-06
-3.11607627245946e-05
-4.47217693644306e-06
-1.95029377734695e-05
-1.81382587206008e-05
-4.37408010769487e-05
-1.92112608015879e-05
-2.78526165667747e-05
-1.05966127489658e-05
-4.28210454779097e-05
-1.5601926474424e-05
-2.28662971105143e-05
-2.94386958602491e-05
-4.30860254755573e-05
-4.27380303924281e-06
-3.77035079736305e-05
-1.60951906826643e-05
-5.97307153298334e-06
-2.33463139918742e-05
-3.51223533366181e-05
-4.65968232818406e-05
-3.8375929003762e-05
-4.97657536553192e-06
-5.27389055623084e-05
-2.6921382543299e-05
-3.23074042695078e-05
-2.67397406567767e-05
-2.55452238680657e-05
-2.32514326518344e-05
-1.56267277185322e-05
-4.1501407541632e-05
-3.52798687908581e-05
-4.07350148802875e-05
-1.89216066882287e-05
-4.87008737042479e-05
-5.80654821879172e-05
-2.66930827201969e-05
-4.84633175945845e-05
-1.68902761516823e-05
-3.54066446527641e-05
-3.2950300897125e-05
-9.33999058647961e-06
-3.74451747906404e-05
-7.9205451016421e-06
1.52381899377879e-05
-1.41734912922172e-05
-6.06214614908475e-05
-5.33872195253156e-05
-5.86261340733057e-05
-1.18933678950747e-05
-2.79149510904703e-05
-3.88581356739242e-05
-3.17273960788153e-05
-2.05017155018843e-05
-1.0566048046165e-05
-3.73736003697688e-05
-2.2305275953403e-05
-2.10223579354887e-05
-6.67289562468939e-06
-2.81400632902007e-05
-3.85546552548417e-05
-4.52853582590716e-05
-3.6600491434902e-05
-1.74234942309342e-05
-4.71957141340298e-05
-5.42909816441411e-05
-3.02185830817254e-05
-1.96392215261314e-05
-1.25732977137593e-05
-1.74212446098188e-05
-2.43006975918296e-05
-8.66114803036185e-06
-2.39269299004514e-05
-1.94086967569384e-05
-4.03284083698572e-05
5.82184129638221e-06
-3.75161441702554e-05
-9.539791099554e-06
-3.01258545880143e-05
-3.32849582401701e-05
-2.92700328025019e-05
-3.68234121594517e-05
-3.47630295689567e-05
-3.64649964921175e-05
-1.68978475439479e-05
-4.0752049825755e-05
-3.3583640431165e-05
-3.517120019417e-05
-1.38626035379845e-05
-2.04608301992501e-05
-1.54374813472144e-05
-1.61844255068282e-05
-2.51282043173216e-05
-3.24437470078997e-05
-2.06543723945653e-05
-4.52392992463293e-05
-4.18590418629752e-05
-1.95456040487087e-05
-3.11423403798876e-05
-2.23437203505505e-05
-1.29379403832999e-05
-5.36706055045158e-05
-4.83264905105737e-05
-5.3257818259726e-05
-5.60343703573366e-05
-7.93167738959504e-05
-1.55232552643993e-05
-2.63772881591848e-05
-3.99850810055999e-05
-7.00652091153118e-05
-1.58853063558447e-05
-1.24133617427019e-05
-3.6262859106328e-05
-1.55227843058948e-06
-4.27054124971119e-05
-3.34269124097249e-05
-3.16681855052233e-05
-1.00516346981543e-05
-3.60838502867075e-05
-3.29824369379786e-05
-1.9764917597519e-05
-2.24093994065332e-05
-5.02249661561077e-05
-6.47333904589383e-05
-7.24732002955705e-06
-6.12622534673724e-05
-4.56560949088561e-05
-3.89005673271443e-05
-3.7011518703581e-05
-2.12821408343243e-05
-2.62124658873432e-05
-3.2275870148323e-05
-5.13420962974853e-06
-2.97877512679563e-05
-1.55270763869725e-05
-2.66105126914314e-05
-1.69862954980034e-05
-2.18208927976764e-05
-2.76361662277778e-05
-1.17619072344662e-05
-2.24226448023813e-05
-2.75910638988325e-05
-2.33608454941218e-05
-5.64377206407404e-05
-3.14999530178315e-05
-2.08940127029396e-06
-9.42508644433564e-06
-5.54043449119644e-05
-2.4710290103596e-05
-1.33135096997323e-05
-1.54314126597188e-05
-4.0108093579648e-05
-2.26113108486198e-05
-3.62050091008565e-05
-2.80045952197566e-05
-5.20035007073913e-05
-4.54620587326187e-05
-3.23954749876787e-05
-4.36673984870417e-05
-4.43769929288908e-05
-3.85105083513092e-05
-2.84201686200089e-05
-5.60823987947937e-05
-3.53443832389264e-05
9.58834127991626e-06
-6.09738739568117e-05
-2.52529441615602e-05
-2.56478168871412e-05
-4.41933831927786e-05
-3.82379813723681e-05
6.06935065815547e-06
-2.8273867576591e-05
-3.69003854875197e-05
-2.15328233601499e-05
-4.74172426645747e-05
-2.55934874749367e-05
-4.20718239656753e-05
-3.20257341760268e-05
-4.27109324738566e-05
-2.99139782746969e-06
-3.34017554551028e-05
-1.87041003517683e-05
-3.90205381125367e-05
-1.88707259391222e-05
-4.14609676424673e-05
-4.08422125371206e-05
-8.46768543118897e-06
-2.45619659289243e-05
-2.7828304311607e-05
-3.68861658232109e-05
-4.05539461828743e-06
-5.47927256032146e-05
-4.70070337249961e-06
-3.95139190020572e-05
-6.06628345737059e-05
-2.19886650378719e-05
-3.93132422876456e-05
-5.31419381490911e-05
-1.59799903200573e-05
-4.87615219021748e-06
-3.52139895715778e-05
-2.29330452431929e-05
-1.26919583986712e-05
-3.23805561571786e-05
-6.28600547902622e-06
-3.24682953906241e-06
-4.23353352825778e-05
-1.13130795074662e-05
-2.72099019782223e-05
-3.75590103491927e-05
-2.65366016257831e-05
-8.54456106653199e-06
-1.42558569429056e-05
-4.64620833743329e-05
-1.347823969064e-05
-1.43121801661269e-05
-4.90661700325162e-05
-2.9234211608466e-05
-2.12906250243654e-05
-3.54616332970055e-05
-1.67473407275181e-05
-4.62138557622933e-05
-4.22100319233432e-06
-3.30630994446962e-05
-3.69319927949772e-05
1.20790606057608e-06
-4.34730737527801e-05
-5.61022492305465e-05
-2.83717617959416e-05
-5.5870114808804e-05
-1.18713999413422e-05
-5.37381875288901e-05
-3.82143365932412e-05
-1.62723302127826e-05
-3.45134275151877e-05
-2.08257409496651e-05
-8.98414335718209e-06
-4.02777758735284e-05
-3.27951724736672e-05
-3.72392971402512e-05
-5.01472328080532e-05
1.79843821566335e-05
-4.56493779202498e-05
-4.91484583025587e-05
-2.81140362850142e-05
-1.05664049209989e-05
-3.34017269672205e-05
-2.64490964855803e-05
-3.30225191524554e-05
-3.41288247959634e-05
-2.96121483462575e-05
-3.31940648820672e-05
-5.01234681881208e-05
-6.40429499964573e-05
-5.93435842228066e-05
-4.52328019744989e-05
-2.68323963638374e-05
-3.49380179535601e-06
-1.75602869016885e-05
-1.98904130083634e-05
-3.251708302457e-05
-2.79520176092066e-05
-2.9161663407831e-05
-2.42425962680296e-06
-2.80194689897144e-05
-2.33967484715932e-05
-3.24615562843383e-05
-5.08255048045467e-05
-2.4474980672538e-05
-5.14337633734375e-05
-8.15687171366448e-06
1.32881738510802e-05
-1.61961557583492e-05
1.78151982694541e-06
-2.53329488838501e-05
-4.2186082381973e-05
-2.77247883827711e-05
-6.46783404927065e-05
-3.14967539600468e-05
-2.54218408893837e-05
-2.5410096864719e-05
-1.87042680690098e-05
-2.32473010504409e-05
-5.13682743422527e-05
-3.78009164491613e-05
-2.70635512957387e-05
-2.15531459704941e-05
-3.29261095981583e-05
-1.4142674983514e-05
-7.70609802393435e-06
-2.72101160712879e-05
-2.53489716208607e-05
-4.81285420566358e-05
-2.89939350697446e-05
-2.38394352404794e-05
-2.72974894799007e-05
-6.56980676037134e-05
-3.42674422146306e-05
-4.49962311786764e-06
-3.17233866569557e-05
1.66295426483805e-07
-4.61741484522941e-05
-5.8550600669684e-05
-3.28269379373525e-05
-1.71968306614955e-05
-4.90845499945488e-05
-3.13965666819148e-05
-1.03891368518392e-05
-3.29568621993416e-05
-1.91839880016871e-05
6.89630573876502e-06
7.78126066119299e-06
-8.22828280844616e-06
-1.296719540001e-06
-1.37415301570824e-05
-1.80562168300435e-05
-1.52646642425264e-05
-1.95260980366e-05
-5.3567266608578e-05
-4.70987654345565e-05
1.47061962402987e-05
-4.1283730610956e-05
-1.91114911137633e-05
1.73453850936234e-05
-5.50565759861071e-06
-2.42845173625419e-06
-1.17066071762932e-05
-2.7906792241429e-05
-1.91545800122207e-05
-4.33801476724037e-05
-3.861498151089e-05
-4.73287004421257e-05
-1.69673571940808e-05
-3.02663091980058e-05
-2.83220354724232e-05
-2.18750655709579e-05
1.91640372846415e-06
-2.48719127293636e-05
-2.98677689075889e-05
-2.91587992851465e-05
-2.06503539384683e-05
-4.04924591461196e-05
-8.55985740868278e-05
-4.19593856334045e-05
-3.29528530584511e-05
-3.66228470585552e-06
-1.30655620538187e-05
-1.77223502174519e-05
-3.50765355158417e-05
-2.89154447347695e-05
-1.81171453458862e-05
3.81246784803701e-06
-4.07665282452686e-05
-6.05399386778065e-05
-4.30343075351846e-05
4.81536120884285e-06
-3.18224379446339e-05
-1.90501135561792e-05
-4.61844839047163e-05
-1.48151446891724e-05
-8.43510026326574e-07
-4.2035697323052e-05
-3.01326904571312e-05
-2.19891272721406e-05
-4.96412938204079e-05
-1.74858355845933e-05
-2.81550188048825e-05
-2.61136724062404e-05
-7.91818406458978e-06
-3.52246880691237e-05
-1.61670403331791e-05
-1.19538692692244e-05
-1.83060817442309e-06
-5.11517250432888e-05
-2.90174923275571e-05
-5.4366230984825e-05
-9.56214520061577e-06
-3.81301156309806e-05
-2.67826826451157e-05
-5.89035558271276e-05
-2.84446507633206e-05
-2.98448476984267e-05
-3.25476637645887e-05
-3.92266991787314e-05
-1.98260950669627e-05
-2.56547020747892e-05
-3.14358896937904e-05
-3.79281287280923e-05
-4.38129337171638e-05
-4.63789297723237e-05
-1.316715947063e-05
-4.08858813885056e-05
-3.58081574166247e-05
2.56446765161791e-05
-4.82330333162582e-05
-3.53780432191046e-05
-3.07804559242147e-05
-2.35536536229945e-05
-1.68120472211966e-05
-3.72730975216721e-05
-1.56446476022086e-05
-5.36203141071742e-05
-3.21430439185306e-05
-3.65047949359945e-05
-3.77909255056304e-05
-1.26304999298112e-05
-2.34124674573562e-05
6.2790656026529e-06
-1.75112333306409e-05
-2.92861702789031e-05
-4.59953397680827e-05
-4.39892764441935e-05
-2.5391972419732e-05
-1.13084834816344e-05
-3.64720171818893e-05
-4.29208439889835e-05
-3.9244393434709e-05
-3.26144589838932e-05
-8.84016741244085e-06
-2.91967057785325e-05
-3.41341965604381e-05
8.5405982998944e-06
-3.18669887467993e-05
-1.11927489301519e-05
-3.30407134553029e-05
-4.01300645129959e-05
-3.54721819389302e-05
-4.46985838781649e-05
2.01262637972462e-06
-2.01884514741199e-05
-1.50117684287056e-05
-3.41929972930761e-05
-2.49454310984301e-05
-1.26092160571686e-05
-3.29044523713606e-05
-1.85361683114038e-05
-4.3655933761475e-05
-3.27146242545597e-05
-6.34549400612807e-06
-1.43795992455766e-05
-1.1497324905971e-05
-2.46564768897086e-05
-6.30122323466123e-05
-3.82812876953347e-05
-3.94662478198814e-05
-3.27770503932195e-05
-4.25965160899532e-05
9.72107469290151e-07
-6.48718642020728e-05
-3.24850050601679e-05
-4.0758239131679e-05
-5.05986895173454e-05
-2.10239387247328e-05
9.78196684088676e-06
-2.65194371472008e-05
-4.53515458785557e-05
-4.02106754269306e-05
-7.44265743631976e-06
-8.55604837250296e-06
-3.9330958371176e-05
-1.59761567472171e-05
-5.52046662860408e-05
-5.47748562062246e-05
-5.90788894047781e-05
-6.16506356365762e-05
-1.58768403501504e-05
-3.51762341149813e-05
-7.98556994278467e-06
-1.25736376724516e-05
-2.46507611261577e-05
-2.84002739610314e-05
-3.7251509600405e-05
-2.60003412218981e-05
-2.8342885633596e-05
-9.37585646103617e-06
-9.94173257371685e-06
-3.42322741229539e-05
-4.9618782458739e-05
-4.27787706758368e-05
-6.70977366834121e-05
-3.70550191820639e-05
1.86428635692783e-06
-9.84255267914941e-06
-5.98509611324352e-05
-3.89487811063e-05
-2.19880850167548e-05
-4.61052400951337e-05
-3.02605563179321e-05
-3.04767822667797e-05
-6.67805972733388e-06
-5.33156204701641e-05
-1.28716620564508e-05
-5.88541419877882e-05
-6.94791992451412e-06
-2.62076691561804e-05
-9.58111601406725e-06
-3.92130776825328e-06
-2.24212431816077e-05
-2.38747298421584e-05
-2.89633629380147e-05
-2.61182421211763e-05
-2.25113808166193e-05
-4.49506220485441e-05
-3.70407408621448e-05
-5.14803736195289e-05
-2.14393327109416e-05
-7.18008609537878e-06
-3.90883557174592e-05
-1.37241966321696e-05
4.45360726821311e-06
-1.9263528650773e-05
-4.6906440367921e-05
-3.43171004796558e-05
-9.62364808354653e-06
-5.08426452648595e-05
-4.37642132212993e-05
-3.64569449947558e-05
-3.94929869629935e-05
-5.55036957043035e-06
4.7189493003105e-06
-2.00501776594535e-05
-4.32383720833352e-05
-3.53499044767259e-05
-4.59237683134953e-05
-2.55977185614315e-05
-4.00489908634535e-05
-3.82056796441745e-05
-7.46136110593803e-05
3.78341051434251e-06
8.89300196020675e-06
2.88591190877389e-06
-3.75003784714779e-05
-2.80177152874701e-05
-9.32168438197109e-06
-2.96806491060128e-05
-6.04288279804168e-05
-1.76061928959654e-05
-2.66557029996934e-05
-2.41031518659519e-05
-1.6037976602119e-05
-6.48123674571089e-06
-2.80559883657376e-05
-4.46597531444283e-05
-1.68306405491609e-05
-3.24936162756009e-05
-2.91904303747678e-05
5.99244828953121e-06
-4.89129670095265e-05
-5.90633707952491e-06
-1.6543919840746e-05
-4.32685238172761e-05
-1.29295166174122e-05
-2.70556524119566e-05
-3.11437045081284e-05
-2.315480868114e-05
-2.98765959588272e-05
-3.12074151633885e-05
-3.1962230522375e-06
-2.29587611246099e-05
-2.91296580793781e-05
-6.1610552620348e-05
-4.47559849730337e-05
-2.14938054829915e-05
-6.3754359775289e-05
-1.43267656728397e-05
-5.29625099644844e-05
-1.22407540417145e-05
2.06097253701394e-07
-5.59156827750683e-05
-2.14056815107543e-05
-2.753484890277e-05
-2.23816577305304e-05
-3.55904494600325e-05
9.37275193994058e-06
-4.90813867864459e-05
-5.39994033166848e-05
-1.97222230829535e-05
-1.7515851425032e-05
-6.60456452247434e-05
-3.47621350039463e-05
-2.64505004055571e-05
-2.81590666801528e-05
-2.54574506153021e-05
-2.13570498836241e-05
-5.54373626583603e-05
-4.32472224551775e-05
-2.68874852873888e-05
-2.9988897020706e-05
-2.75479292858186e-05
-1.97584264526338e-05
-5.20181287659498e-05
-2.14045883201239e-05
-1.97558038812723e-05
-3.0868910643061e-05
-2.18829030150589e-05
-2.18874082288907e-05
-1.62973720558851e-05
-5.05089310295037e-05
5.1647273509584e-06
-3.38235587925188e-05
-4.60881751479258e-05
-4.29087731861068e-05
-3.94434149992816e-05
-3.57065920768942e-05
-3.94527383650313e-05
-1.74504722004097e-05
-2.7020604181661e-05
-1.62698198622533e-05
2.00370689029185e-05
-2.30475593512957e-05
-3.35311936846304e-05
-3.45727226295111e-05
-4.25459639831977e-05
-5.18726387178701e-05
-4.7934116592903e-05
-7.87771475757289e-06
-2.50085313468055e-05
-1.79386432293956e-05
-2.76721090121176e-05
-4.12221880566294e-05
-1.56979393338983e-05
-4.31754151710247e-05
-1.2706932563443e-05
-2.32962160857026e-05
-7.74066872630962e-06
-2.42157343439942e-05
-2.47676795143752e-05
-5.63066136742549e-05
-2.11649141719837e-05
-6.19583566518091e-06
-3.60153914287543e-05
-1.82206957142493e-05
-1.49580336259213e-05
-3.93702096201432e-05
-4.1249607390364e-05
-3.58141775428946e-05
-3.66361295538503e-05
-5.92329844526191e-06
-3.34956574901137e-05
-3.56855089265187e-05
-1.66081512944446e-05
-3.62121009724169e-05
-2.37003488399552e-05
-4.57112684209461e-05
-4.90437755896148e-05
-4.72245829091396e-05
-2.89150752441692e-05
-4.24830694575167e-05
-6.09713451141117e-05
-1.53727902037193e-05
-3.25639414981735e-05
-1.83805899675749e-05
-2.10064717551188e-05
-2.48033602415189e-05
5.82296052658628e-06
-1.47067690646344e-05
-3.51114203901018e-05
-3.77862632020849e-05
-1.03705002950795e-05
-4.14233445872301e-05
-3.77063831776529e-05
-2.42838349156916e-05
-1.63310893912199e-05
-4.01295996394012e-05
-4.09962617488524e-05
-6.20433908009183e-05
-4.14340645177584e-05
-5.33152454136739e-05
-3.27697601503536e-05
-2.21806920761247e-05
-2.56531648594875e-05
-3.58611676538092e-05
-5.5059335409774e-05
-2.03819226927088e-05
-2.45449680752685e-05
-5.34989554515135e-05
-3.73355903979479e-05
-5.26105884476471e-05
-2.42944497663334e-05
-1.73775324747962e-05
-4.6546079631843e-05
2.20312356288229e-05
-1.62652934992876e-05
-2.24418446228736e-05
-1.7449127684628e-05
-1.61330715574722e-05
-3.57642028575835e-05
-2.97951868807739e-05
1.65161188731897e-06
3.21756251678745e-06
-1.86818866489616e-05
-3.87145227878547e-05
-2.90552031921656e-05
-2.47623676095031e-05
-5.94032728916903e-05
-3.85722726389642e-05
-2.22083248221319e-05
6.7160388341994e-06
-1.74523979454226e-05
-2.166010186268e-05
-1.52467013669328e-05
-4.0353944725821e-05
-3.38859916532555e-05
-2.15227649102254e-05
-1.99719870611636e-05
-2.33464037396539e-06
-7.99728958411245e-05
-5.10957343420224e-05
-4.93031200844561e-05
-4.96612669863569e-05
-4.65846231669007e-05
-5.27663965422029e-05
1.94468298001202e-05
-2.57469558187996e-05
-1.61607824526531e-06
-2.54098463823268e-05
-2.41295552916835e-05
-2.71515369101969e-05
-3.87539702157636e-06
-2.35168078122121e-05
-1.0745017633495e-05
-2.59051459407118e-05
-1.50490858512744e-05
-2.25464184180251e-05
-3.81558068964781e-05
-2.83650790907403e-05
-4.87617266243239e-05
-1.84224906496825e-05
-2.36827759681407e-05
-2.72476893053252e-05
-3.72015769561583e-05
-1.29548938273608e-05
-1.00583043669322e-05
-2.96807759364378e-05
-3.43542402493597e-05
-1.75895883328569e-05
-4.97687283826416e-05
7.85808042775457e-06
-1.20146723348594e-05
-4.5232879183669e-05
-2.63419019099775e-05
-4.00089805167375e-05
-1.04123799756517e-05
-4.5892026700216e-05
-4.23307958149108e-05
-1.75834481838101e-05
-5.35178845002517e-05
-3.42178943783946e-05
1.4803539775267e-06
-5.80370506494137e-05
-1.63199881736886e-05
-4.42881087623282e-05
-2.78830209936761e-05
-2.67085309852077e-05
-3.13146562452584e-05
-3.92246791015196e-05
-3.04951224730702e-05
-5.95912771737366e-05
-5.27513700212876e-05
-4.62758793552639e-05
-4.38097194746041e-05
-2.72080371746556e-05
-6.13255507447873e-05
-3.07673007863192e-05
-3.79701739217084e-05
-4.50459708854736e-05
-6.28006326027626e-05
-3.09080376492463e-05
-1.59404621519126e-05
-4.10865147263454e-05
-3.40666826932924e-05
-2.02238530282713e-05
-2.83695897048439e-05
-2.2835351959428e-05
-3.22827460414788e-05
-2.52433743722837e-05
-2.66613044261871e-05
-2.15806279180272e-05
-3.79233376588163e-05
-1.9224260238276e-05
1.71028322887882e-06
-1.8900416389762e-05
-3.83330007768818e-06
-2.91296555638425e-05
-2.0452819091777e-05
-4.37934149331975e-06
-4.48857155980031e-05
-4.48207283889957e-06
-1.4909154022051e-05
-1.77293103948977e-05
-4.41215053855126e-05
-2.2694859462302e-05
1.0379826958967e-05
-3.98590993071437e-05
-4.81784825976047e-05
-2.30140136867678e-05
-1.3388183608377e-05
-2.73471657754914e-05
-1.43790296607542e-06
-5.04366481889971e-05
-5.30019907687018e-05
-3.41158371671228e-05
-4.5927190047494e-05
-2.70845038712719e-05
-2.94714870379562e-05
-1.94071478343304e-05
-4.15480740140659e-05
-2.02928310471233e-05
-5.0099597250573e-05
-5.73706603892209e-05
-4.65430252423731e-06
-1.93389594753083e-05
-3.34481001301579e-06
-4.0154167682029e-05
2.71892514104395e-06
-3.50527986422068e-05
-5.65529792554839e-05
-4.45836778529163e-05
-3.28878329693458e-05
-3.81520114747534e-05
-1.60533598025803e-05
-3.21951491990085e-05
-5.15579963309072e-05
-1.00019280499149e-05
-3.32177161293492e-05
-3.60682432211207e-05
-2.26119458542788e-05
-3.43043541495044e-05
-4.11207299444512e-05
-7.15245067967119e-05
-3.95352391448968e-05
-2.8747960342431e-05
-2.23071506687259e-05
-2.59553587735213e-05
-4.7005841304276e-05
-4.41553367066172e-05
-3.21118244840975e-05
-2.4313015176245e-05
-4.16041608176288e-05
-4.55198215620602e-05
-1.51833864604474e-05
-7.55319087212715e-05
-3.41084965958567e-05
-6.87855709053258e-06
-1.23265176346165e-05
-2.6857344904687e-05
-1.93818729483008e-05
-1.12168997511378e-05
-2.33927738849646e-05
-3.41671610192987e-05
-5.78882012157367e-05
-1.85395577615883e-05
-3.50919653952674e-05
-1.33896333857228e-05
-2.01824264022518e-05
-3.79164463142353e-05
-3.4146548793306e-05
-2.67124725754822e-05
-1.33684688042737e-05
-2.28528465154015e-05
-5.0085928295635e-05
-2.81709621532006e-05
-4.26885995571528e-06
-3.63616804615731e-05
-4.45019995451374e-05
-2.43105969498873e-06
-3.14158148413201e-05
-1.07668381702962e-06
-2.94183609245994e-05
-4.59408480820297e-05
-6.01451936510179e-05
-3.66557847147391e-05
-2.63958112614978e-05
-1.64980271759676e-05
-5.78905470910557e-05
-5.18572301932956e-05
-2.35926578464312e-05
-4.23952343250475e-05
-3.81231787145209e-05
-4.98667230274132e-05
-2.24808882508662e-05
-1.88305205328626e-05
-2.60931213871476e-05
-3.17855044377513e-05
-1.41353429972877e-05
-6.1342180485471e-06
-4.15128583612111e-05
-8.10488824356291e-06
-1.55546544374478e-05
-2.03452505167661e-05
-2.53436646655969e-05
-1.83907026240262e-05
-2.36416999503799e-05
-2.07792298006297e-05
-2.33836984748411e-05
-3.86181715317483e-05
-4.32999933962237e-05
-3.23704930941904e-05
-3.61036607352205e-05
-3.52998390727112e-05
-1.91854188357224e-05
-2.09902359185441e-05
-1.82999379580756e-05
-3.14932090229642e-05
-2.43762789967712e-05
-3.05545949530698e-05
-4.16626608169276e-05
-4.06521290535719e-05
-3.92879704382545e-05
2.05929729981995e-06
-3.22399666623233e-05
-2.835755021369e-05
-6.02607614671699e-05
-3.60098612963657e-05
-2.99787235015563e-05
-4.59624150730412e-05
-2.90122954159527e-05
-5.05777279152531e-05
-2.43294663780654e-05
-3.51413405858541e-05
-2.54720657802406e-05
-2.97337817693869e-05
-4.43521478393203e-05
-4.30030247837291e-05
-3.65441074577998e-05
-5.747542167188e-05
-2.18061770189114e-05
-8.75087869110976e-06
-2.10747776647386e-05
-1.5520811125763e-05
-2.7268746771055e-05
-3.70671503225942e-05
-3.31010468091819e-05
-2.46661832633463e-05
-6.41451125301289e-05
8.18029174582214e-06
-4.75482661998949e-05
-2.24547829902626e-05
-2.5536229804782e-05
-2.48407762383086e-05
-1.23632751391948e-05
-2.77388149157667e-05
-2.26316691127006e-05
-2.77339759130036e-05
-3.60604705089619e-05
-1.71693010821971e-05
-1.57802800690381e-05
-3.97982383508514e-05
-3.80071841339147e-05
-2.59548488014285e-05
-1.74425444782536e-05
-1.61056980839848e-05
-6.0141543399888e-05
-3.0901678997923e-05
-2.211863845192e-05
8.4541905196885e-06
-1.26512071448127e-05
-3.46702112147237e-05
-3.48718304564114e-05
-3.29212403030563e-05
-2.70064366815058e-05
-2.30741307600352e-05
-2.95404108549332e-05
-8.5762676412726e-06
-4.53868137865076e-05
-3.16430758659699e-05
-3.66964537957935e-05
-3.02238594834022e-06
-1.02115442108288e-05
-2.68839793448556e-05
-1.2731747729252e-05
-1.8930017905209e-05
-5.30707770969536e-06
-2.44524605410416e-05
-4.25347264358195e-05
-5.60276611137907e-05
2.22446628456741e-06
-3.64147051321526e-05
-6.25670776563568e-05
-1.89870238575735e-05
-5.13289108591454e-05
-4.60516175773351e-05
-1.7138902924138e-05
-3.06826286555172e-05
-3.83994337703382e-05
-3.57831527790557e-05
-3.77680184144088e-05
-1.67890412257826e-05
-5.10847096551422e-05
-5.81788090648767e-05
-3.32464878605702e-05
-1.3709353746624e-05
-3.76003632109327e-05
-2.68157958636644e-06
7.77907413573946e-06
-4.1263852189601e-05
-5.02230336004991e-05
-1.04816381454314e-05
-3.13152714496788e-05
-5.19498158556565e-05
-2.32539270154501e-05
-2.44995504649306e-06
-3.16989641768834e-05
-1.86276937713876e-05
-3.62948223374558e-05
-2.05717521439975e-05
-3.82606729273313e-05
-2.32803739177411e-05
-5.14973113995359e-05
-2.19260963337233e-05
-2.75955234328875e-05
-4.27719200387469e-06
-8.13087829805499e-06
-6.66761350687233e-05
-4.27792340591282e-05
-2.4762279816105e-05
-4.02627690345074e-05
-9.84453155014265e-06
-2.75081908608319e-05
-2.91600886491968e-05
-4.74777614160228e-05
-5.95680989433246e-05
-2.45972859666469e-05
-1.48048118752218e-05
-3.23072313704667e-05
2.16367070758694e-06
-2.24132311496187e-05
-2.66991682325444e-05
-3.02234469860853e-05
-4.74159766609845e-05
-1.58894826339878e-06
-9.63104959025864e-06
-5.06632742896721e-05
-2.06300552150801e-05
-4.7634938739109e-05
-1.15152458907015e-05
-3.1786721258147e-05
-1.96251900302343e-05
4.98414680250134e-06
-2.39215998099356e-05
-2.0829950634019e-05
-1.05710798098677e-05
-2.17034780388866e-05
-5.41456207735333e-05
-5.33507368768896e-05
-5.05992870872244e-05
-3.23286575244192e-05
-1.71661810063654e-05
-2.27119258647513e-05
-7.21871239250082e-06
-3.34682294204209e-05
-3.89630620404797e-05
-2.97151447908542e-05
-2.97570149131086e-05
-3.41866636647306e-05
-1.36145150196381e-05
-2.41663623459809e-05
-3.07768590227074e-05
-4.38961516281633e-05
-1.76118756820896e-05
-1.44933349450399e-05
-3.11811056954939e-05
-1.84552889839595e-05
1.92597168541598e-05
-2.96885899407511e-05
-4.93806693277814e-05
1.20864296000601e-05
-3.01399030680575e-05
-5.44318840259895e-05
-2.66337227058454e-05
2.96168429223616e-06
-4.50555751656995e-05
-2.45538587669569e-05
-1.89504071707545e-05
-3.02703627099495e-05
-3.55092729072232e-05
-3.84508590701723e-05
-2.81834672449266e-05
-4.00523843836227e-05
-1.5830538286643e-05
5.63545565208236e-06
-1.28881973733831e-06
-2.06110967406121e-05
-3.47790525829018e-05
-9.43513121398489e-06
-3.64019724988321e-05
1.05969112144921e-06
-3.32078761845908e-05
-1.64011407200334e-05
-4.54560187407059e-05
-1.01498940834108e-05
-2.36437650463532e-05
-3.1468816446962e-05
-1.57944082285212e-05
-3.89087086008233e-05
-5.15662704418073e-05
-1.49521665208027e-05
-2.3022689951452e-05
-5.49793770192721e-05
-1.76349593155986e-05
-3.50401066332445e-05
-1.50636421557374e-05
-2.56334126827403e-05
-1.61939667983827e-05
-3.61330941820293e-05
-2.40758557487988e-05
-4.22615936354992e-05
-3.08892210587591e-05
-2.58665892154833e-05
-4.29385124712697e-05
-4.63392770545181e-05
9.30367013623488e-06
-3.56585969921648e-05
-3.70188878853356e-05
-3.0803542427847e-05
-4.71014017404333e-05
-2.83462627599292e-05
-3.34618771979107e-05
-2.8735588805086e-05
-1.51543248764894e-05
-8.62789685402016e-06
-6.88849806744622e-05
-2.05148164032675e-05
-4.1561799855634e-05
-7.04047033558919e-06
-2.27436954515249e-05
-1.11442111973237e-05
-4.16427572154747e-05
-4.90706565611667e-05
-3.76623508667416e-05
-1.86604078810096e-05
-2.96880859122937e-05
-3.60333729302011e-05
-3.3632159923879e-05
-5.17354058739196e-05
-5.57361256302646e-06
-3.48660446711061e-05
-1.24315226309642e-05
-4.55175242384081e-05
-2.60374532915654e-05
-3.90219226486329e-05
-3.29782068578903e-05
-4.07050436127574e-05
-3.83447905515328e-05
1.61366286097668e-06
-2.74143072520105e-05
-1.88073421922166e-05
4.54269258405147e-06
-4.1694030275746e-05
-1.41502244711458e-05
-5.93090688723858e-05
-1.4663210223533e-05
-1.60814344397821e-05
-3.79971699083328e-06
-3.24238670353773e-05
-3.71112999094279e-05
-4.84058015794989e-05
-1.5081688346258e-05
-1.61114163760661e-05
-4.085445419174e-05
-1.75958967469614e-05
-1.75786025481211e-05
-2.61365471638621e-05
-3.79565468154699e-05
-3.45382635681609e-05
-4.225670125031e-05
-4.78862929467429e-05
-1.77716324247921e-05
3.43671809880383e-06
-3.56965914690365e-05
-4.05540243813117e-06
-1.24233745718801e-05
-5.15685328257531e-05
-2.71799632239032e-05
-9.67217563910378e-06
-9.12033965662794e-06
-5.33505537315209e-05
-4.33293548123977e-05
-4.84628249228826e-05
-2.97808082393228e-05
-1.16895109748518e-05
-2.49263948700668e-05
-3.18064507942023e-05
-1.59148814794153e-05
-1.08211924118872e-05
-6.21352958709315e-05
-4.61243327726884e-05
-2.44431264108745e-05
1.34437776849532e-06
-4.90024817013298e-05
-4.16522418087441e-05
4.58265245162348e-06
-2.7574702914618e-05
-1.96977294777549e-05
-3.48115922676662e-05
-1.98580775659338e-05
-4.03914841548465e-05
6.33300511217432e-06
-4.56474438672313e-05
-1.456245249582e-05
-3.49882936630416e-05
-3.08361847575911e-05
-3.46438155198677e-05
-3.63148966526208e-05
-1.0248280392314e-05
-4.49433498333625e-05
-4.67193728952268e-05
-1.28223244641772e-05
-7.10900692195197e-06
-2.30852236308341e-05
-2.3922680775537e-05
-5.36461363564157e-05
-3.21832278107228e-05
-3.60298553703179e-05
-3.61024879321778e-05
-2.33840571245407e-05
-4.45131865252368e-05
-3.27129551721087e-05
-1.28491101087494e-05
-1.4965436391005e-05
-4.5537247529088e-05
-4.37915255599027e-06
-3.12015576951372e-05
-2.71838178066649e-05
-3.94976981003479e-05
-4.18824661785989e-05
-1.67272566493293e-05
-6.39480726835614e-05
-3.7342680445762e-05
-1.17443821804787e-05
-3.3406176744021e-05
-1.92917440271705e-05
-1.54718299457198e-05
-2.91804017353425e-05
-4.81748492569494e-05
-2.34658187077926e-05
-3.62870090301054e-05
-1.29338035753615e-05
2.56266487903678e-05
-1.99102808964172e-05
-3.52977193605089e-05
-1.84725582702704e-05
-4.62351828796717e-05
-2.52758165207339e-05
-2.0564545226348e-05
-4.80919477677296e-05
-4.0962140628947e-05
-2.15814777021153e-05
-1.33982063891856e-05
-2.0511516673232e-05
-4.76306692828903e-05
-2.94976406684883e-05
-9.97255055605712e-06
8.00888331335397e-08
-4.76007207932845e-05
-1.8738636733444e-05
-2.91728093499956e-05
2.61108285241429e-06
-9.86117535769533e-06
-1.34780009128998e-05
-1.43965830345096e-05
-4.37944851743571e-05
-2.05672385627165e-05
-2.36094582681756e-05
8.3469877414118e-07
-3.05067175489977e-05
-2.93278730467127e-05
-3.11250276637935e-05
-2.86350998664861e-05
-3.66263403807532e-05
-4.86580133245843e-05
-3.20160573552147e-05
-4.1505773268855e-05
-2.53143233048895e-05
-3.56109608520225e-05
-9.36106692243252e-06
-3.05603020990218e-05
-1.45675502461233e-05
-7.5149756915316e-05
-2.96297785637074e-05
-2.81635134946483e-05
1.15387470386665e-05
-4.14518240847412e-05
-2.15777044849994e-05
-3.62662816759126e-06
-3.15040567315141e-06
-1.99026836589063e-05
-3.68746455494453e-05
-3.85961637441419e-05
-1.58937487683928e-05
-3.42746083122732e-05
-2.60381320317029e-05
-1.59665646417783e-05
-2.23907724165955e-05
-3.12316255452286e-05
-3.6002539464956e-05
-4.3447548034918e-05
-2.00770251725846e-05
-3.38419151816389e-05
-5.40724240630966e-06
-2.52025552725847e-05
-3.98909038357706e-05
-2.90307685714237e-05
-3.51871109182981e-05
-7.25962605640529e-05
-1.24884715508878e-05
-1.39261906567609e-05
-1.84551410048782e-05
-3.53158574604972e-05
3.48731075208241e-06
-3.21341320718749e-05
-4.69656830957807e-05
-5.4021641746048e-06
-3.06956019532103e-05
-1.74493911602984e-05
-5.08098947600758e-05
-6.00621806253835e-05
-2.25195626437946e-05
-6.24696974448903e-05
-1.74594825190079e-05
-1.69810079732617e-05
-4.58663550825789e-05
-2.85268857845165e-05
-4.0558645137657e-06
-4.86014896072244e-05
-1.69141028776425e-05
-2.94967127460883e-05
-5.59629014803244e-05
-3.22164770321478e-05
-5.11015699865522e-05
-5.06117307910298e-05
-5.12421635115281e-05
-3.21248110382496e-05
-1.37524916751892e-05
-1.46268050359535e-05
-2.88076380192722e-05
-1.626861044731e-05
-1.5269470969207e-05
-2.3754213539447e-05
-1.93184671021757e-05
-5.9022012714448e-05
-4.93344796297933e-05
-2.91277126073698e-05
-4.84657114928678e-05
-4.09739510839662e-05
-2.01302429843715e-05
-2.72387595727484e-05
-6.31978270528039e-05
-4.08956856871749e-05
-5.18232953566116e-05
-3.80306733519062e-05
-3.96889776326751e-05
-2.25907453172223e-05
-4.36372634801681e-05
-3.22945812238298e-06
-2.20008492114888e-05
-3.10313152588756e-05
-2.51872274063001e-05
1.19141747932544e-05
-5.68817436915655e-05
-7.386095899682e-06
-3.34211445272842e-05
-2.11052384947926e-05
-2.57653730567994e-05
-3.13562922321182e-05
-3.27789821639532e-05
-1.37822186332359e-05
-2.28887524643139e-05
-1.07526394224864e-05
-2.70020189002222e-05
-4.40094237724648e-05
1.58854035489549e-07
-4.1710846808815e-05
-1.27097632794749e-05
-1.12367175528094e-05
-1.62764193838125e-05
-2.84285845473574e-05
-9.09626394868617e-07
-3.39494236209535e-05
-5.5139511321518e-05
-5.60792064286405e-05
-5.17067708942031e-05
-3.92727177038573e-06
-1.64880165156639e-06
-5.22521260835052e-05
-1.51427471155762e-05
-3.77328047159115e-05
-4.81291870186697e-05
-3.46056030459618e-05
-1.44611464727603e-05
-2.58565627027869e-05
-4.89713500127087e-05
-3.22702912148831e-05
-3.30809631143444e-05
-3.00928181578186e-05
4.45319381245172e-06
-3.67199643136676e-05
-3.44769625821692e-05
-2.68371297021784e-05
-2.61108572687968e-05
-4.34199459555553e-05
-1.1599299592947e-05
-2.12745779507318e-05
-1.25478008601867e-05
-2.19103932592781e-05
-2.55574712315755e-05
-3.16044121011842e-05
-5.03382600174642e-06
-2.76697476155513e-05
4.68243144777376e-06
-3.77965202240147e-05
-3.80712819164481e-05
-3.51881604986966e-05
-5.31852680216038e-05
-3.5990220738784e-06
-3.41359372233301e-05
-1.81195431530448e-05
-1.64320178336266e-05
-1.88849301435837e-05
2.11495208868515e-06
-4.31710294599091e-05
-6.00246954764039e-07
-2.70139689677259e-05
-3.01578802504217e-05
-2.69111664887671e-05
-3.28100524027051e-05
-5.60176971373201e-05
-3.62002869751511e-05
-2.30791353586558e-05
-3.36491191239265e-05
-2.38904538206518e-05
-4.06836599574518e-06
-1.26896082921031e-05
-3.10320110344891e-05
-2.4595752277749e-05
7.16539619871127e-07
-4.03315289753866e-05
-2.59079564010987e-05
-4.01867468981151e-05
-2.61629169465495e-05
-1.91357418824808e-05
-1.4700558957501e-05
-4.06860284373791e-05
-2.71442278905158e-05
-3.86113661523215e-05
-1.69471267426818e-05
-6.45242652796953e-05
-1.56053597221123e-05
-2.87612583508267e-05
-1.34786059185872e-05
-2.12049933735747e-05
-1.97157808540924e-05
3.01176905122053e-06
-4.03476374009694e-05
-3.08141218706039e-05
-4.62528276489403e-05
-1.17634497512397e-05
-1.24185942220986e-05
-5.35190891732309e-05
-5.98266245255576e-05
-7.12216107782818e-07
-1.38172174598302e-05
-5.83903244309548e-06
-2.94795235314063e-05
-1.46034608795776e-05
-2.68940081406699e-05
-2.13606845679311e-05
-5.41725582712227e-05
-2.2506296310534e-05
-4.3356594340433e-05
-1.84274737587466e-05
-1.25673952891975e-05
-3.85190157359946e-05
-2.3406884240231e-05
-9.03060345993701e-06
-4.77889879922086e-05
-2.74407524087552e-05
-1.43378875443559e-05
-6.0315376002007e-05
-2.40224411863215e-05
-4.67861622625631e-05
-3.71611126573058e-05
-1.51593074652886e-05
-2.76126446625695e-05
-2.71875750286187e-05
-2.11645345951826e-05
-4.46620922782809e-05
-4.02731981420838e-05
-4.46123471592323e-05
-4.752816428109e-05
-1.08540298834951e-05
-4.08004527300986e-05
-7.50663306573609e-06
-5.71853526439642e-05
-2.02531705881612e-05
-3.00680834914345e-05
-7.28791035417557e-06
-2.17259215526114e-05
-6.58924804277999e-06
-5.02752960625794e-05
-4.15104632993716e-05
-1.59477447263264e-05
-3.83976183466411e-05
-5.66700501910163e-05
-1.264805920976e-05
-2.42649726772659e-05
-2.01556358059528e-05
-1.74681646242902e-05
-1.90949362675287e-05
-2.45867820874173e-05
-4.34549529792639e-05
-3.46105409607619e-05
-7.01259663862825e-05
-4.25505329839665e-05
-3.98927105324282e-05
-5.64993736708975e-05
-3.01826300330393e-05
-2.33065718528948e-05
-2.41475808493874e-05
-3.41687590263498e-05
-1.9537840819477e-05
-2.90557208958609e-05
-2.43473132889191e-05
-5.27094499028694e-05
-2.53925980763256e-05
-6.19144161014623e-06
-2.01069342758687e-05
-2.75117312850943e-05
-5.23243529143923e-06
-4.01692652542962e-05
-2.94330118837027e-05
-2.61616737928711e-05
-1.62576347271481e-06
-4.49390430178141e-05
-2.47991178288152e-05
1.54501765279638e-05
-4.49120854840477e-05
2.04488327844545e-05
-3.63241913071478e-05
-1.07459526140676e-05
-4.95582000968419e-05
-6.20153098143617e-05
-3.16522907134082e-05
-4.45441843253517e-05
-3.92149846677348e-05
-3.40289132064452e-05
-1.81858664104268e-05
-1.87862459159939e-05
-2.4009901680386e-05
-4.41628823364823e-05
-2.91576355124514e-05
-3.82092546801945e-05
-2.17309865965251e-05
-4.74627350458919e-05
-1.68526251634193e-05
-3.0920457392204e-05
-2.21175015353274e-05
-3.90759821246608e-05
-7.10196370564817e-05
-5.4894516697e-05
6.2426646715649e-06
-3.54790866748904e-05
-4.17238391328103e-05
-5.81994995003467e-05
-1.47491301809647e-05
-4.36142110035709e-05
-4.13737372101467e-05
-2.19560218481554e-05
-2.3726478284685e-05
-3.62310176623209e-05
-3.72359071084807e-05
-2.55297249219026e-05
-3.91685208721005e-05
-2.23812528327952e-05
-1.16001746729763e-05
-4.48998481863255e-05
-6.25989997947635e-05
-3.9210221876706e-05
-2.11365730309209e-05
-3.1453438725037e-05
-3.71502329022071e-05
-2.73290089645634e-05
-1.92023548630215e-05
-3.17495697608975e-05
-3.69118383883929e-05
-5.2232995414796e-05
-5.13640338911561e-05
-3.04719695574607e-05
-4.9822520911362e-05
-2.70148168962089e-05
-2.45872582933559e-05
-9.50277331917387e-06
-5.75047244144861e-05
-1.97504601183282e-06
-3.92241152027065e-05
-4.66591772427083e-05
-3.61242047526453e-05
-2.81798082331888e-05
-1.90278075432571e-05
-3.70905365841148e-05
1.89033654033717e-05
-4.39808768380099e-06
-2.65537408866411e-05
-3.832617476366e-05
-5.79125498454275e-05
-3.62062223978249e-05
-3.98232913334556e-06
-4.08238245917325e-06
-1.16085940000223e-05
-1.03688929470825e-05
-4.90771168823428e-05
-3.58765669186498e-05
-3.273339332551e-05
-1.44055448382843e-05
-4.86652230951785e-05
-3.62421063422191e-05
-1.70229240748125e-05
-4.13959456729447e-05
-3.189021123258e-05
-1.79044123319925e-05
-7.55523360930286e-05
-1.60054345468451e-05
-2.07060582019589e-05
-2.36483720255595e-05
-1.7162015169811e-05
-2.23069201702191e-05
-2.04473910795543e-05
-2.25778805876231e-05
-2.21385190571303e-06
-2.09332276377115e-05
-1.44385165270155e-05
-2.19367272640406e-05
-3.58438868983011e-05
-1.31954468461154e-05
-4.27112028231131e-05
-2.64985549116809e-05
-1.31571671252478e-05
-2.9975638030825e-05
-2.41130302362908e-05
-3.09526285433887e-05
-6.53592085106444e-05
-2.55532959737682e-05
-2.30687853599219e-05
-3.25496290773376e-05
-1.69770742219772e-05
-2.98994948423182e-05
-5.55716917566207e-05
-4.73300045692644e-05
-6.08374291910514e-06
6.61745375927232e-06
-8.81983598156153e-06
-2.92797096100824e-05
-7.98584474781606e-05
-3.04808657739164e-05
-1.83811650614267e-05
-1.92582891530007e-05
-3.83767177208371e-05
-6.12415356824764e-05
-5.26136071636363e-06
-3.69823464275814e-06
-3.08708678236709e-05
-1.53643987489523e-05
-5.2800380222271e-05
-2.57220962124876e-05
-3.99748551111288e-05
-1.61050677789805e-05
-6.90972519288932e-06
-3.51495419234576e-05
-2.80637458901565e-05
-4.35813408943058e-05
-5.2644558687241e-05
-4.67776135104875e-05
-2.28689067144202e-05
-4.50751611953535e-05
-4.57484652526502e-05
-3.77699365399728e-05
-3.63485658148886e-05
-3.51995092400422e-05
-1.79020148649031e-05
-1.76799604153777e-05
-3.11000955897365e-05
-1.93873394747498e-05
-2.88391616518327e-05
3.02720533189026e-05
-4.46427958290725e-05
-4.66316932192447e-07
-9.67088126798195e-06
-2.05353205200491e-05
-2.73613154635966e-05
-2.8467148476956e-05
-3.12036417472073e-05
1.18212118995851e-05
-3.14337650949925e-05
-4.32193195427407e-05
-3.83660635957322e-05
-1.78138316710387e-05
-2.34748335288035e-05
-1.64130897819264e-05
-4.00219690544603e-05
-3.77695248399277e-06
-3.09373343220644e-05
-3.04448427142039e-05
-3.08128906583488e-05
-3.88465753545962e-05
4.26478280941801e-06
2.41463663615178e-06
-2.80965815585936e-05
-3.53116634487382e-05
-2.61711837657054e-05
-4.62168000570848e-05
-3.10797986451513e-05
-2.72898344816912e-05
-2.11256148574397e-05
-2.08315465059349e-05
-2.12798268090322e-05
-5.28889858810898e-05
-4.68067591800979e-05
-5.30174354228572e-05
-8.09121936704417e-06
-2.49815277597222e-06
-2.24712894487084e-05
-3.09329161834084e-05
-4.46227494652604e-05
-1.68080866225781e-05
-9.13786338519881e-06
-1.26786222731182e-05
-3.78189738886578e-05
-1.56511495524574e-05
-1.29617303166756e-05
-4.66880307437684e-05
-2.9473009041665e-05
-1.61015373106569e-05
-2.98363732390425e-05
-3.43815505494218e-06
-5.81647026245768e-05
-3.00077470834296e-05
-5.81289418509636e-06
-9.24647106696566e-06
-1.19212585947699e-05
-4.4873976387737e-06
-4.04217818274968e-05
-1.05524338341e-05
-2.3319099450349e-05
-8.85697465739819e-06
-4.41195463389573e-05
-3.29683518026495e-05
3.79808595573623e-06
-1.56254159096245e-05
-2.70343848988588e-05
-2.66383913818708e-05
-4.88434450933483e-05
-1.46066368518749e-05
-5.17225214948928e-05
-4.50460830312585e-06
-4.83267444680607e-05
-3.13887377077499e-05
-1.8072460673819e-06
-1.24707555059775e-05
-3.07240360026379e-07
-2.51931098311868e-05
-2.85203832116655e-05
-1.98619787954867e-05
-3.64071721558608e-05
-5.68669793271612e-05
-1.38954001868677e-05
-1.55633876644522e-05
-4.03376770237978e-05
-2.07338934661325e-05
-4.59619540720393e-06
-1.54121110617154e-05
-1.44692430008655e-05
9.56589342607331e-06
-2.93174493826625e-05
-5.20665669418732e-05
-3.99072304838298e-05
-2.38175455870179e-05
-2.83699625675191e-05
-5.92883259482231e-05
-5.52201834328571e-05
-3.62983434231775e-05
-4.20866829678523e-05
-1.35359450965167e-05
-3.08561843727135e-05
-3.86537876522491e-05
-2.63205068981268e-05
-4.74395309973069e-06
-1.07898534941712e-05
-3.54339764173413e-05
-3.52375953145868e-05
-4.36863175545571e-05
-2.46717134610676e-05
-2.54864237924115e-05
-2.83569828987061e-05
-4.48987010394674e-05
-1.04765230971703e-05
1.29820071518265e-05
-4.73236778464619e-05
-8.93135411917279e-06
-5.48558604607776e-06
-5.10150170144671e-05
-3.72867324434959e-05
-1.72100128414588e-05
-2.90477105259242e-05
-2.45891782149256e-05
-2.55318108850035e-05
-4.2935050049797e-05
-6.79408534201449e-06
3.32015152598246e-06
-3.09589296569757e-05
1.26677534925912e-06
-3.06248655344884e-05
-3.02383416829799e-05
-3.65185223368604e-05
9.17043870362181e-06
-3.91504083087493e-05
-3.9368868988954e-05
-4.74956133708713e-05
-4.00124291072314e-05
5.51904831315944e-06
-1.9412310469568e-05
-3.10356958089912e-05
-9.91830337679937e-06
-5.63444208306802e-05
-2.60590024366411e-05
-1.45943906285509e-05
-4.48675842524744e-05
-2.77100449846258e-05
-1.733940075896e-05
-3.24798180889206e-05
-1.46793360945116e-05
7.44286105808009e-07
-4.22710914975166e-05
-1.2509039349174e-05
-4.02545185355093e-06
-2.64307474245624e-05
-3.43358914083864e-05
1.29135554679816e-05
-2.9700367294152e-05
-4.63199643887928e-05
-5.60965847416566e-05
-2.33485096225752e-05
-1.91727224881473e-05
-2.64057974717344e-05
-3.70202497619566e-05
-3.0811127812421e-05
-2.14647788314216e-05
-2.2904129126039e-05
-2.32674661640352e-05
-1.99940210828697e-05
-1.4831101661013e-05
-3.26866983591209e-05
-1.74638818894981e-05
-3.67743221656617e-05
-2.74245263279603e-05
-3.54930018660438e-06
-3.98509096072295e-05
-2.68790060166194e-05
-3.89351032580098e-05
-2.92068212422563e-05
-3.26862526534927e-05
-4.9167385493972e-05
-2.35568885302396e-05
-1.92568524278337e-05
-3.00225478119402e-05
-4.8980737787514e-05
-4.12413450634231e-05
1.73489494320356e-05
-1.42506827447536e-05
-2.64031768561289e-05
-2.40253757384537e-05
-4.89919689775928e-05
-2.13875783256377e-05
-1.41894658923742e-05
-1.75427745718674e-05
-1.92980632926656e-05
-3.60568947320217e-05
-3.32264047980735e-05
-3.94723931577353e-05
-3.89886396019067e-05
-2.91862787938202e-05
-2.66150018683402e-05
-1.06943800977223e-05
-2.94108553921565e-05
-2.23784382427104e-05
-2.00931579129473e-05
-2.24457525233004e-05
2.91584802256026e-06
-3.25471091976855e-05
-2.54300150699414e-05
-3.55649610836648e-05
-1.48004139324307e-05
-1.73211469418348e-05
-4.04275106182536e-05
-2.0005891488995e-05
-3.18823112477681e-05
-6.44129173511808e-06
1.61444378421227e-06
-5.14787616069809e-05
-4.40013314283005e-05
-3.52438155867105e-05
-3.62644627564371e-05
1.05008683873563e-05
-2.56345158648756e-05
-2.84556571512501e-05
-3.08625911216679e-05
-2.23892661524059e-06
-4.05325617712689e-05
-2.31285549876856e-05
-4.8392500650461e-05
-4.82441559954477e-06
-2.81444609618792e-05
-2.39051889398454e-05
-1.79202938078744e-05
7.42645594386925e-06
-3.42774625777767e-05
-1.81342962169704e-05
-4.97425304615711e-06
-7.00598849710858e-05
-1.72775013981221e-05
-3.30046531987585e-05
-3.91679227568705e-05
-2.62371501099254e-05
-2.00880226257133e-05
-2.96194260386139e-05
-3.19760908619432e-05
-4.81958105885432e-06
-5.4727259596638e-05
-4.69595683132031e-05
-8.74732115341767e-06
-5.31723236874077e-05
-1.49694168231627e-05
-1.68356275694035e-05
-2.3888740295733e-05
-3.04252930762966e-05
-3.46037599367397e-05
-5.93016314067159e-05
-3.02073844583922e-05
-3.83011446987094e-05
-1.05800694343831e-05
-3.05219596647269e-05
3.92331974070943e-06
-3.98939363271561e-05
-4.58258550468702e-05
-4.17988500960663e-05
-2.81819125741034e-05
-1.31453058682671e-05
-3.73408339881697e-05
-4.59338103749242e-05
-3.75023500436299e-05
-2.88360221769378e-05
-1.16542715607292e-05
-2.13945897940588e-05
-9.17184654572687e-06
1.71391923105539e-06
-2.63331466046581e-05
-1.98250861674293e-05
-2.15475714898427e-05
-1.91386552824096e-05
7.2033247774907e-06
-4.88516587070459e-06
-4.24395500650832e-05
-2.70932601052723e-05
-2.24884988585056e-05
-5.63842954151433e-05
-4.55709348263695e-05
-2.35828752228608e-05
-4.73742122603646e-05
-3.46246100636613e-05
-3.21872437121675e-05
-3.57816903625068e-06
-4.02583164225593e-05
-5.59215964995275e-05
2.11666930977062e-06
-1.77921363674163e-05
-1.29895015331228e-05
-3.88301100200427e-05
-2.60602289269498e-05
-2.63360204817262e-05
-1.70853755646914e-05
-6.32914997100595e-05
-3.6851674995801e-05
-2.82887845726304e-05
-3.62666418431071e-05
-5.48928246163049e-05
-3.23094603693434e-05
-2.08321858460724e-05
-5.60306623781862e-05
-4.26080341979569e-05
-4.63186645846781e-05
7.57497849098203e-06
-3.23108617749499e-05
-3.83864690125025e-05
-3.87884967314719e-05
-3.11677378807085e-05
-2.65391199744877e-05
-9.2252116743884e-06
-2.07386698463735e-05
-3.90932777540108e-05
-4.70253289265643e-05
-3.95495884297401e-05
-5.00686620862008e-05
-3.98288433138105e-05
-3.12781036186616e-05
-1.0703046127774e-05
-3.38728800116767e-05
-1.67503486351941e-05
5.29965446087882e-06
-2.28512594396936e-05
4.18884855219273e-06
-2.30855427565755e-05
-2.64160289066758e-05
-5.00560802334455e-05
-4.36392446805806e-05
-1.75790291263592e-05
-2.59279818501395e-05
-2.54381800209947e-05
-3.94075491391756e-05
-1.9633001682747e-05
-4.85590524400576e-05
-1.16671837241653e-05
-2.75455833559817e-05
-2.97358672217468e-05
-1.94077653535413e-05
-3.0150584062778e-05
-2.65843318309223e-05
-8.54475508504086e-06
-3.95942445179958e-05
-3.06576639744998e-05
-1.69239489023256e-06
-1.95992065115826e-05
-4.22795142920587e-05
-3.57794078549082e-05
-2.79396278523584e-05
-1.68175915185827e-05
-3.34268638527062e-05
-6.02634336113139e-05
1.42597471550824e-05
1.68220338599043e-06
-4.19259326854746e-05
-6.19557034584571e-05
-4.38473937482468e-05
-2.29680980423312e-05
-7.39449224474412e-05
-1.71964371689988e-05
-8.29568680232823e-06
-3.21543155917882e-05
-5.82459740362593e-05
-2.12448444345806e-05
-2.45344933721282e-05
4.95778944075234e-06
-3.04757186858972e-05
-2.26231027271027e-05
-1.72728580470454e-05
-2.90274964025727e-05
-2.6761337773161e-05
-1.61382226309399e-05
-2.433021097727e-05
-1.3468204285341e-05
-5.25778342489861e-05
-5.22392833292571e-05
-5.68187671360731e-05
-1.21852845773319e-05
-5.1210637760394e-05
-4.83096595593577e-05
-1.64252123327183e-05
5.10510476661041e-07
-1.28730057787936e-05
-1.51756523380676e-05
-2.38152123478498e-05
-2.5295082506495e-05
-1.88013525099766e-05
-1.55775207388262e-05
-3.79608465440913e-05
-1.37247634927883e-05
-2.48694231943837e-05
-2.72492030990847e-05
-3.43962457840404e-05
-3.01786389419747e-05
-8.68941792586549e-06
-1.88815386672622e-05
-2.97507225126977e-05
-5.50828947994639e-05
-6.31223196341503e-05
-2.86718190709836e-05
-4.09838315726814e-05
-3.99631314341988e-05
-6.65270218859092e-05
-4.15495750017615e-05
-2.23588034142874e-05
-4.21795298293929e-05
-5.23901690654942e-05
-4.20921381980168e-06
-4.37579825057086e-05
-3.0005543380741e-05
-3.92997970098578e-05
-2.32153308692002e-05
-3.69835028174486e-05
-5.97563389074978e-05
-4.71161547173821e-06
-1.90586613910947e-05
-5.23481825446828e-05
-2.71676485764095e-05
-1.80610397232747e-05
-2.64316816569578e-05
-3.441687439992e-05
-4.25130685904076e-05
-7.61710020961757e-06
-1.18141067487235e-05
-3.42753517745104e-05
-3.02382472610681e-05
-1.31063509263646e-05
-3.91417245297212e-05
-3.96545601302864e-05
-1.86998942983086e-05
-4.03341234803903e-05
-4.59394094854476e-05
-3.76333856636851e-05
-1.74446030074378e-05
-2.04138978121318e-05
-1.56952446855313e-05
-9.80619521772077e-06
-2.04478976840199e-05
-3.26080618215167e-05
-1.48479922458289e-05
-5.31932979973558e-05
-3.93765036142045e-05
-3.97778321575127e-05
-2.10228541199514e-05
-9.09135472883379e-06
-1.57635186961332e-05
-9.11360114320121e-06
-3.29928330613619e-05
-4.1806750903015e-05
-6.32603257606073e-05
-6.066800392817e-06
-4.40827308520215e-05
-2.39228267314793e-05
-3.91951396813528e-05
-1.61622386776878e-05
-2.6622998634627e-05
-1.22048626653287e-05
-2.08781923415072e-05
-3.00512135274075e-05
-3.23464709897634e-05
-1.65937415201825e-05
-5.43099803544197e-06
-1.08410911953628e-05
-4.30810106402417e-05
-3.02447785711505e-05
-2.99522269412609e-05
-8.28923396865306e-06
-2.87963878992843e-05
-4.00585661758598e-05
4.54505528651684e-06
-3.99509814198061e-05
-2.61960094381529e-05
-3.22341359863956e-05
-1.22282610578795e-05
-4.82763663297976e-05
-6.80924615923716e-06
-2.46347232753621e-05
-4.65887063440293e-05
-2.8953221051787e-05
-2.41807904945783e-05
-1.20313544309872e-05
-4.89611245591342e-05
-2.72806087853647e-05
-4.50909255608457e-05
-2.41448757857935e-05
-1.84251356719997e-05
-3.93237869089193e-05
-6.48752708716174e-05
-6.96809000152044e-05
-3.28797233583996e-05
-3.17860616269307e-05
-4.43173196293861e-05
-3.10887447644582e-05
8.10963912469971e-07
-2.66647445246629e-05
-4.79240234812532e-05
-2.11607564147466e-05
-5.12797882573453e-05
-4.3177179651934e-05
-2.55670204039822e-05
-6.62539260068542e-06
2.72719443316871e-05
-2.86314682410349e-05
-5.96941735503279e-05
-2.84356837981189e-05
-5.6013179647463e-05
-4.04904924953371e-05
-3.22623573091189e-05
-2.38314202047965e-05
-1.53088424610995e-06
-1.27838204068788e-05
-1.06989983340757e-05
-5.1525051172625e-05
-2.2029177338591e-05
-4.10295931284762e-05
-4.79940934837538e-05
-3.06770327560884e-05
-2.78540112710707e-05
-2.96819617988708e-05
-4.09143340237514e-05
-4.74058847284269e-05
-8.91994078807949e-06
-1.41247027999275e-05
-2.96506179338466e-05
-1.08258392572694e-05
-7.21720627865571e-05
-4.2310892647208e-06
-1.94609305047588e-05
-4.14320197699765e-05
-4.74121364445461e-05
4.84969965649777e-06
2.60397543141459e-06
-2.88115309272916e-05
-2.99393371343304e-05
-1.0520331069788e-05
-1.35565468043993e-05
-3.25411657224603e-05
-6.15476463851107e-07
-4.63781952766521e-05
-2.78501450084883e-05
2.7719397456335e-05
-3.03576614439865e-05
-2.16524161838005e-05
-3.1302277369444e-05
-4.31615979703473e-05
-1.76087162550521e-05
-1.06161218683968e-06
-3.24958589232145e-05
-4.38500108531771e-05
-5.22293416874922e-06
-5.18109520544766e-06
-1.87684229630794e-05
-4.32245092401773e-05
-3.25846231510643e-05
-2.54905610288353e-05
-1.60851614102028e-05
-3.6440273188994e-05
-5.66277674193326e-05
-1.68697342117751e-05
5.65620733374642e-06
-2.9481973045345e-05
-2.50495683926901e-05
-1.69314210212971e-05
-3.47504585086869e-05
-4.16554540501857e-05
-1.00535142899322e-05
-3.89404513951525e-05
-3.35309372494134e-05
-6.5513876039048e-06
-4.88093699476748e-06
-3.59736900844308e-08
-3.18967871201619e-05
-1.27087449719742e-06
-2.49074145800653e-06
-3.08903198280006e-05
-4.22387399712687e-05
-7.48690268565136e-06
-2.73185143921036e-05
-4.57415602999303e-05
-6.77317288301823e-05
-4.15440951254455e-05
-1.0445561049915e-05
-3.03581392603454e-05
-4.58317278342768e-05
-2.66751435744321e-05
-2.27783338249223e-05
-5.35912300316778e-06
-2.28268583027584e-05
-3.02948111077494e-05
-2.05838364109281e-05
-4.9469229726373e-05
-3.77055390220508e-05
-3.08234292995694e-05
-1.71603207306303e-06
-3.69667245502331e-05
-2.70247198080824e-05
-3.47353115267465e-05
-1.78462265018022e-05
-4.51307404639447e-05
3.71903637583906e-06
-3.48566044801144e-05
-2.82010639245679e-05
-2.28803021944716e-05
-4.11457176488157e-05
-2.19471131711203e-05
-1.64538671029362e-05
-5.47637251313083e-05
-4.58913024295546e-05
-1.9471081278742e-05
-2.22402774358309e-05
-2.83902511291743e-05
-5.14728576809949e-05
-2.31305254797888e-05
-4.19490669581214e-05
-1.86396016415833e-05
-4.59571088787483e-05
1.20406392024051e-05
-3.98917464749675e-05
-1.76190736430015e-05
-2.12410561180308e-05
-3.90886400304286e-05
-3.47949520749358e-05
-2.12207612938497e-05
-1.21932228075779e-05
-8.04418070589286e-06
-2.64636810002337e-05
-1.67764544899345e-05
-4.66202299210855e-05
-2.94478975215375e-05
-1.03237750673869e-05
-2.4221215929308e-05
-2.03399098143855e-05
-4.49529479139722e-05
-4.33609609605417e-05
-4.5612629266399e-05
-3.9237567988218e-05
-3.59010407307259e-05
-1.72655280338947e-05
-2.97494358846926e-05
4.50914121603823e-06
-3.04046256002889e-05
-5.42251532908578e-05
-3.26946253473646e-05
-2.87141721044943e-05
-2.72262886712165e-05
-1.37091249269147e-05
-2.33812568661674e-05
-2.3940281600227e-05
-3.28145388452382e-05
6.77523161696624e-06
-2.00652123619587e-05
-4.52158506517592e-05
-1.07795078464488e-05
-9.48757789573855e-06
-2.95292217233797e-05
-2.41269644471384e-05
-1.83445066271625e-05
-2.21264896273064e-05
-2.42937101968682e-05
-1.4458931116646e-05
-5.61126597564455e-06
-4.04107582407236e-05
5.39450547406173e-06
-3.27946388813457e-05
-3.81251598126241e-05
-1.90337023957279e-05
-2.12983070481623e-05
-2.19283088397394e-05
-5.47558273758771e-05
-2.36424768047914e-05
-3.72384116257414e-05
-2.70207146688352e-05
-3.18011389383014e-05
-1.0695811361904e-05
-3.55264806161201e-05
-4.55295147699283e-06
-2.37265763229902e-05
-1.60567463513276e-05
-2.6309840132482e-05
-6.17231737912461e-06
-5.38550924173633e-05
-1.84655611156111e-05
-2.55802467876923e-05
-3.98025033591162e-06
-3.90159957643487e-05
-3.72416068732296e-05
-2.80421279584131e-05
-1.94419675504112e-05
-3.29733204751543e-05
-2.83583509767679e-05
-3.93774809446622e-05
-1.66478647460592e-05
-1.84035330316108e-05
-1.37480151875064e-05
-2.03884592840163e-05
-3.60293990766229e-05
-2.55106557456943e-05
-8.65768577041428e-06
-3.17573219528383e-05
-3.17999438885729e-05
-4.0695724311354e-05
-3.64739209695384e-05
-4.35369660112028e-06
-3.54097265709838e-05
-3.07909056450972e-05
-4.00601328685701e-05
-2.42500984912151e-05
-2.47214926370675e-05
-4.17843822974444e-05
-3.73599108155992e-05
-1.30053559239312e-05
-2.29478455861883e-05
-9.33235845884251e-06
-1.20921983170433e-05
-2.13652112227828e-05
-1.9789263272452e-05
-4.04758065843341e-05
-2.26159297626329e-05
-3.28219185694796e-05
-1.37291315604032e-05
-1.45909632034049e-05
-2.25299090356018e-05
-3.9626435902161e-05
-1.01384828829516e-05
-2.79133067186114e-05
-2.2206924830628e-05
-2.64184115991068e-05
-1.79292200417982e-05
-4.39779991506854e-05
-4.84004656118469e-05
-5.47302401262342e-05
-1.11996543967664e-05
-3.12158195265405e-05
8.39242569061321e-06
-2.30195954055033e-05
-4.64946689057436e-05
-1.24533018645214e-05
4.32637191272507e-06
-3.81226010167706e-05
-4.2291497124205e-05
-3.14669792216252e-05
-4.05674191563635e-05
-2.65929082409311e-05
1.75094410945151e-05
-3.08714428253198e-05
-2.88983741110079e-05
-2.03256110566722e-05
-3.1438142215387e-05
-5.593422966495e-05
-5.23723349961947e-05
-4.07978723381089e-05
-4.91826321404412e-05
-1.84542419585424e-05
-2.24032332388416e-05
-3.285342000128e-05
-3.75341492113313e-05
-2.35497664820171e-05
-3.17791052012563e-05
-1.95371084958199e-05
-4.64939746496121e-05
-2.27540720726225e-05
-4.16338092677659e-05
-3.6378223125662e-05
-5.56782849839749e-05
-2.5589234097997e-05
-4.75504607010049e-05
-6.57223080230856e-05
-3.84068793812602e-05
-4.04194456603101e-05
-4.56645947774777e-05
-4.99604968318296e-05
-2.97298677056545e-05
-1.42089418550625e-05
-7.31151595749545e-06
-2.37517050011853e-05
7.47484044210351e-06
-2.81686064317905e-05
-3.08625203878213e-05
-2.26192053204352e-05
-4.67659594771191e-06
-4.29116496419607e-05
-3.35482780514596e-05
-6.51700193674578e-05
-3.40929286459724e-05
3.33812166779926e-06
-3.27719605751997e-05
-3.69079544211165e-05
-3.5708373891437e-05
-1.92055466298628e-05
