# Supplementary material for: Research on computational propagation and identification of mine microseismic signals based on deep learning
Source: PLoS One. 2025 Oct 22;20(10):e0334641. doi: 10.1371/journal.pone.0334641 (PMC12543183; doi:10.1371/journal.pone.0334641)
Supplement: S6 Data — (ZIP) [file pone.0334641.s006.zip › 000100900000191.xlsx_0.txt_24.txt.txt]

-1.59454498109681e-05
-5.16178814091237e-05
-4.02138406757061e-05
-2.71380433262959e-05
-4.90627900304846e-05
-3.5981644792597e-06
-3.48167587895406e-05
-5.33456998220095e-06
-3.98328372144576e-05
-9.71434077881279e-06
-2.49415999902288e-05
-2.58162042091406e-05
-3.4344975665343e-05
-5.01830764117161e-05
-3.65877299438577e-05
-6.53330609151718e-06
-3.1647870068324e-05
-4.35231144328917e-05
-4.01868453430681e-05
-3.88742682846251e-05
-3.39104208000172e-05
-5.29444316079783e-06
-3.5918339137051e-05
-8.98381233211583e-06
-3.84680609033579e-05
-1.0684520059261e-05
-6.50401117545406e-06
-2.65075745396995e-05
-3.55998871025452e-05
-2.77154807013497e-05
-3.03901794395231e-05
-1.50922933422675e-05
-1.76453993210682e-05
-1.10100501519231e-05
-3.52058711394993e-05
-2.4626937178706e-05
-4.49328740512217e-05
-2.49837546210289e-05
-3.39890671851385e-06
2.93381308901489e-06
-3.19560590458896e-05
-2.09898118517197e-05
-3.25935040897082e-05
-2.96584153664492e-05
-2.73357613422161e-05
-1.3697452680805e-06
-5.74999469219389e-05
-2.44920912544515e-05
-2.44651891636682e-05
-1.49421530796572e-05
-3.34897048932077e-05
-2.17314580716878e-05
-4.90845572894715e-05
-4.16568428677306e-05
-1.16660686823565e-05
-3.66656691205579e-05
-6.6698929019938e-05
-2.17463195610825e-05
-1.10469386089525e-05
-4.13720284658905e-05
-2.70161931231116e-05
-4.01026165328454e-05
-1.14045895437864e-05
-5.35609530891369e-05
-2.53700578714452e-05
-1.21471431988813e-05
-2.93156105240445e-05
-2.05038369410081e-05
-3.94045899169194e-05
-3.01377990119091e-05
-2.26548061074638e-05
-4.17719232161881e-05
-4.89292455595357e-05
-3.76133238490228e-05
-3.90228413219952e-05
-4.83193042701131e-05
-2.92574856497794e-05
-3.84010430839908e-05
-1.86167436240782e-05
-7.77944536284662e-06
-3.12711768082961e-05
-3.72167267342053e-05
-3.94297837350926e-05
-3.2961385173241e-05
-1.48471073390286e-05
-2.31569869718889e-05
-4.16990826887439e-05
-3.68189062992401e-05
-3.536989648895e-05
-4.12468559230756e-05
-1.59551193637394e-05
-4.14056340947869e-05
-2.44772914053085e-05
-1.63599151894429e-05
-2.47206906730239e-06
-3.83941120128055e-05
-3.1618265989349e-05
-1.3401729461721e-05
-6.03472679693243e-05
-4.12061649573391e-05
-2.64049456237965e-06
-4.9481998165103e-06
-1.33142236653784e-05
-1.94780188226444e-05
-2.78164938094016e-05
-4.21122026632165e-05
-8.64591149564615e-06
-4.40206663952967e-05
-2.25619449723587e-05
-3.72924011723576e-05
-2.75243794929101e-05
-3.82586243725263e-05
-3.98924116360689e-05
-4.88813929594281e-05
-2.4702747461079e-05
-4.80479948682146e-06
-3.05272797841901e-05
-2.29038561598455e-05
-4.20177809948278e-05
-2.90257943650786e-05
-1.26051003797134e-05
-3.24601742476606e-05
-3.63730806648302e-05
-7.31789413699623e-06
-2.17661872195863e-05
-4.58132613934531e-05
-2.01326868963459e-05
-3.20305816098128e-05
3.40012677634536e-06
-3.27608124855123e-05
-5.68113698659788e-05
-2.32404833070537e-05
-2.47260168715502e-05
-4.23189951215857e-05
-1.73269890680448e-05
-1.29724630549048e-05
-2.90655017934654e-05
-5.5051568728276e-05
-1.39521763534556e-05
-2.54937126931978e-06
-4.45893518886207e-05
-1.23360561470355e-05
-2.0058714939727e-05
-7.8368143812235e-06
-2.40028910732672e-05
-3.8486913588353e-05
-4.60961348075038e-05
-1.28523068343097e-07
-9.78961483930569e-06
-8.99000422720094e-06
-1.84030772875242e-05
-2.22937311209506e-05
-3.78312169556958e-05
-3.30579261672981e-05
-2.06957915000809e-05
-3.89929388756445e-05
-2.57546552163469e-05
-6.37250599557697e-05
-5.01531097893766e-05
-2.77399564674081e-05
-7.38084957053175e-05
-3.28939043060458e-05
-3.71575451860272e-05
-3.50038741348963e-05
-2.44556578504168e-05
-4.6707560935802e-05
-1.33889587131762e-05
-5.367140424177e-05
-4.1462977590621e-06
-4.11272802818215e-06
-4.77002849377699e-05
-1.341468659883e-05
-1.23299696349032e-05
-2.0111824529535e-05
-4.47450287563873e-05
-2.8477859235706e-05
-1.91022152268801e-05
-4.03940504585741e-05
-4.88996873684041e-05
-3.84711795832054e-05
-2.29065672578387e-05
-5.74992447770541e-06
-2.96386765824088e-05
-2.84458936775002e-05
-3.77700374742054e-05
1.02299356557048e-05
-1.75589632446234e-05
-3.95132196387536e-05
-2.90785763939492e-05
-4.75612216175705e-05
-3.18395254523994e-05
-1.97044283842247e-05
-1.43076291333853e-05
-5.64738074922421e-05
-4.78468565100948e-05
-3.53010065250076e-05
-1.69405053678028e-05
-3.16832009660705e-05
-1.62853659418475e-05
-1.37395447220979e-06
-2.96938096576819e-05
-3.98316575828874e-05
-2.70520227325325e-05
-4.61642721401498e-05
-2.45704462229441e-05
-3.99961939877564e-05
-5.17728620402927e-05
-7.79076088685067e-06
-2.88192081271715e-05
-1.90729576082389e-05
-4.87010624390981e-05
-1.69193754430333e-05
-2.26784042263191e-05
-1.73487635282736e-05
-3.06370561942695e-05
-2.16946485508746e-05
-3.98541079306159e-05
-2.42869086969103e-05
-4.81873320749688e-05
-4.03160447636226e-05
-1.70402285294966e-05
-3.86786728647529e-05
-3.41060439537838e-05
-4.15669790617857e-05
-2.79968501104533e-05
8.45424713460962e-06
-2.5752944099425e-05
-2.35507216770142e-05
-2.50832457702985e-05
-1.56772640135114e-05
-2.38234545925008e-05
-2.6431318109904e-05
-1.00783341133626e-05
-3.11292945211179e-05
-5.83280317399934e-06
-3.40239264457756e-05
7.14091553445591e-06
-2.14710101109793e-05
-2.89942074409226e-05
-3.40052561806014e-05
-3.28007265025739e-05
-3.90856006830627e-05
-2.04146282844918e-05
-4.23651146794068e-05
-4.77959312679509e-05
-4.70198693101209e-05
-4.59987350376679e-05
-5.06970330625319e-05
-2.49894490261316e-05
-1.28739056732427e-05
-5.0636715754131e-05
-1.71085204013089e-05
-1.20479536668034e-05
-5.35457032947767e-05
-1.44398841817507e-05
-5.39964526917504e-05
-1.5672653131197e-05
-2.46401232156984e-05
-3.08195089044622e-05
-3.1632639477761e-05
-1.34374842201391e-05
-5.65498073356658e-05
-2.21617817955267e-05
-2.01235054644068e-05
-5.10321906789628e-05
-2.55912933160007e-05
-2.53237010955581e-05
-3.5772905668244e-05
-9.90546036568887e-06
-3.8855909180434e-06
-4.561686593355e-05
-2.00328572920495e-05
-4.10872921097e-05
-3.83066245840163e-05
-1.37933390294314e-05
-2.44114190085301e-05
-5.19087046613395e-05
-1.65383450691699e-05
-3.09385142794232e-05
-2.31102194812944e-05
-5.53077542066712e-05
-3.97911237515116e-05
-2.30179636401198e-05
-2.85139833944065e-05
-1.40684445975379e-05
-4.52700487932818e-05
-8.46354221753822e-06
-1.84467935035334e-05
-9.13238085730862e-06
1.18091809806995e-05
-3.90551515445806e-05
-7.48997817050148e-05
4.22294828534847e-06
-1.61931739431106e-05
-2.54995927478671e-05
-2.03296273261307e-06
-6.79796087096307e-06
-3.43519060694734e-05
-2.02469024343962e-05
-4.095937041365e-05
-2.19777143046796e-05
-4.00397680624322e-05
-2.73119963550978e-05
-3.13809657807444e-05
-5.49202914703234e-05
-1.24380629516844e-05
-3.64657966964948e-05
-4.20562082891888e-05
-4.97771447014056e-05
-3.38672865378315e-05
-3.29414464888392e-05
-3.42355873516863e-05
-4.45096948775269e-05
-9.23801342558162e-06
-6.57873986940353e-05
-3.59589449466488e-05
-5.31417939627651e-05
-3.51779107417464e-05
-4.9922429629567e-05
-1.46882723723162e-05
-5.12330365015463e-05
-3.37403723183509e-05
-1.53791659015698e-05
-2.71833115520605e-05
-2.84461687304864e-05
-2.93421160560084e-05
-3.78890690313733e-05
-2.18016554357547e-05
-3.18935687126655e-05
-3.43697181876078e-05
-2.86217528494751e-05
-3.06826910178049e-05
-1.63034204193992e-05
-5.25180142914395e-05
-3.78163267997007e-06
-2.99207388411429e-05
-2.80244112970899e-05
-3.99175884598106e-05
-4.35128875470868e-05
-1.82487668861024e-05
-1.55862201933479e-05
-4.03488891115246e-06
-3.26318234564376e-05
-8.82776548530222e-06
-3.24090192848282e-05
-2.64244719324506e-05
-2.38225565464666e-05
-1.29169981494844e-05
-6.0627992937351e-05
-1.94976211322977e-05
-3.79642774970964e-05
-6.70893393494947e-05
-1.80742669703818e-05
-1.81732019512282e-05
-2.32238078459259e-05
-3.75825815606705e-06
-3.57967014938919e-07
-3.47325056929422e-05
-5.722927313432e-05
4.42652804312194e-08
-7.81306376777997e-06
-1.21584348698826e-05
-6.94507284457811e-05
-5.35916756296844e-05
-3.15103835109187e-05
1.45078108690662e-06
-3.26447500125216e-05
-4.61411819729064e-05
-3.73476548245872e-05
-3.9861988618438e-05
-3.49992705031912e-05
-2.19538271842134e-05
-4.71578621901403e-05
-5.34323826583513e-05
-3.98625134563845e-05
-4.77082644947535e-06
-1.3710644217679e-05
-1.28226105044021e-05
-2.34060261132599e-05
1.31036883360837e-06
-1.94063910075715e-05
-5.50150291545816e-05
-2.22700840862791e-05
9.23963576872184e-07
-3.01650319803569e-05
-2.52271885689429e-05
-1.81213840748704e-05
-3.32100171358335e-05
-1.66223729709458e-05
-6.20248137518222e-05
4.43997296958574e-06
-1.40818172721219e-05
-2.99957505669866e-05
-3.32126494783797e-05
-2.70824357863026e-05
-2.84807058719497e-05
-1.14561510408656e-05
-2.80955310504946e-05
-3.32834808334233e-05
-3.71013834218946e-05
-5.90504447244254e-05
-2.52617294092035e-05
-5.0000551081208e-05
-3.56915895585671e-05
-3.60967495061328e-05
-2.66294046288764e-05
-2.82989489282838e-05
-4.47489983661286e-06
-4.42646048442361e-05
-2.48141658648943e-05
9.47994446547333e-06
-2.67652301805881e-05
-4.1089749738717e-05
-2.60468490292745e-05
-2.10566860327212e-05
-3.09977562544719e-05
-4.35850287909432e-05
-3.16511275495722e-05
-2.63177916107432e-05
-4.03964943400317e-05
-4.25030963480703e-05
-2.15015488120517e-05
-2.42250008008441e-05
-6.32795993963466e-06
-1.14320844107585e-05
-4.19469921605467e-05
-3.28337162403954e-05
-2.77984304806261e-05
-3.47732698227332e-07
-1.50159634714756e-05
-3.86121657907133e-05
-4.9621758787445e-05
-3.43651847150812e-05
-2.64884051922099e-05
-4.1089692915607e-05
-2.93351377196122e-05
-1.06200439502866e-05
-5.66739249503326e-06
-1.95377514666594e-05
-5.74017702485615e-05
-2.56980015607118e-05
-2.1284601215595e-05
-1.27934621565093e-05
-4.456712616432e-05
-4.61555750759167e-05
-5.50395124376939e-05
-2.22337893866378e-05
-5.40727003628958e-05
-2.86344268169737e-05
-2.59829923188637e-05
-4.40583774977863e-05
-5.47644103329955e-06
-3.73986288511222e-05
-1.70199044042316e-05
-4.43892819047894e-05
-3.84372006007672e-06
-2.23434935488149e-05
-9.16271794110546e-06
-4.80381937766407e-05
-5.6684918198104e-06
-1.52699936177977e-05
-3.30448682180781e-05
-4.34464384197211e-05
-3.30219184374693e-05
-2.64852064319327e-05
-4.95592165684483e-05
-2.05640515223802e-05
-2.33427381150134e-05
-3.90684246960561e-05
-2.38883320041966e-05
-1.15989921863462e-05
-1.5809518622908e-05
4.44741330491491e-06
-2.30498333299325e-05
-3.81623872951971e-05
-4.44803463803646e-05
-1.25219205325854e-05
3.14517282208104e-06
-3.7090918547514e-05
-3.35221297076922e-05
-5.71884707810516e-05
-4.57392106992069e-05
-4.21996303483904e-05
-2.12816805948549e-05
-2.0499183776981e-05
-1.3966956060374e-05
-1.33187387702269e-05
-3.4300212461309e-05
2.13368807244011e-06
-4.3051404673134e-05
-1.73209134485634e-05
-2.68736301325634e-05
-2.56609298260155e-05
-2.63154738868964e-05
-2.36860714324697e-05
-4.31777416771547e-05
-5.24699420038999e-05
-2.57004090220388e-05
-1.73976255927702e-05
-1.37199278189421e-05
-5.07244551995422e-07
-4.49441933215736e-05
-3.79456969351289e-05
-1.59958212248811e-05
-1.38512522696537e-05
-3.40597761298178e-05
-4.52448323402751e-05
-4.46792004489644e-05
-3.10654571141787e-05
-2.00753774156906e-05
-5.78199168633217e-05
-1.90337835855569e-05
-2.82880035935431e-05
-3.64712077322956e-05
-2.12642717007969e-05
-2.61571996724636e-05
-3.65349306274902e-06
-3.18869157778314e-05
-3.64188836501934e-05
2.07096026682169e-06
-3.2816926505183e-05
-2.35161589557292e-05
-4.21006873639412e-05
-2.91270318693852e-05
-1.48746671228531e-05
-1.84552473017565e-05
-1.66109720375952e-05
-1.37129836633949e-05
-4.24556108586172e-05
-2.16087706889455e-05
-2.28539578134294e-05
-6.24921439585198e-05
-3.26015502965072e-05
-6.10940955057196e-05
-3.22849859492021e-05
-4.21130788779487e-05
-1.67906151519725e-05
-5.73291870697251e-05
-5.40924305654962e-05
-3.27196916248956e-05
-1.9285102300251e-05
-2.90151320238882e-05
1.22493803196819e-05
-1.27533744323967e-05
-3.1524621934829e-05
-1.40863650732171e-05
-1.23028504833075e-05
-3.39378722828119e-05
1.7857738549791e-05
-3.02893522371013e-05
-5.77234407029499e-05
-4.83516382770294e-05
-3.19941131588921e-05
-3.26760703262759e-05
-1.28753320027929e-05
-2.49529285099e-05
-2.23282501211992e-05
-3.99552643240698e-05
-1.05952592345511e-05
-9.22987737804485e-06
-4.10023159012428e-05
-1.34524903103572e-05
-6.77136676422121e-06
-3.02672079414054e-05
-2.49336191163358e-05
-4.64276571028885e-05
-2.25620879154149e-05
-3.18447363251136e-05
-3.97931986207469e-05
-4.18792989728527e-05
-4.30599620151435e-05
3.06876304162999e-07
-1.28774450183011e-05
-3.62188546862399e-05
-1.24916249795e-05
-1.20833560194103e-05
-3.20447748410674e-05
-2.85524348629344e-05
-3.70564176663493e-05
1.49632617009285e-05
-8.28515186746516e-06
-2.87346192835556e-05
-1.79881691385386e-06
1.55370985915877e-06
-2.60984514422362e-05
-5.23609514794072e-05
-4.51523790997146e-05
-3.86874100418649e-05
-3.35827833755404e-05
-2.94686513334644e-05
-1.57281716058543e-05
-1.6747254085083e-05
-2.45568708922859e-05
-5.85186184786719e-06
-1.90819715086485e-05
-9.29031651001054e-06
-3.18258711439633e-05
-3.80957585854945e-05
-6.08969426721947e-05
-3.98933289420665e-05
1.87589395509785e-06
-2.70675587068878e-05
-2.17577565423251e-05
-3.26163172984506e-05
-4.40318181964999e-05
-5.77518557571301e-05
-2.78075111949961e-05
-1.71493147671435e-05
-2.75183410556272e-05
-5.82809965304842e-05
-3.30565704017942e-05
-2.71353841181187e-06
-9.91317094425233e-06
-4.07154129467263e-05
-1.54227676212964e-05
-3.56704157662352e-05
-1.43101959997525e-05
-2.00669172823299e-05
-3.28691331548956e-05
-2.15292727097612e-05
-4.29561405792808e-05
-5.28057610766866e-05
-1.86923863657464e-05
7.53229648600944e-06
8.40094724881888e-07
-5.97022528967863e-05
-2.71908675903512e-05
-2.71506286092499e-05
-3.37804395922853e-05
-2.78498023917783e-05
-9.80368979366787e-06
-4.3433922760878e-05
-3.07687843733023e-05
-4.33663459517317e-05
-3.67967604808748e-05
-4.50423801816322e-05
-3.6767121130259e-05
-4.26658585672058e-05
-4.0703483818448e-05
-1.51194053179376e-05
-1.95912340934625e-05
-9.05438224713876e-06
-1.904112485087e-05
-3.12449057948321e-05
-4.73775069995149e-05
4.11978515366761e-06
-1.9372453300629e-05
-1.28087784082979e-05
-8.99728102090627e-06
-3.83618734323601e-05
-4.63639472658865e-05
-5.93479082245942e-05
-5.33329116016809e-05
-2.55813913514778e-05
-7.71430577615099e-06
-2.56669605311879e-05
-3.58558119660004e-05
-4.68597327536492e-05
-1.69538713319619e-05
-3.94240057283314e-05
-3.35920457174632e-05
-1.88053214118498e-05
-3.8493667733957e-05
-3.5555718613147e-05
-1.04801587753276e-05
-3.46221938800531e-05
-5.52050286081446e-05
-1.22114995981851e-05
-1.2030600752868e-05
-5.13253202310754e-05
-2.85769287509828e-05
-1.11528541164463e-05
-3.42179474939998e-05
-1.6867268888954e-05
-3.243685679591e-05
-1.82858099380488e-05
-2.88069943009161e-05
-4.89536074652336e-05
-1.05659604892836e-06
-3.26188634304682e-05
-1.19567317170315e-05
-2.45722118162322e-05
-1.00011858741331e-05
-3.67403640442928e-05
-2.16457358951928e-05
-2.92358904966774e-05
-1.06296987765526e-05
-2.68185713317826e-05
-2.64911108342371e-05
-3.39951074016903e-05
-3.82979063349751e-05
-3.37289284885392e-05
-4.74410225144051e-05
-4.1342314373561e-05
-1.90816188924734e-05
-3.46488072950818e-05
-2.77509769308834e-05
-4.27232560619565e-06
-3.02429251192749e-05
-1.95044374503758e-05
-1.77025134692098e-05
-2.37391315063288e-05
-2.91017012884442e-05
-3.57539034831932e-05
-2.09359488961973e-05
-2.71632314693534e-06
-3.30881835273715e-05
-1.46921625738e-05
-2.28846273135778e-05
-2.32953390037923e-05
-6.1097707831533e-05
1.24878118664624e-06
-4.19593141368526e-05
-4.38144519258733e-05
-2.78673614100886e-05
-2.00265813796146e-05
-3.37417901395411e-05
-2.35811498793949e-05
-2.63404025396206e-05
-4.60773040458254e-05
-1.37534596749989e-05
2.87491489761358e-06
-3.13715027431338e-06
-3.35174768055052e-05
-8.22824929655566e-06
-1.46032125137796e-05
-5.6002388698316e-06
-4.16576890246248e-05
-2.62276972130051e-05
-9.22274910437506e-06
-3.31897919935626e-05
-2.11832783450123e-05
-3.30465373238954e-05
-6.079468391611e-05
-5.69664010291578e-05
-1.80172668001128e-05
-3.55769178335925e-05
2.11616160352258e-06
-5.45858436160814e-05
-3.22309586259016e-05
-2.40138955321678e-05
-1.79798020492171e-05
-3.28138915750043e-05
-3.39539297454987e-05
-2.73287403832385e-05
-2.67012134838187e-05
1.61074786180594e-05
-1.69189039538067e-05
-3.27171003614994e-05
-2.67853046181589e-05
-2.69772233909935e-05
-1.64101404262404e-05
-4.35388448069109e-05
-4.54797197461881e-05
-1.95499215832574e-05
-2.43802382018759e-05
-1.61152738926769e-05
-3.58139180796345e-05
4.66211015910911e-06
-2.63865841150686e-05
-4.68499476961093e-05
-2.98525478025648e-05
-1.47705869922264e-05
-6.61835135650009e-05
-5.24098817170428e-06
-2.93529846975561e-05
-3.8610770169522e-05
-6.79761384573875e-05
-1.83194130766515e-05
-5.50634458288079e-05
-2.45631642804031e-05
-1.00939312061748e-05
-2.60136694827351e-05
-1.2191154715978e-05
-2.11283008991521e-05
-3.32008549358096e-05
-1.69120829369603e-05
-3.66869185564365e-05
-1.34625639873111e-05
-3.06647149442539e-06
-1.52028009899344e-05
-1.3091912855337e-05
-1.95294438296478e-05
-3.94878376947465e-05
-2.9148185385809e-05
-2.00543974297643e-05
-4.09887919247933e-05
-4.26877515815364e-05
-2.93497790310847e-05
-1.21128853001398e-05
-3.01900833407963e-05
-4.76543194472724e-06
-2.298874068401e-05
-1.85427892763515e-05
-2.25965717525221e-05
-1.68470086723891e-05
-4.41353716176463e-05
-4.95365397383478e-05
-1.98323572915775e-05
-3.83585381056278e-05
-3.84476667652289e-05
-3.0460692847901e-05
-4.14789700339669e-06
-1.82770310999296e-05
-3.31223376407591e-05
-5.79735690193188e-05
-2.52777626481945e-05
-2.423411882341e-05
-5.6467343251493e-06
-4.34760402853169e-05
-2.53213892019004e-05
-2.48602577983369e-05
-4.52530731767282e-05
-4.39739176405675e-05
-4.32821252368561e-05
-2.70514541942341e-05
-1.06751730318845e-05
-3.3948721206748e-05
-3.43930239469387e-05
-5.20672718067615e-05
-1.45678703021798e-05
-6.14169961598469e-05
-3.37275459805327e-05
-3.89980005555601e-05
-1.83431272516899e-05
-2.73889159341436e-05
-2.94366036482534e-05
2.99495803724299e-06
-2.4736078549662e-05
-4.16942178175057e-05
-5.10330090643321e-05
-3.73790877765797e-05
-4.68957100922765e-05
-4.14160882666647e-05
-5.41101074694421e-05
-5.14732604248301e-05
-4.43577851490508e-05
6.5384585714147e-06
-4.91680547424962e-05
-4.00626138727549e-05
-2.07551808960078e-06
1.13201797842045e-05
-3.89899307491859e-05
-1.53536095431914e-05
-1.11912475623783e-05
-3.97476753856424e-05
-4.96220922819753e-05
-2.65070131335342e-05
-2.99755996754765e-05
-3.89418578556694e-05
-1.12480003917678e-05
-6.93814119773802e-06
-2.7317345211428e-05
-4.26940079307223e-05
4.55626041773087e-06
-3.66168280463481e-05
-1.46917003389845e-05
-2.56089630220524e-05
-3.33478107157439e-05
-2.14211267954823e-05
-1.35544969760625e-05
-8.43800239478455e-06
-1.43919238153825e-05
7.42877957544596e-06
-1.21708886546273e-05
-2.12983064642566e-05
-2.76426964601479e-05
-3.50773599559182e-06
4.54683327557926e-06
-2.48943915092995e-05
-2.65934564902453e-05
-5.85741357298845e-05
-3.85296382428714e-05
-3.48595907101446e-05
-1.39529899157845e-05
-4.08914183068833e-06
-2.97504530956878e-06
-1.89293733715416e-05
-4.80322275204097e-05
-2.62719648769515e-05
-3.58009005482131e-05
5.25836023607668e-06
-2.51930863847995e-05
-1.23318021786251e-05
-6.83645178736713e-05
-3.05476819255606e-05
-6.01078756199864e-05
-1.67161522844606e-05
-1.93815924394464e-05
-4.75732933966751e-05
-1.87788573902125e-05
-3.92425453603819e-05
-3.57264922424312e-05
-3.75245107830378e-05
-2.19690167365013e-05
-8.48624644127899e-06
-2.63331593389709e-05
-1.16185517996684e-05
-1.62667907322419e-05
-3.36533926924966e-05
-4.17229923400766e-05
2.33905810644592e-06
-4.93375465385281e-05
-1.91786540601042e-05
-4.76690068345078e-05
-3.24533305175866e-05
-2.32508555732572e-05
-3.10577820986295e-05
-3.05748966620473e-05
-3.03352657585542e-05
7.14923644489767e-07
-4.12750488005639e-05
-2.11752100409518e-05
-3.89160435986687e-05
-2.9598921920866e-05
-5.91010491933359e-05
-3.1258690926334e-05
-3.56881118814455e-05
-2.50757231291714e-05
-4.7652340082898e-05
-4.4570425252389e-05
-4.25063961650761e-05
-7.47332441076317e-06
-8.97046279298469e-06
-4.49077292374123e-05
-6.92108931962838e-07
-9.48845620720602e-06
-9.12828968154443e-07
-5.93360420445716e-06
-4.655150516385e-05
-3.44892572851187e-06
-3.49626077103663e-05
-5.64076843184842e-05
-4.06960796313748e-05
-5.25374256109575e-05
-2.83743995799088e-05
-6.28901319908499e-06
-1.21488237605245e-05
-6.15875583154938e-06
-2.18210681291886e-05
-2.78962267010235e-05
-3.38944978320812e-05
-5.39339922028209e-05
-1.28026278176532e-05
-3.63643990563709e-05
-3.8760477396729e-05
-1.98196211730867e-05
-9.61702672140256e-06
-3.1069360791849e-05
-4.55242512769247e-05
-3.17204781796697e-05
-7.38332878289673e-06
-3.51979423258037e-05
6.65224789985962e-06
2.72249340689981e-05
-2.26318477523066e-05
-2.98157757530304e-05
-2.09401412365013e-05
-4.77779174495118e-05
-5.68859492595919e-05
-3.43159595992198e-05
-3.42056080121127e-05
-3.8707012193948e-05
-1.22045128012763e-05
-1.49355985126919e-05
-4.34435354734351e-05
-3.37994444639476e-05
-4.34824362271997e-05
-1.6339532288239e-05
-2.41470273551164e-05
-7.07258558922774e-06
-5.04168309394995e-05
-5.7149386752095e-05
-2.6303729771929e-05
-3.27111698347082e-05
-1.37213890223228e-05
-2.77554248927182e-05
-2.62400716193826e-05
-2.43583543188886e-05
-4.4652841677195e-05
-3.07173098844099e-05
-2.96826625374021e-05
-2.890768933968e-05
-3.78066616630779e-05
-4.60044985301051e-05
-5.37599626094223e-05
1.90751854950297e-05
-3.86644172692405e-05
-1.21257086059456e-05
-2.17193598061125e-05
-3.21684253486339e-05
-5.58204358617987e-05
-5.73475227576179e-05
-6.39705262278952e-05
-2.58027397516715e-06
-4.89559658875111e-05
-2.61677856631836e-05
-2.41967298737308e-05
-3.04926585997793e-05
-3.41914796821754e-05
-2.11804062773458e-05
-6.44034426492917e-06
-5.6650154268256e-05
-4.19210918393179e-05
-1.21995913906013e-05
-9.86022589712764e-06
-5.72139920832795e-05
7.13635371395546e-06
-3.89723950868031e-05
-4.52252011423521e-05
-1.67992370094147e-05
-5.05140259895233e-06
-1.90732526040471e-05
-4.25731609844996e-05
-2.63092010662185e-05
-2.99306987268924e-05
-1.35871958242401e-05
-1.98652482938394e-05
-3.48537399023238e-05
6.69543432194328e-06
-3.66146249751925e-05
-2.58858439152112e-05
-2.53647019215197e-05
-1.48436150728102e-05
4.97608624402903e-06
-4.50107521677471e-05
-7.66451221694024e-06
-3.28171657681719e-05
-6.1775003868991e-05
-2.2243450039615e-05
-2.52796002124217e-05
-1.94682303491122e-05
1.5179786491485e-05
-2.71612843567426e-05
-5.04554405946696e-05
-4.97724401715235e-05
-2.62434340680021e-05
-1.26808061961927e-05
-6.43928395010301e-05
-1.70940625888567e-05
-9.50329873003441e-06
-3.00208540757209e-05
-7.64104838267083e-06
-3.93322247269331e-05
-1.67647796084988e-05
-4.36226040984136e-05
-2.29887995872737e-05
-5.54518290602785e-05
-3.32133329547256e-05
-1.25356644779381e-05
-5.19115558467797e-05
-3.40368353894794e-05
-9.17231137150824e-06
-3.20440623862578e-05
-2.38265411705079e-05
9.58628482909382e-06
-2.6273785732161e-05
-1.53564319446754e-05
-5.4841475344793e-05
-9.99295844784274e-06
-3.80991154094554e-05
-8.664322273992e-06
6.19540221745563e-06
-6.25101123940434e-06
-1.37246884621324e-05
-4.14278294087083e-05
-2.59824736504446e-05
1.62805733957183e-06
-2.4698122651939e-05
-2.43009597471919e-05
-2.15246109250786e-05
-4.04612209159893e-05
-3.0664627959075e-05
7.38907368117099e-06
-1.72683030420751e-05
-3.06849697187871e-05
-5.33327651147476e-06
-3.97101645434047e-05
-6.27069000732521e-06
6.84048666429273e-06
-2.51700528992148e-05
-3.30942812116794e-05
-1.38109046001884e-05
-1.09570541037021e-05
-3.51886053568346e-05
-4.32359531743847e-05
-2.67673754371492e-05
-2.40782254701579e-05
-4.12156102847918e-05
-1.69939733419038e-05
-3.6190653827584e-05
-4.54195441944288e-05
-2.38584737243725e-05
-1.41482407765981e-05
-2.39833815280437e-05
-5.06250271044467e-05
-4.22533904197998e-06
-1.42056121451677e-05
-5.02814264544623e-05
-4.8978915915806e-05
-3.30873212071173e-05
-3.50206713735502e-05
-2.38296981265687e-05
8.65095614718495e-06
-3.93569800961833e-05
-2.64696940324439e-05
-4.78019498913593e-06
-3.84522716287858e-05
-3.82186366177159e-06
-7.02598065535555e-06
-1.32573398363169e-05
-4.88885217432892e-05
-3.10158539528347e-05
-2.14205243092702e-05
-2.89935396217782e-05
-3.97599409253324e-05
-4.36120089328161e-05
-2.1799734466141e-05
-3.40009930296523e-05
-2.21195937132698e-05
-1.29543554480093e-05
-2.09730043420667e-05
-6.05339148744395e-05
-1.47139692867438e-05
-3.63171645353948e-05
-3.04070277233087e-05
-2.31303613689493e-05
-4.65845497648011e-05
-4.46351638657475e-05
-2.97163922205849e-05
-1.80506426159465e-05
9.93440113351361e-07
-4.123513900911e-05
-2.87758059727586e-05
-4.02685685518006e-05
-6.33641100788272e-05
-1.46513137732092e-05
-2.104512210264e-05
-1.05989376357232e-05
-2.61493817307657e-05
-5.27267696266612e-05
-2.36610559301016e-05
-2.65285610470471e-05
-1.32418957768282e-05
-1.46410838921966e-05
-4.94686472442767e-05
-5.72982879556295e-05
-1.40173288663832e-05
-2.8608465490043e-05
-1.35409288830402e-05
-3.25875285053792e-05
-1.40125022248812e-05
-9.54663716365793e-06
-4.2428632503503e-05
-5.00608203604805e-05
-3.65346478486517e-05
-2.25311349523911e-05
-2.67752688346754e-05
-2.04483334402793e-05
-2.49318832818871e-05
-4.30958707876481e-05
-2.90321890995475e-05
-4.1124012103366e-05
-4.37596138517424e-05
-3.49333936657203e-05
-2.80217454377533e-05
-1.54326546326554e-05
-2.01647145107324e-05
-3.03869752123063e-05
-1.4736817750571e-05
-4.67214020781553e-05
-2.65850318179167e-05
-6.32409972852171e-05
-2.14091712531214e-05
-2.49865118011151e-05
-3.72901855264089e-06
-9.830638919689e-06
-2.41978268846165e-05
-1.28850629256669e-05
-5.73176095086661e-05
-1.55360335030489e-05
-2.59185531387071e-05
-1.81560832129403e-05
-1.93101084861836e-05
-1.65639715439797e-05
-2.77898247882936e-05
-1.75853784488302e-05
-3.2232536694209e-06
-4.08549336694444e-05
-4.34002515932084e-05
-4.65535661336508e-05
-4.39417001142219e-05
-2.20369625782549e-05
-2.27240219020666e-05
-3.8567960673594e-05
-5.05533207817799e-05
-2.55343533004334e-05
-2.02743293897211e-05
-5.00441856045373e-06
-2.84149561351564e-05
-1.33997480376665e-05
-2.93266239707232e-05
-3.29660886261917e-05
-1.36658237699615e-05
-4.2393750967557e-05
-3.25578511317656e-05
-1.81788346071629e-06
-3.05934084731876e-05
-3.47205436619171e-05
-1.19608152417805e-05
-2.65581090803211e-05
-4.98023718709611e-05
-1.90507754026503e-05
-1.49295066979823e-05
-1.21539714801988e-05
-5.49200272084985e-05
-1.21271052095297e-05
-2.21674691449043e-05
-2.17661952972223e-05
-1.12071663247563e-05
-2.52596464859847e-05
-2.71845557564506e-06
-2.39992193699072e-05
-3.01352198071011e-05
-2.76956083099579e-05
-2.18841592583047e-05
-3.68773287067016e-05
-2.97816833437231e-05
-7.30981570625458e-06
-2.42798211145868e-05
-4.72656498082316e-05
-3.05473468842764e-05
4.38693097743992e-06
-1.28321112294465e-05
-4.15550011035404e-05
-3.5584411397926e-05
-4.18407206085385e-05
-3.23726118416421e-05
-3.08698306334848e-05
-1.42787611621641e-05
-3.01482257364523e-05
-2.49472575636973e-05
-4.00843304993472e-05
-3.23280600365868e-05
-1.24673526980619e-05
-3.58549217377475e-05
-4.03991683977755e-05
-2.68728836519525e-05
-4.66022089723843e-05
-7.46646334654163e-06
-4.35823534258796e-05
-2.48721003748276e-05
-2.80402729308996e-05
-4.48868411474715e-05
-6.59051398586725e-06
-2.33997833327321e-05
-2.94280305583629e-05
-2.07835980382448e-05
-3.54117980076283e-05
-3.84869793125921e-05
-4.32639555741148e-05
3.73691915854646e-06
-3.25116627125602e-05
-2.7739271317728e-05
-4.79315200626155e-05
-4.5974251061169e-05
-3.82765583647145e-06
-3.22268217425687e-05
-4.70340384756235e-06
-2.96256172090195e-05
-9.48370309552643e-07
-2.60113314136722e-05
-3.30349121272012e-05
-3.13045097948334e-05
-4.01647020320224e-05
-4.95753830132585e-05
-3.43638653467649e-05
-2.50522523912261e-05
-3.2976903371877e-05
-5.07228733421117e-05
-2.497123933188e-05
-5.00684765489204e-05
-3.80773754731565e-05
-5.16203267480743e-06
-1.43257467186112e-05
-3.23060475503029e-05
-2.26155010043932e-05
-1.09743967628637e-05
-3.47963880660242e-05
-4.10651474183989e-05
-2.69796610664326e-05
-1.73771325852411e-05
-2.38595955933874e-05
-1.04117240070907e-05
-3.68596763796851e-05
-2.810692110418e-05
-2.98298586072907e-05
-3.79081283607641e-05
-3.49012618277038e-05
-2.42693543969784e-05
8.74251634660759e-07
-3.02221005539047e-05
-2.72280872492828e-05
-3.88675435601284e-05
-3.85001677214992e-05
-3.4375755806419e-05
-3.76987356438793e-05
-1.28768384514865e-05
-4.97440315505181e-05
-4.3953226610285e-08
-3.09216950986948e-05
-2.75169372873966e-05
-1.05810038373095e-06
-2.76095484275559e-05
-2.358572589406e-05
-5.3649229851098e-06
-4.2204022003905e-05
-3.11742614550636e-05
-2.20243224520921e-05
-3.92154459891961e-05
-2.59168673678521e-05
-1.88951655738319e-05
-1.17157220789095e-05
-7.87342969623815e-06
-5.40390319407042e-06
-1.3278829787875e-05
-2.44388107181666e-05
-4.12049711058517e-05
-5.01657477558438e-06
-2.84190303000203e-05
-4.47371889816108e-05
-2.79079808161467e-05
-5.95543607413597e-06
-4.1197116469556e-05
-2.36488807827561e-05
-1.98848732655437e-05
-4.04993508349324e-05
-1.89592003103027e-05
-4.30721512647105e-05
-2.69865559152357e-05
-4.24432101721431e-05
-1.27856604419922e-05
-4.80934803635867e-05
-3.632578990521e-05
-3.9797518396491e-05
-3.03414340801059e-05
-5.10261000499826e-05
-3.55397140239251e-05
-4.78967918393582e-05
-3.40876707917285e-05
-2.85762534090721e-05
-1.76817364532904e-05
-1.33440624555816e-05
-2.73960194570149e-06
-2.91410255451528e-05
-3.1008766779059e-05
-4.45600524492105e-05
-1.72070824600844e-05
-4.96516993629634e-05
-3.88094117169806e-05
-5.33628975759352e-05
8.59576089187895e-06
-3.57429427663372e-05
-1.17000501587785e-05
-1.86286681572959e-05
-9.31170000997972e-06
-3.61665379059421e-05
-4.41026905226875e-05
-1.31920855944768e-05
-3.49028248138919e-05
-3.75362865423292e-05
-4.16949839564728e-05
-4.41666769662413e-05
-3.85782349636024e-05
-3.79172085949824e-05
-1.9519614844791e-05
-2.40084037713649e-05
-2.33310347458624e-05
-3.52723078407525e-05
-1.87058636604062e-05
-4.06656561636677e-05
-2.64575698657096e-05
-3.92313312238215e-05
-4.38230062006733e-05
-2.7050297184613e-05
-3.34109582964479e-05
-3.22658494095994e-05
-3.87344765630764e-05
-2.36030746697003e-05
-5.11797129307779e-05
-5.54942894430477e-05
-3.15584543861067e-05
-2.31920591956114e-05
-4.4181751970749e-05
-1.91257908377133e-05
-2.45549885112971e-05
-5.81252879526929e-05
-5.37229842587674e-06
-2.90359358820642e-05
-4.0049687031142e-05
-1.89901447477367e-05
-1.72883805164963e-05
-4.63079461062002e-05
2.0163137229744e-05
-3.55964912974093e-05
-2.63461774833028e-05
-4.04562550856914e-05
-2.6323145789094e-05
-2.32289482859128e-05
-8.3425689388032e-06
-2.5303711168779e-05
-5.2370865549485e-05
-5.20357083291873e-05
-4.10680926680957e-05
-7.16813005105304e-05
-6.30906471834523e-06
-3.99858093767742e-05
-3.50205321749193e-05
-6.74274692329452e-05
-3.41570209994202e-05
-5.05457919018354e-07
-4.30721165980503e-05
-1.41452990333559e-05
-1.70083232767223e-05
-3.45226038179227e-05
-2.52809388694591e-05
-3.73811938859164e-05
-3.01831688769134e-05
-3.16882691904567e-05
-3.67147770155641e-05
-4.97299995667785e-05
-1.37526394514636e-05
-3.49444631593169e-05
-6.07980594716859e-05
-2.82641032057289e-05
-5.12941478280216e-05
-5.05464974566374e-05
-3.06584273742991e-06
-2.67170861828504e-05
-5.50808279380704e-05
-5.08407557662081e-05
-4.43889308926765e-05
-2.93272451654352e-05
-2.71773513266267e-05
-2.66138256818843e-05
-3.19048888761577e-05
-2.76206931391681e-05
-1.9696115404449e-05
-1.93564732146817e-05
-1.11686754848613e-05
-2.03290931043359e-05
-3.17289028580758e-06
-5.11752048975106e-05
-3.0874429875057e-05
-2.30110853857096e-05
-4.20446808481185e-05
-3.15106867467157e-05
-2.33445668235551e-05
-4.4653666135603e-05
-2.76466554937185e-05
-1.04150498189454e-05
-3.74919704019199e-05
-2.71147130794701e-05
-2.76725419860811e-05
-3.64488505682263e-05
-4.48607231957748e-05
-2.08021037890225e-05
-1.47602997225607e-05
-2.42936836596221e-05
-2.69158379758295e-05
-3.17467765354048e-05
-8.14100723061821e-06
-2.69752658231689e-05
-1.4917434690453e-05
-1.31721306155816e-05
-3.6871547379322e-05
-2.16022807226349e-05
-1.03903502323062e-05
-2.38849475816591e-05
-2.28260840965793e-05
-1.1602988199977e-05
-3.49525076256587e-05
-3.51947065172261e-05
-5.78726620081758e-05
4.55889797698502e-06
-5.45569089834052e-05
-3.43434004641878e-05
-4.31686972795501e-05
-4.03269103681895e-05
-5.25730384090116e-05
-6.25472036623054e-05
-1.540036685105e-05
-3.91999795617486e-05
-2.90414971861617e-05
-4.55998457315383e-05
-3.09546328522747e-05
-3.04481422628972e-05
-3.33145914723713e-05
-3.10387387032847e-05
-3.02093959863713e-05
-3.22728094585578e-05
-6.05763241411317e-05
-3.81402476281089e-05
-3.24812388169937e-05
-2.26284016436808e-06
3.99489469615684e-08
-1.16233858707676e-05
-8.61967901177512e-06
-1.43755372062971e-05
-3.5763612514233e-05
-5.01963107949541e-05
-3.95706467375562e-05
-4.00730167302691e-05
-1.26731722374191e-05
-1.33545774368209e-05
-2.60768867394398e-05
-2.48732888701956e-05
-1.88913267930891e-05
-6.45813821869962e-05
-5.03172498431316e-05
-2.94846729801158e-05
-2.59962384368721e-05
-2.7839088007433e-05
-1.73718537189726e-05
-2.96169179176965e-05
-1.48093261345799e-05
-4.6446268304595e-05
7.13743642897251e-06
-1.70003652518927e-05
-1.82308741301296e-05
-3.22201443479475e-05
-2.02887538904756e-05
-2.54620605438285e-05
-9.56960725458287e-06
-1.86895697034716e-05
-7.35086501602465e-06
-2.61656395995485e-05
-4.93458602780914e-05
2.54054381044557e-06
-4.05961400872948e-05
-1.77217101559311e-05
-4.80057581445074e-05
-3.43691118996774e-05
-4.09782072821214e-05
-2.60953442726825e-05
-4.06603184754486e-05
-4.68144990341554e-05
-3.28151476467622e-05
-1.18731990941814e-05
-2.06731742869084e-05
-1.62372765333141e-05
-4.76350845518881e-05
-3.32909497920776e-05
-6.84267954218413e-06
4.68013671165197e-06
-1.21351121801824e-05
-2.95861655149828e-05
-4.19510081409459e-05
-5.04489878570409e-05
-4.38408374300086e-05
-4.6871875266544e-06
-1.26227563513231e-05
-4.19189120327177e-05
-2.24091058037165e-05
-2.59738333841836e-05
-5.60242217093432e-05
-3.82408680327886e-05
-2.14105995179844e-05
-2.17548789642167e-05
-3.47910784378666e-05
-5.23555267526038e-05
-8.14852739893117e-06
-3.22260168192555e-05
-1.82885336988121e-05
-6.42775875771886e-05
-9.21680599340571e-06
-1.93546499745037e-05
-1.4351804264358e-05
-2.37397861411948e-05
-3.93097339334597e-05
-3.42398769422176e-05
-9.36730908540809e-06
-2.09072884884389e-05
-3.07616288030196e-05
-5.16515156918583e-05
-1.67473550612715e-05
-6.55553360579165e-05
-3.15377997078047e-05
-6.23564224937014e-05
-5.85484471156832e-05
-8.79540151183289e-06
-2.17328027376759e-05
-3.61418904299704e-05
-2.76668940636599e-05
-2.97209399854919e-05
-2.49038083261513e-05
-3.96944514509109e-05
1.13638313552734e-05
-1.46212807500877e-05
-1.20487248068614e-05
-1.38090419126804e-05
-8.20208120226714e-06
-3.39960773372613e-05
-3.0865870281613e-05
-3.11055105485702e-06
-3.21507740677876e-05
-2.06520820320026e-05
-3.67326463978825e-05
-3.49846711973468e-05
-2.46777378031044e-05
-4.05559414853267e-05
-4.18321778925052e-05
-2.24389126121756e-05
-1.87460079558788e-05
-4.4519853646888e-05
-6.81568770922307e-05
-1.5512743923941e-05
-3.6875321342111e-05
-6.77555256361741e-05
-4.76025604948606e-05
-2.6249290917058e-05
-2.55657161542188e-05
-2.1289049195339e-05
-2.64422764469422e-05
-3.28906533223191e-05
-1.26544197514395e-05
-2.51121381478611e-05
-3.92316560655176e-05
-5.2338769207011e-05
-1.9988521717903e-05
-3.66774422396372e-05
-6.60935780779524e-06
-2.12241611553549e-05
-5.90175988178605e-05
-2.70661778360767e-05
-4.53621287778733e-06
-2.52877432933718e-05
-2.68367981491774e-05
-4.58263222242316e-05
-3.81437634752259e-05
-3.36689599909512e-05
-4.41932515522894e-05
-2.1403228425474e-05
-3.18947895558797e-05
-6.26633062335278e-08
-1.90610900385665e-05
-2.6372109609887e-06
-1.007443661261e-06
-2.10675334795924e-05
-3.04431596379821e-05
-1.75848389478011e-05
-2.02502804779792e-05
-2.85394663955256e-05
-1.26146850378939e-05
-4.28239972712044e-05
-1.4496676054123e-05
-3.72329807680238e-05
-4.0870686364298e-05
-2.98769496161135e-05
-1.55100029391792e-05
-3.30342761517833e-05
-4.52041688977345e-05
-2.46118517533762e-05
-3.36595479725879e-05
-4.27831994082658e-05
-2.96208520484797e-05
-4.98833925578356e-06
-2.28962428579668e-05
-3.70990449692692e-05
-2.84086910265614e-05
-2.41522430035362e-05
-4.18392972291545e-05
-4.57189754663974e-05
-2.88143262655033e-05
-2.7823991928252e-05
-4.4953787105199e-05
-4.35093617554063e-05
-4.97079286829112e-05
-1.75018520115197e-05
-2.63443672700461e-05
-3.19515562725736e-05
-1.51361063264438e-05
-5.25440796005562e-05
4.44262038737414e-06
-2.62734128266578e-05
-2.69057354253083e-05
-1.76936843083497e-05
-9.15074866004609e-06
-3.09552143511045e-05
-3.29131989421336e-05
-2.07680971786679e-05
-1.83053782399486e-05
-3.76198594964587e-05
-2.44259678636699e-05
-3.48365542509334e-05
-4.74690531478789e-05
-2.39561637832245e-05
-3.32665239343823e-05
-3.09356769152763e-05
-2.11198464494049e-05
-1.01529791691416e-05
-2.60677333697168e-05
-4.7208322253885e-05
-3.05619412390562e-05
-1.3820422320167e-05
-4.07671139634667e-05
1.21258113173587e-07
-2.92155198059178e-05
-8.23180586622268e-06
-1.21655980576348e-05
-4.19868181597162e-05
-9.99499720960146e-06
-1.69119849694788e-05
1.00112208770163e-05
-2.13051420572401e-05
-1.85929675912626e-05
-3.4980058758464e-05
3.70228271927156e-06
-3.30322378233084e-05
-3.71544616017233e-05
-2.43407689441565e-05
-3.4930427644101e-05
-3.10075146009753e-05
-1.68014662239676e-05
-4.44079532620807e-06
-5.43652882737368e-05
-4.34445449712436e-05
-4.48355816000141e-05
-6.90256538417769e-06
-2.24259711360032e-05
-2.24192288670317e-05
-3.98049067479506e-05
-9.4269688300281e-06
-2.76825011403072e-05
-4.45551795126843e-05
-1.61412166280354e-05
-6.50800219798476e-05
-3.36773617928376e-05
-2.13890217000111e-05
-1.79632593600029e-05
-3.9440221186602e-05
-1.9235915380758e-05
-1.7806397004862e-05
-2.56000347871545e-06
-3.58187946442966e-05
-5.49212243968095e-05
-1.12488280040695e-05
-4.42552481929799e-05
-6.36982575084977e-06
-2.44996357471801e-05
-3.64673559970849e-05
-1.63723978635051e-05
-3.49906692567417e-05
-2.9921461261508e-05
-1.52062850256888e-05
-3.51620609158942e-05
-1.62041918752788e-05
-3.47446836770551e-05
-3.15420217334621e-05
-4.54944742556294e-05
-3.79787654538875e-05
-6.16778240444076e-06
-5.10435404155132e-05
-2.69738180924605e-05
-1.30392549618434e-05
9.16208390376632e-06
-2.82660657795767e-05
-9.72329680914762e-06
-3.11369726842002e-05
-4.09658351007163e-05
-2.8698151107666e-05
-4.92831408442988e-06
-3.10987260138036e-05
-1.64122142762306e-06
-6.34544039361843e-05
-3.7148428010929e-05
-4.87235898345187e-05
-5.73265728456991e-05
-4.47188487130288e-05
-9.06256280071442e-06
-4.14466997681441e-05
-2.86734466709434e-05
-1.04437753401302e-05
-2.46277370314652e-05
-2.10529425857217e-05
-2.61997615810533e-05
-5.15759779093258e-05
-1.43827155521152e-05
-6.31443724752958e-06
-3.79718703750156e-05
-1.67246276509493e-05
-3.08825852544592e-05
-2.3021655680566e-05
-2.20881050883558e-06
-2.22274942296222e-05
-4.32539469104331e-05
-9.5144099082705e-06
-4.35548413041152e-05
-1.15474839257484e-05
-2.37002655056198e-05
-1.6997338260617e-05
-2.88684562983741e-05
-4.65691968637905e-05
-3.92321393201898e-05
-3.26972867539869e-05
-4.74402803507273e-05
-5.67942405231512e-05
-3.81056973039651e-05
-4.89545006626553e-05
-8.63600741258464e-06
-8.06824536295829e-06
-2.98483385832969e-05
-1.11790106266578e-05
-2.27894089021509e-05
-3.03218555936414e-05
-1.6323868234599e-05
-3.3121967007974e-05
8.94954412098922e-06
-4.02303679624465e-05
-8.2975551654015e-06
-1.34383457961619e-05
-3.98040530638122e-05
-3.42769998152106e-05
-2.56728154823613e-05
-3.72705611201936e-05
-3.07407816501863e-05
-2.62353521132371e-05
-2.22211645592898e-05
-4.42851550613786e-05
-1.04674632187099e-05
-1.99601000070678e-05
-6.94921732329943e-06
-4.69059976203009e-05
-1.760372221931e-05
-7.63928855921633e-06
-2.28402981291894e-05
-3.67834138284403e-05
-2.92614501807278e-05
-2.31033223414747e-05
-3.71152137297219e-05
-4.97504832258073e-05
-5.33770031033459e-05
-6.63182143185696e-05
-4.20047046543971e-05
-3.0311742528771e-05
-1.45998165177806e-05
-2.53974833937278e-05
-3.98907505440244e-05
-2.18422210137373e-05
-3.66051131525139e-05
-3.3638414214899e-06
-3.8229070063812e-05
-5.33250131413314e-05
-5.6308966660032e-05
-2.30290857254429e-05
-9.03412687289059e-06
-4.36063871502364e-05
-2.24969899491823e-05
-1.71165340630306e-05
-1.45064856043875e-05
-4.43699237163884e-05
6.50403897654847e-06
-4.62860511536292e-05
-5.31885246144413e-05
-3.83660629323584e-05
-5.61098290535396e-05
-5.43790994588541e-05
-2.83071257287225e-05
-1.85993965497103e-05
-4.46886267276691e-05
-3.39542487595967e-05
-2.2515460724753e-05
-1.01696723972919e-05
-3.72884764747162e-05
-5.3932576149411e-05
-2.93201821887044e-05
-3.18730323174821e-05
-1.29341375456712e-05
-1.93567959299768e-05
-2.83325586595771e-05
-5.13737932908295e-05
-2.08991666721434e-05
-3.98756134898908e-05
-1.74636383655244e-05
-3.22305603963754e-05
-2.72521572702104e-05
-3.65649430813554e-05
-2.07015872955348e-05
-2.37278818241624e-05
-3.21162913389683e-05
-3.60748732587909e-05
-2.25377018054976e-05
-3.42601200216834e-05
-3.95926147553411e-05
-2.93312239419042e-05
-1.85971663316298e-05
-4.38485789873564e-05
-3.14169189560246e-05
-3.29004486453718e-05
-1.03847113739522e-05
-1.35656990376316e-05
-3.46131787875632e-05
-2.73120908276763e-05
-4.94062304720624e-05
-2.62117231708822e-05
-3.16127278255825e-05
-4.56524589651947e-05
-9.45204424587528e-06
-9.07364942819147e-06
-3.19838078565079e-05
-6.39128194045898e-06
-2.78319213641179e-05
-1.25133079266349e-05
-3.57767307696792e-05
-2.38954400981325e-05
-3.0782668800484e-05
-1.31318530937651e-05
-1.73128820245613e-05
-4.49164779052068e-05
-3.88517881510243e-05
-2.60886531894743e-05
-4.41392564851108e-05
-3.40236234699711e-05
-4.55083095459178e-05
-3.4158017240382e-05
-5.46619897785211e-05
-2.32090598410798e-05
-3.20261840055736e-05
-3.23597000159816e-05
-4.72118969943292e-05
-2.52350727618378e-05
-1.71763208894482e-05
-1.47290931279557e-05
-5.71802076955298e-05
-3.58780162958295e-05
-1.38753093524606e-05
-3.59900275919107e-05
-3.04518217337076e-05
-3.93431177620678e-05
-2.65750047641226e-05
-4.48226683718345e-05
-1.16642561147446e-05
-1.92166286363719e-05
-4.00954469227706e-05
-2.69463294096833e-05
-2.99476564265282e-05
-1.57767338247368e-05
-6.04690869012118e-05
-2.42421215040854e-05
-6.13618947424739e-06
-4.86025185452001e-05
-1.48529097175075e-05
-3.39151315884507e-05
-5.75822142504696e-05
-3.16578622847556e-05
-2.70492785621332e-05
-3.94816243659294e-05
-2.78799422100181e-05
-1.73524331035297e-05
-2.82382188821492e-05
-2.72698459103909e-05
-7.6970019552585e-05
-2.24812996669499e-05
-2.63861423167911e-05
-1.92816068521783e-05
-1.46237556411457e-06
-2.12509981752191e-05
-1.97844531823529e-05
-1.65707385556076e-05
-1.63997799748066e-05
-3.57737355201967e-05
-3.04987876768963e-07
-2.16553612949656e-05
-4.12347901729423e-05
-1.63443596004008e-05
-3.56798361564529e-05
-1.49421265447469e-05
-4.56686828309531e-05
-2.2663149642282e-05
-1.68538952701095e-05
-1.32314933938456e-05
-3.56019063565377e-05
-3.45594345180221e-05
-5.06150989705621e-05
-3.65185989599437e-05
-2.77306902360039e-05
-1.82302100660654e-05
-5.36371869561023e-05
-2.99768414441279e-05
-5.1699066859819e-05
-3.02180585225412e-05
-1.88104479447149e-05
-1.72923103334246e-05
-3.96729194735666e-05
-4.69229482616338e-05
-2.78072212917367e-05
-4.14186450230612e-05
-3.39462635891224e-05
-1.96769388829042e-05
-1.72972742548316e-05
7.40676956521411e-07
-2.91617429440388e-05
-5.71871007414536e-05
5.54209008300211e-06
-3.16480423239162e-05
-3.32505121854642e-05
-3.99520160556988e-05
-2.43270581419433e-05
-3.2366733235729e-05
-2.0101000152842e-05
-6.81934135999361e-06
-5.73473136667232e-06
-3.61732482940428e-05
-4.1172934548535e-05
-4.13200567205349e-05
-1.93859041286057e-05
-4.59301306546818e-05
-1.71205095495706e-05
-1.94268952832698e-05
-2.53645234900759e-05
-2.74618819901739e-05
-1.16955075701749e-05
-9.58578265496581e-06
-2.69547352848511e-05
-1.91126867432656e-05
-2.81841865191317e-05
-5.86946174966749e-05
-2.11684593778648e-06
-2.19938931751657e-05
-2.68125023502332e-05
-2.16596232961651e-05
-2.168989608631e-05
-3.23061432199947e-05
-4.77569572573713e-05
6.47837699845119e-06
-3.04649590121193e-05
-1.0774471008652e-05
-4.71448055996709e-05
6.25877329096245e-06
-5.31478906835204e-05
2.30983336978741e-07
-4.01527523320432e-05
-1.05571178981813e-05
-3.25112734761334e-05
-3.68676987629302e-05
-2.84350547530033e-05
-4.90636899286583e-05
-3.62385292506147e-05
-2.27894805396733e-05
-3.01196259875196e-05
-3.09833245824834e-05
-1.6184496546256e-05
-2.36207733680819e-05
-9.50484828162555e-06
-4.05696605647545e-05
-5.3630068325737e-05
-2.96038864069905e-05
-3.22529911799701e-05
-4.48817959908988e-05
-5.76363324865762e-06
-1.82188806714073e-05
-4.91125743140754e-05
-4.32563456544315e-05
-1.45608827333575e-05
-5.90655039345845e-05
-4.14035977821384e-05
-5.69163113333248e-05
-4.71307448925552e-05
-4.52238086653118e-05
-1.77730714724007e-05
-5.13489712210447e-05
-3.80768688278769e-05
-7.95927180067987e-06
-5.11571660808617e-06
-1.60763481520759e-05
-1.11107273393594e-05
-4.08745642486412e-05
-1.47864683445286e-05
-1.03409955435371e-05
-2.99555494432623e-05
8.15127614523372e-06
2.41407529617581e-06
-1.94788577062572e-05
-2.06246561969599e-05
-3.04731012872271e-05
-4.22759653991603e-05
-4.39088073606458e-05
-4.84454166958738e-05
-5.15437108152984e-06
-4.46729187334887e-05
-4.68769835568402e-05
-4.69194576423243e-05
-3.43707345241622e-05
-3.81013620117744e-05
-4.05312008487701e-05
-2.51645600719836e-05
-3.28340995369123e-05
-3.15609096410162e-05
-2.97640202927128e-05
-4.17645735055496e-05
-2.62587644617521e-05
-2.4635000708921e-05
-2.35833149259264e-05
-1.04080626658585e-05
-3.77992351907139e-05
-3.69853457664934e-05
-3.97801295668098e-05
-2.43459733859804e-05
-4.4334297730397e-05
-4.14719827370761e-05
-2.29411163543513e-05
-1.76310227206562e-05
-3.18813318426553e-05
-6.71991025568455e-05
-4.94000304167787e-05
-4.88527398244647e-06
-7.20025799002018e-06
-2.14831185262547e-05
-4.16582805354239e-05
-2.14826870289032e-05
-1.61197816018435e-06
-3.47581620735288e-05
-3.38468037935474e-05
-3.19384744878305e-05
-2.65045928070489e-05
-1.039548934249e-05
-3.3560614736007e-05
-3.82233169799822e-05
6.39039846339466e-06
-1.88481769869649e-05
-8.27216507008836e-06
-3.02778801626813e-05
-6.50414219319633e-06
-2.6236320129037e-05
-1.45571251393487e-05
-2.08834836427935e-05
-1.99476772984405e-05
-8.65851733109553e-06
-3.43387865873053e-05
-3.38458097577586e-05
-2.22148868301185e-05
9.60670442838964e-06
-4.30997653395333e-05
-3.19998059184284e-05
-2.35483065924041e-05
-2.43401442162996e-05
-4.91540297998409e-05
-1.31795523335932e-05
-5.1024086788232e-05
-3.13250961918127e-06
-4.1162014166359e-05
-7.04644766794322e-05
-2.60500346507913e-05
-2.40621749535964e-05
-2.91234911843512e-05
-2.0861361043477e-05
-5.47839616679543e-05
-3.04368372139364e-05
-4.18336795120423e-05
-2.10159915581795e-05
-3.07237400259633e-05
-3.39388751880973e-05
-6.97502210650271e-06
-4.55143121292886e-05
-3.50588194771701e-05
-4.85113774501736e-05
-3.92911298202894e-05
-4.99152585968488e-05
-4.30458811251031e-05
-4.52858753436273e-05
-1.83410755324757e-05
-2.60277467428533e-05
-2.94051459470136e-05
-6.14019458395602e-05
-2.7542298451939e-05
-2.94427498609362e-05
-2.49992776833823e-05
-3.10771127171357e-05
-1.52092566504833e-05
-3.09013337567988e-05
-2.20431583117547e-05
-7.79005370126484e-06
-3.02287499575741e-05
-3.58877673483728e-05
-1.6635924524737e-05
-1.59854582593173e-05
-1.94972350828303e-05
3.64895777543089e-06
-3.0709319947498e-05
-5.18909695738797e-05
-5.73888881195891e-05
-1.81664548119436e-05
-4.73848217771004e-05
-1.6610091792438e-05
-2.09514025015844e-05
-9.43755267826674e-06
-2.49954210135432e-05
-3.3175569582504e-05
-3.08297391679002e-05
-3.75169949289963e-05
-1.3622685172053e-05
-6.52214359055253e-05
-1.15686617965277e-05
2.71168016066451e-06
5.60328829551331e-07
-1.67790996682462e-05
-2.25544681187326e-05
-2.02911158039593e-05
-4.4302582022521e-05
-5.81877415679077e-05
-5.67373898028924e-06
-1.81122518440338e-05
-3.0349437682482e-05
-4.56936152289932e-05
-4.43754678585568e-05
-3.76452904250953e-05
-2.18735343087634e-05
1.1618128657248e-05
-3.0733388863432e-05
-2.67789414221022e-05
-4.0366067662546e-05
-3.70300701738188e-05
-3.20524317712637e-05
-6.39389071767285e-05
-3.16936748865509e-05
1.21995147644995e-06
-1.56220450424362e-05
-3.39959749440106e-05
-3.00957877053312e-06
-4.19346971092958e-05
-4.67621614226691e-05
-4.50678885728879e-05
-2.86561491829777e-05
-4.72466320336032e-05
-5.4466830391462e-05
-2.00937558421251e-06
5.53628297527712e-06
-1.06037825580198e-05
-2.42662140663051e-05
-2.55337148369403e-05
-8.29244417595642e-06
-2.18355660827599e-05
-1.45627276610658e-05
-3.46434903854939e-05
-5.50192289893481e-06
-9.36769636467217e-06
-3.33971453086876e-05
9.51605082179818e-06
-5.10693126329994e-06
-7.23229813741674e-06
-4.37537398937071e-05
-2.74829980228502e-05
-2.15272762026436e-05
-3.3945733325316e-05
-2.65039762101777e-05
-2.86397449489148e-05
-2.62926821215991e-05
-1.80581289623371e-05
-4.29520433875561e-05
-4.79537539624703e-05
-2.60656455582518e-05
-8.49062323059108e-06
-2.96903955539882e-05
-2.34049098355424e-05
-1.00245307656022e-05
-6.156779207033e-05
-4.67168991840715e-05
1.06061647339852e-05
-3.41979852985341e-06
-3.57986974049421e-05
-2.7329856791231e-05
-9.63343545419838e-06
-3.34706648274431e-05
-3.79158608035138e-05
-2.99497261173485e-05
-6.19392617036794e-06
-1.77362473831909e-05
-1.40460936193696e-05
-2.90004197177543e-05
-5.07368037405923e-05
-2.1898873414609e-05
-3.34996798930194e-05
-1.94699167966534e-05
-2.3318913223505e-05
-5.73690210158067e-06
-2.79325494942218e-05
-3.00941340528494e-06
-5.30424376388666e-05
-8.81756042073832e-06
-4.25162530961019e-05
-1.57278142379382e-05
-4.02784078765935e-05
-3.34031744459593e-05
-1.00149958886092e-05
-1.89181139014428e-05
-2.42897984712304e-05
-2.36982364710728e-05
-3.55250422143216e-05
-3.30241596258446e-05
-6.35416286173324e-06
-1.82364656994733e-05
-5.50092357378496e-05
-3.62190658558292e-05
-2.93760546857494e-05
-3.05053963530104e-05
-5.02188712584925e-05
-4.17887841958322e-05
-2.82199972920155e-05
5.31240909264134e-06
-3.56337286360894e-05
-5.61535496442715e-05
-3.71150028127415e-05
-4.64710427949233e-05
-3.32986998933058e-05
-4.11694429463784e-05
-4.99786885407246e-06
-4.47151246184944e-05
-3.65893459020341e-05
-2.13666286628636e-05
3.76557434418106e-06
-1.86615519293802e-05
-3.33677870730903e-05
-3.14686298085775e-05
-7.91215189076062e-05
-4.21360825712772e-05
-2.03032510489789e-05
-1.51694945710131e-05
-6.66020332180711e-06
-3.40170952058915e-05
-6.04778570822031e-05
-1.08765263937006e-05
-4.69308083017581e-05
-1.31861710813931e-05
-1.4604388881976e-05
-3.34189496358331e-05
-5.3736381422271e-06
-2.55934121341382e-05
-4.11461625193578e-05
-2.99098677962422e-05
-2.33529004358182e-05
-2.16947832126739e-05
-2.9985140651629e-05
-2.94133903563669e-05
-2.00534961281265e-05
1.24453375789511e-05
-3.71261932386099e-05
-9.33610913452305e-06
-1.83624560777488e-06
-2.98712717865547e-05
-4.6748889422982e-05
-1.60635862149235e-05
-1.38139446345949e-05
-3.70745638000944e-05
-2.78337550751644e-05
-9.00328642703077e-06
1.15490186562507e-05
-2.24186038674367e-05
2.14510995299851e-05
-3.25864375271462e-05
-3.9737829701923e-05
-4.56412500508778e-05
-5.15361088486727e-05
-2.62775363524801e-05
-2.67353173041266e-05
1.85364682381444e-05
-2.89605788353753e-05
4.08725429719513e-07
-2.16215257623171e-05
-2.02314741677956e-05
-2.00925544771144e-05
-4.76182954762707e-05
-9.88882118399064e-06
-3.23778033796781e-05
-3.20697514484918e-05
-2.85398666151841e-05
-2.79741307507881e-05
-3.39287213530692e-05
-1.77771489578601e-05
5.75083728942735e-06
-4.20998393754289e-05
-5.27217345242296e-05
-3.85010587555426e-05
-3.00241077049356e-05
-3.01750938402501e-05
-4.26892589880079e-05
-2.74408989495223e-05
-1.44336326734712e-05
-2.79461787492554e-05
-2.83046636400841e-05
-6.02014327759578e-05
-3.32079527223739e-05
-4.66678755030615e-05
-2.93172802057103e-05
5.25365139917412e-06
-1.46571529676178e-05
-2.90721760387002e-05
-5.72829640705688e-05
-4.29733178544189e-06
-3.44288751338264e-05
-5.05181931208074e-05
-2.72815042889983e-05
-1.83696113065133e-05
-3.01519215029259e-05
-1.04319062593792e-05
-2.86198717399893e-05
-3.4244498521402e-05
-2.73628449726923e-05
-1.95370823897768e-05
-3.74583455957609e-05
-3.13737507022387e-05
-4.12437071951519e-05
-4.18022661277953e-05
-2.49577770163746e-05
-4.00944564057987e-05
-2.26922979114661e-05
-1.19503715641682e-05
-2.93420533546458e-05
-2.49080641303297e-05
-3.61798260237519e-05
-6.50274472063526e-06
-3.22265577313129e-05
-4.03211904897164e-05
-2.62016094716329e-05
-3.67827635959586e-05
-2.58735584625212e-05
5.47600003433973e-06
-1.58926138067037e-05
-1.15720183911061e-06
-4.0052844365282e-05
-8.18126586039147e-06
-9.57780083942263e-06
6.95859103245997e-07
-1.63549431139517e-05
-8.82598066586327e-06
-4.31956730529798e-05
-3.69368758211929e-05
-3.07980163038911e-05
-3.91070442024177e-05
-3.4655753332817e-05
-2.35102973906759e-05
-1.63688390819739e-05
3.80481936657458e-07
-2.89169534348074e-05
-4.34053789671358e-05
-2.69409130388858e-05
-2.82680991917268e-05
-1.06955236325564e-05
-4.03067099386039e-05
-2.87846837202235e-05
-3.65145563974863e-05
-2.75978073830197e-05
-3.77770152320531e-05
-2.96184809429756e-05
-3.01638631370927e-05
-1.8918715730757e-05
-3.51234747343313e-05
-4.45941586673709e-05
-3.75067067848449e-06
-1.5403586695175e-05
-4.42657869428252e-05
-7.67815007847664e-06
-3.0627402713567e-05
-2.10322663333209e-05
-4.55943995639873e-05
-3.77817664135515e-05
7.6370934101426e-06
-2.03491625211244e-05
-4.277795375618e-05
-3.07357696753924e-05
-1.31200788844373e-05
-1.31665110260463e-05
-3.54141697220965e-05
-1.23633955196707e-05
-1.53487684199749e-06
-4.96846788973199e-05
-5.53777517310921e-05
-5.3512635846243e-05
-3.87860862823729e-05
-1.18357557006357e-05
-3.34582803905198e-05
-3.19380968333637e-06
-1.1072373740899e-05
-3.69490896765668e-05
-2.54351791141266e-05
-2.5694163919595e-05
-6.79723961914795e-05
-3.6039198069814e-05
-3.89009620939847e-05
-3.62162393059064e-05
-9.55071944265164e-06
-6.71527693435975e-05
-2.31570753066635e-05
-1.60513784088153e-05
-1.06067496276882e-05
2.21814203327611e-06
-3.71060051358068e-05
-3.37671327860137e-05
-9.72947263046008e-06
-4.44113877717175e-05
-2.56187824530134e-05
-3.6720648845601e-05
-2.90193346879126e-05
-1.02515764018488e-05
-5.50456505966119e-05
-2.90052757927634e-05
-2.42027086585569e-05
-6.14343666905075e-05
-2.6835363000564e-05
-2.33827606126446e-05
-2.06285833208662e-05
-1.80923138055112e-05
-3.51525787857509e-05
-3.96918425220647e-05
-2.10254823637536e-05
-2.61976930051262e-05
-2.68450012771074e-05
-1.40531283131309e-05
-1.51006977831379e-05
-1.19009833686653e-05
-4.25842054597161e-05
-5.07170749461406e-05
-2.87785922712377e-05
-3.90534011174336e-05
-5.82477263595375e-06
-3.64580870124447e-05
6.09828630517491e-07
-4.67146315732128e-06
5.04689499985017e-06
-3.52006287944403e-05
3.82575632169549e-06
-4.14555587363269e-05
-5.73445032798991e-05
-3.05090630667481e-05
-2.65990446837423e-05
-3.70782395088492e-05
-2.38732329808998e-05
-1.90202001809283e-05
-1.54340487608083e-05
-1.34628634778732e-05
-4.96531341588539e-05
-3.39859296234159e-05
9.3210365057562e-06
-2.54721751850005e-05
-4.92778130752944e-05
-2.31051247799983e-05
-3.96180776292582e-05
-7.3559936337302e-06
-9.99733645686344e-06
-2.73150596137327e-05
-4.14805755985105e-05
-5.30465205485507e-05
1.08840100491035e-05
-2.96970328008879e-05
-1.25749189872202e-05
-1.75796005675345e-05
-2.34006952553313e-05
-6.05884149068565e-06
-3.12078340894511e-05
1.82517411977081e-05
-2.09135262856946e-05
-5.15701601011861e-05
-1.62608859832596e-05
-4.2755438446445e-05
-5.08311604769516e-05
-2.82254010941789e-05
-2.38650276119051e-05
-4.83765555171131e-05
2.94681351273534e-06
-3.50807418530737e-05
-7.42702948248038e-06
-1.556550115265e-06
-3.77383861450789e-05
-1.22135435060225e-05
-4.61841860300147e-05
-4.66036371967999e-05
-2.2912074347905e-05
-2.69875140336052e-05
-3.61037878965436e-06
3.16833388745721e-07
-5.2103703621343e-05
-2.2740525043052e-05
4.93849190486421e-06
-1.02695253331919e-05
-3.8684536637069e-05
-3.67772311984289e-05
-2.81138890661811e-05
-5.44195829645921e-05
-4.13271034058633e-05
-2.82851903716096e-05
-5.89997484577413e-05
-3.10613145892776e-05
-2.89245909506875e-05
-1.94396570623525e-05
-4.00905238597492e-05
-3.41301040137596e-05
-4.56802232915334e-05
-1.60357594353456e-05
-4.467257067496e-05
-3.46039860692424e-05
-3.3789147375875e-05
-4.06539289742066e-05
-7.89122426241562e-06
-5.26342250423977e-06
-6.07971851859506e-06
-3.66643576330663e-05
-2.41843741302888e-05
-2.6729314640595e-05
-8.3272718840991e-06
-4.60813786447092e-05
-2.14420776345175e-05
-2.83631032263271e-05
-1.96678995552389e-05
-3.77719919512641e-05
-4.65100257044919e-05
-4.10733254860562e-05
-1.89498117586631e-05
-1.71461877587052e-07
-3.42830043823489e-05
-2.36622413275785e-05
-5.93331343509502e-05
-2.97058202554773e-05
-5.41438712688549e-05
-5.65876173991465e-07
-3.00149785324523e-05
-2.46570309269484e-05
-1.12398345749518e-05
-6.29837320240021e-05
-3.41736300128542e-05
-2.602687198402e-05
-2.04180004974644e-05
-1.89001322255058e-05
7.00112485587405e-06
-4.80052642843238e-05
-2.58238744225354e-05
-4.02874137507601e-05
-1.29755982988659e-05
-5.27752554907138e-05
2.15195947794401e-06
5.08919004645257e-06
-2.21974601562791e-05
-2.01668813428473e-05
-8.24165570873162e-06
-5.8128520099276e-05
2.22231889510244e-05
9.23757552534633e-06
-3.35970062722644e-05
-4.71643285306176e-05
-4.61771395571642e-05
-3.50562694704056e-05
-2.59776018604456e-05
-3.68767264784469e-05
-5.6759155834708e-05
-2.64486186808774e-05
-1.70526899834491e-05
-1.11037334283185e-05
-2.54429911426961e-06
-3.40900768822133e-05
-2.55875990846644e-05
-2.4529254820716e-05
-7.78577771816235e-06
-4.27446537468623e-05
-1.28537043241996e-05
-2.63431219663817e-05
-4.31805468453199e-05
-3.23432414054958e-05
-1.7754856742731e-05
-2.28599805928417e-05
-3.75975298972269e-05
-4.61692201806159e-05
-4.59214286397523e-05
-5.67225614576995e-06
-1.42151759941947e-05
-4.4229292483142e-05
-2.28770959151037e-05
-3.51053096569883e-05
-2.11097251026753e-05
-4.02583300188282e-05
-1.50443161304778e-05
-1.48374513930823e-05
-3.28431138744241e-05
-2.99399258096406e-05
-1.53793628589723e-05
-1.84067485127564e-05
5.50440585586877e-06
-1.9642518661249e-05
-5.0074830353842e-05
-4.14370676396911e-05
-2.53163323941486e-05
-3.89449496091523e-05
-3.47911967875941e-05
-1.29284113370339e-05
-4.25330106052039e-05
-3.91517779115469e-05
-2.49904760616747e-05
-1.93161256387886e-05
4.3001825204909e-07
5.65424977265002e-06
-2.62465821272495e-05
-1.5228024309882e-05
-4.17649769894232e-05
-1.5981340527399e-05
-5.14027376006888e-05
-3.3078956268426e-05
-4.67809866809754e-05
-2.24310790243002e-05
-4.24835410583203e-05
-3.81764222786199e-05
-9.04021554209006e-06
-3.33983213156012e-05
-1.60476674840285e-05
-4.5116829604408e-06
7.54242248572134e-06
-4.96789553799126e-05
-1.94144632359318e-05
-3.59001155708295e-05
-2.7782736721875e-05
-4.4012897373413e-06
-1.11303908427135e-05
-6.55708667352933e-05
-3.43541510297067e-05
-2.71009463894105e-05
-3.20072209893151e-05
-4.40735262708577e-05
-5.96192318002623e-05
-1.44259894674994e-05
-1.17395766978346e-05
-3.55411166098045e-06
-1.49523212108667e-05
-1.00565567668675e-05
-2.03483300467131e-05
-1.20890828155238e-05
-8.82471881189683e-06
-3.58515211442962e-05
1.67380385946766e-06
-3.13733661614455e-05
-4.03423593264341e-05
-4.33803064003394e-05
5.41892107497206e-06
-3.34023430708769e-05
-5.14386379447369e-05
8.08164914864714e-06
-1.59759757339535e-05
-7.7698819683051e-06
-3.47325301266963e-05
-4.49589004248662e-05
-1.73800079076202e-05
-2.87409166945802e-05
-3.79936043768946e-05
-2.5396418665419e-05
-2.83340976454021e-05
-1.7152476925459e-05
-4.03874770615089e-05
-3.05298735009577e-05
-1.89482150659891e-05
-8.89690326999223e-06
-1.72625369354774e-05
-4.41391888216491e-05
-4.30565728336038e-05
-2.72559601765305e-05
-4.01878303870459e-05
-3.88240591823487e-05
-2.70103047690692e-05
-5.09701989718946e-05
-3.39730191671877e-05
-2.99614485206862e-05
-3.14539746987547e-05
-3.15844823824124e-05
-5.86973957504452e-05
-2.63115081146642e-05
-1.74341097774231e-05
-2.24960002254163e-05
-4.36622679795796e-05
-1.8811789116941e-05
-2.96285648680108e-05
-2.25776719466715e-05
-4.23207576639413e-05
6.13852120270666e-06
-3.58044073134677e-05
-4.55954690231852e-05
-9.24900074178916e-06
-2.75903838730021e-06
-1.29092751361597e-05
-5.50211203559234e-05
-4.29287724193927e-05
-1.59778379544467e-05
-8.25882003829611e-05
-3.00362246367203e-05
-3.13157555058547e-05
-5.26045891983421e-05
-2.80948685379678e-05
-4.19405705708817e-05
-3.73726936351495e-05
-3.92746830126197e-05
-4.17308492919449e-05
-7.23517613498887e-06
-1.07473370340427e-06
-2.72325466459406e-05
-2.7220513990385e-05
-3.65188315864437e-05
-9.6195380348238e-06
-2.45162054157754e-05
-4.34019608549826e-05
-1.39497511666846e-05
-2.27091941860772e-05
-3.58228476213652e-05
-2.20200961451563e-05
5.45148405782242e-06
-4.12712523587367e-05
-5.26432557563014e-05
-3.94255946568494e-05
-3.3048596989717e-05
-1.73575249715541e-05
-9.28324270768045e-06
-4.50592108195664e-05
-3.93910406060206e-05
-4.13125876405018e-05
-1.56883031582008e-05
-2.56116717592386e-05
-4.96282257145858e-05
-2.35039108205698e-05
-4.99381071417732e-05
-2.09238425873754e-05
-5.0948330486435e-05
-1.5592483234799e-05
-5.03283049993483e-05
-2.57660309297431e-05
-5.12260230875321e-05
-3.71304152816357e-05
-3.9004737681195e-05
-1.17649444915253e-05
-4.69179994570276e-05
-2.24975289617699e-05
-4.83817685135755e-05
-3.26514117884285e-05
-4.39141592521227e-06
-3.05333224039614e-05
-2.54817172772015e-05
6.60094620188516e-07
-3.09578891111008e-05
-4.66723292863728e-05
-4.93708602444215e-05
-4.27497027240418e-05
-6.08187252640193e-05
-6.60113426342849e-05
-4.11813743885316e-05
-3.63036322140178e-06
-2.85480977120214e-05
-2.47465850994897e-05
-4.46382566130514e-05
-2.53232236832274e-05
-5.29855259025239e-06
-4.96323817620618e-05
-3.41436743957639e-05
-3.13346756095359e-05
-2.65447127564896e-05
-4.4906246037297e-05
-6.35604951814602e-05
-1.12011521279192e-06
-9.60322915387919e-06
-3.82906131051913e-05
-3.5076295842186e-05
-1.77371977908987e-05
-9.7142600366797e-06
-3.25058767421981e-05
-3.51881984235426e-05
-4.53972595291655e-06
1.43966759775474e-05
-9.34549327506141e-06
-2.18549180831167e-05
-3.33626605809865e-05
-4.58997070908402e-06
-7.12241770847705e-06
-2.61749961830992e-05
8.50484779927821e-06
-6.59491544638061e-05
-5.03281942230603e-05
-1.46604135376985e-05
-3.76748699042939e-05
-1.64713741176288e-05
-9.71784598528269e-06
-1.92292385484678e-05
-2.90318403313757e-05
-1.2540348346549e-05
-4.3956702955274e-05
-9.72017520548628e-06
1.45919098620749e-05
-8.25380522734178e-06
-5.83894410235027e-05
-3.91343910556771e-05
-1.16858225370695e-05
-1.008716102249e-05
-2.19595881164902e-05
-3.80475939239537e-05
-2.70626289602722e-05
-2.96024531271036e-05
-6.82206314551852e-05
-2.28206552228877e-05
-4.0936013116887e-05
-3.35282027422589e-05
-4.73839426516223e-05
-6.31200593083854e-05
-5.42864589410647e-05
-1.26050816675365e-05
-1.59692122417446e-05
-5.40260807604037e-05
-8.45636750753197e-06
-1.6028899563545e-05
-3.73353779908467e-05
-1.20081315481171e-05
-2.70857755737652e-05
-2.0648189251866e-05
-9.15826361253993e-06
-2.01488124695967e-05
-4.37764841213188e-05
-1.36940340141767e-05
-3.19364762470082e-05
-3.51082755259356e-05
-3.06600604514983e-05
-4.20729332326115e-05
-2.68154699748415e-05
-4.09813219757894e-05
-3.71363582712803e-05
-6.35839133445544e-05
-2.60156329690521e-05
-4.32345933216895e-05
-2.19251904476374e-05
-3.2650378746477e-05
-2.40124603171996e-06
-2.49692569592319e-05
-3.09071919256313e-05
-3.85609410198854e-05
-1.7300054814404e-05
-4.48037023137761e-05
-4.09644688822913e-05
-3.50738531024418e-05
-2.15152807048144e-05
-1.59627180265806e-05
-1.87871202697787e-05
-5.01999050854093e-05
-2.42066475233975e-05
-2.71859560079343e-05
-3.03718029603808e-05
-2.06517186742485e-05
-6.07413250416859e-05
-2.24223948437264e-05
-2.24490456619789e-05
-1.64265612050335e-05
-5.45630392475242e-05
-6.17482575571495e-05
-3.0730056892937e-05
-4.65528331083301e-05
-4.08518158824603e-05
-2.67698286471742e-05
-1.25815871676238e-05
-2.10146144983619e-05
-3.42732439106268e-05
-4.85976113891395e-05
-4.03526653782105e-05
-4.3075939178893e-05
-3.63036206233844e-05
-3.8101726134784e-05
-1.55065436259397e-05
-2.72630303789314e-05
-3.10758266414386e-05
-2.29600872578181e-05
-7.55489383664662e-06
-3.52938667056337e-05
-3.41027258580651e-05
-3.92039505416984e-05
-4.21721108924598e-05
-4.23919999602976e-05
-2.56591440380981e-05
-4.16615455209762e-05
-2.56438540128492e-05
-9.09671678147593e-06
-1.71550368901506e-05
-2.14531478316865e-06
-2.23188064386664e-05
-3.36648531968924e-05
-6.11051338762183e-05
-1.01237229364281e-05
2.44194882001167e-06
-3.14615893144236e-05
-5.0513926680813e-05
-4.53606229212112e-05
-1.43570695049044e-05
-1.43401649733269e-05
-4.78484274052197e-05
-6.01869747302338e-06
-5.35259734857305e-05
-2.46588972042937e-05
4.18757423376882e-08
-2.78183728812845e-05
-2.32371345823859e-05
-2.15294247035428e-05
-8.008938183226e-06
-4.26470806535598e-05
-3.33532060356029e-05
-9.37471452757627e-06
-3.20576619911443e-05
-5.19268679859868e-05
-2.35134834054302e-05
-3.48083225354768e-05
-2.83669469799603e-05
-7.32802838257035e-07
-2.54982345227446e-05
-3.668742672414e-05
-2.2978231182932e-05
-4.01288700199237e-05
-3.21750895284573e-05
-4.11228662780903e-05
-3.84788516930922e-05
-3.5719362559134e-05
5.76366229785346e-06
-1.33138907886158e-05
-5.02296770450563e-06
-1.03704109291105e-05
-5.40878295640587e-06
-3.22068232062204e-05
-1.36754626118615e-05
-4.87460152954309e-05
-1.61611453997264e-05
-1.61917523241419e-05
-3.88246907021705e-06
-4.47435980471022e-07
-5.19458788003507e-05
-4.65973936076221e-05
-1.31847753526346e-05
-1.47791482478417e-05
-3.93684944787646e-05
-3.60622585644319e-05
-3.08701305344511e-05
-3.04236506223581e-05
1.78642979063571e-07
-2.42204016980157e-05
-3.71686611927169e-05
-3.91732323893583e-06
-1.36205374951143e-05
3.92915944008203e-06
-3.26904983027351e-05
-1.24875922764806e-05
-3.71756996761922e-05
-5.95043341330247e-05
-2.20935990388797e-05
-2.74882660088976e-05
-3.7418770420603e-05
3.73271339081852e-06
-3.16072174813912e-05
-4.12022987504743e-05
-2.91960155345363e-05
-3.31546743285272e-05
2.71289069088936e-06
-4.78801168880182e-05
-2.57232197756591e-05
-4.28813442033581e-05
-8.42569347323574e-06
-1.54695443305004e-05
-3.12866835416499e-05
-2.0143780728911e-05
-2.57044240974582e-05
-5.50113318774217e-06
-1.17463340065861e-05
1.06642038028394e-06
-4.24108719158965e-05
-2.27038230944494e-05
-1.86290759691114e-05
-5.35851069361572e-07
-7.66009297863619e-05
-3.04252545329561e-05
-3.05146911576803e-05
-2.37084324526172e-05
-6.66393706172133e-06
-2.75842379694034e-05
1.38117141761625e-06
-1.00771959010705e-05
-3.68984533145202e-05
-1.19870985798122e-05
-2.47638101467246e-05
-5.33706330888559e-05
-2.17271242063166e-05
-2.88859772410087e-05
-4.70416888588967e-05
-3.43208313166729e-05
-1.78830100160435e-05
-7.54904482486441e-06
-1.3708846013141e-05
7.12314400536864e-07
-2.9346339178682e-05
-8.1182250930712e-06
-1.56524326272784e-05
-1.5674016509099e-06
-1.53166714097353e-05
-2.37414282504299e-05
-1.42645388318509e-05
-1.69751594265595e-05
-3.46499313038012e-06
-2.05029962620889e-05
-4.65468898873298e-07
-1.92465452594532e-05
-2.7872690481207e-05
-4.53097042816889e-05
-2.48886161967292e-05
-3.22804118892735e-06
-3.14749767719637e-05
-3.37250176489391e-05
-1.12254546058059e-05
-5.17338502145071e-05
-1.14665572703364e-05
-3.38712178886462e-05
-6.29794840201644e-06
-3.28996255435156e-05
-2.01871385623016e-05
-5.19418804244957e-05
-3.50117068795463e-05
-5.72746177203181e-06
-1.8908749533105e-05
-2.14010347152964e-05
-5.32912566981937e-05
-4.13169076048045e-05
-1.53485634740972e-05
-1.59635439759984e-05
-9.74063407196002e-06
-5.13035228848535e-05
-2.86388348575774e-05
-4.11491966286138e-05
-5.73211668639771e-05
-3.73066116294207e-05
-3.26890714494985e-05
-2.36150435157591e-05
-8.30956099648675e-07
-1.53406064829314e-05
-1.24636461394421e-05
4.76809232196771e-06
-1.69389697679457e-05
-8.45002643192746e-06
-2.92711067422461e-05
-2.98130733459278e-05
-4.73844723889888e-05
-2.21050199410567e-05
-1.28855689556705e-05
-4.20153109294199e-05
-3.18181428454822e-05
-2.63485131813082e-05
-1.55917982077102e-05
-4.39678687536814e-05
-1.74955478929657e-05
-7.6153517526873e-06
-2.20839462025371e-05
-1.62254260311038e-05
-2.70959313425404e-05
-3.8560409838963e-05
-1.50577644773003e-05
-3.82761357714425e-05
-3.69635960398564e-05
-4.27998869578281e-05
-6.52558670998881e-05
-2.13096765734159e-05
-2.18370190964472e-05
-4.02920799193181e-05
-2.45709261293029e-05
-3.4687583604066e-05
-1.68333026552547e-05
-1.59089177519656e-05
-3.27245827348153e-05
-1.87978647719484e-05
-1.75396901070099e-05
-1.11927783161915e-05
-1.62861522462599e-05
4.6990649998954e-06
-1.81277032297147e-05
-4.1905990628006e-05
-1.0283285210081e-05
-6.28694799904664e-05
-4.77449450987438e-05
-1.56016026054291e-05
-1.19076016580321e-05
-2.38152832842496e-05
-6.55924905483027e-06
-3.97745531048248e-05
-2.65712410926312e-05
-4.81959917097088e-08
-3.32547008814307e-05
-2.30210175668867e-06
-4.18495635362063e-05
-7.70978297748909e-05
-3.73331117208787e-05
-2.43058829095717e-05
-1.64381467694244e-05
-3.89419878591231e-05
-3.97444313104039e-05
-2.01900486308902e-05
-1.15107143005235e-05
-3.85825165167175e-05
-2.17115876032205e-05
-2.11368510051545e-05
-6.42113296975957e-05
-5.26892678727197e-05
-4.45249230361388e-05
-2.15086063687089e-05
-2.33567263749107e-05
-2.40589183479901e-05
-1.30305769535562e-05
-2.51185196934035e-06
-5.39833485688487e-05
-9.70954015345567e-06
-2.36283436211931e-05
-1.75411786366278e-05
2.10255725969011e-06
-4.03186407490793e-05
-4.54913861062017e-05
-7.53872262774406e-06
-3.39865309613824e-05
-2.16727819406279e-05
-2.44904015619854e-05
-3.81664469952047e-06
-5.35845194382033e-05
-2.53464786196122e-05
-2.940418872913e-05
-7.42454064494565e-06
5.42087393263554e-06
-2.0897820570646e-05
-2.90601002268327e-05
-1.37089509999399e-05
-2.21661891260137e-05
-3.17217296052089e-05
3.87566139162522e-06
-3.71918827892656e-05
-3.18069890171491e-05
-6.77843360139841e-05
-1.53725618411801e-05
-2.92013066695929e-05
-2.55236967171665e-05
5.30898975678169e-06
-2.70474310107805e-05
-8.48562108125189e-07
-2.78230567631e-05
-3.68265788548798e-05
-2.70560792769163e-05
-1.46980956877869e-05
-8.8640160739691e-07
-3.76839587734351e-05
-5.35397864380524e-05
-2.88752298097007e-05
-1.56415950865063e-05
-3.66101860731581e-05
-8.52318364520252e-06
-4.53444617515751e-05
-1.49594001147448e-05
1.42606226121866e-05
-2.56144544355408e-05
-3.69248402027945e-05
-2.31537365850503e-05
-3.1436760778039e-05
-4.54270046970506e-05
-2.92347032518963e-05
-4.69527825954829e-05
-3.25254483351997e-05
-2.8646133947889e-05
-4.43104673509298e-05
-5.75492712844696e-05
-2.67389204990141e-05
-1.17924621103893e-05
-8.38864887711519e-06
-1.62961993596691e-05
-4.31763646833558e-05
-4.50729395250567e-05
-6.21518449843213e-05
-2.50696657481364e-05
-5.34965616059652e-05
-1.35020699836713e-05
-3.68132582094194e-05
-3.2895779789586e-05
-3.99268420701857e-05
-1.77483797737399e-05
-2.13506625468096e-05
-4.16663959496139e-05
-2.43800385738836e-05
-2.27291549384879e-05
-2.48237103178393e-05
-2.68038165680741e-05
-2.84173545228817e-05
-1.20230202051964e-05
-4.06448765302529e-05
-4.40850242904843e-05
-4.34418352320667e-05
-4.39219559460346e-05
-6.03801165691937e-05
-2.79595821359518e-05
-1.2923173022064e-05
-1.09936160291436e-05
-2.7536724052565e-05
-3.72581781743731e-05
-2.67294054285207e-05
-3.96909874630486e-05
-3.45163970690533e-05
-3.67091917585782e-05
-1.09664735763538e-05
-1.26948979279734e-05
-3.34436651616808e-05
-6.03797985199656e-05
-2.66636877778738e-05
-2.95452864142017e-05
-1.74773979002175e-05
-4.4762012892201e-05
3.34601867540404e-06
-1.46694342743663e-05
-1.98663919499813e-05
-4.95383923784053e-05
-1.67353835242282e-05
-5.23832190398648e-05
-4.84329096270206e-05
-3.72703144778596e-05
-1.88031339447597e-05
-1.67707976854642e-05
-3.42389216972928e-05
-5.03490523876976e-05
-1.24865896761914e-06
-2.78497616853947e-05
-2.31078296678884e-05
-2.47751602212238e-05
-4.03876492364041e-05
-2.88756540228758e-05
-3.13987105196934e-05
-3.90593870140793e-05
-3.0154239716741e-05
-1.38958717931659e-05
-3.07764819132005e-05
-2.80008152508336e-05
-2.56274834231965e-05
-8.55367452125783e-06
-1.79628868437725e-05
-4.77447088183789e-05
-3.85405382795454e-05
-3.51370748160238e-05
-1.47186895409111e-05
-2.25268594473809e-05
-2.64740704260778e-05
-2.91151300465524e-05
-1.78298538204332e-05
-1.76742161650931e-05
-2.92721768803537e-05
4.54168612415603e-06
-5.39274782532098e-05
-3.06318516851819e-05
-3.95901861065128e-05
-3.2542774672883e-05
-5.47510615111162e-05
-1.97530377635232e-05
-4.59115036632237e-05
-3.69756815761049e-05
-4.9710623089325e-05
-7.14574221379879e-06
-2.37775847899408e-05
-2.14144158144348e-05
-1.26747129200202e-05
-2.15296760764206e-05
-4.74860615845359e-05
-6.94532904097857e-05
-1.15850427047005e-05
-3.31772522968686e-05
-2.23895976481619e-05
-1.27211892192821e-05
-2.92699225471924e-05
-3.2059883448832e-05
-4.17869770707984e-05
-2.24428281044145e-05
-4.547197237296e-05
-2.00047323096158e-05
-2.00018456811896e-05
-2.98591202778598e-05
-2.10076995326526e-05
-3.70212288857809e-05
-3.99205173880073e-06
-1.95463194236541e-05
-3.65930753707738e-05
-2.75723809979509e-05
-4.25451445936289e-05
-1.94458938682721e-05
-5.13741916408842e-05
5.26319009923456e-06
-1.58091121814759e-05
-2.46437287811473e-05
-3.53441795817691e-05
-1.74152555641931e-05
-1.32841956731778e-05
-1.92368191430367e-05
-2.2264657200375e-05
-5.52943817400806e-05
-4.30300454868618e-06
-1.97038991632247e-06
-3.30891762650044e-05
-1.22333619160144e-05
-2.62549359299264e-05
-2.82085342712456e-05
-8.77530022886062e-06
-1.78004113426527e-05
-3.66732318912171e-05
-3.06005114677207e-05
-3.38106300422248e-05
-2.72796626083085e-05
-3.78416963888866e-05
-5.73570070869729e-05
-6.36410149958228e-05
-3.7306963820636e-05
-5.64637080281013e-05
7.47093000110253e-06
6.46415378013679e-06
-1.77916993195279e-05
-5.71322433182781e-05
-2.35540298753532e-05
-1.34165356082034e-05
-2.49214586879741e-05
-3.60641704157764e-05
-2.27538382077914e-05
-1.89314649016007e-05
-4.89783401396471e-05
-3.53328991226834e-05
-2.64367388136347e-05
-2.76555819373531e-05
-3.77942124167219e-06
-5.11520529561263e-05
-2.32210969025238e-05
-3.00906199061173e-05
-4.78567519209465e-05
-5.21587840172375e-06
-4.4837866961832e-05
-1.79813012162203e-05
-2.78887606851876e-05
-4.40546933662293e-05
-4.62402200214378e-05
-5.11371836238912e-05
-4.54618127478256e-05
-3.1024608491655e-05
-4.05865516847767e-05
-3.98354961666644e-05
-5.59889812468685e-05
-6.43760982631265e-05
-2.76073351718852e-05
-3.04261473406951e-05
-3.54782168299998e-05
-5.03270529606694e-05
-2.44462242967144e-05
-8.01231269321698e-06
-1.52973478508431e-05
-3.37383083812557e-05
-2.08752079444943e-05
-2.39223207614211e-05
-5.62455074433623e-05
-2.30532160884022e-05
-1.71400724574797e-05
-1.45263327864574e-05
-5.403967713155e-05
-4.87688942261294e-05
-1.99522015336444e-05
-1.31250469098259e-05
-1.91749651218695e-05
-2.17896702001563e-05
-7.44781996347609e-06
-4.3236019595554e-05
-3.3802158660578e-05
-3.7512940673094e-05
-2.85608008393261e-05
-3.05691453047875e-05
-2.65902325958602e-05
-2.00401946308185e-05
-2.8962633478546e-05
-6.74623405165847e-05
-8.47845809277457e-06
-1.04443437225383e-05
-5.03404553848029e-05
-3.04434434568598e-05
-1.08693989012625e-05
-4.50244536967499e-05
-2.72206698071894e-05
1.39190038950012e-05
-1.9837585423669e-05
-3.54109261019834e-05
-1.73904696303627e-05
-1.22092439012484e-05
-4.31439713113771e-05
-6.83421738720842e-06
-1.43006595946621e-05
-9.37495065592952e-06
-4.45534792792687e-05
-3.4663234679484e-05
-3.60916746564701e-05
-3.31653227225414e-05
-1.17690648594301e-05
-2.46047429427624e-05
-1.43083483241862e-05
-2.8580233188233e-05
-3.46065302363057e-05
9.41530502190888e-06
-5.84025748402078e-06
-1.70506634895843e-05
-9.30537258423005e-06
-5.59887218658797e-05
-2.14066954958333e-05
-3.75290738218806e-05
-4.08854096217028e-05
-1.68378090724191e-05
-1.46652907062921e-05
-2.9404498499572e-05
-2.96910511325632e-05
-3.92434699416343e-05
-1.55240673961825e-05
-3.23199224306369e-05
-2.79913918127543e-05
-4.21933067698598e-05
1.42039541866265e-07
-9.05354125639182e-06
-3.12592675788175e-06
-2.70462641416251e-05
-5.02610966403288e-05
-2.84828824222272e-05
-5.61623456552952e-05
-5.30936054278893e-05
-1.69247602386091e-05
-7.41652130784797e-05
-3.72701435432638e-05
-1.41297039333033e-05
-3.6770691532539e-05
-2.94878559368974e-05
-2.908584573457e-05
-2.4556298215927e-05
-4.59800974738832e-05
-3.9060823693874e-05
-3.02531061531021e-05
-1.43625882070944e-05
-3.22463529046337e-05
-2.02155547476116e-05
-2.09376871919491e-05
-2.72400642056583e-05
-1.80821385584151e-05
-1.61663413007939e-05
-5.08992583781316e-05
-5.76086843331769e-05
-1.13927508890316e-05
-1.63403961189329e-06
-1.83283896301101e-05
-3.05137170875567e-05
-1.64668083386872e-05
-3.14612528505532e-05
-4.55756113019242e-05
-4.32680865841298e-05
-8.67369850877014e-06
-3.09103830616461e-05
-4.42090179068658e-05
-1.0081303741357e-05
-1.32454496868735e-05
-4.45807421891556e-05
-3.2017202676447e-05
-2.47660396068337e-05
-1.35612874381181e-05
-5.80066795775776e-05
-3.0352588002348e-05
-2.6106880949704e-05
-1.92451664824501e-05
-4.07290859483726e-08
-2.28208061875037e-05
-2.30061948633834e-05
-2.05506082824498e-05
-8.65067218808329e-06
-5.90911103383875e-05
-5.04439276104967e-05
-7.58146815142744e-05
-4.09961900226588e-05
-2.1533482072523e-05
-6.28908828470563e-06
-2.80940425198256e-05
-5.74806264660106e-05
-3.03818668751141e-05
-3.66722829448921e-05
-3.5006799584257e-05
-2.38762893024676e-05
-3.38280133293352e-05
-5.20982004613157e-05
1.42263961521235e-05
-2.9426449481323e-05
-3.38724613903516e-05
-2.81486340109936e-05
-3.05121841722667e-05
-3.6349010661366e-05
-3.01068398041471e-05
-9.93073529200041e-06
-3.73332723078682e-05
-1.87584411485323e-05
-1.8661554117946e-05
-2.86827009384526e-05
-8.21551399171466e-06
-5.35845975878645e-05
-1.12298454169835e-05
-2.5551304465013e-05
-4.4389270087873e-05
-4.07468589321271e-05
-4.58681468300946e-05
-1.86466235209853e-05
-3.20118244542932e-05
-4.83256337961307e-05
-2.25482924878906e-05
-1.65487116478948e-05
-4.62299912430512e-05
-1.90949205171117e-05
-2.89491454496386e-05
-4.17958160908252e-05
-2.88307756431792e-05
-1.24956352357415e-05
-4.45686487847302e-05
-5.27507581377337e-05
-1.60413282621353e-05
-1.70480009371833e-05
-5.03817784202968e-05
-2.51998630578316e-05
-1.50721518109074e-05
-2.726787789044e-05
-1.01409901777432e-05
-3.70159491009897e-05
-8.55619772246033e-06
-2.29103617607463e-05
-1.93655675764569e-05
-3.67702699945081e-05
-2.87046457124705e-05
-3.15370184046705e-05
-2.30744804079672e-05
-4.90607800610325e-05
-4.83313259429615e-05
-5.74329337572964e-05
-3.10877174459575e-05
-3.26221446020022e-05
-2.20242592029401e-05
7.16111854577092e-08
-5.56333803164087e-05
-3.89151939302978e-05
-2.91286863242466e-05
-1.95342865308113e-05
-3.27669506502329e-05
-2.36046670540816e-05
-3.19804615940393e-05
-5.14315029423757e-05
-1.20273198466151e-05
-2.97353282430711e-06
-4.68774906648538e-05
-1.27685054715215e-05
-3.5915994141802e-05
-4.24899474485172e-05
-2.55551742850782e-05
1.01796262603665e-06
-2.63022328195297e-05
-1.75610062190933e-05
-2.25124547982728e-06
-1.40506179262041e-05
-4.53676565499827e-05
-4.6712508572279e-05
-2.22231023753545e-05
-2.86150081015518e-05
-3.06429472056991e-05
-7.70824873818352e-06
-8.10041781099377e-06
-4.28754616236415e-05
3.97875457969931e-06
-2.62411030180239e-05
-5.35009753851602e-05
-3.19745966261232e-05
-3.98454022236795e-05
-1.37270067781792e-05
-2.42199170001376e-05
-3.09926806675338e-05
-8.50058652020388e-06
-4.13880640717499e-05
-2.42796325785792e-05
-2.75415728848617e-05
-4.61899434498154e-05
-9.22766563950126e-06
5.57905680659255e-08
-1.57097956839e-05
-1.98936145439274e-05
-3.10239430012411e-05
-9.90702050042598e-06
-3.55554938274013e-05
-4.14627897230079e-05
-1.83417203906825e-05
-2.46355952164071e-05
-3.17052901045148e-05
-2.29271632409423e-05
-1.66205708563929e-05
-3.88665158545213e-05
-6.37836847617807e-06
-2.09940057165616e-05
-2.75827828996727e-05
-2.11540397380065e-05
-2.51043025920947e-06
-3.89402361939595e-05
-1.88582448754024e-05
-3.25219115281014e-05
-2.5279786242097e-05
-3.27973414000398e-05
-1.46175341008578e-05
-2.55894807449645e-05
-1.7844083828665e-05
-6.05713079299292e-05
-8.97308560302273e-06
-2.94196513934239e-05
-1.90884891371525e-05
-2.61423441852013e-05
-3.44422404253553e-05
-4.26724217195992e-05
-3.70312347798336e-06
-2.4384976036621e-05
-2.70239049747612e-05
-2.14082170932813e-05
-7.521049751945e-05
-1.92252880708702e-05
-2.79598683622256e-05
-4.02747479115517e-05
-2.82004763692312e-05
-3.39508046453211e-05
-4.42823540588598e-05
5.21856307434853e-06
-4.44959136023491e-05
-1.74155908103118e-05
-2.28416174815239e-05
-1.13762337907188e-05
-4.05481365348328e-05
2.44416267307576e-06
1.4144407242363e-05
-3.0072243995044e-05
-3.49300141644733e-05
-2.79757846548983e-05
-1.87796315160071e-05
-2.79802667957446e-05
-3.25922895152059e-05
-4.40611964400986e-05
-1.39058389543022e-05
-3.81628648151369e-05
-1.67143922747154e-05
-1.38338331562569e-05
-4.45443321182162e-05
-4.49711233862803e-05
-2.68745796336799e-05
-2.90471942963371e-05
-5.24632316095371e-05
-4.26583479381025e-05
-1.2339832461924e-05
-5.36200656186827e-05
-2.29965280142282e-05
-4.91917095214933e-05
-1.1288401728426e-05
-4.28232047323919e-05
-2.3992773245154e-05
-4.00764047216405e-05
-1.99676126997353e-05
-4.49500469055569e-05
-1.76373032284509e-06
-5.5674162067126e-05
-1.80611224001881e-05
-1.88182452469966e-05
-3.19975864771766e-05
-2.63142413593644e-05
-8.83784482775845e-06
-5.7016998077605e-05
-2.62207843643165e-05
-1.08930394707431e-05
-1.83130482183001e-05
-3.30091317087707e-05
-5.38555165563709e-05
-2.8837803575726e-06
-5.08591205627341e-05
-3.43224772394892e-05
-4.09724086534094e-06
-6.22401002648165e-05
-2.29017326167395e-05
-3.12212434098668e-05
-2.80699385518789e-05
-4.74418381536242e-05
-1.78987411725704e-05
-3.6708139879348e-05
-2.62607508670503e-06
-2.1644016036739e-05
-3.60183035094777e-05
-4.70038477145824e-05
-4.43701071284839e-05
-3.28211136435376e-05
-3.9668639226009e-05
-2.69048497071269e-05
-2.98110212985713e-05
-1.38475133010703e-05
-2.15518531500904e-05
-9.51323506491189e-06
-3.72415314256944e-05
-2.67054632838881e-05
-5.22658755463231e-05
-3.86178132990216e-05
-1.18200127101394e-05
-2.06437377632081e-05
-2.79791698505699e-05
-4.56224467651379e-05
-1.25066459896684e-05
-2.22657495101951e-05
-1.29740837550522e-05
-5.48046374376606e-05
-3.34455220081588e-05
-4.50658223009187e-05
-5.3265657139882e-05
-1.4019701184864e-05
-3.12158706656569e-05
-2.92347735706168e-05
-2.84642078165423e-05
-9.2640176630298e-06
-1.73365092244674e-05
-3.69354099791446e-05
-3.29444478554355e-05
-2.42317000766102e-05
-1.19176553081974e-05
-1.31189456442632e-05
-3.65969341194961e-05
-2.58422530660288e-05
-2.02117382310898e-05
-3.27274932882885e-05
-2.82503288518545e-05
-2.82825086806368e-05
-4.68686991317297e-05
-2.9150761657445e-05
-3.89072268454948e-05
-2.12638870772238e-05
-5.87525633832612e-05
-2.93449393800147e-05
-5.00827428235855e-05
-3.10762357068957e-05
-3.46271683106394e-05
-3.79815499294429e-05
-3.56999963612677e-05
-2.45733779980303e-05
-4.19755360805148e-05
-2.38551425018389e-05
-1.31318452873488e-05
-4.8296494394175e-05
4.56625679868043e-06
-3.90749094031019e-05
-3.97389450322612e-05
-2.92882058101824e-05
-4.14299339814956e-05
-4.47047996198101e-05
-7.2318908476466e-06
-2.08598307274483e-05
-3.2741273746482e-05
-5.10645104335871e-05
-1.71817968275014e-05
-3.7704759139423e-05
-1.25229312275643e-05
-1.63857624523928e-05
-2.14978986754128e-06
-2.7278188142479e-05
-3.57528382033829e-05
-3.00169871245093e-05
-2.8847917722877e-05
-1.74527624792727e-05
-4.33687408404537e-05
-2.09162238545817e-05
-2.60139357349347e-05
-5.38245203674438e-05
-4.11208745687123e-05
-4.674997409257e-05
2.23883941337411e-07
-3.01608780892341e-05
-3.84422582018663e-05
-5.05303612090938e-05
-1.42615164840151e-05
2.36084644517025e-06
-5.44588608175551e-05
-1.5502277917556e-05
-2.0536567909115e-05
-1.34477770798717e-05
-3.95946529660711e-05
-9.96150579755133e-06
-5.10518661863775e-05
-5.55503262134286e-05
-4.30329532829885e-05
-2.54012819173281e-05
-2.51536059774459e-05
-5.40649779581425e-05
-2.06270356328429e-06
-2.19809103711381e-05
-1.22218634637974e-05
-5.6290743242938e-05
-3.20162233344586e-05
-3.83388376166487e-05
-5.0947897183424e-05
-1.78346630681571e-05
-3.64358031810397e-05
-2.69178590477483e-05
-3.75203824729372e-05
-9.2057913050026e-06
-3.39546626950203e-05
-3.12181390578344e-05
-1.56634692033583e-05
-2.71080334526769e-05
-1.58894907402913e-05
-1.78180469026629e-05
-3.83605431924572e-05
-6.66825400882881e-05
-1.142530246711e-06
-1.69234437162222e-05
-4.32930657959856e-05
-4.55439051601158e-05
-3.4633686703084e-05
-4.24226794212511e-05
-2.28246355262741e-05
-3.44197219692403e-05
-2.97610957873549e-05
-2.87411648561051e-05
-2.31858224985483e-05
-1.17961460608297e-05
-5.73880141479763e-05
-6.15965814118898e-05
-5.05914928304728e-05
-4.05584170426132e-06
-2.40478669433139e-05
-3.57113112296644e-05
-5.70845428941671e-05
-2.32752443628482e-05
-3.15301417684266e-05
-1.9029344447637e-05
-9.49750089464765e-06
-5.95921939227492e-05
-5.16166720278052e-06
-3.02752587310826e-05
-4.98762399579598e-05
-3.66455157323273e-05
-3.17376888650347e-05
-2.38714402341513e-05
-2.11922594833041e-05
-4.46363813459615e-05
-4.2047765378124e-05
-4.46228159831253e-05
-4.75718204638964e-05
-3.98312721180724e-05
-4.5381325824019e-05
-3.87143993736771e-05
-2.66214990425086e-05
-3.0512550260797e-05
-2.01376463348319e-05
-1.75710928112999e-05
-1.435679456934e-05
-1.27756936745754e-05
-2.03461224180685e-05
-1.13927373213359e-05
-2.96798154805942e-05
-4.51686359178448e-05
-9.03634838361292e-06
-2.89087520301762e-05
-2.03219272606441e-05
-5.90896361433581e-05
-6.28779942481992e-06
-4.15055013684261e-06
-2.68734700660175e-05
-3.05201372100758e-05
-4.50724290939494e-05
-1.5440733915796e-05
-3.61123692804301e-05
-1.08874385889215e-06
-3.77536900879629e-05
-1.49143522832932e-05
-3.2576886925647e-05
-3.51114685716276e-05
-3.03343268470199e-06
-3.84330033733285e-05
1.75457237726993e-06
-3.22673683451459e-05
-1.62350249104602e-05
-4.05660993102032e-05
-1.70098671946987e-05
-1.38571395073466e-05
-2.67180072063633e-05
-5.92951885192359e-07
-4.51687723042708e-06
-4.80278003076036e-05
-2.05208730785763e-05
-3.32626182957981e-05
-1.50174117028691e-05
-1.32221111368315e-05
-1.92774426510108e-05
-4.31303653027983e-05
-2.82850721085517e-05
-3.31077772766806e-05
-4.53473364180419e-05
-1.8893862345756e-05
-1.40241598312884e-05
-3.65113826162497e-05
-1.07399281156409e-05
-3.86389162871979e-05
-3.36986992365336e-05
-3.60775696681408e-05
-3.18188775032e-05
-5.02541155176232e-05
-6.3713843885753e-05
-3.71219446483038e-05
-4.33599543949516e-05
-5.41356080564046e-05
-2.36640491535968e-05
2.26958343608244e-05
-1.89928489344896e-05
-2.06632495874165e-05
-1.24740691008013e-05
-1.79206660375903e-05
-2.98788618222358e-05
-3.60466775662897e-05
-1.51578256954493e-05
-6.24043388890237e-06
-4.45054245749329e-05
-4.92117869452191e-05
-4.27984564038631e-05
-4.7904190027658e-05
-3.34848007399494e-05
-1.71774994921204e-05
-6.38649823255663e-05
-1.17835485706382e-05
-4.2364573704863e-05
-2.30125366645041e-05
-2.87045453386102e-05
-4.14703878786066e-05
-3.30787262163958e-05
-2.83423277201957e-05
-4.03659110914812e-05
-4.57115377668144e-05
-3.32014276263632e-05
-4.22634843590145e-05
-2.49297100718254e-05
-2.08789008756385e-05
-3.15775484205071e-05
-5.27722254962484e-06
-1.53491574795997e-05
-2.18780988329586e-05
-4.42663300087793e-05
-5.41337008912135e-05
-3.58185759992059e-05
-9.99537683975615e-06
-2.01888556487141e-05
-3.88674637665109e-05
-4.06919583056063e-05
-1.39481155561362e-05
-6.13868397094662e-06
-3.34050507087904e-05
-3.23072461652303e-05
-3.00247541214045e-05
-3.43104839534016e-05
-1.39949847225366e-05
-4.16275446651555e-05
-2.56188188768531e-05
-3.33007670765796e-05
6.37208345154684e-07
-1.6406049888251e-05
-3.49979809838048e-06
-1.53622774489082e-05
-2.86959598419057e-05
-3.19045114248783e-05
-4.48818200019888e-05
-3.5599187313883e-05
-4.68860052578889e-05
-6.49516790505469e-05
8.0928765109832e-06
-2.54909728148141e-05
-3.00676946856256e-05
-1.05928615431406e-05
-3.48974642397389e-05
-1.72719415136978e-05
-1.94223758926834e-05
-1.47303892741076e-05
-2.94124201910626e-05
-2.3263192555924e-05
-2.27639921966358e-05
-5.38389142451051e-05
-2.03562404087288e-05
-3.08778993109028e-05
-4.03851673839735e-05
-2.38374395968935e-05
-3.32257035806879e-05
-2.15345814676469e-05
-2.76036971934884e-06
-2.07086576725443e-05
-3.54694670427643e-05
-2.55810866375946e-05
-3.2082981732592e-05
-3.49654040164517e-05
-4.38469649828994e-05
-9.61231243986815e-06
-3.71258647125046e-05
-2.52239478014397e-05
-1.66147273946288e-06
-2.66683598470569e-05
-1.61830628347834e-05
-4.48170093711215e-05
-3.71007457902317e-05
-2.85672207946505e-05
-1.68795256900667e-05
-5.61676260824266e-05
-6.05205984045059e-07
-2.10355583591365e-05
-4.14855708958081e-05
-1.72830808408828e-05
-2.86489101694013e-05
-1.51805168549607e-05
-4.1985288865212e-05
-3.58188520437326e-05
-2.86641428844676e-05
-1.54823812339639e-05
-5.10930765005269e-05
-4.14655112334166e-05
-3.74677291202801e-05
-1.08695188348002e-05
-5.24434157826069e-05
-3.0497743930159e-05
-2.31568405594256e-05
-4.0525360472534e-05
-2.24325816256146e-05
-2.21241678179387e-05
-2.166027015289e-05
-9.13439243091728e-06
-1.70615807658343e-05
-3.71966342993077e-05
-2.62367396527283e-05
-6.86855680479756e-07
-3.0203618323847e-05
-2.02726494944543e-05
-6.9824864146124e-06
2.75949506141428e-06
-2.0632979140956e-05
-2.30550911696255e-05
-1.84883485082076e-05
-1.96048368617061e-05
-3.4878935234339e-05
-3.21937667189513e-05
-2.13566109675486e-05
-2.19498551109406e-05
-4.74565138748209e-05
-2.89277138133012e-05
-4.20457141983657e-05
-5.6260810168659e-05
-3.70384642775248e-05
-3.92659690985513e-05
-1.55183132564847e-05
-5.50901036637492e-05
-2.74197961195953e-05
-1.48499509270915e-05
-2.56793474590798e-05
-1.50677066544209e-05
-5.58586586140984e-05
-1.34315252866247e-05
-8.45863022818618e-06
-3.36237479249233e-05
-2.07290340544349e-05
-4.90278011979541e-06
-2.02961970891928e-05
-1.24274052763157e-05
-5.34542184111717e-05
-4.15879878496487e-05
-3.86245474820896e-05
-2.9073481434469e-05
-4.52361831776073e-05
-5.2412196145603e-05
-4.14710284058753e-05
7.02965849268452e-06
-3.34738651800039e-05
-2.21517841861321e-05
3.43571961674204e-06
-1.384796779921e-05
-3.09710700769716e-05
-3.50920234518862e-05
8.73437687456187e-06
-2.50514989736311e-05
-2.88987182621229e-05
-4.61891515552916e-05
-2.06128803821768e-05
-4.41125469066681e-05
-2.35449370434335e-05
-2.18963507160813e-06
-2.82731906837953e-05
4.98451807622589e-06
-3.59247155270543e-05
-3.48121256201368e-05
-4.06417445596122e-05
-2.91758464652657e-05
6.73096287772576e-06
-1.96290437676278e-05
-1.30357045328275e-05
-1.75704783921582e-05
-2.68372659388197e-05
-1.67428250492152e-05
-1.59714996449413e-05
-3.89581172306701e-05
-1.31262336653133e-05
-1.39485521039337e-05
-3.51393488095187e-05
-1.0025772891312e-05
-4.02688252375539e-05
-4.59500856856225e-05
-7.80325391242496e-06
-6.24529860267407e-06
-1.64067156648547e-05
1.25972225977559e-06
-5.68492371951304e-05
-3.0466240484299e-05
6.84053095007494e-06
-7.57418736562324e-06
-5.61513789468546e-05
-1.98139444653509e-05
-3.68663773437376e-05
-1.28850008249494e-05
-1.03446079740874e-05
-3.51316473802653e-05
-3.33139201169059e-05
-5.75439008161931e-05
-3.69266122239073e-05
-5.31690679409292e-05
-4.66180948320551e-05
-3.40478722818824e-05
-2.43360210663793e-05
8.18245636583844e-06
-3.40132183868349e-05
-8.35909546178405e-06
-1.47083026091441e-05
-2.62784502998097e-05
-3.21697001706477e-05
-3.59906793522392e-05
-3.53757094227019e-05
-3.09230727287428e-05
-1.89572128284659e-05
-1.90350926246867e-05
-3.5441347397937e-05
-4.65773990321027e-05
-1.87225436696198e-05
-2.65623716122916e-05
-5.70782769375919e-05
-1.43330898882619e-05
-2.57885359942925e-05
-5.71124312931807e-06
-2.75199894438655e-05
-3.81478385035722e-05
-1.93845930656867e-05
-6.11628748180448e-05
-1.06918687211044e-06
-1.07471579079885e-05
-1.79577487594018e-05
1.27647825175463e-05
-2.72138885962997e-05
-2.10901086045826e-05
-2.57072519319533e-05
-2.22282247703112e-05
-2.23142043776482e-05
-2.79029154419137e-05
-3.23228621638648e-05
-8.41278337245747e-06
-7.11974995363932e-05
-3.59905283516283e-05
-2.68882201245312e-05
-3.95353024728167e-05
-5.79806197782437e-05
-5.97458329008007e-05
-3.16825022258793e-05
-3.67127032034131e-05
-2.40207607520392e-05
-2.76507052890553e-05
-1.33463568708e-05
-4.7097091953674e-05
1.17141955518788e-06
-1.67038241261456e-05
3.58935486281721e-06
-6.00659954781086e-06
-9.14323271632514e-06
-3.20570369946798e-05
-4.30941086502662e-06
-1.76456535018907e-06
-5.36312664795593e-05
-2.56192469962945e-05
-4.19518892010258e-05
-2.54083067143081e-05
-1.39551144368921e-05
-3.64465616029193e-05
-3.3898070902793e-05
-3.95396670199366e-05
-4.26769676230357e-05
-4.91297281697068e-05
-2.24359813721528e-05
-2.8308439069134e-05
-3.40638633686718e-05
-2.5551663459052e-05
-1.27197688743098e-05
-6.99731683334674e-06
-2.45132490390611e-05
-4.89177681787362e-06
1.16929045829869e-05
-1.52010451159652e-05
-1.45445968759e-05
-2.86089206758806e-05
-4.07684603823499e-05
-1.87591562228023e-05
-1.03343103289089e-05
-2.11810203560718e-05
-5.24753265659497e-06
-1.40417341326338e-05
-2.92866049539802e-05
-4.2808793941207e-05
-2.56078630559332e-05
-1.80030557633282e-05
-4.84589292189341e-05
1.76586488162674e-05
-2.15433403453883e-05
-2.11434122534128e-05
-3.74375015951786e-05
-2.38019177653362e-05
-2.42979954973066e-05
-3.33301970809368e-05
-2.47190023677455e-05
-2.11164833831114e-05
-1.08140729444458e-05
-4.44165581375086e-06
-4.29677806842634e-05
-1.76774224635276e-05
-3.96284061323474e-05
-2.54230124001177e-05
-3.40326266859105e-05
-1.25643755921004e-05
-2.93210728443706e-05
-1.14364750001764e-05
-4.72089510905561e-05
-8.46917076757837e-06
-2.18829910563917e-05
-3.99630851455098e-05
-3.47249955322408e-05
-4.16195000424889e-05
-9.47187072798995e-06
-5.30122626369581e-05
-1.47020834650103e-05
-5.13741504187159e-05
-2.27355673205251e-05
-4.65714988689958e-05
-4.35886560005908e-05
-6.86957937978429e-07
-1.26548097526902e-05
-3.56351531033729e-05
-5.04701548580681e-05
-1.0965912692842e-05
-4.18208401102007e-05
-1.61108815857032e-05
-2.01999140335134e-05
-3.47319350101602e-05
-4.67987985478303e-05
-3.28365340855216e-05
-3.25092227124073e-05
-5.52081623722357e-05
-3.51548216791219e-05
-4.61810817672981e-05
-3.73701217681846e-05
-4.74473247153602e-05
-2.80848257523411e-05
-3.35201070235168e-05
-5.91496843767817e-05
-1.61368547526302e-05
-1.8460926972952e-05
-1.24115171711766e-05
-2.29412304498806e-05
-4.7788976406136e-05
-1.87007346425829e-06
-3.99323515020409e-05
-3.65633168002608e-05
-1.24946444056292e-05
-3.01956058501179e-05
8.81597905304228e-06
-2.12114478261051e-05
-3.02428208833175e-05
2.00619319077712e-07
-5.7289347450078e-06
-4.14327801229147e-05
-5.63246438192076e-05
-1.82266521376353e-05
-3.93334816789978e-05
-3.29344103523705e-05
-4.53448825702706e-05
-7.6426643009043e-06
-2.24285554622741e-05
-5.64098096022821e-05
-5.22117653838931e-05
-3.24415355313972e-06
-3.3586217436653e-05
-2.8186616773074e-05
-1.88699313588581e-05
-1.75456257615336e-05
-1.61143988021269e-05
-1.66330798882046e-05
-2.22334327758148e-05
-2.94757481915135e-05
-1.87038144382235e-06
-3.18801649652603e-05
-5.15574540501552e-05
-1.98922028454566e-06
-3.90275196516094e-05
-3.22300601914512e-05
-4.24565060242939e-05
-5.65041469068009e-05
-3.65907907286555e-05
-5.59407316641393e-06
-3.92106347493877e-05
-5.1784382466237e-05
-6.12155250485849e-06
-5.39697454269471e-05
-4.77537253761661e-05
-1.70982377065944e-05
-4.17493754481965e-05
-2.49419660415303e-05
-2.88481135236765e-05
-5.52345495874359e-05
-3.26719205665797e-05
-3.37378577963735e-05
-3.54399502160187e-05
-7.01093985125184e-05
-9.15848867685276e-06
-2.67650775132986e-05
-4.40436232416174e-05
-5.35521857156535e-05
-3.73325089545907e-05
-4.6017073116382e-05
-3.13437664554622e-05
-5.51743354248965e-05
-1.12351717445284e-05
-2.11215066928979e-05
-2.17615596444812e-05
-5.31107508099493e-05
1.00477536822678e-06
-3.92660702714703e-05
-4.064616912897e-05
-1.97397059282092e-05
-1.29265399339253e-05
-1.46809647851199e-05
-5.95271882919769e-05
-2.7613468727493e-05
-2.60659154262983e-05
-3.31388579476181e-05
-6.98163632757926e-05
-1.47853221917939e-05
-5.99296294110859e-06
-5.02841999260817e-05
-1.56508659273802e-06
-4.43698294606532e-05
-2.1780310319655e-07
-1.36189481820887e-05
-1.29765781643512e-05
-3.24555592935072e-05
-5.21155414285859e-05
-3.4677453226414e-05
-2.31684104444042e-05
-2.16022873998739e-05
-4.15201840106655e-05
-3.77137322400345e-07
-2.93759862449422e-05
-7.64311798127718e-06
-4.012834193962e-05
-4.96870597112004e-05
-2.0166942623899e-05
-3.41593942115389e-05
-2.0869472991324e-05
-3.61599828197249e-05
-5.04273435011616e-05
-2.73899890713097e-05
-3.17321584921844e-05
-2.25162199250642e-05
-3.82360576484956e-05
1.74447425817919e-05
-6.89722112621162e-05
-1.97700108251998e-05
-3.87048006546989e-05
-3.02187897342807e-05
-3.64457044054861e-05
-2.92546335674638e-05
-1.3880559463488e-05
-1.74879722579878e-05
-3.21222155355674e-05
-2.0002806664458e-05
-4.53722296694502e-05
-6.32798992275534e-05
-3.02354455940576e-05
-9.86961152365088e-06
-5.65330694946027e-06
5.5052510190904e-06
-2.15140084039794e-05
-1.92275352200896e-05
-9.64867481522338e-06
-1.42483684906392e-05
-3.15830665228185e-05
-2.67041635489043e-05
-5.49784331128843e-05
-3.14905307289309e-06
-2.62949366610161e-05
-6.36162003426552e-07
-2.77692259895438e-06
-2.78917763994483e-06
-1.46120715496485e-05
-3.82194440115264e-05
-3.06527228759191e-05
-5.06011143644815e-05
-1.98458482851132e-05
-3.84814764219307e-05
-2.58451996639227e-05
-2.69955763369775e-05
-1.50469540471406e-05
-1.54869537010217e-05
-7.26943383751186e-07
-3.20752194956401e-05
-3.9080627641169e-06
-2.34845523636491e-05
-5.32611551347281e-05
-2.3423965933454e-05
-2.53303141424434e-05
-9.81786157984527e-06
-4.31913608773766e-05
-4.73355463847803e-05
-4.52706418422195e-05
-7.93897356618616e-08
-2.90130992884201e-05
-1.62631572891178e-05
-2.36502694671042e-05
-2.52113034232368e-05
-5.68228336531488e-05
-1.57930569610711e-05
-3.13270972680405e-05
-4.11862469272439e-05
-3.04320237771526e-05
-4.22109579763133e-05
-8.1766120170389e-06
-5.17315777337826e-05
-2.0232311781053e-05
-2.91376555890165e-05
-1.24860952983337e-05
3.73656231894539e-06
-2.65007633574577e-05
-4.83525445621016e-05
-3.8332316385388e-05
-3.66740671044159e-06
-4.68222956477332e-05
-2.99746085219391e-05
-4.32918056000222e-05
-3.66547950219552e-05
-1.09161595221626e-05
-3.57653509724057e-05
-1.63876090288042e-05
-4.31833249456364e-05
-1.05273529277278e-05
-2.34816721715542e-05
-2.60790661092529e-05
-4.47237592163e-05
-2.02826722936751e-05
-3.33193834432669e-05
-1.35760211080516e-05
-3.90366819013031e-05
-1.27543609193864e-05
-1.19246417079392e-05
1.02588937986127e-07
-5.39364829867745e-05
-3.43850252315083e-05
-2.55092980696705e-05
-3.92884840957295e-05
-2.99131160523359e-05
-1.40564588562892e-05
-4.34349829293011e-05
-1.60592196132372e-05
-6.78700234951664e-05
-3.68270769771453e-05
-2.3620148745048e-05
-1.82118324873839e-05
-1.66759838412486e-05
-2.88689562373592e-05
-4.45406616152002e-05
-2.89967958321162e-05
-3.94994288565449e-05
-4.05065427871927e-05
-4.66537388212892e-05
-2.6876377369895e-05
-2.17318050933074e-05
-4.46085352019128e-06
-3.29822807887932e-05
-4.71028686193322e-05
-1.19876122877465e-05
-1.60344948098168e-05
-4.63753616914681e-05
-2.8436892063855e-05
-2.06499223582643e-05
-2.35732580369871e-05
-2.21344597615328e-05
-2.94006323911872e-05
-5.42031004140523e-06
-2.51841177097262e-05
-6.91094127758245e-06
-3.82730870739048e-05
-4.33807141119705e-05
-3.24157220698943e-05
-1.91259832573654e-05
-3.82372871000776e-05
-3.05258805942522e-05
-1.7783397982817e-05
-3.63768403612308e-05
-1.19477482633108e-05
-1.46698043243861e-05
-2.39368811961347e-05
-2.93968228242401e-05
-9.61815756337939e-06
-2.8845825307805e-05
-6.81095688178976e-06
-5.21271362448015e-05
-4.88108573657812e-05
-2.45302043105405e-05
-7.75310910783536e-06
-2.33041304460632e-05
-1.3010712525239e-05
-3.14457788184172e-05
-2.47145532046057e-05
-9.41607429862862e-06
-5.4114785669371e-05
-2.49142462820416e-05
-1.92019471451014e-05
-1.79061275253684e-05
-2.93598091967593e-05
-3.10118768179829e-05
-3.34346338872337e-05
-4.83543257195453e-05
-8.72783483765607e-06
-2.89973498866141e-05
-3.00758720012895e-05
3.85076699718938e-06
-1.76856496470761e-05
8.47388380561761e-07
-1.8005479215092e-05
-4.09836183928912e-05
-2.65398129183232e-05
-3.98135804970989e-05
-1.18162668224694e-05
-3.28958281608064e-05
-4.27394595480855e-05
-9.56991443581758e-06
-2.67111130291594e-05
-7.79971468185875e-06
-9.27604505390007e-06
-2.35229810530395e-06
-3.74291119126496e-05
-4.00986931791454e-05
-4.39947070265491e-05
-4.0593177650016e-05
-1.40788065175381e-05
-1.81069815177662e-05
-2.21748788336556e-05
-1.96011002430673e-06
-3.62745673083016e-05
-5.24420905513515e-05
-1.81196713735441e-05
-3.97242792050539e-05
-1.76399966211238e-05
-2.39581717393486e-05
-3.07717912362754e-05
-4.26516492994351e-05
-1.38129850979301e-05
-2.4337294199378e-05
-3.7198894909103e-05
-3.55362378536009e-05
-3.31265113443729e-05
-2.8242657029043e-05
-1.7755966941398e-05
-3.69517523635362e-05
-1.96117576087409e-05
-2.38267240760623e-05
-4.21551459062348e-05
-4.9320828814087e-05
-1.55094716672853e-05
-4.86492793812008e-05
-2.8484602044021e-05
-2.79395145240825e-05
-3.58104557103118e-05
-8.47992157010649e-06
-6.86852555534145e-06
-9.33299478739636e-06
-2.29500975118845e-05
-1.35951963080134e-05
1.1044577029523e-06
-3.13209239510862e-05
-1.30412929145995e-05
-4.84391855065499e-05
-3.64282916923037e-05
-1.12257744433826e-05
-4.82325720350434e-06
-1.10252547199144e-05
-4.4304563362715e-05
-5.34461258153093e-05
-5.43767972935381e-05
-1.55424502500575e-05
-2.50446414486243e-05
-6.19607317075848e-05
-2.00730204005966e-05
-3.39134038943823e-05
-1.85716475431367e-05
-2.68644576132091e-05
-4.20423627152915e-05
-2.51111759919182e-05
-3.0675385780559e-05
-2.92078566423546e-05
-2.33164898361232e-05
-4.1252044613718e-05
-1.96182122176205e-05
-1.85630451760124e-05
-4.87091533191891e-05
-3.00207768447336e-05
-2.63467506702166e-05
-7.22368566734251e-06
-2.82180235327206e-05
-4.83936010804928e-06
-2.27130273949743e-05
-1.66885260415162e-05
-2.39466407604905e-05
7.28054378301032e-06
-5.17343562565999e-06
-5.08101142573144e-05
-5.5451964651905e-05
-1.32696957705152e-05
-2.4974290630023e-05
-8.87616466000627e-06
-3.10768661026593e-05
-2.72171650212015e-05
-1.75250372119976e-05
-3.51869302089334e-05
-2.26141925019928e-05
-3.35931802837854e-05
-2.19674995016616e-05
-8.88766603781357e-06
-4.0750850967603e-05
-4.15077640970584e-05
-1.16421908259194e-05
-4.03780161131962e-05
-1.3635725656027e-06
-2.45884382130147e-05
-2.13838093443978e-05
-3.78720869889514e-05
-3.80835310619007e-05
-4.37169738842322e-05
-5.73515447013893e-05
-5.02108587406678e-05
-4.28726473048878e-06
-1.87630335198703e-05
-3.03013852176484e-05
-4.47213768654634e-05
-1.75915502674963e-05
-3.05936228642122e-05
-3.47921064867938e-05
-3.01588690581759e-05
-5.12404841080909e-05
-2.6913414585591e-05
-4.63445536362974e-06
-3.10632534569187e-05
-1.26629504243935e-05
-4.99314413965633e-05
-4.61922695438993e-05
5.37740820724189e-06
-8.84245205911965e-07
-3.21723594189275e-05
-4.03440567988974e-05
-4.31597898333049e-05
-2.01087763498802e-05
-1.09400152278383e-05
-3.81243355223972e-05
-1.79568621127603e-05
-1.17956118586649e-05
-2.587762613724e-05
4.98954901343954e-06
-2.87753019428932e-05
-4.51919960136353e-05
-5.15848711475891e-05
-4.94443583087678e-05
-2.63370920671081e-05
-3.42630050399126e-06
-6.48998148612798e-05
-3.64829184512828e-05
-2.3905813867346e-05
-3.86211722328505e-05
-6.02135193156671e-05
-6.77737870823485e-06
-4.26158022843408e-05
-2.29643504917542e-05
-9.73612596029582e-06
-3.10524648670833e-05
-2.02760718612644e-05
-3.69730782650646e-05
-1.21375266844286e-05
-5.80344142697251e-05
-1.74360828126469e-05
-4.62098522367171e-06
-3.08078531101028e-05
-3.90457218439902e-05
-1.65275292558174e-05
-2.60761614569234e-05
-1.7217240531375e-05
-2.58376088492253e-05
-3.72217073445129e-05
-3.42146386582293e-05
-2.84535203867201e-05
-2.30006364639141e-05
-1.88543469656668e-05
-4.95348927479233e-05
-3.91964727195415e-05
-2.61091356047084e-05
-2.14633453303493e-05
1.71364919128576e-05
-1.48623867569308e-06
-2.8876177481476e-05
-3.02874020621843e-05
-3.27536543041663e-05
-1.50443706806812e-05
-1.8036091235367e-05
-1.0152536298674e-06
-1.68173913380531e-05
-8.48632158772751e-06
-2.65246449891952e-05
-2.12672048945715e-05
-3.0517248754999e-05
-2.96471992304088e-05
2.27393342693386e-05
-3.82765383618485e-05
-2.57290203867476e-05
-6.84162533766588e-05
-7.05904324780326e-05
-4.53452837159885e-05
-2.80455796065473e-05
-1.4442039788065e-05
-3.97738511048861e-05
-2.19172767050621e-05
-3.1432081748186e-05
-1.93033120201096e-05
-3.56402105810186e-05
-3.25678432070059e-05
1.13746000968109e-05
-2.11977936913497e-05
-2.05570587537414e-05
-2.60483671901008e-05
-2.27299926564154e-05
-2.643126159881e-05
-3.40842665649932e-05
-2.26976902286334e-05
-3.77642960054734e-05
-3.04462459234082e-05
-1.25950216560394e-05
-5.24514136601451e-06
-1.78957234280357e-05
-3.88380751076452e-05
-2.54377849812246e-05
-3.98878968194319e-05
-4.26908175569557e-07
-1.91998334015782e-05
-1.34858315336684e-05
-1.62041884879847e-06
5.1344835472305e-06
-4.63105569324082e-05
-3.14199228222489e-05
-5.61325753687425e-05
-5.56786916618208e-05
-2.39013915492286e-05
-1.60308548128425e-05
-3.75168769362437e-05
-2.25998375281792e-05
-2.36012453147423e-05
-4.20290360941149e-05
-1.944489544767e-05
-7.62113476246175e-06
-2.17633847555918e-05
-2.15624643631557e-05
-4.32545286344823e-05
-2.47911368365366e-06
-2.95793578649943e-05
-6.8877791972615e-05
-3.57418803739311e-05
-3.55519695396613e-05
-2.24026082102493e-05
-3.57516891429372e-05
-5.44539781421105e-05
-3.29284976486799e-05
-2.64062424807523e-05
-1.84041231157972e-05
-2.62108399709853e-05
-1.59609744070745e-05
-4.1598141335765e-05
-1.54672736112441e-05
-3.69946348796011e-05
-3.6113077879724e-05
-5.32314868716013e-06
-6.540926952028e-05
-1.47388705707032e-05
-2.72255130328383e-05
-3.3354474802639e-05
-2.94100660478572e-05
-2.66546275915724e-05
-3.8317581777993e-05
-2.39225111470535e-05
-3.09559057555844e-05
-3.30740593724719e-05
-1.03935732873104e-05
4.4509947439519e-06
-2.98018667766513e-05
-2.96502143739108e-05
-1.13564611008585e-05
-1.52511030839465e-05
-3.19734420034882e-05
-4.73632603684389e-05
-1.40713480274249e-05
-1.90982883907447e-05
-2.8971635368952e-05
-3.11364637831443e-05
-3.05537991020047e-05
-1.51889328353558e-05
-1.61333642260574e-05
-2.3889551981118e-05
-1.60483460452061e-05
-5.6332666767774e-05
-3.85407643862386e-05
-2.30610507753705e-05
9.95086695967652e-07
1.36017435635113e-05
-3.07505061694797e-05
-4.23565876965067e-05
-4.5280391331552e-05
-2.80649064536033e-05
-3.37564156291104e-05
-1.08386303282054e-05
-4.98740551719255e-05
-4.29783890775963e-06
-3.48263106981466e-05
-5.11491502370881e-05
-7.67278165642452e-06
-1.93151131752397e-05
-3.59718060103898e-05
-4.36587041481767e-05
-2.74781699587394e-05
-2.02674402861685e-05
-3.9187706019638e-05
-6.0307326113287e-05
-3.16694477588241e-05
-4.11696796193704e-05
-2.63305435940043e-05
-2.15432359191279e-05
-3.74500830111502e-05
-2.43388442856991e-05
-4.88811090756806e-05
-2.54126361613931e-05
-2.78286134456119e-05
-4.91462982149768e-05
-2.34395711548404e-05
-2.88874325602661e-05
-8.75574461274686e-06
-1.72661467518208e-05
-2.88845381554e-05
-2.1503625147085e-05
-4.39192509687626e-05
-3.49292016560283e-05
-3.02111759392226e-06
-2.20998412553824e-05
-3.17582677428757e-05
-3.27961172104483e-05
-6.44200891695774e-06
-7.64966713004506e-06
-5.05449155619375e-05
-4.88455582055313e-05
-4.50529434806365e-05
-2.70251650398911e-05
-2.41405172833016e-05
-4.12614128034631e-05
-2.62527369004966e-05
-4.10079761905012e-05
-4.60971781893668e-05
-4.56011564178694e-05
-4.1453790586022e-05
-2.23852268041339e-05
-4.00127998738544e-05
-2.41990525027389e-05
-3.72212120743167e-05
-1.22171662235876e-05
-3.60272415340068e-05
-2.02692536411641e-06
-3.15408401848375e-05
-3.73132898261253e-05
-2.6935913994882e-05
-1.85867424737297e-05
-5.3004653569122e-05
-2.29343100185952e-05
-2.20874162260237e-05
-1.76387362978281e-05
-2.30059564964394e-06
-3.2345264614206e-05
-3.68573585017199e-05
-1.90927504673144e-05
-4.87504785049679e-05
-2.56564876952677e-05
-2.63549180142112e-05
-1.55177243876868e-05
-5.32910743006493e-05
9.5402500103378e-06
-2.64292776809312e-05
-3.37567529621346e-05
-1.56108982389632e-05
-2.57539813444644e-05
