# Supplementary material for: Research on computational propagation and identification of mine microseismic signals based on deep learning
Source: PLoS One. 2025 Oct 22;20(10):e0334641. doi: 10.1371/journal.pone.0334641 (PMC12543183; doi:10.1371/journal.pone.0334641)
Supplement: S6 Data — (ZIP) [file pone.0334641.s006.zip › 000100900000192.xlsx_0.txt_24.txt.txt]

-2.02479101120668e-05
2.44989238311535e-06
-2.54305983856303e-05
-2.8256849245045e-06
1.07278938702667e-06
-3.82886940202192e-05
-3.00517439950817e-05
-1.93926020066166e-05
-5.55454347529643e-05
-2.06404645211006e-05
-2.79506270549254e-05
-6.96603133501722e-06
-2.49831610767389e-05
-3.1987456129924e-05
-1.23540689943324e-05
-8.61954584264844e-06
-2.29929270296493e-05
-1.44421153932127e-05
-5.04482527174316e-05
-2.92008309618766e-05
-3.072714219599e-05
-4.14126616596486e-05
-3.07286454912877e-05
-2.5691271647935e-05
-8.36117053108453e-06
-1.85070791318737e-05
-2.64785594053242e-05
-1.36485329206418e-05
-2.14142443166847e-05
-5.18272560229257e-06
-1.7450444214282e-05
-1.01046099301286e-05
-2.32254481276544e-05
-5.67313847210249e-05
-4.87404490759544e-05
-1.8883805182431e-05
-2.46467045447262e-05
-2.8164237495842e-05
-1.8880956962737e-05
-2.29685581100748e-05
-2.70493010039635e-05
-2.0728022313436e-05
-2.86424316122144e-05
-5.50255376738417e-05
-1.19248400041258e-05
-2.06089827292351e-05
-2.13664895303208e-05
-2.15731770931436e-05
-3.70472555453558e-05
-2.19152684920508e-05
-4.38941408979961e-05
-2.35984279233043e-05
-2.15503781503732e-05
-2.98066942442339e-05
-2.98161336801699e-05
7.52117439974408e-06
1.00159143538913e-05
-4.28832001120242e-05
-2.0304679628257e-05
-2.38934765494872e-06
-1.3590930587432e-05
-3.72497362204326e-05
-2.51243924407875e-05
-3.17485521586192e-05
-2.1186672760489e-05
-3.73413543898718e-05
-1.63160577500009e-05
-3.27420621057637e-05
-2.7845780726345e-05
-1.4435379962276e-05
-2.130901283468e-05
-5.26905582309102e-06
-9.79698947963899e-06
-3.04193187990042e-05
-1.60629792136749e-05
-2.22831330761627e-05
-8.11712010597692e-06
-3.89414320177909e-05
-2.30247856811217e-05
-4.89906226438883e-05
5.9846121666826e-06
-1.03901598017964e-05
-3.24904072878673e-05
-3.76847651713347e-05
-3.23059015934274e-05
-4.68936109055186e-05
-1.47729685354491e-05
-3.25315152730791e-05
-4.36284981109959e-05
-4.87725589328352e-05
-2.42447375176766e-05
-1.49245146445513e-05
-4.30497975798278e-05
-1.549172846853e-05
-2.30047023486444e-05
-1.45133042100658e-05
-1.29662297265114e-05
-2.17818971430161e-05
-3.83994383143116e-05
-3.40537260929434e-05
-2.12907478656225e-05
-3.93807876056076e-05
-2.99658026949706e-05
-2.81178625443974e-05
-1.49909502608828e-05
5.96743331449183e-06
-3.33843032991375e-05
-1.42606701335678e-05
-1.84281724830651e-05
-2.11473635810068e-05
-3.45757613577295e-05
-8.29123069641994e-06
-1.84932790138585e-05
-6.48636528147944e-06
-3.23416562658043e-05
-4.5420793485901e-06
-4.67403577278882e-05
-2.96187079680461e-05
-2.43981176469023e-05
-4.10214983593822e-05
-2.20422345925471e-05
9.99865105766603e-06
-2.65937428507371e-05
-3.50635134582026e-05
-7.2065035280023e-06
-2.38184710605456e-05
-1.65752152052272e-05
-3.39619377550053e-05
-1.80743880485579e-05
-1.68384294403047e-05
-2.26690834338908e-05
-2.38087152844773e-05
-1.19278687720142e-05
-1.70217997837749e-05
-2.01250066314004e-05
-1.17650814879591e-05
-1.35849796755894e-05
-2.53931189933492e-05
-1.00314686863499e-05
-1.97862534008292e-05
-1.87303132354962e-05
-1.08582761720971e-05
-7.52979255324854e-06
-3.35114015141017e-05
-4.14308841662752e-06
-2.50431442138432e-05
-4.19342443777302e-05
-2.83647196666924e-05
-1.87964991770866e-05
-3.09616612471131e-05
-1.19832942308381e-05
-1.57555615726232e-05
-2.55725955508504e-05
-2.04470031187289e-05
-1.62393198087167e-05
-3.13334704861156e-05
-4.13922490382643e-05
-1.3602479327762e-05
-9.30002463959899e-06
-1.86362293919371e-05
-3.09045961177319e-05
-3.36478809930722e-05
-2.84972004181391e-05
-5.25597966800235e-05
-1.57905788771285e-05
-2.08069635373559e-05
-1.55139222803341e-05
-5.02908844955431e-06
-1.68370105645188e-05
-1.70235232748763e-05
6.77758520583165e-06
-2.47570263924333e-05
-7.90532879878428e-06
-1.40658328928502e-05
-2.7809257493224e-05
-3.34866501661211e-05
1.27008201389934e-06
-2.90844537925709e-05
-4.72488198587109e-05
-3.13456877140438e-05
-3.5939342911871e-05
-1.67237555759524e-05
-6.0014805365806e-05
-2.09262632741786e-05
-4.05659696593243e-05
-4.01875901608812e-05
-1.94766742727845e-05
-2.99121131764618e-05
-2.21018702279558e-05
-2.53722755247651e-05
-1.45827531467721e-05
-7.16145475580693e-06
-2.55663504093222e-05
-2.11583527138724e-05
4.55409461127831e-06
-1.27153119940416e-05
-2.46808999161431e-05
-2.06369954177314e-05
-7.94466753531745e-06
-1.6378678342e-05
-1.67142162277269e-06
-1.79303262646184e-05
-2.61763210868853e-05
-3.04908209226507e-05
-7.13100809468273e-06
-2.39155177951502e-05
4.32034407797296e-06
-2.53641597864485e-05
-1.12865511856131e-05
-1.10621815509497e-05
-3.72469767727258e-05
-1.9410314114313e-05
-3.54047366026846e-05
-1.5166901905133e-05
-2.68148215410402e-05
-3.97973657989308e-05
-3.7356551049176e-05
-2.0837725542778e-05
-8.56276474439387e-06
4.53932225365117e-06
-3.11421717244423e-05
-1.85051344045959e-05
-1.07686053807239e-05
-4.36014705621325e-05
-1.48000181562736e-05
-3.17710110562062e-05
-3.74898938359412e-05
-1.89796820180506e-05
-1.32921538361212e-05
-3.07679768820546e-05
-2.10282813553963e-05
-4.34478739202351e-05
-2.81553924760113e-05
8.50398574605308e-06
4.76298028424296e-06
-2.28906823584545e-05
-1.59866094178038e-05
-2.20732222179382e-05
-2.35684766179048e-05
-2.12512195614688e-05
-3.40683437198808e-05
-2.23402345457139e-05
-4.79127031774539e-05
-7.6329591325168e-06
-2.52066114408651e-05
-1.10475469954735e-05
-5.03846462006664e-05
-2.10178010086993e-05
-1.36772948782093e-05
-1.79063528255498e-05
-1.44687940612246e-05
-4.54703923111806e-05
-1.05999377214531e-05
-3.06976658741362e-05
-3.1334830384996e-06
-1.69129446942046e-05
-2.74963169552987e-05
-4.08288350436151e-05
2.08754357055354e-06
-2.25307226359171e-05
-3.86926858882855e-05
-1.94455648600876e-05
-3.48957914132341e-05
-2.39157748050578e-05
-4.13231948580217e-05
-1.99041510821269e-05
-1.1857781633034e-05
-1.06631837160721e-05
-4.38318355231412e-05
-2.71393222498272e-05
-2.23789736252896e-05
-1.69081676158396e-05
-2.52805483417072e-05
-2.21050179354672e-05
-2.04510512905112e-05
-3.39039499469622e-05
-1.97847635954812e-05
-1.20536644243154e-05
-4.20062916155992e-05
-4.15687599137479e-05
-2.7475657792401e-05
-3.52545812004877e-05
7.25588392052794e-06
-2.81666281194101e-05
-3.48837053166547e-05
-2.16418956669582e-06
-5.89724083003388e-05
-2.68186077730578e-05
-2.15202904435789e-06
1.51936122420733e-06
-2.86340802544077e-05
-3.99237089862852e-05
-2.00922526007973e-05
-2.87619295013343e-05
-3.54144691398664e-05
-2.22110104227541e-05
-4.89868075071373e-05
-3.45645398706329e-05
-1.22432021476586e-05
-3.82195619616764e-05
-5.13295189515219e-06
-1.43394713541949e-05
-2.81423574858083e-05
-2.10885290374838e-05
-2.09459645831627e-05
-8.56649204468358e-06
-4.04303748471922e-05
-1.89318303221191e-05
-6.71151844455276e-06
5.18757994163232e-07
-4.16687503899182e-05
-3.33385733939773e-05
-2.47168647942175e-05
-1.90887826261028e-05
-7.05147703057711e-06
-2.5095261647789e-05
-3.2845652164308e-05
-1.98215226536523e-05
-1.14381985648725e-05
-3.6634427313546e-05
-3.25463676189431e-05
-2.58323468320661e-05
-1.67858134954105e-05
-2.96775639306441e-05
-2.83901666691316e-05
-1.39472600243869e-05
-2.18282009064167e-05
-5.8698094927326e-05
-1.92213074806343e-05
-3.89479308114423e-05
-1.53146438977827e-05
-2.45036403860007e-05
-1.40167332039792e-05
-2.99238134647536e-05
-1.58144562872518e-05
-2.26964317285489e-05
-3.33272412979442e-06
-4.18880196302647e-05
-3.04254461921027e-05
-2.58293663208995e-05
-1.58882169787782e-05
-3.59216971195597e-05
-7.27922696800238e-06
-2.60926801365868e-05
-1.7733790732244e-05
-4.33813682371245e-05
-5.45517720014911e-05
-2.39054360180202e-05
-2.87797311677867e-05
-3.30329519429041e-05
-4.44843531028424e-05
1.33590853668148e-05
-2.61767784885951e-05
-8.93765653570164e-06
-9.45254034314367e-06
-2.14982765913861e-05
-5.0443017353074e-05
-2.39590347654489e-05
-4.84459157243919e-05
-1.36045268458256e-05
-3.18849714828579e-05
-2.18883081383575e-05
-3.25349585713044e-05
-3.21124523524695e-05
-1.49671063156553e-05
-6.44266768747969e-06
-4.74217637426913e-05
-3.87580040943841e-05
-4.47685385839537e-05
-4.83942903969991e-05
-1.50049454233389e-05
-2.67230597440294e-05
-8.949961018751e-06
-2.0675078361731e-05
-3.49304675117994e-05
-4.441533767207e-05
-7.07503989473406e-06
-2.84022104250415e-05
1.67386805783149e-06
-1.3236584332219e-05
-5.3558764281443e-05
-4.05155909240942e-05
-5.18581690310621e-05
-3.5410239872676e-05
-3.58808032282653e-05
-5.18800342035987e-05
-4.17921132753762e-05
-3.34532745178489e-05
-2.39482794192506e-05
-3.74528457210617e-05
-2.37427535537335e-05
-3.31919271774336e-05
-2.86082488559548e-05
-4.9658449335007e-05
-1.91917392039008e-05
-1.64562661911617e-05
-2.92055122729339e-05
-3.17559175717447e-05
-3.02800316814433e-05
-3.04346056820491e-05
-1.34335181964726e-05
1.52252444572662e-06
-1.06488538468902e-05
-3.51086717511968e-05
-2.1881696716848e-05
-2.52784969002982e-05
-3.66957947756431e-05
-5.91659208098074e-05
-2.60981631496839e-05
-1.70841774107036e-05
-1.27310004470676e-05
-2.31024167406806e-05
-1.12819318699332e-05
-7.56879895362654e-06
-2.45352989329217e-05
-2.88782871084737e-05
-2.8765051090434e-05
-1.19533462314258e-05
-4.76886180198293e-06
-1.60232304349134e-05
-1.30388021396895e-05
-2.84200450729895e-05
-1.03528000073025e-05
-9.9289749508476e-06
-1.93628453464993e-05
6.38050500108486e-07
-1.448994550808e-05
-1.57485988271108e-05
-5.50679180835647e-06
-3.62882525255093e-05
-2.68366590157935e-05
-2.33074580162832e-07
-1.22578735344899e-05
5.45768417578152e-06
-4.26891970493733e-05
-3.46392878868154e-05
-2.26898526360555e-05
-1.5663576491726e-05
-2.54480102496184e-05
-2.82497986634251e-05
-1.6810437318418e-05
-3.38863528937906e-05
-3.99905841354265e-05
-2.8034298389954e-05
-2.00669821721416e-05
-1.56179498796883e-05
-4.11026140916945e-05
-1.79493480104104e-05
-1.39858742445082e-05
-5.17205042718895e-06
-2.38642849101905e-05
-3.37328710954999e-05
-1.59989595547499e-05
-1.68313368718481e-06
-1.48842606969344e-05
-3.35337449550075e-06
-4.85168451993569e-05
-2.94334316398656e-05
-3.32565061474893e-05
-2.07607794863104e-05
-1.99078107620205e-05
-3.70954328196176e-05
-2.72393391544679e-06
-1.24069388237921e-05
-3.41927978893709e-05
5.01212918753795e-06
-9.30047177424647e-06
-3.27103393813935e-05
-9.47993007735803e-06
-1.7715867714826e-05
-5.23003143067767e-05
-5.3200307324345e-06
-3.20783744856003e-05
-2.28207790125821e-05
-3.80945526705432e-05
-3.67362159326402e-05
-2.17249297800857e-05
-3.095945285074e-05
-2.61740730147944e-05
-3.38320602826098e-05
-1.61023937249538e-05
-3.9836755237852e-05
-4.08300497504143e-05
-1.50527120891549e-05
-2.05217437935453e-05
-2.91975941296689e-05
1.7403898274699e-06
2.83933034189706e-06
-1.09634259880368e-05
-1.93285492286808e-05
-4.40940982750495e-05
-3.74004767877063e-05
-2.99899270068906e-05
-3.50736314995301e-05
-3.74144117583765e-05
-3.49904431826517e-05
-1.15575925656889e-05
2.82228464672088e-06
-3.20016967608682e-05
-2.84291386651438e-05
-3.2172689093808e-05
-6.72405257551283e-06
-3.65367809739074e-05
8.65950788668507e-06
-2.8634778797061e-05
-3.40529812757779e-05
-2.18144842177792e-05
-1.19561485660488e-05
-2.05468165599151e-05
-2.10378978754059e-05
-4.41104976776139e-05
-3.5833921870732e-06
-4.79259101310504e-05
-3.73308185712378e-05
-3.05919266921773e-05
-1.67323963382441e-05
-1.7028998620981e-05
-4.52388371510362e-05
-1.27782950815645e-05
-9.62379945592486e-06
-1.40125472408943e-05
-2.67836082747916e-05
-2.42377189638659e-05
-3.03931392777485e-05
-5.12235652420098e-05
-2.31349852880196e-05
6.93147592861145e-06
2.93545462829088e-06
-8.58452040917345e-06
-1.1035708727055e-05
-3.8525164088927e-05
-1.52093402180482e-05
-3.82909815908418e-05
-3.74838108167883e-05
-3.09762808302108e-05
-1.54454779722522e-05
-4.02902605422266e-05
-3.1134505786991e-05
-2.69831362387981e-05
-3.24034608196679e-05
-4.6131492385173e-05
-1.38536836544703e-05
-2.74429061694012e-07
-1.75428371657328e-05
-4.70720048635664e-05
-1.86289266826046e-05
-3.22951183698063e-05
-2.97109554431114e-05
-2.64872295363506e-05
-2.46837229493695e-05
-3.80596276735961e-05
-5.03046280867142e-05
-3.90473894867861e-05
-2.16849292834696e-05
-2.60104465685075e-05
-4.48230497472375e-05
-3.02006786675299e-05
-8.6557804771404e-06
-4.19606899336716e-06
-3.15385920276645e-05
-9.35222307547963e-06
-2.26370546829795e-05
-1.89643737152763e-05
-3.05522106399799e-05
-2.34325112650174e-05
2.06242411981496e-05
-2.19269336178191e-05
-1.29073552447734e-05
-5.35930349449179e-05
-9.49325681008841e-06
-9.42132557510997e-07
-2.41133833741051e-05
-3.72404441541592e-05
-2.08837651756162e-05
-1.99661817238965e-05
-2.21923506374686e-05
-8.18304078003278e-06
-2.60129726461545e-05
-1.63605770236092e-05
-1.12372243373615e-05
-2.97690453703511e-05
-1.61807279854387e-05
-3.1870941467563e-05
-2.74206572816684e-05
4.17700933673566e-06
-2.06970781019033e-05
-2.86871021362725e-05
-3.783542330525e-05
-4.32851633037185e-05
-3.34733214791702e-05
-3.35786561845168e-05
-3.63861737134554e-05
-4.45060194473835e-05
1.17893999838702e-07
-2.41166309306602e-05
-4.11262570234843e-05
-1.84505137068129e-05
-4.55105149603344e-05
-3.11206431727302e-05
-4.18281319755688e-05
-2.75808268699566e-05
-3.0876401428198e-05
-2.91813415899918e-05
-2.1850988338929e-05
-3.88435831705041e-05
8.36556988981515e-06
-2.75784544418675e-05
-2.89069674605874e-05
-3.19318197905963e-05
-4.74381137566702e-05
-2.74662605412327e-05
-1.84476585690632e-05
-3.24461742278508e-05
-2.49464484981034e-05
-4.97287512532127e-05
-3.98941329386037e-05
-3.13182289425502e-05
-5.4942372204509e-05
-3.03780009408139e-05
-2.43902719050139e-05
-3.07979450880052e-06
-2.51453103857938e-05
-2.48461998686764e-05
-1.39731668973569e-05
-4.71294192680256e-05
-2.4952145340926e-05
-1.39387831352813e-05
-2.70621089287186e-05
-8.41857678100198e-06
-3.96376741803421e-05
3.39927930358924e-06
-2.61731235945076e-05
-7.27673577490218e-06
-5.0941490511902e-05
-3.73130407683188e-05
-3.67355622660336e-05
-1.5777908286646e-05
-3.80473435837956e-05
-2.21215011824539e-05
-3.24971055031783e-05
-2.40470985085135e-05
-1.34803742772155e-05
-2.36242330898073e-05
-1.23650964479292e-05
4.21363251854247e-07
-1.57570486449709e-05
-1.53446579019801e-05
-2.34580152081955e-05
-1.392847417117e-05
-4.70037731367981e-06
5.03706546393821e-06
-2.06135378147651e-05
-1.56051356117004e-05
-3.0882786533173e-05
-2.5480297835473e-05
9.01107486097588e-07
-1.40513032115633e-05
-2.34161071525785e-05
-8.70589251178159e-06
-6.01038488989465e-05
-2.66426117644862e-05
-1.22325307356005e-05
-4.6446796306412e-05
-1.58266462422583e-05
-2.88043111410645e-05
4.88871649917291e-06
-9.59242704828584e-06
-3.09642407998834e-05
-3.59188421144556e-05
-2.9222440381736e-05
-7.52832944927282e-06
-4.03464664110622e-05
-2.18111618082712e-05
8.87241715774985e-06
-3.86438726577392e-05
-2.42623964877305e-05
-2.68267943498906e-06
-1.69136924406523e-05
-6.7527367279212e-06
-2.35628134661559e-05
-1.13897396054946e-05
-1.37386043456022e-05
-1.76127666957549e-05
-3.12753613356837e-05
-3.27478240626701e-05
-2.51802244897883e-05
-1.03616436380653e-05
-3.62674280408967e-05
-3.19585832602118e-05
-9.87121520621025e-06
-1.60728199376312e-05
-3.31032977547365e-05
6.24297725243743e-06
-1.33885390853934e-05
-4.1656189239059e-05
-1.75880029852029e-05
-3.06726938988952e-05
-3.40039894285333e-05
-2.5840705969528e-05
-4.086059580686e-06
-3.85686643872445e-05
-2.89165536057387e-05
-3.05516022869535e-05
-2.54545709950521e-05
-7.71658115357887e-06
-6.61286362527029e-05
-5.46876931444354e-05
-2.86533134950038e-05
-4.77120267715785e-05
-7.09825517258766e-05
-2.67187009242409e-05
-3.27206838322028e-05
-1.43987895612987e-05
-3.70583582332117e-05
-2.09172998321605e-05
-2.57211549382124e-05
-9.39919325686986e-06
-5.47754174597017e-07
-4.08176697994309e-05
8.29914121569637e-06
-1.92663926507317e-05
-1.9447133957933e-05
-1.26958894006933e-05
-2.28720469929091e-05
-8.1373850970019e-06
5.00551115034185e-06
-3.3352984269665e-05
-2.66525222982204e-05
-1.37617885982463e-05
-4.87523245985813e-05
-2.13198964737139e-05
-3.22417932337175e-05
-1.93637837485431e-05
-1.54226282889773e-05
-3.24651615306586e-05
-2.37604398484926e-05
-3.51660688553865e-05
-1.92872279504457e-05
-3.00334899972622e-05
-1.77841769186856e-05
-3.14291124608185e-05
-3.45521057293151e-05
-3.39245204267749e-05
2.78466118820059e-06
-3.45913201104313e-05
-2.28432897170031e-05
-2.72321912646216e-05
-1.49585866513523e-05
-5.46659576089614e-06
-1.59960562612439e-05
-2.20007260804482e-05
-1.99548130048228e-05
-1.12230264890744e-05
-2.561737808904e-05
-1.55151584281059e-05
-4.38938405721219e-05
-1.76496035685147e-05
-1.05284278810727e-05
-1.81479112245663e-05
-2.29365623871599e-05
-2.7115468472588e-05
-8.30276073294523e-06
-1.66929240532649e-05
-1.57659978412893e-05
-5.77357750785891e-05
-3.77323698554199e-05
-1.7461869287212e-05
-4.70987250610243e-05
-2.45776022994445e-05
-1.76792578895168e-05
-1.59183121872966e-05
-2.70686930996951e-05
-8.34556688548515e-06
-1.75520762938308e-05
-3.5123938555144e-05
-4.18247744750158e-05
-6.8917616430642e-06
-2.93825609084571e-05
-2.01419525185376e-05
-3.61906346952747e-05
-2.54706513966273e-05
-3.28415161970692e-05
2.48369799877367e-08
-5.2819466365073e-05
-5.33455640412539e-05
-5.31387880934612e-05
-4.39922714928276e-05
-3.27412443962199e-05
-3.10841409392083e-05
-2.01287064645036e-05
-3.35988018507584e-05
-1.43333902362931e-05
-2.3200923748785e-05
-1.76665581108292e-05
5.41360148350491e-07
-4.24325264073565e-05
-2.34266229183563e-05
-6.16827306614967e-06
-4.22816883576755e-05
1.51269845722331e-05
-1.36316547242717e-05
-1.06907889782831e-05
-3.0246569768083e-05
-4.30467113594362e-05
-1.23042120626657e-05
-1.11227459484416e-05
-4.0548069229954e-05
-2.88415081967862e-05
-2.0490453223443e-05
-2.10178474217291e-05
-2.92161741564439e-05
-3.70589544359254e-05
-3.73439297663411e-05
-1.92830659973352e-05
-3.6103609855246e-05
-2.58882692657175e-05
-2.51554634362802e-05
-1.13177945138665e-05
-1.9865305265627e-05
-4.17992490658126e-05
-5.386924732947e-06
-1.45373013612941e-05
-7.04904705973796e-06
-1.98135314475535e-05
-8.1109875890344e-06
-1.05684750552974e-05
-4.36015875096329e-05
-3.67301027788781e-05
-3.99255535014705e-05
-2.5695085953512e-05
-4.16773559286644e-05
-1.15167372915212e-06
-2.24118469188393e-05
-1.54987416948408e-05
-2.223508691539e-05
-2.36494017486351e-05
-4.6889448752425e-06
-3.17812518967323e-05
-2.35296373342172e-05
-2.42037657635781e-05
1.05509569121976e-06
-6.04460105034273e-05
-2.54782040975767e-05
-3.97735456574957e-05
-3.24173846652129e-05
-2.96588892968049e-05
-2.49328065417517e-05
-3.45617924794481e-05
4.5390020036958e-06
-1.19837163188455e-05
-3.33895736658389e-05
-2.4595301336763e-05
-4.23770384862129e-05
-4.25499245818876e-05
-4.51422026167801e-05
-3.57333699672751e-05
-4.97874555953836e-06
-3.66827307678634e-05
-2.32994574943885e-05
-1.78290985442557e-06
-2.21200811587606e-05
-9.96043593152282e-06
-5.90849002372202e-06
-2.4506207819692e-05
-1.74203151806885e-06
-3.01247907689544e-05
-2.52637105609361e-05
-2.30211349141607e-05
-1.24472675166667e-05
-7.18860308749378e-06
-2.27851296734445e-05
-3.34742604043589e-05
-3.64793229285339e-05
-3.23365652170181e-05
8.19691706412253e-06
-2.33611914509445e-05
-3.5739974984572e-05
-3.88591012250785e-05
-2.54396123325283e-05
-2.63660591230871e-05
-3.45544319421803e-05
5.5983436152729e-06
-2.57229936220211e-05
-2.78966863801825e-05
-1.63648731656549e-05
-1.11902542978743e-05
-1.83694775572545e-05
-2.38119846056776e-05
-3.75426396604903e-05
-1.63585898781158e-05
-2.53100463535837e-05
-2.51675772823291e-05
-1.48446622978517e-05
-1.58607793635198e-05
-1.52549580998209e-05
-2.94741369046663e-05
-3.07319613970979e-05
-1.76430281038246e-05
-2.06890280913853e-05
-2.17266892690107e-05
-2.12813234846252e-05
-1.86624397959194e-05
-1.75079616368444e-05
-2.63543773001758e-05
-2.20378834882155e-05
3.36221451157308e-06
-3.01858603147105e-05
-3.47014271653932e-05
-2.11346081347635e-05
-3.44922103970735e-05
-3.981468889907e-05
-1.09758209417144e-05
-3.4935725510287e-05
-3.30342944838646e-05
-1.94043217026253e-05
-2.10415769856374e-05
-2.09786348884569e-05
-2.17728639763898e-05
-1.21005393468076e-05
-3.39466349424108e-05
-1.08742174031458e-05
-3.49054209420577e-05
-1.78766249604095e-05
-4.83570672615184e-05
-1.30344507607821e-05
-2.23377582504464e-05
-2.81416652165962e-05
-3.68196202873214e-05
-4.1662979191837e-06
-4.5958342304852e-05
-4.45077711001879e-05
-2.20660146829946e-05
-5.37046562799986e-06
-2.51993745239096e-05
-3.58608742616565e-05
-4.42083335077859e-05
-3.64760945255544e-05
-2.5861011114983e-05
-2.75213873284528e-05
-8.85142476853351e-06
-3.27013271292569e-05
-2.92688457466488e-05
-4.23569847950015e-05
-1.23680586641773e-05
-3.83587115061768e-05
-2.50821780905547e-05
-1.95009782117241e-05
-4.02752970201086e-05
-1.55188452157413e-05
-3.53054213215724e-05
-6.98216293745652e-06
-1.09520616538808e-05
-1.22554422494651e-05
-2.87947680321792e-05
-1.45584233755273e-05
-5.13774478125572e-05
-2.9205550407521e-05
-2.55679252181756e-05
3.20560828476459e-06
-2.19493758156812e-05
-3.7285390423166e-05
-5.50437084278369e-05
1.33300627205848e-06
-2.14028906336801e-05
-1.62923898068345e-05
-1.88408966285717e-05
4.56762463093971e-06
-4.60149018601814e-05
-2.43583443972055e-05
5.83849142324018e-06
-3.55471272688649e-05
-3.26916342798713e-05
-3.64069947050995e-05
-2.33374926330819e-05
-1.05807323807858e-05
-2.37250332582744e-05
-2.68662679787169e-05
-2.22838879851144e-05
-1.90417925492598e-05
-3.47188712376975e-05
-2.93916475019524e-05
-8.85709874542371e-06
-5.28610283170126e-06
-1.6721938863363e-05
-1.63927980962394e-05
-2.34708433451802e-05
-2.04156570854702e-05
-3.25756080580593e-05
4.92925561448442e-06
-3.3952153978734e-05
-2.76758212453806e-05
-1.26542846569609e-05
-4.59538766233401e-05
-3.88231531211985e-05
-3.68819065261059e-05
-1.75899389930534e-05
-4.13027875078877e-05
-4.08087393233028e-05
-1.43891590459136e-05
-1.29579718228113e-05
-3.8523164904196e-05
-2.82976078051198e-05
-4.47025347130558e-05
-2.37333172100497e-05
-1.34907207096786e-05
-3.60236521653794e-05
-4.30018459806462e-05
-1.4302767864091e-05
-3.01468669822869e-05
-4.4077031514205e-06
-1.21347804718748e-05
5.90452980273711e-06
-2.0910843411103e-05
-9.56618555915654e-06
-1.94907019656844e-05
-5.87371481340388e-06
2.81314164618823e-06
-1.53683477503685e-05
-1.80140311826217e-05
1.76227930838657e-05
-1.99246488523052e-05
-2.36290113310579e-05
-1.57744724733692e-05
-1.59763715531975e-05
-5.70919619103669e-05
-3.53366054375546e-05
-1.45136937501466e-05
-1.62098786268276e-05
-1.62785801774793e-05
-1.50060766956775e-05
-3.25592719804953e-05
-1.97850818724545e-05
-2.83815453605659e-05
5.06655197543282e-07
-2.52658550640854e-05
-3.24659764751638e-05
-1.85034075909533e-07
-5.62388851305176e-05
-2.10545857293299e-05
-2.69566137315988e-05
-1.31136466879931e-05
-1.66921746722004e-05
-1.75932043021647e-05
-1.40237015471566e-05
-4.14553598718289e-05
6.2306964795239e-06
-4.83544440469021e-05
-2.75889170184264e-05
-5.62579823322446e-05
-1.96551881846355e-05
-6.35797976960685e-06
-1.79413480161813e-06
-3.96229693775297e-05
-7.94135485060177e-06
-2.8864223577033e-05
-4.057299162086e-05
-4.15765344511836e-05
-1.95523228357343e-05
-2.18706712184637e-05
-1.54107629249426e-05
-2.13558487276907e-05
-1.21240774904853e-05
-4.81697578264269e-05
-3.36270855553379e-05
-2.83043394949353e-05
-2.67807240614244e-05
-1.75520657431921e-05
-2.40053359699017e-05
-2.71694117939372e-05
-5.92843692690072e-06
-3.98529841205322e-05
-1.76142792541302e-05
-2.14347062835159e-06
-3.98463171843648e-05
-2.01970292079994e-05
-4.62252664365475e-05
-3.68954879529109e-05
-3.80214876000851e-05
-3.77916694590607e-05
-1.45320149060853e-05
9.5563054534667e-06
-2.75169751165899e-05
-1.15414268928939e-05
-7.25552011954374e-06
-1.7235080584424e-05
-3.62286143730543e-05
-2.84762613550771e-05
-2.89711945140178e-05
-2.59000855071855e-05
-4.45846181525605e-05
-1.76586887721346e-05
3.07498334755332e-06
-4.34236214659417e-06
-5.88090993278003e-05
-2.36906610855096e-05
-4.40301144236672e-05
-3.82198135734648e-06
-4.27379089440249e-05
-2.40622534150603e-05
-3.31601324214614e-05
-3.86503951436133e-05
-3.20001097284493e-05
-1.18660534442113e-06
-2.59636947254193e-05
-1.03169661606741e-05
-2.78268115882933e-05
4.66955223231916e-07
-1.03672933966051e-05
-1.08625951982663e-05
-3.73346933203202e-05
-2.30137607355726e-05
-1.3860722029633e-05
-7.54877706437458e-06
-1.7639058341534e-05
-3.19142507641406e-05
-2.31051768281106e-05
-2.67389120552822e-05
-3.00190728242328e-05
-3.55627253326751e-05
-4.87198020748157e-05
-1.27903769055581e-05
-1.49593018371755e-05
-4.84420386731972e-05
-2.889885813358e-05
-2.96585705957541e-05
-3.76292987255784e-05
-3.80423589045916e-05
-1.90836328257905e-05
-1.10056415764388e-05
-3.46706760511945e-05
-3.12916630796087e-05
-1.89577663074791e-05
-4.60380363233023e-06
-3.32285571000215e-05
-2.50433645353229e-06
-2.84370199154626e-05
2.31993025379078e-05
-4.16364418208429e-05
-1.29268572944376e-05
3.81745438670186e-06
-3.96189328632075e-05
-2.72286745066991e-05
-1.92702037324e-05
-1.80449769256064e-05
-3.31383469235765e-05
-2.20684459608062e-05
9.11281771045452e-06
-2.16917082161722e-05
-4.7970535026415e-05
-1.79561496647959e-05
-2.92367496224345e-05
-3.83788347870344e-05
-2.68262161389732e-05
-4.60582930215105e-05
-2.04331509198401e-05
-3.4580556967535e-05
-1.19683182143569e-05
-8.84726967469346e-06
-2.02810886967183e-05
-1.84199262396858e-05
-2.98818201545985e-05
-1.67335609178763e-05
-4.53880961576196e-05
-3.76682995810515e-05
-4.22867473637676e-05
-2.09060185304934e-05
9.65249653445444e-06
-4.27802037943371e-05
-2.67575190527389e-05
-2.02593853077648e-05
1.12101639956839e-05
-2.45146147886472e-05
-1.580456091493e-05
-1.51363221785372e-05
-3.70315595690471e-05
-6.52147129741009e-06
-1.92806575385277e-05
-4.37336348260033e-05
-2.93579505939766e-05
-1.17184595160375e-05
-4.20028774248219e-05
-1.67876651816073e-05
-7.20388472032105e-06
-2.04027674794717e-05
-2.09171770623278e-05
-1.83576711464016e-05
-1.93002940822035e-05
-8.81353735479447e-06
-1.12130792226916e-05
-7.55712747763316e-06
-1.97871662056899e-05
-7.42967947283874e-06
-3.61276195126159e-05
-4.4357713843e-05
-6.88608710696276e-06
-1.00730173188963e-05
-3.20863767704882e-05
-1.05202564107577e-05
-3.3554873826302e-05
-3.0019024835179e-05
-3.05419136198017e-05
-4.80446204311291e-05
-4.2358863662955e-05
-2.20986378340572e-05
-2.52881008024413e-05
-3.00823603545468e-05
-3.35555596541982e-05
-2.40699716895382e-05
-1.42210263278445e-05
-3.38357397631797e-05
-1.96276067164264e-05
-3.77793088045396e-05
-2.33052269891174e-05
-2.6058803257231e-05
-4.16922051733971e-05
-2.7129324938212e-05
-5.44033439800037e-06
-3.65472150405326e-05
-3.28207432710089e-05
1.22392876387307e-05
-2.24502545385383e-05
-4.49810778177918e-05
-2.90084979234834e-05
-5.18798526011439e-05
-3.73031236524426e-05
-3.19781575727402e-05
-5.78265753282731e-05
-1.97157323216021e-05
-4.12397679515284e-05
-3.23721235480118e-06
-4.58210319884349e-05
-4.6982996875515e-05
-2.63293710379687e-05
-1.18096763286141e-05
-1.22039009910264e-05
-2.48762548802647e-05
-3.77628012247883e-05
-3.31340194538255e-05
-3.34748125382429e-05
-4.63433627777759e-05
-3.44348607834875e-05
-3.64749085415638e-05
-2.71022282596734e-05
-1.2392481430653e-05
-2.80583061644065e-05
-2.31207028282694e-05
-1.51873553430034e-05
-3.58878082698285e-05
-8.83972672309907e-06
-1.48165063907862e-05
-3.51418427512534e-05
-2.13948580016644e-05
-1.95635538042609e-05
-3.77857035369876e-05
-4.56194666185155e-05
-2.02597519542092e-05
-1.31231685216066e-05
-2.65666913483104e-05
-1.34787961657436e-05
-1.03995656533576e-05
-2.97477709346594e-05
-4.94258705850691e-05
-1.10239864079789e-05
-3.63480178262981e-05
-1.46718591049628e-05
-1.86560202488061e-05
-3.83930268818016e-05
-1.4575550138955e-05
-5.13580605985997e-05
-2.83675824386429e-05
-3.84100813377046e-06
-1.64215658772815e-05
-4.9186331736364e-05
-1.4182445978001e-05
-3.60883528526457e-05
-3.97816541722062e-05
-2.10855012619926e-05
-4.09842993150776e-05
-6.68584664194236e-06
-2.50204401668777e-05
-2.55254940155453e-05
-2.58419740797033e-05
-1.23313662575667e-05
-5.96545282329294e-06
-2.96552308546724e-05
-5.94741574075855e-05
-1.92645688720279e-05
-2.61606072839084e-05
-3.53769727692534e-05
-4.73906692431836e-05
-2.41434817096999e-05
-3.12603413470278e-05
-1.13683573598527e-05
-6.54528818523126e-06
-2.39982898898733e-05
-2.04773506222454e-06
-3.74928501480562e-05
-2.92356397089083e-05
-2.27968098449207e-05
-4.04442883490952e-05
8.72250501775164e-07
-3.44529818406078e-05
-2.69021142010193e-05
-9.0739765836057e-06
-3.94705874905889e-05
-4.81632592897687e-06
-1.10454386693959e-05
-1.88921220014064e-05
-1.14849995143914e-05
-4.83653185564179e-05
4.56737835627202e-06
-2.61032991235633e-05
-7.53820101161343e-06
-2.68129985647228e-05
-2.00193828776493e-05
-2.69825374963986e-05
-2.81310768586485e-05
-1.81061271722175e-05
-2.97916469833014e-05
-2.46963907209476e-05
-3.4537092186171e-05
-8.1566311795336e-06
-3.56792615084239e-05
-3.49999722099939e-05
-9.10905793613016e-06
-2.02016232389682e-06
-3.72264453862091e-05
-1.96089230631379e-05
-2.06958725635778e-05
-3.44825156070336e-05
-2.34122716429224e-05
-4.20008221757264e-05
-2.38326569217873e-05
-4.26763463408117e-05
-1.1849519986265e-05
-1.15779335709646e-05
-2.9947892883078e-05
-3.82290930689345e-05
-2.30479979857295e-05
-3.11136769276751e-05
1.34381851020655e-06
-4.85599157954814e-05
-1.43089166953992e-05
-4.98648716088431e-05
-1.49734490053244e-05
-2.33932053667489e-05
-1.22833043153014e-05
-6.93480932464309e-06
-3.71753752064451e-05
-2.27894922969787e-05
-2.04484771590265e-05
-3.90612875729927e-05
-1.59037381470526e-05
2.80809772383425e-06
-3.37523482089151e-05
-2.13554202896528e-05
-2.72544585260067e-06
-2.28693117796908e-05
-3.69173801841946e-05
-4.32734802242507e-05
-4.4907758033183e-05
-1.58340299521455e-05
-1.88548811888029e-05
-3.4620345790611e-05
-1.7274615801269e-05
-3.95518029846108e-05
-1.95608322149439e-05
-2.17537944443449e-05
-1.39647459983177e-05
-2.67158853218366e-06
-1.72836055245092e-05
1.79974888712374e-06
-3.64731694400117e-05
-2.41719452750576e-05
-1.17229565522424e-05
-1.72597486375174e-05
-2.22454010837696e-07
1.62670593920269e-06
-4.72614549163901e-05
-2.97274832029726e-05
-1.9821459222835e-05
-7.03313271088923e-06
-2.69477675165708e-05
-1.54041774878289e-05
-2.46549361363256e-05
-1.6169607791217e-05
-2.93827374409102e-05
-1.23580885320506e-05
-4.28713161186139e-05
-2.44384779622928e-07
-3.52679728220471e-05
-8.04801799059318e-06
-2.53548024235627e-05
-5.69401754368303e-06
-2.92759480986429e-05
-2.8581931340243e-05
-4.00541240884047e-05
-3.50033332314758e-05
-1.01103459670767e-05
-3.5726307630666e-05
-2.95826773037777e-05
-1.88549874575983e-05
-2.68226395170171e-05
-2.72312674149047e-05
-1.82829654738688e-07
-4.39398942480835e-05
-3.08147392881143e-05
-3.56508947604335e-05
-3.62394038102736e-05
5.45184402494604e-06
-4.05509094519836e-05
1.32703539053019e-05
-2.19003117272913e-05
-2.55350303287517e-05
-3.85633825993736e-05
-2.84988605946532e-06
-3.28709372501253e-05
-3.84765213671729e-05
-2.27036749067536e-05
-1.01279906946521e-05
2.40847937065643e-06
-9.65177514940202e-06
-3.20923788316528e-05
-3.90040490493642e-05
-2.54353161572143e-05
-4.45297311186341e-05
-1.18584799032973e-05
-3.23420625162613e-05
-1.5612607150229e-05
-2.55208474088817e-05
-3.10909405703153e-05
3.07319360612727e-06
-5.19776025656358e-05
-4.16636084219087e-05
-3.19486837109628e-05
-1.95380972514138e-05
-4.19862194370033e-06
-2.60457359574548e-05
-3.35111175770003e-05
-2.65558767298859e-05
-3.49214558722658e-05
-3.34650506817105e-05
-3.08775928707238e-05
-3.26880741146128e-05
-1.11168203914719e-05
-1.02130288435717e-05
-2.93482319117143e-05
-6.13773129015785e-06
-1.29070775161797e-05
-3.33688699565697e-05
-3.57191187693495e-05
-1.70739080996737e-05
-9.21726905130996e-06
-3.76523113233381e-05
-2.48692838944343e-05
-2.54239062939891e-05
-3.73480423273404e-05
-4.36880558218187e-05
-4.03314607550164e-06
-4.5395200700477e-05
-2.79533062226125e-05
-1.34611108338754e-05
-2.52231583502261e-05
-1.43282788567319e-05
-1.51265767167885e-05
-2.69133812503631e-05
3.98906914599007e-06
-2.03261664315753e-05
-3.61859749328231e-05
-3.8351071196853e-05
-3.18956506832807e-05
-3.89057284930254e-05
-4.46828003008025e-05
-2.03459711288805e-05
-2.72650886639804e-05
-2.00255967421262e-05
-6.58838401907584e-05
-4.07549008114239e-05
-2.82864557014658e-05
-7.50954083307571e-06
-3.32963362275568e-05
2.88224728157764e-06
-9.65093029076904e-06
-3.04248462203602e-05
-2.20749012747139e-05
-1.97167842071485e-05
-2.15422840443099e-05
-3.25948400093514e-05
-1.98434909557443e-05
-2.05658963750176e-05
-2.0329556797972e-05
-2.58693278724576e-05
-4.78515384795281e-05
-4.71750785843705e-05
-2.47533592888331e-05
-2.22554409023021e-05
-5.4236202321625e-05
3.97901329595987e-06
-1.67382199213577e-05
-1.15360419843375e-06
-4.57906185831311e-05
-1.38559709612832e-05
-2.95086828445908e-05
-3.2565550710934e-05
-3.80944407998739e-05
-1.82600792457064e-05
-2.75531996777351e-05
-2.11594583169263e-05
-4.24349351353993e-05
-4.07127668254674e-05
-3.37065660205577e-05
-5.37349824554564e-06
-2.33784938075681e-05
-3.96680722693949e-05
-2.13488721029626e-05
-1.84600019372848e-05
1.21982767511891e-05
-2.40280249408837e-05
-3.47218770357384e-05
-1.36174309442886e-05
-3.80045954024017e-05
-2.73769028306011e-05
-6.22284519637447e-05
-1.71184308247708e-05
-1.91343060033637e-05
-2.5462696214303e-05
-3.01219833625069e-05
-4.9378050559548e-05
-3.02838076178859e-05
-2.84332747930793e-05
-4.47547149690324e-05
-1.04022186260401e-05
-1.26686429551051e-05
-9.82479465388995e-06
-1.7771825764662e-05
-1.78428261915068e-05
-5.08507125632478e-05
-2.12336472064388e-06
-3.11412545130724e-05
-4.55837488248837e-05
-2.68126305571747e-05
-1.54984684167795e-05
-4.53330162928006e-05
-3.1495176104071e-05
-1.42978146838574e-05
-1.81872691861125e-05
4.07717029204346e-06
-2.08938144474115e-05
1.42570146967922e-05
-3.06500708273253e-05
6.93815182709758e-07
-2.32255560819961e-05
-3.90935043817024e-05
-3.53322843879255e-05
-2.24066898014012e-05
-2.49960101933689e-05
-3.97372774338418e-05
-8.23516421532625e-06
1.57472159408696e-05
-1.13001833740411e-05
-1.84259628205388e-05
-1.72464115613673e-05
-1.77951894199402e-05
-3.23812054737834e-05
-3.59073317672959e-05
-2.97908209605947e-05
-1.85078848537449e-05
-5.24856149445519e-05
-1.22240786008012e-05
-1.19028862175917e-05
-3.44831272815972e-05
-4.16789221304626e-05
-3.37844781499252e-05
-3.01141848901298e-05
5.1136753254441e-06
-2.30670552095524e-05
-1.54661287945954e-05
-3.12778654985772e-05
-2.79791244990535e-05
-3.80636307389383e-05
-6.97854223355028e-06
-4.79700495624711e-05
-1.29370143059034e-05
-3.85618986908012e-05
-2.31791637422143e-05
-4.7104417218845e-06
-3.24226887303959e-06
-2.60179221019425e-05
-2.29826086573712e-05
2.54467842632113e-06
-2.3887366929548e-05
-2.7234365468328e-06
-2.57208925119112e-05
-4.23027929099055e-05
-1.43913556614908e-05
4.66474832167362e-06
-3.41804770134503e-05
-3.98618670048978e-05
-3.44220114220899e-05
-1.90028744925414e-05
-2.88278117293707e-05
-1.14108340374092e-05
-1.54408472741585e-05
4.50813106133262e-06
-1.0560319013401e-05
-3.36710579723816e-05
-4.11782047437299e-05
7.97384518920431e-06
-4.27296570326756e-05
-5.24218257416785e-05
-3.3320843384601e-05
-2.39396158186987e-05
-3.5271359448071e-05
-3.17557841185519e-05
-4.80652734885188e-05
-2.68751021388848e-05
-1.41929303854342e-05
-2.42688563904917e-05
-1.09560415556044e-05
-3.21398603034591e-05
-1.44948571990198e-05
-2.38480855303974e-05
-4.96798175295049e-05
-4.05241401588632e-05
-9.02031950891581e-07
-2.5647499977685e-05
-2.48932115766132e-05
8.77853315260776e-06
-2.99322293870048e-05
-1.65180091890593e-05
-2.74973265960718e-05
-2.90010320780226e-05
-3.56218926394742e-05
-1.25493798946163e-05
-1.83600963559707e-05
-4.7332096224447e-05
6.94756013361159e-06
-4.57223081308529e-05
-5.02641042173292e-05
-2.83182842564079e-05
-1.730006934299e-05
-4.4497247498527e-05
-3.62109536735212e-05
-1.20370387434895e-05
-7.18122589002132e-06
-3.71875528319289e-05
-4.42950504980784e-05
-2.66793786226673e-05
-2.18541275814302e-05
-2.72754842252239e-05
-2.89640417719346e-05
-2.09042756205908e-06
-3.17144987264505e-05
-2.10684495890556e-05
-4.94797731924585e-05
-2.14764549619866e-05
-2.18080254347131e-05
-4.49678241314812e-06
-3.42822534551803e-05
-2.91939751744681e-05
-2.26455452183699e-05
-1.21364496458049e-05
-1.61638945096039e-05
-2.50085632789491e-05
-1.27155059851914e-05
-3.35254454427795e-05
6.12980456206783e-06
6.24332774683602e-07
-8.07514031988209e-06
-2.39968275733698e-05
-2.28034298785869e-05
-1.61214202100355e-05
-1.11609025130063e-05
-3.61545739542524e-05
2.47759326152552e-06
-4.55948060818055e-05
-4.31601311660916e-05
-1.56657719786464e-05
-8.74587759844019e-06
-3.41782935224937e-05
-3.35122034724827e-06
-4.2939067729732e-05
-8.79879869322374e-06
-1.74387235888739e-05
-3.32715295295572e-05
-3.20073145084887e-05
-2.25185132434884e-05
-1.42989726320044e-05
-2.57117396640374e-05
-9.91591731766612e-06
-1.8436257147936e-05
-2.65883520182e-05
-2.60681767648635e-05
-2.30009264561757e-05
-2.4708341185444e-05
-3.36003551303057e-05
-5.62790479840488e-05
-2.80083952742304e-05
-2.68589299257816e-05
-3.13211698540507e-05
-3.45880500486495e-06
-2.90422464579363e-05
-3.29270873071402e-05
-2.94649545505673e-05
-2.23865644400976e-05
-1.42289271059088e-05
-2.547180802355e-05
-1.50565465058843e-05
-5.01083773858774e-05
-1.60763546313516e-05
-1.86609422179504e-05
-4.27732025887809e-06
-1.66593500009456e-05
-1.25272177681867e-05
-3.05021297075762e-05
-1.04291196623397e-05
-3.37316473960273e-05
-4.12776842294133e-05
-2.00003086125785e-05
-3.98979573037985e-05
-1.15058623247577e-05
-2.05766855217443e-05
-6.48110476201499e-06
-4.19305301339406e-05
-6.14103531341021e-06
-3.22694734968822e-05
-1.6379235524717e-05
-4.2410243723198e-05
-2.0055285570978e-05
-2.06203424235983e-05
-1.27240520029403e-05
-2.73856089722575e-05
-4.38451744117409e-05
-7.53846817255302e-06
-3.35065264285706e-05
-6.6427083540158e-06
-1.84604882485886e-05
-2.42234752756875e-05
-4.11941929851301e-05
-1.47249221419157e-05
-9.39991637910416e-06
-2.27070809245185e-05
-8.92907540004517e-06
-1.57162825366632e-05
-2.703872070402e-05
-1.80154752082221e-05
-2.027900346371e-05
-1.433495167488e-05
-1.72801413239918e-05
-3.29817991656236e-05
-4.89296392680295e-05
-5.655596195471e-05
-5.41618907872243e-05
-1.01168025823515e-05
-2.29508531619251e-05
-2.58721261704606e-05
-3.26720928292281e-05
-2.24105656270889e-05
-2.35145204716268e-05
-2.22180056964934e-05
-2.98018481934261e-05
-1.53207941848419e-05
-2.67525799709157e-05
-1.75952063439209e-05
-2.589833064149e-05
-5.22395773236608e-06
-4.04735546951665e-05
-3.52487276976114e-05
-1.29455836043359e-05
-1.80452976126642e-05
-2.15436515418936e-05
-2.41230713102486e-05
-1.04608059287412e-05
-2.06513801238081e-05
-3.08225646642483e-05
-1.62255705945267e-05
-9.93471246756286e-06
-4.13370822905926e-05
-3.93147488197739e-05
-3.23080578603885e-05
-1.00542551878067e-05
-1.19988856221536e-05
-1.68110496410381e-05
-1.08204765721871e-05
-2.95654098217202e-05
-1.62005835915957e-05
-2.59019502196676e-06
2.71462851042021e-06
-2.05914701318242e-05
-1.33138739171956e-05
-2.23154458320942e-05
-3.31736064163729e-05
-2.10098815550888e-05
-2.45039308433643e-05
-9.01340655866782e-06
-2.34846903134673e-05
-2.77212193763818e-05
-1.01950533543965e-05
-2.22844341439463e-05
-1.00221829305112e-05
-1.77743513273871e-05
-1.93385908903038e-05
-8.0321642136694e-06
-2.09673024526763e-05
-1.15201744857771e-05
-3.82819608219138e-05
-2.58015060822404e-05
-4.0158400241381e-05
-4.21577590866067e-05
-3.18999219285287e-05
-4.48089737082012e-05
-2.63089029723449e-05
-7.08577516089112e-06
4.81080329230902e-06
-2.05318239898882e-05
-2.07164371691741e-05
-2.96926747855532e-05
-1.45113137969136e-06
-2.14984241634355e-05
-2.58821790193309e-05
-3.49878971001679e-05
-3.86113049511426e-05
-2.42504112513395e-05
-4.05230697949278e-05
-1.77742531830823e-05
-4.13153762260636e-05
-2.89782457597769e-05
-2.19630922151147e-05
-2.85641196822999e-05
-2.41125760554957e-05
5.67680702530392e-06
-5.99630044464925e-06
-1.7799053523151e-05
-4.72659553813324e-05
-2.94065922057413e-05
-1.6165700084074e-05
-1.87231587652402e-05
-9.72803341036329e-06
-9.97163513314505e-06
-2.32798989010796e-05
-2.69553342052849e-05
-2.5476175452394e-05
-2.19968199768332e-05
3.45632990800322e-06
-4.00008314371152e-05
-2.34953702133784e-05
-1.36387020023414e-05
-4.48447472072502e-05
-4.24788638469663e-05
-9.55654413444462e-06
-4.80963002972238e-05
-2.86910268381871e-05
-5.88747242105369e-06
-3.83200642263655e-05
-1.38686305329491e-05
-5.53776340321917e-05
-1.08594134152249e-05
-2.58000287277309e-05
-3.94972351618883e-05
-2.51695804716239e-05
-3.6392564188572e-05
-5.30779754572172e-05
-3.13612390754471e-05
-3.47446584687118e-05
-2.6978601974944e-05
8.90712911166893e-06
-3.83900839043635e-05
-3.55465881833871e-05
-7.8017008582739e-06
-2.51670416320971e-05
-7.29182041387814e-06
-3.72565656229897e-05
-1.33504117165802e-05
-2.01930290854241e-05
-1.62346795791784e-05
-2.2658642792569e-05
-3.44752732174773e-05
-2.98316373401028e-05
-3.56891729028432e-05
-2.66328512332197e-05
8.69342750300756e-06
-4.09640597744128e-06
-1.41178751942302e-05
-1.06037943514358e-05
-2.17298480406123e-05
-4.50438784993409e-05
-1.62506398907368e-05
-3.61559507490334e-05
-2.63800910950754e-05
-1.60779490076472e-05
-1.63883144477357e-05
-3.75361378412899e-05
4.63175480909596e-06
-1.74955462114761e-05
-1.93359484002091e-05
-3.83665130357235e-05
-3.14264526702984e-05
-2.40725341529903e-05
-2.85749389221583e-05
-2.47276940967936e-05
-1.11246283461914e-05
-2.49189258657814e-05
-2.40075928343269e-05
-2.69023430597352e-05
-1.71278472567841e-05
-4.44609990993495e-05
-1.9629913651014e-05
-3.61361529690297e-05
-1.47864187378612e-05
-2.11270162675896e-05
-3.93715093177775e-05
-1.86223496208965e-05
-1.9704321175238e-05
-4.03313047059945e-05
-2.08633110573952e-05
-3.40170345884987e-05
-2.30323572254883e-05
-2.34573974644831e-05
-1.51761160660424e-05
-1.16071022630713e-05
-4.21957126097925e-05
-2.20025384438267e-05
-2.86869291112547e-05
-3.91439792723415e-05
-2.12603845926154e-05
-2.45119702808284e-05
-3.00872411658965e-05
-2.16951839498548e-05
-1.7499520012169e-05
-1.90178131109815e-05
-1.10686603326434e-05
-3.46842633870383e-05
-4.00913879657553e-05
-1.65417807156214e-05
-3.053510066537e-05
1.28221171866142e-05
-2.66125923266785e-05
-2.75630383533763e-05
-4.68343069049023e-05
9.75441827875413e-07
-1.78657877634098e-05
-3.51497333598043e-05
-3.27050014926184e-05
-1.89478998484361e-05
-3.44735948084188e-06
-4.12409025527238e-05
-1.86358533761125e-05
4.58772198252134e-06
-2.4387948825989e-05
-2.34401630077334e-05
-2.20653387151443e-05
-1.10198994942796e-05
6.05533023801946e-06
-3.43822513510342e-05
-4.42688172969167e-05
-3.37428941617723e-05
-3.02155780866207e-05
-2.39719200752999e-05
-1.69346114247646e-05
5.70883839156268e-06
-2.02973235510064e-05
-3.4921209880535e-06
-1.71585345694224e-05
-3.68283554196167e-05
-1.46631101255859e-05
-2.36180159010735e-05
-3.13412311163137e-06
-4.40435163787947e-05
-2.26412662249001e-05
-2.38999499600649e-05
-1.83511465863085e-05
-3.74631974562798e-05
-1.95036271384247e-05
-2.76345493082624e-05
-3.49606329010462e-05
-2.63668744239493e-05
-2.9065256768955e-05
-5.23304714286297e-06
-2.15863157072954e-05
-3.70085207397808e-05
-3.88749090942387e-05
-3.63846606130882e-05
-2.87134161034257e-05
-2.6702107782525e-06
-2.0925695378018e-05
-4.81102178296815e-05
-4.2477921623025e-05
-2.43439048418587e-05
-2.08494532823459e-05
-2.99967632307685e-05
-1.91301363338739e-05
-1.04800356739096e-05
-3.82954014087264e-05
-3.64562207550417e-05
-3.72967938090788e-05
-2.4129460462696e-05
-2.98782932177299e-05
-3.18055518621822e-05
-3.24055264273364e-05
-7.9683985638503e-06
-2.15437514762964e-05
-1.14354917481166e-05
-1.44980091960613e-05
2.75700826228132e-08
-3.2471686226388e-05
-5.86995173547866e-05
-3.04281170369251e-05
-2.5864874625603e-05
-3.10451982318962e-05
-4.29078521662037e-05
-3.83701634028865e-06
-2.5141391715768e-05
-1.6815152121456e-05
-3.70289456360284e-05
-4.37092039068085e-06
-2.29244034340208e-05
-2.73374773190309e-05
-2.04446995664953e-05
-2.05672111123458e-05
-3.18057343124217e-05
-2.63093341150366e-05
-4.0353980202091e-05
-3.44784067597512e-05
-3.28422441864023e-05
-2.28632360867501e-05
-2.07346711051108e-05
-2.35791331085432e-05
-4.68152841013315e-05
-3.54278282824419e-05
-2.36141342495319e-05
-4.85371837976843e-05
-4.49571865832194e-05
-1.60858044025475e-05
-3.254873294144e-05
-4.29688458236121e-05
-3.39851279257582e-05
-3.25564352737468e-05
-2.52824124315465e-05
1.06364078102335e-06
-1.21414098772123e-05
-3.12133981475086e-05
-3.83598956918212e-05
-3.60929076986096e-05
-2.03906616450158e-05
-1.8915626051254e-06
-6.79378107953519e-06
-5.57332684832144e-06
-4.22705448670051e-05
-2.42909131776324e-05
-8.95726861854837e-06
-2.03875241730261e-05
-1.37098838231435e-05
-5.09295252248889e-05
-4.44854098512006e-05
-1.46694506357426e-05
-3.21848595750457e-05
-2.22485581565924e-05
-8.37074903575345e-06
-1.87287326304436e-05
-2.85471084046753e-05
4.8876016776412e-06
-3.03748009323523e-05
-2.6135918502232e-05
-3.42771824749756e-05
-1.65784927803481e-05
-2.13218410412472e-05
-2.35490590043306e-05
-5.22837376619076e-05
-3.71754430165516e-06
-2.05156700270189e-05
-2.00091616059774e-05
-1.91783250004677e-05
-2.49054782678202e-05
-2.08669204260735e-05
-2.33859216716906e-05
-4.61707564688735e-05
-2.28799873407421e-05
-1.21413314575989e-05
-2.38672188150878e-05
-1.48830463289522e-05
-1.17590601188174e-05
-2.56011544467288e-05
-2.24221974727201e-05
1.95874958041807e-05
-1.54274616997315e-05
-9.11627899067175e-06
-2.09882720255023e-05
-1.20087159012886e-05
-8.67028921265309e-06
-3.3759895254341e-05
-2.5003956290767e-05
-1.38557313437193e-05
-4.51002362324229e-05
-1.50264456563413e-05
-2.11459986829294e-05
-2.32990527696613e-05
-2.64881802603705e-05
-2.70224299873586e-05
-5.3880765477558e-05
-3.80970767598612e-06
5.29019758077464e-06
-2.22702107574814e-05
-1.76854942290406e-05
-7.84987635901534e-06
-4.55693964234455e-05
1.62649765230214e-05
-2.35850999710716e-05
-1.53157561444626e-05
-1.65393837135219e-05
-1.91055689467415e-05
-5.68192716046199e-06
-1.04600188709499e-05
-3.85260269985879e-05
-2.67727035391815e-05
-3.73264958854367e-05
-2.54625178265853e-05
-2.64149876691371e-05
-3.79019962716424e-05
-2.23639321014703e-05
-1.30669774999674e-05
-1.90877662408102e-05
-3.62899231274024e-05
-8.763906990175e-06
-4.41533987623662e-05
-2.29062465485546e-05
-4.07315569820877e-05
-1.9764341157464e-05
-2.22866563730783e-06
-2.17734238300517e-06
-2.82523479734593e-05
2.92023021847891e-06
-3.74309848879166e-05
-7.46915555723267e-06
9.83547455551493e-06
-2.01681586647352e-05
-1.90493126145743e-05
-2.03230991972172e-05
-3.00469254531168e-05
-2.46761707739363e-06
-2.4484815731516e-05
-3.5826601984982e-05
-1.56581229416034e-05
-4.48760303547957e-05
-1.17989272559905e-05
-3.22285802787753e-05
-5.8349509970077e-05
-4.05494012115074e-05
-1.59026866902628e-05
-9.36477842334687e-06
-8.3412061758324e-06
-1.76212116832241e-05
-2.39112570321692e-05
-2.75052243531872e-05
-1.91870579651707e-05
-1.57641592984892e-05
-2.90439854911148e-05
-3.74022665490043e-05
-2.78289670165584e-05
-3.57938132152497e-06
8.37595996687158e-06
-3.32325952603659e-05
-9.75900300648354e-06
1.26508562592927e-05
-1.803561899936e-05
-4.01544319748811e-05
-4.15039499442737e-06
-9.95082026107807e-06
-3.10315075887143e-05
2.72920957867856e-08
-8.62105182830717e-06
-6.74008311943391e-05
-2.24335893806937e-05
-2.43254829296491e-05
-3.13409835135113e-05
-4.58182189409019e-05
-2.80870405495763e-05
-4.05912620419178e-05
-1.37487385657081e-05
-1.7361553433227e-05
-3.28735092863842e-05
-7.67822055848423e-06
-3.40494210516801e-05
-4.10890929254561e-05
-2.26710258465604e-05
-1.49142227042724e-06
-2.58227198608222e-05
3.70169247098988e-06
-2.9558778185826e-05
-2.98324987971185e-05
-2.21098865704451e-05
4.1763133006571e-06
-2.74913112207354e-05
1.47256007266614e-06
-2.23664294941771e-05
-7.71233703287266e-06
8.38366043610846e-06
-2.6690361938762e-05
-1.7976017293981e-05
-7.9777659125824e-06
-2.97027262164893e-05
-1.98179240898179e-06
-4.33066919989321e-05
-3.38780264855517e-05
-2.2640555085355e-05
-1.58701125830446e-05
-1.76459620386956e-07
-1.97115367776418e-05
-1.83024726332456e-05
1.86447343750498e-06
-2.83031940591397e-05
-1.14806217790582e-05
-1.27081795242733e-05
-2.55679609869233e-05
-2.39759128175629e-05
-2.30524603893069e-05
-1.45320306015527e-05
-1.09661067813258e-05
-4.8592886686955e-05
-1.0946395143932e-05
-6.5171602080777e-06
-2.67058714154548e-05
-1.88175676600452e-05
-3.42064502816701e-05
-1.70530404923945e-05
-7.87420482371167e-06
-1.85102015482001e-05
-3.08220114756095e-05
-4.38017280986488e-05
-1.47206441702322e-05
-4.75262035843021e-05
-2.98204340370453e-05
-9.86330282455869e-06
-3.56972379208877e-05
-3.60997190844846e-05
-1.72742567771531e-05
-1.64756431535325e-05
-2.84299904374916e-05
-2.03379582482441e-05
-1.18807282821422e-05
-3.69018838151169e-05
-2.10839217470833e-05
-8.95462263770345e-06
-2.26805236152803e-05
-3.1474331439102e-05
-6.17441076377638e-05
-3.81307531293691e-05
-1.43598748987911e-05
-2.34537767353228e-05
-2.52846146226613e-05
-3.14390584993921e-05
-2.17697628530976e-05
-9.22468978388762e-06
-3.44987638677843e-05
-1.84569900114892e-05
-1.27594030096489e-05
-2.97727457127817e-05
-4.36692441788131e-06
-1.78635813399156e-05
-3.59891625593366e-05
-1.61713748710452e-05
-2.29202562916846e-05
-1.16784103261248e-05
-1.67632154808335e-05
9.41227577014745e-06
-2.4470905155848e-05
-1.68127378094295e-05
-2.73617470731837e-05
-2.83921862134167e-05
-3.4583066423256e-05
-3.69515808707812e-05
-3.87657073616296e-05
-3.5691133929624e-05
-2.80019002943256e-05
-3.82989713757101e-05
-3.07594332545208e-05
-4.35619557288737e-05
-2.92182401543356e-05
-5.72586636124674e-05
-1.41931921654769e-05
-5.33271022161475e-06
-2.2781599689683e-05
-3.60052377691296e-05
-3.14045178749684e-05
-2.25560682836291e-05
-4.89044890885752e-05
-2.04960689380363e-05
1.10291236646957e-05
-4.45338396662304e-05
-6.73353452113473e-06
-1.48224488142683e-05
-4.55818786585391e-05
-2.56128998266183e-05
-3.53896162175696e-05
-1.60720529836987e-05
-3.09354071539677e-05
-2.53857153746622e-05
-3.9843094039261e-05
-2.4055768740434e-05
-3.22071280280644e-05
-1.08398476841195e-05
-2.880813105539e-05
-8.84843614941747e-06
-3.90375341957385e-05
-2.8021091776486e-05
-4.08357260827792e-05
-4.84118849589265e-05
-1.18143501541943e-05
-3.15363729715413e-05
-3.16914336881462e-05
-2.16072620203705e-05
-3.72741849839611e-05
-1.58275717026326e-05
-4.58566365719739e-05
-3.72778655330182e-05
-2.3616370340641e-05
-3.39849739774404e-05
-2.61851885977695e-05
-1.12129626581777e-05
-2.40276037872366e-05
-1.34297351864524e-05
-1.83511679622465e-05
-2.82351558980837e-05
-1.10128191309869e-05
-1.00975294441036e-05
-3.35511107569935e-05
-1.29172764259362e-05
-6.68298752802324e-06
-3.11766755492307e-05
-1.49528613616835e-05
-3.09097715119996e-05
-3.66757391867393e-05
-2.14453904422824e-05
-4.26717792078625e-05
-1.30516002121188e-05
-3.97424456798753e-05
-3.7177930873739e-05
-7.5374149920464e-06
-3.89701569953539e-05
-8.62398976392431e-06
-3.13854068124163e-05
-1.99136438926167e-05
-2.51446846783554e-05
-3.36924544767225e-05
-2.00114394619791e-05
1.49811815526648e-06
-9.2748736963405e-07
-1.66784639295108e-05
-1.89407641656795e-05
-1.68320243639602e-05
-1.31294523001616e-05
8.12704725337299e-07
-2.84012708233289e-05
-1.51182425749823e-05
-1.15986059389143e-05
-2.09639329204017e-05
-3.09732364428896e-05
-4.04794205069352e-05
-1.58455600204306e-05
-2.92686062443605e-05
-1.38435838430521e-05
-3.76316540124343e-06
-2.51146730837122e-05
-1.43787480500608e-05
-3.08703485097917e-05
-3.81404839606862e-05
-3.79183638348687e-05
-2.58327315922824e-05
-2.66082132169825e-05
-7.65254291602489e-06
-1.86552151053003e-05
-3.09049375162932e-05
-3.04777684327869e-05
-3.2400001376713e-05
-2.57315070097307e-05
-4.09276458528305e-05
-6.51500704339358e-05
-1.67930316474219e-05
-1.20097486086999e-05
-2.82828033701687e-05
-4.39629730304403e-05
-3.01744030708137e-05
-3.40219219783805e-05
-1.61998427356426e-05
-1.218033479131e-05
-3.46621876040274e-05
-2.80405525046653e-05
-2.00082628301466e-05
-1.55268246110049e-05
-1.63964281786457e-05
-1.66206175541178e-05
-3.40807205928803e-05
-1.56906682554209e-05
-3.03563733295063e-05
-2.96743520923201e-05
-3.95844532688589e-05
-5.35746083398823e-06
-1.31851780096393e-05
-1.35866134695654e-05
-4.63204505217016e-05
-2.5332345199304e-05
-3.60231526343198e-05
-3.11757596012961e-05
-2.24950685847975e-05
-4.19586507530323e-06
-3.27148519454656e-05
-2.77871317419969e-05
-5.40813831465657e-05
-3.63479087462109e-05
-1.91980211636497e-05
-3.14826008257869e-05
-1.00535501015895e-05
-2.44453986915996e-05
-3.54091290443102e-05
-1.26507029645477e-05
-2.98219831017365e-05
-6.79682937479048e-08
-8.78197304979883e-06
-2.21317034536196e-05
-1.50773249306307e-05
-3.21191687680485e-05
-5.40524912399838e-05
-2.24214131760827e-05
-5.09339906126011e-05
-2.74723953003681e-05
-3.91215717767439e-05
-5.35639051447782e-05
-2.52133805393753e-05
-2.76861666830367e-05
-1.00801402703061e-05
-3.19925172230505e-05
-9.32959351367743e-06
-1.5534530158732e-05
-3.16536439895351e-05
-1.08658940312664e-06
-1.50898686440113e-05
-5.34189351273849e-05
-9.45234788513496e-06
-4.1522097038341e-05
-8.71545981273402e-07
-4.45731264644135e-05
-3.56918926858879e-05
3.59111675204626e-06
-1.14517891537737e-05
1.3509335056193e-05
-3.8238487583122e-05
-2.70868387132476e-05
-9.18204540519443e-06
-3.22596195537286e-06
-2.09162035433925e-05
-2.200877033875e-05
-3.5736640575884e-05
-4.54665312407997e-05
-3.00184782504785e-05
-4.03949916327733e-05
-2.75754293118049e-05
-1.02155627350413e-05
-3.16948496884433e-05
-3.19503450814304e-05
-2.7638295935463e-05
-2.33317102522008e-05
-1.41597221028596e-05
-2.66946812063635e-05
-4.60591162328917e-05
-2.24008663852607e-06
4.86384409754376e-09
-1.32384513919546e-05
-1.69198236852249e-05
-1.94618611055744e-05
-3.23372362051099e-05
-4.66552328981198e-05
-1.53312704146622e-05
-2.40293568224582e-05
-4.2500085065498e-05
-3.34464143768943e-05
-2.20164040285528e-05
-1.63199481681402e-05
-4.98633640009548e-05
-2.56018202281875e-05
-1.24564732085178e-05
-1.15745569131907e-05
-2.57238874317075e-05
-2.21038527716881e-05
-2.05551885814243e-05
-2.83542463227679e-05
-2.84532372211993e-05
-2.37579066036798e-05
-2.8696322430343e-05
-1.79123728961916e-05
-9.3772097544646e-06
-7.58214112600954e-06
-2.29269618960248e-05
-4.33868851384775e-05
-4.73388916131471e-05
-2.4132405195396e-05
-1.83161176550191e-05
-3.11251682436975e-05
-3.07887983341031e-05
-1.6672190122691e-05
-2.59431908960382e-05
-3.41950094192167e-05
-8.60873605575097e-06
-6.63002969389111e-06
-2.83517606859868e-05
-1.82625051162853e-05
-4.46067557763809e-05
-3.06064982609395e-05
-3.41046904310705e-05
-2.3633256719844e-05
-4.82712410769982e-05
-5.60724736147103e-05
-5.63827796664507e-05
-4.82961364417882e-06
-3.60791979153597e-05
-4.38236428532996e-05
-1.80819936303158e-05
-1.61816841261556e-05
-1.92987254967309e-05
-1.80932523794358e-05
-3.56623435550047e-05
-2.601345985514e-05
-2.29236997095689e-05
-1.8341014156356e-05
-1.85855480283329e-06
-1.44417461490545e-05
-4.44786348747118e-05
-4.50573952103892e-05
-3.08939773138843e-05
-4.09141120292223e-05
-2.71774561290683e-05
-5.49427294938648e-05
-1.51093884805991e-05
-1.12664683433327e-05
-2.33169937766772e-05
-3.69267816402568e-05
-4.42019343989694e-05
-2.45629220984163e-05
-2.08824147097265e-05
-1.59169133998213e-05
-2.18127993197289e-05
-1.3561303514495e-05
-5.48101384560092e-05
-8.05063437877937e-06
-2.20533402861584e-05
-1.28703380924901e-05
-3.19710811635566e-05
-1.30394693642405e-05
-4.01364011344414e-05
-4.15400536001511e-05
-1.6559577152478e-05
-1.9686436063483e-05
-4.21444572838704e-05
-4.74468021402492e-05
-1.44141458939704e-05
-5.85928790367423e-06
-3.81680068099345e-05
-2.21166849593239e-05
-4.91028007425544e-05
-3.00297575746129e-05
6.56042246630387e-07
-6.35806608368956e-06
-1.7416420954522e-05
-2.53435631749454e-05
-2.28303696785256e-05
-3.30242739054426e-05
-1.7071221119557e-05
1.89034678236088e-06
-3.10823800512084e-05
-1.5079887038875e-05
-1.85159947688251e-05
-2.53988451942922e-05
-1.70440586554506e-06
-1.07801106962829e-06
-4.63425020604281e-05
-5.71973525844613e-06
-5.48607998850528e-05
-3.74248482210369e-05
-4.06872367167582e-05
-5.16442766278476e-05
3.61317851911216e-07
-3.13214515341677e-05
-2.74113369905267e-05
-3.90120097662758e-05
-4.45204994243877e-05
-1.68936877262024e-05
-3.04125830972618e-05
-6.92885508613001e-06
-2.66207667173582e-05
2.05399322005929e-05
-1.60779748651346e-05
-1.08034941428077e-05
-1.64538521898012e-05
-2.8415023387923e-05
-3.87340019265766e-06
-1.69418149860134e-05
-1.74384101967989e-05
-3.83038624725136e-05
-1.85100639569539e-05
-3.36803143077549e-05
-4.5028375724095e-05
-1.24074094880555e-05
-2.60673483955715e-05
-1.90073900837714e-05
-3.20625363175634e-05
4.2869016474659e-06
-6.52511602698813e-06
-3.78292920296821e-05
-1.27390619955983e-05
-1.86340573841479e-05
-1.30776703783831e-05
-2.05711597695891e-05
-4.04866905641439e-05
-3.25320987631059e-05
-1.67594092906518e-05
-2.84850495462575e-05
-2.37952386609967e-05
-5.49892089991092e-05
-4.79839401045403e-05
-2.54041353391193e-05
-2.93813829196384e-05
-1.48197368602197e-05
-7.24258751047022e-06
-4.50695509713652e-05
-3.70043046150688e-05
-3.55983568038947e-05
-3.02718018972043e-05
-4.67356462738403e-06
-7.57744178916204e-06
-9.44663457614265e-06
-2.01942061049362e-06
-3.50561786138294e-05
8.19935466334214e-07
-2.60349776173283e-05
-3.60776843508457e-05
-3.9228797279391e-06
-2.63964218366268e-05
-2.15864360231111e-05
-2.3012868692134e-05
4.32498598156085e-06
-5.31982368955938e-06
-3.23840745905667e-05
-1.60513906637745e-05
-2.11683344439112e-05
-1.29983717881343e-05
-3.28217427028259e-05
-5.32119914444711e-05
-2.20597048337863e-05
-1.7048661210851e-05
-3.75357944790397e-05
-5.55478239948383e-06
-5.18999941715227e-05
-2.96409927279633e-05
-3.49626802747173e-05
-4.34353599279927e-05
-7.85737273194526e-06
-2.90677291718459e-05
-2.04691432596163e-05
-3.54140020267951e-05
-3.17280502841878e-05
-4.50729281800016e-05
-1.37072659951053e-05
-2.41204891670322e-05
-2.77610485091189e-05
-1.37260885785769e-06
-3.24471900949864e-05
9.39930361956634e-06
6.75802455821034e-06
-2.01104461924117e-06
-1.15399708672438e-05
-2.94692313310359e-05
-2.05575255591286e-05
-3.58990741697098e-05
-7.75281352065878e-06
-1.80210862782187e-05
-2.83152693823749e-05
-3.87207051656313e-05
-4.54765976295592e-05
-4.21626908321078e-05
-2.69771277945302e-05
-3.62997358597806e-05
-3.91825191764853e-05
-3.47745883236833e-05
-2.59599967842701e-05
-4.94746312461652e-05
-8.09676837614373e-06
-2.07862386036065e-05
-4.63768845175987e-06
3.54700970974015e-07
-1.93210616257387e-05
-2.494405416468e-05
-2.58796856155663e-05
-3.8593498814291e-05
-1.7355376770729e-05
-2.06474887731749e-05
-5.31443518307612e-05
-2.34704982921874e-05
-1.52076153010939e-05
-4.93499291543089e-05
-4.64484856239337e-05
-4.90464035676072e-05
-1.94069422452991e-05
-4.76922943936557e-05
-8.0594797584103e-06
-4.66736054415227e-05
-1.51475809988466e-05
-1.42080874510292e-05
-2.5379071745085e-05
-3.27475202844663e-05
-2.26183133289245e-05
-3.07529635712158e-05
-1.9360563198424e-05
-3.29712238816432e-05
-4.30729902823268e-05
3.65287127827069e-06
-1.24944225423279e-05
-6.04740004182114e-05
-2.04364992076226e-05
-2.2710599156892e-05
-2.02041990553401e-05
-1.70649944904002e-05
-1.87522795225661e-05
-2.55681333647332e-05
-4.84931413644144e-05
-1.58850585985313e-05
-1.48608676096172e-05
-2.03385571186529e-05
-2.94072363378851e-05
-1.82630264147093e-05
-3.05398675394241e-05
-4.61255365068204e-06
-4.0326480581129e-05
-3.64781375173328e-05
-6.21325624477215e-06
-1.59019013236618e-05
5.19959355282948e-07
-2.89054351085016e-05
-1.62022393964109e-05
-1.58966652521292e-05
-2.14319527423372e-05
-2.97389727313876e-05
-3.78985696369066e-07
-1.78222362429678e-05
-1.31289549851693e-05
-1.29893440229909e-05
-3.60916682335272e-05
-3.84855753562827e-05
-2.66618006519963e-05
-1.45122565145721e-05
-2.23046119636405e-05
-3.99409023436671e-05
-3.30335925034925e-05
-2.32657062842332e-05
-2.46523497310085e-05
-3.58297959240773e-05
-2.53394662509954e-05
-2.30685878059668e-05
-2.12862927301113e-05
-3.2513937218402e-05
-2.42976350547789e-05
-5.44886718356155e-06
-2.88492271079e-05
-3.07197305104796e-05
-3.38051072295194e-05
-2.15350542590949e-05
-2.57230321440762e-05
-4.85292308233826e-05
-1.43418001062818e-05
-2.54638493864259e-05
-2.16662753345453e-05
-2.69858338321446e-05
9.11981371953138e-07
-8.52263773547894e-06
-2.00040504353e-05
-2.49678439477223e-05
-1.93081284462026e-05
4.18933318535872e-06
-6.1428778838328e-06
-1.48969237915608e-05
-3.14486881592194e-05
-1.31534555447776e-05
-4.77545344240673e-05
-1.58103062863737e-05
-1.94778883233837e-05
-2.55098406319144e-05
-1.48633759785554e-05
-7.71321057054408e-06
-3.69205216930146e-05
1.16868311008623e-06
-2.23414277562554e-05
-1.46767185381557e-05
-2.28999959836454e-05
-2.03733197735762e-05
-1.87647783128725e-05
-2.25959913674637e-05
-4.07309734567562e-05
-1.17925970221983e-05
-6.41993812214547e-06
-2.75886572836909e-05
-1.72430354511033e-05
-1.27411929888844e-05
-1.65152780718204e-05
-9.56539544875362e-06
-1.46074864772019e-06
-2.31457543663441e-05
-4.12359546636551e-05
-2.28214812589898e-05
-4.38195969229798e-05
-2.20926155909293e-05
-4.03061379225302e-05
-3.24429004884787e-05
-4.72792315833972e-05
-4.8675482024543e-05
-1.11839326067671e-05
-1.00789956948231e-05
-8.1976436209725e-06
-1.47867579100801e-05
-2.53036367220499e-05
-1.19028282197629e-05
-1.49574354896232e-05
-1.1809390447251e-05
-3.15450656113115e-05
-3.11003010714751e-05
-2.35033309159123e-05
-3.56740151717196e-05
-3.74897254675163e-06
-1.94522479679412e-05
-3.1740123364976e-05
-4.99911884949044e-05
-3.76556362426457e-05
-4.35680117708384e-05
-9.27728799425885e-06
-1.32253555111498e-05
-1.98931799079683e-05
-4.47578144344085e-05
-2.2790299991845e-05
-2.99429880700043e-05
1.3745880757811e-07
-1.37931187233517e-05
-1.40532382705861e-05
-3.77834618667122e-05
-2.9677279712934e-05
4.06181196235177e-06
-1.85181031982629e-05
-4.00695174985375e-05
-4.68226379983923e-05
-4.89326738409578e-05
-2.41434139278552e-06
-2.89205514975889e-05
-4.28250669881285e-05
-8.10831309324979e-06
-3.99850183185545e-05
-1.095031592575e-05
-2.24991690375293e-05
-1.4559674363945e-05
-3.24699100511717e-05
2.39373086457301e-05
-2.58184465842009e-05
-5.47355854965806e-06
-2.78831221037333e-05
-4.61595819787446e-05
-3.10396382744949e-05
-2.43403161896216e-05
-5.73811671334677e-06
-1.12050667876725e-05
-3.59492554998391e-05
-2.44719663683785e-05
-2.89287587356401e-05
-1.72524204640126e-05
-3.34101356236894e-05
-4.51675384923794e-05
-2.7600339056395e-05
-2.50971582844661e-05
-2.00118126470198e-05
-2.4927529280885e-05
-1.464261882261e-05
-1.46379402388645e-05
-1.95110482111511e-05
-4.21445904644485e-05
-1.67651439064392e-05
-3.57260782086388e-05
-2.14894512480245e-06
-4.15209827879505e-05
-3.87577594828451e-05
-1.30314736315199e-05
-2.91942283147377e-05
-1.55405056907457e-05
-3.49869483287754e-05
-8.76381771126185e-06
-2.70510979224248e-05
8.96508647680417e-06
-5.08706019546481e-05
-5.25419268774138e-05
-6.29218006243438e-06
-2.87693894705729e-05
-2.49781715216054e-05
-1.64597907317689e-05
-3.4721607998744e-05
-3.81617496848756e-05
-2.49903137492951e-05
-1.85905581712458e-05
-1.22224150785174e-05
-2.3831449867033e-05
-2.62435249367634e-05
-2.75019423327772e-05
-2.26494635138524e-05
-5.44900103049069e-05
-4.09791661090737e-05
-1.18822325484602e-05
-2.71760498023094e-05
-4.51942896980956e-05
-4.72195768849187e-05
-2.40885725889147e-05
-4.35278596716989e-05
-3.78494329415926e-05
-2.06250580806781e-05
-8.6465822785307e-06
-1.10004429613729e-05
-1.99096215078548e-05
-3.23634389633757e-05
-7.16686839921095e-06
-7.56669830988549e-06
-3.52796157393074e-05
-1.4589071126628e-05
-1.07170361490273e-05
-3.50680045061267e-05
-1.94645279679143e-05
-5.40144340186588e-05
-2.78484781609336e-05
-2.77809848956616e-05
-1.19460349551582e-05
-5.62949508689486e-05
-4.75401611133586e-06
-1.30331056633506e-05
-1.02370065433483e-05
-4.8379535106858e-05
-4.42079473338092e-05
-1.9161980747255e-05
-2.78801259501993e-05
-2.53341598566366e-06
-1.68865728683938e-05
-1.0815707137344e-05
-1.56822144234848e-05
-3.40230757934962e-05
-3.50058712526824e-05
-1.26345238453314e-05
-2.54245703654726e-05
-2.981047611643e-05
-1.49603920761322e-05
-3.40343945357363e-05
-5.01247100392967e-06
-1.33001676104156e-05
-3.55887591993252e-05
-1.76012216640345e-05
-3.2871761963772e-05
-4.38934341009547e-05
-7.93200957576582e-06
7.37512983364387e-06
1.040053614185e-06
-1.9283652752711e-05
-5.51704648130894e-05
-4.0736063610358e-06
-2.75160232525317e-05
-4.29201853287479e-05
-3.32759283191221e-05
-2.29308378230232e-05
-1.37464941404107e-06
-8.51796836873716e-06
-9.58043037630663e-07
-4.21606097159364e-05
-9.80940572363644e-07
-4.35816653335596e-05
-1.54100499045687e-05
-1.33613409467278e-05
-3.58338666901101e-05
-3.66362703799639e-05
-7.03836282944346e-06
9.42078488822713e-06
-2.71465259148957e-06
-2.60459997328519e-05
-1.19132345006325e-05
-2.40895713890995e-05
-1.15255135438453e-05
-4.81234095531109e-05
-2.39420083751458e-05
-1.46733921605294e-05
-2.5902276037652e-05
8.45566931625129e-06
-3.71185076578524e-05
-1.92984592573065e-05
-8.45895703099519e-06
-1.63433997673788e-05
-2.8681391889311e-06
-1.85159135098415e-05
-3.63491285743389e-05
-2.63236640871584e-05
-3.42543600267604e-05
-3.23069423334881e-05
-2.31720448854371e-05
-2.4445925108269e-05
-9.41947477629758e-06
-2.58709825755176e-06
-4.41562642115378e-05
-2.56791957227374e-05
-2.88418689193793e-05
-1.56916871397938e-05
-2.6583513142579e-05
-2.01192271987497e-05
-1.11337138995264e-05
-2.01102255359185e-05
-3.9061198533292e-05
-2.20854333846209e-05
-1.28399937058478e-05
-1.72833265777563e-05
-2.17331386439219e-05
-2.57484619596631e-05
-3.37745637071621e-05
-4.35234696069831e-05
-2.93118667354121e-05
-2.05034331590136e-05
-1.60830565888588e-05
-2.65903626268603e-05
-4.44210905536169e-06
-1.69309852692324e-05
-4.5403636400004e-05
-1.4932744172382e-05
-3.08290346805618e-05
-4.14584210921862e-05
-1.94338453217005e-05
-2.22258552149196e-05
-5.05023732189593e-06
-1.41457498322157e-05
-2.12545576965984e-05
-2.62729225572255e-05
-4.29642095175684e-05
-3.10983497448867e-05
-2.45115827312094e-05
-3.84243263101481e-05
-2.28654067501036e-05
-4.80476763649874e-05
-9.12258737626654e-06
-4.64585194845745e-05
-2.02633503766056e-05
-2.21176094971682e-05
-4.23787575957185e-06
-3.67694902392579e-05
-1.04854785229205e-05
-1.11745222239744e-05
-3.96239567307152e-05
-5.28866191378951e-06
6.7206211760183e-06
-2.74481080840642e-05
-4.24243318443152e-05
-1.05080131649598e-05
-1.67421467897981e-05
2.35353129028748e-07
-1.6689621180216e-05
-1.29069406063733e-05
-1.71378914730018e-05
-4.45371503606676e-05
-2.43812901889645e-05
-3.19035158472655e-05
-1.50972055073613e-05
-4.7551212153073e-06
-4.1573362136292e-05
-2.71751077235753e-05
-1.77161130610341e-05
-3.21796387725419e-05
-1.88523656753548e-05
-2.03317467280348e-05
3.73628104841878e-06
-1.32695945704208e-06
-4.45843589413201e-05
-3.32439821324518e-05
-2.25304006754158e-05
-1.95265269826501e-05
-4.05382905878277e-05
-2.18645224264558e-05
-1.56136084487371e-05
-2.85702774052478e-05
-2.82695216458615e-05
-2.24656537197653e-05
-2.49286981655074e-05
-2.25205273281904e-05
-3.11553509732024e-06
-5.10999283209587e-05
-1.51477086656734e-05
-4.13032416594528e-05
-2.81759075291857e-05
-4.83299305126321e-06
-3.85697767526774e-05
-1.66861733727397e-05
-1.19454024141067e-05
-1.53552578649167e-05
-1.31869660722167e-06
-2.57464096378206e-05
-4.8159119402071e-05
1.42804479676349e-06
9.6514673064288e-07
-3.40477998719542e-05
-3.93531864546817e-05
-1.69311423707784e-05
-1.724706462277e-05
-4.53877834200327e-05
-8.86127844700957e-06
-3.46755476460509e-05
-3.19632821494817e-05
-2.53254087915144e-05
-4.32387284462411e-05
-2.02976639667328e-05
-1.71642903123043e-05
-1.08002687812741e-05
-5.08357581966352e-06
-5.53813687237178e-06
6.60197678806582e-07
-2.69888740064042e-05
-9.53316000500113e-06
-1.39491762358268e-05
-3.67300630293413e-05
-3.35568726676748e-05
-2.37067190158582e-05
-2.36805400003223e-05
-3.73456796372701e-05
-2.95016068057915e-05
-1.65067733639983e-05
-1.62148605849214e-05
-4.41254885981217e-06
-2.70662934871167e-05
-2.29116326094244e-05
-3.84530510322102e-05
-5.72133335540518e-05
-4.01786525304783e-05
-1.54662114269296e-05
-1.446724729744e-05
-3.64156377709675e-05
-2.63271597249158e-05
-1.45303521551945e-05
-3.11303445318436e-05
-3.39126993936393e-05
-1.0532518416913e-06
-3.17730867154489e-05
-3.13308804368187e-05
-1.57275485508242e-05
-3.2919548257878e-05
-9.28190567770455e-06
-1.650880496267e-05
2.92533936509877e-06
-4.6331836693105e-05
-2.38222148472651e-05
-3.31001301838048e-05
-3.98946115999604e-05
-2.83358157051173e-05
-1.14055545278385e-05
-2.85665964046699e-05
-3.64516307800946e-05
-3.94817450053866e-06
-4.10310976455848e-05
-1.65403003101083e-05
-2.03026299722264e-05
3.02357176487511e-06
-2.02027591904209e-05
-2.85917935844648e-05
-1.14738368287649e-05
-2.03550333840479e-05
-4.29792456548715e-05
-3.4595911697405e-05
-1.46671486397565e-05
-2.28012038070546e-05
-2.75954271842015e-05
-1.39673873939432e-05
-5.14618844682354e-05
-3.81187341900873e-05
-3.56259109840422e-05
-2.59145680847142e-06
-4.37633859244433e-05
-4.13125067817958e-05
-2.6806119035634e-05
-1.09626639679017e-05
-1.913330934396e-05
-2.24223548562435e-05
-1.23974471390524e-05
-3.30909628051403e-05
-1.04599674151497e-05
-2.16720520911192e-05
-3.39496179100526e-05
-3.1656015261436e-05
-1.6855804356041e-05
-1.60064452961681e-05
7.71749264020799e-06
-1.34233733114291e-05
-2.24248270729644e-05
-8.73513516816307e-06
-2.76379770637376e-05
-1.82578029641707e-05
-2.31712352036719e-05
-1.2334184318572e-05
5.28111193496558e-06
-2.81947527076206e-05
-8.16670505062656e-06
-1.44406290690519e-05
-3.50213504009192e-05
-3.36494289798746e-05
-1.8587079586153e-06
-1.34768430440222e-05
-2.55886060098784e-05
-2.52788334255365e-05
-1.475228503776e-05
-1.57921606003732e-05
-2.09714852712385e-05
-3.17242957793355e-05
-2.17098317197159e-05
-4.03189931820428e-05
-3.23817834685797e-05
-2.24331894974856e-05
-3.12190449104852e-05
-5.97952124660217e-06
6.02013040852666e-06
-2.11576571718319e-05
-7.39491135377069e-06
2.29362542992506e-06
-2.18704993103994e-05
-3.13109885673826e-05
-3.195100951842e-05
-2.56846734524693e-05
1.66663631241582e-06
-7.77795013913906e-06
-5.99191961789144e-05
-2.85617047173292e-05
-3.48357544734375e-05
-7.00176253481956e-06
8.2980149825902e-07
-3.53508068059271e-05
-2.74016717394007e-05
-1.78738868854462e-05
-3.42524231370514e-05
-1.33811223696114e-05
-9.04224331281459e-06
-2.36131683422808e-05
-2.8300423302554e-05
-3.91241889718982e-05
-2.99833239058369e-05
-3.22408600136213e-05
-2.07731087849003e-05
-3.90594280005338e-05
-2.44324511968657e-05
-5.10485924108543e-05
-2.1685852715115e-05
-1.09779562185212e-05
-2.65764013173724e-05
-1.95295827722648e-05
-3.36573050078582e-05
4.79741173980335e-06
-9.1361819097201e-06
-2.56983526520323e-05
6.93609820102835e-06
-6.39767435878136e-06
-3.09479572712626e-05
-2.09601457930316e-05
-3.20719070675416e-05
-3.14924945240466e-05
-1.5724078190256e-05
-2.25345371004051e-05
-3.51619423816259e-05
-2.5832364841227e-05
-2.30155476564819e-05
-4.22310094199117e-05
-1.22489865942077e-05
-1.17621290341783e-05
-2.56782822607441e-05
-3.40495906390955e-05
-1.42980254856331e-05
-3.05871582010841e-05
-2.98617720898601e-05
-2.08820114286492e-05
-4.60900865219225e-05
-2.88500742289903e-05
-5.39724095381194e-05
-4.62609947496201e-05
-6.35601051415756e-06
-4.26341838275346e-05
1.18982345907286e-05
-5.14433238889922e-07
-2.3514051257925e-05
-1.52928960717487e-05
-3.28905028900046e-05
-4.40258676883549e-05
-2.87900889426225e-05
-6.32175431337593e-06
-3.75018007630194e-05
-2.23813564691268e-05
-3.73940088030178e-05
-3.64074569203064e-05
-3.99082275896657e-05
-1.1981144425201e-05
-1.58248486403586e-05
-6.73859912960425e-06
-2.60451051715091e-05
-3.25245043904489e-05
-1.50734609920445e-05
-3.56924583547146e-05
7.06656200522542e-07
-4.30768199972464e-05
-3.89247773808864e-05
-2.52163737339007e-05
-3.47441676436133e-05
-2.34877128371829e-05
-1.00304966843387e-06
-3.5526533923207e-06
-1.61571888501065e-05
-2.24137699583766e-05
1.36901501147082e-05
-3.22800070042963e-05
-1.86181335006407e-06
-1.95004618967391e-05
-2.21777445992998e-06
-9.94807728401329e-06
-1.09833410038847e-05
-2.52894107269132e-05
-3.8452800984485e-05
-1.97192131333805e-05
-9.19492239972935e-06
-4.3391372821753e-05
-1.37675124306271e-05
-4.27237413852874e-05
-1.71818123373235e-05
-3.78882133272136e-05
-1.0556058175835e-05
9.27057481290533e-07
-1.36188685901933e-05
-2.56892491957222e-05
-2.22917298835131e-05
-2.67401526227083e-05
-2.79187996710386e-05
-3.16231051457952e-05
-6.01187830889645e-05
-2.11262055299531e-05
-2.47217870073845e-05
-3.78300933471512e-05
-2.81320274976252e-05
-2.26368000023769e-05
-1.99313823820345e-05
-7.63248992283917e-06
-2.00891939809073e-05
-2.27032412209973e-05
-2.28043321530066e-05
-2.88357190297373e-05
-2.00911175695487e-05
-2.52608790997647e-05
-1.85165209639373e-05
-4.37650825024452e-05
-5.42315895044986e-06
-2.58556742098918e-05
-1.56281913009408e-05
-1.47530377117841e-05
-1.90292210618237e-05
-2.80786444592586e-05
-2.43611586018777e-05
-5.23905357448483e-06
-9.21924986917255e-06
-5.9627162110741e-06
-3.25884570974713e-05
-1.76485549363186e-05
-5.51637442216526e-05
-1.3691535750567e-05
-1.0937664617305e-05
-3.73568696889012e-05
-2.84576386249775e-05
-6.13977534771493e-05
-5.08231902405891e-06
-7.70351261049351e-06
-1.72362377330735e-05
-2.2055918514338e-06
-1.73905324791493e-05
-2.94915697103162e-05
-1.48698797465777e-05
-3.31257804300851e-05
-2.927025826243e-05
-1.78182271963119e-05
-5.09141924717791e-05
-3.2155732232868e-05
-1.41790170850606e-05
-2.76711809936172e-05
-3.02458921847429e-05
-3.39173303021386e-05
-3.56169089405073e-05
-2.48357214726209e-05
-3.08251780597931e-05
-2.47249138800612e-05
-9.17262439895007e-06
-1.87784734374464e-05
-1.21560700865871e-05
-1.78297556131401e-05
-3.12167574111842e-05
-2.40904992345555e-05
-1.95987569563399e-05
-3.65688158746919e-05
-4.19254120324721e-05
-2.73220304217026e-05
-3.31434661897648e-05
-2.59041795122508e-05
-1.54284316120062e-05
-3.83502934741057e-06
-2.01568618196609e-05
-2.07828562733429e-05
-4.36512769382347e-05
-1.82096113108835e-05
-2.56122897456066e-05
-1.64035024404104e-05
-3.83735658707167e-05
-5.74939616895213e-05
-1.14223522763931e-05
-2.56249454529389e-05
-4.37918469191814e-05
-1.36433191073928e-05
-5.05708758589739e-05
-9.36668643691843e-06
-2.88110803536339e-05
-2.02251311562307e-05
5.48415593931567e-06
-4.0484227880304e-05
-2.50736672868333e-05
-3.50413240898244e-05
-3.69248158951471e-05
-3.3522137947679e-05
-8.27520212007723e-06
2.00951560488899e-06
-3.97932088459053e-05
-1.3315639321124e-05
-1.59262348933521e-06
-2.46611129250071e-05
-2.25238194189907e-05
-2.60653432413174e-05
-6.67073930164206e-06
-3.2411452604148e-05
-4.77814962051041e-05
-4.79785147676117e-05
-3.98290568016843e-05
-3.2116830977843e-05
-1.75392187092658e-05
-2.80026334490493e-05
-3.0615840643706e-05
-1.9597274309273e-05
-2.00255769943827e-05
-4.5877787349083e-05
-9.94004250044956e-06
-2.91972931766905e-05
-4.06125370830743e-05
-2.33732655357158e-05
-6.26984488547457e-05
-2.76888785185685e-05
-2.96513002326836e-05
-2.9790640542169e-05
-3.68872702398542e-05
-1.17020999218184e-05
-1.73284501768449e-06
-2.57926745731383e-05
-1.94648005763587e-05
-4.65066724164309e-05
-5.37678449183316e-05
-1.25886424593899e-05
-6.82807812815296e-06
-2.13650909418534e-05
-1.98504676638995e-05
-2.60850193589044e-05
-1.76663798417347e-05
-1.46318344833843e-05
-3.50363922987094e-05
-1.81243570620593e-05
-4.49034443965074e-05
-8.16119503690266e-06
-1.6159064977767e-05
-7.16224510442524e-06
-2.79636414268655e-06
-2.04471266850465e-05
-3.24671847271258e-05
-3.45868815266324e-05
-4.2911347634382e-05
-2.82414136250705e-05
-1.55859372606215e-05
-3.82504432843359e-05
-4.13007671540418e-05
-2.41120429195553e-05
-6.43661856666469e-06
-1.08085701448695e-05
-3.77187333700931e-06
-5.45271669550522e-05
-3.75266488071951e-05
-3.50727759740226e-05
-2.89074988356551e-05
-2.53968288621461e-05
-3.84943752519426e-05
-6.30526423871704e-06
-1.39909154043046e-05
-3.37614420417278e-05
-8.70833802756757e-06
-2.2841703813485e-05
-1.51552746070456e-05
-1.70355303132187e-05
1.42882927927645e-06
-1.53103647015233e-07
1.24125878528893e-05
-3.53567460189964e-06
-3.03435149543706e-05
-2.84241056703519e-05
-4.5526200517133e-05
-3.44964982027557e-05
-2.33075905171269e-05
-2.13784698617333e-05
-3.24514924894721e-05
-2.78733330070576e-05
-1.19285748258933e-05
-3.42259428447374e-05
-9.29038925921381e-06
-9.57217216739291e-06
-3.31144115617102e-05
-1.63638516013281e-05
-1.67106680333973e-05
-3.54487363073961e-05
-3.11056817772344e-05
-3.89564272990306e-05
-4.12950275039819e-05
-2.85526827004939e-05
-2.59349202458206e-05
-3.53871334474613e-05
-5.58695642143705e-05
-1.37100741177255e-05
-2.54429529900053e-05
-3.02561995628849e-06
-1.87988894428808e-05
-8.9474137385929e-06
-2.09720976300254e-05
-1.37571926186043e-05
-1.73205245902212e-05
3.12776262433941e-06
-2.60989278493427e-05
-3.66932737716232e-05
-2.98526976121529e-05
-1.7684696536721e-05
-1.26442477966297e-05
-2.93096753010926e-05
-1.54068584305917e-05
-1.34505130541735e-05
-8.63177285625972e-06
-1.69762200869473e-05
-4.42885482192542e-05
-3.92651495605692e-05
-3.02481180588853e-05
-3.44783568893559e-05
-3.52397742536809e-05
-1.81291739827847e-05
-6.6919141934222e-07
-3.18406826942318e-05
-2.04085342631242e-05
-2.64082606499637e-05
-3.96352032889795e-05
-5.21098861817553e-05
-3.5366654291619e-05
1.65626166714131e-07
-3.23545489195063e-05
-1.17666683737746e-05
-3.98311923883024e-05
-2.06774152002256e-05
8.2362796963722e-06
-7.40062557783604e-06
-6.92484694764831e-06
-3.66791119678007e-05
-6.38430554949536e-06
-3.34851638766459e-05
-1.50983975464258e-05
-1.08744747043566e-05
2.72575087788601e-06
-4.50211626036935e-05
-3.08756811835621e-05
-2.33504251808341e-05
-2.0441537252798e-05
-2.01049262066827e-05
-1.0666607652972e-05
-3.04503435588636e-05
-1.46993458825009e-05
-4.17722335834524e-05
-2.25857178779737e-05
-3.77403724259928e-05
-1.60413839903531e-05
-2.02541155361484e-05
1.33131390120961e-05
-3.49346509793796e-05
-2.0798578709872e-05
-1.98896894432439e-05
-3.34488112216275e-05
-1.81691340798255e-05
-2.13033010748476e-05
-1.77993757252185e-05
-2.34990359713651e-05
-3.81300268231605e-05
-3.00626682899559e-05
-3.81516199515896e-05
-1.15909874672027e-05
-2.98494103394662e-05
-5.79136406390082e-06
-3.67203972570284e-05
-2.52363319165449e-06
-3.98719376396874e-05
-1.78349285719868e-05
-1.62909615047794e-05
-2.25092226108073e-05
-2.88233710647601e-05
-2.16012075476229e-05
-2.65650398526324e-05
-4.24984677715629e-05
-2.2352965007134e-05
-2.37663523364662e-05
-1.99707695272544e-05
-1.84074172117358e-05
-9.64774622439316e-06
-2.89839525993395e-06
-3.28381565265365e-05
-3.76270447331832e-05
-2.74187743219207e-06
-2.29764149266746e-05
-3.39111371270592e-05
-2.96808972138927e-05
-2.72914738520217e-05
-4.37828895200419e-05
-3.40012191998604e-05
-5.64026541507131e-05
-4.98976005646079e-05
-2.6499537786671e-05
-2.35558995842421e-05
-1.55005105810617e-05
-3.22325819563316e-05
-2.62263901963054e-05
1.91694395219388e-06
-1.6350170532419e-05
-1.34898878195514e-05
-3.43719340681237e-05
-1.08030788565685e-05
-1.98684709657962e-05
-4.13908566925889e-05
-4.57477094248625e-05
-2.4320547347182e-05
-2.17586943474938e-05
-3.74582001498334e-05
-5.19338627664593e-05
-2.15446404719416e-05
-1.07936624132034e-05
-3.67659719075452e-05
-1.88417599452085e-06
-6.32322974107583e-06
-2.55512747522471e-05
-2.64972941558008e-05
-4.22133756373444e-06
-2.76605167519566e-05
-1.4162493057424e-05
-2.97361556499396e-05
-5.31275585613345e-05
-2.27148297718335e-05
-3.37726736386564e-05
-2.38781220816227e-05
-4.06665335122441e-05
-2.02155578856778e-05
-2.13392708075313e-05
-3.32925106032831e-05
-4.28647443799276e-05
-1.32132699049892e-05
-3.25684877647585e-05
-2.04692588973078e-05
-1.60130154255497e-05
-7.55265611936483e-06
-2.98366401286662e-05
-4.05783202995817e-05
-8.68650851784495e-06
-2.36979736529788e-05
-4.28132091989334e-05
-9.13888678400408e-06
-1.52357877059207e-05
-5.92931283567408e-06
-6.93980401806174e-06
-3.35068256456274e-05
-1.67091266041371e-05
-2.35650064199349e-05
-1.96271668067694e-05
-2.36313251179208e-05
-2.36523156998195e-05
-2.39122820335076e-05
-2.3833761012781e-05
-4.33957392406094e-05
-2.2069218888496e-05
-2.02153098233122e-05
-2.54653723959765e-05
-1.73858117563147e-05
-2.33806328606202e-05
-3.04991946463182e-05
-4.47044482024067e-05
-1.035805974472e-05
-2.68697537833765e-05
-2.33436106504937e-05
-3.21935701614379e-05
-1.58630738212764e-05
-4.4522974086561e-05
-2.26043773500251e-05
-4.67715217169386e-05
-3.16831492442825e-05
-1.53532271472999e-05
-6.4464731758795e-05
-1.47320429117613e-05
-2.52730228446964e-05
-2.77335647849799e-05
-1.38587821416281e-05
-2.32026785438792e-05
-3.09742973629146e-05
-3.41574359870984e-05
-1.91567732666214e-05
-1.26507919626386e-05
8.51088603725149e-07
-2.70120250281123e-05
-2.44644002509021e-05
-2.65284014882681e-05
-2.66273100935342e-05
-2.50172076014773e-05
-1.37378864396718e-05
-2.32361647567241e-05
-2.00501316995558e-05
-1.53091571314454e-05
-3.71157702373638e-05
-2.5876836986586e-05
-4.99319151191551e-06
-2.96578234856568e-05
5.82036915467962e-07
-2.58518209758354e-05
-3.48215116494232e-05
-1.37700594319223e-05
-2.7251992713379e-05
-2.92808393310603e-05
-5.09255154634119e-05
-1.83244734764275e-05
-7.80063326407705e-06
2.29006855679199e-06
-6.89500885340712e-06
-2.44244227590809e-05
-2.17747217052267e-05
-3.64031536556927e-05
-9.70329220852602e-06
-9.52585122051512e-06
-1.39128254530482e-05
-2.66318310145257e-05
-3.51850345300494e-05
-2.12894683486362e-05
-1.73187611994814e-05
-3.41924699737425e-05
-3.81675261058366e-05
-1.51652431752805e-05
-9.01293702628615e-06
-1.55056521040467e-05
-1.477335101178e-05
-2.13674304089042e-05
-3.16327469693119e-05
-3.83379239672314e-05
-3.26185660339259e-05
-4.02758871854983e-05
-2.65130140638252e-05
-2.97688422215049e-05
-1.38754629817957e-05
-1.93678736292145e-05
-1.74150926937068e-05
-6.02829618360303e-06
-3.37478324865941e-05
-9.80028459750071e-06
-3.26051049104293e-05
-1.99322663056602e-05
-1.07626187627272e-05
-2.98793821766382e-05
-2.65367336852752e-06
-2.54484299937503e-05
-1.63013935590854e-05
-4.18516152742817e-05
-2.92813754531593e-06
-1.8718101994138e-05
-4.0253110678099e-06
-2.02167234050698e-05
-1.12612350619529e-05
-4.11015838647083e-05
-1.84111471391607e-05
-1.46186106689227e-05
-2.19539619792002e-05
-2.41285926362622e-05
-2.81282878513415e-05
-1.54217006986309e-05
-2.31833688188463e-05
-3.18567740559718e-05
-2.38134026925198e-05
1.1914229133177e-07
-1.48442825421054e-05
-4.96993325392612e-05
-2.62759435227761e-05
-4.46612629282174e-06
-2.6520983569733e-05
-2.25911887911477e-05
-2.79741852994801e-05
-4.19230729639906e-05
-2.99387729752739e-05
-3.25787755559987e-05
-2.83622854194116e-05
-3.7026368004982e-05
-3.55675077473133e-05
-1.81357937365044e-05
-2.12673384488732e-05
-2.9067919574438e-05
-3.16755668384415e-05
-4.21099605504723e-05
-4.60007715712752e-06
-4.05686068406363e-05
-6.53462390363984e-05
-2.12915301414579e-05
-2.15976155766562e-05
-6.63945381056307e-06
-1.09186617917843e-05
-1.43479167645988e-05
-5.98486136444718e-05
-2.25166412682664e-05
-3.77558088123347e-05
-2.66166077966577e-05
-4.37967252624438e-05
-1.3345169263745e-05
-1.46637806047578e-05
-1.94277261516595e-05
-4.4161994641229e-05
-4.8532171569228e-05
-3.43838555343878e-05
-7.80818672301745e-06
-3.98893431984426e-05
-2.72606326136545e-05
-2.29784661250049e-05
-1.45740353491313e-05
-2.57356507615486e-05
-4.01609819029492e-05
-1.73975725121935e-05
-4.28777269694451e-05
-1.84099700810793e-05
7.26133763567364e-06
-9.14974801854844e-06
-1.95138511368439e-05
-4.36617840584121e-06
-4.98219214429615e-05
-3.66984833606589e-05
-4.65538387120878e-05
-4.89816998407202e-05
-9.8641470208376e-06
1.1938868661907e-05
-3.18678063693264e-05
-2.18147008434518e-05
-7.44590168124624e-06
-1.37737673179505e-05
-2.45010815702802e-05
-2.44209592165293e-05
-3.94014261143506e-05
-3.60892442562555e-05
-2.22135052367192e-06
-2.90215747934675e-06
-3.35196526848199e-05
-2.85590142649271e-05
-1.81585193337504e-05
-7.39232430482281e-06
-4.52882083138368e-06
-9.31190390980613e-06
-3.60103450770916e-05
-3.63361866440674e-05
-2.61331851421084e-05
-2.23191641027504e-05
-1.43517133001407e-05
-1.23234632378329e-05
-2.97904768483662e-05
-1.84399327180119e-05
-2.13910822165435e-05
-4.84313119463738e-09
-1.81703567696493e-05
-7.03854812322647e-06
-2.38043366385992e-05
-1.14045511562339e-05
-1.17393787709402e-05
-4.32030406846249e-06
-2.81947608148603e-06
-2.7681557382051e-06
-3.05054891457603e-05
-2.2323743862448e-06
-1.25832882128654e-05
-2.7704202835672e-05
-1.19118308136285e-05
-5.85417980766502e-05
-1.85746652423085e-05
-1.81998781428559e-05
-4.76977984774382e-05
-2.95740301474133e-05
-1.5277390139158e-05
-3.00908724317192e-05
-1.39772190674283e-05
-2.70869616836297e-05
-4.0041971151121e-05
-7.49731546335829e-06
-3.80988643252865e-05
-4.51796513667033e-05
-4.28168332234702e-05
-2.32990573097019e-05
-2.11598391738166e-05
-4.42551429593166e-05
-3.44048797142091e-05
-3.06061570620223e-05
-4.17712137282604e-05
-1.28526615423353e-05
-3.27079053551306e-05
-3.53829579208032e-05
-3.8844557255838e-05
-3.58969049130902e-05
-4.2334920733333e-05
-2.25927538511521e-06
-3.56713572608342e-06
-2.05021450114281e-05
-2.16587551800091e-05
-6.38981988990354e-05
-2.88494041749582e-05
-1.23616236275074e-05
1.26632299362889e-06
-2.44777597165021e-05
-3.4982223759219e-05
-7.30477997363274e-06
-4.48473767896043e-05
-1.90607450897923e-05
-2.30536705415882e-05
-4.50966451473299e-05
9.59697399657265e-07
-2.31724143619948e-05
-2.46739627880262e-05
-2.6212947167909e-05
-2.21682378911466e-05
-1.35207586822765e-05
-4.09942665655277e-05
-2.60048883645422e-05
-1.77834020709885e-05
-6.03762191703318e-06
-2.6606727352499e-05
-4.21916329809474e-05
-1.70278532584917e-05
-3.60943603826528e-05
-1.27804791600924e-05
-1.38764138613575e-05
-2.58967227997995e-05
-1.84577415483823e-05
-2.27463170246998e-05
-3.22119679234589e-05
-7.08631721228235e-06
-1.67331274724974e-05
-1.42739155138142e-05
-1.54385955153997e-05
-2.84903809949293e-05
-3.80582375554518e-05
3.28234306818893e-06
-2.60946058055103e-05
-1.01808033019355e-05
-1.28325266503292e-05
-2.59217511486964e-05
-3.33962434342315e-05
-9.46284622638205e-06
-2.78411232317919e-05
-2.92199987169147e-05
-1.66307851898253e-05
-2.45774067037819e-05
-4.13313318663358e-05
-2.52519314231369e-05
-3.28192059545685e-05
-2.74855251930504e-05
-2.04718622559401e-05
-4.24673030080236e-08
-3.15668620217283e-05
-1.37792405327468e-05
-1.88244640237401e-05
-4.9222047321474e-05
-3.30201806240542e-05
-1.21344994643573e-05
-1.25531579583122e-05
-2.79792547463762e-05
1.07887724940053e-05
-3.65004884335052e-05
-4.46930327535232e-05
5.83495484846824e-06
-1.05705015519929e-05
-1.66638884244442e-05
-2.50708475576797e-05
-3.38381633018921e-05
-6.40691756504784e-06
-2.5215064730783e-05
-2.84062043259837e-05
-2.24994308199858e-05
8.0783096794439e-06
-3.64184911829579e-05
-4.16398037011585e-06
-4.75116261882881e-05
-4.04739158758369e-05
-1.82445305176015e-05
-4.65344180378522e-05
-4.31631809736649e-05
-2.52036506804523e-05
-1.82261476461623e-05
-3.26767484721771e-05
-3.12672192580262e-05
-4.17185862957324e-05
-2.27564939243824e-05
2.03780167714148e-05
-1.80296034274572e-05
6.96037644270232e-06
-3.31794670526541e-05
4.00179694737247e-06
-2.46789096742045e-05
-3.83767540040519e-05
-3.40786897084706e-05
-1.43015769600158e-05
-1.85130860082549e-05
-2.30989764597761e-05
-3.88768835836873e-05
-1.23123395887309e-05
-2.03847636512198e-05
-3.76454963281462e-05
-1.71143173791443e-05
-2.11408392186094e-05
-4.02718468331003e-05
-1.89354393821607e-05
-4.24245493257416e-05
-3.17517653474073e-05
-2.56630647412578e-05
-1.08625214527738e-05
-1.38069795022017e-05
-3.21909053853449e-05
-2.1918768132643e-05
-4.53473852160851e-05
-6.20288092695198e-05
-4.03924733381861e-05
-9.22338175841991e-06
-3.58544461032509e-05
-2.94217258953007e-05
-2.22814247176789e-05
-2.51568025967708e-05
-1.10118343949335e-05
-2.4803503604909e-05
-1.27716930393448e-05
-3.36066377603072e-05
2.3664818063342e-06
-1.82566226524526e-05
-2.82165915663249e-05
-9.25100304267206e-06
-4.15555140475684e-05
-2.04033398723855e-05
-2.22724313001315e-05
-2.83701304674208e-05
-2.38552269195445e-06
-3.62646187615831e-05
-6.82485815768754e-06
-1.82713453272063e-05
-4.43687538616121e-05
-1.9602404146859e-05
-1.00596571026191e-05
-1.9691548625355e-05
-1.61901073902983e-05
-2.71281126718857e-05
-5.13378602787338e-05
-4.23545181985811e-05
-7.48869455856955e-06
-3.80562799354651e-05
-2.67619472797658e-05
-3.01731785239838e-05
-3.86545833547229e-05
-2.32992318207048e-05
-3.04482918321762e-05
-4.27623988439205e-05
-3.48470862601997e-05
-2.47855000931103e-05
-2.7790774640186e-05
-5.65841555541842e-06
-4.28277858184271e-05
-4.0683793652565e-05
-2.57786432536187e-05
-2.43053626414487e-05
-2.77819926839702e-05
-2.95852924316613e-07
-2.58691030761209e-05
-4.78486100345485e-05
-4.6878583034785e-05
-5.16247135855632e-05
-1.37093141408364e-05
-2.03343369101803e-05
-8.45376435501607e-06
-2.31244887173609e-05
-8.31398265211498e-06
-4.54323514289382e-05
-2.90914871957878e-05
-9.81273459451771e-06
-1.13648133782273e-05
-1.68107550473046e-05
-1.9347818264925e-05
1.54712156263489e-06
-4.54576833730952e-05
-3.91515047842824e-05
-1.67327439869198e-05
-3.28307849384817e-05
-2.78449150589632e-05
-1.38081443676688e-05
-2.78337419325315e-05
-3.03136526887199e-05
1.47620655963397e-06
-4.3878537631097e-05
-2.60194272971541e-05
-3.09631370979502e-05
-2.63459476834969e-05
-9.88603645213226e-06
9.43089065077073e-06
-4.6076200910864e-05
-4.59282149122981e-06
-1.41166666642402e-05
-3.46872985533309e-05
-3.34600799595166e-05
-1.83414435939579e-05
-2.36368828227975e-05
-2.69828108934095e-05
-3.16642240533393e-05
-4.41356361059761e-05
-1.26325856528946e-05
-1.13094014809621e-05
-7.41535941830419e-06
-4.72449871316309e-06
-3.25660103159313e-05
-3.93738057114806e-05
-2.06594516743176e-05
-4.14191403911165e-05
-4.25630798214326e-05
-2.20077044602822e-05
-6.34809084992896e-06
-1.00551650345979e-05
-1.20418261863853e-05
-1.24070242020823e-05
-2.93559236940438e-05
-1.35546308828252e-05
-2.40626760934022e-05
-3.78595863777706e-05
1.17369439481737e-06
-3.24644118941425e-05
-1.48091964644638e-05
-1.52526274564116e-05
-4.64950398328639e-05
-4.10983390246039e-05
-1.84873363400916e-05
-8.90706666935174e-06
-4.82769074605323e-05
-3.23055025715426e-05
-1.83386552890165e-06
-1.53003599947748e-05
-8.23733432846256e-06
-1.55286273944569e-05
-2.21407347091192e-05
-5.18580925517624e-05
-2.77985406706495e-05
-2.95318928860141e-05
-4.455808166821e-05
-4.46758250836632e-05
-1.58375598769891e-05
1.11471781535482e-05
-1.77751311130366e-05
-1.16004599020159e-05
-9.27296458898568e-06
-3.06249880935639e-06
-4.73513713592076e-05
-3.69772301059998e-05
-1.8000656041764e-05
-3.47449983498719e-05
-3.34260069863525e-05
-3.92359950008236e-05
-2.25505421093621e-05
-2.14107836547637e-05
-4.00151293322222e-05
-3.20869311202382e-05
-1.13893574159935e-05
-2.41133354609025e-05
-3.09115425575107e-05
-2.0014551839871e-05
-1.66743472940725e-05
-1.90681627483783e-05
-1.9152533069576e-05
-3.85807017976107e-05
-3.62582054343015e-05
-2.57640709555855e-05
-3.47631982729143e-05
-1.69692854644453e-05
-1.70735727975495e-05
-6.15171570594948e-06
-3.07933662541476e-05
-5.09871717675959e-06
-1.57342689083685e-05
-1.69333348685258e-05
3.55678949481659e-06
-3.34342784856609e-05
-3.15104133796221e-05
-9.13105031291467e-06
-9.08372884980828e-06
-3.57713789637822e-06
-3.62124386752157e-05
-1.11122046148621e-05
-9.36617140837627e-06
-4.08047464633656e-05
-2.05669918302259e-05
-2.74787532317531e-05
-1.36237237943114e-05
4.36576891754206e-06
-2.08278259216482e-05
-2.7654968263495e-05
-2.36451112248873e-05
-3.05804813845957e-05
-3.65605766212688e-05
-4.63495471179903e-06
-1.24744481897795e-05
-2.05529594271599e-05
-2.0640320150864e-05
-3.44882865158451e-05
-1.53398994985587e-05
-2.74461437115409e-05
-3.33725469076246e-05
-4.40522357702604e-05
-4.3810263774161e-05
-6.37705177165012e-06
-1.70147774487303e-05
-2.01272735983668e-05
1.77244965003736e-06
-1.91531213164795e-06
-2.70161285033944e-05
-3.0294341835007e-05
-3.0591425929621e-05
-4.7057085358016e-05
-2.46186703116315e-05
-2.3432828311139e-05
-1.68248495668137e-05
-5.52989157340705e-06
-1.67885884551646e-05
-3.8534083735747e-05
-2.28673536170688e-05
2.45813957681318e-06
-1.70409616495609e-05
-3.75502157433209e-05
-2.78618561009867e-05
-8.57659141251268e-06
-2.05684510486777e-05
-6.8344983995059e-06
-2.10147734314019e-05
-7.96962071459939e-06
-3.13944541565739e-05
-3.76210723550007e-05
-4.60769768665881e-05
-1.5326727980944e-05
-1.46972270537583e-05
-3.13940985539297e-05
-3.21361289942543e-05
-2.62588227018557e-05
-3.45567696734838e-05
-2.63261738552177e-05
-3.89603880804218e-05
-3.68731644006713e-05
-1.7435369527912e-05
-5.07953531727931e-05
-9.98564023129848e-06
-6.12389273020918e-06
-2.74524277563671e-05
-7.37045763758253e-06
-3.33169784955762e-05
-4.24848284323218e-05
-7.08807725440428e-06
-2.45843083959957e-05
-2.08300528592908e-05
-1.12107277184568e-05
-9.45726972205639e-06
-1.39018429650476e-05
-3.14999345660148e-05
-8.64140253206649e-06
-1.35568511454997e-05
-1.9813446169922e-05
-2.84625394396164e-05
-1.98304904530147e-05
-3.25656984162188e-05
-2.89620895964349e-05
-2.4505065277213e-05
-1.99839130896201e-05
-8.83199407757184e-06
-8.54629313923661e-06
-2.04808572177166e-05
-2.89768599202547e-05
-1.04083286797331e-05
-5.19802022305563e-05
-3.43946316259009e-05
-5.17781478427012e-05
-1.97311537414991e-05
-8.84364238323401e-06
-2.42815272923482e-05
5.69165905365327e-06
-3.22192274733783e-05
-2.62527777045717e-05
-1.88005037340667e-06
-5.05531317480209e-06
-2.4852486041543e-05
1.61720141045249e-06
-2.59669409593817e-05
-1.37856932543687e-05
-2.37960791103231e-05
-1.13401808842213e-05
-7.98636523654001e-06
-1.66876152708845e-05
-1.89476749243841e-05
-2.21737292108178e-05
-1.73502337478844e-05
-4.07238848400972e-05
-2.03289374184064e-05
-7.2206503124446e-06
-2.22198099369849e-05
-3.10605059112921e-05
3.19714526517176e-07
-4.04425057012085e-05
-1.51705056144675e-05
-2.69597045665443e-05
-3.82900811250297e-05
-6.38181071450021e-06
-3.37446112241691e-05
-1.64562397570325e-05
-4.52559258086744e-05
-2.95734713319952e-05
-1.13908023062962e-05
-3.37874945866666e-05
-3.01649207213769e-05
-2.58682625716989e-05
-1.43900737107309e-05
-3.07279799003648e-05
-5.29134724775352e-05
-2.1360578522718e-05
-4.35179984917769e-05
-2.18770185296656e-05
-5.26445210996448e-05
-1.61888827191698e-05
-2.97324780293048e-05
-3.55339616273044e-05
-1.95421141140532e-05
-2.75997623497721e-05
-2.99193173191338e-05
6.04089687395199e-06
-1.05609897024276e-05
-5.09043371048148e-05
-3.25741655215228e-05
-2.53857351424325e-05
-2.29362667580392e-05
-2.67747557019682e-05
-2.68666162587665e-05
-3.26984080801452e-05
-1.14772756440977e-05
-3.02132387989458e-05
-2.20055757809435e-05
-2.86902381883531e-05
-1.34823307607999e-05
-2.84769051936425e-05
4.52308193721439e-06
-3.31217428918133e-05
-3.80352174074197e-05
-1.72680297454012e-05
-1.83599790677944e-05
-2.70968849315967e-05
-8.98237300852344e-06
-1.80504347156437e-05
-4.67481917156217e-06
-1.30324135185532e-05
7.57875590589718e-07
1.04836856846726e-05
-3.64051958549445e-05
4.2627730986645e-06
-9.0124537456329e-06
-2.77290950332328e-05
-7.05269883831908e-06
-4.62974300931941e-05
-4.66318472338823e-05
-1.20823082010677e-05
-3.07579318125712e-05
-2.37853200191068e-05
-2.88074125922106e-05
-3.88655262269329e-06
-3.55143300352877e-05
-2.3638470779576e-05
-6.71450675717623e-06
-1.31345213954674e-05
-4.2052382261163e-05
-1.35830919451733e-05
-3.57349351460679e-05
-6.05771646442041e-05
-4.05435344331935e-05
1.47848667193666e-06
-2.59250393748097e-05
-3.83115657756114e-05
-2.25279095095273e-05
-3.23612002513193e-05
-2.55983865085373e-05
-2.9231212779202e-05
6.34534355934332e-07
-9.30394363521395e-07
-1.89580467040125e-05
-5.70438922570547e-06
-3.72120211913642e-05
-1.79073418156498e-05
-2.08103514330033e-05
-4.48127056169928e-05
-3.3061434000302e-05
-1.33931182203312e-05
-4.24985381543407e-05
-2.27069332415967e-05
-4.94831033045439e-05
-3.6748042311903e-05
-3.73016403264866e-05
-8.86981083862964e-06
-1.65883179993874e-05
-3.69420659346941e-05
-2.23687708290322e-05
-3.23255316570498e-05
-6.73459147123625e-06
-2.34423747528723e-05
-2.27256675467741e-05
-1.2868901828295e-05
-1.46269872847736e-05
-3.69966157096495e-05
-1.38465077049314e-05
-4.55594752614182e-05
-5.49563739289538e-05
-4.33403376703786e-05
-1.39918657462805e-05
-4.2180987082937e-05
-3.10988059760589e-05
-8.44415911538947e-06
-1.91282010776709e-05
-2.09660983339371e-05
2.04735252138275e-06
-5.73333907508816e-05
-2.98805847773938e-05
-2.67548079450045e-05
-1.81083412199437e-05
1.40107893152066e-05
-1.32589191913101e-05
-2.99359977721934e-05
3.63261030700605e-07
-2.27180243939416e-05
1.25861055815016e-06
-3.46107182541066e-05
-7.89579848801767e-06
-2.70390611462554e-05
-6.16642930902607e-06
-1.45330748383503e-05
-1.90161102591543e-05
-2.61656830208226e-05
-3.79373919798156e-05
-1.42516404990819e-05
-2.04827625767836e-05
-1.2076356250873e-05
-1.95894826184154e-05
-1.63100532964141e-05
-2.59452450952868e-05
-2.6443052109241e-05
-2.73821433036479e-05
-3.61392801844331e-05
-2.66029030658496e-05
-1.01009891754653e-05
-4.05702631606353e-05
-1.48615385742975e-05
-3.41741267205625e-05
-4.03473189869548e-05
-2.92839115702905e-05
-2.07102014461324e-05
-5.00786326066814e-05
-1.33769084860457e-05
-1.39234118514351e-05
-8.20313354684058e-06
-1.58193856176232e-05
-4.3443104778934e-05
-1.99274335283939e-05
-4.32334515190877e-05
-3.40419862745645e-05
-4.85438216886073e-05
-8.24589607869251e-06
-2.74956710184492e-05
-3.12938279281927e-05
-5.71369507958414e-06
-3.50807417427323e-05
-3.15577943358267e-05
-1.10663588756557e-05
-2.30144265887605e-05
-3.4656232524662e-05
-3.58709648903611e-05
-2.28252916280887e-05
-1.83938163216635e-05
-5.73134429813751e-05
5.6169531751546e-06
-4.23602275952574e-05
-3.79839661487872e-05
-3.58926008152958e-05
-1.45090908446729e-05
-5.45420525428742e-06
-3.97288965128323e-05
-2.94479392778936e-05
-2.70401997210385e-05
-2.17106709807267e-05
-4.15792206729684e-05
-2.95400528750491e-05
-1.78062975069633e-05
-9.97910424427527e-06
-6.36548825043387e-06
-1.68292385505002e-05
-3.52067672819419e-05
-3.68846409889261e-05
-1.74187105036044e-05
-1.9655970168566e-05
-1.69143784701084e-06
-3.01243411664362e-05
-3.36308239840991e-05
-5.22326931893662e-05
-3.68110328650812e-05
-2.34185436571283e-05
-3.05308076547091e-05
-5.72929833293218e-05
-9.15994076663697e-06
-3.06542633165292e-05
-1.88771122449694e-05
-6.28731884043843e-06
-4.15385209603469e-06
-3.39021909042081e-06
-3.36854001978591e-05
-3.25020290428863e-05
-3.26113014573809e-05
-4.31150745989871e-05
-1.77349853650398e-05
-1.66622882987288e-05
-1.11378915795111e-05
-1.37256516208063e-05
-1.87831747010652e-05
-2.05109861013694e-05
-1.97279459202448e-05
-3.43243851757932e-05
-1.07494722164935e-05
-3.59996347518536e-05
-2.09287874337444e-05
-4.2600331258766e-05
-3.50760480358388e-05
-9.06442693157914e-06
-6.88046469422906e-06
-1.36934756893946e-05
-2.511673387115e-05
-1.37480829136668e-06
-4.37754816224882e-05
-2.8893308772523e-05
-2.2650818317333e-05
-2.69406406895715e-05
-1.51909329444293e-05
-1.74825862660363e-05
-3.24601099778819e-05
-3.73223391357764e-05
-1.34787285413271e-05
-1.93127948031343e-05
-2.1131159391295e-05
-2.08858262748134e-05
-2.92808019557092e-05
-1.19372624208095e-05
-2.10452206956265e-05
-1.31988176900914e-05
-4.80896482047455e-05
-2.28705043580721e-05
-4.70610943149344e-05
-1.73963008648692e-05
-1.57599271897363e-05
-4.12270587636897e-05
-3.36388429887789e-05
-2.5975418233637e-06
-1.98834359505636e-05
-1.83196725934203e-05
-2.32897842242341e-05
-2.67589006314295e-05
-2.14555815090189e-05
-4.23421660198375e-05
-1.34438311770729e-05
-3.09148663328557e-05
-9.78665454697935e-06
1.2147199573595e-07
-4.39993271948406e-05
-2.89527274725771e-06
-3.33051582302731e-05
-2.11730949316476e-05
-3.78626504756429e-05
-6.50767318836005e-06
-8.00123881008946e-06
-2.8686487107443e-05
-4.39692211682001e-05
-7.6955302310981e-06
-2.40037562002611e-06
-3.59288993494545e-05
-1.74591333267902e-05
-2.86656222475254e-05
-1.91449414879775e-05
-4.30849467404848e-05
-2.76574158208808e-05
-4.04275125955919e-05
-3.96792160438157e-05
-2.16317710685611e-05
-1.54501574516005e-05
-5.29182897569461e-05
-3.41842281250544e-05
-9.01213915348674e-06
-3.92010670314583e-07
-3.18686430641115e-05
-3.25371287837602e-05
-2.31226393701163e-05
-2.03014988346743e-06
-9.2310591323366e-06
-3.51819221035959e-05
1.71947457306311e-06
1.23532959587502e-07
-2.08813300038069e-05
-4.07400347250993e-05
-4.76612366406568e-05
-3.52325145355359e-05
-3.94455883564366e-05
-3.27054190080222e-05
-3.71737191122372e-05
-2.38263424921094e-05
-2.21581595965835e-05
-2.28771775388463e-05
-1.06343512154983e-05
-3.0034873546919e-05
-2.25180370290923e-05
-3.77775902985353e-05
-3.27232267751104e-05
-2.02132499246932e-05
-1.50124778840719e-05
-1.40200874389951e-05
-7.80347381421813e-06
-1.94116607529178e-05
-3.22990027315177e-05
-5.78820962892804e-05
-1.40073876963203e-05
-3.02526316701922e-05
-4.12273642294326e-06
-3.79238719622599e-05
-3.32375694639812e-05
-1.90613265645161e-05
6.52896784195372e-07
1.52582534270755e-06
-3.08513217170701e-05
-2.57686932225079e-05
-5.15183584851066e-05
-2.45519780564039e-05
-2.09318425404132e-05
-1.38850340500345e-05
-3.62145335293385e-05
-5.54503741048775e-05
-3.88507337957623e-05
-3.46841841380718e-05
-5.34148457033625e-06
-1.75302164608523e-05
-2.98739577901087e-05
-1.84233266047651e-05
-1.66178878526229e-05
-8.05614145967784e-05
-2.73251161407966e-05
-2.58716946729565e-05
-2.91630258312119e-05
-2.89312518543367e-05
-6.59171745279015e-05
-2.64636533129772e-05
-4.11951948383112e-05
-4.19214274887255e-05
-3.04928505449166e-05
-2.85267338006867e-05
-1.26093106813781e-05
-4.04560986038546e-05
-1.95150307407431e-05
-1.19641213060413e-05
-1.21248229969744e-05
-2.03724366969145e-05
-3.81190698129992e-05
-3.11832717822127e-05
-1.6891142075783e-05
-1.92157145172399e-05
-2.38644577364741e-05
-1.36446377357906e-05
-4.7676962785915e-06
-9.74218640863607e-06
-2.56463886903358e-05
-1.35012386607312e-05
-3.08756949983013e-05
-3.08025638287235e-05
-1.74733804313335e-05
-3.23557878808554e-05
-3.85326667201249e-05
-1.25084981110031e-05
-3.06683426367071e-05
-2.96685056500034e-05
-3.85289793557348e-05
-1.41038104825097e-05
-3.35514784314564e-05
-1.9515019842383e-05
-2.92402083047263e-05
-3.0142767174132e-05
-1.75063791213224e-05
-1.09808944546139e-05
-2.46667171273782e-05
-4.0843900454087e-05
-2.01528293451043e-05
-2.72884355712138e-05
-2.59743812385513e-05
-2.84693816955811e-05
-1.09083816981529e-05
-2.83061425657176e-05
-4.63405995876218e-05
-2.41054589370284e-05
-3.85781678091898e-05
-3.59825222910335e-05
-8.88635279684293e-06
-3.08710831873589e-05
-3.34063821084768e-05
-2.82935769278764e-05
-1.75644231931651e-05
-3.40463040165135e-05
-6.5033019858584e-05
-3.4673608433985e-05
-3.45918708578336e-05
-3.67100647056392e-05
-3.46858634408904e-05
-3.39583497212795e-05
-4.95320651611273e-05
-8.72734741897869e-06
-1.86070209951687e-05
-3.6317218482725e-05
-1.33650424097883e-06
-3.84884021059265e-05
-1.16069132215779e-05
-2.03546527191486e-05
-2.79216781872056e-05
-4.04243994535612e-05
-3.55535480629999e-05
-2.32608676816377e-05
-1.48003830411017e-05
-2.22277525049853e-05
-2.47246545867494e-05
-1.78729602977351e-05
-1.81243214818558e-05
-2.79352368082018e-05
-1.72156223822568e-05
-4.16515687739034e-05
-6.27028506264423e-06
-1.90019897423177e-05
-4.29760353749533e-05
7.28234355341674e-06
-1.65521331801351e-05
-1.60140227908905e-05
-4.61698409321883e-05
-4.6879036648151e-05
-1.92409059984665e-05
-1.16326988495134e-05
-2.2054008391557e-05
-3.32129655275663e-05
-3.46275318731725e-05
-4.27146003543041e-05
-3.0209957873733e-05
-1.41511424713815e-05
-2.30893274545711e-05
-3.07820932270517e-05
-2.98588750425204e-05
-3.76407153401301e-05
-3.65581298497385e-05
2.93234857082165e-06
-3.72974666941212e-05
4.23348375177818e-06
-2.1064011907775e-05
-1.3877441503214e-05
-4.24208972691202e-05
-4.03376848392783e-05
-3.29018426226082e-05
-1.48693791679555e-05
-2.06893113354981e-05
-1.55451127452715e-05
-8.97077875157567e-06
-5.70690421800764e-05
-4.62137072585874e-05
-1.96361377824441e-05
-4.12757878473647e-05
-9.93928670752527e-07
-5.19463872972303e-05
-6.29845495403605e-06
-2.86118977044133e-05
-3.51490162392635e-05
-5.45318996693888e-05
-5.24597816444632e-06
-1.39913505079796e-05
-3.21174529747838e-05
-5.19031965141441e-05
-1.51533591249818e-05
-9.38011799072848e-06
-4.18464560120744e-05
-1.14802049164869e-05
-8.87024034476865e-06
-3.79558532758212e-05
-3.45755449086917e-05
-1.10960856082552e-05
-2.45325602930237e-05
-5.12059624023004e-05
-2.28483571286348e-05
-6.97922699212883e-07
-4.32069131433383e-05
-4.55249519924252e-05
-2.44752604487425e-05
-1.24108448681234e-05
-1.6215143026451e-05
-4.42546370775531e-05
-3.48266073548809e-05
-2.34088544196252e-05
-3.85971714551078e-05
-2.28331227782767e-05
-9.75561991321702e-06
-1.48387622720961e-05
-2.037467409235e-05
-3.5090110753754e-05
-1.25402762223255e-05
-4.28644057140642e-05
-1.91350783484909e-06
-1.68981398292438e-05
-1.95442378650658e-05
-3.39920899704827e-05
-2.54953049125644e-05
-4.17738914598286e-05
-1.15341346383428e-05
-1.53796641353998e-05
-1.96689713070647e-05
-4.68171346503338e-05
-4.15806718465047e-05
-4.39536026851006e-05
-3.29181710286971e-05
-3.96349206771993e-05
-1.9664626859797e-05
-1.93181882945537e-05
-2.18927716874515e-05
-4.10746661739931e-05
-1.42896785991381e-05
-2.58090409621777e-05
-2.88498527058276e-05
-3.79309468848348e-05
-7.38386814887636e-05
-1.67552629286834e-05
-2.38386570221887e-05
-3.17026324994361e-05
-9.14185544401148e-06
-2.93002109612505e-05
-2.29487087974805e-05
-2.85968392131317e-05
-3.6047653576242e-05
-3.49900309167803e-05
-4.47516548601086e-05
-3.78289127718991e-05
-1.45210218458576e-05
-6.16245842071933e-06
-3.25082147715746e-05
-5.56963630915194e-05
-8.69371562818021e-07
-2.03673089389079e-05
-2.09278161705062e-05
-3.97971692529615e-06
-3.49400038985032e-05
-1.96181924770794e-05
-5.69186129827141e-05
-4.11207932922723e-05
-3.95583831783086e-05
-3.60247394949176e-05
-4.27074017000172e-05
-1.639584764397e-05
-5.46999401985929e-05
-4.49332955201276e-05
-2.77484400996165e-05
-1.60160862640633e-05
-3.13938401900056e-05
-4.76884740537795e-05
-1.23578867016893e-05
-3.77569062744203e-05
-1.73459559089349e-05
-3.71321238717929e-05
-5.32622483690034e-05
-2.09860285802219e-05
-1.88685324993447e-05
-2.65627138681684e-05
-4.97055715550042e-05
-3.12657486374399e-05
-3.10077093868022e-05
-1.96050957119199e-05
-3.43234167095468e-05
-3.2002921897411e-05
-1.79123299866112e-05
-2.489677702069e-05
4.17295986007486e-06
-6.30819084192015e-06
-2.34480917255279e-05
-5.64010677365914e-05
-7.35186439230821e-06
-4.26539235383612e-05
-3.47392260100951e-05
-2.50841229229164e-05
-3.51783570699524e-05
-4.36769384992669e-05
-1.0148898086383e-05
-1.26932620765805e-05
-2.33385204308548e-05
-1.66689483537047e-05
-4.99868701887489e-05
-3.08477845931064e-05
-3.44753432766865e-05
-1.46885850166302e-05
-2.76214722597671e-05
-2.12103935939388e-05
-2.68005608019617e-05
-2.58500092373997e-05
-3.11516463174247e-05
-2.01949731077499e-05
-9.64956386956714e-06
-1.38324632374198e-06
-2.71194809474703e-05
-3.96547895088596e-05
-4.10640602185147e-05
-1.97217349003823e-05
-7.00188939365914e-06
-2.74731900528155e-05
-1.82658255503289e-05
-5.30159791301e-06
-1.38590818350169e-05
-3.58635159799819e-05
-2.70479989874005e-05
-1.18512437585013e-05
-2.91596705029464e-05
-1.85143227050387e-05
-1.13288140971883e-05
-1.78555203943609e-05
-3.31176806066786e-05
-3.45078139238403e-05
-3.46998829299281e-05
-2.61423082359164e-05
-4.13389170341254e-05
-2.32617475747101e-05
-2.85490677432701e-05
-1.89648762411289e-05
-6.3798465571427e-05
-2.22430971888913e-05
-4.89663541439711e-05
-3.24186491632907e-05
-4.15500101019919e-05
-7.38096715697379e-06
-3.22677101360819e-05
-5.30929515348122e-05
-3.14614478205526e-05
-5.30186808602413e-05
-2.61090439328309e-05
-3.67470901905068e-05
-4.03155381283632e-05
-2.15893636692284e-05
-3.7267617300193e-05
-4.93848019293288e-05
-9.17248638071703e-06
-5.18843073830403e-05
-4.82405607727959e-05
-2.32462244631171e-05
-5.91584312612405e-05
-1.36802136685088e-05
-1.58265482689546e-05
-5.18311954766063e-05
-2.21340531163782e-05
-3.56517629463385e-05
-3.06200251944528e-05
-4.85506126641383e-05
-1.1361257550795e-05
-2.83918800592722e-05
-4.23140911669393e-05
-2.3946038381062e-05
-1.82629652340736e-05
-7.48480061656873e-05
-3.62603044774259e-05
-2.70724477891232e-05
-1.61309796965216e-05
8.78429125908222e-06
-3.94269015090914e-05
-1.41086200712828e-05
-2.11825148047254e-05
-4.40460393886457e-05
-3.87737714951852e-05
-3.97728911205547e-05
-2.05887981241001e-05
-4.38329800062311e-05
-2.56635436728918e-05
-1.83627993225962e-05
-4.22656605975135e-05
-3.01274479707814e-05
-1.69816783628662e-05
-2.59223223254197e-05
-2.63580826159601e-05
-2.6766808142187e-05
-4.10147375879403e-05
-4.5245110587244e-05
-2.42430621382788e-05
