# Supplementary material for: Research on computational propagation and identification of mine microseismic signals based on deep learning
Source: PLoS One. 2025 Oct 22;20(10):e0334641. doi: 10.1371/journal.pone.0334641 (PMC12543183; doi:10.1371/journal.pone.0334641)
Supplement: S6 Data — (ZIP) [file pone.0334641.s006.zip › 000100900000193.xlsx_0.txt_24.txt.txt]

-4.10082177761713e-06
-6.88347758815844e-05
-2.09134700514402e-05
-3.30306710466201e-05
-1.86187245060079e-05
-5.82042304082136e-05
-9.95708526117151e-06
-2.59111504073316e-05
-2.69233418193907e-05
-1.09864688540879e-05
-2.0177548014396e-05
-1.89272361087792e-05
-4.66777649199281e-05
-1.36801996347156e-05
-8.92124380975767e-06
-4.66096325546851e-05
-4.52144481958886e-05
-6.50840911351955e-05
9.92580171487771e-06
-2.92928411419653e-05
-4.20258003834988e-05
-9.65819491708875e-06
-3.07986856006303e-05
-1.51539013995127e-05
-2.39919867147729e-05
-2.81437974077041e-05
9.8216885785617e-07
-3.27159161318552e-05
-9.66407386539988e-06
-2.04866275631712e-05
-3.12723243652844e-05
-2.31977525404694e-05
-4.02754524042185e-05
-3.42361761543433e-05
-2.11153817674273e-05
-4.15455198875735e-05
-5.01402020324876e-05
-4.17151363765676e-05
-1.50681513484877e-05
-4.17970628106323e-05
-2.00217722060649e-05
-5.07893651735864e-05
-3.5037009766767e-05
-1.34666254234062e-05
-2.37176297173558e-05
7.84486973310837e-06
-3.52792752315306e-06
-3.30848656226072e-05
-4.22698507237425e-05
-2.42329750340784e-05
-4.95647494303984e-06
-2.04155811242172e-05
-9.42837242719121e-06
-3.75163245695237e-05
8.28638246614528e-06
-2.00009760656274e-05
-1.42934398871993e-05
-2.41847751781188e-05
-2.16922392862635e-05
-4.70035007745061e-05
-3.41255564501378e-05
-4.2507252408089e-05
-3.4311301873067e-05
-9.234485956488e-06
-2.82294353978218e-05
-1.91162460230969e-05
-3.59214978920744e-05
-4.40347064731128e-05
-5.06847552375616e-05
-1.51824646599502e-05
-3.53997615610485e-05
-3.15892522580905e-05
-4.47655917892325e-05
-1.52938648795136e-05
-2.01163919649237e-05
-2.10084232607649e-05
-1.85403125131452e-05
-2.28048563028342e-05
-4.29335539102201e-05
-4.27353660861848e-05
-2.96510980027912e-05
-2.01425898389256e-05
-4.19443179447544e-05
-1.68643608821804e-05
-1.6304051069765e-05
-2.63424180341474e-05
-3.50635666501011e-05
-1.09603181294219e-05
-2.24847716629633e-05
-1.25352932642462e-05
-3.15648332397286e-05
3.88550608863689e-06
-2.32452698214917e-05
-4.86559152752236e-05
-2.79362893987148e-05
-5.31678745747477e-06
-2.03527204363641e-05
-4.52933294457968e-05
-3.49322153612468e-05
2.75120727958659e-06
-3.42694221417497e-05
-1.22452966959619e-06
-2.73889056335587e-05
-1.48436401864442e-05
1.12523334895414e-05
-3.09677088102325e-05
-3.72029214508178e-05
-3.24022342759541e-05
-1.9593201229805e-05
-4.23300641818813e-05
-1.22266347727854e-05
-2.31385442714164e-05
-3.04285631505297e-05
-3.77068259220401e-05
-2.71841252390814e-05
-2.53716348341796e-05
-3.29419463936143e-05
-2.79018995184175e-05
-3.11331117489305e-05
-2.25226082737609e-05
-2.58043852689016e-05
-4.53037289997394e-05
-2.54446498560885e-05
-2.7848892072363e-05
-9.49945384807841e-06
-2.72495105288728e-05
-2.96520961018229e-05
-2.94186354323843e-05
-5.52518976753368e-05
-4.35000665310196e-05
-2.76529815288549e-05
-1.68043217496923e-05
-4.11680247802259e-05
-1.69345883185764e-06
-3.41566067449435e-05
-1.48521397831185e-05
-3.19151886441487e-05
-1.32656356788603e-05
-1.59295973579558e-05
-4.12988540651814e-05
-2.51147741008124e-05
-1.74616571943516e-05
-3.26477635665731e-05
-3.39583784030964e-05
-3.43943512937664e-05
-6.70511125345068e-06
-4.37211341128619e-05
-3.65190448358548e-05
-1.60487024925039e-05
-4.50640770279843e-05
-2.69823686327666e-05
-2.18370364064676e-05
-3.06517793122377e-05
-1.62585480646687e-05
-1.91151022656888e-05
-3.0461421474614e-05
-8.76935775917398e-06
-2.84402656828129e-05
-3.35399378951726e-05
-1.59744089403769e-05
-1.64656935380178e-05
-4.87153660610028e-06
6.40505805270547e-06
-1.59389791115561e-05
-1.62346539386867e-05
-4.79219165713734e-05
-1.44965042626936e-05
-6.3129211683277e-05
-1.72483368826834e-05
-1.62617981404635e-05
-1.88448746073827e-05
-8.42177779526828e-06
-7.89326375156177e-06
-5.05850838440273e-05
-2.76107590574924e-05
-1.22733136958588e-05
-5.46254450703921e-05
-3.51017774413625e-05
-6.12112148446359e-05
-1.4408074788382e-05
-2.96045770097838e-05
-3.19371842450182e-06
-1.71039839153712e-05
-5.70885141231788e-06
-4.10182542688075e-05
-2.98911875922224e-05
-9.88891137685272e-06
-1.98033754586753e-05
-3.34801540860454e-05
-1.68230254483809e-05
-1.70624027999436e-05
-1.98210180907622e-05
-2.92013406129259e-05
-1.76514719943383e-05
-4.01547515400859e-05
-1.70788596927269e-05
-1.41686805133455e-05
-3.57276038380537e-05
-3.09044197741494e-05
-3.33635508422584e-05
-2.61184234459565e-05
-2.01715281962988e-05
-2.91287093424672e-05
-1.27654239475922e-05
-2.51210960569859e-05
-1.15157083757625e-05
-2.24984555464367e-05
-3.86603077552218e-05
-2.72212585519127e-05
8.05095005522855e-07
-2.01568520938698e-05
-3.16959795883541e-05
-3.847845088804e-05
-1.91560760007365e-05
-4.47524417695992e-05
-4.75303025012234e-05
-1.74577082492163e-05
-4.49014416669057e-05
-2.71419414946661e-05
-3.96863129375039e-05
-2.62469952848445e-05
-2.91312497778516e-05
-3.46074877588894e-05
-2.35375780032982e-05
-4.04230377897494e-05
-1.5251406014989e-05
-1.84322099890037e-05
-1.36760733552798e-05
-3.62225548697549e-05
-2.65792445407203e-05
-2.45752638001095e-05
-3.14760659806185e-05
-3.22965261081769e-05
-3.45214466817237e-05
-3.54671865627731e-05
-4.65134151873712e-05
-3.86811558615184e-05
-2.93986910475648e-05
-2.55457492936336e-05
-2.4472522535586e-06
-2.26042386570887e-05
-6.65149685417845e-05
-3.34908382759312e-05
-1.32611927413555e-05
-3.63758685234961e-05
-4.06078705493641e-05
-3.39837686610875e-05
-2.49663011140084e-05
-7.1971211724606e-05
-4.62169323564777e-05
-2.15293323256263e-05
-4.41329782351635e-05
-6.27144502027737e-05
-2.03410442917844e-05
-3.3267330123818e-05
-5.37518537160767e-05
-4.90675339387121e-05
-4.63711956637799e-05
-3.17235311046047e-05
-5.74080267391171e-05
-5.16067677426137e-06
-1.71141803958032e-05
-2.44272999954899e-05
-5.60878778927346e-05
-3.51982028170693e-05
-3.23358680567037e-05
-3.48640276684038e-05
-5.24784105243213e-05
-2.31082171058707e-05
-1.02633386555412e-05
-4.15844899147218e-05
-4.67854826321829e-06
-5.46050099716357e-06
-2.45986811587146e-05
-3.82895828590457e-05
-2.95047936513921e-05
-1.1233569155367e-05
-3.71461576843893e-05
-2.75877384840484e-05
-4.70305906642835e-05
-2.37362074974569e-05
-4.88319813216644e-05
-3.65267546289178e-05
-5.39089590158202e-06
-1.28074972770084e-05
-2.26807620676303e-05
-2.22213349586719e-05
-2.48803786838743e-05
-4.1838982446184e-05
-5.34847229225363e-05
-3.09244940363599e-05
-2.51499080409756e-05
-2.03912688771925e-05
-2.81179977959476e-05
-1.37814631273953e-05
-2.98175833758839e-05
-3.30859596676112e-05
-9.04481354317315e-06
-1.59917451392075e-05
-3.82480294178098e-05
-4.05804970087716e-05
-2.02797665234008e-05
-3.58740178713926e-05
-1.81662778242112e-05
-5.70839105166991e-05
-6.02364980329056e-05
-3.42563685757437e-05
1.52720979419882e-05
-3.32033262944723e-05
-3.41787766775067e-05
-4.16741891109572e-05
-4.09960675496004e-05
-2.97247460850425e-06
-2.01091566280007e-05
-3.36624981684004e-05
-5.86149618232366e-05
-2.25603762301444e-05
-4.96227674777483e-05
-1.96609083341619e-05
-3.53522430645501e-05
-4.09268382491695e-05
-1.52698085468094e-05
-2.67547669619167e-05
-1.63944047792684e-05
-2.06064802553753e-05
-3.40643541666041e-05
-2.88172204952992e-05
-2.33653456548022e-05
-2.03593748824915e-05
5.00807565961363e-06
-2.35542044479782e-05
7.1095900954463e-06
-3.03376871767451e-05
5.37926547338492e-06
-2.28260416570343e-05
-1.95299440199123e-05
-1.86901698773987e-05
-1.30710986129779e-05
-1.11209653396306e-05
-3.18497093207277e-05
-2.88260260453908e-05
1.69650699795626e-05
-3.86775880681793e-05
-2.30094017075876e-05
-2.12078120131382e-05
-1.62792684335023e-05
-3.36680671920398e-05
-3.72438166877772e-05
-3.65446241408997e-05
-2.85134376934824e-05
-3.34276032664815e-05
-3.50279128844501e-05
6.85611626864001e-06
-2.62407859135044e-05
-2.81896997422623e-05
-2.25423891141742e-05
-2.13434633735387e-05
-1.90822233318972e-05
-3.37726578490294e-06
-3.8184061593838e-05
9.6129562385242e-06
-1.75229018527375e-05
-4.60460807417292e-05
-2.28424461251856e-05
-1.28446372142015e-05
-4.26970099551684e-05
-1.19226470645802e-05
-4.74528865465364e-05
-4.15972232728309e-05
-2.57367740802533e-05
-1.51021736283397e-05
-4.85864964977183e-05
-2.89455041045182e-05
-1.45406139772349e-05
-4.01291666854218e-05
-3.56147150299431e-05
-4.52918860625613e-05
-1.71906669809575e-05
-9.50418547927452e-06
-3.98467798953809e-05
-3.62219278942093e-05
-1.6492810381125e-05
-3.58303139693824e-05
-5.36691888881796e-05
-1.78502759764617e-06
-2.29222626899246e-05
-1.66616573145865e-05
-3.34946531362528e-05
-1.63189050931628e-05
-2.78673859952362e-05
-3.40647113128396e-05
1.66427346357028e-06
-2.10761123029318e-05
-1.7231571584861e-05
-2.53107408949653e-05
-9.64376201628031e-06
-3.8676085303851e-05
-3.34857234399179e-05
-2.23326681808893e-05
-1.96651043074243e-05
-5.07840984986892e-05
-2.30336129470511e-05
-3.8091740921784e-05
-2.65043632664678e-05
-1.31965168635955e-05
-1.69876696544291e-05
-2.87953494451919e-05
-6.17649081084311e-05
-4.12856328703797e-06
-2.22959795743594e-05
-2.25364534163526e-05
-4.10965734568175e-05
-2.34920867712458e-05
-2.53812174213222e-05
-1.96793301298775e-05
-3.68100680063746e-05
-1.32950542132527e-05
-4.97200744553696e-05
-4.89254640715973e-05
-2.92402693431145e-05
-3.87357967228958e-05
-2.9288142268254e-05
-5.91729360532041e-05
-2.160173677361e-06
1.04115525565593e-06
-1.3273262259798e-05
-8.03619232113318e-06
-3.3989990257502e-05
-2.52420218132769e-05
-8.42608930231728e-06
-1.61907918007106e-05
-5.09940296155571e-05
-4.64903003619182e-05
-2.3578872048001e-05
-1.6624553687156e-05
-5.26154044415316e-05
-1.00618707284044e-05
-3.1600159360281e-05
-5.07615261436343e-05
-4.02996599433979e-05
-3.50028843447669e-05
-2.59215950911998e-05
-4.50251781324363e-05
-5.36540050628726e-05
-2.5833800637189e-05
-1.10526548841358e-05
-3.06096941659498e-05
-1.9214901308045e-05
-4.80561387754264e-05
-2.83787205081264e-05
-3.40124750002464e-05
-4.24850886976493e-05
-2.08971124187346e-05
-4.58349751525118e-05
-2.77326582518204e-05
-5.21625939605855e-05
-9.42618019375102e-06
-1.53807666260258e-05
-5.70067517212937e-05
-2.56410731896394e-05
-4.58665012412695e-05
-3.22026730810469e-05
-3.1336812107275e-06
-3.17947711366445e-05
-2.65146637890644e-05
-4.46975678429074e-05
-1.08592361465212e-05
-2.85343637272865e-05
-6.67397561228445e-05
-3.26245735113808e-05
-4.60713161225849e-06
-2.03292911434534e-05
-2.56763512998169e-05
-3.16708400889231e-06
-3.34648789175029e-05
-1.70986208187098e-05
-3.26699259751834e-05
-1.93573648385927e-05
-2.22641781720558e-05
-3.56316700624183e-05
-1.72778059554369e-05
-4.83277850552787e-05
-4.20630945701227e-05
7.31963341201282e-06
-2.12101350111078e-05
-2.15002468456743e-05
-4.09060093197621e-06
-4.50097796062279e-05
-1.85133492818417e-05
-5.9335192706136e-05
-2.48744701865321e-05
-2.4726974284213e-05
-2.16881628854971e-05
-3.54798787754645e-05
-3.07393028787935e-05
-3.9569407315738e-05
-4.09670168484083e-05
-1.33691143876725e-05
-4.36449009569496e-05
-1.07566375444495e-05
-1.62656484184241e-05
-4.52946096011632e-05
-5.31588088285278e-05
2.37118574567267e-07
2.03361860837561e-06
-5.00162707969682e-05
-2.56586721773362e-05
-5.37613581885372e-05
-3.29449308157291e-05
-4.45669270683016e-05
-2.10528622719549e-05
-4.4200880827332e-06
-2.65923194690351e-05
-5.76098271698761e-06
-9.24765404901051e-06
-1.5123739185343e-05
-3.15206013267719e-05
-1.46652353934593e-05
-2.83276182775653e-05
-2.79785026574624e-05
-3.49792306357802e-05
1.62529962738626e-05
-2.85770067576321e-05
-1.42702945719562e-05
-3.26737853055806e-05
-2.12034766831604e-05
-3.77147508003583e-05
-3.21349459220738e-05
-7.49586652045509e-06
-3.29885517344341e-05
-3.85890815510566e-05
-4.30847975319388e-05
-8.78224662992618e-06
-6.21725956576925e-06
-6.68374154342119e-07
-1.00527338978858e-05
1.89808322486729e-07
-4.89959963906433e-05
-3.68542391812206e-05
-1.98319793696144e-05
-3.57842100718372e-05
-4.06656745686936e-05
-3.48778496488854e-05
-1.29317778858478e-05
-1.50763880342638e-05
-6.54434588143291e-06
-2.20431557557385e-05
-3.38464040281866e-05
-1.32784714486457e-05
-4.81333252111872e-05
1.23866664393472e-05
-5.50563776902976e-05
-3.95858657839418e-05
-3.43042752197459e-05
-4.76180132084744e-05
-5.618093490514e-05
-5.17147617997888e-05
-1.62571860082609e-05
-5.39988973180533e-05
-1.9912353113513e-05
-4.09520905451427e-05
-1.86456576483505e-05
-4.15267321028749e-05
-7.82175316191137e-06
-5.67800209528916e-05
-3.91171926350315e-05
-8.9947739062318e-06
-3.34146854194771e-05
-5.45503613211798e-05
-3.41415973067691e-05
-1.46641354877003e-05
-6.38659885667196e-06
-2.968999774629e-05
-2.19625300275428e-05
-4.85985344098271e-06
-1.3414153136883e-05
-2.78888516577669e-05
-8.38764760661822e-06
-3.1595060434578e-05
-2.31004216812811e-05
-2.63629153075213e-05
-1.14523128071169e-05
-4.0343510626627e-05
-2.75816022300885e-05
-1.37936370163975e-05
-4.41257651059349e-05
-1.93248037385448e-05
-2.53589076368069e-05
-1.45041055048013e-05
-2.69798134706469e-05
-2.66989054502979e-05
-1.48428138872585e-06
-5.08571996616979e-05
1.09837937167772e-06
-6.26938483802955e-05
-3.86588907771995e-05
-3.49325469286664e-05
-2.25735258802812e-05
-1.50517774817212e-05
-2.93179098723595e-05
2.43200548614896e-05
-2.63059025528103e-05
-4.80077871336257e-06
-4.76406112304925e-05
-9.01796108126706e-06
-3.09149290715388e-05
-4.22268564563489e-05
-2.31815071288695e-05
-4.81132238109379e-05
-3.46907789363799e-05
-6.27069022944904e-05
-3.06337978682444e-05
-4.0246127387618e-05
-1.57363565616735e-05
-2.82547134335281e-05
-2.82566547724819e-05
-1.81600621962402e-05
-2.84450128788696e-05
-3.3899348150613e-06
-2.27453012579263e-05
-2.34849246629667e-06
-2.16215515598635e-05
-6.93683130937361e-05
-5.16123894144691e-05
-5.19192714346295e-05
-2.69662688456551e-05
-3.3462699687508e-05
-5.59583782056338e-05
-5.14331516706543e-05
-3.28063275786879e-05
-3.53489633443237e-05
-4.14831388931249e-05
-3.55267480517565e-05
-1.90217437292298e-05
-5.55427428341462e-05
-2.81275342663901e-05
-3.12122885358774e-05
-2.00421147127189e-05
-2.10871768142121e-05
-1.96691957268962e-07
-2.31668210018696e-05
-4.15242535116154e-05
-3.26087717939367e-05
-1.86715250990255e-05
-3.0325450751061e-05
-4.09966849487213e-05
-3.15029187181195e-05
-3.24067325452348e-05
-3.30471304842037e-05
-2.44081361984964e-05
-4.11698618915739e-05
-1.90018668763223e-05
-3.11556007453841e-05
-2.1306103420115e-05
-2.56892916233223e-05
-1.5740661103894e-05
-3.27159181199199e-05
-3.85923230437231e-05
-1.73676132215416e-05
-3.43195381200999e-05
-1.48862242175068e-06
-1.71648524511998e-05
-3.63933059442188e-05
-4.4387421392408e-05
-4.68809972351169e-06
-4.89085580073379e-05
-3.76873206350157e-05
-3.83348798398396e-05
-2.6575101836036e-05
-1.81703891764215e-05
-3.17618236085541e-05
-1.84094358431183e-05
-1.08800035585617e-05
-3.4092337251017e-05
-1.87946068139042e-05
-1.97485398118949e-05
-5.87142053434128e-06
-8.4975783910224e-06
-4.52386752859906e-05
-3.05604178633924e-05
-1.57208088900118e-05
-3.99079653794297e-05
-4.51487094107491e-05
-5.87591376790232e-05
-1.15144401278135e-05
-1.599369275845e-05
-3.71884232102919e-05
-4.77924699930526e-05
-2.52822323849366e-05
-3.34684980099081e-05
-2.57117668926493e-05
-1.59084900645519e-05
-1.00467547601767e-05
-1.60827047718306e-05
-4.72194001391089e-05
-2.10210791424465e-05
-4.1437333773051e-05
-3.7297417513237e-05
-3.85298766108132e-05
-1.26737344205409e-05
-4.08423699941098e-05
-4.19028673251772e-05
-3.62845730324947e-05
-1.65559744476439e-05
-9.79559991187527e-06
-1.60530613559296e-05
-1.8051412653397e-05
-5.11787201829498e-05
-3.28003305196661e-05
-1.12635694732903e-05
-9.36733578191792e-06
-2.23992797184306e-05
-6.5238527212585e-06
-3.17566620380479e-05
-2.50722886854301e-06
-3.41266403657908e-05
-3.69786145925256e-05
-5.53174777974602e-05
-1.71392715827116e-05
-2.05821255690006e-05
-1.97559521537071e-05
-2.79836416504473e-05
-2.27597169716663e-05
1.16134284150325e-05
-3.34204802238232e-05
-3.18929949603013e-05
-3.64950019846632e-05
-5.76927395723565e-06
-5.91539919383332e-05
-1.54666673040724e-05
-2.71334923757584e-05
-3.02340309475632e-05
-2.01145668239785e-05
-3.59505110745136e-05
-1.89363546104367e-05
-2.66962332977392e-05
-1.74416767226782e-05
-2.78457022975458e-05
-4.45816519323233e-05
-4.19865357290425e-05
-1.65417044377713e-05
-5.20747418030444e-05
-6.5209758730585e-06
-4.84238961449816e-05
-2.05787280988843e-05
-2.80727237553092e-05
-5.66278533691823e-06
-1.24806100787349e-06
-3.11478698193481e-05
-5.06045936036136e-05
-1.14932863694914e-05
-3.28800515734734e-05
-5.20234091808592e-05
-2.97461872943297e-05
-2.75607195693535e-05
-3.01512266852436e-05
-1.15257233558595e-05
6.7622136833683e-06
-1.90366298113448e-05
-1.93860351228747e-05
-5.64584301856352e-05
-1.08685977195656e-05
-1.35611288957931e-05
-4.65791747750331e-05
-1.6817021822994e-05
-1.56458585412895e-05
-3.47719366182268e-05
-1.32980506116096e-05
-3.93054058614296e-07
-1.66990757461797e-05
-3.4245617007745e-05
-4.25794196630885e-06
-1.58367217422157e-05
-2.66095157781109e-05
-2.58386754295976e-05
-2.36175862203586e-05
-1.24675854023335e-05
-5.49838867186209e-05
-1.48155718200397e-05
-3.88712472017549e-05
-3.28379735692722e-05
-2.98731130854518e-05
-5.45245428546802e-06
-1.62767312666494e-05
-5.32809620216622e-05
-2.64164956965208e-05
3.23393817393576e-06
-7.28462102939712e-07
-3.38112320149287e-05
-1.56191624085993e-05
-3.14101152509111e-05
-1.13541267922459e-05
-5.51752111377108e-06
-3.10840753975359e-05
-4.65424907742346e-05
-3.87131492023355e-05
-4.45675677022613e-05
-4.64220547629522e-05
-3.43547276832025e-06
-4.48679916815682e-05
-5.23316534346439e-05
-8.63415791375528e-06
-1.65094651408634e-05
-1.88144021791494e-05
-4.85074792871263e-05
-3.93794791077264e-05
-3.60116457352288e-05
-4.97228055791425e-05
-4.69062661393274e-05
-1.04631440012854e-05
-6.00382032411879e-05
-3.37370924741017e-05
-2.78497446661526e-05
-4.09304302029604e-05
-2.70312664489398e-05
-4.24158439259603e-06
-6.19246393318908e-05
-4.57278302196058e-06
-4.3812405156856e-05
-3.9728959453498e-05
-2.45257193405177e-05
-3.08854154623941e-05
-1.20783421504235e-05
-3.1186813201391e-05
-3.19856818076034e-05
5.14872226105751e-06
-3.08246651197575e-05
-1.87391388261039e-05
-1.896501752541e-05
-9.95697919778231e-06
-3.64581046769254e-05
-5.550046113317e-05
-3.93336255386981e-05
-9.04765963144707e-06
-3.32724229040922e-05
-4.04467721470532e-05
-3.40779519491361e-05
-3.02981246355322e-05
-2.35035254337807e-05
-4.36158215990048e-05
-1.04791303373903e-05
-7.96163415914024e-06
7.22801361578321e-06
-2.6308257179681e-05
-5.03843139398377e-05
-1.11124556482912e-05
-3.38879761774607e-05
1.07119311403629e-07
-4.04146223647037e-05
-5.57627928198257e-05
-5.14078855971699e-05
-4.27005144171538e-05
-5.64815599714273e-05
-5.78132976583235e-05
-3.04292322445641e-05
-1.30320370495655e-05
-4.04940195328569e-05
-3.16022344962812e-05
-6.07213544015351e-05
-2.88242141286146e-05
8.94866310393222e-07
-3.75865883498007e-05
-5.06232352236518e-05
-4.0224320739032e-05
-1.69486678008207e-05
-3.44884833307261e-05
-2.55852869217669e-05
-4.63897976143371e-05
-2.24593198809152e-05
-4.02967510578997e-05
6.9490324734216e-06
-3.29577138153267e-05
-2.44674604872109e-05
-3.30291182865956e-05
-4.8538387580096e-05
-1.58874116742574e-05
-1.07223931682485e-05
-5.10217022626412e-05
-2.17928253900363e-05
-2.6477378754768e-05
-4.20635942292168e-05
-2.47550504872083e-05
-1.12893002801187e-06
-1.88609494994911e-05
-2.27341838854836e-05
-5.92679868059634e-05
-6.24360313490392e-06
-2.01532923428225e-05
-3.84895900863872e-05
-2.37484841930187e-05
-2.89174315178199e-05
-5.37108263822594e-05
-3.87519559407845e-05
-4.8537259537239e-05
-2.00165917099624e-05
-2.00673981890142e-05
-2.09732974265324e-05
-2.75780446304195e-05
-6.04848858025401e-06
-3.25151663177546e-05
-5.67320743240314e-05
-4.57914960355367e-05
-3.41643456061402e-05
-1.90847900346557e-06
-2.49068810244276e-05
-2.49974783176198e-05
-3.70607434403312e-05
-3.14437590810817e-05
-7.92933550901032e-06
-1.63221411693361e-05
-3.62979137610243e-05
-5.31132686630389e-07
-1.23795810677982e-05
-2.20184307893986e-05
-2.042752442459e-05
-3.14396148778545e-05
-2.62827094319023e-05
-1.23974320720058e-05
-1.39183344919771e-05
-2.10265250828304e-05
-3.89383273159727e-05
-3.14421218031103e-05
-4.37383625895458e-05
-1.70090103699646e-05
1.58803980285787e-05
-2.35874433944249e-05
-7.57832741182706e-06
-1.80207124221556e-05
1.15410062940243e-05
8.12680512008818e-06
-1.27039691014049e-06
-6.08664361449751e-06
-4.67848272334941e-05
-4.03362912168739e-05
-1.73711738055168e-05
-1.89488339400119e-05
-4.8127221351437e-05
-2.69551250702925e-05
-4.21668948203037e-05
-5.3640959403436e-05
-3.692024408997e-05
-1.83246472997288e-05
-3.40523182411653e-05
-1.01947433054517e-05
-4.91546887689005e-05
-1.05262609552627e-05
-1.78018825557616e-05
-1.26953261326996e-05
-2.17088612814942e-06
-4.22487754599653e-05
-2.32407389711577e-05
-5.14627068573076e-05
-1.83649337170976e-05
-2.3830895004278e-05
-4.48640389691993e-05
-4.48626371529326e-05
-5.38515202849754e-05
-3.82250907956918e-05
-3.03272196708822e-05
-2.09176402715174e-05
-1.2395644448324e-05
-2.30070720756339e-05
-1.9592687119538e-05
-4.15295417635328e-05
-4.14442612368596e-05
-3.02447797435529e-05
-3.09994038040093e-05
-2.68837553913979e-05
-7.84043901815606e-05
-3.39809875256047e-05
-8.69681734767241e-06
-4.03007052323109e-06
-4.10248950471641e-05
-2.93429870098241e-05
1.04957948578111e-06
-3.55449837673806e-05
-8.99956269689022e-06
-1.94739769624447e-05
-1.19750466118506e-05
-1.9012059589722e-05
-2.30560895955155e-05
-2.06641472070079e-05
-3.42494071816733e-05
-2.03705880276059e-05
-6.12129586394393e-05
-3.7697047265395e-05
-2.4160681004646e-05
-3.84701121068149e-05
-2.17985144150937e-05
-2.98342873173378e-05
-2.56547374657144e-05
-3.91029445293078e-05
-2.85345099180807e-05
-1.74803615230626e-05
-7.56906172741345e-06
-3.6369655432362e-05
-4.82510422450657e-05
-2.49991046320514e-05
-2.16409963479116e-05
-6.81573034190194e-05
-2.90893973174427e-05
-3.90917423454497e-06
-4.28454579545373e-05
-2.90350406512054e-05
-3.59747132341345e-05
-4.06816356502381e-05
-4.08472580387857e-05
-5.26338067393488e-05
-3.71994197742057e-05
-1.69719410722579e-05
-3.23122423831665e-05
-3.08834536276208e-05
-1.10307643052129e-05
-2.31578132123196e-05
-4.03282744079409e-05
-1.45105866681035e-05
-1.33312984286837e-05
-2.58018248128675e-05
-4.89031883074841e-05
-1.7371920290495e-05
-3.81068277475572e-05
-1.74148778091123e-05
-3.16633809491814e-05
-2.10447700710362e-05
-3.92722420598136e-05
-7.54480507405672e-06
-3.6993408044801e-05
-4.08929275412141e-05
-6.62388846405098e-05
-4.02390928675081e-05
-3.81479285746748e-05
-1.82606388039538e-05
-3.75622602969645e-05
-5.04650489197209e-05
-1.94385276944577e-05
-1.98009462697591e-05
-3.24326829688199e-05
-2.72265265024559e-05
-1.1161434316198e-05
2.32707829540307e-06
-1.22917556078264e-06
-3.43618077225383e-05
-3.15503503756842e-05
-2.9957933032122e-05
-4.61993694323937e-05
-3.55898122569964e-05
-2.87909464425126e-05
-5.75134539752683e-05
-2.10286835951518e-05
-2.42052947651113e-05
-2.6103034490122e-05
-2.73520502327742e-05
-2.9836407453692e-05
-6.91172828993606e-06
1.10873578227109e-05
-2.6197941671835e-05
-2.59115771019135e-05
-5.46585816664279e-05
-1.44802584407025e-05
1.48467910741598e-05
-3.9072848626075e-05
-8.62964711174331e-06
-3.05491271197049e-05
-2.58140946792192e-05
-1.65932971203655e-05
-2.33540440276013e-05
5.72371543341111e-06
-2.58937085615855e-05
-2.27474923595358e-05
-3.8071044110281e-05
-1.72433354281752e-05
-3.15331668707412e-05
-2.10100107493244e-05
-2.25581485470625e-05
-2.73555059789564e-05
-5.4941874905945e-05
-3.15713950827111e-05
-2.64749550008651e-05
-6.25733566013014e-05
-1.12047831147266e-05
-3.47478373948112e-05
-4.59483118299338e-05
-2.77571580797448e-05
-3.02766793237095e-05
-5.69809164908794e-06
-2.90242853752787e-05
-3.23555631197884e-05
-4.43135863666167e-05
-2.14328749599437e-05
-3.95609486094177e-06
-4.06706963788092e-05
-1.19375017478215e-05
7.95656695085248e-07
-9.71829598033732e-06
-2.16503313201583e-05
-1.27139359975948e-05
-1.11462528495269e-05
-2.88377971634551e-05
-1.24230829427026e-05
-3.83597691598307e-05
-5.41612789877619e-05
-5.73945316171249e-05
-1.29546086763073e-05
-2.6316671996932e-05
-1.06267531591708e-05
-3.46228648171022e-05
-2.25745511547421e-05
-1.1713120170446e-05
-3.80925226248861e-05
-5.69964014510678e-05
-4.82579666423416e-05
-2.87803574134745e-05
-4.34556314222663e-05
-4.00429586946336e-05
-1.19986557560196e-05
-2.17301972837977e-05
-5.05406831377657e-05
-1.81040331168276e-05
-1.07584163712499e-05
-2.56716428346236e-05
-3.56874400488289e-05
-4.98730376296809e-05
-4.14502086897448e-05
-1.58717623555985e-05
-2.81038171007707e-05
-1.07289894772659e-05
-3.68573304157493e-05
-2.09169964438224e-05
-2.96266148229863e-05
-4.03022144511312e-06
-3.62456514832284e-05
-3.22453218688465e-05
-5.67035432166053e-06
-3.09344572983765e-05
-1.5380149132107e-05
-3.5579978635454e-05
-3.48775186428585e-05
-2.35549150441007e-05
-1.2286629401331e-05
-4.72232734763907e-05
1.72309168172477e-05
-1.23192450290659e-05
-2.29401614008899e-05
-2.50711626323085e-05
-5.73212093650495e-05
-2.00922954722578e-05
-2.30287545467755e-05
-2.27324589084495e-05
-4.53807535288631e-06
-2.3243330722008e-05
-3.98785306198542e-05
-3.0210837518615e-05
-5.83163856495089e-05
-4.08043375735693e-05
-6.05560228873476e-05
-7.03117868540947e-06
-8.37631077329952e-06
-3.74462176163173e-05
-2.52295664329873e-05
-2.8407314038964e-05
-2.31288303640715e-05
-1.67723425348643e-05
-1.97952806368282e-05
-1.73959919845495e-05
-4.2947211326792e-06
-2.1852635909751e-05
-3.48734529947117e-05
-3.64384979029795e-05
-7.92734985351399e-06
-2.92912102195727e-05
-2.1580063951007e-05
-2.50641028381181e-05
-3.22518856800438e-05
-2.16360263265058e-05
-2.72115728535963e-05
-1.52252845043919e-05
-4.41053838683951e-05
-1.12752430817338e-05
-2.96824745944207e-05
-3.00534846748514e-05
-3.07656401431193e-05
-3.02783785902016e-05
-5.71743433913599e-05
-7.06010892870488e-05
-3.3347412441415e-05
-7.34848393543212e-06
-4.04079719961729e-05
-2.43098550341735e-05
-3.37889309033835e-05
-3.45612969723688e-05
-1.99081689885481e-05
-7.0603064049695e-05
-3.65631178479551e-05
-7.54083868452032e-06
-3.12139488102407e-05
-3.72015507307561e-05
-3.36118492049559e-05
-1.54063436183044e-05
-4.79400932588242e-05
-4.99261661147687e-05
-2.90950020603236e-05
-2.91898234537505e-05
-5.42677599493831e-05
-3.31040332932715e-05
-1.94363274473771e-05
-3.0911308817373e-05
-1.59902316751263e-06
-3.15260655933383e-05
-3.75377804311523e-05
5.24406101665238e-06
-5.17260407251378e-05
-1.64484494407225e-05
-4.3274936805557e-05
-3.58173745968549e-05
1.58363176046497e-06
-2.95609554272906e-05
-1.45232363309021e-05
-4.28924211621842e-05
-5.72901828280319e-05
-4.18450775614627e-05
-1.16815321711035e-05
-2.95640404185149e-05
-4.35138612004056e-05
-3.22579099019249e-05
-5.48224498003126e-05
-2.55006408000316e-05
-4.10079725465661e-05
-5.31427489360286e-05
5.10733832780848e-06
-9.9727742832349e-06
-8.41481093210175e-07
-5.51059891653737e-05
9.90178217421425e-06
-4.08258697880024e-05
-5.61038957307241e-05
-1.6328291837681e-05
-3.73227102271417e-05
-8.75503383635477e-06
-1.31731862303637e-05
-1.89068761936162e-05
-3.3818935268532e-05
-5.60650239837877e-05
-2.52852820418041e-05
-1.77534139569766e-05
-4.70523057689947e-05
-1.40108268195277e-05
-4.31968306211066e-05
-5.51178333168287e-05
-3.95682896418584e-05
-4.10084350375797e-05
-1.36259580399022e-06
-2.81379354865828e-05
-2.22484844829834e-05
-4.35806849556073e-05
-4.8151749782899e-05
-1.34573831234468e-05
-2.25770952252251e-05
-2.73915262287367e-05
-3.51686988268854e-05
-2.9371796527302e-05
-1.76311867725024e-05
2.24016682880866e-07
-3.60702818465886e-05
-3.18551186297743e-05
-5.67152203456989e-06
-4.53248788231452e-05
-1.14702899714165e-05
-3.06250928712934e-05
-6.44875110884432e-05
-1.898572226402e-05
2.2079785697871e-06
-7.9106329914351e-06
-2.73519591399688e-05
-4.3061375137017e-06
-3.92073460070089e-05
-4.06472944253502e-05
-1.0465334279081e-05
-6.97246489082136e-05
-2.51003271401708e-05
-2.36096966332587e-05
1.56690579094663e-05
-3.62589349518861e-05
1.14359920913331e-07
-3.50654691713729e-05
-3.70746689273913e-05
-2.67120992188953e-05
-3.00470407020864e-05
-2.91293629177453e-05
-4.37770370118392e-05
-3.44633684614589e-05
-3.21536694074077e-05
-2.26285086912105e-05
-3.5002693396766e-05
-3.35519932249922e-05
-2.68280232194447e-05
-2.09236123261213e-05
-2.81528467224525e-05
-2.24281469791939e-05
-2.3362709065027e-05
-2.22346144611137e-05
-3.99325449930526e-05
-2.33181201541522e-05
-2.88879269057026e-05
-2.5828672957325e-05
-2.12926435716063e-05
-4.60029405837991e-05
-2.34120493908994e-05
-2.7446551838214e-05
-1.07825277927401e-05
-4.54982318279438e-05
-3.02607112493853e-05
-3.42168878199107e-05
-3.63043521023839e-05
-1.5760908023288e-05
-4.33049386200637e-05
-4.96881943459009e-05
-2.96010498186499e-05
-3.57334190493029e-05
-5.76139552965379e-05
-7.41382702325406e-06
-7.90118833954761e-06
-4.23500561905592e-05
-2.21544598683431e-05
-2.24527054877802e-05
-2.8925917522959e-05
-4.37699022325123e-05
-2.46061613421012e-05
-2.8875490452261e-05
-2.17574265938264e-05
-9.74176345412741e-06
-4.04047184906238e-05
-3.26982960339065e-05
-3.7758296455426e-05
-1.82352715514804e-05
-2.00440389682528e-05
-4.15304506432386e-05
-5.42972115656622e-06
-2.01748263349909e-05
-2.77141968832511e-05
-3.65554156975584e-05
-2.71701574832407e-05
-2.97273339602299e-05
-3.845538143408e-05
-2.53349618344937e-05
-4.63255301243044e-05
-3.53649518948441e-05
-4.05254358915601e-05
-3.55593026420386e-05
-4.46397314038273e-05
-3.46844347203821e-05
-4.25123582972977e-05
-5.61982768092325e-05
-3.68266473990122e-05
-5.3474268624396e-06
-4.58062020824082e-05
-3.91046654370488e-05
-1.22606262375422e-05
-3.49156800461821e-05
-4.50235183351927e-05
-3.85136010901632e-05
-4.93995235113638e-05
-1.6313387309337e-05
-8.73658190321354e-06
-2.76873761904245e-05
-5.04034252362383e-05
-4.35219556789651e-05
4.08615504025827e-06
-1.65716536994458e-05
-2.598080354176e-05
-1.51707508767883e-05
-2.90670792933073e-05
-1.76071840440785e-05
-4.76742794063418e-05
-4.82693842002057e-05
-3.23624746960779e-05
-1.79570810731005e-05
-5.01048942952979e-05
-1.63885838798488e-05
-2.475119474091e-05
-5.15517608899451e-05
-3.12733268039092e-05
-3.11571464197453e-05
-2.62697907484508e-05
-1.17066110440967e-05
-4.2302356244392e-05
-2.94130725633288e-05
-1.24545178527871e-05
-2.33432473752271e-05
-4.59571935856191e-05
-3.35506781475136e-05
-1.83875789409927e-05
-2.28915901254977e-05
-2.37607903454752e-05
-3.70565776090659e-05
-4.50555489589004e-05
-2.49458739977973e-05
-2.81520650070738e-07
-9.47575592089051e-06
-3.25726164024181e-05
-7.72069138896462e-05
-3.1178977870126e-05
-3.69280853882006e-05
-8.45905417835254e-06
-1.486296538211e-05
-2.40319306462434e-05
-1.95977754182401e-06
-3.55201452574872e-05
-1.69037458299467e-05
-1.10548135831207e-05
-3.09817070167375e-05
-1.70196141325174e-05
-4.88312778160439e-05
-1.72003821647437e-05
-1.09247604272716e-05
-2.86425129184564e-05
-2.48343167361622e-05
-2.79931052572384e-05
-1.79235001288563e-05
-2.02753417840407e-05
-2.21063944349131e-05
-2.72036065264544e-05
-3.88251020128306e-05
-2.6230203934905e-05
-5.52471213021079e-05
-6.14485730059017e-05
-3.72459870012728e-05
-2.8543666095589e-07
-1.4899698179512e-05
-5.27808257061502e-05
-1.33194194041704e-05
4.42575123146199e-06
-2.6609023750739e-05
-4.48963922630472e-05
-1.57635943814856e-05
-4.26284975131981e-05
-5.34393809084374e-05
-4.13004843641737e-05
-3.38328104253232e-06
-2.43567733529321e-05
-1.74183313443266e-05
-1.84649962639789e-05
-2.46717603325125e-05
-1.92924426160294e-05
-2.58370207630552e-05
-1.79923150221443e-05
-8.70797586751464e-06
-4.53432318461551e-06
-3.16358696938786e-06
4.4236634126958e-06
-1.32570506686643e-05
-9.13091524306686e-06
-2.19952199417639e-05
-1.59246267939747e-06
-2.92400018665032e-05
-3.81062989108938e-06
-3.21442853527781e-05
-3.44221319111924e-05
-5.09232697617541e-05
-6.13424668791006e-05
-4.11461514739119e-05
-3.57042196060452e-05
-3.09450859085807e-05
-2.54980767586573e-05
-1.36767237629173e-05
-3.62111993082408e-06
-9.17105632199689e-06
-3.93892244065544e-05
-5.13769327025598e-05
-4.49333801325986e-05
-1.84104081359372e-05
-5.9721285204172e-05
-4.51036266597378e-05
-3.92898014539326e-05
-2.08754534442875e-05
-3.82986155622151e-05
-4.22453342399006e-05
-2.24698334534718e-05
-3.8664312048956e-05
-3.91801782120819e-05
-1.54695865011244e-05
-2.88198093131055e-05
8.03313599778411e-06
-1.8765539887981e-05
-2.94814615398853e-05
-2.40866050513899e-05
-4.64200014924458e-05
-5.2508127122904e-05
-1.8488266954207e-05
-2.80282534240856e-05
-5.32085615865921e-05
-3.01246133948314e-05
-2.48404842985184e-05
-2.3620420384901e-05
-3.19646691646479e-06
-5.36175060896108e-05
-3.97905414559218e-05
-2.34442124337109e-05
-4.29952203238178e-05
-3.38147935363372e-05
-1.78371821363503e-05
-4.3054943049677e-05
-2.36782001119289e-05
-1.35677098236706e-05
-4.07143816599945e-05
-3.06153295993582e-05
-4.89422542670027e-05
-3.23386925471073e-05
-3.27410768993121e-06
-5.51321013744731e-05
-3.08111361284448e-05
-3.79281495034516e-05
-5.12856064832686e-05
-4.48774071848482e-05
-1.48645166336805e-05
-2.29898533038324e-05
-4.57126551065455e-05
-4.23619480812751e-06
-3.02971972380669e-05
-2.45977962827299e-05
-2.61195786469524e-05
-3.20040697155964e-05
-2.0312837599122e-05
-2.81417576215996e-05
-4.28259190176998e-05
-5.9605671913015e-05
-5.89401365626086e-05
-4.98178437629016e-05
-4.43920202007528e-05
-4.8181751344418e-05
-2.79723360763546e-05
-2.62003552742237e-05
-2.23799140129552e-05
-3.01026952955959e-05
-2.8571063624387e-05
-4.29724222830374e-05
-3.02639916698424e-05
-3.0758189872581e-05
-4.92190100960101e-05
-2.65242047777056e-05
-3.47381195084136e-06
-3.48046719270292e-05
-2.50341794171132e-05
-1.01724334461838e-05
-1.30914332372517e-05
-3.7184572584066e-05
-3.67707837815753e-06
-2.77399552742403e-05
-4.53897932340907e-05
-3.66979793554154e-07
7.72632242697392e-06
-4.30667390019549e-05
-4.12553738919337e-05
-4.16922810606642e-05
-1.34425851426063e-05
-1.54406943579984e-05
-5.03623623275926e-05
-2.61091525778502e-05
-3.39809598170715e-05
-2.80681191294572e-05
-1.39791226988008e-05
-3.35657466046211e-05
-6.77952229807196e-05
-1.81174253823066e-05
-3.46326637512534e-05
-4.61798066573864e-05
-3.57055604831838e-05
-8.01431210290795e-06
-3.04266678144243e-05
-2.17977164044077e-05
-4.51330578072944e-05
-2.23144160791539e-05
-4.01155950902882e-05
-1.32555492365305e-05
-4.31273669556468e-05
-2.80015349071222e-05
-2.1521529715483e-05
-1.04445718287649e-05
-2.46265362414533e-05
3.28677402081366e-07
-3.63662076770988e-05
-5.21879296532338e-05
-1.67527507316516e-05
-2.7156187117449e-05
-3.70414436902143e-05
-1.32902559577602e-05
-1.8279237379079e-05
-7.5113108482751e-06
-2.14028381497753e-05
-1.94036660756997e-05
-3.03648831413886e-05
-4.51502285666098e-05
-2.40362252823067e-05
-8.6177543928672e-06
-1.45836484101576e-05
1.16099639401842e-06
-2.21618305704096e-05
-3.86258029526933e-05
-1.8889640884724e-05
-5.05489025834611e-05
-3.82562540112498e-05
-1.36659679154594e-05
-3.67790988173143e-05
-3.82299950704651e-06
-3.45208533909681e-05
-3.10561314280944e-05
8.56184482136642e-06
-2.48716850848265e-05
-2.37425301569012e-05
-1.54240136605361e-05
-3.39513079716586e-05
-3.75242465552647e-05
-2.39937085785475e-05
-4.64262773646977e-05
-3.44903521512833e-05
-9.70452540666855e-06
-2.41753886893757e-05
-3.87953959911958e-05
-6.23273147468634e-05
-3.95944674713693e-05
-2.52168718313044e-05
-3.85264743217779e-05
-2.06588196045464e-05
-6.6006479879067e-06
-3.69430625022114e-05
-2.72029628959475e-05
-3.80344293176571e-05
-2.13309477527538e-05
-3.91900586195159e-06
-3.42655838108868e-05
-3.40268065164309e-05
-1.86058341116701e-05
-3.39052191286159e-05
-1.7632467710361e-05
-1.42893167064724e-05
-3.66518133210281e-05
-3.86488972040741e-05
-1.94767989812442e-05
-1.81739886825979e-05
-1.30627046664348e-05
-3.79242736443046e-05
-1.0274095967713e-05
-9.43639505274121e-06
-5.55092638009501e-05
-2.96840573746312e-05
-2.8207675588683e-05
4.53527517610201e-06
-2.3927235784069e-05
-1.55179955818114e-05
-6.40365307849801e-06
-3.0976757066074e-05
-3.75747170324662e-05
-3.24400579674212e-05
-2.90756586674015e-05
-2.96625283849322e-05
-1.84566032000478e-05
-3.36267931472589e-05
-5.20812769387777e-06
-3.84388886980056e-05
-9.07688128554533e-06
-1.9603657588094e-05
-2.84824196324128e-05
-2.74950278580147e-06
-2.7981443913704e-05
-1.78067056855629e-05
-4.3827303291613e-05
-1.89630726550491e-05
-2.62801136473081e-06
-3.03350075864128e-05
-2.63934910000246e-05
6.02381129266486e-06
-4.80025760589753e-05
-2.27610109284765e-05
-2.8723563021159e-05
2.67341754385144e-05
-7.8622766124818e-06
-3.93743763003147e-06
-4.5922576499021e-05
9.58302355934425e-07
-1.09725829852353e-05
-2.10744626737319e-05
-2.42135957891242e-05
-5.03389022877206e-06
-3.11392739040961e-05
-3.7846586276824e-05
-6.56671080273667e-05
-5.97410748675882e-06
-1.03934283028289e-05
-3.40207070392442e-05
-2.53425562846438e-05
-3.4113976822699e-05
-3.24109414429566e-05
-6.51084700262079e-06
-4.1534781774751e-05
-4.66468694985272e-05
-5.58522663257261e-05
4.60897672905835e-06
-4.27056711444013e-05
-4.32773238075037e-05
-4.99259344888338e-05
-4.02116894326315e-05
-3.67769676643061e-05
-3.31960031466992e-05
-3.15716182644006e-05
-3.25514950075887e-05
-2.05038895230264e-05
-3.71189955633872e-05
-3.97643583065884e-05
-3.14192490159351e-05
-3.68954334313225e-05
-3.06246533205559e-05
-1.88840185550367e-05
-3.09850258809244e-05
-1.94767424246061e-05
-1.94616593971581e-05
-7.86367286487106e-06
-2.6023319265997e-05
-2.77997778851263e-05
-4.16305897070072e-05
-4.10929115951219e-05
-3.18869635436784e-05
-2.91627387566468e-05
-1.96879467503844e-05
-3.4054998456243e-05
-3.72831856259193e-05
-2.75060110109065e-05
-3.43821830913972e-05
-3.25960331862116e-05
-4.9633986807312e-05
-3.0382231075778e-05
-1.66826470550516e-05
-2.97195344874407e-05
-4.73023541362659e-05
-3.64164426532903e-05
-3.22834434078001e-05
-5.4427590502524e-05
-1.37653526534852e-05
-1.91366868334612e-05
-5.06283607377691e-05
-2.55040516681791e-05
-3.98239106553418e-05
-3.75546497075366e-05
-2.62901541941729e-05
-2.04693408623826e-05
-2.32006661850418e-05
-4.04759462625757e-05
-3.86285959983276e-05
-1.5957051607266e-05
-1.72928042316752e-05
-1.08103240966913e-05
-1.89458074417305e-05
-1.8682307327792e-05
-3.96645018613665e-05
-8.28575247565904e-06
-3.94225933810957e-05
-4.33152086567371e-05
-1.92033398385923e-05
-3.58426515689935e-05
-2.66342453753442e-05
-3.30149813059591e-05
-4.34436109293611e-05
-2.53263910094058e-05
-2.49203705825358e-05
-4.68091671202082e-05
-4.00638451533033e-05
-6.35949613127845e-05
-4.88391165874165e-06
-2.64415871665364e-05
-5.32846216680209e-06
-3.60684798966023e-05
-2.37279109512321e-05
-4.12737493382634e-05
-2.14220410538253e-05
-2.98533368505886e-05
-1.40851309094397e-05
-1.96209788680276e-05
-8.07543619226095e-05
-1.95299410502168e-05
1.19099070579486e-05
-2.08948238519836e-06
-3.52705829936261e-05
-3.12294055927516e-05
-5.08244313586039e-05
-2.45023250505925e-05
-3.43844568485794e-05
1.49494187948049e-05
-2.0199123011017e-05
-3.31620163601138e-05
-7.33284520311263e-06
-2.83996541204607e-05
-5.62298833877134e-05
1.37038240138976e-06
-3.76463619493913e-05
-1.99957770345561e-05
1.06356704505256e-05
-2.36465805164169e-05
-5.32253328044354e-05
-3.31169014003677e-05
-3.26090345355381e-06
-3.87668984624952e-05
-4.50957509671958e-05
-6.2967380209872e-05
-7.14780139628324e-05
-2.17711663702135e-05
-1.64447600888979e-05
-1.78479845956796e-05
-2.61065665763e-05
-4.97898869928283e-05
-3.85557785473285e-05
-1.23360955129718e-05
-2.17024302423215e-05
4.03758511772139e-06
-4.58371168539157e-05
1.15557852340011e-05
-3.6051105080861e-05
-4.3284900558508e-05
-2.32797434737197e-05
-5.11034888078079e-05
-4.42962648288734e-05
-2.53465575640227e-05
-4.46195757355468e-06
-7.56775881928275e-06
-3.76939461498191e-05
-1.64634966574279e-05
-5.21051986956711e-05
-3.04909214306094e-05
-7.5759154576091e-05
-7.47896318119339e-06
-3.10570843115762e-05
-4.90882160863981e-05
-3.59017399812726e-05
-2.61270493795843e-05
-1.91816447937956e-05
-2.37119896576735e-05
-7.30133286409665e-06
-3.49183246891536e-05
-5.09764768420953e-05
-4.01648223213573e-05
-3.5610425451172e-05
-4.58685898274364e-05
-1.95434178333551e-05
-1.69483245909741e-05
-5.79147251477522e-05
-6.65768189517244e-05
-1.90512803893424e-05
-2.79852561962305e-05
-4.0622824437976e-05
-2.77230191444717e-05
2.69700979760431e-06
-4.47943500842002e-05
-3.60590916624209e-05
-2.7947151461646e-05
-1.33022297899478e-05
-2.54957863606728e-05
-2.24669231093721e-05
-2.85995345235339e-05
-5.17439743733481e-05
-3.94425125034689e-06
-1.99661754634343e-05
-3.88652235589237e-05
-3.26605223785084e-05
7.38769465839067e-08
-2.65942123873089e-05
-1.70718007120957e-05
-2.44694681316306e-05
-5.25759625630806e-05
-2.13407424872015e-05
-1.3671698945574e-05
-2.97883225969701e-05
-1.48638288752121e-05
-6.6763366976548e-06
-3.3705854119599e-05
-4.99612284599377e-05
-1.66777923959234e-05
-2.09693559094698e-05
-3.05977450293023e-05
-7.31251011610497e-06
-2.58102554089646e-05
-2.17771455646531e-05
-2.46910041630387e-05
-1.91955928924945e-05
-2.09081000761178e-05
-5.04820609025687e-05
-3.2337522947142e-05
-2.43751372514515e-05
-2.88476917521265e-05
-7.21749272045329e-06
-5.96630205171194e-05
-1.73765741227163e-05
-1.26373116511099e-05
-3.25895154348851e-05
-2.7577377536522e-05
-4.03207500381427e-05
-2.35867809386421e-05
-3.28857848496895e-05
-2.03246311232081e-05
-4.88190559737011e-05
-4.32978954399879e-05
-6.51708756637808e-06
-5.81877815573124e-05
-2.0636015606023e-05
-4.28500498519595e-05
-5.66716338465336e-06
-2.64913313761775e-05
-1.64477018774552e-05
-3.17404164760181e-05
-2.71398731896157e-05
-5.31981935909778e-05
-3.42241646505579e-05
-3.89615148777311e-05
-5.00858480685709e-06
-5.85325355422819e-05
-1.1332534732294e-05
-3.06864277100804e-05
-3.45453849411568e-05
-4.19168170992056e-05
-3.32687051296938e-05
-2.73538502714121e-05
-8.7890723694093e-06
-2.46071055868107e-05
-6.22948237441379e-05
-3.85653865122211e-05
-2.667098181611e-05
-2.62141394667103e-05
-4.6169332740988e-05
-5.04781641238708e-05
-4.65313377170589e-05
-4.12924424947684e-05
-2.95674189964003e-05
-2.5149079210978e-05
-2.93939496360233e-05
-3.67770420821727e-06
-1.40249691196771e-05
-1.16560236972416e-05
-3.38745325686682e-05
-2.42386059421316e-05
-2.75462600546985e-05
-2.29917839682076e-05
-3.62713597866426e-05
-3.23495396816373e-05
-3.6772300165593e-05
-8.20101915577627e-06
-2.56389167402546e-05
-1.34349029136913e-06
-1.08980393852418e-05
-3.04405894152763e-05
-3.71175245534265e-05
-2.63006245884608e-06
-4.2592388520876e-05
-2.50293714507453e-05
-2.87699158068233e-05
-3.8187503133638e-05
-1.82733883042732e-05
-5.00797319492813e-05
-1.08327822415842e-05
-3.27017719237921e-05
-1.63874301719807e-05
-4.17820267848844e-06
-6.47611632701702e-05
-3.54843929503349e-05
-7.56555893693899e-06
-3.00849713128782e-05
-1.01593190373475e-05
-2.31443008060774e-06
-2.38514414297071e-05
-4.71956875333437e-05
-4.39100583876647e-06
-1.46628304464955e-05
-1.32428930550161e-05
-1.57573741071129e-05
-3.06397221660196e-05
-2.25279978461605e-05
-5.40330380486673e-05
-3.1898534837803e-05
-2.72616576558808e-05
-2.78441237252783e-05
-3.17091243897139e-05
-3.76461625064309e-05
-3.52499312065209e-05
-3.41990393908985e-05
-2.3054635518641e-05
-4.7626132373673e-05
-3.06909805573828e-05
-3.33561096080024e-05
5.6134538691615e-06
-2.77774042943324e-05
-2.8274051011175e-05
-3.89476678240907e-05
-4.21670163439795e-05
-2.24771109294316e-05
-3.60635908640617e-05
-3.86365564553032e-05
-1.68990936473922e-05
1.23073774498623e-05
-2.54383794732799e-05
5.74922030150951e-07
-6.05867653290579e-05
-3.15538109114511e-05
-5.15579559602819e-05
-4.39433480171805e-05
-1.84260209958936e-05
-4.16506982266959e-06
-5.70294367700633e-05
-3.30384522938794e-05
-6.39747178412663e-05
-4.7181043626736e-05
-3.46615282366607e-05
-3.67253595436266e-05
-2.05324206581876e-05
-4.86438055686114e-05
-5.09579226360938e-07
-3.64575596340562e-05
-6.19266132447022e-05
-2.83576816496503e-05
-3.90409162737451e-05
-2.03628147709593e-05
-3.57458879183415e-05
-2.60353470029301e-05
-2.8674803663676e-05
-2.4563812439664e-05
-4.36000930284145e-05
-1.26578166123479e-05
-1.70672124139161e-05
-1.61722049009957e-05
-8.82286592182377e-06
-3.74598167289416e-05
-2.25545858243882e-05
-8.00420534137571e-06
-3.51209604985e-05
-1.93553898173696e-05
-4.18305698991789e-05
-2.30328829669371e-05
-3.0791819709252e-05
-1.81820125438148e-05
-2.33756438021559e-05
-2.62371773036422e-05
-2.86421044392503e-05
-4.41035395037015e-06
-1.09084256910107e-05
-2.62793732231926e-05
-1.63351702930052e-05
-2.3896623303414e-05
-2.09131372822973e-05
-3.47991740765796e-05
-2.86326972611844e-05
-2.96184394515324e-05
-4.9369556083355e-05
-1.65439612588463e-05
-1.29090926373662e-05
-1.1649658941884e-05
-1.95169304015672e-05
-2.13104240885238e-05
1.07749242193086e-06
-4.55508714620408e-05
-2.510819094444e-05
-4.51022316737969e-05
-5.21394632024559e-05
-2.83992735496245e-05
-1.45742198340681e-06
-3.86430096259212e-05
-1.92428093430982e-05
-2.25921723247804e-05
-4.99620155919331e-05
-1.33412823435538e-06
-2.38833747717035e-05
-1.6696307510525e-05
-2.20070773885235e-05
-2.64190664733191e-05
-3.0986593487456e-05
-1.63496360621175e-05
-4.55344742253197e-05
-3.28245295376452e-05
9.34220268575427e-06
-1.55671607364921e-05
-3.39295823853043e-05
-5.0990036484182e-05
-1.74590696192538e-05
-3.31501862115265e-05
-1.24221169080735e-05
-2.66609105129618e-05
-2.47659410482313e-05
-3.41059835514118e-05
-1.79320327229511e-05
-1.10991939406116e-05
-1.18148596307672e-05
-5.44030478236289e-05
-4.08204358220753e-05
-4.03122517891349e-05
-3.80732935762237e-05
-3.17812028076087e-05
-4.63656336937729e-06
-7.75988911251099e-05
-3.59675873322909e-05
-6.33621273951525e-06
-3.41919834346011e-05
-2.20054782889906e-05
-2.98845534534393e-05
-4.33997763280218e-05
-3.43320733746413e-05
1.45541862105741e-05
-2.147193324299e-05
-1.5883663843144e-05
-2.91115916776137e-05
-5.55405555329514e-05
-4.27864908918032e-05
-9.84428765944183e-06
-5.47915517095886e-05
-3.98628682128326e-05
-2.24991028450988e-05
-1.45434279765339e-05
-1.6603184972129e-05
-4.81421444105694e-05
-3.80631462219413e-05
-4.05937219135115e-05
-1.71762675005498e-05
-4.49788833475679e-05
-2.41493989185268e-05
-1.66130488053756e-05
-1.1563217569952e-05
-4.26389130622671e-05
-5.83279781556654e-05
-3.62294973801067e-05
-4.594773961657e-05
-1.95033835902375e-05
-2.5252810327756e-05
-3.14792690134245e-05
-2.12965305400177e-05
4.76868033119333e-06
-3.38695077368289e-05
-3.99951688171539e-05
-2.79259692748087e-06
-3.25618520095387e-05
-1.84477310672212e-05
-3.743320566983e-05
1.10202737894589e-06
-2.40942498705509e-05
-4.00918823716288e-05
-3.01851663216581e-05
-3.20313479535884e-05
-1.92835984120315e-05
-2.30764427248204e-05
-1.43646188157953e-05
-2.82493903620734e-06
-2.36381465425819e-05
-5.15176341444221e-05
-4.41211406034316e-05
-4.62015479609973e-05
-1.5930147936807e-05
-3.43969092228449e-06
-3.53404729614618e-05
-4.8290681047789e-05
-3.77686413312833e-05
-3.35860721685015e-05
-1.68404647468959e-05
-1.87875832272416e-05
-1.88323039872712e-05
-5.69460848871879e-06
-2.87213773022089e-05
-3.77326291824723e-05
-3.83637938414301e-05
-5.01449670303388e-05
-4.31241441740633e-05
-2.78254791564657e-05
-3.66293443378336e-05
-2.17973306670615e-05
-2.96599879525155e-05
-2.2462812564996e-05
-5.58667595330649e-05
-5.32228389322829e-05
-3.39951621915036e-05
-5.28991325708577e-05
-4.34561686562906e-06
-1.32027507920377e-05
-1.34608031381298e-06
1.04797481090511e-06
-2.61831294865092e-05
-1.93076094540599e-05
-1.84194279587179e-05
-4.62860747717571e-05
-4.33108828976022e-05
-1.97540041232646e-05
-2.68938711581101e-05
-2.29388262438153e-05
-3.70667193000199e-05
-2.6008768254076e-05
-2.27035081697211e-05
-3.20041839672924e-05
-5.22013682642157e-05
-2.66567810105245e-05
-3.42836121944808e-05
-2.23835120802669e-05
-4.55952735109907e-05
-3.11164541952668e-05
-4.260467458006e-05
-3.78123069120691e-05
-3.48821986833357e-05
-2.31106968606612e-05
-4.25074961993813e-05
-2.48105576747829e-05
-1.377529631934e-05
2.60297322599613e-06
-3.3083773569534e-05
-2.56967011792074e-05
-4.54814413822402e-05
-1.35040321734277e-05
-6.1095525528791e-05
-2.06938740479553e-05
-4.07653322564006e-05
-1.55289135795674e-05
-4.68867302851932e-05
-3.26422860015992e-05
-3.59137693511481e-06
-3.09608583512816e-05
-4.17984965078975e-05
-2.62894104306676e-05
-6.02656919486406e-05
-2.54369386172081e-05
-5.56127262656061e-05
-5.78179467776088e-05
-5.6125133922609e-05
-3.16200718625402e-05
-4.2474693348515e-05
-3.9717242076657e-05
-2.56552134310304e-05
-2.46462771862806e-05
-2.68789112414315e-05
-1.72570050091159e-05
-5.51171881759427e-05
-1.53008899450593e-05
-4.36765052038036e-05
-3.05845858859881e-05
-3.17850003008273e-05
-2.1074204310718e-05
-3.78044147118151e-06
-2.76884391481468e-05
-5.26197588074332e-05
-3.41706161631144e-05
-3.0855998181023e-05
-3.02123776768481e-05
-9.15168621078795e-06
-2.34533582005038e-05
-2.95526590737556e-05
-5.71728458361698e-05
-2.73697485577467e-05
-4.01143852267868e-05
-6.08191578588254e-06
-2.59177400105744e-05
-3.88017147733654e-05
-2.87279695651259e-05
-5.09615379089202e-05
-2.43845939363953e-05
-3.91760632165255e-05
-1.01491415062232e-05
-2.63019906897177e-05
-3.20342967336495e-05
-2.31240851371134e-05
-5.16423104477374e-05
-3.70882426217439e-05
-2.01195576142262e-05
-4.27136779280381e-05
-1.89301594729914e-05
-4.73829692468769e-05
-2.27096806109883e-05
-2.24189690456573e-05
-1.88292271519175e-05
-1.873287944206e-05
-1.1193419282996e-05
-1.9478510113902e-05
-2.37897774639636e-05
-4.23712344905309e-05
-1.63149467822094e-05
-2.96981457454332e-05
-4.92976101079137e-05
-2.94621393488229e-05
-3.73654352992068e-05
-2.46908305263812e-05
-3.2193625262762e-05
-1.21032689491167e-05
-1.27696976743389e-05
-4.24068769007997e-05
-1.33148805031188e-05
-2.61199895247665e-05
-3.71889690749053e-05
-4.22368111073835e-05
3.60378349410193e-06
-1.81795028309434e-05
-2.89273827429977e-05
-6.39411934816689e-06
-5.00152531520266e-05
-2.48841493974865e-05
-5.06775683524738e-05
-1.1171914032521e-05
-1.83224634229401e-05
-2.11594954650518e-05
-2.10385163459537e-06
-4.34925766551078e-05
-4.39475313505139e-05
-1.86909667997692e-05
-2.68602031069764e-05
-3.14004778746386e-05
-1.31471552576342e-05
-2.02017940850535e-05
-3.10338086768191e-05
-3.7748184069023e-05
-5.06674077667293e-05
-2.46070845603125e-05
-8.21677886562302e-06
-1.66170165336706e-05
-4.76455843696111e-06
-3.87383181032124e-05
-3.01705591810359e-05
-3.21052509102254e-05
-5.87489035828471e-05
-4.6519627276576e-05
-3.38693755784657e-05
-4.9834184253681e-05
-2.87556431954819e-05
-3.81663373999803e-05
-2.99541663740462e-05
-2.86784727484773e-05
-2.81318872742133e-05
-2.48921019290892e-05
-4.35316658609659e-05
-4.21176514983437e-05
-3.4081143297791e-05
-2.31087786525994e-05
-1.53092766454848e-05
-3.40856309338614e-05
-3.34003718595375e-05
-2.07388783520106e-05
-4.80796779541688e-05
-4.88767587734025e-05
-4.18841067455518e-05
-2.88610722415382e-05
-2.29780683044509e-05
-6.91973017867294e-05
-3.90936944494225e-05
-3.05182881928052e-05
-1.22017642901289e-05
-4.36110371528135e-05
-1.07440598438489e-05
-4.38895497335835e-05
-3.17907846529284e-05
7.37493972942117e-07
-2.71944503730853e-05
-1.43053051695982e-05
-5.06360684977403e-05
-1.99119495478395e-05
-9.48839318688537e-07
-2.46662127323697e-05
-2.40206379953686e-05
-6.91857662622839e-06
-4.84794014400149e-05
-2.88750748429362e-05
-3.76525338826508e-05
-2.09270444328592e-05
1.25045714713819e-06
-2.47780642632192e-05
-2.38875468705648e-05
-5.71606935584638e-06
-3.56292961909723e-05
-4.43075157492402e-05
-2.11028797842811e-05
-4.23625074864149e-05
-3.20296170885569e-05
-3.81162036454599e-05
-3.46692069287438e-05
-4.05461871253554e-05
-3.97533358227089e-05
-4.68407475086259e-05
-3.2705392982849e-05
-3.13743764827132e-05
-7.95598159988805e-05
-4.92992996815197e-05
-4.58204076908173e-05
-4.92592501819245e-05
-1.59896577506328e-05
-2.59135619663057e-05
-4.14679623835909e-05
-2.77778329340059e-05
-4.14154562589257e-05
-2.09696120306631e-05
-1.77825281041902e-05
-6.21163496437563e-05
-4.15829175943991e-05
-1.57032625661269e-05
-4.27706721158126e-05
-1.5770583966947e-05
-4.87325757451273e-05
-1.75453383080799e-05
-4.32251339311409e-05
-5.56247249193563e-05
-8.28667088752618e-06
-1.30384474018556e-05
3.35239417897256e-06
-2.18132023395364e-05
-2.21060243868154e-05
-3.11112729811075e-06
-1.40203258814415e-05
1.41420323554861e-05
-2.34255567599662e-05
-2.14947290061636e-05
-6.84379328549913e-05
-3.02788761334593e-05
-4.75216649146888e-05
-3.9752981816777e-05
-1.90429961447288e-05
-2.98603510908013e-05
-1.20690286784051e-05
-3.92444181525827e-05
-3.05395852350028e-05
-3.98658076610642e-05
-1.10707268798503e-05
-3.80667103396533e-05
5.89953528232149e-06
-5.14555700474693e-05
-2.9326803127036e-05
-4.34295925261793e-05
-1.59234218688878e-05
-3.02538148141553e-05
-3.42934812038019e-05
-3.60580151030606e-05
-4.33844539386072e-05
-3.17341437658884e-05
-1.27919919576556e-05
-5.91480372254024e-05
-2.92060509271585e-05
-2.3323937162468e-05
-2.46011696052063e-05
-4.16918606627386e-05
-2.66186659039895e-05
-2.3387031853497e-05
-7.151172055477e-06
-5.0253401708859e-05
-1.81382156642054e-05
-1.91209925545412e-05
-1.77810657059451e-05
-1.11518105885794e-05
-1.59122756512954e-05
-1.48085053038532e-05
-1.22134299313801e-05
-4.38908967537084e-05
-3.17483105978434e-05
-2.88492001503447e-05
-2.13971537050413e-05
-3.78033754907147e-05
-2.75978482067216e-05
-1.05264977422262e-05
-6.86470692428751e-05
-2.74814655451075e-05
-3.47826609506384e-05
-4.55386539375461e-05
-5.30064743741232e-05
1.1349248847239e-05
-3.58360510726114e-05
-3.28318613819901e-06
-9.01714666472462e-06
-2.83636280713244e-05
-4.04311028800794e-05
-1.21021249038707e-05
-2.49234645220909e-05
-2.96600024069246e-05
-1.82732255335382e-05
-2.28443001670541e-05
-2.36599977269272e-05
-4.51705738709196e-05
-2.98539436014358e-05
-4.08966632490658e-05
-2.19644768254815e-05
-1.06407309006104e-05
-3.52573905603538e-05
-3.85629180393076e-06
-1.276945573818e-05
-5.05384099140422e-05
-4.29845947629428e-05
-3.89860352882319e-05
-2.48216685955622e-05
-9.91709204760945e-06
-5.01722649617247e-05
-2.68318322215416e-05
-2.81756651832877e-05
-1.14507249031089e-05
-1.05563441707377e-05
-4.52921428420899e-05
-4.31764412713518e-05
-3.5749546536734e-05
-4.35436997396531e-05
-4.30799180592958e-05
-4.25696762642254e-05
-5.71778082568281e-05
-6.10297153388774e-05
-5.59921587722248e-05
-1.04596257143695e-05
-3.91674940991451e-05
-1.79713851398991e-05
-1.90111100938702e-05
-2.76863508893253e-05
-4.63624047914073e-06
-9.25848171735307e-06
-2.52478196743327e-05
-3.37027560169174e-05
-2.663975861419e-05
-1.35426676509738e-05
-2.54600562681934e-05
-2.02093872592365e-05
-6.36519222516928e-05
-2.92482525909627e-05
-2.88672381833145e-05
-2.19349948193655e-05
-3.7363478670642e-05
-1.38897182691182e-05
-3.36580588990873e-05
-5.25280429315541e-06
-4.48025684854974e-05
-1.34482649872747e-05
-4.38301676180493e-06
-4.98946401818744e-05
-3.91484656406052e-05
-4.64900582915006e-05
-2.8048820824013e-05
-2.01187983948129e-05
-6.50335320128908e-05
-2.4967737166543e-05
-1.69627243585999e-05
-3.90462285763098e-05
-2.58971333920677e-05
-1.55750201959082e-05
-4.83180568371765e-06
-3.48687214855682e-05
-4.23436486488264e-05
-2.9222004064027e-05
-4.27837135648574e-05
-4.9087132680868e-05
-2.63014694482763e-05
-2.10751944091998e-05
-1.28778920863678e-05
-6.86631811970108e-05
-2.52042256235208e-05
-2.56165379701778e-05
-2.43673475250189e-05
3.8363566880225e-06
-4.54051876545762e-05
-3.69756863950122e-05
-3.61569259791352e-05
-3.27503241816584e-05
-2.49931046279672e-05
-4.63309137010123e-05
-3.43166979532923e-05
-1.38185538035712e-05
-2.17849295447026e-05
-3.72936540287359e-05
-2.46457097356041e-05
-1.73926396915545e-05
-1.85748071477983e-05
-4.01992224473164e-05
-1.73474808327232e-05
-3.64150943635538e-05
-2.31041344371919e-05
-1.33819570862178e-05
-3.11675421546578e-05
-1.28619940122911e-05
-5.36947372806636e-05
-1.30291406695928e-05
-8.37529230796959e-06
-2.34824527123148e-05
-2.84876992729229e-05
-8.37874124722167e-06
-2.80185915039594e-05
-1.48017978011284e-05
-2.71152443563524e-05
-4.12210458617794e-05
-2.2096458775636e-05
-4.05126287103744e-05
-1.98472987009562e-05
-2.42805613396695e-05
-1.13656581568278e-05
4.11184370941305e-06
-5.24267700656062e-05
-1.10969750154403e-05
-4.59043904186958e-05
-2.21886198338839e-05
-3.80136927915811e-05
-9.9269524383965e-06
-5.21235460827326e-05
-5.88908403516228e-06
-2.78863625843254e-05
-8.35325913967026e-06
3.91312576298287e-06
-2.23740616945955e-05
-2.83917869669911e-05
-7.61165628046204e-06
-4.51844822548483e-05
-3.36420609209468e-05
-1.50301525175199e-05
-4.96673342424402e-05
-2.54342374168654e-05
-4.22271661076607e-05
-9.29522647088257e-06
-2.74795478969524e-05
-2.58788833502105e-05
-1.16579143380127e-05
-1.43889615049404e-06
-2.97101241155052e-05
-1.85216538509502e-05
-2.87752706528012e-05
-5.45462887086064e-05
-5.9861859582748e-05
-2.65513083761999e-05
-1.45540174184148e-05
-4.98153997787572e-05
-3.04677558586381e-05
-2.14805010421463e-05
-5.33140645007898e-07
-1.85696748948271e-05
-3.38554657865954e-05
-7.42450711226249e-05
-6.31715051109498e-05
-3.83874316256658e-05
-4.82567240930331e-05
-2.40371395372519e-05
-3.4970891585167e-05
-4.94941690025862e-05
-4.10043448955664e-05
-1.93677331317858e-05
-2.49064196020245e-05
-2.33208296393769e-05
-3.38942443574714e-05
-2.09893475525617e-05
-1.93775411912565e-05
-3.04351937883842e-05
-3.11762842895936e-05
-2.698568500233e-05
-3.65408044338756e-05
-3.2037144219877e-05
-1.51078351392488e-05
-1.07219943718532e-05
-5.15378154637564e-05
2.85053532338566e-06
-1.21037476474612e-05
-7.1313121142555e-05
-1.88590485175674e-05
-2.96218521922445e-05
-8.15518755299996e-06
-2.70844476240799e-05
-4.31920907995173e-05
-4.50989016367293e-05
-3.95499662572926e-05
-1.91233525365774e-05
-1.27128175707228e-05
-1.65812311374021e-05
-3.6067140274308e-05
-3.68005712798752e-05
-4.46784167365933e-06
-3.26958039688405e-05
-1.08429058169032e-05
-2.29088169230161e-05
-2.95325609531427e-05
-4.63020490943627e-05
-3.50811154812482e-05
-4.00793017593104e-05
-5.12719212240094e-06
-1.8587783573317e-05
-4.06739341769745e-05
5.56768212373369e-07
-2.30378945445706e-06
-2.33775857021041e-05
-3.99980086169433e-05
-2.84382835917205e-05
-6.95171643646506e-05
-2.34933042732597e-05
-2.49044759290037e-05
-6.11774272269515e-06
-1.23874301310599e-05
-2.68058814417698e-05
-3.29201423388047e-05
-3.59234069840848e-05
-4.53916630252114e-05
-2.29882785173267e-05
-2.95122336982427e-06
1.77445315520617e-05
-3.73185739354568e-05
-2.27605302809221e-05
-2.62130690564173e-05
-2.9205814375855e-05
-3.56910701281241e-05
7.68704097361713e-07
6.22477911128955e-06
-3.28852872114739e-05
-3.59756919258402e-05
-3.91893457397421e-05
-1.99456353043435e-05
-3.35898410447245e-05
-2.51421364562066e-05
-3.96362423300102e-05
-2.82664162341365e-05
-3.48498897604079e-05
-2.62589392611958e-05
-1.17694090042576e-05
-8.93327486453831e-06
-5.54481158967354e-05
-3.56245698873593e-05
-1.98902228329572e-06
-2.69732173422769e-05
-1.58040052765955e-05
-2.68697172822652e-06
2.05160627735754e-06
-1.51945949582138e-05
-2.92705622433259e-05
-7.78093094085559e-06
-5.34700598454289e-05
-5.59896038400996e-05
-4.24079838155864e-05
-1.26201482785692e-05
-9.40838273594921e-06
-3.1670250826e-05
-2.87483547399807e-05
-4.97563253736556e-05
-3.06236266313291e-05
-7.6314592807627e-05
-3.30546892191458e-05
-2.86514392802484e-05
-2.69494427294291e-05
-2.22318340579257e-05
-4.23259064303158e-08
-5.55001358736469e-05
-1.20360520030611e-06
-3.62895086990771e-05
-4.52409997501313e-05
-4.11727539867985e-05
-5.80853956689864e-05
-1.96980824735865e-05
-2.54768455784826e-05
-2.17314632377825e-05
-1.08729778036595e-05
-2.67557629043218e-05
-4.40655370140715e-05
-2.81497878700452e-05
-2.31661909983329e-05
-3.6435367556683e-05
3.67386753819679e-06
-2.88077843347699e-05
-3.03787821796341e-05
-5.19268968094082e-05
-1.1485147366676e-05
-3.45858292266677e-05
-3.58806488101642e-05
-3.96701140267541e-05
-2.2757989034806e-05
-3.9892145474827e-05
-2.31333721022534e-05
-4.81653275862103e-05
-3.19627421712195e-05
-4.91291449746962e-05
-4.5876999407111e-05
-3.84451478621465e-05
-3.43166783730786e-05
-4.21175318508704e-05
-4.43200551783267e-05
-3.10776687580687e-05
-2.72186604005045e-05
-2.10949096553971e-05
-1.42196150205198e-05
-2.31677536089765e-05
-5.95156329345815e-06
-3.44893314257121e-05
-3.24649501585968e-05
-3.52192548375921e-05
-7.77097873128811e-06
-2.8004952289983e-05
9.35413469148986e-06
-3.63358016882628e-05
-3.28283476426291e-05
-4.53137058555328e-05
-3.92179595413242e-05
-1.38193070615049e-05
-2.94094037833529e-05
-2.3752875450459e-05
-5.05420770639404e-05
-4.48462221066699e-05
-3.22693102142893e-05
-2.13370282149614e-05
-1.7486961972721e-05
-3.42403899032995e-05
-7.79558725059106e-06
-2.26007618155112e-05
-1.28172194372364e-05
-2.65826852002297e-05
-2.28873850131353e-05
-5.05707164630316e-05
-3.11431748818514e-05
-5.29857124834586e-05
-1.82385680939449e-05
-2.89880741662546e-05
-2.03991323078484e-05
-1.1019786559174e-05
-3.2957660491372e-05
-1.86829469760432e-05
-2.35878652004238e-05
-2.84563316131331e-05
-6.21521739618933e-05
-3.05769633802084e-05
-7.98968726789264e-07
-1.06994281282703e-05
-1.13572598371268e-05
-6.54406927916324e-05
-3.27218213654306e-05
-3.24791128017608e-05
-2.21441159366899e-05
-4.24620283013921e-05
-3.23082301395168e-05
-3.81032951429646e-05
-4.35664902886925e-05
-6.76219797806315e-05
-1.60045280884485e-05
-3.11303230093116e-05
-2.61969595604536e-05
-4.32155659278835e-05
-2.12325207505616e-05
-3.99447991946388e-05
-4.81287859569768e-05
-3.24508096618413e-05
-6.69621941580224e-06
1.02479202069622e-05
3.90949724018034e-06
-1.59560673383894e-05
-1.49501531667147e-05
-2.62563265214693e-05
-1.61647021001752e-05
-6.88886404925565e-06
-7.48877555216023e-06
-4.79219256792477e-05
-5.10893015798498e-05
-3.91511814733645e-05
-3.14521358115554e-05
-1.19507604528941e-05
-2.18125767130052e-05
-3.15926414099393e-06
-2.90797290196416e-05
-1.23213221153961e-05
-3.69672112212858e-05
-4.5663315071261e-05
-5.81265194964056e-05
-2.0709301386816e-05
-2.5710149618411e-05
-3.87137732157799e-05
-3.30733718856839e-05
-3.04257513429265e-05
-4.40031671417601e-05
-2.39533717521941e-05
-2.64641806160914e-05
-1.66182542093864e-05
-2.03872178375321e-05
-3.39123057441252e-05
-5.69041511037331e-05
-1.51644904316101e-05
-3.66580867061224e-05
-1.15040709369609e-05
-2.11877006206083e-05
-1.01060367591242e-05
-3.61353204467683e-05
-6.09872113772767e-05
-2.41620105837188e-05
-2.96297327737529e-05
-4.01162974792725e-05
-4.01903735264658e-05
-5.66318016453162e-05
-2.85525066279381e-05
-4.05089011845814e-05
-2.29108402615539e-05
-1.78248416422814e-05
-3.40121514121587e-05
-1.62849670277211e-05
-9.98825168042316e-06
-4.29440302159142e-05
-3.81655766686291e-05
-5.93345638273027e-05
-3.89334004337251e-05
-3.47043022103759e-05
-5.14783602731159e-05
-1.60079733147089e-05
-2.24088990514395e-05
-3.98651366665983e-05
-2.27779126013669e-05
-2.93241325895926e-05
-4.71317009099208e-05
-5.07260593242963e-05
1.41905160937681e-06
-2.010144618875e-05
-5.6002124366854e-05
-4.38900279678789e-06
-7.83142810097893e-06
-1.41982582967559e-05
-3.36661454998416e-05
1.64579411752642e-05
-1.4520589079508e-05
-4.57425562156947e-05
-1.71519161027691e-05
-2.23642053346186e-05
-4.84692594745854e-05
-6.23033408560804e-05
-1.26659039480397e-05
-6.11833285184468e-06
-5.4301057929975e-05
-1.74029209528183e-05
-5.29237644188217e-05
1.59984857947623e-06
-4.0241821483086e-05
-1.82920224332009e-05
-1.23968210920352e-05
-4.03019916954911e-05
-1.78305411852322e-05
-2.16935349642714e-05
-3.17555326315392e-05
-1.65463393983578e-05
-8.6711593399107e-06
-2.6619733721116e-05
-1.57719353838214e-05
-2.63043440018451e-05
-5.90420117369523e-05
-7.22918781412462e-06
-3.53451684404267e-05
-3.78607577709597e-05
-5.0228378228856e-05
-3.47217414040091e-05
-3.63328602095589e-05
-4.60056865619469e-05
-4.0659370448026e-05
-2.42933739101792e-05
-2.05960114801159e-05
-3.22408019068008e-05
-3.03192711359249e-05
-4.27498586803869e-05
-2.48314310369166e-05
-1.09482877681964e-05
-2.54437683293742e-05
-2.63726526095439e-05
-3.79400455448538e-05
-1.87106353194881e-05
-1.93049270426441e-05
-3.52631503286447e-05
4.1238186902931e-06
-4.53478904339242e-05
-1.92328697286062e-05
-4.56669674296469e-06
3.09075588942678e-06
-3.75618108462472e-05
-1.33853328123166e-05
-7.5519778791576e-06
-1.56591701487562e-05
-6.30585157717869e-06
-3.61456273377501e-05
-3.7679420137956e-05
-3.75667096645363e-05
-3.70805103349711e-05
-2.13506875251229e-05
-1.6004751546207e-05
-1.86743428796205e-05
-1.3014706370989e-05
-3.68064094197368e-05
-1.27510011183789e-05
-3.29394711515847e-05
-2.93979099638705e-05
-3.2914654124028e-05
-2.4660219919925e-05
-3.82138617256483e-05
-4.14204920740736e-05
-2.6334419665476e-05
-2.55712769653584e-05
-1.13916567682932e-05
-6.02498648122837e-05
1.79185164614814e-05
-2.63063282314235e-05
-4.61167187660973e-05
-2.09559936877831e-05
-3.07394146552086e-05
-3.22218953288109e-05
-5.55859188564974e-05
1.40210379372933e-06
-4.82202156295055e-06
-3.5196260043844e-06
-2.0573677188591e-05
3.71645362469805e-06
-3.39184223526625e-05
-3.79602507494605e-05
-3.41074020684003e-05
-2.16070485089278e-05
-7.14342473440096e-06
-2.29993317148853e-05
-3.13186812585118e-05
-5.70624847582691e-05
-1.77836091540338e-05
-8.64456887353657e-06
-3.61335573290055e-05
-4.93070522505362e-05
-2.62033148741603e-05
-1.09145836953906e-05
-2.70839135045431e-05
-3.30861732731567e-05
-1.29534346736155e-05
-3.92469077162435e-05
-8.12248410714642e-06
-3.53777182791209e-05
-3.16878520551489e-05
-5.70778184986136e-05
-4.84097527595578e-05
-1.80766166691664e-05
-1.96769552589334e-06
-1.28079773597921e-05
-2.64364638988639e-05
-3.07245195117871e-05
-3.16901148223041e-05
-1.33177675047493e-05
-1.72324821960252e-05
-2.46847472647515e-05
-3.39677050699695e-05
-3.91227217575921e-05
-3.1714303597034e-05
-2.52999539217777e-05
-1.0438363305055e-05
-2.9957982916852e-05
-3.75285856081084e-05
-6.54295379870924e-05
-4.43559952815773e-06
-5.0760697423902e-05
-2.36492436978028e-05
-1.68536480578445e-05
-5.23856417602296e-05
-4.82043826469745e-05
-1.31793073129733e-05
1.1664033808485e-05
-3.74003582602875e-05
-3.22459064655569e-05
-2.71175916529725e-05
-3.34674562848163e-05
-4.33568705772751e-05
-1.37900431555309e-05
-1.67792251198353e-05
-3.61507449389489e-05
-3.35336748227986e-05
6.01341332212119e-06
-1.78979954631888e-05
-2.9104294666983e-05
-2.91275297191029e-06
-1.76973613316698e-05
-3.18274358452082e-05
-5.90896734240536e-05
-1.62603687917985e-05
-2.72180061498732e-05
-3.25889294593718e-05
2.40692229003151e-07
-3.82379155536243e-05
-4.03457020053021e-05
-3.26515834608688e-05
-1.5561890509712e-05
-2.80351405475183e-05
-4.47289057598562e-05
-5.25873158823245e-05
-3.01212003433671e-05
-1.96632801412943e-05
-3.12016564192245e-05
-2.00518648274331e-05
-3.64487111840176e-05
-2.4582329745869e-05
-3.25818052876417e-05
-4.68364807456558e-05
-3.39479858599518e-05
-1.0744190138438e-05
-9.3288484910463e-06
-2.0803164438636e-05
-5.94387906012351e-05
-3.73572896000709e-05
3.36126052391839e-06
-2.63031596222839e-05
-1.80729444513284e-05
-1.22862786478371e-06
1.70213193318506e-05
-2.89525061522776e-05
-4.69420548184541e-05
-8.01162470874677e-06
-8.09117250202866e-06
-1.55268856312014e-05
-1.55543829222174e-05
-3.89745319614193e-05
2.38522792387729e-06
-4.54350169772575e-05
-3.4952243648229e-05
-3.41685730150622e-05
-2.36426205425048e-06
-4.87162842226853e-05
-1.38530382738975e-05
-5.50039820532521e-05
-4.53190847528782e-05
-1.10981435039867e-05
-7.27845004318287e-06
-3.74481919296453e-05
-2.22916815863457e-05
-2.94442771293878e-05
-1.5261313128188e-05
-1.5116826964788e-05
-5.13685450765728e-05
-4.16684870794978e-05
-4.2698947921345e-05
-3.88600620821253e-05
-9.5084106109152e-06
-3.10360590509038e-05
-3.0204546999215e-05
-3.19204589842763e-05
-4.39159638049879e-05
-1.9281339656403e-05
-1.65310205081421e-05
-1.77885402019629e-05
-8.80178764814415e-06
-3.65818723976637e-05
-4.69801579100716e-05
-1.59744746162659e-05
-2.43115112365653e-05
-4.21555145490549e-05
-3.40432549279613e-05
-3.55851302874111e-05
-5.25190609320212e-05
-3.16920948389193e-05
-2.73468466456302e-05
-4.79557226980747e-05
6.29903796878245e-06
-2.94827827522423e-05
-3.84776616742436e-05
-2.00820275686575e-05
-2.23412778341814e-05
-2.51102188576759e-05
-9.26882886237445e-06
-6.45745005278491e-05
-3.2685250559083e-05
-4.56040372115601e-06
-6.65351298157056e-07
-1.65465843720851e-05
-3.15597337189454e-05
-2.53348014756579e-05
-4.93870872486638e-05
-4.17406483598429e-05
-4.81723282644854e-05
-3.15258328735408e-05
-4.77430734515469e-05
-4.35305042964559e-05
-8.66033632819378e-06
-4.83445739742629e-05
-3.37104486587717e-05
-3.98588088976293e-06
-2.72211278149595e-05
-1.19325404349765e-05
-3.55071695658095e-05
-7.03435415209144e-06
-2.41584713968404e-05
-2.54085827390544e-05
-3.98960527457616e-05
-2.40567703179106e-05
-5.04105281468125e-05
-2.88600514511453e-05
-2.86192453675635e-05
-3.34549740000902e-05
-3.0909016574523e-05
-4.10902127717802e-05
-2.34250836042238e-05
-2.05392243751325e-05
-3.14577813522031e-05
-2.39809674897978e-05
-1.23526762796251e-05
-4.60036858852065e-05
-2.70934932145348e-05
-3.74384696999419e-05
-9.45799504169179e-06
-3.53350039220848e-05
-1.00530234474157e-05
-7.32071988583374e-06
-8.57769771753649e-06
-5.75587465902031e-05
-3.81958261808998e-05
-4.99177354496577e-05
-3.6279572642655e-05
-1.00888951488931e-05
-1.53744305526094e-05
-2.49355035350611e-05
-5.839567939135e-05
-3.26029162228841e-05
-2.16021796195143e-05
-2.35922392563839e-05
-2.71207367480464e-05
-2.34992347015825e-05
-4.17433902630082e-05
-2.29155974767824e-05
-3.5773469643151e-05
-3.47578145333513e-05
-1.72241852067957e-05
-4.08426822287828e-05
-4.86090891779238e-05
-4.8827596826315e-05
-7.60866752455798e-05
-6.76609385598552e-06
-3.474259337132e-05
-4.19051031155581e-05
-2.8942894342491e-05
-3.44557576414756e-05
-4.93179068679945e-05
-4.38548696947699e-05
-3.08176217098832e-05
-1.15957186652004e-05
-4.09983899430062e-05
-4.67447450846001e-05
-2.01632217014157e-05
-3.16809952293971e-05
-1.72777044344642e-05
-3.4605526301956e-05
-2.52488956597965e-05
4.35591782904647e-06
-3.85959158743627e-05
-2.21982861280996e-05
2.4846317078703e-05
-1.75530419451174e-05
-1.12212383248998e-05
-4.29905855194186e-05
-3.69084518412946e-05
-1.79656508685665e-05
-5.66504429184346e-05
6.39713825625269e-06
8.15716811745898e-06
-1.19274768457239e-05
-4.28134613251828e-05
-2.54871181758145e-05
-3.18293218135525e-06
5.12839157104022e-07
-1.24735611687994e-05
-2.88777906610304e-05
-3.8161938070965e-05
-3.22898295062812e-05
-2.52638673468529e-05
-4.19400757287894e-05
-3.34569507588823e-05
-3.13371408355914e-05
-1.58794983446552e-06
-2.39899602781373e-05
-1.37005464099583e-06
-3.99018675286431e-05
-3.04793135180296e-05
-4.32510805425608e-05
-2.98592767309187e-05
-3.40339216231337e-05
-3.65073547178292e-05
-5.28738289031652e-05
1.86461399756139e-05
-2.0757268436278e-05
-1.32004050680452e-05
-4.08258318558753e-05
-2.54623500879912e-05
-6.20059083952036e-05
-1.43650373181256e-05
-9.57718604363016e-06
-4.92001970804999e-06
-5.94434285300916e-07
-4.26524219512846e-05
-2.40916572274132e-05
-4.38634411685757e-05
-5.3573453896384e-05
-4.37955580067888e-05
-3.30657255796425e-05
-2.74694590051992e-05
-2.56209416162752e-05
-9.05749717755732e-06
-2.58048464517024e-05
-2.76710342477794e-05
-1.87811997338218e-05
-2.11352175466913e-05
-5.2710428338912e-06
-3.00045913731792e-05
-4.39611275517226e-05
-5.15261209095249e-05
-2.84451059344031e-05
-4.82819799778495e-05
-2.01345190730748e-05
-3.94420577735531e-05
-4.51889716170552e-05
-1.03707361763631e-05
-1.19537098749877e-05
-4.78672948905012e-05
9.31242465879494e-06
-4.8171759794085e-05
-3.35620144861562e-05
-4.78718200095287e-05
-4.03321195314395e-05
-2.99825664753668e-05
-2.58094586064619e-05
1.21090322008408e-06
-1.49561896446012e-05
-4.88501714617456e-05
1.3039554544753e-06
-2.21146659707478e-05
-4.41652368178403e-06
-6.47430585450365e-05
-2.04680161713383e-05
-6.09887743060225e-05
-1.92132754039648e-05
-1.33137587005057e-05
-2.36539824368061e-05
-2.02915591505861e-05
-2.12795265968251e-05
-2.92823171623736e-05
-2.04690345282491e-05
1.89745548408962e-05
-1.7488267615257e-05
-2.71743146236826e-05
-3.15415594971709e-05
-2.63273482428396e-05
-3.40298966294223e-05
-2.44871413594397e-05
-8.35350853599215e-06
-2.59157949716708e-05
-4.91457977667856e-05
-1.45753422721522e-05
-2.64366085422155e-05
-4.01580182807096e-05
-1.56704014464459e-05
-6.30672545020436e-05
-2.16970914033246e-05
-2.97214630062908e-05
-4.79698555764589e-05
-4.93431714945268e-06
-3.19263031993171e-05
-5.6487184456201e-05
-8.8625621638474e-06
-3.69020093191901e-05
-1.83758368588682e-05
-2.80805754965606e-05
-3.14857208268856e-05
-1.72934322104865e-05
-8.59892307284429e-06
-4.51742873090446e-05
-2.07627764641348e-05
-2.89432527186897e-05
-9.16273830868066e-06
1.98038974922525e-06
-2.80686244269046e-05
2.5977230637914e-06
-2.66058350481118e-05
-4.83820172896414e-05
-2.51925396649729e-05
-6.17226853840306e-05
-2.09228134104329e-05
-4.79827724590102e-05
-5.50882182666014e-05
-4.21736862314686e-05
-3.75671134333248e-05
-3.17647702410684e-05
-3.47321520296843e-05
-7.26242587123447e-06
-4.94821954315068e-05
-2.81697319475655e-05
-7.94427746094083e-06
-3.11441714894266e-05
1.26121526034938e-05
-2.36705170806062e-05
-3.27100637671696e-05
-4.38008818668416e-05
-2.69826369845949e-05
-2.17093946090636e-05
-3.22260946089155e-05
-2.81248003855354e-05
-4.54102549769137e-05
-2.98454479906392e-05
-6.17414346384541e-06
-3.30665106618721e-05
-1.67042581078947e-05
3.03433480361201e-06
-6.19078704192096e-06
-2.30583041404427e-05
-1.45984164348919e-05
-3.8347469467627e-05
-1.74708592717085e-05
-1.45392027877039e-05
-1.35728124657106e-05
-2.45809756842677e-05
-2.29651957026758e-05
-1.41570348068399e-05
-6.08208634972947e-05
-2.25025911504132e-05
-1.37043380823467e-05
-1.71819890417069e-05
-3.66117793612501e-05
-5.23321187444078e-05
-3.17599703170615e-05
-1.945988948296e-05
-3.47516204731169e-05
1.67656032651306e-05
-1.61800406921712e-05
-2.06351218242141e-05
-3.20409839777703e-05
7.22185703679211e-07
-1.74853164781637e-05
-4.39768894510793e-05
-4.26671972414817e-05
-4.08298156787521e-05
-1.45171017447672e-05
-1.64361785737115e-05
-3.77192151602168e-05
-4.24032685679183e-05
-3.07556783840201e-05
-3.21925546333227e-05
-3.22251944322572e-05
-1.83106968172049e-05
-2.85564951674574e-05
-6.92214400954143e-06
-4.31362275930705e-05
-9.99105150386245e-06
-1.94568160809208e-05
-1.37190234244429e-05
-4.21291024547199e-05
-2.46940640024332e-05
-2.18201350949946e-05
-4.17484322286534e-05
-3.57100962498474e-05
-4.70072528215905e-05
-5.0466103090059e-05
-1.61797461342733e-05
-3.56474102713065e-05
-3.86843015729305e-05
-3.12593904985508e-05
-2.83137894541697e-05
-3.91203689802741e-05
-3.87865786705042e-05
-3.40607540988843e-05
-2.83022210557735e-05
-2.95129656391646e-05
-1.33606502200991e-05
-1.64656527770023e-05
-2.02784680450919e-05
-6.61780817371127e-06
-3.10986637706899e-05
-3.28997837183195e-05
-1.15931842523239e-05
1.21526391458535e-05
-3.87530609005451e-05
-3.97883843570063e-05
-2.85366102825269e-06
-3.68237938322679e-05
-1.24519180723067e-05
-1.3432392039847e-05
-4.19518806626761e-05
-3.50080233176383e-05
-2.47390117513834e-05
-3.22520786930448e-06
-4.22416115697223e-05
-6.10049511274069e-06
-3.95458328757112e-05
-4.46693438859123e-05
-1.77232696323308e-05
-3.64157973841019e-05
-2.2721774179804e-05
-9.91250484664299e-06
-1.14403332809033e-05
-1.00823350124247e-05
-5.53094269493026e-05
-2.53219875079733e-05
-1.92631996590474e-05
-3.55580503026802e-05
-4.63011749843413e-05
-9.35793037858691e-06
-4.40280759569774e-05
-4.16564464331372e-05
-5.39355941135379e-05
-7.8311982180309e-06
-3.83589541874989e-05
-3.53229298340455e-05
-3.57835929519574e-05
-6.35151921497754e-05
-3.18897779214791e-05
-3.33291219202464e-06
-3.76087658538785e-05
-2.43527247106581e-05
-3.29738767610713e-05
-1.92313749269668e-05
-1.84685966817023e-05
-4.18767090707046e-05
-5.02084599837001e-05
-4.65813688645244e-05
-2.86913878325308e-05
-2.54637209467159e-05
-3.89138077837037e-05
-2.46692276335056e-05
-2.07242810210634e-05
-1.37116305019924e-06
-3.85346809182773e-05
-1.16253948645876e-05
-2.96599332062877e-05
-3.01662013230245e-05
1.99190455522288e-06
-7.82130082910642e-06
-6.28149003571738e-05
-9.19160717470066e-06
-1.27353073619039e-05
-1.89736626121534e-05
-2.88104619699507e-05
-2.970353032985e-05
-3.58177714819275e-05
4.4534712303158e-06
-5.56428698016227e-05
-2.36670985805474e-05
-1.63174508029967e-05
-3.26052482482058e-05
-2.02165705056515e-05
5.675167904723e-06
3.07428321734778e-05
-4.02849592687043e-05
-2.29466905728496e-05
-6.77245621084601e-06
-2.51347967230422e-05
5.9301432209037e-06
-2.82979700589247e-05
-5.4726971199219e-05
-2.85376971869485e-05
-2.25706949246902e-05
-1.67996734729054e-05
-8.02308196475574e-06
-7.13091987100776e-06
-4.14605677132188e-05
-2.71091258769554e-05
-3.26861430702255e-05
-4.63348928195345e-05
-7.8322073840105e-06
-6.71112194305971e-05
-2.25482770132335e-05
-2.23076478344192e-05
-2.72995318960062e-05
-2.29444500189245e-05
-4.96326863825265e-05
-4.88774871448784e-05
-2.49673392556173e-05
1.73843541387863e-05
-2.93038598698845e-05
-5.59367454562432e-05
-2.18063596671391e-05
-3.97176867318456e-05
-5.17332159983362e-05
-2.87156042595071e-05
5.90807770898364e-06
-9.42438396709888e-06
-3.47873190669938e-05
1.63984762715812e-06
-2.94963626781919e-05
-2.41901730683229e-05
-2.65524247673397e-05
-3.60765936776517e-05
-2.73347400906689e-05
-5.48522600864896e-06
-4.01386622476069e-05
-2.83471828604397e-05
-4.27692042193221e-05
-1.85646613248314e-05
-3.12098004494559e-05
-3.66988450618039e-05
-2.94644365873981e-05
7.24513019911487e-07
-9.0371920299182e-06
-3.40279115848678e-05
-6.29435923343564e-06
-2.46918653335749e-05
-1.19099765422502e-05
-2.74403353545403e-05
-5.45457134807533e-05
-2.29273334246961e-05
-3.55788036839603e-05
-2.13466610820796e-05
-1.72063721301613e-05
-4.57949867091985e-05
-3.36691879221946e-05
-2.43677058612113e-06
-3.54192411012731e-05
-3.08815755493935e-05
-4.44688138202429e-06
-6.20355764082097e-06
-4.24099242257569e-05
-4.99963853312483e-05
-3.43220468697938e-05
-3.62568648343605e-05
-6.44532635023633e-05
-4.00923722871967e-05
-4.81752024662393e-05
-2.83145809343611e-05
-1.7869398913483e-05
-3.53763403585973e-05
-1.35269190858438e-05
-2.4772156555788e-05
-2.22213943660801e-05
-2.61587767138241e-05
-4.5933147689912e-05
-2.04040088086911e-05
-2.42604125299979e-05
-2.24557231150278e-05
-2.15976075690602e-05
-1.15332712473335e-05
-1.74849773261429e-05
-4.49204643833796e-05
3.48674701710081e-06
-2.69274397757503e-05
-1.51618021634722e-05
-1.33430067584805e-05
-4.25229376402817e-05
-2.02241607243235e-05
-4.40478831566228e-05
-3.19841461366424e-05
-4.87365009870418e-05
-1.20024434213076e-05
-4.38241015493274e-05
-4.7717551518571e-05
-2.95165880440689e-06
-3.15587667557345e-05
-2.52586845286664e-05
-1.05005962246662e-05
-4.30301481657337e-05
-1.50197765848677e-05
-4.07839725992559e-06
-3.59777031761557e-05
-3.68071945069358e-05
-4.39959884737244e-05
-4.04627599553912e-05
-2.69518848101432e-05
-2.64467827780338e-05
-2.6838070723904e-05
-3.53837819504368e-05
-4.15961762927067e-05
-4.0763140798845e-05
-4.91847009700352e-05
-4.36208135447649e-05
-1.18823749121655e-05
-3.72522755357946e-05
-3.04674603689553e-05
-5.84908360029364e-06
-3.73298934403034e-05
8.6806272241506e-06
-4.76398916564045e-05
-3.2705136705508e-05
-9.15077154217494e-06
-2.20805937172947e-05
-3.55772960792218e-05
-9.68674645365832e-06
-4.45990890140771e-05
-1.64671659359454e-05
-5.07392384449495e-05
-2.91033516298691e-05
-4.83662123103498e-05
-4.53567347487853e-05
-5.3149658459512e-05
-1.61040349668e-05
-3.14902599306766e-05
-2.15343488250659e-05
-2.9781765773798e-05
-4.15223164298805e-05
-7.00578217871238e-06
-5.55509346988565e-05
-2.95359010793144e-05
-4.64538394088424e-05
-4.4447805081053e-05
-2.94122999173842e-05
1.00434742072248e-05
-2.79084974033452e-05
-2.63045392162996e-05
-9.39433117648066e-06
-4.3502365738598e-05
-4.14306860044385e-05
-3.09155090668643e-05
-2.54918561039771e-05
-5.60439984217539e-06
-2.10720097752635e-05
3.46302426459487e-06
-2.9924090237576e-05
-2.64279287341041e-05
-2.06112144142906e-05
-3.59009557075197e-05
-2.3616941269721e-05
-7.71543266153746e-06
-1.01842440401037e-05
-6.21169370502488e-05
-2.45005635474795e-05
-5.15702045493396e-06
-3.41898966610061e-05
-3.12993708070519e-05
-2.78683886905122e-05
-3.28840355084563e-05
-3.69321650881782e-05
-1.79170153142341e-05
-5.87566986766523e-05
-3.94430027359723e-05
-2.77190649512123e-05
-2.83584490897787e-05
-3.96095279219713e-05
-2.66638091743344e-05
-6.64226937289396e-05
-2.80778312013956e-05
1.04171064878537e-05
-1.10842682681043e-05
-3.14591543170674e-05
-4.3953943313118e-05
-1.46409789716882e-05
5.83302635027281e-06
1.48546435772038e-05
-1.22670067822997e-05
-3.20306374363905e-06
-4.14990484406525e-05
-2.50695178172559e-05
-9.62830222771286e-06
-6.37945982463572e-05
-6.35804157729711e-05
-6.00330121415487e-05
-4.73966212633417e-05
-2.97278874678631e-05
-7.09370959799147e-05
-8.12391438168577e-06
-2.66890585726546e-05
-1.51750243059578e-05
-3.90147902957408e-05
-1.95067214124538e-05
-1.39493386525426e-05
-1.83163993498013e-05
-4.8836575511709e-05
-1.33137271344073e-06
-2.72479298606707e-05
-3.20173104488372e-05
-3.35068232120603e-05
-3.68360418654538e-05
-2.99594311305637e-06
-3.68285632676197e-05
-2.77670032483611e-05
-1.98659377306677e-05
-3.69225603407707e-05
-3.10618317261385e-05
-2.70498939233045e-05
-1.94152966644506e-05
-2.45239094031439e-05
-3.84631157997897e-05
-4.45029150433561e-05
-4.19283438886756e-05
-3.14232252835018e-05
-3.33106277608654e-05
-2.0079594218525e-05
-3.05745717013405e-05
-3.62531830295874e-05
-3.23373251049691e-05
-6.06093299374539e-05
-4.97479124926109e-05
-4.73997364072469e-05
-3.72376190542517e-05
-2.21863571887929e-05
-2.40139733402528e-05
-9.15847772641496e-06
-4.75642929132594e-05
-1.5292509444492e-05
-4.54263450818461e-05
9.02493773908636e-06
-2.65618250744762e-05
-2.36218718678179e-05
-2.30427655977654e-05
-9.90382466279457e-06
-2.44045072957561e-05
2.07145349631006e-07
-3.41939943636734e-05
-4.67587485039257e-05
-3.05276614728736e-05
-7.94276831463773e-06
-4.31271971888056e-05
-2.94942650400482e-06
-3.21094616171622e-06
6.59874845894174e-06
-5.26931584675249e-05
-3.41134593507744e-05
-4.17994602041053e-05
-2.17805081554579e-05
-6.25475319215752e-05
-5.73093168046913e-05
-1.16415164607797e-05
-5.06624029439888e-06
-4.18032560465667e-05
-2.24244319490543e-05
-1.57738952404336e-05
-7.35772164913735e-06
-5.21778621109389e-05
-1.45233515281179e-05
-4.44303639085662e-05
-4.72822958188622e-05
-2.2201027209996e-05
-3.36597698544245e-05
-2.46650159534364e-05
-2.79951732437072e-05
-9.21979384742314e-06
-5.05308779392778e-05
-3.53953117584554e-05
-5.89371832340842e-05
-1.65479469197913e-05
-1.02007573962421e-05
-4.17764268105181e-05
-2.53835229428759e-05
-1.89627869697663e-05
-1.5373089344096e-05
-1.3747244735411e-05
-2.9310623153393e-05
-3.14353456206693e-05
-3.15723833197741e-05
-5.86140655330854e-05
-6.20467485312073e-05
-2.71434295245705e-05
-6.77031852931646e-05
-3.23796197139141e-05
-6.31948674130766e-06
-2.83209251208904e-05
-6.9798225817534e-05
-2.51805751382173e-05
-6.79553215286348e-06
-2.9450133985434e-05
-9.24320031391996e-06
-1.78089418674455e-06
-3.456673116577e-05
-4.26278921312253e-05
-4.61752682379881e-06
-1.60824969326737e-05
-2.19889726851217e-06
-3.03251642166135e-05
-1.21938160078783e-05
-2.64663832503331e-05
-3.97808616925891e-05
-4.73229049068881e-05
-4.28706737197399e-05
-6.2223353811013e-06
-2.13278106471637e-05
-4.56951398581167e-05
-2.06436465488734e-05
-2.23610399360588e-05
-3.13224196294827e-05
-4.06863761769587e-05
-1.9558935553773e-05
-3.67373993220997e-05
-2.18514610602779e-05
-4.47382769187671e-05
-2.02265832801389e-05
-4.5157562055716e-05
-3.2187937336141e-05
-1.0006192146384e-05
-3.61400201281508e-05
-3.58460154838179e-05
-3.93115308127653e-05
-4.80695884631581e-05
-1.20506770566788e-05
-3.83377707632599e-05
-1.89992918566385e-05
-1.44572940153878e-05
-3.90828150425807e-05
-4.29001924204345e-05
-3.87724387194042e-05
-1.61190964193407e-05
-1.35694477919871e-05
-2.64442914145732e-05
-3.83927569649347e-05
-3.85681410619757e-05
-1.16973805679556e-05
-1.4349176673561e-05
-3.04360764961647e-05
1.23464862653763e-05
-3.54214156528344e-05
4.03861196117061e-06
-3.14050707010027e-05
-3.3775750960422e-05
-2.117748092549e-05
-2.7688148108644e-05
-1.92279402144475e-06
-3.85274449176176e-05
1.26104591801329e-05
-3.64088630200557e-05
-3.93061221265973e-05
-3.13960393631968e-05
-1.91944148029195e-05
-4.04568556852202e-05
-4.60990976409664e-05
-2.18132992567761e-05
-2.96361395181083e-05
-1.77459385709345e-05
1.60433396394344e-05
-6.50603303151278e-05
-1.7343845598436e-05
-1.93583570454385e-05
3.4256603870973e-06
-5.52765336392421e-05
-5.7520680680688e-05
-5.84107620384587e-05
-3.4716398440576e-05
-3.90106726038625e-05
-4.92393563681557e-05
-3.14594390566879e-05
-6.1409126364781e-05
-1.3141293957875e-05
-3.73043857344492e-05
-1.59049180693667e-05
-1.63555374691561e-05
3.26522497192759e-07
-2.60271841556743e-05
-1.3753673775442e-05
-3.20614112227338e-05
-1.91357224861727e-05
-4.38838352557439e-05
-2.35863079201877e-05
-2.94353632012266e-05
-2.17495716727932e-05
-2.68390228146381e-06
-2.30165555428542e-05
-2.96718988964507e-05
-2.22184997380959e-05
-2.78142105617282e-05
-2.34244892598446e-05
-2.52558376407086e-05
-3.97561964857611e-05
-3.33917252298075e-05
-8.60869177593042e-06
-3.72765742173963e-05
-3.40404399059312e-05
-3.41385375695433e-05
-4.07975412791368e-06
-3.69382228701751e-05
-2.64575483959694e-05
-2.87824035527917e-05
-3.18101990117916e-05
-2.82072314130408e-05
-4.17435178190465e-05
-3.28214672868356e-05
-4.81193457069558e-05
-5.4755343206117e-05
-2.50542224457473e-05
-5.45780060713651e-05
-2.59815334092432e-05
-2.26394007816587e-05
7.11307909188334e-07
-2.47965288835776e-05
-4.17537552677657e-05
-3.85595909344698e-05
-3.99847639069684e-05
-3.68893307645314e-05
-3.87064295943142e-05
-1.95515079383181e-05
-3.38165785633612e-05
-1.92369151193225e-05
-1.25630396226901e-05
-3.95363706776762e-05
-1.7219470837276e-05
-3.60707586604879e-05
-2.55226167102271e-05
-5.78091826829754e-05
-3.81744195156482e-05
-4.66269965878954e-05
-3.68989661222128e-05
-6.06746247093976e-05
-1.69228996344771e-05
-2.40148949760717e-05
8.17758490991697e-06
-4.33245783520779e-05
-1.99950093832278e-05
-1.13425666566526e-05
-2.54340995539835e-05
-2.27844465466666e-05
-5.03264882581412e-05
-2.49126013278977e-05
-1.32288560221196e-05
-1.67383707681015e-05
-1.92038098053984e-05
-1.08374819883631e-05
-2.62681888284095e-05
-4.85128002746938e-05
8.39524191677455e-06
2.59572098066049e-06
-3.69776561681492e-05
-4.66107934624864e-05
-4.18326133968442e-05
-1.8557708848385e-05
-4.00610103145966e-05
2.16207290730356e-07
-2.94263568978526e-06
-1.6211922403103e-05
-3.52197138737729e-05
-5.34539103048565e-05
-3.30933901190271e-05
-3.75724454591681e-05
-1.93488272023864e-05
-3.26159886875954e-05
-3.64047062686377e-05
-2.03980521384994e-05
-4.28118936254861e-05
-3.2647584539198e-05
8.66867221386157e-06
-2.96964126831778e-05
-6.13116592687903e-05
-4.46778639630948e-05
1.75320911063072e-05
-1.13073589442326e-05
-2.86187212528815e-05
-4.33951786521931e-05
-2.68473213474664e-05
-3.27929217501615e-06
-2.84100502491674e-05
-1.48472791754112e-05
-3.03007392108889e-05
-3.92598657023813e-05
7.00119672160885e-06
-1.84885919308306e-05
-4.15391630026563e-05
-5.52111736713536e-05
-5.12177727037104e-05
-2.84029326772339e-05
-3.99916538969355e-05
-1.4743328638904e-05
-4.22725085914584e-05
-3.52444948006079e-05
-3.03588918987178e-05
-3.65803006961604e-05
-2.548189249029e-05
-3.57301076327339e-05
-5.35058600191804e-05
-1.22792340709873e-05
-4.68845792597486e-05
-4.53120067034759e-05
-1.70999275589932e-05
-2.94086293020417e-05
-2.53746201639762e-05
-2.6054341599072e-05
-1.54136099288071e-05
-2.63538562950627e-05
-1.24603438049944e-05
-3.97299081611218e-05
-3.96532820991826e-05
-3.85578734708675e-05
-3.60571459359113e-05
-3.98694656636233e-05
-3.50161935543745e-05
-1.42209473248457e-05
-2.80618579293338e-05
-2.42463776342773e-05
-2.03552396477385e-05
-2.69386555086102e-05
2.37936155961852e-05
-1.68293148950534e-05
-3.51708306288689e-05
-4.86742389280213e-05
-1.40231860444104e-06
-2.85083288005265e-05
-2.72991199681869e-05
-1.93125134215333e-05
-2.56987477800325e-05
-1.71135419692002e-05
-5.65042095112657e-05
-3.32576018032216e-05
-2.49168867858354e-06
3.42238858724112e-06
-4.49030851259584e-05
-3.78835290819802e-05
-6.74464521606951e-06
-2.78308234164408e-05
-3.60465330765516e-05
1.67803647786633e-06
-3.94551849527204e-05
-3.25744501321269e-06
-6.27876013770336e-05
-2.02592757349452e-05
-3.38011283531442e-05
-4.87037295620359e-05
-1.25397356248395e-05
-5.0976812072336e-05
-1.15232836394018e-05
-1.5422652732057e-06
-1.40721982769076e-05
-3.74562410016067e-05
-4.31096298622595e-05
-2.67516634902244e-05
-4.26784452839707e-05
-1.18005396995552e-05
-3.3078478794361e-05
-4.16185396141506e-05
-2.19130945716578e-05
-3.12670862716335e-05
-1.99321930428121e-05
-4.13769293751921e-05
-1.52036892314263e-05
-2.1771068773766e-05
-3.03709013949216e-05
-5.03994985018205e-05
-2.67824815967483e-05
-2.27177792102422e-05
-4.78668434289912e-05
-1.80736630536137e-05
-3.0036140329188e-06
-1.13599551785082e-05
-1.3762577240386e-05
-2.70268193288722e-05
-3.75949144193196e-05
-1.37048096254107e-05
-1.20259718253467e-05
-7.26148867716513e-06
-5.70862400974026e-05
-4.03855832794108e-05
3.06209284906592e-06
-2.60930274044039e-05
-5.11919199047444e-05
-3.23731217445315e-05
-3.50671073236872e-05
-6.2027435450095e-05
-2.40913283863994e-05
-2.05003063492444e-05
-8.33853647363056e-06
-2.11534244182726e-05
-2.76113522489015e-05
-1.68275612434046e-05
-1.11132778369643e-05
-2.66118559475153e-05
-5.70150497287116e-05
-4.89003630638967e-05
-1.75334685932301e-06
-4.39468368064387e-05
9.15891724548941e-06
-1.45191377614377e-05
-2.83694201991125e-05
-2.24408473876759e-05
-1.61581564400814e-05
-5.30943522990501e-07
-3.71716062778835e-05
-3.60934875753869e-05
-3.26761508355132e-05
-9.90054944644075e-07
-3.29300300748821e-05
-2.32583103618312e-05
-2.42404285455137e-05
-3.37122475263492e-05
-3.11261023776567e-05
-4.37890779032886e-05
-1.51701555849623e-05
-2.24610595888854e-05
-4.78353529766946e-05
-4.12580750859143e-05
-4.00088523184321e-05
-5.43554485755953e-06
-2.2352916348878e-05
-3.47379969289251e-05
-4.07629131268797e-05
-5.76064869044199e-05
-2.85364212752387e-05
-6.3926375133177e-06
-2.36479744937854e-05
-2.50961232436803e-05
-2.53756176132606e-05
-3.60720765042638e-05
-1.07761515728258e-05
-7.19602930852358e-05
-3.07625363650566e-05
-4.67248241530449e-05
-5.51325244348983e-05
-1.18694599595844e-05
-3.76078524606092e-05
1.01855733875154e-06
-3.12004945638158e-05
-2.92846444999142e-05
-1.05043467626643e-05
-5.9025875283432e-05
-2.88854924797691e-05
-1.34269316493953e-05
-4.90406023691213e-05
-1.67493566183243e-05
-4.13544409102969e-05
-5.41909543751244e-05
-1.14509705871013e-05
-3.59326661243665e-05
-3.36103089289152e-05
-4.2719127050757e-05
-3.73114327904934e-05
-4.90535275310022e-05
1.44479999433261e-05
-2.15788379820496e-05
-4.61591461477309e-05
4.78942576707805e-06
-3.87136013075081e-05
-5.59901742527391e-05
4.69675545261396e-06
-3.24161178754988e-05
-2.8911936485214e-05
-2.6468409256214e-05
-4.24640364646788e-05
-1.00309563493113e-05
-2.45292344056121e-05
-1.99947693394962e-05
-1.36854619558652e-05
-2.90086751621506e-05
-2.18833386060634e-05
-3.9733091678456e-05
-2.77531130997714e-05
-5.64440798372536e-05
-4.86863279479133e-05
-1.43437588574541e-05
-6.92700858087173e-05
-1.18104748568928e-05
-4.69077487507371e-05
-2.18700642014806e-05
-1.73338715745747e-05
-4.41941295885376e-06
-2.10288565924411e-05
-6.3846844013328e-05
6.34499681240929e-06
1.43243545424985e-05
-1.1623804994699e-05
-3.59091172146366e-05
-5.30320030991355e-06
-3.91985319163028e-05
-1.23458498784981e-05
-5.57845972857973e-05
-4.1685225845952e-05
-2.77099129888612e-05
-4.79207151965244e-05
-3.51766872759278e-05
-2.94173942757524e-05
-1.4812582502742e-05
-3.51833431801194e-05
-6.15005835548309e-05
-6.56670663266423e-05
-1.8481030411184e-05
-6.11802324668909e-05
-8.39779838751728e-06
-2.58822226156393e-05
-2.66847873167984e-05
-4.40930538596284e-05
-1.6983867180347e-05
-2.01811734092358e-05
1.57544775889773e-06
-5.34675171824295e-05
-1.66306307325083e-05
-2.72200580463382e-05
-6.94087535005287e-05
-3.01344944153712e-05
-1.00158660018025e-05
-1.47630282965162e-05
-2.7829659286255e-05
-3.48409140843699e-05
-4.27109681052879e-05
-2.63227777820568e-05
-2.57017329584131e-05
-3.34868219969933e-05
-6.13425115889611e-06
-1.70297180797983e-05
-2.59162299401501e-05
-4.73013256378763e-05
-2.37175567418681e-05
-2.18486924743099e-05
-2.34661623316084e-05
1.47406909289874e-05
-1.93401817018799e-05
-5.32151873855353e-05
-2.9990145149194e-05
-3.23924986735686e-05
-1.3030385462092e-05
-2.4454995656101e-06
-3.20672680930079e-05
-5.63452076709238e-05
-1.77191459656074e-05
-6.06937433084933e-06
-5.30629677963547e-05
5.2170170557969e-07
-3.88804468068644e-05
-4.51454677132853e-05
-6.80451983835053e-06
-2.97312889606572e-05
-3.53876355633507e-05
-3.20243682334917e-05
-4.18016601171084e-05
-2.21122645359369e-05
-1.47127538511345e-06
-1.88993661755592e-05
-3.52155270195257e-05
-4.55221669398663e-05
3.11024590779246e-06
-2.24430541498063e-07
-3.63118863309079e-05
-2.51829835128946e-06
-3.43819162581673e-05
-1.50761765650102e-05
4.90905712506254e-06
-2.60596246039518e-05
-3.10775476119049e-05
-7.75028024113653e-06
-2.31398248569336e-05
-1.34066156186041e-05
-1.39360362140504e-05
-2.69983834231239e-05
-2.59860087509601e-05
-5.98005624509873e-05
-3.82161676281664e-05
-3.8199411823501e-05
-4.94030461533645e-05
-3.78813401448444e-05
-3.85853123621559e-05
-3.35369849188398e-05
-2.66332937596117e-05
-2.77699768775362e-05
-3.2247344078446e-05
-6.69119292234107e-06
-4.74357299761074e-05
-5.52380481699354e-05
-1.94654837170047e-05
-4.86707732521976e-05
-3.58117592515796e-05
-3.67865407694323e-05
-2.02869278858013e-05
-5.03584456626444e-05
5.88860300226e-06
-4.19183235579579e-05
-1.83660369831515e-05
-2.32321851106094e-05
-2.07952562368444e-05
-4.36095689497237e-05
-1.3992097121078e-05
-8.34402314499853e-06
-3.30300308519319e-05
-2.89414669967445e-05
-2.80603024758605e-05
-1.77606222101466e-05
-3.14713390601874e-05
-2.59867212647406e-05
-1.39411214252649e-05
-5.9726336199716e-05
-6.07227004639728e-05
-5.58608244808324e-05
-1.52350245525301e-05
-2.61513771623926e-05
-2.56420039198866e-06
-2.7669793793874e-05
-1.54275790025187e-05
-4.09595163255889e-05
-1.51941003150076e-06
-3.69480710468731e-06
-5.02945373441526e-05
-1.35535795010151e-05
-1.58433991076895e-05
-3.33408504221433e-05
-3.53915942073067e-05
-2.89623676802743e-05
-2.75157505811571e-05
-1.01566360027068e-05
-3.83103864798846e-06
-7.73635678900979e-06
-9.6210788171275e-06
-3.87239851946002e-05
-2.20563619507442e-05
-3.35109862308766e-05
-3.56789415815723e-05
-2.11297152163848e-05
-1.50365986073937e-05
-3.28837588195747e-05
-3.02171229581692e-05
-2.60015578137603e-05
-7.69990811276988e-06
-2.67956897358398e-05
-3.77460309843888e-05
-2.87202152688153e-05
-4.23701086191793e-05
-3.88840228439587e-05
-2.31060915416707e-05
-3.93780455891816e-05
-4.47842974008473e-06
-2.35316320470805e-05
-1.5736566717004e-05
-1.12188253338082e-05
-1.13353881558854e-05
-3.37008034986736e-05
-6.78597964559864e-06
-2.22147031389518e-05
-4.37227765284891e-05
-2.43466084701187e-05
-3.51536581243774e-06
-2.75489917610773e-05
-4.00789637100202e-05
-2.64839804404016e-07
-2.05043054506071e-05
-4.04608451164234e-05
3.62820045945788e-06
-4.29816361928883e-05
-4.20961426562689e-05
-9.71480098577669e-06
-2.79554665936159e-05
-2.59842686336842e-05
-2.4798739936015e-05
-1.60935712871274e-05
-2.02754537563843e-05
-3.03175697759823e-05
-2.19499425854168e-05
-3.81507077020754e-05
2.64580383990623e-05
-1.46466777738157e-05
-3.0822803042376e-05
-4.75048689612404e-05
-1.35394802568914e-05
-3.15119272123278e-05
-1.59864724024392e-05
-4.67594668267398e-05
-8.94592409444338e-06
-4.11812961095745e-05
-2.96507667659533e-05
-6.8705583619465e-05
-2.62513075363954e-05
-4.57080389255815e-05
-5.80383733927449e-05
-2.22024860264278e-05
-3.73407025420627e-05
-1.2445614921181e-05
-3.90997947612217e-05
-4.09377747287748e-05
-4.28966780773388e-05
-3.24411706124792e-05
-2.67699365281046e-05
-4.61976689098896e-05
-2.51385424899175e-05
-3.61061592719743e-05
-3.68290999844936e-05
-4.99630671377319e-05
-7.89586526804438e-06
-2.57164317481493e-05
-1.18345363628399e-05
-4.60192114466245e-05
-1.12361510845921e-05
-5.1768013368672e-05
-2.48802946097364e-05
-8.65879152005287e-06
-2.99767481011632e-05
-3.87390770682291e-05
-4.87749539360432e-05
-2.52812513985221e-05
-8.86811787480081e-06
-4.3542574269142e-05
-3.3145821713105e-05
7.87910213541561e-06
-5.18217442732343e-05
-1.16861923610852e-05
-3.74208224933631e-05
-5.27093814750276e-05
-4.8822397333911e-05
-1.74517035804454e-05
-1.89230364141536e-05
-2.71183502414513e-05
-5.76255582882466e-05
-3.19709021287414e-05
-4.62074437113112e-05
-7.01765359040741e-05
-1.72709388825147e-05
-1.59012997273404e-05
-3.01505471888509e-05
-3.84552485606383e-05
-1.84019041792686e-05
-5.1344076692871e-05
-2.75248834024946e-05
-4.29677919736321e-05
-3.2331466467086e-05
-2.66339004823401e-05
-3.94300743879534e-05
-2.5622318418011e-05
-5.88827989725843e-06
-3.014279443558e-05
-1.54057446026268e-05
-4.21868511533861e-05
-3.65839735590596e-05
4.55378230990409e-06
-4.59522778526805e-05
-1.5144534502491e-05
-3.05603672188208e-05
-4.48273803696169e-05
-3.10246849741016e-05
-1.57615958553168e-06
-2.54156073562629e-05
-3.76096228729694e-05
-4.80665932689659e-05
-5.0925430598136e-05
-1.72069619517391e-05
-3.70645563559807e-05
-2.30646549186371e-05
-2.96939866082138e-05
-3.65202460164622e-05
-3.62826062561854e-05
-4.29205961787996e-05
-2.64228341310764e-05
-4.16423716598174e-05
-1.45402296142639e-05
-1.64888169412116e-05
-3.85364431922122e-05
-4.8116534527583e-05
-5.02223268190428e-05
-2.73587361500798e-05
-3.2338197042381e-05
-1.29208816506727e-05
-5.29171685663822e-05
-2.44634932497986e-05
-3.97856330879363e-05
-1.97016939593883e-05
-2.04978121411011e-05
-7.23532882392322e-05
-2.06372213099776e-05
-1.22734394146641e-05
-1.92787312370288e-05
-3.80534940351296e-05
-3.58188464310017e-05
-1.65712130593425e-05
-2.66879500684367e-05
-5.2983775698665e-05
-1.11824116251922e-05
-4.99702630849331e-05
-3.86747690071046e-05
-9.64955903277841e-06
-5.32641747534027e-05
-2.16978495015819e-05
-3.39450502153289e-05
-2.71801129692297e-05
-3.07272429096819e-05
-7.63393335953204e-05
-2.21133413255616e-05
-2.70875565505764e-05
-2.9513262973781e-05
-1.34088056398685e-05
-1.74801880408854e-05
-3.23320053166186e-05
-5.43587399553272e-05
-1.26702516374392e-05
-2.8667871040526e-05
-6.12967095582e-05
-1.52494113208864e-05
-3.25960503652125e-05
2.17798629592147e-05
-3.75777899480035e-05
-3.66594725652256e-05
-2.18078136137332e-05
-4.21397553356211e-05
-2.29819551215985e-05
-1.39799920458832e-05
-2.01493730364771e-05
-2.89889923429017e-05
-5.2470959726033e-05
-2.2346849611519e-06
-3.59974032606567e-05
-1.76184907606982e-05
-2.8722934012631e-05
-1.93649291353865e-05
-5.15790163579492e-05
-4.09476598331653e-05
-2.63283446519386e-05
-6.73241507946346e-05
-3.31174962236175e-05
-2.01861030488876e-05
-2.54222514782719e-05
-4.25772439611502e-06
-2.22349534584896e-05
-1.07391844355192e-05
-3.50619953515587e-05
-5.68434310367293e-05
-4.4522083333495e-05
-2.0115556950713e-05
-1.22991793619058e-05
-2.5347544797273e-05
-2.93682869499004e-05
-1.39744290411394e-05
2.19799091095816e-06
-3.6342489405465e-05
-4.29986718900172e-05
-1.13099426081255e-05
-3.77421731454063e-05
-5.44265797791997e-05
-3.04165788864998e-05
-1.0591401973338e-05
-4.93572717665401e-05
-5.20218130819323e-05
-1.88733386499602e-05
-3.82197707684996e-05
-5.07224230694162e-05
-2.13576979803954e-05
-1.7701629482632e-05
-2.09765017144913e-05
-3.39084784368578e-05
-1.55965514453116e-05
-4.38709606422245e-05
-6.29439228514886e-05
-2.34804970517622e-05
-1.68849827580833e-05
-3.02832248143449e-05
-3.77744736095226e-05
-1.20987249321224e-05
-4.20261121278084e-05
-3.48489495653792e-05
-1.50070007949631e-05
-3.67078109405706e-05
-2.47712727074379e-05
-4.17962275111143e-05
-4.21888857413553e-05
-2.33704701372926e-05
8.34674727916093e-07
-3.77695520630632e-05
-1.06281096124682e-05
-2.3025729932397e-05
-2.6549714765999e-05
-2.84988645193156e-05
-4.35433268616728e-05
-3.87710986892469e-05
-3.69501551431508e-05
-5.74938482190749e-05
-3.96304899542779e-05
-2.45679830890684e-05
-2.95006795309948e-05
-2.36263420026495e-05
-2.9708589094973e-05
-4.7058695726899e-05
-1.40949303068594e-05
-2.42144193045895e-05
-1.24575129030045e-05
-3.01524034469165e-05
-3.02996359878564e-05
-2.89541034992693e-05
-1.06381814074266e-05
-3.27731550315159e-05
-3.22347069046807e-05
-3.41992940711321e-05
-5.86515735461101e-05
-4.33062143161425e-05
-4.69749512803955e-05
-2.24400647187138e-05
-3.59563831862632e-05
-2.06870188857079e-05
-1.51175445727105e-05
-2.84970056269754e-05
3.96473233852493e-06
-5.66610732146764e-05
-1.86202227026412e-06
-1.74811083426408e-05
-2.14732728503418e-05
-4.30847964086286e-05
-4.49780860648006e-05
-4.00505403599356e-05
-4.12552448310285e-05
4.8563408727194e-06
-3.01688012457683e-05
-3.43272562022155e-05
-1.61318503925705e-05
-1.62755477514703e-05
1.56955523803375e-05
-4.30383887511358e-05
-3.52899544296428e-05
-1.07759524322137e-05
-1.69073478947396e-05
-1.24136124109523e-05
-5.78842722643669e-05
-1.40455708749093e-07
-2.09087783904504e-05
-1.97832239668268e-05
-3.97838214703546e-05
-2.69818810154869e-05
-2.79521513090182e-05
-4.71837099942247e-05
-3.878127257674e-05
-3.38123229274601e-05
-4.91332072064043e-05
-4.13955518533997e-05
-2.55345592186148e-05
-3.9276182788083e-05
-1.47907044008565e-05
-1.9819784675908e-05
-5.56483981211888e-05
-3.0045732543988e-05
-1.43527631067273e-05
-1.56389331783602e-05
-2.1770704060451e-05
-1.93616367499884e-05
-2.10291032832761e-05
-3.66115851719883e-05
-1.540025528354e-05
-3.35030477127277e-05
-2.33185037266719e-05
-6.97924950600154e-06
-3.86970136599915e-05
-3.68464258742524e-05
-3.89370203057987e-06
-9.21375559223742e-06
-5.69964361686772e-05
-2.92823168537639e-05
-1.82118131277461e-05
-2.3971115301755e-05
-2.32936361295101e-05
-3.10245898985136e-05
-3.952689561561e-05
-2.33974752203435e-05
-2.54069222698392e-05
-5.10031666028123e-05
-4.6966248361411e-05
-2.88961405530962e-05
-2.72327133652763e-05
-3.58151615707921e-06
-4.56948085228898e-05
-2.45445991932608e-05
-4.06137290721359e-05
-7.32833647460448e-06
-3.16218347054853e-05
1.35351091565558e-05
-1.57657117865363e-05
-2.30334195202538e-05
-9.20012160377259e-06
-3.53178365022564e-05
-7.52951887910775e-05
-2.56594151715701e-05
-4.23423437543726e-06
-3.82389792838319e-05
-4.9993195741064e-05
-3.27091544482221e-05
-2.73343255539684e-05
-1.35107469001925e-05
-4.8141795162245e-05
-7.26117602435854e-06
-3.56956785555645e-05
-1.46815199088275e-05
-3.03820990046956e-05
-1.37745564244684e-05
-7.32443311347282e-06
-1.61920401372956e-05
-2.71991881170627e-05
-3.44969386381601e-05
-3.9634631975726e-05
6.39138052551536e-06
-4.56964521365632e-05
-4.34884438248794e-05
-5.04777727969066e-05
-4.91578861501091e-05
-1.21568991207638e-05
-1.22906886068024e-05
-7.90578268618883e-06
-8.98081445923839e-06
-6.16283238020806e-05
-4.28885728494463e-05
-1.79568277450618e-05
-7.89838690674567e-06
6.65884863714881e-07
-3.83309343852637e-05
-1.69488630027311e-05
-3.42216561033134e-05
-1.94539791112702e-05
-5.47600619168238e-05
-1.75624262877787e-05
-9.88186788918913e-06
-3.1185230200827e-05
-2.7018388249783e-05
-1.24998625830668e-05
-1.06688116062117e-05
-6.70099437531566e-05
-3.79572097934827e-05
-5.99422112244377e-05
-6.39747705110755e-05
-3.19278319324529e-05
-4.66202184685487e-05
-5.11864043351005e-06
-3.48774819505889e-05
-6.17222527222567e-06
-3.80301640746986e-06
-5.20820311102021e-05
-1.35825963579157e-05
-2.19873429077341e-05
-3.87339958477959e-05
-5.27191439254069e-06
-3.89716050253821e-05
-8.15894296747493e-06
-3.38567018643579e-05
-1.99069717422555e-05
-4.61227819011196e-05
-2.57907637822252e-05
-2.29197916759395e-05
-2.36777866757684e-05
-4.28065597488401e-05
-4.63798033918976e-05
-3.23738350644179e-05
-5.30058797741866e-05
-1.98493086867763e-05
-1.31409352732373e-05
-1.43158807231694e-05
-5.00421430074446e-05
-2.87949800189485e-05
-2.99953264371644e-05
-7.35590904274476e-05
-5.62987056663713e-05
-3.61688921186742e-05
-3.59428188189889e-05
-3.44921971988256e-05
-4.76658961611822e-05
-6.43635375944726e-06
-6.55913736217719e-06
-1.51296054133819e-05
-2.61007155554928e-05
-2.87661375310614e-05
1.5367190346378e-05
-5.14849410471909e-05
1.75484147880514e-06
-4.55351502992024e-05
-5.67812185907208e-05
-3.42133441187879e-05
-2.03792768811973e-05
-4.38706598620344e-05
-3.43893807321159e-05
-2.50288433659898e-05
-9.03268620058614e-06
-2.10895010535105e-05
-2.80087450942702e-05
-4.22373132481508e-05
-5.36923253291987e-05
-5.06659084835882e-06
-4.81502561037978e-05
-3.66860511554082e-05
-8.00899987996531e-06
5.51717141258245e-07
1.55791376206971e-06
-5.45493935504172e-05
-2.75538232020946e-05
-4.80823705137845e-05
-4.10851193754957e-05
-3.83954627500808e-05
-5.18280005490768e-05
1.0789846103203e-05
-1.78983334284575e-05
-5.24255827345751e-05
-3.25435756518158e-05
-4.43823615999306e-06
-5.41644680191481e-05
-1.81664113543107e-05
-1.36521821849511e-05
-4.23100029963016e-05
-3.84559779606959e-05
5.31735254043074e-06
-3.75742183217659e-05
-1.27221934340768e-05
-2.42998267812078e-05
-3.23068751283045e-05
-9.36867868337568e-06
-3.41900067250709e-05
-4.3925208658276e-05
-3.16030495946742e-05
-2.78241604724663e-05
-1.25558025156529e-05
-1.1345486500848e-06
-2.54100843698474e-05
-1.41656534517263e-05
-3.17170367286005e-05
-3.32567738831131e-05
-4.13548541340065e-05
-4.58414152300413e-05
-6.46396760114704e-05
-2.89841967231833e-05
-2.93758873733287e-05
-5.70918186165502e-05
-2.65739115824699e-05
-3.11527103235152e-05
-2.15086401936326e-05
-4.90313518816183e-05
-2.65310360990762e-05
-5.44364088769269e-05
-4.01949124754681e-05
-5.27374106420082e-05
-1.61600203409697e-05
-5.04620908258225e-05
-4.60404814926179e-05
-1.57171653209296e-05
-4.92035180679434e-05
6.25915077663847e-06
-3.23358011852222e-05
-4.01012434994257e-05
-3.78608189050268e-05
-4.54386835398486e-05
-3.4169092213428e-05
-3.37717928982256e-05
-4.82335036944248e-05
-3.92400353547598e-05
-3.4855209932911e-06
-4.72565914946191e-05
-3.21418075316325e-05
-4.43070728969948e-05
-4.28514454166841e-05
-2.9531392280862e-05
8.6891686800816e-06
-3.00936734607408e-05
-3.58223285191596e-05
1.10528306029757e-06
-4.4798367559282e-05
-1.23957195491739e-05
-3.51951280823938e-05
-7.20602593804161e-06
-2.19020249251223e-05
-1.78244401243048e-05
-6.7170657928608e-06
-1.96754372100976e-05
-3.43481640728083e-05
-1.19980214464668e-05
-4.93227568691739e-06
-3.4837177959247e-05
-7.70935448197852e-06
-3.46958877520505e-05
-3.25506464680075e-05
-3.20596169420433e-05
-4.02047025875492e-05
-3.36630044516219e-05
-3.7973969532707e-05
-3.2645159420025e-05
-3.62214712723622e-05
-6.71052626333273e-05
-2.34523696587953e-05
-2.83772922405107e-05
-4.30744002143547e-05
-5.35719781759278e-06
-4.08745631491895e-05
-2.97842213900428e-05
-2.68629858034905e-05
4.11365264097892e-06
-6.26411367489211e-06
-5.87560015754321e-05
-6.63912778897762e-05
-2.35066233796003e-05
-4.00886285974278e-05
-3.20718925900022e-05
-3.93762901277395e-05
-6.70142344679899e-05
-1.39711164405335e-05
-2.8207298003666e-05
-3.07720339027798e-05
-2.22382517016636e-05
-5.07403283678287e-05
-6.41203787510735e-05
2.91320371218631e-06
-3.63156104982908e-05
-1.62628114895058e-05
-2.68903606252824e-05
-2.21989012263648e-05
-3.44976737110287e-05
-2.00489240297801e-05
-3.38105616322697e-05
-1.42900149460712e-05
-4.61910395378534e-05
-1.59476152603123e-05
-3.91611568019668e-05
-5.13385273822374e-05
-2.0324385517135e-05
-3.47703178696498e-05
1.15286052087103e-05
-4.41979810774478e-05
-3.58209618906755e-05
-1.47820728480461e-06
-2.64445171576623e-05
-3.60930919884933e-05
-3.79872359901675e-05
-3.67740831287793e-05
-3.55437824306569e-05
-4.12512388622934e-05
-4.24296849017844e-05
-2.47431751194272e-05
-4.83959478927156e-05
-3.9848456163979e-05
-6.69669800126931e-06
-4.23520442508011e-06
-2.6977758675078e-05
-3.35052579694852e-05
-2.75034561875317e-05
-2.3098338617846e-05
-3.59808109725062e-05
-3.35311670768398e-05
6.031818196072e-06
-2.62444207326365e-05
-1.73522106980296e-05
-4.12017722623078e-05
-4.07451972779407e-05
-5.61358916489082e-05
-1.57340862848895e-05
-2.37184178985753e-05
-2.14727914740796e-05
-4.95636735385307e-05
-3.5727090388617e-05
-4.42279468987196e-05
-4.33862700633476e-05
-1.9921453275198e-05
-2.20169721952717e-05
-2.09198393080125e-05
-3.90198589544765e-05
-3.34003335025233e-05
-3.47332847561244e-05
-9.62133335712719e-06
-3.36503736392354e-05
-3.03800637492991e-05
-3.76343823784711e-05
-3.29227707595196e-05
-1.42027270428489e-05
-4.35789237269344e-05
-4.09265226867813e-05
-4.76734683394302e-05
-2.26344552957313e-05
-1.74041427787298e-05
-4.38138911581163e-05
-2.11481278359913e-05
-2.05587563570225e-05
-3.33610995048476e-05
-3.03284036694288e-05
-4.29244699759963e-05
-4.51465927124259e-05
-1.35036656791507e-05
-4.39030179936958e-05
