# Supplementary material for: Research on computational propagation and identification of mine microseismic signals based on deep learning
Source: PLoS One. 2025 Oct 22;20(10):e0334641. doi: 10.1371/journal.pone.0334641 (PMC12543183; doi:10.1371/journal.pone.0334641)
Supplement: S6 Data — (ZIP) [file pone.0334641.s006.zip › 000100900000194.xlsx_0.txt_24.txt.txt]

-4.34990050935165e-05
-5.80836596389574e-05
-2.67666761791042e-05
-1.14193769461453e-05
-1.80905238247974e-05
-2.51094556622669e-05
-2.8118615129419e-05
-6.67107064322983e-05
-4.13433811400857e-05
-7.4348998498755e-06
-5.30694218008705e-05
-2.7619915699435e-05
-3.32102877079651e-05
-1.23573086313682e-05
-2.90594386497397e-05
-9.50939139486247e-06
-5.55114043208439e-06
-5.8108019219791e-05
-1.71585684138153e-05
-3.93935663379192e-05
-1.51568353907753e-07
-3.54203066019393e-05
1.27087064929583e-06
-3.7494968778383e-05
-5.7706369710917e-05
-4.04124893296392e-05
-1.29272566395518e-05
-3.8824947803894e-05
-8.62853743407486e-06
-2.17773634816558e-05
-4.02036896187641e-05
-2.43499864889175e-05
-2.50570633063642e-05
-2.36221918409675e-05
2.64015062285509e-06
-5.23149652440472e-05
-4.58592972675845e-05
-2.12285679328964e-05
-2.63138948967372e-05
-1.62693947411203e-05
-3.0253046282947e-05
-1.12143393962875e-06
-8.31691373604014e-06
-3.99894561108612e-05
-4.91791081875722e-05
-4.53141824777969e-05
-3.91929836626133e-05
-2.74191284088107e-05
-1.50348475671703e-05
-1.16780625848101e-05
-2.89868152130172e-05
-2.6972143066435e-05
-5.96967213104145e-05
-2.17452171550499e-05
-2.57354443473807e-05
-2.43779113784428e-05
-2.21164843223649e-05
-3.2375343132023e-05
-4.10199271521213e-05
-1.47962837647255e-05
-4.34275692328494e-05
-5.42127337914979e-05
-2.04991673534175e-05
-2.48869415919275e-05
-2.74126024780617e-05
-4.54766025580284e-05
-3.5393344937737e-05
-3.10985879441996e-05
-1.87886376606585e-05
-2.17236451117172e-05
-7.15914359305138e-05
-2.34908299089488e-05
-9.71319990933857e-06
-2.52624832456319e-05
-5.01749105060724e-05
-5.52455164164557e-05
-3.72999179677894e-05
-6.5980589901641e-07
-1.00263673436866e-05
-4.84379716558856e-05
-3.76968059409131e-05
-3.42106659078089e-05
-1.68612337333831e-05
-3.99232515623203e-05
-3.45958054805156e-05
-2.32081051198112e-05
-3.39113407790335e-05
-2.7003462256308e-05
-4.54831205761096e-05
-1.09280639940609e-05
-3.17716357559045e-05
6.49395964145343e-06
-2.91604024078223e-05
-1.51773217585329e-05
-4.43198593198251e-05
-1.31532587985649e-05
-4.55369605262956e-05
-5.52790641773758e-05
-3.93194524611606e-05
-4.75223926186674e-05
-3.44740641255063e-05
-2.76438872298798e-05
-2.43465561413729e-05
-3.08490374051471e-05
-3.25987335525082e-05
-2.36186462843602e-05
-5.24083679892484e-05
-3.07677508207425e-05
-2.03986123038597e-05
-4.2461916716111e-05
-3.1982957921496e-05
-2.67438152673653e-05
-2.45080583564372e-05
-5.19065043083974e-05
-6.67073755610985e-05
-3.96857572758244e-05
-4.36693218061998e-05
-3.87737015888564e-05
-1.1495772846316e-05
-2.33061810317698e-05
-2.40432724712764e-05
-4.24488749449763e-05
-1.46721008066656e-05
-2.92212912027055e-05
-2.7960351669543e-05
-3.50132524947816e-06
-5.43419284063406e-05
-4.4467364275899e-05
-3.79494696374816e-05
-2.21209766657543e-05
-3.93859887527027e-05
-1.77504314258871e-05
-5.1482759019535e-06
-2.04335281345421e-05
-3.03600690449275e-05
-2.9935994180833e-05
-4.62722532390491e-05
-2.51101414777614e-05
-5.58904916185104e-06
-2.50522686690057e-05
-1.33881922647578e-05
-2.82436644722479e-05
-4.55127184237584e-05
-2.18407185661095e-05
-3.97842797587709e-05
-4.35226196187118e-05
-2.21022280260697e-05
-3.98363520237449e-05
-1.47784632474153e-05
-2.71060222857868e-05
-1.86151887971152e-05
-2.72207622755384e-05
1.0773707802972e-06
-2.22352091348045e-05
-2.65906094617601e-05
-2.81113050138577e-05
-2.73309570845818e-05
-2.06242681003742e-05
-2.64836833699389e-05
-4.95811294296652e-05
-1.05909237038902e-05
-5.28566556907697e-05
-2.4491535045124e-05
-2.47634515648785e-05
-3.91032057738069e-05
-8.93615062544189e-06
-5.34424411157766e-05
-8.0692283854709e-06
1.36269169655826e-05
-2.32026489872039e-05
-1.50360011449765e-05
-2.73777761707648e-05
-2.7264182814511e-05
-1.25391505028288e-05
-1.82473865339365e-05
-3.15776773815198e-05
-1.4988862959357e-05
-3.44502504469812e-05
-2.801888906713e-05
-1.48763075896127e-05
-3.35916643846557e-05
-3.99221903075269e-05
-5.50045442105586e-05
-2.79302122938643e-05
-6.79052139882212e-05
-8.75810535397203e-06
-2.39381648464768e-05
-4.18182542787709e-05
-4.01849438645395e-05
-3.49812957418524e-05
-2.32701419605822e-05
-6.66665491627509e-06
-4.95558726513259e-05
-1.12559812649392e-06
-2.25354824869818e-05
-3.72710765433827e-05
-1.97532081956459e-05
-1.44802107891579e-05
-4.31288923912674e-05
-8.31545118344836e-06
-3.0942435341457e-05
-4.82859965224833e-05
-3.36946903346064e-05
-2.30123933376064e-05
-8.66152165117206e-06
-3.15494365224334e-05
-1.84517956806322e-05
-4.33941650003012e-05
-3.36785002894759e-05
-3.05898214189858e-05
-4.3488671894585e-05
-2.92918757956563e-05
-2.51075312258584e-05
-1.55322152211731e-05
-3.65853745813481e-05
-3.40239039637575e-05
-2.96784556829605e-05
-1.51312813170886e-05
-3.53081040429762e-05
-4.33834724878627e-05
-2.3521518147735e-05
-2.25397500791256e-05
-3.78658138131879e-05
-6.87890687225908e-06
-6.82203678994064e-06
-2.32434269443445e-05
-2.65294541561835e-05
-2.45691097442392e-05
-2.93505102621147e-05
-6.38107906443774e-06
-6.46047754671934e-05
3.79272738140158e-07
-4.05635829195655e-05
-3.60377913946013e-05
-3.33776887649924e-05
-4.9703600701671e-05
-6.02716048142664e-05
-1.86534369105567e-05
-4.18411710752461e-05
-4.49474478142448e-05
-3.92853099533643e-05
-4.34989777709461e-05
-1.20965848262547e-06
-1.67723928780223e-05
-1.58623483059278e-05
-6.90856400863697e-05
-3.17912962680027e-05
-5.10368339434437e-06
-3.22012029387302e-05
-5.19103286524186e-05
-3.928957725948e-05
-1.99286642595227e-05
-3.39137207677645e-05
-3.49995604868843e-05
-4.07557372255418e-06
-2.48155144311307e-05
-1.79134570996011e-05
-6.19837422176391e-05
-2.38146306166449e-05
-3.63469983432517e-05
-6.09463470338184e-05
-3.31480932772955e-05
-1.41969591857478e-05
-2.18125217778071e-05
-4.49219121614656e-05
-2.22201194461592e-05
-1.55546668581564e-05
-3.85161837041244e-05
-3.07608869051574e-05
-1.63462011698837e-05
-2.4388218655837e-05
-5.06004720259907e-05
-3.16352903821995e-07
-3.82617883812584e-05
-3.600589460816e-05
-3.81970347556963e-05
-2.97131058112786e-05
-2.88325723468491e-05
-6.53194726933976e-05
-2.04506387055065e-05
-2.74987398774285e-05
-2.28543251494854e-05
-6.26038778510846e-05
-2.45383275787276e-05
-1.99181863877037e-05
-1.68529001645545e-05
-6.87361970411675e-05
7.88410279896486e-06
-1.94749608629112e-05
-4.32198882209565e-05
-3.47564471905754e-05
-1.96414628432469e-05
-2.04046703590186e-05
-2.2791255172322e-05
-2.02691642765775e-05
-2.49743428207656e-05
-2.03121394080764e-05
-5.57963030602182e-05
-1.93768455026996e-05
-1.92754437528645e-05
-6.18974949762487e-05
-1.74729661625147e-05
-2.72923342620257e-05
-2.58619518154055e-05
-2.79224439886026e-05
-2.89530039857888e-05
5.1358462106988e-06
-2.60008299620556e-06
-3.25438674894398e-05
-4.55985566344894e-05
-1.83725611240665e-05
-1.1196063242086e-05
-1.33732858674897e-05
-3.52581271703737e-05
-1.10660190814406e-05
-4.9617802083678e-05
-4.84145121078891e-05
5.94924039821444e-07
-1.0241111694281e-05
-4.48080504621521e-05
-3.58257986601564e-05
-1.6967064054094e-05
-2.05171085084759e-05
-1.94099891239039e-05
-5.76291979636778e-05
-1.98274766739216e-05
-5.25885736680846e-06
-4.32735013865019e-05
-6.91922061597133e-05
-9.86024452686506e-06
-2.67338267677334e-05
-2.94778386659592e-05
-1.65260276981068e-05
-4.22415623081273e-05
-2.95636930207834e-05
-1.1966803218667e-05
-3.04029843577632e-05
-2.38546866100985e-05
-6.29472561144177e-06
-1.96925359307474e-05
-3.60523515058978e-05
-1.67194528396608e-05
-2.67478187936848e-05
-3.88737318519091e-05
-3.24291291941147e-05
-2.32862188565174e-05
-2.2203033137366e-05
-1.30874838551992e-05
-3.54869101995348e-05
2.56004959920108e-06
-1.25436353233997e-05
-1.65894995200566e-05
-1.07110020280783e-05
-2.86121062809621e-05
-2.81393226832337e-05
-4.68661700802635e-06
-2.34339540243684e-05
-1.79181743001254e-05
-2.25258958736815e-05
-4.94308911788842e-05
-1.09755093037852e-05
-2.34492031141691e-05
-7.4340295562875e-07
-3.85928727805755e-05
-7.01635675657156e-05
-3.13523469573781e-05
-2.40916913953781e-05
-1.60632578010737e-05
-2.14136455550172e-05
1.83859519257532e-06
-3.84130936342481e-05
-4.56930697115512e-05
-3.64027799620233e-05
-2.60350582525499e-05
-9.91076828861603e-06
9.33125462148038e-07
-2.2060132405395e-05
-5.2953793254193e-05
-7.17340000475755e-05
-1.63043737656461e-05
-3.97564718604656e-05
-3.83539343493928e-05
-1.1589351274572e-05
-3.5667820040668e-05
-8.56160600150292e-06
-3.4822313636917e-05
-4.08419250978372e-05
-1.98085628502771e-05
-2.26192017642371e-06
-4.60919172631665e-05
-2.58691857305497e-05
-2.78816261979593e-05
-4.23301965992136e-05
-4.01352549391544e-05
-4.05543810724439e-05
-1.46416518816182e-05
-6.40053202398919e-05
-2.90106486048307e-05
-3.67214275858354e-05
-2.318040139678e-05
-3.61577275927988e-05
-3.16260877013247e-05
-5.07948519920194e-05
-1.70012927491357e-05
-1.01365262100197e-05
-2.0051580893824e-05
-3.52373344108823e-05
6.64391148707549e-06
-3.21363856402313e-05
-2.03896435366857e-05
3.70134942249342e-06
-6.93217784029181e-06
-1.98947054110475e-05
-9.55830537346302e-06
-1.42729868831779e-05
-1.60311342547905e-05
-1.66430359882105e-05
-1.28279034234297e-05
-3.2352370494794e-05
-2.11446901710256e-05
-3.35490685341222e-05
1.96369587626038e-06
-1.37570302121796e-05
-3.82614486273685e-05
-3.91077374033639e-05
-2.17366801505442e-05
-4.07907551402581e-05
-3.25756922058221e-05
1.90324166015998e-06
-3.59581642622716e-06
-3.60565960399025e-05
-1.64106428404757e-05
-4.66376418809213e-05
-3.2046435613713e-05
-4.32039911000345e-05
-3.01992006494611e-05
1.26692118401598e-05
-1.46340124396957e-05
-6.19820174061981e-06
-5.54134754998741e-06
-2.71652256451629e-06
-3.82987636959203e-05
-2.65489567207582e-06
-3.1594042911812e-05
-4.82340606703078e-05
-1.59411902574284e-05
-3.34755442344447e-05
-2.58278110396155e-05
-1.86718373387584e-05
-4.98021260807588e-05
-3.01591955963287e-05
-2.86684973812559e-05
-2.6989946652036e-05
-4.39035161497379e-05
-4.65971185775668e-05
-3.10081507618919e-05
-8.19737701377404e-06
-2.62600271114226e-06
-4.03885721744599e-05
-4.46555850900526e-05
-4.96730417575797e-05
-2.82827914140464e-05
-3.64720666792309e-05
-1.86684228744787e-05
-3.98801600799083e-05
-1.57373385774837e-05
-2.32902927256656e-05
-9.48575631019639e-06
-3.20737963475735e-05
-3.5949622905646e-05
-2.08861299866696e-05
-1.96387850054688e-06
-5.57552592720116e-05
-4.5245357882424e-05
-2.0114098380397e-05
-4.631869330763e-06
-2.98043561043618e-05
-7.64223142134746e-07
-2.05217321243368e-05
-1.3218285435517e-05
-2.56053789529118e-06
-5.12117142064641e-05
-1.75758648311344e-05
-4.66591427660539e-05
-3.53077923586133e-05
-2.19766234213965e-05
-3.2245579647792e-05
-1.16078469891521e-05
-3.33706772946184e-05
-3.68329423946601e-05
-3.24268381671388e-05
-3.23040989019268e-05
-2.10835338698936e-05
-2.59287163057528e-05
-2.74991609755367e-05
-4.33222805090891e-05
-2.61761735892448e-05
-2.37166820226155e-05
-1.94588068040696e-05
-1.6478552466581e-05
-1.65648686605803e-05
-4.61387277040965e-05
1.41517394317489e-05
-3.40601036147659e-05
-3.64099785832791e-05
-3.3157396486747e-05
-4.99922658272613e-06
-3.52104942066492e-05
-2.63442259943861e-05
-1.94606616018182e-05
-3.45491698158577e-05
1.16518416485358e-05
-1.92653167228694e-05
-4.07131916348981e-05
-7.16799848376319e-06
-2.37543798489839e-05
-2.47770704248955e-05
-3.28312118464214e-05
-1.72721058201672e-05
-2.75745741672148e-05
-4.82489785176735e-05
-2.76423959221057e-05
-7.99535334748022e-06
-3.94941847718292e-05
-1.02442505675255e-06
-2.35448472469971e-05
-5.6904252072723e-05
-5.43264114392751e-05
-4.79296508600689e-05
-3.1204615864436e-05
-3.6889556326577e-05
-2.90926434126734e-05
-1.21244141813087e-05
-3.33826415867676e-05
-5.92587267107409e-05
-3.28813416633071e-05
-1.4114006287605e-05
-4.03367245598707e-05
-3.41891823590015e-05
-3.10462536926524e-05
-2.55333603567578e-05
1.17385670886015e-05
-3.74483653480274e-05
-1.38786406222523e-05
-4.16512657691054e-05
-4.30154721707424e-05
-1.64093971778402e-05
-2.75487840319163e-05
-2.39223694336538e-05
-2.61064177866202e-05
-7.9186869050132e-06
-2.36467657987123e-05
-3.0347489396246e-05
-3.19423235620809e-05
-1.92646963378812e-05
-2.03977481644218e-05
-3.41563560645162e-05
-5.48885813334864e-05
-2.35035235524135e-05
-2.24550833247389e-05
-3.67175644444412e-05
-3.22298396082044e-05
-1.5731054726745e-05
-4.08764066767425e-05
-3.89428512920132e-05
-1.50592118503401e-05
-2.64939833284032e-05
-3.32218811387487e-05
-3.73753632055373e-05
-6.85219363114251e-06
-8.44479120333952e-06
-1.46745243157596e-05
-3.72899038661747e-05
-3.06290785530603e-05
-1.06744676654572e-05
7.21185462760347e-06
6.79037156500375e-06
-4.17320601364067e-05
-2.52371393468383e-05
-1.70296743461906e-05
-3.47563415210342e-05
-3.06451852427455e-05
-2.8638965096594e-05
-1.81559275629432e-05
1.14943153989106e-06
-4.53608321729048e-05
-5.14477164072799e-05
-2.04219068352907e-05
-3.41587791064341e-05
-3.67136698641668e-05
-9.28569199148267e-06
-1.81444291248373e-06
-4.90851139071054e-05
-2.09096514767198e-05
-4.49645826728738e-05
-1.68400382371957e-05
-2.11406198291338e-05
-3.59268273646517e-05
-2.18233151596057e-05
-4.65562656478594e-05
-3.13201452560148e-05
-3.17671093182186e-05
-2.82254104883017e-05
-7.31810979799159e-05
-8.67172461990759e-06
-1.28911006237288e-05
-1.97458942649063e-05
-3.41811953636188e-05
-4.73273845200536e-05
-2.72997576618909e-05
-3.04068421557599e-05
-3.11419358794976e-05
-5.14448923603208e-05
-2.50389213223437e-05
-1.12270084028633e-05
-1.34983555942092e-05
-2.78286615332622e-05
-4.61244508927234e-05
-4.89799264533991e-05
-8.1544804799833e-06
-2.91167423039323e-05
-2.39492232554664e-05
-3.31889639598042e-05
-3.4210826831286e-05
-3.7360989721487e-05
-3.27439763125939e-05
-2.34607539077534e-05
-8.96477755376807e-06
-3.6928326793022e-05
-1.22643996424273e-05
-1.47008603979255e-05
-5.39255017668846e-05
-3.44778016193425e-05
-3.02379863631218e-05
-2.35016735607377e-05
-2.31926086410314e-05
-4.40126322204334e-05
-3.17343381960535e-05
-3.12487602536647e-05
-3.45328658436242e-05
-3.35185300554854e-05
-1.79218154117289e-05
-4.33698485549665e-05
-5.83304768560804e-06
-4.27966305897556e-05
-4.13009332980136e-05
-7.52321351931576e-06
-7.20200308904916e-06
-1.93860225525809e-05
-3.86971205960148e-05
-3.6169848504773e-05
-1.73272035129536e-05
-5.73467061929331e-05
-2.20579657038807e-05
-3.92308009306165e-05
-1.25249368365251e-05
-2.73377470091893e-05
-6.28515930114609e-05
-4.30291783729871e-05
-2.36422050496216e-05
-2.23688878199374e-05
-3.84676929717104e-05
-3.9475773760291e-05
-3.59882806998329e-05
-3.23353943771704e-05
-2.49963938228138e-05
-5.48562006754283e-05
1.29836576880325e-05
-5.06683780907845e-05
-7.25381856299875e-06
-5.68585338476319e-05
-1.59452822076184e-05
5.01981811251217e-07
-1.72592636752454e-05
1.82633778910488e-05
-1.82958257436305e-05
-4.54572506293512e-05
-2.80670133269972e-05
-1.91961487068206e-05
-4.98511995772804e-05
-2.17676608438469e-05
-4.49224577929514e-05
-5.83854242648014e-05
-5.23533858414975e-05
-4.18137083005844e-05
-2.37588473883999e-05
-5.70953423650369e-05
-4.63363336656831e-05
-3.22508298870774e-05
-2.93416542799031e-05
-2.91996661788521e-05
-5.41442139648341e-05
-3.05124577116431e-05
-4.08482205883398e-05
-2.41316040080187e-05
-2.3628372740063e-05
-4.96228507377756e-05
-2.83012838956857e-05
-3.68551173591782e-05
-4.14401795502721e-05
-4.74870772047318e-05
1.46221392172583e-05
-1.46749748026988e-05
-5.59486718159005e-05
-3.16300913144508e-05
-3.62457962034638e-05
2.43354276621577e-06
-3.08007930839841e-05
-3.42630021124647e-05
-4.75474920265237e-05
4.40862816238892e-07
-3.01710442393904e-05
-3.6285311266947e-05
-1.76883761877457e-05
-4.26417566238439e-05
-1.72698119038982e-06
-2.23575109116275e-05
-4.5170292850819e-05
8.84117295307924e-06
-2.40456954776148e-05
-4.43825360443859e-05
-2.37481863821784e-05
-5.92447203741992e-05
-5.12530348399327e-05
-5.6576441846206e-05
-4.57438058227969e-05
-4.57182228492452e-05
-8.52158337161404e-06
-4.37027182249625e-05
-5.65094471112422e-05
-3.34189939333406e-05
-2.89307071643001e-05
-8.83839962101659e-06
-4.61239331929103e-05
-2.71274017202495e-05
-3.40414332617894e-05
-2.84016374877745e-05
-2.91173601923368e-05
-8.72566227800691e-07
-3.35250508343632e-05
-3.9112524076914e-05
-1.70305977305259e-05
-4.06579702730595e-05
-2.58600460281719e-05
-2.25946152195556e-05
-2.22157680369633e-05
-3.98335466979174e-05
-1.78001342692472e-05
-1.15439329003112e-05
-3.46943605182676e-05
-2.58743961614839e-05
-7.22115608659591e-06
-3.74689345813049e-05
-4.53132087167712e-05
-2.32115982044909e-05
-3.47690344911316e-05
-1.07146402857823e-05
-2.23778401033882e-05
-5.38362621853888e-05
-3.05365160281795e-05
-3.44527690909738e-05
-1.00853360422401e-05
-2.70285438060761e-05
1.82386443715946e-05
-1.36547087128129e-05
-1.28704054707004e-05
-3.79614764665472e-05
-1.7169916553022e-05
-4.64202355029974e-05
-2.02383551812284e-05
-2.69611867771641e-05
-1.04045003595023e-05
-1.82162088266143e-05
-3.68521886034318e-05
-3.00972283224181e-05
-4.08808232303987e-05
-4.21357988969239e-05
-1.75017413098797e-05
-4.38353336948121e-05
1.6749699354767e-05
-3.27623335260891e-05
-1.13016575988484e-05
-3.83341531211365e-05
-1.51588290115149e-05
-1.85964873912095e-05
-6.61749913248878e-06
-3.19104211789858e-05
-1.20182808576431e-05
-1.01481845870045e-05
-1.98476341823675e-05
-5.07797158584843e-05
-2.85266733288614e-05
-4.51794722456129e-05
5.73011242154874e-06
-2.82863277519016e-05
-4.66229494455641e-05
-1.91277425578121e-05
-2.78600031446826e-05
-3.08652672521871e-05
-7.9208398050028e-06
-6.20274455669184e-07
-2.4667532578831e-05
-9.16778013599335e-06
-2.36658644153524e-06
-2.44339950644027e-05
-2.35973898384993e-05
-1.0386481668889e-05
-2.58902781973835e-05
-3.63596459209642e-05
-2.5764453843545e-05
-4.47635260802954e-06
-4.2083611256123e-05
-3.08301171684433e-05
-2.25880093643481e-05
-6.58063508399443e-05
-2.37244069985261e-05
-2.84554837195241e-05
-2.00652139849826e-05
-4.05630743154788e-05
-2.74892005587427e-05
-2.27946186920681e-05
-2.63839466208901e-05
-4.14668494382707e-05
-1.50863007823688e-05
-3.08745558501805e-06
-1.64764240136383e-05
-3.24523933125962e-05
-1.62521851868993e-05
-4.78471731739677e-05
2.06801011863454e-07
-3.51740794893764e-05
-3.39764597106325e-05
-3.02390450605094e-05
-3.02586252011787e-05
-6.20641544155717e-05
4.13813133978032e-07
-1.3950283957057e-05
-1.88003983374827e-06
-2.43332949451584e-06
-4.77390573090622e-05
-3.02548529859078e-05
-3.73214598629705e-05
-3.46040056904343e-05
-2.26653954708462e-05
-3.32236987145136e-06
-5.16720635050079e-05
-1.64867846125474e-05
7.88271856187714e-06
-3.1889329757734e-05
-2.16860841838023e-05
-2.34296167522704e-05
-4.01285589673912e-05
-2.37441659841347e-05
-3.42806696171642e-05
-4.50860969534489e-05
-3.41827985005929e-05
-1.7345682403127e-05
-1.04697550110034e-05
-3.80683178249348e-05
-3.20316156192211e-05
-2.03625006428964e-05
-1.75718788472311e-05
-2.38339399185986e-05
-2.00583901682573e-05
-3.59598132909642e-05
-2.42839975479914e-05
-3.12168065017217e-05
-4.50613419720986e-05
-1.98631732027442e-05
-3.00298822474855e-06
-3.63998307538437e-05
-5.45815886333285e-05
-1.63519672155132e-05
-5.54158423740302e-06
-5.02059808292011e-05
-2.32954027391658e-05
-3.00950206590823e-05
-4.03942703711337e-05
-5.80555232878653e-05
-4.68303992624542e-05
-1.62510893080124e-05
-1.04358486541499e-05
-3.02621073128209e-05
-5.87192836777336e-05
-2.23991263846735e-05
2.26769438901443e-06
-1.63986098187075e-05
-1.16877450397468e-05
1.80353766922324e-06
-1.94401723112726e-05
-5.14066820191228e-05
-5.23913915829442e-05
-1.64259610473758e-05
-1.47703194724291e-05
-2.37965650187651e-05
-3.58071099583317e-05
-2.91388593454784e-05
-3.5756146755178e-05
-3.30619392891631e-05
-3.11487493365189e-05
-1.27611784030439e-05
-2.22232540367608e-05
-4.9362966825646e-05
-3.20690231436357e-05
1.67475620993005e-05
-5.48610190600995e-06
-1.76561928730215e-05
-2.04015662876151e-05
-1.86918558756364e-05
-5.90765729156081e-05
-2.93171032259825e-05
-8.45867891407394e-06
-3.90510407332171e-06
-5.540784663668e-05
7.66538318092802e-06
-6.1156444306841e-05
-7.10877979612614e-06
-1.71232738181879e-05
-2.79454811395734e-05
-9.77551727491008e-06
-3.92978427734994e-05
9.01737858034918e-06
-2.24701995053057e-05
-1.44631159186942e-05
-2.99269194449081e-05
-1.89745026414806e-05
-3.13940038241021e-05
-3.60591202822933e-06
-4.81977848225449e-05
-2.93317909522603e-05
-5.60432542692393e-07
-6.43011896985958e-06
-4.37660921652255e-05
-3.09509333687894e-05
-2.716943758266e-05
-9.87700802203289e-06
-2.65171534288332e-05
-3.15459093325734e-05
-3.20598729608335e-05
-2.10224080504471e-05
-3.78587529447253e-05
-1.86633888092036e-05
-4.44779159355541e-05
-2.88201648408283e-05
-6.20930619514281e-05
-3.59409111727764e-05
-2.48766408489762e-05
-2.36309424718464e-05
-3.14148835089513e-05
-3.05147139380347e-05
-2.60838836447635e-05
-4.90742379003242e-05
-4.26232835820756e-05
-3.12969394901687e-05
-3.21760692623534e-05
-4.60229957231791e-05
-3.62312577328049e-05
-5.21675263605815e-05
-2.35978823712897e-05
-3.50965591566795e-05
-4.52884866128067e-05
-1.72374287772269e-06
-3.01687919891322e-05
-3.68935977352736e-05
-1.67771059583308e-05
-2.12783229655767e-05
-4.27691376383151e-05
-3.08795644787729e-05
-4.00942753974951e-05
-2.95638630360637e-05
-4.09577767243578e-05
-5.33448091906027e-05
-6.84852301138702e-06
1.11837640709921e-06
-5.51826209170331e-05
-3.13219943770081e-05
-1.97343784547272e-05
-1.41517657599126e-05
-6.46254987197167e-06
-2.98757893652401e-05
-5.40145740055811e-05
-2.80427864976193e-05
-2.83510014675517e-05
-4.64349832871039e-05
9.23665788819568e-06
-3.47261678812397e-05
-9.67843452056958e-06
-4.56349369909344e-05
-1.79647751255232e-05
-2.39631207780417e-05
-7.16257670744806e-06
-4.31290255000201e-05
-3.0467066931142e-05
-3.24634623956223e-05
-3.19773387756705e-05
-2.40647057916e-05
-2.24435908981281e-05
-2.19463192962042e-05
-2.98248609618531e-05
-4.77699573960505e-05
-4.2319686775194e-05
-3.57570640632881e-05
-1.78169679282328e-05
-3.01686413472305e-05
-9.33563221685454e-06
-3.55355122359762e-05
-5.6360594778304e-05
-3.86978462189696e-05
-1.43039545786483e-05
-4.20273733587202e-05
-1.74338752334852e-05
-2.86037858528e-05
-9.8318494829058e-06
-5.02970441671908e-05
-9.26320206979866e-07
-5.88346714514271e-05
-2.49342052689849e-05
1.08867634681773e-05
-2.78302063877281e-05
-3.5997104216892e-05
-5.04462693865731e-05
-2.58102700686321e-05
-6.21303079248321e-05
-2.626672612058e-05
-1.87522235251026e-05
-3.92916018077924e-06
-1.55607734978021e-05
-5.66913041246236e-05
-1.05296924523583e-05
-8.25348987712263e-06
-3.18564341105415e-05
-4.07211991344641e-05
-6.6479117774286e-06
-5.69673835056828e-05
-5.4687378415155e-05
-3.78332182710125e-05
-1.61210524432162e-05
-9.91118569139935e-06
-1.33631520871114e-05
-1.44093076973489e-05
-3.13174391473321e-05
-4.86790467209857e-05
-6.26921177362541e-06
-2.27746784770902e-05
1.4123172693238e-05
-3.47588289058092e-05
-4.01893898024299e-05
-3.22446528548044e-05
-2.31168988486252e-05
-1.18088701910803e-05
-2.85414730226797e-05
-4.00996229086123e-05
-2.3956291730217e-05
-3.02618976152264e-05
-2.51249166636724e-05
-6.85104112708761e-06
-6.93486620038106e-05
-1.61293906393124e-05
-2.68464728313684e-05
-3.71293310800094e-05
-2.34067723037147e-05
-4.76964421276907e-05
-1.81006611003045e-05
-4.21671853405083e-05
-2.70819451703006e-05
-2.80680502207066e-05
-3.31969751901007e-05
-2.52522009130077e-06
-2.07016799011159e-05
-4.34724303390437e-05
-4.33277719783698e-05
-4.49495531975849e-05
-1.07816796340975e-05
-4.21713775725283e-05
-2.41235758335295e-05
-5.98683434241037e-07
-1.06743007774299e-05
-4.31627063755854e-05
-4.24984868755343e-05
-4.34560612093329e-05
-4.32836723854865e-05
-9.03927730658434e-06
-2.00356331196063e-05
-5.3086642745542e-05
-4.89593200698015e-05
-1.91857777896059e-05
-5.57801662650702e-05
-2.77422811131629e-05
-2.32440495248473e-05
-4.68609415466423e-05
-3.52431929041359e-05
7.84531243974469e-06
-1.8077724110727e-05
-2.58626347932611e-05
-1.21643765057284e-05
-4.40899704223912e-05
-2.78854438885394e-05
-2.37301064894916e-05
-3.29240351893542e-05
-1.38251040900267e-05
-2.31540379167527e-05
-4.8744086395478e-05
-2.34655300693819e-05
-1.91639748852479e-05
-3.3678135440883e-05
-5.4218481688795e-05
-5.56466430406688e-05
-5.3872724784741e-06
-2.77362224399094e-05
-3.38357838781842e-05
-3.65679234819796e-05
-1.88169874005548e-05
-2.98020333720125e-05
-2.17331293280058e-05
-3.72961992692529e-05
-2.09635208264725e-05
-1.65322559209014e-05
-4.52465853855825e-05
-3.50879751743413e-05
-1.26085374773041e-05
-3.03102028827492e-05
-2.49199508795359e-05
-5.09447962607879e-05
-8.65320441384017e-06
-4.35868127574266e-05
-2.89105665508658e-05
-2.27394089196923e-05
-2.48717971938548e-05
-4.65284043221189e-05
-5.79919025864971e-05
-2.26939949088726e-05
-6.36793090637859e-05
-1.21871961841152e-05
-1.0546133704478e-05
-2.26534148691727e-05
-3.02901206219159e-05
-4.07635819783112e-05
-3.31653797881627e-05
-3.76999923626865e-05
-5.17373977103522e-06
-4.83770198154281e-05
-1.54422414022114e-05
2.48801587171655e-06
-5.74919212540319e-06
-2.60342702605455e-06
-2.76766911367586e-05
-4.66815445139839e-05
-2.33697906750853e-05
-6.2182482620743e-06
-3.01428239057878e-05
-2.05177234689743e-05
-2.22728904146662e-05
-2.20558345891129e-05
-3.09854681418618e-05
-4.84976115315136e-05
-1.7212661216263e-05
-2.20016448727073e-05
-3.09875379418327e-05
-3.05652359697354e-05
-2.69405543741758e-05
-1.18860643687407e-05
1.83865095017856e-05
-2.13490160631475e-05
-4.10786007322455e-05
-3.49892970293638e-05
-7.40521454739607e-05
-2.90854457147339e-05
-4.64663233548865e-05
-2.61420863662437e-05
-3.92218220314218e-05
-2.78926007485642e-05
-4.03290023905817e-05
-3.49530129582171e-05
-3.08890608177501e-05
-2.3116431812967e-05
5.68163676456518e-06
-3.38584181365422e-05
-8.71181723684652e-06
-3.46110076389889e-05
-1.51800121431796e-05
-4.39844294018535e-05
-2.38490601552776e-05
-4.0122308129062e-05
-3.48491709575348e-05
-3.11546977816842e-05
-4.90275020325921e-06
-8.69688797724849e-07
-4.56387756589754e-05
-4.6057272570882e-05
-3.92292232346125e-05
-3.19038452148693e-05
-2.39317499129675e-05
-8.21036976177632e-06
-2.59885149365567e-05
-3.56832861244478e-05
-2.75859171673685e-05
-3.03298572964568e-06
-1.89025574663117e-05
-1.07582308951347e-05
-4.98484602745662e-05
-5.6506250096193e-05
-4.25814225519626e-05
-3.35864687836217e-05
-5.37934997013078e-05
-1.76235723939251e-05
-3.33228754936517e-07
8.48925742834082e-06
-2.51099908150529e-05
-5.05658492586063e-05
-3.13864180724894e-05
-2.2116213437356e-05
-1.01157260143796e-05
-4.08941790408669e-05
-4.16414068220791e-05
1.57068494993099e-05
-3.71645476143098e-05
-2.33758837668001e-05
-3.84661444912081e-05
-2.17310593382316e-05
-4.03033784536291e-05
-4.71892706043178e-05
-4.43128684383858e-06
-1.28655363147231e-05
-2.79677258273013e-05
-2.31666233732327e-05
-2.36793734440791e-05
-2.57930131806708e-05
-4.7576652219468e-05
2.63862427903208e-08
-5.81277810597758e-05
-1.40728460954676e-05
3.62095210467519e-06
1.48109716776346e-05
-3.55804965377868e-05
-3.46939210286224e-05
-3.75476521314022e-05
-4.6686196828163e-05
-4.47863469337174e-05
-1.00892978740458e-05
-4.15174732726754e-05
-2.36864562085363e-05
-3.45401287181688e-05
-3.24232585455836e-05
-6.51065904239324e-05
-1.27491436506928e-05
-2.24343257812959e-05
-6.3845689598907e-05
-2.39944808193541e-05
-5.85011184222345e-05
-2.62017401590363e-05
-3.30764911827697e-05
-3.20960599848883e-05
-1.53955833028615e-06
-2.12564593181602e-05
7.92321953418937e-06
-3.50676965015733e-05
-2.45912450421455e-05
-4.1817103609711e-05
-4.3925376521343e-05
-2.90680260117527e-05
-2.9618849337702e-05
-3.27972331684158e-05
-2.67157240302923e-05
-1.13696486693167e-05
-4.4005491812463e-05
-2.97656301751142e-05
-1.24534784557656e-05
-2.88341932734166e-05
-2.22874942318074e-06
-4.32251975403255e-05
-3.56563058980897e-05
-3.94071306276277e-05
-1.11717170615349e-05
-1.94205623337217e-05
-2.86948937082805e-05
-4.38801032987436e-05
-3.66133434156382e-05
-1.01517631392448e-05
-4.51874792807635e-05
-7.76254144649183e-05
-4.51260810789949e-05
-2.34775533295473e-05
-3.48760048157983e-07
-1.56725460529603e-05
-3.17602400890984e-05
-2.62963162331061e-05
-5.23194972890113e-06
-1.80357452260854e-05
-3.9222959563659e-05
-4.26101136543925e-05
-2.19276648833051e-05
-1.27318238571826e-05
-4.53381542239415e-05
-4.41472748491745e-05
-5.13761292373318e-05
1.8619696986149e-07
-2.27971849619878e-05
-4.79073482119159e-05
2.09703551230034e-05
-1.48423889275679e-05
-4.6392212179565e-05
-1.5143165299159e-05
-2.40414614594962e-05
-7.23723368022463e-06
-1.58060144863972e-05
-3.36621956861216e-05
-2.8973670814978e-05
-3.58282972686797e-06
-1.08940257528168e-05
-1.94072966171057e-05
-2.70779894185719e-05
1.92103978271746e-05
-1.83637229390603e-05
-2.30515771943863e-05
-2.36977319034919e-05
-2.19998831717913e-05
-1.92235697786191e-05
-1.11544127950441e-05
-2.56315042648766e-05
-2.2772111846929e-05
-3.61058743267246e-05
-2.81483729575141e-05
-7.03811654175511e-06
-2.91630605287199e-05
-4.40571211749327e-05
-5.61605333438192e-05
-3.81971864649186e-05
-4.2625464312745e-05
-8.90279551168336e-06
-3.85725786927157e-05
-2.55148038094231e-05
-2.70321522757317e-05
-5.50322539717482e-05
-4.14918800479534e-05
-4.51839347327708e-05
-5.59297454815671e-05
-1.14400182333094e-05
-5.0065768563275e-05
-2.51576995723438e-05
-3.56094547750475e-05
-4.25200520736746e-05
-2.30346652506302e-05
-3.7081597892182e-05
-2.39836504748772e-05
-3.08820287270258e-05
-4.30190250301941e-06
-3.20214205907965e-05
-3.05185002846379e-05
-3.54374632810725e-05
-3.56674259824558e-05
-2.42030331264885e-05
-2.72353511309874e-05
-2.96822431225642e-05
-6.14893956124353e-05
-6.16795921479213e-06
-1.05947139559722e-05
-1.42257800714921e-05
-1.89790633045661e-05
-8.99249564122185e-06
-3.73547964752688e-05
-1.8460475454343e-05
-5.24334492773271e-05
-2.0543678305916e-05
-2.33123346698091e-05
-2.66738402767375e-05
-2.85412558863646e-05
-3.76534753066673e-05
-6.16695318053639e-06
-1.78834104769102e-05
-4.76798202581736e-05
-3.40065622751374e-05
-2.48297328802173e-05
-2.27191279145613e-05
-4.15367703009228e-05
-5.19783106930535e-05
-4.10483282486459e-05
-3.71308487094462e-05
-4.18716230846195e-06
-3.68299963162471e-05
-6.82690839508357e-06
-1.91150644131021e-05
-3.00418723766011e-05
-5.214860862425e-05
-3.2025452604231e-05
-2.42305547224586e-05
-5.36918360568978e-06
-6.71680611465806e-06
-2.49663116307758e-05
-3.5293454232929e-05
-3.29212025181681e-05
-6.26871290666078e-05
-9.45991268764743e-06
-4.16231901427761e-05
-1.99494069368824e-05
6.22971168182535e-06
-2.89657558147612e-06
-3.39397407697397e-05
-1.88030621149472e-05
-1.60575596681357e-05
-3.8939609448021e-05
-1.74677304958116e-05
-4.25834010135307e-05
-4.8332839602086e-05
-2.47566957706114e-05
-1.82283227533135e-05
-1.31163846116931e-05
-3.09565658897092e-05
-1.41601180679603e-05
-2.89589326304029e-05
-2.6864881487712e-05
-4.70534027830454e-06
-1.92280141937548e-05
-2.44687188563392e-05
-8.522502336039e-06
-3.46857054170483e-05
-2.30962564729125e-05
-4.15758103570032e-05
-3.47987296665408e-05
-7.61933366894629e-06
-3.51510534386146e-05
-1.042734123259e-05
-2.30294127016759e-05
-1.33345524818248e-05
-6.88033606802574e-06
-1.69568628891364e-05
-4.14927941029348e-06
-5.16761606823758e-05
-3.07686359766295e-05
-3.35878484386858e-05
-3.91001746200506e-05
-1.18373623886099e-05
-3.55546384548877e-05
-2.9948885868078e-05
-2.89555100575945e-05
-1.70575836642329e-05
-3.08562157900147e-05
-1.17449601520363e-05
-3.767729972663e-05
-5.34395066026369e-05
-4.57489673886433e-05
-3.55890355316015e-05
-4.24895006807617e-05
-3.68958987276154e-05
-1.54186547917472e-05
-5.39051234697199e-05
-2.61258128732423e-05
-3.75734547601548e-05
-2.54011611029028e-05
-4.05892203017437e-05
2.19843162246229e-06
-1.2731246565334e-05
-2.38286477122941e-05
-2.93509444521342e-05
-2.63608555316173e-05
-1.55953364178311e-06
-3.90559350315907e-05
-4.83235688986634e-05
-3.17760030399097e-05
-3.7351040424357e-05
-4.56572821520048e-05
2.71043001022122e-06
-2.68369382116508e-05
-1.3287516861133e-05
-2.93322809764428e-05
-6.64338314742212e-06
-5.75840431076975e-05
-3.23216157047869e-05
-2.75279399245309e-06
-1.85753779419867e-05
-3.37513034141548e-05
-4.28484226870367e-05
-4.47576874676676e-05
-1.41162973205948e-05
-3.44459790017572e-05
-4.4018285879054e-05
-1.21539641445709e-05
-3.06674177620754e-05
-3.62257024189667e-05
-1.95275283817403e-05
-3.41246089772608e-05
-4.60403128485934e-06
-3.17699318932603e-05
-3.82689910108565e-05
-4.82638007406253e-05
-9.07770937465993e-06
-3.6822536457344e-05
-7.42416838362803e-05
-6.74748475371021e-06
-2.21530794617634e-05
-2.82153635742485e-05
-2.71950071879146e-05
-1.77881749464132e-05
-1.46034467480599e-05
-2.02560338857445e-05
-3.49221583227933e-05
-2.06826723558962e-05
-4.44942392458804e-06
-1.73983331362562e-05
-4.09142551320783e-05
-2.05522982971434e-05
-4.35875011571477e-05
-7.27054971503531e-06
-4.11801641288676e-05
-1.99352005503186e-05
-2.23326949253068e-05
-3.83993112166367e-05
-1.32838991131259e-05
-2.92658795259574e-05
-2.27615942316166e-05
-5.60054630663734e-05
-5.76431789938479e-05
-3.33137787490469e-05
-2.59380662649869e-05
-4.50181224589591e-05
-3.56498483955313e-05
-3.06186414329429e-05
-2.40875817022085e-05
-3.35735296559226e-05
-6.98842024613071e-05
-2.14973179256337e-05
-9.22155485050623e-06
-8.28123453618377e-06
-3.37773731529185e-05
-3.98107546111411e-05
-5.87351723345034e-05
-3.13539172220246e-05
-5.1356126413087e-05
2.5660096468293e-05
-2.79184681266241e-05
-8.51115791553687e-05
-1.66038626973162e-05
-1.60333209965443e-05
-1.20684415426232e-05
-2.3930770214469e-05
-5.88886738698502e-05
-3.33433709384129e-05
-1.7097776327248e-05
-2.85857030175469e-05
-3.02132095121197e-05
-3.86356527171172e-05
-1.33707254471801e-05
-2.60800328984493e-05
-6.99810763904594e-06
-1.71862119322268e-05
-2.08859576913982e-05
-2.16483298023378e-05
-3.64407135344957e-05
-1.88706809969832e-05
-2.0419057800368e-05
-2.87685262201588e-05
-5.317345600946e-05
-4.15639098082715e-05
-4.31110777928151e-05
-6.32800707849033e-05
-3.27331026643582e-05
-3.81887704800441e-05
-3.52749204509076e-05
-2.92401946196249e-05
-3.36185562396798e-05
1.20737294835017e-06
-4.84813686639846e-05
-3.86716838887829e-05
-3.00131922335706e-05
-4.39036230724188e-05
-2.69663668049929e-05
-2.65437192047229e-05
-8.52675848671931e-06
-1.73973666922426e-05
-2.05996946357337e-05
-4.69627298995244e-05
-2.82781711344764e-05
-2.02596596235318e-05
-4.5027410620951e-05
-4.48321580140063e-05
-4.56448016803693e-05
-2.65686070632781e-05
-3.28469054646592e-05
1.25496892978646e-05
-1.16268212416639e-05
-1.85663056868853e-05
-2.70346542942383e-05
-4.23917696351818e-05
-1.58230585428344e-05
-2.46751384714803e-05
-4.23781939366536e-05
-4.40480073169603e-05
-4.89138592086805e-05
-3.15568586326191e-05
-4.14869469511401e-05
-3.66203854678857e-05
-2.01517965308605e-05
-3.08555749527634e-05
-5.50917544385674e-05
-5.18050706089905e-05
-4.42143664575201e-05
-3.92099308556857e-05
3.00383014772818e-06
-4.05724792806779e-05
-2.10199146423037e-05
-2.69442580397518e-05
-5.00239619665644e-05
-2.63601722963071e-05
-2.49325899963521e-05
1.81297124928238e-07
-3.31644434847191e-05
-3.60646471448611e-05
-3.75230959497855e-05
-2.7486011664438e-06
-5.49117407757318e-05
-2.67596272839908e-05
-2.13532354235582e-05
-2.19535461935528e-05
-2.55325382607688e-05
-3.61619677353574e-05
-2.4976179398563e-05
-3.42659162285901e-05
2.0447996588321e-06
-4.60618606527286e-05
-3.53578067442458e-05
-3.91841237338615e-05
-2.77915639057413e-05
-5.58770846532789e-05
-3.1707081842783e-05
-3.4685323591528e-05
-2.75140012961303e-05
-4.29043953560705e-05
-2.95637769291478e-06
-1.10680332739987e-05
-4.31837049553602e-05
-3.4195000529135e-05
-2.19696624990016e-05
-4.4164326862536e-05
-1.66130370950685e-05
-2.34264596462611e-05
-3.49860464717904e-05
-5.46671879839127e-05
-4.34501338832603e-05
-2.80583299487114e-05
-3.8304288244985e-05
2.21519123829377e-06
-2.23321598960529e-05
-3.24583947950684e-05
-2.51745350632451e-05
-4.07324819029916e-06
-2.94566490673051e-05
-2.75899208375642e-05
-5.38787818976265e-05
-2.91154036051705e-05
-3.50892994543794e-05
-2.78661983144809e-05
-3.18048346698705e-05
-3.0451366646833e-05
-2.58282848848289e-05
-1.39806524614758e-05
-5.80727565079817e-05
-4.1413280809623e-05
-4.1291949462013e-05
-2.66289066929362e-05
-3.74656096851538e-05
-5.20433375493785e-05
-5.48535846795315e-05
-1.05022016609681e-05
-1.95712877036116e-05
-5.13671350189872e-05
-7.89024077111399e-06
-3.60828020626644e-05
-2.65713786193825e-05
-2.07298804950751e-05
-2.94767473336162e-05
-3.46621148131647e-05
-3.97183716114979e-05
-3.49918994988983e-05
-5.53154442121803e-05
-3.69506451486474e-05
-4.68112696660163e-05
-5.8109433418444e-05
-2.58372616854272e-05
-5.71148455151696e-05
-2.20535299764812e-05
-4.29122112964996e-05
-4.99550855358365e-05
-4.01411584242766e-05
-5.67777112713392e-05
-2.06154240093472e-05
-6.49417492988385e-05
-2.56865247693808e-05
-7.70100470244864e-06
-1.86870456971689e-05
-2.9145402937534e-05
-2.25522475118937e-05
-3.29116155906588e-05
-3.53523270184822e-05
-3.06173554248569e-06
-1.87531633309959e-05
-4.26598049043234e-05
-2.2858354443634e-05
-3.53624075366624e-05
-6.48966561837732e-05
-3.34897714973156e-05
-4.42044969700377e-05
1.39972306522576e-06
-1.49741376936164e-05
-1.82387187473798e-05
-4.8591838138168e-05
-1.56388949462717e-05
-4.43105644195724e-05
-3.10205870902829e-05
-6.04551449878905e-05
-5.75386842474598e-05
-4.35414595460699e-05
-3.30455313187383e-05
-1.17394641486473e-05
-1.93427489306546e-05
-1.70217773159609e-05
-4.193907913921e-05
-4.65642467157722e-05
-2.84533563623763e-05
4.93342841988507e-06
-3.2262431703882e-05
-4.5004328111168e-06
-2.03952783168652e-05
-3.04110784697475e-05
-1.8000430181389e-05
-4.31386123426758e-05
-2.37281151021657e-05
-3.23477299155166e-05
-2.61683186001183e-05
-1.77695797065664e-05
-1.98818884265761e-05
-1.80413279876653e-05
-3.06103483281266e-05
-3.9414359452258e-05
-2.1707036595012e-05
-3.45007306337247e-05
-2.89561614429325e-05
-2.43357822795029e-05
-6.17329175453435e-05
-9.75107345456954e-06
-4.1876047250264e-05
-5.72095808935563e-05
-4.67732943900933e-05
-3.76598345829595e-05
-5.86629945120251e-05
-2.00880649952879e-05
-4.24993516334269e-05
-2.01075846609788e-05
-2.05503838535575e-05
-2.56032211001957e-05
-3.3558139807693e-05
-6.56530374172903e-06
-2.0319725298648e-05
-1.45950438491368e-05
-1.23772319899065e-05
1.71289263213593e-05
-3.09238434263087e-05
-4.01272014621908e-05
-2.41640751296345e-05
-5.63343371006783e-05
-5.72215176994036e-05
-2.29825198044648e-05
-1.77831956080562e-05
-3.823946949061e-05
-4.44904874325431e-05
-1.4701771612918e-05
-3.56961009946283e-05
-1.24915158415872e-05
-4.05309246824542e-05
-1.45322497802378e-05
-2.31672312427807e-05
-2.92688632758113e-05
-3.70763542047713e-05
-6.91550271036764e-06
-5.00071960502121e-05
-1.32846209384115e-05
-4.94203585748509e-05
-3.16078573528558e-05
8.52068590553403e-06
-4.39379280275002e-05
-1.34592257348003e-05
-1.40670019755246e-05
-2.95434988031639e-05
-9.49798394931118e-06
-1.32642985776115e-05
-2.30385211121414e-05
-3.20535688718645e-05
-3.23253608884811e-05
-1.40894750359317e-06
-1.42298742732794e-05
-3.17010594083564e-05
-2.3983889302884e-05
-2.73164925750338e-05
-2.19555476883284e-05
-6.7447935926392e-05
-3.72183483983986e-05
-4.05898029666109e-05
2.78537987033101e-05
-5.63106098837971e-05
-4.43879193378848e-05
-4.53806229412471e-06
-3.24910402170021e-05
-4.12711303328844e-06
-5.39752084669743e-05
-4.92679565134989e-05
-2.1797607516607e-05
-3.38274466576189e-05
-6.39602617271845e-06
-3.06403997850799e-05
-2.6000483112715e-05
-2.86782640584213e-05
-2.87384126177587e-05
-4.89048207578572e-05
-1.77233950549244e-05
-6.74696722206371e-05
-3.72835104385526e-05
-4.58359084793603e-05
-3.20015172251169e-05
-2.12977783279853e-05
-3.49298819189534e-05
-4.44782978681356e-05
-3.40613035633101e-05
-2.24362836512301e-06
-2.27796351408963e-07
4.85735079614443e-07
-4.95998387693651e-05
-3.66572930601481e-05
-2.66162298687169e-05
-3.53401784690584e-05
-3.02134707351429e-05
-4.55818481008656e-05
-1.61225815928392e-05
-4.00237231433833e-05
-2.60610559705394e-05
-3.0063067863602e-05
1.1937034243463e-05
-2.95523037987185e-05
-4.58702078756967e-05
-1.0646288885177e-05
-2.30132620610397e-05
-2.80609159555397e-05
-7.03050648216234e-06
-2.85469138389943e-05
-3.68006570509385e-05
-2.14594139492626e-05
-5.99430026667643e-05
-3.3184297961576e-06
-2.71721015172929e-05
-3.36272538081217e-05
-5.99493764705489e-05
-1.33231938079376e-06
-2.76945700126335e-05
-1.84653162082605e-05
-1.64007723688058e-05
-2.86776539095725e-05
-4.19500965049713e-05
-1.74718036682915e-05
-4.1882467700662e-05
-2.80513015211127e-05
-3.87617891514869e-05
-2.20832912960391e-05
-3.28737530556241e-05
-3.14491248661479e-05
-2.57940298866148e-05
-4.74646818919647e-05
-5.63935418519316e-05
-4.42255232414649e-05
-3.3417161147572e-05
-1.99389717300421e-05
-2.30692717493514e-05
-2.24177910969324e-05
1.33254755916932e-05
-2.54987968296063e-05
-5.69524861871722e-05
-5.34620759729091e-06
-2.86655156761417e-05
-8.92223173606871e-06
4.13390931874776e-06
-3.37235545504155e-05
-1.76231325836233e-05
-3.18636718502113e-05
-1.788925724616e-05
-1.166171724228e-05
-3.26701156840199e-05
-1.69371334828898e-05
-2.01643705304046e-06
-1.14670602862165e-05
-3.35913895109915e-05
-5.11607735313597e-05
-1.19569428278292e-05
-1.8679283918296e-05
-4.9413187108381e-05
-2.78145017604497e-05
-4.27624117465983e-05
-4.40553139619401e-05
-4.19112197289536e-05
-6.99311884778978e-06
4.15355257763572e-06
-4.98488609490263e-05
-5.3525096085507e-05
-2.04300482043139e-05
-3.9306282106082e-05
-3.90780056415497e-05
-4.15604529274442e-05
-3.16218959408405e-05
-3.31513023025434e-05
-6.0303746513819e-06
1.88233437087334e-06
-2.24475613148434e-05
-2.91472649912685e-05
-2.84424634196027e-05
-2.58802250878836e-05
-3.42455501738457e-05
-4.42245556222085e-05
-4.8822832686161e-05
-1.15933821813806e-05
-4.26885564566055e-05
-3.75946731536768e-05
-1.62692380901304e-05
-4.15287887232137e-05
-3.33434382939686e-05
-3.28628244970152e-05
-5.07436861623478e-06
-2.67950651735914e-05
-2.1073650987129e-05
-3.11241158819936e-06
-1.22532430126979e-05
-2.93098912458795e-05
-4.45892141472134e-05
-3.14096178694988e-05
-3.05219540213446e-05
2.96567647754676e-06
-2.43390039752027e-05
-4.17012984896158e-05
-3.28652840188727e-05
-4.35381671983743e-05
-3.30861290747657e-05
-3.38082838521174e-05
-1.59991006359964e-06
-3.85550277878485e-05
-4.92857377428004e-05
-3.80470540423794e-06
-2.01557227335061e-05
-2.31205420333527e-05
-2.21269200722505e-05
-4.6456538976694e-05
-3.77686122494305e-05
-7.50046859535727e-07
-2.89939284274534e-05
-5.20271065581426e-05
-2.12078401791568e-05
-1.68875651165572e-05
-4.7795899188067e-05
-2.86723020095107e-05
-5.2399974619017e-05
-4.5322771154589e-05
-2.56607059490439e-05
-5.87236078317371e-05
-1.61103062841136e-05
-4.42992060994648e-06
-2.05171627022891e-05
-2.50996515273925e-05
-3.68935512176283e-05
-4.50573304174959e-05
-3.34873888383634e-05
-2.9603935914566e-05
7.9738033017949e-06
-3.08376861121992e-05
-3.90240337159739e-05
-3.31234610205202e-05
-1.04993790138722e-05
-1.28011690871011e-05
-4.4232937299631e-05
-4.2842020586103e-05
-2.27364245070697e-05
-3.55602211984817e-05
-2.39519792145543e-05
-3.19596778737212e-05
-2.89766827097847e-05
-6.50164727241335e-06
-2.34901363535819e-05
-5.46963128679005e-05
-1.41957630469627e-05
-1.38921509683022e-05
-4.16367334342645e-05
-3.75200965571458e-05
-1.34667583242518e-05
-3.53516058121977e-05
-1.76221761927904e-05
-4.18453819577428e-05
6.21392978384636e-06
-3.91266513648935e-05
-2.83992007198559e-05
-2.0331760741692e-05
-2.13167833409183e-05
-3.66326426797755e-05
-4.71027683721441e-05
-4.19327723111662e-05
-1.63025309191196e-05
-1.49604668863008e-05
-7.50735023975266e-05
-1.51570862281783e-05
-1.97476473824562e-05
-4.62784304530712e-05
-4.24807181762581e-05
-5.19109300034938e-05
-5.35612588464596e-05
-1.2486436640901e-05
-2.99133161779486e-05
-5.26218649899108e-05
-3.97559230091997e-05
-3.21648565240683e-05
-3.05380372954775e-05
-4.64305141989085e-05
-3.01536705743725e-05
-4.01069975116864e-05
-3.56669728606095e-05
-1.02483141631983e-05
-4.25603465242398e-05
-5.83211308530124e-05
-1.04678442395628e-05
-2.6303632442822e-05
-1.74934070290672e-05
-2.62994965783781e-05
-1.88787852333735e-05
-2.08368206430729e-05
-2.23960581326925e-05
-4.48599340032484e-05
-2.67063101922379e-05
-5.68363355856974e-05
-9.28345319465542e-06
-8.47361340220783e-06
-3.0073958996439e-05
5.00946572691423e-08
-3.57208405004336e-05
-1.25138809178446e-05
-5.51458327221575e-05
4.80255152239381e-06
-3.42327464878626e-05
-4.76705229941711e-05
-4.13231026390683e-05
-2.13644240164646e-05
-3.43797962222118e-05
-1.58548868092004e-05
-3.00481776023825e-05
-3.16191294370594e-05
-4.28940897605394e-05
-2.54499940105724e-05
-2.99959323409736e-05
1.50574037713043e-05
-1.23765346483075e-05
-5.5598739322828e-05
-3.32039626844377e-05
-3.09113468830817e-05
-2.77529787160358e-05
-6.33220044919174e-05
-2.25861647867387e-05
-3.46812453484492e-06
-4.93361680152965e-05
-1.83243435513423e-05
-1.97828033915627e-05
-1.54381141159871e-05
2.96395399257114e-06
-3.70642691461161e-05
-1.15379083949562e-05
-1.53128106711301e-05
-4.14962421222314e-05
-3.53501786028932e-05
-3.42073611974749e-05
1.04818550636218e-06
-4.37040198651341e-05
-5.60094819651412e-05
-3.06460216926147e-05
-1.41190013102456e-05
1.19571762434313e-05
-3.3209935155616e-05
-1.65020907643789e-05
-3.27328252548942e-05
-3.3381213284035e-05
-2.78949666207208e-05
-1.20219783159799e-05
-1.98979025400716e-05
-2.12865309911615e-05
-1.78514069252141e-05
-2.7848721783992e-05
-1.67113807113532e-05
-2.27977165670944e-05
9.85887437877481e-07
-3.62208307355765e-05
-2.49093716377498e-05
-1.53485352372162e-05
-1.81406726311276e-05
-9.93865791049306e-07
-1.93077957478441e-05
3.18515413715659e-06
-4.20139017992377e-05
-3.82623513659508e-05
-2.64731479108173e-05
-1.3512435994183e-05
-7.09260562935004e-06
-4.23223798944643e-05
-4.66234379323015e-05
-2.09538392037955e-05
2.39132363915564e-06
5.28851768496862e-07
-1.87909553567577e-05
-5.02252472844676e-05
-3.7663115948969e-05
-5.54874186464202e-05
-2.21745131741092e-05
-2.89945894560582e-05
-3.33609520512027e-05
-3.81304231647491e-05
-8.95736320143668e-06
-1.8491236276578e-05
-4.47066686642589e-05
-2.79533786164928e-05
-9.59609321420169e-06
-1.04745137265293e-05
-5.54913902612897e-05
-1.38098071269653e-05
-3.63851021119694e-05
-2.93572686646627e-05
-4.38535582855175e-05
-2.8910172850058e-05
-2.08867141918983e-05
-2.47099616563824e-05
-7.92468122639765e-06
-1.6145378956392e-05
-3.43025388161246e-05
-4.72956582784865e-05
1.14544587219615e-05
-2.63007578253469e-05
1.19558442053039e-05
-1.79654078418254e-05
-3.02493706354537e-05
-2.26701137881171e-05
-4.09122356162711e-05
-4.13846597439838e-05
-2.6592252067224e-05
-2.69700129086515e-05
-2.21024713866085e-05
-1.00683020762717e-05
-3.79623107611412e-05
-2.61586963328965e-05
-2.92283422615909e-05
-3.0541698377639e-05
-2.4966298734599e-05
-3.19855908269616e-05
-2.96190786222332e-05
-5.11386167652807e-05
-3.821618165663e-06
-4.06636344429467e-06
-4.01013471406685e-05
-2.182829630205e-05
-3.11225744571407e-05
-4.05267895496158e-05
-6.15386467669554e-05
1.05111784164108e-05
-2.67411517380245e-05
-2.79368121184465e-05
-4.56447533710363e-05
-4.9275335784062e-05
-3.37731435719882e-05
-3.10615512735162e-05
-3.89403855353293e-05
-2.28753337039054e-05
-6.76802248513379e-05
-4.62656100905019e-05
-2.66773385978027e-05
-4.85301672277313e-05
-5.82226096876602e-05
-1.00132549128444e-05
-3.47980109795335e-05
-1.31813079433443e-05
-4.9565439636901e-05
-2.0941695940358e-05
-1.7346125957403e-05
-1.71199751764204e-07
-2.99661036297502e-05
-4.43524132549811e-05
-4.50729257210218e-05
-1.95121366827449e-05
-4.3411877199733e-05
-2.48969199511218e-05
-4.0758810892401e-05
-3.87820812163721e-05
-3.63586509055736e-05
-3.95468469497682e-05
-1.46270950507359e-05
-1.90961729431179e-05
-2.79495177488919e-05
-4.20659959163119e-05
-4.44066999390296e-05
-2.06943099317586e-05
-3.31994410410487e-05
-3.75463204123529e-05
-3.89829314690462e-05
-2.75657683693536e-05
-1.87447024263392e-05
-3.8198256023501e-05
-3.99142570422633e-05
-6.37605287899151e-06
-3.34078499752572e-05
-2.69652135787381e-05
-2.88568925274746e-05
-3.42995441134029e-05
-4.46214468841436e-05
3.25675086934174e-06
-3.30587742470341e-05
-3.4577152671367e-05
-2.75556172577875e-05
-1.91289762175046e-05
-5.04086273143082e-05
-4.82735472694214e-05
-2.37479621901974e-05
-3.57634688113349e-05
-2.55668666812758e-05
-5.52356081349075e-05
-3.75902425313588e-05
-3.50445225142308e-05
-4.63868553908496e-05
-3.89437649981355e-05
-2.47730357796889e-05
-3.84001416544386e-05
-3.33391052512304e-05
-3.76044724472332e-05
-3.40133254762272e-05
-4.858599329175e-05
-2.52073403674703e-05
-1.77812981741959e-05
-7.72724114236395e-05
-2.04090642002626e-06
-5.56426695490381e-05
-3.75038774543336e-05
-1.64760925689744e-05
4.02622908178536e-06
-1.67822269664465e-05
-3.79519809609448e-05
-5.75221664149669e-05
-2.02399278644875e-05
-5.00884485412909e-05
-3.46369092658914e-05
-8.15133354271695e-05
5.4274620557754e-06
-2.64023824555773e-05
-4.62515046322835e-05
-1.20612785855162e-05
-6.22092462717517e-05
-2.73478640066227e-05
-1.80317905658569e-05
-1.65252663124262e-05
-2.82424864200178e-05
-8.76331740522259e-06
-1.85810561083612e-05
-3.72179867087044e-05
-3.34882724880848e-05
-6.86661979714809e-05
-5.05805878348701e-06
-1.59660978923161e-05
-1.99557880980755e-05
-6.6410291973316e-06
-2.57335501127739e-05
-2.80109042208797e-05
-7.64418658636752e-05
-2.00607405894821e-05
-2.20353954192994e-05
-3.76383685131551e-05
-2.62397616711099e-05
-3.41228199449788e-05
-4.46833949814026e-05
-2.02162708622097e-05
-4.965640676833e-05
-3.8061173692453e-05
-1.91089699428631e-05
1.56876933676804e-06
1.1700247987887e-05
-6.76705379641644e-05
-2.38194168400708e-06
-1.86321576082882e-05
-5.34535378253995e-05
-2.42897787303804e-05
-4.76921678761354e-05
6.67144119056233e-06
-6.27687737589154e-05
7.36206994263297e-08
-2.58408698885706e-05
-7.53058331928361e-06
-2.04284512765954e-05
-1.71564008113182e-05
-8.49403724324071e-07
1.7458386346419e-05
-2.95187010440862e-05
-5.35007009561477e-05
-5.42256987628651e-05
-2.50362444468987e-05
-3.228898768886e-05
-2.89425176139002e-05
-3.28318580360733e-05
-2.33259372251308e-05
-3.20586732906081e-05
-2.39548391455634e-05
-2.54935755219425e-05
-1.81491786335051e-05
-3.66393233529175e-05
-1.88831980938639e-05
-6.25304542888822e-06
-3.90086279627332e-05
-1.36936085361187e-05
-3.65908388171491e-06
-1.48004548659389e-05
-3.74465828479058e-05
-4.72123842426583e-05
1.02872205970132e-06
-4.27535166912352e-05
-3.40931881062172e-05
-4.67656858521863e-05
-6.39375582172711e-06
-2.92218775812361e-05
-4.20014256522145e-05
-5.03624055115576e-05
-2.84791684498481e-05
-1.18652806072227e-05
-2.89325342133761e-05
-5.35095218293788e-05
-2.70386082756413e-05
-5.44850686415693e-05
-1.11638885167007e-05
-3.19090354702118e-05
-1.7962428073349e-05
-1.93870211725428e-05
-2.40518011335012e-05
-1.87300020286414e-05
-2.4430815080564e-05
-4.05343478241166e-05
-2.92572885027686e-05
-1.94312341097666e-05
-2.07818270486032e-05
-7.62620707427577e-06
-5.75192294465288e-05
-3.25658636198419e-06
-4.93892695145021e-06
-2.50564078568021e-05
-1.89419076482682e-05
-9.53066478598063e-06
-2.80129581477025e-05
-2.46681829117241e-05
-1.86106471976931e-05
-5.52232095893591e-05
6.30026050558457e-06
-5.73145647950218e-06
-3.96564339480669e-05
-4.79601957483485e-05
-2.91596571200936e-05
-2.30507006506056e-05
-5.05679972264482e-05
-8.40041681121407e-06
-2.79638717237444e-05
-3.78042613719881e-05
-3.52916627126602e-05
-6.17667069257554e-06
-4.0194349226388e-05
-5.48001049680149e-05
-5.50851323850012e-05
-4.2832777730384e-05
-1.48483480721958e-05
-1.74551513803042e-05
2.51296746400557e-06
-6.40204199785141e-05
-2.20830310865376e-05
4.8039161416501e-06
-3.24806892109208e-05
-3.40119702083661e-05
-2.25939094552238e-05
-5.64809055547296e-05
-8.87749088995105e-06
-6.32973460311658e-05
-2.25684509891114e-05
-2.03333269938023e-05
-1.92900792929624e-05
-3.13137677715409e-05
-3.54514762085256e-05
-2.42350188330323e-05
-1.06986038178556e-05
-6.96593351085535e-06
-8.07039659962254e-06
-3.39276450605328e-05
-3.70609600080204e-05
-1.66575865457324e-05
-6.94120154952463e-05
-3.94362478770133e-05
-2.48390886085386e-05
-5.1689570601498e-05
-3.80948369467234e-06
-1.99726518568914e-05
-3.98082937872178e-05
-5.67764859510351e-05
1.50271900211301e-05
-1.68624487632813e-05
-6.47708416285914e-05
-4.38370756209946e-05
-2.67577468200482e-05
-2.6128678681851e-05
-2.23820842504848e-05
-3.77490737976262e-06
-2.64874698308972e-05
-1.67598885249256e-05
-4.57034077549902e-05
-1.04219894143013e-05
-1.37353405446644e-06
-4.29959504736728e-05
2.62315122654019e-06
-2.89533579922897e-05
-2.44506996591042e-05
-4.27046221955494e-06
-3.01561218163002e-06
-2.84073056365055e-05
-3.54604155757995e-05
-5.31617976336418e-05
-2.68642778978463e-05
-4.26872685665661e-06
-4.76385814545753e-05
-4.9552449779086e-05
-2.19120572679383e-05
-1.04004887425907e-05
-4.01701480656705e-05
-1.67225083707212e-05
-4.43438670205802e-05
-3.35786465952724e-05
-3.69294508989838e-05
-4.19825888915757e-05
-3.19030081514355e-05
-7.21052564609534e-06
-4.87526570029513e-05
-7.62034187323405e-05
-3.75251971954001e-05
-5.65390462382566e-05
-3.87330067403728e-05
-3.40262913450712e-05
-3.6875581478624e-05
-3.42758039332057e-05
-3.47864637331617e-05
-2.55332688199183e-05
-1.81837974983285e-05
-7.87447825720084e-05
-3.46019832040623e-05
-5.73269752347316e-05
-1.89834691322113e-05
-4.4952436402564e-05
-8.22478859068149e-06
-3.13866483651801e-05
-1.48210409835472e-06
-2.83425350599664e-05
-2.93670913137176e-05
-3.43266555190905e-05
-2.01049502461882e-05
-3.68422976614779e-05
-3.2137991710894e-05
-3.5745864401428e-05
-5.11073655682742e-05
-2.09877332907694e-05
-8.77955621829521e-06
-3.86579573061948e-05
-2.03491862104058e-05
-4.83708214525002e-05
-2.8615952640641e-05
-4.47288582639065e-05
-1.12244258150408e-05
-2.28498705601868e-05
-1.45435190345269e-05
-6.95665149328431e-05
-3.36639780324575e-05
-1.93684237120526e-05
-2.51340648761714e-05
-4.52875822761687e-05
-1.39219754085134e-05
-2.56952989154707e-05
-8.04147685933386e-06
-9.25750311046011e-06
-6.96725853274349e-06
-2.55066634637592e-05
-2.76427837195676e-05
-3.86265549806386e-05
-2.1303024621075e-06
-1.20412213377281e-05
-2.71327318747155e-05
-3.27217693267741e-05
-2.00722294003618e-05
-2.81209913627654e-05
-3.50884463575788e-05
-3.04984570554741e-05
-3.97525230658159e-06
-3.01624139049001e-05
-3.03517399264347e-05
-1.0345100317706e-06
-1.21467228977037e-05
-3.51907950485713e-05
-5.58479872350436e-05
-1.84341172156928e-05
-1.98251569772895e-05
-1.61064950979749e-05
-3.08841834643072e-06
-1.80804864430841e-05
-1.74032686449457e-05
-2.74943595660756e-05
-2.06522551285565e-05
-2.38956591114581e-05
-2.55041365770316e-05
-8.05733115419173e-05
-3.67861460009323e-05
-1.4936913143791e-05
-3.11237470783076e-05
-2.7404246609125e-05
-1.77919104090697e-05
3.76518679293487e-06
-4.29592126625375e-05
-2.82489316274111e-05
-9.39185593356258e-06
-2.24616117918603e-05
-2.21905072615246e-05
-5.46441142995801e-05
-5.43618897341628e-05
-2.88529487218397e-05
-1.92959838557403e-05
-4.95588817610426e-05
2.62353839794784e-06
-4.73180422081191e-05
-2.10507036359731e-05
1.26322042157332e-05
-3.15609520281324e-05
-1.6937939053327e-05
-1.23448140967445e-05
-1.61727584890238e-05
-4.44617041276414e-05
-1.979074034144e-05
-2.52575600243002e-05
-3.68044683207843e-05
-3.87152848713222e-05
-1.08122137197337e-05
-3.49641247990703e-05
-2.62703253231472e-05
-3.32795011311978e-05
-3.19647897189177e-05
-2.42058597707836e-05
-5.78448354741081e-05
-5.46942006851019e-06
-1.53326052905891e-05
-1.11021587166139e-05
-2.80973927171642e-05
-5.45865835047167e-05
-2.31049515334428e-05
-3.28360743165105e-05
-4.08844233165396e-05
-2.30149857570682e-05
-8.63469083084214e-05
-4.15419427642344e-05
-3.68382043069891e-05
-2.98742067061966e-05
-1.59700759415828e-05
-2.57004562222447e-05
-3.55913889680069e-05
-4.14601993673941e-05
1.03149635088171e-05
-3.09150778764012e-05
-5.36256587175414e-05
-2.00769354540205e-05
-2.30726923388283e-05
-2.93828066008876e-05
-1.21927377966744e-05
8.91108509557989e-06
-3.06738592837392e-05
6.60933333938166e-06
-3.45502450970915e-05
-2.60580493245737e-05
-6.16796123793085e-05
-5.03500411565852e-05
-2.46517246232564e-05
-2.49223393689715e-05
-2.15253936047534e-05
-3.47243425262405e-05
-1.29646592852823e-05
-2.61702668831111e-06
-4.30384002961963e-05
-1.83638328686688e-05
-1.19340683932044e-06
-4.58792566315792e-05
-1.81052254701771e-05
-2.61137047732042e-05
4.97628596687898e-07
-3.94859998468141e-05
-1.25887437682326e-06
-2.18751776884783e-05
-3.82368277793797e-05
-1.45250721182222e-05
-3.6650556677377e-05
-4.34695773660136e-05
-5.31784074315313e-05
-1.4033583374003e-05
-4.25284787014137e-05
-7.62602132521631e-06
-2.47296363724007e-05
-1.88026475202988e-05
-1.70428055977891e-05
-1.98821428295359e-05
-4.55613065404089e-05
-3.24708657556877e-05
-1.90334997103557e-05
-2.01173654365973e-05
-5.48501070580169e-05
-2.43277400990304e-05
-4.57663045291477e-05
-3.15632833250566e-05
-3.88162662098341e-05
-4.66882064922298e-05
-3.61340857493453e-05
-2.2217749671973e-05
-1.53078385354359e-05
-1.0576996879831e-05
-5.77075698842223e-05
-3.01462036766542e-05
-2.76752458262083e-05
-1.20927130958264e-05
-5.3804615132657e-05
-4.22566755763857e-05
-3.87413536016707e-05
-4.38623796277537e-05
-6.22118032605143e-06
-5.61282198646539e-05
-4.05390432785704e-05
-3.79107190166715e-05
-3.13055893320827e-05
-1.41931839184787e-05
-2.65594148005357e-05
-5.41813697288965e-05
-8.53806677548109e-06
-2.32460730542406e-05
-4.50417755412382e-05
-1.60655565036195e-05
-1.38286903707839e-05
-2.78295728073659e-05
-7.33601539990578e-06
-8.81006889646701e-06
-4.21088517476467e-05
-3.94683062816926e-05
-1.75338174689476e-05
-4.32772189930503e-05
-1.13894510792446e-05
-3.83562174654293e-05
-1.66215319558508e-05
-6.69723226168145e-05
-4.05564878839601e-05
-2.53016268916567e-05
-2.85095515219836e-05
-5.7968725040775e-05
-3.93291494645598e-05
-2.37832832410348e-05
-3.67989580105965e-05
-1.58275411327462e-05
-2.54009731866373e-05
-2.22342370236219e-05
-5.12925404635599e-05
-1.65853780838623e-05
-2.9612239368013e-05
-3.20521716026325e-05
-2.76341688719579e-05
-1.32491732492094e-05
-1.23230990164018e-05
-1.71934112024867e-05
-2.30089316182367e-05
-1.16543782289232e-05
-6.14537000734721e-05
-6.05670096710188e-05
-7.65176837162499e-06
-4.69607701065786e-05
-2.37597547505509e-05
-4.51876159033472e-05
-1.30037713480352e-05
-1.07877858429082e-05
-4.74576839819063e-05
-2.53037191715941e-05
-2.37512406591058e-05
-3.05589522700827e-05
-6.53982947454312e-06
-2.77880161718995e-05
-9.505288803512e-06
-2.61481985727013e-05
-3.44632776419735e-05
-3.50813167136544e-06
4.19634655002279e-06
-5.1546850593935e-05
-2.35650056862518e-05
-4.24863908758288e-05
-2.83176138639624e-05
-1.78634652014838e-05
-1.96248524012293e-05
-1.68925480458335e-05
-1.48971574407972e-05
-4.5175448651972e-05
-4.51929309895034e-05
-5.92908306052698e-05
-1.51758729062942e-05
-2.72336605219217e-05
-2.82028693107733e-05
-3.19538058980356e-05
-8.38818614238546e-06
-3.71868553892266e-05
-4.39870091585398e-05
-1.58804664739558e-05
-1.53429081272751e-05
-5.23974959959732e-05
-2.77092105364198e-05
-1.8394727611534e-06
-6.49602042587647e-05
-4.36554838936635e-06
-1.56965347948799e-05
-2.9553085172241e-05
-3.08774521541715e-05
-1.69862199655222e-05
-1.05395184172186e-05
-2.97250026832247e-05
-4.17036814875151e-05
-2.64134333811237e-05
-3.1412563023872e-05
1.3744176850511e-05
-3.92238159994887e-05
-3.70532858308335e-05
-2.7754044488474e-05
-3.63019751746292e-05
-3.62522070940167e-05
-1.15362252338746e-05
-3.03805882444597e-05
-2.55223934530935e-05
-4.79274506803279e-05
-2.82886735645382e-05
-2.47063074047895e-05
-5.50832863796674e-05
-9.19580868520915e-06
-2.98848069935551e-05
-3.49957573712771e-05
-1.14991248824392e-05
-4.1983115168206e-05
-5.08431173582763e-05
-4.19147161736358e-05
-4.26022695120837e-05
-2.42056447130604e-05
-2.15153492246417e-05
-1.47764580030884e-05
-1.00184711511732e-05
-2.69184729991262e-05
-3.91409372238819e-05
1.07493651371038e-05
-3.23193731325829e-05
-4.1584961083139e-05
-5.1032119889509e-05
-3.2614226040069e-05
-5.96897098855285e-06
-1.24295750989955e-05
-2.44543743101424e-07
-3.92015076185195e-05
-3.67831467486792e-05
-4.3055067450995e-05
-3.06551032847501e-05
-8.38163230199911e-06
-2.89240312678633e-05
-5.96662072717702e-05
-3.51188057118463e-05
-4.35814322228827e-05
-1.40436453521771e-05
-3.09982489867334e-05
-3.724111161251e-05
-2.94597060366269e-05
-2.89546774300834e-05
-3.71351700730342e-05
-3.59972029790682e-05
-3.96537199656711e-05
-2.70016865782195e-05
-3.3880419944882e-05
-2.79181878346916e-05
-2.49097781471725e-05
-3.2997412391019e-05
-3.04674484777955e-05
-2.55990392388729e-05
-2.77853122757282e-05
-3.90675704115212e-05
-3.53394234159959e-05
-2.22109203877936e-05
-3.55610007152087e-05
-1.95710744336486e-05
-4.32735834904293e-05
-2.35190019025771e-05
-3.56368532520089e-05
-5.20019111285516e-06
-3.067495734759e-06
1.5089207796435e-06
-5.08680151245359e-06
-3.59185632568711e-05
-4.07001011632535e-05
-6.01137276559155e-06
-2.03713037010679e-06
-3.15854777479565e-05
-1.83405174171058e-05
-3.752619846597e-05
-1.11271379562604e-05
-2.0301489316892e-05
-7.0003643936798e-06
-4.81096568861868e-06
-1.69312110122329e-05
-3.57526909474416e-07
-3.5973784727848e-05
-1.79243889563127e-05
-3.43710975839171e-05
-2.42390271035131e-05
-1.99164092982365e-05
-3.71802754844162e-05
-4.4133673505418e-05
-1.78815295074102e-05
-2.00119024301331e-05
-2.44282298393417e-05
-1.70197715486524e-05
-3.85316122327138e-05
-9.26068215456315e-07
-1.88023148098615e-05
2.51083947877618e-06
-3.67812180716357e-05
-7.04254167302299e-06
-2.80533448482874e-05
-2.35292095449629e-05
-2.2409356122345e-05
-1.91093628806948e-05
-3.56154420933954e-06
-2.81572562880741e-05
-3.95290099925756e-05
-8.69730334681392e-06
-2.93910476965281e-05
-7.3736812445043e-05
-2.44905115173794e-05
-1.09464798905996e-05
-5.588064265889e-05
-4.59459401718632e-05
9.94196355105736e-07
-1.14026156688885e-05
-3.46254495810619e-05
-3.16908489578111e-05
-1.05808700064773e-05
3.80413689241815e-07
-7.32182195855023e-05
-3.1445534073684e-05
-1.28614915487408e-05
-6.5211660052309e-06
3.58047021895718e-07
-1.76090710334314e-05
-1.66321739248924e-05
-2.97751375561533e-05
-5.61614210984466e-05
-1.2152718400275e-05
-1.65932849036158e-06
-8.82336159055829e-06
-3.84702853377967e-06
-1.48022666100369e-05
-5.12501129039583e-05
-4.72416704746063e-05
-3.39951421680384e-05
-1.62077916150584e-05
-4.74269686608492e-05
-4.69155113047973e-05
-4.122767805121e-05
-6.327022783242e-05
-9.43473041989789e-06
-2.20082341723535e-05
-2.79262895306884e-05
-2.93562587385948e-05
-5.49330633463481e-05
-1.67150965333129e-05
-3.79336520138908e-05
-2.16172463374062e-05
-3.30334199018789e-05
-3.86239545919831e-05
-2.08049845743865e-05
-1.00966010653671e-05
2.60610115586428e-06
-1.79354638119706e-05
-4.34384217784494e-05
-3.3785030231409e-05
-2.23096752966872e-05
-1.20088108031169e-05
-1.45302583908023e-05
-2.93661649730547e-05
-3.70243060412765e-05
8.82991328120282e-06
-5.10576100580111e-06
-1.33067540147691e-05
-2.37660855122264e-05
-4.01845598296035e-05
-1.94463025498301e-05
-2.58408182691415e-05
-4.26620005825025e-06
-2.001660983234e-05
-1.55661322344182e-05
-4.41815830187549e-05
-2.23753208007716e-05
-3.45067991481753e-05
-2.27644071902746e-05
-3.84936577161428e-05
-1.98265483873389e-05
-5.03741893017147e-06
-6.00900860486599e-05
-1.83448004519505e-05
-5.98851471704974e-05
-3.23161857515987e-05
1.28253617262617e-06
-3.46363940478008e-05
-3.00430048394222e-05
4.22199184506862e-06
-8.04170234265312e-06
-6.40348195925322e-06
-3.72906367069169e-05
-3.7884059332582e-05
-2.71421718464276e-05
-3.06409349891498e-05
-2.68160028710937e-05
-3.56222464499494e-05
-1.08126424647411e-05
-4.60932616956399e-05
-5.82476661376479e-05
-1.53285629765765e-05
-5.2390012495204e-05
-1.63018971795396e-05
-3.58335373606765e-05
-3.24571749399727e-05
-4.26096578399765e-05
-4.77767143585336e-05
-4.314090566075e-05
-1.86474516105683e-05
-3.00235253029243e-05
-1.44186648131962e-05
-1.23027423957122e-05
-4.85373676952402e-05
-2.5687442748378e-05
-3.17762745919007e-05
-4.67119835490884e-05
-4.15880179409075e-05
-2.19201522863144e-05
-3.56460518409442e-05
-4.03468921508858e-05
-1.86283100268248e-05
-4.48998167622372e-05
-4.35324123880095e-05
-1.20028196799547e-05
-7.40560858142866e-06
-2.08337609671468e-05
-7.17083018531152e-05
-4.55754606754361e-05
-6.01281017460358e-05
-6.17653414610994e-05
-3.49271686446222e-05
-2.28003923525623e-05
-3.45066892442052e-05
5.67125965443553e-06
-1.65394994206992e-05
-3.091187849543e-05
-3.30369414565485e-07
-6.04334232800517e-07
-1.38807026793737e-05
-5.44232305726274e-05
-2.96391510279582e-05
-3.73728929704613e-05
-1.55256862262424e-05
-3.16641807450231e-05
-5.39880472726164e-05
-5.16482824477887e-06
-3.79640366603985e-05
-1.74105036460086e-05
-5.28835675954548e-05
-3.34745194230098e-05
-5.25679988492534e-05
-2.79520258583429e-05
-2.35014861084059e-05
-2.97687936565252e-05
-4.97170275567203e-05
-3.85344381014033e-05
-2.06136478369559e-05
-4.85819072648552e-05
-3.16255016390935e-05
-4.56191441454845e-05
-2.41457144833031e-05
-4.47027004679404e-05
-4.10591916927718e-05
-2.20641026192256e-05
-2.95425224564005e-05
-2.19982865072899e-05
-3.59188615929535e-05
-1.19027196131201e-05
-3.12551288056424e-05
-4.13026019654582e-05
-4.45275413528676e-05
3.91433329700204e-06
-2.89276732822889e-05
-1.20474060685415e-05
-3.94245991892405e-05
-3.06082803033889e-05
-3.74615551366596e-05
-2.5942434152537e-05
-2.8686575838544e-05
-2.77494521501765e-05
-2.01226881708326e-05
-3.54315256923747e-05
-4.33103972691911e-05
-6.58348084155053e-06
-3.36197436975971e-05
-3.91807885219388e-05
-4.08638043607197e-05
-2.94853584717817e-05
-1.61288169718258e-05
-2.73068723659552e-05
-3.2590195116327e-05
-2.81472750689925e-05
-2.11961411055751e-05
-5.86401040608636e-05
-1.7048405673593e-06
-3.87064127909437e-05
-6.20841104805309e-05
-5.84694207751336e-05
-1.68782583382557e-05
-2.11141371809033e-05
-3.76508508038139e-05
-4.88722413635988e-05
-3.07924757233378e-05
-3.00427101244868e-05
-3.40131114358907e-05
-3.17880082485875e-05
-1.57317565598101e-05
-3.75646402064071e-05
-1.88234268146187e-05
-4.09114641000374e-05
-1.97709482126633e-05
-4.02240662020038e-05
-3.28687500283347e-05
-2.30103369608727e-05
-9.15714504427703e-06
-5.01123115064569e-06
-4.27221965066661e-05
-2.09349924747457e-05
-4.41950000187794e-05
-4.26531223713645e-05
-3.61907805719405e-05
-3.21664494634289e-05
-3.9417206022549e-05
-5.22756076936505e-05
-7.32424909760636e-06
-3.3965076256865e-05
-2.11214714747068e-05
-4.91356116489912e-05
-4.46013549548584e-05
-1.49077930646511e-05
-5.87406120222208e-05
-1.35113287324667e-05
-2.97314252447674e-05
-4.16569175420615e-05
-1.73208861852859e-05
-7.5418568334607e-06
-1.17698229417264e-05
-5.96285448861777e-05
-2.81011956185058e-05
-3.11602056778818e-06
-3.86595927225947e-05
-2.33130222062956e-05
-3.89890493820133e-05
-2.07861507259323e-05
-3.36399716433091e-05
-4.71619451066958e-05
-2.15879247812738e-05
-1.61036260707705e-05
-3.84084658657745e-05
-5.04780177885818e-06
-3.23421995269275e-05
-4.46594560166058e-05
-2.72191623803139e-05
-3.40587279072989e-05
-2.72921640811037e-05
-2.73261885200281e-05
-2.31031890438208e-05
-2.79991518483651e-05
-3.55906113493415e-05
-2.36364537489371e-05
-1.4150741668027e-05
-3.26611883101091e-05
3.14510109302251e-06
-3.84155719959773e-05
-3.86992400725391e-05
-2.7056069040526e-05
-5.14060699919404e-05
-8.23062251063562e-06
-4.64750201991819e-05
-3.51868061464483e-05
-2.92940590791859e-05
-2.09876762452766e-05
-2.58668757509242e-05
-1.08101315675948e-05
-1.91393109120656e-05
-1.74337767492242e-05
1.92127071006965e-05
-4.66561370890189e-05
-2.4566047388633e-05
-1.97466136141435e-05
-2.27230451020614e-05
-2.66227015977084e-05
-3.24832392677067e-05
-1.98642430164004e-05
-2.11924465049879e-05
-4.24572647427299e-05
-4.32980418793598e-05
-4.56490785878655e-05
-4.279779212749e-05
-2.95215549736932e-05
-3.68041658487303e-05
-1.14525233531975e-05
-3.51326032331845e-05
-3.23044009151193e-05
-3.31019733419918e-05
-1.67785880970877e-05
-5.12559352458686e-05
-3.45498090022096e-05
-4.10749612855198e-05
-1.19736912877657e-05
-6.7670704018806e-05
-2.52330853591642e-05
-2.28790358471254e-05
-3.66618751451084e-05
-3.90812507049064e-05
-4.15641827629425e-05
-6.50635083587308e-06
-3.15575253842422e-05
-2.13748167282272e-05
-4.54452764001013e-05
-4.34215064870628e-05
-3.64262011355426e-05
-2.90133590250911e-05
-2.80895068325222e-05
-6.92757543408947e-06
-3.32928462751199e-05
-3.36409302883751e-05
-1.20169490830868e-05
-3.05606703047831e-05
-3.78150537638291e-06
-2.14241608992161e-05
-5.70459302302774e-07
-3.97861715901869e-05
-2.59424104992016e-05
-2.85581009388608e-05
-6.94337316969022e-05
-4.01345720713586e-05
-5.60044367768633e-05
-2.04959894119891e-05
-2.76121549913699e-05
-3.30414150225657e-05
-3.04460285221535e-05
-1.01919399181008e-05
-3.60439842488125e-05
-4.56286424164427e-05
-1.89575265077508e-05
-3.34690877165072e-05
-1.38455238206503e-05
-4.08097980976542e-05
-3.66615266487452e-05
-1.59332525913202e-05
-8.61776094312193e-06
-1.72521316751327e-05
-3.14369423816781e-05
-1.39767589226877e-05
-5.2896063890076e-05
-1.98725559816666e-05
-3.47326562436197e-05
-1.80319413073303e-05
-3.56398118478735e-05
-2.39961390964564e-05
-2.60171202187296e-05
-1.29856020904126e-05
7.25215154143773e-06
2.23201430761703e-07
-2.53904195930103e-05
-9.25284464487703e-06
-6.81760178258367e-05
-3.97163990793492e-05
-5.01164866750716e-05
-8.04040645234315e-05
-3.36759367465522e-05
-2.60224162661633e-05
-4.24641206953073e-05
-6.14295063475883e-05
-2.6431744320767e-05
-2.27643955017318e-05
-2.31620470963087e-05
2.59790910276241e-05
-2.21154941906609e-05
-2.01948307850931e-05
-5.70361472926352e-06
-5.62240344810778e-05
-1.77381817796077e-05
-2.40762400730692e-05
-3.52499691681607e-05
-3.13429067879451e-05
-4.87982555817776e-05
-1.50049422057346e-05
3.35980770646434e-06
-4.32616638448413e-05
-2.42619781577631e-05
-1.24468947111038e-05
-1.12091649579549e-05
-2.28888520434909e-05
-3.94930362722109e-05
-2.82940757358279e-05
-2.68122929096982e-05
-3.54661159114069e-06
-2.06397974632344e-05
-3.46204698263239e-05
-2.25369823127616e-05
-1.02169298389117e-05
-2.45895116938575e-05
-2.19223160339899e-05
-4.77920908714126e-06
-4.27504956557167e-06
-1.60629059532048e-05
-2.42210902865043e-05
-1.59447347750453e-05
-4.87494151261156e-05
-4.44894349082874e-05
-5.45488576205292e-05
-3.03410900272141e-05
-2.83290422577337e-05
-1.43628268407336e-05
-1.6910091089846e-05
-3.20988761272123e-05
-4.61271299352146e-05
-1.52246695756001e-05
-1.85649128264256e-05
-1.94203084191458e-05
-3.75061024794387e-05
-6.40989760378915e-06
-4.53858548921424e-05
-5.71742582623734e-05
-4.29918154674437e-05
-3.08763359325128e-05
-1.9194602943843e-05
-5.11904099976161e-05
-3.50509328782619e-05
-2.76643717605168e-05
-1.642480922184e-05
-3.95978735961107e-05
-2.82013075243377e-05
-3.52364359828371e-05
-5.07600107685388e-05
-3.06501551080195e-05
-2.38450095951626e-05
-4.16522194280445e-05
-1.24643112067817e-05
-3.37625253235224e-05
-3.2132235598322e-06
-8.47313786316576e-06
-4.18110820089554e-05
-2.88653651470975e-05
-1.78474502086093e-05
-5.86320058854654e-05
-2.30846259740908e-05
-1.62322859695617e-05
-1.67921547323866e-05
-5.4926274222571e-05
-4.02637372446675e-05
-3.32399861541879e-05
-1.89128926613806e-05
-5.30489170634105e-05
-2.76480867089648e-05
-3.77149963470491e-05
-1.65004841512602e-05
-4.2577399365726e-05
-2.75516432839874e-05
1.14752389998654e-05
-2.21464327145094e-05
-1.35946171118168e-05
-4.04197887574665e-05
-3.88386987941936e-05
1.74937778551996e-06
-7.04937569492123e-06
-3.5338756222591e-05
-4.15445662546226e-05
-2.39214629545648e-05
-3.71984463318441e-05
-1.13486761201837e-05
-5.46551726121445e-06
-1.78569918608079e-05
-2.3806299258302e-05
-4.72904298690603e-05
-1.15338626375501e-05
-1.94450196142956e-05
-5.73011022884669e-05
-2.59294600018907e-06
-2.28635145150287e-05
-8.24681586468685e-06
-2.3679061144133e-05
-1.36393454949374e-05
-4.67213385647051e-05
-1.03189187165759e-05
-2.49734408923244e-05
-5.8172460820125e-06
-2.47973634357902e-05
-1.38191796723774e-05
-3.42190263157581e-05
-2.61575694063689e-05
-3.94681360835461e-05
-3.40574406014139e-05
-4.49890635924498e-05
-2.96274766853675e-05
-3.79389177351492e-05
-3.25326528299421e-05
-1.30587643284145e-05
-9.59472451846538e-06
-5.71980982064046e-06
-2.5709571350875e-05
-2.82866336903954e-05
-1.57638682030879e-05
-1.95871665032277e-05
-1.4549997888552e-05
3.06048133260518e-06
-2.13622664345469e-05
-1.77087879101113e-05
-1.66681492903607e-05
-1.89929075415078e-05
-3.48942464766021e-05
-3.56537442622018e-05
-2.0810957015852e-05
7.6271765251619e-07
-2.28029672719207e-05
-3.77222748127113e-05
-1.22069603863753e-05
6.62282258122594e-07
-2.03953591964824e-05
-1.16705826126057e-05
-2.60911743121227e-05
-3.80416918338618e-05
-6.07814724867115e-06
-4.36762767032193e-05
-1.69454899842654e-05
-1.53893247160965e-05
-1.56551518195055e-05
-1.9974351242788e-05
-2.66600745743671e-05
3.35975896927196e-06
-1.68497475046625e-05
-1.96728069981097e-05
-6.17393466227486e-06
-2.02940453786148e-05
-3.10737727099114e-05
-4.48671925215833e-05
1.20850466830681e-05
-2.94874417286885e-05
-3.29662622199107e-05
-1.49399893324374e-05
-2.92633846096242e-05
-3.81646501476266e-05
-6.26903212129457e-06
-2.8162921174927e-05
-2.90062447572997e-05
-1.771069953915e-05
-4.20575357685829e-05
-4.50643232968229e-05
-1.78681286742838e-05
-9.69314810875508e-06
-3.03072121541583e-05
-2.12140565635542e-05
-1.39345947254205e-05
-1.19673377482736e-05
-1.36406663250222e-05
-3.08106633150671e-05
-2.92686573374804e-05
-7.52369536307867e-06
-2.23621657340555e-05
-2.65476538518456e-05
-2.7687988436428e-05
-2.58382941924426e-05
-8.65294633368856e-06
-5.13863780504448e-05
-2.83906319768652e-05
-3.21002942381098e-05
-2.70854532971823e-05
-6.0339682849353e-05
-4.17599432438051e-05
-1.23938578757249e-05
-4.81175592385458e-05
-3.01355710638911e-05
-7.38483877903624e-06
-1.58408033021677e-05
-4.52326126431352e-05
-4.99154113700429e-06
-2.23317842637819e-06
-4.73216872485821e-05
-3.19355372087716e-05
-9.24785926225817e-06
-7.46633422156522e-07
-1.67918840476065e-05
-3.86779976004853e-05
-3.70531571753566e-05
-4.05873212988484e-05
-3.35106249423894e-05
-2.68413400111569e-05
-2.17429794428152e-05
6.42261465173419e-06
-3.68128240159524e-05
-4.69680586298605e-05
5.21465717857403e-06
-7.44977496437063e-07
-4.65117872248838e-05
-5.26893401205859e-05
-4.15566847852166e-05
-2.82566100764839e-05
-4.26293271956974e-05
-2.16194867905211e-05
-6.07768501362896e-05
-2.48632472696991e-05
9.97845286301511e-06
-3.90065169819849e-05
-3.24915146723998e-05
-5.59976937360784e-06
-3.17857633668867e-05
-2.22571758395062e-05
-4.41819248248749e-05
-7.30518552284883e-06
-5.98306063737042e-05
-1.08842957709537e-05
-3.70277707331428e-05
3.58749254004049e-06
-3.3839772007455e-05
-2.52222110297788e-05
-7.57613806376108e-06
-1.26806682950976e-05
-5.18363097621793e-05
-3.05520812590122e-05
-6.06026206799309e-06
-5.02346742754796e-05
-2.12218122790082e-05
-3.13773223597595e-06
-3.87176646459717e-05
-3.6096320959796e-05
-1.73742764268484e-05
-4.19920075246972e-05
-1.48771418086843e-05
-1.16364324502227e-05
-1.14948668816465e-05
-5.13271512566116e-05
-5.59545008249112e-05
-1.58245524158676e-05
-2.49537719144403e-05
-5.57408143095793e-05
8.30471000009561e-06
-5.06488067635414e-05
-2.03461360096935e-05
-2.28504268400159e-05
-3.75240079762942e-05
-2.88090000492056e-05
-4.66069193709695e-05
3.75406437028091e-06
-3.33673812037169e-05
-5.62482146506571e-05
-4.26478506782937e-05
-9.97066368381723e-06
-7.07505856187413e-06
-3.68631095092221e-05
-2.70383273065722e-05
-5.05141011794954e-05
-2.22533061675649e-05
-1.93789251560891e-05
-3.95630758692374e-06
-2.50320741161132e-05
-2.24017411245699e-05
-2.49423948690073e-05
-5.09884543124771e-06
-2.25292567602703e-05
-3.96517899123316e-05
-8.41189578589053e-06
-3.579386080621e-05
-5.29885617756369e-06
-3.96534815168426e-05
-3.16280473227931e-05
-4.53952304725839e-05
-6.01580333515541e-05
-1.64048422860939e-05
-3.69703747241569e-05
-2.94563169769019e-05
-4.68757735852993e-05
-3.90688053137844e-05
-3.46833993300661e-05
-2.67757316373003e-05
-5.07096231198558e-05
-3.58274617165211e-05
-3.02255412151337e-05
-2.87412139705702e-05
-1.3023698359977e-05
-1.15497471754358e-05
-2.1656473450582e-05
-3.94084995386777e-05
-5.35036023885365e-05
-1.07046664407732e-05
-1.87026403459556e-05
-3.57380718343369e-05
-2.31200435672677e-05
-2.71683536344747e-05
-4.04130811775115e-05
1.3985081012775e-06
-3.40820840952235e-05
-4.22971161381856e-05
-2.09326953147277e-05
-7.23238332579118e-06
-3.62556789854455e-05
-2.3249591986023e-05
-3.23540481500506e-05
-2.48677967210646e-05
-3.47783459383659e-05
-1.47572507758906e-05
-3.72799532237007e-05
-1.92650618447191e-05
-4.731789729312e-05
-1.23471751292524e-05
-1.69176289510254e-05
-2.63785844111422e-05
-6.55223862176316e-06
-4.99483087311305e-05
-2.27454961560188e-05
-8.89198357980739e-06
-1.67444255850609e-05
-4.57004901912727e-05
-4.8167911353242e-05
-3.33888929832332e-05
-3.94758502950107e-05
-3.39523159837309e-05
-2.68713776858568e-05
-2.20510293163922e-05
-3.87290765496741e-05
-3.9314367444169e-05
-3.575294563714e-05
-2.7993670886538e-05
-1.98189731538983e-05
-3.0759968481046e-05
-8.63713598228423e-06
-5.56533844252361e-05
-5.18066912922156e-05
-1.90084773822905e-05
-2.59978844492143e-05
-2.83241073431934e-05
-3.116788336964e-05
-5.55302791003729e-05
-1.1487431798962e-05
-2.43433639424009e-05
-2.60396420968253e-05
-1.83892521780093e-05
-4.62667032992803e-05
-1.77968195972967e-05
-4.71351969014565e-07
-5.2507192879787e-05
-2.4667191704125e-06
-2.09715056749958e-05
1.48499247669914e-06
-3.67536385435952e-05
-2.0584838309887e-05
-3.69453913159206e-05
-3.41379761222722e-05
-4.42297453552636e-05
-4.79994464541508e-05
-4.41793006075948e-05
-1.98505350938209e-05
-3.73098996440184e-05
-1.18062728273232e-05
-1.1490941947763e-05
-1.56837701166735e-05
-3.04177120048625e-05
-1.45099324490937e-05
-3.75045112957255e-05
-4.02790557208042e-05
-3.47952967329376e-05
-5.88628761698446e-05
-1.80941825937194e-05
-2.01395250856142e-05
-3.8564203214806e-05
-1.569847365466e-05
-6.6940656322072e-05
-3.26459244640539e-05
-1.57188693660496e-05
-3.29117787612669e-05
-4.33695154209305e-05
-1.91294050315926e-05
-3.64327748241295e-05
-4.48687990646395e-05
-5.07166818138651e-05
-9.81597673320801e-06
-4.2368975950995e-05
-2.68717815388474e-05
-9.49793427993997e-06
-2.85412446294237e-05
-1.68787312084851e-05
-1.98723668040361e-05
-2.7517285842016e-05
-1.24662881776669e-05
-3.16306928752191e-05
-3.49965671071175e-05
-1.64584565764439e-05
-1.49295599645986e-05
-2.83305346447597e-05
-3.36770886480605e-05
-3.45383280495596e-05
-2.95643011674081e-05
-3.04411836360299e-05
-3.32863728960062e-05
-2.74054776009857e-05
-3.02846237446257e-05
-5.58947923496108e-05
-1.96683932631299e-05
-1.46499840188029e-05
-1.49254273328073e-05
-3.15443882685792e-05
-3.6861198207788e-05
-2.16209387282714e-05
-2.68085225960519e-05
-3.69914361136447e-05
1.56895682105365e-06
-4.55541370532503e-05
-3.39189585698758e-05
-1.18614835026528e-05
-3.27722261983198e-05
-1.41347738534357e-05
-2.19993286452915e-05
-1.01991555894214e-05
2.58320355744428e-06
-1.91341303267466e-05
-3.27175706459036e-05
-5.67286854604035e-06
-3.74202776934172e-05
-4.48634490822577e-05
-2.23366009476132e-05
-1.36912780870689e-05
-9.1017204776736e-06
-1.16983903576442e-05
-9.78636221910975e-06
-4.01778531293412e-05
-2.99178418015266e-05
-4.93589093981803e-05
-3.23838484133932e-05
-1.15841822712592e-05
7.21745773460702e-07
-5.3874303674752e-05
-3.36105769200185e-05
-3.60552371339808e-05
-4.8841291978753e-05
-2.68464011423346e-05
-3.75096689909139e-05
-3.47020101212706e-05
-3.90382133339945e-05
-5.76031539989076e-05
-1.29722247496386e-06
-2.9963707024987e-05
-3.30765250447968e-05
-3.22495893711946e-07
2.08309796616157e-05
-2.81543017066206e-05
-5.32042077774929e-05
-4.81585135923754e-05
-2.52508107806449e-05
-3.91272402329408e-05
-1.41227902891483e-05
-3.5129727902192e-05
-3.40842593333321e-05
-2.64872695154883e-05
-4.09885823226828e-05
-2.87956171077498e-05
-1.85295721199167e-05
-2.72820205540787e-05
-3.90117202769508e-05
-3.40429168503766e-05
-3.21151134233169e-05
-4.49819422793422e-05
-2.98711086740044e-05
-1.71527345023331e-05
-3.74606477443551e-05
-6.83934996840479e-06
-2.52689078671541e-05
-9.53849871327274e-06
-3.18512649259637e-05
-1.2518853796836e-06
-3.30510289362626e-05
-2.86088586786048e-05
-1.63053002439963e-05
2.95703333804362e-06
-2.19905101556605e-05
-1.76981287860597e-05
-2.69202738622377e-05
-5.19536144255756e-05
-4.94917610583291e-05
-2.50102315222065e-05
-2.50372246683638e-05
-1.8751094503938e-05
-3.69308608878677e-05
-2.71305051110888e-05
-3.59930479001554e-05
-1.13842191225059e-05
-1.27885811622901e-05
-1.91219652440376e-05
-6.74192679463666e-05
-3.36257337844698e-05
-3.40421643113833e-05
-3.29240605595049e-05
4.69945719938719e-06
-1.94526168223546e-05
-5.73884045554432e-06
-1.24927747644616e-05
-1.99174612766672e-05
-2.46337618241775e-05
-4.34027984030026e-05
-3.77439290602059e-05
-2.01276932868533e-05
-3.44582761672232e-05
-3.54953502632207e-05
6.05603398016038e-06
-3.7774917818275e-05
-4.09501106152776e-05
-3.27961685820914e-05
-1.72542795757248e-05
-1.06330481462262e-05
-2.4887261894523e-05
-4.40930260102964e-05
-3.29730657876697e-05
-2.26723413430817e-05
-2.30376988492971e-05
-5.5186738787551e-06
-1.37086065379998e-05
-3.00241759058778e-05
-4.80814109643126e-05
-5.6959068234062e-05
-3.49862992454432e-05
-4.15755695214381e-05
-1.77413745390925e-05
-2.21240115262558e-05
-2.55380666042117e-05
-3.16383401760811e-05
-6.31124739130876e-05
-1.10639964206707e-05
-4.50046529124911e-05
-3.1829377051944e-05
-4.52425821431943e-05
-1.4478306868063e-05
-2.26836626352465e-06
-1.92719302679616e-05
-4.65806989773246e-05
-5.2688944888791e-05
-4.74534561976277e-05
-5.97637038107981e-05
-3.25872503587278e-05
-2.4362938416812e-05
-1.15194945721468e-05
-2.12399424889748e-05
-4.19102576381325e-05
-1.43484706557975e-05
1.53398034117423e-06
-4.83926601384682e-05
-3.23647341033366e-05
1.02769930074508e-05
-2.6491203955014e-05
1.00536960748829e-05
-2.02314741628072e-05
-4.79599087252173e-05
-3.69606209546418e-05
-1.21561789126849e-05
-7.56276159679885e-05
-2.5076405399721e-05
-3.67362132958099e-05
-2.75827780057401e-05
-2.05304304746651e-05
5.15735247645546e-06
-1.9827316933773e-05
-4.25005087746779e-05
-1.35224803288234e-05
-3.5367674377268e-05
-5.32737862070701e-06
-2.28618678177584e-05
-1.52943962213992e-05
-1.9539232047935e-05
-2.83852154996687e-05
-1.53136004474101e-05
-5.18814954854487e-06
-1.69481988588029e-05
-4.59076344232522e-05
-3.61734934613352e-05
-2.63491070719249e-05
-3.07827925328922e-05
-2.2190859166327e-05
-6.37849030892812e-05
-3.73151366681387e-05
-1.3677888783965e-05
-2.77496425548066e-05
-3.35734674864668e-05
-3.58567829030509e-05
-4.65307075297673e-05
-2.46296253794368e-05
-1.03929234720162e-05
-2.52832592896599e-05
-2.02937639693714e-05
-3.14521607806761e-05
-3.97451217738403e-05
-1.64040135220619e-05
-2.26500797155889e-05
-4.43947074277486e-06
-7.0827680687873e-06
-2.93687714726961e-05
-5.36663524574012e-05
-3.78682137985904e-05
-5.18526932212765e-06
-2.21506248574262e-05
-2.67465290873492e-05
-3.50804945866281e-05
-1.78548329705647e-05
-5.20924427191203e-05
-3.87254614982518e-05
-2.79370714961908e-05
-5.64303865170541e-05
-1.5961523474198e-05
-1.68858823900635e-05
-5.84636769449398e-05
-2.13898429576202e-05
-2.75819119080197e-05
-4.4747992530345e-05
-2.377918349226e-05
-4.29656421736799e-05
-5.78306234193611e-05
-2.42619665655823e-05
-5.7266299393809e-05
-5.8533433214652e-05
1.52203806080771e-05
-7.62522250794544e-06
-2.56515905745038e-05
-4.37510838829008e-05
-1.81965785364829e-05
-2.60842685445037e-05
-4.2453706010415e-05
-1.34638546925293e-05
-3.89666879824822e-05
-2.83895176464123e-05
2.71600645714062e-07
-6.3906569516756e-05
-2.58926578635925e-05
-1.46965407506666e-05
-3.63703045388069e-05
-3.46183664383287e-05
1.83327699866171e-06
-1.55036374060971e-05
-9.01825736486157e-06
-5.01394765112521e-05
-7.58978108857765e-05
-1.29909420006983e-05
-1.93007211553015e-05
-2.00532431259468e-05
-3.34684302209361e-05
-3.85590728373841e-05
-1.78139996292681e-05
-3.49003164448755e-05
-2.06083978380986e-05
-2.40310824393447e-05
-1.82715336333966e-05
-1.31836001701573e-05
-3.39454461515845e-05
-1.58854923028195e-05
-3.33570846679471e-05
-2.60857806786618e-05
-4.47881131836328e-05
-3.13441544707862e-05
-8.07447028155962e-06
-3.29607066019414e-05
-3.13315506111022e-05
-3.66630323748594e-05
-3.75079983741924e-05
-5.95628648949399e-05
-2.80048503245627e-05
-5.44656437284933e-05
-7.14451425066827e-05
-6.35056505696613e-05
-2.71144018817411e-05
-4.34141487508912e-05
-3.69596260562045e-05
-4.42374282345195e-05
-4.00563626552586e-05
-1.14062575984248e-05
-3.95740480171941e-05
-1.11175148499091e-05
-2.40638808354323e-05
-3.1441258923959e-05
-1.95718839341006e-05
-1.41944695556453e-05
-2.15463138932157e-05
-3.08496632510711e-05
-3.7365899924014e-05
-2.77084009083276e-05
-3.33248561041769e-05
-5.49442601216265e-05
-3.62974992776927e-05
-1.87988053477214e-05
-2.31508349571833e-05
-4.67056981939633e-05
-3.38593477751656e-05
-1.29495798195081e-05
-2.24843382965229e-05
-1.11914713729339e-05
-3.84841659546384e-05
-1.89126005800466e-05
-1.63171329948314e-05
-1.31001329571721e-05
-9.39251247794206e-06
-1.03485381028619e-05
-4.98534574315369e-05
-3.3844749936511e-05
-7.48133441343301e-06
1.57814310150338e-06
-5.25898017391033e-05
-1.55229967051913e-05
-5.7726832869916e-05
-4.3008572947873e-05
-1.62756305335195e-05
-3.66468367088231e-05
-3.93857506557723e-05
-3.50818159546954e-05
-1.80220342242129e-05
-2.21386264299548e-05
-4.35003724461039e-05
-2.89770190720175e-05
-3.53901728897115e-05
-1.53062500426374e-06
-3.6080063646786e-05
-1.43631624530813e-05
-1.87489626707453e-05
-1.97012841205962e-05
-7.35742911352294e-06
1.54010782525544e-05
-5.09152708108631e-05
-1.6745461665038e-05
-2.14189855464876e-05
-3.56250730912464e-05
-4.72686842682992e-05
-1.07642779274083e-05
-4.31178711346496e-05
-2.45124530010571e-05
-1.62966376722331e-05
-3.64819758567599e-05
-3.42666308031384e-05
-3.61933962240884e-05
-2.70326471953561e-05
-2.05111810351372e-05
-2.76475943418154e-05
-2.98570105602733e-05
-2.03539926457948e-05
-4.06543789908338e-05
-3.07287961553794e-05
-3.98261841878673e-05
-2.0452890806659e-05
-3.66343268792691e-06
-6.08041826476705e-05
-1.91314727654363e-05
-5.83970661114556e-05
-3.94785382318087e-05
1.7562581033254e-06
-1.15613010307106e-05
-6.48941277842666e-06
-2.13761101591165e-05
-2.26043553973296e-05
-3.25247637627248e-05
-3.94033627717913e-05
-3.80716871151205e-05
-2.60835785439933e-05
-3.62154280109994e-05
-2.3422125354234e-05
-3.87100953172733e-05
-1.51137786790714e-05
-2.43897566230199e-05
-3.95737859207164e-05
-3.02167416367182e-05
-6.94913796569732e-05
3.51023382581225e-07
-1.19093292351681e-05
-1.52448119923565e-05
-2.66472376131744e-05
-1.78949478819678e-06
-3.42852270663972e-05
-1.24541285721177e-05
-8.18359996630872e-06
-5.58793429492309e-06
-4.54119221392512e-05
-3.48985847372144e-05
-1.02721971329552e-05
-5.39576488589279e-05
-2.31181950977865e-05
-2.88817752593007e-05
-1.18216437248099e-05
-5.00833967504402e-05
-1.45632551106982e-05
-6.03264483566063e-05
-3.30480600943992e-05
-2.26129558040024e-05
-3.03355018762206e-05
-2.38006320268323e-05
-2.22518659279718e-05
-4.8612616214213e-05
-3.79506087054457e-05
-3.43835596031189e-05
-5.10069040131982e-06
-3.69019316450721e-05
-2.44325572076616e-05
-2.84036770789891e-05
4.13880937013653e-06
-3.92957874213543e-05
-4.20869880057412e-05
-2.27251189996619e-06
-3.93178481168473e-05
1.26031692825209e-06
-9.63317115828297e-06
-2.62968288889573e-05
-2.32866558559369e-05
-3.40533128493605e-05
-4.73273766674428e-05
-2.29897140714502e-05
-1.86037945561351e-05
-1.19172388164912e-05
-1.5156334235498e-05
-5.70916634222568e-05
-3.5260516192568e-05
-2.76785346236612e-05
-4.63514361970859e-05
-2.36412593469234e-05
-5.88162952503438e-05
-3.09146076018594e-05
-4.56593332728232e-05
-3.80054567600402e-05
-3.01451227230802e-05
-4.97577596951052e-05
-1.08514171635145e-05
-1.90990038522606e-05
-3.69046218825245e-05
3.28311844889487e-06
-4.34606736081028e-05
-5.84391699966502e-05
-3.5092176753396e-05
-8.31317886310297e-06
-4.57891798027176e-05
-5.61122371422989e-06
-3.17057599641448e-05
-1.23278390581865e-05
-2.52443398081174e-05
-3.06815578295859e-05
-2.58893867236826e-05
-1.89542634117079e-05
-1.91315848818115e-05
-1.76228407991214e-05
-3.71344054905227e-05
-3.0200368483934e-05
-3.56779175337854e-05
-3.48372908654652e-05
-1.88015817483382e-05
-6.57966050058576e-05
-2.93170324199307e-05
-2.00298618852469e-05
-3.5454481453286e-05
-3.30039022664695e-05
-1.04211531888454e-05
8.38984194315411e-06
-1.61940050086552e-05
-2.67599003946878e-05
-2.05951072999751e-05
-4.99316070180107e-05
-1.81848380734891e-05
-2.44382877808517e-05
-4.28083335686848e-05
-4.88150806272348e-05
-1.8338265720108e-05
-2.92767468652996e-05
-2.54634286988315e-05
-4.94126893282049e-05
-5.25576323354102e-05
-7.48490026239578e-06
-1.12921705431069e-05
-4.40410533715413e-05
-1.3598509675189e-05
-3.83938188347988e-05
-4.6239766032035e-05
-2.64199611035621e-05
-2.31722905587216e-05
-3.36838981561035e-05
-2.54882502383677e-05
-2.14691465168961e-05
-1.34185988298549e-05
1.69051631824785e-06
-1.75006938515141e-05
-3.13159556318481e-05
-3.31972935439343e-05
-4.88592320542567e-05
1.153638965251e-06
-3.07929923189399e-05
-6.40271026044738e-06
-1.93392636086209e-05
-3.29731126783095e-05
-5.7695895914702e-05
-3.26068689314442e-05
-2.32715545097273e-05
-2.48953048220636e-05
-1.71405843244961e-05
-2.93694600841126e-05
-2.90118514246609e-05
-2.79558177553882e-05
-2.28907324332328e-05
-2.59067238637027e-05
-3.99545481723943e-05
-4.49509204703196e-05
-4.30210201274022e-05
-1.29650668624877e-05
-1.64746343974834e-05
-2.58683070348131e-05
-1.32594379846838e-05
-4.49453743383279e-05
-4.48648995597243e-05
-3.57555849645289e-05
-4.51264925870561e-05
-1.83872286321978e-05
-3.85479236473622e-05
-1.92553250177602e-05
-8.53874687361098e-06
-1.59274432611454e-05
-1.77782391190979e-05
-4.25508636767326e-05
-4.58509699400914e-05
-2.16354023692605e-05
-2.03100880469508e-05
-5.35562547092207e-05
-2.55501684798107e-05
-2.60673332409083e-05
-7.94703154653176e-06
-3.23048746597277e-05
-4.89124652189398e-05
-2.75174189720398e-05
3.81889556426287e-06
-3.11425729357551e-05
7.23169088441139e-06
-1.37036047025059e-05
-5.04205959013815e-05
-1.50136509503614e-05
-2.43901376934051e-05
-5.31756996967054e-06
-2.46766064243736e-05
-4.24199822944485e-05
-4.42394419637665e-05
-1.53807417118625e-05
-3.3226520068398e-05
-2.11375240844786e-05
-3.02591421321726e-05
-2.01837628748284e-05
-2.6620060493325e-05
-3.36666967926018e-05
-3.18329017055733e-05
-1.07835257401432e-05
-3.02264460589128e-05
-3.41703385458994e-05
-5.59901920467267e-05
-4.20898404334743e-05
-4.8974553031784e-05
-2.2478349009094e-05
-9.75494532458638e-06
-1.18932334792337e-05
-1.61849950062702e-05
-2.91515534465815e-05
-2.54751452931171e-05
-2.51056417470373e-05
-3.43387206169838e-05
-1.31006376141302e-05
-2.8321059526849e-05
-3.26366797256091e-05
-2.87738756599659e-05
-4.23328929686618e-05
-1.47546854832917e-05
-3.00221327297824e-05
-9.51454169040345e-06
-2.0296157564952e-05
3.18424936923515e-06
-4.59785311253839e-05
-2.06229614360104e-06
-4.31195648904696e-06
-8.1579794423847e-06
-3.65308108191276e-05
-3.13045594422136e-05
-2.8523097229575e-06
-2.86120522831332e-05
-1.44366022962084e-05
2.15687782995182e-05
-3.11077609269756e-05
-3.62636060915965e-05
-4.81243730772984e-06
-2.00127800087517e-05
-2.65266783591704e-05
-1.85529762444764e-05
-2.90946660139936e-05
-2.65186631455174e-05
-4.78854751105511e-05
8.47040635956319e-06
-2.8548195365952e-05
-1.51375304921514e-05
-2.15389690433386e-05
-1.56426279553303e-05
-4.94999419697875e-05
-3.80367001747604e-05
-3.33402580499638e-05
-1.05409272339272e-05
-1.78247962628879e-05
-2.52339226527373e-05
-1.23446763578378e-05
-1.61654351745033e-05
-2.46600612973471e-05
-3.26986793678714e-05
-4.43284706779475e-05
-6.53488060150563e-06
-1.82112296622642e-05
-3.59957239622943e-05
-5.03648615258038e-05
-3.11020218337078e-05
-4.26322017376756e-05
-2.53768679479002e-05
-3.49491511476633e-05
-1.50746095719656e-05
-2.4246001516821e-05
-2.57657023194764e-05
-3.11045205789247e-05
-2.55222404203186e-05
-3.39886319050098e-05
-2.57337522117307e-05
-4.04690426135144e-06
-2.46738230790376e-05
-2.40491663664419e-05
-2.6575684545886e-05
-1.80602019107514e-05
-4.06153203765459e-05
-3.80189262495672e-05
-2.22301767588523e-05
-3.14611518530546e-05
-1.56564754089382e-05
-5.20945641733314e-05
1.14660390947632e-05
-1.02655336486187e-05
-4.49304015640321e-07
-1.08242848810548e-05
-2.96642140175035e-05
-4.81020263193673e-06
-1.61691917015911e-05
-4.04835705211088e-05
-3.16250619979583e-05
-1.13516642336439e-05
-2.85068358699034e-05
-5.16413968364299e-06
-4.12117606166323e-05
1.06853626475354e-05
-1.59871667240447e-05
-3.74685055001131e-05
-2.47507762123643e-05
-4.18375142358413e-05
-1.87160782851525e-05
-4.55539918786429e-05
-3.42974276108847e-05
-1.68285970362151e-05
-1.65942210972408e-06
-2.68147754157553e-05
-2.66839043016268e-05
-2.23165199557525e-05
1.26070850450464e-06
-4.74803363699145e-05
-2.4086239574387e-05
-2.20494079192e-05
-8.57190308536629e-06
-4.55702265768545e-05
-9.33968605351529e-06
-1.78236088278362e-05
7.91410199920404e-06
-1.27480842675325e-05
-3.0741330915437e-05
-2.96083388866834e-05
-1.84493093126293e-05
-3.23916630654364e-05
-3.1367113911551e-05
-8.00667066727627e-06
-1.60161354306228e-05
-1.03692009282806e-05
-3.2134788698611e-05
-4.9068159678055e-05
-4.71291234746909e-05
-1.69514392018925e-05
-1.55379802666186e-05
-3.30294821011488e-05
-3.08946951623556e-05
-3.43083806798295e-05
-2.88659680518271e-05
-2.64878399688392e-05
1.83370954633294e-06
-5.2401374668437e-05
-3.24327234408082e-05
-4.44617680832126e-05
-3.48105468998801e-05
-2.3744932550454e-05
-4.01308448639389e-05
-1.87707718855596e-05
-2.19443932122366e-05
-1.34310394365094e-05
-2.94518837516476e-05
-2.01308723562637e-05
-4.46227874510228e-05
-2.47809198920946e-05
-1.50862513400953e-05
-3.64562701922652e-05
-5.75177967255965e-05
-2.11454470371042e-05
-4.01436931134243e-06
-1.3978564846908e-05
-2.72727704629836e-05
-2.51831917253084e-05
-3.13081934952081e-05
-3.14182191861842e-05
-3.85583672647057e-05
-1.63980887332644e-05
-5.4663119221591e-05
-4.30101615047997e-05
-4.31103347461066e-05
-5.44629958979122e-05
-7.1631745867327e-06
-1.48964034049822e-05
-4.37959326228383e-05
-1.3828803280094e-05
-3.89930170471621e-05
-1.38438263767181e-05
-1.75359906787333e-05
-4.12086116846025e-05
-1.62581536359462e-05
-1.88787822095611e-05
-6.36991413277611e-05
-2.00444244971034e-05
-3.08633967408927e-05
-3.01850004351409e-05
-8.6128589241456e-06
-2.79356268884467e-05
-1.57073623504033e-05
-3.76243778920277e-05
-5.96645706999959e-05
-1.28621024507731e-05
-2.07421614941214e-05
-2.86793079003156e-05
-3.1074909877921e-05
-2.84189806433995e-05
-2.58477724353225e-05
-2.84491202704082e-05
-3.52911436203303e-05
-4.83688161242555e-05
-5.60131766119574e-05
-5.98952617841046e-05
-7.36020704976959e-05
-1.46081664987475e-05
-1.94258721891239e-05
-3.0047288027468e-05
-2.27066569069616e-05
-5.35208793346165e-05
-6.38898796105479e-05
-4.40925842346294e-05
-3.43798889201528e-05
-1.19397424511428e-05
-2.6369619717284e-05
-3.82446112636286e-06
-4.00160529567826e-05
-3.79227770679131e-05
-2.2257199744542e-05
-4.75324338993147e-05
-2.08958748502633e-05
-4.23500883571315e-05
-5.68916353603712e-05
-6.02829388552947e-06
-1.66404754494737e-05
-5.00667996327566e-05
-2.42816955945549e-05
8.43480101381824e-06
-1.38558033953047e-05
-2.0330462121507e-05
-4.77160336389422e-05
-3.00348796738237e-05
-1.13400580498188e-05
-1.6329081211824e-05
-3.57080255149179e-05
-3.12473738446239e-05
-1.44173693908002e-05
-3.0219911246801e-05
-2.76902973722207e-05
-3.194061779955e-05
-4.18492412987047e-05
-3.89514607438488e-05
-4.96517800734617e-05
-2.78308309732222e-05
-2.26815919185528e-05
-2.9550390490244e-05
-9.84032656993998e-06
-5.05330599404142e-05
-2.05199551456411e-05
-1.946843535931e-05
-1.97465686707037e-05
-3.29479219378973e-05
-2.91390247251389e-05
-3.6506783063939e-05
-2.81209011186848e-05
-7.58595154940492e-06
-2.89111006388017e-05
-1.7295505832816e-05
-2.52933181550704e-05
-3.93602880326242e-05
-6.54175369982519e-06
-2.33470250084161e-05
-1.64016821689206e-05
-1.87701427294967e-05
-1.77283572012083e-05
-2.69270740021865e-05
-3.18297348851478e-05
-8.33860784025649e-06
-1.64885936563394e-06
-2.61018845782597e-05
-1.44586418430162e-05
-3.76731931661175e-05
-1.61567089427415e-05
-1.19865531776691e-05
-1.7258165096002e-05
-3.73774670278596e-05
-5.06202461037095e-05
-1.77084218479144e-05
-2.15190664984634e-05
-3.49503034407461e-05
-4.89495247535668e-05
-2.10253236815258e-05
-1.36500170587679e-05
-3.94128403269457e-06
-5.37792288204036e-05
-1.70621436073186e-05
-4.42946014817825e-05
-5.39236071823579e-05
-2.78066708221225e-05
-2.22250485535004e-05
-4.23170229191137e-05
-1.09176033793108e-05
-3.48533891142447e-05
-4.54345418676273e-05
-1.77891587724824e-05
-3.43529701900417e-05
-1.4931382442559e-05
-3.58713944047958e-05
-4.38180097148601e-05
-5.60795638486923e-06
-3.97776849551112e-05
-3.07594173493571e-05
-1.54510044443377e-05
-2.47246896935105e-05
2.86134861434744e-06
-3.67640935388767e-05
-4.12552201070958e-05
1.55694647928739e-06
-1.7091717375108e-05
-2.61349178234503e-05
-3.66624661597172e-05
-5.2499720322107e-06
-8.65737241113653e-06
-1.49466948772411e-06
-6.3666592359707e-06
-1.78018938978939e-05
-2.66762678561897e-05
-1.89754927706399e-05
-1.62567857568725e-05
-7.93482817025204e-06
-2.72442189896071e-06
-3.86758858047665e-05
-3.11161623714945e-05
-4.08638606329247e-05
-2.83609714926412e-05
-3.32733760699476e-05
-3.59549655117277e-05
-2.51442561049795e-05
-2.7726623839622e-05
-4.73557094212399e-05
-2.61270341454576e-05
-3.88754807729731e-05
-2.26905691944536e-05
5.57917156043815e-06
-4.05709586018019e-05
-4.45254895368521e-06
-1.12445858043425e-05
-4.86820631006099e-05
-2.95862912634117e-05
-2.0277854389066e-05
-4.08742864015383e-05
-4.36784195841689e-05
-1.76171457416453e-05
-5.44571210194763e-05
-5.99227255789263e-06
-3.79215035254087e-05
-7.71759813948985e-05
-2.47415594881263e-05
-1.62993273465805e-05
1.02142064188314e-05
-1.01767299353307e-05
-7.88863709974855e-06
-4.64020385034037e-05
-1.23311025551386e-05
-5.41006298319314e-05
-3.11077782542349e-06
-3.30894161811301e-05
-2.20258186577869e-05
-2.89103110829225e-05
-4.96276059076361e-05
-1.50373715894981e-05
-4.66358098886144e-05
-3.67601045057951e-05
-1.82255094847822e-05
-2.75172870070704e-05
-5.28540413567059e-05
-1.25784829072876e-05
-3.21435752659422e-05
-3.53442749484488e-05
-5.28382754551492e-05
-3.7152462488086e-05
-2.237369159891e-05
-5.01593043555594e-05
-4.31186207223254e-05
-6.47725073627843e-05
-3.46371164399533e-05
-6.86168174818329e-05
-4.71865988861653e-05
-3.61033279412948e-05
-3.53085463681026e-06
-1.57424156155605e-06
-4.84342185590152e-06
-2.17085727115313e-05
-3.03852011183057e-05
-3.85385947302366e-05
-3.12422203995124e-05
-2.13347893414976e-05
-4.07687347000459e-05
-2.61818769227283e-05
-2.55806387775836e-05
-6.72139993765648e-06
-3.34872588851368e-05
-1.76543110938765e-05
-3.94978151846275e-05
-3.91075973784657e-05
-6.25018288593081e-05
-3.69901769046208e-05
-4.14127217919617e-05
-2.17987051972224e-06
-5.31148537144084e-06
-2.18482410898208e-05
-2.6257982260552e-05
-1.16313211904021e-05
-1.99224591804845e-05
-4.05898259605984e-05
-3.00839640888531e-05
-1.73779613713092e-05
-5.58595694203272e-05
-5.92898543578364e-05
-3.35605396191601e-05
-2.15103276581354e-05
-5.13446681699826e-05
-1.04614367626195e-05
-3.9318202274241e-05
-3.63625290383734e-05
-1.83729401422753e-05
-1.08790182756614e-05
-2.46856665339339e-05
-1.57270131618403e-05
-4.29370083092106e-05
-1.8436738418176e-05
-8.62284590944876e-06
-4.98183416994033e-05
-3.46417673244277e-05
-6.69769479209952e-06
-4.14421068857916e-05
-1.90281951281422e-05
-4.31018168235926e-05
-3.34527545137435e-05
-2.32184943429102e-05
-4.4428508245832e-05
-4.22615353107152e-05
-8.4669934754668e-06
-4.70207302390863e-05
-2.51758431304737e-05
-2.93819871003543e-05
-3.15863784349419e-05
-4.26931838732329e-05
-1.19427547941845e-05
-2.22094074322053e-05
4.4626087899845e-06
1.3578489600517e-05
-2.77429539775099e-05
-2.94669364149827e-05
-1.64789927972756e-05
-1.98838423282936e-05
-4.01319163334847e-05
-6.45873872481796e-05
-1.11505530463299e-05
-5.72987771731716e-05
-7.47656643495629e-06
-3.37179432001272e-05
-9.68235641953146e-06
-7.02833182911848e-05
-4.21234200263064e-05
-1.39516864411324e-05
-1.33172817498215e-05
-3.22929825224297e-05
-1.99290932048437e-05
-2.26143642096524e-05
-2.39969327257308e-05
-6.0398082536762e-06
1.80438855803299e-06
-4.1656282016406e-05
-1.79295006849981e-05
-3.89695870648871e-05
6.92207788006512e-06
-2.85703760532734e-05
-2.8771794612445e-05
-1.85200055901532e-05
-1.50633138649929e-05
-1.64368775333589e-05
-2.80001459762016e-05
-3.16608964593059e-05
-2.22249335708955e-05
-5.17485809120898e-05
-3.23375883632424e-05
-2.08334067711889e-05
-1.89391586430962e-05
-1.36336109111452e-05
-2.174012627436e-05
-2.54436391971442e-05
-5.63268744866007e-05
-4.44400568290955e-05
-6.77433571704551e-05
-4.24383583835724e-05
-2.99819152629044e-05
-1.21906485350469e-05
-1.64152461272845e-05
-2.49356317434716e-05
-5.24977997996117e-05
-1.95028690862459e-05
-3.2678023181857e-05
6.90598519101563e-06
-5.23596040346001e-05
-8.97522326473346e-06
-7.2015714967932e-06
-4.04348228285726e-05
-4.0646206104776e-05
-2.54260142947779e-05
-1.6172611878344e-05
-1.80666891320882e-05
-9.30300904570283e-06
-5.06342492389853e-05
-3.11518711950613e-05
-4.61358181694782e-05
-4.30126999982125e-05
1.36481038329908e-06
-2.60468095624514e-05
-1.66036096654411e-05
-2.92340845748433e-05
-1.54678805845759e-05
-2.69806834702079e-05
-3.80825114586899e-05
-4.39683602259835e-05
-4.97326818254503e-05
-2.53418984458212e-05
-6.25969875850283e-05
-2.4773855092742e-05
-2.89408725976499e-05
9.76183626893282e-07
-3.5516440191223e-05
-6.24375205965798e-05
-2.40991087600395e-05
-4.16410983726163e-05
-5.59697259607029e-06
-4.61599993780011e-05
-1.86194357558686e-05
-4.03072018355428e-05
-1.78029322403183e-05
-3.81720437972875e-05
-3.96887953415495e-05
-3.53227271634347e-05
-2.98076523431693e-05
1.38902965491502e-05
-4.14583124645552e-05
-1.63183241000939e-05
-8.54233309857106e-06
-6.08676092069356e-06
-6.35431999126385e-05
-4.08273863579204e-05
-3.03088957334783e-05
-4.91595788714134e-05
-1.46468506228948e-05
4.45501289136444e-06
-4.28717730157473e-05
-3.26076892604126e-05
-5.16391541471368e-05
-2.34747511468465e-05
-1.65740504661948e-05
-2.57488767958347e-05
-3.72088366912266e-05
-1.54292329729705e-05
-2.22930840137169e-05
-2.62543307005961e-05
-2.8946816222686e-05
-4.58967893321246e-05
-4.39352899387021e-05
-2.90927870028693e-05
-2.4240469287602e-05
-2.42556058518686e-05
-3.78053110366297e-05
-3.29060825958714e-05
-1.25567363744175e-05
-1.4217766415413e-05
-3.96173140332968e-05
-3.353433373055e-05
-3.85088307310604e-05
-2.40637803656059e-05
-2.10141511710457e-05
-3.18982672465217e-05
-1.69049101683583e-05
-3.03561951779051e-05
-4.80387195995929e-05
-2.85143965188896e-05
-1.37261157271025e-05
-2.21628317496034e-05
-1.19614917186169e-05
-1.78983744065428e-05
-7.24106374292195e-05
-2.99847473393746e-05
-1.94408819908425e-05
-4.57007092560808e-05
-5.74485184480868e-05
-3.47132851925771e-05
-3.66320557025985e-05
-1.21101799188222e-06
-2.84708325870859e-05
-4.51759159050995e-05
-3.0969223912336e-05
-2.55274432992285e-05
-2.52993080313449e-05
-3.70845100945606e-05
-2.93970001627024e-05
-2.38145608912402e-05
-1.28011247123974e-05
-3.0979634961753e-05
-2.28616038847673e-05
-2.54380725298699e-05
-7.2588623606899e-05
-3.50461514421555e-05
-3.45017914927142e-05
-3.18316602263583e-05
-3.22408541373235e-05
2.14413413132963e-05
-3.79122199165172e-05
-5.12244164007618e-05
-4.17102018408335e-05
-2.61341950891557e-05
-4.12848630097907e-05
1.22546507779835e-05
-2.48014439816719e-05
-2.57195954345695e-05
-1.9532029454844e-05
-5.55640809230691e-06
-1.13920130774134e-05
-1.96952775053669e-05
-3.56066252963413e-05
-3.13332001946234e-05
-5.04990452990158e-05
-2.74467953608928e-05
-3.8235127919139e-05
-2.06429007563496e-05
-3.48094865411844e-05
-1.24201225788547e-05
-2.96592872105134e-05
-1.19045360221165e-05
-2.10870221009224e-05
-4.51173318750967e-05
-2.04251602629577e-05
-2.5241829490059e-05
-4.13171561400159e-05
-3.32331137113861e-05
-9.84201133863089e-06
-1.61055414666946e-05
-5.17202840940694e-05
-1.86994034899578e-05
2.73129972388043e-06
-2.22998799050636e-05
-2.95447205918641e-05
-1.574327281368e-05
-3.53351162041077e-05
-2.40391899725846e-05
-3.36526326228668e-05
-1.38263485910923e-05
-4.3723156977041e-05
-3.84726491692308e-05
-1.44721094230124e-05
-3.45261909440222e-05
-3.93408436040724e-05
-3.07546110395771e-05
-3.48810679878415e-05
-2.07637968408969e-05
-3.50477035179971e-05
-2.1452966652241e-05
-2.30283622806046e-05
-2.86137372829648e-05
-3.12372468022625e-05
-2.06282919039306e-05
-5.18420656411865e-05
-2.69678602773444e-05
2.26731765907596e-06
-9.37295453484611e-06
-4.43164532369514e-05
-1.87456899162899e-05
-1.2383216933355e-05
-6.18632201005037e-05
-1.89076621417363e-05
-2.76770530060786e-05
-1.23938371194963e-05
-3.49604492979347e-05
-3.34448774610954e-05
-6.02753858415398e-05
-2.53821228225723e-05
-2.2277046578628e-05
-1.20222373749455e-05
-1.04520644834882e-05
-8.89836125420748e-06
-1.75844830595147e-05
-3.38565075452271e-05
-2.15325600510523e-05
-1.26067720490192e-05
-4.91663803792471e-06
-1.86085362643414e-05
-1.42403322842206e-05
-1.39567786081258e-06
-3.75117201132001e-05
-4.77146018233573e-05
-2.57544276423293e-05
8.13147994130109e-06
-2.51278231038641e-05
-4.38346803343785e-05
-1.89693423034181e-05
-4.89875133217873e-05
-3.23456924210383e-06
-3.71336644663492e-05
3.67397692481755e-06
-3.74684089062798e-05
-4.87285295799726e-05
-3.4719548432491e-05
-3.10239404988404e-05
-4.76818608701533e-05
-8.54163889629265e-06
-1.35180648113114e-05
-3.45187301785032e-05
-4.06056255799617e-05
-2.18570666230962e-05
-3.93882768489044e-05
-2.34171167938416e-05
-1.36894203525426e-05
-4.45800973814984e-05
-3.28303309998788e-05
-3.48134532600249e-05
-2.71098083665389e-05
-2.26493085010509e-05
-3.73280250768588e-05
-2.02635018046828e-05
-3.63267021775251e-05
-1.36662068826151e-05
-4.90648154399842e-05
3.36110192223582e-06
-1.47663870319254e-05
-5.07349129552917e-05
-5.32891527448956e-05
-2.18769598710877e-05
-2.40972363959834e-05
-4.6536483683874e-05
-2.38938862374622e-05
-1.62038546310135e-05
-1.41418419933962e-05
1.82028508775528e-06
-3.76617685499658e-05
-3.31565813116575e-05
-2.2805361349478e-05
-2.54492819191006e-05
-4.05255114052222e-05
-5.70114345426821e-05
-1.93171793070692e-05
-5.53544030863468e-05
-3.83839547136923e-05
-1.48653384977788e-05
1.35482849012121e-05
-2.74841542625864e-05
-1.41243619191441e-05
-2.23798123069559e-05
-3.30380181786334e-05
-4.7982110562409e-05
-4.54750088505713e-05
-2.81835408571582e-05
-7.25671943024023e-05
-3.93992947600263e-05
-3.83863402483235e-05
-1.97267226241541e-05
-4.3595853556734e-05
-3.51540117814486e-05
-4.07461543189116e-05
-1.92377776016637e-05
-2.75414784129751e-05
-1.9605470841941e-05
-5.27977348117741e-06
-1.5909857634078e-05
-2.36262399986495e-06
-2.34476256465087e-05
-2.46892130988353e-05
-4.52823556990795e-05
-1.94542770577297e-05
-4.52393689771188e-05
-3.82570199362465e-05
-3.84311604056771e-05
-2.62892295457609e-05
-1.09101288955616e-05
-9.55062770893311e-06
-2.41535425005756e-05
-4.45553659361214e-05
-6.17158756402793e-05
-1.73256228350908e-05
-1.46937015472169e-05
-5.79688415898307e-05
-1.97222240663411e-05
-5.09216417723087e-05
-5.68176362569753e-05
-1.11985239563164e-05
-1.15489603968707e-05
-3.8297945461806e-05
-5.26762606271084e-05
-2.26740661090614e-05
-2.66783794238506e-05
-2.01083329705348e-05
-5.5399226554593e-05
-5.18653155105087e-05
-2.07562941481692e-05
-3.28790907217449e-05
-3.4885554007272e-05
-4.18468368644118e-05
-3.32355453013775e-05
-5.85212442428081e-05
-1.23206907539508e-05
-1.78258890243053e-05
-3.40545303643955e-05
-5.69377683763889e-05
-1.20091994496167e-05
-4.0755755845635e-05
-2.71434538029452e-07
-4.99146614130199e-05
-3.47531220002398e-05
-2.69282351434313e-05
-1.70377176460758e-05
-5.2415369771638e-06
-2.07168406859868e-05
-2.69915804693514e-05
-2.53265687452611e-05
-3.1586505547075e-05
-8.47029659543627e-06
-2.02628361656973e-05
-1.41571947843789e-05
-2.54223653780882e-05
-2.16746593019511e-05
-3.94856743653656e-05
-3.85973376264002e-05
-3.22083985242383e-05
-1.58991364900206e-05
-1.55116972552632e-05
-3.21312294634569e-05
-3.51968282732319e-05
-2.02604341330178e-05
-7.80595653237151e-06
-5.69177460139391e-05
-2.5154420825767e-05
-4.21855306866618e-05
-6.0522379829789e-05
-3.74688500346938e-05
-4.63246909695629e-05
-3.16118930665599e-05
-4.09758017759578e-05
-4.39390993585602e-05
-3.97474100091424e-05
-1.57368173086397e-05
-1.55630152077456e-05
-5.09858629063719e-05
-3.64853412672078e-05
-3.27880030518567e-05
-3.97453220717317e-05
-2.58627735390113e-05
-3.007839617876e-05
-5.47241384572181e-06
-1.64961148771084e-05
-3.83009964527453e-05
-5.46708557873019e-05
-8.74544968363116e-06
-1.85944971181286e-05
