# Supplementary material for: Research on computational propagation and identification of mine microseismic signals based on deep learning
Source: PLoS One. 2025 Oct 22;20(10):e0334641. doi: 10.1371/journal.pone.0334641 (PMC12543183; doi:10.1371/journal.pone.0334641)
Supplement: S6 Data — (ZIP) [file pone.0334641.s006.zip › 000100900000195.xlsx_0.txt_24.txt.txt]

-2.44691941708429e-05
-3.36358011743132e-05
-2.75873463510155e-05
2.50283378622287e-06
-2.48283804826597e-05
-4.44410414242734e-05
-1.48225539684998e-05
-1.54587665551715e-05
4.67072784022567e-06
-2.93595796307629e-05
-3.28902120596776e-05
-3.13885092194816e-05
-2.2112177495394e-05
-1.88375428507072e-05
-2.78795078812523e-05
-3.74979465670721e-05
-1.70193058222047e-05
-4.14948677799284e-05
-2.99055615833805e-05
-3.8596613406594e-05
-2.05640133910222e-05
-1.48077049024291e-05
-1.49747257399991e-05
7.58244008934571e-06
-3.62218120400726e-05
-8.99012343460969e-06
-7.7143841697211e-05
-1.00195858262096e-05
-2.7189336209921e-05
-1.71656588794867e-05
-1.18770721185549e-05
-5.22365054537541e-05
-3.32944383159896e-05
-2.49338288334996e-05
-2.93024873035898e-05
-4.2256101628193e-05
-4.1960496811629e-05
-6.91583434281943e-06
-2.54492172258477e-05
-6.00720743899368e-06
-1.44303030467258e-05
-5.72691570317857e-05
-2.1969654182748e-05
-1.22137516406473e-05
-1.92367679133036e-05
-2.17593014341989e-05
-1.83054946121051e-05
-1.03103095143806e-05
-4.03944787953799e-05
-4.03932315174964e-05
-1.91168451112077e-05
-4.5640591390697e-05
-5.15860956475673e-05
-3.24774392943556e-05
-1.19775896436489e-05
-6.75060906061895e-05
-3.61747217591829e-05
-1.09101775555062e-05
-4.20728082430016e-05
-5.21660562890818e-05
-3.9063487666785e-05
-6.86107200126672e-05
-3.97285492720115e-05
-6.01850141862757e-05
-4.02940386951418e-05
-1.21621273940807e-05
-2.77720425154056e-05
-7.15927653635715e-06
-3.33761285558237e-05
-1.70085795113265e-05
-8.28788307787523e-06
-5.30802362132017e-05
-3.34126705642134e-05
-2.09042290889182e-05
-1.54715596479428e-05
-2.42834655366221e-05
-1.54560642120952e-05
-1.58552618292957e-05
-2.61841433651425e-05
-2.38645266028503e-05
-1.02845764764126e-05
-2.29018536397725e-05
-4.30449982883713e-05
-9.07893795649463e-06
-2.00737677529876e-05
-2.732450763531e-05
-3.28662549245229e-05
-2.68796730156815e-05
-3.46952876521132e-05
-1.22787982000656e-05
-2.255687335022e-05
-3.66639378179316e-05
-3.2068785924633e-05
-9.88780335318753e-06
-5.09885897153287e-06
-3.16909978027972e-05
-2.69753763392656e-05
-1.57380683053809e-05
-3.05837836397474e-05
-3.08325429151866e-05
-6.46669996747595e-06
-4.59724681838913e-05
-3.64523335914081e-05
-1.55114708333711e-05
-4.95066089929948e-05
-1.10578122089047e-05
-1.08490660450994e-05
-2.85566125354124e-05
-1.99125400812854e-05
-4.28935048207603e-05
4.92592062450838e-06
-4.11250254951334e-05
-2.17197108538645e-05
-2.01403566462456e-05
-1.82287218378882e-05
-3.99788780544419e-05
-2.71480663367907e-05
-4.95612816036857e-05
-4.95334852606488e-06
-4.8288568697897e-05
-2.52680032429715e-05
-4.43042387904417e-06
-2.02725849662468e-05
-2.44366819766154e-05
-1.04028854653174e-05
1.33397054498632e-05
-4.76491444429644e-06
-2.50957756191246e-05
-8.92623215088427e-06
-5.30077634476732e-05
-4.03802312421223e-05
-3.49243878264654e-05
-3.50231984085453e-05
-2.33053391574394e-05
-9.38654582552133e-06
-3.63214702803867e-05
-2.3561365568768e-05
-5.75440858727368e-05
-2.80306680376203e-05
-2.81036180541179e-05
-4.48506173535682e-05
-3.69154997805717e-05
-3.71872574697575e-05
-8.6985791204096e-06
-6.11789397702555e-05
-1.34609815290259e-05
-2.30406707861345e-05
-4.49535089578694e-05
-2.26274013218597e-05
-1.87477507193378e-05
-1.45799649920839e-05
-3.96936428157908e-05
-4.74440840637625e-05
-3.9020977527791e-05
-2.31379819606259e-05
-2.31770610855217e-05
-5.34716915074047e-05
-1.01784993910909e-05
-2.85228107929332e-05
-2.88204419710052e-05
-4.05163706294659e-05
-3.42528586727162e-05
-2.74921095661296e-05
-3.40875216736488e-05
-5.23468950931859e-05
-1.80493844405188e-05
-3.52494097312185e-05
-6.39066477296607e-05
-3.04539763852891e-05
-4.02548745865102e-05
-2.16287440392227e-05
-3.28557597453027e-05
-1.2748702894572e-05
-3.97893854432895e-05
-2.1516908746254e-05
-3.00688094872371e-05
-2.91257223401885e-05
-2.88220946481687e-05
-1.14132630986061e-05
-6.32361868554078e-05
-3.95736188932433e-05
-7.3323111426981e-06
-3.2334304915052e-05
-2.80212424795173e-05
-4.06014642548618e-05
2.36424520224425e-06
-3.26371868499265e-05
-2.16621108658991e-05
-3.73074825652478e-05
-2.42108451443859e-05
-2.414874086279e-05
-4.71955568982894e-05
-4.52987300018477e-05
-7.25119823845336e-06
-1.65460626166187e-05
-3.7327648946873e-05
-1.7373474530673e-05
-1.86454829492222e-05
-2.51310199037912e-05
-4.80028568904196e-05
-3.35795871930611e-05
-8.39151856871921e-06
-1.40826850394777e-05
-2.77197492583442e-05
-3.81434450308381e-06
-1.83889120162245e-05
-1.38519169554894e-05
-3.9857873049019e-05
5.56046586224935e-06
-3.81156772802187e-05
-3.58806531716895e-05
-6.85768477775462e-05
-2.07443137018717e-05
-4.02955931008561e-05
-1.60781756565229e-05
-3.93129139122357e-05
-3.94737492526683e-05
-2.23284465412333e-05
-1.56420817452487e-05
-2.32394348272435e-05
-3.82546611301333e-05
-2.8268401249141e-05
-6.39152822485955e-05
-3.95604480015878e-05
-3.49599669139365e-05
-3.13853476630809e-05
-1.85220157501708e-05
-5.25483536778904e-05
-1.14517358099504e-05
-3.44685819475371e-05
3.58970839478457e-06
-2.94495071159397e-05
-2.65694008862372e-05
-7.64580265756562e-06
-2.52972752361409e-05
-4.96802627278502e-05
-2.31780443640413e-05
-3.77944362271788e-05
-3.4971493808628e-05
-5.80085473925632e-06
-3.60946351205132e-05
-3.63693945515883e-05
-1.26786810163795e-05
-2.8964845291238e-05
-2.75480817278795e-05
-5.89928132302459e-05
-1.26882114633754e-05
-2.99815303972358e-05
-4.95773777258632e-06
-2.11429449030893e-05
-3.04925883853051e-05
-4.40228226062734e-05
-2.09478135726776e-05
-1.55497596970649e-05
-3.30619441338101e-05
-2.49884162749741e-05
-3.5901970056188e-05
-3.12949524818511e-05
-1.42954473200228e-05
-3.15202972810502e-05
-4.64508137652918e-05
-2.97148874925974e-05
-7.44210266516776e-06
-3.86501780207987e-05
-2.56631450414076e-05
-2.84755762457557e-05
-8.89307353185251e-06
-1.65328290989641e-05
-2.70161040528012e-06
-3.04181643301963e-05
-2.77224202354751e-05
-2.23894837596214e-05
-1.23492823942248e-05
-3.37771926592708e-05
-3.16928629170928e-05
-1.57730578232756e-05
-2.4306974240811e-05
-3.75193704723103e-05
-2.28239618714617e-05
-4.05053714046099e-05
-1.29240393120935e-08
-3.37268112990317e-05
-4.55528746277879e-06
-9.10619373049986e-06
-3.44554886416927e-05
-3.56320943647602e-05
-5.93415620652237e-05
-4.226861320291e-05
-1.90329781332329e-05
-1.58336879722621e-05
-4.84798297788069e-05
-2.83245497193946e-05
-1.9620821715529e-05
-7.48313028693532e-05
1.32237019946587e-05
-1.8689615383875e-05
-3.50829045783669e-05
-3.02738381060645e-05
-9.61662715487988e-06
-3.23519205611386e-05
-3.78864312805678e-05
-3.20198247968649e-05
-1.25072526122038e-05
-5.02493615799617e-05
-2.47592442098022e-05
7.49036579283557e-07
-1.80870876130457e-05
-1.94562059674144e-05
-4.39728969509509e-05
-2.53150862391308e-05
-1.33463020391145e-06
1.14646242479499e-05
-7.05395387048058e-07
-3.21620152916623e-05
-4.20327650195694e-05
-1.33483957758254e-05
-4.7288014134119e-06
-4.87330599071695e-05
-9.23817951240395e-06
-4.57580344820415e-06
-2.61555460946216e-05
-1.35120367336921e-05
-2.28893252694868e-05
-3.09101498211191e-05
-2.81101769818334e-05
-4.34774414956019e-05
-2.55136691382173e-05
-1.81323558647832e-05
-6.29426003703587e-05
-1.62755194762534e-05
-3.55093615468339e-05
-2.45396882143264e-05
-9.42498703727999e-06
-3.44946953793799e-05
-3.00539812156751e-05
1.63008216773498e-05
-2.527610142973e-05
-3.68387562126962e-05
-4.8339682112914e-05
-4.07672697826169e-05
-2.47856364504772e-05
-3.84233181075234e-05
-1.81958702266232e-05
-6.49774183658394e-06
-2.3680973431658e-05
-3.33458213425358e-05
-1.31448516410945e-05
-5.56394890577134e-06
-1.32858303992721e-06
-4.92826903892541e-05
-4.27198816673781e-05
6.58416301300147e-07
-5.02764392936548e-05
-1.09038078117348e-05
-3.99083042934842e-05
-5.13107829854419e-05
-3.53267359599222e-05
-1.62168499961781e-05
-2.34908562728377e-05
-4.9811457131795e-05
-3.37608131490495e-05
-5.1184441251913e-05
-1.97554094675434e-05
-5.20369540912989e-05
-5.15478613557119e-05
-5.10284894540107e-05
-2.84734038926318e-05
-2.79535824670053e-05
-1.36611101096243e-05
-5.5256451815521e-05
-1.81866657323748e-05
-1.60187929581305e-07
-3.74600457314407e-05
-3.82729137321529e-05
-4.38848122422348e-05
-3.06806041053364e-05
-4.45049372646045e-05
-4.51811847068279e-05
-2.74850202856514e-05
-4.39580639968622e-05
1.02814456272086e-05
-5.42774322558274e-05
-4.21694596017927e-05
-4.34067945795315e-05
-1.82667595828616e-05
-1.28431288557558e-05
-6.4986482848478e-06
-2.95680631764492e-05
-3.04447581911392e-05
-3.92101777340656e-05
-4.05092094991507e-06
2.93318395051434e-06
-3.70596094132444e-05
-1.73366423106708e-05
-2.57761892333617e-05
-4.54422760871607e-05
-1.19963882071081e-05
-1.48436337178493e-05
-1.37560490295169e-05
-3.55597935028481e-05
-4.6583020634787e-05
-3.48134805770897e-05
-5.1324472569868e-05
-5.17152679342477e-05
-2.49459627854124e-05
-3.0786023879282e-05
-3.9895337252075e-05
-1.57845628323741e-05
-4.62646535813748e-05
-2.40675546544303e-05
-2.47366356665856e-05
-5.0326895251178e-05
-4.93434071002011e-05
-4.21668172425899e-05
-3.15598491075715e-05
-3.36064747816741e-05
-4.14189201666537e-05
-2.28129342851919e-05
-2.21963450510525e-05
-5.16518371071474e-05
-3.11324627127689e-05
-4.52367715981748e-05
-6.51380609804914e-05
-1.20295070810343e-05
-3.51858259323353e-05
-2.84793012015094e-05
-2.85398781696736e-05
-3.80594600564622e-05
-1.51490058402652e-05
-3.57437791671527e-05
-3.16208765307872e-05
-3.74220079616476e-05
-4.83340296604457e-05
-2.56231218622078e-05
7.29269251968477e-06
-2.22787459063778e-05
-3.530685190169e-05
-4.06064078509511e-05
-3.59360137655286e-05
-2.16719068763757e-05
-2.73996270792922e-05
-3.41061244495381e-05
-2.587556067873e-05
-2.83989731422927e-05
-4.70008893108711e-05
-2.83831019988032e-05
-7.33173554199659e-07
-4.09448477149608e-05
-1.38729450704104e-05
-1.51764579931548e-05
-2.94103817012537e-05
-2.81721118811134e-05
-3.28678055813596e-05
-1.3343993737525e-05
-3.44952014996156e-05
-2.18534708834273e-05
-3.91407904519553e-05
-3.2856668227266e-05
-4.82588203603665e-05
-1.291560998529e-05
-3.41052529042308e-05
-4.59018545553697e-05
-2.83316323976002e-05
1.99387229299839e-06
-4.52478357840084e-05
-4.83518844524597e-05
-3.36819180552289e-05
-2.14374494525892e-05
-2.50496470809969e-05
-1.09989464040893e-06
-4.10680747686511e-05
-4.57408104090246e-05
-1.28418227932705e-05
-1.2349950005926e-05
-2.91954321102128e-05
9.02451560105302e-06
-2.53330760253203e-05
-5.4269802339437e-05
-3.3016086011165e-05
-2.45321147971448e-05
-4.24789151198155e-05
-6.36511833857057e-05
-3.78577905084034e-05
-4.04320658469173e-05
-3.59039925012698e-05
-1.56387433631344e-05
-2.32615615821431e-05
-2.3841131277584e-05
-2.96865237317703e-05
-2.60379470061191e-05
-2.45949379964367e-05
-5.39894569556868e-05
-2.40729989871278e-05
-2.29828681373274e-05
-4.30944726375909e-05
-1.53214090127606e-05
-8.9801208283102e-06
-2.5487840330803e-05
-5.22655148031929e-05
-2.80019890094904e-05
-2.03024584088032e-05
-4.24803416794686e-05
-1.97359682822509e-05
-1.50690039286805e-05
-2.26272619318431e-05
-2.75777134403052e-05
-8.0108969244672e-06
-7.01517881317843e-06
-2.85884180047705e-05
-1.42383607627382e-05
-5.94410359061095e-05
-3.76940811476534e-05
-1.98704023473351e-05
-2.11746257228556e-05
-5.96749582442105e-05
-3.06710910308841e-05
-8.97012177284367e-06
-1.82516969709334e-05
-2.06285984918068e-05
-6.34359508539245e-06
-4.37590211335385e-05
-7.62558177707287e-06
-7.31356143451474e-06
-2.28927800821599e-05
-3.90805470140428e-05
-4.28756414505599e-05
-2.0532838489338e-05
-3.11113602984047e-05
-3.49949196410405e-05
-1.63774508668855e-05
-3.7055883301842e-05
-1.96918517146088e-05
-1.28869337685732e-05
-6.10354193437264e-07
-1.51233230037951e-05
-4.712674093665e-05
-1.95229324916601e-05
-3.51598240746623e-05
-5.80900723544014e-05
-3.72356875842334e-05
-5.23117609660129e-05
-3.15108884272717e-05
-2.25908792565011e-05
-3.91159055230411e-05
-2.02581821673057e-05
-1.63366701539811e-05
-2.43258657410842e-05
-1.88477616127044e-05
-3.02030933207079e-05
-7.46471472542702e-06
-3.26725681335362e-05
-4.47690466795913e-05
-3.15972610080898e-05
-4.87174250213211e-05
-1.60522023407434e-05
-1.95250030088839e-05
-1.57699985877399e-05
-2.65634303421495e-05
-3.1180170816532e-05
-2.17321977801712e-05
-1.49589725770358e-05
-5.25198955356718e-05
-1.24105857390987e-05
-2.58000270493931e-05
-5.51495212003413e-05
-2.63858741979157e-05
2.60642910930018e-06
-4.44133735971376e-05
-3.20345457641239e-05
-4.12690629442728e-05
-1.6404862544202e-05
-6.01380170691953e-06
-1.82571830797817e-05
-2.29409917783972e-05
-3.31840006474324e-05
-5.27415793354279e-05
-4.73069756949903e-06
-2.60750329116932e-05
-3.3234998721458e-05
-3.89289227264165e-05
-2.02644077592677e-05
-5.31907006431452e-06
-1.84047595191434e-05
1.06962937337559e-05
-2.92306882847374e-05
-4.78034611970812e-05
-5.72932019656617e-05
1.08407435042352e-05
-3.38908877932511e-05
-3.13439099109412e-05
-2.22314453502643e-05
-1.16599450706686e-05
-1.86945397754728e-05
-3.13805120617921e-05
-4.61855467149396e-05
-2.59000381749026e-05
-1.23382325606511e-05
-1.41076071861602e-05
-4.70188951400332e-05
-4.24227625132889e-05
-3.53870369858758e-05
-1.82336407147988e-06
-4.67847824109779e-05
-2.90844464416713e-05
-2.0611114030888e-05
-1.34882686645902e-05
-2.28114337682647e-05
-4.4478473348322e-05
-1.56687388421303e-05
-2.45296935942798e-05
1.07129053650991e-05
-2.49312181298131e-05
-1.68214799071009e-05
-1.02900572233823e-05
-3.31082013121878e-05
-1.41178408849176e-05
-1.74589770035072e-05
-2.98181470563809e-05
-3.22118054786035e-05
-2.7502593810519e-05
-5.71961296190566e-05
-3.83361577468906e-05
-2.9007998131727e-05
-3.89179866955649e-05
-2.65193375226921e-05
-1.16384209984529e-05
-3.0192066115964e-05
-3.03017742401283e-05
-9.09685514128872e-06
-2.07103233007701e-05
-3.34897521318764e-05
-5.47580506626221e-05
-4.50412805860986e-05
-3.41470682255298e-05
-1.05978451295388e-05
-3.75449964483346e-05
-5.07810744320378e-05
-3.32598790929092e-05
-3.85542372377853e-05
-3.4871027356673e-05
-2.9182952481545e-05
-2.02193752329459e-05
-2.06221889360423e-05
-3.08538962609026e-05
2.07684600619709e-06
-1.58764365212827e-05
-1.6555120835523e-05
-6.51511126376737e-05
-1.26476490354338e-05
-2.57203239699418e-05
-1.22191544275098e-05
-2.48982524669952e-05
-1.56852733537116e-05
-2.29479616953943e-05
-2.90594877148781e-05
-1.13872738152127e-05
-1.04088734994337e-05
-3.0610994224506e-05
-3.53622147626531e-05
-4.26176174230237e-05
-1.53482667009629e-05
-1.94165592282088e-05
-1.68251263183388e-05
-9.01213519602291e-06
-3.5049986461847e-05
-4.37682062494476e-05
-3.33535927545624e-05
3.17395420926561e-06
-3.94622825333064e-05
-1.52754106006695e-05
-4.46878082792937e-05
-1.59402524112001e-05
-3.54180061745775e-05
9.92420345835542e-07
-1.60627550397292e-05
-1.33663734531737e-05
-3.63792879569934e-05
-1.26604075232772e-05
2.37322720008809e-06
-2.79785728324454e-05
-1.3238203603157e-05
-5.33294288337068e-05
-2.62944671803434e-05
-4.38575628697621e-05
-3.21444915629019e-05
-1.76138360445515e-05
-3.31193282172301e-05
-6.14745186323458e-06
-3.54593764160373e-05
-5.77617241290659e-05
-3.22139367592033e-05
-2.39634910290017e-05
-5.12568838616856e-05
-8.00006802571118e-05
-3.13787418777921e-05
-3.42159784880926e-05
-2.68301780560777e-05
-3.00605389176642e-05
-2.50263276080346e-05
-1.19464373578366e-05
-1.97124166342772e-05
-3.23533592608235e-05
-2.35074650539923e-05
-3.89605287709083e-05
-2.86912838505907e-05
-3.77356697084512e-05
-1.44680259028635e-05
-5.53826527325127e-05
-2.48706808006345e-05
-1.12381886061501e-05
-2.04369900896744e-05
-5.41218339720626e-06
-2.85442625073449e-07
-2.43511397963825e-05
-1.75281426160514e-05
-3.44983885858033e-05
-1.94527894808423e-05
-3.45003990317155e-05
-1.38718185161379e-05
-8.15764723833797e-06
-2.82043008872359e-05
-4.49004605126678e-05
-3.57795848263796e-05
-1.15391281551031e-05
-4.09054717500147e-05
-1.10145028999004e-05
-1.54238105644789e-05
-4.23652673898741e-05
-5.38397294885729e-05
-2.32746264427085e-05
-3.78704625346672e-05
-3.85403502003307e-05
-3.3487918695365e-05
-3.37498851627316e-05
-2.07337494268539e-05
-4.94420611656733e-05
-3.05536882672253e-05
-3.06571295381266e-05
-3.94758193719058e-05
-2.85795520160799e-05
-2.54679661174383e-05
1.23164247969653e-05
-2.52850597077559e-05
-3.33321865641024e-05
-2.66735154859425e-05
-3.56710940109169e-05
-1.21428759053764e-05
-2.8039403316538e-05
-3.66411252712848e-06
-2.57304952261941e-05
-4.5476767842688e-05
-3.84291663800959e-05
-3.85853394845336e-05
-4.93258136718184e-05
-4.33969269992587e-05
-1.38855558069942e-05
3.42167374437959e-06
-2.43304571806857e-05
-2.93792715710194e-05
-2.30293933041474e-05
-1.67030378879232e-05
-7.68500416279376e-06
-4.47825416328279e-05
-1.04736716547743e-05
-5.45814090575041e-05
-1.67277379451407e-05
-1.49507822478545e-05
-1.57212314835178e-05
-1.9250756273571e-05
-3.47246077551593e-05
-1.74873055064056e-05
-1.31159426716086e-06
-3.51118921179275e-05
-3.53766169670536e-05
-3.32455801045919e-05
-2.39035770859005e-05
-2.73466040328564e-05
-3.95276256433112e-05
-1.85733764412148e-05
-5.94350116923074e-06
-1.57078099671e-05
-3.04364137376792e-05
-1.79692883554731e-05
-2.46265476320575e-05
-4.36140201329715e-05
-4.21974801976893e-05
-5.4029840585812e-05
-3.94151818743802e-06
-5.15563341808573e-05
-5.53629971798555e-05
-3.98308774399326e-05
-5.82239936953612e-05
-1.83992906384659e-05
-5.11665744796029e-06
-2.76602715401326e-05
-2.63668934954125e-05
-1.81495736709516e-05
-1.5830321012152e-05
-7.73052327326834e-06
-3.46961317190059e-05
-2.38682362441509e-05
-2.43309994855629e-05
-4.30024885029366e-05
-4.12153432743876e-05
-5.23880232303885e-05
-3.72921707324529e-05
-4.38532822792037e-05
-1.64026569556459e-05
-1.83799282088488e-05
-2.89018140518553e-05
-3.32732469484727e-05
-6.43799079980413e-05
-5.96877817793605e-06
-2.80638535237242e-05
-3.14788110904392e-05
4.85571823615951e-07
-4.16223863874481e-05
-3.91951933141047e-05
-2.2905157178042e-05
-2.37376232633504e-05
-1.57544041151904e-05
-5.24620063364592e-05
-3.0230207981425e-05
-3.73638729269173e-05
-2.3234717004349e-05
-8.51072343556939e-06
-2.20102399082075e-05
-1.07398925948925e-05
-4.29975276670241e-05
-1.03854780735822e-05
-3.57344918370733e-05
-3.32291008529846e-05
9.73682259542335e-06
-1.93408182672196e-06
4.44149227105867e-06
-7.07738128968009e-06
-3.4034581884436e-05
-3.50426887007179e-05
-4.32082443516572e-05
3.62626694295172e-06
-2.9368290254134e-05
-4.59505117352794e-05
-2.99442861302024e-05
-3.08075971201634e-05
-2.08023591014813e-05
-1.42817134881418e-05
-2.78379608301246e-05
-2.88182588433441e-05
-2.92481524126487e-05
-1.54524995109429e-05
-3.66991744520936e-05
-2.53602884926248e-05
-1.06433751654191e-05
-2.61538481762894e-05
-2.60227356911206e-05
-2.7884069411437e-05
-4.41080731157269e-05
-3.34874980418528e-05
-3.09926916843315e-05
-4.36056697821412e-05
-1.64012860899667e-05
-1.56219853068874e-05
-3.92405430143058e-05
1.95278231616603e-05
-3.23150144527371e-05
-3.83488428044328e-05
-5.4287478579869e-05
-3.7851033907596e-05
-3.76234769977969e-05
-2.85927723413814e-05
-3.26965518979749e-05
-2.59595463659809e-05
-2.58973900659235e-05
-3.06741145640278e-05
-3.28253226115213e-05
-3.13222204824338e-05
-3.29051741463767e-05
-2.40830318966021e-05
-2.21795616864835e-05
-2.30321821555128e-05
-1.33081826769304e-05
-4.45366139967109e-05
-5.75503482316474e-05
-3.76785152782365e-05
-1.06274158383695e-05
-3.51414707947621e-05
-3.70480142911194e-05
-4.88305008262926e-05
-1.42435716282764e-05
-4.36885765051759e-05
-4.1798572515396e-05
-1.3564680451331e-05
8.14744254566629e-07
-5.02724414250145e-05
-2.8343785657704e-05
-5.05680103650829e-06
-2.51554903610157e-05
-2.57102551977394e-05
-1.71094874035325e-05
-1.5608651513065e-05
-2.31408949689884e-05
-3.67355281086273e-05
7.56421210896514e-06
-3.30557643081611e-05
-1.71899709350328e-05
3.29246999539196e-06
-2.09719730274157e-05
-4.74227843268464e-05
-5.44956653131326e-05
-2.3530404395479e-05
-6.16830879983194e-05
-2.13897512133441e-05
-2.23266928538346e-05
-6.83958318573965e-06
-1.6568908220136e-05
-4.82857665943022e-05
-2.70639137304238e-05
-2.61948854263023e-05
-4.40216086222091e-05
-3.45728357697629e-05
-5.00698918029656e-05
-4.58363147207238e-05
-9.96921126426327e-06
-1.48909091043121e-05
-4.20628247839456e-05
-2.77001979598755e-05
-4.104772049963e-05
-4.87646063492947e-05
-5.21937484513465e-05
-3.52285658696967e-05
-3.00747285827435e-05
-2.58900403001191e-05
-2.75020486326637e-05
-3.4895835538984e-05
-5.38760475528582e-05
-3.64650753063527e-05
-4.52814002169779e-05
-6.23670014572919e-05
-3.54489426395259e-05
-5.22945798245909e-05
-3.70405989807735e-05
-1.506896526399e-05
-3.19944905894639e-05
-2.05944211058994e-05
-1.99494302920948e-05
-1.95699806189618e-05
-1.01528438561415e-05
-1.58050259835904e-05
-5.04167070496917e-05
-3.14535730350344e-05
-3.58427492744336e-05
-1.13002344953144e-05
-1.06778933050341e-05
-6.33773347201996e-06
-2.70221920958206e-05
-1.46993301415745e-05
-1.03469469856233e-05
-1.28333823128691e-05
-3.39030991958825e-05
-1.91528481359256e-05
-3.1558434621846e-05
-2.46509690407083e-05
-1.91112371589e-05
-6.27676070595668e-06
-2.40188026880485e-05
-3.03162574796456e-05
-2.22176227044e-05
-2.27044869594328e-05
-4.99711253853397e-05
-5.91364698395878e-05
-2.10410260335181e-05
-5.37445275503396e-05
-2.35134848011667e-05
-2.54659250212384e-05
-1.57598674575133e-05
-2.51474041605019e-05
-1.83037013396885e-05
-2.93291448690207e-05
-2.56236163600537e-05
-5.98799708768625e-05
-1.4447978516113e-05
-1.53473792292602e-05
-3.13427533870654e-05
-3.22339505673147e-05
-5.29585088875971e-05
-2.21003669794947e-05
-3.27166307363916e-05
-3.29508940736122e-05
-2.14387454466645e-05
-2.36945548516577e-05
-3.97831673087644e-05
-4.10911550510281e-05
-4.70777024608778e-06
-2.29842987490431e-05
-5.04880096226096e-05
-2.62930329438011e-05
-3.36780766043779e-05
4.54179444478548e-06
-1.13079591327593e-05
-3.78649021464072e-05
-5.54106097293209e-05
-4.08775962265389e-05
-5.25413505466613e-05
-1.92135382967679e-05
-2.62343850930374e-05
-3.09420585913705e-05
-2.15284759247496e-05
-2.76344375102161e-05
5.52046351627894e-06
-1.30382174550071e-05
-1.57767810433044e-05
-2.30593320398958e-05
-3.18712122804591e-05
-1.70938245723885e-05
-3.85720991589178e-05
-2.57145434395463e-05
-4.73416596753357e-06
-4.77476937146606e-06
-1.43381505873559e-05
-1.63552542294841e-05
-2.56894785761374e-05
-5.30289880623291e-05
-3.5158347572409e-05
-3.97313247429672e-05
-4.7329054735852e-05
-1.31024053366531e-05
-6.97450403680914e-05
-2.12610558040066e-05
-1.6654079906226e-05
-5.06657011362711e-05
-1.67014878391897e-05
-2.57921138389429e-05
-3.3643060411673e-05
-3.38543675267847e-05
-2.8986036250437e-05
-1.29171601658092e-05
-2.56644909528278e-05
-3.50470769139576e-05
-3.17598545025163e-05
-3.00227949198635e-05
-2.8225288145605e-05
-6.29921923192372e-05
-5.93053274610596e-05
-2.36367709694352e-05
-3.1155214537488e-05
-2.34892697519201e-05
-1.5762789624745e-05
-5.74683480384451e-06
-2.91891551078439e-05
-6.9040063958626e-06
-3.87859992136836e-05
-7.55244103417927e-05
-3.68664583479529e-05
-5.97887517063041e-07
-4.4435306999876e-05
-4.44548614412468e-05
-1.15076703208243e-05
-1.10568437499782e-05
-2.32754356909034e-05
-4.21633731806e-05
-1.54570962159609e-05
-1.65516142742587e-05
-1.10918577914852e-05
-2.12365980351979e-05
-2.31217725181794e-05
-3.59271134110227e-05
-6.7128495420502e-06
-4.42098983028288e-05
-3.1515913588923e-05
-6.06149196530167e-05
-4.33801110637053e-06
-5.02434433093472e-07
-3.05270222199661e-05
-3.62163633536378e-05
-3.80675631142111e-05
-3.30915421691724e-05
-4.657206037516e-05
-3.89800833796386e-05
-3.96458143031266e-05
-3.10402162523725e-05
-6.39967397054813e-06
-2.07023826143636e-05
-1.73464739282567e-05
-3.19384204620195e-05
-2.68720046226589e-05
-4.40936174067125e-05
-2.01610572847642e-05
2.56817338075032e-06
-5.60492055999009e-06
-1.61036806888585e-05
-4.64013764152758e-05
-4.22563451719505e-05
-3.95770544056998e-05
-2.0428148400822e-05
-3.72387940382285e-05
-1.78084510431871e-05
-2.84451843385724e-05
-4.26141063417892e-05
-1.17677159544788e-05
6.80919937143224e-06
-1.14955368252262e-05
-1.08403694453517e-05
2.43742666082262e-08
-2.47987654394569e-05
-2.19914535102107e-05
-3.30173700305934e-05
-3.2655478839099e-05
-2.36548150048353e-05
-5.17371387841903e-05
-6.47092788298977e-06
-3.63489817430889e-05
-5.03258881098941e-05
-3.6847524153361e-05
-4.53252918708953e-05
-1.60385211434928e-05
1.4628923683149e-06
-3.92862009311286e-05
-2.42308989557643e-05
-9.01493383023727e-07
-2.47701833101442e-06
-1.33944375607057e-05
-4.37701464704424e-05
-1.21004119236655e-05
-2.44406977687299e-05
-1.8134799067296e-05
-1.34176007092826e-05
-3.23687541626868e-05
-2.99719826397358e-05
-1.86211112133702e-05
-2.18765335019129e-05
-7.50874890330664e-06
-2.66317406463551e-05
-2.38918456932846e-05
-1.55930221338479e-05
-4.79910932698116e-05
-1.04150857422299e-05
-4.4340872913753e-05
-7.28218061408545e-06
-4.16535486234854e-05
-1.69936855306552e-05
-4.02147008298886e-05
-4.05473840455052e-05
-4.66048111343746e-05
-3.9766903739793e-05
-2.31291658676512e-05
-3.02762671962989e-05
-3.2798302698892e-05
-3.66749382827407e-05
-2.07185094919675e-05
-1.94813696293855e-05
-9.16392612519968e-06
-2.48808415837169e-05
-1.23046094661425e-07
-5.03738108641287e-05
-3.02015892449351e-05
-2.53039939007133e-05
-1.50266474607857e-05
-3.9387299316761e-05
-2.92153387666751e-05
-2.62965271219343e-05
-4.15077438513573e-05
-2.01451359695497e-05
-8.32337303179948e-06
-3.57007250113805e-05
-1.42942961763034e-05
-4.45623245418371e-05
-2.34846727388417e-05
-2.75018298406874e-05
-1.28389375816434e-05
-2.96658384648768e-05
-3.80235383196228e-05
-4.90807315684073e-05
-6.52360822677912e-05
-6.91410401348177e-05
-2.18668222668569e-05
-1.85120953541909e-05
-1.96427638195908e-05
-3.42683965677793e-05
-2.65417062300425e-05
-3.87102979657333e-05
-6.6810681209871e-06
-3.32462447559402e-05
-3.06544912242016e-05
7.11446772451822e-07
-2.48185758224914e-05
-2.78065458787318e-05
-5.35795816953332e-05
-2.75637141092048e-05
-1.48979647340556e-05
-4.85589533958964e-06
-5.38814276160219e-05
-3.9560738484329e-05
-3.41408323845518e-05
-2.48731838707297e-05
-3.46230493248268e-05
-2.90915585715349e-05
2.45938811705641e-05
-4.47683240207409e-05
-4.70085281819391e-05
-4.71938967894136e-05
-2.19879404302736e-05
-1.62887484250341e-05
-3.29111714756141e-05
-5.43798295203208e-05
-2.98913910600986e-05
-4.23878651393056e-06
-2.67331915381604e-05
-2.25772883161306e-05
-4.12944558245301e-05
-7.06722382658873e-05
3.45691934444246e-06
-7.97999427365107e-06
-2.64825733479924e-05
-2.50243808880063e-05
-4.903661568874e-05
-4.42100295122383e-05
-2.49464666676817e-05
-3.63986783980219e-05
-4.68222825137255e-05
-3.45746235092312e-05
-4.96114164216246e-05
-2.57390308572235e-05
-3.95470430401469e-05
8.2915424152011e-06
-3.70452497117772e-05
-5.30896610697778e-05
-3.26457985753369e-05
-3.33175894999938e-05
-1.75810800512544e-05
-2.48118422812991e-05
-2.83278565695157e-05
-2.72320198571122e-05
-2.51070519429577e-05
-9.01095629044376e-06
-3.67257255411525e-05
-2.79865952952097e-05
-2.33803556480476e-05
-5.24193887321282e-05
-1.10260677594231e-05
-2.2112068052414e-05
-3.04265123979031e-05
-3.54165033690479e-05
-2.77284151364736e-05
-3.63349726356511e-05
-2.50711225945522e-05
-3.312843028033e-05
-7.50266265266324e-06
-1.52290691411894e-05
-2.32327326844665e-05
-4.60855389115443e-05
-3.80498701434484e-05
-4.5972251267286e-05
2.34730511744297e-05
-4.47459163415385e-05
-3.85509776162009e-06
-2.52289020908854e-05
-1.93608514003071e-05
-5.26150849657917e-05
-2.01035610196832e-05
-1.76777389394062e-05
-8.2013728141766e-05
-1.49496109130188e-05
-3.06776724669466e-05
-4.42892125002123e-05
-1.36645408383863e-05
-5.44367373030879e-05
-1.50904488589554e-05
-4.0949254801544e-05
-2.88386071739417e-05
-2.91057613464207e-05
-2.90641427279379e-05
-1.1496276936213e-05
-1.58100558116798e-05
-1.46436364977917e-05
-1.79123400292483e-05
-3.33098590702387e-05
-2.88053987518576e-05
-4.67693446974412e-05
8.66160748652708e-06
-8.33610235682161e-06
-3.00142594458249e-05
-4.10897963523682e-05
-3.98044299130127e-05
-3.88013811469196e-05
-1.66319154300396e-05
-2.37896673699754e-05
-3.14776691525423e-05
-1.89463437183289e-05
-3.2235977201118e-05
3.31810146350298e-06
-3.49281325974878e-05
-1.12817299605697e-05
2.30057479404015e-06
-7.3044294533156e-06
-3.33202932848919e-05
-1.66980378759998e-05
-1.93013528476373e-05
-1.65538534180894e-05
-4.73222491181319e-05
-1.62585548336689e-05
-2.84344535573926e-05
-2.37855353970138e-05
-5.58532653305626e-05
-5.55449746582671e-05
-4.84276117535383e-05
-2.85323756868231e-05
-2.98055644182258e-05
-1.93227370475895e-05
-2.17572179001299e-05
-2.80580588180931e-05
-5.60782780414005e-05
-1.6829982966861e-05
-3.70200244502709e-05
-1.51545917814052e-05
-1.94996346751107e-05
-4.47175689446082e-05
-2.32524595921572e-05
-3.38588983766343e-05
-5.59806090667725e-05
-7.26892347469488e-05
-2.97883837725793e-05
-2.8693974803708e-05
-2.52463149010657e-05
-1.50191431898311e-05
-3.60188015776527e-05
-9.97665833239683e-06
-1.302758642574e-05
-2.54553435693221e-05
-2.92569834518848e-05
-6.44175727168858e-05
-4.67811973096687e-05
5.61324207089157e-06
-2.69372068766727e-05
-3.05622982478403e-05
-4.61160577538424e-05
-4.49160641508125e-05
-1.79740173871719e-06
-2.40297233665833e-05
-3.07131910974603e-05
-2.23249581741602e-05
-1.65010810264672e-05
-2.16724363784015e-05
-3.84073427127784e-05
-4.55710193631615e-05
-3.94899555051217e-05
-3.34807230900785e-05
-2.34294925653413e-05
-2.93312014378356e-05
-2.29836703500281e-05
-4.48170301284696e-05
-4.23296804013577e-05
-2.04955810660635e-05
-7.71317620744053e-06
-4.71677982912011e-05
-4.45001773424058e-05
-1.01353813431264e-05
-1.71460560725187e-05
-1.66437776962228e-05
-2.2474705240185e-05
-1.78741008764405e-05
-4.57263225113983e-06
-1.84589268181872e-05
-2.95023983354328e-05
-3.89932022900944e-05
-2.32602546952813e-05
-1.38069938006104e-05
-2.04436072255005e-05
-1.39744370023497e-05
-3.31753245133588e-05
-2.64084534722391e-05
-3.13620233721701e-05
-1.17310455046843e-05
-7.41412474749857e-06
-2.10112825624451e-05
-3.93963653667683e-05
-8.89556947080042e-06
5.2018968244468e-06
-8.90124605041763e-06
1.51232361157571e-05
8.84940233402943e-06
-3.51921967870207e-05
-2.08827483399781e-05
-4.78559200003043e-05
-1.16309272505459e-06
-7.21490031394827e-05
-2.43675698234114e-05
-3.84299474018605e-05
-1.73520726337372e-05
-2.62082831370785e-05
-1.61134816710366e-05
-3.4521197961511e-05
-2.89720567693996e-05
-2.91757811694979e-05
-1.50773234658967e-05
-3.9405126056468e-05
-3.79220244943262e-05
-3.23599807680278e-05
-1.76996265135162e-05
-4.79547409140755e-05
-4.05477705906895e-05
-2.03733642643366e-05
-3.50307498814407e-05
-3.51214048137259e-05
-1.61047961961652e-05
-5.03473104489326e-05
-1.35162849929515e-05
-2.82389617713711e-05
-6.3685748075328e-05
1.63362109871674e-06
-5.6212580387057e-06
-3.08394061790509e-05
-1.84995068329698e-05
-4.52680794611287e-05
-3.83559297273321e-05
-4.57762209301472e-05
-2.86252584397692e-05
-2.45191890503652e-05
-3.06519581009772e-05
-5.64050258693864e-06
-3.04618675550414e-05
-1.77228843225216e-05
2.11122631992985e-05
-4.34040163215963e-05
-3.50278721021091e-05
-1.2301818971339e-05
-1.07636055057624e-05
-3.03851499158818e-05
-4.05929329051156e-05
-2.96591718427446e-05
-2.72816053567278e-05
-2.41281385046078e-05
-3.28514513822271e-05
-3.74405498056212e-06
-1.43049173534095e-05
-3.87733433849775e-05
-4.79518702473876e-06
-4.24179095650285e-05
-3.08949400096463e-05
-3.74298616886994e-05
-3.45378947694509e-05
1.19530075088799e-05
-3.32455333105639e-05
-3.11867970257251e-05
-1.92180927935271e-05
-2.53446804771492e-05
-1.91491350536673e-06
-1.71939361591649e-05
-3.13270765659025e-05
-2.83557123943687e-05
-4.50279303334577e-06
-1.4017847777467e-05
-3.97618356539082e-05
-2.28920483846809e-05
-3.06340711102386e-05
-4.7142300173496e-05
-1.81831527569203e-05
-2.53835510588404e-05
-1.57396610308444e-05
-1.18225938564499e-05
-4.85323556395847e-05
-2.59460973577559e-05
1.3006938916578e-05
-1.802105768902e-06
-1.56633893362448e-06
-2.56068863108945e-05
-2.21905707964547e-05
-2.20793691933399e-05
-2.17498580081939e-05
-1.59855518286333e-05
-3.31719535646477e-05
-4.00161841607165e-05
-2.99421859307562e-05
-4.78535131294649e-05
-5.22984282528609e-05
-1.36446877391364e-05
-3.47279119699352e-05
-2.38628033408875e-05
-5.94376107539396e-05
-1.85733779321511e-05
-3.57987079426726e-05
-2.66830491080743e-05
-3.83116916730109e-05
-6.6903222079877e-06
-3.8174482276836e-05
-4.65365024752136e-05
-1.19172580284798e-05
-3.11982798214346e-05
-2.76900565077696e-05
-4.00573993291203e-05
-1.01172994037402e-05
-2.63424194842562e-05
-4.39135834968341e-05
-3.12510240902135e-05
-3.4004173508065e-05
-1.01022422779746e-05
-3.50386332833059e-05
-3.04918150507476e-05
-5.04511590733636e-05
-3.3572302321726e-05
-4.80847623040588e-05
-4.59615298809944e-05
-3.33831240705916e-05
-6.88712361910772e-05
-4.49588638065884e-05
-1.20057467927676e-05
-2.84589818011195e-05
-3.31775119967064e-05
-3.64447687391273e-05
-2.86179327954437e-05
-1.24764843109695e-05
-3.35640703506748e-05
-7.75467248449205e-06
-3.05007858143947e-05
-5.16692459926032e-05
-4.93257167328832e-05
-5.51978294752786e-05
-2.46067734710153e-05
-1.12922915525899e-05
-1.27125077571309e-05
-1.70045107571353e-05
-2.29589615790743e-05
-9.12786492336886e-06
-4.97209533116832e-05
-2.27041936483365e-05
-4.67181039645155e-05
-3.15901029773412e-05
-3.45438714750993e-05
-3.31616692054513e-05
-3.25039129252296e-05
-3.66593859737466e-05
-5.64830876800063e-05
-7.19874074110195e-05
-2.70133698566661e-05
-2.90476792555183e-05
-2.26451884488824e-05
-3.845721045211e-06
-6.41251221554751e-06
1.46470294753594e-06
-3.08233250960129e-05
-3.63491369273945e-05
-4.03200992292549e-05
-8.96390432421793e-06
-1.43638453045099e-05
-4.68610957846631e-05
-3.6499130891381e-05
-5.10896700501864e-05
-1.67734684695173e-05
-1.16873339825106e-05
-3.10764096472846e-05
-2.26301675388933e-05
-3.60161528920289e-05
9.6615727400023e-06
-7.20615345434184e-06
-2.90216414056884e-05
-4.50720789403456e-05
-4.36795713746902e-05
-1.42960116396593e-05
-6.21790230138155e-05
-1.99981502125264e-05
-2.13277177315405e-05
-2.32640181474686e-05
-7.05133679450354e-05
-4.75006066409392e-05
-1.49731916696816e-05
-1.68261722615356e-05
-8.40380360936709e-06
-3.09974276878462e-05
-2.02084639852496e-05
-2.04058337842218e-05
-3.60321060934463e-05
-3.76341168381416e-05
-3.56264037031625e-05
2.38641310308195e-06
-6.20098724264373e-06
-3.23543831205024e-05
-1.16655867638968e-05
-5.17994587869191e-06
-3.4629620844019e-05
-3.04004121514474e-05
1.08872363518967e-06
-4.11146042156238e-05
-2.43552251223639e-05
-3.28876032550265e-05
-9.27990842159421e-06
-1.44789935059305e-05
-4.20130927030854e-05
-9.4277975214611e-06
-1.26073911984079e-05
-8.39717208612291e-05
-1.98168865802103e-05
-1.93566275352167e-05
-2.18567445660781e-05
-5.18835170101686e-05
-2.54974497524052e-05
-4.70190845653858e-05
-2.7743600835912e-05
-3.73375767601357e-05
-3.08729120421844e-05
-4.75475921977639e-05
-2.25231140783257e-05
-9.74436042464963e-06
-2.30187045678661e-05
-1.54186248799157e-05
-8.22712813602519e-06
-3.3168029725333e-05
-1.45026439018606e-05
-3.15461837215349e-05
-2.21332521041668e-05
-1.37706066413355e-05
-2.50060957142668e-06
-3.50510972450478e-05
-2.66997346493715e-05
-6.22378564786396e-07
6.11333699783361e-06
-2.80421435297725e-05
-7.38625410902936e-06
-4.24860769898061e-05
-4.82184161860704e-05
-2.72103263861687e-05
-1.98080674474016e-07
-5.15485347262473e-06
-3.0838680927285e-05
-6.39196720794509e-05
-3.60114542321954e-05
-3.253835566935e-05
-3.08011516213938e-05
-1.70424203049979e-05
-4.45418908993867e-05
-2.30297132358225e-05
-1.59020126301919e-05
-4.69899038701272e-05
-1.8991741515765e-05
-2.53354025756018e-05
7.70826025138569e-06
-3.65701867452374e-05
-3.16099502859779e-05
-1.99297437806083e-05
-1.80618891837173e-05
-3.14680636756187e-05
-3.79325864724909e-05
-1.68817086559285e-05
-4.21694065990595e-05
-3.10826527399089e-05
-1.00946925980861e-05
-5.19934218683302e-05
-3.04468283220537e-05
-2.16940382800537e-05
-1.8202028682442e-05
-3.06388600790117e-05
-4.87281992059782e-05
-1.22909748206723e-05
-3.27838314423289e-05
-8.5778076668526e-06
-2.65762407727093e-05
-2.85578352834407e-05
-3.5179784503222e-05
-9.81077649938805e-06
-4.31547222448368e-05
-2.32345497222767e-05
-6.34826604462962e-05
-9.72614952017983e-06
-3.44103541596551e-06
-1.22569252751038e-05
-1.14662249956272e-05
-3.16715089722301e-05
-6.0493240002121e-05
-1.49190624336162e-05
-1.01653076442956e-05
-2.97623386212953e-05
-2.35620300487419e-05
-2.54641312405126e-05
-5.50349407203999e-05
-4.04303055756628e-05
-3.8367752047368e-05
-3.33591735517661e-05
-2.46028847281606e-05
-2.89675165099624e-05
-4.09998272653845e-05
-4.88893064600773e-06
-2.69861784229976e-05
-4.83889262945737e-05
-1.9667779029703e-05
-2.79207414082448e-05
-3.64598861249366e-05
-5.03059048256316e-05
-3.33292423224769e-05
-2.36793606668536e-05
-3.39746737157004e-05
-1.69951931910292e-05
-8.71371146392553e-06
-1.61470671388341e-05
-6.14195207608623e-05
-1.91895796781344e-05
-3.94178165488981e-05
-1.17092828987435e-05
-2.73326023152425e-05
-2.28278007298085e-05
-1.84146591406157e-05
-4.58945642874955e-05
-2.38965189167648e-05
-3.33599859962963e-05
-2.45701102928722e-05
-3.04494949176944e-05
8.84355941720153e-06
-2.67690040612173e-05
-1.133598172874e-05
-3.15580767383339e-05
-2.89913223770548e-05
-4.39969905522883e-05
-3.94972493832697e-05
-2.30683892374702e-05
-3.82093322063778e-05
-1.57399121073142e-05
-4.20403720931233e-05
-3.07223569547526e-06
-1.14426150841741e-05
1.48466411272616e-05
-4.11159349008821e-05
-5.06054292130744e-05
-2.0062859977845e-05
-3.48911782493247e-05
-3.7610648599826e-06
-3.13319036428992e-05
-2.77049682122363e-05
-1.87711782905857e-05
-1.33469730495111e-05
-1.46882177550238e-05
-2.76073977825969e-05
-1.97306094561537e-05
-2.071105668884e-06
-2.89885537546589e-05
-2.09737125756496e-05
-3.52242766634142e-05
-2.43614227176847e-05
-2.70354202665389e-05
-1.76158579034202e-05
-4.08236509144834e-05
-2.31323017037701e-05
-1.50746691862518e-05
-1.52702814523351e-05
-2.08913184071717e-05
-2.86100814952098e-05
-5.73155557463058e-06
-1.25414020419884e-05
-4.2537450806852e-05
-1.51192673158987e-05
-1.10421535265581e-06
-2.5826196292767e-05
-2.90647105583513e-05
-2.7921910514413e-06
-1.47714170136067e-05
6.06314279126097e-07
-3.0655700122064e-05
-5.71509712079162e-05
-3.73118690513775e-05
-4.03949033409988e-05
-1.18289356379732e-05
-3.77757015540419e-05
-4.1726376701939e-05
2.8583310980887e-06
-3.38905421598699e-05
-1.10745870956284e-06
-2.60814969360788e-05
-2.83093175517698e-05
-7.72554406363488e-06
-6.92781774944967e-05
-3.91828708621348e-05
-3.92487377443658e-05
-2.4686204937731e-05
-3.39643665181587e-05
-5.90734318674749e-05
6.22201675760478e-06
-3.26365157310413e-05
-2.83196327786073e-05
-1.83759580146504e-05
-3.05487973898292e-05
-3.38074572867925e-05
-3.34914674383953e-05
-2.76395576960585e-06
-1.53927703228289e-05
-4.93421886578815e-05
-3.70752807985603e-05
-2.1078030206261e-05
-1.80463894891151e-05
-2.79337273874345e-05
-1.5493906585993e-05
-1.02940743475222e-05
-4.14820800570448e-05
-2.97892696394088e-05
-3.37725514748472e-05
-4.53098330801895e-05
-1.80600074435211e-05
-4.08252454016219e-05
-4.84555992171227e-05
-4.69352476031905e-05
-2.23756053798757e-05
-4.30659411993872e-05
-3.42226341049864e-06
-3.93529383559372e-06
-2.57553757715373e-05
-1.77966993962129e-05
-4.16775439374316e-05
-2.07700669195704e-05
-3.51275039093057e-05
-4.75815889294048e-05
-3.20193548674778e-05
-1.91381872365757e-05
-1.46929008872396e-05
-1.56573711448621e-05
-2.80570448927088e-05
-3.11942271190516e-05
-1.63315431746075e-05
-8.3649075982228e-06
-1.27226861154455e-05
-6.44894841447587e-06
-2.65340873349831e-05
-2.55288712043705e-05
-5.39651366193092e-05
-3.04315671442538e-05
-2.85028562568809e-05
-1.12500732932353e-05
-3.52966377143114e-05
-2.66853176752749e-05
-3.72935800661311e-05
1.00844027877396e-05
-3.16559339316587e-05
-5.51399269452437e-05
-2.83758511949737e-05
-9.33254560300189e-06
-3.03125919336438e-05
4.88692527397911e-06
-4.41335170045462e-05
-3.35201382547788e-05
-1.31528813890977e-05
-5.98236568446626e-05
-7.5665923718226e-05
-1.94679856279355e-05
-3.40330919449199e-05
-1.3647912605977e-05
-4.64139107421936e-05
1.81174589148917e-06
-2.35372243630924e-06
-1.25995326992403e-05
3.44421067416364e-06
-2.79602800589889e-05
-2.88455029586122e-05
-1.87242201333583e-05
-3.96442836477296e-05
-4.12868780079038e-05
1.32892359150338e-06
-3.73337362189524e-05
-4.1727706706801e-05
-3.17962419056554e-05
-5.03533351974409e-06
-1.75242718208689e-06
-5.55629821711916e-05
-4.08709614094417e-05
-3.49712608625052e-05
-1.76749058749238e-05
-2.15935908500704e-05
-4.70912162629145e-05
-4.40849749334457e-05
-2.94461068031283e-05
-5.24918415328795e-05
-3.41681393294406e-05
-1.80900065498163e-05
-2.81124893940972e-05
-3.12751210677166e-05
1.49664024950245e-05
-3.18960732371176e-05
-4.04971090863195e-05
-3.82787038195797e-05
2.40199948946278e-06
9.97708278391199e-06
-2.31218337134046e-05
-5.06376767460147e-05
-5.60166119763828e-05
2.64021438708919e-05
-4.17791205364299e-05
-4.98023396913333e-05
-4.22098518390518e-05
-2.7021133306257e-05
-4.77848318483577e-05
-2.77641270003164e-05
-1.95280512706983e-05
-1.60856748644301e-05
-1.5235007912451e-05
-3.09246880144373e-05
-4.12744796473792e-05
-1.04746964597586e-05
-3.97302189463395e-05
-2.8853032079018e-05
-3.5209169285916e-05
-3.52627974279708e-05
-3.40616413176738e-05
-4.63876962171728e-05
-2.18485825969149e-05
-2.05778572786839e-05
-2.47941002880886e-05
-1.72206276553184e-05
-6.72718528291867e-05
8.41070826928524e-06
-3.94234777044157e-05
-4.4322666388904e-05
-2.83684896077904e-05
1.44552035764067e-05
-4.71075333925942e-05
-3.14788502491853e-05
-2.81576821026677e-05
-4.87653216281106e-05
-2.89265857202056e-05
-2.4770958411199e-05
-4.22232296634395e-05
-2.82919072844391e-05
-3.38976222219547e-05
-1.51366081611601e-05
-3.69343930247083e-05
-2.37128108522584e-05
-2.87561236505364e-05
-1.2326051343931e-05
-4.33952043055142e-05
-6.69512768693975e-05
-2.49961259985355e-05
-7.81639963234677e-06
-3.19870239540418e-05
-3.35765398362385e-05
-1.56987864916077e-05
-4.99658967999548e-05
-3.27580572750838e-05
-1.18162355430137e-05
-3.34879789102725e-05
-1.65968919638844e-05
6.81806273333307e-06
-4.60715927356873e-05
-4.11472236517542e-06
-3.03484601575933e-05
-4.57832900532671e-06
-4.06382827205451e-05
-2.68395812808882e-05
-5.29482886156938e-05
-2.27910857766734e-05
-6.35134322632769e-05
-2.90189884526526e-05
-3.60926196216008e-05
2.80290226149547e-06
-3.97374726121982e-05
-5.84779714654212e-05
-2.83740891691679e-05
-2.91405848523591e-05
-5.20908858230005e-05
-1.17406793547349e-05
-5.16512778392332e-05
-4.14199886007655e-05
-1.80018243290454e-05
-4.12424573433413e-05
-5.08835723187359e-05
-1.71877775990314e-05
-1.0142892627609e-05
-2.24914052348391e-05
-2.10755434200061e-05
-2.07472985949059e-05
-2.80073580290478e-05
-3.36461639728725e-05
-3.06926609082302e-05
1.31282782542061e-06
-4.05934276030029e-05
-3.66945234434214e-05
-2.72279865781149e-05
-1.61856884932288e-05
-5.59002772097302e-05
-4.99575343225064e-06
-4.07591598759811e-05
-2.13870944124197e-05
-1.05944917946386e-05
-3.66622230137291e-05
-4.86638323866728e-05
-4.34803488787395e-05
1.3638533061265e-05
-9.6617097639472e-06
-2.93978029245303e-05
-3.43661187931362e-05
-4.60114830376974e-05
-2.820036989476e-05
-3.17320456028627e-05
-5.54361547683296e-05
-4.03888882287716e-05
-2.18520756732495e-05
-2.19111497501767e-05
-3.27288545837867e-05
-2.68578874467303e-05
-1.21170409006497e-05
-4.03782763260531e-05
-3.34094056225403e-05
-2.24998062844365e-05
-3.00021049264959e-05
-2.23274724464137e-05
1.99876801305248e-06
-1.18374566003162e-06
-1.49872065913805e-05
-3.19727761791349e-05
-2.8772964566273e-05
8.74910985006501e-07
-1.77344217193033e-05
-4.613504073429e-05
-3.68959669844775e-05
-5.16466658128406e-05
-1.51599859083937e-05
-5.37442330008525e-05
-2.37152715154084e-05
-4.37733431276422e-05
-4.9485510559717e-05
-2.14110443681334e-05
-2.63664896708876e-05
-1.58424429214856e-05
-2.30285239557832e-05
-5.81143645384217e-05
4.61954859605775e-06
-3.5146487429815e-05
-4.32789697663679e-05
-4.44742498187188e-05
-4.29835860311974e-05
-9.24839025823846e-06
-4.01106997571121e-05
-4.43701465007542e-05
-3.85352805948944e-05
-3.88051898604988e-05
2.60681525549742e-06
-3.96127080208546e-05
-3.40282186007173e-05
-1.86396511044312e-05
-6.31066878763116e-05
-6.07212384407336e-05
-8.98137930262559e-06
-8.70698400723314e-06
-4.28878639615286e-05
-1.44962889997388e-05
-3.94667279283784e-05
-4.10372031304425e-05
-2.59254833953061e-05
-2.56066211707719e-05
-2.48156194497488e-05
-1.73657114427269e-05
-3.73378825543827e-05
-1.26858928151051e-05
-2.64223541951303e-05
-1.45948318085931e-05
-3.52320341851819e-05
-1.80585735720685e-05
-5.1943983931543e-06
-1.25216662563618e-05
-4.5061649076483e-05
-1.00282435505494e-05
-4.85056371927502e-05
-2.84050724065489e-05
-1.43526846447146e-05
-7.0109476202782e-05
-1.61890065183939e-05
-4.18847225412342e-05
-2.32479002828571e-05
-3.7826808426017e-05
-2.91674820916354e-05
-3.7618392413556e-05
-2.74202907824985e-05
-1.53557527887655e-05
-3.46417551371249e-05
-1.2195856854066e-05
-5.46918293167271e-05
-3.83793689070322e-06
-3.33967996754221e-05
-4.52044439512709e-05
-4.00706774512427e-05
-3.1603022226882e-05
5.26265326263095e-06
-3.81537517613541e-05
-3.25515562152528e-05
-5.76058575402338e-05
-2.5658050198215e-05
-2.53915948140872e-05
-4.81419370889189e-05
-3.2248492775254e-05
-5.48019679486305e-05
8.61193234580077e-06
-1.50342687666045e-05
-4.15964368199315e-05
-1.8677589361771e-05
-1.26103685666476e-06
-1.13630465541835e-05
-9.04350246651683e-06
-2.03716083164984e-05
-3.12375359126889e-05
-4.82858181504332e-05
-1.36981591376766e-05
-2.40095442019751e-05
1.86277840825127e-05
-2.60830028269538e-05
-3.25976214400074e-05
-1.15039111359019e-05
-2.67358300501362e-05
-4.01468248350348e-05
-1.47331657173419e-05
-5.40105174104838e-05
-1.52849904752827e-05
-1.77432079372524e-05
-2.40998202876483e-05
-3.57919352570324e-05
-2.80873394208007e-06
-1.72492492213799e-05
-5.1691809003013e-05
-1.30303805759458e-05
-3.36177492620148e-05
-6.85730542026922e-06
-3.49042326362369e-05
-3.46615728258832e-05
-1.33270577449618e-05
-1.82384646967856e-05
-3.839010383807e-05
-2.14626353212076e-05
-1.6300764555981e-05
-3.27282936737671e-05
-2.63488567582744e-05
-3.46042180723702e-05
-3.23345490893083e-05
-2.86204809916363e-05
-5.85107699055678e-05
-1.17446542714073e-05
-4.10662242211768e-05
-3.32324933327372e-05
-2.57838222763353e-05
-1.52099868552894e-05
-2.89231190524622e-05
-3.82854353993271e-05
-1.47692328421142e-05
-3.17226766788836e-05
-2.32232266140724e-05
-3.38032876533516e-05
-4.81435103671386e-05
-3.32822042887407e-05
-1.18831103887486e-05
-5.50759954295531e-07
-3.21794362243274e-05
-2.64278962213137e-05
2.30656416672614e-07
-4.38403844967515e-05
-4.48436991966725e-05
-1.98246386107606e-05
-3.02712796815732e-05
-1.73742881915006e-05
-6.00122734361884e-05
-4.44485425898002e-06
-5.34214958410713e-05
-2.23923647080543e-05
-1.91572157637105e-05
-3.48186956893221e-05
-2.68659013334315e-05
-5.57203888075232e-05
-2.74463230543565e-05
-3.24677974475144e-05
-3.06075039069925e-05
-1.13121577569696e-05
-2.34589473656251e-05
-4.86216513258104e-05
-5.57753404009157e-05
-4.44382507662088e-05
-2.70172399750305e-05
-3.08897530309031e-05
-2.58138063264662e-05
-3.15170630405578e-05
-1.730073950933e-05
-9.70126658517456e-06
-2.56221262063067e-05
-2.00996616706943e-05
-3.18515533266349e-05
-1.12782928577768e-05
-1.95718934890058e-05
-3.13351041714285e-05
-3.98963655739109e-05
-1.34022662756427e-05
-2.29776949649889e-05
-1.4693263210423e-06
-9.93765193628685e-06
-2.39536103473752e-05
-5.5742457440926e-05
-2.67369436122565e-05
-1.53291840991732e-05
-1.82889383219925e-05
-4.5975206979065e-05
5.67259718972236e-06
-3.08930724454312e-06
1.42373157418704e-05
-3.08369311818933e-05
-8.57818529083154e-05
-1.70921607444678e-05
-2.43291709721632e-05
-1.8732661982662e-05
-2.36885281340529e-05
-5.28649080330575e-05
-3.09851297924376e-05
-4.15230993808268e-05
-2.27767404140791e-05
-3.40708330337823e-05
-2.35875690218389e-05
-1.41412947642398e-05
-5.13471108247873e-05
-4.00148374840106e-05
-2.164787969822e-05
-3.7172158665676e-05
-2.74080817216581e-05
-1.12904236707207e-05
-2.2162242240808e-05
-3.91452510391048e-05
-2.75796871268085e-05
-2.58149876000643e-05
-2.56657322447299e-05
-1.88872956183418e-05
-3.76201197272414e-05
-2.34549216948816e-05
-1.76577474386453e-05
-2.97781396813274e-05
-2.33288338102872e-05
-2.70763566860217e-05
-5.4015973595639e-05
-6.39098833883131e-06
1.64892428001711e-06
-3.0251846752274e-05
-5.03146351387662e-05
-2.57010881984896e-05
1.05229965878488e-05
-1.57401868149925e-05
-3.25536454362613e-05
-1.03183100367274e-05
-5.05792888982537e-05
-8.66146213954648e-06
-4.11308036570746e-05
-5.85008873839804e-05
-2.81924144839833e-05
-2.5130842218241e-05
-2.80894127328283e-05
-1.49008340631595e-05
8.30947138009768e-06
-3.33442480559195e-05
-1.95822793250317e-05
-3.37751165962603e-05
-1.75483227156347e-05
-1.71730756131134e-05
-3.36282390660418e-05
-4.59854581289779e-05
-3.8581882331477e-05
-2.84925383289235e-05
-8.53076958885196e-06
-2.68960673568142e-05
-2.12098149991487e-05
-2.04515602156025e-05
-4.89898363804332e-05
-6.09454600601515e-05
-2.57972359289977e-05
-4.89820953463853e-05
-1.83843624084398e-05
-3.78257622081858e-05
-4.72345750521023e-05
-6.26410273060514e-05
-2.53606506509975e-05
-1.58994244016376e-05
-1.69350659174552e-05
-2.9313434378214e-05
-2.50189531099985e-05
-4.71642612742858e-05
-1.66269844833238e-05
-2.42817251244113e-05
-3.0231105702205e-05
-4.78325968474499e-05
-2.74252125173653e-05
-2.48128376206612e-05
-2.40121518803734e-05
-3.76583688390724e-05
-7.40018064852067e-06
-2.45591239581721e-05
-4.24079680515621e-05
-5.84413266898452e-05
-1.74692233517129e-05
-3.88401243923392e-05
-2.68877904389544e-05
-1.19662678990036e-05
-3.49640522191848e-05
-2.35507332078975e-05
-5.63648008756279e-05
-1.77122741820268e-05
-2.25970568402739e-05
-1.15551805264332e-05
-2.36363973978944e-05
-3.10192151443718e-05
-1.89799128413378e-05
-4.34666326564771e-05
-5.99238466196649e-06
-3.87303035912685e-05
-1.62605998160603e-05
-2.75680735277638e-05
-4.41296101388479e-05
-3.51792744486759e-05
-2.82704537611442e-05
-4.50378771829275e-05
-3.57265238359576e-05
-1.51092284365822e-05
-2.57708377840343e-05
-1.60518118873181e-05
-4.26155510656536e-05
-4.86457730762459e-05
-1.84169689955158e-05
-9.62835393293721e-08
-2.55382118226658e-05
-2.14092869942493e-05
-1.76313562071775e-05
-2.27129024430216e-05
-3.84364171467133e-05
-3.41778565760368e-05
-5.77509175178496e-05
1.19038855664814e-05
-1.53310389374995e-05
-2.75994267369927e-05
-3.18216308915509e-05
-2.10488044693929e-05
-2.69177578847401e-05
-2.07094557864782e-05
-5.1169786754355e-05
1.15413860140958e-05
-3.38847867122195e-05
-9.29321818043064e-06
-4.95267242994255e-05
-2.91111053410186e-05
-2.37774997811146e-05
-1.7310978111737e-05
-2.47999475983679e-05
-2.66195901390205e-05
-3.52418460745263e-05
-3.05924990229904e-05
-2.20782688409707e-05
-2.0813615923008e-06
-3.90495291274609e-05
-5.00288648605736e-05
-2.39403397137417e-05
-2.5667940159782e-05
-3.16973308176148e-05
-2.90187113964834e-05
-5.40253563349655e-06
1.57443661000639e-06
-1.83744057103761e-05
-1.56583438077229e-05
-2.39861850104877e-05
-5.23678883664285e-05
-6.49078010918902e-07
1.11177099176545e-05
-2.12538580932145e-05
-4.3461116623559e-05
-8.66919270177993e-06
-1.95857393146203e-05
-1.48445711419474e-05
-1.13475130462139e-05
-3.34275566871889e-05
-7.39971699603643e-06
2.46348676581071e-05
-4.71227817482023e-06
-2.27783318545318e-05
-1.60538735495481e-05
6.14303959281583e-06
-2.93001323505496e-05
-2.51505562625338e-05
-3.28175396133515e-06
-4.94404889666308e-05
-4.48457330482758e-05
-5.9246907030091e-06
-2.90193179563191e-05
-1.94972460169411e-05
-9.29037627363573e-06
-3.21241870662942e-05
-2.55247062265712e-05
-3.66754473219014e-05
-2.30569914337803e-05
-1.17029523632679e-05
-4.99602670529681e-05
-5.20640307322918e-05
-2.68658576959513e-05
-2.11435009063877e-05
-3.80771781830364e-06
-3.7539648434867e-05
-9.38903939874072e-06
-5.71814908002849e-05
-6.10579053732907e-05
-2.08756435670572e-05
-1.74387771518515e-05
-1.63086810728858e-05
9.80061317877424e-06
-5.53702196991164e-05
-7.999331805491e-06
-6.9162615941895e-05
-3.91373623499333e-05
-2.95724567395047e-05
-2.12083201037463e-05
-3.82138695400357e-05
-2.65955784813923e-05
-1.68725821962109e-05
-1.06190181325849e-05
-1.70509759667974e-05
-4.50455260069888e-05
-1.06058447270675e-05
-2.51251104959842e-05
-5.73689856184541e-06
-1.05522030767912e-05
-4.64145083032774e-08
-3.10848680484118e-05
-4.12035068098783e-05
-1.42416432130305e-06
-1.9779957955691e-05
-2.99394157610311e-05
-1.85893382425992e-05
-2.76655565481245e-05
-3.38290760112376e-05
-2.38540234828879e-05
-4.2774815560161e-05
-1.4308457833772e-05
-2.71500514226114e-05
-4.765651037821e-05
-2.4057862445288e-05
-3.61231260406207e-05
-8.01649298301801e-05
-8.34817395284963e-06
-4.4904867930917e-05
-8.1108755911098e-06
-4.34647728458883e-06
1.55707251327186e-07
-2.66433773142813e-05
-3.55502040716836e-05
-2.48786062631029e-05
-6.57300249265057e-06
-3.68475803771787e-05
-2.10188628722847e-05
-3.37363005931158e-05
-5.15357329974341e-05
-1.84079558211825e-05
-5.48444585775878e-05
-5.26113090816299e-06
-3.97326763807791e-05
-5.32405280564595e-05
-2.61725166807746e-05
-5.18180028675594e-05
-4.572004547989e-05
-3.666721158872e-05
-9.66997613389617e-06
-7.68577018130606e-06
-4.63394236466849e-05
-3.65442602126757e-05
-2.1902517137032e-05
-4.74348946801345e-05
-2.7253670826132e-05
-1.40102190896166e-05
-3.6669727565435e-05
-2.80930693416272e-05
-3.83418180706142e-05
-2.95739691538936e-05
-3.3726865440307e-05
-1.58848044204461e-05
-2.66425675881318e-05
-5.58437585154423e-05
-4.69813008266587e-05
-3.81252478890222e-05
-3.741105054542e-05
-2.43521114481498e-05
-5.89302772953228e-05
-7.38200986057793e-06
-8.34815697929774e-06
-3.0201415222026e-05
-3.43280864027333e-05
-4.57007917681429e-05
-1.76776454062829e-05
-5.04408455289404e-05
-1.48161756106692e-05
-5.91237679530914e-05
-8.94509405926068e-06
-2.81217354329049e-05
-2.50656212278966e-05
-1.25897128632262e-05
-3.01473206705561e-05
-1.92066864876255e-05
-4.05380744026739e-05
-1.56891580004516e-05
-4.47308825964562e-05
-4.93399062833459e-05
-3.6668954372653e-05
-2.30054995572491e-05
-1.27168371300554e-05
-3.60424378746813e-06
-6.00279803098188e-05
-2.89600802767221e-05
-2.7930189741236e-05
-1.91275894989845e-05
6.69594026206611e-08
-3.76192625828313e-05
-3.0702056527948e-05
-2.52124239489341e-05
-3.896530846515e-05
-4.23468004998082e-05
-2.97836484411186e-06
-3.76858034383825e-05
-1.81205376166878e-06
-3.15798681059967e-05
-3.49948239336311e-05
-4.31697614922831e-05
-4.98767985864774e-05
-2.64025485740971e-05
-2.73060547287467e-05
-9.86473292177823e-07
-4.29795846213289e-05
-2.94548241217091e-05
-6.91697850473263e-05
-1.72231539365626e-05
-4.32930010132884e-05
-6.87034037844692e-05
-1.07410999241854e-05
-2.28185621422771e-06
-3.73841942168318e-05
-1.33655544505165e-05
-3.40597357490718e-05
-4.91252626053258e-06
-3.96431813953886e-05
-2.51396742346339e-05
-2.40342529108109e-06
-9.29233356835998e-07
-1.22972046680221e-06
-1.10999861951889e-05
-1.31121861707894e-05
-1.68706898439697e-05
-4.86532891265112e-05
-3.56423128056481e-05
-2.62265091467315e-05
-5.05982575519752e-05
-1.86329834928646e-05
-1.24863688256886e-05
-5.28826928570873e-05
-7.13139131708587e-05
-1.54852406255999e-05
-4.84368886338222e-05
1.93429283653922e-06
-6.15920262881117e-05
-2.84127220538393e-05
-2.16095431005371e-05
-1.11415897751388e-05
-3.55230981171196e-05
-2.91763912573963e-05
-3.58475876152317e-05
-2.93195451444982e-05
-2.78576777189208e-05
-2.95384769806055e-05
-4.45848918789395e-05
-4.23777883384896e-05
-4.67660674974783e-05
-2.11320947457337e-05
-3.43288425968642e-05
-5.06214857767232e-05
-5.03751117895217e-05
-2.11910463401588e-05
-4.07605685426314e-05
-2.66524005710795e-05
-2.65716464276325e-05
-2.27067910630957e-05
-3.30141795614239e-05
2.25220712272648e-06
1.53292531246058e-05
-4.72040836206881e-05
-1.75902515053195e-05
-2.17507944049885e-05
-2.59980490140611e-05
-4.59783195181113e-05
-3.02747025971042e-05
-4.97234094469315e-05
-1.01991842688415e-05
-2.61715282670264e-05
-6.86098214810938e-05
-4.1156728263043e-05
-2.36363597596638e-05
-1.67691553875319e-05
-3.04570922123315e-05
-1.86648272838166e-05
-4.72295676387663e-06
-2.14229779733141e-06
-2.40170141872783e-05
-2.4176013526148e-05
-4.21583510903913e-05
-1.42961251369313e-05
-2.29482136439762e-05
-2.01527989978986e-05
-5.38899876822169e-05
-1.94029308997929e-05
-2.86608044065884e-05
-2.74948792255769e-05
-3.79418028228886e-05
-3.93463941887305e-05
-3.74678304726492e-05
-2.27440208616929e-05
-2.05378064236033e-05
-5.26576681956042e-05
-4.60491886183506e-05
-2.69509364481202e-05
-3.33752346058784e-05
-2.1103867123642e-05
-1.59218999438099e-05
-4.26027930604237e-05
-4.70720842723463e-05
-1.12814714161125e-05
-4.45938335444415e-05
-4.74457890535495e-05
-3.36712503042566e-05
-1.23989073460959e-05
-4.5104523439152e-05
-1.93858446659386e-05
-3.18203110488308e-05
-1.51091948205639e-05
-3.21746857802674e-05
2.28136878805614e-06
-1.90000125229094e-05
1.02471918931744e-05
-4.08965274166015e-05
-2.8687465404852e-05
-2.12553986386312e-05
-5.62972137191975e-06
-1.07074127628549e-05
-7.83207527287122e-06
-3.53546356518601e-05
-1.13806231974595e-05
-1.87688404023267e-05
-3.12967294406471e-05
-1.52573644924232e-05
-5.64069759502484e-05
-2.92411743691489e-05
-1.5002794746806e-06
-1.41279218795225e-05
-3.00551525057019e-05
-4.6327014816946e-05
1.9811075824975e-05
-1.32893904491699e-05
-7.8399297710182e-06
-4.59609945655051e-06
-1.44341891887863e-05
-2.76024174548893e-05
-3.33554526875764e-05
-3.53966443751069e-06
-6.12476869638712e-05
-2.34992378659041e-05
-1.66054501571626e-05
-2.06169227520341e-05
-3.9396238806846e-05
-3.45994873385926e-05
-3.52464777195183e-05
-3.96318198005637e-05
-1.05190232662582e-05
-9.03145373371009e-06
-2.31642501697518e-05
-6.09530967995085e-05
-4.57165814227576e-05
-5.0135685894187e-05
-1.62167520753533e-05
-3.23353064228873e-05
-6.61860529730138e-06
-3.78438038656947e-05
-3.49946965844984e-05
-3.20492046593424e-05
-1.85793511112935e-05
-2.61749881461965e-05
-3.31656361434965e-05
-2.8883210308603e-05
-3.79355264150799e-05
-2.22788383642663e-05
-4.88261944236923e-05
9.40945517546078e-06
-5.87846158207211e-05
-3.92651164414619e-05
-3.21637455845643e-05
-4.59267518114344e-05
-1.81621857386949e-05
-3.61504127757557e-05
-2.77447366104184e-05
-3.77358113315405e-05
-3.46718619584376e-05
-3.35616786273585e-05
-6.41334806148437e-05
-1.73823314684459e-05
-8.31322819305796e-06
-7.07675207376953e-06
-9.19427918185362e-06
-4.62518574734505e-05
-5.84011707145532e-05
-2.44914744064518e-05
-3.75611294562415e-05
-3.79226155108828e-05
-2.55945679148674e-05
-3.93149317655072e-05
-3.69123380410974e-05
-1.50731450530848e-05
-2.18312483141778e-05
-2.06990673756059e-05
-4.07414762667754e-05
-1.56203783027742e-05
-7.39301318677921e-06
-1.6166436636684e-05
-4.09581442907726e-05
-4.04003020141106e-05
-1.90332925722954e-05
-2.54667938487736e-05
-2.57673122208479e-05
-3.41697180416197e-05
-5.0711966792664e-05
-5.92432125353097e-06
-1.97586855378691e-05
-5.59347851623317e-05
-5.96133322168385e-05
-1.16790206060833e-05
-3.94481209264359e-05
-2.3727747632695e-05
-3.6444358421941e-06
-3.56156945265254e-05
-1.33399181881384e-05
2.05809067906656e-06
-2.39337353084779e-05
-2.37171263906444e-05
-2.12518455502622e-05
-1.97623010214863e-05
-5.0820012792383e-05
-1.93977536181179e-05
-1.27404462265165e-05
-2.40679880745682e-05
-1.56561825531126e-05
-5.41368370566793e-05
-3.96415333653418e-05
-1.67716157921385e-05
-4.53188413473965e-05
-2.99261060612341e-05
-4.3040449557536e-06
-1.93024850214209e-05
-6.33389713747875e-06
-2.81068785059482e-05
-2.83523912320331e-05
-2.83935928174666e-05
-6.76946329140757e-05
-7.23961253733225e-05
-2.60451340471445e-05
-4.03454344632474e-05
-4.60881382912056e-05
-2.20787565173722e-05
-2.59721537512337e-05
-3.59486821020124e-05
-3.15892423150678e-05
-3.92971441353421e-05
-3.54466057708546e-05
-9.89946413629063e-06
-1.1465219819741e-05
-4.86688841690229e-05
-1.43882274507174e-05
3.70180314895274e-06
4.77452316241244e-06
-4.99868198029945e-05
-4.31485560201414e-05
-1.97163723065801e-05
-3.93098335966669e-05
-1.03030083721329e-05
-2.96129483841491e-05
-2.80522796720544e-05
-6.78269926993252e-05
-3.52133542291601e-05
-3.19483121705468e-05
-2.69369442512773e-05
-1.81739410916234e-05
-1.38304729297249e-05
-6.47935703460535e-05
-4.89471977560152e-05
-2.58518775619401e-05
-3.79095906466667e-05
-5.31652378768888e-05
-8.5721882417061e-06
-2.50843948771024e-05
-1.85103826344687e-05
-3.9930356018216e-05
-2.82454538245195e-05
-2.06191143119968e-05
-4.46685696621442e-05
-3.79904095555711e-05
-2.26202351307697e-05
-4.48651233627395e-05
4.77824892067199e-06
-4.55882032040741e-05
-1.85508906409173e-05
-2.40854597728185e-05
-4.31468097987018e-05
-4.58448842972457e-05
-1.01508490916763e-05
-3.71612735030156e-05
-3.11983150810272e-05
-4.94362454060671e-05
-2.25743031942461e-05
-4.15708126929129e-05
-4.48235187457724e-05
-3.01922405937502e-05
-4.79536766604264e-05
-2.72233843357322e-05
-3.73889796421142e-05
-1.00704064489838e-05
-1.23267237132531e-05
-6.42375246172892e-06
-2.54115791338459e-06
-1.73780783419926e-05
-1.90759177989651e-05
-4.51416233820527e-05
-3.28214758927846e-05
-1.07161176308998e-05
-2.21346081746166e-05
-2.88237445767643e-05
-2.29453046107511e-05
-2.51504455985481e-05
-2.42873325902411e-05
-1.27806620936202e-05
-1.62117802378476e-05
-9.81137428623861e-06
-4.40561080550864e-05
-5.25552688640566e-05
-2.59079318973385e-05
-6.23386949333047e-06
-6.10137305620033e-05
-2.18477990482557e-05
7.37158383670709e-06
-1.4296650979524e-05
-4.24041448229703e-05
-1.21569686883096e-05
-2.56440017137014e-05
-5.2071477875928e-05
-4.5340561001645e-06
-3.74578435961446e-05
-3.73082007637396e-05
-5.59417316925436e-05
2.9265937965192e-07
-3.07112807301454e-05
-7.1918629015974e-06
-3.18805222749717e-05
-4.2158241167506e-05
-2.50278903235334e-05
-4.53074022417196e-05
-2.27278148731039e-05
-1.25789870260589e-05
-5.10848466497056e-05
-4.96818380197467e-05
-4.37441153216199e-05
-2.98927423634428e-05
-4.92309817231826e-05
-3.71190515690329e-05
-4.29141688647508e-05
-2.06645105312829e-05
-3.19875935642743e-05
-3.92149784862335e-05
-3.8280314894657e-07
-1.13906069915319e-05
-2.89410733731815e-05
-3.29600278444e-05
-1.8284946512262e-05
-2.84944077346289e-05
-4.90372652701754e-05
-2.44497920208204e-05
-2.55176729442487e-05
-1.45683365293748e-05
1.32204461017688e-06
-1.20692379095545e-06
-4.34042094378962e-05
-2.15596732022559e-05
-2.88060730819387e-05
-5.57500712504839e-06
-1.78432091178441e-05
-3.06290479069929e-05
-3.21897028313837e-05
-2.26727430153989e-05
-3.34953655835962e-05
-5.55714891500942e-05
-3.48363055332141e-05
-4.78813317246841e-05
-1.11597089042037e-05
-1.31180023733393e-05
-1.57904078003748e-05
-3.92173663602044e-05
-6.0396488827068e-05
-2.4476664398512e-05
-2.69964009700504e-05
-3.49052648374299e-05
-2.04407554686803e-05
-2.95274059316491e-05
-2.50920221637638e-05
-2.6961219984814e-05
-3.31640848823149e-05
-2.62826215391266e-06
-3.69185246402417e-05
8.83167981405646e-06
-2.93886461617568e-05
-3.33266581712545e-05
-3.20596574643729e-05
-1.70287951367284e-05
-1.23807866357047e-06
1.57029472174535e-06
-2.04735502287792e-05
-5.89147645666406e-06
-2.67248450956241e-05
-3.02223629049347e-05
-3.30791735633732e-05
-3.83385946651826e-06
-3.16225246649638e-05
-2.7994553030402e-05
-8.91662229891246e-06
-3.66888847827897e-05
-3.46496836740765e-05
-2.93611114578731e-05
-3.63312046952128e-05
-2.7162903079334e-05
-2.61729232489691e-05
-1.206563247343e-05
-4.57392187129878e-05
-1.74971698112889e-05
-1.61901872633403e-05
-6.59381259563409e-05
-1.82107456334656e-05
-6.70237058917687e-05
-1.82686769913199e-05
-1.92742437581956e-05
-4.27957802556459e-05
-1.05644789645908e-05
-3.46258307230081e-05
1.65818661671083e-07
1.19353250137552e-06
-2.2108146840682e-05
-1.17732323563061e-05
9.58909300091603e-07
-4.29972678912673e-05
-1.17184444428029e-05
-2.20875097787308e-05
-7.01327814341466e-06
-5.94557257417174e-05
-3.38498692933495e-05
-2.10805554963815e-05
-4.85132340502213e-06
-3.54202666074877e-05
-1.96821689855034e-05
-3.96604338117135e-05
2.39744701395871e-05
-3.41863139689586e-05
-4.53450091620242e-05
-1.78829591232849e-05
-3.53069342108955e-05
-3.34248119247992e-05
-3.48484603348393e-05
-2.25893747647292e-05
-1.27101749500268e-05
-4.29570194817516e-05
9.40877246830673e-07
-2.00974066613142e-05
-2.19769402138491e-05
-3.49722575132966e-05
-4.11111906035319e-05
-2.30859129682869e-05
-5.23830102400009e-05
-5.44062135781708e-05
-3.81914183084225e-05
-3.10176834311167e-05
-5.8206026201612e-05
-9.5299576822828e-06
2.11419671717896e-06
-9.13569174296119e-06
-1.00431989809746e-05
-7.04616848262642e-06
-2.31999931187106e-05
-9.21869651010606e-06
-4.50506454004761e-05
-2.81896706058975e-06
-6.56337721584546e-05
-2.51204771071306e-05
-1.62513599984786e-05
-7.95928632029144e-06
-5.12815225627535e-05
-6.04367027853844e-06
-2.49482822223425e-05
-1.97232944822635e-05
-2.6721180472258e-05
-1.11083588145793e-05
-2.85105942151831e-06
-2.86934564227071e-05
-6.9452682634241e-05
-3.98522964332625e-05
-3.93844692736391e-05
-2.94211635181323e-05
-5.10494003547914e-05
-4.39103135053609e-05
-3.91748070670011e-05
-2.18172296774805e-05
-1.65585278930386e-05
-4.46362786004442e-05
6.8849770269769e-08
-3.02854378889388e-05
-2.06367150053529e-05
-3.69747254065633e-05
-2.58198362687465e-05
-3.55053770374531e-05
-2.8298297416606e-05
-5.52299463168047e-05
-1.42795192621612e-05
-3.83751941776071e-05
-4.00197945315649e-05
-3.0012474693707e-06
-1.28327776161258e-05
-3.59250195445749e-05
-5.62225118364875e-05
-5.34054766994534e-05
-4.04802292993835e-05
-4.93945041684624e-05
-3.6024932878566e-05
-6.53539483247983e-05
-3.48542333735932e-05
-3.76557228920595e-05
-4.86524858447955e-05
-2.02653406778241e-05
-4.09799167214905e-05
-4.24037751883828e-05
-4.25343715342722e-05
-3.74245818319041e-06
-2.61421870630106e-05
-1.32589804631723e-05
-1.91887746515163e-05
-4.92765872481957e-05
-2.07898059311122e-05
-1.94477590486546e-05
-9.36914081268978e-06
1.27071352738161e-05
-3.58919454375294e-05
-1.36692109238516e-05
-2.97484556956123e-05
-4.52558851170013e-05
-1.91545497980701e-05
-5.68310199202628e-06
-1.74634853430764e-05
-3.52026104999665e-05
-2.96809315575107e-05
-1.2554578312583e-05
-5.83239539765299e-05
-1.34300541494668e-05
-1.25933501874593e-05
-2.46145783142042e-05
-1.27534818954971e-05
-4.21492147749754e-05
-2.79739094871479e-05
4.72054717532287e-06
-1.04841288441748e-05
-2.44581318438381e-05
6.64972280813524e-06
-3.61386004364403e-05
-2.88410793416409e-05
-1.96265355859264e-05
-1.91619151154091e-05
-3.58655865654205e-05
-1.28984713850787e-05
-4.70207145595065e-05
-1.0344114543203e-05
-1.82080696703495e-05
-3.06170559813728e-05
-2.36701759508139e-05
-1.23269661953342e-05
-3.97888799260296e-05
-9.20807990620594e-06
7.14122042710316e-06
-5.24606206085998e-05
-3.04318032863105e-05
-3.89934451372586e-05
-8.236516911506e-06
-3.32994830283444e-05
-2.70396494089315e-05
-1.00056440339326e-05
-4.38268519107529e-05
-2.95495171305082e-05
-1.26288195136603e-05
-1.69885153661459e-06
-2.93737213305371e-05
-9.95807551763764e-06
-6.32375324574712e-05
-7.59388014943661e-06
-2.31758662333549e-05
-4.68154865894284e-05
-1.92679495658397e-05
-3.84599766113632e-05
-6.47766093835392e-06
-6.09861439255677e-06
-4.61854938823724e-05
-2.19669179182568e-05
-7.0417430464895e-07
-5.14016357011438e-05
-3.22826517611858e-05
1.99713730144965e-07
-4.4671085934086e-05
-4.51987792865721e-05
-1.78843413984154e-05
-2.47746333682318e-05
-3.44232680881184e-05
-6.44956425519387e-05
-5.08165036034044e-05
-4.466163070736e-05
-3.02172305233651e-05
-1.68381342325903e-05
-5.86848646483011e-05
-3.78507587697115e-05
-1.32803434692431e-05
-1.26537729804853e-05
-2.04440103944029e-05
-1.83269337591522e-05
-9.77887830330525e-06
-3.49565881978193e-05
-4.06933110226527e-05
-4.5651718223768e-05
-3.54199895395985e-05
-2.57492952368735e-05
-5.2842294018979e-05
-3.76783943730579e-05
-2.41955826662821e-05
-5.23781235000028e-05
-2.41941530965451e-05
-4.7225120656474e-05
-2.63643160697277e-05
-4.88260900691373e-05
-5.533482928346e-05
-3.05513413223064e-05
-2.24386093238361e-05
-6.42756341554061e-05
-5.26949273721865e-05
-5.45262269832352e-05
-5.05331716326025e-05
-4.17490908311731e-05
-3.28724468367381e-05
-2.49303375084167e-05
-2.11405734546891e-05
-2.63670665861764e-05
-3.93333988395589e-05
-2.92134296255726e-05
-1.02134677665342e-05
-4.37549291304485e-05
-2.07745876409251e-05
-5.13180736852484e-05
-2.37633871185634e-05
3.79748222344767e-07
-2.53830090284306e-05
-3.38984670436302e-05
-1.63175507497744e-05
-3.22291152349073e-05
-3.89294251665223e-05
-6.04691565356266e-05
-5.12099131738592e-07
-5.56611311260059e-05
-5.44547125865577e-05
-5.23805434057071e-05
-6.24528860596413e-05
-6.48029371362911e-07
-5.41980239333655e-05
-2.64530146359232e-05
-3.70270665693343e-05
-2.75708708363511e-05
-1.65494457929665e-05
-3.97572573434769e-05
-1.55824612292086e-05
-2.79915671602138e-05
-4.98039664930685e-05
-3.52443708297634e-05
-4.90693074212548e-05
-3.24121549913109e-05
-8.99391881574214e-06
-3.88139835821509e-05
-5.52264211205732e-05
-1.98400962715331e-05
-2.62519370759121e-05
-3.80943347262136e-05
-2.07315697153561e-05
-4.23161745530154e-05
-2.73222850306508e-05
-2.37274915046545e-05
-3.56112831256091e-05
4.23892037641231e-06
-2.41964454537158e-05
-3.93241220283567e-05
-2.59227319257468e-05
-4.34739971553473e-05
-4.09594131603321e-05
-6.00291461988593e-05
-1.86936291668362e-05
-3.3133510246488e-05
-2.18935109163115e-05
-2.86511283859502e-05
-3.73289512369142e-05
-6.18034145973889e-05
-1.94028148368421e-05
-3.96611918368809e-05
-2.35022536663392e-05
-3.3693482066467e-05
-2.59243859549232e-05
-2.47447940986278e-05
-5.53274711974309e-05
-1.85287006057799e-05
-2.23594367761207e-05
-3.0431477495687e-05
-3.36783819002791e-05
-4.60608408402343e-05
-4.11901839625496e-05
-1.3007622086649e-05
-3.0836536863881e-05
-2.38278577925937e-05
-1.42979641337142e-05
-3.94610525153288e-05
-3.47357125948184e-05
-4.17802800315999e-05
-3.70718922522768e-05
-4.41988749999441e-05
-6.15460776246262e-05
5.42182948445826e-06
-1.84190266799555e-05
-3.41883364345823e-05
-3.75263465989969e-05
-5.18726763903587e-05
-2.25455469361096e-05
-2.01412323494526e-05
-3.09056737669701e-05
-1.862019622601e-05
-1.56374212467125e-05
-2.3279305357047e-05
-1.88883363036182e-05
-2.45772041847747e-05
-2.0541722081338e-05
-3.34529776655802e-05
-3.12809976254112e-05
-2.15380086407494e-05
-4.87521323995583e-05
-2.30751882356973e-05
-2.78313838045065e-05
-3.53395447902399e-05
-1.52257994064843e-05
-1.06688160599246e-05
-3.38993284075126e-05
-4.0858825034019e-05
-4.66272074917344e-05
-3.47894275031309e-05
-3.13777447208798e-05
-1.32775230860804e-05
-3.77168728621673e-05
-3.15920607860522e-05
-2.8146506113402e-05
-5.98978356727774e-05
-5.42925416239684e-05
-1.67799289580295e-05
-1.34965102950864e-05
-2.65335188795868e-05
-4.10612284150184e-05
-5.73381229704634e-05
-2.65801823112767e-05
-3.04811407514512e-05
-1.3786187163531e-05
-2.70664694677469e-05
-4.3720114876873e-05
-1.50114291821098e-05
-1.57787057474079e-05
-3.37933304270914e-05
-3.96573015549318e-05
-2.42656897380994e-05
-5.57220387791532e-05
-4.6374051082298e-05
-2.76653081039183e-05
-4.3052802817618e-05
-3.77631298200591e-05
-4.6356310627503e-05
-1.80558871718095e-05
-5.08685430863143e-05
-2.39231729169282e-05
-2.31683981111537e-05
-3.520964524225e-05
-3.49804817755372e-05
-2.77203369622765e-05
-1.9985724126908e-05
-5.09597865771573e-06
-5.2309003215942e-05
-4.71765393421612e-05
-3.34964219289236e-05
-3.28291792960979e-05
-2.92806197229543e-05
-5.67151316519711e-05
-2.77088535140027e-05
-4.19063185939811e-05
-3.80616829624808e-05
-3.946583229969e-05
-4.97473369815047e-05
-1.77581646150816e-05
-4.32161093769957e-05
-3.58417014234857e-05
-3.37163570648971e-05
2.16368935718525e-05
-1.27433108891458e-05
-3.85160278887142e-05
-1.05307209870878e-05
-3.82520135709473e-05
-4.97619040126138e-05
-2.14587716869074e-05
-3.06091178983201e-05
-2.60799043987293e-05
-5.51519026967627e-05
-3.54522267306395e-05
-3.50908272687509e-05
-6.26580654112777e-05
-3.94971881294168e-05
-3.4879078468266e-05
-1.19608700427646e-05
-4.71912270703094e-05
-3.59359061693304e-05
-3.67983705289766e-05
-2.9655361565229e-05
-6.91845172545753e-06
-7.28066986287456e-06
-4.14816784638856e-06
-4.03967781495571e-05
3.40772649381178e-06
-2.56222733130893e-05
-9.29959201764011e-06
-1.70646627973598e-05
-3.84511173274074e-05
-2.80179941406901e-05
-2.54191637809742e-05
-1.51347357116632e-05
1.49367752580109e-05
-6.39742926894144e-05
-3.25977982351523e-05
-3.08189385713429e-05
-2.21854300457305e-05
-2.39491224941665e-05
-1.05833191764537e-05
-3.1504340406049e-05
-4.29376588725119e-05
-2.92712876801994e-05
-3.82942275464739e-05
-3.47418741722826e-05
-4.67116481577581e-05
-1.93690377191603e-05
-4.90635596803449e-05
-1.33035405405618e-05
-2.28026176349178e-05
-1.91679795705191e-05
-3.77985708803674e-05
-1.61233821585604e-06
-2.12914767454673e-05
-4.41046200018906e-05
-2.80614878588442e-05
-2.85393038256089e-05
-3.05289586210697e-05
-4.06379149140245e-05
-3.04554194561912e-06
-5.17005871157378e-05
-4.54584498820422e-05
-2.43374326348531e-05
-5.45562188598943e-05
-3.09002074694041e-05
-2.95114795386067e-05
-5.65224302128165e-05
-3.38159440407903e-05
-2.75373224195424e-05
-1.41851356394746e-05
-2.89033956735309e-05
-2.81764572843813e-05
-4.81770616907791e-05
-3.77543536921422e-05
-2.7315468264781e-05
-2.81933579359328e-05
-4.75167197523886e-05
-2.24313385946589e-05
-1.38768331753345e-05
-3.20182850475311e-05
-3.16722394947539e-05
-3.70417683751785e-05
-4.32676107739342e-05
-5.02373986875954e-05
-1.9192778505249e-05
-1.60331482719784e-05
-5.08265814889016e-05
-4.73343826312757e-05
-4.78373469349652e-05
-3.17920671399394e-05
-4.53046079644657e-05
1.1898332792953e-05
-2.96411057891122e-05
-2.68121553922854e-05
-3.81824953521323e-05
-3.72119295521862e-05
-3.58716306736337e-05
-1.48214515382571e-05
-3.67051277642012e-05
-3.03070120282645e-05
-6.0299417108703e-05
-4.75739226606255e-05
-1.04011811406427e-06
-4.21057108325195e-05
-2.03639413617658e-05
-5.30093117274288e-05
-3.85811120835347e-05
-1.26640243499482e-05
-3.0922528797601e-05
-3.23756959270539e-05
-4.96505877403543e-05
-4.80179213948287e-05
-2.5298264031055e-05
-3.86267719862372e-05
-5.15591746747644e-05
-2.40935211190013e-05
-3.3869496035203e-05
-4.54567172200927e-05
-5.07528720691146e-05
-4.86920181554881e-05
-4.03902558565878e-05
-4.62909712786189e-05
-3.35397076534184e-05
-4.62491597433434e-05
-3.16396009423746e-05
-2.64456488073106e-05
-2.66501158825134e-05
-2.55021707274055e-05
-3.97575516513561e-05
-2.32858343051954e-05
-2.21958659410009e-05
-2.94411867884303e-05
-2.79136105000527e-05
-2.66711674093738e-05
-5.00675061961894e-05
-1.22275466582942e-05
-2.61920571456091e-05
-2.76797984351423e-05
-1.4332418530552e-05
-1.53881771213946e-05
-3.18206224715352e-05
-5.08883515515331e-05
-4.22103415381287e-07
-4.93950335593862e-05
-2.33123867237697e-05
-3.24319651643561e-05
-4.60762548707525e-05
-9.58241481153014e-06
-2.1064889076789e-05
-3.99889884080619e-05
-4.82114210804406e-05
-3.59568814250441e-05
-5.46590337359325e-05
-3.82895705516033e-05
-3.71079996471538e-05
-2.61855681875931e-05
-1.61647477444842e-05
-2.16476978104564e-05
-3.01958342299811e-05
-9.67885908987373e-06
-3.4566471835466e-05
-5.94188458413511e-05
-1.09534502697165e-05
3.19527588783593e-06
-1.72845891812239e-05
-4.91399697322264e-05
-2.0554554609121e-05
-4.51263076835268e-05
-4.63454971596355e-05
-4.67072137876048e-05
-5.47340114448026e-05
-4.78596076805049e-05
-4.75055584746648e-05
-1.12089784538932e-05
-3.73058002481998e-05
-3.17582728487671e-05
-4.37314259597568e-05
-5.07334394674521e-05
-5.46927892319825e-07
-4.88827511067219e-05
-1.14040366157068e-05
-3.06742882917268e-07
-2.55306536366728e-06
-6.63424738173533e-05
2.20355329548311e-07
-4.21972340484082e-05
-4.81361090528453e-05
-7.39050868622608e-05
-4.57681499459312e-05
-3.48187502578574e-05
-3.22888756879559e-05
-2.92314787545435e-05
-4.33156437002572e-05
-1.90245094042242e-05
-1.48916237592346e-05
-5.1033331895382e-05
-5.18417221821921e-05
-1.40708064957065e-05
-2.80375525483747e-05
-2.37420594538803e-05
-2.34881695941101e-05
-3.48144677495104e-05
-2.39661190882461e-05
-2.88365909095897e-05
-1.33661002708319e-05
-5.4685911698352e-06
-3.05599367101759e-05
-1.93786863194242e-05
-1.56386001534273e-05
-4.3559971910984e-05
-5.84803400567431e-05
-2.78989653298039e-05
-1.8561280818983e-05
-9.35512856974909e-07
-5.28883405950124e-05
-3.07314357002573e-05
-4.15414118615401e-05
-4.53890097321743e-05
-2.11621263115471e-05
-1.87946352865982e-05
-1.91755516111784e-05
-3.04129302234135e-05
-3.3488368095119e-05
-4.31412058884821e-05
-5.57733507981568e-06
-5.96903794363296e-05
-3.50560848419942e-05
-3.09063604969449e-05
-8.90664329228997e-06
-2.49478890859884e-05
-4.3515568309369e-05
-4.39637913226507e-05
-3.01843890856146e-05
-4.28561431429164e-05
-2.51689940790648e-05
-5.57951482648275e-05
-1.47458691634418e-05
-3.5976809897376e-05
-4.25626247567884e-05
-3.22743006580197e-05
-1.17195916596817e-05
-3.05135957116599e-05
3.14690199591513e-06
-4.45486543389861e-05
-1.80161507842797e-05
-2.27873477724611e-05
-4.37357941292745e-05
-1.96569678167707e-05
-5.25617603750075e-06
-1.9491540375895e-05
-3.90553441080295e-05
-5.15473582150718e-05
-4.0577955262316e-05
-3.17704474695925e-05
-3.71512759424212e-05
-2.86246889300477e-05
-8.88915913015511e-06
-2.55331874600968e-05
-7.95342303803914e-06
-3.27398938990736e-05
-3.75335032194782e-05
-1.51164527133828e-05
-2.52115273155844e-05
-2.0954806184428e-05
-1.04398912553033e-05
-2.20153194769751e-05
-4.57092978701142e-05
-1.45606494192758e-05
-3.84419413678554e-05
-4.96677489154256e-05
-6.45065420155065e-05
-2.9597850157091e-05
-3.32109769371303e-05
-3.45772226711005e-05
-3.3797737553658e-05
-3.2732813280183e-05
-3.53715186208689e-05
-2.31874710990088e-05
-2.80372235076218e-05
-6.98244124868959e-05
-2.46268738503135e-05
-1.39407556295842e-05
-5.77433698753002e-05
-3.1488852194863e-05
-4.17913027918045e-05
-6.48409299027166e-05
-5.85474476910895e-05
-3.4147234087116e-05
-2.20287614772131e-05
-1.27862919067837e-05
-3.10989224389596e-05
-2.07351879791112e-05
-3.85513471954045e-05
-5.74795009314676e-05
-7.52627297772677e-06
-3.7185389025961e-05
-2.26546565896564e-06
-6.14351720542006e-05
-2.66602832341522e-05
-3.02173510000408e-05
-4.64218673964441e-05
-3.55323181646265e-05
-3.64605898434362e-05
-2.29191100651659e-05
-6.23313384210621e-05
-2.17234599882989e-05
-2.84890225319861e-05
-2.85668770951687e-05
-4.00507562918536e-05
-2.70624580944764e-05
6.11049043545302e-07
-1.92877828196309e-05
-2.21136195412394e-06
-1.77514737898756e-05
-5.05555516330768e-05
-1.24318776091009e-05
-2.18361869900183e-05
6.73584813759159e-06
-3.98277438182398e-05
-5.45173550887675e-05
-3.70994939542773e-05
-4.4323035898203e-05
-4.57633234413571e-05
-2.54178210714211e-05
-2.71749384045819e-05
-1.99427971378604e-05
-2.02282776329775e-05
-4.78181506948038e-05
-3.22451178619777e-05
-2.75699060485041e-05
-2.48469118182223e-05
-2.99886046648357e-05
-5.62714688115276e-05
-2.51792672135917e-05
-9.6780416028426e-06
-1.03776251471833e-05
-1.902813303317e-05
-3.33344883359359e-05
-5.50113401242776e-05
-1.69119346797517e-05
-3.47625542696667e-05
-3.88091775349456e-05
-6.94837511659212e-05
-3.27007015876369e-05
-2.81422527724251e-05
-1.33571654055423e-05
-2.71258645419261e-05
-2.19838482530141e-05
-2.59548526097079e-05
-3.12533234772351e-06
-3.36762184333479e-05
-1.38994328722226e-05
-2.12199991443548e-05
-1.49372035478846e-05
-1.88724055791942e-05
-2.48157652110789e-05
-2.92863195070644e-05
-5.26505272738387e-05
-1.93663665493974e-05
-4.9984942769696e-05
-1.74586570886276e-05
-3.90461910346506e-06
-2.1363462696027e-05
-3.37828202547962e-05
-1.45927015812193e-05
-4.65317545717567e-05
-2.06404784567202e-05
-3.31252005457352e-05
-3.20143279358859e-05
-2.22354781828925e-05
-4.14348767684713e-05
-2.35874741404499e-05
-4.06023049564306e-05
-1.97837566642627e-05
-2.26202166013865e-05
-4.33049869545824e-05
-1.03275171753213e-05
-1.52169796725126e-05
-2.49523276162627e-05
-3.08341272144321e-06
-2.73464840499946e-05
-4.22588481931136e-05
-1.71935355354896e-05
-7.83944493509351e-06
-2.73893785982695e-05
-3.12505516235237e-05
-5.37294390222713e-05
-3.00584930193051e-05
-4.273050107373e-05
-4.0706673737112e-05
-3.02855330418924e-05
-3.66333576602074e-05
1.58728634992731e-05
-1.23893908188558e-05
-1.62054102461574e-05
-3.69107911742139e-05
1.43590806804615e-05
-2.91201560828397e-05
-1.25326644418228e-05
-1.85084132611125e-05
-4.10044441063753e-05
3.75611039020897e-06
-2.08925761091761e-05
-1.28841414487711e-05
-6.34741255043359e-05
3.89777939380416e-06
-3.91895837714303e-05
-3.12249667916036e-05
-2.61106865770276e-05
-3.17418601318104e-05
-2.33116403131223e-05
-1.9642067545872e-05
-2.06129473270129e-06
-1.89227653546698e-05
6.25514905125537e-07
-2.01713511708226e-05
-2.45829474403522e-05
-4.25212571286788e-05
-3.23951362423151e-05
-1.74970084118801e-05
-7.8098090395872e-06
-2.53625675223734e-05
-4.8024856444545e-06
-2.62340968180685e-05
-1.61804279846475e-05
-5.21351576602147e-05
-1.57116148865854e-05
-4.60944166714368e-05
-1.32742070927151e-05
-2.61292670614689e-05
-3.38045670025896e-05
-4.43947807953888e-05
-2.70922573308203e-05
-1.67479731824506e-05
-3.84833720283447e-05
-3.90611531067347e-05
-2.58251815300434e-05
-1.3539658608283e-05
-4.52855526774967e-05
-3.70698586620542e-05
-3.84574887809757e-05
1.75728079484586e-06
-2.95251168413412e-05
-4.14682788919031e-05
-3.11004936214472e-05
-1.89040118746818e-05
-3.19916250880725e-05
-1.22846130686501e-05
-6.19723189815787e-05
-2.05839907462426e-05
-4.21299832402882e-05
-2.12432777109764e-05
-5.191794439402e-05
-2.1526093259903e-05
-6.68805639640756e-06
-4.88620527072994e-05
-4.79178583741584e-05
-5.45143393196541e-05
-2.39014135450285e-05
-3.04659102635066e-05
-2.94076623660336e-05
-4.04435237448536e-05
-3.87981765469229e-05
-4.14547781357919e-05
-1.04599325422909e-05
-2.90188284281875e-05
-1.40784675026153e-05
-1.90015957624491e-05
-2.85385075886555e-05
-1.3448534060817e-05
-3.49467516692449e-05
-4.65787659462938e-05
-5.37064648865424e-05
-4.28923939631979e-05
-3.61546418689577e-05
-3.33272457667086e-05
-1.35198187167805e-06
-8.54680782796968e-06
-1.59898707409637e-05
-5.41383682446458e-05
-1.4607274860059e-05
-3.72019345366744e-05
-3.96056286740836e-05
8.56500184281353e-06
-3.66195825537071e-05
-1.00626057355063e-05
-3.15992990893253e-05
-1.39276796311864e-05
-3.1453994042554e-05
-1.70859179717965e-05
-1.97808408891516e-05
-9.16898084154142e-06
-4.25501325647344e-05
-3.50237769397169e-05
-1.74133537282409e-05
-3.1624344846402e-05
-1.92784030741875e-05
-2.17339315424531e-05
-3.06598348840253e-05
-5.02247801968847e-06
-4.37141747463148e-05
-2.9345492845189e-05
-6.33975660369436e-05
-4.13319456615971e-05
-1.20942663018486e-05
-5.81280144977676e-05
-6.97806502601271e-06
-2.68109348692097e-05
2.21093539634151e-05
-4.87240655615549e-05
-2.51084034022621e-05
-1.8065179306079e-05
-2.77752226565676e-05
-5.78697179154926e-05
2.92300063207007e-06
-1.85021866900336e-05
-4.91376071953278e-05
-1.3958081502939e-05
-2.58760012812305e-05
-9.12347549671654e-06
-4.18271027480258e-05
-2.13210632387344e-05
-8.71224285922515e-06
-3.87962381480291e-05
-6.37779024937218e-05
-4.32835727431757e-05
-3.70029183339182e-05
-3.95773172463046e-05
-4.89311359373433e-05
-2.89346232428445e-05
-1.86086647406295e-05
-1.74917564009813e-05
-3.61138621544768e-05
-1.36191743195277e-05
-1.62260884031726e-05
-4.20087955998687e-05
-4.11032518174522e-05
-4.7719199881874e-05
-1.34721199386591e-05
-2.24948039857199e-05
5.00722950096191e-06
-3.32337457176674e-05
-5.23791037100972e-05
-5.02032018361021e-05
-4.25224961482667e-05
-3.94800356626246e-07
-3.46691357885281e-05
-6.96587512891854e-06
-1.88033143886783e-05
-2.67127192300803e-05
-9.48425302904646e-06
-9.02688335653607e-06
-2.29846686117123e-05
-1.5693749555457e-05
-2.68080910173716e-05
-4.90060253184173e-05
-3.04064048790678e-05
-1.49760925107916e-05
-1.8410525228646e-05
-3.39829793593631e-05
-4.43486676955441e-06
-2.2928018545843e-05
8.54850501444276e-06
-3.54485883678749e-05
-2.08454406997675e-05
-9.95577645279286e-06
-1.38664414754964e-05
-3.28239307070068e-05
-3.14308087229548e-05
-3.80243707988619e-05
-6.70347782534805e-05
-1.5299774649356e-05
-1.35435375430672e-05
-1.6700016443794e-05
-2.93421717756795e-05
-4.98796905100044e-05
-2.68103245676032e-05
-1.63964413173538e-05
-5.55594514493072e-06
-5.96498051290672e-06
-4.774696089125e-05
-1.45001877049345e-05
-2.27437403800246e-05
-5.27614985564155e-05
-4.01389819672509e-05
-1.83813110363219e-05
-3.08779231305062e-05
-2.93279536417047e-05
-3.09847393859897e-05
-1.84694828153476e-05
-2.06003521153058e-05
-2.04865768642638e-05
-5.61180864460714e-05
-2.01809546693645e-05
-7.81746200241638e-06
-3.39903501315471e-05
-2.54749275065326e-05
-3.7693712539368e-06
-2.55565962905911e-05
-1.12816581143859e-05
-7.08372519968403e-05
-7.29717290858623e-06
-3.61509883731042e-05
-1.89559076126341e-05
-2.75967086270252e-05
-4.6698325818813e-06
-2.28494609337988e-05
-1.04810843382645e-05
-1.80763387186065e-05
-2.48410430766564e-05
-3.00343702999308e-05
-3.41924090798443e-05
-3.37206343969878e-05
-2.5303639369347e-06
-2.34144570090787e-05
-1.71854766959153e-05
-3.68391356843696e-06
-4.07324158514332e-05
-7.58523048104983e-06
-3.20910912798854e-05
-2.24056750309457e-05
-5.70325120263538e-05
-3.54529356908275e-05
-2.26749720833046e-05
-3.60025201139856e-05
-1.91247688855609e-05
-2.05034517255461e-05
-2.39310052797213e-05
-2.78413199925799e-06
-2.79614310558229e-05
-2.01318134951186e-05
-4.05260559722889e-05
-2.57006658737233e-05
-3.50955976070626e-05
-3.61342099728333e-05
-4.13950299763701e-05
-1.90110684924337e-05
-2.34427989163364e-05
-1.99359040340916e-05
-4.1539824764943e-05
-4.16321727186658e-05
-5.37720195799596e-05
-2.01383721863879e-05
-3.30358300255841e-05
-4.43681286090216e-05
-3.60500234152495e-05
-3.19629170238634e-05
-1.46161734219177e-05
-1.60721715354577e-05
-3.81278564458863e-06
-3.02130398281989e-05
-5.75041304602651e-06
-2.34483488337296e-05
-2.75038551646478e-05
-1.78807659357188e-05
-2.91332335958601e-05
-1.07717200111566e-05
-3.21790650425814e-05
-3.71241600431653e-05
-3.89742087413483e-05
-1.4921761783361e-05
-2.65782622544256e-05
-1.44199597580258e-05
-3.46999386013533e-05
-2.38380047245498e-05
-5.49221169279815e-05
-4.34846370584544e-05
-4.64649593023108e-05
-7.58211611351216e-06
-7.08690489209981e-06
-1.25327246950817e-05
-3.07751541453162e-05
-1.66704478646602e-05
-2.57531364930911e-05
-3.18607490626006e-05
-4.07551209584644e-05
-3.93037253105105e-05
-2.1326501337942e-05
-1.40720822518879e-05
-3.27831835691942e-05
-8.56067535228207e-06
-9.80028952370173e-06
-3.38785706656733e-05
-2.93328928362048e-05
-2.35435113809411e-05
-1.36069740640205e-05
-4.12682990028633e-05
-2.14150709939877e-05
-4.55391669344117e-06
-2.73693301929698e-06
-1.93482265204615e-05
-2.86632544457741e-05
-3.49514134300775e-05
-1.39365072503271e-05
-3.32083577897436e-05
-1.38812654609754e-06
-5.3754064025163e-05
-4.14789216967007e-05
-2.41436472914075e-05
-2.68636313614573e-05
-7.19540807213137e-06
1.63865168219928e-07
-9.62917376039694e-06
-3.09559360973279e-05
-3.51979132346173e-05
-3.45005035939755e-05
-2.82871097381761e-05
-2.9803614702247e-05
-3.6715176986894e-05
-1.75364662050177e-05
-1.84455185915639e-05
-3.24338226762203e-05
-1.38475048861033e-05
-5.44473966404071e-05
-2.07511110551465e-05
-5.48375028790562e-05
-1.25332279734476e-05
-1.83300672261073e-05
-6.32882185058724e-06
7.11368527040827e-07
-7.93716682661652e-06
-6.00321365407194e-05
-4.36098513518165e-05
-4.09204351856425e-05
-2.7277017173924e-05
-5.2749912679698e-05
-2.11454051143388e-05
-3.14440509194305e-05
-4.73315576768523e-05
-1.53314946377158e-05
-4.03436648956423e-05
-4.90426727533724e-05
-2.98886293631911e-05
-1.91721576212912e-05
-5.07164940410515e-05
-3.46577855881178e-05
-5.21775736050903e-05
-4.34116253442738e-05
-2.70181481110019e-05
-1.29218729742904e-05
-2.21545638355498e-05
-2.59209303065915e-05
-2.82301433043823e-05
-4.45093390710149e-05
-4.3956130700921e-05
-2.54035220913447e-05
-5.31940078163455e-05
-2.47192782249725e-05
-2.6945299935519e-06
-3.67410965220106e-05
-3.20262187915901e-05
-3.81566122534453e-05
-2.59057753145842e-05
-5.25636532795156e-05
-3.1228088727808e-05
-2.57089271035979e-05
-2.09917066714631e-05
-1.08692773398342e-05
-3.39209650583288e-05
-4.51339112405078e-05
-2.39998416225187e-05
-1.99253111234041e-05
-4.1144379936829e-05
-3.19197079959209e-05
-4.2067788057141e-05
-4.26702215781506e-05
-1.61650402424979e-05
-4.48522792052132e-05
-6.10975530215141e-05
-2.25263706047244e-05
-4.26950156242503e-05
-2.53719202208923e-05
-1.75543717410221e-05
-1.31058990722822e-05
2.63169519668751e-06
-4.37892469085393e-06
-7.15363051864898e-05
-2.40508772525762e-05
-1.29319736221548e-05
-3.61423842275621e-05
6.26139269921229e-06
-2.39132424181427e-05
-1.57648862358823e-05
-8.08449511117258e-06
-3.02704323147744e-05
-1.82220586867213e-05
-1.52665025154787e-05
-2.38305453538417e-06
-3.2549957916979e-05
-3.60059458557453e-05
-1.55420364121017e-05
-3.60803851768514e-05
-1.90048118576091e-05
-2.36783433306408e-05
-1.72822429481839e-05
-4.4237197387471e-05
-2.96681936400641e-05
-3.60660420620237e-05
-4.54468542710214e-05
-3.71484074691302e-05
-5.47772918458644e-05
-3.14856735884199e-05
-1.86908673451466e-05
-3.86212963686928e-05
-3.45697247113904e-05
-3.9723712006591e-05
-4.53995470497825e-05
-3.37759991592945e-05
-5.48815075855945e-05
-1.32644683660168e-05
-6.53081245371905e-05
-2.14330828097389e-05
-3.46998533238148e-05
-4.75718958753202e-05
-4.66490704074804e-05
-7.59582857808828e-06
-4.58527918142733e-06
-2.89967699825357e-05
-3.26806116585778e-05
-4.45417488775515e-05
-3.67180230796712e-05
-1.12163279947522e-05
-2.78063072583224e-05
-3.3172036507236e-05
1.84808920281965e-08
-2.99885954985694e-05
-2.74857408904479e-05
-5.3999168913992e-05
1.20043861739888e-06
-4.22306319792517e-05
-4.16235723447151e-05
-2.22258828825709e-05
-2.31889429336648e-05
5.57027919287957e-06
-2.66398226040762e-05
-2.18520410739053e-05
-4.12123366935266e-05
-1.16509585402929e-05
-1.02558622399668e-05
-6.06057376264882e-05
-5.19897300704544e-05
-1.48162519508346e-05
-4.72422407301352e-05
-3.42475277257986e-05
-6.30607974219828e-05
-3.46173424347023e-05
-3.27564231508355e-05
-3.72253541051292e-05
-2.95697497651909e-05
-2.28863299209844e-05
-1.72262053425883e-05
-1.28235173462508e-05
-2.2920977378702e-05
-3.02618823898995e-05
-5.37618516243541e-05
-2.1850352768226e-05
-1.40564552624586e-05
-3.33165355847376e-05
4.83829287410073e-06
-4.08414427758855e-05
-1.20418031600968e-05
-4.67063269754293e-06
-1.71030544694875e-05
-1.12976617189606e-05
-2.0485940015227e-05
-1.93453162878312e-05
-4.05174230120474e-05
-3.12521739074503e-05
3.37285194181568e-06
-6.97720330345694e-06
-3.84448902524613e-05
-3.11981849236692e-06
-2.9781276660478e-05
-1.40275963933924e-05
-2.99836960218933e-05
-9.6459607700242e-06
-3.26999090621216e-05
-2.28307813155306e-05
-1.01921086324022e-05
-2.42630013239418e-05
-2.0733857943621e-05
-2.62648932009547e-05
-2.50156635755328e-05
-3.40484217886763e-05
-5.19330205477913e-05
-1.09760007465596e-05
1.10905027988562e-06
-2.5152761114131e-05
-1.70997464487531e-05
-2.04237212786336e-05
-1.9745254703059e-05
-4.04798731338178e-05
-2.1592617472955e-05
-2.82764773529076e-05
-1.82861894266995e-05
2.95448100287926e-06
-3.30546716737152e-05
-4.0491186598539e-05
-1.8210991133435e-05
-8.39399317981153e-06
-5.07599257462301e-05
-1.45941701816584e-05
-3.26780516730577e-05
-4.40922835451336e-06
-1.24978514752909e-05
-4.45682545440132e-05
-6.76360487763944e-06
-2.94031279979461e-05
-3.12557308830769e-05
-4.3088379350458e-05
4.73517366147952e-06
-2.31772839901691e-05
-5.43999198291041e-05
-3.34454202178392e-05
-2.59007474964012e-05
-3.94647801988375e-05
-3.04968897147891e-05
-2.5747066526243e-06
-4.25775586790408e-05
-1.89765472073203e-05
-2.6017064656312e-05
-1.2518112466747e-05
-3.75577013816227e-05
-1.96941477288333e-05
-9.52624171193497e-06
-4.49925677525261e-05
-1.8655851954527e-05
-2.4768288072762e-05
-3.18120866600638e-05
-2.38575839475948e-05
-4.26933146847998e-05
-1.97486720773986e-05
-6.38269931360445e-06
-1.39964758286849e-05
-2.05840188453013e-05
-2.27996510557281e-05
-2.32248618184683e-05
-1.11771322456445e-05
1.17501608541853e-05
-5.96955067252119e-05
-3.76995120690385e-06
-1.50181768874132e-05
-4.81873797561629e-05
-5.60804642459753e-06
-2.02665695700047e-07
-3.82453518879383e-05
-4.31707724811339e-05
1.58434121266666e-06
-9.17113295415612e-06
-9.6846419851515e-06
-1.45963372695455e-05
-4.63972333705215e-05
-1.59017673243288e-05
-1.88930259949783e-05
-3.73826936622511e-05
-2.26562068569945e-05
-1.34983637482077e-05
-3.0992898377478e-05
-1.60607340668869e-05
-2.8957715120948e-06
-1.01481790215677e-05
-1.92742019700079e-05
-4.50918427259981e-05
-3.39535920292902e-05
-4.10885791917712e-05
-1.80376580682509e-05
-4.32498813683517e-06
-5.55807533280297e-06
-1.35626180950698e-05
-2.19550200587942e-05
-1.79858943965038e-05
-2.1833326115151e-05
-2.62341926314197e-05
-2.93545286517486e-05
-3.79833027731301e-05
-1.84707777180465e-05
-1.97243227505955e-06
-2.67589783450681e-05
-9.27830989826457e-06
-2.61132384420552e-05
-3.18104730569299e-05
-1.72485130621661e-05
-2.05543493939474e-05
-2.01934092279134e-05
1.47208295986121e-05
-3.73871383295497e-05
-4.6135008126993e-05
-2.06481803187925e-05
-2.96756687198914e-05
-4.28881056225154e-05
-2.31680110169141e-05
1.91489342599032e-06
-5.00302023840787e-05
-2.00722307830143e-05
-2.64278995567084e-05
-4.25658782973266e-05
-7.2080895011614e-05
-3.63597114389776e-05
-6.32933705630814e-06
-1.83274516677602e-05
-2.01636586109312e-05
-1.15084084449314e-05
-7.36977042178881e-05
-1.69881954088136e-05
-2.46304921610358e-06
-2.60948117697067e-05
-2.10587106565431e-05
-1.11782139665473e-05
-3.05561670660728e-05
-2.03976756194497e-05
-2.86068998890645e-05
-2.0716241295313e-05
-1.77677703304159e-05
-1.39601963550989e-05
-1.37181411771353e-05
-4.74211829316034e-05
-4.33830863487308e-05
-3.82169292273927e-05
-3.65973634268831e-05
-4.36237104797345e-05
-2.33192637554491e-05
-1.53553101208655e-05
-1.79979902664849e-05
1.27438482655244e-05
3.61968658300755e-06
-4.11832371836638e-05
-7.87750993842477e-05
-1.35257381394857e-05
-3.66509034932796e-05
-2.34539402505977e-05
-1.29166068537465e-05
-9.39804450504058e-06
-2.76654531143725e-05
-6.0256349987554e-05
-3.42741862869664e-05
-2.88550714969247e-05
-3.49617764897151e-05
-3.93310784297251e-05
-3.47946739088236e-05
-3.29302708452533e-05
-2.87696994199319e-05
-1.08950513255253e-05
-3.84321410967066e-05
-2.89533179493159e-05
-4.23591408378202e-05
-2.11664255633634e-05
-6.04050559473124e-05
-3.99744509016539e-05
-4.5923505728851e-05
-1.93109967805285e-05
-5.139106520378e-05
-3.15629921759581e-05
-5.09169997851065e-05
-3.03155781568608e-05
-5.18091889477747e-05
-3.53794631134889e-05
-3.83042882248175e-05
1.93926026988483e-06
-3.11928141763137e-05
-4.07930204378641e-05
-3.72076608482642e-05
-6.476826293866e-06
-2.63002406491371e-05
-3.19288640573611e-05
-1.26358879076166e-05
-2.88100862794688e-05
-3.71887585128042e-05
-2.91910198811897e-05
-5.20892809916401e-06
-4.62170983305605e-05
-2.65962926644549e-05
-4.16631109657469e-05
-2.57127726053636e-05
-1.91171171454995e-05
-2.95200808432812e-05
-8.5741057672058e-06
-5.69357389338238e-05
-1.84425785106786e-05
-2.31991590029756e-05
-4.72523855047601e-05
-3.8512934130532e-05
-2.41935913474318e-05
-2.46466632819046e-05
-2.66682403706828e-05
-3.68613355358482e-05
-1.86732210436366e-05
-2.85364536431885e-05
-2.45297202925035e-06
-3.1265065267878e-05
-4.00318987759743e-05
-3.69837107934855e-05
-1.72485039404207e-06
-2.87170817025875e-05
-5.71958652622243e-05
3.30356462942234e-06
-3.17695445068594e-05
-4.66752674586803e-05
-4.62873218343624e-05
-4.04428754041184e-05
-1.53709545565721e-05
-4.36373336101134e-05
-3.92899836516303e-05
-6.36089508993004e-05
-3.10507935617497e-05
-1.35231691337653e-05
-2.67278301109087e-05
4.80744032355019e-06
-4.05769763789211e-05
-3.7158316172757e-05
-2.26057718990789e-06
-4.66675271112542e-05
-5.96016993152371e-05
-2.68646283922184e-05
-1.64582189398565e-05
-4.66231230167565e-05
4.99382593555552e-06
-4.6334285604914e-05
-4.16038281822782e-05
-2.30286329940151e-05
-1.53493681156229e-06
-2.74196079000744e-05
-3.92991612103098e-05
1.01951121910181e-05
-2.83246305505809e-05
-1.6406421939689e-05
-2.44706577140392e-05
-8.00919130785619e-06
-2.14064346070637e-05
-2.61672177082835e-05
1.29433426877406e-06
-3.39395486142587e-05
-1.8633697534718e-05
-2.81037379289913e-05
-3.2381167038336e-05
-1.51645927466507e-05
-3.16504426258262e-05
-1.1982382263269e-05
-1.8523710871417e-05
-3.98593283123992e-05
-4.63168729960281e-05
-6.22389714222748e-05
-2.52171406769442e-06
-1.99230134913841e-05
-2.14871641218167e-05
-3.95702631485407e-05
-2.17495820213688e-05
-9.54160516484568e-06
-5.7518479612583e-05
-2.83744329813088e-05
-1.03683817367785e-05
-2.90638944913041e-05
6.72085441000895e-06
-3.81286709279184e-05
-4.908611439309e-05
-7.85780964004154e-06
-7.88316341393477e-05
-5.91475771678061e-05
-6.12096410566412e-05
-2.50211988470882e-05
-2.56730122854212e-05
-3.24723522554042e-05
-4.79114594165239e-05
-6.75740018790833e-05
-2.44642699298674e-05
-2.04213194157895e-05
-5.60475171773775e-05
-6.77141940401998e-05
-1.43306225819733e-05
-2.05340506771001e-05
-2.33254025312204e-05
-2.38777868222442e-05
-4.51645622503394e-05
-1.40195833897772e-05
-3.80652266408656e-05
-3.54867532894001e-05
-4.33073422632213e-05
-2.72264552523153e-06
-3.85893682795494e-05
-3.31999972574904e-05
7.59992940514367e-06
-5.55087943994023e-05
-3.46657079867576e-05
-3.03425397274156e-05
-2.88174199388639e-05
-4.87497935638168e-05
-5.6146453198982e-05
-2.4233264013752e-05
-2.39143911593797e-05
-2.80245672117542e-05
-3.36961637489992e-05
-7.45616363015439e-06
-2.97265414093581e-06
-4.60393787901552e-05
-2.09539585562831e-05
-1.66838977137285e-05
-2.79841799022578e-05
-5.40112882884543e-05
-5.03619315021358e-06
-4.977033157239e-05
-3.13159536411354e-05
1.00435214957488e-05
-3.74959567048127e-05
-1.53703911376045e-05
-3.93064891520742e-05
-1.1916282877094e-05
-2.84684478188241e-05
-3.38343459863411e-06
-6.09651502515478e-05
8.83474973096454e-06
-4.8548121857473e-05
-4.60080226382684e-05
-3.69728671499893e-05
-2.05304233890306e-05
-4.29531848407389e-05
-1.71174769071591e-05
-1.83200746457482e-05
-2.41605197158734e-05
-4.74965250041131e-05
-5.14088348661264e-05
-1.1749649904698e-05
-1.39610684752902e-05
-5.0585829884844e-05
-3.24925926437192e-05
-1.64431638030222e-05
-3.5429176027326e-05
-4.66712242860501e-05
-2.19344875994403e-05
-1.79492979939597e-05
-5.95086868717362e-07
-3.96319958582866e-05
-6.13152355203421e-05
-2.46725900425095e-05
-4.00435776532417e-05
-2.66462546702457e-05
-3.52676305179904e-05
-1.55282253639897e-05
-2.79471592710706e-05
-4.20408248601668e-05
-3.89426720953944e-05
4.34283853778674e-07
-5.66697224323584e-05
-2.04958749320544e-05
-4.1446063930632e-05
-1.80270364739553e-05
-2.26197018321674e-05
-4.53046046123433e-05
-2.23386610810643e-05
-9.75056459429773e-06
-2.77465362220736e-05
-3.62527337262909e-05
-2.95892283491235e-05
-4.37257587517759e-05
-3.73063176130388e-05
-4.57494917650554e-05
-2.58389087922729e-05
-1.05451530445528e-05
-1.13718552044957e-05
-1.38965146370886e-05
-1.8230568090017e-05
-1.27538587915141e-05
-2.87227919081681e-05
-2.73972208713937e-05
-2.87683617068317e-05
-1.65827899566211e-05
-3.19687487147034e-05
-6.50128632265383e-05
-4.50704880006249e-05
-4.37064160450349e-05
-1.5634258867354e-05
-2.22918372295956e-05
-4.12153281096366e-06
-1.80339703679505e-05
-3.64893280914989e-05
-2.9339649694333e-05
-3.47322283897737e-05
-4.46521769564594e-05
-1.4086321811064e-05
-4.85741488759699e-05
-4.9147302328501e-05
-1.98672410036804e-05
-4.47162453543769e-05
-3.16448381471326e-05
-3.33561792027762e-05
-3.59051975245128e-05
-1.11992733171561e-05
-4.64455779240258e-05
-6.23562525049535e-05
-2.74738054156451e-05
1.8789428227779e-06
-6.01615248337211e-06
-5.42256835203982e-06
-7.63549420066248e-06
-3.36716808423811e-05
-3.20747731550048e-05
-2.16288537723374e-05
-2.22295962271836e-05
-4.03947443060641e-05
-1.09038872757356e-05
-3.0005480105311e-05
-1.66458553946387e-05
-3.66510282153832e-05
-1.42535563495314e-05
-4.90998540657412e-05
-3.22111867159274e-05
-2.00632518388695e-05
-2.01827109175728e-05
-4.37121199647243e-05
-2.5615608066886e-05
-1.10834572280988e-05
-3.65909472151053e-05
-3.12763050302127e-05
-2.63825618174065e-05
-3.89842045548697e-05
-2.6577355656777e-05
-1.51070008624883e-05
-5.69703756133454e-05
-4.81926486484729e-05
-6.62736188817642e-05
-3.15073733863315e-05
-5.17845977591938e-05
-3.10454990558528e-05
-4.41131330905297e-05
-2.19954871394225e-05
-2.36008940079925e-05
-3.23591906523853e-05
-1.80442816619776e-05
-3.77669571842023e-06
-3.62225802503557e-05
-3.45561266311454e-05
1.03139679403183e-05
-4.27747087614151e-05
-3.77359447104776e-05
-5.00176024083558e-05
-3.87339970349734e-05
-4.65570710979127e-05
-1.31138273306362e-05
-4.55553999681417e-05
-4.83377186656257e-05
7.96443805214438e-07
-3.27375753918826e-05
-3.19897287263697e-05
-4.59771836233447e-05
-2.74005990232574e-05
-4.74889733618755e-05
-2.66878881382979e-05
-4.65640748693625e-05
-1.71452018505718e-05
-1.84539862182792e-05
-2.77844622516367e-05
-3.0068840497918e-05
-1.59325478823819e-05
-8.24021841263997e-06
-1.78603351396203e-05
7.02320878760453e-07
-8.81665299367815e-06
-2.05602389260274e-05
-1.24967364874037e-05
-2.78626763755347e-05
-4.24102843866428e-05
-2.76116325422675e-05
-5.70008296836539e-05
5.77918380033156e-06
-7.293125811133e-05
-1.78987865697218e-05
-2.11827804341494e-05
-1.05143232544153e-05
-3.69950832297382e-05
-4.7249504099069e-05
-4.40024258449274e-05
-1.2593936828991e-05
-1.93646818156106e-05
-5.89369726373624e-06
-1.73230257614746e-05
-2.76001979738138e-06
4.91880358582305e-06
-1.87038448792016e-05
-1.30683719100031e-05
-2.17596567446806e-05
-3.34932413658902e-05
-5.47520554634366e-05
-1.63027668695598e-05
-1.8451452578293e-05
-1.95429405779584e-05
-2.69799506873214e-05
-3.2667465365495e-05
6.64860948743584e-06
-2.22783070653232e-05
-9.95885231794565e-07
-2.70884819322552e-05
-3.3313677733211e-05
-1.8506242654819e-05
-3.23217008436023e-05
-4.05655326752703e-05
-5.10562827901603e-05
-4.2584753348943e-05
-5.74150005493575e-05
-3.44519454394518e-05
-1.17354197612816e-05
-4.08386299909265e-05
-2.02795457221538e-05
-3.27819175636833e-06
-4.05815669451596e-05
-1.05436283181386e-05
-1.75252092810605e-05
-6.16106313450619e-05
-5.63731808563697e-05
-3.10166925842709e-05
-5.84191610830114e-05
-2.23603550673919e-05
-2.32334352990542e-05
-5.12764352969366e-05
-2.12588235084301e-05
-4.50671216671161e-05
-1.37975523955328e-05
-8.57673700941339e-06
-2.89572507651267e-05
-1.0392755614976e-05
-3.89803997969206e-05
-2.10068182840028e-05
-2.56129994909398e-05
-2.75387163865031e-05
-3.28508437754662e-05
-2.04091782311566e-05
-9.00267307503685e-06
-1.59337356756085e-05
-2.45797837848909e-05
-1.15835872436813e-05
-2.63963364217382e-05
-2.83206485257981e-05
-1.61034752153729e-05
-3.71335983676178e-05
-3.28416762840532e-05
-2.88356927332435e-05
-1.06058769895044e-05
4.23951820001058e-06
-3.44595778364066e-05
-3.48074048209989e-05
-3.18615660628437e-05
-3.55966543825755e-05
-2.39327851747614e-05
-3.67615610832949e-05
-3.26322489778441e-05
-1.39175383373002e-05
-1.81886372080079e-05
-4.05356244092795e-05
-4.12491287184104e-05
-2.04055558384637e-05
-8.75657845973386e-06
-4.90003834661328e-05
-5.71071459767583e-05
-4.24613402152708e-05
-2.83615077010039e-05
-2.23779499097152e-05
-4.01171680520714e-05
-2.2675830747832e-05
-6.50690915627858e-05
-6.08398465209183e-06
-3.27577526174935e-05
-1.34428550410292e-05
-5.39072583612372e-05
2.69538833182155e-09
-1.69873834917176e-05
-6.39183772941384e-05
-8.31277540936979e-06
-3.9391809579576e-05
-5.13012371282023e-05
-5.78131795323605e-05
6.34525750769185e-07
-1.03327420017054e-05
-2.65624863439013e-05
-7.41589840668133e-06
-4.10095923263536e-05
-6.31543303256323e-06
-4.26158920876332e-05
-1.91189019617619e-05
-3.68501724991036e-05
-3.34508614367292e-05
-3.43931526435092e-05
2.31638373480839e-05
-1.55828598639257e-05
-3.91426605239168e-05
-3.20646904405983e-05
3.74444532603229e-06
-3.733538927865e-05
-4.1132382774732e-05
-1.62979726641482e-05
-5.44681634359205e-05
-3.42592006385423e-05
-1.76575850168999e-05
-1.36259080324458e-05
-2.29732377408442e-05
-2.41096775025817e-05
-3.52103572881757e-05
-1.16784883701656e-05
-5.44627849116053e-05
-4.85999222467432e-05
1.81037150746131e-05
-2.12353674076176e-05
-4.55429393478058e-05
-4.43154611232699e-05
-3.61610306152472e-05
-9.89852954938971e-06
-1.6539276090521e-05
-2.42473074376867e-05
-1.03888815096173e-05
2.23183628463666e-06
-2.56462738683824e-05
-1.89977769689763e-05
-3.56270512529385e-05
-2.81474402075091e-05
-3.40407399449997e-05
-1.33763026193837e-05
-2.76521137662405e-05
-3.55316629556731e-05
-2.16691196986025e-05
-5.00645365553279e-05
-3.27796017599521e-05
-3.84179361887613e-05
-4.59096378054442e-05
-1.59581377366574e-05
-4.17020309694792e-06
-1.83119255196625e-05
7.28895720378368e-06
-3.38682544815816e-05
-1.33548546156105e-05
-4.31637872100264e-05
-2.90419520010457e-05
-9.52134743145466e-06
-4.40375393401787e-05
-3.36121568560973e-05
-3.3019378592903e-05
-3.40839932202713e-05
-2.49539273553099e-05
-1.84467423611494e-05
-8.10820307042511e-06
-2.35753883854167e-05
-2.59261771292978e-05
-3.78038145118829e-05
-6.32206589690683e-05
-3.29944737512331e-05
-3.08836320063229e-05
-4.75664567069075e-05
-2.62174441010274e-05
-5.94707796737915e-06
-3.81293610474114e-05
-4.32400794337625e-05
-3.76384120177315e-05
-1.9025541073431e-05
-1.93344748047527e-05
-1.82400527079349e-05
-3.81241279104865e-05
-2.65553165263874e-05
-4.68452833619353e-05
-3.2412675783211e-05
-2.74189633916338e-05
-3.62092911271847e-05
-3.47226103865861e-06
-2.34387321510481e-05
-1.33247954658746e-06
-1.64149280602763e-05
-1.64228474684712e-05
-1.99982914076127e-05
-1.88137537697195e-05
-1.4727112023249e-06
-2.564952391465e-05
-2.78410671632858e-05
-3.20597302667955e-05
-4.01697155361695e-05
-5.41179292937286e-05
-1.67330811829088e-05
-3.83482179009023e-05
-1.71933811489631e-05
-2.05469732614806e-05
-3.14975945713249e-05
-4.01195082775299e-05
-2.31693499865637e-05
-1.40470182644701e-05
-2.70065082472369e-05
-2.81744458926666e-05
-3.66211050002842e-05
-4.07833071920056e-05
-1.78077581390549e-05
-4.10650219849293e-05
-3.02650813286775e-05
-3.21949404569432e-06
-2.43547572711312e-05
-3.36268263894163e-05
-5.36370792785562e-05
-2.69320559909531e-05
-2.71166732889731e-05
-4.1953834147631e-05
-3.44810129691425e-05
-8.96144784615122e-06
-4.45105082853032e-05
-3.10396108661479e-05
-4.16599978512063e-05
-2.87762443112913e-05
-3.62981406575513e-05
-1.10877567382758e-05
4.13509022522121e-06
-3.70207058300233e-05
-9.01349832681702e-06
-4.97455080411188e-05
-4.5953685335269e-06
-4.77157213384427e-05
-4.71059970865905e-05
-2.14589161322176e-05
-5.01080820906521e-05
-1.90118969731728e-05
-2.18380430011819e-05
-1.9205859284026e-05
-2.02302550008791e-05
-5.82220893544434e-05
-3.27162247498567e-05
-5.16439742622197e-05
5.50193058791594e-06
-4.72671785421035e-05
-2.23127368194574e-05
-4.02375309461767e-05
-3.61905860436177e-05
-4.26117597305438e-05
-1.72075938036814e-05
-2.27370426437642e-05
-3.24675843215588e-05
-4.36046132166551e-05
-2.56745623001172e-05
-3.28762757049902e-05
-3.2435796663439e-05
-4.71399938053709e-05
-9.43279012096114e-06
-3.75892006644297e-05
-4.73073416272978e-05
-2.81153664577084e-05
-6.05832829413586e-05
-4.67197730993044e-05
-2.63646426495298e-05
-3.51048731836132e-05
-5.12478431618466e-05
-5.99612187135128e-05
-2.97943743819149e-05
-2.69378450718638e-05
-4.58214451346574e-05
-4.65451354681584e-05
-2.46663301628151e-05
-3.79728826955271e-05
4.8598677550974e-06
-2.44999496562329e-05
-5.62628768436789e-05
-4.40193105449663e-05
-2.01920723888945e-05
-4.12408186754202e-05
-3.73487080501769e-05
3.77165905693472e-06
-1.54755070022826e-05
-3.72513775714444e-05
-2.16220302596154e-05
-4.52517184695625e-05
-4.84321668748321e-05
-2.77158049156915e-05
-1.72235779662346e-05
-2.72288097377198e-05
-2.25119129797718e-05
-3.56586277403616e-05
-1.85345865876665e-05
-2.14808647339898e-05
-6.91500142403572e-06
-5.30008504129143e-05
-2.85760306824933e-05
-1.86713709413426e-05
-2.99186637518396e-05
-7.97515050652091e-07
-1.18982862634469e-05
-2.29497413757182e-05
-2.98416334106933e-05
-5.69286044539072e-05
-2.50278732332336e-05
-1.12563478174912e-05
-3.01719702064174e-06
-2.43945854161064e-05
-3.75332662390438e-05
-5.16234370915704e-05
-3.97381131506872e-05
-2.39024330634567e-05
-1.22693726641058e-05
-2.65635200644957e-05
-2.1537387521001e-05
-1.36322198117227e-05
-2.39155386143874e-05
-4.43757963930777e-05
-4.48926012006793e-05
-2.40677533620919e-05
-5.12766837317989e-05
-3.12129436720242e-05
-3.23476891814328e-05
-2.57095046701277e-05
-2.29990313442592e-05
-3.85973389139544e-05
-6.33357840623738e-05
-2.0838415660752e-05
-4.1268152889676e-05
-2.58805837101437e-05
-2.87975460390989e-05
-2.50929210880441e-05
-2.57057933243154e-05
-1.81574585048433e-05
-2.35550608525737e-05
-4.18949506533349e-05
-1.45615676793232e-05
