# Supplementary material for: Research on computational propagation and identification of mine microseismic signals based on deep learning
Source: PLoS One. 2025 Oct 22;20(10):e0334641. doi: 10.1371/journal.pone.0334641 (PMC12543183; doi:10.1371/journal.pone.0334641)
Supplement: S6 Data — (ZIP) [file pone.0334641.s006.zip › 000100900000196.xlsx_0.txt_24.txt.txt]

2.35053582556852e-06
-3.32936908612625e-05
-4.47577548661664e-05
-8.67273159543013e-06
-4.49775580104669e-05
-3.11967873997857e-05
-4.33820082300719e-05
-5.33412278215296e-05
-2.13240714371129e-05
-2.96172914500915e-05
-3.26220615969774e-06
-2.57020568633578e-05
5.51638802883247e-06
-2.80219321416516e-05
-4.31148345158632e-05
-4.39552213775994e-05
-1.26090992253245e-05
-2.38155528433751e-05
-3.99769539317099e-05
-3.36319865717327e-05
-2.6067319093402e-05
-2.41022305765064e-05
-3.07813414191781e-05
-4.64353047339254e-05
-3.8302951823869e-05
-2.17137051057442e-05
-1.81830010788041e-05
-3.45494843540257e-05
-7.66536554723663e-06
-4.50327072778175e-05
-7.59866236702131e-06
-4.58200172728525e-05
-1.85750585866241e-05
-1.65856885027228e-05
-1.89947406753659e-05
-2.80340222251712e-05
-4.56698670059921e-05
-6.50306057414796e-06
-2.08246447829195e-06
-3.87229126777782e-05
-6.26053021041771e-05
-1.79284393695874e-05
-1.21668008969873e-05
6.03616352863391e-06
-4.97344912338062e-05
-2.69034587273354e-05
-4.20501940442162e-05
-3.07215969920386e-05
-2.02458088839137e-05
-1.83403406091056e-05
-2.40436441324563e-05
-3.45341941173183e-05
-4.18503305198057e-05
-2.73360783972071e-05
2.3998354879069e-05
-6.80933718550832e-06
-2.60620075833485e-05
-2.84053570406206e-05
-5.10869218069841e-05
-2.14245408097633e-05
-2.28221147756859e-05
-5.39701237091405e-05
-1.6026293469983e-05
-6.38741380464909e-07
-2.03506480461304e-05
-4.00701106177713e-05
-2.1604464096754e-05
-3.23723829429889e-05
-4.52630012604512e-05
-4.4850039919206e-05
-2.96990166503846e-05
-5.10980492624435e-05
-4.13636578091407e-05
-1.60490162783105e-05
2.04761159081235e-05
-3.75165367707886e-05
-4.36296070853579e-05
1.53706594532357e-06
-3.56382702876762e-05
-2.66621104490368e-05
-2.86148981770099e-05
-3.71939596222955e-06
-4.11004615323039e-05
-2.98993123831505e-05
-2.29157144763779e-05
-3.37322289975596e-05
-1.92685635604111e-05
-9.42683343193274e-06
-2.81633826637794e-05
-4.66219985715824e-05
-2.72862163131195e-05
-2.63892700150069e-05
-1.34054880267131e-05
-3.82348010234078e-05
-1.82843059198037e-05
-1.46281009136752e-05
-4.27837791426914e-05
-6.30215718075447e-06
-3.3076161314347e-05
-3.81960898734889e-05
-3.18408761472297e-05
-5.55137510573553e-05
-1.83170568135402e-05
-5.59950487192324e-05
-2.84118423516297e-05
-1.14221775840171e-05
-6.19059288398835e-05
-1.74849451183767e-05
-2.53863015785263e-05
-1.87107013466106e-05
-3.85382245593147e-05
-2.45431696499681e-05
1.26624874575005e-05
-4.9404568330919e-05
-4.27716935763316e-06
-2.49998716411296e-05
-4.75790620514174e-06
-1.22854710615377e-05
-5.4563998156219e-05
-3.68032281233119e-05
-2.80556448434085e-05
-2.52272060987413e-05
-4.37874068153553e-05
-5.89373522283191e-05
-4.08602930378461e-05
-3.12681200430214e-05
-2.09513232822415e-05
-3.26627679747952e-05
-2.50883070508426e-05
-1.55005315788433e-05
-2.85347313876808e-05
-1.57928767799748e-05
-4.65175443660415e-05
-3.0306915208674e-05
-4.61039074879816e-05
-2.98931861905984e-05
-1.49148504789061e-05
-3.91194948274302e-05
-2.0698847758887e-05
-1.32258050645271e-05
-2.01612030317477e-05
-2.63086663543072e-05
-7.40345625250729e-06
-2.40971975623959e-05
-3.4926133493304e-05
-1.92122265350244e-05
-5.25627550080863e-05
-3.78452101643132e-05
-2.04885729587195e-05
-3.93891692348389e-05
-2.51820989736383e-05
-1.71632781618582e-05
2.08523413773989e-06
-4.27995173913082e-05
-4.87093780871399e-05
-7.53551200613967e-06
2.08186029081803e-06
-3.24075087302554e-05
-2.4305865996534e-05
-4.79799536260721e-05
-1.06248470772095e-05
7.67075263561175e-06
-1.6559022227529e-05
-3.74176982872251e-05
-4.16384064380463e-05
-4.23233383551978e-05
-4.15935508132718e-05
-4.09095015985676e-05
-3.94296112631858e-05
-4.6381313711297e-05
-3.36995397502862e-05
-2.66966748537618e-05
-1.02834339707229e-05
-1.96664741491752e-05
-3.96945965655541e-05
-3.68518107652238e-05
-3.74467344781613e-05
-1.70111820509809e-05
-3.10519819685041e-05
-5.58571039625689e-06
-4.70842520323294e-06
-2.63041171037967e-05
-4.62999613709208e-05
-5.10918415938324e-05
-4.36557501509829e-05
-5.42626156045273e-05
-4.14555070764831e-05
-5.08353813145007e-05
-3.19621426912187e-05
-9.06134394475963e-06
-4.199604694692e-05
-2.90037528158989e-05
-1.6372797671231e-05
-1.01982288262356e-05
-2.94421280515247e-05
-4.15717247664178e-05
-2.95581978504384e-05
-4.79205323112895e-05
-8.59929043267232e-06
-2.8641927563628e-05
-2.26184836534881e-05
-4.04559860362716e-05
-9.09849041098057e-06
-3.16806729365521e-05
-4.9888554631095e-05
-3.11663378430269e-05
-2.62360520911833e-06
5.86988917626549e-06
-2.88448441666355e-05
-2.94498983262422e-05
-2.70031485886498e-05
-1.4744778739097e-05
-5.14240830860002e-05
-3.08389190106516e-05
-2.44023046102816e-05
-2.07761341753288e-05
-3.26109465870932e-05
-2.0559814919029e-05
-3.22733447497286e-05
-2.91254028437266e-05
-7.11573049508194e-06
-2.80268267723548e-05
-3.12858296094555e-05
-2.87576723619564e-05
-4.16556406592476e-05
-5.99790861300458e-05
-2.97367752477254e-05
-5.17709129306234e-05
-1.83289628748259e-05
-2.6205432556202e-05
-1.70996432150222e-05
-4.183202961651e-05
-3.89571121870397e-05
-2.8881932610178e-05
-2.51044210680476e-05
-4.56816488635825e-05
-1.88132138298848e-05
-6.16015322137059e-05
-1.06776072819106e-05
-3.99872327963624e-05
-3.15895499706407e-05
-3.22723265885214e-05
-3.52517738229357e-05
-7.9412469155825e-06
-4.082745763602e-05
-1.295275059842e-05
-2.53968027188683e-05
-1.54756981688594e-05
-1.61806494764823e-05
-5.38527417809349e-05
-3.81422359955399e-05
-3.63306462453036e-05
-1.59541995029781e-05
-3.60872646701976e-05
-2.62921269290606e-05
-9.90781493679541e-06
-1.74262386245521e-05
-2.93896192535862e-05
-3.41057042774114e-05
-2.35495637158535e-05
-1.67826553902987e-05
-2.09314038354372e-05
-2.03710562478396e-05
-3.2494099063353e-05
-2.64896155980503e-05
-2.56405939070103e-05
-1.6783293569419e-05
-3.61477360523409e-05
-4.53146228463758e-06
-3.09688125893184e-05
-2.71043523617071e-05
-2.35680651639198e-05
-2.58309859400987e-05
-7.11200672859237e-05
-1.59798082377093e-05
-2.00529345420212e-05
-1.05043358565811e-05
-1.64484198067393e-05
-2.07994027480588e-05
-4.01242158300808e-05
-4.68844081284385e-05
-4.57224669065141e-05
-2.87430490175686e-05
-1.67747175052981e-05
-1.23393947221349e-05
-3.2328309062544e-05
-4.41042265500766e-05
-4.47637408513001e-05
-5.91729895090388e-06
-4.08310901834732e-05
-2.0965743403364e-05
-2.45128773166749e-05
-4.11445893628953e-05
-2.06651267776946e-05
-1.38832090997029e-05
-2.16054759797869e-05
-3.01029591754414e-05
-2.6881959453185e-05
-2.27338287850569e-05
-3.40861592045422e-05
-3.04908726623686e-05
-3.5552851147237e-05
-1.93429250951181e-05
1.38074647710877e-05
-4.89031256330198e-05
-3.68377759811593e-05
-3.34327805012804e-05
-1.91562351757661e-05
-3.27739811737759e-05
-4.97537203229669e-06
-1.7409316480613e-06
-8.12621513788745e-06
-2.65868024307082e-05
-1.77368242553603e-05
-3.23971624112085e-05
-1.47680587345698e-05
-3.54127854888536e-05
5.97408269933633e-06
-3.66098959126029e-05
-4.91070569981555e-05
1.18264805370322e-05
-2.00557147050899e-05
-1.73641601067264e-05
-9.6536929898977e-07
-2.09817500351858e-05
-3.25856658869618e-05
-2.9551352842352e-05
-2.62164707360554e-06
-3.19891030390381e-05
-1.39988567870424e-05
-4.70011216252484e-05
-5.13412446638005e-05
-6.27260226438229e-06
-3.96820701435306e-05
5.26528024409347e-06
-2.23262583643835e-05
-2.67385337212214e-05
-2.5164033572653e-05
-2.46738837346615e-05
-3.61819358089721e-05
-4.66761173685759e-05
-1.67483543351056e-05
-3.38231674130337e-05
-3.345286145495e-05
-1.42990629826995e-05
-3.71092584538069e-06
-5.24070676316117e-05
-2.12778055569221e-05
-9.90256593404385e-06
-3.30887421245612e-05
-3.88107485980986e-05
-4.35261875482236e-05
-2.06710420115169e-05
-1.09680088816771e-05
-3.23633418354848e-05
-3.77040393663346e-05
-2.74855095079588e-05
-3.50945227440541e-05
-4.12725721390752e-06
-1.87910260771163e-05
-1.27514249815359e-06
-4.69256199466114e-05
-1.78330740182962e-05
-6.18612425898082e-05
-9.62737095107056e-06
-5.53904266821815e-05
-3.03961602975527e-05
-2.82840121137592e-05
-1.74838013583166e-05
-4.13371380678291e-05
-2.30433975749738e-05
-4.9536219824768e-05
-9.13758478724708e-06
-2.6037677586134e-05
-1.23013355565561e-05
1.4521060037518e-06
-3.9840759926908e-06
-4.28666834697359e-05
4.34139904350786e-07
-3.8389812272265e-05
-2.70441978426873e-05
-2.72213488819168e-05
-2.97424773756146e-05
-6.83574527116657e-06
-3.44863578905819e-05
-3.53085735729544e-05
2.73387665535065e-07
-4.80578148409209e-05
-7.14006304985045e-06
-3.22519432198453e-05
-2.99907619612482e-05
-2.44984863710513e-05
-3.32684258580891e-05
-3.55734032129075e-05
-1.12563605373499e-05
-3.88030458609309e-05
-3.24711941656797e-05
-4.89306190476103e-06
-1.6251710528702e-05
-2.69421008569298e-05
-1.08537267933297e-06
-2.40306087815213e-05
-3.86617718735649e-05
-4.19833170515832e-05
-3.76713008673858e-05
-3.66520335269746e-05
-4.33026498966145e-05
-3.84143965292893e-05
-3.71370008134954e-05
-3.97723487823642e-05
-2.54508455086082e-05
-2.43593204373619e-05
-2.32922970928667e-05
-2.04987042495006e-05
-4.56604965114373e-05
-3.35549638783387e-05
-8.20294398883307e-06
-2.27819612509921e-05
-3.15062391987702e-05
-3.75160495445519e-05
-3.7834591543538e-05
-3.13805439679327e-05
-5.9443491550636e-05
-4.3432159848183e-05
-1.26788912326398e-05
-4.71977611661936e-05
3.55236456661596e-07
-3.43640262971644e-05
-1.89632190967515e-06
-3.54143577053289e-05
-1.65879827215044e-05
-6.52317095157789e-06
-2.23964831886315e-05
-4.65383810264547e-05
-2.75099173422727e-05
-2.11869591768074e-05
4.18390677052247e-06
-2.3069129125962e-05
-3.48914155093307e-05
-3.71350504698233e-05
-4.66540808624707e-05
-1.97714390572418e-05
-5.68183395139592e-05
-2.01671216195525e-05
-1.73168277286924e-05
-3.33592569961662e-05
-3.77575779640588e-05
-4.476460624219e-05
-5.33531796713235e-05
-3.45107708312472e-05
-4.90269304129628e-05
-8.79918447832885e-06
-3.74619668911817e-05
-1.14342250292284e-05
-2.76009847257348e-05
-2.2124477714016e-07
-3.26318180347803e-05
-3.9810741144324e-05
-2.39988868175708e-05
-1.81281607321863e-05
-4.1477639081707e-05
-3.77522763446497e-05
-3.00689391692471e-05
-3.1794676496388e-05
-2.68021650743106e-05
-4.25953454383327e-05
-6.93738771771222e-06
-3.02257149482615e-05
-2.42912766889585e-05
-4.85864949832573e-05
-3.78103409312959e-05
-1.42813420904378e-05
-2.74557067215116e-05
-2.23571608561174e-05
-4.88803071767216e-05
-4.02665855427318e-05
-5.24071839486317e-05
-1.45583707722602e-06
-3.6367574088303e-05
1.29577766545688e-05
-6.09105146814853e-05
-2.88414361948332e-05
-2.34723521509647e-05
-2.64460779895624e-05
-3.29553247442727e-05
-4.90151005319712e-05
-4.4805647790415e-06
-3.81536461531436e-05
-3.08776010549782e-05
-2.50958046488856e-06
4.48148434370758e-07
-8.03185906220972e-08
-1.06593902567416e-05
8.98993270414627e-06
-2.60462884625654e-05
-1.50135129172303e-05
-5.25922579038884e-05
-4.8666313347501e-05
-5.46434969491438e-05
-4.76229269163976e-05
-4.10568353359148e-05
-2.52135643186955e-05
-4.3015920865924e-05
-4.58352642009259e-05
-1.12860944035954e-05
-2.36631874102267e-05
-3.89556784451871e-05
-1.4416619847281e-05
-1.59489308318362e-05
-5.09519151480191e-05
-2.34777618776297e-05
-4.81569215304776e-05
-4.75308510672578e-05
-1.46201923049269e-05
-2.47197024433112e-05
-3.92528778654101e-05
-2.56424418405793e-05
-7.39659512633745e-06
-3.8904030409403e-05
-3.65366973940049e-05
-1.19733643240256e-05
-1.10663945586402e-05
-2.2894698577466e-05
-1.35488205926957e-05
-6.10427391116441e-05
-2.4331815482722e-05
-6.18917202976528e-06
-3.4861629563814e-05
-1.86732727116493e-05
-2.2138375408035e-05
-4.98502912097396e-05
-4.77812620728764e-05
-3.15563056310959e-05
-3.12443469463016e-05
-4.52005038447774e-05
-2.33908872459827e-05
-2.54988486794567e-05
-3.6169432426682e-05
-3.01361753745146e-05
-6.6846336427641e-05
-2.89354305175903e-05
-1.1790413035029e-05
-2.36563644791947e-05
-3.50692303245389e-05
7.98736348312997e-06
-3.09648318956215e-05
-3.65997647610366e-05
-4.43939377968184e-05
-3.18183366490443e-05
-2.12730201717685e-05
-2.46559697991716e-05
-4.47404767625255e-05
-4.45232741623015e-05
-4.29599632095415e-05
-2.4055107868876e-05
-3.16249725563553e-05
-2.24373510922604e-05
-2.99715402059374e-05
-2.04076032198411e-05
-1.31430445377003e-05
-2.81751759224853e-05
-3.20923375780174e-05
-5.01425787941776e-05
-1.99367066144216e-05
-5.6144140494395e-05
-2.41660487983857e-05
-1.71410223204203e-05
-3.14832493736952e-05
-6.76425866214975e-06
-2.89241521579554e-05
-2.52716765620792e-05
-4.87537745499089e-05
-1.65667044390849e-05
-3.29227284528137e-05
-2.08134172138981e-05
-2.05359589309989e-05
-1.279329531467e-05
-1.18627306695877e-05
-2.44949573537425e-05
-2.9389346656586e-05
-2.33504874321696e-05
-3.29124560304835e-05
2.11417132937712e-06
-2.05717217762707e-05
-3.89856581636172e-06
5.80394404367945e-06
-4.18441704478224e-05
-2.79986157627169e-05
-5.40191728960966e-05
-2.24927185636147e-05
-4.39698310103781e-06
-2.49891042762644e-05
-2.74158410159548e-05
-1.44253330226321e-05
-1.98248746392259e-05
-3.88518421516155e-05
-3.67657913598322e-05
-1.86325430999011e-05
-1.72150746142757e-05
-1.44823380461841e-05
-2.198791551912e-05
-4.31780265587565e-05
-2.65673405154884e-05
-5.50481233708779e-05
-1.08954702474173e-05
-2.01600110695198e-05
-4.88621598050238e-05
-2.92416684377037e-05
-1.30205861921236e-05
-2.44616709580812e-05
-2.46721473328215e-05
-5.56980921758506e-05
-4.03444368311997e-05
-8.24539992880174e-06
-2.91438453452689e-05
-1.17986210107271e-05
-1.08319319734033e-05
-6.00835140093309e-05
-2.25568884780886e-05
-2.36434953070748e-05
-2.94106038502848e-05
-1.44502167741789e-05
-1.53369358349745e-05
-2.39181982307123e-05
-5.57882193883151e-05
-2.94045864691826e-05
-2.7988128997935e-05
-4.25453427662145e-05
-1.80731016805885e-05
-1.52847149968993e-05
-3.05488579608244e-05
-4.67735269036086e-05
-6.32435038539061e-06
-3.9997065017238e-05
-5.0467388333446e-05
-6.28116171437616e-05
-2.36698058082047e-05
-3.77845615891036e-05
-2.20254886841753e-05
-8.12456693576288e-06
-5.15797352277792e-05
-2.16416631928058e-05
-2.64425422315733e-05
-3.95713265549259e-05
-3.02876899577366e-06
-4.08688511360141e-06
-2.70477533455771e-05
-2.22377144049124e-05
-2.96074217457476e-06
-4.42003257775984e-05
-4.05070656014673e-05
8.42746290550324e-06
-4.16510840573084e-05
-2.344297423924e-05
-2.44749387810433e-05
-5.02405561849353e-05
-1.07418997742204e-05
-3.20548314754232e-05
-1.79101627172118e-05
-2.02043198243515e-05
-1.75506174396889e-05
-2.29770461058907e-05
-4.65374099406508e-05
-1.79261199689198e-05
-4.08927672340029e-06
-3.80082241653049e-05
-4.74236586233284e-05
-6.04336981630544e-05
-1.00143833107727e-05
-5.80103335365052e-05
-2.91600321884299e-06
1.48844961824324e-05
-5.71216352025425e-06
-1.74471888007904e-05
-4.88049808729166e-05
-2.40067190853026e-05
-1.53070517882421e-05
-5.34008855025889e-05
-3.15698033679138e-05
-4.91127730032736e-05
-5.51004139926853e-05
-1.76191341932622e-05
-2.33542948155213e-05
-2.71309663925463e-05
-1.10997796217884e-05
-4.25072706598088e-05
-1.84409828058731e-05
-2.88096939667472e-05
-5.79466811610179e-05
-4.20243651183839e-05
-1.07381054008025e-05
-3.09367804548374e-05
-1.93816958240295e-06
-3.23726027564519e-05
-3.45758153569743e-05
1.18352010743362e-05
-3.16856176631403e-05
-5.58427148538633e-05
-1.8781673855638e-05
-4.58854551875109e-05
-3.2061194644557e-05
-4.28630461231555e-05
-5.80224811156099e-05
-1.8067294558524e-05
-4.5123655089442e-05
-3.48625496329766e-05
-2.80213488403645e-05
-4.19747128428951e-05
-3.46399042784499e-05
-5.44857357123049e-05
-9.07912322263088e-06
-1.24015252696961e-05
-1.36664693049207e-05
-4.08749721889465e-05
-3.70296002721765e-05
-2.30444042631473e-05
-2.15500691703153e-05
-5.43483411228567e-05
-3.6719640267252e-05
-3.11487434340831e-05
-6.91073801532617e-05
-2.52645431635668e-05
-5.02868332607169e-05
-4.41732176177983e-05
-2.00571076737012e-05
-2.68144244144827e-05
-4.50730814548197e-05
-2.9519202675598e-05
-1.58345318538528e-05
-1.13707120372731e-05
-1.37548943218406e-05
-3.9164208506724e-05
-2.50128597251835e-05
-3.93018284834739e-05
-2.26806835473085e-05
-4.72617589312814e-05
1.02823091929383e-05
-2.36123982395426e-05
-1.42966069013717e-05
-3.7857694763718e-05
-3.4298557925887e-05
-3.05602710969587e-05
1.73818293066505e-05
-1.79516098324459e-05
-3.18369257864791e-05
8.78965287632393e-06
-5.93852960665599e-05
-6.92575392546133e-06
-7.09517522013332e-06
-1.11253161439461e-05
-1.70697380885227e-05
-1.63326581739745e-05
-1.01941343310143e-05
-4.86412562557641e-05
-2.89796731052898e-05
-2.12004671025479e-05
-5.39170360598446e-05
-1.84558720545706e-06
-8.65805626714598e-06
-4.03748953730525e-05
2.44256076031945e-06
-3.029852096126e-05
-3.44428669734981e-05
6.35279830827872e-08
-2.62168954181321e-05
1.54347430771072e-06
-2.76793774232365e-05
-4.83620557209186e-05
-4.24220786030428e-05
-2.15400805988133e-05
-2.12110488448022e-05
-4.30470248266953e-05
-6.6321876971252e-05
-4.27655039312992e-05
-3.13371361549867e-05
-3.18493777263628e-05
-6.60589851407524e-05
-3.32530013594153e-05
-4.11318604640438e-05
-2.92609692131373e-05
-1.99093803806855e-05
-4.19538377364917e-05
-4.38940921141034e-05
-2.68026700090147e-05
-2.2209267773194e-05
1.13651736629739e-05
-2.71637712490836e-05
-2.39879179658434e-05
-2.75996454361291e-07
-4.64609863565742e-05
6.22350399184478e-06
-3.31877117218357e-05
-2.88498405857437e-05
-2.07065327065329e-05
-2.13543475247704e-05
-2.20054930031012e-05
1.30651561530631e-05
-1.88962086156633e-05
-1.43438866846337e-05
-1.45713632081732e-05
-4.41658576633695e-05
-4.39442842021012e-05
-2.99395521258855e-05
-2.27645935404073e-05
-4.56481872088684e-05
-4.47697403018613e-05
-3.96488270026449e-05
-2.02611937398231e-05
-1.15539382774168e-05
-3.75203541046001e-05
-3.56023879523658e-05
-2.03143757851499e-05
-3.71002749065268e-05
-3.34372936538696e-05
-2.07423917111626e-05
-2.92120454508985e-05
-3.47149291639212e-05
-4.05792787371773e-05
-3.71436392081228e-05
-5.09529584348494e-05
-2.78496843454469e-05
-4.58942682689462e-05
-5.93482542246299e-06
-1.77553742539654e-05
-3.98793996164577e-05
-2.40105218391784e-05
-2.41728460166562e-05
-3.33975322613009e-05
-1.77627074718193e-05
-3.57392379254222e-05
-2.61465157742e-05
-2.06216705982599e-05
-4.11472261573832e-05
-5.92178456436843e-05
-3.77882341611809e-05
-5.55779533798952e-05
3.22108923184852e-06
-4.71412635733668e-05
-3.3237044590519e-05
-2.7519124115617e-05
-2.90515990383087e-05
-1.80226183752149e-05
-4.65748730848252e-05
-1.95441686318011e-05
-2.20080390125251e-05
-1.6864580501996e-06
-1.3441160236788e-05
-3.51439924063307e-05
-3.23972649312837e-05
-4.2724360883439e-05
-6.78123160193458e-05
-1.77097854619538e-05
-2.61188452350889e-05
-7.07070336922104e-05
-3.67888939430321e-05
-5.42179031976949e-05
-3.95558230208298e-05
-1.65235158525195e-05
-2.6255077625555e-05
-1.76142859814063e-05
-3.61458840198348e-05
-3.46781557661532e-05
-2.91875071482389e-05
-3.26457889242017e-05
-2.64980421862832e-05
-1.68180536267214e-05
-4.45192332291837e-05
-1.23601328995265e-05
-3.30771531158551e-05
-1.0597882702009e-05
-2.12132102662245e-05
-2.69455821478877e-05
-1.21682882435062e-05
-5.3097077318868e-05
-1.63485946785271e-05
-1.13964570078408e-05
-1.92770207648918e-05
-4.67718459436207e-05
-2.98866787091582e-07
-2.68975415000898e-05
-2.6064973304878e-05
-1.59454287997496e-05
-2.33190332962457e-05
-3.84925494492e-05
-3.03858574772352e-06
-1.87615305025665e-05
-2.39648224116704e-05
-5.24751211357763e-05
1.38456490080895e-05
-6.32461619111597e-05
-7.73733969412277e-06
-3.25259611635606e-05
-1.8839988514489e-05
-1.51207702652072e-05
-1.40449155730122e-05
-1.93980705560084e-05
-2.50793274126386e-05
-2.52048000260927e-05
-3.19452293742046e-05
-3.33710800418475e-05
-1.91414771534838e-05
-2.77923402562773e-05
-1.01287251044787e-05
1.59708636053952e-05
-2.81673676564209e-05
-1.4106608247963e-05
-2.38839976337376e-05
-3.95793947559832e-06
-3.07641971776192e-05
-2.21101286351746e-05
-8.72691916080156e-06
-5.61647851856992e-05
-3.12996870600672e-05
-4.99665308858183e-05
-5.4290330964751e-05
9.78835117610873e-06
-3.21460613007889e-06
-1.28015628729351e-05
-5.9130575723333e-06
-1.83157956396791e-05
-3.87791525509029e-05
-8.75884496116437e-06
-3.78618417026677e-05
-4.36988649498097e-05
-3.40143149795144e-05
-2.20461920995794e-05
-9.62100927902256e-06
5.02584854600656e-06
-1.08403294531361e-06
7.37683603826422e-06
-4.25957512036354e-05
-2.89086698049086e-05
-4.68170580986267e-05
-8.52366710362829e-05
-1.66539070133914e-05
-4.92763923955321e-05
-2.72017958174417e-05
-4.12052273593986e-05
-5.46321656866764e-05
-1.02714564678661e-05
-4.31690659512981e-05
-8.4599919463478e-05
-2.9224907290288e-05
-2.57785419284714e-05
-2.79768172757258e-05
-3.93035896170859e-05
-2.87554396667551e-05
-2.68042891715854e-05
-1.34271592318958e-05
-2.41614991764483e-05
-2.42006148375876e-06
-2.75815262087717e-05
-4.01782445402355e-05
-2.95944776388075e-05
-3.55244617748504e-05
-3.3880305555405e-05
-9.45420919146407e-06
-8.05608974510997e-06
-3.65679551145982e-05
-2.8968727229769e-05
-2.93052858868673e-05
-6.65892415357906e-05
-4.4217300162671e-05
-1.38396692386871e-05
-2.3716439156977e-05
-1.97409276203643e-05
-4.10791713910039e-05
-5.41988615888484e-05
-1.41736347158723e-05
-3.09589347214385e-05
7.9891341262714e-06
-3.19727095002118e-05
-4.11902212082506e-05
-1.01407094364013e-05
-5.64537904902039e-05
-3.1227978625397e-05
4.07357797874455e-06
-5.16033391834744e-05
-3.320304051258e-05
9.76227741163714e-06
-1.4100057913413e-05
-3.74897510793436e-05
-1.68131336770505e-05
-1.56693638385925e-06
-5.40310009644567e-06
-3.38226104908047e-05
-1.54046031394155e-05
-8.70947510383115e-07
-1.84680655331889e-05
-2.08093467638757e-05
-1.1575550574014e-05
-2.25340598350841e-05
-1.93607339615263e-05
-4.46749100950344e-05
-3.35712999559887e-05
-3.19259996901611e-05
-3.33146225795647e-05
-5.96935841754401e-05
-3.91261713371544e-06
-3.44387954417077e-05
-4.84841973850153e-05
-2.10538647034446e-05
-4.56207311330841e-05
-3.04627752284365e-05
-3.89760182425776e-05
-2.9995091236261e-05
-4.19763591546667e-06
-5.92321740740359e-05
-2.76438944177149e-05
-2.32709007112107e-05
-2.33451890714314e-05
-1.49762949321524e-05
-2.60443364913599e-05
-2.33859012894996e-05
-1.00389215772695e-05
-3.09095134040944e-05
-4.76141382421405e-05
-9.37901822208284e-06
-4.40060607371967e-05
-3.68176316151548e-05
-4.25367927543378e-05
-5.69267629048615e-05
-3.02747246600353e-05
-4.96189716304143e-05
-4.28922804731457e-06
-5.58586880752248e-05
-6.52058958625703e-05
-5.39229643458989e-05
-6.59578636135261e-05
-5.57364424009009e-05
-3.28320469097964e-05
-2.02469014606794e-05
-1.45153967662749e-05
3.58259600446763e-07
-2.92114156526807e-05
-2.29998633399408e-05
-4.86829272138019e-05
-6.77510216458043e-05
-1.9883338243732e-05
-1.78423595293467e-05
-3.99643328714276e-05
-3.38142265961292e-05
-3.05958869760133e-05
-3.40558416960119e-05
-7.20657114809499e-06
1.00730936853656e-05
-4.78606973197169e-05
-2.24284954588479e-05
-2.72187157379365e-05
-1.19589120268039e-05
-2.04812804698376e-05
-3.70258371922276e-05
-1.22016452756554e-05
-4.94699518656618e-05
-2.32782959365983e-05
-2.44144203616863e-05
-3.47445873863448e-05
-3.99798645696792e-06
-3.70418540539067e-05
-3.50929161112059e-05
-2.6351223358844e-05
-1.25238322702127e-05
-3.19571041517615e-05
-2.18608784429044e-05
-1.95543090822904e-05
-1.88998435529795e-05
-4.42782503716939e-05
-2.26549964412113e-05
-4.54522425144987e-05
-3.70077237977783e-05
-3.72941562806532e-05
-3.20242816623454e-05
-1.77208110489379e-05
-3.66064695371474e-05
-2.32715492571042e-05
-3.09493541398053e-05
-2.58502891968131e-05
-5.53581231407238e-05
-3.18898379573131e-05
-3.77516743294368e-05
-1.94117503829527e-07
-2.91720268442327e-05
-4.44627026193958e-05
-2.87901358332189e-05
-2.21024400061975e-05
-1.87314135476337e-05
-2.14496164287385e-05
-3.00925076247892e-05
-3.93225707545241e-05
-1.11399476498314e-05
-2.74901414153733e-05
-2.29182912709477e-05
-3.82994124024567e-05
-4.44723398046315e-05
-1.97414808877468e-05
-3.01463128525437e-05
-6.19537016392864e-05
-3.1730184117457e-05
-2.00099776337294e-05
-2.74732850023749e-05
-2.63715612465169e-05
-3.54473454480431e-05
-3.33399236707225e-05
-1.87242363602829e-05
-1.66485366609038e-05
-2.15097594290363e-05
-3.40702010652391e-05
-1.91824987385175e-05
-4.68224977867184e-05
-2.98214117670908e-05
-1.73694675086573e-05
-2.64402654496164e-05
-1.58645419110972e-05
-1.36228035976413e-05
-5.07157574551404e-05
-1.81434647620181e-05
-4.65126462014127e-05
-2.10219609662936e-05
-4.62520076585313e-05
-1.27130436905556e-05
-3.04475334664723e-05
-5.74420834263e-05
-2.93156652003124e-05
3.59398948847785e-06
-5.59492393984032e-06
-1.32696558648742e-05
-3.84100288084165e-05
-4.60451698865615e-05
-2.88184800980513e-05
-1.95321036350515e-05
-2.66943431145479e-05
-1.87507442472973e-05
-2.02842056201818e-05
-3.7606025626463e-05
-6.79043543102181e-05
-5.76261635880948e-05
-2.25953926765699e-05
-3.63774153548322e-05
-5.90566204922453e-05
-3.66835838689416e-05
-4.95690535208235e-05
-6.32986845441196e-05
-3.09235328468751e-05
-4.79406029044627e-05
-3.51433014170104e-05
2.14356407640019e-06
-1.19750534354274e-05
-1.90765527573906e-05
-4.28625482922076e-05
-1.61591270814606e-05
-2.04558533494872e-05
-2.21457847563343e-05
-2.25230246446642e-06
-6.68002478771093e-05
-3.98909961326508e-05
-4.46565192206259e-05
-3.98088493109818e-05
-1.11347033424784e-05
-2.57775200602309e-05
-1.9892837879365e-05
-4.03662791779483e-05
-1.6334950155746e-05
6.34625982674927e-06
-2.56626364546438e-05
-3.4130393037285e-05
-3.58597176797207e-05
-2.47917764125918e-05
-1.69404284820862e-05
-4.77598834689447e-05
-2.53570593258203e-05
-5.13117922614298e-05
-5.78958131125042e-06
-9.83312899599592e-06
-3.75740257066524e-05
-2.76199061762646e-05
-5.65206876742321e-05
-1.96731185012726e-05
-2.1174807877232e-05
1.8831998866433e-05
-1.51994659393671e-05
-2.25092298175715e-05
-9.53621490604591e-06
-5.06817270530098e-05
-3.81298595144125e-06
-5.86979616719403e-06
-4.08529744387885e-05
-2.99899565137555e-05
-2.26562638510041e-05
-7.29907833153248e-06
-2.69574513173351e-05
-5.04789468105375e-05
-3.04488434126729e-05
-3.48142254659836e-05
-1.73163869785823e-05
-2.19365764669761e-05
-3.19165387210536e-05
-1.18463983118514e-05
-3.80761148267789e-05
-2.36593600403345e-05
-3.10922547268021e-05
-1.87940011701398e-05
-3.20388460175991e-05
-2.27833681296078e-05
-1.4249403111487e-05
-1.846269251425e-05
-3.00277520805534e-05
-4.37769099751461e-05
-1.34038529948267e-05
1.02744830228768e-05
3.83182019516301e-06
-2.87180634355021e-05
-3.62242014375358e-05
-2.69477861755461e-05
-2.44114175600034e-05
-3.16867671057014e-05
-1.69444389461861e-05
-1.6907695440287e-05
-2.09705123838974e-05
-2.27410001706603e-05
-4.12285431939761e-05
-2.28312183835895e-05
-2.32386101684771e-05
-1.88696169490074e-05
-2.05332503377939e-05
-2.06694011209522e-05
-3.17672197810775e-05
-4.37698796661408e-05
-6.1870201532419e-05
-2.81589570979142e-05
-5.36657761507833e-05
-9.74774165841736e-06
-1.30581575548588e-05
-1.56953192862495e-05
-3.55770494706643e-05
-2.80332403084479e-05
-1.0697067264913e-05
-4.77912720243787e-05
-4.78522581256749e-05
-5.01065654917104e-05
-3.97214745582701e-05
-1.11692595003736e-05
-2.99924260283446e-05
-1.93577757383963e-05
-1.70171653997335e-05
-1.76057091979622e-06
-3.4360532377478e-05
-7.27288807557285e-06
-3.789447527163e-05
-2.76018873968823e-05
-2.78867793105205e-05
-1.82429526899603e-06
-2.31368246886484e-05
-3.17462418594093e-05
-1.83350225113397e-05
-9.25637231724451e-06
4.55550911592492e-06
-1.41613372436005e-05
-3.7898896634828e-05
-4.97874442589959e-05
-3.32585110579055e-05
-4.77667570440728e-05
-2.92225652959453e-05
-1.39645614274907e-05
-3.57647561111697e-05
-3.03066657723475e-05
-2.41253685137571e-05
1.20279266479067e-05
-5.54615174151606e-05
-3.16110523579989e-05
-3.62679943685621e-05
-1.37897946242853e-05
-3.77759748275554e-05
-4.53020365573705e-05
-4.38888866118611e-05
-3.59015485361669e-05
-1.3711611584881e-05
-2.06896041097131e-05
-3.90158691448752e-05
-2.56980130766281e-05
-2.28242006149129e-05
-2.87330322795328e-05
-2.13467927981839e-05
-4.36886799991012e-05
-1.95513911067292e-05
-2.89378437587364e-05
-5.60127637140948e-05
-2.94161109180881e-05
-1.9565275986188e-05
-9.84254759120833e-06
-4.74394786158286e-05
-5.77269916920652e-05
-3.31852962775867e-05
-1.70120883009986e-05
-7.58952232890259e-06
-4.34874362719547e-05
-2.85738502569172e-05
-1.77907879712652e-05
-2.58535874850436e-05
-2.79406504973624e-05
-1.66335467598478e-05
-3.40115440043429e-05
-4.67411911223861e-06
-6.24972059804027e-05
-4.98244224122637e-05
-1.71673431780089e-05
-3.78785773909254e-05
-1.7794771989667e-05
-5.12600814794661e-06
-3.2625079713486e-06
-3.31729567342441e-05
-7.26407508343128e-06
-2.5191244146497e-05
-1.2737493510604e-05
-1.51159740521084e-05
-3.78543018354367e-05
-4.18193218920555e-05
-2.72394991915901e-05
-3.74224033153487e-05
-8.61967293151141e-06
-4.32854339233596e-05
-1.75125760450791e-05
-3.9493634997336e-05
-4.04074269778519e-05
-4.70469974123218e-05
-2.68823388531072e-05
-1.11038263894293e-05
-2.86596782313776e-05
-3.76906073615913e-05
-2.70723323166449e-05
-4.09164221300842e-05
-3.84296451340256e-05
-1.69561994794573e-05
-4.64233276341177e-05
-4.92195299687991e-05
-1.12417108807259e-05
-4.68517744756998e-05
-2.19078219968203e-05
-6.74523068551864e-05
-6.83612520481372e-06
-1.97143404021475e-05
-4.18736155987465e-05
-1.61841222338576e-05
-3.23118162707779e-05
-1.1292198989808e-06
-1.52558073876916e-05
-5.96010859204015e-05
-9.27189005862564e-06
-4.33314395982313e-05
-2.25168958399663e-05
-1.93278066547992e-05
-2.68602897647837e-05
-5.32682600076743e-05
-1.01023129460804e-05
-3.39697820839844e-05
-2.90010024712394e-05
-3.10801038626521e-05
-4.45012925899344e-05
-2.35988067350589e-05
-2.31279500719537e-06
-3.34898707250243e-05
-8.46368101323178e-06
-2.74594550074079e-05
-2.82710412622639e-05
-2.72340890323935e-05
-8.44936544797446e-06
-2.72492342596765e-05
-8.17884626905391e-06
-2.1595780434156e-05
-4.4085753901996e-05
-2.88640163608904e-05
-5.78770338231135e-07
-3.81549489178368e-05
-3.24924251966937e-05
-3.10346624500397e-05
-1.18701289254603e-06
-1.79977742849251e-05
-3.39586374824373e-05
-5.48817225191454e-05
-1.92374111909573e-06
-3.09205436793238e-05
8.66279316872032e-06
-4.56685734477108e-05
1.60298889655869e-05
-4.41443773377969e-05
-2.76829363062912e-05
-4.04793987994887e-05
-2.53675728087492e-05
-4.12115339926734e-05
-3.34810127961985e-05
-2.27165649065018e-05
-2.88774497640082e-05
-7.53672323484289e-06
-5.71857682863955e-05
-3.80739518227598e-05
-3.68175916433167e-05
-2.43261300903825e-05
-2.54762916190671e-05
-3.36917751311348e-05
-3.5455478674801e-05
-2.78466424911968e-05
-6.19898939715155e-05
1.67507129902324e-05
-5.46922573453665e-05
-2.56876067606287e-05
-3.536730424181e-05
-3.35737132527487e-05
-4.22557974624556e-05
-4.86921679276988e-05
-3.04251465418472e-05
-3.59877889576191e-05
-4.26309378849529e-05
-3.8508410244101e-05
-2.98225536750377e-05
-2.01770837067839e-05
-3.53356908713114e-05
-3.87601023485543e-05
-3.56836688183149e-05
-1.82053531792231e-05
-3.46838857024976e-05
-1.86069485439178e-05
-2.10784801664373e-05
-5.88312068086774e-05
-1.37652263574703e-05
-1.78079573332785e-06
-1.52636065867882e-05
-2.56981123793855e-05
-2.67356222065749e-05
-4.42449054020043e-05
-1.8868485796369e-06
-3.52792416280821e-05
-3.38357229862451e-05
-5.35626816621675e-05
-4.29987445978253e-05
-1.30648401424593e-05
-4.01840307306392e-05
-3.64678489256177e-05
-4.17422467890589e-06
-3.82845380364583e-05
-3.32085807662349e-05
-2.68431810908729e-05
-7.07001751396756e-06
-2.73246223779971e-05
-4.51570775238814e-05
-3.62649833929512e-05
-2.90566994041057e-05
-3.72837002894701e-05
-5.23816991087472e-06
-2.12537384270225e-05
-3.45974576316433e-05
-2.5723379681855e-05
-7.25564035310613e-06
-2.78452756413357e-05
-2.57915852378417e-05
-1.44056630686532e-05
-2.64338775266221e-05
-2.58267225753829e-05
-3.48602479736454e-05
-3.70911023592189e-05
2.52156410758373e-06
-1.36555202835044e-05
-3.75240180691618e-05
1.53364240996482e-05
-5.92150925242159e-05
-4.63714434918586e-05
-6.08658910400917e-05
-9.43822710818032e-06
-5.93477976291206e-05
-2.45569006474181e-05
-3.94274901543595e-05
-2.99525783345779e-05
-1.7164156504671e-05
-2.03795781761197e-05
6.77035424513123e-07
-3.1578754672688e-05
-5.28792551032752e-05
-5.11814966835971e-05
-1.45035470230894e-05
-3.31050780757182e-05
-3.61147697846885e-05
-4.47849304265389e-05
-1.91909578572549e-05
-4.75756148078216e-05
-3.99095449461798e-05
-3.47422511233282e-05
-3.70472901253278e-05
-3.57349787992519e-05
-6.86425521196529e-06
-6.1848809278934e-05
-2.8617725706456e-05
-2.24954636980364e-05
-2.3397399260412e-05
-7.6914785131068e-06
-2.29414295067158e-05
-4.2800100319448e-05
-1.20597701694487e-05
-3.48100769515629e-05
-4.44175840632755e-05
1.07029427593207e-06
-2.72918507922473e-05
-4.96017574528316e-07
-1.49082464623831e-06
-8.59596186529599e-06
9.07108835857145e-06
-2.5432940659535e-05
-1.13938796930823e-05
-2.64806566267434e-05
4.4579277691688e-06
-9.91988959819228e-06
-4.19364446606987e-05
-3.8193681085841e-05
-1.02536138436698e-05
-1.08275148304335e-05
-3.98253600926734e-06
-9.73182829900926e-06
1.77357226009518e-05
-2.4123028265225e-05
-1.31817377747655e-05
-1.65701062733307e-05
-3.34091464603488e-05
-3.24110510746986e-05
-4.04277497367465e-05
-4.06245089696263e-05
-4.21991947720275e-06
-1.40349804924629e-05
-4.17477547017804e-05
-1.30463582119419e-05
-2.98185092915145e-05
-4.85559170491859e-05
-2.5085206294013e-05
-5.05056564984378e-05
-4.07151271650969e-05
-2.2278527546388e-05
-5.38409847496678e-05
-4.17308874794331e-05
-2.64801823038938e-05
-7.61574775004257e-06
-1.11338433596383e-05
-2.07927239599363e-05
-7.02587256453394e-05
-3.8928470511571e-05
-3.01469677867216e-06
-2.80256311985372e-05
-8.78180865941201e-06
-4.3975157169165e-05
-3.06707024168033e-05
-5.72421082783436e-05
-2.98527452427789e-05
-4.52718011156844e-05
-3.16703015120354e-05
-4.65818866061907e-06
-2.62652226703367e-05
-3.65905534577177e-05
-4.58012741255762e-05
-2.27342766247651e-05
-3.54756617341893e-05
-5.20801707248916e-05
-2.5470276289895e-05
6.6627305623576e-06
-2.2482855674195e-05
-2.08558992906697e-05
-3.44639898365299e-05
-2.95925453228198e-05
-9.26637796390097e-06
-3.46418838340885e-05
-3.22836136259062e-05
-2.02935654194492e-05
-4.54457875636645e-05
-2.96366844652481e-05
-2.76217209058345e-05
-2.35283564083048e-05
-2.74622192188075e-05
-3.54308961791138e-05
-5.26599863918949e-05
-4.0575132375413e-05
3.49671073413404e-06
-3.10220710159348e-05
-3.00044542232866e-05
-4.39943951341707e-05
-4.34494081365078e-05
-4.46476974143336e-05
-1.7190105857497e-05
-2.7035784625945e-05
-2.1082503488647e-05
-2.42440458140933e-06
-4.48476179374675e-05
-5.37500944893076e-05
-4.19862180044953e-05
-5.24980058095244e-05
-2.29651945731729e-05
-3.84507487853644e-05
-2.70460924241009e-05
-3.15092088967648e-05
-6.48806438559206e-05
-5.13788581274057e-05
-4.37511612740195e-05
-3.12916225875135e-05
-4.20175987251042e-05
-4.30866346810325e-05
-2.6546537539997e-05
-1.91161743989695e-05
-1.55274011510086e-05
-1.5036542454293e-05
-3.72973248191845e-05
-2.64553074474552e-05
-2.5105396994529e-05
-4.30021845951914e-05
-2.80552733638134e-05
-5.41510797415246e-05
-2.94909600849461e-05
-2.1812360189602e-05
-2.31372092932391e-05
-1.55400054450685e-05
-1.84133602119875e-05
-3.59062113193909e-05
-4.75689007567507e-05
-2.36898834849788e-05
-4.55488569263561e-05
-3.01035156882712e-05
-3.54532314435478e-05
-3.62063621927094e-05
-3.55862027530879e-05
-4.18336768594438e-05
-2.47719122450415e-05
-2.51426127461869e-05
-2.93393166771165e-05
-4.81602262551282e-05
-1.75570099804118e-05
-2.97886811151428e-05
-1.86578451089587e-05
1.00313370967751e-07
-1.82107176627749e-05
-2.91748500298854e-05
-4.41337067448142e-05
-5.02192079868186e-05
-3.3338414679051e-05
-1.6783370767824e-05
-3.66301731915056e-05
-6.95165694618115e-05
-8.4554796494927e-06
-2.74653633964885e-05
-4.55008694560228e-05
-3.39171626442456e-05
2.38720729034854e-05
-4.26382682617032e-05
-2.28703413493814e-05
-3.5295911324229e-05
-2.27786410374201e-05
-3.66749468650077e-05
-5.74417203643809e-05
-1.1149949366883e-05
-5.76918686926974e-05
-2.21963100849913e-05
-8.95312033403797e-06
-5.11283999015338e-05
-3.11792748303244e-05
-3.44318984264784e-05
-1.15193904171391e-05
-2.97866595286908e-05
-1.64817238976766e-05
-2.36639411427693e-05
-7.071673244374e-06
-3.9972600916863e-05
-4.85927246742883e-05
-3.67627122399045e-05
-5.11100872230612e-05
-1.0133796258234e-06
-1.27039557318342e-05
-3.2238583718883e-05
-3.70430015736812e-05
-2.17610551720062e-05
-3.30104822508135e-05
-1.88331112478491e-05
-1.30625243670707e-05
-3.6387555648798e-05
2.88027321231047e-07
1.03330453900507e-05
-3.25484541778702e-05
-2.24485678349252e-05
-6.77161650620075e-05
-3.41110264150642e-05
-1.64288735525032e-05
-1.62450432547552e-05
-1.11517367630965e-05
-3.31236965643703e-05
-3.81374208874602e-05
-4.35884728916511e-05
-3.31108193933499e-05
-7.1112152002565e-05
-1.66903195449933e-05
-1.10650838635135e-05
-2.37458044508772e-05
-3.04367252081257e-05
-2.00242873806779e-05
-1.99697288523583e-05
-3.44143219592926e-05
-1.18513809198877e-05
-1.71615919776715e-05
-3.52088729697663e-05
-3.62315616637005e-05
-3.86291976648938e-05
-2.21626782215547e-05
-1.81660516544247e-05
-1.29540815096704e-05
-4.46653790009853e-05
-5.23340767004518e-06
-2.53821635182745e-05
-2.64356167557202e-05
-3.84195295972829e-05
-2.22620343067543e-05
5.6414310692962e-06
-3.24324275525597e-05
-2.11361103273134e-05
-1.59679293139544e-05
-2.01149806845024e-05
-2.70367539807681e-05
-4.55109442732897e-05
-3.18293609418616e-05
-3.05623756063258e-05
-1.68414803845687e-05
-3.02878824530885e-05
-1.29574718577808e-05
-3.11058547189346e-05
-3.50665187436959e-05
-3.17210567991895e-05
-5.12746799505183e-05
-1.16010968111383e-05
-2.18252861311219e-06
-3.54673469405867e-05
-4.19047780119737e-05
-1.30142506507912e-05
-3.94414692308698e-05
-2.78075887742559e-05
-2.93588482537076e-05
-4.94414687286513e-07
-1.44476558348807e-05
-1.74388338664154e-05
-5.52779779731806e-05
-4.53870136501175e-05
-1.37732959378259e-05
-3.74205921509591e-06
-4.04243198326608e-05
-1.28777267670669e-05
-1.47191305257029e-05
-2.26951496547137e-05
-4.62169177093355e-05
-1.47249631603636e-06
-5.04841044099578e-05
-4.39446616903485e-05
-2.78483573212215e-05
-3.61714402528519e-05
-2.21668174090391e-05
-6.17523374285808e-05
-3.11266177227071e-05
-2.76606292006511e-05
-3.96340406324762e-05
-3.63801032426154e-05
-2.79877713674018e-05
1.49038882695526e-05
-2.931506328311e-05
-3.29488191182909e-05
-3.17251558814225e-05
-2.3764827526349e-05
1.99086008511551e-06
-7.14461512109101e-06
-2.35206118934935e-05
-9.94279952418181e-06
-2.95819067692219e-05
-3.00461488265525e-05
-5.25203061239629e-05
-4.7169268490653e-05
-3.45200138252278e-05
-4.28133989729803e-05
-3.4765179745151e-05
-4.95452970778741e-05
-1.81967326463398e-05
-4.93189638648207e-05
-3.48070270565934e-05
-3.10034279014653e-05
-3.35106723955123e-05
-4.60064234768901e-05
-1.64375562738226e-05
-4.94439792959673e-05
-2.38860544563933e-05
-1.94345904135441e-05
-2.31068894475325e-05
-3.78146834748716e-05
-4.93596126888569e-05
-7.55586922924776e-06
-2.6547404647382e-05
-8.61999251744692e-06
-1.60409788458284e-05
-3.68332556993042e-06
-3.15644400625315e-05
-4.39925299301071e-05
-2.14051738637916e-05
-4.59284702894055e-05
-6.10767096669495e-05
-4.41225105658883e-05
-7.68104518985848e-06
-5.34344326585319e-05
-2.14663890434511e-05
-3.04140796915282e-05
-2.18752370523209e-05
-4.38929797915793e-05
-3.91676624687513e-05
1.04525649580753e-05
-3.72752971348922e-05
-3.32112677326653e-05
-3.78770618784974e-05
-3.52107812537294e-05
-2.32596239823439e-05
-3.80516190121044e-05
-2.32013113318125e-05
-7.45625196126945e-05
-2.60423267214841e-05
-5.59565242779163e-05
-2.61060549238766e-06
-2.01505610419849e-05
-1.44822697476269e-05
-3.59220193577561e-05
-2.22484325304146e-05
-4.97382975603509e-05
6.9661047834991e-06
-1.42920122134085e-05
-1.5548100217386e-05
-1.71115345342612e-05
-2.8012951044765e-05
-2.31659119396324e-05
-3.59960165383567e-05
-2.86073997977389e-05
-2.47505999363625e-05
6.79723997824332e-06
-1.55435114203351e-05
-4.0495424437627e-05
-4.70334956414728e-05
-4.99268474213797e-05
-3.153780711624e-05
-5.42218322583253e-05
-3.21347208346637e-05
-2.98490489560801e-05
-4.01202641759626e-05
-2.08979231103108e-05
-1.88960924533781e-05
-5.87085017012934e-05
-1.18466534961851e-05
-5.14089297220925e-05
-5.02865064136461e-06
-3.01673604418811e-05
-3.82310287370909e-05
-3.73439443360951e-05
-1.75142251529101e-05
-3.33619572568387e-05
-5.6623873822168e-05
-3.47883725363808e-05
-2.46581302684317e-05
-2.63367991361074e-05
-2.96724090310607e-05
-3.593699530828e-05
-4.95275687481342e-05
-3.75210896996111e-05
-1.0090494830939e-05
-4.01440543165622e-05
-1.1696757001707e-05
-2.29301722286561e-05
-2.75063601984719e-05
-9.95911242938369e-06
-2.63179283201618e-05
-1.4355427764036e-05
-4.44044315763912e-05
-3.43128044347808e-05
-1.25437943321123e-05
-6.47986585058384e-05
-5.4587977724337e-05
-6.08513546928747e-06
-9.62126457846921e-06
-3.23296109639335e-05
-3.48633378428117e-05
-3.61664120602439e-05
-3.25660348262058e-05
-3.16088434153382e-05
-3.64772722991249e-05
-2.22231996996871e-05
-1.83898590597501e-05
-4.61442018654749e-05
-3.83537361174188e-05
-5.46960986207565e-05
-4.90975155690495e-05
-3.50566434656838e-06
-3.93274266618596e-05
-4.21573347334227e-05
-1.90378075713952e-05
-4.64426004986254e-05
-2.77495705882807e-05
-4.30997464081541e-06
-4.37588166556137e-05
-9.73795252350333e-06
-8.23562085998463e-06
-5.01836648381624e-05
-3.82926575619384e-05
-2.84481024299078e-05
-3.47854121699208e-05
-2.80466459583539e-05
-1.93404060102891e-05
-4.99959808794438e-05
-1.71770820729362e-05
4.55900855434552e-06
-5.52889427389653e-06
-1.8154252220651e-05
-2.44808943817928e-05
-2.59646042956792e-05
-3.98710869094723e-05
-3.1536761224757e-05
-3.56097808079063e-05
-2.31325274996728e-05
-3.28925796238556e-05
-2.55733788359063e-05
-2.35245642562802e-05
-3.05241733146048e-05
-2.7866655479572e-05
-6.69930403006997e-06
-1.62712187803706e-05
-6.32539753934409e-05
-1.97898328693464e-05
-2.9219322539097e-05
-6.52993909968062e-05
-2.3381753423005e-05
-2.3103118999545e-05
-2.07464372103568e-05
-1.77026274410437e-05
-7.57265230132247e-06
-3.61217249713279e-05
-5.95220787311436e-05
-2.7740243971877e-05
-4.22861861862757e-05
-3.1535806678598e-05
-1.48158526596797e-05
-6.14222125961504e-05
-2.79769641830213e-05
-3.39628982615965e-05
-4.43617535012134e-05
-3.22905019797634e-06
-5.49438585105731e-05
-1.43790222163073e-05
-4.30888084070644e-05
-2.29462743390789e-05
-2.46013802246372e-05
-1.93472705221937e-05
-3.26837271293167e-05
-2.25571176933603e-05
-3.21300984622706e-05
-5.03737785291052e-05
3.47550525389651e-06
-2.92066287226065e-05
-3.73571871540181e-05
-4.00087652747661e-06
-3.30658141656221e-05
-7.37237966944351e-06
-3.01648326074912e-05
-3.74408090135345e-05
-4.46099866361232e-05
-3.03899109595465e-05
-5.08357363884162e-06
-4.69917821229858e-05
-4.45133468673957e-05
-4.25274100086153e-05
-5.10237997298344e-05
-1.85958268662881e-05
-4.79173058951133e-05
-2.73054044945514e-05
-2.31358699222292e-05
-2.26117609158221e-05
-4.59383651152627e-05
-3.52142416691212e-05
-1.59140340516644e-05
-5.30642753574715e-06
-2.51161276796885e-05
-2.35092211661503e-05
-1.42517489342833e-05
-3.35768772527126e-05
-1.76947674640401e-05
-4.48732705859405e-05
-3.60185365907646e-05
-1.85355279140789e-05
-3.3075182295194e-05
-3.23971576778761e-05
-4.07397366481167e-05
-1.92802022480285e-05
-1.98795183728954e-05
-4.10044106443939e-05
-4.82692323894745e-05
-9.56217740632357e-06
-2.05606273002406e-05
-3.09781728244872e-05
-1.14189406967265e-05
-3.32419714783164e-05
-1.82334290054115e-05
-9.54023457493022e-06
-4.19086619021628e-05
-4.71644357690748e-05
-5.4522629476604e-07
-4.3817920086582e-05
-1.63215789412872e-05
-2.45425539483278e-05
-8.02209194443291e-06
-6.86514527263796e-05
-3.43643782255778e-05
-2.20313779456195e-05
-1.38387044494214e-05
-4.55361627975061e-05
-4.92294966725936e-05
-3.54084902278057e-05
1.00614688050485e-06
-5.98096302588481e-05
-2.12895927151535e-05
-6.72154633262518e-05
-3.07639335066566e-05
-2.15353628311428e-05
-1.7432623286232e-05
-3.03648620371569e-05
-2.24210664263119e-05
-4.0763455758712e-05
-3.63021387957173e-05
-1.67346905548766e-05
-2.97267595057499e-05
-1.83268340909386e-05
-2.27978577347918e-05
-3.41764672570229e-05
-3.97971096670433e-05
-1.69366875014711e-05
-4.74594763679637e-05
-2.89993923235884e-05
-3.40359388596471e-05
-3.85617509820367e-05
-2.87909029964594e-05
-1.77176784005388e-05
-3.13081167554951e-05
-5.29014893264964e-05
-3.11300847384244e-05
-4.12499839772834e-05
-5.10102871858156e-05
-4.52018147778112e-05
-4.05117505027184e-05
-1.22950526757243e-05
-4.74330961248793e-06
-5.14424556134779e-05
-2.6730586622175e-05
-3.33837592502258e-05
-2.02194289199588e-05
-4.4334753368423e-05
-2.96460023405606e-05
-9.67740101847548e-06
-5.35421103213186e-05
-2.73884072901155e-05
-2.87052571737359e-05
-3.62101416702594e-05
-4.8365639340036e-05
-4.58660002032509e-05
-1.58612288393827e-05
-1.49646792684084e-05
-3.67035199715858e-05
-3.71042522183909e-05
-4.38534393984924e-05
5.82753449591447e-06
-4.44243838352541e-05
-5.07336801947893e-05
-2.94430009702723e-05
-4.12370993109256e-05
-2.60465862455881e-05
1.33028464915795e-06
-6.16488886762006e-05
-3.38014561737334e-05
-4.44735255125509e-05
-2.45036993270556e-05
-3.80458837575418e-05
-3.90761355481626e-05
-7.67259273671784e-05
-3.75530631828024e-06
-5.02790669118665e-05
-3.43127103801751e-05
-5.48009808337254e-05
-5.6478219644986e-05
-4.70983466360856e-05
-4.71032553427627e-05
-2.13844615720767e-05
-2.15699858992185e-05
-6.30174802998928e-05
-3.73163484141038e-05
-3.97233554956833e-05
-2.30351120631131e-05
-4.11989495500778e-05
-1.16042638750554e-05
-6.8335825896377e-06
-8.17698313060277e-06
-3.41634787028297e-05
-2.31385625031915e-05
-1.83788601104755e-05
-3.11173035228953e-05
-5.02475610454947e-05
-1.40065910870107e-05
-2.58599404808487e-05
-2.38485870837033e-05
-2.68287991600622e-05
-1.95686592427506e-05
-6.13168624389765e-05
-1.8637957878028e-05
-4.07347332968786e-05
-3.5568392001019e-05
-2.09120213452144e-05
-1.4370767497985e-05
-5.20372236045139e-05
-6.56742728996237e-05
-6.26658468797328e-05
-8.07794075430059e-06
-5.24864605144784e-05
-2.27999456283356e-05
-5.2843763542497e-05
-4.780744936651e-05
-2.30844531958474e-05
-8.38001140267362e-06
-2.45585778172533e-05
-3.4936787049089e-05
1.3434088739433e-05
-1.5998505232362e-05
-3.38146107854633e-05
-3.68969557423507e-05
-1.95002280607217e-05
-1.66236126227583e-05
-3.97987564430015e-05
-1.66001893620897e-05
-4.45220757354888e-05
-2.82448477786888e-05
-5.99515257350204e-05
-1.28803566645621e-05
-3.24797339336749e-05
-3.87466075163457e-05
-3.39166182711494e-05
-2.79080372326062e-05
-4.91496134615774e-05
-2.92712303386244e-05
-3.58779672206008e-05
-4.12698366984462e-05
-2.91879372960724e-06
-3.54842816600867e-05
-5.38535913400994e-06
-5.12923519062667e-05
-5.84880469502134e-05
-2.43773370798005e-05
-1.45749458544497e-05
-2.90100663604368e-05
-8.72339645239703e-06
-2.245570563046e-05
-1.75020554797498e-05
-7.79107886832234e-06
-2.3699999898102e-05
-5.88749599859117e-05
-6.196578578504e-05
-1.68103175840677e-05
-1.22307260393055e-05
-1.00738434932432e-05
-4.92004777008616e-05
-2.20815034955473e-05
-1.66425489868768e-05
-1.91057735176742e-05
-3.30907429711887e-05
-1.75317960998566e-05
-6.18231669831524e-05
-5.2219513225815e-05
-3.48521365754067e-05
-3.91080996563481e-05
-5.44399738420625e-05
-2.82567288163112e-05
-1.06253178158222e-05
-9.84656065496056e-06
-7.45315330812132e-06
-2.25190981729562e-05
-6.61148642522361e-06
-3.77641503327913e-05
-3.45617688532848e-05
-1.37573839031524e-05
-2.52218916004427e-05
-7.71702267667694e-06
-2.86470501053012e-05
-4.06504937958068e-05
-1.52117332610312e-05
-9.89387123207277e-06
-2.00698568014063e-05
-6.25311010395089e-06
-2.39263724050951e-05
-1.41092486859631e-05
-2.80144347062635e-05
-3.58605902124667e-05
-1.04654480499676e-05
-1.32546817892286e-05
-1.13116088897829e-05
-2.5237485976176e-05
-4.96199858012813e-05
-1.49251891900061e-05
3.19934501580395e-06
-2.45414070177551e-06
-1.6547807411322e-05
-2.84918568882137e-05
-4.49287495508484e-05
-4.42716220468198e-05
-3.06155242883562e-05
-3.21568164927652e-05
-2.87325212991709e-05
-4.42396410926118e-05
-1.64701489710683e-05
-1.82949397587135e-05
-5.74903617014074e-05
2.0950085220942e-06
1.48705604428051e-05
-3.97339424345599e-05
-3.14947737315803e-05
-4.41612749503882e-07
-1.88864740210093e-05
-2.93794818353957e-05
-5.59153638936816e-05
-3.56484541011332e-05
-4.81609598355433e-05
-6.15155738325717e-05
-2.76692985505699e-05
-1.27513099521993e-05
-1.39822509003824e-05
-2.7206415041934e-05
-3.23913969429706e-05
-2.74514420248189e-05
-9.1633368265008e-06
-3.84225055206486e-05
-2.54671262448213e-05
-3.9538135174569e-05
-2.16326452943161e-05
-2.00655740062034e-05
-3.10189512950857e-05
-5.05466476684775e-05
-1.45199931791737e-05
-1.1257998650826e-05
-1.5773999670961e-05
-1.59156875597145e-05
-2.11889271732645e-06
-1.72910234723774e-05
-4.19030928894779e-05
-1.49209411600989e-05
-5.9709329728094e-05
-3.27121265771535e-05
1.13659063900205e-05
-2.79465750383984e-05
-8.46949919884419e-06
-3.74573996537468e-05
-3.05710520461159e-05
-5.85697128302859e-06
-5.24474663010078e-05
-2.46097008030112e-05
-1.2104727773296e-05
-2.33485992146845e-05
-2.38122368714239e-05
-2.5571698013468e-05
-3.89165610150153e-05
1.02917523427876e-05
-2.04268275674998e-05
-4.5662526428407e-06
-5.18688694508021e-05
-5.03524074791137e-05
-1.61640685184696e-05
-3.09524946566641e-05
-2.61762357226391e-05
-5.48418876828498e-05
-1.73675737153587e-05
-2.54239851874796e-05
-2.16696267128891e-05
-3.37576510527621e-05
-5.04193123896191e-05
-1.9248662320725e-05
-2.73783402777068e-05
-3.55482821211254e-05
-2.44044100250226e-05
-3.94215713348782e-05
-5.6045637028816e-05
-4.39949098465135e-05
-4.08289017072345e-05
-2.24157355049371e-05
-1.96814042256448e-05
-5.47538315930257e-05
-2.35159118927106e-05
7.79307338835188e-06
-3.05746393663223e-05
-1.67711467531788e-05
-1.91160322994186e-05
-1.73048518861913e-05
-3.82847298779993e-05
-3.33659286164124e-05
-1.10269449448992e-05
-4.09950992147693e-05
-2.9608371331864e-05
2.1884396274921e-06
-1.84707160761581e-05
-1.89587725405436e-05
-2.82408695447738e-05
-1.97621577188309e-05
-5.76429891528728e-05
-4.63155195264985e-05
-4.66708306796804e-05
-2.59998732152889e-05
-5.43952564349489e-06
-4.40550039619238e-05
-2.98046763359415e-05
-5.10882329627726e-05
-3.68109902370129e-05
-2.71565677258319e-05
-8.73635107591198e-06
-4.57322860662387e-05
-1.41498986836759e-05
-5.62201800933267e-05
-5.08894745552526e-05
-3.23351699647504e-05
-3.48962005585414e-05
5.82403710520453e-06
-2.55362992234076e-05
-1.1740391815729e-05
8.14171285962169e-06
-1.05696886093349e-05
-1.92564912143311e-05
-2.28745724321895e-06
-3.84603084236006e-05
1.70377903121533e-05
-5.18608214199478e-06
-1.45758001684659e-05
-1.95387061249944e-05
-5.39872397519859e-05
-1.72128468105785e-05
-4.17936257327004e-05
-3.69157675834673e-05
-1.84389854898409e-05
-3.14828068669579e-05
-3.18496018806209e-05
-5.02201158025022e-05
-1.32351542810914e-05
-1.91684019675162e-05
-1.7126127721945e-05
-1.50134083569769e-05
-1.0748600761437e-05
-2.03959136800646e-05
-9.96230823075479e-08
-2.42768034669498e-05
1.2663666438052e-05
-1.02019026327127e-05
3.99437737320207e-06
-5.41259324146567e-05
6.14953886351144e-06
-1.75404689119795e-05
-4.21345688118995e-05
-4.90536266677006e-05
-2.52847133299104e-05
-4.75073925510522e-05
-3.67713944695873e-05
-6.45235745430321e-05
-2.55900940749396e-05
-2.51951832281961e-05
-3.2278340595874e-05
-1.83619131327784e-05
-3.58746152857324e-05
-4.11175603440246e-05
-2.37186020321076e-05
2.02721707662403e-06
-2.00686681265704e-05
-2.03634740368675e-05
-5.2037474094397e-05
-3.09819393042466e-05
-4.23941384977674e-05
-2.49201433580986e-05
-2.51912281972479e-05
-3.8557585721102e-05
-4.48512762232713e-05
-2.07974093180261e-05
-2.25279389131184e-05
-2.9028894295671e-05
-2.82863726933171e-05
-4.29805380458065e-05
1.09649552587872e-05
-1.02943409601241e-05
-2.02925454868617e-05
-1.6433625515474e-05
-1.91504438568079e-05
-2.85896071213615e-05
-4.86152956650103e-05
-4.01124708485867e-05
-5.93316849974382e-05
-2.20063169712724e-05
-2.63167006623606e-05
-5.11569530038603e-05
1.46248589198324e-06
-3.72955556553284e-05
-2.22612562426668e-05
-7.42032264349827e-06
-4.64375032247492e-05
-1.11199697509872e-06
-1.98796171568387e-05
-3.04261011358941e-05
-4.62637942959231e-05
-1.77848883636461e-05
-3.51719098472888e-05
-2.35362431189859e-05
-2.45456768722459e-05
-6.17370137734462e-05
-3.35140175057648e-05
-2.49811334835597e-05
-2.96957098976204e-05
-6.42434612918697e-06
8.96684769730065e-06
-3.82019610653678e-05
-1.79781771246211e-05
-4.07097633461688e-05
-4.74879158575228e-05
-4.01329615001417e-05
-5.05355691769207e-05
-4.09041165870923e-05
-2.58168511266832e-05
-3.42183738974789e-05
-2.36386832730855e-05
-3.38028321395892e-05
-6.46305307014216e-05
-1.87099121816357e-05
-2.50153573072018e-05
-9.15118135408832e-06
-1.65917220238269e-05
-8.54839746908806e-06
-3.18641450203082e-05
-2.08919854388197e-05
-2.94005433936702e-05
-3.66874876154144e-05
-3.048782456258e-05
-4.15484084080638e-05
-8.51448573606046e-06
6.83308455651674e-06
-4.10539637778508e-05
-1.67503556395779e-05
-1.8414751390753e-05
-6.07944831107719e-05
-4.4431220935781e-05
-2.8419222292165e-05
-4.25224199936054e-05
-1.67414201364755e-05
-2.65079133142592e-05
-2.34683842072738e-05
-2.01852545553366e-05
-9.33738421793811e-06
-3.02891541887569e-05
-3.41258658293058e-05
-1.87944379412829e-05
-7.43602521669269e-05
-4.86890731199706e-05
-3.63137168924181e-05
-3.66476864771806e-05
-1.27168117545293e-05
-4.72149439626834e-06
-1.15978536501583e-05
-2.66358783017961e-05
-3.55540333681006e-05
-2.69597637075695e-05
-1.31360468685427e-05
-3.75530541226707e-05
-7.89995869305102e-06
-3.71029081599728e-05
-2.16212804959693e-05
9.54593361656467e-06
-1.48445695479223e-05
-3.88799402995857e-05
-2.99358454508371e-05
-2.5155232586279e-05
-5.09553675898965e-05
-6.51297551123572e-05
-2.31357432792405e-05
-1.96778470815854e-05
-2.73761098123162e-05
-3.99604766768182e-05
-3.72469619553508e-05
-2.18473108184147e-05
-1.82895934403569e-05
-2.61339180413147e-05
-1.64338419715717e-05
1.07356595581139e-05
-4.25870981936975e-05
-3.87498581090659e-05
-4.94570676222913e-05
-4.16399257553443e-05
-3.08950905628808e-05
-9.18136337477052e-06
-2.90320548390432e-05
-2.01537711103034e-05
-4.03852260791718e-05
-2.11656825726834e-05
-4.69331633566593e-05
-6.33214496936876e-05
-7.83888521589925e-05
-1.62025078744568e-05
-4.70252626015527e-05
-1.28721073684322e-05
-5.03460692798159e-05
-6.95031718962346e-05
-3.03456344132373e-05
-3.02496959759965e-05
-2.04410755361979e-05
-4.9202954756266e-05
-3.602166365817e-05
-1.19017224060255e-05
-3.72635641165486e-05
-3.17650276377091e-05
-7.14431291135458e-06
-9.30502830190014e-06
-3.03766699318014e-05
8.7292684270471e-06
-1.56608961564678e-05
-8.01033399757082e-05
-2.94664286414132e-05
-2.50137002300643e-05
4.25564699626383e-06
-1.04458451275432e-05
8.11263829027973e-06
-4.77463573576511e-05
-2.9272574403299e-05
4.22596717015091e-07
-5.2953718991887e-05
-3.92145321079279e-05
-1.32631064913975e-05
-6.30716958621971e-05
-1.47724836908628e-05
-3.02489267272666e-05
-3.2419346403779e-05
-1.79499599367571e-05
-3.73491425564955e-05
-3.13597641612229e-05
-3.24996682459903e-05
-4.83560052424712e-05
-2.47847934248011e-05
-4.88824432486068e-05
-5.97939386511525e-07
-2.69995333490567e-05
-2.75568583173423e-05
-2.4081278787801e-05
-2.52319907689301e-05
-1.16598726174213e-05
-2.48220661316979e-05
-2.6404555783341e-05
-2.93453029153241e-05
-2.08051177721509e-05
-1.69404709197271e-05
-5.59137056900712e-05
-3.70569240424486e-05
1.06372410225671e-05
-1.27598837051632e-05
-2.96667029536722e-05
-5.00126316626153e-05
-5.26409226370573e-05
-2.4899259060965e-05
-4.74553905163508e-05
-2.27864895170923e-05
-3.33323070220968e-05
-1.96290946778147e-06
-1.97388771844319e-05
-5.16279301015084e-05
-1.9366882500951e-05
-9.62805969870528e-06
-8.04317269880546e-06
-2.7383241671663e-05
-2.04376500613133e-05
-1.80992453119381e-06
-3.11555808311435e-05
-4.99958977032687e-05
-2.7224157678428e-05
-3.15710280497073e-05
-1.08655692772803e-05
-1.93373614716142e-05
-4.86815929591249e-05
-5.18093803492551e-05
-2.02796117639244e-05
-1.79274624065726e-05
-2.64395531426061e-05
-5.81983042088836e-05
-1.47094336654483e-05
-8.99649377594611e-06
-2.92654551312627e-05
-4.67311684278521e-05
-1.38125113170164e-05
-2.95989788540609e-06
-2.3880067571184e-05
-1.83915863132941e-05
-3.68370958170535e-05
-1.3216873575524e-05
-3.16231597971492e-05
-1.92990828722981e-05
-3.15863816645946e-05
-2.80815819957724e-05
-2.67598973386511e-05
-4.05476926580562e-05
-5.07577131183133e-05
-1.23466875637695e-05
-2.71446310803425e-05
-3.45469888328448e-05
-3.91296027536437e-05
-3.08611751511779e-05
-3.60534261367355e-05
-3.7930029945987e-05
-2.5767978827892e-05
-2.35743751482301e-05
-5.90946519554823e-05
-4.3200522145004e-05
-2.5225404614159e-05
-2.95779608182685e-05
-2.70244893277612e-05
-4.72046048967217e-05
-2.71956203815482e-05
-2.09767517841618e-05
-2.7701520756142e-05
-1.88030658327416e-06
2.22854542690326e-06
-9.56429840533894e-06
-2.20691098346413e-05
-2.76118077590186e-05
-1.47606241241964e-05
-4.77460641766901e-05
-3.70397178502261e-05
-6.2887705172743e-05
-2.0329271081642e-05
-4.51254409553193e-05
-3.35297226346726e-05
-2.18758172411588e-05
-3.41718430687717e-05
-4.0935866402687e-05
-3.05741188008297e-05
-4.72358935666167e-05
-2.12915555059314e-05
-3.06380627297964e-05
-3.28798970625592e-05
-5.82542126980693e-05
-4.34267263414367e-05
-2.80720528187353e-05
-2.52386113748448e-06
-5.32768253767731e-05
-5.91988182796e-05
-1.640175045408e-05
8.31182828415638e-06
-1.75311673927276e-05
-2.08190847584532e-05
-5.01946891763673e-05
-4.17116227700021e-05
-1.31978961194051e-05
-5.08752987709333e-05
-1.30044123535057e-05
-2.03353826040319e-05
-2.97835699478748e-05
-1.29912368880898e-05
-1.4201259681063e-05
-4.27019713326928e-05
-1.53697741062051e-05
-1.50799345391651e-05
-3.0063163630915e-05
-3.22142126983324e-05
2.66581723006377e-06
-2.09203786177282e-05
-1.80270390529551e-05
-2.56041459704758e-05
3.36683896576017e-06
-9.43950618574171e-06
-1.98915268382899e-05
-2.50365630642231e-05
-4.67944851339529e-05
-2.88764861397204e-05
-3.61375736441221e-06
-3.14845458399755e-05
-2.52514257639619e-05
-5.45715282068523e-05
-4.62185930388916e-05
-1.95092369379589e-05
-4.26853642460524e-05
-4.90187047638053e-05
-1.00099180624219e-05
-5.36222659517753e-05
-1.78125934550963e-05
-2.54321826775548e-05
-2.71208055001596e-05
-2.53305928314304e-05
-2.43456267922185e-05
-4.28143457362122e-05
-1.52734143353414e-05
-3.06458972979173e-05
-3.17861371024496e-05
-3.9978916920028e-05
-2.32752772569867e-05
-1.50517514099928e-05
-3.69609728221043e-05
-5.54525448790325e-05
-4.9096219237592e-05
-3.59111454990222e-06
1.10453843286058e-05
-4.16856782535012e-05
-3.67565690364271e-05
-1.92032553922203e-05
-5.6536004987436e-06
-3.26139423020223e-05
-3.74248927618595e-05
-3.96409775697961e-05
1.06903395504388e-06
-5.07511576521356e-05
-9.26547458741269e-06
-4.31560288868442e-05
-4.08945445901354e-05
-2.86035264925361e-05
-4.253213779759e-05
-2.37755906464217e-05
-4.13719507016162e-05
-3.42767111454261e-05
-2.20468326762828e-05
-5.96865549245263e-05
-1.15893149627974e-05
-3.74668606090482e-05
-3.54660819657281e-05
-5.59515708592821e-05
-4.51762703044185e-05
-3.5443446570796e-05
-3.17100834471243e-06
-6.00037432634747e-05
-1.38804513537984e-05
-4.02060658593404e-05
-1.07181989512221e-05
-2.1251274140767e-05
-1.72887478358222e-05
-3.12773430852758e-05
-1.47269612990359e-05
-1.20059327393919e-05
-2.53616712499129e-05
-3.22322793188123e-05
-4.04619556426814e-05
-3.22829214144593e-05
-6.46625945383381e-05
-3.63515867863422e-05
-4.72341344608901e-05
-4.85776165709313e-05
-2.03317982368479e-05
-4.95699924110097e-05
-3.29202876386034e-05
-4.37904362293398e-05
-3.22747198661384e-05
-9.79527087950755e-06
-5.35101667349835e-05
-2.76169459663149e-05
-3.59908367436985e-05
-3.05556265876655e-05
-1.82962001921312e-05
-1.24239412341494e-05
-1.41312070324295e-05
-4.4852403795456e-05
-3.16936559831203e-05
-3.43899469134633e-06
-2.77413625141069e-05
-3.67060010414871e-05
-2.75924997448988e-05
-1.05327861476232e-05
-1.25487786744624e-05
-1.74547582172425e-05
-2.91607166586485e-05
-2.16681803425698e-05
-6.65120384440063e-05
-2.70937679331109e-05
-3.69339665345752e-05
-4.29839709432918e-05
-6.6884859998262e-05
-4.38983936925728e-05
-2.61962815541709e-05
-2.75572038192602e-06
-2.77688291964763e-05
-1.52127966502278e-05
-2.14002219668143e-05
-7.28271778330887e-06
-3.50113350428074e-05
-4.43760145496454e-05
-3.92070462548403e-05
-5.72498394922718e-05
-4.0749077568357e-05
-2.579490818915e-05
-3.08628021171453e-05
-2.48644271722312e-05
-5.64198892836206e-05
-1.62152401072537e-05
-5.9464901708578e-05
-3.0267836259055e-05
-3.81937501411609e-05
-3.38079526084031e-05
-2.68300357300837e-05
-1.62988230116445e-05
-3.53189853982484e-05
-2.40387451389753e-05
-2.39277961104674e-05
-2.73861802318952e-05
1.48828792910699e-05
-5.4581622351729e-05
-2.16214364247489e-05
-2.30102696190346e-05
-3.44290518496693e-05
-3.97379103121759e-05
-1.93697972552045e-05
-3.80714425400612e-05
-5.05520298677807e-05
-6.63850993663303e-05
-3.89184421272595e-05
-4.92389751756865e-05
-3.01627660230637e-05
-2.9884372866153e-05
-2.72287011062335e-05
-4.63863262297886e-05
-3.53097235203772e-05
5.21185805582717e-06
-5.09147617731594e-05
-1.90108218418688e-05
-3.1391563845847e-05
-5.2275213169312e-05
-1.50690915581139e-05
-1.6267673621419e-05
-1.69698180970185e-05
-1.58075336669291e-05
-1.16627207076637e-05
-2.99796862454163e-05
-6.692183001183e-05
-2.34395587096416e-05
-1.5249696344374e-05
-1.44709365711011e-05
-3.85510612697666e-05
-1.6945900471805e-05
-2.88494647535825e-05
-4.66697087560975e-05
-8.23855133997609e-06
-5.95511006055226e-05
-3.5873578578559e-05
-2.61258370333013e-05
-4.37267981106701e-05
-4.68433366576583e-05
-2.88216157451796e-05
-6.34957745161157e-05
-7.20373635024009e-06
-5.24681461898859e-05
-5.87158665140439e-05
-5.69120146775867e-05
-1.5116632799522e-05
-2.44158145508063e-05
-3.39408583577611e-05
-1.5687048847678e-05
-2.18069522177703e-05
-3.30301636053425e-05
-3.58357087307371e-05
-3.48895037179594e-05
-2.79586364453404e-05
-3.1666750391579e-05
-6.05479862703872e-06
-2.36335694768855e-05
-1.41793175182983e-05
-4.16104298937021e-05
-2.58662863337822e-05
-5.47038541678702e-05
-1.4520369860319e-05
-6.9798560982527e-05
-1.49348636992928e-05
-8.40926228236251e-06
-2.14244828091721e-05
-3.49824417290676e-05
-1.34780725735291e-05
-2.59628309508088e-05
-2.36715187177262e-05
-2.0847234817918e-05
-4.85559822736759e-05
-1.31721690115617e-05
-3.37922374784412e-05
-2.81203989118408e-05
-5.29546504930279e-05
-6.18164311095012e-05
-2.27823897703501e-05
-3.61826702873639e-05
-3.4955929716469e-05
-3.24274737689862e-05
-6.72862225180568e-05
-5.52067181544196e-05
-3.17762026382486e-05
-9.74910599123164e-06
-1.33583174792085e-05
-3.8311785017922e-05
-3.00718602454805e-05
-4.42395408832071e-06
-2.29830370124996e-05
-2.55375612351718e-05
-1.04015396464803e-05
-1.8290324648369e-05
-2.92640228299019e-05
-5.50330749819604e-05
-3.2836945115157e-05
-1.37008013981261e-05
-3.10269323750949e-05
-5.91158200142751e-05
-2.94936431968191e-05
-2.60993362353582e-05
-2.65852044842922e-05
-2.10892645212972e-05
-3.57586126647026e-05
-1.47172550289675e-05
-2.64989170754531e-05
-3.92900615174953e-05
-2.1850395415153e-05
-3.87419531848003e-05
-1.94368511378779e-06
-2.4527301542311e-05
-2.53467071127748e-05
-1.38480440080244e-05
-3.84723818167275e-05
-1.35616164791327e-07
-4.20512899879493e-06
-2.55101857125986e-05
-1.69274078369445e-05
-2.44259074803584e-05
-4.4525244685083e-05
-3.38732584446901e-05
-2.27381117259389e-05
-4.39432862207979e-05
-1.28538524180391e-05
-2.81572348685218e-05
-1.82187422301083e-05
-2.91906436326507e-05
-2.32176269797523e-05
-1.89848282732728e-06
-2.9801037965408e-05
-1.45556164376385e-05
-5.99913076333131e-05
-4.04555161103774e-05
-2.25667175613546e-05
-3.5554819125534e-05
-2.78103794016065e-05
-8.86348906217108e-06
-2.33947084727631e-05
-2.44872641182866e-05
-4.94275999571907e-05
-1.98992556283295e-05
-2.07911753646413e-05
-2.61406825717416e-05
-1.10077054974776e-05
-3.099681705829e-05
-8.60755916468206e-06
-6.07048138113444e-06
-1.84376272472167e-05
3.43801576550639e-06
-1.91815802697121e-05
-5.77447274177092e-05
-1.37297464790907e-05
-1.08101649464509e-05
-3.09617344433897e-05
-8.03415872334121e-06
-1.5526607131125e-05
-1.43900385918218e-06
-4.6347338827065e-05
-4.37171265173905e-05
-3.76471769752337e-05
-6.35766950119139e-05
-9.65129949236581e-06
-5.81156961578499e-05
-3.67569506675392e-05
-1.76972456894589e-05
-3.0151602088312e-05
-3.22617926038851e-05
1.95085040881158e-05
-2.96643194744509e-05
-2.39044426162661e-05
-2.75654278245228e-05
-1.2893173897456e-05
-4.43155561853949e-05
-3.02496914240672e-05
-1.50978647575339e-05
-3.00339727821344e-05
-2.2238008639834e-05
-2.00777535012916e-05
-3.17057090963364e-05
-3.50400995458251e-05
2.79838234479473e-05
-2.89188406639445e-05
-3.90271782341721e-05
-5.61781361130509e-05
-1.77479857637987e-06
-4.38596681263192e-05
-1.45948296032812e-05
-3.9849702028403e-06
-1.83355218691691e-05
-5.5757035420799e-05
-2.05458849766843e-05
-3.59837611745548e-05
-4.16296082492224e-05
-6.42751684342011e-06
-1.31411946713656e-05
-1.77167199322454e-05
-1.04966619261991e-06
-8.00300907119642e-06
-3.88885653780647e-05
-2.78032876394804e-05
-2.76471761052735e-05
-2.87684936195444e-05
-4.08214272107986e-05
-3.22615515293457e-05
-3.92140577182234e-05
-2.57071419670238e-05
-2.91678626760281e-05
-4.60873670423764e-05
-3.31701343515495e-05
-5.27161759374393e-05
-1.6380634962648e-05
-2.30886063461526e-05
-4.05738608991027e-05
-3.11134429876799e-05
2.57424242807145e-07
-1.10611542445974e-05
-4.93324060988679e-05
-1.94870928524445e-05
3.77436384384434e-06
-4.08013229157758e-05
-3.8912461641903e-05
-3.45952626942183e-05
-4.58601981410187e-05
-2.98307747768072e-05
-3.36556975930896e-06
-3.38287691619411e-05
-2.222161511335e-05
-3.57098565394489e-05
-4.50095564489796e-05
-2.53995544590409e-05
-2.12449121551523e-05
-4.12385822135072e-05
-2.0805508486911e-05
-3.62245174052062e-05
-3.76892239102521e-05
-4.9623840416727e-05
-1.52677312842875e-05
-2.9268532922478e-05
-2.93716939228777e-05
-5.67006465609651e-05
-3.51696776837853e-05
-6.80410609501169e-06
-6.51333954106368e-05
-2.08466881459207e-05
-1.38682458279815e-06
-1.09924283567473e-05
-5.1855014868155e-06
-5.01254654206289e-05
-5.76507524396074e-05
-1.32298081882361e-05
-4.41051927782398e-05
-1.90839974333258e-05
-5.30295971167513e-05
4.06385751182982e-06
-3.45916955039482e-05
-3.65796557651076e-05
6.05685996668389e-06
-6.39623069575106e-05
-3.56230029991997e-05
9.31112440689489e-07
-3.20017732975688e-05
-8.26235304129273e-05
-3.48194262260953e-05
-2.73176275749472e-05
-6.09643873843545e-05
-2.44734949185806e-05
-5.3662595604132e-05
-2.22450353254936e-05
-1.95619261166345e-05
-1.2387849413194e-05
-2.3673657265885e-05
-3.89204972771516e-05
-4.30429264931282e-05
-3.21714703976566e-05
-4.92907876033411e-06
-7.19213131508585e-05
-1.00867858761411e-05
-4.48682509828031e-05
-1.37965563625842e-05
1.10871035775906e-05
-9.58084872370385e-06
-2.01982089646761e-05
-1.55834688759787e-05
-6.14262611533862e-05
-5.50902575315065e-05
-1.81808380668111e-05
-1.42337514797827e-05
-4.74227829691295e-05
-1.56905275362145e-05
-3.48353648902256e-05
-2.50733617106564e-05
-2.21778141626893e-05
-4.44185592502257e-05
-8.84824777287309e-06
-5.5624647534204e-05
-2.62317299870613e-05
-2.77170886068354e-05
-3.38323935188289e-05
-3.54561674681838e-05
-3.37610574593955e-05
-2.9621076278479e-05
-2.75051818328962e-05
-3.25232633080717e-05
-2.97552751469049e-05
-8.81975153085716e-07
-3.18754884748448e-05
-5.92805542411513e-06
-3.13731776917571e-05
-3.50807840074726e-05
-2.0444999172684e-05
-2.65602542202175e-05
-2.52607687417544e-05
-5.63069454558995e-06
-2.23236309687595e-05
-7.72225356829201e-07
-5.13796854154029e-05
-2.34566608119007e-05
-3.28357527740751e-05
-4.81180275523164e-05
-1.251883851354e-05
-4.83532683304478e-06
-9.58480136050786e-06
-1.63781050840923e-05
-5.30239520662114e-06
-2.10296797032129e-05
-3.67612870023047e-05
-3.45275341498252e-05
-3.49268609554739e-05
-1.27701412075843e-05
-5.15950146582647e-05
-4.90444945680367e-05
-1.87338308208975e-05
-5.3362261659355e-05
-1.62961071168788e-05
-2.25608549041305e-05
-5.32152882663896e-05
-3.52990152206583e-05
-2.57699775883856e-05
-1.51914932721421e-05
-1.49773471108013e-05
-2.61272039611952e-05
-3.46918273688075e-05
-2.49682110249182e-05
-6.03266845577407e-05
-6.79861506544798e-05
-1.68859807116179e-05
-3.05331810690415e-05
-9.21690944874404e-06
-1.81698755736779e-06
-3.00383961330032e-05
-5.12119935497693e-05
-4.83497876821252e-05
-2.93438698032e-05
-2.72280137635653e-05
-3.30584231412514e-05
2.76123948941349e-06
-2.2544492145352e-05
-2.95692884491073e-05
1.33624287974965e-06
-1.60210853147201e-05
-2.09437955944223e-05
-1.30139324421062e-05
-2.39622951265284e-05
-2.78723787908915e-05
-2.83363257278378e-05
-5.53732757474317e-05
-4.83613469560204e-05
-4.4126649507768e-05
-6.47518932619932e-05
-4.97669775729563e-05
-2.35601220222086e-05
-3.19234468131378e-05
-3.71560151778618e-05
-3.08930987407015e-05
-4.52176777663626e-05
-3.26729294985271e-05
-4.27889024007933e-05
-5.16821326997817e-05
-1.87247805111534e-05
-4.42343083568101e-05
-5.63965105641475e-05
-1.81876809137058e-05
-2.11978717511574e-05
-4.38039366596864e-05
-5.37363471694926e-05
-5.16049334198452e-05
-2.43087701501629e-05
-1.31001380503012e-05
-2.49871211675732e-05
-3.17384059572767e-05
-1.13411935013462e-05
-4.06644840944477e-05
-3.14034627273977e-05
-1.60850364510015e-05
-2.36389271941364e-05
-2.17191258732918e-05
1.02924502581211e-06
-3.83432244656029e-05
-4.81301645068795e-05
-3.16881021475227e-05
-2.04040233746314e-05
-1.26807290808293e-05
-2.86364652129026e-05
1.00090070631035e-05
-2.46789197131529e-05
-1.26823837135454e-05
-2.40564852807588e-05
-2.91601056326852e-05
-7.55092478906805e-06
-2.57355253629556e-05
-1.69428740615507e-05
-4.41359055281076e-06
-1.60179096406133e-05
-1.67356883818678e-05
-4.99839659567435e-05
-1.24717880504485e-05
-1.52281303452186e-05
-5.32431591735538e-05
-1.18341512140043e-05
-3.0001708784574e-05
-2.63326983411638e-05
2.45128697203605e-07
-2.99003554111651e-05
-4.30860254035892e-05
-2.92480284375112e-05
-3.49861222600628e-05
-3.03662783268461e-05
-3.23217734463299e-05
-2.65774616967983e-05
-7.13538319729971e-06
-2.4288152395289e-05
-3.39674548319766e-05
-1.08550204274409e-05
1.47305030987758e-05
-5.02612646483892e-05
-7.29128233785921e-06
-3.46248250969641e-05
-1.40216222892151e-05
-1.573334062209e-05
-2.68469390771696e-05
-4.60370490567428e-05
-2.28288440785096e-05
-3.78406381573888e-05
-5.11495099074468e-05
-2.66784710433121e-05
-2.9951280611721e-05
-3.33943814039815e-05
-1.97174937395661e-05
-3.22817927955485e-05
-1.55036448012328e-05
-2.16914837154082e-05
-4.7771869100301e-05
-4.61111566568807e-05
-3.55744756046461e-05
2.90997626320436e-05
-2.20668337906654e-05
-2.46588080865736e-05
-8.74498556514729e-06
-1.24550742079012e-05
-4.45273709685056e-05
-5.35581216938486e-05
-4.10179205553157e-05
-6.41068623777554e-05
-4.35992282290243e-05
-3.9697688590291e-05
-3.16653080935648e-05
-4.12820637371164e-05
-1.08794972893636e-05
-7.68692231993226e-05
-3.63763814365926e-05
-2.50416990855275e-05
-1.89497794698181e-05
-1.25967481708206e-05
-2.88963634444999e-05
-4.16795353471012e-05
-3.03546809523771e-05
-1.95265767360034e-05
-2.97129839983648e-05
-9.00234086571575e-06
-4.05949100311366e-05
-1.86805529448861e-05
-1.02163941494776e-05
-2.70868098137423e-05
-3.83991308523736e-05
-2.85129722772294e-05
-8.9029426186865e-06
-6.2115991863749e-06
-2.61879438975011e-05
-1.36022487742603e-05
-1.90192680957561e-05
-2.95613708816189e-06
-2.47288011143517e-05
-3.25076246486511e-05
-2.88305220801821e-05
-3.19789963661554e-05
-2.05279023979189e-05
-2.89632899279703e-05
-3.32399352865044e-05
-1.84221691112621e-06
-2.94064793257518e-05
-4.2976152508581e-06
-2.83826785355833e-05
-1.27655110195643e-05
-3.5698636339681e-05
-2.15616865594015e-05
-3.27866814085743e-05
-2.32504956755511e-05
-2.69827162281295e-05
-3.52800381785291e-05
1.86331777906812e-05
-3.97392607985521e-05
-5.41264583975512e-05
-3.03796071266628e-05
-3.90240728505673e-05
-2.50923775847626e-05
-3.45626010284131e-05
-2.40362002772305e-05
-3.22508081658072e-05
-1.48832461453053e-05
-2.00337469103105e-05
-1.87891791447686e-05
-1.45361826191559e-05
-4.57762381155411e-05
-3.58401659484439e-05
-3.15264313404184e-05
-3.09965584416842e-05
-1.38745306325826e-05
-2.24950213683789e-05
-3.28537039113196e-05
-5.41011134394204e-05
-1.70671091501575e-05
-3.59142336486394e-05
-1.83518251897482e-05
-1.88152376343954e-05
-5.10422629104128e-05
-2.90762775028561e-06
-3.51929689723017e-05
-7.49718334636444e-06
-4.25141171725631e-05
-3.72514739142849e-05
-5.11345068322633e-05
-3.81953139148542e-05
-4.61881941589352e-05
-4.08010319454835e-05
-1.70176987552212e-05
-1.08772132821456e-05
-3.35952926467202e-05
-1.70683737289664e-05
-3.01630615742004e-05
-3.44522491569796e-05
-3.40697212090576e-05
-2.8263252549008e-05
-5.40209076701927e-06
-2.72007310281899e-05
-1.72352958615998e-05
-4.59991480511946e-05
-2.32944884089556e-05
-5.22860404305989e-05
-2.53232969547626e-05
-3.796327977738e-05
-3.11023035497934e-05
-3.91908214030382e-05
-5.82331510498306e-05
-5.78570422682461e-06
-2.28647720996126e-05
-2.46180127825805e-05
-1.52340265998492e-05
-3.38262592870577e-05
-3.55949676323254e-05
-1.27033783282769e-05
-1.34922378086717e-05
-3.57373228777153e-05
-4.10554549750605e-05
-3.88871557392154e-05
-2.64256212799957e-05
-1.03655104307351e-05
-3.25848604153878e-05
-3.67720790827045e-05
-3.00014247352599e-06
-1.7678011199129e-05
-2.53372522552037e-05
-1.32966593619951e-05
-3.13450513333064e-05
-2.20448010223595e-05
-7.49502204159378e-06
-7.01748931745323e-06
-6.21232094015469e-05
-1.55734008578285e-05
-4.02251431825676e-05
-2.34118546831775e-05
-2.02525019059302e-05
-2.61943700907977e-05
-4.71185525740013e-05
-2.88316105825533e-05
-1.75271275407664e-05
-2.54857431319122e-05
-2.34903562304346e-05
1.24439192880544e-05
-5.48386945027969e-05
-2.14949592067025e-05
-2.27671276571985e-05
-8.70206733875844e-06
-1.8951333311135e-05
7.13689375038877e-06
-3.24912032066762e-05
-2.39466633168591e-05
-3.23389035921373e-05
-2.6376760968426e-05
-1.06546203962573e-05
-3.85767627846391e-05
-2.20565510512778e-05
-3.3710716234034e-05
-2.42980844121676e-05
-3.01780666211158e-05
-1.91129258724009e-05
-1.15940423072135e-05
-4.36382913003737e-05
-2.59951174600135e-05
-8.54329866138335e-06
-3.72106131514538e-05
-4.01941021617808e-05
-3.00798365961244e-05
-4.13700626347834e-05
-2.13448498366198e-06
-3.99143090975354e-05
-1.9482174517533e-05
-3.26442549092613e-05
-8.87025643668675e-06
-7.15120931609903e-06
-2.33272567999109e-05
-4.33270171162448e-05
-1.22191707248746e-05
-3.38516634688398e-05
-2.85768371285528e-05
-3.78446515593296e-05
-2.60255977375932e-05
-1.5986102070982e-05
-2.82720893497811e-05
-9.06339075880209e-06
-2.47896601632141e-05
-1.71992499388522e-05
-8.61995027174075e-06
3.74945241271243e-06
-4.00344307734617e-05
-3.59828848429276e-05
-1.70622264515522e-05
-7.48785196292125e-05
-9.69010764906189e-06
-3.6190662134087e-05
-3.25982851696597e-05
-1.76266577663648e-05
-5.66679013633101e-05
-3.50709869206489e-05
-4.11985921592248e-05
-1.61972568223076e-05
-1.73485267177903e-05
-2.76927922111567e-05
-4.28921502295975e-05
-6.75155998014204e-06
8.79722438658214e-06
-4.37951710713036e-05
-3.54785626872719e-05
-3.87551756084529e-05
-3.24386402901701e-05
-2.49727676823746e-05
-2.56763967047752e-05
-3.52054170938017e-05
-3.75078932708342e-05
-4.39134945244261e-05
-3.46607473052295e-05
-3.66659218724424e-05
-3.71425769771845e-05
-2.54453643081243e-05
-3.79300253045092e-05
-1.06479267075092e-06
-4.69067968044252e-06
-2.34898724974086e-05
-1.92429336444234e-05
-3.21044334752849e-05
-4.39718300962802e-06
-4.78804700578159e-05
-4.10204265832476e-06
-1.76842712652134e-05
-2.21395503024077e-05
-1.02885322326351e-05
-1.56051343293676e-05
-2.05670538326601e-05
-1.38759904341746e-05
-1.17523541267415e-05
-4.201324215473e-05
-1.06698421010305e-05
-2.8215530408895e-05
-4.67852159352606e-05
-5.18937857024886e-05
-9.46287390150734e-07
-4.01938251441743e-05
-3.62456043898458e-05
-2.91895261800874e-05
-3.03497311124946e-05
-1.4289160485803e-05
-3.32058189219822e-05
-6.68345443696081e-06
-4.81636508241408e-05
-4.93213429630536e-06
-4.0732659581727e-05
-3.85072085564148e-05
-4.32370668037406e-05
-2.05761781289777e-05
-3.75848961164498e-05
-4.35816473061551e-05
-4.7737191929283e-05
-3.1297708007126e-05
-1.0258292952e-05
-5.80002674570424e-06
-7.15122212453175e-06
-4.8138655463363e-05
-3.67089408166336e-05
-3.17091438285916e-05
-4.26980753715547e-05
-9.29732515703724e-06
-2.68226080126194e-05
-1.63698468743117e-05
-3.54982014284462e-05
-2.71923292811754e-05
-4.02738690065006e-05
-4.79999989146012e-05
5.80883412400318e-06
-6.43018575798216e-06
-2.4107075253634e-05
-1.36329807762991e-05
-5.12419969751904e-05
-2.65628888087398e-05
-2.53210337043199e-05
-3.86473699171973e-05
-4.48118119016039e-05
-3.99179002091927e-05
-3.69197795806034e-05
-4.19219163630751e-05
-4.26996086113894e-05
-3.62109599976394e-05
-2.10734977281153e-05
-2.16994400394635e-05
-2.29972270092387e-05
-5.71128275882983e-05
-1.68473906658324e-05
-3.24318532710449e-05
6.27711330800186e-06
-1.25881048397376e-05
-2.29637659409525e-05
-2.50265127805091e-05
-1.62841529549947e-05
-3.01762756017868e-05
-1.73492232746277e-05
-4.10940039526492e-05
-1.98322470297235e-05
-4.69900356145889e-05
-1.9520938766208e-05
-2.51152766729405e-05
-2.27190084744393e-05
-4.10296301136275e-05
-9.73112910392246e-06
-3.2699233514015e-05
-4.93825157880465e-05
-2.06520110162336e-05
-2.72693672368833e-05
-8.08384482896687e-06
-1.43928655225202e-05
-5.01450014374914e-05
-3.2077836184844e-05
-3.03889934375929e-05
-1.8773016148589e-05
-3.50675297120648e-05
-1.54174379034414e-05
-4.07714759746404e-05
-5.31848323176941e-05
-2.66542576086998e-05
-6.39756870367336e-05
-2.13002022295176e-05
-4.96681784247956e-05
-4.51394968482603e-06
-6.38089770779475e-05
-4.09176943642726e-05
-6.93609520150539e-06
-1.74805035292268e-06
-3.45932743094492e-05
-3.1779570790614e-06
-5.68692484179561e-05
-4.59476006530999e-07
-2.21850923171468e-05
-3.214205947885e-05
-1.72724350677574e-06
-3.05252651526895e-05
-2.41670618580207e-05
-3.12438494793267e-05
-2.48210555174943e-05
-6.45889813569577e-06
-3.15966356639825e-05
-1.44694361679772e-05
-1.78527126602117e-05
-4.38576811317365e-05
-1.24559039713372e-05
-4.57635004612869e-05
-5.67517984325747e-05
-3.02265539208089e-05
-5.6408138083483e-05
-4.50325634305645e-06
-8.77055582581477e-06
-3.99848259617012e-05
-2.72117919484255e-05
-3.65419221685539e-05
-3.79487565150122e-05
-3.28790738481284e-05
-1.04204044134129e-05
-5.19060596061709e-05
-4.14884587056256e-05
-2.45226477515363e-05
-4.93588108852911e-06
-4.05903340532308e-05
-2.3078977952942e-05
-3.293780989933e-05
-4.23941912039903e-05
-1.37999782119003e-05
-2.68149043730536e-05
-3.15636645856569e-05
-4.57746954184806e-05
-3.37390308382267e-05
-4.20000860971608e-05
-1.44097871651142e-05
-3.50285413360184e-05
-4.29434672958387e-05
-2.18389180151515e-05
-2.52707854432691e-05
-3.51573866101753e-05
-3.43398941507043e-06
-5.4787659317225e-05
-1.71748201315777e-05
-2.98151404272924e-05
-3.25108161540811e-05
-7.73526574614833e-06
-3.06794231105353e-05
-2.72523867380469e-05
-2.74106002229115e-05
-4.90157493585876e-05
-1.21712801176863e-05
-3.36637059830172e-06
-6.2750096759461e-06
1.26047263341629e-05
-4.31000200757181e-05
-3.20098565929765e-05
-1.42550164240972e-05
-4.29853611431533e-05
-3.84445704881891e-05
-2.5061120430424e-05
-2.18821553688287e-05
-2.70449021816532e-05
-2.10582914866068e-05
-5.7329982701722e-05
-2.29358394849556e-05
-5.83562695834554e-05
-1.20897447590475e-05
-6.13972437537071e-06
-2.3729182086347e-05
-5.25377031538311e-05
-3.59872815112585e-05
-4.06947314203871e-05
-3.25426581953069e-05
-4.20701985640032e-05
-4.68326476989966e-05
-1.47271507342284e-05
-6.79183741930515e-06
-5.60325250722522e-06
-3.0237710687791e-05
-2.86460441868517e-05
-1.48214400158449e-05
-1.57192877412672e-05
-3.87059637525524e-05
-4.40838217446018e-05
-3.11633430123041e-05
-2.58936650997815e-05
6.27019949818387e-07
-6.41809902312267e-05
3.52421676629951e-06
-3.71901979205908e-05
-4.21284945661283e-05
-2.76082149562269e-05
-2.86632016403065e-05
-6.56872734788372e-05
-4.80253029096846e-05
-1.71312084760511e-05
-8.14228120624791e-06
-3.28804987220674e-05
-2.28713406104727e-05
-3.93055352161121e-05
-2.28303003350843e-05
-3.72247059095831e-05
-3.478191689521e-05
-1.11448721909697e-05
-4.8416442997226e-06
-3.8704839279363e-05
-4.88950246104421e-05
-2.29428252237493e-05
-1.14493183291578e-05
-1.28497407583419e-05
-4.92565415916339e-05
-3.41639694517061e-05
-3.55110804024214e-05
-2.60401427244463e-05
-3.41254221429585e-05
-1.96366876710541e-05
-2.14813721006272e-05
-3.42360201657815e-05
-3.05653000640349e-05
-1.06753224516814e-05
-3.49110342312131e-05
-6.20367505579198e-05
-1.74301443198676e-05
-2.10613608489516e-05
-3.72041645020368e-05
-2.16805679938406e-05
-2.01982338899964e-05
-9.52934221030008e-06
-2.73059644377784e-05
-4.57176857792543e-05
-4.52899786387399e-05
-3.84490363724148e-05
-3.03181324135985e-05
-3.04252644662638e-05
-6.65032809309245e-05
-2.9054229291392e-05
-1.59655685213617e-05
-5.71243470756596e-05
-2.1311829069142e-05
-3.19361940059709e-05
-3.76700681884244e-05
-2.70825301792982e-05
-5.95536064318394e-05
1.90431856844243e-05
-2.73737335296076e-05
-2.36391011958109e-05
-1.8404175846204e-05
-2.40191394340334e-05
-3.49804122232168e-05
-3.44185062460821e-05
-5.80477355918059e-06
-2.62457966026859e-05
-2.14433222555922e-05
-4.28978599739243e-05
-5.80537498284342e-05
-3.83793300097373e-05
-4.77600714680584e-05
-4.45807043876941e-05
-5.84540618611459e-05
-4.27747308374752e-05
-7.24741202642708e-06
-5.56901698290454e-05
-3.28211399100247e-05
-2.21447349298627e-05
-2.58875116433922e-05
-2.47954648643914e-05
-2.41551104650779e-05
-3.38836860908624e-05
-2.89328522085457e-05
-4.4586866726665e-05
-3.89746396241713e-05
-2.33816131599099e-05
-2.13644026777212e-05
-6.14456844537845e-05
-1.56663901911216e-05
6.14001398140619e-06
-4.30705536862968e-05
-2.7076958235862e-05
-2.56928993765081e-05
-1.2234831151394e-05
-7.76916327205493e-06
-1.27924511912216e-05
-3.48421388791912e-05
-4.09578704237384e-05
-3.20070886141111e-05
-1.68250190552499e-05
-1.73416811142381e-05
-8.65895345425587e-06
-2.82498259577922e-06
-2.06484967044975e-05
-1.95033485399102e-05
-3.69352457449182e-05
-3.52414628588785e-05
-3.41516263101944e-05
8.20634528696068e-07
-3.17367176518082e-05
-1.7929030252359e-05
-3.34903427180641e-05
-2.51986275194521e-05
-3.56158740415243e-05
-3.75273968672733e-05
-1.91275330327286e-05
-2.21889407860093e-05
-2.01169911746992e-05
-4.11568668840931e-06
-1.50978848743135e-05
-2.51109791450365e-05
-5.17836613720062e-05
-7.05251223595897e-06
-3.85993083519273e-05
-2.1961657390208e-05
-2.5803959865505e-05
-1.44350154441463e-05
-2.04845136006315e-05
-2.81548090149429e-05
-2.08452259384274e-05
-1.87596552949034e-05
-3.8446784942768e-06
-3.17234076918467e-06
-2.22995106522193e-05
-9.81176966547914e-06
-2.46195224274767e-05
-1.3880216884891e-05
-1.39642965785936e-05
-2.58625460222928e-05
-1.78506192142663e-06
-4.0134543382186e-05
-2.74115385048753e-05
-1.73405325871101e-05
-6.9279366376434e-06
-1.94744910369067e-05
-3.2577021907158e-05
-3.01534213124557e-05
-3.2476081515751e-05
-2.46262392603151e-05
-4.50534135124391e-05
-3.03834907964072e-05
-2.49243658221666e-06
-3.54760455045899e-05
-3.85658863873038e-05
-2.8161775807238e-05
-5.00242316439394e-05
-3.71702117246431e-05
6.9981657604602e-08
-4.46816307099856e-05
-1.64293181140934e-05
-2.01964637307075e-05
-1.54216753373789e-05
1.63421549549e-05
-3.83780808995908e-05
-4.34179233846474e-05
-2.2166295450951e-05
-3.92270077328965e-05
-6.06329439009418e-05
-1.74562663743442e-05
-5.84495370373679e-05
-4.40930533427016e-05
-5.06256427102503e-05
1.99103340319677e-06
-5.70462074892184e-06
-1.70035602126022e-05
-7.23978342653846e-06
-5.38914244646029e-06
-1.94612921217398e-05
-4.6207873624188e-05
-4.10601900074571e-05
-3.5450384914652e-05
-8.31353664507214e-06
-3.04221821269852e-05
-4.71494943763053e-05
-1.90141744610982e-05
-2.51980172980073e-05
-2.32234850472174e-05
-3.45175578851922e-06
-4.27526667610799e-05
-1.19640565904602e-05
-2.54258019190061e-05
-3.82484255116858e-05
-1.98666276483476e-05
-5.18592792568822e-05
-2.39614442287822e-06
-2.2089870855404e-05
-5.58639755841481e-05
-3.92591881685494e-05
-1.3419826259456e-05
-3.97697691270152e-05
-4.42942818313879e-05
-4.17942253422726e-05
-2.68226727611588e-05
-2.23368148715489e-05
-6.81284235903475e-06
-4.80745478731994e-05
-5.29920486223859e-05
-5.69603318861829e-05
-3.240512378423e-05
-4.81245784682972e-05
-4.19550748856707e-05
-5.84680271648731e-05
-3.89175287090498e-05
-3.85532128644065e-05
-3.63361579764678e-05
-2.21992333347309e-05
-4.93914198797445e-06
-4.81882824572002e-05
-5.58358305935457e-05
-2.05179134788969e-05
-3.96202303958109e-05
-4.12345138192605e-05
-4.87349939075501e-05
-3.86527032835778e-06
-3.21030679151616e-05
-6.81761548067294e-05
-1.34113988693718e-05
-2.92834468370052e-05
-2.62951623356747e-05
-1.33836741686506e-05
-3.11802349645764e-05
-5.9827585012214e-05
-4.64484587409223e-05
-6.225830759684e-06
-2.31429546222268e-05
-4.55989579578315e-05
-2.8446849825486e-05
-4.14264566293632e-05
-1.11868952412535e-05
9.74288344806332e-06
-3.71912201516213e-05
-1.22602869741857e-05
-2.62781738592997e-05
-6.64964759062712e-06
-3.71575453923525e-05
-4.2981354018682e-05
-4.80584040767716e-05
-2.53899747627509e-05
-5.81349137704681e-05
-5.8581368236707e-05
-2.82592687038966e-05
-3.26672654316142e-05
-3.45069052077168e-05
-4.51877041451096e-05
-2.71073166362808e-05
2.28340960540866e-06
-2.64866011768795e-05
2.32709696846122e-05
-4.39934705037034e-05
-1.43924790486911e-05
-2.28291670581921e-05
-2.35490905796826e-05
-1.8146455204524e-05
-2.30161293014716e-05
-1.42007040739933e-05
-1.15027059823532e-05
-3.82447590057889e-05
-4.08918018118877e-05
-5.11946869001615e-05
-3.23085685447226e-06
-6.24619657649888e-06
-5.74058262987008e-05
-9.91291915380613e-06
-4.50375406973308e-05
-3.71935603078131e-05
-1.52737725685211e-05
-5.03277136229631e-05
-2.77853680670731e-05
-3.67248314683457e-05
-1.6349691478448e-05
-2.13305671797764e-05
-2.30256957370868e-05
-2.28369232518021e-05
-2.19554900069241e-05
-1.44828517694682e-05
-1.27144735332672e-05
-4.91655961915667e-05
-4.62932689449955e-05
-4.55031796265976e-05
-1.81607595158595e-06
-4.97564811431852e-05
-2.12253784863294e-05
-3.78414100657769e-05
-4.15947812658413e-05
-2.92299691423509e-05
-3.86583034522078e-05
-2.25105783866383e-05
-4.87210277594834e-05
-9.20349693964258e-06
-1.06517747315454e-05
-4.11584597767084e-05
-1.54655398890098e-05
-7.27397743227541e-05
-2.81301028974484e-05
-3.00892166702818e-05
-2.27096627509201e-05
-3.20947163218893e-05
-3.63709939388684e-05
-2.75896803156277e-05
-3.20693208432139e-05
-2.42900771844985e-05
-3.15749197286508e-05
-4.95748577930859e-05
-2.99411104480899e-05
-3.63474011187198e-05
-5.89685841185926e-05
3.34599940386764e-06
-4.57445500108685e-05
-1.16837801848005e-05
-1.44847608779162e-05
-2.2972539034992e-05
1.15857964527769e-06
-2.85991694227716e-05
-1.69309643058427e-05
-6.93874441504816e-05
-2.83527916430951e-05
-1.01630881407495e-05
-1.56274940796495e-05
-3.58162186700838e-05
-5.56012142428255e-05
-1.89815901963826e-05
-3.84965839462458e-05
-3.20261594015586e-05
-4.44736727012793e-05
7.6931202620748e-06
-1.92443596463492e-05
-1.43903324330167e-05
-4.00592047048905e-05
-1.74429264535449e-05
-5.16361589772884e-05
-5.74785436098802e-05
-2.92229212410813e-05
-1.59858312723638e-05
6.56530487786794e-06
-2.7432604174682e-05
-2.95691056204956e-05
-2.32430816934117e-05
-2.67485592732304e-05
-3.71302529411591e-05
-3.67910768737451e-05
-3.73838820881916e-05
-4.75152465729647e-05
-5.17064969156059e-05
-9.11127984917264e-06
-1.58074803152534e-05
-9.04070676847099e-06
-5.85222142485826e-06
-1.68859452314799e-05
-3.95743624373395e-05
-3.72227422037392e-05
-4.01528446268382e-05
-1.59915660449709e-05
-1.55643849558955e-05
-5.08308075296043e-05
-4.01940153876129e-05
-4.62214992553408e-05
-3.54427775149182e-05
-4.88017983665949e-05
8.33312563394028e-06
-3.2490344013188e-05
-3.32844622110569e-05
-2.92282798952479e-05
-2.3570346643841e-05
-3.10775235754095e-05
-1.65260630951801e-05
-1.19196577483216e-06
-9.68455935529876e-06
-3.4770497692733e-05
-3.76516644218168e-05
-2.76565624246973e-05
-1.50099550780229e-05
-1.89291112017316e-05
-2.91591878138917e-06
-3.32172019666829e-05
-2.3020646438878e-05
-2.9953636470589e-05
-1.58425545578565e-05
-5.95903950390966e-05
-1.80634466500667e-05
-3.14724792589322e-05
-5.95029255711334e-05
-3.84165812153903e-05
-2.39184338534342e-05
-1.95417921395331e-05
-4.31647866079992e-05
-1.22059311437858e-05
-3.78580733345154e-05
-1.35109111794122e-05
-3.1976587377657e-05
-2.45601972117958e-05
-2.9455132983886e-05
-5.42604851847559e-05
-4.79211874661008e-06
-5.39405711746695e-05
-5.00222686278156e-05
-3.74401473817577e-05
-1.35848568686195e-05
-3.76271353549209e-05
-1.11009169670869e-05
-8.57220124703876e-06
-3.66650743999369e-05
-1.39073335681225e-05
-4.56721722929603e-05
-7.04381203578792e-05
-1.05300267215279e-05
-4.63923203826505e-05
-2.88627701271376e-05
-4.81744828910368e-05
5.13501957148598e-06
-3.93325252326378e-05
-2.50892850309617e-05
-3.13552810454874e-05
-2.37406291480527e-05
-1.06678258100192e-05
-4.41982991297412e-05
-1.87127496982171e-05
-2.64963652880709e-05
-4.13645359180675e-05
-3.16435885688867e-05
-9.82581772945433e-06
-2.80075878595208e-05
-4.45716379977386e-05
-1.76197611451699e-05
-1.23217888078714e-05
-2.73415896368027e-05
-3.07985104420896e-05
-2.92513371602298e-05
-2.6087154830343e-05
-2.37568241392588e-05
-3.18721615388783e-05
-2.5353381951704e-05
-4.25990821211836e-05
-5.92129025117577e-05
-2.12341010690923e-05
-9.59386059168373e-07
4.71135783954977e-06
-2.53834047160339e-05
-1.25383525266588e-05
-3.89783207803165e-06
-3.6740884295711e-05
-5.07239125119829e-05
-3.46360875371694e-05
-6.58514290323378e-05
-2.1781909689795e-05
-2.71597771895428e-05
-3.22216764796298e-05
-4.47878689709212e-05
-2.98298169968088e-05
-4.33580514097962e-06
-1.50744555753865e-05
-1.15176856176613e-05
-3.5011334395044e-05
-3.60388136834158e-05
-6.59499415566943e-06
-2.68921430340164e-05
-2.31918004234199e-05
-4.42271063257079e-05
-3.07152132369532e-05
-1.6746513680636e-05
5.22515214127205e-06
-4.29932508895846e-05
-2.89004521876501e-05
-1.84854022127635e-05
-1.99400869818195e-05
-1.22454979372846e-05
-5.26499049172204e-05
-2.5469612337751e-05
-4.25660480982762e-05
-4.43520830207439e-05
-3.67318405375169e-05
-2.20803542959152e-06
-2.31143204257715e-05
-3.04073287369119e-05
-1.61259871416618e-05
-3.34375609217622e-05
-3.05982778806767e-05
-4.82988172619087e-05
-1.7618914354844e-05
-5.01906164561926e-06
-5.40000805357938e-05
6.96900458046375e-07
-2.79650517096448e-05
-1.90386571839087e-05
-3.57394295281037e-05
-5.82495274346158e-05
-3.14904345862377e-05
-5.69895309023196e-05
-5.67929658407323e-05
-1.72174635260095e-05
-3.8040682680617e-05
-9.08852131867299e-06
-4.10575149444565e-05
-2.92547554695059e-05
-1.15323471370844e-05
-4.62996191640693e-05
-5.2176802688097e-05
-2.39041313618344e-05
-2.16229596197784e-06
-1.66663840457819e-05
-2.90400669040609e-05
-2.94424065689437e-05
-2.19376556229978e-05
-3.10076254565382e-05
-1.06909197749297e-05
-9.77945062529569e-06
-1.69140509719943e-05
-1.57963118064545e-05
-3.66603656647003e-05
-2.72182634244848e-05
-3.34395374950897e-05
-6.33235909171035e-07
-2.0185351638539e-05
-1.78772591817501e-05
-2.38051824854718e-06
-1.92303570797897e-05
-2.75494176585994e-05
-4.05234088256478e-05
-3.20732360820794e-05
-2.53119192497423e-05
-2.5829138078155e-05
-1.76425666945835e-05
-1.03994024332969e-05
-3.83214188128487e-05
-1.27906760176752e-05
-2.40213052772163e-05
-5.11715986768377e-05
-2.54306568942956e-05
-4.30860869554335e-05
-2.41021911538375e-05
2.22578651796408e-05
-4.1629575404812e-05
-3.90284604813437e-05
-4.19382778631687e-05
-4.45961264978721e-05
-2.25461443094338e-05
-2.09384883505923e-05
-3.88795684679495e-05
-3.87703861731017e-05
-4.03815041618263e-05
-3.03588914456204e-05
-1.98683639933997e-05
-3.75488053661674e-05
-2.10113194916431e-05
-5.58100502138392e-05
-4.24947800479111e-05
-1.27337351854171e-05
-3.06665085487146e-05
-2.66154278072949e-05
-3.15718342339317e-05
-4.23507929244099e-05
-1.04765136710625e-05
-4.11746535700934e-05
-4.23620451896879e-05
-3.0955182706706e-05
-4.52981132606879e-05
-2.39453425064805e-05
-3.86726248315204e-05
-3.45388728649218e-05
-2.67807207915625e-05
-3.04528195658035e-05
-1.68401381582878e-05
1.07035821883153e-05
-4.9123138046429e-05
-2.37840282020393e-05
-3.57051057070413e-05
-2.15998840257238e-05
-3.07629516614421e-05
-4.07028313736033e-05
-3.92214969503801e-05
-5.26064322262863e-05
-4.45755633179683e-05
-4.47216248354395e-05
-1.70067553307825e-05
1.3303194471494e-08
-5.69354163369167e-05
-3.89246928439567e-05
-4.77069193113611e-05
-2.14119046803563e-05
-1.20669445748643e-05
-1.29425969631767e-05
-4.48442793448295e-05
2.32243326548609e-05
-3.28307443816691e-05
-3.15266515223075e-05
-1.98268932259201e-05
-4.02153878490165e-05
-2.6540743997937e-05
-3.89115074517062e-05
-4.25509148766434e-05
-2.8547207099897e-05
-1.57215423349822e-05
-9.94388071611875e-06
-4.3613079308946e-05
6.27557614800642e-06
-6.31432405371775e-05
-3.88925987178639e-05
-1.98164964134849e-05
-3.42367566037624e-05
-5.03194219097576e-05
-3.07302329867448e-05
-5.49528099585409e-05
-1.28861536429288e-05
-2.09741833666755e-05
-2.04168110462928e-05
-3.87434604997017e-05
-1.54793157010247e-05
-2.85034783658393e-05
-2.06406732325355e-05
5.26748529119103e-06
-4.95471389318077e-05
-5.95850367248203e-05
-1.70010309909425e-05
-2.39790241411734e-05
2.19832456544171e-05
-3.35379311975817e-05
-3.28154888882934e-05
-3.96415263683116e-05
-2.22439988296952e-05
-2.70884955798866e-05
-2.31674108625052e-05
-3.6215104185432e-05
-1.3168298228333e-05
-3.8493361251136e-05
-5.2138582636423e-06
-2.05259988724867e-05
-2.41198478770406e-05
-5.90478601722128e-06
-3.46720945773004e-05
-5.46091391602887e-06
-5.26998038728187e-05
-9.13122377836932e-06
-3.16271414640616e-05
-3.9264175704067e-05
-9.31484478443066e-06
-2.47306320909416e-05
-3.37700043025107e-05
-3.33044837529105e-05
-1.73488199507503e-05
-2.88852012807696e-05
-4.30134569853639e-05
-3.15611610328215e-05
-4.09030339347684e-05
-8.81893606396685e-06
-2.89270958889661e-05
-1.6016786170635e-05
-4.55734093372646e-05
-3.12849929847713e-05
-1.4240165799331e-05
-4.01591722515165e-05
-2.34528361065129e-05
-2.4581073771577e-05
-1.16795835414268e-05
-1.92219360196064e-05
-3.02672878858107e-05
-6.11924815333881e-05
-3.65247352913011e-05
-3.65764545782326e-05
-3.64423961387698e-05
-3.86858815105628e-05
-1.81323284312062e-05
-3.86980072004691e-05
-3.20191597666318e-05
-3.36320131569509e-05
-1.72919789731639e-05
-4.35720304245107e-05
-3.90028483898588e-05
-4.6460604496162e-05
-1.62459133966341e-06
-3.16948628446441e-05
-3.35511929044941e-05
-3.97750821909171e-05
6.06410579853978e-06
-4.46407328346594e-05
-2.37707725397512e-05
-9.09260729571766e-06
-2.75072295138922e-05
-4.47354394285925e-05
-4.81996478133551e-05
-5.02274745359807e-05
-3.54575699856859e-05
-5.19701145204018e-06
-4.47767243227117e-05
-1.71002924699157e-05
-3.97462456606309e-05
-6.37489759542419e-05
-2.43037858134228e-05
-5.67210052938462e-05
-4.04305785332178e-05
-4.76785122074571e-05
-5.82981796792797e-05
-4.40979695672555e-05
-2.95486095762215e-05
-1.75665264602599e-05
-1.39576519963777e-05
-3.70080620476847e-05
-2.98455942435536e-05
-3.70860968395227e-05
-9.9382328853683e-07
-3.22815558027884e-05
-2.37114018191499e-05
-5.5493555829417e-07
-1.75979581659534e-05
-7.36670412648756e-06
-4.17619253608348e-05
-3.1241237562909e-05
-4.13148426780512e-06
-4.09718818205668e-05
-1.93529284063092e-05
-4.50785947980035e-06
-2.53117020088921e-05
-1.45620134991134e-05
-2.67896113448725e-05
-1.864846527322e-05
-2.9734731842994e-05
-4.40623395420797e-07
-1.82899188173344e-05
-2.89469326037589e-05
-4.3121359769e-05
-4.72096838971537e-05
-8.15237325825352e-05
-5.36250632810497e-05
-5.4234396849131e-05
-1.30643581066677e-06
-2.89607838444632e-05
-5.78088807533096e-06
-7.3937342442242e-06
-2.64378777572293e-05
9.42910016921775e-07
-3.94148042839364e-05
-1.13504923867127e-05
-6.14865792460762e-05
-3.05519394089975e-05
-4.04506735630593e-05
-2.98695079152294e-05
-2.16782873953623e-05
-3.60770620357228e-05
-3.32774733764722e-05
-1.82547388879568e-05
-1.65205521718612e-05
4.93939382256647e-06
-1.40845525214915e-05
-5.80007192179377e-05
-3.85198145064943e-05
-3.88968015423135e-05
-1.94372358019274e-05
-1.34308924154649e-05
-3.72823408328695e-05
-2.35722656437531e-05
-2.59345305293847e-05
-3.14975335069157e-05
-3.28198419683427e-05
-3.1137931215517e-05
-3.37718668707223e-05
-3.86508020280727e-05
-3.50018347693269e-05
-3.3056072976218e-05
-4.13883845274993e-05
-3.42272544542324e-05
-4.2325658869385e-05
5.22712987360864e-06
-4.82507451698134e-05
-2.74577469481373e-05
-4.7864619043691e-05
-4.3649902006522e-05
-3.54199141622598e-05
-3.71917045388746e-05
-4.0735156186705e-05
-4.40457913485625e-05
-4.28392947901608e-05
-3.93594745011288e-05
-2.78385627350402e-05
-2.656915482301e-05
-2.40911287205859e-05
-4.22943765579734e-05
-1.51614475961288e-05
-4.42391334822278e-05
-4.01122106675395e-05
-1.05320403426713e-05
-1.08385990463546e-05
4.45421941258144e-07
-1.58991225452181e-05
-4.28900829799986e-05
-3.30825690617019e-05
-1.98554776151538e-05
-1.60845610960998e-05
-1.59552742091389e-05
-1.70033373243458e-05
-4.42987097704457e-05
-1.83566722585391e-05
-2.54229799504569e-05
-1.34396781012497e-05
-2.66756964089098e-05
-2.83495112463618e-05
-2.4376423107005e-05
-3.16271733670609e-05
-5.77679995894755e-06
-4.78066380095413e-05
-4.47598510428571e-05
-2.18276421253068e-05
2.49995006170477e-05
-3.64627673172434e-05
-1.2029132209272e-05
-3.06120644578e-05
-2.79323709877951e-05
-1.35901353629559e-05
-8.12667146406891e-06
-2.20967917861988e-05
-1.90797449520055e-05
-3.15596410315194e-05
-4.50327246105551e-05
-2.71533510735642e-05
-3.6702187583018e-05
-3.01740233349566e-05
-1.91462227230648e-05
-2.6981083292281e-05
-2.99529712853624e-05
-3.67450521518202e-05
-3.96037350057335e-05
-2.11163164093763e-05
-3.10574866363652e-05
4.80311668163925e-06
-2.19298695121921e-05
-2.85745886871002e-05
-2.67466270401563e-05
-1.42958048164135e-05
-1.35802413212588e-05
-3.16596788339098e-05
-2.14635056689681e-05
-2.11860899732213e-05
-4.0336820364395e-05
-4.63020575881955e-05
-9.68273706178143e-06
-3.15732032547388e-05
-2.77307832721466e-05
-1.88942811450005e-05
-1.5755468697188e-05
-3.44590877825634e-05
-4.36871146926031e-05
-2.1927889350424e-05
-4.73698320057644e-05
-1.88054332698922e-05
-2.46726796671797e-05
-5.81215830631008e-05
-1.32805605561707e-05
-4.11812213445902e-06
-9.8617666160781e-06
-2.88013089597812e-05
-1.91427779355934e-05
-8.97047225717688e-06
-1.42628926458043e-05
-5.23990239271579e-05
-2.5764686726541e-05
-5.21341438717521e-06
-3.4958325547818e-05
-1.60082394040863e-05
-1.1576921259259e-05
-3.69991400686607e-05
-5.01784157343233e-05
-5.25854401759687e-05
-2.55494925643568e-05
-2.95255330023239e-05
-4.46157417009529e-05
-5.08971898645104e-05
-1.97355727750768e-06
-3.65488610772235e-05
-6.86321443764648e-06
-2.84656734077928e-05
-5.3792114483502e-05
-2.82450743749424e-05
-3.75944698286004e-05
-3.3014843806337e-05
-8.79623699731407e-06
-1.72150253567571e-05
-5.91921683625112e-05
-3.36902020367805e-05
-3.42107469708537e-05
-4.96386559532723e-05
-1.72556200876546e-05
-6.66793885327902e-05
-1.45798635208442e-05
-7.85236531969896e-06
-3.61410548537075e-05
-3.73070844786463e-05
-4.12094978462266e-05
-1.60605891996033e-05
-2.17366092097043e-05
-4.41820905302802e-05
-2.59593296384056e-05
-2.63070204590527e-05
-3.30191948941812e-05
5.03418543970408e-06
-1.90322327931884e-05
-1.19927644738973e-05
-1.55107169246745e-05
-2.98710176446429e-05
-2.29230710633464e-05
-2.64144442565783e-05
-2.58076624216147e-05
-4.36633456994347e-05
-1.44260699371533e-05
-2.89465536571974e-05
-1.05447310633614e-05
-3.76156357633233e-05
-2.08640446270381e-05
-1.85268804023034e-05
-4.99690795293436e-05
3.53611017705127e-06
-3.28662497563605e-05
-2.3591797500453e-05
-4.50102956281524e-05
-4.96526004661071e-05
-3.93407189980647e-05
-2.63380390996576e-05
-3.19245716850698e-05
-4.53529297466912e-05
-4.13816961956867e-05
-5.08074488094097e-05
-2.08899151892893e-05
-4.4480361125178e-05
-2.03787101619202e-05
-5.97445953530753e-05
-2.94563545948194e-05
-4.6088365261148e-05
-4.62677689411229e-05
-4.6081961478908e-05
-3.09442473202165e-05
-3.94287288028623e-05
-5.31522139711655e-05
-2.47457095466741e-05
-1.97951889332868e-05
-2.01880224646162e-05
-5.21047303484572e-05
-6.57516553438326e-05
-3.19572810014152e-05
-4.4647310328645e-05
-3.34186836548305e-05
-4.5226441570317e-05
-4.13847134329921e-05
-3.73582153946876e-05
-2.70324171595761e-05
-1.03984614055508e-05
-2.67198009616354e-05
-1.20813772871876e-05
-3.79675286786446e-05
-2.13222381533677e-05
-1.67521070955645e-05
-3.19771712597489e-05
-4.06976432077775e-05
-3.9136883630423e-05
-4.0455535611608e-05
-1.94125590524135e-05
-2.38471304279402e-05
-5.47893342590526e-05
6.71145567635501e-06
-2.66331565681422e-05
-3.82090790720201e-05
1.3627655071654e-06
-2.31336578081186e-05
-2.94736717795933e-05
-5.06698741862471e-06
-3.82651638542472e-05
-2.78029097367825e-05
-4.44152482517235e-06
-3.07922548011643e-05
-3.96521366909053e-05
-4.09244148870391e-05
-3.67521107384511e-05
-2.78762415864264e-05
-1.77722313598803e-05
-4.92256768965375e-05
-3.16620625802638e-05
-1.64620104349354e-05
-8.23514463272585e-06
-1.3892545391313e-05
-3.06554957144423e-05
-3.13063990318574e-05
-1.14216932208125e-05
-1.84745862433483e-05
-5.37548293041429e-05
-9.6466899044242e-06
-2.20124044228225e-05
-3.175172964518e-05
-3.85533823236614e-05
-1.48739352630909e-05
-2.73748915520521e-05
-4.05616540482644e-05
-4.0457593532152e-05
-4.80333904801091e-05
-5.60797234345799e-06
-4.35924934270185e-05
2.03626149968395e-05
-1.13182764505252e-05
-5.42407041809328e-05
-4.45812900210162e-05
-2.8065224569782e-05
-8.49518271080738e-06
-3.11954016013407e-05
-2.37108441831395e-05
-1.93496947026244e-06
-3.57846722339215e-05
-4.7623445049879e-05
-4.05068185363688e-05
-1.18338127635014e-05
-2.36927956942145e-05
-2.40674298678676e-05
-2.74393246455777e-05
-3.23093976693041e-05
-2.73897992615705e-05
-5.51101059805091e-06
-7.13120901754868e-06
-4.223656086502e-05
-2.75048476649269e-05
-2.11930457172455e-05
-1.32089788750154e-05
-1.17760010654251e-05
-3.35569631834977e-05
1.44341586065181e-05
-2.71682147794711e-05
-3.59669753816033e-05
-2.38195141735606e-05
-1.21521750753106e-05
-4.9357767164961e-05
-2.09846742849646e-05
-3.65047467837254e-05
-1.60660600350958e-05
-2.20693866258913e-05
-2.86923452588032e-05
-2.78282627975274e-05
-5.78256857336188e-05
-3.26040729547283e-05
-1.27536053980665e-05
-2.10684170055512e-05
-1.05074198599806e-05
-3.38146728835417e-05
-1.50301519970716e-05
-3.62266313379289e-05
8.08020704523504e-06
-2.59797934608427e-06
-1.4042994888296e-05
-4.28510815848927e-05
-2.16719711224247e-05
-2.8540896325227e-05
-1.88749881574583e-05
-3.57176295807445e-05
-3.37890304610401e-05
-1.94597238157108e-05
-2.14465261209571e-05
-4.50875775408375e-05
-3.72042056663121e-05
-3.71631711579899e-05
-3.89115396290285e-05
-3.18056202406825e-05
-6.08583376415881e-05
-2.71444476088921e-05
-1.02667169817726e-05
-3.25824691151931e-05
-2.53699599195558e-05
-3.32215399788203e-05
-1.56454709813613e-05
-2.36042159418585e-05
-4.74775545058798e-05
-2.6428758385149e-05
-2.44112055779151e-05
-3.31285764676076e-05
-4.80634900237656e-05
-4.88862258954459e-05
-8.38816728711677e-06
-2.06907995978224e-05
-4.08537945140071e-05
-7.04202443109045e-05
-4.34017994891225e-05
1.91879525485215e-06
-3.84247901764683e-05
-1.72528768502469e-05
-3.06924374501665e-05
-3.26513755872664e-05
-2.82152072515903e-05
-5.06057647464757e-05
-5.45609297496364e-05
-1.48253292491854e-05
-1.78845612447355e-05
-5.1731790699011e-05
-7.73029638508954e-05
-2.85365581100792e-05
-2.16269406598379e-05
-4.45035205380882e-06
-4.68343781261013e-05
-4.28495937780417e-05
-4.37148464491976e-05
-2.14284979177918e-05
-4.2246440293464e-05
-4.22550191282811e-05
-3.81510330636173e-05
-1.23818141251079e-05
-5.07979166727762e-05
-4.16080679141398e-05
-9.7440093094642e-06
-2.73445424171926e-05
-4.92570977668721e-05
-5.09281388230014e-06
-2.83686516138993e-05
-4.84330125374023e-05
-2.81101589761352e-05
-3.59192298384191e-05
-3.16670830789831e-05
-4.44651585012503e-05
-1.09455990620053e-05
-4.0236605509204e-05
-1.35210515190762e-05
-1.90263806875065e-06
-3.53402501257956e-05
-9.98922058215907e-06
-3.63324350705407e-05
-4.23198131300323e-05
-6.72094046433405e-05
-2.22615756569105e-05
-2.47107868294678e-05
-4.23241953704092e-05
-1.66121195173447e-05
-2.24503327754892e-05
-1.62567523701357e-05
-4.13329283864356e-05
-1.69214070230134e-05
-4.87612683013747e-05
-3.18512349311018e-05
-9.65929702124108e-06
-2.77633972477606e-05
-4.7798492238584e-05
-6.12289747007902e-05
-3.15819919245083e-05
-5.02451324322949e-05
-3.65264122126572e-05
-1.23645214809623e-05
-1.73930682896644e-05
-4.96129079729522e-05
-6.42979133294881e-07
-4.18216295150244e-05
-5.44633379648652e-05
-2.29090794950056e-05
-3.66812222218999e-05
-2.6581695010223e-05
-3.88133930995054e-05
-3.12584796764854e-05
-3.19936080382687e-05
-7.56634063860214e-06
-1.75431576625491e-05
-5.42285389617786e-06
-4.13817675459152e-05
-1.13711641545716e-05
-2.10253258176723e-05
-3.98380662294284e-05
-3.97408779700538e-06
-2.72059491220877e-05
-3.0135327783063e-05
-5.79865032448231e-05
-2.13072551689226e-05
-3.71838597093906e-05
-2.22461563733266e-05
-7.40381574535924e-05
-4.27420856184604e-06
-4.03570303215844e-05
-3.0648903057783e-05
-2.70153364988877e-05
-8.98637148951875e-06
-3.92516232563078e-05
-5.83751570959864e-05
-1.91053630481536e-05
1.9729547849366e-06
-5.73362037343185e-05
-2.03704575388741e-05
-1.41298600990421e-05
-2.45989478707666e-05
-4.16386296237723e-05
-5.49139047366968e-05
-2.71882254216197e-05
-3.30794170512412e-05
2.88788366650443e-06
-5.18119167911268e-05
-2.04052102102924e-05
-2.48068428388173e-05
-3.36842377066989e-05
-2.2486289942862e-05
-4.30660048905014e-05
8.58004046344662e-06
-9.86350330463972e-06
-2.36499628691597e-05
1.52021564455646e-05
-2.41248100000785e-05
-4.05146318254458e-05
-9.29436131805745e-06
-3.98081019331664e-05
-2.92467394106667e-05
-3.70982829812869e-05
8.54221471518252e-06
-3.50689308230158e-05
-2.64228567720764e-05
-6.2475265199636e-06
-1.98349979283876e-05
-2.14690069888612e-05
-6.45208342773573e-05
-4.93275498295728e-05
-3.13652149316121e-05
-3.58838035249374e-05
-3.28048575832186e-05
-8.54328923453216e-06
-3.40875089472236e-05
-4.07722237874294e-05
-5.48227525785481e-05
-2.25096962660113e-05
-3.198895617824e-05
-2.89202583015382e-05
-3.47417254360646e-05
-4.39357147732583e-05
-8.16861056350841e-06
-3.89584246695194e-05
4.43049166669138e-06
-3.37504921538076e-05
-4.24240725207398e-06
-3.6945497773669e-05
-4.08831531513357e-05
-4.11922133430181e-05
-1.54676058819254e-05
-3.86668759607975e-05
-2.27712449858771e-05
-5.66579168228481e-05
-4.48080917787568e-05
-1.39190891800512e-05
-3.67584333928435e-05
-2.70377841483599e-05
-4.07366974215164e-06
-7.06564330956775e-05
-2.89800628310024e-05
-8.51653173883188e-06
-3.01654574719281e-05
-1.65442124670255e-05
-2.44680610927954e-05
-9.03981519753663e-06
-3.95613160466868e-05
-5.72895845034062e-05
-4.22150284041751e-05
-4.42536363325225e-05
-7.62022586265499e-06
-3.0622465895648e-05
-5.92683571278958e-06
-3.59999322637121e-05
-2.98523156072104e-05
-2.69505381529188e-05
-3.22861129282381e-05
-3.80634101292864e-05
-3.53860074170192e-05
-1.38901872102692e-05
-1.72737830942726e-05
-3.32902065802265e-05
-1.65206188794405e-05
-2.99100981843754e-05
-3.01572711287203e-05
-3.01114033623114e-05
-2.73941637019534e-05
-1.03056333683224e-05
-4.36066331205775e-05
-2.37017129124459e-05
-3.23148256505935e-05
-3.90912280012895e-05
-6.38432264037018e-05
5.03918981451608e-06
-1.76095664090764e-05
-2.56849491236902e-05
-5.12840428221221e-05
-4.69222995038117e-05
-2.73385376460198e-05
-3.67853151034063e-05
-2.06867089646801e-05
-1.19557073663127e-05
-3.74082782353422e-05
-2.91637184325459e-05
-7.80292057964092e-07
-2.77881119594964e-05
-1.94455053430931e-05
-4.56120651536828e-05
-1.17692094820741e-05
-4.09312582484973e-05
-2.06895238083128e-05
-5.08730782854405e-06
-9.8060446554743e-06
1.27337838656584e-05
-6.29633767016942e-05
-4.70951872195591e-05
-6.28642340846111e-05
-3.03342763576294e-05
-1.4410405825408e-05
-3.6026820226556e-05
-8.36862784883072e-06
-5.22160703007033e-05
-8.85298891314233e-05
-3.24583139950756e-05
-7.02306088078268e-07
-3.22024152779967e-05
-4.88396278190454e-05
-2.54027897147056e-05
-3.0629170600964e-05
-1.6756502845404e-05
-3.08026204267312e-05
-7.24773363504101e-05
-2.32368508243674e-05
1.93690679461726e-07
9.75140528018583e-06
-2.40946813283277e-05
-2.9576973179987e-05
-3.13865963043816e-05
-3.36660149708918e-05
-2.83571779552756e-05
-2.91244417621705e-05
-1.17149768469038e-05
-5.39209050974968e-05
-4.12076542004215e-05
