# Supplementary material for: Research on computational propagation and identification of mine microseismic signals based on deep learning
Source: PLoS One. 2025 Oct 22;20(10):e0334641. doi: 10.1371/journal.pone.0334641 (PMC12543183; doi:10.1371/journal.pone.0334641)
Supplement: S6 Data — (ZIP) [file pone.0334641.s006.zip › 000100900000197.xlsx_0.txt_24.txt.txt]

-6.5278158607563e-05
-5.59515183200757e-05
2.91410407910085e-06
-5.99965899041475e-06
-4.94460747145629e-05
-2.33252485801404e-05
-2.26947523486435e-05
-2.26463841845189e-05
-3.45563971140991e-05
-3.22215663821271e-05
-5.3721339290529e-05
-3.68526326688492e-05
7.40290418786404e-06
-1.47820293794895e-05
-2.5259556550996e-05
-1.9593625687849e-05
-2.8132478355097e-05
-3.6901269542404e-05
-1.81910075118307e-05
-5.30797483540852e-05
-3.62043997676963e-05
-1.85783535036142e-05
-4.88772620809671e-05
-3.46680928627759e-05
-3.29760554883666e-05
-2.68266837962836e-05
-3.9423609262894e-05
-3.81171883487135e-05
-4.68674761716247e-05
-5.74398075201278e-05
-6.23089652730646e-05
-2.51755530986021e-05
-4.96087415123664e-05
-2.11342571815753e-05
-1.39945283319646e-05
-9.1371262083536e-06
-2.88924552456106e-05
-1.67819772846927e-05
-9.84684659111552e-06
-2.26732783823613e-05
-3.04891338384295e-05
-7.40166624552502e-05
-3.26382028551978e-05
-2.00160867827817e-05
-3.47131249994708e-05
-4.23840206737071e-05
-2.66591757559217e-05
-3.95341158113803e-05
-1.5318979735139e-05
-7.53072524168387e-06
-6.45010710625298e-06
-3.53294538130841e-05
-2.42180240984507e-05
-3.71948575511027e-05
-1.90114701678784e-05
-4.16149374702376e-05
-5.3449350223683e-05
-5.27633537145857e-06
-3.96411378029696e-05
-3.27436439997541e-05
-4.67567372820831e-05
-1.17171812508032e-05
-2.10245366705714e-05
-3.64440122190632e-05
-2.99820556219452e-05
-1.7846552018744e-05
-3.9480185641371e-05
-4.12946981309865e-05
-1.42919077402705e-05
-1.41807134281699e-05
-3.02686356227541e-05
-5.09355466306855e-06
-2.04468688159589e-06
-1.39174204297545e-06
-3.69430348799001e-05
-5.80318574386126e-05
-3.13318133543306e-05
-4.55380781268548e-05
-2.00416850397097e-05
-2.88670017139269e-05
-4.48737870307573e-05
-4.49377410476569e-05
-2.92729961259845e-05
-3.95098578751094e-05
-2.04701240614748e-05
-1.65662986609257e-05
-5.86800675899253e-05
-2.16620475138395e-05
-2.53457203286288e-05
9.3581626005415e-06
-3.15699143260573e-05
-4.03157770884e-05
-4.40091163685828e-05
-5.57786564895814e-05
-5.66376883137155e-05
-1.57163041469023e-05
-3.60365424084149e-05
-3.1712233436859e-05
-2.89517006211318e-05
-2.12791326549039e-05
1.07556825655017e-06
-4.43498495179924e-05
-3.62510774687634e-05
-2.97375902402605e-05
-4.42808085824446e-05
-1.74448902093087e-05
-3.14700973300134e-05
-1.97549325794387e-05
-3.42118090919695e-05
-4.56686558440603e-05
-4.54350468402894e-05
-9.75236218017596e-06
-1.8020188222163e-05
7.77866491570532e-06
-3.20391863855859e-05
-3.86827530620127e-05
8.97474462909609e-06
-8.21266827819562e-05
-2.23806041295508e-05
-3.25889773415932e-05
-3.11288333983893e-05
7.70444378014808e-06
-2.19334542441573e-05
-2.47482233800197e-05
-3.79288429866006e-05
-4.09092103759766e-05
-4.01416014502509e-05
-2.06531729090308e-05
-4.14284301559401e-05
-1.88011599787474e-05
-2.62188191938285e-05
-6.45763078382113e-06
-4.15968368222788e-05
-3.02967232334226e-05
-7.78998525343493e-06
-5.1473696660202e-05
-2.02905064898378e-05
-6.83646393583963e-06
-8.6483220852106e-06
-1.47857061111366e-05
-2.14408816074469e-05
-4.7719890345895e-05
-4.27705740664619e-05
-2.08871073237946e-05
-4.02728454194663e-05
-2.96640067205026e-05
-1.80402223119619e-05
-1.82006701101435e-05
-2.42920567951351e-05
-3.60770941798672e-05
-2.83890327300633e-05
-5.07378663403204e-05
-1.92793843634743e-05
-3.86028789185259e-05
-3.44337547136539e-05
-2.67144182626903e-05
-4.14986633118005e-05
-1.43135829266177e-05
-2.07745706476058e-05
-5.46290360725196e-05
-3.06805356012862e-05
-1.63233574197096e-05
-4.20044164207226e-05
-4.66329152524775e-05
-4.02035824019821e-05
-4.72231425350009e-05
-3.87512952290398e-05
-6.33787695938865e-05
-3.83278271916411e-05
-6.8316167446742e-06
-1.05393241475728e-05
-1.20993121813767e-05
-3.54002933232808e-05
-2.46603814973915e-05
-1.90649245323394e-05
-4.66308193499756e-05
-2.82669068745786e-05
-8.89746572608385e-06
-2.6090211651752e-05
-3.04682448214552e-05
-1.5160263388875e-05
-4.18884459125353e-05
-2.3289231860708e-05
-3.65094492800796e-05
5.19489669534891e-06
-1.40886586459318e-05
-3.42221351056092e-05
-4.65520570495315e-05
-3.2858032935457e-05
-4.26049902389047e-05
-3.24951561943717e-05
-3.85918512326847e-05
-3.86699082770898e-05
-5.31900029345337e-05
-4.11219776181741e-05
-3.90023313868454e-05
-4.53338827715205e-05
-4.05308986267142e-05
-1.51876867180133e-05
-4.03863386925067e-05
-2.95980267540423e-05
-2.90005922417168e-05
-2.84072272214644e-05
-3.30593020284483e-06
-3.14730939394135e-05
-3.24403565818324e-05
-6.31922210555928e-05
-3.80152319868888e-05
-4.71786768986732e-05
-1.72244720546701e-05
-1.35212057361224e-05
-3.00991490278869e-05
-2.60761484996865e-05
-3.5933053446584e-05
-3.08818476646718e-05
-3.72747003411923e-05
-2.72419886634677e-05
-2.29965257945898e-05
-3.66686357036476e-05
-1.08377891951288e-05
-1.80948895379768e-05
-4.26352370039319e-05
-2.48490039423684e-05
-4.54833682725643e-05
-1.29385959016788e-05
-2.1722783280681e-05
-1.3355443077641e-05
-2.02467537593387e-05
-5.86803595111758e-05
-6.11776032287031e-06
-2.86711106374817e-05
-6.54754651296207e-05
-7.70349677017538e-06
-2.71704429550609e-05
-4.02095610260141e-05
-2.92458210318678e-05
-4.43355644962184e-05
-4.26192829314459e-05
-1.78576184131796e-05
-5.05658403356546e-05
-1.37840306790059e-05
-6.30797720355612e-05
-4.78658683902462e-05
-2.92841080654793e-05
-3.16814014391342e-05
-7.0158299964965e-05
-1.4660932103819e-05
-3.5634573780859e-05
-3.23463820999933e-05
8.6422797282753e-06
-3.16527201906523e-05
-3.76318243960985e-05
-3.87909037284658e-05
-1.36671498239951e-05
-2.54767615881307e-05
-2.91354787272978e-05
-5.82847662508943e-06
-3.08249047923684e-05
-3.05932600676453e-06
-5.52701011255146e-05
-2.70222073799756e-06
-3.51936828003733e-05
-3.00324893495884e-05
-2.2786640876597e-05
-2.53579962043509e-05
-4.83270828237725e-05
-1.69843752430409e-05
-6.08539471843199e-05
-3.75857391439236e-05
-5.14446104419844e-05
-4.21106071585949e-05
-4.38424294655472e-06
-4.88263726126176e-05
-3.07138894648918e-08
-1.58026142823558e-05
-3.21457855768168e-05
1.47647230744235e-05
-3.06484414500281e-05
-4.41040356679838e-05
-1.21217640363029e-05
-3.5494045476145e-05
-5.40162941506601e-05
-4.56150049553721e-05
-4.08165942643491e-05
-3.89675741633856e-05
-4.31943942446006e-05
-3.80090256548521e-06
-2.91622518915894e-05
-4.15104193645064e-05
-2.48807275136589e-05
-2.82544206343744e-06
-3.87146729656103e-05
-1.24967901050807e-05
-2.5594580642658e-05
-6.47762018430785e-05
-3.20174022804213e-05
-4.20103371048627e-05
-1.74474554278648e-05
-1.3001200389692e-05
-3.13722672801059e-05
-2.37586329088432e-07
-4.15735303967273e-05
-1.10698224254077e-05
-6.040040319575e-05
-2.28189355242089e-05
-2.11525479651639e-05
-4.7043488788558e-05
-4.83009242209749e-05
-2.59481059540439e-05
-2.82602021379947e-05
-7.22065683066988e-06
-2.84839827208154e-05
-6.20675240652362e-05
-1.80094909692406e-05
2.04490329732067e-05
-3.69583940325841e-05
-3.13575580592536e-05
-1.4630102179291e-05
-1.80403662571307e-05
-4.40584494574735e-05
-3.4870108611891e-05
-5.21181420400632e-05
-3.02879379540395e-05
-4.40343966889542e-05
-2.41424724500106e-05
-2.72728639861837e-05
-5.64158778912776e-06
-3.94730262779106e-05
-1.85083902342163e-05
-1.74785127581534e-05
-2.50155268691377e-05
-5.88176242269904e-06
-4.70947133318003e-05
-2.85943393659695e-05
-3.20096923507418e-05
-2.58509917238806e-05
-3.21951459528512e-05
-1.10590984423824e-05
-1.59156827760689e-05
-1.90445739886031e-05
-3.91671703092166e-05
-1.89709512565019e-06
-2.21103715611853e-05
-3.5321896447155e-06
-2.96043840747058e-05
-4.36318167503758e-05
-5.36000894208869e-06
-2.48082191558746e-05
-4.14201829640914e-05
-6.34074104235697e-05
-1.22865524512492e-05
-5.20305550016802e-05
-2.70753264657312e-05
-3.14209178576463e-05
-2.39356113718311e-05
-4.55525533675795e-05
7.22069610377108e-06
-5.34702360530437e-05
-5.49546595183527e-05
-4.17912243317281e-05
-3.17584899190246e-05
-1.01997868703309e-05
-5.05456463212812e-05
-3.52384440684971e-05
-5.32947377987137e-05
-4.48999255960504e-05
-8.35298329045404e-06
-3.42331824654659e-05
-4.80960595074444e-05
-4.5319709244779e-05
-2.42217031311364e-05
-2.74818617292024e-05
-5.60463067055654e-05
-3.51263519007059e-05
-3.62788969872147e-05
-4.13943384478861e-05
1.6901578209711e-06
-4.2587007156473e-05
-3.31927584914206e-05
-4.16673380491592e-05
-6.30078918173329e-05
-2.0853962928166e-05
-2.7373238616767e-05
-4.20341883856817e-05
-4.40442885261504e-05
-4.55242932098979e-05
-2.51388801099852e-05
-5.85701143835985e-05
-2.65961512142077e-05
-5.68162258674537e-05
-3.3398404990572e-05
-1.6699142033805e-05
9.53367493789718e-07
-4.03537819818825e-05
-3.9000989025924e-05
-2.48611980374762e-05
-2.12008909036915e-05
-5.6437179536168e-05
-2.47813470943587e-05
-4.08189373317349e-05
-2.7191843425286e-05
-3.54716428309024e-05
-7.46404377788782e-06
-3.7246662783214e-05
-2.67976424620956e-05
-4.34421301573193e-05
-3.51438567888366e-05
-5.13660479173249e-05
2.65716371678688e-06
-3.47820720435027e-05
-1.10348023971901e-05
-4.52825700170833e-05
-5.47879464688088e-05
-3.02531488836148e-05
-1.19413990690482e-05
-5.31143179352729e-05
-3.94055196515375e-05
3.34105394804323e-06
-4.87944240001204e-05
-3.04111707764072e-05
1.80756191002875e-06
-5.11081412584401e-05
-3.47051356758315e-05
-3.04194767334421e-05
-3.65212994898959e-05
-5.1573177708377e-05
2.0330521498756e-05
-3.21922672882946e-05
-3.90294634335359e-05
-2.67637199045499e-05
-3.63945696997349e-05
-1.32459573791074e-05
-3.67526711590453e-06
-5.98665758446114e-05
-4.91661856294523e-05
-2.44581628591761e-05
-5.82944572439683e-05
-4.18930374176121e-05
-4.54932330169745e-05
-2.37585850734677e-05
-4.31164220389263e-05
-3.27175570958318e-05
-5.56916149131669e-05
-2.97403112820654e-05
-3.61423722197959e-05
-1.74339784085566e-05
-3.56237668829059e-05
-1.83785326022208e-05
-4.22948514650542e-05
-3.2565125941208e-05
3.72996445685745e-06
-1.66594855632451e-05
-3.67804279894796e-05
-9.04434298980338e-06
-2.66780631234669e-05
-3.80495161234724e-05
-4.09880050088062e-05
-4.23947976633234e-05
-4.81215805940821e-05
-5.25519174967492e-07
-1.93652749250025e-05
-1.38717498839249e-05
-4.22212174824253e-05
-3.84036663015386e-05
-8.97046681364087e-05
-4.20846643577775e-05
-2.93907807739884e-05
-1.69939107644812e-05
-4.97958430000451e-05
-5.97928691124557e-05
-4.39515975687383e-05
-4.39543062557741e-06
-4.22802098380492e-05
-3.64464572404179e-05
-2.20022339196122e-05
-2.31595988628845e-05
-4.25547480196605e-05
-2.02158337202607e-05
-2.81791111922507e-05
-3.53059524842517e-05
-2.60999574722967e-05
-1.90087797382899e-05
-4.28430278224199e-05
-2.0631439751227e-05
-4.90489928352719e-05
-1.67730723210078e-05
-4.52089258333478e-05
-4.24405698826148e-05
-3.57716307203188e-05
-3.0533459489998e-05
-3.33648753847441e-05
-1.044044138632e-05
-1.99394633585093e-05
-3.12746316099074e-05
-4.86617520984683e-05
-5.1095243406448e-05
-4.83459468557478e-05
-1.59001689655004e-05
-3.4757304075583e-07
-3.24222615087433e-05
-5.33619737989045e-05
-2.75062683320412e-05
-3.0792623530052e-05
-7.55098337294749e-05
-5.61766358047405e-06
-3.73598114211666e-05
-3.12579903856687e-05
1.10181734114701e-05
-2.41538950715968e-05
-3.54375818465979e-05
-2.24720280408475e-05
-4.09573603204526e-05
-2.5776315140264e-06
-2.95965407252496e-05
-6.42529099129721e-05
-4.65324722231785e-05
-2.17221396138422e-05
-4.78035436474232e-05
-1.71435505600577e-05
-3.97411211211385e-05
-3.42930039646711e-06
-1.64858445868402e-05
-4.8758034100145e-05
-5.44485937284492e-05
6.98734435454737e-06
-4.6386310898795e-05
-5.13138788507092e-05
-4.03128308288578e-05
-3.34564047828132e-05
-6.22170479931041e-05
-1.78827184792227e-05
-9.95377696312166e-06
-1.9541108366655e-05
-2.15445342693088e-05
-2.44887835436262e-05
-1.60978452037457e-05
-2.89196425836921e-06
-3.6209584155916e-05
-5.4746985246199e-05
-3.21544862027414e-05
-2.94179704512618e-05
-1.78423832219662e-05
-3.04698291151297e-05
-1.96038962801053e-05
-1.07872948502956e-05
-2.85484383269666e-05
-3.48254278843316e-05
-3.2066903770792e-05
1.34279021287569e-06
-4.69746743113998e-05
-4.95105984910651e-05
8.78941538903489e-06
-1.26263224948279e-05
-3.74075137908187e-05
-3.77045456045804e-05
-1.35576424634028e-05
-4.9024793272835e-05
-3.50551874836937e-05
-3.97574607616908e-05
-2.98214735886648e-05
-3.69245781522931e-06
-3.37136628194906e-05
-2.20592357796817e-05
-4.76433218184464e-05
-1.53011409985761e-05
-2.86203226981121e-05
-2.83517315378935e-05
-2.01887276308176e-05
-2.0162242417597e-05
2.11125210897266e-06
-3.94339091448816e-05
-4.77463513254005e-05
-3.26952208186595e-05
-4.01260639499713e-05
-1.56303240303608e-05
-1.30746751045424e-05
-1.39948586235599e-05
-4.29913090076766e-05
-6.04454709264111e-05
-8.51533227648239e-05
-2.60374482593739e-05
-4.02654783935391e-05
2.70440886708132e-06
-1.78211878720294e-05
-2.95261634295382e-05
-3.2556124960473e-05
-1.72841520428355e-05
-1.2089153725621e-05
-4.18581041169767e-05
-3.13084639899182e-05
-6.96816497621958e-06
-4.56108949423468e-05
-3.91322391302519e-05
-3.77972842139397e-05
-3.71329488435326e-05
-9.58576410058879e-06
-2.52285703046514e-05
-3.15556943830783e-05
-6.37223581785158e-06
-4.31610910653199e-05
-2.87117749250169e-05
-1.83992131751085e-05
-2.37977372417734e-05
-3.17927589824548e-05
-3.11454850641055e-05
6.54542704793596e-06
-2.8098736547499e-05
-2.59401055104344e-05
-2.93886075885234e-05
-3.30761411040654e-05
-2.90407635417903e-05
-1.12632685572704e-05
-1.20806720917575e-05
-1.66938777933315e-05
-2.08042170703556e-05
5.20426334432992e-07
-1.40740820987613e-05
-2.50023467324372e-05
-4.13142984741684e-05
-2.40560938739151e-05
-1.35521279843115e-06
-3.15149089841213e-05
-3.44058669732861e-05
-2.65417796195112e-05
-7.24343433941465e-06
-4.24465567958862e-05
-3.85111698739496e-05
-3.08918482167734e-05
-3.36363660966481e-05
-4.30577804416886e-05
-6.23913356938697e-05
-4.3340111475401e-05
-4.10777563236746e-05
-3.85120830108923e-05
-3.12296985785055e-05
-1.51370778509357e-05
2.52251830930262e-06
-3.06051357946892e-05
-4.03014600336911e-05
-7.88825940998496e-05
-1.35516888050877e-05
-2.66321581435657e-05
-4.57198906217712e-05
-2.35152588779348e-05
-5.32169949365113e-05
-5.37494103539491e-05
6.89948955496599e-06
-1.07139067051667e-05
-3.57402133473199e-05
7.48443356190849e-06
-2.62985493199169e-05
-9.19740379753989e-06
-1.65666705551582e-05
-4.35701883861391e-05
-7.38047140342248e-06
-9.63784293419829e-06
-6.66286607032805e-07
-1.81133774591546e-05
-2.63934696215857e-05
-1.51575822994074e-05
-2.15778777772101e-05
-5.48563226699883e-06
-4.11047958065662e-05
-1.42360871974516e-05
-1.27079268339956e-05
-1.28477054019968e-05
-3.62327300877957e-05
1.20533338966324e-05
-3.65875335435574e-05
-6.91289618223274e-05
-4.65027547058842e-05
-2.30758429873564e-05
-2.22478887867798e-05
-6.26070982357815e-05
-2.58701698341469e-05
-1.90814321510152e-05
-1.56833627936962e-05
-4.04553341743864e-05
-1.15610232249857e-05
-3.71824555466521e-05
-3.5995133367073e-05
-1.84457241235509e-05
5.63546172620754e-06
-4.40355953372806e-05
-3.85604141950682e-05
-2.54237234537398e-05
-2.16186969537702e-05
-2.37796860113017e-05
-6.8995364916747e-06
-2.95246826831562e-05
-1.73548199972727e-05
-3.40600714297962e-05
-1.45620244555957e-05
-3.01424839854947e-05
-2.23575737876238e-05
-6.74702747017161e-06
7.11246566136995e-06
-3.4890757252544e-05
-5.30570466830652e-05
-2.71754970552817e-05
-4.02896410471277e-05
-2.9761350876664e-05
-2.77169961855521e-05
-2.96258150063812e-05
3.59846301988518e-07
-1.80975622863166e-05
-3.20063372207987e-05
-3.84230818036975e-05
-4.32292191242688e-05
-4.77422501965932e-05
-2.67696697551474e-05
-3.48687072315427e-05
-1.38253047305778e-05
-2.67184512780981e-05
-6.71909720987829e-06
-2.89026954443948e-05
-1.76501939141343e-05
8.80851525278797e-06
-3.64082109220946e-05
-2.21870401074042e-05
-3.8748195545164e-05
-5.67487726333811e-06
-5.61345142513607e-05
-3.51923355596093e-05
-2.54126328958353e-05
-2.09693033541523e-05
-3.97037497384141e-07
-2.1564915850126e-05
-2.49318274249678e-05
-3.82993870845587e-05
3.14057165972442e-06
-2.05912481583627e-05
-5.41788129561868e-05
-4.87197944936487e-05
-1.99448986675545e-05
-4.47870518962386e-05
-1.13196569797931e-05
-3.70608109657837e-05
-5.7793315931891e-05
-1.51706302120189e-05
-1.20329224340949e-05
-2.04601525030752e-05
-1.30603659327001e-05
-3.17304892835081e-05
-1.40998860411225e-05
-2.29259914797205e-05
-2.94174616735307e-05
-2.5607893787948e-05
-1.4259520498275e-05
-3.87406508751486e-05
-5.05161711886111e-05
-2.96724360228892e-05
-5.94267321984229e-05
1.01122697445826e-05
-2.95744470640003e-05
3.77887166542445e-06
-4.24461479194259e-05
-4.11629006651855e-05
-4.79306524337804e-05
-2.76823235842914e-05
-2.88168319987604e-05
-2.66072687669307e-05
-9.37902794451773e-06
-2.26421239722557e-05
-1.08283398904427e-05
-1.51794160010356e-05
-3.63193354778947e-05
-3.46580856471244e-05
-3.08412000252044e-05
-3.34152797984398e-05
-4.47332481630083e-05
-4.56122173856789e-05
-3.53899421320184e-05
-3.98117740633559e-05
-2.62556050169792e-05
3.39805340224141e-06
-3.46041238306314e-05
-2.02383379220764e-06
-2.37198592699268e-05
-6.23008380781352e-05
-3.46233180892752e-05
9.24191260464526e-06
-1.78624309074759e-05
-4.2003577168677e-05
-3.59779619009678e-05
-2.87572123800345e-05
-6.51603254659175e-05
-4.2301567358151e-06
-2.48093344442183e-05
-3.38113064108331e-05
-5.65361263390591e-05
-1.91586834347407e-05
-4.16560461297104e-05
-3.0860866668797e-05
-2.95808376153206e-05
-1.82650663389755e-05
-4.15461179207159e-05
-2.80842821229858e-05
-2.05780601484579e-05
-4.26585656076672e-05
-9.97243731008821e-06
-5.20045990070192e-05
-1.47459596973825e-05
-6.07623981965209e-05
-4.07518698695587e-05
-1.25773887295544e-05
-1.29006124008158e-05
-5.2265248532585e-06
-5.29705630043522e-05
-1.27950777036851e-06
-2.77752782647154e-05
-4.7115373214576e-05
-4.60963459676284e-05
-2.54994659114532e-05
-3.0662611236629e-05
-1.32223456340748e-05
-1.08228998976822e-05
-2.29549948312996e-05
-1.61187588191828e-05
-8.31154035754778e-06
1.50376182103362e-06
-2.71216376579659e-05
-2.24022263661825e-05
-2.21280281374556e-05
-4.39381664701718e-05
-1.78119294828834e-05
-4.08987555547682e-05
-5.47001653238746e-05
-2.656900339238e-05
-3.73469493225568e-05
-2.40730123828711e-05
-1.29225752928687e-05
2.9569159773604e-07
-2.48734156457349e-05
-4.23055393472726e-05
-1.72893193138148e-05
-4.15822629800346e-05
-4.83718162639193e-05
-4.42622691615889e-05
-8.05815577232847e-06
-2.88642481340537e-05
-4.29094199433352e-05
-3.82414905864661e-05
-9.53920493214284e-06
-4.76408665674244e-05
-3.02058274374139e-05
-4.35638423970251e-05
-1.69984966818567e-05
-4.1755209536847e-05
-3.19467268449979e-05
-1.35325836996722e-05
-2.26891776796385e-05
-2.05976340375495e-05
-2.87781730841119e-05
-1.9044472477966e-05
-4.52234601820447e-05
-1.93608316505617e-05
-4.50059106803103e-05
-6.94973249309576e-05
-3.66153011008508e-05
-2.55233744985428e-05
-5.64127133429892e-05
-3.28423980421574e-05
-2.88260145198494e-05
-4.54450454513628e-05
-2.38725718963741e-05
-4.30419372419969e-06
-7.70498376451e-06
-2.47143114133899e-05
-1.87688681700668e-05
-2.97201411169943e-05
-1.49245912620344e-05
-1.47843353808869e-05
-5.56240101505715e-05
-5.93799745333215e-05
-5.15995332898539e-05
-7.099097629253e-05
-5.7769925367271e-05
-3.88236887301071e-05
-2.71078411013146e-05
-5.42922106498032e-05
-4.12296022932277e-05
-3.53382614979386e-05
-3.01529858596622e-05
-5.5038400192337e-05
-3.84042566622937e-05
-1.97016454381452e-05
-1.36463596959266e-05
-1.99213001611829e-05
-1.83199676930562e-05
-3.31976425116678e-05
-2.51568489060134e-05
1.08742539101558e-05
-4.17737023576982e-05
-3.90009195230523e-05
-2.3861134836263e-05
-2.5740170866776e-05
-2.64518940190842e-05
-4.35000514499899e-05
-1.59686480695748e-05
-3.30324285340431e-05
-1.59376746451292e-05
-4.20845911894496e-05
-6.41445645135614e-05
-2.45739330091059e-05
-9.93084449944959e-06
-3.85659753375925e-06
-2.93354902970053e-05
-4.87748197182628e-05
-6.35495191821598e-06
8.94476439470506e-06
-1.67998448448183e-05
-1.81237551075324e-05
-4.31509943508676e-05
-7.16728695868063e-06
-3.35305049484444e-05
-4.68021025335624e-05
-6.60178133015431e-05
-2.72210733576325e-05
-3.53072283383487e-05
-2.26424035036094e-05
-5.76998002260269e-05
-2.43653675691188e-05
-8.80915473117522e-06
-1.74171368035504e-05
-4.21219991399168e-05
-3.9449816942443e-05
-6.7678756358932e-05
-3.26304271990083e-05
-4.78219819132716e-05
-4.50391972490434e-06
-3.49004911303949e-05
-1.90063909713359e-05
-4.40924989571403e-05
-1.31910066375055e-05
2.06219172147743e-05
-2.19161241657459e-05
-5.47434711457485e-05
-3.69463545680926e-05
-2.51311834741522e-05
-1.9052292887898e-05
-3.24987492180697e-05
-3.26131909458676e-05
-3.17184234564446e-05
-4.70541683321692e-05
-4.09218349695738e-05
-3.76533929429339e-05
-9.6282702530444e-06
-4.70157304541822e-05
-2.31377590529204e-05
-3.69144560939374e-05
-3.2404978934945e-05
-5.67394502927932e-05
-5.70706481903194e-05
-2.60706359755416e-05
-5.71782814379706e-05
-2.329040087043e-05
-4.433080816394e-05
-1.67465306655843e-05
-1.85480153908324e-05
-2.9137917108449e-05
-3.54027133575113e-05
-2.50068057675439e-05
-1.32298137649343e-05
1.63743825893029e-06
-3.7928445326443e-05
-1.82249796996681e-05
-2.83716815992807e-05
-3.54674216539569e-05
-3.96026812440079e-05
-3.24909122352048e-05
-1.11523066292665e-05
-4.39216234102821e-05
-2.52789695237639e-05
-4.11141692968575e-05
-5.51874413875753e-05
-1.2355684703031e-05
-6.52234480693349e-06
-3.25210743439463e-05
-6.49207864258046e-05
-3.49478876744817e-05
-3.28500595164046e-05
-2.24406808704683e-05
-3.25330424790938e-05
-1.7890997910264e-05
-3.3689571784982e-05
-3.07106992252333e-05
-1.76236078505732e-05
-4.39695051992299e-05
-3.7532365328056e-05
-4.26555002412276e-05
-3.96557384470489e-05
-3.28831573844744e-05
-3.58803854771355e-05
-4.17963479554356e-05
1.34536697584535e-05
-2.781449154403e-05
-2.91127116734243e-05
-2.12483975691234e-05
-3.63989421413873e-05
-3.44103340356921e-05
-6.42397524929617e-05
-2.32224186559495e-05
3.40063252579748e-06
-2.08393012222295e-05
-5.93922189866173e-05
1.24807049567008e-05
-2.83452571615924e-05
-1.98350696731838e-05
-2.57085784988493e-05
-1.3955788532454e-05
5.50606969317916e-07
-4.32223603735194e-05
-3.22369714663421e-05
-2.35829527869701e-05
2.22819265115528e-07
-3.55010372409501e-05
-2.80487265974174e-05
-2.40364823782586e-05
-1.73301869741535e-05
-6.93355790115297e-05
-5.2650500575536e-05
-3.7860011808714e-05
-2.32390222292416e-05
-2.73827825281189e-05
-2.24551515813666e-05
-3.64991821825552e-05
-3.28428033809464e-05
-2.95108302014722e-05
-6.72406142365771e-06
-3.90350654486393e-05
-3.05751640804841e-05
-5.7880561547061e-05
-3.52459058049458e-05
-2.94451141072477e-05
-7.70955706555185e-06
-4.17489339860501e-05
-4.04799326851674e-05
-6.44371559417081e-06
-3.931374690946e-05
-2.29154364442309e-05
-3.7831976138545e-05
-4.58923651209996e-05
-3.20329973746316e-05
2.43745311184797e-06
-2.47939953574056e-05
-1.81851937415203e-05
-4.42551655208117e-05
-2.4338113184666e-05
-2.25305649494761e-05
-3.35680517045362e-05
-4.55641262223024e-05
-1.37259881249323e-05
-5.36006997986452e-05
-2.25279470968154e-05
-2.89203476720298e-05
-5.9488480252496e-06
-2.68528195058615e-05
-2.88989053490943e-05
-2.66730645461116e-05
-3.09281536373373e-05
-2.06551020046042e-05
-3.98760633543e-05
-2.95556892224155e-05
1.18806834292998e-06
-1.61571674352787e-05
-1.72187700990158e-05
-1.20910121863169e-06
-2.93408823938024e-05
-3.74028323500401e-05
-9.89414882277744e-06
-1.87936946880825e-05
-2.4323966471368e-05
-4.98954077305266e-05
-7.27074921354649e-06
-4.78960901957145e-05
-3.93255852525606e-05
-2.56806870169332e-05
-2.52299330119925e-05
-4.3767125250253e-05
-3.72071045703851e-05
-2.66317607650651e-05
-3.34167234722133e-05
-4.16643605104127e-05
-1.91958301515625e-05
-4.45374607000053e-05
-1.63230893536587e-05
-3.35547125053698e-06
-4.80254879764329e-05
-6.36689927410092e-06
-4.78596834970232e-05
-5.24119202388625e-06
-1.38900039905277e-05
8.6132955699294e-06
-1.88354834037357e-05
2.73064635695127e-08
-5.41930162225229e-05
-3.86007251880597e-05
2.94818897277795e-06
-4.7940845058812e-05
-5.90412945657733e-05
-1.41570862563208e-05
-1.62532255787607e-05
-4.29553378451767e-06
-3.54100421812744e-05
5.88583445666963e-06
-3.88628203070712e-05
-3.02675535712719e-05
-3.17811444135118e-05
-4.34003873845167e-05
-2.04340619640232e-05
-3.31375572987437e-05
-4.1694025661406e-06
-3.04574523441593e-05
-1.0126746054531e-05
-3.66844262309394e-05
2.04465893147158e-05
-2.53360019066531e-05
-5.69070587962562e-05
-1.46410392199111e-05
-2.50348547353413e-05
-2.21578312969513e-05
-1.51786924971718e-05
-1.4535923360931e-05
-1.3820723859366e-06
-1.73879976891184e-05
-6.12402371409884e-05
-2.32998291517613e-05
-3.29713182193912e-05
-3.95071371388737e-05
-2.57685616615838e-05
-4.4725715183813e-05
-5.47100169513545e-05
-4.05136602565283e-05
-2.99745456805729e-05
-2.5619780639962e-05
-1.96518355585486e-05
-2.21036062443229e-05
-1.87993394167312e-05
-7.02725556946987e-06
-1.15817555063896e-05
-3.37605205779147e-05
-3.13422725627921e-05
-3.35712835199761e-05
-3.55252119220861e-05
-2.77158652071961e-05
-2.54809671492089e-05
-2.65600967593372e-05
-4.28151298680728e-05
-2.91892994124405e-05
-2.399512280389e-05
-2.70107429181404e-05
1.90035890882376e-05
-3.12415601006299e-05
3.35435568394444e-06
-3.17422255300058e-05
-2.52436767943196e-05
-4.31961880648285e-05
-6.04518950513362e-05
-1.45924451188533e-05
-4.68539864562944e-05
-2.59235440972746e-05
-4.87640474029321e-05
-3.71142254880332e-05
-2.45506779661052e-05
-3.0487514817408e-05
-3.81998172362656e-06
-6.65956081615889e-05
-3.59709568052514e-05
-4.29837035437547e-05
-2.91748835085596e-05
-1.82552818082729e-05
-1.91102676454787e-05
-3.54913494957347e-05
-3.70032359303437e-05
-1.93584203563585e-05
-7.14292898270427e-06
-3.20700848063242e-05
-1.77434704304534e-05
-3.25862612510526e-05
-7.37181961109141e-08
-1.99835062566599e-05
-1.43548817261259e-05
-3.03599828380216e-05
-3.46352365681884e-05
-2.22375320986356e-05
-5.1801948070949e-05
-2.67149709570971e-05
-1.12809172764918e-05
-3.09591541688498e-05
-2.9555247663521e-05
-5.03544707134783e-05
-5.23122770836959e-05
-3.7527801802805e-05
-5.74672542139712e-05
-1.33227180855962e-06
-1.4629330243156e-05
-1.1757091013503e-05
-3.0038309200819e-05
-3.92326475868495e-05
-4.76102630012539e-05
-5.16223910508178e-05
-3.97924731602132e-05
-3.12367856878726e-05
-4.51653444364874e-05
-3.08255981149226e-05
-1.06056831221975e-05
3.66896776572312e-06
-2.02806051689992e-05
-4.60099035159439e-05
-9.78087849086574e-06
-2.51655131402126e-05
-2.95324294537644e-05
-3.00609509825912e-05
-3.52886733757156e-05
-3.56395341927129e-05
-7.30996895340588e-06
-1.68054959932423e-05
-3.981703805471e-06
-4.66406735106174e-05
-3.47700523076079e-05
-1.50486027000597e-05
-2.60558952580169e-05
-2.06196155069956e-06
-1.84373480282663e-05
-2.3828623084043e-05
-1.91679499142322e-05
-2.38271951113357e-05
-2.15672108986134e-05
-3.43191649445118e-05
-2.17449857457395e-05
-6.94636358995452e-05
-4.29237187834785e-05
-2.77090245901796e-05
-3.1588209500446e-05
1.63435654410741e-05
-3.61421734290658e-05
-9.20892086222272e-06
-3.13391175020075e-05
-2.91351628941189e-05
-3.52065002927569e-05
-1.7817439265095e-06
-3.78040338050611e-05
-3.72544229944536e-05
-2.02214635873689e-05
-2.32947516822164e-05
-4.03072353395738e-05
-2.89300470435726e-05
-1.10982374472015e-05
-2.25687328008438e-05
-5.40760121911992e-05
-2.37081917084503e-05
-3.86713875167901e-05
-3.09086870060711e-05
8.36738957872438e-06
-4.23928289831111e-05
-3.28577211434393e-05
-3.7127132178432e-05
-2.65677217889823e-05
-4.67376088683542e-05
-2.17679864524498e-05
-3.48957463850624e-05
-1.54811105976979e-05
-4.82755210969427e-05
-1.74801926941143e-05
-4.19913745317842e-05
-2.20466151251397e-05
-5.30550633934593e-05
2.73440358713827e-06
-5.93264639814472e-05
-2.09753830191798e-05
-2.50755516905653e-05
-4.01330422676029e-05
-5.78201152818996e-06
-4.24410659354768e-05
-4.38680562890593e-05
-4.15398246539975e-05
-1.48209022185811e-05
-4.12259575028178e-05
-2.85437478888427e-05
-3.07831799620709e-05
-1.78798914691835e-05
5.44960943587305e-06
-2.3131677435241e-05
-2.53748037470904e-05
-4.55305710785337e-05
-1.92340077606199e-05
-1.58023801423223e-05
1.84914564969785e-05
-5.08668291876477e-05
-2.60584015103477e-05
-4.97635503476598e-05
-1.71621669735509e-05
-1.65316043193485e-05
-3.15743991261124e-05
-6.43241666486949e-06
-3.8926515973818e-05
-1.42761444261624e-05
-2.18207825821843e-05
-3.29677129576037e-05
-1.76009556041101e-06
-3.0738474196591e-05
-3.83731591641764e-05
-1.17565636646122e-05
-3.84218206926498e-05
-3.12507368917958e-05
-6.52188534399397e-05
-3.30017661454612e-05
-2.29397813028771e-05
-2.73354459353494e-05
-2.43954758154619e-05
-9.53187035376084e-06
-1.51563848915807e-05
-1.15317189446466e-05
-3.89274146957404e-05
-2.61728710283433e-05
-2.07894508362209e-05
-3.381645993122e-05
-3.50630529033709e-05
-2.8702981790383e-05
-4.46948486859235e-05
-2.01695436212762e-05
-1.65462141911781e-05
-4.76423889493576e-05
-1.52529388549999e-05
-5.88565661753906e-06
-1.15518594297759e-06
-3.21064694968149e-05
-2.16832434346519e-05
-2.65630182087788e-05
-6.29767349581436e-05
-3.16245791723418e-05
-2.50637028510962e-05
-4.67362479474514e-05
-8.43665891184846e-06
-1.37972609296843e-05
-5.0009573231687e-05
-1.52341778848755e-05
-2.06870329933405e-05
-2.00124756412708e-05
-4.69910456461529e-05
-4.92279256472566e-05
-2.51190325698216e-05
-4.97747626009285e-05
-2.59727620941584e-05
-3.9305913364978e-05
-1.88140786231603e-05
-2.37591694161739e-05
-5.43886893434567e-05
-2.7467074720828e-05
-3.3894841764096e-05
-2.88934151067696e-05
-1.91735050769398e-05
-1.41093008165133e-05
-3.076687687252e-05
-1.22827968148496e-05
-1.40563412398809e-05
-4.00061809306883e-05
-3.96066592535615e-05
-1.96844186484258e-05
-1.67180383242932e-05
-2.27214855282525e-05
-3.21449213234407e-05
-4.05586613047621e-05
-3.90928402704171e-05
-7.2598331275627e-07
-4.39128484587771e-05
-1.65549414820809e-05
-2.02043067953239e-05
-2.22376535474909e-05
-3.90260782988644e-05
-3.2536345085082e-05
-3.79891734995949e-05
-2.61717991350142e-05
-2.18377333489058e-05
-2.78145344791224e-05
-2.96897249320281e-05
-8.38910256633364e-06
-5.47199803768081e-05
-2.47875105004956e-05
-1.57380030276012e-05
-4.63601069809577e-05
-4.34588491555881e-05
-3.73356185298354e-05
-9.46496786976488e-06
-3.23692091524882e-05
4.18999138267284e-06
-2.63505934707735e-05
-6.57558417406523e-05
-1.16230444686323e-05
-6.6236788330777e-05
-2.46450005553669e-05
-1.87054788170141e-05
-2.00016193747094e-05
-3.47693027055098e-05
-4.42128754316012e-05
-6.4658934772613e-06
-2.94598223103769e-05
-3.03253468024815e-05
-2.24640811371651e-05
-5.70819308785593e-05
-2.46593852554348e-05
-2.50220489959428e-05
-3.9802417993963e-05
-1.7890264265718e-05
-1.94410891417567e-05
7.46934057293126e-06
-3.19043190485074e-05
-3.37014066034571e-05
-5.37420631496198e-05
-5.70295327993838e-05
-2.55302728670105e-05
-3.86754826008588e-05
-1.48563381733707e-05
-4.20608310173334e-05
-4.32617085550138e-05
-3.71191815965449e-05
-2.46505223904241e-05
-2.15806937280268e-05
-4.46854422653191e-05
-4.27544878541539e-05
-2.94504958397744e-05
-4.70409169933657e-05
-3.85179894413429e-05
-1.01972375054752e-05
-4.92023832269926e-05
-6.46813904487901e-07
-9.50724669327528e-06
-8.9583299314299e-06
-5.08113554264744e-05
-2.93196480685423e-05
-4.72633779999354e-05
-2.20828830884726e-05
-2.44852167188193e-05
-8.45606094710596e-06
-5.49044023883069e-05
-2.07874714453687e-05
-2.43321552861109e-05
-3.58176675538421e-05
-2.83093806090883e-05
-3.53558487880747e-05
1.78789790257475e-05
-4.90449729450132e-05
-3.67384678856654e-05
-2.86804291671551e-05
-5.10292448849237e-05
-4.55241344290833e-05
-5.47433543759226e-05
-5.04260182268392e-05
-1.572422457311e-05
-2.01977739585589e-05
-5.69736128759283e-05
-5.48295228597103e-05
-2.55868398264184e-05
-2.89583363260951e-05
-5.92817200927126e-06
-3.34838293482806e-05
-4.07877248820959e-05
-2.96140216474558e-05
-2.30509257536026e-05
-3.0638688981327e-05
-2.52158550202789e-05
-2.61660385325655e-05
-2.02620195994248e-05
-1.7787199381124e-05
-3.28504704978055e-05
-2.35373728887366e-05
-4.52112290366115e-06
-4.12095525666164e-05
-2.67226324465627e-05
-3.597007593889e-05
-2.78182005068572e-05
-3.48453552376717e-05
-1.38061647295157e-05
-2.44700573524404e-05
-5.04749855660456e-05
-3.20681302933154e-05
-1.06888482444695e-05
-1.09801027871538e-05
-5.10146121195877e-05
-1.97584186683399e-05
-3.80588534458567e-05
-4.41436792874222e-05
-1.15235869512622e-05
-3.60630753634315e-05
-3.78046373015827e-05
1.34933700657709e-05
-3.50141167624189e-05
-1.2807731171062e-05
-2.40215933356566e-05
-6.74649622323479e-06
-3.72500948562433e-05
-3.15984540836134e-05
-2.4612042028854e-05
-1.83497139823687e-05
-3.72191387012958e-05
-5.30743127256536e-05
-2.78548901398079e-05
-1.18949204544825e-05
-4.2444200403063e-05
-5.26377240619799e-05
-3.52756293017155e-05
-4.68295928031162e-05
-2.62192385181511e-05
-4.30062752565788e-05
-1.79188238248333e-05
-2.43750673884298e-05
-3.9593903123299e-05
-9.3506543540684e-06
-6.21343936274691e-05
-2.28865421726641e-05
-4.47368006957612e-05
-3.33305370545768e-05
9.07089298429874e-07
-1.36475192913666e-05
-3.25254937472984e-05
-3.66019899038349e-05
-2.5492010658614e-05
-3.27027228485137e-05
2.33072148507609e-06
-1.63327218650207e-05
-2.67248064018782e-05
-2.57654330894919e-05
-2.46356927157814e-05
-4.51379363429092e-05
-4.86595171204844e-05
-4.12456574746662e-05
-3.83094874201833e-05
-2.22537149766535e-05
-1.21671838009374e-05
-4.61238546446192e-05
-5.71967234200793e-05
-4.31128078516488e-05
-2.19516650053876e-05
-4.49252514773355e-05
-4.36919122244726e-05
-1.7018509281521e-05
-2.28265715444865e-05
-3.09412412337295e-05
-5.57251812254619e-06
-3.5973468131336e-05
-3.77574085133047e-05
-4.28812287174075e-05
-6.22765121203332e-05
-4.23409207821376e-06
-5.31231842873096e-05
-1.83852393204677e-05
-4.70145279647678e-05
-4.53298023556365e-05
-1.68581022508608e-05
-4.20158936495618e-05
-2.71289777530439e-05
-3.50298542331683e-05
-3.56537447527602e-05
-2.0294789023019e-05
-3.83352110344336e-05
-2.91791735842151e-06
-2.24490217596229e-05
-3.4744026632126e-05
7.5748733380945e-06
7.74072422898763e-07
-2.12375537517455e-05
-2.48375476225292e-05
-5.11578107916357e-05
1.34999299801874e-05
-1.28041103722093e-05
2.1465043979826e-06
1.30683003541203e-06
-3.08379175280599e-05
-3.10315467375266e-05
-6.93032797259719e-06
-7.97544036909814e-06
-3.14934501908678e-05
-2.77806958133889e-05
-3.84768327658968e-06
-3.19012596992473e-05
-2.68731125934686e-05
-2.51976303502523e-05
-2.20525597076734e-05
-2.88235155966098e-05
-3.11689477696033e-05
-2.65713945163491e-05
-4.16327785175694e-05
-4.07208801066397e-05
-8.61750357663039e-06
-3.86172603731431e-05
-3.95896597742611e-05
-2.83031447506935e-05
-2.26600005095199e-05
-4.50152552946909e-05
-3.49645651540978e-05
-5.16122933204344e-05
6.77071047258525e-06
-2.89178172317496e-05
-4.62094242016766e-05
-4.53234766502011e-05
1.3822420694724e-05
-4.57638243721615e-05
-4.62974716896122e-05
-3.37940876106253e-05
-3.49033049231359e-05
-9.9722345465253e-06
-3.16187189821716e-05
-2.03870695903868e-05
-4.02264086297086e-05
-1.91694163841723e-05
-3.00033816381578e-05
6.82134528279479e-06
-2.53227803461988e-05
-3.65109978625905e-05
-2.34399384011377e-05
-3.97978188750127e-05
-7.70301167407804e-06
-3.53960647982374e-05
-1.93754339593005e-05
-3.10194222914886e-05
-6.06166779174847e-05
-4.64938802447293e-05
-2.82140877087199e-05
1.12351791914006e-05
-1.64908411220263e-05
-4.381312614608e-05
-3.87327155327214e-05
-3.5480684961538e-05
-1.15554127726593e-05
-1.41909601952002e-05
-3.19224969378719e-05
-6.29678478067974e-05
-6.19565640862394e-06
-2.79244905503169e-05
-1.33473503248232e-05
-5.86125516258203e-05
-6.37970092060808e-06
-2.01743790242197e-05
-1.32308080755939e-05
-3.28487986134834e-05
-3.40085877570819e-05
-1.79112507721419e-05
-2.32614994513229e-06
-5.91696130609018e-06
-4.17037421439743e-05
-4.26465258806221e-05
-1.6194231713135e-05
-9.70156447495654e-06
-1.49080717049838e-05
-2.39672195670737e-05
-2.76143128040182e-05
-4.40100637594092e-05
-4.27302689354975e-05
2.22408246400045e-05
-4.00481876934868e-05
-1.66897088642046e-05
-3.66383640994184e-05
-3.07029535688137e-05
-3.27610838127554e-05
-2.79239108092562e-05
2.69111964246998e-06
-3.7892334233441e-05
-3.31662203287231e-05
-1.39025922864928e-05
-5.20526498192303e-06
-2.71507483871486e-05
-2.43406353701677e-05
-1.32018261372748e-05
-2.93402544724903e-05
-4.50552120616587e-05
-3.38004646364937e-05
-1.85065041094889e-05
-6.15541610218242e-05
-6.15051329630886e-05
-3.76508303883071e-05
-4.18298425663907e-05
-1.92440684836753e-05
-2.25791099713166e-05
-6.14875562030624e-05
-2.62475125304329e-05
-1.74809800070121e-05
-5.98187446664565e-05
-4.27152542174705e-05
-6.34524071187483e-06
-2.10030568774192e-05
-3.52949708510296e-05
-1.63632896618075e-05
-3.86415081627275e-05
-1.7390074359043e-05
-4.21648089252609e-05
-3.527410824239e-05
-2.10224375866782e-05
-2.61142289042762e-05
-3.2491691710279e-05
-5.71118945325883e-05
-2.45539971346796e-05
-1.56777182943878e-05
-4.52705484330272e-05
-4.07613265141529e-05
-1.05479531176382e-05
-2.69459909345799e-05
-3.06401508103892e-05
-4.01962077903823e-05
-3.99690039171514e-05
-2.23216927999855e-06
-1.35616920095199e-05
-4.15822129087231e-05
-3.87636747545242e-05
-1.16075604353242e-05
-1.18249937507214e-05
-4.29966620318241e-05
-3.37217618982484e-05
-6.19996731612309e-05
-1.66026594105265e-05
-4.30426685475575e-05
-3.47085461435484e-05
-3.75940342218629e-05
-4.81427328303877e-05
-2.48702196181526e-05
-2.76801592535347e-05
-4.38251379221351e-05
-2.2355129409294e-05
-5.23954414670862e-05
-3.71511029174197e-05
-3.62298097887995e-06
-3.43859746933654e-05
-4.82758387010429e-05
-4.52208000737194e-05
-2.61869850688817e-05
-3.05704814096021e-05
-4.06774864387275e-05
-3.83988388226697e-05
-3.57525039000982e-05
-2.35783923511895e-05
-3.84114872393571e-05
-5.24549186302154e-05
-1.10596322862381e-06
-3.93738920117042e-05
-8.74049662259972e-06
-3.22422266678488e-05
-1.26123204499008e-05
-4.03434639006841e-05
-4.42318609858957e-05
-2.98401773672903e-05
-3.78444994174588e-05
-4.88065935038476e-05
-2.05573401956777e-06
-5.14121766379672e-06
-3.44101950615409e-05
-3.2421887967307e-05
-2.03246695749918e-05
-4.33544779332138e-05
-2.31382415810767e-05
-4.44658260649567e-05
-3.30774835082093e-05
-2.1867638338651e-05
-2.49057709124648e-05
-1.49211318150789e-05
-5.49111258047291e-05
-1.96785027494925e-05
-4.135023608674e-05
-2.58229638604543e-05
-3.81988680209176e-05
-1.80668080874355e-05
-2.81113926544583e-05
-6.20520803489416e-05
-2.40643034603099e-05
-4.95120746934995e-05
9.84095570369625e-06
-3.79890581986976e-05
-1.56793191561306e-05
-2.06302074588442e-05
-9.84367663410774e-06
-4.30831936307083e-05
-1.95656484438184e-05
-2.9056105252026e-05
-5.93158791172216e-06
-1.24971590881693e-05
-3.27171558364756e-05
-3.89959945055747e-05
-7.30399033328473e-06
-1.48213146683425e-05
-4.00942893358233e-05
-1.24531240142205e-05
-3.65316844069124e-05
-1.80640951160374e-05
8.11715895167192e-07
-2.86861587142778e-05
-3.77459310502864e-05
3.9810894182959e-06
-4.12920024448614e-05
-2.33244592561243e-05
-8.36979573827701e-06
-4.62906874543935e-05
-2.0095973062113e-05
-2.90068074648742e-05
-1.22504072634912e-05
-2.9915668489971e-05
-3.87683067752706e-05
-3.04514957517751e-05
-3.87960459401155e-05
-4.17086291057444e-05
-1.6019448742768e-05
-5.54276755211239e-05
-1.77794823323922e-05
6.3958153173564e-07
-9.68737887222722e-06
-4.89974081512979e-05
-1.42739212301099e-05
-1.25320725340018e-06
-2.4266776171049e-05
-8.9943842281486e-06
-3.2194608574109e-05
-2.1466166585118e-05
-3.17081276373417e-05
-3.88743143415461e-05
-3.37937907571263e-06
-2.22149882504005e-05
-1.48384720807585e-05
-6.30167975012373e-05
-2.47167760598174e-05
-4.60246927319308e-05
-1.08844877368904e-05
-2.93145047137056e-05
-3.76994131203645e-05
-3.85211629332943e-05
-3.35112433801925e-05
-3.32049984958287e-05
-5.09866396823044e-05
-3.27869087605988e-05
-4.22962365300988e-05
-2.52169890267329e-05
-3.43436161712761e-05
-1.38743666004383e-05
-3.16120954734203e-05
-2.41335915586531e-05
-7.63254006389022e-06
-1.25149341971871e-05
-1.31950174881469e-05
-1.39534514889911e-05
-4.22366564405226e-05
-2.74510975177407e-05
-3.53061478936505e-05
-1.01930905988565e-05
-4.7425723596078e-05
-3.67352249857141e-05
-4.20897741086617e-05
9.97949727519744e-06
-1.87107016393194e-05
-3.20287323606512e-05
-4.05256021111271e-05
-6.85171262421739e-05
-1.92788473256758e-05
-3.27738571899049e-05
-1.57351353184708e-05
-3.90628377742422e-05
-4.16975643794403e-06
-4.1544149348651e-05
-4.69135693411472e-05
-3.25454769669878e-05
8.07730996223069e-06
-4.54231891399448e-05
-3.63985260740913e-05
-2.42004973936099e-05
-3.77568547505474e-06
-1.57143738532535e-05
-4.59922440797912e-05
-2.43888587324688e-05
-1.48719748089805e-05
-4.26163889832039e-05
-3.12383567241917e-05
-2.44460235877641e-05
-5.07581344502706e-05
-1.77957617746685e-05
-3.37494062524385e-05
-3.28082288551525e-05
-3.65021440385323e-05
-2.37827648196074e-05
-6.8819705912687e-06
-5.45654204417993e-05
-1.78142361285647e-05
-2.76622543101675e-05
-4.89231726240395e-05
-3.26232324944011e-05
-1.87085845867207e-05
-3.05759539617721e-05
7.07218659966425e-06
-2.38764311835216e-05
-1.04864332634961e-05
-4.72646487360656e-05
-1.58357614874847e-05
-2.53136803186059e-05
-3.44529954187581e-05
-2.80772283749076e-05
-4.36981122064558e-05
-1.67132300864979e-05
-1.33616013454945e-05
-4.58211325238706e-05
-2.11976571605955e-05
-3.72087586893766e-05
-1.24266443830177e-05
-4.44066366138117e-05
-1.42790860709535e-05
-2.06931108203336e-05
6.47657865126357e-06
-6.8588056057152e-06
-2.87180752913284e-05
-5.25051254185834e-06
-2.86474584428287e-05
-2.47566497696871e-05
-3.2785637985578e-05
-4.10129178093565e-05
-3.87937588848131e-05
-2.2938873874227e-05
-6.42824188072378e-06
-6.00065122637347e-06
-3.7886205145933e-05
-1.65321322019988e-05
-7.05889371224437e-05
-5.77448944798355e-05
-1.3620388975776e-05
-3.64383087594825e-05
-1.79552645192729e-05
-4.62245584388314e-05
-4.10144394932298e-05
-6.53478878840456e-05
-4.19503223340273e-05
-1.61183258570728e-05
-3.68097311534622e-05
-3.87655780658402e-05
-1.28137758384051e-05
-4.79004004625279e-05
-5.62743914687691e-05
-1.95667816927096e-05
-4.35558205388258e-05
-6.54921224937977e-05
-5.43905131845893e-05
-4.99091470266716e-05
-2.19905528304964e-05
-3.51086552007018e-06
-4.27665725515537e-05
-5.98385628227268e-06
-3.22832935434298e-05
-6.43861265440247e-05
-3.35264505338451e-05
-1.0024621100175e-05
-4.52909784588729e-05
-3.59215555151363e-05
-2.63349384456131e-05
-1.58902207730487e-05
-2.21872843660088e-05
-2.59098769217022e-05
-4.24828179680737e-05
-3.24178035308663e-05
-4.06191546124829e-05
-4.47747182015422e-05
1.04770522186629e-05
-3.06531606780778e-05
-3.58976058440632e-05
-2.73940411103493e-06
-3.40535242932152e-05
-3.76994684645308e-05
-7.64053192806088e-06
-3.07726013149851e-05
-2.30218719630038e-05
-3.76688811162955e-05
-2.37816973735274e-05
-3.42580930445432e-05
-1.95200361764132e-05
-4.26622817180061e-05
4.6209447043346e-06
-1.68200251707399e-05
-9.30230461526702e-06
-3.23125254914822e-05
-2.62018380530313e-05
7.0237887791825e-06
-3.38221055036787e-05
-3.46625127953767e-05
-4.74181009256847e-05
-4.24331998971674e-05
-2.3444416776583e-05
-1.58592033839567e-05
-2.42801101295197e-05
-3.43548265127218e-05
-2.89902826031451e-05
-2.32372531220291e-05
-3.80539953271298e-05
-1.35294032471055e-05
-1.9619860521687e-05
-2.26556054010015e-05
-1.74643562388699e-05
-1.88857596999621e-05
-5.7039147022956e-05
-1.62850799313613e-05
-4.73250082569016e-05
1.19723378970458e-05
-1.40742106815167e-05
-9.97627014160027e-06
-4.56197808333073e-05
-1.15024546727811e-05
-3.74839167649674e-05
-2.38858442193292e-05
-2.82353080312758e-05
-3.09229262802966e-05
-4.05385152265272e-05
-2.42189408614494e-05
-3.61026889474216e-05
-1.77313063679461e-05
-2.33487108435279e-05
-4.66631118882752e-05
-5.7479176377333e-06
-2.17657102432047e-05
-4.45443337500561e-05
7.32383665753026e-07
-1.63655076693972e-05
-1.88774767256615e-05
-3.41968659298832e-05
-4.58609707491194e-05
-3.64952354229577e-05
1.65991783624332e-05
-5.04439632100716e-05
-9.30900153439511e-06
7.77049311518095e-06
-7.75185899757363e-06
-4.32436848155141e-05
-2.77370818639066e-05
-5.85958793952493e-05
-4.09307323027292e-05
-5.19696046224616e-05
-1.84409220272238e-05
-4.1615946075525e-05
-2.61241919194758e-05
-2.28935968456205e-05
-3.57078850708618e-05
-2.5275002273513e-05
-1.17740528483129e-05
-3.34335676191525e-05
-1.57876918745215e-05
-4.01709697550763e-05
1.45067544534123e-06
-2.92788021343569e-05
-1.48953621706198e-05
-2.01343183466296e-05
-1.01572541741417e-05
-3.02355784511472e-05
-5.25650125465311e-05
-3.23247018959676e-05
-4.78262789579339e-05
-3.2087231302526e-05
-1.28844305130421e-05
1.05637983452029e-05
-2.43269686317646e-05
-1.03239318644649e-05
-3.33225112478602e-05
-3.44043834267733e-05
-1.35044548146096e-05
-2.57431904065557e-05
-5.31984550915834e-05
-1.54890567145657e-05
-4.05603957190875e-05
-5.36917338786827e-05
-3.93160242956251e-05
-7.75502268847909e-06
-2.04761829599704e-05
-3.98737323757169e-05
-1.59781859543039e-05
-3.09381761347556e-05
6.2215407107225e-06
-4.54619344793913e-06
-1.92962518721007e-05
7.43061785177688e-06
-3.77520339485849e-05
-3.66666823003292e-05
-2.55739922540319e-05
-4.01602780691749e-05
-1.8207859469591e-05
-3.93657170838886e-05
-1.65277476435617e-05
-2.89753705424692e-05
-2.40786842292356e-05
1.21320422481072e-05
-3.55229671277853e-05
-3.17390629231722e-05
-6.51505011609139e-05
-8.71494151773487e-06
-5.94592434499395e-06
-4.40442210362108e-05
-1.73956301973062e-05
-8.10686904663072e-06
-3.53342949462788e-05
-2.84582759201989e-05
-2.98502692481541e-05
-2.16898321155011e-05
-2.52638595470403e-05
-3.83608097683309e-05
1.19890401883923e-06
-3.92786703748166e-05
-2.43591510162652e-05
-2.95770144411062e-05
-3.4720917883941e-05
-3.78557948909163e-05
-2.30646525495461e-05
-3.2727485089136e-05
-3.05140897648634e-05
-1.30011299146369e-05
-4.68312510320201e-05
-3.91363005070825e-05
-3.08699784633867e-05
-3.11287590653838e-05
-4.06057592622894e-05
-1.58443979001231e-05
-4.19239501160344e-05
-2.56859501346646e-05
-1.15438428988924e-05
-1.48918872424223e-05
-4.15562847574698e-05
-3.34024156954549e-05
-5.17858307213543e-05
-1.28813050792648e-05
-2.17524436144349e-05
-1.63946747981051e-05
-1.09319614565391e-05
-3.02077223211901e-05
-7.74942708293465e-06
-3.91001197902732e-05
-4.13873654540121e-05
-3.52166788334985e-05
-5.40868429947024e-05
-8.2670330917748e-05
-4.95177615506673e-05
-4.14789526976111e-05
-3.62632907872205e-05
-3.16086996234951e-05
-4.96665884553088e-05
-4.22867307661811e-05
-2.27133454003301e-05
-7.89729121449416e-06
-2.54189221300366e-05
-4.015950864555e-05
-2.89033584224359e-05
-6.0468579622575e-06
-3.53410197146577e-05
-6.03089361686909e-05
-4.35166473292482e-06
-1.13105140648074e-05
-3.31202310837904e-05
-2.78739359253668e-05
-4.41483747309421e-05
-3.63727305690676e-05
-3.2284866330222e-05
-2.91036009047614e-05
-2.37875671377832e-05
-4.59961002493646e-05
-3.02913200961083e-05
-4.14746435818392e-05
-3.71259581304299e-05
-3.53125133225942e-05
-2.34704860163247e-05
-3.97394558689264e-05
-4.09955969332862e-05
-1.30262506168126e-05
1.35870167870756e-05
-1.38419070928037e-05
-5.55315055757587e-05
-1.85280997062663e-06
-1.69733737956088e-05
-3.5658882697973e-05
-2.55963533129064e-05
-5.62070884043304e-05
-4.40853322472983e-05
-4.35448328498971e-05
-1.65492026700249e-05
-1.98495241676337e-05
-4.84088196134499e-05
-5.06260429907741e-06
-2.46402819610855e-05
-3.42813901284178e-05
-5.25358987923228e-05
-3.11675911790885e-05
-3.55535241762057e-05
-1.95211593342854e-05
-3.16030249729331e-05
-2.8538910203584e-05
-1.22982685072286e-05
-4.75542471604074e-05
2.68714363589859e-06
-2.67171838411862e-05
-2.29130474706449e-05
-2.70884501449457e-05
-6.63712620845709e-05
-5.16463472252736e-05
-3.51955010355697e-05
-3.98408386872504e-05
-3.3341996725185e-05
-2.67582001251e-05
-3.42203169858816e-05
-1.95198001267126e-05
-2.36575649230444e-05
-1.71338838228346e-05
-1.52599387410554e-05
-5.96699953035841e-05
-5.72283486271271e-05
1.32635532363234e-05
-1.3447226264917e-05
-1.98640426579466e-05
-3.87037672602974e-05
-9.85953848789153e-07
-2.0655535874234e-05
-2.1567273667224e-05
-1.55512454015049e-05
-2.6799323943309e-06
-4.00568453673802e-05
-3.10404370956834e-05
-2.23958429163139e-05
-5.44838566133224e-05
-2.08836190183638e-05
-2.66537990698451e-05
-4.70399698223537e-05
-2.4728683894987e-05
-3.4089398314074e-05
-4.24247356994809e-05
-3.18274165438186e-06
-8.97968368715358e-06
5.23893423197995e-06
-2.1342452250767e-05
-3.59592689860714e-05
-3.10584076479997e-05
-6.02351169871193e-05
-2.34109299749936e-05
-1.25299675701058e-05
-3.62274665202281e-05
-4.43711968024384e-05
-2.69853090793917e-05
6.03474599368863e-06
-7.59710289917027e-06
-2.86168754077768e-05
-4.53122692370146e-05
-5.47542282217019e-05
-3.75698577222426e-05
-1.3857738808454e-05
-3.00795148973813e-05
-3.47572738176661e-05
-1.99605324946367e-06
-4.9916446159745e-05
-1.0714702960581e-05
-1.78122488419427e-05
-5.69993529181586e-05
-5.25787800420742e-05
-1.84771336951119e-05
-1.12408485062755e-05
8.1033493491387e-07
-2.14175122674959e-05
-4.28539406918464e-05
-2.71844874831689e-05
-6.84195350720761e-05
-4.64163710692964e-05
-3.53154291324192e-05
-7.20429758714999e-05
-6.02819937339613e-05
-3.59253218350337e-05
-2.18841376538515e-05
-5.7871301683215e-05
-2.34323331496399e-05
-1.53877956500036e-05
-3.22086272019535e-07
-2.5059796088315e-05
-3.78308901840163e-05
-1.63885302055849e-05
-4.2902092148744e-05
-1.15150977335337e-05
-3.06053468005823e-05
-3.18328519750412e-05
-3.18160648950809e-05
-1.72281124498461e-05
-4.30862577461336e-05
-2.24158062782133e-05
-3.13048265838661e-05
-4.23966503187469e-05
-1.63402821029021e-05
-3.20883618072797e-05
-3.78085580309469e-05
-2.56855089165378e-05
-3.9383527266472e-05
-4.27504942710344e-05
-3.8944036704453e-05
-2.70290035258804e-05
-4.64341381868127e-05
-8.26312976025223e-06
-2.53813773813694e-05
-3.1078605157645e-05
-1.27634866215683e-05
-5.15691691952842e-05
9.24404230576962e-06
-3.7766727278866e-05
-3.76407552198293e-05
-3.1280310438504e-05
-1.73309640602285e-05
-1.94953824398205e-05
-5.05232468201301e-05
-4.24988914152291e-05
-3.92196929470652e-05
-1.67943175633165e-05
-2.62269685642564e-05
-6.9283354198539e-05
-3.49175949273608e-05
-3.840542803854e-05
-1.74513831325263e-06
-7.10466657256434e-05
-4.33144955401172e-05
-3.29553092802457e-05
-4.19068681816519e-05
-2.733339570629e-05
-2.96168252781283e-05
-4.01900731203047e-05
-3.64863977367554e-05
-2.6818121464133e-05
-4.39192854159879e-05
-1.51782532131173e-05
-1.30270991667352e-05
-5.46360947166385e-05
-6.82905406083338e-06
-3.61626521770863e-05
-3.58405863877552e-05
-2.26514967824981e-05
-2.14109704051855e-05
1.01947759870306e-05
-3.1983968417438e-05
-3.57887633433572e-05
-1.48663725796929e-05
-3.89708882183376e-05
-2.74566910804104e-05
-2.00279287505009e-05
-1.60169063829073e-05
-3.57258867674052e-05
-1.41482659626485e-05
-2.44316448039487e-05
-3.93740361308541e-05
-3.8763625540271e-05
-2.55387451992887e-05
-3.54103052229013e-05
-1.80001968200162e-05
-4.95975686005696e-05
-4.50793140093289e-05
-4.34035741641678e-05
-2.83082894709718e-05
-2.0401061990807e-05
-5.12800318193051e-05
-3.46440009210625e-05
-4.52534523558806e-05
-2.33177910363411e-05
-1.37021291099715e-05
1.6448316745836e-06
-2.48689367252079e-05
-3.44754948685539e-05
-3.00492828612085e-05
-3.24897906749474e-05
-1.99225076361216e-05
-2.19873433197506e-05
-2.95986831537368e-05
8.33474402171111e-06
-8.45719408686325e-06
-3.23654266539562e-05
-3.27516501017781e-05
-4.62725378851909e-05
-4.45510003396036e-05
-1.03435879448775e-05
-6.89326648177674e-06
-1.83346205246616e-05
2.81924387374504e-06
-3.57657775283956e-05
-1.93646154411877e-05
-4.45896518440884e-05
-3.50393117845066e-05
-4.55721754128218e-05
-2.73498724761357e-05
-3.30730508608836e-05
-4.91098712686966e-06
-5.19773011199553e-05
-1.76361542507169e-05
-4.75324312643641e-05
1.37903058081979e-05
9.50761540712802e-06
-9.51590873847544e-06
-4.11642835242367e-05
-2.4409460516543e-05
-2.8952698175873e-05
-3.61059053388278e-05
-9.93183572826802e-06
-4.82138686057751e-05
-2.33097574429755e-05
-2.80768683633298e-05
-1.6157887233251e-05
-2.10086970198398e-05
-4.68028408615253e-05
7.3790892338417e-06
-4.22947307849753e-05
-2.0897542436882e-05
-3.12417043006899e-05
-2.65477457776811e-05
-6.19019330153018e-05
-4.7402694669663e-06
-2.77599990713579e-05
-8.51938105799344e-06
-1.65721006756515e-05
-4.15271282828558e-05
-2.36762143364944e-05
-1.22003950386513e-05
-2.54782616437491e-05
-1.48806722656567e-05
-4.11781471890422e-05
-1.53584434344358e-05
-2.77037263615359e-05
-5.58034753273812e-05
-2.05041779314463e-05
-3.03232097232038e-05
-2.59871757872898e-05
-6.67433654341213e-06
-1.48027633187058e-05
-2.86453548669475e-05
-1.71077643586423e-05
-4.25892335391241e-05
-2.39591360505764e-05
1.3626235227879e-06
-3.97124200482301e-05
-4.59833233895249e-05
-9.84841280260615e-06
-4.30198058174858e-05
-2.36239828422719e-05
-1.76636394138609e-05
-4.87039401982986e-05
-1.3749559962858e-05
-3.41573122574617e-05
-3.79744137660714e-05
-2.27541281783793e-05
-4.43391161003788e-05
-4.93125444955199e-05
-3.62265573660031e-05
-5.7965551547759e-05
-5.48955468692043e-05
-3.32098397013697e-05
-3.13596622555448e-05
-2.52841585038881e-05
-1.38863963379754e-05
-4.05080508086646e-05
-2.51901355558691e-05
-4.13760383529589e-05
-2.85881612760802e-05
-3.13061268567427e-05
-4.78475195551609e-05
1.11030210808616e-06
-2.75348748755449e-05
-7.56266196963307e-06
-3.00654639100009e-05
-1.57398039287709e-05
-3.28359759299164e-05
-2.19806166062621e-05
-4.90718619454368e-05
-4.11188591864706e-05
-3.04504468106278e-05
-3.54169748893342e-05
-3.44926257879571e-05
-1.46859578006014e-05
-1.27274581893626e-05
-7.86803633732439e-05
-2.47190047380753e-05
-7.22042951979618e-05
-5.72266320598012e-05
-4.68876447250837e-05
-5.33984191683874e-05
-5.846303943465e-05
-2.35702547594281e-05
-3.7899405361804e-05
-5.8680556741307e-06
-1.24184716169899e-05
-2.76388111791749e-05
-2.09582091778762e-05
-3.52535687636757e-05
-5.70393501601365e-05
-3.07992441008409e-05
-1.44077635482663e-05
-5.04529582976239e-06
-3.06136030035548e-05
-6.38456447386183e-06
-2.22783176880591e-05
-3.7127898835309e-05
-4.20037905533174e-05
-3.41397865880082e-05
-3.31885534745297e-05
-2.60621127892955e-05
-2.59322279231657e-05
-2.23698754596142e-05
-1.07413798970541e-05
-5.50097585332215e-05
-3.85010087025504e-05
-1.41610300334033e-05
-5.46622617127005e-05
-2.59950082561252e-05
-1.73788403548911e-05
-2.23381867265366e-05
-1.35354777663923e-05
-3.82710202045782e-05
-5.49044993008177e-05
-2.79640077977427e-05
-1.08799344187985e-05
-5.34470070382032e-05
-1.87131829372231e-05
-2.06820591941459e-05
-5.92234033306063e-05
-5.8889123524382e-05
-1.54137218506627e-05
-1.53322392350406e-05
-4.75839262983932e-05
-4.49462237559089e-05
-2.92302044846904e-05
-2.6562706812034e-05
-1.94164436142186e-05
-4.27565317838795e-05
-1.86983629430051e-05
-4.06363900599051e-05
-4.02654815677377e-05
-2.63346303396772e-05
-1.89824391104278e-05
-3.81633460272325e-05
-3.27877886669884e-05
-2.77362220523031e-05
-1.11202217281799e-05
-8.06398090406571e-06
-8.40223190572607e-06
-2.45453982072959e-05
-3.07611758283133e-05
-2.74928495014859e-05
-3.65793203390674e-05
-4.56244513994765e-05
-5.11760194150562e-06
-5.53931093562378e-05
-2.2732844707918e-05
-3.14613070545522e-05
-2.27891455441963e-05
-2.08463567650577e-05
-2.92968836726636e-05
-3.55256443210558e-05
-4.91016230509765e-05
-3.91458867831247e-05
-3.15662209267174e-05
-2.26362142787276e-05
-3.0314506367387e-05
-2.19436798765045e-05
-8.24136284385946e-06
-3.84782804865365e-05
-2.7853383170004e-05
-3.95717313090162e-05
-3.76222854438868e-05
-1.98914901555835e-05
1.80012648247593e-05
-1.16350691989779e-06
-3.55046277436517e-05
-2.29223573621098e-05
-3.01980518594603e-05
-3.46722451742036e-05
-2.33883591133458e-05
-2.05737227236181e-05
8.46025369209544e-06
2.1634452082637e-05
-5.95712944309304e-05
-2.8827424322239e-05
-3.14494686525111e-05
-8.85337194540229e-06
-3.15375936634109e-05
-2.27142030668708e-05
-3.20798543460265e-05
-1.71511378655519e-05
-2.54962556780639e-05
-4.20618074129992e-05
-2.15248508395935e-05
-3.22114506280413e-05
-2.96857851306849e-05
-3.10640643581157e-05
-2.94225877269951e-05
-3.00197442610621e-05
-8.0614778948291e-06
-1.58292374971967e-05
-2.8781826031012e-05
-3.95701221779633e-05
-3.2689806395575e-05
-4.23830332347356e-05
-5.63214503532689e-06
-4.00361954076567e-05
-2.45404512984362e-05
-4.4134974606458e-05
-4.07492361255594e-05
-1.65444443207141e-05
-3.11503041514922e-05
-4.85121291324521e-05
-2.47494654094217e-05
-3.00085123425078e-05
-1.20187565583376e-05
-3.73323463634016e-07
3.04520971859787e-06
-2.78259873681648e-05
-4.17409700429166e-05
-4.90818076573952e-07
-6.08351513415922e-05
-1.66633403308061e-05
-2.30202878333085e-05
-2.87566635360798e-05
-4.49539137713984e-05
-2.99341711864709e-05
-1.45335333987682e-05
-4.39076356769728e-05
-3.2976415361772e-05
-3.95558255122956e-05
-3.60688905713844e-05
-1.98732410751057e-05
-4.88869401479271e-05
3.18929389346766e-05
-2.38876422136484e-05
-4.44022997332327e-05
-8.80268731957126e-07
-4.25307929693945e-05
-2.03149545693301e-06
5.60756868164223e-06
-3.39869724526917e-05
-3.46389056812077e-05
-3.47141290584474e-05
-2.59652605596359e-05
-2.04164257650611e-05
-2.55899461967303e-05
-3.90425461592529e-05
-2.57638116477109e-05
-4.55100487318705e-05
-4.54491146080629e-05
-6.57608097033292e-05
-4.39555303802597e-05
-3.11273416455893e-05
-2.28455792218354e-05
-3.1430028686399e-05
-2.65387906670358e-05
-3.48794342089432e-05
-1.82303593367654e-05
-4.10505432767021e-05
-3.42310725779602e-05
-2.36550771867958e-05
-4.4047253221196e-05
-5.28362001515937e-05
-5.84583811360314e-06
-4.77251900432737e-05
-3.9646656013963e-05
-2.08823302771692e-05
-2.98805131092652e-05
-4.32556089741743e-05
-1.80197365419801e-05
-3.19720353611867e-05
-2.9583021918033e-05
-2.34118456694249e-05
-1.62044972565071e-05
-2.75818658345148e-05
-1.23945634741293e-05
-2.91234410051993e-05
-1.57334090924196e-05
-3.27058754297589e-05
-2.2972056399403e-05
-3.69316389207512e-05
5.53734224257611e-06
-2.78728536138969e-05
-2.87712973063698e-05
-1.06058701856176e-05
-3.67069127402387e-05
-2.84411238856891e-05
-2.50934726297866e-05
-5.35702552466418e-05
7.56319240285411e-06
-6.50822296061405e-06
-1.60372114336879e-05
-1.87989117148643e-05
-3.8967195639905e-05
-6.1331261897748e-05
-2.59870814654611e-05
-9.84306362155128e-06
-2.42006554522281e-05
-3.9179467451219e-05
1.646132218029e-05
-1.67711420200355e-05
-3.76512535072742e-05
-4.32938399798023e-05
4.78008778229552e-07
-6.19018009390866e-05
-3.8940526219885e-05
-3.80977484769267e-05
-5.06920393551056e-05
-4.4522061287653e-05
-1.4162409262645e-05
-2.32059089492278e-05
-4.81998989184615e-05
-1.78905578516314e-05
-3.14958846942802e-05
-2.14826912891601e-05
-4.24591626480125e-05
-1.25418082149617e-05
-1.38587840750697e-05
-3.10930583936295e-05
-5.69632716647949e-06
-5.26062510915986e-05
-2.71864229802374e-05
-3.5820118452976e-05
-3.31056546593763e-05
-4.45392757629242e-05
-1.86971334945637e-05
-3.86606992895329e-05
-4.20843195842985e-05
-3.23940119707857e-05
-2.04526292515873e-05
-4.27058820763609e-05
-4.41700473795634e-05
-4.08236688405851e-05
-4.88197272417977e-05
-3.17757505354392e-05
-2.60846522201424e-05
-2.47227909553414e-05
-2.41125507350424e-05
-1.50488785929741e-05
-1.00977043490085e-05
-5.53521692805701e-05
-8.34629667503574e-06
-4.27960520414746e-05
-3.18138536664246e-05
-3.95081457608466e-05
-2.45646924106168e-05
-3.54763900386018e-05
-3.62232116986197e-05
-5.41031238688355e-06
-3.98226829161879e-05
-4.45703151660779e-05
-2.8950855654147e-05
-1.84298196846394e-05
-6.60823954948189e-05
-4.71365485803247e-05
-3.91409515491153e-05
-3.69782449732804e-05
-1.78502457761624e-05
-4.66265126954326e-05
1.41044138377228e-05
-2.45383173111785e-05
-8.31649731374768e-06
-5.23533920114552e-05
-1.11167644761099e-05
-1.63002028375045e-05
-2.73908403730922e-07
-1.14830611454532e-05
-2.15131437495371e-05
-2.77864912224931e-05
-1.01748384357797e-05
-4.66822378369978e-05
-1.52018646406875e-06
-1.23313653408051e-05
-5.03602990362466e-05
-4.14743057084751e-05
-5.04181635503507e-05
-3.81947659566591e-05
-4.75799024887953e-05
-7.01119361350421e-05
-4.686128820141e-05
-2.97670075309326e-05
-2.76131911838759e-05
-1.04861227819083e-05
-3.67083851134567e-05
-1.55680868269007e-06
-2.03683420307935e-05
-4.38662826957734e-05
-2.05147918516845e-05
-3.57618894400961e-05
-4.84133639759896e-05
-3.26062486538645e-05
-1.69215811700428e-05
-4.66075382498132e-05
-3.1643683836109e-05
-2.94447571167881e-05
-1.79297551027808e-05
-6.15623930306004e-05
-3.08005690991914e-05
-3.11593084896571e-05
-2.0289438882469e-05
5.88993372586456e-06
-1.97853992677959e-05
-2.28339614753358e-05
-2.07796211626998e-05
1.73126382648917e-06
-1.83368046471211e-05
-2.28986440477005e-05
-3.18014742665787e-05
-3.79432435945468e-05
-2.77335766291366e-05
-2.15760438688934e-05
-2.7532224344562e-05
-3.8096567904874e-05
-1.82644372427067e-05
-3.38162369317687e-05
-5.63080487727092e-05
-3.10094588634996e-05
-3.21105384552286e-05
-1.86396287995508e-05
-2.55289904337514e-05
-5.37205297880443e-06
-2.1513379748436e-05
-1.81933038627351e-05
-3.01441809430123e-05
-1.58473587363856e-05
-1.28685981008006e-05
-5.86851172092978e-05
-2.2788065160197e-05
-1.17187292226746e-05
-7.12940597710089e-06
-1.64652299095918e-05
-1.39860152022748e-05
-7.8782368659812e-06
-4.16700397472502e-05
-3.64867050409869e-05
-6.11526162159364e-05
-1.42841808002007e-05
-6.70322260153518e-08
-8.96175572402543e-07
-6.40582753455841e-05
-3.61530794146381e-05
-2.79399189535015e-05
-1.5262296183779e-05
-3.84924991611685e-05
-3.8070023104901e-05
-3.78495904647924e-05
-4.56915774424008e-05
-3.12769102045741e-05
-3.88086138746028e-05
-1.79652916592868e-05
3.63020587178875e-06
-3.63965495019525e-05
-3.51165184976548e-05
-1.71320977194618e-05
-2.10380279950716e-05
-1.16627537131543e-05
-4.08892394088696e-05
-2.23458005187082e-05
-9.73449689012586e-06
-3.47481406382346e-05
-4.83420751758857e-05
-2.47932410494458e-05
-2.3293248749789e-05
-1.73955406675299e-05
-3.30471165005509e-05
-2.2097363439884e-05
-2.83218455863607e-05
-2.46173467359011e-05
-5.19188082831963e-05
-5.19675782504218e-05
-3.73129253578564e-05
-7.61986687249483e-06
-2.37170140787573e-05
-1.90491823405491e-05
-2.84784260749723e-05
2.18630862789726e-07
-1.30498172269984e-05
-4.34175367560265e-05
-1.10714959900643e-05
-1.53014994926956e-05
-5.10107188517592e-05
-3.11084480607612e-05
-5.65746045541369e-06
-6.11341353533051e-05
-3.67583187894164e-05
-2.44799867397001e-06
-1.55855698178502e-05
-4.03997631634799e-05
-3.67548000071207e-05
-7.28424054681166e-05
-4.27875278341197e-05
-1.93442846179503e-05
-3.31378405418073e-05
-4.3782301417682e-05
-3.29228171577646e-05
-4.03134294981708e-05
-5.67196168861007e-05
-5.18739461999522e-05
-2.3675277231781e-05
-2.31899650969555e-05
-7.92627363819981e-06
-1.96493034110683e-05
-5.22646799681491e-05
-4.46393102917702e-05
-2.34140706006138e-05
-4.54984384671751e-05
-3.32930561444182e-05
-2.68013342351679e-05
-2.59811044505659e-05
-2.40792389240856e-05
-4.23791599560821e-06
-2.69676341110853e-05
-4.56623721275149e-05
-2.27398016116553e-05
-5.67941910733424e-05
-4.29581583410479e-05
-3.93311742545906e-05
-4.45047756886366e-05
-2.77270706186078e-05
-4.15414151024786e-05
-4.96036825500063e-05
-4.18953251299411e-05
-3.5536926179448e-05
-3.72337349513599e-05
-2.83216121909431e-05
-2.56187946398854e-05
-3.80460039462898e-05
-3.17234209446893e-05
1.51138534116165e-05
-1.32018421846846e-05
-3.82129852833022e-05
-3.86720800797572e-05
-3.51169727046644e-05
-2.45455507703702e-05
-4.13082844340707e-05
-2.25073766340308e-05
-2.75895047996674e-05
-5.05658526716703e-06
-6.60327623009112e-05
-3.78112932067362e-05
-3.86636821511252e-06
-1.31091486416672e-05
-4.07005321598748e-05
-3.99454511171018e-05
-7.07100060221024e-06
-4.1612039444235e-05
-3.13261008330808e-05
-4.04329967085579e-05
-3.23817709769481e-05
-2.74258512504122e-05
-3.80745229965343e-05
-1.4540288377833e-05
-2.4001402606373e-05
-2.66426478310733e-05
-2.86304754084321e-05
-3.60262325069285e-05
-5.5584170873828e-05
-1.98362613093183e-05
-3.5878077723048e-05
-2.56288338783656e-05
-4.43479115399939e-05
-3.17006818362928e-05
-2.41709583701433e-05
-3.54701752159714e-05
-1.88096979989369e-05
5.18057256594791e-06
-3.65108195703947e-05
-2.28238608369169e-05
-4.81891524025516e-05
-2.16471357862011e-05
-5.95603840161177e-05
-2.37941129439933e-05
-6.23101351551077e-06
-3.93356209400258e-05
-3.06569843650294e-05
-6.59766324463559e-05
-3.8482573685727e-05
-2.90691165933365e-05
-1.92746327826098e-05
-4.80349423183774e-05
1.30016352705661e-06
-2.21174094600889e-05
-1.91848335464571e-05
-4.24198326108298e-05
-1.9460079139395e-05
-2.33337062804685e-05
-5.79679541944809e-05
-2.53052347609855e-05
-3.4767253178337e-05
-3.43565531977934e-05
-3.87294040892854e-05
-4.06725811454517e-05
-3.07841562887952e-05
-3.95160096938631e-05
-1.06167739765257e-05
-4.56780434778422e-05
-5.11633549370998e-05
-9.37707605562288e-06
-4.00316883268304e-05
-6.96496213641334e-05
-3.60273051414522e-05
-1.08910534173425e-05
-4.29562440180587e-05
-2.97138258731171e-05
-1.55782778171079e-05
-2.19936179869456e-05
-4.43622008798641e-05
-3.0228189834802e-05
-3.63146181155887e-05
-2.38643139052058e-05
-3.69342284398184e-05
-3.81336144116554e-05
-3.59928978989028e-05
-4.39908821687471e-05
-3.55406822156872e-05
-3.43574872698158e-05
-6.13458131530222e-05
-3.43024236065957e-05
-5.22877002873728e-05
-3.96079314376437e-05
-5.78494424003836e-05
-2.03316674597916e-05
-6.37363247014175e-05
4.79796317573686e-07
-7.33612229600898e-05
-3.64658208429321e-05
-1.73313030879435e-05
-2.55663595407371e-05
-2.67584090786882e-05
-3.34206046571871e-05
-1.29444334302664e-05
-2.89179711972832e-05
-1.43408867552699e-05
-1.19570381805958e-05
-4.86766697659436e-05
-1.67941789613105e-05
-1.68068263541571e-05
-3.34309674848996e-05
-3.88757471552047e-05
-1.32573698403702e-05
-2.5027670372231e-05
-4.18097435210601e-05
-4.95069943964359e-05
-3.95907279013671e-05
-5.22934572060831e-05
-4.11997396618839e-06
-2.64696754399198e-06
-5.30944878742157e-06
-5.3424031933154e-05
-3.57266819704429e-05
-4.51997197544215e-05
-4.07193391214323e-05
-5.79331823801479e-05
-4.52813135432828e-05
-3.02566201643309e-05
-1.25865538339674e-06
-1.09960455209608e-06
-2.56266443719066e-05
-3.36630902701453e-05
-3.382967598637e-05
-2.55485553367626e-05
-4.9515777341905e-05
-9.65205950659552e-06
-8.30749522056608e-06
-7.21211990006787e-05
-3.04487474357829e-05
-4.79707755995546e-05
-3.61029573592669e-05
-7.69522454591397e-06
-4.35578128921678e-05
-3.73583979990475e-05
-2.28318705653737e-05
-3.90367504830421e-05
-2.73423708393824e-05
-1.42328378558763e-05
-3.24223376916258e-06
6.79215887516023e-06
-1.35691540933686e-05
-5.46802728060189e-05
-2.8456939857955e-05
-2.97710540958579e-05
-5.80095931231574e-05
2.17821036359567e-06
-5.10676410948368e-05
-2.93873209992276e-05
-2.56430938379664e-05
-5.89083842730384e-05
-2.33336352177839e-05
-4.45241586308214e-05
-7.89709154717419e-06
-1.28200041860973e-05
-3.53524605079162e-05
-4.99865641958649e-05
-2.65824030902004e-05
-2.44566417322676e-05
-1.83649847986707e-05
-2.00783372462256e-05
-3.39425933310791e-05
-3.80420535358501e-05
-6.16362865131381e-07
-4.31147587695107e-05
-2.99472106992475e-06
-3.45149155447311e-05
-3.58350656328438e-05
1.10856777647432e-05
-5.5641377576266e-05
-1.54153500266412e-05
-2.24524865879302e-05
-2.89896542964835e-05
-4.14212177287535e-05
-1.15121334626442e-05
-2.01346865978461e-05
-5.0186122029352e-05
-1.18860363155757e-05
-3.54012813736764e-05
-3.05181258747448e-05
-3.21666477347955e-05
-5.50075700699039e-05
-1.59005323811213e-05
-2.05541704476254e-05
-3.11320544615635e-05
-2.77357090573544e-05
-2.15684568167206e-05
-4.03941794638187e-05
-4.09931725874328e-05
-2.39424348625086e-05
-4.18899940459249e-05
1.537422110326e-06
-1.60246385117618e-05
-1.28360045327592e-05
-3.35888111602441e-05
-3.8868520677925e-05
-2.75014145758509e-05
-2.15174514125514e-05
-3.50841199216172e-05
-2.20488626216861e-05
-5.56158287196654e-05
-7.63666627614288e-06
-2.80879852115824e-05
-1.08261304606526e-05
-1.55699136768376e-05
-1.94205919299477e-05
-3.73360324926349e-05
-3.73242446730536e-06
-1.87462454045932e-05
-4.2914180730549e-05
-4.51888311757961e-05
-2.9257107583533e-05
-3.85490671670258e-05
-4.42449518798126e-05
-2.24940989333739e-05
-5.76741100648127e-05
-4.60697813008837e-05
-3.85812994947357e-05
-8.81676235940698e-06
-4.71366572496583e-05
-4.57398380572899e-05
-1.98761486523036e-05
-1.88757513270984e-05
-3.29336049765514e-05
-4.10300579717303e-05
-3.05666253038695e-05
-1.95367752979714e-05
-2.828621466848e-05
-2.04326922894617e-05
-5.3138142552537e-05
1.02165059745437e-05
-3.79244238888221e-05
-3.37576891808626e-05
-1.5601290067347e-05
-3.62466726541278e-05
-4.60139448986128e-05
-4.13474634880999e-05
-2.5716771136703e-05
-3.80859847027647e-05
-2.23914119810965e-05
7.25092424573658e-07
-5.00504151982631e-05
-1.42767193751251e-05
-3.25307707662382e-05
4.05567011135853e-06
-1.09809185758985e-05
-1.99082249975214e-05
-2.40677537869039e-05
-4.82779200867126e-05
-2.14744151669968e-05
-2.6319792242979e-05
-4.06453370048022e-05
-9.29471025504259e-06
-5.73716512923157e-05
-1.52487864170748e-05
-2.38975147695626e-05
-7.47720193735063e-05
-2.35430557869e-05
-1.4480723264363e-05
-2.64794364509564e-05
-2.31381445533916e-05
-3.21609890652359e-05
-5.63762293676569e-05
-4.70403841929567e-05
-4.42903044574168e-05
-1.22596640830402e-05
-3.06383589989137e-05
-2.3690124906308e-05
-5.95533169454613e-05
-3.14652165433136e-05
-2.32556799938954e-05
-4.10832701546722e-05
-4.55734333743873e-05
-4.41950783445614e-05
-5.26046648750592e-05
-3.65616194453882e-05
-1.6211536468282e-06
-2.81295333196108e-05
-3.31751670243427e-05
-2.73800010035619e-06
-4.29552779986656e-05
-3.83722291044014e-05
-2.94556413617332e-05
-5.10120689402591e-05
-5.12119688142439e-05
-4.00111578223084e-05
-2.48375841021678e-05
-3.19530822376687e-05
-3.37884373251898e-05
-6.48172041599182e-06
-1.99718033278656e-05
-3.40594732965289e-05
-2.36601366372762e-05
-2.45610423706953e-05
-3.04504246669697e-05
-1.31237711024685e-05
-2.11880272015975e-05
-8.0975406841498e-06
-4.51102962675042e-05
-3.2345947669053e-05
-3.42454263958167e-05
-2.49089131210817e-05
-1.50531563788125e-05
-3.18575104252779e-05
-3.71563655181904e-05
-3.06088410929455e-05
-1.26683301607225e-05
1.64791270915518e-06
-5.95056806437623e-05
-2.00444720051861e-05
-4.760848684631e-05
-4.13858638101999e-05
-2.35779981153167e-05
-1.77894852939146e-05
-1.86666071899732e-05
-3.44948680068648e-05
-4.21061536042e-05
-2.69952801997954e-05
-4.00836650334287e-05
-3.54222822855133e-05
-3.31805438630863e-05
-4.59720462820306e-05
-1.37324234788994e-05
-3.50786032591163e-05
-3.48303776830759e-05
-2.1217158311918e-05
-3.14700620279702e-05
-1.19756702733816e-05
-3.52331000079382e-05
-6.492374760345e-05
2.82699677726879e-06
-1.71679395094598e-05
-1.74439806410182e-05
-1.98372362657131e-05
-4.29961086710542e-05
-6.80635109862918e-06
-5.35196913652997e-05
-2.51449674650507e-05
-2.8977903516451e-05
-4.73569599918613e-05
-3.40722717537076e-05
-1.21132754332886e-05
-1.80356655145218e-05
-6.48197094663556e-05
-3.04425327010523e-05
-5.06734888076271e-05
-4.03441722946193e-05
-6.67444633236322e-05
-5.95154942004122e-05
-3.20382661530481e-05
-3.6384285227978e-05
-4.1545322556164e-05
-2.91465128886621e-05
-4.97327268602246e-05
-5.30346954362412e-05
-4.52138139385499e-05
-2.57907194316035e-05
-2.97906836927843e-05
-2.52322249625435e-05
-4.59651521602406e-05
-9.46513037497848e-07
-1.62257793642216e-05
-3.09106377027273e-05
-1.56510178749534e-05
-3.86177799033866e-05
-3.75478450232473e-05
-2.30271301441508e-05
-2.09418034817122e-05
-2.23295790059296e-05
-3.56979429474996e-05
-7.1837054767095e-05
-2.97605424884342e-05
-1.14418958885059e-05
-2.09009575879687e-05
-4.55200875885359e-05
-1.85523417938583e-05
-3.44234786173552e-05
-4.13976593655741e-05
-6.96737056746853e-05
3.70198712091047e-06
-2.75508123556187e-05
-3.66104534174512e-05
-1.88840494833421e-05
-2.60625977554615e-05
-2.61717747502133e-05
-2.94788679119429e-05
-2.44897476560872e-05
-1.40627280406469e-05
-1.31382096486306e-05
-3.4433460620978e-05
-3.34652109055938e-05
-3.83166291583688e-05
-5.35676585242695e-05
-2.35357718867021e-05
-3.91238639061405e-05
-2.53654286711736e-06
1.51198327728932e-06
-3.50427991536982e-05
-3.97911568470994e-05
-3.85411538405081e-05
-4.46201786590746e-05
-6.43512264197733e-05
-2.7500908819499e-05
-3.48746608472396e-05
-1.9404410215408e-05
-4.1076904726846e-05
-6.37989488909497e-06
-3.4083283766408e-05
-3.31798012744745e-05
-3.18499580344596e-05
-3.29559064253079e-05
-3.21927705774203e-05
-1.88359146128458e-05
-5.15882046090186e-05
-3.42531769807508e-05
-4.59319400572836e-05
-2.36383540547779e-05
-3.98999236954212e-05
-3.42128795900126e-05
-3.08894231564732e-05
-1.99540728476153e-05
-3.20200848378787e-05
-4.9755061719164e-05
-4.58810660561991e-05
-2.83809294066231e-05
-2.6841701777726e-05
-1.0862721924113e-05
-5.79668071406677e-05
1.60827988021798e-05
-5.44468295300747e-05
-1.90812055715261e-05
-2.86643874868592e-05
-2.99053437680563e-05
-5.82641107987401e-06
-2.73785758232052e-05
-3.28036861702099e-05
-2.90495657159667e-05
-7.93233753822374e-06
-2.61133068845899e-05
-1.56075145497457e-05
-4.22870747559152e-05
-2.43566775443584e-05
-2.59435822749015e-05
-2.62841659233408e-05
-5.0418227704699e-05
-1.72844158019057e-05
-3.64434200262331e-05
-2.07065420607614e-05
-1.03846566848332e-05
-5.60124667634957e-05
2.38710630173987e-06
-2.77430117204813e-05
-3.19918048009554e-05
-2.42851295364639e-05
-3.30243928168546e-05
1.55044142993848e-05
-5.48235371038753e-05
-4.10759060359258e-05
-5.16700141845476e-05
-4.80215008118978e-05
-3.92292613397503e-05
-5.0910126388719e-06
-5.78177221407566e-05
-4.65003010013381e-05
-1.54428261182562e-05
-3.2843836089035e-05
-2.18362608830603e-05
-9.13283450801047e-06
-5.25009025684705e-05
-4.89401365214342e-05
-1.13851154246517e-05
-4.76988941293295e-05
-2.89999439431201e-05
-4.80225006727446e-05
-3.74023821446679e-05
-2.19537588916395e-05
-2.59884899492314e-05
-3.63103296996277e-06
-4.45160344327423e-05
-1.9441651031731e-05
-4.90965053820864e-05
-4.70755397231638e-05
-3.59207692266363e-05
-3.86548761968868e-05
-3.39328554430457e-05
-2.24840614836941e-05
-1.67656166777925e-06
-4.74772423530372e-05
-4.800758897645e-05
-2.03542475064633e-06
-2.94082417744494e-05
-4.55766396760764e-05
-8.36041118260807e-06
-6.35297354993116e-05
-1.90235641344912e-05
7.6882301423585e-06
-2.83876562261557e-05
-1.92777076128614e-05
-2.11586043528124e-05
-3.37076922648877e-05
-2.42248172168706e-05
-4.088336946533e-05
-3.01276263250681e-05
-3.43038168121432e-06
-4.88346426321291e-05
-5.28691455601181e-05
-2.87378036993937e-05
-4.0267335257322e-06
-1.71646629450879e-05
-2.99944594407508e-05
-1.86270129385673e-05
-4.37487766413614e-05
-1.96292504070699e-05
-4.71085389956293e-05
-2.067842506758e-05
-2.64788665908986e-05
-2.4202019349962e-05
-3.12504714892909e-05
-2.30706453006145e-05
5.13665702528386e-06
-1.09059493595925e-05
-5.85450140923902e-05
-2.77833338011545e-05
-4.29499995624768e-05
-4.10913764507968e-05
-3.34832826651998e-05
-2.81433520966661e-05
-1.34785609026718e-05
-6.32841300924013e-05
-4.26454349468504e-05
-1.01367508726118e-05
-2.3318483983555e-05
-1.80325980841007e-05
-5.42199459173853e-05
-2.82979732996231e-05
-5.33992161088993e-05
-3.27174320535748e-05
-5.36366530818099e-05
-3.49307824829824e-05
-1.45271477867613e-05
-5.00943092304892e-05
-5.4137826222417e-05
-3.67812214625716e-05
-3.56662279660106e-05
5.49217637665858e-06
-2.90575851222096e-05
-3.75893846038433e-05
2.79567726200931e-06
-1.63666520524704e-05
-4.84013754094958e-05
-2.70476918196647e-05
-2.51713015087068e-05
-2.78090061392556e-05
-2.30112600609029e-05
-3.30352681819952e-05
-3.29164123852833e-05
-7.44061626770979e-05
-8.05830944614534e-06
1.26606649148084e-06
-2.7342207977441e-05
-1.89681935309821e-05
-3.04572852559805e-05
-1.89524153695652e-05
-3.67039131252489e-05
-4.31934054483064e-05
-4.32631405185216e-05
-2.2384203426855e-05
-3.04877831380311e-05
-3.56573795659291e-05
-3.50677139427329e-05
-4.36209460446697e-05
-3.17660464367512e-05
-1.82698924254769e-05
-3.02525647385111e-05
-1.37538921195211e-05
-2.08858557478949e-05
-5.94737066799322e-06
-3.38482415425685e-05
-5.2801991323131e-05
-2.56286790182217e-05
4.63360991705958e-06
-5.77867247612778e-05
-5.62987451730925e-05
-1.6292255457366e-05
-7.62008920745125e-05
-4.46834032730456e-05
-4.89538125266298e-05
-1.55426513970573e-05
-1.59774073680601e-05
-1.27377022005233e-05
-2.64411960438871e-05
-5.13987319500251e-05
-1.62808799685301e-05
-5.97580807071076e-05
-2.76432901934607e-05
-6.66273225404231e-05
-1.04825770773985e-05
-4.24759135025304e-05
-2.2365804979976e-05
-2.64224872775421e-05
-3.91722921091624e-05
-9.79085196015755e-06
-6.2780244077535e-05
6.15692425856268e-06
-6.38231580947821e-07
-1.47666803321454e-05
-3.75427912117687e-05
-3.07647278607594e-05
-3.56041193222904e-05
-4.65989381099298e-06
-2.72015926787528e-05
-1.56127575884637e-05
-2.79815757279277e-05
5.4968289406261e-06
-3.10200846050245e-05
-2.65625388755775e-05
-5.68667678313996e-05
-8.59427670907718e-06
-1.97168286147913e-05
-3.48567419827483e-05
-2.43561331458778e-05
-4.59821744528383e-05
-3.4677198557256e-05
-1.90415974810453e-05
-6.16023069022705e-06
-1.82521855091155e-05
-5.4438654588431e-05
-5.36877551182677e-05
-3.15444275100869e-05
-1.71954181224956e-05
-1.55647371820418e-05
-1.37990539385467e-05
-2.06612424174418e-05
-2.72716668909849e-05
-4.52082917641783e-05
-4.59701764250806e-05
5.41659465214133e-06
-1.55154561919108e-05
-5.65999111567342e-05
-5.1818524906333e-05
-1.6907406310069e-05
-4.57441628679077e-05
-3.52533238731225e-05
-3.67431105030103e-05
-2.41561470086329e-05
-2.60695239232271e-05
-2.97228616234887e-05
-1.96365259083281e-05
-8.4813029174989e-06
-1.67058825468948e-05
-3.02217239761682e-05
6.00212878463455e-06
-2.86597930242853e-05
-3.871520953437e-05
-4.25840463545317e-06
-4.03135972659079e-05
-1.36527654248204e-05
-3.02607257707528e-05
-3.53997060527949e-05
2.58402491149947e-06
-2.55674117018025e-05
-6.67341390399617e-05
-1.34949570167949e-05
-8.72896396854519e-06
-3.50700757242136e-05
-3.29926420109591e-05
-4.04256812377188e-06
-4.77244940667398e-05
-1.20047655071271e-05
-1.47236103142741e-05
-2.13190236974484e-05
-4.89961147934974e-05
-5.34093436775806e-05
-1.40057239037451e-05
-1.3369710320535e-05
-2.73078179110755e-05
-2.3944732221342e-05
-7.49989612024273e-05
-1.57193874075334e-05
-1.36127084547468e-05
-5.04867178745262e-05
-5.38035627846945e-06
-8.43303455858948e-06
-3.06377524909289e-05
-2.80109237628351e-05
-2.43556321098081e-05
-3.30350653073851e-05
-1.96878079451872e-05
-3.05085794656313e-05
-4.02208201283692e-05
-1.78639371470608e-05
-1.766504872249e-05
-2.94849894582562e-05
-3.39916212735986e-05
-1.48694378981821e-05
-3.57151875658985e-05
-2.31660148543559e-06
-3.60419179907851e-05
-4.54061668619454e-05
-1.00269068988193e-05
-6.13340904188611e-05
-2.65151289133922e-05
-3.24501608059453e-05
-2.46514266888174e-05
-1.982638372688e-05
-3.0767011881151e-05
-4.07232241321296e-06
-2.98051349085031e-05
-4.24371343944669e-05
-3.61572874068035e-05
-1.08438759635199e-05
-2.39068846650145e-05
-3.36822667122657e-05
-3.51072441968258e-05
-3.90318791244119e-05
-1.95984024744728e-05
-1.7034958096734e-05
-1.28554866191343e-05
-2.05023917146965e-05
-1.42283201983815e-05
-2.43533485345954e-05
-5.96751262058633e-05
-3.6932864230596e-05
-5.13145240411308e-05
-2.49850462980133e-05
-6.19876645396227e-07
-2.19821079874221e-05
-5.48994713356545e-05
-4.4498750405889e-05
-2.41909044568457e-05
-1.42639971082972e-05
-2.99714533531677e-05
-2.43729863079673e-05
-2.71624783256211e-05
-1.65466387162889e-05
-5.20268742717187e-05
-5.39399955964282e-05
-3.19082742478231e-05
-2.45367171593511e-05
-3.62028161539073e-05
-4.1254998828393e-05
-3.40817232420444e-05
-5.03410555564915e-05
-3.07048229974591e-05
-3.23341511420843e-05
-3.7762737703136e-05
-2.54127964370776e-05
-1.72038082816803e-05
5.39310343512598e-06
-2.31017035291437e-05
-2.16948007428641e-05
-2.86652720531073e-05
-2.74216577529999e-05
-6.90012617189288e-06
-4.43593045631977e-05
-1.99519909449826e-05
-5.30838412402052e-05
-3.52711115641858e-05
-2.62133523831292e-05
-4.9347641552218e-05
-5.33945896722679e-05
-2.52063923845327e-05
-4.61248635903355e-05
-9.75275107520196e-06
-4.91148436326282e-05
-3.11310441007298e-05
-4.10699987116548e-05
-1.63628141670175e-05
-3.88060802851965e-05
-4.55193237415682e-05
-3.69018265976565e-05
-2.59094288603446e-05
-3.24385973249291e-05
-5.53389467433949e-05
-1.04187520034449e-05
-1.57901790847179e-05
-1.85719864596641e-05
-2.85309514878859e-05
-4.62814961130675e-05
-4.7321313223101e-05
-3.33237238101398e-05
-2.76901471560175e-05
-6.28294591079938e-05
-6.50368448255487e-05
-1.84654421211899e-05
-2.18970364418959e-05
-2.15623543857723e-05
-2.54381461593749e-05
-2.99779323442474e-05
-6.1672742762013e-06
-2.9017636145233e-05
-2.35949339540323e-05
-2.20148336364795e-05
-3.81310904221942e-05
-4.85021327372547e-05
-2.2547715218631e-05
-2.68499672009627e-05
-2.10001448313177e-05
-1.58384354016974e-05
-4.27297651982693e-05
-3.00647236258536e-05
-3.67061865512117e-05
8.01988476743291e-06
-3.45009985492071e-05
-3.70369164147279e-05
-3.27687473855378e-05
6.62876593337857e-06
6.39917042612554e-07
-3.53030659328593e-05
-4.0123859164817e-05
-3.03292182376087e-05
-2.54958921325284e-05
-2.37851630642437e-05
-4.3384505411773e-05
-2.48612724258958e-05
-1.06655639019385e-05
-2.32941272893975e-05
-3.55985212131213e-06
-2.59299085185292e-05
-4.64800255188139e-05
-5.97009408128475e-05
-2.59946330602668e-05
-2.74994068443851e-05
-1.9303162545578e-06
-2.04133273865373e-05
-1.83613155588435e-05
-2.46020818134665e-05
-4.415010835289e-05
-2.1400862191975e-05
-1.06357440084236e-05
-1.19837691293853e-05
-5.57241064829852e-05
-3.98921632812533e-05
-1.93836633371697e-05
-2.34509653831785e-05
-2.66170238792542e-05
-2.90800880685062e-05
-1.72549700947151e-05
-1.10930510155524e-05
-8.24192783918968e-06
-5.05174668522947e-05
-4.51036758168269e-05
-1.96581027265576e-05
5.20784842884384e-06
-2.05231345904032e-05
-4.02175959428511e-05
-1.28230960875265e-05
-1.39950487285575e-05
-3.41724954422424e-05
-4.0225285168748e-05
-4.88117100199948e-05
-3.68889135719157e-05
-1.76445946545553e-05
-3.24489539136205e-05
-4.69941639114824e-05
-4.32951752205025e-05
-2.09432858892458e-05
-8.17164377472756e-06
-3.17879598300565e-05
-4.12459564522246e-05
-5.68709462432101e-06
-4.28099295047792e-05
-3.54684324151091e-05
-3.09205722865728e-06
-4.97194124693641e-05
-2.79443296808235e-05
-3.12065178175487e-05
-1.56474566821709e-05
-3.32471214184244e-05
-4.37574662829431e-05
-3.966080360963e-05
-2.67300390904547e-05
-3.45162729443583e-05
-1.3057434568846e-05
-3.70253273096875e-05
-2.06196813807927e-05
-5.56009124576851e-05
-1.64489964202939e-05
-3.04713447414674e-05
-2.45723387139673e-05
-3.33340261190377e-05
-2.91218578211723e-05
-3.86787811357214e-05
-5.72582021385603e-05
-3.93651423425847e-05
-2.74068530163713e-05
-1.7477250353701e-05
-3.81821378602476e-05
-7.12116527415406e-05
-2.88572330917193e-05
-9.9721359335562e-06
1.03289987210564e-05
-1.26401607107186e-05
-2.89419374700941e-05
-3.30731100945936e-05
-6.79903866629692e-05
-1.624929589621e-05
-1.47623415317579e-05
-4.26142307470753e-05
-3.1354232013461e-05
-9.7725220324516e-07
-9.41548735440707e-06
-3.09163654159523e-05
-3.39644246566583e-05
-1.44888863836935e-05
-2.82801282610161e-05
-8.86051013510201e-06
-3.21157472630577e-05
-2.81553759855337e-05
-4.04290477320553e-05
-1.60306586262221e-05
-5.58672949815803e-05
-4.21825403253734e-05
-2.15311574775281e-05
-3.69042557955209e-05
-2.74654537841026e-05
-2.84343442367108e-05
-6.94385071322314e-05
-1.34416663113958e-05
-2.06519008906327e-05
-3.66655805515845e-05
-1.09376360040919e-05
-2.51364674338922e-05
-2.84247258523982e-05
-2.16267922537842e-05
-6.14323466748644e-05
-2.59142374951667e-05
-1.96498998260028e-05
-5.19228533425934e-05
-1.17642845421451e-05
-3.26453335534488e-05
3.07080748366509e-07
-1.04725251229605e-05
-3.09708294580486e-05
-1.18811351940724e-05
-1.31181165156837e-05
-5.56347186814325e-05
-3.27205071312055e-05
-1.49127664396601e-05
-3.84161535005457e-05
-3.35137826874008e-05
-1.84512828007747e-05
1.61313549667886e-05
-2.36199481676442e-05
3.12667085950816e-06
-6.93816886922084e-05
-4.47307869024418e-05
-2.02553633129061e-05
-3.22513141893693e-05
-2.28326723720167e-07
-1.21579473506219e-05
-4.40469125607975e-05
-3.97728657965298e-05
-3.5767835248269e-05
-2.75799701415054e-05
1.57238100729477e-05
-4.99547506837336e-05
-1.00462312661504e-05
-4.14129550057173e-05
-6.01379655124682e-05
-1.72456686932357e-05
-3.63646529172573e-05
-3.80862574090302e-05
-2.61918070671124e-05
-2.8226551799303e-05
-2.17882598884469e-05
-3.18004289169709e-05
-1.13265459237842e-05
-5.00821845683988e-06
-2.42906365529908e-05
-1.83453957785567e-05
-2.77705890446131e-05
-5.82034946380742e-05
-3.28585849995124e-05
-2.62762215342208e-05
-3.69534721817421e-05
-7.31873257056211e-05
-3.76049471693916e-05
-2.17171596312116e-05
-3.56590567404254e-05
-3.80995133448147e-05
4.9968335624254e-06
-1.13790854412711e-05
-2.94188147531136e-05
-3.23230966309606e-05
-3.37037209097284e-05
-4.87673866971614e-05
-2.62568444820879e-05
1.7430940729057e-05
-4.29274584195095e-05
-2.38073169643267e-05
-2.04163077251624e-05
-2.10941935354745e-05
-3.01415506384107e-05
-7.92168791828205e-05
-2.90864383791571e-05
-4.77015622559944e-05
-3.34781008683789e-05
-5.34407992673735e-05
-4.12449468994403e-05
-2.72873864590328e-05
-1.68564534069429e-05
-1.10936883250184e-05
-3.68423814750599e-05
-1.78703874013639e-05
-4.96016799048631e-05
-4.76493937635485e-05
-2.07330799729313e-05
-2.99184697851871e-05
6.20090844271244e-06
-1.32751638778651e-05
-1.08665335621636e-05
-5.62584942003519e-05
-6.24362324492081e-06
-5.07872661811091e-05
-4.96250024380943e-05
-2.20769543443757e-05
-4.39726848586171e-05
-1.99862950117183e-05
-6.0891459135223e-05
-3.0947055063248e-05
-4.60818352427307e-05
-3.83309002829549e-05
-1.22042957955247e-05
-8.27878343440989e-06
-2.56615689924528e-05
-3.42620559988732e-05
-2.89543559515628e-05
-2.71490956801629e-05
-3.31042540903329e-05
-1.50011573484215e-05
9.94919345670106e-06
-2.10668098379313e-05
-4.6165637566414e-06
-4.47180647358644e-05
-3.63153639624685e-05
-3.97142531298401e-05
-3.14958969415686e-05
-4.85352263109928e-05
5.08460047416567e-06
-5.27140306886519e-05
-6.66726719887937e-06
-5.7960807526568e-05
-4.14126369631605e-05
6.21195281140576e-07
-2.52695781922698e-05
-2.93314704678156e-05
-1.39143026440831e-05
-6.23764874611071e-06
-2.84536753044202e-05
3.30563854934364e-06
-8.04553287834296e-06
-8.24335987055155e-06
-1.68661778612183e-05
-3.51682203861511e-05
-4.36408033022379e-05
-3.44867667088699e-05
-3.33408429036312e-05
-5.29992688060874e-05
-2.81321922978751e-05
-3.42995294254676e-05
-3.81437318540661e-06
-1.12033518869093e-05
-4.65922027458182e-05
-3.7846948863567e-05
-6.85906447204194e-05
-5.58009899862053e-05
-4.67999697203865e-05
-5.07101468602922e-05
-1.16018314011304e-05
-3.03591603100047e-05
-1.22488884445713e-05
-3.74282579519819e-05
-1.69418681766609e-05
-4.62048772407005e-05
-3.38741548415359e-05
-3.01724404313834e-05
-2.27100450015456e-05
-4.84170518720058e-05
-4.44444429347778e-05
-1.57804159094557e-05
-3.02096225764497e-05
-5.0013927630622e-05
-2.34358415900405e-05
-6.25744475588154e-05
-1.44043130403663e-05
-3.49085813847237e-05
-2.65943125265457e-05
-2.75303094951806e-05
-1.49271886138627e-05
4.46166909653638e-06
2.80768403056455e-06
-1.17170564097975e-05
-3.36732324121385e-05
-4.99379803732176e-05
-5.18913317360422e-05
2.74584987506525e-05
-3.73280296562873e-05
-5.05409399707934e-05
-3.81445991803896e-05
-2.51226531457202e-05
-3.71947323710855e-05
-2.70168644234558e-05
-2.59442199531503e-05
-5.31321381258555e-05
-2.21231472968777e-05
-2.774832010099e-05
-2.64719833655199e-05
-4.33961151147843e-05
-3.85755739476576e-06
-3.65158950811027e-05
-5.3373102824845e-05
-3.2885590872156e-05
-5.09867099577784e-05
-4.24716829607071e-05
-8.5902047861889e-06
-3.17401667898117e-05
-2.272745684495e-05
-3.88154312372145e-05
-4.12555242821745e-05
-2.14124048773981e-05
-1.48142976232517e-05
-2.54324868705598e-05
-2.83083293332563e-05
-2.86462952686299e-05
-4.20741557084921e-05
-2.72719890579916e-05
-3.72066918353819e-05
-2.51295256634536e-05
-1.8602392134278e-05
-2.28953567799797e-07
-6.80512706749374e-05
-5.69881911689597e-06
-1.19071082572577e-06
-1.97984702125411e-05
-1.14051458872997e-05
-3.01162240872611e-06
-3.24562738994167e-05
-3.17212500060724e-05
-2.63590581846147e-05
-7.92481903554365e-06
-1.24502375535592e-05
-3.19981544838949e-05
-3.25776241907414e-05
-2.22618671139478e-05
-1.68271544765685e-05
-1.26868520376199e-05
-5.58716222188512e-06
-4.27064886566076e-05
-4.19393644081783e-06
-2.45211834092138e-05
-2.33827216693033e-05
-3.19384663882271e-06
-3.71131098586927e-05
-1.86153150152746e-05
-3.7256605415556e-05
-3.5603178424184e-05
-5.82738975648849e-05
-2.07957581306247e-05
-2.28137107340938e-05
-2.72543002838221e-05
-1.62125238409769e-05
-2.25177951014166e-05
-1.83537314323383e-05
-5.46282482841364e-05
-3.65746152974889e-05
-5.93639471146635e-06
-3.22646917733421e-05
-8.62158517625543e-06
-6.50954253936017e-05
-3.65673151494559e-05
-4.74551689469703e-05
-1.79005673429682e-05
-2.47153094086571e-05
-3.9313418610238e-05
-2.51018532289618e-05
-3.54136660626407e-05
-5.58072882959265e-05
-3.02780257869492e-05
-3.41788318871599e-05
-3.85380222617179e-05
-2.0940572444885e-05
-3.35499863626665e-05
-1.99004519223109e-05
-3.08409389395915e-05
-2.6371842736146e-05
-1.94612517536305e-05
-1.59092348087118e-05
-4.97023668101251e-05
-4.59193827607717e-05
-3.76619288316386e-05
-1.63769095536777e-05
-2.81547600531429e-05
-3.56400507288307e-05
-5.96734506075685e-05
-3.87412407940979e-05
-4.93577479022692e-05
-2.82135107932512e-05
-2.7810766248839e-05
-3.19584900320052e-05
-1.61359212753924e-05
-6.7633198053685e-06
-4.5495973371634e-05
-4.2875591559252e-05
-2.83889595572725e-05
-1.13573880569494e-05
-4.02789008773946e-05
-2.2101576409454e-05
-2.21130026767033e-05
-5.68028673460729e-05
-3.86138541815e-05
-5.37558411439152e-05
-1.03153299818504e-05
-4.7486481159531e-05
-5.03640020135562e-05
-3.8450617281342e-05
-2.04132049567079e-05
-4.74858493907939e-05
-3.38098042672966e-05
-2.49839850614378e-05
-1.55958900888864e-05
-3.33053760633427e-05
-1.04101981682975e-05
-1.74858432103713e-05
-4.27934253998803e-05
-9.59079291760437e-06
-1.99872874034412e-05
-1.38101024610657e-05
-4.80641959027249e-05
-2.69881244187545e-05
-2.67134233275882e-05
-3.58246728679287e-05
-1.58596314637941e-05
-3.42109864206369e-05
-9.24987670073402e-06
-2.99279243113738e-05
-1.10553784334836e-05
-9.01848059841191e-06
4.00480732487604e-06
-5.35758925838496e-05
-2.76679608569587e-05
-5.40937497659014e-05
-2.87102913056244e-05
3.18250167630929e-06
-5.30725715255594e-05
-3.06046414050001e-05
-1.70620951009903e-05
-2.68673501678796e-06
-3.30293182952428e-07
-3.62951923015334e-05
-3.12516389025252e-05
-2.78219508659325e-05
-3.93374747563102e-06
-3.70360327234337e-05
-2.7766594281327e-05
-1.61783863998944e-05
-5.5497284606033e-05
-3.6012515545359e-05
-2.66342012260746e-05
-2.13202328218956e-05
-1.33093118048369e-05
-3.48463074021271e-05
-3.3772559173415e-05
-5.35769519521975e-05
-2.06452661911236e-05
-3.00160402812494e-05
-3.14051348836342e-05
-3.70158904049469e-05
-4.05222071869001e-05
-4.49936913745538e-05
9.72387965065744e-06
-3.96578302829118e-05
1.31632806051793e-05
-1.27756897605889e-05
-2.61020418007689e-05
-3.64888274738303e-05
-6.7543603795791e-05
-3.66053797603909e-05
-3.69085525539913e-05
-4.48332861299304e-05
-2.45109567771751e-05
-4.42965327415393e-05
-3.08487346210633e-05
3.15084044593872e-06
-9.63043593014757e-06
-5.57304991238839e-05
-8.5740942896411e-06
-2.66689618842968e-06
-1.14516167807494e-05
-4.2498479852485e-05
4.22606773737635e-06
-2.40701199523308e-05
-4.68152028976563e-05
-3.90583368861496e-05
-5.56930143188379e-05
-1.90844311149555e-05
-9.51284212001248e-06
-2.84986288714271e-05
-5.24158446885962e-05
-4.06559127795258e-05
-5.04208839217553e-05
-6.3815892655462e-05
-4.17297913259234e-05
-1.6703433537582e-05
-2.46508893232474e-05
-2.38551116997671e-05
-1.27125042529028e-05
-2.1970150283764e-05
-4.47155187784e-05
-4.34000342453833e-05
-4.46351995773012e-05
-1.10149917353879e-06
-5.88041338140266e-05
-2.54102419534218e-05
-3.12500236435505e-05
-3.44330605696115e-05
-3.89568557721675e-05
-5.34431093341851e-06
-8.83957237789886e-06
-2.79232035622795e-05
-1.06621517803052e-05
-3.07272349658337e-05
-3.82916558953099e-05
-1.68191207691388e-05
-4.91856130939359e-05
-5.45771663534495e-05
-1.95355490865022e-05
-4.79723384972019e-05
-1.71184268675215e-05
-2.41534417921888e-05
1.54315336719885e-05
-5.12475247355805e-05
-1.47473084003169e-05
-3.0807863781035e-05
-3.07542599114589e-05
-3.70293202808998e-05
-3.91133011921315e-05
-2.84804686328681e-05
-5.13421002481758e-05
-3.79810238931075e-05
2.63698702119788e-06
-3.17736980359113e-05
-1.46622098743692e-05
-2.4803643543139e-05
-2.78947864776938e-05
-2.39176187171253e-05
-3.47977894241537e-05
-2.42133744072174e-05
-2.97811649777574e-05
-2.49811977816361e-05
-3.22566547939242e-05
-2.02220929407224e-05
-3.37912946055536e-05
-2.13333809190335e-05
-3.822786940098e-05
-9.99132087932881e-06
-1.40991163039235e-05
-3.81646858359732e-05
-2.04188105577377e-05
1.90445026496585e-05
-4.83098877087479e-05
-2.22382716531498e-05
-2.32084248434658e-05
-4.14108842188408e-05
-5.3266771261005e-05
-2.88002159650692e-05
-1.22454661750494e-05
-3.6660496643966e-05
-8.23588682279372e-06
-2.74839767153287e-05
-2.71702215574043e-05
-5.16700626166152e-05
-1.2237015291679e-05
-3.43823550476872e-05
-3.56529893568629e-05
-5.02945911856742e-05
-1.8784108855028e-05
-4.65210023431129e-06
-2.06187396909231e-05
-5.19392017970369e-05
-4.25255422071135e-05
-3.43078115329592e-05
-1.44189518309745e-05
-3.13082541799577e-05
-3.168457634081e-05
-9.12189925625665e-06
-2.22300724535907e-05
-5.90390007536739e-05
-2.38251758949956e-05
-1.44655867613028e-06
-2.07168562432362e-05
-3.88080557561294e-05
-6.69637306215778e-05
-2.07819054105316e-05
-1.97495083063601e-07
-3.91641620372944e-05
-3.56084514085496e-05
-2.1392970030986e-05
-2.95945007336243e-05
-3.24582092897782e-05
-2.23990243732272e-05
-1.4744628695949e-05
-2.9995984824888e-05
-3.84717766858179e-05
-3.41832188205957e-05
-2.23397541491576e-05
-3.57419559194362e-05
1.62687369068016e-06
-9.03952283742434e-06
-1.02436741276842e-05
-2.62642726731102e-05
-2.88647643813452e-05
-3.93139520157739e-05
1.31075328011597e-05
-7.85963393843375e-05
-1.43937717382126e-05
-1.90336816233907e-05
-2.31501533525246e-06
-5.76128837042306e-05
-2.28048219901499e-05
-1.59372974811721e-05
-2.80076059097556e-05
-3.08359762056563e-05
-4.17014901711134e-05
-4.24437218698548e-05
-8.42768196299222e-07
-5.13805937599944e-05
-3.97675573985104e-05
-2.93724232267155e-05
-1.55275400593401e-05
-2.74410666465055e-05
-3.73384548913366e-05
-3.66621613094483e-05
-6.97255700312973e-05
-1.46769104384092e-05
-9.75942167394017e-06
-2.72629579663994e-05
-4.6630609868115e-05
-4.60030978041925e-05
-3.01913267069715e-05
-1.43056539369029e-05
-2.85462953597867e-05
-8.27334999492151e-06
1.74351092127465e-05
-3.87913334606028e-05
-5.95305831102719e-05
-1.78882980057873e-05
-3.85191652277345e-05
-3.51627807917547e-05
-3.3173928117407e-05
-2.77726543178245e-05
1.3677566778473e-05
-2.21992018306058e-05
-6.38684809406798e-05
-4.61887591076592e-05
-3.66875007613e-05
-4.11450916033045e-06
-2.95481905437495e-05
-5.38708304161259e-05
-3.45929317334316e-05
-1.06282054453094e-05
-2.25732994161545e-05
-6.12179890341e-05
-3.06074834311488e-05
-4.05612938588547e-05
-4.41221407498902e-05
-4.01705252512837e-05
-6.9761848412712e-05
-3.2124816098558e-05
-8.92817248481824e-05
1.63690119793128e-05
-2.79000731998225e-05
-2.32323915505266e-05
-1.31899610700558e-05
-3.17669668069012e-05
-9.16622470019157e-06
-3.9529036522603e-05
-2.1596773543327e-05
-2.94204409164309e-05
-3.2458452784682e-05
-1.76305603726236e-05
-8.41951193252878e-06
-1.34370781111268e-05
-3.96144009828077e-05
-3.79625561902712e-05
-4.32409481338459e-05
-4.39135736027195e-05
-3.39773037335852e-05
-2.10507606663016e-05
-2.31173751347399e-05
-7.91605797431259e-06
-2.43773806368245e-05
-3.13169250595548e-05
-2.40720502132071e-05
-5.1712910875337e-05
-4.21324605126595e-05
-1.36528509402071e-05
-3.22970378594638e-05
-2.23406936488211e-05
-1.73841579756213e-05
-3.5448211128528e-05
-2.72108104415223e-05
-4.22343996961326e-05
-3.84192154987458e-05
-3.33813710395861e-05
-1.22364102203855e-05
-4.07515888304795e-05
-2.39786123901387e-05
-2.95770594546046e-05
-3.57230081998495e-05
-8.80698374310295e-06
-5.80965510560896e-05
-1.87966024801204e-05
-2.37295493929017e-05
-3.44232834732848e-05
-4.18314524094314e-05
-4.89993008510597e-05
-4.49763540529159e-05
-2.71191739494063e-05
-5.61572644484414e-05
-2.1555871996813e-05
-2.29207056997169e-05
-5.3986255760586e-05
-3.46835635681561e-05
-1.03913990740171e-05
-5.61158900796052e-05
-3.48398460824021e-05
-1.75367193146385e-05
-1.01727876855324e-05
-3.44748238282182e-05
-4.59827903566762e-05
-2.83800591649901e-05
-1.48219403577833e-05
-2.65580549668205e-05
-4.54543566901329e-05
-1.24711098431856e-05
-3.15002863773369e-05
-6.07627727550212e-05
-2.72031902383578e-05
3.93519661160892e-06
4.51159482077476e-06
-3.78555067288128e-05
-4.55665495483854e-05
-3.06979845300393e-06
-3.25114192011133e-05
-1.90580224420955e-05
-3.40707605751139e-05
-2.29150102441304e-05
-2.71767686218863e-05
-5.16238565934777e-05
-2.85496325662224e-05
-2.66082937281619e-06
-5.54412475953097e-05
-2.72850100211879e-05
-1.58840602717574e-06
-5.72724022365458e-05
-4.7304326523771e-05
-3.03646337374815e-05
-4.36510755492414e-05
-2.33621178927448e-05
-4.60636259615776e-05
4.34973897873231e-06
-3.07824711919087e-05
6.91495489567963e-06
-4.43474232426481e-05
-2.94237198731906e-05
-2.10547581371553e-05
-4.68701990440052e-05
-4.59051878340639e-06
-4.00500766724617e-05
-2.7431932789743e-05
-8.92973216991454e-06
-4.78990417459291e-05
-3.93091262046397e-05
-2.14843340545335e-05
-1.09061333368988e-05
-3.66348003376852e-05
-2.11092269904365e-05
-1.47638577380236e-06
-6.42057809586794e-07
-2.34878774516685e-05
-2.02124491283003e-05
-3.02482609451909e-05
-1.79297496658167e-05
-2.37806710425626e-05
-6.24092174777606e-05
-3.86316118518682e-05
-4.27413759837167e-06
-4.21562672216571e-05
-4.95617176075216e-05
-1.62596943588457e-05
-3.95426132999002e-05
-2.69286125670797e-05
-3.80237834204144e-05
-3.20916770277598e-05
6.71168865714438e-06
-1.44161478211542e-05
-4.0468161437454e-05
-1.73919629625984e-05
6.80742608175536e-06
2.31625039818185e-06
-4.38402207854855e-05
-2.11685194371153e-05
-4.38546877070925e-05
-5.34400125469413e-05
-1.88613089675128e-05
-4.79179524317379e-05
-3.15890585659037e-05
-2.45445130487229e-05
-4.70800802551369e-05
-6.00786297021587e-07
-1.68899860989573e-05
-2.89896910965353e-05
-3.45088570558896e-05
-1.86724655827695e-05
-2.46831634214768e-05
-2.14073532636962e-05
-2.96723598849526e-05
-1.77036040904707e-05
-4.63580679903774e-05
-7.47377100652008e-05
-1.513982979074e-05
-5.18370473743009e-06
-2.76135732886097e-05
-3.52182080956627e-05
-3.85256951017297e-05
-1.90229941273194e-05
-2.51678678908084e-05
-2.27962580139875e-05
-1.96242684776113e-05
-4.00387089404838e-05
-2.95501111351269e-05
-3.66453031154815e-05
-1.6930746869101e-05
-7.1530020120969e-05
-3.16932179226353e-05
-1.28964109629034e-06
-1.62704698859753e-05
1.70595097686289e-06
-3.1367513441225e-05
-4.83670428037672e-05
-4.59249215664e-05
-6.84616093862505e-05
-1.9748507789138e-05
-1.10426964078889e-05
-3.74881903812146e-05
-2.51705603328339e-05
-3.71547736431039e-05
-4.73869672441541e-06
4.77443701007036e-07
-3.48336237394057e-05
-4.61494998989521e-05
-3.20215169626109e-05
-1.71077583139925e-05
-2.57916536006121e-05
-3.67000574387438e-05
-5.32571095152644e-05
-4.36405821616223e-05
-5.33422629888318e-05
-3.2264661794572e-05
-1.92197859483448e-05
-4.95040788310029e-05
-3.57210377602345e-05
-8.78134150080098e-06
-8.64941278988882e-06
-1.18757767354287e-05
-4.90020180517529e-05
-2.71323549155628e-05
-3.63151398614356e-05
4.19258785323653e-06
-2.49516193103823e-05
-2.42216580632387e-05
3.44340319257736e-06
-2.97450082570319e-05
-7.3687831437418e-06
-2.61115779290716e-05
-2.60046672369575e-05
-2.48533772906565e-05
-4.28131231578183e-05
-3.51212464367515e-05
-4.51566149731149e-05
-4.62852864667634e-05
-3.07916186041594e-05
-2.82278513268319e-05
-1.82758952175329e-05
-6.89244975333343e-06
-3.15471645682241e-05
-3.03704776310039e-05
-2.09672576493416e-05
-6.5148776030953e-05
-7.84216084738115e-05
1.57631974425891e-06
-2.71786137621272e-05
-4.0921185826875e-05
-2.16289566343875e-05
-1.81716011219037e-05
-4.18749355522424e-05
-3.04000855712594e-05
-3.72715697270107e-05
-4.97200484193803e-05
-3.43605955788913e-05
-6.409124066522e-05
-2.47481868286203e-05
-4.73577658808352e-06
-2.72456382728004e-05
-2.94569965085875e-05
-5.35739785339945e-05
-1.82777025696573e-05
-5.2080089040292e-05
-6.12584976611009e-05
-3.571240795141e-05
-3.21171921844026e-05
-3.76843984514456e-05
-6.2757536051518e-05
-5.53509580318551e-05
-3.31156442409706e-05
-1.24554029815262e-05
-2.61617361482682e-05
-2.53333968678032e-05
-3.17703166196542e-05
-2.00672194728808e-05
-1.79011192096616e-05
-5.11108311435254e-05
-5.25290571150523e-05
-2.43454399794522e-05
-3.10685459782991e-05
-4.48406295242456e-05
-1.70430832198496e-05
-2.77075564564607e-05
-4.56668146259608e-05
-3.32043777764467e-05
-3.20830669235088e-05
-4.31276545727014e-05
-2.49530134380477e-05
-4.75465310151876e-05
-5.21708755568941e-05
-7.76169157368412e-06
-6.1108731785229e-05
9.89937461911887e-06
-5.70990516334064e-06
-4.31204918053064e-05
-3.26399618413399e-05
3.54874848247567e-06
-4.74940595648127e-05
-1.1933612574366e-06
-1.01979577067805e-06
-3.70678639184579e-05
-5.2863425468574e-05
-6.0788535436163e-05
-3.1800296150846e-05
-2.99313160469817e-05
-5.23350106084422e-05
-4.72807695368332e-05
-4.35496677812259e-05
-5.5504774968501e-05
-2.7709617653084e-05
-4.10367641401523e-05
-1.9793799303617e-05
-8.39714817827228e-06
-1.47021327180412e-05
-4.87681148581167e-05
-2.91327794631089e-05
-4.98751129726747e-05
-4.11822528511996e-07
-2.51993827044499e-06
-3.26382910674229e-05
-3.88448699439368e-05
8.11033855360986e-06
-5.26598912479526e-05
-3.64951635918002e-05
-9.00765449520113e-06
-2.49670374759981e-05
-4.64518635609656e-05
-9.61412126795705e-06
-3.96981746581008e-05
-2.32694039948092e-05
-1.59199928512752e-05
-3.58629419438024e-05
-2.89629803779302e-05
-2.22241742098019e-05
-5.25928727040184e-06
-1.70921173355321e-05
-1.73606652445419e-05
-3.95845257057756e-05
-2.30575919766043e-05
-2.6408215206711e-05
-2.8273401598731e-05
-9.60482119976484e-06
-2.27909591049221e-05
-1.6421062540447e-05
-3.82321706173783e-05
-4.48483549976035e-05
-1.84499818891283e-05
-2.55396460301427e-05
-3.42287965998585e-05
-3.20466464537437e-05
-3.34781186315298e-05
-2.50963488235864e-05
-3.1980031301573e-05
-1.77536451084103e-05
-2.28663277389471e-05
-3.76949973422678e-05
-1.73208378457657e-05
-6.05553142382566e-06
1.07193581813937e-05
-1.71727803389788e-05
-4.13491065503978e-05
-2.65958492697078e-05
2.3347837824023e-05
-2.46346307887459e-05
-4.42958460669016e-06
-2.59819110255262e-05
-2.76555779366076e-05
-1.02355055660538e-05
-3.65106041454639e-05
-3.05406161192633e-05
-2.64933468643106e-05
-1.93201832188881e-05
-2.0404554954004e-05
-5.20389479344985e-05
-3.93511747123107e-05
-2.93890879962834e-05
-4.49824097351035e-05
-1.50997255545644e-05
-1.03694573625938e-05
-2.02511027831725e-05
-5.12449099389471e-05
-7.5065870179678e-05
-4.62886954345065e-05
-4.36162627223812e-05
-3.7894941987945e-05
-9.78848589351961e-06
-1.89170245573451e-05
-3.26154044238303e-05
-5.48380068031423e-05
-4.1570043751707e-05
-5.10158646405364e-05
-1.90108587382222e-05
-3.12256939260589e-05
-1.75894769000687e-05
-2.99380802367465e-05
-5.7406198209521e-05
-4.3159353655295e-05
-7.84539274496408e-05
-1.49141429503072e-05
-1.70271910096526e-05
-2.96947396477564e-05
-3.80293122115738e-05
-8.37955554465491e-05
-1.60629575569558e-05
-5.37627571952702e-05
-5.30338796536081e-05
-2.40026558181515e-05
-1.53876654599408e-05
-3.53015184406752e-05
-1.73286874628873e-06
-1.93812064085047e-05
-3.08462652761372e-05
-2.03426735330747e-05
-3.13622603500108e-05
-1.04047688817596e-05
-6.80591985215822e-05
-5.80814734818975e-05
-3.71706288269293e-05
-1.84353046760698e-05
-1.19141589045788e-05
-5.58369719541351e-05
-3.98712399192782e-05
-3.49634208845448e-05
-3.97043059531746e-05
-2.40026137964218e-05
-4.54739058531247e-05
-2.65281117180508e-05
-2.37824820293525e-05
-1.763515480142e-05
-2.82264416747193e-05
-4.50225444922134e-05
9.68338195186291e-06
-1.5147164846896e-05
-3.20238047877938e-05
-2.02496961078266e-05
-2.8772130332253e-05
-5.54056826934205e-06
-3.67951667221842e-05
-2.53501036096741e-05
-4.33102889358769e-05
-7.00159726577793e-05
-3.65237020627173e-05
-5.21704990523402e-05
-2.90399445434385e-05
-1.63665602934898e-07
-4.77620918018921e-05
-1.66027822145698e-05
-3.00162564982359e-05
-1.00748906383527e-05
-3.15367371890515e-05
-4.13036756943701e-05
-1.31367212282673e-05
-2.60473692207649e-05
-2.25991895773023e-05
9.89037550801362e-06
-9.09123438207724e-06
-3.44188505806084e-05
-4.1845929882471e-05
-2.82277873029981e-05
-5.09693634604832e-05
-5.25937346926928e-05
-4.55902697966905e-05
-3.26102899330447e-05
-2.74242509562949e-06
-3.0071518911688e-05
-1.88046821171292e-05
-2.73948738601346e-05
-3.1934406309075e-05
-5.75852095944142e-05
-5.17837449264419e-05
-4.37421555334001e-05
-2.00567679505384e-05
3.14881753443335e-06
-4.67265387650213e-05
-4.9088613784205e-05
-4.49299258100009e-05
-4.37976667708889e-05
-2.01226273766234e-05
-2.71986810617324e-05
-2.68839642910421e-05
-8.16969533699275e-05
-3.02267518571242e-05
-2.54790200567837e-05
-1.496406240676e-06
-2.37206767932157e-06
-4.52012833709253e-05
-7.03429049046175e-06
-1.91032670346267e-05
-1.78277108393495e-05
-3.08966291783868e-05
-3.7937712616417e-05
-3.84956043621101e-05
-1.80360251582145e-05
-4.80248941027242e-05
-4.55862301943863e-05
-3.95771778556469e-05
-2.84590522238371e-05
-2.89857243626908e-05
-1.05302170683284e-05
6.45396693215444e-06
5.79450247960199e-06
-4.00432393100684e-05
-5.91329238683552e-05
-2.42167287491723e-05
-3.09582883246649e-05
-1.66761009012023e-05
-4.93150608459311e-05
-3.99192761338137e-05
-4.94452218451169e-05
-4.49135427949376e-05
-1.67376238567596e-05
-4.61470055848578e-05
-4.29628043181004e-05
1.36494265371186e-05
-1.78297304738774e-05
-6.95611310277673e-05
-1.98173737204438e-06
-2.17170338788537e-05
-2.91670867213388e-05
-3.86868659473101e-05
-2.05861140024062e-05
-1.38723239362271e-05
-4.62660609593242e-05
-2.58183430111429e-05
-1.9600142114692e-05
-3.42600823420831e-05
-9.84759507214668e-06
-6.50226909089846e-06
-2.08497421001395e-05
-1.41475338594723e-05
-2.83642254388922e-05
-4.18794379723695e-05
-4.42029507360239e-05
-1.73624405258166e-05
-5.08079667139927e-05
-3.28136218834602e-05
-3.41653727646125e-05
-5.19184516483283e-06
-2.1495304681201e-05
-4.2443661150906e-05
-2.84061749591063e-07
-9.05445223624498e-06
-2.67715295910464e-05
-3.41670475188001e-05
-2.44427922225355e-05
-2.56670174189575e-05
-4.14219864028232e-05
-5.52298024023626e-05
-3.10560312983423e-05
-3.31326482203972e-05
-2.65905031644864e-05
-1.94710268898737e-05
-2.78431406306091e-05
-1.00180809985866e-05
-8.62949694305134e-06
-1.6688724097139e-05
-3.47249423312476e-05
-4.71093868773735e-05
-3.0752160931536e-05
-3.06938646883422e-05
-5.59756975502835e-05
-4.04439306208127e-05
3.26253746432998e-06
-4.38338535154369e-05
1.4262328060471e-05
-3.66393038887043e-05
-1.46818522618605e-05
-7.82691083519736e-06
-4.79433507774022e-05
-4.14100366536988e-05
-3.60718121328259e-05
1.01017269647005e-05
-4.34788507733174e-05
-3.60303515223057e-05
-1.44380130016929e-06
-5.50781330921386e-05
-3.36138630432114e-05
6.22148009593907e-06
-3.37951766433952e-05
-3.23866141861595e-05
-3.0344190693813e-05
-1.31847657331962e-05
-3.92036098292748e-05
-3.36055988429769e-05
-3.67998119677456e-05
-2.66380993902827e-05
-6.21377133203671e-05
-2.63009228841489e-05
-2.08214858366516e-05
-3.24753920370259e-06
-1.5932943611872e-05
-3.62262482663076e-05
-1.96767464737821e-05
-3.26265802213401e-05
-5.57475545252568e-05
-9.02853731389274e-06
-8.88931724561199e-06
-3.1564231757383e-05
-1.79544383877394e-05
-3.34178067882859e-05
-4.138684769824e-05
-2.50631930478899e-05
-5.06413187742118e-05
-5.43467055720618e-06
-2.97114643879029e-05
-3.28899283562698e-05
-3.04005359876411e-05
-2.92597370225115e-05
-6.26978394846816e-05
-3.02016828456796e-05
-2.48327503163683e-05
-2.56027340154534e-05
-3.17664743062437e-05
-2.98904091808412e-05
-2.82355281716717e-05
-1.44275151656277e-05
-2.78971645231901e-05
-2.36604693679795e-05
-2.23923980626135e-05
-5.41496915466974e-05
-1.01886193107867e-06
-3.60400777224845e-05
-3.342431090818e-05
3.66978339528673e-07
-3.60820054535238e-05
-4.22038141620518e-05
-2.56771350302112e-05
-2.0590402822282e-05
-6.69890509275392e-05
-3.78138437136452e-05
-2.46248104419851e-05
-3.90836029021438e-05
-9.3960261462495e-06
1.13878228688213e-05
-1.50635870991956e-05
-4.74514523783186e-05
-1.85523418200938e-05
5.96533955954394e-06
-2.91201343302708e-05
-3.32179711703564e-05
-5.4286395705829e-05
