# Supplementary material for: Research on computational propagation and identification of mine microseismic signals based on deep learning
Source: PLoS One. 2025 Oct 22;20(10):e0334641. doi: 10.1371/journal.pone.0334641 (PMC12543183; doi:10.1371/journal.pone.0334641)
Supplement: S6 Data — (ZIP) [file pone.0334641.s006.zip › 000100900000198.xlsx_0.txt_24.txt.txt]

-3.56051856155871e-05
-5.86702346172621e-06
-1.46810680941272e-05
-3.33579699079524e-05
-3.23161824675795e-05
-6.94579966837163e-06
-5.09775716857327e-05
-3.21604427110161e-05
-2.43236157633494e-05
-6.62198335373532e-05
-1.15358303895941e-05
-4.24941370787993e-05
-2.48214773049582e-05
-3.07800038268421e-05
-2.0867716742823e-05
-4.71519297288504e-05
-1.32624388171942e-05
-2.22097219544436e-05
-2.16895931535422e-05
-2.984583161302e-05
-3.39555847411239e-05
-3.23721956713991e-05
-3.67802297596268e-05
-4.0051880778009e-05
-7.72796942642657e-06
-1.74993913355534e-05
-5.26700468103427e-07
-3.0075174933156e-05
-2.1153923452221e-05
-2.77786547942351e-05
-3.69908786969205e-05
1.70500919550529e-05
-5.00795302632637e-06
-1.61290616811596e-05
-3.67300681660427e-05
-3.77030555597504e-05
-6.08834284455911e-05
-1.22811547097568e-05
-3.24607474936763e-05
-1.96066828165059e-05
-3.19027821314447e-05
-4.32761291254482e-05
-5.78589833962901e-05
-1.31960942513596e-05
-6.17886909833513e-05
-6.61112517429626e-06
-2.98492576749588e-05
-1.40847359607639e-05
-3.58405753312885e-05
-2.08305194092838e-05
-4.17910258687297e-05
-4.16091138798802e-05
-1.05540599124449e-05
-3.68783454761719e-05
2.79029112654767e-06
-3.54391174124143e-05
-1.8820278483821e-05
-4.09436927580195e-05
-3.20530468643438e-05
-3.87906294087639e-05
-5.98195618351371e-06
-2.37831728278036e-05
-3.45875176366154e-05
-2.9758631846453e-05
-3.61932795935995e-05
-1.93842958726469e-05
-2.94938514401304e-05
-3.25968205006253e-05
-2.32360023173702e-05
-5.11297713026776e-05
-1.72124821185813e-05
-3.28164024848831e-05
-3.46041960664193e-05
-1.25891652143389e-05
-4.31611355079815e-06
-2.93204183964472e-05
-4.03991778523199e-05
-6.06363184265069e-05
-4.17666146742486e-05
-3.20296350854145e-05
-2.25131950167091e-05
-4.46011077155153e-05
-2.46437706332695e-05
-5.59695507205284e-05
-1.01168180697324e-05
-5.76590360341642e-06
-2.11570487567351e-05
-1.95349207091581e-05
-2.99265879469861e-05
-2.16675451032728e-05
-4.38395146086391e-05
-5.09762499179975e-05
-4.22241080377103e-05
-1.01362852242927e-05
-4.45678283800857e-05
-5.41112835368613e-06
-3.77316483420847e-05
1.75496697829576e-05
1.21664126096782e-05
-6.7720465043254e-05
-2.28190037702013e-05
-3.06363413277781e-05
-5.55951344204013e-05
-2.69570541643686e-05
-1.38907270592145e-07
9.62292626420035e-07
-7.85197378755012e-06
-3.1265359614699e-05
-3.08079238521327e-05
-4.14746651389713e-05
-6.29912949285695e-05
-2.49387216938232e-05
-2.97436962457445e-05
9.99993028695173e-06
-1.24808546419591e-05
-3.46693634860655e-05
-3.71376031403788e-05
-2.64265058106684e-05
-3.56449731486618e-05
-3.5729350033896e-05
-3.46500211921208e-05
-4.83296860766122e-05
-3.53347291747405e-05
-1.95429980777431e-05
-7.30090030217663e-06
-2.74239160353737e-05
-3.70474713738511e-05
-1.65569221349622e-05
-2.54110542983903e-05
-3.32287010738249e-05
-1.7285531086922e-06
-4.71429922780637e-05
-1.96663353848612e-05
-1.73929176959354e-05
-1.28039659450673e-05
7.28891147004486e-06
-4.27025759957178e-05
-1.99052977350332e-05
-1.85472770490618e-05
-5.09821087360353e-05
-2.86527940568922e-05
-2.68398813510285e-05
-3.6355918705098e-05
-1.98746382783599e-05
-9.93852325730542e-06
-3.87911813940235e-05
-2.00417283809482e-05
-5.68124616846601e-05
-4.59131318431915e-05
-3.37595058314124e-05
-1.70406410843487e-05
-9.95985556903981e-06
-2.80253287687167e-05
-1.92021541314031e-05
1.40276165359145e-07
-5.51560084708423e-05
-3.64054165259739e-05
-4.47432580692096e-05
-2.37113923155907e-05
-3.2242585533456e-05
-3.65352100784873e-05
-3.97278854724706e-05
-3.32119311483987e-05
-3.68877927638886e-05
-2.76855846227111e-05
-2.7914899360661e-05
-3.02438281497324e-05
-5.17024032911726e-05
-1.25552002967254e-05
-5.20758919559806e-05
-4.28122618505352e-05
-1.43696048050418e-05
-4.72070182477798e-05
-9.93636293503332e-06
-1.26292690131131e-05
-3.87591227233174e-06
-6.17174151225392e-05
-1.90253012507644e-05
9.80724252647585e-06
-2.92947123101936e-05
-2.22912822778522e-05
-1.37644068072335e-06
-3.79138055067461e-06
-4.28280544914264e-05
-3.10244659461597e-05
-3.91015078453278e-05
-3.09414978179052e-05
-1.82728450323599e-05
-1.22580119011901e-05
-4.06740275381478e-05
-5.91290463014497e-05
-5.19066033865676e-05
-3.82794588171152e-05
-5.92822552663565e-05
-5.9749962757087e-05
-1.71212015478767e-05
-4.12445301120211e-05
-1.22260212866597e-05
-3.35532078799968e-05
-3.98740144950636e-05
-2.63436847913565e-05
-3.21764766366758e-05
-1.22110343760111e-05
-2.44207122325024e-05
-4.29656877652128e-05
-3.41408396839908e-06
-6.10270611307008e-05
-3.01536053109927e-05
-3.7330128293828e-05
-5.33631158576148e-06
-3.41047869410733e-05
-4.94540114308064e-05
-4.41937171410084e-05
-3.02847000929805e-05
-3.07927229166966e-05
-6.25475396501014e-05
-4.32605886839599e-05
-1.09350671390196e-05
-3.41476228615066e-05
-3.98879636491368e-05
-2.69528948305138e-05
-4.33234486522168e-05
-1.46996497896202e-05
-4.428046034318e-05
-2.61145030198047e-05
-2.89700787810504e-05
-4.69971791030119e-05
-3.36292861101621e-05
-2.1045455479788e-06
-1.83719114611088e-06
-2.16443997400282e-05
-3.86320097226528e-05
-2.36696109546e-05
-1.95804431767801e-05
-3.20684019447492e-05
-6.19215863074496e-05
-1.23100103302753e-05
-8.7639258026269e-06
-2.59935411782706e-05
-4.13900498710282e-05
-3.79214915605728e-05
-2.64264196796715e-05
-1.7283655813214e-05
-5.40280035108406e-05
-1.11608314373727e-05
-1.7059780376031e-05
-1.98901466840647e-05
-4.65798302067827e-05
-5.65078642715098e-05
-2.92805646970099e-05
-1.94746279353762e-05
2.42155034946635e-06
-2.43440904424033e-05
-3.65132984847523e-05
-4.16517209911962e-05
-3.96557618304494e-05
-4.62564176408257e-05
-3.15020160389129e-05
-1.75154226400431e-05
-4.31428827588011e-05
-3.61634934239641e-05
-1.17557260549881e-05
-4.01111998177452e-06
-1.72487712299557e-05
-3.12028162507293e-05
-2.58564563743276e-05
-2.63330297669152e-05
-2.07605541772258e-05
-3.8289795200453e-05
-1.94141608928706e-05
-1.69109396078543e-05
-3.00714098685428e-05
-2.87443179773493e-05
-2.57879397901356e-05
-1.33126192974773e-05
-4.93313373780372e-05
-3.61976537231446e-05
-3.17364833713443e-05
-4.21950701650809e-05
-4.22362828252267e-05
-2.84231716799518e-05
-1.52423074419519e-05
-3.3081534940577e-05
-3.24767277882111e-05
-2.77911601200774e-05
-2.85116477219132e-05
-1.24829145304977e-05
-2.83252116509364e-05
-2.38344696803556e-05
-9.87977663767884e-06
-2.17443883304354e-05
-4.06443174963047e-05
-2.50647935070484e-05
-3.95402306520004e-05
-3.75393378536968e-05
-2.97567022428034e-05
-2.06935207179652e-05
-3.62667700345961e-05
-3.25638328920715e-05
8.5289151293514e-06
-1.65481309685469e-05
-1.54752285504539e-05
-3.07411001854629e-06
-2.67775319870948e-05
-3.11851120988138e-05
-3.51284741440841e-05
-4.70451202785932e-05
-2.78083639783195e-05
-3.31741780233748e-05
-3.37316117123903e-06
-2.02042850859044e-05
-4.04884622852665e-05
1.57608724990842e-05
-2.51285567806319e-05
-2.05102190028029e-05
-3.8370327952558e-05
-2.55701252221298e-05
-1.96589787233062e-05
4.20872491310179e-06
-3.88357891908125e-05
-2.80553587048464e-05
-1.78478667865833e-05
-3.90676455287339e-05
-4.53698511963996e-05
-4.03042025178305e-05
-2.09235892575339e-05
-2.53104661229345e-06
-3.21275540338818e-05
-4.45661987405509e-05
-5.22703876126203e-05
-2.55088125723989e-05
-6.6118697389175e-05
1.12723131995659e-05
-4.30294358289399e-05
-1.17018619105801e-06
-6.11409402629323e-06
-2.08337089455365e-05
-4.61690229272954e-05
-4.30320437833888e-05
-9.76491437739342e-06
-4.07547763035554e-05
-3.05822670475477e-05
-2.26569179688951e-05
-1.72782848877426e-05
-7.04400282950868e-05
-8.86572474774062e-06
-3.36773367018912e-05
-2.28503352812318e-05
-1.69819593531081e-05
-1.07805527508416e-05
-2.60169481615226e-05
-1.95215359072208e-05
-2.21570405152436e-05
-3.61972646173231e-05
-5.71388540951619e-05
-4.65907239491621e-05
-3.78288664984234e-05
-5.16302039305689e-05
6.36736812835461e-07
-3.15284372569066e-06
-3.23391028476059e-05
-7.31009073476633e-06
-2.35068790800445e-05
-4.57161728283768e-05
-4.46047509124655e-05
-1.88422733953809e-05
-5.64665337264672e-05
-4.49424307415749e-05
-3.54631147301528e-05
-4.09850841414587e-05
-3.60932589176324e-05
-3.67532907145478e-05
-5.07781311183254e-05
-4.26702648871158e-05
-2.51596338892582e-05
-4.08784403257931e-05
-2.52077824519349e-05
-5.10566739945007e-05
-4.22284389034003e-05
9.56213054506233e-07
-1.77170563495592e-05
-4.65788975512676e-05
-4.20034649973029e-05
-1.87576035381816e-05
-5.81740988943081e-06
-7.28626860047137e-06
-2.54906423925743e-05
-4.59009338991234e-05
-6.88353415019231e-06
-4.30120535996834e-05
-1.68917545606227e-05
-4.46852630714506e-05
-6.22671430496805e-05
-3.97354338603368e-05
-3.41932686661978e-05
-3.12575038298733e-05
-3.28556445258137e-05
-2.36271419500517e-05
-1.48670103986784e-05
-4.73145017915363e-05
-1.13117579093152e-05
-2.59673410011436e-05
-4.48929679539279e-06
-1.63536419517545e-05
-3.16475465298784e-05
-1.71052696724487e-05
-1.66824567926224e-05
-2.02308792494575e-05
-4.66586052229296e-05
-9.97603107643761e-06
-2.67914605772789e-05
-1.55614163299901e-05
-2.45440120444171e-05
-3.30478776030732e-05
-2.56830388766741e-05
-1.18778324775132e-05
-1.212590468083e-05
-4.42183370743938e-05
-4.49409204099167e-05
-1.83572387013489e-05
-3.17558903747599e-05
-4.12409414958218e-05
-8.38937146639251e-06
-4.25898046859624e-05
-3.21757873511832e-05
-1.69733028734843e-05
-3.66198772239502e-05
-3.36538973672809e-05
-4.00246119904761e-05
-3.85889074285003e-05
-8.87728552514433e-05
-5.11254056577907e-05
-1.3812637785332e-05
-3.05983363660256e-05
-1.20057705170883e-05
-9.29622076989015e-06
-2.50197557987787e-05
-1.92406389516414e-05
-4.2760024669126e-05
-3.44061071247241e-05
-3.58532238290171e-05
-4.44951595446557e-05
-2.78736473385025e-05
-5.36257728482548e-05
-5.87752714730572e-05
-2.97254799739036e-05
-1.30214036032073e-05
-4.47401523956704e-05
2.28033407193041e-05
-4.87233473386246e-06
-1.9404026987227e-05
-3.36129846448712e-05
-3.00368044416913e-05
-2.96807821931094e-05
-5.03748296314903e-05
-3.67564384887219e-05
-4.83991079901095e-05
-1.9097672115563e-05
-6.24673712747442e-05
-2.96604307683201e-05
-5.15964776433824e-05
-5.09161416515264e-06
-2.23721134507857e-06
-3.39600333849335e-05
4.97159659633766e-06
-4.9608378368153e-05
-2.19527544202516e-05
-3.61877879880505e-05
-2.93916076408015e-05
-1.92559419032998e-05
-2.95140025120297e-05
-3.02203836666618e-05
-2.79532645160361e-05
-1.92333428892588e-05
-2.9333946145968e-05
-1.46248199484073e-05
-9.87560333340218e-06
-2.7786890535487e-05
-8.71948487787327e-06
-1.66165629460839e-05
-4.77565208671206e-05
-4.20473899469196e-05
-3.53739245494028e-05
-3.2170790886244e-05
-5.12754943307056e-05
-3.06254405385448e-05
-1.91109422053444e-05
-5.16291643984319e-05
-2.89084363199621e-05
-7.31341114549274e-06
-2.12538603202582e-05
-3.84915749250182e-05
-2.56496576781248e-05
-5.57315525029562e-05
-2.2955779190298e-05
-8.81197589021294e-06
-2.7305558762416e-05
-3.53732282520016e-05
-1.10349343926197e-05
-4.57051984779056e-05
-4.01411172316142e-05
-1.84574505502197e-05
-4.37462972113387e-05
-1.38363575775755e-05
-1.13449148894229e-05
-4.18664554031541e-05
-1.62440316556344e-05
8.81998774506675e-06
-5.41413476507138e-05
-1.83318094355985e-05
-1.73805379118925e-05
-4.29735378860586e-05
1.75156705913978e-06
-1.78014320470189e-05
-2.76234217671708e-06
-4.2056664011627e-05
-1.33149065475679e-05
-3.66978441865248e-05
-4.1783299960861e-05
-2.98935372534474e-05
-4.24159519810659e-05
-3.27266475027594e-05
-1.66798054080693e-05
-2.46604800183941e-05
6.85252311885551e-06
-4.12946869521604e-05
-5.15659308756516e-05
-3.67569245734605e-05
-6.27513229122911e-05
-3.00977750099938e-05
-5.82168686022407e-05
-2.93415544676129e-05
-3.72052734417571e-05
-2.30786477576709e-05
-2.07437139900161e-05
-2.08232748609313e-05
-2.12625922447586e-05
-1.69925614821117e-05
-1.4527503922825e-05
-4.16719527787841e-05
-1.537966069337e-05
-3.17085297071623e-05
-4.73114019994075e-06
-3.6332142222771e-05
-3.52377103584655e-05
-1.46380179371568e-05
-4.1614780593617e-05
-4.78515280796708e-05
9.83024851266124e-06
-3.21630495813116e-05
-3.04574719381864e-05
-1.20306567943072e-05
-5.23603395882566e-06
-4.19660455725275e-06
-5.32609483386616e-05
-3.67155939757028e-05
-8.13157962029287e-06
-5.12797430851663e-05
-2.98425236182479e-05
-2.20269932230061e-05
-3.00681726298879e-05
-5.03095872041268e-05
-8.08100035740023e-06
-1.84865979876915e-05
-3.36981226584803e-05
-2.79084661187394e-05
-2.37887211888381e-06
-2.34420728742553e-05
-3.54087854435572e-05
-3.51253499486651e-05
-3.48514022522989e-05
2.04928964435694e-06
-3.30516565884669e-05
-6.43613607913133e-05
-3.93117339428095e-05
-2.16658723410687e-05
-3.430244428938e-05
-2.65405996131201e-05
-5.22065156958567e-05
-3.90570363686021e-05
-1.87889171496144e-05
-3.5947593714746e-05
-2.29312583786358e-05
-3.4034686399262e-05
-1.86997284385537e-05
-8.27435056540299e-06
-2.18528662611505e-05
-3.14799977399361e-05
-5.83598234900243e-05
-1.42941022062492e-05
-3.31773936107668e-05
-8.78665542750008e-06
-2.26651984290099e-05
-1.32670590570569e-05
-3.92237983298559e-05
-4.45104937983879e-05
-4.41742980775435e-05
-4.79664580042658e-05
-3.8551117576671e-05
-2.70872536427356e-05
-5.66936821002331e-05
-2.16674204315832e-05
-3.63924575878334e-05
-3.41616604319455e-05
-2.89266551834041e-05
-1.52015061133078e-05
-1.81337448163493e-05
-3.74976080676522e-05
-1.56900738321286e-05
-1.1742708491907e-05
-6.86601655869524e-06
-4.10277044888743e-05
1.22978452423916e-05
-1.61574614110197e-05
-4.18543081473559e-05
-4.80670923844943e-05
-2.9133828501518e-05
6.70724105811032e-06
-1.95081002029344e-05
-3.96599163045536e-05
-3.32278926086018e-05
-3.13369042931034e-05
-1.37483868021805e-05
-4.91447989075577e-05
-2.53086706743693e-05
-4.36255631062353e-05
-1.46382122864582e-05
-4.09798673819772e-05
-4.58618681986347e-05
-4.06978047332096e-05
-2.42854644033855e-05
-1.34394393415627e-05
-4.3700560911131e-05
-3.51761446734741e-05
-2.67718754772535e-05
-1.39343743252892e-05
-6.38043992007007e-05
-7.52762785553619e-05
-1.17304322731425e-05
-2.903250935967e-05
9.20996636378576e-06
-4.60109866263431e-05
-1.82041012338277e-05
-1.42594539109188e-05
-1.90300657456073e-05
-3.61871473953644e-05
-1.96200323416995e-05
-2.11591366393274e-05
-2.80975066429221e-05
-5.97313730638518e-05
-1.10951776459584e-05
-4.15500816203687e-05
-2.41160760223512e-05
-3.03347632983024e-05
-1.05037579521744e-05
-4.41368357822541e-05
-9.26345066220631e-06
-1.98931533839944e-05
-1.56192835239155e-05
-4.07103644749997e-05
-2.47482308000985e-05
-3.43209810554251e-05
-1.82539682745947e-05
-4.19848875698548e-05
-2.22462200018882e-05
-3.16634158042847e-05
-1.30841517628161e-05
-2.06113640046637e-05
-2.75771562251436e-05
-5.413119985953e-05
-8.63457902031531e-06
-2.25042720083765e-05
-1.20060327038757e-05
-2.60396882764088e-05
-2.74637804777826e-05
-7.60033403783782e-05
-3.71394574521103e-05
-4.28995837925707e-05
-4.52091341823629e-05
-1.34288518455694e-05
-5.89650171094238e-05
-2.21226216420582e-05
-2.19974916933285e-05
-5.51650741706254e-05
-3.3085804447111e-05
-5.53699835248179e-05
-6.62683917356941e-06
-1.77415386477256e-05
-5.39918518392799e-05
-4.75062385835552e-05
1.79866480596293e-06
-3.39281014543054e-05
-4.17091003491473e-05
-4.33198705382715e-05
-3.04068458781577e-05
-3.37949377776291e-05
-1.96337429572028e-05
-1.12596467078913e-05
-4.961779239678e-05
-3.07246237040819e-05
-8.98735058079457e-06
-2.865020194995e-05
-2.26017447174867e-05
-3.60819218601619e-05
-1.8599446125055e-05
-7.67164721558019e-06
-1.13363269221116e-05
-2.1420659483849e-05
-4.55007845344841e-05
-5.43382176664238e-05
-5.0632146296083e-05
-7.32619403845606e-06
-1.08659555852936e-05
-2.59973204670726e-05
-2.82789304689553e-05
-3.27452807909568e-05
-3.7870784687853e-05
-9.93609010924196e-06
-1.60801227445999e-05
-1.81140959963577e-06
-4.73194110146037e-05
-5.54508770881842e-06
-1.87692405768826e-05
-2.29070401528286e-05
-3.90053578847722e-05
-3.8359352402349e-05
-1.57486230155377e-05
-3.2611457913221e-05
-9.18111760210906e-06
-1.53834026758435e-05
-5.32507806417337e-05
-3.35913551108714e-05
-1.77481764198554e-05
-5.85138171315351e-05
-5.77018718790347e-05
-4.81660875981845e-05
-5.14269573309892e-05
-4.91642330487348e-06
-2.50169485310075e-05
-1.6727256394663e-05
-1.54609992410511e-05
-2.57938149639584e-05
-2.82714638496828e-05
-2.30687585999217e-05
-4.07567336049152e-05
-3.53683076940793e-05
-1.55005756338997e-05
-2.0982183212509e-05
-1.51243447909504e-05
-2.2354616134615e-05
-1.62552469830898e-05
-2.7940310294077e-05
-4.22075672738424e-05
-3.10416770551413e-05
-2.36767005264952e-05
-5.09990987722929e-05
-6.17761411892684e-05
-3.93593237284633e-05
-4.60818816088539e-05
-3.19283213500674e-05
-9.97852929294955e-06
-5.49255420445367e-05
-2.13204355511908e-05
-3.05627681893192e-05
-4.200730316942e-05
-1.43848587665773e-05
-2.05273015654413e-05
6.35322869707695e-07
-3.80114466905488e-05
-1.5754863848363e-05
-8.35647298447363e-06
-1.9340509405069e-05
-2.65795842303298e-09
-3.08942133903618e-05
-6.02073699053349e-05
-3.10371214818882e-05
-3.17168621866841e-05
-3.98295413091866e-05
-3.93410635992586e-05
-2.55731942916918e-05
-2.54571595418341e-05
-2.25786385392368e-05
-3.03111739652561e-05
-3.7344047996109e-05
-3.66015711086964e-05
-7.33011892734543e-06
-4.37260328222929e-05
-1.60430013905682e-05
-1.40862528685706e-05
-2.57337946080253e-05
-2.02323360251658e-05
-3.19484387057431e-05
-4.12481640352244e-05
-4.90071330583691e-05
-3.92014936914911e-05
-2.28126907347071e-05
-2.230488047174e-05
-2.00773531895298e-05
-2.99484173429152e-05
-2.82640126269358e-05
-4.13894967483153e-05
-2.14342006594358e-05
-4.77745257303958e-05
-3.93703140731522e-05
-4.25998162431133e-05
-2.41798989906777e-05
-2.99381323421863e-05
-2.05268626199176e-05
-3.65481981640484e-05
-4.47586090751704e-05
-2.92823121612608e-06
-5.89958678346896e-05
-5.03907805806379e-05
-4.22620726458062e-05
-3.4877868600206e-05
-2.64642496061815e-05
-9.24100571986772e-06
1.13104007131154e-05
-2.48920157972512e-05
-2.11565205485548e-05
-4.51956716416853e-06
-3.00743200007951e-05
-1.97953322746908e-05
-1.94838223808751e-05
-2.59298530707181e-05
-5.24569258623152e-05
-3.81482596019544e-05
-3.7834342760672e-05
-3.57857302225866e-05
-2.45520848156407e-05
-3.10618343364695e-05
-5.11170754347161e-05
8.82125480158615e-07
-5.76595385617131e-05
-1.42279779489878e-05
-1.61735463390077e-05
-3.10963657090022e-05
1.1830289895495e-05
-3.16225519506644e-05
-2.08034546828545e-05
-4.05750672009816e-05
-3.2436154754063e-05
-5.18082222076079e-05
-3.50194140817434e-05
-3.84912507477765e-05
-1.64713896617598e-05
-1.29860216670448e-05
-3.86062244895311e-05
-1.82042557676494e-05
-2.77600751165741e-05
-2.67955356513841e-05
-2.60608874763452e-05
2.15663750661481e-06
-4.86206593591883e-05
-7.54675115029068e-05
-1.4150301721747e-05
-1.16783105132218e-05
-1.9092077761654e-05
-1.77281534355044e-05
-2.56858195212385e-05
-2.79066727008653e-05
-5.61110533886363e-05
-2.99280261397468e-05
-2.76149223286361e-05
-1.59514971838712e-05
-6.71677071133995e-05
-1.3229837160445e-05
-5.1989044169713e-05
-2.54177592355556e-05
-1.94082830057675e-05
-3.09159828300699e-05
-3.29394512735693e-05
-2.74773212958158e-05
-1.51939410560998e-05
-3.25286990497161e-05
1.87646306295706e-06
-2.30516510717924e-05
-4.85859071692871e-05
-5.34603559276171e-05
-4.88925533752767e-05
-2.09423527546901e-05
-1.01294593958426e-05
-4.17684908056161e-05
-1.91731917035559e-05
-4.91365013455993e-05
-8.37207753246447e-06
-5.21916744066555e-06
-3.19990188681793e-05
-3.30190345516724e-05
-1.42842911151222e-05
-2.06236777986946e-06
-4.37977176228766e-05
-4.28367161901317e-05
-4.79078163577441e-05
-4.59384040146301e-05
-3.61740853589238e-05
-2.11391048088059e-05
-4.83310026990434e-05
-1.3629046752385e-05
-6.05669212319819e-05
6.72753315300815e-06
-4.20378368816036e-05
-5.1477915889895e-05
-6.14314655360529e-06
-1.46717701118988e-05
-2.09954797933629e-05
1.10593123736704e-05
-4.61717213131165e-05
-2.78363475115807e-05
-3.8985517759074e-05
-3.12668481540934e-05
-6.07997383890715e-05
-2.30481703362201e-05
-1.15194786152241e-05
-3.83985312250961e-05
-1.82094393881761e-05
-4.83041918993343e-05
-5.55997309315499e-05
-2.36324149676902e-05
-3.45319259379043e-05
-3.36097370256013e-05
-4.13101784986382e-05
-1.95671636639577e-05
-4.21120993194804e-05
-1.7486148622095e-05
-9.1031007377232e-06
-4.96496586678104e-05
-2.12284636741869e-05
1.84128636061781e-05
1.63062118711834e-05
-2.34870153989639e-05
-1.6116137828916e-05
-1.19568719441536e-05
-4.38043755741721e-05
-3.32564049030251e-06
-4.88736729484412e-06
-4.09891095843933e-05
-4.81549036200148e-05
-8.81518501913699e-06
-1.60180744270735e-05
6.09988625847159e-06
-5.61351370014496e-05
-3.40356509860488e-05
-3.78520942021795e-05
-5.56405227942217e-05
-2.6497221542661e-05
-2.6053290998795e-05
-6.54336153772009e-05
-4.37552817410105e-05
-7.15975333236717e-05
-1.05779777613793e-05
-4.04466283028027e-05
-2.13713771444211e-05
-3.37468120184115e-05
-7.91842331808104e-06
-5.06411508845417e-06
-1.14923688188505e-05
-2.22435895820153e-05
-3.40263683522392e-05
-3.11345355319762e-05
-2.38126094493708e-05
-3.97785151634679e-05
-3.13751371712091e-05
-3.76463354170239e-05
-1.33833496357504e-05
-1.2176210715135e-05
-3.67960446716828e-05
-2.2527460232835e-05
-2.81987680506212e-05
-3.04888953657228e-05
-1.8592778551598e-05
-1.66800302178116e-05
-2.611508920416e-05
-4.14875813458983e-05
-2.59039206571117e-05
-3.68221317036548e-05
-4.87259724500394e-05
-2.31183419166329e-05
-1.58247083955056e-05
-4.99216375906114e-05
-1.33752256134518e-05
-1.19974695578932e-05
-4.09244739184584e-05
-2.51708190121948e-05
-1.84425588355994e-05
-9.85996472596801e-06
-3.28502015706758e-05
-3.66825569984629e-05
-3.82231614620573e-05
-1.99711437201615e-05
-3.30136904382724e-05
-1.74781809446665e-05
-9.01469363285542e-06
-1.47438806852449e-05
-4.79645254720821e-06
-6.18206489662615e-05
-1.34782135252659e-05
-4.42562650439237e-05
-3.09615328944715e-05
-3.94256059150666e-05
-4.84016809430047e-05
-2.3940097037715e-05
-4.68032534516148e-05
-3.61369405080346e-05
-5.39574262528571e-05
-1.15715317327433e-05
-2.43734138795601e-05
-4.23749653543433e-05
-2.78861727655732e-05
-2.30279328992051e-05
-5.68364005572472e-05
-3.74830411553885e-05
-1.25564632652976e-05
-5.08514438314686e-05
-3.60094100037048e-05
-2.75938622050145e-05
-4.02764941502837e-05
-2.11342251751146e-05
-4.67606065101476e-05
6.39509217316015e-06
-8.10317127780545e-06
-3.63566747418402e-05
1.07686981852211e-05
-1.97837266126526e-05
-4.85406339423008e-05
-3.11247268663686e-05
-2.70004860388142e-05
-2.9795174755924e-05
3.10995110328374e-06
-2.60550228571456e-05
-1.04646275577656e-06
-4.23272081417943e-06
-2.3359812853666e-05
-1.61058468048205e-05
-3.35573869477902e-05
-5.04888439707308e-05
-3.3851513042088e-05
3.99042104101296e-06
-3.64367783395645e-05
-5.54519471490867e-05
-4.08404647383497e-05
-2.80969670165726e-05
-2.99598577113969e-05
-2.19233319214163e-05
-2.11191346982624e-05
-1.81347516280005e-05
-5.09919803597314e-05
-2.9618558251233e-05
-2.17877504448205e-05
-3.14057553291547e-05
-2.95554554817764e-05
-4.08503398312739e-05
-3.99576533629088e-05
-1.42612875975652e-05
-1.4273381938658e-05
-3.32918669190084e-05
-3.36879669361214e-05
-6.83803754966543e-05
-4.00984711143105e-05
-7.16042447905597e-06
-1.3500181064311e-05
-1.84314655886409e-05
-1.46876669194361e-05
1.90148518715609e-06
-2.21734100461203e-05
-2.1657825607955e-05
-2.47853218982795e-05
-7.72702946374013e-06
-3.76134802335503e-05
-1.36232786158719e-05
-4.25251076270994e-05
-3.2133740503264e-05
-2.93318213918529e-05
-1.97686144932912e-05
-4.11640478011184e-05
-2.58063457175127e-05
-3.98821548546303e-05
-3.47096315456583e-05
-4.00875855654639e-05
-3.77600274533421e-05
-2.71759591227937e-06
-4.0393022036265e-05
-2.20380557902694e-05
-1.74339237453577e-05
-3.38897093728989e-05
-4.28988391842765e-05
-5.59147599374908e-05
-4.25751796307464e-05
-1.94303347388649e-05
-4.62296154534244e-05
-4.62782870034962e-05
-3.58339762150359e-05
-4.28196910552829e-05
-5.78788404526528e-05
-3.87142091794352e-05
-3.70324096631394e-05
-4.25375520561103e-05
-5.39668901382889e-05
-3.30527849733654e-05
-4.49496531497715e-05
-4.98991386079309e-05
6.85338529249364e-06
-2.8763050477023e-05
-2.84951497328434e-05
-1.81947073802967e-05
-4.89917364577576e-05
-3.47050461331992e-05
-6.00640839900605e-05
-2.04987384363416e-05
-2.56629431651332e-05
-4.10767691565901e-05
-4.15996094093523e-05
5.81958902222823e-07
-6.40343076742503e-05
-2.47000481166817e-05
-1.63299000038768e-05
-1.47375179520005e-05
-2.58568356790794e-05
-3.40221767583492e-05
-4.55572737915351e-05
-5.05170877361853e-05
-3.70166983005893e-05
-1.5270817702602e-05
-4.73878762743524e-05
-3.23508535690578e-05
-3.24662227294537e-05
-3.4075753211136e-05
-1.61779104009752e-07
-1.39080071637954e-05
-1.37443776911362e-05
-3.24196854698021e-05
-3.42273722293342e-05
-1.03588471002204e-05
-2.64063161431513e-05
-2.35244721309439e-05
-1.81022629422261e-05
-2.12256756094833e-05
-2.9030081240186e-05
-4.24182328909839e-05
-2.44710343154247e-05
-1.86914301031729e-05
-8.26926985191924e-06
-2.73018312038058e-05
-1.99440657245115e-06
-2.47974030726823e-05
-3.49447099104339e-05
-3.21172316575e-05
-3.43080504720434e-05
-3.14476127280155e-05
-3.05529491728819e-05
-3.59151331347526e-06
-2.49974575287795e-05
-1.13332790653942e-05
-2.83652520351442e-05
-3.81309415824803e-05
-2.19845797873641e-05
-6.02957100784556e-06
-7.25211501727774e-05
-2.01853060081985e-05
-3.14611543506532e-05
-5.99445166718551e-05
-1.60578031456298e-05
-4.09036457609435e-05
-5.25552349546632e-06
-5.36345691266223e-05
-2.88242304262119e-05
-2.31679699265426e-05
-1.60111410599044e-05
-1.89042354491735e-05
-3.59078753068369e-05
-2.44212115951029e-05
-2.18295500400808e-05
-4.26710234209238e-05
-2.01195628502877e-06
-3.06428873518662e-05
-3.96841206089524e-05
-5.5206219169403e-06
-3.32120192649391e-05
-4.91929861002874e-05
-1.60639983636573e-05
-4.38159458737778e-05
-3.81515751962887e-05
-5.30803045671247e-05
-4.65300501472568e-05
-3.62333035132999e-05
-4.09261404992588e-05
-3.01305586943227e-05
-1.40216510743283e-05
-1.47634244168097e-05
-2.30864213649843e-05
-8.6123781651792e-06
-2.6626371484317e-05
-3.01569850219696e-05
-3.03642576680228e-05
-1.53443407136817e-05
-4.94225610474122e-05
-5.59253008531886e-05
-6.0493333579449e-05
-1.09656931527292e-05
-2.97601342959476e-05
-5.3297977479715e-05
-3.0609399578345e-05
-5.19336279421667e-05
-4.61509352411825e-05
-4.20963187852093e-05
-5.41841872927035e-05
-3.95854736182521e-05
-3.61959813337229e-05
-2.26324261956604e-05
-2.65604055613668e-05
-1.15223990264673e-05
-3.17052848584165e-05
-2.78462511742843e-06
-3.05737186075203e-05
-9.17080477549735e-06
-3.22927039584665e-05
-3.66937752319345e-06
-3.10824685002294e-05
-2.35258644082764e-05
-1.74563819017683e-05
-2.56953537808941e-05
-1.55271448243266e-05
-2.06315165082184e-05
-3.09048217147417e-05
-1.7635408608987e-05
-2.06532585348871e-05
-1.93619535587281e-05
-1.97541601388024e-05
-3.53327048727264e-05
-3.29718037248451e-05
-2.85293909197885e-05
-3.5364758162099e-05
-3.45685713364035e-05
-2.48762962834112e-05
-1.18142432188656e-05
-2.49948635959953e-05
-3.23349747408114e-05
-4.32150213913143e-05
-4.68239851226249e-05
6.07730500991895e-06
-1.72487840408958e-05
-5.64306445953702e-06
-1.51236398545148e-05
-4.1220412038772e-05
-5.70504626999999e-05
-3.46810470682261e-05
-4.04960373619601e-05
-2.71698882096933e-05
-3.44055349908569e-05
-4.16448142221103e-05
-7.74349052474066e-06
-4.38759296414917e-05
-9.67517536633154e-06
-3.74303506494225e-05
-1.72824579993661e-05
-4.33168685482323e-06
-2.24660518536058e-05
-2.22056843808906e-05
-9.5488358004345e-06
-7.97536846991843e-06
-2.73942846679877e-05
-1.41886661921543e-05
-2.24551867562342e-05
-2.09585916484896e-05
-3.72394945829261e-05
-3.88370418596632e-05
-1.71351476350927e-05
-3.02179062962281e-05
7.1271831792171e-06
-3.9423350393473e-05
-2.3139386379953e-05
2.8050103100845e-06
-1.17991100341865e-05
-1.50389357961873e-05
-4.56074023274134e-05
-4.55017962725957e-05
-2.16237563429258e-05
-2.87855626583101e-05
-3.23221148554582e-05
-3.2773145372949e-05
-1.97306516045424e-05
-5.80783287965668e-05
-3.17007710390288e-05
-2.72952268506068e-05
-1.96197404488267e-05
-2.36942156793588e-05
1.7810550664726e-06
-2.75406510068547e-05
-1.75526691015574e-05
-3.78703137100143e-05
-4.57992856403969e-05
-3.45877233387843e-05
-6.57944234099476e-06
-4.45200608399147e-05
-1.51844321716427e-05
-6.83351224009568e-06
-1.71926534652685e-05
-2.77314732306452e-05
-1.42663951526393e-05
-3.27103064309621e-05
-1.17701876012132e-05
-5.3227008526301e-05
-2.46719095148011e-05
-2.80219668197802e-05
-4.40017375404076e-05
-3.04620711981674e-05
-4.49658925971826e-05
-6.26012877987469e-05
-1.81171787874816e-05
-3.06349026278533e-05
-2.65063275385894e-05
2.16794081088942e-05
-3.66839410528953e-05
-4.54673524612851e-05
-4.32486621104996e-05
-1.21319232300987e-05
-5.05367053892174e-05
-3.61144166336123e-05
-2.52741405668982e-05
-2.27566922857437e-05
-1.50461544785202e-05
-2.53111236758443e-06
-1.70835110514628e-05
-4.12567348780112e-06
-2.00648986219384e-05
-3.55471367336098e-05
-3.07565654187441e-05
-3.98499638017276e-05
-2.83480819667879e-05
-2.36026143146142e-05
-4.87948438979952e-05
-3.01402342288095e-05
1.44392546810326e-05
-4.19166109197428e-05
-1.96775066659587e-05
-9.09312682940095e-06
-3.20843071655379e-05
-1.11627982599615e-05
-4.31951749894576e-05
-4.05675684021056e-05
-4.3392921669679e-06
-2.64146081927071e-05
-4.17096461577434e-05
-3.24223086806177e-05
-1.92034660749423e-05
3.97006297701064e-06
-1.87696153269911e-05
-2.4203083956188e-05
-2.81417069313768e-05
-4.10834836401103e-05
-1.92264532449188e-05
-3.71757551091504e-05
-1.96484455462368e-05
9.4683375465723e-06
-1.02168678713657e-05
-3.53690412949433e-05
-3.15478225301129e-05
-3.25933790629278e-05
-1.4158658910529e-05
-3.56228452909375e-06
-4.20894626372233e-06
-2.85239669499446e-05
-3.61013152573796e-05
-2.09334686320304e-05
-1.05811549077575e-05
-3.19199370819655e-05
-2.84525513675485e-05
-1.60731257656693e-05
-2.37639081408391e-05
-2.82253175295616e-05
-4.94160872412231e-05
-3.93726320219729e-05
-5.76562198537483e-05
-3.49003983619431e-05
-5.43626518107527e-06
-3.46639168819911e-05
-2.52861186916248e-05
-3.48129667461371e-05
2.43131986264676e-05
-2.86814323017109e-05
-2.66751737876032e-05
-2.46013098449581e-05
-1.72130518074111e-05
-7.11692419240147e-06
-9.16187172819654e-06
-3.7245886977751e-05
-3.59296022002985e-05
-2.64954948419087e-05
-1.52541395994196e-05
-1.5330755197266e-05
-2.28721778504769e-05
-3.22420318106623e-05
-1.82528828170711e-05
-2.61903786803923e-05
-6.44592158374119e-05
1.26963457240169e-05
-2.77361788937479e-05
-1.99987063648586e-05
-1.8411144361293e-05
-4.0267633048955e-05
-5.47416293587573e-05
-3.18773919952651e-05
-2.26488360136975e-05
-3.46938705781766e-05
-4.5460084878779e-05
-3.91711007353966e-05
-1.80897898969734e-05
-1.15362778664917e-05
-2.92061225310069e-05
-4.50448285993687e-05
-4.98643561756871e-05
-1.45220596352631e-05
-5.83968961595632e-05
-2.56829889187179e-05
-3.20782534306553e-05
-2.05926035724938e-05
1.21237775120222e-06
-2.34514374116406e-05
-2.76792569517219e-05
-5.03758193291245e-05
-2.97960323570865e-05
-2.96898310810306e-05
-5.27368829857896e-05
-1.66340791162622e-05
-3.30727507128308e-05
-3.32627792725522e-05
-2.24691055482733e-05
-1.08483489427456e-05
-2.88046279024637e-05
-3.80058171903688e-05
-3.25680957029943e-05
-4.28751921107135e-05
-3.69091030953165e-05
-2.24749761698458e-05
-1.75879025067834e-05
-1.70471221254012e-05
-4.55447728366752e-05
-3.56917866634532e-05
-3.8512143699869e-05
-2.43890881029659e-05
-2.26197328837122e-05
2.66184146346026e-07
-2.59714024069989e-05
-7.79512278385991e-06
-1.25840051227135e-05
-3.3276973614275e-05
-4.49041059338136e-05
-4.11593746715937e-06
-4.03738246443973e-05
-3.4082526140895e-05
-3.59416767380384e-06
-3.21219177499392e-05
-2.74237676880926e-05
-1.07924273009219e-05
-3.49797353528009e-05
-2.83267203741981e-05
-6.89777399680094e-05
-3.79444969081557e-05
-2.50610134450146e-05
-9.79039059434451e-06
-2.86223037677394e-05
-7.99553798423454e-07
3.61422259437978e-06
-2.27413486896451e-05
-3.05357920913909e-05
-1.14836756141206e-05
-3.68591063363455e-05
-2.95915529812053e-05
-3.26779890854e-05
-2.88016639917301e-05
-2.74012815658509e-05
-2.53961995951116e-05
-3.66825541324977e-05
-2.11037707123622e-05
-2.23565827409822e-05
-5.45477334003281e-06
-2.4746335845551e-05
-2.77396747332859e-05
-4.18870918975594e-05
-3.80224792892484e-05
-1.04732576038289e-05
-5.62277730125593e-05
4.30235316167031e-06
-2.89122926084075e-05
-1.31926016786918e-05
-3.28247053358835e-05
-3.22659765112115e-05
-1.61910924733663e-05
-4.26675183577701e-05
-3.52368734076967e-05
-1.40190539509303e-05
-2.77355413522853e-05
-1.58286798617939e-05
-1.29304489087103e-05
-2.34783797831519e-05
-4.17416299304268e-06
-2.85658832535108e-05
-4.93358430919116e-06
-2.38820618253279e-06
-3.60792905879205e-05
-3.05636652255207e-05
-4.87511703494384e-05
-4.97046536064397e-05
-3.75990507930306e-05
-5.1823278510725e-06
-2.20043288179877e-05
-6.40595312804412e-05
-2.55990193715744e-05
-1.79704518977202e-05
-1.54333578432713e-05
1.41580050206842e-06
-3.56565481611452e-05
-2.95120164780143e-05
-7.34947226454942e-05
-3.39574401977704e-05
-2.59579088938096e-05
-7.96594475280247e-05
-4.54468653579607e-05
-3.36042542910687e-05
-1.52066965469508e-05
-1.53263862034213e-05
-1.55299736971207e-05
-3.07825211294491e-05
-2.05047733152597e-05
-2.63204324825854e-05
-2.7172797442214e-05
-2.79783129418213e-05
-2.51326205511459e-05
-5.06425644270064e-05
-1.86364299500545e-05
-1.08321774247555e-05
1.56810524322676e-05
-2.75196567669285e-05
-7.12496779013725e-05
-3.18912651372853e-05
-3.05871273064957e-05
-1.87995821211632e-05
-1.62032881143427e-05
-5.51320781498415e-05
-2.32416536561534e-05
-4.65646355375516e-05
-5.30119583810451e-05
-6.16531008116262e-05
-2.07208035564677e-05
-2.55444503572101e-05
-7.39473243949487e-05
-3.03508915957556e-05
-3.71425989900744e-05
-2.98295237044896e-05
-2.30428473322757e-05
-1.01152442356902e-05
-1.36582974352679e-05
-2.47455798034242e-05
-1.65249155530298e-05
-1.64361268075462e-05
-3.55065407976905e-05
-1.83066484288952e-05
-1.18321967229153e-05
-3.0727720348903e-05
-2.77551462733515e-05
-4.6379164581099e-06
-1.15871320676938e-05
-3.00582596463045e-05
-4.31073356172036e-05
-5.56387464031559e-06
-3.88212977184249e-05
-1.48591253390179e-05
-2.79413093182262e-05
-7.28713728385489e-05
-3.54893044339854e-05
-1.08455175959781e-05
-3.32624878298137e-05
-4.77142979417539e-05
-2.40244693996498e-05
-1.73438053634442e-05
-3.78197573184879e-05
-2.72989480552215e-05
-2.03018154100329e-05
-4.49399003956056e-05
-1.40729705752071e-05
-4.05546537540893e-05
-4.06739835340482e-05
-5.34738755471821e-05
-4.43307308981635e-05
-4.39503499090707e-05
1.28295394677026e-06
-3.90833140086583e-05
-3.6947083625765e-05
-2.30149953725086e-07
-1.5876649410936e-05
-1.99318387639075e-05
-1.33697317448802e-05
-7.99480924822403e-06
-2.59519495812519e-05
-4.14067841121577e-05
-3.96056105700164e-05
-3.50014425865777e-05
-2.52313004727233e-05
-4.72996590033948e-05
-2.71866500821296e-05
-2.48195084280887e-05
-5.99724383404601e-05
-1.37119838009288e-05
-1.99116353237974e-05
-3.7537354948669e-05
-1.88702815351361e-05
-3.57378577036543e-05
-1.8318713188945e-05
-1.65938798116876e-05
-1.08404117917892e-05
-1.94273167286176e-05
-2.40834305759391e-05
-3.67311381001698e-05
-5.43359395355831e-06
-1.84738765495873e-05
-2.81991408699106e-05
-1.18275986875559e-05
-5.35747461317516e-05
-3.73711618706291e-05
-2.05352395138894e-05
3.53856871164194e-06
-3.42027510565527e-05
-3.56186190533612e-05
-5.42667160655954e-05
-2.49952937126764e-05
-2.91893165266009e-05
-3.16562084929449e-05
-2.46830659180631e-05
-2.45109580089887e-05
-4.64996855880446e-05
-1.7940398398451e-05
-3.34752812906194e-05
-3.86866902423115e-05
-2.18001735530463e-05
-9.40480137803271e-06
-3.38147052238381e-05
-2.1041803557974e-05
-5.56639544818471e-05
-2.60602883373763e-05
-1.25257596194015e-05
-3.71212470942214e-05
-2.51593696702539e-05
-1.31355250893404e-05
-1.93870281709839e-05
-1.68668858899483e-05
-1.8901314968677e-05
-1.65882334741332e-05
-4.59035969909135e-05
-2.1547602542391e-05
-7.73554733732303e-05
-3.05840423006465e-05
-5.95581998473628e-05
-2.53164531122087e-05
-3.1241023114328e-05
-4.27178065208229e-05
-2.83534048236908e-05
-3.02599155221952e-05
-3.14666142233143e-05
-2.99750870022338e-05
-5.84102035839361e-05
-4.88130152893791e-05
-4.65194545578323e-05
-4.13646100411298e-05
-5.07732178004941e-05
-4.95369374844465e-05
-4.14072826292934e-05
-3.27518331116516e-05
-1.10919838899027e-05
-6.51002682677938e-06
-2.48021397588612e-06
-4.08631480655108e-05
-3.18377788254456e-05
-3.55081824477325e-05
-1.49983501062663e-05
-1.18257562378157e-05
-3.86888030873219e-05
-6.29948599457395e-05
-5.42650306265501e-05
-1.84570924046277e-05
-2.01592953384964e-05
-1.2949626266657e-05
-1.17331073464211e-05
-3.61128236233716e-05
-1.54237861583489e-05
-7.70298033378461e-05
-1.79905545646031e-05
-2.00692890345886e-05
-2.60517542802927e-05
-3.80943026777323e-05
-3.08482040349618e-05
-4.13632139694507e-05
-2.27660382032371e-05
-1.99900604972902e-05
-9.86073025633631e-06
-6.0482149414826e-05
-4.22339290132506e-05
-2.50450163839181e-05
-5.61686064688153e-05
-5.87574419100174e-05
-9.14059038367284e-06
-1.25947180659862e-05
-1.62127140287567e-05
-1.67971487358616e-05
-3.21182785527587e-05
-4.2839695666487e-06
-4.12706564339038e-05
-2.87772916623229e-05
-3.15140977933441e-05
-2.89107547102211e-05
-3.76283525270347e-05
-2.73645652264521e-05
-1.59880417492773e-05
-4.82226466346343e-05
4.23277680733377e-06
-2.58098662345847e-05
-4.49632015548647e-05
-2.47175055242013e-05
-2.1793178905268e-05
-5.83543367404468e-06
-2.3046751865936e-05
-2.19131215248542e-05
-3.34717887123504e-05
-1.99161573117033e-05
-4.75878339113503e-05
-3.55555410184303e-05
-3.7758928386458e-05
-3.78910817616352e-05
-1.66346992855411e-05
-2.25359100071626e-05
-1.93877751694139e-05
-8.47018766012172e-06
-3.55895532696955e-05
6.24850855464871e-06
-9.57619197797235e-06
-3.20698548757756e-05
-2.10308816372807e-05
-3.13817974389054e-05
-2.66417066373223e-05
-1.68984181588709e-05
-2.37944195624493e-06
-4.74882379228035e-05
-5.70024807717843e-05
-3.85044713174771e-05
-1.38874357566807e-05
-5.98611712034589e-05
-1.41958174921009e-05
-3.51280041036838e-05
-5.40383128438387e-05
-1.60593813338755e-05
-8.92203785052883e-06
-4.27082102745132e-05
-2.15220246899351e-05
-3.86391054186787e-05
-5.8835746788613e-05
-6.37855003652314e-05
1.9729115583439e-06
-5.83897011595883e-05
-2.0923654995875e-05
-3.27650154713008e-05
-4.03335761887021e-05
-5.84232042002391e-05
-8.84620632235817e-06
-1.36148757187851e-05
-2.74296475107893e-05
-3.79215944956932e-05
-3.52682046868381e-05
-3.62830826770227e-05
-2.3316281854019e-05
-1.40306447046961e-05
1.50879550304192e-05
-8.5948265917821e-06
-2.11186138719994e-05
-3.38483245277114e-05
-2.8075794704181e-05
-2.51209459293388e-05
-1.68172802522441e-05
-1.79426273313901e-05
-5.30211996745293e-05
-7.36790259881856e-06
-4.62732364333698e-05
-4.20297975571144e-05
-1.84978874466825e-05
-3.38386791726577e-05
-1.45668031393447e-05
-2.7778969715078e-05
-1.70290567499009e-05
-2.85084843359224e-05
2.0836273705196e-06
-3.38064195103913e-05
-5.31783047687572e-05
-1.87861636668069e-05
-2.621831745481e-05
-2.93615620360648e-05
-2.75248563916401e-05
-3.59862892361673e-05
-3.01562343369068e-05
-5.65171767956692e-05
-2.24529593371533e-05
-1.94645841321533e-05
-9.99945977719942e-06
-5.55238248739901e-05
-4.57765033681749e-05
-6.25885558475759e-05
-3.54476210843875e-05
-2.0085688331888e-05
-2.05343395181843e-05
-5.86521213778832e-05
-5.39869608679202e-05
8.59904210949576e-06
-2.08490239124007e-05
-1.74901877646197e-05
-4.35225517103661e-05
-9.81290234149845e-06
-3.73218407918188e-05
-4.59912399146355e-05
-5.49584872839807e-05
-3.57318354331215e-05
-2.06078764955415e-05
-2.7069065118373e-05
-6.98420001433376e-05
-5.64170900124103e-05
-5.21962173171213e-05
-3.0668891343086e-05
-6.28149653079995e-05
-7.94681984870399e-06
-1.27765348146849e-05
-3.94777493130123e-05
-2.65832010474275e-05
-1.60973954200955e-05
3.31382564773359e-06
-2.31431204297699e-05
-2.53348462761266e-05
-3.30573155695997e-05
-3.56344679253692e-05
-1.88823820403564e-05
-4.58994154988764e-05
-3.52886935626515e-05
-5.13507909973398e-05
-1.79306454872463e-05
-1.33344319934422e-05
-2.85709690363071e-05
-2.22347788361255e-05
-2.90581708401543e-05
-4.59463991420314e-05
-2.98006807490845e-05
-4.39663615403405e-05
-1.41367695071503e-05
-4.62630544523356e-05
-2.95249019320413e-05
-3.30876501107771e-05
-1.55265617528835e-05
-7.60380626310455e-05
-4.7764171610861e-05
-4.19955227728373e-05
-4.64846075987339e-05
-1.36413151696161e-05
-3.27732783486173e-05
-7.36052213028825e-06
-4.16609467100165e-05
-9.19175483024308e-06
-3.64262930636901e-05
-4.81273114532411e-05
-1.45228460983405e-05
-9.22112123237537e-06
-2.01382002352958e-05
-2.5850984231427e-05
-9.90966443077739e-07
-1.59458565969377e-05
-4.94349377814325e-06
-2.64549842017182e-05
-2.85012365190045e-05
-3.90064278081915e-05
-9.52262502315511e-06
-3.1913998136474e-05
-4.22273054754405e-05
-5.01773582576305e-05
-2.37822441145908e-05
-1.41403899923577e-05
-2.27489899806118e-05
-5.58625864275319e-05
-4.08807001403389e-05
-2.90103448375236e-05
-3.33899978160264e-05
-3.08217520026148e-05
-6.93085697398167e-05
-2.48070836624914e-05
-8.7146508428664e-08
-3.16606903281477e-05
-1.50965404846735e-05
-2.66439147107046e-05
-3.29491102502042e-05
-1.90675394220054e-05
-3.85781497386541e-05
-4.64378505889991e-05
-1.43837462152248e-05
-2.22162741065002e-05
-2.54414669080497e-05
-1.50208937513517e-05
-2.14397252616016e-05
-2.00039981393465e-05
-1.83107626012987e-05
-1.60717942517654e-05
-4.51063865245426e-05
-2.7992194814919e-05
-4.4403196245768e-05
-1.57490743736702e-05
-4.94661541738417e-05
-2.72158187534018e-05
-3.38091335540111e-05
-3.32410071626216e-05
-5.21761917706866e-05
-2.64098090678448e-05
-2.90799865614911e-05
-4.01315604564152e-05
-1.78065871177664e-05
-2.0158865808758e-05
-5.39294846896951e-05
-2.76435928015352e-05
-3.57651541833685e-05
-5.22230829757965e-05
-4.40165922555334e-05
-1.92022024060347e-05
-4.12033191224682e-05
-2.85161433952652e-05
-2.60800976808848e-05
-1.15135559074715e-05
-5.32787432200985e-06
-3.67098019055692e-05
-3.14208669836427e-05
-2.98317680717614e-05
-3.3638168579649e-05
-2.09456004975289e-05
-1.44539210365568e-05
-2.19104621356621e-05
-2.97130339998609e-05
-2.40503897434104e-05
-8.02478957359536e-06
2.82569809547797e-07
-2.80928371879024e-05
-4.47593438610631e-06
-4.24588266220126e-06
9.52130387965877e-07
-1.7040292833567e-05
-2.37745346191715e-05
-2.59955787851576e-05
7.29522668244935e-06
-3.0446374220095e-05
-1.38797814310046e-05
-5.96464240959884e-05
-3.98992657690788e-05
-5.51867851010134e-05
-3.09094546345622e-05
-1.23572920488168e-05
6.4273743295644e-06
-3.78947956960095e-05
-2.0909973573495e-05
-8.43297095066356e-06
-4.87049704386276e-05
-3.52709244754968e-05
-2.90894750227075e-05
-4.21780252375606e-05
-1.47483245172509e-06
-1.36672757016368e-05
-3.89607172586571e-05
-2.78492625900882e-05
-3.38068994143938e-05
8.75181497971371e-06
-4.14366942936811e-05
-2.27031152880454e-05
-1.94622162712199e-05
-2.45509168296417e-05
-4.9432448461695e-05
-2.57392101856276e-05
-3.11186020138554e-05
-3.75924563877221e-05
-1.50909341774483e-05
-2.78904067153691e-05
-5.74983936269301e-05
4.68063443217185e-06
-1.12303750367063e-05
-2.00234865094906e-05
-2.50869529696953e-05
-3.18812152073665e-05
-4.74639894994982e-05
-2.41269095649801e-05
-3.11294746715994e-05
-2.51865345075107e-05
-1.05251175357787e-05
-4.09750143159429e-05
-4.14020669711451e-05
-2.45977521852133e-05
6.0966378252848e-06
-1.26329318868295e-05
-5.46424981171439e-05
-3.97347000627316e-05
-7.91716095480484e-05
-3.37312421800828e-05
-3.34554237961004e-05
-2.82962653308464e-05
-1.16953111974831e-05
-1.67668673107044e-05
-8.52731655796466e-06
-2.2858365316034e-05
-5.12856069935976e-05
-4.49418129660052e-05
-3.13664304077583e-05
-2.68414219561269e-05
-3.00090214889005e-05
-5.14325895874592e-05
-1.21915663638488e-05
-3.38036536920064e-05
-4.05361730599054e-05
-1.33371113088852e-05
-3.28855127965375e-05
-5.00458144735306e-05
-1.76057502226212e-05
-5.9631159141714e-05
-6.19904947177275e-05
-2.59431512296356e-05
-4.18056023045952e-05
-1.93790856672935e-05
-2.89890287680407e-05
-3.70792537946121e-05
6.8668024612585e-06
-1.37890391461892e-06
-5.14965504584178e-05
-1.24095660190605e-05
-2.70169192151044e-05
-3.80798549905195e-05
-1.06224593773359e-05
-4.17007908859394e-05
-2.65527098654739e-05
-3.72177229254776e-05
-5.20336385785137e-05
-2.56869740848513e-05
-3.61658676889404e-05
-3.66606928902264e-05
-2.14521396365214e-05
-3.84497684860354e-05
-2.52462785187981e-05
-7.83764159877764e-06
-6.28320818715012e-05
-4.21975645305879e-05
-2.37319299429943e-05
-1.69992413074792e-05
-5.08787151613823e-05
-1.68993794746471e-05
-3.92129496892171e-05
5.77533208892134e-06
-2.59280753487913e-05
-1.34059110423114e-05
-3.60422285909652e-05
-2.05813971480484e-05
-1.85035770876157e-05
-1.87512924038569e-05
-9.0529554978417e-06
-4.14299194608036e-05
-3.76750389204462e-05
-3.47051538702293e-05
-2.18673938807961e-05
-5.0433479426894e-05
-3.02166141741637e-05
-4.23120543849061e-05
-2.87147342066076e-05
-3.79359952309829e-05
-1.69054334160732e-05
-4.05803393766293e-05
-1.50827526732265e-05
-1.66834384466067e-05
-3.46669146326814e-05
-3.43633881692128e-05
-3.0053987906436e-05
-2.72972701803288e-05
-4.61516483792262e-05
-2.82548519194567e-05
-4.21595673378279e-05
-4.54781699388051e-05
-4.41480474014691e-05
-5.9405092480282e-05
-1.59432120011059e-06
-9.36494622631405e-06
-2.64499232261568e-05
-2.44121802044444e-05
-3.56584202707923e-05
-5.65481302461509e-05
-3.0193852716309e-05
-4.85197411768568e-05
-2.77796045340758e-05
-4.21006540070051e-05
-4.71482134486044e-05
-3.01073335804597e-05
-1.24560047035487e-05
-2.59809327936747e-05
-3.19042131162503e-05
-4.28467232353466e-05
-6.65326442283094e-06
-3.39981105202025e-05
-4.93501792553467e-05
-3.35836272137057e-05
-2.49425893822832e-05
-7.94434815504521e-06
-2.9946647344583e-05
-1.70560833162006e-05
-3.66563647911409e-05
-2.46977605282815e-05
-4.32360061065246e-05
-3.63042242094664e-05
-3.88139926778755e-05
-1.81580277909619e-05
-3.73016936835335e-05
-3.44315863991787e-05
-3.2731248497924e-05
4.69644723002947e-06
-4.39640083871334e-05
-2.88191264791621e-05
-3.25427042740617e-05
-3.59350546742398e-05
-3.62244086437678e-05
-2.89812009729337e-05
-8.12539218556933e-06
-2.64201627051559e-05
-4.9473937001034e-05
-3.8096671050702e-06
-4.00793345130681e-05
-3.47823467945484e-05
-2.32605249308007e-05
-4.34231959190873e-05
-3.40213420024898e-05
-2.2924673208638e-05
-4.08727792992633e-05
-3.25232234102777e-05
-4.86586579219575e-05
-3.70898265317447e-05
-4.01506413973637e-05
-9.30614965237135e-06
4.06567026280375e-06
-2.6605832473766e-05
-1.11697824065029e-05
-1.18418809289228e-05
-3.80732809745357e-05
-4.40798786052704e-05
-4.19873899160382e-05
-3.45570775065289e-05
-4.28914047180878e-05
-3.63226980791888e-05
-7.32380612370329e-06
-1.86448048891392e-05
-2.16436344074776e-05
-4.81692282776843e-05
-1.28993571582008e-05
-4.91462652980221e-05
-2.75902087748398e-05
-4.35444812494055e-05
-2.8660086023189e-05
-6.42537696796445e-05
-8.98562813632317e-06
-2.29083049733468e-05
-3.30727160915191e-05
-5.06461220848983e-05
-4.24757240945958e-05
-1.53410362048046e-05
1.67801708426274e-05
-2.88542320949447e-05
-3.91352132362195e-05
-1.37903766199179e-05
-1.49515297818928e-05
-2.29300170068351e-05
-3.18992790006523e-05
-4.23046402601205e-05
-6.04508699370103e-05
-7.43817438315496e-06
-3.98723191361666e-05
-1.96594343515827e-05
-2.61460390130431e-05
-6.02571190448793e-05
-1.37957158916146e-05
-4.46480182395055e-05
-4.10034120149804e-05
-5.69232332505748e-05
-4.42131486322186e-05
-1.38694666871955e-05
-3.37551574789475e-05
-7.93482742264939e-06
-2.30735677307191e-05
-3.30425567753299e-05
-4.38961504328275e-05
-3.62707869652271e-05
-3.50470080495248e-05
-1.35611425248772e-05
-1.58448197707648e-05
-1.72639294173369e-05
-4.16660394863473e-05
3.42954280064093e-07
-2.90026591183789e-05
-3.34250883252729e-05
-5.40423145698345e-06
1.97094665646897e-05
-5.44384759096378e-05
-3.21929118138374e-05
-4.4031764522424e-05
-4.08867532146394e-05
-3.6565353857009e-05
-4.64937798595657e-05
-2.916402056325e-05
-1.71179216148264e-05
-3.87052309130812e-05
-2.05895205089198e-08
-2.70971362730927e-05
-2.46301041323183e-05
-1.65312225067429e-05
-2.73535187502275e-05
-2.86030974804842e-05
-4.97195279191816e-05
-1.94985783105478e-05
-2.69379533401357e-05
-6.2294693455791e-05
-2.68806621371663e-05
-1.40429527580227e-05
-3.54432976490407e-05
-3.08875988506945e-06
-5.12404788114911e-05
-3.58539934811633e-05
-3.27091270862302e-05
-4.38161081724565e-05
-1.00484727515425e-06
6.17986959047721e-06
-5.94788631136032e-05
-8.97894115581016e-06
-4.9980217926002e-05
-4.61304578936743e-05
-2.58480773206695e-05
-2.67073267210131e-05
4.26321701842966e-06
-2.3269662015807e-05
-3.84636197416953e-05
-2.30736862408008e-05
-6.14514954067757e-06
-2.8374837458275e-05
-8.13635721775099e-06
-3.26462697031597e-05
-3.06776272542941e-05
-2.20753380881938e-05
-1.84543620127047e-05
-1.57951114731749e-05
-4.29829429208731e-05
-1.03017808842683e-05
-3.41848441413893e-05
-9.48225625873848e-06
-4.27563398491702e-05
1.08958769870446e-05
-9.65020441832658e-06
-1.79310391092958e-05
-2.55974927109805e-05
-4.86903283249983e-05
-4.03390935290949e-05
-3.39176463141762e-05
-3.53705996648901e-05
-1.87914165296492e-05
-5.42178916270133e-05
-1.39497482906615e-05
-4.44668685888757e-05
-1.83653288363882e-05
-6.65236479040895e-06
-6.65111212781272e-05
2.53932098274431e-05
-1.19671201462711e-05
-2.39938209278039e-05
-1.77646093616163e-05
-6.97793441274271e-05
-4.87900522099182e-05
-7.51695614435931e-06
-6.78480847404471e-06
-7.00511200990669e-05
-3.03003146755948e-05
-1.46442280514808e-05
-2.27870337980514e-05
-3.2832903600283e-05
-2.32854751973065e-05
-3.68974809979307e-05
-1.47525514645123e-05
-2.41833365550504e-06
-4.17756348140498e-05
-5.1234627618825e-05
-4.37618518520233e-05
-2.44476423813837e-05
6.38019692499737e-06
-2.62356826835662e-05
-1.25919228399303e-06
-3.26309157642746e-05
-1.54094370400824e-06
-3.02779172532458e-05
-2.34441250317838e-05
-3.27878487132313e-05
-3.96967219408672e-05
-5.19445678370822e-05
-2.43973955218794e-05
-1.67119170573978e-05
-1.58312767874416e-05
-2.02254244760724e-05
2.04509352869257e-06
-1.22351570835584e-05
-5.01938971637704e-05
-2.20351185022725e-05
-4.11575567442989e-05
-4.16917243728774e-05
-2.74491734558347e-05
-4.53679293459976e-05
-2.797911178012e-05
-4.57020204428263e-05
-3.156580173994e-05
-2.69817997423012e-05
-4.16989678454279e-05
-2.74277684658584e-05
-1.22207737924195e-06
-1.48543811487485e-05
-8.99541722178131e-06
-3.18983296053913e-05
-3.67245585514805e-05
-3.26825090116484e-05
-4.0575705289855e-05
-2.66628656929487e-05
-4.65627940631609e-05
-1.78139965632542e-05
-5.83018455357894e-06
-3.99522451678214e-05
-5.64147540245884e-05
2.31268233367066e-05
-3.00304592373182e-05
-3.49692478889995e-05
-4.58657227151091e-07
-3.98030830024243e-05
-3.74986440518886e-05
-1.66499479126605e-05
-4.29391062834787e-05
-1.44003694423268e-05
-2.80424109504146e-05
-5.14473217646138e-05
-6.33354206609315e-06
-2.48449364117141e-05
-1.40008922096432e-05
-4.36532253815261e-05
-3.619580314838e-05
-1.05153143401795e-05
-3.31105287250102e-05
-3.43936194915894e-05
-2.04209826615699e-05
-7.51999493515708e-05
-3.19143661603977e-05
-4.42037502208509e-05
-3.80261285537553e-05
-4.7001789144092e-05
-1.4120168758592e-05
8.40381122171619e-07
-2.99984102460129e-05
-2.3335015769731e-05
-3.16991825762135e-05
-1.94956947545726e-05
-2.43224133629319e-06
-5.01555786581776e-05
-3.69248764344422e-05
-4.24024776677419e-05
-2.98455873051769e-05
-4.36650260130239e-06
-2.23150977097269e-05
-1.71820862954654e-05
-3.08378942000432e-05
-1.72320919731536e-05
-2.09445234259596e-05
-2.33843001350306e-05
-3.22608426076492e-06
-4.31145023758861e-05
-1.87939671121943e-05
5.87318271225144e-06
-2.05464606823401e-05
-1.94554808075252e-05
-2.74618970353671e-05
-4.3971942244143e-05
-5.56716118983831e-05
-1.82027380227856e-05
-1.32809065745167e-05
-2.95202899359457e-05
-4.00766120215822e-05
-4.44793858732095e-05
-4.30651337857944e-05
-1.44413098286855e-05
-3.27475086680534e-05
-2.30485452622128e-05
-9.34225391290933e-06
-3.55053052607929e-06
-3.95195852496284e-05
-1.80138707831019e-05
-3.04877111903977e-05
-2.01869916830949e-05
-2.77345065682716e-05
-2.72499324956691e-05
-1.24863644430894e-05
-2.30864702580995e-05
-4.06391258099204e-05
-5.84778554044614e-05
-8.08703320796201e-06
-3.70345497042489e-05
-3.05621744790949e-05
-2.43652163495529e-05
-1.40491355804897e-05
-3.01990699012306e-05
-4.59272993304934e-05
-2.57626376080524e-05
-1.68796829136381e-05
-2.5333558586612e-05
1.23438232816761e-05
-3.33537046854716e-07
-2.08662484819141e-05
-1.53059416845167e-05
-5.47956583587067e-06
-3.53840463730255e-05
-3.02264378808579e-05
-4.05760117469203e-05
-1.98902614418391e-05
-1.79699908878292e-05
-4.36917606641186e-06
-1.83537170779488e-05
-2.22651747769399e-05
-3.91710384704005e-05
-2.88962179620795e-05
-1.39714807096291e-05
-3.01325956461792e-05
-3.62093375275312e-05
-3.49996463488733e-05
-6.53042494335259e-05
-3.9208716271614e-05
-4.33744694420643e-05
-2.87343485703028e-05
-3.07158836236979e-05
-3.47311739884054e-05
-1.7265350276127e-05
-1.2682008217879e-05
-3.13519758406642e-05
-4.47222872132658e-05
-4.10880096918543e-05
-1.33291017397938e-05
-3.51982409824772e-05
-4.3902231662513e-06
-5.23832832161619e-05
-2.55011616224104e-05
-2.47558940588009e-05
-3.07711887641122e-05
-3.52128427460721e-05
-2.2544760354636e-05
-3.68944262087109e-05
-4.41956307526933e-05
-5.51382116354309e-05
-1.28514125270205e-07
1.5222137543679e-05
-3.84981543768016e-05
-9.49455495740881e-07
-1.61848352314255e-05
-2.39369973342225e-05
-2.70136809224537e-05
-1.94141108805292e-05
-3.89824789050503e-05
-1.54293358913519e-05
-2.4358009557837e-05
-3.99341447723188e-05
-2.98003165035222e-05
-1.08789478243904e-06
-2.96069280691764e-05
-4.412760931264e-05
-8.24800728259885e-06
-2.29851351073091e-05
-7.25797852760152e-06
-4.41697668948246e-05
-3.65425835483234e-05
-3.13354383719064e-05
-3.00588360741829e-05
-2.73090694143456e-05
-7.10322936341461e-05
-5.36086099858708e-05
-3.76278659630503e-06
-7.43908569768279e-07
-4.13393137532162e-05
-1.33627643642037e-05
-2.90208612917879e-05
-2.92075728214116e-05
-3.31294909468208e-05
-3.19505540076402e-05
-2.98645779163781e-05
-1.76164433207872e-05
-4.24241127223077e-05
-3.9851039066871e-05
-4.20364427546417e-05
-2.69730472164044e-05
-2.66472741794803e-05
-3.0628758615254e-05
-1.93030651765901e-05
-5.43353918657016e-05
-5.6262659391615e-05
-2.45601591439676e-05
-1.62041277806542e-05
-4.10450620875506e-05
-2.79885324476963e-05
-2.82248633321766e-05
-2.8712333283273e-05
-1.37245733697634e-05
-6.55872857084141e-06
-2.53941325574309e-06
-2.13302106433399e-05
-5.38897240668862e-05
-2.19300174425709e-05
-3.07009129768521e-05
-1.43301613149952e-05
-1.98261157822421e-05
-4.15446771066827e-05
-3.04553403209606e-05
-1.99740485598773e-05
-1.60946870863177e-06
-3.95610320559597e-05
-3.01659224279377e-05
-1.49737749491111e-05
-5.01552764832582e-05
-3.80292567382756e-05
-4.6274012752307e-05
-5.01701324887626e-05
-1.67642077348285e-05
-4.68186702472259e-05
-2.48477384405439e-05
-2.66842638661053e-05
-1.40223017517961e-05
-5.19383758472971e-06
-2.47493001726007e-05
-3.67836446342088e-05
-5.23940529122888e-05
-3.71992043717192e-05
-3.04064932762042e-05
-2.44222220938075e-05
-3.68083095972259e-05
-2.34936243219999e-05
-1.31315722871111e-05
-3.46389419930208e-05
-6.0199227452645e-05
-5.013079507602e-05
-1.98350723037279e-05
-1.51062043832732e-06
-2.9988253481013e-05
-1.66755159039009e-05
-4.782958220659e-05
-3.28957357269819e-05
-5.72312727982577e-05
6.11507387112008e-06
-3.55251773068586e-05
-1.87369521536308e-05
-1.06108598033149e-05
-4.17520982841431e-05
-2.19626563115471e-05
-4.03119632908318e-05
-2.98337596661776e-05
-2.77536682250391e-05
-1.0621713510693e-05
-1.55428966964931e-05
-5.39069385602626e-05
-2.18393936384017e-05
-5.82349747078773e-05
-6.82768773173909e-05
-1.47050053993543e-05
-1.69509453976277e-05
-2.6063817117583e-05
-1.92666960250002e-05
-4.19357028280114e-05
-2.51772421732063e-05
-5.51544029537756e-05
-3.30728969710203e-05
-1.60476103093898e-05
-3.89949401030369e-06
-3.34660011351466e-05
-4.52819906170677e-05
-2.11957081180503e-05
-1.39257575145804e-05
-4.51596465313161e-05
-2.56585494443772e-05
-8.41671845071617e-06
-5.45471242969904e-05
-5.21484017916676e-05
-2.38478416477554e-05
-4.96584745765147e-05
-6.30375552483509e-07
-1.95608446658598e-05
-2.93809898329112e-05
-5.74271560076246e-06
-2.91184233583259e-05
-4.63827596248729e-05
-1.86470920344497e-05
-4.15761750327157e-05
-2.83257589568231e-05
-4.12970775083832e-05
-2.10092138368443e-05
-5.93027221747412e-06
-2.01579959539191e-05
-4.65455211430181e-05
-1.27137810260713e-05
-1.50009195306122e-05
-4.39820628025163e-05
-1.57911228036315e-05
-2.76009980351382e-05
-3.49687077627009e-05
-7.84564742399422e-06
-3.5932471858455e-05
-1.61964581922638e-05
-2.32272144113798e-05
-2.32239641955175e-05
1.3817559100673e-05
-2.35835536094765e-05
-5.73708753923548e-05
-4.8731695763512e-05
-3.01835319576373e-05
-1.81296299550109e-05
-3.21639158981292e-05
-3.02522485365022e-05
-2.61808234842915e-05
-2.74589275109901e-05
-2.71534551591385e-05
-3.23814018698624e-05
-4.59749012732234e-05
-3.11244910008542e-05
-5.03180228062024e-05
-5.25242528018324e-05
-2.98996237422485e-05
-1.87511748866324e-05
1.07323849385615e-05
-5.00053597757699e-05
-2.53717446481091e-05
-3.06845248345434e-05
-1.75564213780253e-05
-1.04559843098694e-05
-4.24342203860037e-05
-2.97290152768913e-05
-1.31645483932685e-05
-3.76585686340696e-05
-2.48264693037239e-05
-3.31766715480527e-05
-1.88070194115261e-05
-2.25895853158413e-05
-4.44661851260914e-05
-1.73193790567308e-05
-3.14847412910304e-05
-3.40790756157307e-05
-6.84075818388845e-05
-3.73376957679238e-05
-3.16995915907006e-05
-2.03256323096419e-05
-1.32957635225626e-05
-4.76992514188857e-05
8.86526726197103e-06
-3.7911912825213e-05
-1.04096182247958e-05
-4.46308089981558e-06
-4.1717467167267e-05
-1.80521662580231e-05
-2.65997528624024e-05
-3.91588130935661e-05
-3.93371663813459e-05
-2.84213260573811e-05
-2.90518100358571e-05
-4.4614384130909e-05
-4.27353113385058e-05
-2.61094672041197e-05
-2.45984549450057e-05
-4.5747682164872e-05
-3.03547851478942e-05
-4.03996233127633e-05
-2.42488439788334e-06
-3.28247808986413e-05
-4.00147529049611e-05
-1.88054674024024e-05
-2.33932604547499e-05
-9.38526487561013e-06
5.99620550960305e-06
-3.57563645192422e-05
-4.61669361844531e-05
-4.47535226295481e-05
-3.42902946490303e-05
-2.87061566564805e-05
-3.70794860499177e-05
-3.15204545203661e-05
-3.85992723573463e-06
-2.43363172077347e-05
-1.37438675208478e-05
-1.84357739959599e-05
-4.73214365025502e-05
-1.79461686371399e-05
-3.5383082479726e-05
-2.26286173478256e-05
-5.50110106136694e-05
-4.62524657902315e-05
-3.65837936670509e-05
-5.36028329687455e-05
-2.35122296533033e-05
-2.34823331747955e-05
-2.52118363731739e-05
-2.0701219098289e-05
-2.65587311491645e-05
-2.23921307982312e-05
-2.14132331214999e-05
-1.92623216838997e-05
-2.03133944220215e-05
-4.41206777829006e-05
-3.17827281749103e-05
-2.59594929028396e-05
-3.58748002654589e-05
-3.49689497543114e-06
-3.69084991097207e-05
-1.44862807991751e-05
-2.06274241938454e-05
-1.88215907441601e-05
-5.05190446597917e-05
-4.33262573865367e-05
-4.73869042477297e-06
-4.11355022333687e-05
-3.57715549010478e-05
-4.60420870942106e-05
-3.77453829844068e-05
-2.94614252111369e-05
-2.77750753661773e-05
-6.28363399680883e-06
-1.38532112311061e-05
-3.83834118545809e-05
-5.7672187529184e-05
-1.86616046583985e-05
-2.58492670549977e-05
-6.29669073585582e-05
-1.54368209979491e-05
-7.70560437079577e-06
-2.55629391137016e-05
-2.73930643230957e-05
-4.38467667572576e-05
-2.00896585778778e-05
-5.56389373172746e-05
-2.38715029626857e-05
-3.89008556118162e-05
-1.46555305874978e-05
-1.86553441440987e-05
-4.42177280861151e-05
-5.02675822603452e-05
-5.15094564813414e-05
-3.93659474224489e-05
-1.3938345087397e-05
-3.61910626708274e-05
-9.44660838215703e-06
-1.86672003637168e-05
-1.92018650331215e-05
-1.24256221233236e-05
-1.61568630553682e-05
-4.47951888726592e-05
-5.16862266070494e-05
-5.13637083048196e-05
-6.45707853024423e-06
-2.28980047713422e-05
3.02309532249536e-06
-3.00985277447761e-05
-4.89007517470765e-05
-6.76540262938987e-05
-4.1737255760632e-05
1.02049075084658e-06
-2.60785213008044e-05
-2.83820372669255e-05
-2.60642354875476e-05
-3.50227396547031e-05
-3.97360235419061e-05
-2.04951279441267e-05
-3.51980081475101e-05
-5.30260372501732e-05
-2.51250163018598e-05
-2.64275071658071e-05
-2.32148027260011e-05
-3.16070030585865e-05
-4.51243668300004e-05
-3.00388497333579e-05
-2.28722200049247e-05
-1.25144111482948e-05
-3.90464177293855e-05
-1.79264102389008e-05
-2.26252679342413e-05
7.00167410587593e-08
-3.53692442121349e-05
-3.08182579764372e-05
-1.31575534092003e-05
-1.20967341204971e-05
-5.8232284074696e-06
-3.18318435057713e-05
-3.3471702752223e-05
-2.09077839392912e-05
-2.25418708224115e-05
-2.68972513761818e-05
-3.73104258410442e-05
-4.59619418484053e-06
-2.16718734736324e-05
-9.13794108068693e-06
-3.91071106942047e-05
-5.10471448176889e-05
-1.29118536527753e-05
-5.69321564741876e-05
3.29224717484766e-07
-1.71599859120056e-05
-4.77177659401702e-05
-2.87998599601642e-05
-9.8605842354138e-06
-4.28939067494855e-05
-3.95100384733118e-05
-2.25105576605149e-05
-1.54097939214279e-05
-2.00825518303595e-05
-1.20301483507929e-05
-9.80331195601766e-06
-1.92935833626558e-05
-2.26790749965215e-06
-2.47121308518621e-05
-1.50864818902558e-05
-3.38486511499506e-05
-2.56282179398328e-05
-3.22737112026759e-05
-1.38655786142703e-05
-1.07175320575706e-05
-4.55358089442226e-05
-2.46828207807533e-05
-4.35755165960946e-05
-1.21327811310303e-05
-5.71103535324729e-05
-3.98601226869675e-05
-2.87272900578615e-05
-2.92972331248536e-05
-3.80676410437759e-05
-1.29613301510994e-05
-1.14702019244722e-05
-4.09577352390478e-05
-1.33748149668577e-05
-4.41366105769347e-05
-2.61741326581309e-05
-5.9600892625304e-08
-2.40569434780514e-05
-2.20992813827485e-05
-3.43893639724295e-05
5.35722742369366e-06
-8.63533187685314e-06
-1.62280195160579e-05
-1.875068950125e-05
-1.0187230070757e-05
1.15146090303895e-05
-3.21262113437079e-05
-3.6582987246224e-05
-4.44901028797427e-05
-4.05751700694028e-05
-3.51657628033736e-05
-5.59532570610193e-05
-9.36939936416521e-06
-2.73363346041763e-05
-3.2985464851252e-06
-4.02464799107444e-06
-2.44895297607996e-05
-7.72393945119872e-06
-2.36871178078053e-05
-1.04216868012883e-05
-2.93551995473597e-05
-1.52442085595051e-05
5.65359100384854e-07
1.20410283775755e-05
-2.04962206754619e-05
-2.40140108459481e-05
-4.86527775976924e-05
-5.38997698406684e-05
-1.02478766214653e-05
-8.61155471734717e-06
-3.5415731691497e-05
-6.01223183865968e-06
-2.48328250830665e-05
-1.62728401566771e-05
-1.94316756379105e-05
-4.08860608181319e-05
2.01212008983425e-06
-5.82734589302961e-05
-1.46640896152098e-05
-7.42190382131242e-06
-4.57427193782761e-05
-1.97542366161533e-05
-3.08263525836261e-05
-1.73004771743296e-05
-2.25486479501081e-05
-1.83119057210431e-05
-1.42164382413372e-05
-4.05729212578586e-05
-2.18544646451364e-05
-1.6742763686656e-05
-2.46465258220697e-05
-3.62177753491351e-05
-5.41055665758953e-05
-4.12540492141336e-05
-1.96379668747291e-05
-3.40953969589302e-05
-2.08813060198067e-05
-3.6387995564439e-05
-1.43098999389945e-05
-6.4504716358367e-05
-4.07708748478673e-05
-2.00550752187528e-05
-1.47648919412138e-05
-5.35869265301134e-05
-1.76717595610724e-05
-4.39382522187424e-05
-3.97634863226471e-05
-4.05514398846637e-05
-3.61833900925994e-05
-2.81199817037091e-05
-4.78559659164885e-05
-3.94687033530536e-05
-3.13348322022508e-05
-3.05787292710966e-05
-7.67720524495099e-05
-2.48323035796459e-05
-3.88235434972669e-05
3.08953078552085e-07
-5.13226420466419e-05
-5.58614835051933e-05
-3.39923650954754e-05
-1.56001472468789e-05
-3.72362064461749e-05
-7.13024471672062e-06
-3.94801438854161e-05
-3.59473849132658e-05
-4.5264000716571e-05
-2.54115328794352e-05
-2.5363686204378e-06
-2.56443981941491e-05
-5.47507395664215e-05
-2.22195488861798e-05
-3.24894789972449e-05
-7.05766167367272e-06
-4.23525812479795e-05
-1.65711285265499e-05
-2.15466979774428e-05
-2.97301672476168e-05
-2.46255823051617e-05
-7.64019038627163e-06
-2.46306538314297e-05
-3.05526244591963e-05
-3.81936884927028e-05
-1.40130198017125e-05
-1.92767331297957e-05
-1.88432194823047e-05
-6.34326251833567e-05
-2.68341753181443e-06
-6.2995263344336e-06
-4.22618107230758e-05
-3.37384497517635e-05
-7.14732432847987e-06
-1.24105327704453e-05
-1.25963057730724e-05
-3.50041796177136e-05
-1.60137432852798e-05
-2.97014165609862e-05
-5.33240883387432e-05
-9.96397021397831e-06
-7.83967698761697e-06
-5.3050196267083e-05
-7.37860402904937e-06
-2.57572397629735e-05
-3.22293689856542e-05
-2.17324220390195e-05
-3.41983510714557e-05
-1.5988863147984e-05
-3.42314679265005e-05
-2.26965160395809e-05
-3.47636887760618e-05
-4.4393525644732e-05
-4.31038655875656e-05
-4.44062817365644e-05
-2.60998815853605e-05
-5.90366721015815e-06
-1.12901973010499e-05
-3.45068838147124e-05
-6.52493960960547e-05
-4.71878736494919e-05
-3.38401419090871e-05
-8.48417733362552e-06
-1.10010621591277e-05
-3.08810712161351e-05
5.95130833010486e-06
-3.58179247797475e-05
-5.49018713488476e-05
-2.54003458706196e-05
-3.8428867602668e-05
-6.26788398530734e-06
-9.3964945466956e-06
-3.31142357614771e-05
-2.08555653847447e-05
-1.44249792954106e-05
-4.03366372617234e-05
-3.51291232542627e-05
-2.59694912990589e-05
-1.44245375499384e-05
-2.38599312762652e-05
-1.6304312764278e-05
-1.64475661143677e-05
-5.38275144592654e-05
-4.29002608972733e-05
-1.69389552766602e-05
-2.58174076250913e-05
-1.27789741315048e-05
-2.02765038029341e-05
-2.91078247320269e-05
-2.85260310839767e-05
-3.75248009378635e-05
-3.449667461689e-05
-3.275821006881e-05
6.76374244662123e-06
-1.28950120967699e-05
1.77212569423999e-07
-1.2715608504499e-05
-7.8923951253529e-06
-2.98453063903677e-05
-3.22403529567809e-05
-1.41871903009102e-05
-2.23870878369861e-05
-3.69812805649159e-05
-5.45366426281189e-05
-2.75842646079664e-05
-7.21974069831979e-06
-2.13742373743979e-05
-2.84422488984193e-05
-3.11365115325214e-05
6.10118168606702e-06
-3.35448899044446e-05
-2.27098603219032e-05
-2.90293437679921e-05
-2.20523657625483e-05
-1.40044675178894e-05
-6.19809550828247e-06
-4.97626908786645e-05
1.57886280337559e-05
-4.99227899995957e-05
-2.94109158285739e-05
-3.84025442898907e-05
-4.45492632826934e-05
-3.72484255657312e-05
-4.49663722429257e-05
-3.10129638912336e-05
-9.75659763816696e-08
-3.28840890041727e-05
-2.89151247599263e-05
6.06744159863623e-06
-3.6347858359025e-05
-4.04296339455762e-05
-5.69304793511641e-06
-3.01827181785559e-05
-3.16401711408368e-05
-2.73308160475628e-05
-6.84217501639435e-05
-4.66564078646025e-05
-1.30736031096636e-05
-3.0944753168014e-05
-2.19732214034674e-05
-4.28980072861444e-05
-4.27868017043885e-05
-5.87055264923507e-05
-3.93809215167113e-05
-1.70771333376479e-05
-3.58065801331196e-05
-2.08931697680872e-05
-2.34986543865816e-05
-2.16585727954699e-05
-2.27087656632431e-05
1.45988479122713e-05
-5.27202662975853e-05
-2.445962714089e-05
-2.30308289961682e-05
-1.12853419010712e-05
-2.94218952765817e-05
-2.87629485094703e-05
-2.38087744150205e-05
-2.23225519763235e-05
-3.99746629884369e-05
-3.83826697005328e-05
-1.05213642391721e-06
-1.17251499491693e-06
-4.60483855963567e-06
-2.74115320106389e-05
-3.57838575036471e-05
-4.67828555389252e-05
-4.04748554588436e-05
-2.26833253615889e-05
-1.74850191432057e-05
-5.00368624965371e-05
-1.0398904161017e-05
-1.74726137547968e-05
-3.71816184332336e-05
-3.4321750937891e-05
-4.19734826063243e-05
-3.14102993646132e-05
-3.17442958184591e-05
-3.39394237631991e-05
-1.11613277554071e-05
-3.42750779262793e-06
-2.43744348398097e-05
-5.4748879576088e-05
-1.89232285536687e-05
-1.48493081093214e-05
-1.59236443657472e-05
5.35686617160303e-06
-3.25814091560296e-05
-2.80831965028745e-05
-3.54777864168438e-06
-3.09175722785088e-05
-5.17482036258245e-05
-3.64635451458633e-05
-3.14685674409672e-05
-8.58583990248413e-07
-3.14359976605757e-05
-3.57453892730356e-05
-2.32345590422918e-05
-3.25145056462958e-05
-3.30094345741335e-05
-1.43582452389981e-05
-4.99970522459576e-06
-2.41171076382297e-05
-5.33833532970934e-06
-3.27233414900791e-05
-3.05169218112812e-05
2.74451629365713e-05
-1.40915676285133e-06
-1.32883803437687e-05
-6.38857439858175e-05
-2.03358366077116e-05
-2.54614372678252e-05
-3.84758842826243e-05
-2.9966523785045e-05
-3.15950544684011e-05
-3.51797684815979e-05
-4.09834256860627e-05
-2.82935061125893e-05
-1.27517719972043e-05
-6.26337477587018e-06
-3.44235516788719e-05
-6.14376262585649e-05
-2.88867024204969e-05
-2.79574661767359e-05
-1.32242160907793e-05
-3.62582105152838e-07
-6.92136143181495e-06
-4.44652383692145e-05
-1.06132217296379e-05
-1.33782517480626e-05
-1.66887492515917e-05
-1.41604001615687e-05
-3.70940099827446e-05
-5.3100217193995e-05
-3.12814332372676e-05
-4.09098991946986e-05
-2.8934342939748e-05
1.25180225442624e-06
-1.04308074983783e-05
-6.53151047949667e-06
-5.4350073999838e-05
-6.20922278776264e-05
-3.8041413818053e-05
-3.67581279354846e-05
-2.61781164863936e-05
-2.29013064102613e-07
-5.388622214029e-06
9.06927831768795e-06
-2.86676558743121e-05
-3.45089342709932e-05
-4.83245550552488e-05
-4.78769321252662e-05
-3.79344692282418e-06
-3.13259325861128e-05
-2.31814919053079e-05
-1.75403256509385e-05
-2.49166813452572e-05
-5.50338503050602e-05
-3.24948378813613e-05
-2.06947316138714e-05
-1.56758701779671e-05
-1.83129747797601e-05
-1.76687743579483e-05
-2.13481916693108e-05
-4.45664139413126e-05
-5.9202472618936e-05
6.36228893251246e-06
-6.25827739919117e-05
-2.06037433396418e-05
-2.42657801279213e-05
-4.24523564718338e-05
-1.46083497003078e-05
-4.33209838120965e-05
-1.19741173001377e-05
-2.1069607206725e-05
-6.92183626589768e-05
-1.45611604810149e-05
-1.3938770068459e-05
-3.80785416522958e-05
-4.06217240456263e-05
-2.94761139441529e-05
-3.88252318327373e-05
-2.3390519197373e-05
-5.10849211556563e-05
-7.76725335450837e-06
-2.65750656484776e-05
-1.28643484951392e-05
-1.88381616316199e-05
-3.94640617602017e-05
-2.34086007989957e-05
-3.20846778018716e-07
-4.44402138771306e-05
1.3188328424462e-05
-4.64056789665732e-05
-2.96397762865678e-05
-2.36762235848472e-05
-1.07420150706764e-05
-2.3897752452715e-05
-4.58809675933782e-05
-2.97849518059547e-05
-4.78196204637997e-05
-4.30252965006106e-06
-4.44977802550053e-05
-2.86118809276741e-05
6.36853433006181e-06
-1.91198722403838e-05
-2.27882762374234e-05
-3.42482427377162e-05
-3.86339093295288e-05
-6.07759591025142e-05
-3.54943410842805e-05
-2.309730052298e-05
-3.80171177131475e-05
-5.93694703784132e-05
-1.99346785745242e-05
-1.92780065122505e-05
-1.84121275797658e-05
-3.58525845483198e-05
1.48945950704275e-06
-2.81612694789239e-05
8.62734513698353e-06
-1.80722552410613e-05
-1.70334126704758e-05
-3.66311885027342e-05
-3.24284284483275e-05
-4.14465329417065e-05
-3.82304455016688e-05
4.23772854002665e-06
-3.11840519478923e-05
-2.60591587362161e-05
-2.35229869086413e-05
-4.2560836615635e-05
-3.87520472328254e-05
-2.17873119969918e-06
-1.94792321292776e-05
-2.2529913437173e-06
-2.73101957016202e-05
-3.29400875090656e-05
-3.85527161565378e-05
-1.81276950176282e-05
-2.14404781918095e-05
-2.7493253541839e-05
-2.1823402375282e-05
5.55290603081386e-06
-1.19765272925273e-05
-3.40071319086446e-05
-2.89417370554596e-05
-3.63909267452863e-05
-1.21996026367567e-05
-1.52324428525891e-05
-1.19830696140578e-05
-1.97522129482913e-06
-2.05764582063315e-05
-7.39515390894127e-06
-2.35736429891718e-05
-5.13797448609337e-05
-1.66234368222725e-05
-3.01879655111355e-05
-4.42756468742077e-05
-4.88630528135994e-05
-4.86688060418602e-05
-2.35666258584833e-05
-5.59128410057473e-05
-4.12247909857981e-05
-1.72637119965085e-05
-3.167280766042e-05
-7.63837258990335e-06
-6.01709343748487e-05
-1.93073765112555e-05
-9.92896485286876e-06
-4.98950387094447e-06
-2.37613144982145e-05
-3.76678665311739e-05
-4.60001831070884e-05
-2.11400594165838e-05
-1.17348538350981e-05
-1.59979204175167e-05
-3.74407882436043e-05
-7.78627908763299e-06
3.74034369468598e-06
9.88382324936209e-06
-2.46093207568158e-05
-3.61802093270246e-05
-3.08652031168364e-05
-2.47295999057065e-05
-4.70296052723653e-05
-2.81027686597292e-05
-2.91937435951404e-05
-4.77875199558042e-05
-3.32876458742219e-05
-4.32236530034103e-05
-4.29912344052856e-05
-2.91490405234682e-05
-1.68610583170477e-06
-6.2758433424131e-05
-5.28989099881728e-05
-1.94677510736661e-05
-2.6161370902571e-05
-3.54641022366489e-05
-4.65282344258625e-05
-1.81291108555286e-05
-3.00271594959532e-05
-4.03009851171011e-05
-2.73282363098899e-05
-1.52870692119056e-05
-5.42268762608201e-05
-1.27857801629432e-05
-4.21311542366052e-05
-4.70028100915433e-05
-4.3878580810418e-05
-2.19747678487208e-05
-3.87887714260579e-05
6.96950308540116e-06
-2.48286015635252e-05
-1.51992999256584e-05
-4.17817252494935e-05
-2.45603774445641e-05
-4.47426968250612e-07
-2.05121455165348e-05
-3.57506168502935e-05
-6.09591515390118e-05
4.80158643881825e-06
-2.62912364086063e-05
1.05616212109414e-05
-5.57490135032468e-05
-3.62863848277564e-05
-2.05908189673119e-05
-1.24926565116513e-05
-2.38888989463067e-05
-2.16888724862964e-05
-3.97671904492526e-05
2.80387163688472e-06
-1.7994201360077e-05
-1.72099232182812e-05
-5.29056216052841e-05
-3.85861394961364e-05
-2.44363848883831e-05
-7.59519299874594e-05
-2.91878821291063e-05
-3.84935283013113e-05
-2.53615460677125e-05
-2.8548853823428e-05
-1.11655456163684e-05
-3.70326487488191e-05
-1.77870631787456e-05
-1.6922733574534e-05
-8.96176630159447e-06
1.0438156505028e-05
-2.15430742917575e-05
-4.96190017828332e-05
-7.20733841422494e-05
-1.97679961816025e-05
-1.83698025753146e-05
-3.5939999129846e-05
-2.74364963662959e-05
-4.80642851359276e-06
-1.94103779071798e-05
-2.31268951996375e-05
-4.13020696384549e-05
-4.47004044391134e-05
-5.15856345205377e-05
-5.15669160481665e-05
-5.07905060217555e-05
-1.57283197908299e-05
-3.20207103480725e-05
-4.291439856225e-05
-3.56897804401894e-05
-1.89205914289202e-05
-2.27620785483316e-05
-4.06080817838486e-05
-4.35543580175498e-05
1.55622140679343e-05
-2.79627199331287e-05
-1.67937649430407e-05
-2.64458969029509e-05
-3.04756296531103e-05
-2.89229179458126e-05
-3.98254843572649e-05
-4.40204564506555e-05
-2.08665708730117e-05
-4.12178576711599e-05
-2.68539280323242e-05
-3.2198531307515e-05
-2.03537195278224e-05
-5.82805758462841e-05
-4.32946092897845e-05
-2.84251221459355e-05
-3.78705188542695e-05
-3.85205552188354e-05
-4.46472887291809e-06
-1.79833512866757e-05
2.49124134256545e-07
-3.26337918541859e-05
-4.03920439586769e-05
-4.71344102129726e-05
-3.14654205964877e-05
-3.06646883424136e-05
-3.3386607470436e-05
-3.84060536306445e-05
-3.60596494423603e-05
-2.38690681332951e-05
-1.82554534856602e-05
-4.91999878495995e-05
-3.09735016992966e-05
-2.22459403094125e-05
-3.76166542035528e-05
-2.023090441734e-05
-3.05988156643402e-05
-3.75623604029899e-05
-2.88008226921661e-05
-1.46284910508532e-05
6.68915446832255e-06
-2.70039279197079e-05
-3.38417183333888e-05
-2.70785769209364e-05
-5.20415024629326e-05
-3.31779309423146e-05
-2.04311076920088e-05
-3.14308406057055e-05
-1.83268820571023e-05
-6.41802395317507e-05
-3.75885071144663e-05
-3.01106424103755e-05
-3.12016800400248e-05
-2.12907168556164e-05
-3.58932031734828e-05
9.22699033181294e-07
-3.96583718241412e-05
-5.39237859030849e-05
-3.4901999556934e-05
-5.76176443341668e-05
-2.35677003479719e-05
-3.93644621898501e-05
-5.25384045547813e-05
-4.16175686918784e-05
-5.13416639790688e-05
-3.77981331582751e-05
-2.96768596898492e-05
-3.30937204939868e-05
-2.68438307303428e-05
-4.10659251111632e-05
-1.86098139858601e-05
-2.06030411448656e-05
-1.3186967989892e-05
-4.36617829854464e-05
3.60875675379276e-06
-2.90104936569007e-05
-2.0207074288082e-05
-1.16693840565789e-05
-2.26559002128189e-05
-4.28408693844996e-05
-2.11883889304002e-05
-7.63025007943651e-06
-1.80230174826913e-05
-3.87863937880668e-05
-2.25558681949816e-05
-1.52927040332592e-05
-2.68212479513417e-06
-4.78026119845195e-05
-4.45294134605869e-05
-3.44137232644916e-05
-3.75827892814381e-05
-2.43302230279013e-05
-1.63837038789716e-05
-2.80350910788486e-05
-1.6237992042006e-05
-8.84216846051696e-06
-2.02976676692592e-05
-2.49298126944159e-05
-3.38937599112838e-05
-3.00416242593625e-05
-4.86363454159906e-05
-3.44522224339155e-05
-3.77914338514904e-06
-7.65019812450332e-05
-4.33083003567339e-06
-2.66106557340473e-05
-3.28813386695758e-05
-2.73693588338515e-05
-2.83661926814878e-05
-1.73583391312551e-05
-2.75936597943245e-05
-2.710564367725e-06
-2.38965929621175e-05
-1.06380740235662e-05
-3.41319674461888e-05
-2.6570819894129e-05
-4.17080913672549e-05
-4.41382314766479e-05
-4.01527306803824e-05
-3.63323309236569e-05
2.66745586993524e-06
-2.56662951647298e-05
-3.76418696637816e-05
-3.25504875332921e-05
-4.1093736956036e-05
-2.38712538224889e-05
-1.72065994088738e-05
-2.19056867750036e-06
-3.66952981688903e-05
-4.39415956462786e-05
-1.04804428696151e-05
-4.84323836661411e-05
-3.26637489698786e-05
-4.67427197031485e-06
-2.47433488298576e-06
-2.68095262252059e-05
-3.52201866827534e-05
1.13547538395651e-06
-3.68959302382168e-05
-5.75219709738819e-05
-9.79135755447531e-06
-1.86345983506637e-05
-4.84234243327297e-06
-4.29493047206457e-05
-4.28727920560517e-05
-3.34064066750669e-05
-1.31756934632642e-05
-6.78953855203806e-06
-1.12172433030944e-05
-3.80472611049696e-05
-6.37071698125101e-05
-2.43733975185159e-05
-6.24314726579564e-05
-3.00496483402179e-05
-1.59750606446919e-05
-4.90762855886538e-05
-4.43172569730966e-05
-2.25668707767688e-05
-5.03741380401179e-05
-2.29979051587252e-05
-3.3417617334067e-05
-1.60624233268484e-05
-2.95011936947217e-05
-6.70016297715692e-06
-5.40757193803772e-05
-3.47343863840238e-05
-2.8600187326638e-05
-1.24398195180116e-05
-1.38459866135224e-05
-3.04606679866451e-05
-5.32275960630039e-06
-3.41338134022497e-05
-4.35434729418322e-05
-2.17851376249212e-05
-7.57773702957874e-06
-2.50204092106126e-05
-1.57536218318869e-05
-2.98128205258031e-05
-1.63131043483015e-05
-1.80468177757127e-05
-2.30582562477318e-05
-1.67920617493794e-05
-2.10253697720249e-05
-4.93607761876523e-05
-4.20180121631423e-05
-3.18084467663404e-05
-2.21270481528549e-05
-7.47706639532523e-05
-1.78335336539206e-05
-7.49393178150391e-06
-3.19666259095196e-05
-1.70609490129783e-05
-5.11785348081442e-05
-9.55960964280143e-06
-2.57234019050576e-05
-2.81353531645812e-05
-5.05580389933696e-05
-1.73522064719161e-05
-4.54649403134626e-05
-3.90686589522092e-05
-2.82681657558858e-05
-2.96781394452931e-05
-3.79805014473625e-05
-6.0896294244454e-05
-7.53230094277932e-07
-3.90811068374772e-05
-3.70685217973101e-05
-1.72406551248883e-05
-2.82340524865971e-05
-5.6501598071312e-05
-2.59869787340378e-05
-1.43880044851685e-05
-4.35455296006339e-05
-3.14150502418883e-05
3.22358753894979e-06
3.37315547480729e-06
-8.39942288450338e-05
-1.24987462810341e-05
-4.70868511187186e-05
-5.58659505073476e-05
-6.22841095840031e-05
-2.98241877628043e-05
-6.17057541890606e-05
-3.02556343622298e-05
-2.4484659193773e-05
-3.70940389190773e-05
-1.03796335613444e-06
-2.93613533656336e-05
-9.71545319032348e-06
-2.34560703694122e-05
-3.19609647016653e-05
-3.49180189874029e-05
-6.9724959708599e-05
-5.16442013738462e-05
-4.68863251068322e-05
-4.96146806313427e-05
-1.51555237611649e-05
-3.1740558807046e-05
6.54589677470169e-06
-6.45089369861037e-05
-3.91836000705603e-05
-3.09262636245599e-05
-3.24985739759089e-05
-1.39059167016124e-05
-2.58061087196767e-05
-7.05332925249826e-06
-4.99330904051095e-05
-1.78358916151935e-05
-6.56442972806758e-06
-1.76030484030742e-05
-1.1004127837021e-05
-4.6077708842191e-05
-4.60475263707301e-05
-3.91953583197088e-05
-4.52514179942923e-05
-6.70551213955016e-05
7.90043288952224e-07
-2.99918162099895e-05
-2.97378100935134e-05
-3.35174421176479e-05
-2.18552066531756e-05
-3.87032481636194e-05
-5.2885762314776e-06
-4.17212475951149e-05
-1.61961264061029e-05
7.9437139354003e-07
-4.17626984985966e-05
-5.82301984968364e-05
-2.82519401290627e-05
-2.31364050561649e-05
-4.95021966446314e-05
-2.68319120236882e-05
-1.85904138498718e-05
-3.89451881622333e-05
-1.67020993158101e-05
-2.4496310687341e-05
-4.35285667863403e-05
2.75116178577542e-05
-3.0231537544235e-05
-5.47695220768277e-05
-2.53393834653774e-05
-2.80916726351511e-05
-5.25322416032178e-06
-4.09139218034629e-05
-3.40458158759008e-05
1.37991702312308e-05
-2.286390617071e-05
5.10919755733279e-06
-3.32247961708301e-05
-4.81015665511394e-05
-5.26572087314048e-05
-2.76977429308901e-05
-5.30099828296662e-05
-3.94125088625052e-05
-1.89052393723331e-05
-1.98784255307965e-05
-6.23460517749948e-06
-2.58683369345921e-05
-3.43263632289402e-05
-2.82636517772425e-05
-4.22005012587565e-05
4.82539870334231e-06
-1.1588650247324e-05
-1.46280184250693e-05
-1.3970068133213e-05
-4.26812475458121e-05
-1.12882927573464e-05
-2.40237881950763e-05
-1.02013552087115e-06
-3.13016769278963e-05
-2.48151295236849e-05
-3.55441458224633e-05
-3.00482691849104e-05
9.70726607014295e-08
-4.34107067786486e-05
-3.2962201390401e-05
-4.18899718420174e-05
-4.69644522622951e-05
-5.34475359027913e-05
-2.1082403041379e-05
-5.06509472912913e-05
-3.229986469807e-05
-2.66431980491285e-05
-1.43731658573383e-05
-1.96160060688086e-05
-3.69663739211628e-05
-1.58324204978446e-05
-3.66546302300511e-05
3.80401868048901e-06
-3.89774622825724e-05
-4.725356338731e-05
-1.9376587394944e-05
-2.47068627577232e-05
-3.6328326304179e-05
-1.98771329171694e-06
-1.59753801186005e-05
-3.89189011625521e-05
-3.86888951339161e-05
-4.21448930948213e-05
-8.50755627822267e-06
-1.65830397091022e-05
-3.06580245698132e-05
-4.72078389127184e-05
-9.80775635774562e-06
-3.81978655722349e-05
-2.74518757991008e-05
-2.1549396921317e-06
-1.69619225991298e-05
-3.38289941233234e-05
-2.94659013587366e-05
-3.11381219136907e-05
5.77633117267569e-06
-3.69207722806463e-06
-4.92167067138158e-05
-1.23931874934363e-05
-2.07000236991197e-05
-1.28106339175229e-05
-3.80147064182765e-05
-2.84038087907223e-05
-3.42470155260551e-05
-1.15240715730051e-05
-2.96543581214332e-05
-7.04456339392818e-06
-4.59744321337792e-06
-3.86431800318137e-05
-4.60862625050979e-05
-1.59977628945915e-05
-2.67813936235738e-05
-3.6795804036103e-05
-2.38841292942252e-06
-1.21849047941762e-05
-1.88039021806885e-05
-6.83348909264619e-06
-2.60307564483981e-05
-3.98133272751866e-05
-3.15486222093009e-05
-1.35248336335041e-05
-1.25497630950855e-05
-4.67542665083697e-05
-3.57303642971545e-05
-5.25285349625769e-05
-3.348943940314e-05
-5.03525960223289e-05
-4.1352269584841e-05
-1.54097013641206e-05
-2.10380237898258e-05
-2.99708394024606e-06
-2.35817192374569e-05
-2.55490839592655e-05
-5.87310541665935e-05
-2.39517033451008e-05
-1.07093166199178e-05
-3.16515447024864e-05
-2.4037129827637e-05
-8.30917907581456e-06
-2.64944552038669e-05
-5.79347132006797e-05
-5.35726405556436e-05
-5.29616617821911e-05
-4.81926027181285e-05
-3.82206365012154e-05
-7.58742861992847e-06
-3.84915445464378e-06
-2.1524230158849e-05
-1.76764263566693e-05
-1.02668956795623e-05
-2.56149891455545e-05
1.38814467913098e-05
-1.418922210322e-05
-3.79464821935894e-05
-3.81181404889635e-05
-4.68174560091456e-05
-3.10756143624476e-05
-2.13134263580286e-05
-2.71091550541592e-05
-6.71590355240912e-06
-3.92032280285037e-05
-3.52017147492817e-05
-1.68988493151408e-05
-8.82911568375654e-06
-1.27718110207926e-05
-1.99717606874391e-05
-3.16540908932029e-05
-3.78823738630527e-06
-4.19921595555369e-05
-4.31613136217602e-05
-2.64597846304711e-05
-2.92067185988242e-05
-1.637210334216e-05
-3.51969787184741e-05
-1.99694224084435e-05
9.57673646079323e-07
-3.97517093911751e-05
-1.65972950663854e-06
-5.95954383919148e-05
-7.66046167685565e-06
-2.99438177477346e-05
-2.71392436337282e-05
-6.07093266592946e-05
-1.049172224114e-06
-3.21175204515931e-05
-3.25992332675657e-05
-3.31198011423381e-05
-3.67182470484986e-05
-2.12211293009508e-05
-4.074367851761e-05
-1.60908682827003e-05
-5.78219522063263e-06
-1.37604395784477e-05
-5.13335879763934e-05
-3.2013776952776e-05
-2.58752461396782e-05
-5.56092391172332e-05
-3.52109295690735e-05
-4.58779459561333e-05
-1.4344785177785e-05
-2.93631049262372e-05
-6.21157332331881e-06
-3.83442855263188e-05
-2.96436242188962e-05
-3.00864202776481e-05
3.95148708545615e-07
3.77749070162047e-06
-1.86440348554804e-05
-2.16755627030036e-05
-3.78086221735856e-05
-3.05539788261275e-05
-1.33470922592739e-05
-4.41287762603001e-05
-1.18211087775941e-05
-4.80171529083532e-05
-2.24761339599408e-05
-1.2086054064883e-05
-2.12953273975975e-05
-5.34571848555132e-05
-1.97901413549608e-05
-5.41236965464663e-05
-7.54058406561734e-06
-1.8719036527323e-05
-1.42628297636048e-05
-5.83100897207765e-05
-4.30167181981202e-05
-1.07974547858097e-05
-4.25117012761101e-05
-9.27305299060225e-06
-3.46898691013575e-05
-2.35865328014954e-05
-3.08512008852743e-05
-2.49977114536055e-05
-7.6865180766038e-06
-3.26142505863856e-05
-7.87737277607713e-06
-3.19127427215658e-05
-5.01210795810338e-05
-3.20644908069481e-05
-3.54483669776207e-05
-4.64174147703999e-05
-4.1007976430339e-05
-7.66121987907397e-06
-2.41120546617898e-05
-3.89112434596834e-05
-3.74107980189069e-05
-2.69394110861307e-05
-3.26906873048197e-05
-4.25290926717564e-05
-3.52432459754204e-06
-2.8070244695192e-05
-4.50590921566517e-05
-2.55852168721876e-05
-1.35606048951654e-05
-2.84911508904099e-05
-4.75531248472988e-05
-4.27131785102714e-05
-6.45611771574929e-06
-2.57110648877389e-05
-2.97611997294552e-05
-4.12833576364121e-05
-8.07116627601538e-06
-2.47220333872069e-05
-1.86710176787107e-05
-3.91200642107794e-05
-4.35272666498619e-05
-2.8243085483474e-05
-2.24645126920156e-05
-1.83726493090977e-05
-3.44728973868594e-05
-3.24343384281229e-05
-4.57572199936083e-05
-1.8520838946473e-05
-2.45036986903715e-05
-3.27089284751262e-05
-3.25601877117262e-05
-1.70334985864014e-05
-3.47306423924617e-05
-2.28433454561251e-05
-2.49669456649382e-05
-2.84278089413957e-05
-4.20615374963058e-05
-2.51938785409956e-05
-2.04523711499268e-05
-1.1343141345133e-05
-3.79852266031008e-05
-3.71113282763782e-05
-4.39678955780031e-05
-6.10194842354442e-05
-2.57897482553105e-05
-3.87117217499941e-05
-2.45280016202076e-05
-2.87725382274646e-05
-3.14607832496718e-05
-3.32229983277689e-05
-1.48948596245896e-05
-1.2054892356145e-05
-6.0434023589842e-05
-2.8702327372126e-05
-1.28983693334173e-05
-2.68462916575096e-05
-3.8365633190133e-05
-4.47483527960092e-05
3.98699973089597e-06
-6.22374776908915e-06
-5.63002031306041e-05
-2.6777474667765e-05
-2.10450028167991e-05
-1.35590530406918e-05
-3.31579660760156e-05
-3.96905776692659e-05
-4.22657881014092e-05
-4.48431481285974e-05
-3.26770146150558e-05
-3.86836944981987e-05
-6.77267876491293e-05
-3.85460336780689e-05
-2.99202170768536e-05
-2.11526157123638e-05
-2.18914850143052e-05
-1.69209382299261e-05
-2.51111758764462e-05
-1.64469832618778e-05
3.11545233581796e-06
-1.03772047955137e-05
-3.89677671256816e-05
-2.76060876411281e-05
-4.56831094646515e-06
-4.53259349143792e-05
-4.1729251936608e-05
-1.22177282449934e-05
-4.57969575449379e-05
-2.31274566090406e-05
-2.57851872995885e-05
-1.61569167826572e-05
-1.30721900797687e-05
-1.79337025866385e-05
-3.92203032501837e-05
-6.42147605308257e-05
-2.74617321592275e-05
-2.16426278998888e-05
-2.21912106609162e-05
-1.91528835077381e-05
-2.13237394366201e-05
-3.69900124179511e-05
-6.01092280893857e-05
-2.06966865817781e-05
-4.88383623314303e-05
-4.37360342991685e-05
-2.81518602204371e-05
-1.46798485054152e-05
-2.77377964512554e-06
-2.57342241032011e-05
-2.90254655952758e-05
-2.57824993889053e-05
-4.929859100026e-05
-2.17891301901773e-05
-3.28264074352178e-05
-3.0645823856417e-05
-3.60132158109846e-05
-9.99760109370528e-06
3.14558242226765e-06
-3.18196177121566e-05
-5.06779779680449e-05
-1.57286107438748e-05
-2.57453436641322e-05
-2.88758941297627e-05
-4.70837845220568e-05
-3.07293856097337e-05
-3.24201171819982e-05
-7.69959777620511e-06
-9.7289017274413e-06
-3.27681492160057e-05
-1.90173243303999e-05
-4.02200012470467e-05
-3.23422403304806e-05
-4.03801026589407e-05
-3.81268112391976e-05
-6.17344448535466e-05
-2.97761101903655e-05
-2.99539251641406e-05
-4.02616851843869e-05
-4.0997268222162e-05
-1.58660286743531e-06
-2.38060595220657e-05
-4.02668419762444e-05
-3.32808079585486e-05
-1.19740981456718e-05
-3.36413632637304e-05
-3.63003660756991e-05
-2.48307089449214e-05
-9.07309875069302e-06
4.1244643116657e-06
-4.18813413483137e-05
-1.2582002305745e-05
-3.31566155596477e-05
-2.69681549362254e-05
-1.35038514241017e-05
-2.34908026601665e-05
-2.60751043438468e-05
-4.41225132373594e-05
-1.40190779500001e-05
-1.63119553300865e-05
-1.71146845504802e-05
-4.42463240977858e-07
-1.8414802638631e-05
-6.34185656116812e-05
-2.26139319904399e-05
-1.77803308487858e-05
-1.6898480283794e-05
-5.29324115773576e-05
-4.03013257575821e-05
-4.2551230633154e-05
-4.09323312576466e-05
-1.83379945295299e-05
-3.91917729631164e-05
-3.16653301725823e-05
-2.47589045406936e-05
-1.41243567736041e-05
-2.38492402608038e-05
-3.97403283099412e-05
-5.27167547457168e-05
-2.48739023982916e-05
-3.14481528514022e-05
-2.96481773430521e-05
-8.25175166987527e-06
-2.51029687798691e-05
-3.21742613853529e-05
-2.67579733385066e-05
-4.6855967129366e-06
-2.16382575200227e-05
-3.45150178166982e-05
-1.19114121281139e-05
-4.19607692984551e-05
-1.76160205015582e-05
-1.73484143325229e-05
-3.5934666376942e-05
-2.95982046727591e-05
-8.69307053957215e-06
-3.831052574081e-05
-2.69703909540308e-05
-3.0497749052227e-05
-6.6483790690276e-05
9.61912929715163e-06
-2.77813096652755e-05
-3.21242674902501e-05
-4.69111371157849e-05
-1.01081715854885e-06
-1.8869851082997e-05
-3.01317938284948e-05
-5.49163182767605e-05
1.19460353871728e-06
-1.66854557362881e-05
-2.70154485834753e-05
-9.79198228646468e-06
-1.89321124651823e-05
-2.93228006179829e-05
-3.79532595156253e-05
-6.48013468960968e-06
-2.19378751367384e-05
-1.61743773274634e-05
-3.3970144153071e-05
-8.24776805666046e-06
-4.65586053346889e-05
-3.2592395097686e-05
-3.36159105721624e-05
-2.47908946168306e-05
-7.23703502889748e-06
-6.44876878802403e-06
-4.38444313806287e-05
-2.62359056058031e-05
-7.23289920628439e-06
-2.89237195454192e-05
-2.55105905850563e-05
-1.44828994510936e-06
3.70540692917865e-06
-3.07282244374551e-05
2.40946079993932e-06
-2.848356080862e-05
-3.40462610426477e-05
-6.26021065617537e-06
-3.70569799233985e-06
-4.38400172792892e-05
-2.75109191243604e-05
-1.90110071376799e-05
-1.26998157901359e-05
-1.64483995113326e-05
-7.53132151476479e-06
-3.86430678073574e-05
-5.73800469629742e-05
-1.99923833740015e-05
-3.55139274596874e-05
-1.91641900465981e-05
-3.85950984823436e-05
-1.43088564664077e-05
-5.37069500078793e-05
-2.52012778266082e-05
-2.53446872131307e-05
-3.78405684239229e-05
-4.25924349308014e-05
-3.49601543625686e-05
-2.2816099365179e-05
-3.80987532136257e-05
-1.32015220447717e-05
-4.30320490230369e-05
-5.85294706457978e-05
-6.26703208947271e-05
-2.72900649826688e-05
-4.13706855356719e-05
-2.45507693165189e-05
-3.44050611617714e-05
-4.00607637212141e-05
-6.29845960859777e-05
-3.21687229128973e-05
-7.75142441739483e-06
-2.89415447804306e-05
-6.98542690277455e-05
-5.72187188798868e-06
-3.55573959244137e-05
-1.66434519055652e-05
-2.26124481922298e-05
-1.74706977952273e-05
-2.91929026593311e-05
-3.40678129718731e-05
-2.10629543627545e-05
-3.26467867602539e-05
-3.07793491128845e-05
-1.61495706978732e-05
-4.0658446618626e-05
-4.24440773996444e-05
-3.08962724343049e-05
-3.15739799004607e-05
-4.28248406098155e-05
-1.9720648809697e-05
-2.50602754906675e-05
-1.56175677710654e-05
-2.06746150224331e-05
-3.52443452925812e-05
-1.80467807493475e-05
-4.70836878362172e-05
-1.65185096039789e-05
-4.96283004515537e-05
-3.51003925686445e-05
-5.47364259354859e-05
-3.06231588420146e-06
-1.64468795999214e-05
-5.4369766138802e-05
-4.35227171619558e-05
-5.81772453167156e-06
-3.17867091796839e-05
-4.25210410450656e-05
-3.80483802050509e-05
-2.84346092326888e-05
-2.59357162821721e-05
-1.25226130199287e-05
-4.63829769908184e-05
-5.07324627949971e-05
-2.3472365624137e-06
-6.86401019396618e-06
-2.33654496706005e-05
-5.63368053590954e-05
-1.02254674194448e-05
-2.85975454998689e-05
-1.84038229632336e-05
-4.47295810363796e-05
-2.84399317612482e-05
-1.66281715354381e-05
-5.51510735190349e-05
-4.65257468474387e-05
-2.78601262707544e-05
-4.06009849113918e-05
-2.39912244033779e-05
-3.98686095674716e-05
-4.76177559753357e-05
-7.76581667907337e-05
-5.9353677531144e-05
-3.08535874046181e-05
-1.66657628040882e-05
-4.65650741392783e-05
-2.38361227162442e-05
-3.94816641754011e-05
-3.93879577418418e-05
-2.99544645493108e-05
-6.73356700588608e-06
-5.34195239071857e-05
-5.09274162060829e-05
-2.16443038197523e-05
-7.67845973255833e-06
-5.60575859122233e-06
-2.11906994177327e-05
-4.86773944237394e-05
-3.17194188364318e-05
-5.00610723107105e-05
-1.39733532717135e-05
-4.41659690511e-05
-2.9628022957816e-05
-1.21124423987623e-05
-1.10525962364708e-05
-3.22832004147928e-05
-1.07195533668768e-05
-5.97051054503191e-06
-4.09975379657817e-05
-1.07114902363963e-05
-3.82619812542394e-05
-2.71433288504022e-05
-3.23408888873743e-06
-3.98456612218569e-05
-2.76684064790145e-05
-5.3511261845666e-05
-5.12998100322928e-05
-2.65773713456031e-05
-2.49964046586114e-05
-3.15777387765236e-05
-3.31793962852475e-05
-1.52747286626368e-05
-2.47067047854505e-05
-5.75140390864586e-06
-2.38866034472207e-05
-6.80396377189883e-06
-1.39806498777113e-05
-1.68005136028298e-05
-2.59751002952073e-05
-3.63103022724434e-05
-2.00462417348854e-05
-1.95580407059611e-05
-1.8200116548237e-05
-4.55037293244803e-05
-1.08264713152843e-05
-1.2667955464692e-05
-5.70077715358072e-05
-2.37966208011172e-05
-2.02865858313493e-05
-1.77221395840379e-05
-2.26641685763336e-05
-6.20373675861763e-05
-2.18095282399888e-05
-6.66970942919861e-05
-2.26831742378222e-05
-4.01669364759703e-05
-3.05390712463099e-05
-5.22935927190144e-05
-2.96279091313591e-05
-5.0020857061677e-05
-7.69200992268322e-06
-2.83055197707874e-06
-5.18783789604434e-05
-2.84175277353664e-05
-1.06684926506111e-05
9.33161139402785e-06
-5.40038985139405e-05
-1.43899288485769e-05
3.30466137788195e-06
-1.25178638776005e-05
-4.4812419916899e-05
-2.97788288790782e-05
-6.26962851003517e-05
-5.59384919792342e-06
-8.73260167451054e-06
-2.99321733952746e-05
-1.76796198056799e-05
-5.38741707300444e-05
-1.59069670124855e-05
-2.38975097121413e-05
-3.23142094310682e-05
-4.378426926222e-05
-3.28913405749227e-05
-2.69961300627315e-05
-1.81640472774968e-05
-4.55071175695452e-05
-4.7824607340477e-05
-2.52235420960827e-06
-8.95175003050143e-06
-3.27599978534249e-05
-3.62853867612665e-05
-2.55167175442685e-05
-4.29028848894986e-05
-2.25873872130049e-05
1.51136307322353e-06
-9.11733173239623e-06
-3.4033316531052e-05
-2.18497219292022e-05
-3.61818451583812e-05
-4.44831444707416e-05
-4.0966581332932e-05
-3.52876138559581e-05
-2.3976292881983e-05
-2.89847338430731e-05
-1.41377573198152e-05
-2.56447940045155e-06
-3.88331760844957e-05
-1.77140934474865e-05
-3.22682219445716e-05
-2.06005108392094e-05
-6.43249519816906e-06
-2.67655118338152e-05
-3.41099142702843e-05
-4.41374534472276e-05
-1.89087607870722e-05
-4.03160536855898e-06
-1.78266286423093e-05
-4.01715330482325e-05
-2.60248168367991e-05
-4.41975170297621e-05
-2.32362198900811e-05
-4.10891597316848e-05
-4.75953012615871e-05
-3.49222796494116e-05
-3.17151942474671e-05
-1.90205474180461e-05
-3.38418934878683e-05
1.13208250848641e-05
1.15964546360411e-05
-5.74491616515907e-05
-3.71653921894922e-05
-3.1860126867645e-05
-6.96934670364657e-05
-2.70400364655147e-05
-2.71962878847643e-05
-2.86818488817355e-05
-3.03014144925954e-05
-4.00501153830559e-05
-2.62342970866345e-05
-3.33101109570547e-05
-2.34636187892597e-05
-1.39248372096692e-05
-4.48789701562159e-05
-3.09016287574076e-05
-4.15819531967203e-05
-3.20732079823418e-05
-1.53869792580753e-05
-5.41161114602024e-05
-4.76822723550955e-05
8.47044606933397e-06
-1.54390423787508e-05
-2.77714033606755e-05
-4.74006957408211e-05
-3.3142891787542e-05
-1.73068586896934e-05
-5.69924040517419e-05
-2.42255373476386e-05
-2.85158597386756e-05
-5.49149967965605e-05
-3.98450260539104e-05
-3.78404661733434e-05
-1.59932801038658e-05
-9.86827146310882e-06
-4.89024192240414e-05
-2.20265807796768e-05
-4.54464791262625e-05
-4.60373299324387e-05
-3.03157280198151e-05
-3.6879048917233e-05
-2.35687979410922e-05
-4.16073817543342e-05
-3.09517220662722e-05
-2.18954208435808e-05
-3.23333581269896e-05
-6.6871490611377e-06
-2.67192063684117e-05
-3.98548313939938e-05
-3.62657210578487e-05
-4.26283844055691e-05
-4.30654331003168e-05
1.69030809740078e-05
-4.70831568931481e-06
-3.49783801646361e-05
-1.07105403115682e-05
-6.27402840224704e-06
-5.20092086856543e-05
-4.15900085487392e-05
-4.39396300489824e-05
-1.63947483185196e-05
-1.28231134291863e-05
-1.29648821749171e-05
-3.9916943797058e-05
-2.06862740985587e-05
-2.87318350993075e-05
-1.49758949610273e-05
-5.94376596536077e-05
-5.23684200139939e-05
-3.53899542238349e-05
-5.82610648030888e-05
-4.43661624377324e-05
-3.81341837655519e-06
-2.09784538030794e-05
-4.6978216837414e-05
-5.64791148753469e-05
-1.63224398398924e-05
-2.04931551376125e-05
-1.56243528440118e-05
-5.62379465460274e-06
-8.60168127331595e-07
-8.9629362803598e-06
-2.03896184881664e-05
-5.93140930112859e-05
-3.7982131166949e-05
-1.71981832543024e-05
-3.40231971812708e-05
-2.55145779575705e-05
-1.20847457102748e-05
-4.31791770197637e-05
-5.26932642141502e-05
-4.98821992033191e-05
-5.12714963383754e-05
-3.56944644553333e-05
-5.09295726812117e-06
-2.93904946411616e-05
-3.84332450437841e-05
-2.96292872864096e-05
-3.57329622227371e-07
-6.33314491930738e-05
-2.37798929459486e-06
-4.64483748963852e-05
-3.76004320196412e-05
-3.67933816505096e-05
-2.09576099597641e-05
-1.45974626150868e-05
-1.95194191195393e-05
-1.17909632879828e-05
-4.54988598594768e-05
-3.45262690687335e-05
-4.06493984535083e-05
-3.2843596509993e-05
-1.4704426592598e-05
-3.29175960312597e-05
-1.27306914694504e-05
-7.17142240577499e-05
-2.78656809729261e-05
-5.25234062371782e-05
-2.77554462587937e-05
-2.53053666343211e-05
-3.44845040940232e-05
-3.01928740920906e-05
-6.50502892569243e-05
-3.24983276945996e-05
-2.04943159198213e-05
-3.11377534176448e-05
-2.25999361802898e-05
-2.50386785287863e-05
-4.33008564103752e-05
7.07689931226297e-06
-1.88067301145657e-05
-1.94054691252447e-05
-4.1051587917073e-05
-9.14956503319716e-06
-5.98400929574685e-05
-2.70112234637395e-05
-2.3519652754765e-06
-1.31219952215669e-05
-2.8235246558533e-05
-3.19769648516374e-05
-4.7546781690517e-05
-5.72652433583336e-06
-2.37335481821999e-05
-4.00534498009861e-05
-4.29489015769585e-07
-3.70362461460677e-05
-2.01234497727003e-05
-2.28835860089489e-05
-3.28458045057312e-05
-3.21993013128572e-05
-1.47790062303786e-05
-1.19582240651312e-05
-1.97761705020384e-05
-3.36487746699193e-05
-2.28813395551544e-05
-2.06703928305584e-05
-1.99402463352404e-05
-2.02834848931082e-05
-6.2906407768379e-06
-2.39027543599795e-05
-2.88695658122883e-05
-3.90846321260538e-05
-5.13474134027054e-05
-3.71300966313032e-05
-3.5625571757524e-05
-3.22392618055549e-06
-4.4573629049804e-05
-3.02310902706214e-05
-2.31909582597297e-05
-4.38199663795111e-05
-2.10338100532326e-05
-7.34893614264112e-06
-3.36814731203846e-05
-2.90933612515076e-05
-5.47805737207859e-05
-3.74820586154588e-05
-1.62481328410866e-05
-1.76957646349467e-05
-2.43047440640301e-05
-1.0533735073288e-05
-4.25735824136884e-05
-3.23609739257933e-05
-2.29999034098358e-05
-2.31695286217637e-05
-1.5579218962996e-05
-2.59133632828474e-05
-2.4711737310828e-05
-2.57889193914094e-05
-2.74409749928099e-05
-2.31623400828246e-05
-2.82488402101323e-05
-9.07992901145779e-06
-3.52243362227386e-05
-3.08818219616805e-05
-4.74712903234943e-05
-2.93132850530898e-05
-1.60129032656288e-05
-3.32363138057033e-05
-3.57255297430273e-05
-2.26330467083173e-05
-4.8417307157126e-05
-1.66957153265846e-05
-2.08514683848241e-05
-2.07242829608349e-05
-3.4313022655205e-05
-2.04002806658074e-05
-3.62811892707589e-05
4.85364871408586e-06
-7.99852876018807e-06
-2.95889937717014e-05
-3.16095175565192e-05
-3.13424928783448e-05
-6.21147488268804e-05
-3.64018942479195e-05
-4.46745476509055e-05
-5.82042381990314e-05
-3.17370332577956e-05
-4.10143001838198e-05
-1.43294397402697e-05
-2.56947629030001e-05
-3.23314871148752e-05
-4.84143668907982e-05
-2.75624065224068e-05
-4.34269967049805e-05
-4.0211279914814e-05
-3.17953852249091e-05
-1.04365002109953e-05
-4.37098926873016e-05
-3.68258893136966e-05
-5.18025836426951e-05
-2.24118898524103e-05
-1.7377605102861e-05
-8.35776733280061e-06
-1.99071846836579e-05
-4.12181760748891e-05
-5.17022607523831e-05
-2.73058975051741e-05
-3.11037034759191e-05
-5.28336867509955e-05
-3.15616458458494e-05
-1.90201335452581e-05
-4.00611959873314e-05
-2.31287018556217e-05
-2.50738217746893e-05
-5.83397397242199e-05
-3.13163550187854e-05
-3.09081043937573e-05
-1.46529295587852e-05
-5.54601815732306e-05
-3.71224432943299e-05
-2.51988354941262e-05
-3.38115023466111e-05
-4.40118141758324e-05
-8.7363106274079e-06
-3.35258865004323e-05
-2.46180744589883e-05
-3.79197415208152e-05
-3.83862107255366e-05
-3.11360358116375e-05
-3.6278497046458e-05
-2.49341789482607e-05
-1.16981763905269e-05
-5.41766549020068e-05
-4.46479379562832e-05
-5.18144505879269e-05
-8.35233850241149e-05
-2.3447211413809e-05
-3.71362591891493e-05
-2.67424405867718e-05
-3.69952372409427e-05
-4.09144194219961e-05
-2.06374751353288e-05
-3.77052695387291e-05
-2.14886918670058e-05
-7.99302992624744e-06
-1.74316091184253e-06
-1.9167642369338e-05
-3.03018743424878e-05
-1.94818798544431e-05
-3.40899167669776e-05
-2.72827786079414e-05
-2.39410062106292e-05
-4.21424334261098e-06
-4.58442151899431e-05
-1.4975457934309e-05
-2.2810963830062e-05
-5.86067945425553e-05
-5.49006568451938e-05
-4.5398991697686e-05
-1.56312821623186e-05
-5.38360048289282e-05
-2.75431812089498e-05
-1.082627989275e-05
3.60860146375183e-06
-1.94018426362555e-05
-3.85353396447367e-05
-1.1177921209051e-05
1.41992381658902e-07
-4.94256003775824e-05
-3.81286527910311e-05
-2.10218364777637e-05
-2.06042616595475e-05
-3.31628826886681e-06
-3.56736653141632e-05
-9.29336662459752e-06
-3.69928337483824e-05
-4.11973108384914e-05
-1.63739876601016e-05
-1.34830898180931e-05
7.69329833562048e-06
-3.76467647823347e-05
-1.18190157501605e-05
-2.64921542539698e-05
-3.75772202888937e-05
-3.80398552854712e-06
-4.65084996698376e-05
-1.38188825621521e-05
-3.8385267395557e-05
-4.21170679882209e-05
-1.32447992960293e-05
-4.66214819718292e-06
-5.82840294764472e-05
-5.82253767534992e-05
-3.62253471258964e-05
-4.19320529899142e-05
-3.89896598876137e-05
-1.92297280027429e-05
-8.49030900615154e-07
-3.95723234093586e-05
-2.49277522711179e-06
-2.24608199136381e-05
-5.47893541923625e-05
-1.25819563754574e-05
-3.71613370502066e-05
-9.31980522963901e-06
-2.25885540061699e-05
-3.19292061270796e-05
-3.95912364971927e-05
9.28835567040043e-06
-4.93315373434083e-05
-1.77624397313127e-05
3.8112235047074e-06
-2.25180128595661e-05
-1.94033752119646e-05
-3.31186532891646e-05
-7.84531074511788e-06
5.22504632444721e-06
-2.69730449176563e-05
-1.79917778231362e-05
-1.79224586449867e-05
-8.54616901807301e-06
-6.83049487463309e-05
-1.63682294050535e-05
1.80197027581126e-06
-4.9183807480012e-05
-2.437195366031e-05
-3.27065288662847e-05
-1.3325529128705e-05
-3.09788035143509e-05
-6.16450593077303e-06
-3.73837696264813e-05
-7.79919758633273e-06
-3.01431377711878e-05
-8.08125595413749e-06
1.6668065870813e-06
-6.07598536213056e-05
-2.80917252484936e-05
-1.39209127873606e-05
-6.55979909822245e-05
-1.13237191368054e-05
-4.95533360137457e-05
-1.93268872692264e-05
-2.57649085707028e-05
-2.26365571599993e-05
3.05606605276692e-06
-3.51123184048116e-05
-1.21853733451047e-05
-4.6545741099039e-05
-3.95506275262397e-05
-3.5005585279911e-05
-2.85007209914382e-05
-1.78800035856673e-05
-2.05959644493069e-05
-2.34535587395924e-05
-3.635890557848e-05
-3.55065496019785e-05
-2.98598431768385e-05
-3.19295410574784e-05
-1.07363474078844e-06
-2.24903211357348e-05
-2.07189429310586e-05
-2.42014160622717e-05
-5.15474260296541e-05
-4.52155058532566e-05
-5.74109829380841e-06
-3.24557682243637e-05
-3.78070844763594e-05
-7.75697026885366e-06
-8.81606806643569e-06
-3.44891099344669e-05
-1.75648241140369e-05
-5.02148130875262e-05
-1.77901315922691e-05
-4.08922638872084e-05
-3.36345935994489e-05
-4.26841685741371e-06
-1.63843087549314e-05
-3.27504042617674e-05
-4.65343953225103e-05
-5.18529686509806e-05
-4.33112504527858e-05
-3.13031096354252e-05
-3.33062201985622e-05
-5.90755696493902e-05
-4.825012102957e-05
-2.69848813462503e-05
-4.53685418894534e-05
-2.62356733376868e-05
-2.58421801831401e-05
-3.06227650765658e-05
-2.13901782482993e-05
-2.44661630034445e-05
-3.65898528421064e-05
-2.66894561059992e-05
-1.2463518434994e-05
-2.79546697804895e-05
-1.95852880349887e-05
-3.24398086526045e-05
-3.60024134463399e-05
-1.05336118990093e-05
-1.91032340459173e-05
-3.4984130511803e-05
-5.44080029909851e-05
-1.39727286687667e-05
-1.2561308271705e-05
-2.83662237235559e-05
-3.37517376556303e-05
-6.04580506353349e-05
-2.66161130383838e-05
-6.05968602616505e-05
-3.90952772691033e-05
-2.77930774135869e-05
-5.32555107822421e-05
-3.52428990446408e-05
-3.3321157102276e-05
-6.26832094231936e-05
-5.98958829935807e-05
-1.96406965656774e-05
-6.19921656472894e-05
-1.53856314768656e-05
-2.07660518541603e-05
-2.87917710632948e-05
-3.1106537598605e-05
-3.87586709520006e-05
-4.45352760928942e-05
-4.71634858912298e-05
-3.01404373693668e-05
-2.64453310924784e-05
-8.07546966730799e-06
-3.21692398958011e-05
-3.78277073429045e-05
-1.9504036690605e-05
-2.26468508716255e-05
-4.47588665351261e-05
-2.16900327473617e-06
-5.80214634962236e-05
-4.44522717207664e-06
-2.35434107423652e-05
-1.72037135851935e-05
6.0443483844545e-07
-6.10048812943787e-05
-4.52171156366061e-05
-3.07293028094351e-05
-1.45101196654158e-05
-1.58030370823387e-05
-4.65707818908936e-05
3.93795832733701e-06
-2.74135176489643e-05
1.45352112347441e-06
-1.80796276315311e-05
-2.70202589994687e-05
-2.97107344535095e-05
1.44147049715142e-06
8.24353376043811e-06
-5.02493706858541e-05
-2.21281276338615e-05
-3.68675838437589e-05
-2.06134331513692e-05
-2.88226525082525e-05
-3.41642701933306e-05
-2.4882905227928e-05
-1.8591796356382e-05
-2.76874995763052e-05
-1.19439844951294e-05
-4.660235263899e-05
-1.89063095942847e-05
-4.26104278096092e-05
-4.25792618561781e-05
-1.05076245590815e-05
-5.52660586488529e-05
-7.76539761132681e-06
-1.43964385698278e-05
-2.78101297897646e-05
-2.1952827202294e-05
6.70122764934959e-06
2.17566322116121e-06
-6.73490590244667e-05
1.25115212626158e-05
-6.00591200624718e-05
-1.50239881024686e-05
-3.50851662202294e-05
-7.59019631216596e-06
-4.02211574747239e-05
-4.00397536043942e-05
-8.77549768840553e-06
-1.6094023800731e-05
-1.789597439701e-05
-7.11169758368258e-06
-6.32927258842173e-05
-1.36818040099627e-05
-6.24567614780064e-05
-3.18355863728664e-05
-1.17571041751462e-05
-3.90074769628966e-05
-2.62309703604235e-05
-3.09648361451699e-05
-4.24660231997292e-05
-2.79228690322657e-05
-1.32702651701874e-05
-2.72012948267214e-05
1.28770820886708e-05
-6.92966770650443e-06
1.06176942037159e-05
-2.41648198303096e-05
-5.52690292525662e-05
-3.82290933052543e-05
-1.00358150615886e-05
-2.75999037527303e-05
-8.17279728275285e-06
5.27586291374116e-07
-1.77058284402755e-05
-3.8122754691428e-05
-4.00038910274824e-05
-2.77219816688873e-05
-2.84900903820639e-05
-4.77509193753123e-05
-3.60085368388779e-05
-7.64247441838099e-06
-2.5261148922442e-05
-3.52518813936131e-05
-5.3091219209881e-05
-3.7265453063188e-06
-2.10389564154483e-05
-1.15975050086833e-05
-2.78618756903504e-05
-2.70961597787309e-05
-3.69242306424991e-05
-3.99524602684206e-05
-3.78108391888369e-05
-2.70060843453269e-05
-2.85964628354303e-05
-2.17145505097807e-05
-1.45633239851237e-05
-2.31004952278426e-05
-8.86329060892912e-06
-4.90194820574016e-05
-2.05192944867203e-05
-1.86008435879516e-05
-1.94368006592413e-05
-6.52895884071738e-05
-1.61004025938346e-05
-3.12467079275923e-05
1.40446529423596e-05
-2.38679786401771e-05
-8.00256170900712e-06
-3.77461174136256e-05
-3.8356721097268e-05
-2.14169930804259e-05
-2.50395430107796e-05
-1.02185471867961e-06
-3.51591471877934e-05
-3.65764507717173e-05
-5.36818688145021e-05
-2.38225361787951e-05
-6.6745529107398e-06
-3.56001865516982e-05
-1.98048436194446e-05
-3.25796670045541e-06
-5.09723453618322e-05
-6.03985431565803e-05
-4.04328383782579e-05
-5.03697532069804e-05
-3.02359098201367e-05
-3.16857959840902e-05
-2.57029909422609e-06
-2.1343518268773e-05
-2.24012164887819e-05
-2.63828950466928e-05
-1.65228823150005e-05
-3.51352535979364e-05
-2.6267992218759e-05
-5.77935232730691e-05
-1.47901491535702e-05
-3.17966172224309e-05
-8.96597963937659e-06
-3.40483355129117e-05
-2.87770430163477e-05
-4.48401628648367e-05
-5.91328645035717e-05
-1.19403385061858e-05
-2.24996786035429e-06
-2.80867790437472e-05
-3.55249231313223e-05
-5.00447659502398e-05
-3.72688837294575e-05
-3.56825095211534e-05
-2.62248123573763e-05
-2.02787683638976e-06
-2.33874815066983e-05
-2.15039661249624e-05
-3.77740099069497e-05
-2.38656529368152e-05
-1.8678716367395e-05
-4.34028726075519e-05
-1.43772805911302e-05
-3.13182242247866e-05
-5.50080679315368e-05
8.86302171940751e-06
-3.7590919109876e-05
-2.05411396687551e-05
-3.8706610624266e-05
-8.78469061175392e-06
-4.22864314587473e-05
-2.83833800349316e-05
-4.98391754803069e-05
-4.62318060062535e-05
-1.06166159678465e-05
-5.67054797423623e-05
-3.80892108695047e-05
-6.30950266199098e-06
-3.43854765609786e-05
-5.53019486068457e-05
-1.40060147430366e-05
-4.32361731017946e-05
-2.21940182064167e-05
