# Supplementary material for: Research on computational propagation and identification of mine microseismic signals based on deep learning
Source: PLoS One. 2025 Oct 22;20(10):e0334641. doi: 10.1371/journal.pone.0334641 (PMC12543183; doi:10.1371/journal.pone.0334641)
Supplement: S6 Data — (ZIP) [file pone.0334641.s006.zip › 000100900000199.xlsx_0.txt_24.txt.txt]

-1.13493520921363e-05
-3.3586637254767e-05
-4.50909889373447e-06
-1.17317895646887e-05
-2.56146271823652e-05
-4.48056291098758e-05
-2.47605491976626e-05
-3.2673764641782e-05
-2.92616701716245e-05
-2.1396544401845e-05
-9.83105766312683e-06
-6.78765958255899e-05
-3.47092611531317e-05
-2.03791992753523e-05
-2.23592715496602e-05
-2.96244445950059e-05
-2.17662888965842e-05
-3.50497858272561e-05
-2.15026959626997e-05
-5.98978195622035e-06
-2.02365867528052e-05
-1.30533918964304e-05
-5.95917218752691e-05
-3.142348001703e-05
-2.74542885407969e-05
-4.41204310180023e-05
-3.08055659844949e-05
1.46163469434814e-05
-3.72212027254197e-05
-3.50194062613255e-05
-3.6275417467493e-05
-1.04935424675608e-05
-1.60740743837133e-05
-1.88948998532858e-05
-5.06955909368553e-05
-8.17943551776287e-06
1.08534001359606e-05
-2.77300086801034e-05
-4.20559201789932e-05
-2.34421327550051e-05
-2.59763296392558e-05
-4.87299223702748e-05
-4.16353300873819e-05
-3.62725147020798e-05
-1.27481419405365e-05
-3.7429964445605e-05
-3.52378749307955e-05
-2.15767649485426e-05
-1.78022664668665e-05
-2.29918180032915e-06
-7.12457514633819e-06
-1.46560321138244e-05
-2.04335480565586e-05
-9.11400033639674e-06
-2.88540611615355e-05
-2.04477269383042e-05
-2.59411603922026e-05
-3.5406322660425e-05
-2.70140098068179e-05
-5.14113010729467e-05
-1.18229703860388e-05
-2.48737046746932e-05
-2.11785572859862e-05
-4.61504994436488e-05
-1.9836224603578e-05
-3.37756087552157e-05
-3.78500703214297e-05
-1.43862294811287e-05
-2.42030236635654e-05
-5.52328445149885e-05
-2.49945598916604e-05
-2.97591474413143e-05
-4.63837632040725e-05
-3.37866138369204e-05
-5.29354593858418e-05
-2.5118178385248e-05
-3.1086261790177e-05
-5.36663149182082e-05
-3.33110113291635e-05
-2.492326514931e-05
-3.90969931579369e-05
-1.26058977137998e-05
-2.63346259188002e-05
-3.26440280335131e-05
-5.51392681409304e-05
-2.29334078452386e-05
-2.25293019235271e-06
-4.32992978105242e-05
-1.08468893616362e-05
-2.41451595964956e-05
7.04243246809179e-07
4.41411764194769e-06
-3.08354008343624e-05
-3.72212284362161e-05
-2.98605339773062e-05
-1.8950842116521e-05
-1.75225159524762e-05
-9.06289454606062e-06
-3.69611024480588e-05
-3.40684745232636e-05
-4.02854587950941e-05
-2.75724875405786e-05
-2.18823433379105e-05
-2.46392711005329e-05
-2.25559417896651e-05
-5.28643346916892e-05
-3.24018942246557e-05
-8.22738260959863e-06
-1.91489211455457e-05
-2.02734020541453e-06
-1.02786467596845e-05
-9.59221750604828e-06
-3.21315522094857e-05
-2.50790859240514e-05
-2.52525436092622e-05
-3.50130906214252e-05
-4.22238589655482e-05
-4.07533072376285e-05
-1.82685714474197e-05
-1.11993033368272e-05
-8.92666845513272e-06
-4.33293281349644e-05
-3.61895872325151e-05
-1.54053311393744e-05
-3.82632042895483e-05
-3.8557402473736e-05
-4.78090155869229e-05
-2.67610595740298e-05
1.00831242665096e-06
-1.63298358717664e-05
-2.45841338285292e-05
-2.80991787117697e-05
-4.62213627822314e-05
-5.67217436231857e-06
-4.56478028887029e-05
-1.26676640762886e-05
-4.7739245243075e-05
-9.14015873555535e-06
-3.31784538262607e-05
-4.2492688889706e-06
-5.69293087506571e-05
-2.68301179550921e-05
-4.33207293861038e-05
-3.61978029388795e-05
-2.98403807650361e-05
-1.36166057817109e-05
-5.73269085175759e-06
-5.16628599847755e-05
-2.04557250043444e-05
-6.71216905883383e-05
-9.31948906917033e-06
-1.16646685784407e-05
-5.00154115341224e-05
-3.11346524000662e-05
-4.28793170499561e-05
-5.51728362538297e-05
-2.45093446105051e-05
1.19466518705998e-06
-1.17092118569807e-05
-9.03200388541623e-06
-1.06804977550653e-05
-2.41961686139277e-05
-1.43321029576633e-05
-4.02040592063896e-05
-5.64982231682441e-06
-3.1875366343991e-05
-3.17130017332264e-05
-4.17174728254105e-05
-5.43850924695035e-05
9.7980317660642e-06
-4.22788958215417e-05
-2.57537428294162e-05
-4.73282111815708e-05
-2.69138502996503e-05
-5.20590484326666e-05
-3.30816086994032e-05
-9.01148782995763e-06
-1.76888496140616e-05
-1.18325058474064e-05
-9.65892851249307e-06
-5.19064070636075e-05
-3.83815541487357e-05
-2.33601820086359e-05
-1.81927104222621e-05
-3.48470097032904e-05
-6.7557189790159e-05
-5.78381139823487e-05
-1.47794276796175e-06
-4.88342693383815e-05
-4.35412008392693e-05
-3.83124847471332e-05
-1.59597946793865e-06
-1.56701590524665e-05
-5.44254451777191e-05
-4.68176491197543e-05
-2.34269881105604e-05
-5.11223646947966e-05
-2.45482607621192e-05
-9.64779168460586e-06
-2.68285406298601e-05
-3.5283328218703e-05
-2.45318196370289e-05
-3.45874198630448e-05
-2.27742718923594e-05
-1.20413920514606e-06
-1.9347305920744e-05
-1.81423190606145e-05
-3.46402771985168e-05
-3.06761784093766e-05
-2.55458383736987e-05
-4.29677944568662e-05
-2.49067827157437e-06
-4.12662827699989e-05
-3.60588433961028e-05
-2.67736397453092e-05
-4.09289248356322e-05
-2.34502897241816e-05
-1.93708917710682e-05
-1.93010725307422e-05
-2.48296595508427e-05
-1.78397719067782e-05
-2.78379000430022e-05
-2.50749913985916e-05
-6.34944742555683e-05
-2.11708451421309e-05
-2.40088432096805e-05
8.82522547800782e-07
-3.05901015219165e-05
-2.5212153815787e-05
-4.61469407629805e-05
-5.3223579953328e-05
-3.45200362251198e-05
-4.40112711172317e-05
-1.23960064060012e-05
-3.87523483829326e-05
-1.88435385935613e-05
-1.80945006635674e-05
1.48373397513994e-06
-1.67772093429921e-05
-4.14592623595014e-05
-1.00369436725707e-05
-3.16490579394628e-05
-4.52728116536958e-05
-4.60902674323342e-05
-1.41498386454605e-05
-5.57286255006263e-06
-2.92925832923069e-05
-1.57199686207263e-05
-1.05828341818459e-05
-1.87398085142425e-05
-4.03276440396544e-05
-3.1256325803337e-05
-1.69721992126686e-05
-3.70841394666836e-05
-2.5424345266036e-05
-3.42144337915409e-05
-3.35866897746712e-06
-2.74897819335881e-05
-4.52540962565739e-05
-1.69529978199909e-05
-1.20859404949261e-05
-1.13314492270896e-05
-2.80185230911072e-05
-3.3626499535452e-05
-6.60691396246829e-05
-4.22714628254069e-05
-3.31302982873555e-05
-9.57338572510385e-06
-1.90233873361238e-05
-4.59602839503608e-05
-2.49121845066794e-05
-4.83576239679467e-05
-3.02850893340424e-05
-5.09792627151551e-05
-9.81338365570202e-06
-2.56879962524204e-05
-2.2605001093131e-05
7.88902553435128e-06
-2.55257082446177e-05
-9.69431449049573e-06
-3.02539949163258e-05
-2.81983191313304e-05
-2.43203586885003e-05
-2.43611471766704e-05
-1.82669509311629e-05
-1.63296712288879e-05
-2.3209237028766e-05
-4.1636055821698e-05
-1.98170165660355e-05
-5.60554678924424e-05
-5.21748232904327e-05
-1.46435256760127e-05
-3.623137875582e-05
-3.30757249067029e-06
-6.30967349657182e-06
-5.57723436280482e-05
-9.45240353202181e-06
-3.17720946569357e-05
-4.67747817106283e-05
-1.46639621716283e-05
-2.02496231015177e-05
-1.82913775869885e-05
-2.66188922271517e-05
-2.40777806029782e-05
-2.58700250112325e-05
-1.96565308423116e-05
-1.51947175425632e-05
-4.01004037298198e-05
-1.90993106592466e-05
-2.15752993871189e-05
-2.14968970325757e-05
-5.72452391688104e-05
-3.73052357865558e-05
-3.4713714659856e-05
-5.22320329789711e-05
-1.03941056387048e-05
-2.97901651443893e-05
-5.21280794123921e-05
-2.76281442923898e-05
-3.69264967215221e-05
7.86734779074166e-06
-4.50254773037892e-05
-3.50943421192018e-05
-7.65880583857479e-06
-2.82771754951541e-05
-3.5472896100901e-05
-1.42530973607724e-05
-3.53137197361305e-05
-3.27848109691416e-05
-4.50740106471705e-05
-4.50565745374292e-05
-3.28746058796565e-05
-3.32185167883575e-05
-4.19001913792834e-05
-2.13234269023129e-05
-2.33672056851695e-05
-4.3892792342854e-05
-5.6671619696977e-06
-3.55794188310235e-05
-2.48463157336871e-05
-2.14309673763527e-05
-1.67230004466144e-05
-2.74554298771474e-05
-2.57350525672261e-05
-3.29121242230914e-05
-1.75131882955147e-05
-3.41370330636622e-05
-4.67089692350566e-05
-1.87490588155373e-05
-1.07769740585997e-05
-4.96395279417191e-06
-2.69322886478335e-05
-2.43484360734679e-05
-1.35400103935064e-05
-5.45735850787536e-05
-2.45281271597711e-05
-8.81508533338049e-06
-3.76373509788732e-05
-7.07779238167277e-06
-2.46031224555528e-06
-1.82154043199217e-05
-2.52094636034743e-05
-5.87339356528073e-06
-2.50115635245202e-05
-1.77975707707845e-05
-1.75768035776181e-05
-2.57236816068635e-05
-3.30489849041731e-05
-3.17146064059728e-05
-3.02413709180393e-05
-4.9870318320309e-05
-6.26362275665417e-05
-1.4927820585217e-05
-7.07022466024664e-06
-4.04675929536305e-05
-2.39139217467296e-06
-3.26513851669803e-05
-3.14104155437935e-05
-1.75107880854742e-05
-3.72061072422911e-05
-2.58658223347197e-05
-1.56205719119986e-05
-2.5034436290804e-05
-4.64672364207825e-05
-4.61368886459027e-05
-3.31663785448317e-05
-3.8647837816521e-05
-2.33066310129825e-05
-2.53735158448092e-05
-2.56094599648122e-05
-7.97814100075892e-05
-1.4243404500925e-05
-3.96548306405629e-05
-4.33008896063139e-05
-3.91037040054917e-05
1.83377622151146e-05
-2.67305239018276e-05
-1.07606269075993e-05
-3.48795236982965e-05
-4.14599066288328e-05
-3.80175021196268e-05
-6.33963973577283e-05
-2.14335847246033e-05
-3.36357780587189e-05
-4.23988721836947e-05
-1.5908924462432e-05
-2.57852123811646e-05
-2.39158836812407e-05
-3.14614113065563e-05
-2.40958815509224e-05
-2.85681375272432e-05
-1.2105693463168e-05
-1.32967051053013e-05
-2.33557272748114e-05
-3.45066412311405e-05
-4.02841937567813e-05
-6.55131157565987e-05
-3.99350179107934e-05
-4.41894753923395e-05
-3.87382075219928e-05
-1.85760427410554e-05
-1.44833507681489e-05
-1.22649665264877e-06
-4.47639840928065e-05
-2.07459596228025e-05
-2.05931653784385e-05
-4.7019273813116e-05
-2.38359294453473e-05
-1.71726837143949e-05
8.15707192288965e-06
-3.71911130189874e-05
-3.45836960135033e-05
-2.51648461760059e-05
-4.10593820956173e-05
-7.26683077017793e-06
-2.68063701780867e-05
-2.79875541849783e-05
-3.5491092657611e-05
-4.44160300487131e-05
-5.64438643488035e-05
-3.79932798515534e-05
1.25916132513176e-06
-2.0225377908361e-05
-1.20349900307652e-05
-2.72944837848755e-05
-4.13502732548419e-06
-1.38947683133432e-05
-3.12744621959831e-05
-1.98884384366945e-05
1.21796169513385e-05
-2.49039976948507e-05
-2.58021068095899e-05
-3.92616981338683e-05
-2.0236004585773e-05
-5.08885033580869e-05
-2.93160999527651e-05
-2.54465589485522e-05
-1.4091206138217e-05
-4.00111849369684e-05
-6.88055062907817e-06
-3.75044859099735e-05
-4.6169383601677e-05
-1.00967723515385e-05
-2.88716151761846e-05
-6.32302930383692e-05
-4.25739269369891e-05
-3.80851065250646e-05
-4.00052256421367e-05
-2.34628383730391e-05
-2.54704801010049e-05
-4.70834437228908e-05
-1.4261912257836e-05
-2.98945428135581e-05
-3.59029520024411e-05
-4.78359628573092e-05
-5.68002953582367e-05
-3.9799559094168e-05
-3.69727965959478e-05
-2.09137347628907e-05
2.35707339734664e-06
-1.06970155579434e-06
-1.95964147076286e-05
-5.43267833585184e-05
-3.87392990777924e-05
-4.73618813434308e-05
-3.99733412078058e-05
-3.62922746686474e-05
-7.81499363930541e-06
-4.66906123028843e-05
-1.12191897346129e-05
-3.36104770357659e-05
-2.43228093150615e-05
-4.41291319516158e-05
-3.04192404578386e-05
-5.11869478692208e-06
-4.40386577448169e-05
-4.30916024480086e-05
-4.06037351943835e-05
-4.14429697327292e-05
-3.57838097263161e-05
-5.60355196289839e-05
-2.79839339550366e-05
-5.38189547430799e-05
-1.87806991697353e-05
-2.38048740127361e-05
-2.21268202768661e-06
-2.93988643759114e-05
-3.60391353757645e-08
-2.15874405154367e-05
-1.85213289616061e-05
-4.99069862125177e-05
-1.81159803297448e-05
-3.0974732341492e-05
-5.6934784161948e-05
-3.95272254739567e-05
-2.46700684200888e-05
-1.99582445916458e-05
-2.13507335423865e-05
-3.14907795637486e-05
-2.93017724242091e-05
-7.27941617743696e-06
5.09639564600689e-06
-1.53571766019893e-05
-4.34951091549086e-05
-1.54811828763227e-05
-2.67280605729596e-05
-3.39748719505453e-05
-5.0512906606616e-07
-4.64475886582733e-05
-2.29164965888445e-05
-3.48412617581239e-05
-5.24639976537092e-05
-3.548777872526e-05
-6.7937583680425e-06
-2.572750635646e-05
-1.4827685125622e-05
-2.9062376924447e-05
-3.82683425636632e-05
-1.63760109318727e-05
-4.6436018116625e-05
-1.90267051438732e-05
-2.10166448078875e-05
-4.46718055214501e-05
-3.67972773334317e-05
-1.44109614232857e-05
-1.4512126260621e-05
9.82710275020372e-06
-3.33638140467152e-05
-5.50589847777843e-05
-2.9431895719111e-05
-3.13708517158375e-05
-2.01678913427063e-05
-2.69299388431035e-05
-3.10793964023689e-05
-4.62462793308257e-05
-5.12947715081308e-05
-2.11339596626351e-05
-2.12728921943807e-05
-4.10006692253247e-05
-4.2310603274086e-05
-1.6591074186913e-05
-4.37793270812783e-05
-4.21683694377147e-05
-3.69324929032899e-05
-3.26788885232622e-05
-2.4655896059409e-05
-4.09274834664657e-05
-6.43707133883738e-05
-5.5233566963721e-05
-5.39858068101091e-05
-2.73733542514899e-05
-5.67935093995333e-05
-4.61861189341239e-05
-6.8719144019933e-06
-3.80230561398856e-05
4.50660202374192e-06
-3.43183770283882e-05
-5.3528979596138e-05
-1.81710626105018e-05
-1.32517299352999e-06
-2.46330086242091e-05
-1.94698454720468e-05
-1.89254448320277e-05
-4.37155519602022e-05
-5.74249748410968e-05
-3.80863218925174e-05
-2.3231648015483e-05
-1.64385072630702e-05
-2.16085937162824e-05
-2.70152740701355e-05
-3.6029075070277e-05
-5.05976037039152e-05
-7.0338314979947e-06
-5.5155411351409e-05
-3.67464009704207e-05
-4.10266993429416e-05
-3.98467167655441e-05
-2.85187081997547e-05
-5.42385073026195e-05
-6.50432430603486e-05
8.08046390671724e-06
-9.78875999525882e-06
-3.70299066483085e-05
-2.23767734634644e-05
-2.50906700723202e-05
-1.5961775976167e-05
5.89276430629183e-06
-3.89567060417561e-05
-4.46498914811268e-06
-3.2183053597735e-05
-4.01766921539495e-06
-6.06539582405879e-05
-6.31495798913842e-05
-3.3143643920201e-05
-3.90211938254922e-05
-5.07470779115414e-05
-1.01979371148207e-05
4.33193982988206e-06
-4.50476716642194e-05
-2.51896944007896e-05
1.16841513678643e-05
-4.81318992395254e-05
-4.01786797862187e-05
-4.72935675867396e-05
-2.11372395966127e-05
-5.96950024569819e-05
-4.23232534567628e-05
-4.12226951932709e-05
-4.09209516751267e-05
-5.2813715331305e-05
-3.7165975479243e-05
-6.49501523858136e-05
-1.27658580907473e-05
-2.95104745638629e-05
-1.6665785300882e-05
-4.6032656315775e-05
-3.40480517993007e-05
-6.56106477711199e-07
-6.94301059444207e-07
-4.48546766593789e-05
-1.35016655489023e-05
-5.29416838936641e-05
-3.7646294471115e-05
-4.41019348633723e-05
-3.0638679952298e-05
-1.08326524027279e-05
-1.31775766824695e-05
-4.04154223186635e-05
-4.01333826539163e-05
-2.0971438451344e-05
-7.44024754204156e-06
-5.63603303714044e-05
-2.11703970297708e-05
-2.27906357947816e-05
-3.04554016423401e-05
-3.14982050948546e-05
-2.2652446449796e-05
-4.18712662615445e-05
-2.12204628333198e-05
-2.79748194618269e-05
-3.18538037426215e-05
-3.84147719478291e-05
7.85172743132513e-06
-2.054237268105e-05
-2.16535277780843e-05
-3.70695040213391e-05
-1.70430659388914e-05
-3.30516512308318e-05
-2.95389106522726e-05
-4.74924684957218e-05
-3.61923027719724e-05
-2.20187852811665e-05
-4.49301352956031e-05
-2.51353899236446e-05
-2.75322409782662e-05
-2.18995268366294e-05
-2.2935780852417e-05
-1.03968624665306e-05
-5.23075435018881e-06
-2.63873241833438e-05
-3.519080192048e-06
-1.30027585260126e-05
-3.84545896135825e-05
-1.40140870579509e-05
-4.07809114793836e-05
-2.76287278276374e-05
-5.06154010530266e-05
-2.17050651042632e-05
-2.05221603420036e-05
-2.66946722056477e-05
4.24739042626826e-06
-3.78718493413686e-08
-2.44446453700951e-05
-5.89343461431406e-06
-4.4345244427036e-05
-2.76283113431793e-05
-2.86184809058615e-05
-4.57033283184376e-05
-6.9773492900948e-05
-1.8249457629289e-05
-2.97394968666714e-05
-7.38907322558252e-06
-3.48686888074621e-05
-4.06761854921668e-05
-7.99612533215838e-06
-1.05681302926129e-05
-5.71367153699445e-05
-2.49201752520076e-05
-4.88330041258903e-05
-2.88868108926383e-05
-2.31133488300892e-05
-4.91059340303261e-05
-3.10806058139179e-05
-3.18918871920223e-05
-9.12657914634702e-06
-3.06525555620831e-05
-4.37809097235995e-05
-1.71588070733673e-05
-9.53191411143709e-07
-4.78037222676617e-05
-3.83272522503514e-05
8.00592685094794e-06
-7.79562637758787e-06
-2.71492644629266e-05
-3.74736614767135e-05
-5.20716178875683e-05
-9.35254979420741e-06
-2.04571553316499e-05
-2.5281460265643e-05
-2.30823581237603e-05
-2.65804660697329e-05
-4.07364659050808e-05
-1.5526361148295e-05
-4.9831321673411e-05
-2.29650589009968e-05
-2.16230949898726e-05
-3.27194128502175e-05
-3.42191141891122e-05
-2.86809682569497e-05
-8.92431978572203e-05
-5.23130065850569e-05
-1.90459519863762e-05
-3.07162504551494e-05
-3.32850476549832e-05
-4.1325228897598e-05
4.82208079545024e-06
-2.51411972236549e-05
-4.99532108249993e-05
-2.76999568049589e-05
-1.15398379041016e-05
-3.91327850863384e-05
-3.09708374358462e-05
-4.84913444176602e-05
-4.38169537425e-05
-7.09646450349829e-05
-4.05855733392838e-05
-8.70608904815793e-07
-2.85175786066797e-05
-2.27981528752281e-05
-1.00975117780608e-05
-2.80543585606942e-06
-1.3950156526204e-05
-3.28769644053935e-05
-3.2480434824936e-05
-3.06153162907595e-05
-3.48613249179037e-05
4.01366257471737e-06
-2.93169511664938e-05
8.81892177243108e-07
3.17802880436261e-06
-6.74154937615326e-06
-5.40360897014216e-05
-2.09284607657772e-05
-4.3876017846714e-05
-3.99202308703086e-05
-5.16546535763043e-05
-4.12177064523574e-05
-2.08859200455505e-05
-1.42155676739799e-05
-4.46661500684354e-05
-3.74154630131369e-05
-4.07483268403421e-05
-1.23896550553521e-05
-5.1416178754509e-05
-2.00748619905331e-05
-4.16073026194892e-05
-1.63094754232699e-05
-1.54934979729829e-05
-2.36895447120892e-05
-3.0472459767232e-05
-2.61271704331419e-05
-3.93142840980749e-05
-4.27741697495041e-05
9.43488347865131e-06
-2.82450245191989e-05
-4.98568903188781e-05
-2.571578243831e-05
-4.76483253486134e-05
-2.55032173743076e-05
-2.97834023883103e-05
-5.06110173171517e-05
-8.29029423506209e-06
-3.70459785307434e-05
-4.73616235007014e-05
-3.51480649969967e-05
-4.10492793408333e-05
-1.28929185980311e-05
-4.11242099360537e-05
-2.69935719757278e-05
-3.8269035630617e-05
-1.18654619504711e-05
-2.43734109363245e-05
-2.00292731204145e-05
1.03951167767653e-06
-3.51751432523666e-05
-2.21652171075991e-06
-2.59495480415615e-06
-8.27374276861357e-06
-2.35410773580786e-05
-3.31412959519578e-05
-4.13683793414562e-05
-5.32301572952915e-05
-7.3492569420633e-06
3.2408261655924e-05
-2.56087249710292e-05
-3.5770186433769e-05
-2.88191662258171e-05
-1.87671674033873e-05
-6.24505227292406e-05
1.25825360231869e-06
-5.82588839876193e-05
-2.13718512018848e-05
-5.05323974937761e-05
-9.59754898014585e-06
-5.09141396659231e-05
-2.99282902256509e-05
-2.47059749644807e-05
-4.33933579618809e-05
-1.95146148348371e-05
-3.83890467673064e-05
-2.41329670259956e-05
-5.58878873244827e-05
-1.99670667096261e-05
-6.11648069596719e-06
-9.59094625474092e-06
8.50199592676285e-06
-3.75560412018104e-05
-1.19668699577591e-05
-3.81423275550515e-05
-2.26291126154175e-05
-1.22853490034327e-05
-2.32133296586372e-05
-3.08417353371594e-05
-1.72870427700711e-05
-1.30552339797091e-05
-4.88141518774352e-06
-5.14141634085061e-05
-1.50416813119799e-05
-1.10883645784464e-05
-1.49478630689344e-05
-2.97541595226202e-05
-3.60362768965298e-05
-9.08430401615287e-06
-9.11576235165222e-06
-4.38595055239384e-06
-2.79614814328367e-05
-2.04390871105625e-05
5.58615854930855e-06
-3.17817163434247e-05
-2.12542984779174e-05
-2.89247833301998e-05
-6.32392355165646e-05
-3.36200720784802e-05
-2.5335185722246e-05
-4.4013773831648e-05
-2.59399917963003e-05
-3.18409072016228e-05
-4.99108014594448e-05
1.22622618952066e-05
-4.45632171423462e-05
-2.78563273017461e-05
-9.08667645891357e-06
-2.99324175553317e-05
-6.7976339784763e-05
-2.47433120859433e-05
-6.40534442130533e-06
-2.89573912647497e-05
-6.20717814413432e-05
-2.70372980733931e-05
-4.0497533693263e-05
-3.27502310453818e-05
-2.90190574592661e-06
-4.36286213974287e-05
-1.53264437209722e-05
-1.83258050791258e-05
-3.74263837792645e-05
-2.68408179641355e-05
-2.05211505847392e-05
-5.1212916995355e-05
-4.28507373355667e-05
-2.28503507770607e-05
9.76229967730765e-06
-4.54008675787394e-05
-2.95295274571375e-05
-2.17833830740224e-05
-5.06801929733675e-05
-3.27371394972304e-05
-1.40149192547067e-05
-2.09541190432747e-05
-1.03133371261408e-05
-4.53069336802013e-05
-2.15701557427418e-05
-3.3300096334872e-05
-4.17926345230726e-05
1.53738553723404e-06
-9.59974655912614e-06
-3.74330578471754e-05
-3.25450432170438e-05
-1.0193545015525e-05
-4.74133854448861e-05
-2.65801071211093e-05
-2.51372921483946e-05
-2.82782925361115e-05
-3.5361905986598e-05
-1.35935359610775e-05
-3.66981610391193e-06
-1.92772324791426e-05
-3.07115790584705e-05
-3.88422065494827e-05
-3.22373527235467e-05
-3.57832990435987e-05
-2.45519014708752e-05
-2.74300855409792e-05
-2.69530226398925e-05
-1.39280789756077e-05
-1.45485661151952e-05
-4.15923902346532e-05
-2.90848847342012e-05
-1.24970884094998e-05
-3.18919142917642e-05
-5.98892348864691e-05
-3.05670279399933e-05
-1.97629471433013e-05
-3.08720041321138e-05
-3.98652225445239e-05
-3.19277539920142e-05
-3.50016225382036e-05
-1.89192316756741e-05
-5.05872930327509e-05
-3.85576587437228e-05
-1.83747627143612e-05
-1.34660712826727e-05
-2.0547995323496e-05
-2.00484603958896e-05
2.84780457809875e-06
-3.10927348842672e-05
-1.61847910102846e-05
-3.18463219726808e-05
-2.15007017006852e-05
-5.39195198956125e-05
-3.98632534779852e-06
-1.73882934378848e-05
-4.85145877544617e-06
-2.69783017648786e-05
-5.92584898243211e-06
-2.80145454636912e-05
-4.71764899477121e-05
-4.32971688157773e-05
-4.44575945016157e-05
-2.59483208544448e-05
-1.98980769147978e-05
-6.83136128726033e-05
-3.65425855132972e-05
-2.78176239759553e-05
-3.15420185172706e-05
-3.98698662996409e-05
-5.53969340091098e-07
-1.11369233758428e-05
-2.34623263931105e-05
-4.05220805899307e-05
-3.06849653855494e-06
-2.4152478115075e-05
-3.37468677965297e-05
-2.85782563788821e-05
-5.00428157807157e-05
-3.90840945256294e-05
-6.03586302837576e-05
-2.46193286127913e-05
-1.2707896132472e-05
-5.26923231534664e-05
-3.90734720220726e-05
-3.41264548886605e-05
-1.65340641154719e-05
-2.12254219411656e-05
-2.50206029596687e-06
-4.40257457132462e-05
-2.65186598130285e-05
-1.53186480265619e-05
-5.25725410673004e-05
-2.91038347979964e-05
-3.44141333027946e-05
-1.98118298670146e-05
-2.03281837192489e-05
-3.37275932852169e-05
-3.4742064491759e-05
-2.42998636751527e-05
-1.14641657628759e-05
-3.60950777013595e-05
-3.7224725811419e-05
-2.01644517702518e-05
-2.76080662215445e-05
-4.25816249681905e-05
-2.19727744249301e-05
-3.35053521563599e-05
-1.00235565514466e-05
-1.14647269948195e-05
-4.55825889585463e-05
-4.38280483569054e-05
-2.05469923578558e-05
-3.1853536751576e-05
-4.10997604629413e-05
-6.5065669866637e-06
-4.42506248461423e-05
-4.50278711366972e-05
-5.87006222197755e-05
-3.17559362355038e-05
-5.74122008035073e-05
-3.77319266304687e-05
-5.22758356592384e-06
-1.05320343209323e-05
-3.0681538404545e-05
-2.1085631371363e-05
-4.41410860182647e-05
-4.17979105998757e-05
-3.16618277335859e-05
-5.19188499237661e-05
-1.33712896316099e-05
-1.74552093573706e-05
-8.45882074293866e-06
-4.92883565702531e-05
-4.24835593108961e-05
-3.42781693250563e-05
-2.58645658935224e-05
-4.79784656489851e-05
-4.95601609572942e-05
-2.34780939190205e-05
-1.21384842109115e-05
-1.88820291383611e-05
-3.48605131301811e-05
-5.47638840641259e-05
-2.48398917615155e-05
-4.08727156880098e-05
-7.13577644435337e-06
-1.92305985780458e-05
-1.03220897877567e-05
-2.91147255212669e-05
-2.41689094144513e-05
-3.14339630706637e-05
-2.01322358775521e-05
-2.18769070107789e-05
-2.13632804833921e-05
-2.44451868529146e-05
-3.33942920419924e-05
-3.37306781349827e-05
-2.9716456252578e-05
-1.58999441232934e-05
-3.82465812731592e-05
-1.51801651835171e-05
-2.17440191977047e-05
-3.60481922967447e-05
-2.11768887960342e-05
-2.1665770177949e-05
-3.28680225655259e-05
-3.84834986300079e-05
-3.26185292849205e-05
-2.87484727653163e-05
-4.94558689659735e-05
-2.31087453471607e-05
-2.60489560403938e-05
-3.1815036753681e-06
-3.33610816733642e-05
-2.01012811167004e-05
-1.67145915183802e-05
-3.76746784488288e-05
-2.54325725718689e-05
-6.70889118197703e-06
-8.45635750974092e-06
-7.2440431263232e-06
-2.35979816970622e-05
-2.83196353234185e-05
-4.39181724142919e-05
-4.25765912217567e-05
-4.06132553178235e-05
-2.38121912307212e-05
-2.18426564181867e-05
-3.5483845886599e-05
-2.09342967379855e-05
-3.65885955007947e-05
-2.65440564160318e-05
-4.7317596004235e-05
-4.01234591513191e-05
-4.21754914561867e-05
-5.70715044118383e-05
-2.41057453013457e-05
-6.17634747805592e-06
-3.43083083469388e-05
-3.28697241388904e-05
-4.62355030747714e-05
-2.47544965130861e-05
-2.27211137737751e-05
-5.93443270733672e-05
-5.21629129567853e-05
-4.64317840948587e-05
-1.92202112270416e-05
-2.51311141485537e-05
1.75290763773365e-05
-3.35439000637005e-05
-5.71251997924225e-05
-3.77033936632228e-05
-5.10107473057434e-05
2.89439441303385e-06
-3.9453740138789e-05
-2.29800026704374e-05
-2.60031804540409e-05
-4.30615951557911e-05
-2.68455542369193e-05
-1.59693292738848e-05
-4.10679028101565e-06
-2.96877995575018e-05
1.47171480122673e-06
-4.70902915425526e-05
-2.32514734527804e-05
-2.41103666223864e-06
-2.76865034692955e-06
-4.98051988266473e-05
-1.79268294143232e-05
-2.00179356320384e-05
-7.3744415819305e-07
-3.55436427728798e-05
-1.86269313576152e-05
-1.45858120906467e-05
-2.57662157476944e-05
-2.29870273843598e-06
-8.19597695889143e-06
-2.73777566199005e-05
-1.18916617859805e-05
-1.20054817099653e-05
-2.61310755035347e-05
-2.93928345104938e-05
-9.91666107013909e-06
-1.65117701350045e-05
-1.50823507422933e-05
-1.7157792140485e-05
-1.27351794773876e-05
-7.101922207586e-05
-5.2640539665267e-05
-5.16579336599246e-05
-1.85532717733466e-05
-2.64668173320351e-05
-6.15944243441993e-05
-1.92326548605538e-06
-3.02227653762385e-06
-4.95697958489605e-05
-4.76580622410025e-05
-3.88063322487367e-05
-3.76521245912765e-05
-1.03791435663496e-05
-2.43008746442414e-05
-2.88228322922835e-05
-4.17002669566716e-05
-1.91591929472808e-05
-3.04959257355908e-05
-1.29686268200067e-05
-4.96565729984969e-05
-7.75792171049415e-06
-2.86399624944134e-06
-3.30122797615809e-05
-4.27178173687939e-05
-1.74424427496101e-05
-2.80556937246892e-05
-2.6369059936337e-05
-4.55842654830428e-05
-2.64024675894407e-05
-4.41665126613437e-05
-4.81753048168453e-06
-2.57572544421656e-05
-3.06720028221346e-05
-2.48093252951945e-05
-5.41482763514359e-05
-2.43288585377878e-05
-4.26465897586637e-05
-2.92709555870393e-05
-4.78937516404255e-05
-8.23309053955914e-05
-3.50965851276268e-05
-4.97365752924552e-05
-4.47613296864921e-05
-1.36889399397262e-05
-3.0402681539599e-05
-2.13173484026523e-05
-3.41876985307929e-05
-5.07004681702584e-05
-3.18521030530084e-05
-2.67682335217498e-05
-5.89699978357312e-05
-4.49481711712796e-05
-3.15083571691568e-05
6.92135957822636e-06
-3.34322323688113e-05
-2.46817058567985e-05
-3.62100681063311e-05
-6.07248445100705e-05
-2.98274993176265e-05
-3.05352618237179e-05
-4.7719866654245e-05
-2.44651530100147e-05
-1.64923751939795e-05
-2.54115327000769e-05
-3.63464615568145e-05
-1.77454962566361e-05
-3.10538385090474e-05
-6.6510220452178e-05
-2.3525605011295e-05
-3.65050661231526e-05
-3.33044859892699e-05
-2.96912749979788e-05
-4.77256104657849e-05
-2.75511056135453e-05
-1.35043074098696e-05
-4.03591275782767e-05
-3.75630914599852e-05
-3.0658376088275e-05
-5.6378837911855e-05
-5.75541480633437e-05
-1.32939513221951e-05
-1.90884451841306e-05
-1.17878722568084e-07
-1.01991519913463e-05
-3.72160161145535e-05
-3.91300056066025e-06
-1.65448622091589e-05
1.14973110901278e-05
-5.51941292775618e-05
-3.97091013566885e-05
-1.12385181007995e-05
-3.24696401478144e-05
-3.12882206658786e-05
-3.07762086954204e-05
-2.65236791054974e-05
-2.88567768101766e-05
-4.31077753056335e-05
-5.32331116464016e-06
-2.59957259540857e-05
-4.47715420427447e-05
-1.59634970533351e-05
1.94722101670518e-06
-1.91652896095518e-05
-5.704806554617e-07
-3.38237091198836e-05
-1.24663630995024e-05
-2.50249089884904e-05
-3.1953812527841e-05
-1.57378319937957e-05
-1.87071152366876e-05
-5.85176463485716e-05
-3.753277338946e-05
-3.08557028544299e-05
-4.14253423830878e-05
-1.85707722170222e-05
-2.43666059433109e-05
-4.1054504814248e-05
-2.7096609059556e-05
-1.27187206805211e-05
-1.59741924590955e-05
-3.00928597584842e-05
-2.57684875422968e-05
-2.05490979885059e-05
-3.24759752746312e-05
-3.88895050362832e-05
-3.10964043004861e-05
-4.64682694020874e-05
-3.15075122015655e-05
-3.88556178388201e-05
-4.81767211298062e-05
-3.03601454911034e-05
-1.10783955951544e-05
-3.71037460179104e-05
-9.18827262052063e-06
-3.60491409953514e-05
-3.82355297713076e-05
-1.87210281625989e-05
-4.28243233396684e-05
-3.57971473435577e-05
-3.3872794927038e-05
-1.92923400402862e-05
-4.75994328098492e-05
-1.80182521822412e-05
-3.41668981112088e-05
-3.4293463768901e-05
-1.68233676723807e-05
-2.65229379771114e-05
-1.39943705141505e-05
-2.51236681926106e-05
-2.12687081219003e-05
-2.61821717519872e-05
-3.29257849368216e-05
-2.74476660492277e-05
-3.0556863985751e-05
-3.47857873217786e-05
-3.69674985500129e-05
-4.75586301590867e-05
-5.12867710298386e-05
-3.3370224886758e-05
-3.81913041699566e-05
-2.57421705113843e-05
-4.06097279678056e-05
-2.48006798947812e-05
-1.57885229811545e-05
-1.48513976150069e-05
-2.53280488674161e-05
-3.06921199795126e-05
-2.88016212198998e-05
-3.58937009414958e-05
-4.82378834167522e-05
-3.28572672575293e-05
-6.30641407700286e-05
-4.70670364256393e-05
-3.97038849413709e-05
-2.90466272642466e-05
-3.42539311213569e-05
-2.68455732125009e-05
-5.9364304009764e-05
-9.73428993935655e-06
-2.4507957029376e-05
-3.85160141931892e-05
-4.207551135127e-05
-4.78269188333148e-05
-4.87480587507439e-05
-4.03979730686352e-05
-1.34671934378498e-06
-5.7866422572055e-05
-4.03089601481949e-05
-3.22959134517593e-05
-6.67019629905498e-05
-3.60580439203566e-05
-4.16060195835267e-05
-2.84354300218775e-05
-2.86902781537597e-05
-2.14228547313523e-06
-6.90758555892379e-06
-1.71975308530452e-05
-3.5804214096058e-05
-3.76883558335159e-05
-3.92602864616056e-05
-2.71125547125534e-05
-4.01089185540881e-05
-2.66872702406068e-05
-3.93529914961218e-06
-3.23446064498124e-05
3.93488728489472e-06
-4.70013401704657e-05
-5.39986523355674e-06
-3.06413972790422e-05
-1.79440635346262e-05
-1.94027383953141e-05
-2.24224892326405e-05
-3.81921651730209e-05
-4.81073750977161e-05
-2.71478521373398e-05
-2.23531875247358e-05
-4.83707056919408e-05
-2.92747115866916e-05
-4.69024961046289e-05
-5.63500973174032e-05
-2.21647999116942e-05
-2.75791709404468e-05
-1.26918211199211e-05
-2.98932284721625e-05
1.75353060551053e-05
-4.20240235774783e-05
-2.04991723564821e-05
-1.78172674591099e-05
-2.82973485550823e-05
-5.96039481169564e-05
-1.00253893497787e-05
-3.57833320103128e-05
-8.51565772270993e-05
-3.05129005852588e-05
-2.3029518194643e-05
-2.04701733719132e-05
-2.75609261144387e-05
-2.0811395706071e-05
-8.4264415882092e-06
2.98292821590858e-06
-4.06792288649721e-05
-3.08301094238845e-05
-2.20212725453243e-05
-4.69957306278945e-05
-3.60736464275023e-05
-1.29214199590244e-05
-3.81303541338414e-05
-1.94705025947243e-05
-3.75314907813475e-05
-3.89065911810857e-05
-2.00083726540554e-05
-2.70235066167722e-05
-4.06892126988227e-05
-2.70240362189616e-05
-3.21055489360308e-05
-3.54161844759637e-05
-2.71835160806238e-05
-3.18440414633384e-05
-1.14063840069829e-05
-3.4862757147258e-05
-3.67282688956596e-05
-5.0269484034065e-05
-5.60425947461289e-06
-2.46195144778219e-05
-1.79258220040524e-05
-4.02414860489326e-05
-2.68075228309894e-05
-3.91903753110306e-05
-1.9279911198725e-05
-4.29113495478912e-05
-3.88750728859901e-05
-5.16073094396399e-05
-3.85784599214911e-05
-3.78203140107498e-05
-7.58977716014305e-06
-1.9074796607951e-05
-2.38243314256021e-05
-2.07588405528601e-05
-4.23334835676184e-05
-3.43269149057523e-05
-4.40529652098634e-05
-4.18738365336661e-05
-3.97933314281246e-05
-2.78634916316807e-05
2.64185543396497e-07
-2.80947957065238e-05
-3.88894636549155e-05
-3.04890151764681e-06
-2.917460154233e-05
-3.82290022312441e-05
-2.60828217224966e-05
-5.5376603300775e-05
-4.8602142712772e-05
-4.2987417247259e-05
-3.71347177828188e-05
-2.21108386128192e-05
-2.6057783464591e-05
-1.48188931606315e-05
-2.64913180707298e-05
-2.0570705924769e-05
-2.21956390523777e-05
-5.63260865692682e-05
-2.03024597868003e-05
-2.90693028695469e-05
-3.64783169955301e-05
-3.38301983146775e-05
-2.35890340991254e-05
-1.15016151907274e-06
-1.1029998643023e-05
-1.79561278850126e-05
-1.91331077915706e-05
9.59821591709218e-06
-1.5280675148453e-05
-1.32751536943205e-05
-3.43094450914403e-05
-2.06890121109918e-05
1.77633592682985e-06
-5.07554845159476e-05
-4.8328339806375e-05
-3.57750376590213e-05
-2.7235966911285e-05
-2.70614559639101e-05
-3.43395925081076e-05
-5.53983915726368e-05
-6.30360474614002e-06
-2.40793353391062e-05
-3.40989904440917e-05
-2.42910775781793e-05
-3.69658037517511e-05
1.55179313219665e-05
-1.07193099866492e-05
-3.88021530975326e-05
-3.20081628712966e-05
-4.17163080321728e-05
-2.40614518295125e-05
-5.95345951785134e-05
-3.12501187528753e-05
-3.57854727603998e-05
-4.92193318154843e-05
-1.31095358807485e-05
-2.0198866816772e-05
-1.97061212420089e-05
-2.54214941877883e-05
-2.79285137144435e-05
-8.79645713767662e-06
-3.65943898827542e-05
-6.71049338762104e-05
-5.27701123873874e-05
-1.43113498387978e-05
-2.35564570943565e-05
-4.91246318523383e-05
-1.32808095498253e-06
-1.96670422064004e-05
-5.95855852012573e-05
-2.88327271610637e-05
-3.95625072909929e-05
-8.46005756048186e-06
-2.55009512800216e-05
-5.66583055000012e-06
1.12731141113809e-06
-3.80016072939844e-05
-4.56742014272245e-05
-2.80025985703485e-05
-5.35052701780678e-05
5.64303265446762e-06
-1.98071212374008e-05
-2.47724409170681e-05
-5.69549531594437e-05
-5.43439455521652e-05
-3.53959558971713e-06
-1.99829797144327e-05
-3.57896226518022e-05
-2.78500192138315e-05
-1.32180677759653e-05
6.27660449469252e-06
-4.61101675391425e-05
-2.63912756645522e-05
-3.27682679589552e-05
-5.83913511842689e-05
-4.63109064170016e-05
-2.22718796626331e-05
-1.58349581817639e-05
-4.5013509310057e-05
-3.69766061917305e-05
-2.26915639260014e-05
-2.88049590172561e-05
-4.08104751226448e-05
-5.37243724951276e-05
-1.60003416052325e-05
-2.84720201234671e-06
-3.45962489994843e-05
-3.59044272555553e-05
-1.55613414866828e-05
-3.11727106448566e-05
-2.80041345424528e-05
-6.44372084881458e-05
-2.49595016484487e-05
-2.78021517450253e-05
-1.34331320956842e-05
-1.41906518242304e-05
-3.6557582368706e-05
-3.41423117022652e-05
-3.22691832568722e-05
-3.52696115700661e-05
-2.78977763648681e-05
-4.43442855841924e-05
-2.63728137108171e-05
-4.51148329701578e-05
-4.03749451181409e-05
-8.23858310358699e-06
-8.9297555548469e-06
-4.14987748204871e-06
-4.52248165669545e-05
7.75140457420089e-06
-4.71317787146005e-05
-2.34089832166621e-05
-2.24642323693075e-05
-1.16783678758694e-05
-1.84358124359399e-05
-2.67650150901472e-05
-3.51835370050184e-05
-2.92918333007809e-05
-1.68645419179148e-05
-4.66117555202275e-05
-1.87360852112053e-05
-1.44788175321546e-05
-1.23953434901311e-05
-3.03102526546859e-05
-2.90685672874775e-05
-3.13482899474587e-05
-2.23990190504432e-05
-3.9347717324088e-05
-1.92043558277672e-05
-3.76512713462597e-05
-8.0186920542718e-06
-3.39999908084812e-05
-2.63464427090363e-07
-2.47248682702573e-05
-2.76428172468465e-05
-4.66112357865626e-05
-1.75136311961734e-05
-4.76952979223473e-06
-5.2417634323589e-05
-3.50790953709024e-05
-1.18796646796874e-05
-5.43120864149762e-05
-4.90637683984886e-05
-2.20440017968551e-05
-2.75912914230098e-05
-5.2049094891578e-05
-1.36433320526568e-05
-3.59326215995634e-05
-5.90151760436575e-05
-3.5166010089188e-05
-6.08357727369868e-05
-7.00167793124056e-05
-2.01056839043372e-05
-2.91390277014418e-05
-3.51248471983014e-05
-1.80160748939313e-05
-2.64164684338852e-05
-2.93577080455623e-05
-3.30378174499552e-05
-2.05979968621979e-06
-2.62883465906753e-05
-3.3829210484127e-05
-1.48978551420397e-05
-1.77168885654683e-05
-1.51907055579176e-05
-2.22305418265366e-05
-2.55172220543247e-05
6.99004216449646e-07
-2.78125742030079e-05
-1.15735626607364e-05
-5.09460801781288e-05
-1.43543814438932e-05
-1.03644701637161e-05
-3.54775442758012e-05
-3.32185898933685e-05
-1.02612918939303e-06
-1.99515488344766e-05
-5.57732341303825e-05
-3.8591307786504e-06
-2.99211400400488e-05
-4.02704980546009e-05
-3.52897932117341e-05
-2.94319150438737e-05
-3.19755237522141e-05
-2.86556859074899e-05
-2.19460651070288e-05
-6.89810834855852e-06
-3.17289908567823e-05
-2.726474782331e-05
-1.6038080315552e-05
-4.78352129980718e-05
-4.32286267320189e-05
-1.00360880180073e-05
-2.97058320667999e-05
-4.85863630199856e-05
-3.65541457077189e-05
-2.74885717951949e-06
-3.68227998343905e-05
-3.18343807204549e-05
-1.09049774383529e-05
-3.82644291557634e-05
-4.60188971508147e-05
-3.42905673852711e-05
-2.65593637443307e-05
-9.70908687763276e-06
-2.50920519346902e-05
-7.84967634734279e-05
-2.91095757947642e-05
-8.36711654311763e-06
-2.81373326078276e-05
-4.07113485400553e-05
-3.3578756633662e-05
-5.92513840693598e-05
-3.71795375548384e-05
-2.48304506577212e-05
-3.25626541414594e-05
-4.56436256001603e-05
2.78652767487096e-06
-2.15106243923657e-05
-1.69372865719915e-05
-2.11477456916537e-05
-1.78174119275203e-05
-4.20329184732e-05
-1.43355821793411e-06
-5.27888828729526e-05
-7.31135866313868e-06
-4.22290316948672e-05
-3.12555099619145e-05
-4.13824406011391e-05
-3.76690231799878e-05
-3.92155236696401e-05
-2.11010929623034e-05
1.97708456442362e-06
-1.90762931553715e-05
-2.56292663039292e-05
-3.9629172030356e-05
-1.65293235103437e-05
-1.99316121464128e-05
-1.65919767913563e-05
-1.35337024596637e-05
-1.7827756019179e-05
-2.71884269877707e-05
1.39480048498498e-05
-1.78049271858147e-05
-3.81229636882206e-05
-1.19619762908931e-05
-2.71299204376212e-05
-7.47858853705459e-06
-2.68483624225264e-05
-3.69040305621568e-05
-2.8124754891689e-05
-2.27210386004229e-05
-1.195576579245e-05
-5.51171931384471e-05
-4.46826404699339e-05
-2.28508370543937e-05
-5.22165117949902e-05
-4.02734144082984e-05
-3.59187623641361e-05
-3.14903873581945e-05
-2.0209969709869e-05
-3.56043080258078e-05
-1.63310430230265e-05
-2.59727899394152e-05
-2.04772034775964e-05
-3.70955754573977e-05
-3.70080447719265e-05
-5.47836180739012e-05
-2.09708120004909e-05
-2.57234944994199e-05
-4.19759954378751e-05
-3.67310000019251e-05
7.70066128703744e-07
-2.24095663305954e-05
-5.1084287196727e-05
-3.17040490195619e-05
-2.90662505810141e-06
-6.20616380753586e-06
-1.84350253917114e-05
-4.24120138511055e-05
-3.14188992774146e-05
1.75956800004492e-05
-8.78693591698142e-06
-2.44624127345236e-05
-1.55501669717297e-05
-5.9768373909641e-05
-2.26239786417943e-05
-4.16048806295958e-05
-2.37944456301366e-05
-5.07863929930106e-05
-3.19696466728018e-05
-8.89902904289309e-06
-1.84440401271328e-05
-1.75656875758804e-05
-4.33918200129178e-05
-3.77502925194105e-05
-4.42609771458669e-05
-4.9289413678536e-05
-3.06002436517204e-05
-5.59599502215318e-05
-7.00889657353604e-06
-4.35184969459508e-05
-2.66035420654963e-05
7.57873182185646e-06
-1.76534401987725e-05
-3.57739933874037e-05
-2.22924013370302e-05
-3.49446883946622e-05
1.34382621523165e-05
-4.83944426558266e-05
-2.73971871511325e-05
-3.40116039018706e-05
-8.45805736337951e-06
-3.06777582551354e-05
-3.08585130065162e-05
-3.50762871944453e-05
-4.80163071541609e-05
-1.94708280847826e-05
-3.48133788594626e-05
-2.44214936221382e-05
-6.4695553634407e-06
-4.11185065843566e-05
-4.10081421270604e-05
-2.94191133005056e-05
-3.5058784508424e-05
-3.46097517419979e-05
-7.70135772794981e-06
7.33058144613744e-06
-3.04590634912775e-05
-1.41839142384772e-05
-1.6150043860645e-05
-6.52263163542305e-05
-5.09581399165989e-05
-1.91062493424685e-05
-2.70969732837566e-05
7.25009142179649e-07
-1.41263332761853e-05
-5.58891772390675e-05
-2.84287329216008e-06
1.46359507845828e-06
-2.68682989375916e-05
-1.17003241757581e-05
-5.3482533424179e-05
-9.55964567370971e-06
-5.4780210049866e-05
-1.99177894777742e-05
-6.40306774630116e-05
-2.38664815662673e-05
-5.84101679620112e-06
-3.99027420676525e-05
-5.90704569635763e-06
-3.38082519023903e-05
-2.67035078616909e-05
-2.64482680268087e-05
-2.68054540757806e-05
-2.96736178350969e-05
-4.80491651866208e-05
-2.75997636017058e-05
-1.44846419374916e-05
-2.90250682034552e-05
-1.12495210237175e-05
-1.51683366354903e-07
-2.24963677240913e-05
-6.5959135896277e-06
-2.27074164498349e-05
-2.56349441006986e-05
-1.97025668453939e-05
-2.87077298176516e-05
-4.47216852881501e-05
-3.21458853851004e-05
-2.43669028621693e-05
-4.67925029032862e-05
-2.39122312202494e-06
-8.63221927965585e-06
-2.18088410371889e-05
-4.10029089943599e-05
-4.71408249866533e-05
-2.12144176773252e-05
-5.78126195789913e-05
-2.03219179213212e-05
-1.20592196327375e-05
-3.27930307216802e-05
6.51843747933095e-06
-2.8193006981592e-05
-1.15460516730623e-05
-2.18150001926624e-05
-5.28669231173313e-05
-7.04469646537163e-06
-4.20261663964841e-05
-1.8635744449809e-05
-2.81948072085741e-05
-3.65735609724159e-05
-2.60686029960415e-05
-2.13348696728539e-06
-3.09766230237562e-05
-3.42601648781344e-05
-3.7649401832286e-05
-2.29431317893759e-05
-1.51346203892163e-05
-3.32222760650064e-05
-5.65495389812796e-06
-5.22441087534079e-05
-2.32203049678421e-05
-3.03467818958131e-05
-2.51639994506549e-05
-1.17930438398848e-05
-2.25944213827983e-05
-1.44527302029446e-05
-3.17459690452281e-05
-3.2590028455791e-05
-5.20931431569888e-05
-2.66517077408312e-05
-1.67301768506254e-05
-3.14714551756435e-05
-6.31877640880581e-05
-2.63513321739305e-05
-2.00872848117345e-05
-3.90877644132587e-05
-1.32638860988881e-05
-3.61750429079206e-06
-3.68150281314328e-05
-1.96954102267788e-05
-2.05309181166134e-05
-3.161141702058e-05
-3.50018044165097e-05
-2.58169483562419e-05
-7.80919422400994e-06
-3.24914488008651e-05
-2.88668707097071e-05
-5.48256463078899e-05
-4.95423049642476e-05
-3.67359755066956e-05
-4.84244652540735e-05
-3.14332981806134e-05
7.11632468910606e-06
-3.65807303144076e-05
-2.64212560359393e-05
-3.13952528944449e-05
-1.71302509431952e-05
-5.11947875425346e-05
-5.23771832219037e-05
-2.45367715749331e-05
-2.88881463179988e-05
-3.31116041241364e-05
-2.02474134002228e-05
-3.99606834453188e-05
-1.94562935390684e-05
-5.20117514146272e-05
-2.74267132547129e-05
-3.45130410358764e-05
-3.36207637382296e-05
-2.71922610603635e-05
-1.07757450646386e-05
-4.47587623660349e-05
-3.81723387960779e-05
-5.74344194698309e-05
-2.78456230870069e-05
-5.08188523069607e-05
-3.27777677333788e-05
-1.1582332384799e-05
-2.33755159973459e-05
-3.27928464222839e-05
-3.6437604143818e-05
-2.23814854659887e-05
-2.98249084168684e-05
-2.49514891622111e-05
-9.62850737910806e-06
-1.87792527880368e-05
-1.54746178874828e-05
3.93143302993099e-06
-5.8989517903673e-06
-3.86133781556607e-05
-3.64539565708236e-05
-1.241407183037e-05
-4.36227974211296e-06
-2.49489968743905e-05
-9.07356031112689e-06
-3.44314616209383e-05
-2.89692977849615e-05
-3.1041102000433e-05
-3.22440164563868e-05
-2.42998396158729e-05
-2.56890315359714e-05
-1.80801815507416e-05
-2.47251374889886e-05
-5.30025009486133e-05
-2.36272021436463e-05
-4.49052911306514e-06
-5.6014876455432e-05
-3.49803404647251e-05
-7.86013934090648e-06
-2.63414192295949e-05
-5.22430116451649e-05
-2.30328777160814e-05
-8.87391974587397e-06
-4.37464523636747e-05
-3.04657543769443e-05
-1.56506259261245e-05
-5.24521089576857e-05
-1.66924084017527e-05
-4.54517142266644e-05
-3.40956541048204e-05
-2.95376701571734e-05
-1.6441481028561e-05
-3.50081972049588e-05
-4.18893980994707e-05
-1.82108946446424e-05
-2.62300454265761e-05
-1.12978434613218e-06
-1.56302456340402e-05
-2.95388101505847e-05
-2.89076070771233e-05
-3.06534911047546e-05
-4.73089106743227e-05
-6.99559212513622e-05
-5.53094401626491e-05
-9.63239172446109e-06
-2.23057566477202e-05
-3.54031122147062e-05
-2.9545695728145e-05
-1.60039769675792e-05
-1.67459555331421e-05
-1.39531488669757e-05
-5.20762869299021e-05
-3.79461728894747e-05
-2.15920666652344e-05
-2.25093499738431e-05
-2.48416593429544e-05
-4.04099472096664e-05
-3.10294254174695e-05
-2.04420416432354e-05
-4.38498870566185e-05
-1.54343771508855e-06
-1.22647903963394e-05
-1.97610702409631e-05
5.40642693078202e-06
-2.88765431119803e-05
-1.20443510309952e-05
-3.93564047386929e-05
-3.90638072571373e-05
-2.33038669042284e-05
-4.38161896977086e-05
-3.68792238282693e-05
-4.53739727358759e-05
-5.03578216606384e-05
-4.46500229466814e-05
-2.0513538833785e-05
-3.18806523911414e-05
-2.71570023037966e-05
-3.06024944143307e-06
-2.23048325204746e-05
-3.76099299524745e-05
-2.54873523760364e-05
-2.53663295123271e-05
-1.13591181952499e-05
-2.59427140990289e-05
-6.77622966387859e-05
-6.9461399505842e-05
-6.28211228142043e-06
1.23686752684671e-05
-3.29399167737786e-05
-3.30377141347332e-05
-4.28091688393236e-05
-2.49445545127096e-05
-2.72990422224885e-05
-3.74639084678443e-05
-2.53837710447296e-05
-3.57860546569138e-05
-2.1315293588373e-05
-2.97590879746488e-05
-5.04122089296947e-05
-2.05931444424621e-06
-4.01670265750798e-05
-2.8357292602333e-05
-3.18094157195545e-05
-2.82729280254561e-05
-2.62550605527115e-05
-2.59657826508435e-05
-4.05546660962713e-05
-4.14970343588613e-05
-2.78173650388671e-05
-4.21030129935326e-05
-4.49260468084564e-06
-3.0295065052882e-06
-5.17907761990543e-05
-5.1753568730988e-05
-3.83628932563113e-05
-2.69470663028274e-05
-2.53321967574539e-05
-3.78593558360366e-05
-5.31086745350748e-05
-6.74022906168645e-05
-1.66579267815365e-05
-1.48211580456763e-05
-5.22698584374866e-05
-3.84892933544323e-05
-3.46783979748294e-05
-1.88450580968478e-05
-2.68507252770745e-05
-2.92093630478879e-05
-2.28854232671436e-05
-2.43878320778193e-05
-2.04258819027884e-05
-4.66939728459909e-05
-4.44794327424332e-05
5.53570453990848e-07
-2.24914583449415e-05
8.18234752845374e-06
-2.98007468909151e-05
-5.27313718945235e-05
-3.68636908737031e-05
-2.31474318919208e-06
2.34718565224311e-06
-5.30962359364306e-06
-3.18657723941794e-06
-1.75879131482283e-05
-2.61255670299195e-05
-2.32304381990633e-05
-2.92767383011938e-05
-2.57689964062929e-05
-2.81275547235773e-05
-5.84716148200876e-05
-2.48748661186578e-05
-3.43881935765187e-05
-2.16423703165144e-05
-6.2426608145724e-05
-4.33992442712002e-05
-2.5556663447801e-05
-4.39526002273932e-05
-3.40717556269387e-05
-2.46262700982667e-05
-1.10894663337636e-05
-9.58015566372739e-06
-2.50859669957116e-06
-5.53423065832185e-05
-1.15984564632392e-05
-7.460806266446e-06
-6.10162493665448e-06
-1.51481874401369e-05
-3.60419270923537e-05
-2.20041156579583e-05
-1.56232628966508e-05
-3.20898155964894e-05
-1.31266099654687e-05
-2.60004927025893e-05
-3.66637577010277e-05
-3.8304543806199e-05
-3.36851813067243e-05
-2.5607271624522e-05
-4.70097516861343e-06
-3.22101352860108e-05
-5.50090936031946e-05
-3.17651743745697e-05
-5.91061602214669e-05
-3.05417364302646e-05
-3.01643273860987e-05
-3.29262438183081e-05
-1.99255659765886e-07
-5.41071230012187e-05
-5.05947106134174e-05
-5.66083715951527e-05
-4.07175546863267e-05
-1.30705508580937e-05
-2.71926307461641e-05
-6.79306068645364e-05
-3.67993816523215e-05
-1.32675219391903e-05
-1.13614524865899e-05
-2.5407103808477e-05
-3.45971118890743e-05
-2.70655249497211e-05
-5.42031404881307e-05
-4.06205914470652e-05
-4.08197179431554e-05
-3.08993612827342e-05
-4.56781157281774e-05
-3.03798934592675e-05
-2.09546972121546e-05
-2.36632655258216e-05
-6.1492755747172e-06
-1.55715433458831e-05
-2.3936639849883e-05
-3.73011306901424e-05
-3.4174902925075e-05
-3.47923569820191e-05
-3.0505354747236e-05
-3.7885992353386e-06
-2.70957578333176e-05
-6.05156876790063e-05
-4.99501428771849e-05
-1.22785893136103e-05
-2.00898939647386e-05
-2.87897668022187e-05
-2.85822205362749e-05
-3.60945890970236e-05
-4.495358015613e-05
-4.87201330000589e-05
-2.66636576456768e-05
-3.91721690508048e-05
-5.03695277635751e-05
-2.1667133752894e-05
-2.57894998412325e-05
-4.47328888780886e-05
-1.57117068926883e-05
-3.7374998144455e-05
-3.1686904095805e-05
-1.9513218084914e-06
-3.37448176554766e-05
-4.37697137210544e-05
-1.89327571851834e-05
-4.99740546544712e-05
-3.74307830442568e-05
-3.37812270587411e-05
-2.83205200043798e-05
-1.44062603922634e-05
-2.54210149705958e-05
-7.30767283884465e-06
-2.37808227385635e-05
-3.24996596226515e-05
-1.63568013749091e-05
-1.93673364245388e-05
-4.43346913433112e-05
-2.5258785294525e-05
-3.81196300907996e-05
-4.67052435273837e-05
-3.14864746953814e-05
-3.58419274814541e-05
-3.07479184696654e-05
-1.53316689424736e-05
-3.06254391900295e-05
-5.38901492917416e-05
2.54123635860089e-06
-6.66907917692151e-06
-2.01770625024142e-05
-1.47482032067293e-05
-2.77221853965689e-05
-6.43981706319766e-07
1.04875320970956e-05
6.42669378293972e-07
-2.34140991827022e-05
-4.19354059496635e-05
-3.30233149869359e-05
-2.2140999648634e-05
-2.4617907273081e-05
-4.54848612647971e-05
-7.61694815624234e-05
-3.18866886264065e-05
-4.52740976787987e-05
-3.98568770375991e-05
-2.70618970137982e-05
-3.91138547115767e-05
-3.37962024008713e-05
-2.41709366564371e-05
-5.36183199217719e-05
-4.81175856177026e-06
-2.15680573622545e-05
-2.63227551608975e-06
-2.71342352537073e-05
-9.54898886006328e-06
8.8510858396112e-07
-3.43927831940303e-05
-2.81149173183822e-05
-6.43681136750748e-05
-8.49941682374164e-06
-3.81050790558054e-05
-2.83196442833659e-05
-1.84713657900485e-05
-3.12317292676843e-05
-4.794284825688e-05
-3.14719009054907e-05
-3.50264990889146e-05
-3.0188155740001e-05
-3.82907629299425e-05
5.06344804771464e-07
-3.67396026801238e-05
-1.10861509406869e-05
-3.89294657860265e-05
-2.77649203862582e-05
-1.1923647005401e-05
-4.32105338524569e-05
-1.39357585722736e-05
-2.70330205512525e-05
-8.40737822683149e-06
-4.90442099928342e-05
-2.85596111512901e-05
-5.28951589680512e-05
-2.79665103810894e-05
-1.97730957091381e-05
-5.17111476904267e-05
-4.9833736559793e-05
-3.01102474472685e-05
4.61933760298069e-06
-3.00323669835485e-05
-5.47430414676287e-05
-5.33726851293301e-05
-5.50936510757291e-05
-1.10732112718364e-05
-2.95831100471081e-05
-9.39238114556992e-06
-3.14942609293295e-05
-3.31921526101579e-06
-2.00442599901448e-05
-1.93367024129584e-05
-3.05989305046252e-05
-1.48746157019498e-05
-7.74423991997632e-06
-4.96015619215996e-05
-2.15642805780969e-05
-2.10719777264676e-05
-6.16279682117847e-05
-2.46831405838153e-05
-1.96992219802302e-05
-1.4480946929049e-05
-2.67390374242798e-05
-2.26236935555298e-05
-3.54191917102706e-06
-2.18162998771794e-05
-3.93348958407385e-05
-4.93291628599238e-05
-6.94996655030351e-05
-3.76268117912468e-05
-3.31914547837061e-05
-3.30348254781463e-05
-3.57661849415409e-06
-5.17776333618351e-05
-3.18395468245144e-05
-1.38008232373295e-05
-2.71884919650667e-05
-3.42016816639022e-05
-2.62277089635311e-05
-9.91020505727684e-06
-1.47113474881154e-05
-1.55042274532597e-05
-2.86513754716182e-05
-1.29375492334244e-05
-2.25563282875224e-05
-2.9655781215089e-05
-2.33952289977593e-05
-2.61558675308586e-05
-3.06960139988884e-05
-3.2213395907603e-05
-6.53603504816681e-05
-4.73444475968756e-05
-4.75460147681567e-05
-3.2226606339266e-05
-4.65998127460849e-05
-4.15376203185018e-05
-2.63804701273767e-05
-4.09608654850992e-05
-2.08968814597891e-05
-1.97842966627053e-05
-4.86652501143683e-05
-2.79442849234368e-05
-1.14596511376354e-06
-3.35781122053162e-05
-4.57818057892887e-05
-3.53327823086755e-05
-6.01866442077971e-05
-4.00279076918901e-05
-1.48477087770502e-05
-4.64345163657864e-05
-4.01051402612418e-05
-5.18782410508223e-05
-1.89449343124877e-05
-3.79080242089659e-05
-4.58102754284559e-05
-4.13199360335832e-05
-7.78326598482565e-06
-4.14731306659875e-05
-3.76400458041606e-05
-2.3850558775459e-05
-2.7569621437285e-05
-5.79663748077097e-05
-1.60161134818914e-05
7.60124160799809e-06
-2.8068640626275e-05
-5.57052221774292e-05
-3.52968263833623e-05
-3.76957273797355e-05
-4.05663391036102e-06
-1.50371842189328e-05
-4.53671071255953e-05
-4.93598977095468e-05
-6.2156791456268e-06
-1.35670300548884e-05
-3.36866003116946e-05
-3.91182947088883e-05
-2.07066646896841e-05
-2.18571305708773e-05
-1.43447193351759e-05
-4.23097033390135e-05
-4.84260515568196e-05
-2.89375975756217e-05
-3.77837153945847e-05
-4.48341687031101e-05
-4.62911511924846e-05
-3.38088420965057e-05
-3.36680506248229e-05
-3.42480605960537e-05
-3.28121776462547e-05
-1.95774333235762e-05
-2.14509941627153e-05
-2.5074007719555e-05
-3.86086561376111e-05
-3.52019510561338e-05
-2.65399671556996e-05
-2.49251760442694e-05
-4.41568839060126e-05
-7.96046103987576e-06
-3.2548203545948e-05
-4.04556261409375e-05
-1.72773354255197e-05
-5.29873380642369e-05
-3.70180416664226e-05
-2.31851009184471e-05
-1.99856548961287e-05
-4.47122984793531e-05
-3.79943259572908e-05
-6.06689447211602e-05
-1.0170011266206e-05
-3.15851436003908e-05
-1.58908750312913e-05
-3.17234578809669e-05
-3.63249155083869e-05
-6.26876331170968e-06
-2.6270080342997e-05
-3.25483493865036e-05
-2.06753915817173e-05
-1.05129309861739e-05
2.60952985966504e-06
-3.63772390859879e-05
-3.20867442630915e-05
-2.18287828456478e-05
-1.37255590968816e-05
-4.54642511315607e-05
-2.7106776145687e-05
2.85030313872601e-06
-1.31842737335116e-05
-5.86570071768181e-05
-9.93637003682161e-06
-3.76455828259849e-05
-2.10374651212647e-05
-2.02304158609423e-05
-3.22893382410445e-05
-2.29049069208038e-05
-3.737080163155e-05
-8.16594024245493e-06
-2.08939277832128e-05
-6.33086649669158e-05
-9.02330546613797e-06
-4.12154436795424e-05
-3.87399676866977e-06
-5.1228705889297e-05
1.89752137612225e-06
-1.58050235702367e-05
-3.6881925244527e-05
-1.01436114572195e-05
-4.64158906814761e-05
-3.88763049608474e-06
-2.0599160456674e-05
-1.99152180817682e-06
-1.1289550108751e-05
-3.50409120113866e-05
-2.06358367025889e-05
-2.7196929400685e-05
-2.64822278300735e-06
-7.06974985562249e-06
-4.29945215383926e-05
-1.588479394021e-05
-6.32099312288398e-06
-2.39479438170636e-05
-1.13138242455108e-05
-3.56071512495797e-05
-5.49283414956706e-05
-5.38584474078293e-05
4.95352395127027e-06
-1.29029903933889e-05
-6.13560759752364e-05
-5.4179712665284e-05
-2.02444516348547e-05
-1.55780523273451e-05
-3.47576302235555e-05
-1.92050401987283e-05
5.29464374579137e-06
-5.26857094647586e-05
-5.79392785235834e-05
-1.1945933421832e-05
-3.40341496166124e-05
-4.15135346223411e-05
-3.87206280024275e-05
-3.7246413003546e-05
-2.35456595532643e-05
-3.00196864323896e-05
-4.20253310915563e-05
-1.93556790042172e-05
-1.27545990188669e-05
-2.95842550570103e-05
-8.18167727181184e-06
4.27017094983376e-06
-2.19570888790469e-05
-2.4564143185745e-05
-1.6201474267847e-05
-2.22078272528761e-05
-2.72316201354544e-05
-2.47718596324997e-05
-2.41408908852691e-05
-4.76081535087449e-05
-5.01378259552046e-05
-4.02838676580762e-05
-4.38333378826209e-05
-1.25088630130136e-05
-3.29137496307583e-05
-6.78857176364778e-05
-5.21752545411011e-05
-2.00947654193162e-05
-7.25440501357172e-05
-1.15868820658109e-05
-4.07308813702698e-05
-3.00717673452166e-05
-1.47443608996197e-05
-3.12753755841887e-05
-7.02420751675764e-07
-4.43640716925482e-05
-5.2560243616279e-05
-6.3409694149104e-05
-3.12145010399953e-05
-2.63913014286909e-05
-8.27675013208801e-06
-3.3702322059823e-05
-3.2632110279167e-05
-3.20144685174734e-05
-2.91079343404716e-05
-6.87681010508773e-05
-5.04796489789194e-05
-1.47242889400764e-05
-1.12663076376801e-05
-4.81953488127107e-05
-1.10276894277277e-05
-3.75111978195373e-05
-4.12832675190655e-05
-6.27567747607301e-05
1.68140273726765e-06
-2.15331197121671e-05
-4.35458715828424e-05
-5.54861934873351e-05
-1.1582458698337e-05
-3.74750252437494e-05
4.37063710144414e-06
7.22537550057605e-06
-1.95844096640382e-05
-5.12319526842623e-05
-1.85407545939597e-05
-3.05310806893087e-05
-6.52528111673874e-05
-6.35493798860138e-05
-2.7356375719763e-05
-5.35913653918629e-05
-6.53528289203979e-06
-1.96556220793314e-05
-5.39742864181498e-05
-3.57282672538998e-05
-4.23877384598926e-05
-3.25205649456105e-05
1.13841129190432e-05
-2.44728644984268e-05
-3.24407345663272e-05
-2.88005567277458e-05
-3.0641387560295e-05
-1.90561722697987e-05
-5.36978971854037e-05
-3.73034101610118e-05
-2.89318599893113e-05
-3.33799722614171e-05
-8.5751738367663e-06
-3.86568362062144e-05
-2.89935666818543e-05
-2.71743660596032e-05
-3.8077661430855e-05
1.10599689482807e-05
-5.81670599374362e-05
-3.75064689973819e-05
-3.35667873613321e-05
-3.31003397850184e-05
-3.94014931231509e-05
-2.95252927128073e-05
-2.14927267846943e-05
-2.07560048194844e-05
-4.39732465904907e-05
-1.73095503948847e-05
-5.32422654263536e-05
-2.04974808561749e-05
-3.06495066964972e-05
-1.70507571029484e-05
1.15085090008378e-06
-5.40505368238398e-05
-4.68631468351877e-05
-2.714452211325e-05
-6.85174108595236e-06
-3.14600843250059e-05
6.73592218580694e-06
-2.30118188041824e-05
-1.76383673727593e-05
-4.08573328221874e-05
-5.12854411829859e-05
-4.28855010632922e-05
-2.48280513880306e-05
-1.57422680849092e-05
-8.06530938398032e-06
-2.97973399048731e-05
-2.91621174411043e-05
-3.72402406381843e-05
-2.76245307312242e-05
-2.55401513387609e-05
-2.81410763322624e-05
-2.74488628644862e-05
-2.51956045430879e-05
-2.17215492479855e-05
-1.04247489556029e-05
-2.02437280363612e-05
-1.62165075745839e-05
-4.73962709103385e-05
-4.58761226410042e-05
-9.40806577692698e-06
-4.56051790891804e-05
-3.75397396738505e-05
-4.19216897929644e-05
-3.33843695787837e-05
-4.06951007370569e-05
-1.89419611595366e-05
-3.71347187285976e-05
-4.21549719891799e-05
-2.15296490187528e-05
-3.2471407691417e-05
-2.19078028035074e-05
-3.7874720654058e-05
-6.33864657332243e-05
-1.17767524477061e-05
-1.10224841811056e-05
-3.01088160453438e-05
-2.09618063990089e-05
-4.63571372565066e-05
-1.71880758918046e-05
-2.30647980724377e-05
-2.49638338534474e-05
-8.27698454614219e-06
-2.36338743580061e-05
-3.55774773301079e-05
-4.32805748016109e-05
-1.06335307621116e-05
-1.40220738138192e-05
-1.58970903571983e-05
-2.97469457051396e-05
1.43455065958127e-07
-7.55736613956906e-06
-2.08675007219804e-05
-1.6151960357814e-06
-1.29897305761841e-05
-1.51717660987298e-05
-3.61530113893702e-05
-1.17314681365068e-05
-6.98963708703612e-05
-2.64885995114402e-05
-3.86385046677424e-05
-6.10671252496342e-05
1.76849565439871e-06
-3.97893155137107e-05
-4.16128408353343e-05
-1.63950089663116e-05
-3.84269776066954e-06
-4.59206392582856e-05
-2.91668658775377e-05
-8.61747355935588e-06
-1.5297158952593e-05
-4.95421294746782e-05
-5.05541795636244e-05
-4.97927314452864e-05
-2.36944316679285e-05
-1.27325171146644e-05
-2.17101693001155e-05
4.74431197220941e-06
-3.46393131252193e-05
-1.41424385745179e-05
-4.11844941698948e-05
-4.78385246959333e-05
-5.50760278833849e-05
-3.12729530873715e-05
-2.76853066095518e-05
-2.09060682503313e-05
-2.69419228818587e-05
-1.98838826551826e-05
-4.540181913561e-05
-3.63856984629209e-05
-2.89305710195588e-05
-2.14918900168149e-05
-6.05748508494635e-05
-1.15843169038766e-05
-2.88685426526984e-05
-5.51365819765247e-05
-4.33566577886088e-05
-1.7860032352167e-05
-5.25056519848359e-05
-3.14812730019749e-05
-3.16001323529404e-05
-2.01331520388373e-05
-3.30977620139495e-05
-4.68441847748072e-05
-3.91677777295657e-05
-4.23204327318369e-05
-2.58920230512301e-05
-1.15375728046374e-05
-2.08731120328226e-05
-3.67279651015241e-05
-1.89758683790347e-05
-3.84913303187349e-06
-3.74179692502461e-05
-2.64726450148418e-05
-5.18201873777514e-05
-4.55997458567433e-05
-2.58753070128979e-05
-3.24559519575401e-05
-4.34885760497853e-05
-3.61459944870699e-05
-3.42883189307088e-05
-2.0039196807976e-05
-6.51958237583185e-06
-4.28901302232401e-05
-6.97913772221831e-06
-5.62891915075922e-05
6.89519655905654e-07
-6.08568123371217e-05
-3.75188779576841e-05
-5.51261184734357e-05
-1.85450577142286e-05
-5.63750109545216e-05
2.60332529226304e-06
-1.71646910108116e-05
1.66891826193561e-06
-2.51140252054239e-05
-1.66096007210895e-05
-4.03046149135502e-05
-6.54754604008014e-05
1.61424707941177e-05
-1.82386170296455e-05
-2.30112655852113e-05
-3.56439697929252e-05
-2.32423089057529e-05
-4.12659736680478e-05
-3.16910394090351e-05
2.55677275425719e-05
-3.35930805626542e-05
-9.5174996401918e-06
-3.28279742631406e-05
-3.90580190332014e-05
-3.16901751892866e-05
-2.88736454785701e-05
-3.37333344270956e-05
-4.4919466845912e-06
-6.59030686714975e-06
-1.60441554652998e-05
-2.04679861707791e-05
-5.93844714438491e-05
-4.00201560644334e-05
-5.40663728313646e-05
-2.64546644595952e-05
-1.85067288924064e-05
-2.80453821874559e-05
-1.5490181019334e-05
-7.66291260347271e-06
-2.33708580122855e-05
-2.22134316840901e-05
-3.11013099308428e-05
-8.47724243962879e-06
-1.22932084571005e-05
-3.020811925405e-05
-1.51728606753411e-05
-2.57158799569741e-05
-3.39542064317377e-05
-1.26567200130303e-05
-3.41680437577097e-05
-3.77818540491677e-05
-5.05326437093176e-05
-2.42743619340771e-05
-1.91445560156275e-05
-4.05630781791073e-05
-3.65339846415759e-05
-6.28024983644667e-06
-2.528267293551e-05
-4.30623879736444e-07
-5.35356878753157e-05
-2.1770315022373e-05
-1.5554835028689e-05
-3.45559195110341e-05
-1.91825886867048e-05
-2.64716213686648e-05
-6.58651083147908e-05
-2.97996227468156e-05
-3.82408113682982e-05
-1.09144883486415e-05
-2.4381478497962e-05
-2.52274576378658e-05
-2.6748902174692e-05
-4.57544534899968e-05
-3.59708871713805e-05
-2.36156549492086e-05
-2.35728940375256e-05
-2.03273102921697e-05
-3.52426697196331e-05
-4.53343111685713e-05
1.54585089911836e-06
-1.93777650677714e-05
-2.62069342885669e-05
-4.42165358950359e-05
-5.27711511917747e-05
-3.94411731823568e-05
-2.54450777773304e-05
8.80828003178139e-08
-2.94672439147267e-05
-9.75868654557258e-06
-8.37133952871511e-06
-4.46540528895235e-05
-3.19030651975505e-06
-5.22319207040508e-05
-1.98292388980126e-05
-1.89833311437374e-05
-5.73538039686124e-07
-4.72112839636706e-05
-1.8422116195939e-05
-3.1856744339391e-05
-3.87124847480847e-05
6.72641475704819e-06
-5.22956170865644e-05
-1.86635723569918e-05
-5.60666894551337e-05
-4.82978757783245e-05
-2.57475597297653e-05
-1.03243669095629e-05
-3.22340323286248e-06
-6.11894974609567e-05
-2.9962122718263e-05
-3.45826596403429e-05
-3.89742539277719e-05
-1.42827030617297e-05
-3.95755467573893e-05
-2.76390963314805e-05
-1.68343629847075e-05
-5.87181086466273e-05
-5.77806082055131e-05
-2.9971385784333e-05
-5.38613371620988e-05
-2.66597715345628e-05
1.40644578928349e-05
-4.2248009656098e-05
3.57266766036978e-06
-3.79337830941733e-05
-1.61342359438449e-05
-2.45302989512718e-05
-3.72596796902111e-05
-3.31864815452152e-05
-1.62240694925726e-05
-2.57309055906062e-06
-3.83496516103615e-05
-1.84436968097059e-05
-2.19397786935691e-05
-3.59468162013058e-05
-6.97983392802263e-05
-1.21947816769825e-05
-2.70203193262753e-05
-2.87609886235487e-05
-3.30510342571751e-06
-1.14749495482624e-06
-3.32078880945713e-05
-1.9516118338071e-05
1.2173214830884e-05
-3.00783614779511e-05
-1.50058456304661e-05
-6.20783757161874e-05
-6.99300782760848e-05
-2.82565843946714e-05
-9.77738317595195e-06
-1.20881953808729e-05
-1.89249555536745e-05
-3.10458293505529e-05
-3.05333391600828e-05
-5.0066947591145e-05
-4.284660013419e-05
-3.51179314594147e-05
-6.74466402552379e-05
-4.19844989602139e-05
-4.5222701252264e-05
-1.37087186294618e-05
-4.16176239274076e-05
-2.87164035676411e-05
-2.59559100105069e-05
-1.89493303680079e-05
-1.87599561872085e-05
-6.34039392915361e-06
-3.40547218076399e-05
-9.65056819237889e-06
-9.41087153130844e-06
-6.2829564352394e-05
-2.37082649381579e-05
-3.48142957719779e-05
-2.00511405039367e-05
-5.53925981315688e-05
-1.646857018427e-05
-1.96149553085434e-05
-5.72848609866545e-06
-2.20889272374641e-05
-2.74637032028221e-05
-3.10521283995633e-05
-1.15833133204031e-05
-4.21852172496351e-05
-6.14105771018058e-05
-4.04997414438851e-05
-4.04681019250865e-05
-5.01047944051849e-05
-3.00536081362946e-05
-7.22131158151812e-06
-2.33542643828477e-05
-5.83970825172006e-05
-5.76961023777117e-05
-8.16345807799667e-05
-1.58355753079632e-06
-2.40206303464534e-05
-1.29955307264641e-05
-1.58080684283997e-05
-1.4166922737954e-05
-5.90981522463906e-06
-6.91065956255148e-05
-3.30498622564179e-05
-1.49237111554998e-05
1.17992543388681e-06
-2.49021601194913e-05
-4.26706102435365e-05
-2.49429356942766e-05
-6.04022288386536e-06
-2.99114870382541e-05
-4.4452395996552e-05
-3.28867528810774e-05
-5.4535813680251e-06
-4.41335194616028e-05
-8.27489888667916e-06
-6.35988611056523e-05
-5.41237277012144e-05
-4.46581598493497e-05
-2.22850123048411e-05
-4.39571419205768e-05
-5.45221407788075e-05
-3.37992869454162e-05
-4.12982861681487e-05
-2.40103921852355e-05
-3.50118278517867e-05
-2.05014509804541e-05
-1.89560448875208e-05
-5.02594147891253e-05
-2.52367102594823e-05
-1.56756589834152e-05
-3.93417498768615e-05
-5.97521875562078e-05
-1.23218103090661e-05
-1.53453848334613e-05
-3.00934575639985e-05
-1.73028131163737e-05
-4.65687536563414e-07
-6.06507094267006e-06
-1.80132662178983e-05
-1.98802865583473e-05
-3.94829830800331e-05
3.54857322643681e-06
-2.24790131278815e-05
-1.30666117340645e-05
-4.72001043633821e-05
-5.06092661440692e-05
-2.91930698008533e-05
-2.03406663977141e-05
-3.01745660135519e-05
-4.53004080478047e-05
-4.79647177564763e-05
-3.67641764328594e-05
-2.88886386124747e-05
-3.59997884069072e-05
-3.48070399582464e-05
-3.72088742390029e-05
-2.57022703907652e-05
-4.60957521386579e-05
-2.2016270946879e-05
-2.74389651340472e-06
-3.18117483016287e-05
-5.57118238074075e-05
-1.30728725829591e-05
-4.51041887547679e-05
-1.99327279548698e-05
-7.29484568165002e-05
-2.88874037805907e-05
-3.97554055272568e-05
-2.57659666649253e-05
1.11156160647891e-05
-3.08923768260856e-05
-2.32924744672495e-05
-3.23141679824068e-05
-2.74592593863288e-05
-5.09613780989266e-05
-2.51263549745883e-05
-5.14220600777033e-05
-2.98899607904773e-05
-3.54971694627433e-05
-4.97097884809861e-05
-2.79697470076248e-05
-2.40284264798393e-05
-2.64387134120174e-05
-3.31613411716807e-05
-2.93932980681748e-06
-2.7690072050939e-09
-1.76391937631107e-05
-2.87179989519509e-05
-4.60350540491655e-05
-3.03019936112201e-05
-4.72782696125864e-05
-1.06359744292159e-06
-1.13287159394391e-07
-3.56317103801314e-05
-1.67275201564656e-05
-4.91324694115333e-06
-1.89932285962756e-05
-4.40146615612063e-05
-4.012428796949e-05
-1.81869346916805e-05
-3.61558407775078e-05
-4.14650429342528e-05
-5.62553973897624e-05
-3.61807786703782e-05
-4.82315020447157e-06
-3.2274417818993e-05
-3.16779400928191e-05
-1.70695949124179e-06
-4.38143969073843e-05
-5.03218445557269e-05
-4.53394207596458e-05
-3.14742518275238e-05
-1.26303198623828e-05
-3.74011995369067e-05
-3.17462975484071e-05
-5.02296604228167e-05
-1.6687967460317e-05
-3.23550325157019e-05
-1.11748417561954e-06
-4.25272222009499e-05
-3.12617880096708e-05
-1.67866263202704e-05
-2.47827108277765e-05
-6.50765651205869e-05
-4.26379842440755e-05
-2.36729555271405e-05
-2.60989580431473e-05
-2.20170264590247e-05
-1.65753831844204e-05
-1.86326978341874e-05
1.23963736627403e-05
-3.57749142601958e-05
-1.86349215464868e-05
-1.7785898853744e-05
-2.6052743509259e-05
-4.21315187104762e-05
-3.30894500545286e-05
-3.04484487290549e-05
-5.24109260728433e-05
-4.820517890591e-05
-4.85490916529747e-05
-2.66334770116854e-05
-2.20182598984984e-05
-5.27255488544584e-05
-2.80811573157455e-05
-8.11958196087058e-06
-1.13386649497527e-05
-2.3141980093162e-05
-8.78587212414868e-06
-3.28987775593925e-05
-1.58299936940622e-05
-5.19622361524307e-05
-5.49973455245313e-05
-4.24149753207485e-05
-1.4900104266258e-05
-2.27783749794659e-06
-5.05807294533589e-05
-1.92577228487864e-05
-2.27298192627624e-05
-6.92059589106269e-06
-2.37058059582697e-05
-3.21325068008378e-05
-3.27373601820644e-05
-2.03883211825057e-05
-2.27782953527074e-05
-2.21099220238257e-05
-2.51190208791267e-05
-1.82957677276966e-05
-4.41556463044135e-05
-3.47014149180178e-05
-1.74641686469928e-05
-2.55229432769332e-05
-5.22389987450237e-05
-1.81229145118403e-05
-1.38339653273739e-05
-5.11962120428433e-05
-2.21421424542124e-05
-1.97601373205994e-05
-4.19912542791951e-05
-2.60965556697901e-05
-2.31669739150465e-05
-1.19324215879988e-05
-3.35856442371641e-05
-5.78840382804016e-07
-2.87279891978014e-05
-2.86425031809886e-05
-2.55169146626596e-05
-2.3186378486224e-05
-4.19094745015842e-06
-1.42515775083048e-05
-5.82249273244972e-05
-1.36984049216629e-05
-2.25372876891167e-05
-2.88374203250072e-05
-3.65963944334549e-05
-5.52368573155279e-05
-5.30330559092751e-06
-2.5542910818734e-05
-5.01269292524795e-05
-4.1775496626721e-05
-2.88357631177481e-05
-4.35277627657537e-05
-2.16673742898474e-05
-1.02133921033036e-05
-3.28085220806535e-05
-5.01823474064539e-05
-4.61739505808303e-05
-3.65456451598428e-05
5.13457521701501e-06
-1.63872104798777e-05
-1.10360376144778e-05
-2.51699159274786e-05
-2.61312322109023e-05
-3.09877313923294e-05
-4.33769989064937e-07
-2.15865396752424e-05
-3.19273820285358e-05
1.95254709912607e-05
-1.94628727306866e-05
-4.34613105297568e-05
-4.79290225221198e-05
-5.58154280583821e-05
-4.07661778096693e-05
-2.5908909865814e-05
-5.0923143111451e-05
-3.73074075924356e-05
-5.36551204818818e-05
-3.04125371534241e-05
-5.5502247079723e-05
-3.83086633984246e-05
-4.84541456479724e-05
-4.64502806546539e-05
-3.28443684233364e-06
-4.91350194085047e-05
-2.84095567504693e-05
-3.94498938745108e-05
-2.14096067604385e-06
-4.69001250801214e-05
-4.22345802102719e-05
-1.47769595745759e-05
-6.79026132755361e-05
-4.85701385741573e-05
-1.5411098103786e-06
-3.38807183242043e-05
-3.71916377949721e-05
-6.48800581648203e-06
-3.71967297615894e-05
-3.85052020377547e-05
-3.33040671019828e-05
-2.62401406258308e-05
-2.20536605807077e-05
-1.21852958173482e-05
-2.57268488772844e-05
-1.14361451306631e-05
-3.18716386715274e-05
-6.0901640250827e-05
-1.16585574728241e-05
-4.31499564731496e-05
8.79053331588372e-06
-2.9445170123231e-05
-2.69512521205663e-05
-3.37133150659518e-05
-5.05957315047903e-05
-3.93522820332765e-05
-2.09354183549012e-05
-1.97827419458715e-05
-1.81420664355992e-05
-1.61941442662535e-05
-3.38282793337436e-05
-2.86706228190223e-05
-3.29468477089785e-05
-6.44811442389679e-05
-3.73255045451229e-05
-1.46064789182184e-05
-2.95063542554916e-05
-4.1581671991779e-05
-5.55184568827768e-05
-3.08985570739886e-05
-9.9148833312158e-06
-3.07939069583823e-05
-3.76923217559109e-05
-2.98973527027752e-05
-2.11512335073998e-05
2.04348671887584e-06
-3.47622874822756e-05
-2.80115116753368e-05
1.21349697365843e-06
-3.42098840050384e-05
-2.04752007040731e-05
-3.24284969123118e-05
-3.43528923589726e-05
-4.79602645835024e-05
-5.33840502692861e-05
-2.96173476060211e-05
-4.4102777755829e-05
-2.33779213192293e-05
-4.0689842576428e-05
-2.42404167760973e-05
-5.41855681787716e-06
-2.84761739447515e-05
-9.84582804356194e-06
-2.64023107188646e-05
-1.18182114434048e-05
-1.7149395783383e-05
-3.36937051022758e-05
-4.52617463838708e-05
-6.49800468769867e-06
-6.30314103793124e-05
-1.70196181001255e-05
-5.52416544939781e-05
4.66862357395089e-07
-3.77838551767598e-05
-5.65705504212279e-05
-2.30316203579581e-05
-3.89724350930141e-05
8.7512446626886e-06
-2.53276631086359e-05
-2.94533214492456e-05
-5.19108033317768e-06
-1.6253115101341e-05
-5.41330782883616e-05
-1.73972261503148e-05
-2.81149766696302e-05
-2.85848347013365e-05
-5.67138178798431e-05
4.86108716674526e-08
-1.60659896003717e-05
7.87565259658668e-07
-3.3226009698975e-05
-1.24693479338804e-05
-4.44425067728862e-05
-4.87057183489885e-05
-2.97765893398896e-05
-5.10287101370319e-05
-3.63644077231829e-05
-4.37615135180101e-05
-5.65320285961398e-05
-5.30779851767183e-05
-4.79939248794326e-05
-2.44069806788581e-05
-2.4576093441826e-05
-2.98353610657124e-05
-5.08102205405006e-06
-4.37023916837826e-05
-3.13353262783124e-05
-4.3470790425129e-05
-1.34745108252488e-05
-4.18590255178125e-05
-1.74781888938627e-05
-5.47195699157114e-05
1.20563225829907e-05
-1.18272632631119e-05
-1.24383780701505e-05
-2.41196858899154e-05
-2.86346648240995e-05
-4.91214921936141e-06
-1.45667427724275e-05
-9.71784312640878e-06
-4.47943584634632e-05
-2.78040877021696e-05
-2.66516299377723e-06
-9.16165241067118e-06
-4.95513864626064e-05
1.27929950188258e-05
-2.13134290955574e-05
-2.83529473730672e-05
-1.97468610441056e-05
-3.96668597827532e-05
-2.46775018058104e-05
6.73774235346535e-06
-3.2463805192938e-05
-4.13405951743458e-05
-2.49154380938168e-05
-4.29603060918895e-05
-6.86676250961413e-05
-3.63189332590348e-05
-4.0960575080429e-06
-8.79398591398081e-06
-1.36015468492102e-05
-3.3753257480213e-05
-4.93426638731363e-05
-2.97985532279552e-06
-1.15878818175321e-05
-3.18962841152045e-05
-3.62138861818405e-05
-2.13484974662414e-05
-5.93559638999966e-05
-2.30980766569421e-05
-1.88508854250442e-05
-1.61465798576391e-05
-2.05835097896929e-05
-2.28059951656189e-05
-2.09807525207536e-05
-2.98527629084894e-05
-2.84574022969461e-05
-2.52692082922079e-05
-1.46411846923156e-05
-4.41626308672889e-05
-4.30061729643732e-05
-2.73406193709248e-05
-2.38995921121245e-05
-4.18243699316139e-05
-3.73139477682323e-05
-2.00480740862934e-05
-6.36205557079248e-06
-3.4603986370334e-05
-2.00431874422926e-05
-1.80431591980722e-05
-5.34966218262194e-05
-4.97397868524731e-05
-1.21953188212726e-05
-3.94174957170199e-05
-2.39001396744408e-05
-2.6073415330383e-05
-5.02890028349519e-05
-1.05173078525315e-05
-1.73563184131519e-05
-2.55818733536777e-05
-3.63731421671289e-05
-1.51436858758146e-05
-1.73872861878868e-05
-2.59015322456357e-05
-6.91459389837873e-05
-4.65175834770865e-05
-1.71791090657224e-05
-4.20025495043555e-05
-2.28411901988117e-05
-1.71931036092314e-05
-2.53551218698695e-05
-2.22771999053827e-05
-4.68868889682808e-05
-2.18699663656417e-05
-2.52414124124282e-05
-2.86864800514618e-05
-5.89663862253385e-05
-1.73357608246028e-05
-4.53911384145857e-05
-1.09797797563589e-05
-1.95707111160056e-05
-5.99972634152083e-05
-3.36109526940148e-05
-5.64858269693128e-05
7.57565650057065e-06
1.06267822289464e-05
-4.47462558854732e-05
-6.43470481215636e-05
-5.52627890491593e-05
-3.71657085740425e-05
-1.64159880489973e-05
-2.96789648575648e-05
-3.3951002462356e-05
-3.16668671816514e-05
-3.15763640324565e-05
-2.59537526566415e-05
-4.97369149096913e-07
-2.71971460585818e-06
-3.6629882473216e-05
-3.88167471581121e-05
-2.115688446519e-05
-1.17854462284303e-05
-2.1838696099842e-05
-1.27034240436837e-05
-2.34000115470701e-05
-1.66999088201155e-05
-3.24109572169814e-05
-2.12540779775578e-06
-3.98685551564952e-05
-2.50684859578655e-05
-2.87434454759726e-05
-1.73951885325636e-05
-2.62096962292151e-05
5.50452437837758e-06
-4.83812375147679e-05
-3.98122699128668e-05
3.34056936473909e-06
-6.1856260667852e-05
-2.9796648975138e-05
-1.60618919573091e-05
-1.0354676997256e-05
-1.91751821399108e-05
-1.88134443017727e-05
-1.3348199821043e-05
-4.58239291263632e-05
-2.03901323259421e-05
-1.78742849961766e-05
-3.7317913122342e-05
-4.40382159730968e-05
-3.52026743805369e-05
-2.88417607776778e-05
-1.45623748914136e-05
-4.50806542348365e-05
-4.30376756068363e-05
-4.10129513770433e-05
-6.20855526574616e-07
-3.23827792046812e-05
-1.99896790522772e-05
-2.052498544477e-05
-4.11792136506102e-05
-3.05670911799141e-05
-1.38233811817845e-05
-1.37064632785578e-05
1.4068881983985e-06
-2.74824201649127e-05
-1.12264777041775e-05
-4.58753141850441e-05
-2.50124999109127e-05
-5.64541764250557e-06
-4.79746753847939e-05
-2.84583639835879e-05
-4.07606673734732e-06
-1.86862375097842e-05
-3.93356946727802e-05
-1.61696343849776e-05
-1.70796316105253e-06
-1.68347631424597e-05
-3.50620220183993e-05
-2.41276056700343e-05
-1.2997749309784e-05
-3.79057021244258e-06
-3.40850385844967e-05
-5.23756165593465e-05
-3.55927046703868e-05
-2.36989312116425e-05
-2.29115785915322e-05
3.12111963231967e-06
-2.9251957889383e-05
-1.65149385197762e-05
-3.14787008371238e-05
-2.27702769283434e-05
-2.11078190614358e-05
-3.98112814026591e-05
-5.36485045164928e-05
-1.88330047648426e-05
-2.30674442081631e-05
-4.47613326957569e-05
-3.85878361572824e-05
-3.61879397803785e-05
-2.49284843146328e-05
-2.4649365284921e-05
-4.52686437863717e-05
-2.91141839486113e-05
-4.86979558592939e-05
-3.97161087486932e-05
1.1852847141314e-07
-1.96585177411981e-05
-3.74268284081886e-05
-2.059322121387e-05
-3.77845811733317e-05
-3.98853870084503e-05
-4.87296996084272e-05
-3.31276075688929e-05
-1.48729338205426e-05
-2.80603192449119e-05
-2.78424915656596e-05
-1.77859246644639e-05
5.46960406930437e-06
-2.65786490250272e-05
-4.86292801934905e-05
-3.52594154635205e-05
-3.47643460910067e-05
-2.89425820806733e-05
-3.742981474209e-05
-4.45947354915547e-05
-1.99243270357484e-05
-8.90822768281097e-06
-3.09390865768468e-05
-4.97532176314822e-05
-2.69122905542923e-05
2.65661883788073e-06
-2.18196383030687e-05
-1.91773429190466e-05
-4.91660307530694e-05
-2.01372903061537e-05
-1.63505122488482e-05
-1.72441055103992e-05
-3.11998474359716e-05
-3.78067066055466e-05
-5.91611324001118e-05
-3.22085976391089e-05
-3.55072886409931e-05
-3.48649868006933e-05
-6.03916866837249e-05
-1.38266096389717e-05
-3.7027929863598e-05
-1.05208452684255e-05
-5.14754559852427e-05
-5.35495049289593e-06
-4.97796606480951e-05
-1.74239512569875e-05
-4.99937958818041e-05
-3.91920957707023e-05
-4.51118507396587e-05
-2.13893624539807e-05
-1.95727002254976e-05
-4.98431295117633e-05
-4.10313027482112e-05
-4.56041070301273e-05
-1.99365467440984e-05
-2.09810691338488e-05
-3.42066358690751e-05
5.55651802938362e-07
-1.1969568236703e-05
-2.6179163247731e-05
-1.88617287665711e-05
-2.97396978956768e-05
-2.08818727199853e-05
-4.61254155977899e-05
-3.60581401932068e-05
-5.48699552907872e-05
-4.68481300145703e-05
6.93502547251283e-06
-4.67713721199184e-05
-4.19383616250762e-05
-2.70418228504549e-05
-2.92337279516905e-05
-5.3114608183556e-05
-3.5464155512742e-05
-3.05867130177585e-05
-6.22201938206157e-05
-4.90223291868385e-05
-4.02720479172404e-05
-3.83892195721023e-05
-5.56424978254824e-05
-4.72848209583289e-05
-3.72886387984934e-05
-2.10035704439309e-05
-2.6485541187626e-05
-1.93355885687863e-05
-3.47921680982036e-05
5.87758518826888e-06
-1.76135000414722e-05
-2.06328440030406e-05
-1.30324948646192e-05
-3.64717678349414e-05
-1.46026219207168e-05
-2.39372054698602e-05
-2.39114154668088e-05
-1.98799310080031e-05
-4.10023001890674e-05
-3.72976957646019e-05
-3.14313111939163e-05
-3.83241848674972e-05
-5.86550484368654e-06
-5.14521617371077e-05
-2.52121695569747e-05
-2.29243736249038e-05
-2.20570471394299e-05
-2.8178955059364e-05
-9.80519905618121e-06
-1.81174820950425e-05
-5.47438490779435e-05
-3.15027613345946e-05
1.66704568259688e-05
-4.07495271740492e-05
-4.20362989075751e-05
-2.93176019452339e-05
-3.47753282828597e-05
-3.75015538497535e-05
-2.08681390781507e-05
-1.25972949177716e-05
-5.11616449448908e-06
-2.97845232864699e-05
-5.65761346835753e-05
-3.24970604515444e-05
-2.89297996052857e-05
-1.61145640639075e-05
-3.89461893263366e-05
-1.28336705723481e-05
-1.76475594923163e-05
-2.28128000318618e-05
-8.21455627338988e-06
-4.61956936778728e-05
-3.10563804364091e-05
-3.28052865503077e-05
-5.44183897538784e-05
-2.53059281868026e-05
-5.54758145295279e-05
-3.91010672919591e-05
-3.90746081336148e-05
-2.74982359610773e-05
-3.60056329651191e-05
-1.84865630700031e-05
-3.77855186849495e-05
-3.25113432678217e-06
-4.56836794391343e-06
-2.22252803283278e-05
-3.67768288831314e-05
-2.66185778028035e-05
-3.87612865922835e-05
-3.37591059258285e-05
-3.5627065338643e-05
-2.7870545377088e-05
-4.93097486418127e-05
-9.50553476229214e-06
-1.43130897025217e-05
-4.33312358769571e-05
-2.35305859635681e-05
-4.52792269554773e-05
-2.90827836743448e-05
-5.11756037903434e-05
-4.26255741620768e-05
-3.19759574323119e-05
-3.05794271690263e-05
-9.79111587421344e-06
-3.25359948330971e-05
-4.63607756241342e-05
-3.96948898449301e-05
-5.15804204864697e-05
-3.54767119510333e-05
-1.62110687925665e-05
-3.80218914381948e-05
-3.0843234602612e-05
-1.91420790137746e-05
-2.1864903676399e-05
-4.61826705981098e-05
-3.04808128378235e-05
4.77271024133809e-06
-4.46760770643667e-05
-1.56206798869281e-05
-2.26097955294619e-05
-2.12289094149937e-05
-3.88572183727115e-05
-3.32542777486875e-05
-4.09896188594089e-05
-2.79692459113625e-05
-1.7837644394696e-05
-4.4061298650711e-05
-1.75027145161488e-05
-1.18101925613045e-05
-2.21097785673536e-05
-3.29122634988131e-05
-3.56842607249228e-05
-3.89425123787102e-06
-5.43673416791317e-05
-1.96802321190766e-05
-6.61883249155163e-05
-3.28089414651633e-05
-3.84845276418624e-05
-2.48185546319711e-05
-3.22733148522496e-05
-1.63803144167296e-07
-5.44525675032276e-06
-1.97365552480834e-05
-5.07320732833205e-05
-3.46499032759461e-05
-2.84850118756875e-05
1.44001605391979e-06
-3.36509027469929e-05
-2.68091294144308e-06
-2.2697658796803e-05
-4.85607038750508e-05
-2.35460438814207e-05
-2.30600274347501e-05
-5.30229848277995e-05
-2.82543958807224e-05
-5.54547264967707e-05
-2.36075352462356e-05
-2.97644799883964e-05
-2.11634560650003e-05
-7.15769444358325e-05
-4.04562133290576e-06
-5.03093793923271e-05
-3.42657408268995e-05
-6.43951400700195e-05
-4.13431583117175e-05
-3.23026931143095e-05
-7.02867614712111e-05
-4.9207539618692e-05
-1.67947622433708e-05
-2.64964356523148e-05
-2.51136475043037e-05
-3.34749534038716e-05
-4.63480543077072e-05
-3.6800992034015e-05
-1.88570957838666e-05
-1.68263249251496e-05
-3.87695716319217e-05
-2.11204612435702e-05
-3.9495617591641e-06
-2.22686802417248e-05
-3.62281170169664e-05
-3.5985936353182e-05
-1.46176996266877e-05
-3.16037447478399e-05
-4.43567736282864e-05
-4.82765586865234e-05
-3.12385722708834e-05
-3.97584736628069e-05
-1.39753244651866e-05
-4.37218820141944e-06
-4.54610833295273e-05
-2.84001208464347e-05
-1.00737444921028e-05
-2.23642786294593e-05
1.71167063595544e-06
-2.11567602957936e-05
-1.09131423477148e-05
-4.10675657030389e-05
-4.43327701427907e-05
-2.12672055923496e-05
-4.18499840867702e-05
-6.03918205411385e-06
-1.90512868067576e-05
-4.89544968615805e-05
-2.79883336528234e-05
-2.29881643963535e-05
-4.19884835307344e-05
-3.61089449982796e-05
4.23032488331039e-06
-4.98483584599503e-05
-2.6601649715714e-05
-1.69071159096626e-05
-5.07666401624112e-05
-4.55592827541748e-05
-3.37170502854372e-05
-8.75332200241246e-06
-3.93079061915711e-05
-1.57613943076469e-05
-2.51114091029292e-05
-1.91450711926367e-05
-4.42936888586793e-05
-3.4575011420569e-05
-4.79175512679562e-05
-4.23374838079187e-05
-2.47777264247639e-05
-2.8572579102823e-05
-1.94774438707884e-06
-2.707532818958e-05
-5.64869731948295e-05
4.38350042478316e-06
-3.64703511027792e-05
3.62066019643431e-06
-2.16468150023069e-05
-4.6336024958689e-05
-4.14075352878683e-05
-2.81593737200289e-05
-5.29749388717215e-05
-6.07227659161193e-05
-4.21306790222394e-05
8.67090207526001e-06
-1.96163420835375e-05
-1.12828367116461e-05
-1.89577181211434e-05
-7.78652134026451e-06
-3.45843330649654e-05
-2.86721161870068e-05
-3.58904567579286e-05
-4.45616670347119e-05
-2.67072690116308e-06
-3.93871003043535e-05
-4.00359206086311e-05
-1.96043978020429e-05
-4.42307268924277e-05
-3.97000887827894e-05
-3.29303376308234e-05
-3.96259697696016e-05
-2.17357678798258e-05
-3.53829967585938e-05
-4.15130981866912e-05
-1.49054931911394e-05
-6.36163632317001e-06
-2.97142623094687e-05
4.84399121149225e-06
-3.19381040116662e-06
-4.93956436704591e-05
-2.44346702637961e-05
-5.93734994878237e-05
-1.88512087405096e-05
3.47845934310473e-07
-3.1963987225552e-05
-1.5624910623599e-05
-2.2154361239759e-05
-2.18510778801291e-05
-1.85418502368247e-05
2.72660362928263e-06
-4.26791706996148e-05
-2.38811173954108e-05
-1.85391518512849e-05
-1.48256567928412e-05
-4.20493349720449e-05
-3.22176229805007e-05
-2.81923300282727e-05
9.03633989813235e-06
-3.17198378651818e-05
-4.09251038358912e-06
-3.18058954059033e-05
-1.76796864851534e-05
-6.19888807422096e-05
-3.05278140210393e-05
-1.39194632440169e-05
-3.24525890404562e-05
-1.24836659637112e-05
-3.48257975745666e-05
-3.06428464114924e-05
-3.34881226952625e-05
-2.99787834415154e-05
-2.66234620415423e-05
-4.90299742777491e-05
-8.74688190686618e-06
-1.29221308626611e-05
-3.45071281577294e-05
-3.62669258189084e-05
-4.07322842101275e-05
-1.79702186812623e-05
-3.27513886588706e-05
-4.05095398661358e-05
-2.69064901446792e-05
-5.05479123452103e-05
-4.70682860502927e-05
-3.00883302714394e-05
-3.10161985566395e-05
-3.14754610264119e-05
-4.29089331520042e-05
-6.86192631784889e-05
-4.69141403930837e-05
-1.23701280558017e-05
-3.47181364916599e-05
-1.74448096265032e-05
-3.60579470731859e-05
-2.18576727149441e-05
-3.86727408085477e-05
-2.3858737557525e-05
-3.46393822167173e-05
-3.48920564489745e-05
-4.83165636364286e-05
-4.21979560711864e-05
-1.23806993886737e-05
-3.49383587720986e-05
2.42392878839382e-05
-3.36807262880014e-05
-5.48805704098811e-05
-4.79591562356544e-05
-7.58829380610546e-06
-1.45529977787911e-05
-5.60049204037317e-05
-3.30019048594813e-05
-4.4994023335592e-05
-4.9625237874231e-05
-2.57216841667367e-05
-2.26654815435661e-05
-2.07574532464217e-06
-2.51790978553252e-05
-5.12382797576261e-05
-7.45024147097074e-06
-2.32976364537206e-05
-5.13924966471356e-05
-1.20234993167474e-05
-4.45295552277133e-05
-3.00937208598873e-05
-3.56783661700702e-05
-1.78111996615935e-05
-5.54889025390622e-05
-2.62444357892932e-05
-2.74593647959388e-05
-2.33181538982417e-05
-1.77020809808788e-05
-5.18787437309564e-05
-2.00516462102625e-05
-2.07694818046147e-05
-3.47440721033752e-05
-4.61208576748556e-05
-3.76216137717612e-05
5.86956585465962e-06
-4.00263512486417e-05
-1.93997318615302e-05
-4.94822852340888e-05
-1.50147709827706e-05
-4.19074462253104e-05
-3.12529297310542e-05
-4.15180132562549e-05
-1.75767299497695e-05
-1.93541767670771e-05
-2.43173190665467e-05
1.82625483213881e-07
-1.39697024061333e-06
-5.76107773559248e-07
-3.64241503857012e-05
-5.49216979352605e-05
-1.90326677064575e-05
-3.64263309367675e-05
-5.33585563784046e-05
-3.31610348054026e-05
-2.65382998732031e-05
-2.88697378377863e-05
-3.83142593753761e-05
-3.84263976127824e-05
-2.17926508708892e-05
-1.50157793164358e-05
-4.45123342720113e-05
-4.85258139042514e-05
-5.39411109205753e-06
-6.8247373450716e-05
-6.00332798148695e-05
-3.16719071493306e-05
-3.66415765815664e-05
-3.24529371996402e-05
-3.55055201694269e-05
-2.37492796255308e-05
-1.08261575992277e-05
-1.41405348966254e-05
-3.60415649134784e-05
-1.55162511655037e-05
-4.15461441066885e-05
-3.48987324851709e-05
-3.53229981842686e-06
-2.39297833992348e-05
-2.33384345614925e-05
-3.38934127825325e-05
-3.05107461687031e-05
-8.82896431442986e-06
-1.42953382463415e-05
-2.49134276278085e-06
-3.3382556438419e-06
-2.53884979309582e-05
-4.17886946910406e-05
-1.36384116121039e-05
-5.42421743074736e-06
-1.28526352333049e-05
-2.82945899146057e-05
-2.96276420691289e-05
-2.05870719468675e-05
-3.35423283143501e-05
2.64503069372524e-05
-3.35942983362508e-05
-1.49050403539677e-05
-2.67058701855159e-05
-1.96877260658774e-05
-5.35025590833795e-05
-3.76790683705174e-05
-4.53260546408938e-06
-4.6665242043644e-05
-5.02875537195983e-05
-2.51422546244062e-05
-5.76710260950917e-05
-1.77111868407239e-05
-4.38281353224245e-05
-1.65351234037382e-06
-4.63741233907535e-05
-3.03177955279443e-05
-1.71233474949031e-05
1.12935732768014e-05
-3.68939497785165e-06
-3.65104530171305e-05
-5.77316714567995e-05
-3.80155018906077e-05
-3.54991364470834e-05
-4.55546502126279e-05
-2.48228171189521e-06
-9.49193150472076e-06
-2.56548579265936e-05
-3.24573054049792e-05
-2.35654788840704e-05
-4.61504333928419e-05
-2.42914959258747e-05
-3.34823887387072e-05
-3.38836155001891e-05
-2.5571303916804e-05
-2.35851612200168e-05
-1.44025246113307e-05
-4.94318344699936e-05
-4.13591507584535e-05
-3.90582187164532e-05
-2.42931409641362e-05
-4.01766834763539e-05
-2.28557614496695e-05
-2.90318403542499e-05
-3.24665446773263e-05
-1.08465140099649e-05
-3.61177654605178e-05
-1.59528892516154e-05
-4.32061202715684e-05
-2.01084112753419e-05
-3.10584096441455e-05
-1.68395836831631e-05
-1.84710326155324e-05
-2.29089469552452e-05
-1.37982768729974e-05
-7.74935854625626e-05
-2.53429185801946e-05
-4.02276476337521e-05
-2.03705696533754e-05
-2.50935204033967e-05
-4.95489118211522e-06
-1.43925940094832e-05
-1.76122355541272e-05
-2.46677605999589e-05
-3.63870442572852e-06
-3.62740026178988e-05
-6.16149218996072e-05
7.9820025936355e-06
-6.12708682087735e-06
-2.26714007193621e-06
-4.40900187033698e-05
-4.43957776948397e-05
-3.36993139648206e-05
-3.90446402835836e-05
-2.1179637744618e-05
-4.29962721939148e-05
-4.98502984114345e-05
-2.0718020154892e-05
-2.52523740724591e-05
-3.04762595468411e-05
-2.75128288038802e-05
-3.53673286151568e-05
-5.20357771887383e-06
1.39558272388793e-05
5.4746377267158e-06
-2.27855464848733e-05
-4.95070091792798e-05
-8.72179877574474e-06
-4.62083211032159e-05
-2.68531527281095e-05
-2.91399963263115e-05
-2.63185617430667e-05
-1.49978400976272e-05
-2.35950288019867e-05
-3.72865920945447e-05
-1.84796344120678e-05
-1.72337905237505e-05
-4.70252093659443e-05
-1.38123070209766e-05
-1.15507487384842e-05
-5.81110873028172e-05
-3.008603817544e-05
-5.16377906401097e-05
-3.01980653748396e-05
-2.98380092060414e-05
-1.49160527684295e-05
-1.54579084264398e-05
-1.22554652757637e-05
-2.16630791207793e-05
-2.04475148042943e-05
-3.21981529978564e-05
-9.31026835250646e-06
-1.9804624907346e-05
-1.21025544497855e-05
-2.00650566511651e-05
-3.76989130709936e-05
-4.3268381344181e-05
-3.96391876089964e-05
-2.89954784790041e-05
-2.05028948439317e-05
-2.94147302681938e-05
-4.72813083307239e-05
-5.23408152314474e-05
-1.9550160379309e-05
-3.51807685785051e-05
-5.71228223936167e-05
-4.02779858111753e-05
-4.58584775395739e-05
-7.27605720999048e-05
-3.85995567319848e-05
-5.34001418160226e-05
-5.15824452251802e-05
-1.97764996965714e-05
-1.535859469683e-05
-5.4749012476065e-05
-2.61554961986032e-05
-2.404796485814e-05
-2.99188045649827e-05
-5.20246288292954e-05
-3.15119212444016e-05
-2.40533398748606e-05
-1.1622854091076e-05
-2.70624415737169e-05
-3.45587848223228e-05
-3.38584216046714e-05
-1.67266332588025e-05
-3.5460997824355e-05
-4.04039299323139e-05
-4.5039075513603e-05
-2.91173624710018e-05
-2.21925662428373e-05
-2.69520591654252e-05
-4.78011045134329e-05
-1.79207559780995e-05
-3.58884929845296e-05
-2.38245961423394e-05
-3.7885450022022e-05
-3.12034584573669e-05
-3.25325851185283e-05
-5.40642107130337e-05
2.79088767253214e-07
-6.0938144803272e-06
-2.70399060222646e-05
-1.49444662881754e-05
-2.71414017584107e-05
-3.35533691822245e-05
-2.49996608962513e-05
-4.70913262959736e-05
-1.12433314397627e-05
-1.98975974046348e-05
-4.24741877513517e-05
9.2725825595263e-06
-2.86486729178397e-05
-3.0499804104223e-05
-7.77540772829351e-06
-4.22082413668384e-05
-3.8812285875356e-05
-3.26925264466684e-05
-4.60426323974868e-05
-4.66241955953502e-05
-4.16063414998692e-05
-2.49526396391078e-05
-3.98008395943815e-05
-2.4671634593352e-05
-2.30712989185233e-05
-1.1499824702618e-05
-3.37898426625285e-05
-4.03968059219923e-05
-1.83795628607868e-05
2.46899671541958e-06
-2.32523345270917e-05
-4.17748446641593e-06
-5.12744755671442e-05
-3.73162277242009e-05
-2.44775049082589e-05
1.40377299134616e-06
-5.27016786186231e-06
-2.92424652012093e-05
-2.38527260616139e-05
-4.01402908806575e-05
-5.68339061685857e-05
-1.84967905456573e-05
-9.17697460962678e-06
-1.31265605356835e-05
-3.30409415063514e-05
-3.71002875673949e-05
-4.89335568442815e-05
-1.84538557669171e-05
-4.0248641593213e-05
-7.95137285329875e-06
-5.80245103269963e-05
-1.47539881442718e-05
-5.72835187175108e-05
-3.85530188142336e-05
-2.268404243994e-05
2.65943152212581e-06
-4.85760831352353e-05
-2.81223919544879e-05
-8.20058633382321e-05
9.88330790212911e-06
-3.34209714664593e-05
-4.23843577049238e-05
-2.63940704017094e-05
-2.72876113731624e-05
-1.68227668233775e-05
-3.63977911393377e-05
-2.14946033759696e-05
-7.48746098876914e-06
-8.65370172715172e-06
-6.98798382127733e-06
-3.0926202527998e-05
-3.44679796082986e-05
-3.13045919470218e-05
-4.5684756059407e-05
-2.07860948508514e-05
-2.77385204752908e-05
-3.65749106140503e-05
-2.03763416541534e-05
-4.4172826946584e-05
-4.22007482060188e-05
-4.3539332121411e-05
-2.79689024019425e-05
-3.37229253147188e-05
-7.09642967193413e-05
-2.82346675265955e-05
-2.52479221721633e-05
-4.92301589025652e-05
-3.16200142186951e-05
-3.49664499579807e-05
-3.68669050387089e-05
6.61402088212885e-06
-3.64640876494901e-05
-4.85048620813319e-05
-3.34610700466262e-05
-4.20832126889089e-05
-1.14588459713521e-05
2.81422309563423e-06
-2.44718824925354e-05
6.42102474426722e-06
-4.34387169149401e-05
-1.44769199346568e-05
-3.0941769696702e-05
-2.0369583116091e-05
-2.09259234754388e-05
-4.30799276024837e-05
-2.67499492436912e-05
-5.14770637975495e-05
-2.60088244982685e-05
-3.59297112122856e-05
-5.12030237722709e-05
-3.99598748529845e-05
-2.4195614033387e-05
-4.19851701141345e-05
-4.27761388034452e-05
3.23578442388884e-06
-3.83306001901999e-05
-4.3582406898382e-05
-5.23992103351534e-05
-4.4266864624075e-05
-4.27558125947246e-05
-8.04893041662051e-06
-4.6817563327143e-05
-2.20800188195934e-05
4.75886261180627e-06
-2.51043379761977e-05
-3.32523392838726e-05
-3.78538684984149e-05
-5.55086340907944e-05
-4.53823150984116e-05
-2.52100558992841e-05
-2.86329682564892e-05
-2.27464975934968e-05
-4.06988993286163e-05
-3.19225329076778e-05
-3.36832257542278e-05
-4.52864349958278e-05
-4.9485364275578e-05
-4.3272403569517e-05
-4.46495397766393e-05
-2.68769331963954e-05
-7.20617565822312e-06
-2.09309777428335e-05
-8.68498487558492e-06
-3.42160839990541e-05
-2.3177219598078e-05
-5.03832375367529e-05
-2.79258303249117e-06
-4.71693616895281e-05
-3.56286909140401e-05
-2.854462932217e-05
-1.45369231024588e-05
-7.53062744249377e-06
-2.44598729997187e-09
-2.94211398767476e-05
-2.14788131618922e-05
-8.98328213256379e-06
-3.89914885926198e-05
1.90145711430211e-06
-1.24008542003994e-05
-3.67515220496788e-05
-3.74958259324028e-05
-2.35690352766522e-05
-1.55097395260675e-05
-6.31787582796486e-06
-4.64516814512185e-05
-2.37943870711927e-05
-5.52239545598905e-05
-4.64816690539931e-05
-3.95250927476392e-05
-2.23755637664152e-05
-6.92223540583079e-05
-1.04140643139774e-05
-1.33994961545913e-05
-5.10370216553022e-05
-1.43952916873309e-05
-3.02183855495674e-05
-3.58711773591265e-06
-5.20081087685889e-05
3.16686084752962e-06
-2.15967591681109e-05
-3.20920963087923e-05
-3.17106156825684e-05
-5.17056409319768e-05
-3.32581497758189e-05
-3.24829783977542e-05
-4.07931962622156e-05
-4.64472769474413e-05
-2.20769582092571e-05
-5.39142000462607e-05
-3.47729627450838e-05
-4.19622753986424e-05
-3.68891111642988e-05
-2.58520486370594e-05
-1.88447961739002e-05
-9.7139811848495e-06
-9.32819880890448e-06
-3.49348866457288e-05
-6.11873222215019e-06
-2.0097727700678e-05
-2.60026943327411e-05
-3.86555854130678e-05
-1.08904919762541e-05
-2.34318119458292e-05
-3.94146145246734e-05
-3.9571322937625e-05
-4.0977250308257e-05
-1.08670302349725e-05
-1.09487536902948e-05
-1.53798291452433e-05
-1.42688508710265e-05
-1.87591646722071e-05
-3.0069053942972e-05
-2.19631967313261e-05
-4.86701756189977e-05
-3.19671939156886e-05
-3.59631930655852e-05
-2.84261373636266e-05
-2.1428891714294e-05
-2.06899119296683e-05
-2.41212961014361e-05
-4.37445705759602e-05
-3.03697674331738e-05
-5.32426984030864e-06
-4.85008078503132e-05
-1.11401627695569e-05
-1.41615803365046e-05
-1.60550509032254e-05
-2.81819363974345e-05
-2.99939583746239e-05
-3.43984972129313e-05
-3.25804242391223e-05
-3.32454351301126e-05
-5.16987511315136e-05
-1.03064484130483e-05
-3.44205218750653e-05
-4.48632047374683e-05
-1.79090470611068e-05
-8.75353385485907e-08
-3.89870049184937e-05
-4.37159297179384e-05
-9.06062637680144e-06
-4.44670091666001e-05
-2.70434007712661e-05
4.58147998956845e-06
-1.07840284813812e-05
-3.24909509059153e-05
-3.67707706007343e-05
-3.86080068052593e-05
-3.122371079842e-05
-2.82068477383443e-05
-3.88625147699717e-05
-2.99747036295086e-05
-4.0488598080134e-05
2.76430481175523e-07
-1.31969203331832e-05
-1.70743205852702e-05
-2.57122217849251e-05
4.61848592880868e-08
-3.35789396315005e-05
-1.77998596854985e-05
-1.16236382494935e-05
-2.20698372380443e-05
-2.51203595447707e-05
-3.43524642423443e-05
-1.14649056139982e-05
-8.21852033435461e-06
-2.98406634128077e-05
-5.93016443562689e-05
-3.0715578391179e-05
-4.25139721166813e-05
-5.23855489966654e-05
-4.30040007285177e-05
-2.84264155400089e-05
-2.69476844975161e-05
-2.05461097199748e-05
-3.58593158574118e-05
-3.04450369224896e-05
-1.62986193492433e-05
-3.69157291203286e-05
-2.2716897008681e-06
-3.85967947142793e-05
-1.8323872570494e-05
-2.82615490691884e-06
-2.71621171920231e-05
-2.85833940264406e-05
-1.03363122244247e-05
-3.58150634233299e-05
-3.67379265667981e-05
-5.97781106799883e-05
-5.11563520211037e-05
-6.43691750963751e-05
-2.7803076566016e-06
-1.51039908153574e-05
-2.00423046279929e-05
-3.91713491414362e-05
-1.80379207155726e-05
-3.46317378764729e-05
-3.07433129053017e-05
-1.35490010471431e-06
-4.0722039704578e-05
-1.86220464735785e-05
-3.21939076021863e-05
-3.49681501089553e-05
-6.66466486015978e-05
-4.19078686781193e-05
-2.12041658006364e-05
-2.23492301979822e-05
-2.91660128735612e-05
-4.79586911334416e-05
-3.3236433002351e-05
-1.16764054566172e-05
-1.14019830286886e-05
-4.09381041609189e-05
-2.47568371112609e-05
-2.42969057661037e-05
5.02776567897249e-06
-4.06066475660722e-05
-3.59418080314126e-05
-9.50354086649608e-06
-4.35491593771585e-05
-3.56669593760261e-05
-3.0383581111161e-05
-2.97730358320711e-05
-7.72969575781343e-06
-3.05307971382908e-05
-5.32726615760623e-06
-1.32400723502774e-05
-4.27685558929121e-05
-4.31706451762311e-05
-2.61220385615736e-05
-2.34842856797793e-05
-1.04409092122278e-05
-1.85679174528725e-05
-2.34437873040589e-05
-3.45144869275445e-05
2.3138505997279e-06
-2.24123461724939e-05
-5.04133325956705e-05
-2.98506419066374e-05
-2.82043337450997e-05
9.01220288308638e-06
-4.03151141739186e-05
-4.77144848436784e-05
-6.70294350535313e-06
-5.23915324870698e-05
-2.63648180663054e-05
-3.6939944499022e-05
-6.95927454388527e-06
-5.74500408067507e-06
-3.00830976214606e-05
-8.50442158939251e-06
-3.52776107520839e-05
6.66841353646157e-06
-5.49011982423658e-05
-2.48630720547281e-05
-1.13833864951345e-05
-4.33584254891298e-05
-3.21644808260257e-05
-2.48781422178581e-05
-2.06021668282008e-05
-5.16304619589806e-05
-3.28745753172394e-05
2.41844236972832e-06
-4.26023495685612e-05
-4.66289208236184e-05
-2.27920120906888e-05
-9.61197763098874e-06
-1.93957995303083e-05
-2.38908850164722e-05
-2.35748694645782e-05
-3.93851851962602e-05
-4.21787669841936e-05
-5.97903617946832e-05
-1.80393549227019e-05
-3.56399514207078e-05
-1.96393277252766e-05
-1.83158635716134e-05
-4.45805508117614e-05
-6.45790824656582e-06
-9.10801120078641e-06
-3.20031704684386e-05
-1.83660885051018e-05
-3.39543866127244e-05
-2.31577535324498e-05
-5.74009104937855e-05
-6.87215198952227e-06
-4.79028573644971e-06
-4.23313208843236e-06
-7.94449037432539e-06
-4.72213706536562e-05
-1.78747289032409e-05
-4.30562825727e-05
-2.86966751242251e-05
-3.23628975520169e-05
-3.29240548148509e-05
-2.82586439437482e-05
-5.82677402738668e-05
-4.15689910845266e-05
-4.66793720523885e-05
-4.10040213126926e-05
-5.1670040389552e-05
-3.50297034816126e-05
-2.45901034914589e-05
-2.90638617720779e-05
-3.96788415615269e-05
-3.82122057719772e-05
-1.87890582205532e-05
-2.87093966669264e-05
-4.40415345582056e-05
-3.87869453839986e-05
-1.26032123926304e-05
-6.14180836355597e-06
-2.20114956261601e-05
-2.86754494654487e-05
-3.94933907620196e-05
-3.44164229539602e-05
-3.05190700639755e-05
-4.46977225364703e-05
-4.28188987684365e-05
-6.59696314643143e-07
-3.42510267402544e-05
-1.21588142380999e-05
-2.18116839138052e-05
-4.27650352228245e-05
-3.44090448176003e-05
-3.52291993037355e-05
-7.46793949313679e-06
-1.01876887185493e-05
-1.99432676091219e-05
-3.85451348059905e-05
7.68293262607711e-06
-2.96615599243384e-05
-2.15104952402517e-05
-3.4070510864317e-05
-4.29702417076363e-05
-2.27936639935721e-05
-4.24930963529723e-05
-3.47808137989895e-05
-4.99523964764949e-05
-1.76292896814656e-05
-3.72541899104919e-05
-1.64597492426461e-05
-4.27753356471142e-05
-5.90995272550876e-05
-1.25981490558525e-05
-1.81123353464575e-05
-7.08285876867093e-06
-3.11252640340331e-05
-7.3750995249568e-05
-3.36012621898307e-05
-2.24554467037645e-06
-1.7961057746765e-05
-7.39882733781163e-06
2.07096488110366e-06
-3.74619177348552e-05
-4.38525671187803e-05
-2.43619179234446e-05
-2.37481400710761e-05
-1.1156448884227e-05
-3.88489388003423e-05
-3.51093366494473e-05
-3.04674841879808e-05
-4.36022585937345e-05
-4.23848133266033e-05
-4.3641929736528e-05
-5.51100832593719e-05
-2.9044908173588e-05
-1.47176378827588e-05
-2.88095941151357e-05
-2.3348197655324e-05
-3.31267682738955e-05
-2.29469614205214e-05
-3.63569869559351e-05
-1.89076322952432e-05
-3.78294935681992e-05
-1.11703806931218e-05
-2.67326122689068e-05
-2.59061428761167e-05
-3.83475958720836e-05
2.23829483452199e-06
-3.20149240806125e-05
-4.46598250250446e-05
-2.72244178759036e-05
-3.07168073309601e-05
-3.69764664264418e-05
-4.29959875636157e-05
-8.00044204342665e-05
-1.47556858112331e-05
-3.77367357404984e-05
-2.32311053771905e-05
-1.92588679650841e-05
-7.91580441946598e-06
-1.0863496391986e-05
-1.22621892173691e-05
-1.62348200548048e-05
-2.79390221794269e-05
-4.99417450521922e-05
-3.19749285972792e-05
-1.72215112430259e-05
-4.31128490229316e-05
-5.33954867993311e-05
-5.71698935353641e-05
-3.97360647333405e-05
-2.56633440191616e-06
-1.85200777474251e-05
-2.58870248968884e-05
-5.31034776368807e-05
-2.12179669368088e-05
-1.82914922369219e-05
-4.94140301743585e-05
-2.36039675872055e-05
-2.68209159649652e-05
-3.57720021293036e-05
-3.75460176580292e-05
-5.89551142832344e-05
-1.25548708081998e-05
1.17875132734018e-05
-5.3753063012512e-05
-1.22015133467098e-05
-7.98630147498908e-05
-1.57908358730655e-05
-5.12850321981696e-05
-1.74689400889337e-05
-3.83319758719275e-05
-2.14702646916598e-05
-2.65672354264697e-05
-3.35093246965309e-05
-1.7552897964123e-05
-1.13487173234235e-05
-4.33088168218611e-05
-6.642278767636e-05
-1.97867038444396e-05
-2.55274983044411e-05
-2.73454971003367e-05
-1.7210861496548e-05
-2.4147091231322e-05
-1.34333622517246e-05
-1.13756042564208e-05
-5.62010819854453e-05
-1.61789442813628e-05
-4.2065245573082e-05
-2.93464949378004e-05
-4.6891605268527e-05
-2.92412497000738e-05
-3.865765557004e-05
-2.19978657157572e-05
-1.46261906669869e-05
-1.46774670101111e-05
-2.55824769620797e-05
-3.42240552973002e-05
-5.84836632362321e-05
-4.52780057756791e-05
-3.03451529759993e-05
-3.38074201255872e-05
-1.28778616203304e-05
-5.41777398669498e-05
-1.34851147748582e-05
-3.23173911907137e-05
-4.18900854909964e-05
-3.9352568266673e-05
-2.05481164286591e-05
-3.23119189052481e-05
-6.37224395551214e-07
4.16021176027214e-06
-1.51848249073924e-05
-2.43517831862385e-05
-3.07873459232269e-05
-3.54413839420217e-05
-4.06642085236997e-05
-1.89461636006752e-05
-2.88987449823456e-05
-1.8669971141763e-05
-2.76907624739996e-05
-5.06579303080576e-05
6.0821886050989e-06
-1.31326266436857e-05
-4.31524338113047e-05
-3.94342829587468e-05
1.55910574716958e-05
-2.51321418064639e-05
-1.21150433458967e-05
-3.30224180898118e-05
-2.1746687669339e-05
-7.71047887076004e-05
-3.99828979625889e-05
-7.93827607902848e-06
-2.73057136910668e-05
-1.10201544074583e-05
5.67656963095108e-06
-1.60712561687853e-05
-4.67865716144335e-05
-3.07548679283019e-05
-1.44979426168511e-05
-4.03018489500693e-05
-3.87698528881527e-05
-4.11108307703689e-05
-1.43407682078649e-05
-3.4820694009703e-05
-1.14697627547846e-05
-3.58359797125682e-05
-7.81135077528134e-08
-4.74413108493238e-05
-4.09477997248213e-05
8.64525245432588e-06
-1.77970237885651e-05
-3.91341759899087e-05
-1.75179892008585e-05
-3.35392234484243e-05
-2.77590395429245e-05
-4.33631073083663e-06
-4.44085356406487e-05
-2.39043919889184e-05
-5.3741464637878e-05
-3.00997107288824e-05
5.12209174673526e-06
-3.89286578000908e-05
-2.09200773107932e-05
-6.12403637703202e-06
-3.97348116162947e-05
-5.22557092910046e-05
-6.10042223657386e-06
-3.05573641921072e-05
3.00688741758028e-06
-3.1982327679486e-05
9.87348172957931e-06
-1.4933347314332e-05
-1.36441241463083e-05
-6.01113022666217e-05
-3.70573266917369e-05
-1.79502632146558e-05
-3.61746974235998e-05
-2.03059440608335e-05
-3.3450165256748e-05
-1.50474406759486e-05
-4.44596463794016e-05
-4.63624675956388e-05
-2.99799536752221e-06
-2.72412051302507e-05
-2.04844773257289e-05
4.2687420572309e-06
-4.17404582367937e-05
-6.72690332664803e-05
-2.98719243298499e-05
-1.75330499270727e-05
-1.16446052677741e-05
-7.49611102738051e-05
-3.34585814427098e-05
-1.63007604503875e-05
-3.96985096581694e-05
-2.30754302427975e-05
-3.10274067201701e-05
-3.23071657016943e-05
-3.56294274844386e-05
-8.12146754729847e-06
-2.33239310362971e-05
-2.48621197717016e-05
-2.66718027044132e-05
-5.68736991538475e-06
-1.50758793506829e-05
-2.8903078508891e-05
1.13846357745064e-06
-2.36541364722193e-05
-1.80473495045783e-05
-3.82783250127752e-05
-3.87390384962162e-05
-1.32017959239397e-05
-3.33703563248228e-05
4.50756566001607e-07
-1.04410254518374e-05
-3.22298252760823e-05
-4.35394560873612e-05
-4.18905428286877e-05
-1.89388232138482e-05
-2.45151246655264e-05
-1.55553769155147e-05
3.08450705746877e-06
-5.16395016037005e-05
-3.40412683290408e-05
-1.50755420302651e-05
-2.5856969318593e-05
-3.22400026465268e-05
-2.16427211081042e-05
-3.39533050193918e-05
-4.28961227321841e-05
-1.16442607144051e-05
-2.37662371502918e-05
-4.19006662079915e-05
-1.58723035084445e-05
-1.3898961830731e-06
-4.13106228236186e-05
-4.91124041077889e-05
-8.99197756888421e-06
-7.05602861250032e-05
-2.2594249341198e-05
-1.6654671791611e-05
-4.10022348204549e-05
9.16998121848662e-06
-2.90966147371793e-05
-2.38752968946961e-05
-1.98315596542617e-05
-1.1822492387496e-05
7.0541215641309e-06
-2.09933170715901e-05
-2.85880305892799e-05
-1.83455972124535e-05
-2.3582710774339e-05
-2.50238864586594e-05
-3.54838869377733e-05
-6.60186299947965e-06
-2.36392654235315e-05
-3.9703375363667e-05
-3.93752799916149e-05
-1.06148354955557e-05
6.96961509078843e-07
-8.5801545703216e-06
-4.43839034037969e-07
-2.96162592043188e-05
-2.21995031614883e-05
-4.71175378158544e-05
-2.99224641923457e-05
-3.84902666006924e-05
-1.82181541046711e-05
-4.77116833593204e-05
4.58867687209043e-06
-4.947037077838e-05
-1.12003576560784e-05
-2.99645761809797e-05
-3.1286122577409e-05
-6.88487089967602e-05
-2.33415237779806e-05
-5.69539563945392e-05
-3.63162039283606e-05
-4.82330560448613e-05
-2.96486697736069e-05
-2.30802312315415e-05
-2.9936261437638e-06
-4.37346178954259e-05
5.52881433267865e-06
-3.08267148028779e-05
-5.51623712859143e-05
-1.70308720411929e-05
-3.63314055129463e-05
-5.61926980680228e-06
-2.57799161658627e-05
-3.43660520502684e-05
-3.78632350280208e-05
-3.06949131781864e-06
2.11590040993443e-05
-2.41118261976438e-05
-3.45265381709694e-05
-1.93093654865764e-05
-1.7616091737594e-05
-2.82412098071656e-05
-4.1758998108866e-05
-2.43546903365522e-05
-1.69767015367385e-05
-3.52833486913928e-05
-1.97020461825894e-05
-9.44095257040002e-06
-9.54653659741774e-06
4.11434936297472e-06
-2.63205058699388e-05
-3.53368167961373e-05
-9.16060378885918e-05
-4.06979130257138e-05
-6.76060873366863e-06
-4.00573737985862e-05
-4.41424371755616e-05
-3.40523411972669e-05
-2.0749793186699e-05
-5.32572505728762e-05
-1.837946275451e-05
-1.76038529758857e-05
-2.146150457332e-05
-8.1209340327726e-06
-5.23504155626751e-05
-3.05603684956897e-05
-1.14868479445383e-05
-2.2778202752571e-05
-2.02474765252607e-05
-5.27274140143024e-05
4.4244060088325e-06
-3.21158257784266e-05
-3.5887346512044e-05
-1.94991693628543e-05
-4.23642302452404e-05
-1.97238657093207e-05
-4.43028047393558e-05
-4.69645966176369e-05
-3.18045311241153e-05
-3.90072605630524e-05
-3.61113597027958e-05
-4.75956060287577e-05
-5.53554180349367e-05
-8.65623877917429e-06
-1.77446582652367e-05
-3.51527722269181e-05
-1.45662761240278e-05
-1.57095329459737e-05
-3.08033527715758e-05
-1.53185680385825e-05
-3.22878506363084e-05
-6.60947117629516e-05
-6.39698845816256e-05
-2.23917081350115e-05
-3.62981858726045e-05
-3.1246014097492e-05
-1.166953440473e-05
-6.88837728374898e-06
-4.46046656015234e-05
-1.6757086290194e-05
-3.19919781321515e-05
8.83937549022533e-06
-3.90798963076571e-05
-3.8810441392747e-05
7.83472718533461e-06
-3.29248930542976e-05
-4.75525401085773e-05
-4.27892327677325e-05
-2.12187160549597e-05
-6.47884411556424e-05
-1.48266936519774e-05
-5.47584096298014e-05
-1.1984894536284e-05
-1.82462961951914e-06
-1.97236434023065e-05
-3.77964128533204e-05
-5.53538519407656e-05
-3.7184576422242e-05
-6.22669616706468e-05
3.28648041715907e-06
-3.8025303667444e-05
3.05588520488919e-06
-5.66239770288489e-05
-2.48155445243209e-05
-7.14426932688162e-06
-8.82170150064123e-06
-1.57645769523687e-05
-3.137444809332e-05
-2.36356460551237e-05
-1.22718110816129e-05
-4.24285096568119e-05
-1.83529145328222e-05
-4.69546054437992e-06
-2.94681574334873e-05
-2.30142347033995e-05
-4.96323324015416e-05
-2.65945961473849e-05
-3.12674859213428e-05
-3.22744932620604e-05
-2.84565622033398e-05
-3.53103048477113e-05
-4.44404294112107e-05
7.03953334287786e-06
-1.13639801915572e-05
-2.58230970161905e-06
-9.27936701970306e-06
-4.20176709511272e-05
-3.51345282011299e-05
-1.81344977872145e-05
-2.29932592121662e-05
-4.30375083818951e-05
-3.72174484569753e-05
-4.28818370456367e-05
-3.37998554110802e-05
-3.63692799260711e-05
-2.30279251010016e-05
-2.73011098834876e-07
-4.27675063346986e-05
-1.56494085854245e-05
-3.46865879311637e-05
-1.27355601597259e-05
-1.6282624505597e-05
-3.91836077636247e-05
-2.40046709342325e-05
-4.86133472023547e-05
-3.45929815095234e-05
-3.06777014811604e-05
1.4396211901558e-06
-3.6079616314529e-05
-7.17292325391741e-06
-2.33975591552386e-05
-6.14521174105451e-05
-1.39201167625617e-05
-2.15108089808371e-05
-3.60739474291286e-05
-1.87738078137796e-05
-2.01195133860868e-05
-5.62929949554418e-05
-2.26440533040832e-05
-2.46937382453129e-05
-8.29340182660842e-05
-2.57175787479425e-05
-8.7522448429465e-06
-4.46275190679361e-05
-4.7306011888385e-05
-3.57132912360205e-05
-2.21820545181238e-05
-3.72144419386301e-05
-2.31802547493266e-05
2.22965216346452e-05
-2.82657856199852e-05
-1.27966273849817e-05
-4.79183245316431e-05
-9.13254283125891e-06
-8.21471903221909e-06
-2.9543126041288e-05
-2.07612774804596e-05
-5.19235626492023e-05
-3.44622860071443e-05
-1.21251418188772e-05
-3.70127791304975e-05
-1.06292473250644e-05
-3.78317369613629e-05
-3.30015101861506e-05
-3.07762618484482e-05
-1.60133587103689e-05
-3.93193037088613e-05
1.35717913465089e-05
-4.12478508242055e-05
-2.33829267470271e-05
-1.62833730212759e-05
-1.77624759131923e-05
-2.52542809016023e-05
-5.51904857223168e-05
-4.70724099970651e-05
-5.28343657097217e-05
5.38504156472041e-06
-3.45358618989361e-05
-5.30337836401156e-05
-7.51320883102062e-07
-3.70898122845163e-05
-2.92580561849666e-05
