# Supplementary material for: Research on computational propagation and identification of mine microseismic signals based on deep learning
Source: PLoS One. 2025 Oct 22;20(10):e0334641. doi: 10.1371/journal.pone.0334641 (PMC12543183; doi:10.1371/journal.pone.0334641)
Supplement: S6 Data — (ZIP) [file pone.0334641.s006.zip › 000100900000200.xlsx_0.txt_24.txt.txt]

-5.06140368164807e-05
-1.20404689861886e-05
-4.45107050271766e-05
-1.48633421503916e-05
-5.68100563866738e-05
-4.60575970662152e-05
-3.25940978793756e-05
-2.80208261417615e-05
-1.56072121379916e-05
-2.95265560735358e-05
-5.06876937636768e-05
1.06477119404318e-05
-1.70447326040535e-05
-3.00632843913305e-05
-4.53685140116617e-05
-2.15999948858621e-05
-2.09406160604949e-05
-3.89395266655966e-05
-1.89557937543271e-05
-2.63501187245616e-05
-4.59818430669257e-05
-2.52277541594332e-05
-1.70617752742994e-05
-1.52117570069854e-05
-1.44582968975259e-05
-5.30730647102651e-05
-1.89771644719162e-05
3.03475032823997e-06
1.31426835628813e-05
-3.76504161547674e-05
-3.97444722421315e-05
-4.84896338839836e-05
-4.04890863606019e-05
-2.13752009216084e-05
-4.24881812742563e-05
-1.47660150661516e-05
-4.33969238768458e-05
-2.4532957366545e-05
-3.725739398149e-05
-4.16556751378172e-05
-6.83595523172542e-05
-1.8646952138866e-05
-3.10039066924776e-05
-2.80436662659046e-05
-3.15116019516248e-05
-5.55311898297259e-05
-1.04524270205334e-05
-3.4661295593787e-05
-2.48488726810764e-05
-4.19869294578501e-05
-5.43199795049798e-05
-2.11779884740572e-05
-3.58931790165632e-05
-3.67280408078908e-05
-2.8943702786265e-05
-1.41340014114695e-05
-4.58558280818341e-05
-1.63538787646061e-05
-3.25102191985417e-05
-3.45537603156414e-05
-4.87615721450986e-05
1.12145984326772e-05
-4.57781180897913e-05
-1.21518319245356e-05
-5.4192733386207e-06
-4.81438086108133e-05
-2.84951247895298e-05
-1.85801686764522e-05
-2.129069466641e-05
-7.21766416203355e-06
-2.73833539394184e-05
-3.40153443857657e-05
-3.3568488477641e-05
-4.31562190443697e-05
-2.34118418690694e-05
-3.2564745731234e-05
-4.57590768978822e-05
-3.5393053102424e-05
-4.33476881175297e-05
-1.29572567201888e-05
-2.35488021816556e-05
-3.3878855857266e-05
-4.13691315282522e-05
-1.86331406887877e-05
-2.57944242401364e-05
-1.52657184084458e-05
-3.575193820129e-05
-1.33699183386687e-05
-1.26076459869524e-05
-7.7367358277508e-06
-2.65261383928012e-05
-3.20771745674197e-05
-2.39479227158166e-05
-8.4408696021612e-06
1.06999046545051e-06
-1.59262836714416e-05
-2.88998607403963e-05
-2.65837268327002e-05
-1.60198893706244e-05
-1.49509314057126e-05
-2.49617164815852e-05
-3.23178147390317e-05
-1.36373035049812e-05
-4.58360741025789e-05
-3.04149422071739e-05
-3.05262731014767e-05
-2.56429096286312e-05
-2.04630158959914e-05
-3.78872901712639e-05
-3.10150611614527e-05
-4.07864634190783e-05
-2.45707315502634e-05
-4.4689519583835e-05
-2.38784536643334e-05
-1.97590957906547e-05
-2.14487082780443e-05
-5.40651861077537e-05
-4.35215223070555e-05
-1.40928084867362e-05
-3.76062080909026e-05
-2.6840265159683e-05
-2.58892645338985e-05
-2.45878813225004e-05
-3.92981281001234e-05
-4.86969888846145e-05
-3.2111132410646e-05
-4.72992462682957e-05
-3.14302931259918e-05
-2.90871073266167e-05
-1.63316842885982e-05
-9.74708644693791e-06
-3.10711598876562e-05
-1.44715748114517e-05
-3.62570278388556e-05
-2.61754947510912e-05
-1.00413202900854e-05
-1.2164733560713e-05
-3.17525657150284e-05
-1.5679081371455e-05
-2.99162158391898e-05
-9.73774356603997e-06
3.70390438161521e-06
-4.17202348786362e-05
-2.79102660493064e-05
-3.70898293993296e-05
-3.24197641167045e-05
-4.23920781012956e-05
-2.41088603785676e-05
-3.82123269872158e-05
-2.62249354365623e-05
-4.82894854627475e-05
-3.16286021099102e-05
-3.09164838472414e-05
-3.4792072380222e-05
-1.04379726110049e-05
-2.58277921863975e-05
-3.63760071840865e-05
-2.60208249139156e-05
-3.7195563022002e-06
-1.38764372720559e-05
-5.17297602532718e-05
-5.69681102206097e-05
-2.17387350089241e-05
-3.55847299500606e-05
-4.25266236534352e-05
-1.69549487099245e-05
-9.84134100761323e-06
-4.912115943187e-05
-1.07611199333264e-05
-5.49798391579003e-05
-4.59242444167002e-05
-2.68595507560833e-05
-3.59902109542155e-05
-1.65731812324775e-05
-2.01209417759042e-05
-3.14257716140168e-05
-1.26370204607948e-05
-2.15610476067457e-05
9.39706675445875e-06
-2.80681081684669e-05
-1.74501574957301e-05
7.42060737327505e-06
-4.90129650336304e-06
-3.20084444667592e-05
-3.08365732608055e-05
-5.64533038355086e-05
-1.10122408036394e-05
-6.2784964645591e-05
-3.60422999419e-05
-4.67904371493426e-06
-3.71245831508621e-05
-3.76434831958238e-05
-3.37379555481007e-05
-1.59070131089735e-05
-1.92373475638063e-05
-3.99936449372642e-05
-4.96518223349375e-05
-4.36264899944831e-05
-5.06865278477712e-05
-1.79668217532804e-05
-6.09619327212516e-05
-4.58883115603192e-05
-3.87696907909971e-05
-4.47071507975427e-05
-3.53305183545031e-05
8.82230631996476e-06
-2.19096928363989e-05
-2.73949574026979e-05
-5.40304564769281e-05
-3.75187301766335e-05
-4.589286710456e-05
-6.43594241830932e-05
-1.78376231122162e-05
-3.29346214284679e-05
-2.26606853976697e-05
2.45787579264065e-07
-3.65484071438209e-05
-5.49861316630559e-05
-1.54041688669747e-05
-2.02236679067222e-05
-1.99352841791655e-06
-4.30769002051453e-05
-3.32143402696867e-05
-3.67556721280646e-05
-4.62873602930318e-05
-3.36433433022099e-05
-5.18963093824834e-05
-1.6864743171076e-05
-4.77285798618064e-05
-2.97407405434407e-05
-4.61353333228791e-05
-6.25384966254627e-05
-2.05023781601166e-06
1.39172583909677e-05
1.84784145856259e-05
-4.51553394968928e-05
-4.05844604828292e-05
-4.98788067449049e-05
-3.3597918666856e-05
-4.68570100176071e-05
-4.72028679283346e-05
-4.65598721101866e-05
-1.47086072340915e-05
-2.85818105858335e-05
-3.11323181477324e-05
-4.15647543235373e-05
-2.40332950903473e-05
-1.30227150313631e-05
-2.60936051777783e-05
-3.18196853660054e-05
-3.31465048820673e-05
-4.03870261293798e-05
-1.93482027791197e-05
-3.86084090461116e-05
4.50997248966655e-06
-3.02676881212035e-05
-5.41252423911124e-05
-3.1804295436013e-05
-1.02673500257301e-05
-2.16717858602756e-05
-2.75537408800763e-05
-1.06502239830446e-05
-2.10100963746877e-05
-1.01444147258776e-05
-4.24376711473306e-05
-3.67664584486576e-05
-2.10026451530344e-05
5.10729092378739e-06
-3.80401068424734e-05
-1.8448847745571e-05
-5.01994790893814e-05
-5.04431894044827e-05
-4.42021287504441e-05
-2.75936494538278e-05
-2.88766986630107e-05
-3.32394743204219e-06
-3.11957326885858e-05
-3.73816852377968e-05
-1.44038926791213e-05
-4.6706625594992e-05
-3.18184695472015e-05
-1.89319905999772e-05
1.96899117421457e-05
2.79891977215395e-06
-1.02298569013199e-05
-2.10638672340935e-05
-2.99797926440188e-05
-4.47773336517938e-05
-5.26986140932712e-05
-2.28765838745787e-05
-3.27092083774261e-05
-1.66436891319193e-05
-2.02790143405266e-05
-2.15130212905121e-05
-4.76697609481609e-05
-1.58164877551959e-05
-2.47320027946146e-05
-3.66414169551726e-05
-2.90627030045189e-05
-4.23602602696168e-05
-3.60564334965053e-05
-1.20325697448902e-05
-4.95163460333723e-05
-3.68333690262161e-06
-4.41976325594879e-05
-4.63923536227257e-05
-2.06466074953756e-05
-1.42635453384066e-05
-1.69863963315394e-05
-8.57135620638882e-06
-2.34080097072492e-05
-1.73241997063979e-05
-4.84500694665772e-05
-3.73754621534603e-05
-3.29124429003079e-05
-2.94551853787221e-05
-1.88494304703894e-05
-2.93754882592131e-05
-4.83376450474889e-05
-4.85513971485493e-05
-4.07547610445316e-05
-3.96382945556433e-05
-8.61028880188291e-06
-1.28447313259651e-05
-5.77337421458667e-05
-4.06868386086075e-05
-1.78098514909031e-05
-3.25701795670772e-05
-3.47768771950563e-05
-1.07253092581952e-05
-1.62459618299652e-05
-2.71028554740486e-05
-4.19219471222472e-05
-2.27358743715175e-05
-2.32791319740067e-05
-1.98881453529224e-05
-3.32145602173553e-05
3.07683730312753e-07
-1.97477945553424e-05
2.59399003729947e-07
-2.82926905642e-05
-1.35597479988277e-05
-4.48872376241286e-05
-3.92670498756271e-05
-1.24203418557126e-05
-8.00238680109275e-06
1.65460294420158e-05
-1.32079051223112e-05
-3.3490109483757e-05
-3.42701220239807e-05
-1.38732026369898e-05
-4.43632907855127e-05
-3.38977451904934e-05
-1.16246594126359e-05
-3.42597330142879e-05
-4.80241392542793e-05
-2.6422148296046e-05
-4.73434721922021e-06
-3.30924455644372e-05
-4.4664021158214e-05
-1.51587943080558e-05
-3.63018741282327e-05
-1.29830813771555e-05
-1.75151768543437e-05
-2.78513673683641e-05
-2.5639058746574e-05
-1.12950758590868e-05
-2.47893999552953e-05
-5.60364284223145e-06
-9.66717104824273e-06
-5.17982440485194e-05
-1.27859114629631e-05
-1.54116149445989e-05
-1.48855860169046e-05
-3.05661548120566e-07
-2.25155821273924e-05
-4.34411875567182e-05
-3.52101495589701e-05
-7.04984077743102e-05
-3.33014761096625e-05
-2.1731898976695e-05
-3.31860814459459e-05
-3.42351543113468e-05
-1.84673867851277e-05
-4.96685277429534e-05
-3.59364144978695e-05
-5.55834818505726e-05
-1.79157191379894e-05
-2.84483107392783e-05
-6.12808671718558e-05
-1.91600455026627e-05
-2.37383402387331e-05
-5.84194847664398e-05
-4.73258512553864e-05
-3.65653324070434e-05
-1.56334013998343e-05
-1.76229691200594e-05
-3.33550513083073e-05
-2.16030462437881e-05
-4.12661212855964e-05
-2.34168264709669e-05
-3.6159396168621e-05
-4.3737082249224e-05
-3.22505410125904e-05
-8.34244860083845e-05
-3.11073182838103e-05
-9.92735539675295e-06
-4.28509414313754e-05
-3.59260096493959e-05
-2.48570998160854e-05
-5.19655443848788e-05
-9.49272491771184e-06
-3.07182345589779e-05
-2.99635719647283e-05
-4.74936355112973e-05
-2.03236811628904e-05
-3.3056019015409e-06
-4.35622355632874e-05
-2.39713466105494e-05
-8.6749079232768e-06
-2.55038153320347e-07
-2.73711690099222e-05
-3.59929366781125e-05
-1.23060208216607e-06
-8.08979781845943e-06
9.33029958135959e-06
-1.93969101167741e-05
-2.04307035116342e-05
-4.46505788133315e-05
-3.71286054552348e-05
-2.63950881788886e-05
-4.2008678282056e-05
-1.65575898253999e-05
-3.59343876960346e-05
-1.58101763164572e-05
-4.08563063504038e-05
-2.27641740971987e-05
-2.28653047368864e-05
-1.69982494558696e-05
-1.90731362308368e-05
-2.77852412653914e-05
-3.14409737398358e-05
-3.57621481753519e-06
-2.09465288780428e-05
-4.48202328602257e-05
-5.85159013838575e-05
-2.23992221038799e-05
-6.41165226643881e-06
-5.04396893877674e-05
-2.90026603762317e-05
-3.08553009669461e-05
-4.50805731353515e-05
-7.02638486672744e-06
-4.01222771398378e-05
-4.7486168461319e-05
-3.56453172396649e-05
-1.06013345677284e-05
-2.79171699443618e-05
-1.56230113603445e-05
-3.53630110448595e-05
-4.33882174268813e-05
-2.60090366242081e-05
-3.50783895882216e-05
-9.06485063900499e-06
-2.54243594456034e-05
-6.44817739024741e-06
-4.43104348988004e-05
-3.87453945818741e-05
-2.97224350463239e-05
-3.36978819207356e-05
-2.63037194750225e-05
-2.52197898697513e-05
-9.26071328868749e-06
-5.22575908268471e-05
-3.47196156436856e-05
4.29721969994823e-06
-3.30608409754079e-05
-1.72352246593807e-05
-2.85181302650306e-05
-2.79671168644822e-05
5.76828094792794e-06
-1.01888215852223e-05
-2.58530284988847e-05
-2.49436448581862e-05
-3.69269811288488e-05
-9.22647866109901e-06
5.51597126802672e-06
-1.13454241308161e-05
-2.0482930874599e-05
-4.60865194159597e-05
-1.75733870504126e-05
-5.07530340513312e-05
-3.60448714608967e-05
-2.85473153634975e-05
-5.24823964912457e-05
-1.10778301295371e-05
-3.44263076151363e-05
-1.6898775627593e-06
-3.1906855604553e-05
-5.01187717094324e-06
3.6927090916004e-07
-5.0125118561949e-05
-4.15058148185721e-05
-1.35766944024428e-05
-5.45934224737029e-05
-2.08815665856596e-05
-5.05621637694049e-05
-2.70645254979955e-05
-1.77374173473291e-05
-1.47817658710783e-05
-5.87862859490242e-05
-3.93795212210233e-05
-3.3712400725808e-06
-3.5019316341266e-05
-2.96140547532816e-05
-3.82253261971443e-05
-1.94381427668561e-05
-5.13426656960955e-05
2.37177999852058e-06
-2.83789201988157e-05
-1.20940088663564e-05
-4.95436902651296e-05
-2.97236807127768e-05
-4.26096063036412e-05
-2.2833464616253e-05
-3.24698535110755e-05
-2.09357468969958e-05
-1.84366151715819e-05
-2.15648595207006e-05
-1.59102124811784e-05
-4.87206405922721e-05
-2.94234964634845e-05
-4.42603542176197e-05
-3.06494913493617e-05
-1.83934402905054e-05
-2.820953235744e-05
-3.79884168419791e-05
-4.64147120527022e-05
-4.5749897689057e-05
-1.62124375903585e-05
-3.50892315427541e-05
-2.41774292557363e-05
-2.73544414779856e-05
-2.57210662461248e-05
-2.75730877159762e-05
-2.32915442140623e-05
-2.40030813580039e-05
-1.04992289153638e-05
-6.1906007044047e-06
-2.23116687248638e-05
-1.20837391003656e-05
-4.07763644270654e-05
-7.49824822009432e-06
-3.0977670197539e-05
-3.88299295556471e-05
-3.24732722368181e-05
-2.85539359137885e-05
-6.35195923630873e-05
-4.24870998952479e-05
-2.99595712577365e-05
-4.54684816441901e-05
-2.18038611868538e-05
-2.44490505473578e-05
-2.57625365914663e-05
-4.31853556347784e-05
-4.40796379268728e-05
-3.51409271216099e-05
-2.89408387919218e-05
-4.98575724285627e-05
-1.626499217312e-05
-6.18828381917193e-05
-1.3681953408619e-05
-1.44477001025238e-05
-4.08906280490241e-05
-3.90250963932602e-05
-7.01707533897209e-06
-9.84033957823938e-06
-5.17241000839858e-05
-5.8451996146172e-05
-8.28245661946492e-06
-2.81444094686505e-06
-3.44433724784967e-05
-4.42857736496332e-05
-3.9678869158528e-05
-3.62808265949092e-05
-1.22716963761515e-05
-3.55276969865738e-05
-2.86704316177032e-05
-3.43278252768757e-05
-2.63762837884651e-05
-5.02235654064342e-05
-4.01269075053246e-05
-5.24941288386396e-05
-3.7624879691657e-05
-2.18114268390451e-05
-1.39598634852018e-05
-1.47222028084895e-05
-3.5841316394421e-05
-5.31884675353439e-05
-4.03460124498234e-05
-3.24419139534258e-05
-4.22054564396584e-06
-5.98167630830138e-06
-2.88481449196078e-05
-2.12697853357254e-05
-2.53894336493437e-05
-5.1080092933574e-05
-5.76245777382471e-05
-2.23172965891e-05
-3.44472369619602e-05
-4.04041141521218e-05
-2.00044071196425e-05
-4.53063070119366e-05
-4.69824758161375e-05
-5.9362971471076e-05
-3.94455769955546e-05
-1.29891551316557e-06
-3.73048524610817e-05
-4.8800218459161e-05
-3.44233344239249e-05
-3.09581914278765e-05
-1.96014362059665e-05
-3.21837319630549e-05
-5.71031689555541e-06
4.53826818887847e-06
-3.49085537415862e-05
-1.30478030568992e-05
-4.01661921651449e-05
-3.45536071779722e-05
-1.10009580146728e-05
-2.17067568306423e-05
-1.93347163851723e-05
-2.52872915426366e-05
-2.33367610528843e-05
-3.48811889718912e-05
-4.71329970750794e-05
-1.69397733371378e-05
-2.36556480241368e-05
-3.2171834070203e-05
-2.72966992335863e-05
-2.84278347185615e-05
8.90667457103669e-07
-4.22437577524802e-05
-2.16258767777713e-05
-3.27816576553747e-05
-2.09911268666904e-05
-1.53876505909472e-05
-4.22962980782674e-05
-2.2031878870692e-05
-1.79384428219939e-05
-2.81837377275142e-05
-2.24916796216091e-06
-9.9424265189441e-06
-5.66324284447165e-06
-2.85749746069716e-05
-2.67664865365494e-05
-1.36623017776032e-05
-3.20835308906382e-05
-3.84452655732706e-05
-4.36167118123831e-05
-4.38455887523023e-05
-8.43390475691474e-06
-5.89387155008458e-05
-3.50303173553095e-05
-1.87428550701303e-05
-3.34806715103468e-07
-1.43080144085107e-05
-2.74225487451227e-05
-4.24239432573922e-05
-1.15961817166286e-05
-2.70764935958854e-05
-3.26110625365661e-05
-3.33099641506824e-05
-2.79234542398497e-05
-2.24448038056386e-05
-5.48473849344739e-05
-5.69747835618757e-05
-3.70648425165442e-05
-2.06789265936053e-05
-7.89234715389165e-06
-4.53405470807099e-05
-1.7662280895472e-05
-4.44848635558593e-05
-3.28072100646854e-05
-3.07419983976151e-05
-2.58433847928871e-05
-2.92882879813807e-05
-3.48286618086399e-05
-2.50362100321406e-05
-5.99018243378895e-05
-5.61399860612361e-05
-3.72519404835666e-05
-5.38927507949828e-05
2.37246358018149e-05
-6.00591875125631e-05
-4.66109897906697e-05
-1.53964941494297e-05
-4.95219802430756e-05
-2.86846368487215e-05
-5.1057174273823e-05
-3.0730990433172e-05
-3.22767319251994e-05
-1.90685225900363e-05
-7.96926990379141e-05
1.244169011966e-05
-1.27608500775711e-05
-3.09900908835108e-05
-5.01467832101065e-05
-4.16543475725316e-05
-3.62789367948967e-05
-6.81936297603007e-06
-1.47832848855006e-05
-2.55741105191466e-05
-6.16485622515866e-06
5.85020393815147e-06
-1.39592280003752e-05
-5.63384239928124e-05
-4.47938188605982e-05
-2.94501024478904e-05
-3.25763640940543e-05
-5.3468804924087e-05
-1.9282823719183e-05
-5.14744868616902e-05
-2.20727522496077e-05
-2.34629577561687e-05
-2.4640128222356e-05
-8.43516231736402e-06
-2.21466892444165e-05
-5.44214364046395e-05
-5.8374006347375e-05
-2.88531628754329e-07
-4.44968014473062e-05
-5.93077490427783e-05
-2.86477404155109e-05
-1.69399880083258e-05
-4.9470856708308e-05
-3.75323896328821e-05
-3.81878301244952e-05
-3.63292255500865e-05
-1.96115759286721e-05
-3.28590879363194e-05
-9.52040694313043e-06
-3.87518243817007e-05
-2.44636625247553e-05
-3.58672504731586e-05
-3.62231834347165e-05
-2.96170047219842e-05
-4.26305702163437e-05
1.282412038504e-06
-4.59764760388135e-05
-4.12609614806509e-05
-4.84062909420143e-05
-1.21376135531111e-05
-2.33369429245698e-05
-3.26181432575793e-05
-2.23063837426638e-05
-5.40306831776096e-05
-1.47729720722056e-05
-2.73506755780219e-05
-2.81612016072936e-05
-7.79205799208976e-05
-4.54168712923879e-05
-4.15224396209167e-05
-4.68235414012282e-05
-1.84368046632217e-05
-3.51418874369508e-05
-4.25172384600653e-05
-3.93870504023537e-05
-3.19673434084825e-05
-3.18820879810894e-05
-2.18121369233937e-05
-4.54332556950175e-05
-4.05557072123544e-05
-4.5771530626694e-05
-3.01868903244862e-05
-5.220141038169e-05
-2.34464980153505e-05
-3.25371853350778e-05
-3.90629467039766e-05
-2.52223525240886e-05
-4.32993905504545e-05
-3.8729568876354e-06
-4.37549390593457e-05
-4.16728156796218e-05
-1.96596539595091e-05
-5.05882768172366e-05
-1.51188431548033e-05
-2.47163625088593e-05
-1.34683946014448e-05
-4.01058274748175e-05
-2.07012838190066e-05
-4.27506905814902e-05
-2.31022980901728e-05
-2.4530278096588e-05
-2.11608624055194e-05
-3.26184195360153e-05
-2.17619812874208e-05
-2.40425748026154e-05
-4.3081144546026e-05
-3.74846186940475e-05
-3.70530717391561e-05
-3.84271584952758e-05
-3.32118328933309e-05
-4.90776530430079e-05
-2.33005783395538e-05
-2.07819415604394e-05
-3.52399322110489e-05
4.71110372616685e-06
-2.95465570500875e-05
-2.8835446455204e-05
-3.88151744327633e-05
-6.0914624405684e-05
-3.87767701354142e-06
-1.73809467503475e-05
-3.0739785997448e-05
-4.33795919651477e-05
-3.52848477253897e-05
-5.06515576191286e-05
-5.06641169712213e-05
-5.28537128997465e-05
-1.00365791370099e-05
-2.6569410748207e-05
-1.36914323568806e-05
-3.74703404176941e-05
-5.44591309030492e-05
-2.69012669903359e-05
-1.91826873268227e-05
-4.0921576404424e-05
-3.57395001257294e-05
-9.59599911975917e-06
-3.11235159364911e-05
-3.24670566756122e-05
-5.45399118170901e-05
-5.49271726078264e-06
-3.04856289655418e-05
-1.80348714525729e-05
-3.12647306695745e-05
-3.72280246168395e-05
-4.75915474766116e-05
-2.90805629356806e-05
-1.94956347673388e-05
-3.25130403796426e-05
-5.53056818233145e-05
-4.6619518716489e-05
-3.33357431443336e-05
-3.01875438908112e-05
-4.37378252519548e-05
-8.29281489226288e-06
-3.19188559132208e-05
-1.10151157277516e-05
-1.4601268178432e-05
-1.39394351737946e-05
-3.28417224953206e-05
1.08192645747925e-05
-1.71772225534797e-05
-2.03789762868996e-05
-2.02838164735634e-05
-3.19067773667868e-05
-3.7822762300836e-05
-5.89516594523506e-05
-1.51735134504593e-05
-2.37519850170397e-05
-1.86154958281537e-05
-2.78201592584353e-05
-3.68289716609807e-05
-3.0747881919839e-05
-5.70359254322262e-05
-4.0822280192558e-05
-1.63379922149496e-05
-1.10561645584543e-05
-2.33785696707409e-05
-1.95779993667208e-05
-3.90635923681901e-05
2.95928915422447e-06
-1.7447175393012e-05
-3.25686727176056e-05
-3.02601487772097e-05
-1.34677978671324e-05
-5.06777163924284e-05
-1.80050842883027e-05
-5.20138168843819e-05
-3.82402944929928e-05
-4.15266182639875e-05
-2.49068199535277e-05
-2.80291195310762e-05
-2.59846993541431e-05
-1.76391963252591e-05
-2.38590886409065e-05
-2.79358811990543e-05
-2.92121105012146e-05
-3.97023414726497e-06
-3.82785020552766e-05
-1.06462308878734e-05
-4.93606451927798e-05
-4.81340944239583e-05
-3.98300627833125e-05
-6.35197294651947e-05
-5.39412016427987e-05
-6.17028824452933e-05
-4.27053393924218e-05
-4.79850165923888e-06
-9.28018061143187e-06
-5.0115445339609e-05
-4.13206371249988e-05
-2.0155699261621e-05
-2.52938634569095e-05
-3.76894334981794e-05
-4.38154006999977e-05
-2.5882810236778e-05
-6.27304570030057e-07
-3.36236036387323e-05
-7.03079506059318e-05
-2.62924637839865e-05
-1.59571362777789e-05
-4.06641436794599e-05
-1.47074988818629e-05
-2.82117951067499e-05
-2.01865864762126e-05
-3.81753260589326e-05
-2.42338705855422e-05
-1.47230703981355e-05
-2.00212117118587e-05
-4.77677663923202e-05
-4.05836533528685e-05
-2.20504894694864e-05
-2.06291793709611e-05
-7.63479995540575e-06
-2.07947527998128e-05
-4.23829435479184e-05
-2.28440197940786e-05
-4.89679625902683e-05
-2.67440874220758e-05
-3.12792742688349e-05
-8.78677973082347e-06
-3.68711551186113e-05
-2.95206829958052e-05
-1.32469487221101e-05
-4.75747693857901e-05
-3.24994381445666e-05
-4.73727290635813e-05
-2.14829258608905e-05
-8.42881481337958e-06
-1.14358161982718e-05
-3.89889634434887e-05
-2.63470777813939e-05
-3.75577174760165e-05
-4.45614562017726e-05
-3.42856506865315e-05
-3.74149860703464e-05
-4.03774807938096e-05
-4.30296828826752e-05
-3.80007648283482e-05
-2.0190691577276e-05
1.91594855538896e-06
-1.64698166667748e-05
-5.45387859599627e-05
2.81692317114469e-06
-5.57152727334361e-05
-3.36790349321672e-05
-2.98273340203186e-05
-4.09831334774149e-05
-1.68757578962094e-05
-1.57782451227505e-05
-8.53332179894784e-06
-2.06341554036418e-05
-3.09598092129001e-05
-3.90026131098796e-06
-2.9261277589241e-05
-1.89820904612195e-05
-5.05285457597927e-06
-1.79614096925929e-05
-6.52984719888638e-06
-3.60995863155219e-05
-2.01723307268969e-05
-2.39646989140348e-05
-4.21565755699789e-05
-2.77007131503201e-05
-4.04805661598905e-05
-4.59879203961334e-05
-6.45486820531988e-06
-4.76076783904761e-05
-3.84206644860193e-05
-2.48988280487968e-05
-1.7902281218785e-05
-3.79651828488363e-05
-2.78971686966144e-05
-2.72873089635933e-05
-3.0004765049536e-05
-2.56889144927598e-05
-4.50823485003749e-05
-4.94836245165751e-05
-2.90649600934504e-05
-2.57803179916616e-05
-2.77820464104987e-05
-3.85209005403021e-05
-8.72828759025499e-06
1.04186485587523e-05
-3.62443329182816e-05
-2.12547686265632e-05
-3.06439094088885e-05
-3.62593940933104e-05
-3.8083998651954e-05
-7.05808230805819e-06
-2.33996548136036e-05
-2.50683805887126e-05
-2.39490384325086e-05
-2.38672093381763e-05
1.61911558824866e-06
-1.95304165344094e-05
-1.11936374552801e-05
-5.96010743429501e-05
-5.31432247501123e-05
-4.63450373979094e-05
-1.95840458175703e-05
-1.69720092086e-05
-3.69482850849881e-05
-4.46106906842236e-05
-1.25526461567951e-05
-1.25555305534452e-05
-3.48689988702391e-05
-2.98563475138047e-05
-1.53509136530473e-05
-1.75713929478864e-05
-3.67088830873409e-05
-2.25818532624091e-05
-5.0010175730744e-06
-3.24375329689504e-05
-3.00136648109297e-05
-5.33412979285527e-05
-3.96122833132064e-05
-5.27232539618201e-05
-2.27404791818886e-05
-2.51469958930432e-05
-1.91214921561701e-05
-1.49199574102082e-05
-3.21687742101334e-05
-3.40232978827684e-05
-3.94195666781349e-05
-2.76223381078815e-05
-6.90127583638453e-06
-3.80507474398461e-05
-3.92703676198166e-05
-2.11572208997208e-05
-4.85864838052834e-05
-4.06066752728537e-08
-4.20237348387123e-05
-3.64186294264265e-05
-3.16543644555329e-05
-4.35307029503643e-05
-1.68604339368045e-05
-9.65770184149682e-06
-8.95593806734653e-06
-6.52015153621839e-05
-3.75315583199758e-05
-4.06286297114628e-05
-5.81498032939142e-05
-3.47017918222541e-05
-8.54222378436756e-06
-6.22084088915408e-05
-5.04844054278378e-05
-3.54467681912656e-05
-1.69363114086564e-05
-6.5792728866699e-06
-3.56693746414063e-05
-1.68294204717846e-05
-1.42406837756196e-05
-1.3541666528233e-05
-1.05290432795409e-05
-2.61086603733015e-06
-1.72420773613358e-05
-3.2656811319769e-05
-3.42580383002843e-05
-2.46976128048469e-05
-2.9022551505688e-05
-1.70493554441473e-05
-6.19801378175036e-05
-2.28086349289376e-05
-6.01996513643077e-06
-4.10822347668501e-06
-2.26646649451344e-05
-5.45474177146255e-05
-2.39955783432434e-05
-2.30477965365042e-05
-2.22663501329923e-05
-5.70536613909387e-05
-2.2858772258747e-05
-5.47441329573053e-05
-1.23319710880559e-06
-3.54807518865366e-05
-3.75270997497703e-05
-3.07105732683867e-05
-3.71463080321741e-05
-4.57646834313708e-05
-4.78618347556252e-05
-3.79084317670583e-05
1.13342966376511e-06
-2.46729995659856e-05
-4.36033822452974e-05
-7.21459064040729e-06
-4.80513486077669e-05
-9.96014517442018e-06
-8.30907930583281e-06
1.92391736186951e-06
-6.12423083664501e-05
-4.31943321039533e-05
1.01399568333303e-05
-2.27645885144196e-05
-1.62399970451572e-05
-2.06872507443546e-05
-8.3764987635162e-06
-3.75878505611213e-05
-2.401008423215e-06
-5.00015562147793e-05
-1.45033790831414e-05
-5.10836338712864e-05
-1.97679800091561e-05
-4.66737463500257e-05
-6.37102042290423e-05
-1.94776595184308e-05
3.40421521126806e-06
-3.81461583163617e-05
-2.69236001505662e-05
-5.36757923666866e-06
-2.67028692308387e-05
-3.0470365786266e-05
-4.01175456222174e-05
-2.51514133689693e-05
-1.96690421947072e-05
-3.9798125126907e-05
-1.88000334621466e-05
-2.6503795283154e-05
-3.13819210397074e-05
-2.39482362357143e-05
-3.40474752458464e-05
-2.78112591321925e-05
-2.30251468353251e-05
-1.66659176044392e-05
-3.09786239784326e-05
-9.76677432052173e-06
-3.76807422627973e-05
-4.0390190481342e-05
4.65823162713562e-06
-4.12727081332145e-05
-1.97032056245897e-05
-4.52006901405884e-05
-2.96523852354575e-05
-3.88899582872455e-05
-2.56547734652302e-05
-3.18872686961036e-05
-3.57436385937142e-05
-2.89981975586831e-05
-9.28729054802354e-06
-3.73313020606803e-05
-2.82718838739984e-05
1.85176503119758e-06
-1.58879433927598e-05
-2.29545613266484e-05
-5.49963780887734e-05
-2.28918092881145e-05
-2.27974959164764e-05
-9.54980023860692e-06
-4.47066010679905e-05
-3.24564684524694e-05
-1.75121466318896e-06
-3.16603546350942e-05
-1.66797008314808e-05
-3.52414618900518e-05
-3.63855835026985e-05
-3.43643237459606e-05
8.79236050353304e-06
-6.0935260677733e-05
-1.27862410746389e-05
-2.68007946625154e-05
-6.10923879767789e-05
-2.4716888019229e-05
-7.01426175326561e-05
-1.83616491496963e-05
-4.86897839959653e-05
-2.39999706843547e-05
-3.75297291729022e-05
-2.99638150638579e-05
-6.74211119390827e-06
-1.96079472998256e-05
-1.68491793505277e-05
1.13616995610204e-05
-4.28146828648635e-05
-3.65905510883636e-05
-5.1684397493292e-06
-2.74619237618959e-05
-5.02449554856344e-05
-1.44923786495699e-05
-1.82261541406413e-05
-1.67300976129312e-05
-6.24321111767751e-05
-4.68919114168088e-05
-3.31514332316694e-05
-3.12886401282647e-05
-3.98710631394697e-05
-1.09540087374717e-05
-3.37662521083547e-06
-1.35260760113612e-05
-5.23033920320858e-05
-4.11650164089539e-05
-3.40431867325793e-05
-2.13708960376186e-05
-5.59435489551812e-05
-4.70551245663775e-05
-2.45545700827036e-05
-9.52893214875842e-06
-2.69079729325298e-05
-1.48223324976087e-05
-2.08009628976436e-05
-5.41584454916749e-05
2.96956448274607e-07
-3.70072611423596e-05
-2.06152059003413e-05
-4.18894786220177e-05
-3.47581943943191e-05
-3.61369577623871e-05
-3.25264223315075e-05
-5.91296591388854e-05
-1.65827081295618e-05
-2.42674883182682e-05
-8.66859372926472e-06
-3.200637919858e-05
-1.26390310201566e-05
-1.91850995721661e-05
2.68391100121284e-06
-3.99691825411427e-05
-3.73825941785558e-05
-5.13877371807434e-05
-1.98577262371347e-05
-4.10664277471239e-05
-4.12189169926328e-05
-1.96205340924581e-05
-1.25113254886723e-05
-4.18269638863202e-05
-1.89150903403247e-05
-2.91414756425377e-05
-2.77059450725881e-05
-3.3934207726758e-05
-3.10559050532951e-05
-2.19916561084034e-05
-4.09946091838843e-05
-4.0719154515026e-05
-5.07454328390192e-05
8.80312900423343e-06
-3.67921462645314e-05
-5.85989194471735e-05
-3.86572008235738e-05
-1.28224291765822e-05
-4.54640601697917e-05
-3.96563799815833e-05
-8.24351816025598e-06
-2.80971066111401e-05
-1.32064545516451e-05
-2.72141244774396e-05
-6.40754882091921e-05
-3.41478295366161e-05
-1.28452292981251e-05
-1.42687207315162e-05
-2.9211624336596e-05
-5.50951617328049e-05
-7.22270599887252e-07
-2.08328092584285e-05
-3.72039408112536e-05
-2.84398667163734e-05
-3.84387884615225e-05
-2.60520888232273e-05
3.70323303844912e-06
-3.50480078286971e-05
-3.78604003262714e-05
-5.62644839877861e-05
1.28616734776599e-05
-1.94581244501421e-05
-2.81613904993344e-05
-2.62175164410692e-05
-3.43508702077686e-05
-4.45163106479001e-05
-9.27562000357744e-06
-4.37693109088558e-05
-4.95663465014681e-05
-2.54931873925202e-05
-4.52099466742572e-05
-4.12652159003364e-05
-2.32478739770498e-05
-1.46627707874123e-05
-5.1067155675074e-05
-3.24219809476588e-05
-4.46733341435117e-05
-2.93421403254603e-05
-1.48664255018743e-05
-2.84113971679212e-05
-4.10794275935083e-05
-2.48319684925342e-05
-3.38849562171321e-05
-7.22611380939179e-06
-1.99899468806128e-05
2.95932210111985e-06
-1.53615962955443e-05
-5.44817466835918e-06
-4.05791721837122e-05
-2.62433196230754e-05
-2.21324825745077e-05
-3.91012929089147e-05
-5.68722029997867e-05
-1.46543369600899e-05
-4.69698107758681e-05
-1.40811658812485e-05
-2.42130951287943e-05
-1.81273504861942e-05
1.99466233802125e-06
-5.28331504658003e-05
-3.73405970695634e-05
-4.5500449761141e-05
-4.94370197217705e-05
-4.59422869953952e-05
-2.66136852425729e-05
-6.18140606837186e-05
-3.24454668660486e-05
-1.87377541221235e-05
-2.35997581039504e-05
-2.37923015539635e-05
-8.22637458145963e-06
-1.38437728650252e-05
-2.11040482611537e-05
-5.36441472255744e-05
-5.10651419752824e-05
-3.77508457084446e-05
-3.24901920451651e-05
-3.86021950422157e-05
-1.63687203956796e-05
-5.22573014712856e-05
-3.04268040523398e-05
-3.47541842508033e-05
-4.29975693829573e-05
-6.52368440890229e-05
-3.14060809958973e-05
-4.82791198214333e-05
-4.21370874292343e-05
-3.60243821510577e-05
-1.87192929272561e-05
-1.41474800906842e-05
-5.83819010602319e-05
-5.26241577769173e-05
-2.3484212520857e-05
-4.60344023725396e-05
-5.34262462526467e-05
-1.57012550290222e-05
7.55737166310532e-06
-3.08873300419189e-05
1.01740056432191e-05
-3.5096725024104e-05
-6.0957708548373e-05
-1.85681123685753e-05
-2.08628642470549e-05
-4.5192786089615e-05
-2.08942889421554e-06
-6.89075215580958e-05
-4.18775444965702e-05
-3.80932974559572e-05
-2.28677746679215e-05
-2.22967389238351e-05
-1.96578968717418e-05
-5.03099225516307e-05
-4.926214294306e-05
-3.95640640959251e-05
-1.10642692071506e-05
-5.26587954642923e-05
-2.30988598782621e-05
-1.02958110885595e-05
-2.76767266239399e-05
-3.62132219534725e-05
-1.51501257046314e-05
-4.06539798552889e-05
-6.61241941437047e-06
-1.60711268689627e-05
-2.21675842986184e-05
-4.89560070636157e-05
-6.58483083158216e-06
-4.86529218864273e-05
-2.34312419375585e-05
-4.56106482240377e-05
-3.11214270263451e-05
-2.16607813556746e-05
-2.25135598809423e-05
-5.5456258112925e-05
-1.39975899175335e-05
-1.65553189692907e-05
-5.07978328454296e-05
4.48392904017317e-06
-5.59677242158102e-05
-1.53867037443663e-05
-5.24214553853181e-05
-2.73272382078851e-05
-3.19702350658438e-05
-2.20527107400774e-05
-4.41600590789246e-05
-3.63295263988878e-05
-4.80181902937844e-05
-5.86363709917958e-05
-2.72078170212548e-05
-6.46348699814036e-05
-1.28030089939853e-05
-2.06564893947042e-05
-4.38160732234263e-05
-1.60687646179456e-05
-4.97497839547354e-05
-2.61912171556886e-05
-2.42962525270505e-05
-1.59035885572775e-05
-3.74606337540292e-05
-2.91307050022025e-06
-5.46265405274245e-05
-5.51603249503711e-05
-2.09710893683511e-05
-4.60455599709569e-05
-4.69710101287399e-05
-2.03260418973498e-05
-1.99870029813132e-05
5.31617183160089e-06
-1.87637687676124e-05
-3.17289348970894e-05
-2.38670296999356e-05
-4.9056840797103e-05
-5.04550454982564e-05
-4.78325219969358e-05
-6.50796448626154e-05
-5.05326120918598e-05
-4.15173029473714e-06
-5.01805300947061e-05
-4.15665439998601e-05
-2.17923529945037e-05
-1.59799934223272e-05
-2.44793063877115e-05
-5.49546146240443e-05
-5.39971415855921e-06
-4.27068626763383e-06
-4.65452784438735e-05
-1.26451971161663e-05
-4.81934778069958e-05
-4.81291412541642e-05
-8.90918892478921e-06
-2.81381530901123e-05
-2.10689429948692e-05
-3.76677427117003e-05
-6.88941915057422e-06
-1.47950676802544e-05
-1.14128794033529e-05
-1.62795485346718e-05
-2.48366677413758e-05
-3.75937301033084e-05
-2.66924289596987e-05
-5.29540442865931e-06
-2.8764681565146e-05
-1.8155066185714e-05
-4.69489574728128e-05
-4.15224410349422e-05
-1.8443344263125e-05
-2.56904097227837e-05
5.53896002593929e-06
-1.3200909365855e-05
-2.59425615102239e-05
-3.26622527065488e-05
-8.15119731844042e-06
-2.16952862856948e-05
-2.66750425892273e-05
-4.83969123124265e-05
-8.27651167782351e-06
-4.07316976360918e-05
-4.76611726315761e-05
-6.32466972176421e-05
-4.20702825138741e-05
-3.19633927205623e-05
-7.5211599863288e-05
-3.72684081829565e-05
-1.82572204718732e-05
-1.63215465346938e-05
-3.92936938118263e-05
-7.15979434667978e-05
-1.89282832720161e-05
-4.07050971298886e-05
-5.18982160572531e-05
-1.88943338032653e-05
-1.3582798685313e-05
2.47806053677106e-06
-4.19191320557965e-05
-2.92243406429004e-05
-3.86378137322439e-05
-1.32049073040572e-05
-2.54925554150182e-05
-2.37581263139175e-05
-4.58914350818293e-05
-1.60422089268161e-05
-2.25664114740398e-05
-1.4750534257999e-05
-1.98291527368508e-05
-5.42881844753672e-05
-1.93030686168233e-05
-4.31352626184363e-05
-3.22993216970651e-05
-3.39018287821747e-05
-3.92688211719111e-05
-5.15976574942011e-05
-3.64029217515945e-05
-3.41891707898845e-05
-2.10099675861319e-05
-7.6637846840501e-05
-2.79343591310106e-05
-2.69390307006188e-05
-3.45526894079488e-05
3.07578722432476e-06
-4.90177962535519e-05
-3.05455284461395e-05
-1.06650289467317e-05
-1.66916941444744e-05
-4.34515839532292e-05
-2.08271540535673e-05
-4.99170722723952e-05
-4.74535470500884e-06
1.5670568044649e-05
-2.86810890742436e-05
-1.70386215458755e-05
-2.64297677291111e-05
-4.4734075627184e-05
-2.77924395642998e-05
-3.05757309816945e-05
-6.69665624670119e-06
-2.40667466417104e-05
-1.89539191154854e-05
-6.75877400689768e-06
-8.93502604000514e-06
-1.46402012106684e-05
-3.97441628980904e-05
-2.92117050046602e-05
-4.62921358946879e-05
-3.30778547106735e-05
-7.18996407953685e-06
-5.96635883124916e-05
-4.0625600905369e-05
-2.5099307137079e-05
-4.23778517742644e-05
-3.08205017320009e-05
-3.88470801296855e-05
-4.04924713030408e-05
-3.49147241368233e-05
-2.99924102498257e-06
-1.10679660963088e-05
-4.72826298168984e-05
-2.10865645776943e-06
-1.18805549914847e-05
-3.10463308808069e-05
-6.9052560290848e-06
-1.09172082987949e-05
-2.58532993858887e-05
-3.22068960745375e-05
-4.25687153491264e-05
-2.02896278980075e-05
-3.05522396685923e-05
-1.16940246776468e-05
-2.40122684268242e-05
-4.23651376560847e-05
-1.90488395759535e-05
-4.88969323997103e-05
2.05977304732752e-05
-6.5033159304057e-05
-4.28356925063961e-05
-3.06944910361568e-05
-2.54012991315763e-05
-3.47441577409732e-05
-8.36590435453282e-06
-9.72398493590691e-06
-4.69259911901055e-05
-5.17255985505398e-05
-6.22058948247209e-05
-3.04757496346304e-05
-2.21783644479139e-05
-3.07986645362127e-05
-1.14798520938527e-05
-1.98891713039451e-05
-1.57160995041885e-05
-4.62616264441144e-05
-6.73427201427828e-05
-2.54337887475436e-05
-3.0094388699242e-05
-5.33782043521244e-05
-4.95583009114762e-05
-4.25141366034154e-05
-5.76735419049372e-05
-3.85457708271872e-05
-1.85239816661898e-05
-1.10868105514234e-05
-3.32800859633257e-05
-7.90239370939536e-06
-1.41992687772997e-05
-3.24384188019149e-05
-7.37236043197671e-06
-2.56784440835768e-05
-9.07859514072587e-06
-2.76758074299633e-05
-4.99573871925231e-05
-2.93135288493355e-05
-4.21015212632383e-05
-5.06450360637198e-05
-3.21061921069401e-05
-3.50920711261552e-05
-3.24954210162262e-05
-3.95986144361573e-05
-5.30280284387005e-05
-2.13316794288841e-05
-1.96984825400267e-05
-1.3313428253731e-05
-1.95629114252513e-05
-3.09454228655464e-05
-5.09762517038281e-06
-6.00899067701448e-05
-2.95305936425322e-05
-5.06461478651376e-05
-5.3559437526244e-05
-3.7677398912922e-05
-2.82403779355331e-05
-3.34311976729463e-05
-2.1203235747008e-05
-1.43743903326279e-05
-3.946437962552e-05
-1.15879008485382e-05
9.15338439552507e-06
1.20895707419897e-05
-2.29011986960803e-05
-4.92919104654667e-05
-2.97936775519567e-05
-3.88659366710049e-05
-3.78306810119122e-07
-5.52475057970341e-05
-6.05647277322336e-06
-2.14094698764773e-05
-2.88587269900356e-05
-2.89489256562949e-05
9.66861487565699e-06
-2.70612578542709e-05
-2.80265747185005e-05
-2.71529294942305e-05
-4.50491920912011e-05
-5.65717840664742e-05
-4.77802855954975e-05
-5.27913987471126e-06
-2.96313508763011e-05
-1.05985381601294e-05
-1.85078402086733e-05
-4.90465165534855e-05
-9.31902231195328e-07
2.98812542710256e-07
-3.9001360152019e-05
-2.59596069533194e-05
-1.5722189401932e-05
-5.33562686112596e-06
-2.7444604423695e-05
-4.51568947239488e-05
1.6888194037237e-06
-2.60956542084675e-05
-1.26700719391388e-05
-1.44436064965942e-06
-2.51551250684669e-05
-4.40544675493239e-05
-4.45738783927773e-05
-2.12056171507436e-05
-3.91363268039698e-05
-3.06524382634306e-05
-2.79556202731925e-05
-4.88229345652313e-05
-3.34339257061358e-05
-4.17717765923076e-05
-4.33326436362044e-05
-1.84524294446844e-05
-1.85228136801974e-05
-1.40681655194865e-05
-2.80193405321015e-05
-1.73888041180638e-05
-1.94423274457998e-05
-2.12320227740932e-05
-4.76481176279318e-05
-2.9436116236149e-05
-4.50959128045525e-05
-1.47392756543981e-05
-4.01310677323622e-05
-2.25110391993215e-05
-2.85124661145373e-05
-3.72089825954411e-05
-3.54213206725768e-05
-1.9232024836365e-05
-6.08377296624595e-06
-1.06061911426347e-05
-4.17170105069148e-05
-6.00459176679763e-05
-3.96529767796115e-05
-6.50369177528826e-06
-5.08910583059611e-05
-5.97871426792411e-05
-2.00507990038695e-05
-3.84246075702581e-05
-1.96324306183411e-05
-6.02353075968309e-05
-2.98991488523331e-05
-3.15523697800589e-05
-1.0474615682633e-05
-6.86835530119389e-06
-3.59382655476694e-05
-1.3058542372639e-05
-2.67666910841558e-05
-2.98550815604414e-05
-1.44483269505884e-05
-2.19262234025883e-05
-4.2529091689421e-05
-2.49434469442921e-05
-4.09416451391324e-05
-4.18897747291826e-05
-1.74460122490534e-05
-1.6720312193363e-05
-2.11304567258251e-05
-3.17085914209522e-05
-4.18250531441555e-05
-5.0889265326145e-05
-1.72411793365073e-05
-4.17961599506807e-05
-4.02664515728354e-05
-1.78709552307032e-05
-2.64300130194444e-05
-2.05698958250116e-05
-4.27018395467081e-05
-3.618779043627e-05
-1.79593808145513e-05
-3.06750706470617e-05
-6.76854963451299e-05
-2.52857470147644e-05
-2.91375435212094e-05
-4.46063717625035e-05
-1.64766573459206e-05
-5.42027965692097e-06
9.03597172198843e-06
-4.14405852398772e-05
-4.18105993434984e-06
-3.72298516457645e-05
-2.58733948092103e-05
-4.65290722416113e-05
-1.22505852437974e-05
-2.21088682308778e-05
-5.32788782059045e-05
-2.90270759689124e-05
-2.5543434150831e-05
-3.55364956896671e-05
-3.12504102348087e-05
-2.52046583958759e-05
-4.03877300863349e-05
-5.18805345926214e-05
-4.27935849883122e-05
-2.55046867692613e-05
-1.28389274159715e-05
-3.50819242243314e-05
-7.95970416134399e-05
-2.6073925558483e-05
-1.25228535476702e-06
-3.17655020623438e-05
-2.28963194580169e-05
-2.31784370813656e-05
-1.60994202849018e-05
-2.41520414101971e-05
5.4998302552279e-07
-3.57860848025037e-05
-7.25638144209793e-06
-2.28945863907786e-05
-3.06562414979555e-05
-4.21102750122892e-05
-2.27863568074097e-05
-7.87309872897112e-06
-3.4525621303879e-05
-2.96271339595362e-05
-2.9794586969247e-05
-5.7637465818816e-05
-2.5341049163995e-05
-3.72142443483894e-05
-2.99706538601455e-05
-2.996064994961e-05
3.65181603336045e-06
-2.08864809705565e-05
-3.42383116039586e-05
-3.81770618871596e-05
-7.99553983889892e-06
-2.11814142652839e-05
-1.02895116226149e-05
-1.89693991577548e-05
-3.81607992993386e-05
-2.40834432339002e-05
-3.029903413136e-05
-1.52237539982027e-05
-4.12266404367634e-05
-4.82160907204512e-06
-3.64086868688564e-05
-7.17997289089915e-06
-1.15170454455287e-05
-2.26404350507988e-05
-7.55655477002827e-06
-1.78072147586179e-05
-4.38201733441271e-05
-4.81755791346676e-05
-2.22654979588072e-05
-3.27953367659692e-05
-3.16654221760289e-05
-3.31749286845592e-05
-1.6767172727928e-05
-2.56527077146913e-06
-3.05463551012476e-05
-1.92212711707422e-05
-3.04446768918342e-05
-4.9078622091839e-05
-9.6975672152537e-06
-1.13264334230388e-05
-4.82025577728794e-05
-3.52048958872352e-06
-1.79906183562199e-05
-1.83398234488508e-05
-2.6096770088209e-05
-3.24991316608788e-05
-1.49284131511689e-05
-2.09416149009998e-05
-5.46047747283187e-05
-5.58199814276609e-05
-1.70149415553865e-05
6.03948827928768e-06
-2.66375533711159e-05
-6.66136353072053e-05
-2.43970518793118e-05
-2.95287393603951e-05
-2.45832040844568e-06
1.07921921125545e-05
-1.4124736866301e-05
-2.40069890842012e-05
-3.19211380786642e-05
-1.55576433659579e-05
-3.40787889738705e-05
-3.68965233091083e-05
-1.9192748416453e-05
-9.34950504915687e-06
-4.8703514095503e-05
-9.39684044438931e-06
-2.73818322888688e-05
2.14880488338542e-06
-3.80546370659288e-05
-3.55505326123186e-05
-3.45554330845705e-05
-2.21896451847666e-05
-3.80749543804526e-05
-2.54250397006765e-05
-1.52315679470351e-05
-1.97849009350511e-05
-3.88491678016145e-05
-4.1511666342e-05
-3.9683271204907e-05
-9.51286425467292e-06
-4.15569881645445e-05
-1.74768282975614e-05
7.59309868052158e-06
-3.58861566265556e-05
-3.26842576664059e-05
-2.11755719768485e-05
-3.36679110216418e-05
-4.42834789809481e-05
-1.13655875475162e-06
-5.46367771136357e-05
-4.99837833879042e-06
-2.91893061205053e-05
-2.69732230854026e-05
-2.39252397276437e-05
-1.37949606239372e-05
-3.09169940064741e-05
-1.83415347791113e-05
-2.01969552015678e-05
-3.87849937793286e-05
-5.38844706997053e-05
-5.17658396652911e-05
-2.02223067674211e-05
-2.69477383213811e-05
-1.20261962751465e-05
-2.83736239795777e-05
-4.10669816160161e-05
-2.14202480536144e-05
-2.82609130360892e-06
-2.06652504905341e-05
-5.59853450157102e-05
-2.22970159706512e-05
-3.11569850913196e-05
-4.40662972431756e-05
-2.60893629541122e-05
-2.16608117155507e-05
-1.46645473412801e-05
-2.24452625472299e-05
-4.66976280055773e-05
-4.56458385601449e-06
-1.71917761607281e-05
-3.96422596273998e-05
-2.16262564454128e-05
-5.57518637365934e-05
-3.2389825248084e-05
-3.27827988421303e-05
-3.31703560244952e-05
-4.0632519172479e-05
-2.19767780469235e-05
-2.53637326821059e-05
-3.44468397058695e-05
-4.37577917418784e-06
-1.71908317714894e-05
-3.57434091023789e-05
7.22622159302335e-06
-4.0740990504406e-05
-3.97337199603325e-05
-3.03862257934686e-05
-1.85896215175671e-05
-1.52074897254752e-05
-2.33839259373476e-05
-4.23134683634753e-05
-4.16776819816561e-05
-2.87832440679326e-05
-3.84937715976522e-05
-1.06250313134717e-05
5.99244382937249e-06
-2.70294435517074e-05
-2.50540035156652e-05
-3.44569480856216e-05
-1.12271485652839e-05
-3.00470971115768e-05
-1.97548534004128e-05
-1.63256365714024e-05
-2.45603299138668e-05
-3.09862445196239e-05
-5.67362182327819e-05
-3.83581718774656e-05
-2.1703398684616e-05
-5.11907784860101e-05
1.14327895352654e-05
-1.52893198686417e-05
-3.41828033217798e-05
-1.81200171062688e-05
-3.64443073625386e-05
-2.26215399771497e-05
-2.54997372341723e-05
-4.96293571659567e-05
-3.71429297764761e-05
-4.35770174673551e-05
-1.6115946172513e-05
-2.36294727569032e-05
-2.73971386327765e-05
-4.20647630285756e-05
-4.27381329992087e-05
-1.85155493264213e-05
-5.36565408473161e-05
-1.42603642987463e-05
-3.77620546764886e-05
-2.1223176817917e-06
-4.71905369562014e-05
-2.12969477176192e-05
-6.67837901161739e-06
-4.21206063196154e-05
-2.97505579064921e-05
-5.21168830457867e-05
-1.12205937027993e-05
1.00534655003269e-05
-3.63749151971683e-05
-4.54334300341131e-05
-2.35730456826726e-05
-6.08360841826496e-05
-3.86956505229223e-05
-1.03508014917769e-05
-3.5365034686588e-05
-4.87018036540949e-05
-3.44421923105135e-05
-2.47236775692263e-05
2.42148213257455e-05
-3.58657219158921e-05
-3.75212964252845e-06
-3.68640373181534e-05
-1.81242699011919e-05
-2.60640368310047e-05
-2.64492691410302e-05
-3.49903190802914e-05
-5.59087210754026e-05
-4.19012114081589e-05
-1.01693091811688e-05
-1.31429272671909e-05
-6.1296542203647e-06
-4.84806043046408e-05
1.49139708236631e-06
-3.92547718265601e-05
-2.47058251356995e-05
-3.33164666294904e-05
-1.43136627911244e-05
-2.96372910759747e-05
-4.35493333185145e-05
-3.15410605721376e-06
-3.3431683788399e-05
-1.98170037345971e-05
-3.26308104864388e-05
-1.83662022138485e-05
-2.99578516347842e-05
-9.55119908949649e-06
-3.17110064908087e-05
-1.01085445515276e-05
-6.49355839992036e-05
-4.04586451824708e-05
-3.39652217590981e-05
-2.22378301990585e-05
-5.30328046658084e-05
-1.7706530203662e-05
-5.61298137766021e-06
-1.58162723939378e-05
-2.34632922762916e-05
-2.63336444985317e-06
-5.0251652088678e-05
-4.43612826922095e-05
-3.74641459939601e-06
-4.80610530328503e-05
-3.13345831638145e-05
-1.47927695389548e-05
-1.01756437602589e-05
-2.9316005375793e-05
-5.27998897238552e-05
-3.61444843786004e-05
-3.42002490876859e-05
-3.88946337468215e-05
-5.46151923519008e-05
-3.63672446313941e-05
-3.17286991793126e-05
-1.85968882736606e-05
-2.81815139665673e-05
-3.58152014187752e-05
-4.83894135817671e-05
-3.79316999342606e-05
-2.32624109134823e-05
-1.20562923509341e-05
-1.62402129999909e-05
-1.4764643034192e-05
-1.84983120291663e-05
-1.70390006786507e-05
-3.04674123748489e-05
-3.31070768061666e-05
-3.01950582935927e-05
-1.50771128150696e-05
-2.45203642692015e-05
-3.07689879520957e-05
-3.4424434096409e-05
-4.67556621310212e-05
-1.25726792290958e-05
-3.75814722243458e-05
-2.74155352271903e-05
-4.79183567266145e-05
-4.32310756184957e-05
-5.42224410126339e-05
-2.52125931032349e-05
1.37492284049919e-05
-3.52758178785237e-05
-1.87120898091954e-05
-6.24724581417889e-05
-3.0550961460542e-06
-7.33829344985574e-05
-1.13982138952042e-06
-1.31130044924363e-05
-3.06632372136169e-05
-2.89399012040335e-05
-5.77245215574775e-05
-4.82582563175049e-05
-5.81576608241598e-05
-1.82439543127886e-05
1.87490986569063e-07
-2.08355230118998e-05
-3.0557300723427e-05
-7.53197724041596e-05
-4.12090612684994e-05
-2.86116966279717e-06
-4.00546724988624e-05
-4.06258927325816e-05
-1.45530054553776e-05
-1.41682092408081e-05
-3.26418112451238e-05
-5.28193249262537e-05
-3.69643565629687e-05
-1.50118110806129e-05
1.90923178216204e-06
-4.33718099463065e-05
-2.29871317524009e-06
-4.73268322728982e-05
-4.03090598697745e-05
-4.13234383478157e-05
-5.75739950624054e-05
-4.0109333901604e-05
-3.67650242086836e-05
-4.67724156413342e-05
-1.14660554422769e-05
-2.92661186454936e-05
-3.49056318894479e-05
-3.33298913700484e-05
-5.42242300634593e-06
-1.41115115549848e-05
-1.33440970631695e-05
-9.66827939153817e-06
-4.03208906420622e-05
-1.43632727732314e-05
-3.44594616002171e-05
-3.01129206715728e-05
-4.27473410772784e-05
-2.05251705345133e-05
-5.60661178662573e-05
-5.69373942280546e-05
-1.30311506745422e-05
-4.93692136357152e-05
-3.24780763220773e-05
-3.8785538690836e-05
-4.97025878487013e-05
-2.12234205736048e-05
-2.165425562025e-05
-4.46955245752368e-06
-6.53709124622053e-05
-2.02701096173195e-05
-4.28896579346163e-05
-3.26809041401953e-05
-2.81394335630714e-05
-3.92549628805267e-05
-4.9609444068663e-05
-2.25842212313828e-05
-4.63782085079698e-05
-2.04401227770162e-05
-2.6843531741811e-05
-5.36773110155894e-05
-3.07445957476981e-05
-2.86666301855378e-05
-5.97129569808935e-05
-3.12614582371115e-05
-3.87022262193566e-05
-9.22478181204371e-06
-1.71722758848408e-05
-2.80658820501537e-05
-4.81783480226155e-05
-2.28037364727051e-05
-3.53682856136292e-05
-3.58594363803714e-05
-4.27035868024852e-05
-1.92893910339262e-05
-4.32804478771952e-05
-8.16207142722439e-06
-3.58732069338995e-05
-1.05898663384924e-05
-1.14360332731003e-05
-4.86994213274266e-05
-2.49279587274709e-05
-7.92153327062682e-06
-6.4538974741697e-06
-2.2590592217369e-05
-1.66210943998349e-05
-2.29200554221603e-05
3.91556966561945e-06
-9.67852659908185e-06
-1.73712306338994e-05
-3.77029676791503e-05
-7.04917080625431e-06
-6.27855838851277e-06
-5.28100879526456e-05
-2.34734997543667e-05
-3.32847343384026e-05
-2.01793304902866e-05
-3.5322313417217e-05
6.660865814114e-06
-4.89091669864331e-05
-4.68563030361598e-05
-3.08609867370967e-05
-2.5564127310079e-05
1.08809761979497e-06
-3.41163032139943e-05
-2.82660958084536e-05
-2.64806117082094e-05
-3.55515517240522e-05
-3.66526917312388e-05
-1.03537519756698e-05
-2.65765950533313e-05
-4.57470434809542e-05
-7.73651156441396e-06
1.2483864067271e-05
-2.55673146068282e-05
-2.70519231029073e-05
-3.27730120889084e-05
-5.29229868400451e-05
-2.84595077692387e-05
-2.03420937256592e-05
-2.792060131663e-05
-3.71171288748407e-05
-4.77723308607912e-06
-4.2097279977656e-05
-2.36655206100914e-05
-3.77758584326788e-05
-5.28647221324926e-06
-2.29123841668779e-05
-2.26648966978153e-05
-3.41653306136828e-05
-4.09164721146152e-05
-1.58680905555673e-05
-3.15802514596241e-05
-4.74083289833386e-06
-2.45248748828379e-05
-2.78394422950867e-05
-3.11773814703682e-05
-6.12241665342986e-05
-1.59413175876781e-06
-2.76669935240649e-05
-6.07837006111722e-05
-4.57035888400437e-05
-5.5131966189376e-05
-5.94688377849675e-05
-1.31720744665284e-05
-1.80492983221186e-05
-2.24844258982081e-05
4.85740672992978e-06
-3.75870947878164e-05
-5.48861501432322e-05
-5.81541079742223e-05
-9.3144050342738e-06
-3.45951786022057e-05
-6.58583941116933e-05
-1.28336496279288e-05
-1.16347573108274e-05
-4.65232471924529e-05
-3.65588811631688e-05
-2.13277246544989e-05
-1.72872286066063e-05
-1.40205775383758e-05
-1.4658606559397e-05
-1.32566262923995e-05
-4.65651437669065e-05
-3.46238582024808e-05
-2.4187409555016e-05
-4.4939321872801e-05
-6.68156401022213e-06
-2.86361228652095e-05
-5.84295051122361e-05
1.64637227958516e-05
-8.86663534161733e-06
-3.64220660591171e-05
-2.37295844933101e-05
-3.81115877758733e-05
-5.4227164633844e-05
-2.8600761696939e-05
-3.9865472720451e-05
-2.0115140472336e-05
-1.2117585112786e-05
-3.52821994647535e-05
9.81772829070045e-06
-2.06180076520406e-05
-5.02661069589921e-05
-2.02587570113923e-05
-4.02490414902015e-05
-2.97963730279605e-05
-3.90891277740763e-06
-2.07511289271701e-05
-1.98401737213091e-05
-2.9703937711345e-05
-3.85956475658626e-05
-4.53614979135033e-05
2.12894487390463e-06
-3.45967702469242e-06
-4.25767538624237e-05
-7.04575652562623e-06
-8.25968346462121e-06
-2.42699071054247e-05
-2.0687308491269e-05
-2.86322056689932e-05
1.41629620309843e-05
-1.71071207776128e-05
-8.24706060252363e-07
-3.5068685693872e-05
-3.88857806497397e-05
-3.25907985491397e-05
-6.42099083410416e-05
-4.46529016644784e-05
-2.63360860917681e-05
1.97358848121092e-06
-1.85716668945309e-05
-2.97410183433965e-05
3.78675767185591e-06
-3.26055715779861e-05
-4.68436342930296e-05
-2.52063282110365e-05
-5.10639209776661e-06
-5.41048124048898e-05
-3.14089984142556e-05
-5.32708218997524e-05
-3.60705319089852e-05
-4.31889551622793e-05
-2.2913452629251e-05
1.87501428100463e-05
-4.23559253521992e-05
-2.73081263730067e-05
-1.6818566865137e-05
-4.06042160155111e-05
-2.60574925951368e-05
-1.94515685575799e-05
-2.70168553603468e-05
-5.65504827422127e-05
-7.1819748498123e-05
-2.18001048212498e-05
-2.71965674305668e-05
-3.35623858876387e-05
-2.29930773493227e-05
-3.90626705299783e-05
-4.56039569196208e-05
-3.01065530438967e-05
6.03746901309926e-06
-3.83847519140982e-05
-4.22779093106798e-05
-2.41062234909485e-05
-3.51117152505291e-05
-1.79139666620181e-05
-2.1872301865368e-05
-1.74345363508359e-05
-2.11681102651235e-05
6.65592191925805e-07
-4.85899717631791e-05
-4.09099674990178e-05
-4.47358908006965e-05
-3.79472295214092e-05
-6.42441040711973e-05
-3.24507252991695e-05
-5.20929457618427e-05
-6.56759429271164e-06
-3.20760366202717e-05
-1.0596787478061e-05
2.28400881779263e-06
-2.41189412564024e-05
-3.64848194812708e-05
-3.79637256749236e-05
-3.2490000874943e-05
-7.2092639610235e-05
-4.30711403947556e-05
-2.51186344511158e-05
-3.40343720228436e-05
-3.67111517027096e-05
-4.12842210690252e-05
-2.40862416649939e-05
-9.51895512141807e-06
-4.03122793760052e-05
-1.36667459144593e-05
7.75132035837924e-06
-2.43692685881031e-05
-1.05743720170176e-05
-2.5268696920911e-05
-8.30532697670376e-05
-1.41574475090532e-05
-3.65542231673844e-05
-3.72334585747263e-05
-2.01082873412876e-05
-1.43715740360149e-05
-5.64607460878034e-05
-7.09990345736964e-06
-3.5963010812529e-05
-6.56282469696285e-06
-8.92827206832425e-06
-1.28347008075646e-05
-3.56274732474256e-05
-3.51588322200947e-05
-2.98563446979413e-05
1.33147531758065e-06
-3.19150770946274e-05
-5.2085702881076e-05
-3.22995527750351e-05
-2.81686234165684e-05
-3.5171284862302e-05
-2.9437290959828e-05
-8.33381412732886e-07
-1.16234403325688e-05
-1.37818296642187e-05
-4.00459413157887e-05
-2.50942881790417e-05
-2.7341105875364e-05
-1.16583335119145e-06
-6.69544285839694e-05
-4.46023924356959e-05
-2.22554586291398e-05
4.3820084422158e-06
-1.5744975384461e-05
-3.14260522087431e-05
-2.62026353360168e-05
-1.57051205767192e-05
-2.90626718227543e-05
-1.03285557097431e-05
-1.51519111377785e-05
-1.43551884028239e-05
-1.36824453652534e-05
-4.17917350713509e-05
-2.82494247222099e-05
-2.54817502072314e-05
-3.01569496770628e-05
-3.34486924736254e-05
-3.312614518922e-05
-3.80123031438899e-05
-2.69673249866422e-05
-1.53558777228665e-05
-1.98564906973332e-05
-1.99170801208562e-05
-5.64355085922623e-05
-2.39601204062625e-05
-3.67817629879237e-05
-2.95312362276578e-05
-2.05454342860057e-05
-3.80463494745128e-05
-4.23667714876819e-05
-2.53039797441287e-05
-3.19495349184621e-05
-2.91000263965937e-05
-8.73414236625968e-05
-6.67363127576832e-05
-4.45672868060395e-05
-4.96565488090002e-05
-3.05785027128725e-05
-8.86949386570956e-06
-4.28077124067072e-05
-4.80800537888148e-05
-2.8038937571339e-05
-5.02536541958866e-05
-2.90639418698785e-05
-9.48892297599321e-06
-5.93430017892862e-05
-1.7262178014781e-05
1.8878599692926e-05
-2.70632519175751e-05
-3.62454281425051e-05
-6.3079624729475e-05
-3.05964171339087e-05
-6.97975695222613e-05
-2.81008013756574e-05
3.65743891898279e-06
-4.81795698617716e-05
-4.44970726298599e-05
-2.97757686359412e-05
-1.31483794822278e-05
-2.95108421840654e-05
-1.75689053933259e-05
-4.12716978776284e-05
-4.77775384940389e-05
-2.35175524765491e-05
-4.25979116332824e-05
-2.10112196976434e-05
-2.92711408422795e-05
-3.31098447093242e-05
-3.00517388879148e-05
-5.36778133585319e-05
-5.13344077595549e-05
-3.49240509315876e-05
-2.68805957908169e-05
-2.56693380533481e-05
-3.44071405095e-05
-1.8831238608224e-05
-3.75966686173234e-05
-3.46201333907165e-05
-4.80181010894255e-06
-2.75075179074092e-05
-1.24869661788078e-05
-4.64631840458111e-05
-4.80877145217469e-05
4.78329078377052e-06
-2.54923392987396e-05
-3.85535717469771e-05
-1.00850839043767e-05
-1.41195049653456e-05
-2.27278206274226e-05
-2.70033050282887e-05
-5.82099734448778e-05
-5.20674531078863e-05
-2.97205582942123e-05
-1.52962749811061e-05
-3.06794913700176e-05
-1.83180082195848e-05
-6.4954860879352e-06
-1.8455541354245e-05
-2.03527734498092e-05
-1.85357361770053e-05
-5.32662387176514e-05
-4.18520657540439e-05
-1.87289215151367e-05
-5.12008600147776e-05
-2.45894584646042e-05
-7.10331012882131e-05
-3.48573609362265e-05
-3.98348161574959e-05
-3.1447536036521e-05
-2.22517632573864e-05
-4.07287503977952e-05
2.19471601398507e-06
-3.38743005743118e-05
-3.25306861535911e-05
-2.03958602692951e-05
-4.83732188975148e-05
-5.92187968651794e-05
-8.09585518898405e-06
-3.38705800398557e-05
-5.34140089331085e-05
-2.52048301247737e-05
-3.04870191945418e-05
-2.12009160895589e-05
-2.45199880558961e-05
-2.55564111815045e-05
-1.15171315206575e-05
-1.70478162647107e-05
-1.48247079519074e-05
-8.29081620962769e-06
-3.72522549252677e-05
-3.65692565406453e-07
-4.02667699767089e-05
-4.32050709998207e-05
1.20574727733002e-06
-5.81579801840862e-05
-3.78398098683132e-05
-2.51714934987121e-05
-1.94501068652743e-05
-5.09605952924076e-05
-1.01404873228816e-05
-2.43828079248889e-05
-3.70794923549274e-05
-2.16168404747245e-05
-5.01364588590818e-05
-4.09092578089145e-06
-4.56805447852153e-05
-8.90097407978343e-06
-3.24809232446522e-05
-5.57281117056385e-05
-3.44869655189466e-05
-2.95231934433636e-05
-6.27042112629233e-06
-1.805467797686e-05
-3.41410919035121e-05
-1.13646647513179e-05
-4.42965684095932e-05
-2.10670837114215e-05
-4.08497155676242e-05
-2.62610764810034e-05
-4.38453836630759e-05
-3.87303722892585e-05
-1.95720191295961e-05
-4.0618267990909e-05
-2.48779299136873e-05
-1.3570788630435e-05
-3.62119789548253e-05
-2.15548524668443e-05
-3.7432057246379e-05
-3.87761346568143e-05
-2.73817609104332e-05
-1.81474280219532e-05
-1.69246327859768e-05
-1.34784013534408e-05
-2.47407590942157e-05
-3.23635930728892e-05
-4.44658873026608e-05
-3.86233814537479e-05
-3.39036328899957e-05
-1.65740182008324e-05
-3.03106632553186e-05
1.50836760262298e-05
-3.36468127606423e-05
-3.45604493307858e-05
-2.01662629691137e-05
-2.47746858424608e-05
2.32192383622874e-06
-3.46805442329707e-05
-4.82743645205175e-05
-2.9968459019424e-05
-3.88233995813084e-05
-4.93282657299794e-05
-6.88330345613433e-05
-4.88930458734114e-05
-3.07013261989942e-05
-1.49944652129538e-05
-4.59526717727383e-05
-3.37462691861814e-05
-2.89913893449538e-05
-5.87370359657292e-05
-3.85826535332865e-05
-1.26313758081076e-05
-3.85542000194084e-05
-2.38110149756963e-05
-3.11970460618518e-05
-3.45846513162831e-05
-4.65812480040256e-05
-7.09388554517032e-05
-4.26131343381013e-05
-4.86910879468365e-05
-2.61372555872593e-05
-5.84605206907792e-05
-4.16695238578436e-05
-2.98709707613975e-05
-1.49548761623275e-05
-4.90682271720806e-05
1.15499886243532e-05
-4.02825732175913e-05
-2.291258555564e-05
-8.06807392598279e-06
-4.93245434112573e-05
-2.24413819896862e-05
-3.5900851265435e-05
-3.58563155249143e-05
-2.15495933909279e-05
-2.51876729783579e-05
-2.22887681909268e-05
-2.52661640823858e-05
-1.62398632688889e-05
-2.74353434190179e-05
-1.47040201936035e-05
-1.30953623165772e-05
-6.51772030438788e-06
-2.40854600063499e-05
-4.76450011057541e-05
-4.83783385016433e-05
-1.34557420088217e-05
-3.161354424545e-05
-1.23388613331422e-05
-1.49143069956551e-05
-4.99375545521832e-06
-3.92063351823082e-05
-3.91955191058365e-05
-3.74590205508874e-05
-4.72664829593417e-05
-1.04386555121558e-05
-2.47400840258864e-06
-5.75536306843243e-05
-3.3857573416234e-05
-4.68014063005689e-05
-3.63879033897201e-05
-3.58652916988369e-05
-4.87870668541876e-06
-3.08585219361769e-05
-3.4322809268935e-05
-2.00990093428896e-05
-3.07084631242773e-05
-3.26395954180141e-05
-2.51556839372956e-05
-1.72227077621631e-05
-5.84873750637099e-05
-4.12962182009339e-05
-2.35510676978978e-05
-1.289075599688e-05
-3.06482707079923e-05
-5.11176293373353e-05
-1.39094001256231e-05
-4.71658949432528e-05
-4.86283887782995e-05
-2.34185262282744e-05
-4.38841786240256e-05
-2.42990429275399e-05
1.31425394789443e-05
-3.1876864406632e-05
-1.71011361107874e-05
-4.51457034439073e-06
-3.57061458934083e-05
-3.89869004515922e-05
-3.44470678649763e-05
-1.26079504280178e-05
-1.35324239070017e-05
-3.97980815322907e-05
-2.58550250412129e-05
-2.34866551069029e-05
-2.55814910926687e-05
-2.9053439908311e-05
3.58894259683262e-06
-9.27669082183563e-06
-3.15844919543266e-05
-5.91034298793006e-05
-4.32212240460887e-05
-4.44991927228786e-05
-2.89286549874791e-05
-4.65881130949644e-05
-3.4359077803189e-05
-1.87497997658252e-05
-7.63745918092771e-07
-2.86467454693114e-05
-4.58970638357038e-05
-3.41951466805612e-05
-2.59094139316416e-05
-5.20627950817712e-05
-6.41698032441982e-05
-1.30126397415261e-05
-1.62245163688657e-05
-3.17606077646125e-05
-1.86523133882126e-05
-3.21368752400243e-05
-2.21121516787863e-05
-3.69839531454524e-05
-5.32910496269003e-05
-1.80159723068178e-05
-3.7672097952463e-05
-5.4117372452116e-05
-3.18515172577924e-05
-1.80719502111811e-05
-1.98034340620266e-05
-3.25995132671352e-05
-2.162371875956e-05
4.42042416967339e-06
-3.81831687726188e-05
-8.1103994065465e-06
-3.42282064858573e-05
-4.73434743021743e-05
-3.26640790988051e-05
-1.30071040687285e-05
-5.75703278796479e-05
-4.66322492758715e-05
-3.31078437083225e-05
-1.93288616772347e-05
-2.89554597841465e-05
-2.86177611749371e-05
-4.04756829188673e-05
-2.69684734071069e-05
-4.04068382326832e-05
-4.20943004982886e-05
-3.55347951382979e-05
-1.73918394436252e-06
-2.1425459844892e-05
-1.20247765205259e-05
-3.07220759244114e-05
1.37430481504139e-06
-3.23051842026813e-05
-3.43683272473609e-05
-4.29721374014319e-05
-1.87533285350781e-05
-1.16144824634166e-05
-3.1746084429566e-05
-2.17505702585714e-06
-3.82384335066187e-05
-3.14527927452044e-05
-5.11574221135981e-06
-2.82112677872903e-05
-3.50673170296736e-05
-2.83615303090791e-05
-1.5371691939688e-05
-1.47095518516499e-05
-1.51898298125181e-05
-7.57550991013046e-05
-6.33178913345756e-05
-5.08524812779453e-05
-1.96378533590817e-05
-4.07276092223646e-05
2.0016875486907e-05
-2.88374283937883e-05
-2.54036125171381e-06
-2.39099372545174e-05
-3.60480857255464e-05
-1.18790892174427e-05
-5.15622726288913e-05
-2.76279676391094e-05
-5.34015444715715e-05
-2.58496802152783e-05
1.35530028555528e-05
-4.14995334820209e-05
-4.37057213039721e-05
-3.24648642772626e-05
-4.77738121045225e-05
-1.88473572494815e-05
-8.91156304797896e-06
-5.05822179456608e-05
-2.99699988976942e-05
-2.94355391709419e-05
-2.92510096651871e-05
-4.65220958842441e-05
-3.59511596700058e-05
-1.9816462480531e-05
-3.66938332813879e-05
-3.49397212860969e-05
-1.04534326860928e-05
-3.32524695847828e-05
-2.10494181566695e-05
5.33399117296013e-06
-1.57015931321935e-05
-5.54170793936552e-05
-3.16852057753965e-05
-2.42456112991553e-05
-7.28212666382894e-06
-2.66524373486747e-05
-2.16248086976109e-05
-5.88769872609767e-05
-2.77955548181723e-05
-1.31402448592279e-05
-3.5347332522472e-05
-2.2787571290325e-05
-2.70491906424514e-05
-2.18412000553359e-05
-3.9382219185347e-05
-3.15952670851553e-05
-3.31641615642861e-05
-6.64536486184188e-05
-1.46328577080708e-05
-1.58621585678174e-05
-5.48248183312214e-05
-4.14370964831094e-05
1.04764236250084e-05
-4.12379247979677e-05
-3.25772792370724e-05
-3.21848288532369e-05
-3.73659080906143e-05
2.67792731271373e-05
-3.09548813121141e-05
-1.24645019734774e-05
-2.58306229538363e-05
-5.53095858577896e-05
-4.21113131247204e-05
-1.72109280746469e-05
-5.72099300612407e-06
-4.90889397689971e-05
-3.40088087920622e-05
-6.28769368376836e-06
-3.45814795080377e-05
-2.10128841284182e-05
-4.84457108030509e-05
-3.0800247697832e-05
-5.44095383908063e-05
-1.49016638046407e-05
-5.69159822233981e-05
-3.04576256558294e-05
-3.00683266131417e-05
-4.55240908619141e-05
-3.34585096037033e-05
-2.54637374628571e-05
-2.37092424617902e-05
-2.56812787183213e-05
-3.21203302854228e-05
-9.2798363651994e-06
-1.21373193467359e-05
-5.99725611990214e-05
-3.78446424487484e-05
-6.41891886473563e-05
-2.90649157072842e-05
1.99202625174642e-06
-1.01192444165477e-05
-1.34436120153709e-05
-3.82551159869037e-05
-2.24538918387368e-05
-1.89557174795936e-05
-3.21197012025923e-05
-3.15038909885022e-05
-4.5211669896662e-05
-3.4229946709314e-05
-2.64759598799303e-05
2.49251873708877e-05
1.54668151463296e-06
-4.56334031841209e-05
-4.03776601343121e-05
-4.01229738400638e-05
-1.89630971082769e-06
-1.81473108904599e-05
-3.7218595724163e-05
-2.51806026328767e-05
-2.8958346286494e-05
-3.18201456679371e-05
-2.33677324561818e-05
-4.99760032238288e-05
-1.20398548649375e-05
-4.64056687126994e-05
-3.5797229133276e-05
-3.96779706376658e-05
-4.95840750664072e-05
-6.11725343864468e-06
-4.30108928660981e-05
-1.25597810864593e-05
-4.87984794468213e-05
-1.30248334147947e-05
-7.73478023199974e-06
-3.21771374047381e-05
-2.99388578927888e-05
-4.9173874722149e-05
-1.72707432054222e-05
-3.24216260242365e-05
-4.36832001537017e-05
-1.96630635022416e-05
-2.46025593372164e-05
-5.49398295680917e-06
-3.07176206834723e-05
-3.49938443743244e-05
-3.33803290651821e-05
-4.17658483718631e-05
-3.80131790672239e-05
-6.60016832841108e-06
-1.63002998526661e-05
-3.5283999013208e-05
-5.00651320995927e-05
-5.16499191133786e-05
-1.67133954603399e-05
-1.81821050166003e-05
-2.67311174928793e-05
-4.93826300864815e-05
-1.97274534668093e-05
-2.49396692800393e-05
-2.53062595531564e-05
-3.99196503221554e-05
-6.93486799085988e-06
-2.86181784012045e-05
-1.07413244234927e-05
2.68783975944991e-06
1.19657287683921e-05
-2.93838083230656e-05
-3.9133336095155e-05
-1.18403741180011e-05
-3.5912075413414e-05
-3.84046187914534e-05
-2.79969698421306e-05
-8.61039763403487e-06
-3.94756104581887e-05
-3.58019129339184e-05
-2.60574818559365e-05
-3.06750132605139e-05
-9.76837095438577e-06
-3.00479213113709e-05
-3.63351799274429e-05
-2.83486450442879e-05
-2.8799676682536e-05
-2.1546883157881e-05
-3.49396683367724e-05
-9.06666677163742e-07
-1.2407689518913e-05
-3.37350904540453e-05
-3.2242031229172e-05
-3.55733407003159e-05
-6.4559663022305e-05
-3.72009382634697e-05
-4.14765071932349e-05
-4.37315864707965e-06
-2.91852878692638e-05
-4.7983333445516e-06
-4.10232190970463e-05
-2.94628538991327e-05
-1.96085999862639e-05
-4.11824732080263e-05
-3.42368170929816e-05
-2.67207908499353e-05
-2.29063445654754e-05
7.91715110575017e-06
-1.55475740872589e-05
-4.61923923183543e-06
-4.26481663023914e-05
-4.68494312057941e-05
-4.12711800958828e-05
-3.73424378401479e-05
-1.87668508681427e-05
-5.61604416947785e-05
-3.64764004574334e-05
-1.09306002417886e-05
-1.4231316320089e-05
-5.42496767570548e-05
-1.68033907392253e-05
-2.9946997591791e-05
-4.22595767807842e-05
-1.14496423381307e-05
-4.41684465799875e-05
-5.53701293342535e-05
-2.38490638582514e-05
4.61967140576533e-06
-2.75954911742151e-05
-2.18332539631083e-05
-6.21950926788649e-05
-2.06267502292304e-05
-8.67471920149923e-06
-2.6242244444875e-05
-3.253441714886e-05
-4.30221582007624e-05
-2.68867907925929e-05
-2.59030082312703e-05
-5.32621623024293e-05
-3.0829146527303e-05
-4.72827493358861e-05
-1.85632797335771e-05
-6.44001818941144e-06
-1.16640028856283e-05
-5.18143583218158e-05
-8.40128622282551e-06
-1.76964269366119e-05
-5.31478717484644e-05
-2.68885390553481e-05
-6.04836718420155e-05
-1.05167829337659e-05
-4.22138030073076e-05
-3.4478750508044e-05
-2.54311882727833e-06
-3.92929960679876e-05
-3.04911827518023e-05
-2.11040159376597e-05
-4.62676671240748e-05
-1.45101804823482e-05
-2.19667172378861e-05
-2.25342352902521e-05
-4.05575168707546e-05
-1.79520496019278e-05
-1.38860320749098e-05
-1.15042867495026e-05
1.08953037982109e-05
-4.08420800298239e-05
-2.45212672273482e-05
-1.12446108437576e-05
-1.67661983694947e-05
-2.30312797210192e-05
-3.45083115853985e-05
-2.30251353420446e-05
-3.78915140517042e-05
-2.51547681884621e-05
3.08004237522854e-06
-2.83341916972508e-05
-4.816504226729e-05
-1.86342313539684e-05
-5.35892594024059e-05
-1.40399453617085e-05
-1.75271566561487e-06
-2.53486683016368e-05
-1.92400526504192e-05
-1.36619529356059e-05
-3.01365925219715e-05
-5.10407246851031e-05
-4.77070206004237e-05
-2.14327498160584e-05
-2.52491859439529e-05
-3.47656566676151e-05
2.81954845082363e-06
-3.77058666221178e-05
-2.55065717081697e-05
-3.63545142158481e-06
-5.30260368472378e-07
-3.21152169878623e-05
-1.52251515281575e-05
-1.84212679593636e-05
-4.20885399403137e-05
-1.29807024072132e-05
-1.47125745810977e-05
-4.10294356008462e-05
-2.6799855109259e-05
-2.99309532458028e-05
-3.86949628102701e-05
-4.27144766473269e-05
-5.0522861331036e-05
-4.45016846378825e-05
-3.94683560106795e-05
-1.92821352262556e-05
1.46317177170977e-05
-8.3248743799296e-06
-1.63825324286606e-05
-1.56090354258002e-05
-4.7594741739654e-05
-3.61923237798453e-05
-2.40976680240306e-05
-4.95016996774609e-05
-5.08405018729289e-05
-3.51093386620678e-05
-4.7239115856736e-05
-2.05959257902036e-05
-1.43334849993294e-05
-5.21932617648535e-05
-4.49288058980293e-05
-2.88334124098685e-05
-1.24704244696546e-05
-2.98517868103255e-05
-1.80205055313546e-05
-3.49357578267602e-05
-3.07340871506013e-05
-3.17483616697671e-05
-4.19085212723199e-05
-1.79307409727749e-05
-1.94016761764902e-05
-5.04233800874592e-05
-2.42059369177163e-05
-2.83920557149029e-05
-2.36736161765251e-05
-1.3177511629678e-05
-4.12101364678001e-05
-1.7397647384447e-05
-5.28314810585272e-06
-1.30984788617265e-05
2.20421507749257e-06
-5.98928844658324e-05
-3.9761542694779e-06
-4.6879350307429e-05
-4.2431094896861e-05
-2.79594063851884e-05
-3.49042967731123e-05
-1.13046008462678e-05
-2.03442251986573e-06
-5.94784603232025e-05
-2.13844567316629e-05
-3.10868326754214e-05
2.36485783648188e-05
-2.3746145780266e-05
-3.65260790574083e-05
-5.24485207751646e-05
-3.1115810379514e-05
-4.54716534978746e-05
-7.78857494465456e-06
-3.27800195985776e-05
-1.66907699356566e-05
-6.73193738202097e-05
-1.88986689943358e-05
-4.09712074925247e-06
-5.05933242684977e-05
-4.10286156652634e-05
-4.10678311914185e-05
-3.76722551117728e-05
-3.48592763029664e-05
-2.54739088689108e-05
-2.13332434964657e-05
-3.65270125090123e-05
-3.7921908354376e-06
-2.41732121506701e-05
-1.57468909531153e-05
-9.38760321778923e-06
-2.03877070803954e-06
-1.5419608898767e-05
-1.23985700395421e-05
-8.69277859837064e-06
-2.19278183294261e-05
-2.3633262357812e-05
-1.68648149508915e-05
1.54598063486533e-05
-5.50392095445998e-05
-7.61951649885552e-06
-4.17293622317625e-05
-3.27529794614845e-05
-2.28908200161547e-05
-4.17133451950265e-05
-2.9574607958938e-05
-3.35567000080483e-05
-4.16812030022294e-05
-3.15561067404865e-05
-2.27957049522147e-05
-5.92298398701372e-05
-1.04653662844483e-05
-3.06974809456502e-05
-3.11851686896452e-05
-2.14690535370373e-05
-3.06024338596673e-05
-5.80156112828155e-05
-2.73559596623407e-05
-2.24223317548266e-05
-1.59831705650873e-05
-2.11949162524294e-05
-3.35869269080961e-05
-3.43078518227589e-05
-5.72209645435409e-05
-3.64001707721982e-05
-1.54953373592755e-05
-9.31512447135245e-06
-3.27709977570049e-05
-2.39182637969658e-05
-3.23286002994885e-06
-3.74937675483388e-05
-3.2107149551256e-05
-2.04816423439794e-06
-4.71038373312557e-05
-7.55060875757054e-06
-3.80136383104212e-05
-9.66462505111199e-06
-3.60577196265292e-05
-3.49743319615408e-05
-3.90733617513256e-06
-4.06714239065263e-05
-2.50790944475339e-05
-2.81005927985295e-05
-5.95804529644571e-05
-7.54873977621527e-06
-2.40790930935771e-05
-3.52608094406811e-05
-6.9054669527874e-06
-1.79165250555924e-05
-2.07917232168009e-05
-4.0150839806656e-05
-2.60867864578075e-05
3.61346301722556e-06
-3.87436368350162e-05
-4.75861749374807e-05
-1.32929521305251e-05
-2.86939267610152e-05
-2.98801337367754e-05
-3.00834951331883e-06
-4.47490522312602e-05
-1.46356565405063e-05
-2.13831227674502e-05
-1.84853461551455e-05
-2.90538511878696e-05
3.73211007350134e-07
-1.36710838658411e-05
-4.26529695195654e-05
-2.93176859941991e-05
-2.25568631508399e-05
-2.90512817199321e-05
-5.77541606564143e-05
-6.89559972202803e-06
5.62699139135907e-06
-3.15635085671969e-05
-1.84025815385182e-05
-2.13087328256668e-05
-4.73929511134382e-05
-1.40841519968755e-05
-1.1310663530537e-05
-8.16402482377552e-07
-3.86276746206875e-05
-7.68857569566087e-05
-4.71355112635569e-05
-3.53553972138708e-05
-1.56930256858663e-05
-8.47568768997856e-08
-3.48596615406818e-05
-3.8763410356965e-05
-3.9745446174381e-06
-1.88450654898629e-05
-3.3269105382826e-05
-4.09691882969516e-05
-4.36739529073628e-05
-2.69896061013883e-05
-1.47504930953894e-05
-2.60769435048428e-05
-4.05368435596918e-05
-4.65836575205961e-05
-3.30091915589631e-05
-5.20467258830308e-06
-3.08827821336406e-05
-2.29899727940553e-05
-3.68592231080034e-05
-5.01832956747e-05
-3.42785680957396e-05
-2.8452672372536e-05
-3.71738891865513e-05
-5.26169885554322e-05
-1.18904688134432e-05
-9.11187086737385e-06
-1.91774306056958e-05
-2.14569208239784e-05
-2.53224889395122e-05
-3.79292065132262e-05
-1.94692565698835e-05
-4.81036649239387e-05
-1.84388404264474e-05
4.42007892466912e-06
1.07596876677656e-05
6.86632122843612e-06
-1.66000354520168e-05
-2.32706172115897e-05
-4.57530487418334e-05
-3.51971169191036e-05
-1.10231704959709e-05
-5.24453382827483e-05
-2.51140232136275e-05
-2.25178333770284e-05
-1.6873390477013e-05
-3.98434906164507e-05
-5.68778320050635e-05
-9.34255636973189e-06
-1.57919240419311e-05
-3.8756317023392e-05
-3.08409295214212e-05
-4.2982597003222e-05
-3.43642325459958e-05
-4.15260828924052e-05
-3.55993999338446e-05
4.92550985297126e-06
-3.93997926827694e-05
-4.01752288202836e-05
-1.23699847239066e-05
-3.84120742660619e-05
-2.5731678966973e-05
-1.30604036591463e-05
-2.41704525080193e-05
-7.34214153796642e-06
-6.71924912292941e-06
-1.40223917725395e-05
-2.4807595809502e-05
-1.56834309204893e-05
-3.41570443221092e-05
-2.05128389722714e-05
-7.5953320162695e-06
-1.89724528938553e-05
-2.99299051253573e-05
-2.25728703695666e-06
-4.09163931510361e-05
-3.19288601102265e-05
1.43857080386317e-06
-5.53254571648026e-05
-1.93521852221929e-05
-1.06920445024293e-05
-3.56491323920742e-05
-3.8240403193149e-05
-2.58934477602025e-05
-3.4622871795607e-05
-1.14055193690915e-05
-2.26991889275299e-05
-3.37014342351038e-05
-2.64401594978805e-05
-5.96636439936784e-05
-5.04385023962111e-06
-2.56673439649024e-05
-5.87967570331767e-05
-9.85800555052352e-06
-3.92132497564947e-05
-1.12952710851676e-05
-4.77954622566144e-05
-5.56129640149615e-05
-3.7798680516709e-05
-2.17475565881294e-05
-4.58228579387414e-06
-2.60509974319714e-05
-4.2009330741966e-05
-1.75489488682525e-05
-3.39234982445796e-05
-2.77901132971763e-05
-4.52666113049332e-05
-2.91273636443348e-05
-1.81382134282844e-05
-2.3107833923569e-05
-3.30921561063474e-05
-3.52715909347669e-05
-4.32935349513089e-05
-7.76724087907999e-06
-2.70210463362432e-05
-2.15563298633642e-05
-3.82061176435769e-05
-2.71623600873501e-05
-5.12609682864561e-05
-2.28238769381828e-05
-4.66015168456282e-05
-3.1997150894041e-05
-1.57171673191596e-05
-3.60742521984746e-05
-3.04098356781249e-05
-2.10774009974565e-05
-2.39735544662153e-05
-2.41318536124384e-05
-2.54238139985421e-05
-5.00013783234728e-05
-2.99148218664985e-05
-1.10348766442188e-05
-4.23251404327509e-05
-5.96890827683424e-05
-1.00309383067657e-05
-3.13825296433361e-06
-3.75244451894047e-05
-2.67962461653727e-05
-2.43473929361542e-05
-2.98976159969382e-05
-3.52971074617772e-05
-2.75306932274017e-05
-3.14366559007133e-05
-1.46336743892052e-05
4.60400706513155e-06
-2.40333164965046e-05
-2.78143062269757e-05
3.12928766161453e-06
-6.22043496540376e-06
-3.29143734535395e-05
-2.20018783345922e-05
4.72397960899341e-06
-2.7745554093511e-05
-2.9883834359895e-05
-3.79681054167024e-05
-7.92645573244073e-06
5.24126468963499e-06
-4.2329715635493e-05
7.69090097119576e-06
-2.8276538512168e-05
-2.60508787866246e-05
-2.95207841391149e-05
-5.53627556239336e-05
-3.24091565297782e-05
-5.72995580977766e-05
-3.73740791670723e-05
-1.07156055147069e-05
-3.61968010443224e-05
-3.32409521514833e-05
-4.4805487406089e-05
-1.81204122489248e-05
-6.1639818993093e-05
-1.92467208306938e-05
-2.09099723976665e-05
-2.98981547048635e-05
-1.1117832087397e-05
-3.14130741682045e-05
-3.91762624115402e-06
-5.91128919076316e-06
-2.81162244723278e-05
-1.54474041401117e-05
-3.84132393650697e-05
-2.62843980256092e-05
-6.59302825890571e-05
-4.02759109154539e-05
2.50765698585485e-06
-3.521419121725e-05
-3.07172576706363e-05
-2.86506594184927e-05
-9.52582654451586e-06
-2.50842881277577e-05
-3.89435314928809e-05
-2.71425283939046e-05
-1.65546598733577e-05
-3.58890597240677e-05
-3.8857010632333e-05
-1.6836408912601e-05
-1.84212967256642e-05
-6.32280736584323e-05
-1.93271862571475e-05
-4.25587827033214e-05
-4.27479136538012e-05
-1.81721767980341e-05
-2.17732577431727e-05
-2.39261141561626e-05
2.80055389607215e-06
-1.99499195575003e-05
-3.96579525521445e-05
-3.78952639305834e-05
-3.91409012094207e-05
-3.63366996708769e-05
-4.30857940866816e-05
-3.74148474472865e-05
-1.56082258892088e-05
-4.03458489471742e-05
-4.24759816809204e-05
8.32194892677522e-06
-1.63573529645442e-05
-2.42086321884392e-05
-2.05115951764622e-05
-3.88742141602724e-05
7.08888486124739e-06
-3.64593072143758e-05
-4.16243280097258e-05
-9.97741171358518e-06
-3.54331951663099e-05
3.86132294845744e-06
-1.76919136079076e-05
-4.54650833500467e-05
-1.32199834592765e-05
-1.62131372010481e-05
-2.85535789262902e-05
-1.71473371734859e-05
-1.79295825253387e-05
-1.12790783345081e-05
-2.36585190840117e-05
-2.48756776170479e-05
-4.46839433366173e-05
-3.92600557956878e-06
-3.43921186375742e-05
-4.74554049630648e-06
-4.4309394368427e-05
-1.7489616842649e-05
-1.94793143889531e-05
2.98086467910813e-06
-1.82715001962395e-05
-3.42785792694895e-05
-3.51832699779497e-06
-3.32880903200421e-05
-2.91278780323407e-05
-3.82543513335371e-05
-2.42971017814769e-05
-3.32979344878578e-05
-2.84401218757315e-05
-2.63631869147331e-05
-5.36455391948055e-05
-1.89752412932898e-06
-6.4957270770169e-06
-3.54792225554869e-05
-1.87893362067558e-05
-3.14903232353379e-05
-1.06057858559004e-05
-3.74784465069389e-05
-4.4981360058771e-05
-4.89104324990567e-05
-2.70618263622689e-05
-2.97076041418697e-05
-4.7128516403478e-05
-4.1438629733933e-05
-2.05589327071994e-05
-3.90025744911129e-05
-3.81068866674266e-05
-2.62460151578371e-05
-4.03446344988106e-05
-3.51700352438052e-05
-2.36976090845098e-05
7.89493051769631e-07
-2.74489707536627e-05
-2.56100441158438e-05
-3.02141299016951e-05
-2.58692749549881e-05
-3.65917033016721e-05
-1.21273946844744e-05
-1.62620218181371e-05
-5.97899636706228e-05
-2.37702599504123e-05
-5.28253999979034e-05
-4.6710970529971e-05
6.01784228427782e-06
-1.6070698858933e-05
-9.48270500875797e-06
-3.44620571611193e-05
-3.31565107476661e-05
-4.02992526151986e-05
-3.55410800002645e-05
-2.40606252954031e-05
-1.0086344813775e-05
-3.25641040263601e-05
-3.81854239703967e-05
-2.74470796404078e-05
-3.85370146737673e-05
-1.9788504361846e-05
-7.27898035820883e-06
-1.37341960284748e-05
-2.22140160158084e-05
-2.81916147156337e-05
-5.44434619852714e-06
-2.40703571517376e-05
-4.47906272900864e-05
-1.76133629303167e-05
-1.77654523468286e-05
-3.97342965762727e-05
-4.82926009816864e-05
-2.67607513245083e-05
-3.53465566600038e-05
-4.12443457774764e-05
-3.59136262220493e-05
2.3119734626897e-05
-3.80224256914721e-06
-4.15702330156909e-05
-3.34649719875368e-05
-3.41905226645484e-06
-1.79970491945757e-05
-4.67676086941102e-05
-2.92778634058959e-05
-5.15521983604617e-05
-4.11767196547932e-05
-3.54642079665109e-06
-2.50957301585638e-05
-3.11241648464705e-05
-4.08487077013065e-05
-3.7907876901854e-05
-3.92808965521956e-05
-1.49746194400621e-05
-3.71501991174289e-05
2.93580909004148e-06
-3.42765876234496e-06
-4.54744956459986e-05
4.64235812480209e-05
-4.5247639181696e-05
-3.53132256444357e-05
-2.28899658539912e-05
-6.01327907155773e-05
1.82882201518425e-05
-2.37366549453196e-05
-3.63122235879403e-05
-3.640619465968e-05
-6.29090386082574e-06
-3.59702138562897e-05
-5.39602593652617e-06
-2.57932486588851e-05
-7.60385059894122e-06
-3.06195988679228e-05
-4.43171956434613e-05
-3.18278442335026e-05
-2.18397270073833e-05
-4.21313041039977e-05
-2.74070709847887e-05
-5.28018255518016e-05
-7.96683864788409e-06
-1.78313971029287e-05
-1.92463025209638e-05
-1.97550322191834e-05
-3.55490737288781e-05
-6.7284076252119e-05
1.85475138086095e-06
-3.65741934968315e-05
-5.31822348433078e-05
-2.73808142822663e-05
-2.88471986790558e-05
-2.62803469351224e-05
-2.44645104711835e-05
-4.12286491126476e-05
-5.2443562180403e-05
-2.88154212093388e-05
-4.14582524909993e-05
-3.47476898499478e-05
-1.59327117906523e-05
-3.29959615446153e-05
-3.46805259223413e-05
-3.04537749303234e-05
-3.48872604934043e-05
-4.37085987798504e-05
-5.76500083215092e-06
-1.63949083675177e-05
-4.68615561889309e-05
-1.05403658855246e-05
-1.82130119094797e-05
-2.86005550112096e-05
-4.74613016760417e-06
-1.16283977888417e-05
-7.41747465720469e-06
-7.6831652066982e-06
-1.5904844616203e-05
-1.95933634103685e-05
-1.7076664702215e-05
-5.31620225694067e-05
-2.37995130608971e-05
3.09144007161069e-06
-2.98835802355472e-05
-3.90919548309358e-05
-2.23001932164476e-05
-3.11577595050786e-05
-3.61593487809948e-05
-3.90670012435361e-06
-2.22527887606628e-05
-1.6712443204812e-05
-1.26513556182299e-05
-3.00380048182847e-05
-1.62727214657127e-05
-3.71566843167948e-05
-1.86769386970411e-05
-7.04662165571103e-05
-2.4805332515473e-05
-3.65736974371432e-05
-3.36796982706822e-05
-2.11496660793857e-06
-4.96799025201159e-05
-3.52757933405876e-05
-4.24883947710948e-05
-3.60062336079285e-05
-7.57597678486083e-06
-3.59016993477183e-05
-2.16191042688412e-05
-3.31702842976142e-05
-9.3158436365504e-06
-5.0936063929424e-05
-2.35914922683998e-05
-4.00706316789086e-05
-4.39205645123159e-05
-2.31033862728623e-05
-2.45877095250037e-05
-9.50110906921278e-06
-4.5718794040816e-05
-1.78805929826515e-05
-1.12877925577356e-05
-4.60440164952501e-05
-1.64865047125298e-05
-4.3231359228277e-05
-4.57548019798596e-05
-2.31913234209864e-05
-3.77150264151345e-05
-1.95937972211884e-06
-1.6894834623919e-05
-3.31498999313235e-05
-1.25744902979514e-05
-3.79906321727282e-05
-7.64797854765306e-07
-2.72667268600237e-05
-1.90314309698626e-05
-3.84945912913765e-05
-3.37120280940682e-05
-2.48906116103668e-05
-4.52163770847064e-06
-1.37714116948772e-05
-3.21449052323807e-05
-3.43041416250327e-05
-4.12773745067642e-05
-3.29664683199364e-05
-3.74913479838606e-05
-3.72743444013655e-05
-9.22634839699572e-06
-4.01627021739404e-05
-2.99047008520697e-05
-4.98127476820359e-05
-3.12316558803612e-05
-4.90464652619756e-05
-4.52639293735424e-05
-5.16074339766456e-05
-3.08792448566738e-05
-1.61281900035801e-05
6.13147672940297e-06
-5.2724974597323e-05
-7.49036112850065e-05
-3.86664072978659e-05
-1.96732219157823e-05
-2.10155076539091e-05
-2.47239398803714e-05
-3.13868795901113e-05
-1.97604055892249e-05
-2.06683255314335e-05
-1.25625309589957e-05
-3.38751146858755e-05
-2.96521122801215e-05
-1.9495155026349e-05
-8.95102235731473e-06
-4.34146777989326e-05
-3.48945509684895e-05
-4.67803980029116e-05
2.74531837324758e-06
-1.87232241585832e-05
-3.80961038294842e-05
-2.47912815076439e-05
-4.48300209239619e-05
-6.14603683687365e-06
-3.40982475285388e-06
-4.57431969828534e-05
-3.36633892458588e-05
-1.52717353437126e-05
-2.15549335445102e-05
-1.63652504859901e-05
-3.90415785636039e-05
-1.55635614816558e-05
-4.07815235651113e-05
-4.63804024677369e-05
-2.78306487227801e-05
-1.12262124355158e-05
-2.53557012124869e-05
-1.6893882052841e-05
-2.2814391738735e-05
-8.90438155111161e-06
-2.1160370622064e-05
6.28458952456999e-06
-5.82782147165077e-05
-3.27271527405951e-05
3.10211562151223e-06
-1.60710666179316e-05
-4.15618508683282e-05
-3.41604036824431e-05
-3.73068611905522e-05
-3.56101683426244e-05
-4.21040675145211e-05
-4.13840834468602e-05
-2.25032140393277e-05
-1.29452265179204e-05
-4.46490626255528e-05
-3.75931249635231e-05
-3.86018910699056e-05
6.08037272320192e-06
-8.88847049012756e-06
-3.10725000200834e-05
-5.3987992187941e-05
-2.74972707950605e-05
-2.17893554914607e-05
-9.75750658973728e-06
-9.22942137422935e-06
-1.5424216095787e-05
-4.77586079189366e-05
-3.7743116188813e-05
-4.0381858615889e-05
-4.43101310879092e-05
-2.58573677274768e-05
-1.91621062291884e-05
-9.03245145938828e-06
-3.10340648914533e-05
-2.93037564259433e-05
-1.04150750761685e-05
-2.43376142859076e-05
-3.58691903315281e-05
-2.21701726998694e-05
-2.67413078215755e-05
-6.31525766733374e-05
-9.03511620362085e-06
-3.15065354558416e-05
-2.97475454782005e-05
-1.17621133904265e-05
-4.72837792959051e-05
-3.41968475774544e-05
-2.43749949189263e-05
-1.66535012997483e-05
-2.51272691873657e-05
-3.11704034403689e-05
-2.88937611877632e-05
-3.94316922313853e-05
-7.35412611751802e-07
-2.75877471546074e-05
-4.1370374393847e-05
-3.42849797257552e-05
-2.08712885426779e-05
-3.70321482294367e-05
-5.57229548435802e-05
-1.90433375554913e-05
-1.87000042288651e-05
-3.98531206836599e-05
-2.56738137218285e-05
-4.48041626457182e-06
-5.024444613339e-06
-3.80661876699408e-05
-1.36662402781018e-05
-5.82231227726964e-05
-1.11276624807735e-05
-2.78115777289952e-05
-4.10791423381891e-05
-1.44663800673711e-05
-3.90133923790162e-05
2.61250859342646e-05
-2.11419889738343e-05
-7.32188064061994e-05
-7.85879248969582e-06
-2.70570650152471e-05
-1.7015547553402e-05
-2.69193590014698e-05
-1.44318758219413e-05
-2.09940713913752e-05
-4.12525018848962e-05
-2.20040695943153e-05
-4.66573041293141e-05
-3.81838259596116e-05
-4.82741608101135e-05
-5.69269093596227e-06
-6.50633279690519e-05
-1.14166419390416e-05
-2.02970304593824e-05
-1.65588549707906e-05
-2.24590828180046e-05
-1.46814405697775e-05
-2.04094056832747e-05
-4.00106545691034e-05
-4.22238765787265e-05
-4.9597162216948e-05
-1.31772310312324e-05
-9.48136662480219e-06
-1.51139713869718e-05
-3.3837204410181e-05
-1.25405799881858e-05
-2.62449974032776e-05
-4.17680348870688e-05
-2.83661688709102e-05
-3.55656387687682e-05
-2.10559438130585e-05
-3.35088372501482e-05
-2.60691170956058e-05
-2.32755110399853e-05
-1.98365301072468e-05
-2.53408594920272e-05
-3.78579772794797e-05
-3.49672400129416e-05
-4.5650114854544e-05
-1.84857578609176e-05
-4.37103666961059e-05
-8.74663496090238e-06
-2.80672672825645e-05
-3.51158812483458e-05
-1.99838292277723e-05
-4.01889346609984e-05
-9.10619745234965e-06
-3.30844337888473e-05
-3.04947347053583e-05
-3.52788107457975e-05
-4.97649669909906e-05
-3.31330686852384e-05
-1.07667807133476e-05
-4.09133450316137e-05
-1.29902330966661e-05
-1.57934126073626e-05
-3.16200335250241e-05
-5.35562670194498e-05
-3.90213950577022e-06
-3.67540157887969e-05
-1.30024103777049e-05
-1.76523283055647e-05
-2.5848846078351e-05
-1.92398363570537e-05
2.72861000484643e-05
-4.54210456498625e-05
-5.51383870437388e-05
-1.75561441791996e-05
-1.71672730425064e-05
-2.83477886565658e-05
-2.95148414747195e-05
-4.76900968073403e-05
-2.49032818325295e-05
-1.00035129499305e-05
-2.24121815108166e-05
-4.22153600164866e-05
-2.11297432979519e-05
-2.32000403197646e-05
-2.41600915602262e-05
-1.36122567513518e-07
-3.93827544028307e-06
-2.01682056932794e-05
-3.59331755970867e-05
-2.27004435817039e-05
-3.22349907963873e-05
-3.36722165220684e-05
-1.15320853742783e-05
-4.2348331355058e-05
-1.99279008644765e-05
-4.22114107052931e-05
-4.16678307525189e-05
-3.83649362343397e-05
-8.63581158835773e-06
-1.31919289300372e-05
-3.0998905530607e-05
-2.73632503694663e-05
-3.79553414788321e-05
-5.15539005332657e-05
-1.5836536885492e-05
-2.20593060753667e-05
-5.89564442465488e-05
-3.65070442268248e-05
-3.08345584185382e-05
-1.8697921235919e-05
-5.35974690027717e-05
-1.91324267410472e-05
-1.48889578737532e-05
-2.0564891680837e-05
-3.9509305417941e-05
-1.85731224173922e-05
-3.19588723841398e-05
-3.33257783993029e-05
-3.03807365471095e-05
-3.66195652249451e-06
-2.47419748732895e-05
-3.78416333362836e-05
-4.70103893608002e-05
-3.68144323544867e-05
-1.17616694283337e-05
-3.86721943293756e-05
-4.88480977280117e-05
-3.37181273397509e-05
-3.18911447907714e-05
-3.24213557293487e-05
-3.94338268797173e-05
-4.66974450097204e-05
-3.50039390726245e-05
-4.66145693403452e-05
-2.4671470967464e-05
-4.16656070654065e-05
-1.26195505391393e-05
-3.15385105530954e-05
-2.14799337170134e-05
-2.54333125102133e-05
-5.21480005350278e-06
-2.15310072317524e-06
-3.61002266137112e-05
-1.05660752277812e-05
-1.74749065889379e-05
-9.62108835733686e-06
2.65543454387979e-06
-3.92538977308965e-05
-2.33967662790019e-05
-4.48262246354448e-05
-4.23589817910415e-05
-2.63863182288907e-05
-3.61971664261975e-05
-6.87172004968812e-05
-3.76183334882333e-05
-1.05890401148983e-05
-1.57873916612421e-05
-3.15857208747353e-05
-3.12126833741881e-05
-2.83545672234378e-05
-4.95387481290106e-05
-3.77220374719495e-05
-3.67170152748587e-05
-1.25841809251145e-05
-4.10961398919232e-05
-2.79914947209608e-05
-4.58881953456933e-05
-5.15428503462165e-05
-2.4438555372671e-05
-2.364375266504e-05
-3.92519858144505e-05
-7.2464993306305e-05
-3.69187445093958e-05
-4.86040932281735e-05
-4.0916052396058e-05
-1.22466658298263e-05
-8.68734024771568e-06
-1.98203970494904e-05
-3.2107573739269e-05
-4.12414318545976e-05
-5.11985913173675e-05
-3.80237980570536e-05
-3.24189720927662e-05
-1.4569837279288e-05
-4.53578111141522e-05
-1.05913263713436e-05
-1.2672166069122e-06
-1.87388675649786e-05
-2.53666434165834e-05
-3.16065092520059e-05
-3.50755131361113e-05
-3.02648913477329e-05
-2.64947694186207e-05
-1.95200713044877e-05
-2.20679860681962e-05
-3.96996917120524e-05
-1.57122545454581e-05
-1.94511437250505e-05
-1.11028619329559e-05
-4.00624758565097e-05
-5.82292100362363e-05
-3.40946538002688e-05
-3.46974028790048e-05
-1.8615736343512e-05
-1.51803612006756e-05
-4.05129481376579e-05
-1.35369749218177e-05
-6.52025391746284e-05
-2.76599145665856e-05
-2.11255502805994e-05
-2.9074761861845e-05
-2.15080318835355e-05
-3.68161831051013e-05
-1.12316977599174e-05
-1.69629088147912e-05
-1.62497776931324e-05
-3.11618935920152e-05
-3.32047722293965e-05
-3.14959294575869e-05
-4.92218239281993e-05
-4.16462128054545e-05
-5.05471224302419e-06
-3.26273828199682e-05
-2.88469554469037e-05
-9.77092753937799e-06
1.81379844235084e-05
-1.16637121070998e-05
-6.15047921255327e-06
-2.03873243842554e-05
-2.28315613341233e-05
-4.52205441334362e-05
-3.71154383392902e-05
-1.97608931826645e-05
-2.26439306114856e-05
-2.63952588131548e-05
-3.34925621711996e-05
-1.66945071432589e-05
-3.03728354297951e-05
-2.48882182624132e-05
-1.28608831924262e-05
-3.56078341951465e-05
-5.0358136088973e-05
-3.050243586107e-05
-6.32117804165045e-05
-5.62456160737045e-05
-6.65831724038636e-05
-5.21349236649435e-05
-3.64994801617486e-05
-4.51754376846477e-05
-2.45992947708341e-05
-8.10720245833349e-06
-1.87347633950491e-05
-4.64695017794189e-05
-3.1511668790191e-05
-2.14274498088911e-05
-1.45650702995393e-05
-6.75090616172053e-06
-2.84354060924867e-05
-3.56217580886523e-05
-1.43396453400917e-06
-4.96882963121146e-05
-3.14011487048904e-05
-1.96372269669134e-07
-4.37263437115135e-05
-3.13271004343026e-05
-5.76723607198805e-06
-5.05786471278575e-05
-3.4135079436594e-05
-3.31224024904671e-05
7.19539716994388e-07
-2.45088935570535e-05
-8.44510637384189e-06
-2.52436462712476e-05
-3.84497269845044e-05
-3.82722709064467e-05
-4.30916018158806e-05
1.26650848955448e-06
-3.88635411423486e-05
-3.78133688952756e-05
-1.96390917852346e-05
-7.26721225977131e-05
-2.17198984504937e-05
-3.15795122894085e-05
-1.41222542321407e-05
-3.46611216160206e-05
-1.4930689249809e-05
-1.38991302767467e-05
-4.28763850852954e-05
-9.26526258259275e-06
-7.14032208701139e-06
-2.30469226574715e-06
-3.44566381446201e-05
8.62310333536418e-06
-1.23080220966812e-05
-1.82891999445471e-05
-2.1061819562633e-05
-2.90900684201505e-05
-3.87511124296378e-05
-2.94539777778388e-05
-5.75125088182653e-05
-2.98231078365226e-05
-1.16001764635289e-05
-4.17855036845098e-05
-5.88818520664274e-05
-1.06410132540438e-05
-4.18544203647586e-05
-2.56777059363441e-05
-2.78976580889998e-05
-5.41481002757416e-05
-5.01313729025622e-05
-3.19487106320562e-05
-4.08085172578474e-05
-5.16368981026274e-05
-3.47506800914066e-05
-3.10392266486735e-05
-5.57860201801032e-05
-5.83017102955638e-05
-3.62071011462683e-05
-1.0998418113282e-05
-6.0680467726861e-05
-2.40489773904063e-05
-1.29649199372956e-05
-4.28850191614929e-05
-3.89664692341423e-05
-2.2368946732016e-05
-5.50957171436917e-05
-9.73317216329104e-06
-4.18300955274812e-05
-1.66391069833929e-05
-4.11353483888727e-05
-1.49056589097449e-05
-3.24432755516335e-05
-4.55452253684297e-05
-1.84530040327815e-05
-3.11760928232363e-05
-2.20801509183955e-05
-3.43443339003802e-05
-2.02850130735928e-05
2.17351091494158e-06
-6.90385597228576e-05
-2.64639104038141e-05
-4.75105093344615e-05
-1.57047124080883e-05
-4.94195627033137e-05
-3.4749010384612e-05
-1.41187331648455e-06
1.34564428232973e-05
-2.60099676434915e-05
-6.28689434204106e-05
-1.18286709330323e-05
-2.40629080704966e-05
-4.00146851786052e-05
-4.49930139455487e-05
-7.4387436299668e-06
3.02620614385587e-06
-3.01731891449831e-05
-3.05453050316585e-05
-3.03539973951763e-05
-1.55723291232495e-05
-9.96544920455386e-06
-8.90299713012841e-06
-3.29639707036682e-05
-3.77560930900032e-05
-4.76003480624336e-05
-4.78820608644364e-05
-1.26167680193044e-05
-2.20123362811852e-05
-5.55253456641035e-05
-8.63704818674272e-06
-4.97242676528023e-05
-2.71679668284729e-05
-2.46493072033158e-05
-2.40290468061043e-05
-4.23466263984451e-06
-3.04986566949449e-05
-5.27821767663201e-05
-1.5576194092316e-05
-2.54431605347161e-05
-4.1832415638941e-05
-3.34244709201048e-06
-4.67392135894914e-06
-4.23954853718503e-05
-1.31640831204161e-05
-3.51639068120549e-05
-1.94616691311849e-05
-4.7951218352498e-05
-4.95298684528726e-05
-2.09104665301633e-05
-2.96049810935609e-05
-2.37453043556321e-05
-4.14131311642114e-05
-1.07028699736748e-05
-3.20766694791844e-05
-2.01145957540123e-05
-4.34480194780781e-05
-2.70282582849329e-05
-1.02516300915765e-05
6.27199438898948e-06
-5.10765770540138e-05
-3.66855753703481e-06
-8.06298050316455e-06
-3.05611488195075e-05
-2.27624675139953e-05
-3.61039348815291e-05
-6.08169608137888e-05
-3.8074085879903e-05
-6.28931719094131e-05
-1.78451282388258e-06
-2.22038241771621e-05
-3.82416139649736e-05
-2.15664336748663e-05
-1.98367662669663e-05
-2.2212637736749e-05
-1.29639102124238e-05
7.24884328799133e-06
-1.39133164806451e-05
-3.05122334152593e-05
-1.04212585050707e-05
-5.70715416371438e-05
-2.03172987315705e-05
-3.04289220416157e-05
-3.86579654836789e-05
-1.56602948407148e-05
-1.12056896857225e-05
-4.03229695393964e-05
1.53205847507026e-06
-3.41136639992104e-05
-3.65031898874256e-05
-4.4983610407738e-05
-2.13513839811832e-05
-4.11976577502503e-05
-3.88768016766265e-05
-2.88157098701972e-05
-5.54155734903531e-05
-2.44784311487573e-05
-1.38520907857774e-05
-1.93534984231249e-05
-3.76434072744248e-05
-5.15061083925141e-06
-2.88821058604091e-05
-2.61215941437169e-05
-4.84629084608147e-05
-1.16953169647543e-05
-1.34289120573319e-05
-2.50924612893906e-05
-4.73916939203521e-05
-1.20491971230699e-05
-3.79055200743111e-05
-3.89305031413073e-05
-4.71514955497268e-05
-3.59822542275658e-06
-4.89484607535628e-05
-3.52293965438858e-05
-4.63553275048655e-05
-3.9684282882867e-05
-3.89386680528987e-05
-2.94190732343441e-05
-4.08646016637227e-05
-6.95582837934797e-05
-3.50192058440065e-05
-5.00894105064847e-05
-1.87573909977186e-05
-3.77966379767041e-05
-8.45129040957692e-06
-2.97644847684703e-05
-5.09308777382421e-05
-4.40830218918648e-05
-9.64078993247701e-06
-2.11661929098799e-05
-2.99487157053442e-05
-1.63923311817347e-05
-3.36446668643756e-05
-2.53555961055472e-05
-1.56992443916214e-05
-3.38308279323624e-05
-4.09595875414556e-05
-1.41784875369004e-05
-5.00800799283459e-05
-2.01211710666989e-05
-3.58862488335328e-05
-2.47436818984523e-05
-1.03728335451781e-05
-3.84088067292045e-05
-1.78955037538554e-05
-1.57127970368482e-05
-5.8274043294961e-05
-1.50758516049185e-05
-2.03920723596474e-05
7.71120721172747e-06
-2.31610407897765e-05
-2.37261206627994e-05
-1.76070867302015e-05
-3.37849814128179e-05
-4.64911351364802e-05
-4.22755298537168e-05
-5.46587368970933e-05
-2.28704815464845e-05
-4.27873618739006e-05
-3.69546735410438e-05
-2.03373694043148e-05
2.9135068636422e-06
-6.14777928740568e-05
-4.54945899058519e-05
-5.52519388535447e-06
1.50629620530663e-05
-4.28786029527812e-05
-2.87473334810266e-05
-1.94080579750603e-05
-3.35528103484179e-05
-2.86802766443728e-05
1.0622317081938e-05
-4.20277703464399e-05
-6.49252303902786e-06
-1.0187522500383e-05
-6.67790952381749e-05
-3.89336475563329e-05
-2.91826556860894e-05
-2.59858707529567e-05
-4.73340172815728e-05
-3.27893764936565e-05
-2.83253438630364e-05
-1.08915458189135e-05
-2.80733319710997e-05
-2.83287558483906e-05
-3.43976864810347e-05
-2.64766549361226e-05
-2.40452937220467e-05
-2.46291276740376e-05
-8.47631420767089e-06
-1.6674763179806e-05
-7.50942353797516e-05
-2.93202042589173e-05
-3.6457008236113e-05
-5.46933946083424e-05
-2.75982798122117e-05
-3.23960748366389e-05
-4.04048039514752e-05
-3.12635752441576e-05
-7.49727891150926e-06
-2.08292575045074e-05
-3.45793113098708e-05
-4.5799570477138e-05
-1.77734532898064e-05
-9.02464274357726e-06
-1.7817442565306e-05
-7.845597364759e-06
-2.68270209364498e-06
-2.6867987605866e-05
-3.49320953737991e-05
-2.73519376372702e-05
-1.45840961550225e-05
-1.95776532470545e-05
-1.45008194693672e-05
-4.40350129641627e-05
-5.26278913118733e-05
-2.35006893400039e-05
-1.33380736142378e-05
-2.08193026915664e-05
-2.55553229841561e-05
-3.07581803771374e-05
-2.07511498783406e-05
-3.58561143240041e-05
-4.02786737457748e-05
-4.98852032604249e-06
-4.29208057742101e-05
-1.564535660097e-05
-4.68140697959098e-05
-1.75678222388368e-05
-3.45092445363409e-06
-2.25093777765355e-05
-1.96797260694464e-05
-3.53332368737987e-05
-1.22868912052119e-05
-3.06444901998364e-05
-4.11795917890603e-05
7.89413331878908e-06
-2.64088618973396e-05
-1.89061948829782e-05
-2.40674657422084e-05
-3.15865293586303e-05
-2.07854088928759e-05
-6.32781507295472e-07
-1.38731095803546e-05
-7.74269153940409e-05
-4.67036480251732e-05
-9.76424435697725e-06
-2.46173967365994e-05
-3.39542026049536e-05
-4.64461866988253e-05
-3.38766790298452e-05
-3.28030616440837e-05
-2.40187029484386e-05
-2.87679246115265e-05
-2.70383062284449e-05
-1.7762656043927e-05
-2.51454432459782e-05
-5.4312316277182e-05
-6.89710293286612e-05
-4.33826248281186e-05
-3.0288930604226e-05
-3.37487182062317e-05
-2.82863248955001e-05
-2.45119476685312e-05
-2.67824810385925e-05
-4.67026243303827e-05
-2.81874240553618e-05
-6.15462079582201e-05
3.08679747701779e-06
-3.73014291259889e-05
-1.56976829647334e-05
-2.14881741966912e-05
-6.53483168861259e-06
-1.65541127983964e-05
-3.88881145951852e-05
-3.11348823505065e-05
-7.34655511932804e-05
-1.92855300469231e-05
-2.63694932128189e-05
-4.70825156518191e-05
-9.37294875717397e-06
-2.30568129800293e-05
-1.32941824294244e-06
-1.53067565977886e-05
-8.00969300951481e-06
-2.66131602460298e-05
-2.76468691763242e-05
-1.8965287930529e-05
-3.1140314554981e-05
-1.32685642992372e-05
-1.58151861374815e-05
-3.70887149189257e-05
-4.65103667924226e-06
-1.55852261164488e-05
-3.6967392029609e-06
-3.79757961609204e-05
-1.98702730979496e-05
-1.6707185605289e-05
-1.09489885004279e-05
-3.29277601816328e-05
-3.99524541143141e-05
-7.60212510655132e-06
-3.66434943165655e-05
-4.66383100195693e-05
-1.73517222195143e-05
-1.01521675346015e-06
-2.14484031054853e-05
-4.68263797733623e-07
-3.57231514314269e-05
-3.9294255641067e-06
-2.72957528491145e-05
-2.83158412959163e-05
-2.2242270332117e-05
-1.10290964058628e-05
2.72341593666852e-06
-1.79637784196546e-05
-2.32819621251391e-05
-1.75553075649222e-05
-2.27014441077877e-05
-5.46803630466834e-05
5.86121108580674e-07
-2.6617120535383e-05
-5.25500107510039e-05
-3.74660959861269e-05
-3.35298061140792e-05
-2.50904644328499e-05
-2.66048513993456e-05
6.62442332652275e-07
-2.07017651855664e-05
-3.93525676044282e-05
4.58377826588483e-06
-2.00407361453274e-05
-2.2039879639283e-05
-2.05193829690883e-05
-3.06959044431017e-05
-4.02276878706182e-05
-1.97400617276991e-05
-3.74447558129186e-05
-1.21309619075672e-05
-4.04425534448968e-05
-2.56572928430604e-05
1.79959871588801e-07
-2.66918900095524e-05
-3.61506135942697e-06
-2.71787602264837e-05
-1.62719586898379e-05
-3.0735147883745e-05
-3.77078312764045e-05
-6.09596019721444e-05
-1.98007087318046e-05
-2.38562913603817e-05
-3.98204044144279e-05
-5.14351786387455e-05
-2.16464987236359e-05
-2.24481190742639e-05
-1.83539896901377e-05
-2.23441535683097e-05
-5.86217984782728e-05
-4.43959360786847e-05
3.14512969614657e-06
-3.79939085069221e-05
-2.43670978258281e-05
-4.92284015589339e-05
-2.82107174716414e-05
-3.86431347743274e-05
-2.9372158000116e-05
-4.19564615678462e-05
-5.76439324045177e-06
-5.62491071376402e-05
-5.01464807787892e-05
-1.16692496729749e-05
-3.40706288858251e-05
-2.73946921031275e-05
-4.4958593719661e-05
-4.57585822831765e-05
-2.52766506386661e-05
-4.71325925140475e-05
-1.51854911600726e-05
-1.49783186065309e-05
-2.3398534065328e-05
-1.96815116405606e-06
-4.67795628164966e-05
-4.19481532076136e-05
-2.52069333342856e-06
-1.57423118345706e-05
-1.43241866036502e-05
-3.242288314642e-05
-4.74120204357653e-05
-1.32490318291122e-05
-2.9211012431031e-05
-3.09284645915836e-05
-5.30849176700201e-05
-5.02630547067015e-05
-1.59813050596208e-05
-1.98213639975728e-05
4.97745901668689e-06
-4.73075302923152e-05
-4.43714725834361e-05
-2.88752430850192e-05
-1.70499744211943e-05
-3.93256170880613e-05
-1.91998990995273e-05
-1.86631310022107e-05
1.61102669863714e-05
-2.39522189229487e-05
-1.94757852497532e-05
-1.26955112976914e-05
-5.4099165288559e-05
-5.69682747279117e-05
-3.58856400895335e-05
-6.83527507116656e-05
-2.94999841624941e-05
-3.19146012121546e-05
-7.86482732222947e-06
-3.08136647188228e-05
-4.35089004776856e-05
-2.18607801400408e-05
-1.60827558649872e-05
-2.11174164660591e-05
-3.41279451684037e-05
-1.24437406979757e-05
-1.33630039403639e-05
-3.66275833763559e-05
-2.08775122158278e-05
-6.43830909031698e-05
-4.02010213421849e-05
-6.28838224454318e-05
-5.19106935254409e-05
-1.36620230119275e-05
-3.38637195371228e-05
-3.85086262540385e-05
-2.23763281950691e-05
-2.15631756095601e-05
-1.2676236840218e-05
1.96400267151287e-05
-3.04023631105306e-05
-3.95633047967694e-05
-4.28748383875075e-05
-1.96746847137989e-05
-2.23882888335037e-06
-4.50200895934233e-05
-3.19738079609899e-05
-1.82195576057995e-05
-2.9522326528261e-05
-4.05708240533678e-05
-7.65475138939973e-06
-2.7718918006855e-05
-5.47203118056484e-05
-4.5119986653265e-05
-9.87684080536171e-06
-1.51814434344754e-05
-3.51514140557409e-05
-5.79911696226239e-05
-2.69637234375707e-05
-2.14699571968582e-05
-3.8540080809533e-05
-2.39885303561907e-05
-3.78858910444134e-05
-2.14962340667397e-05
-2.70938669582819e-05
-2.84536076272994e-05
-2.99271664501985e-05
-3.41588178421644e-05
-2.06328200200933e-05
-1.44974957040177e-05
-4.60448779543709e-05
-2.88326830692707e-05
-2.54687907260776e-05
-3.35563397153719e-05
-2.5784394352593e-05
-4.11940825407789e-05
-1.410723483318e-05
-3.42214330705682e-05
-1.85134857960325e-05
-4.49322608273953e-05
-4.15816957969437e-05
-4.06793780470858e-05
-4.38066643998615e-05
-3.65330891871708e-05
-1.17552280193645e-05
-3.36342193167302e-05
-5.33879468484132e-05
-1.93824277597347e-06
-4.19323351353204e-05
-4.31273547752895e-05
1.44006349025888e-06
-4.69125186540464e-05
-2.92731465421156e-05
-6.30980795163244e-05
-3.00994079914246e-05
-1.69626698089749e-06
-2.7778785517517e-05
-3.75985086418317e-05
-1.38146163943503e-05
-2.28594509745927e-05
-2.81116314259073e-05
-3.98729436559032e-05
-3.34178304829431e-05
-6.22231359242884e-06
-3.96627184462664e-05
-4.77122694202637e-05
-2.6443439430584e-05
-1.03067511859288e-05
-5.28034926260419e-05
-8.80829774791817e-06
-9.27200235877136e-06
-7.24329904272049e-06
-2.35415475218611e-05
-2.59522832252501e-05
-2.72549810580551e-05
-3.73225624432274e-05
-1.43844472521083e-05
-2.35221266953877e-05
-4.18281301878755e-05
-1.63667293072081e-05
-7.05898058777619e-06
-1.45970657307096e-05
-2.90679433831086e-05
-3.69479369725335e-05
-1.96146805337582e-05
-2.14490202047972e-05
-3.13389968954535e-05
-3.4104084803961e-05
-4.10499003955759e-05
-2.86754272272135e-05
-4.88724180112189e-05
-5.34347236388732e-05
-6.64795012269619e-06
-1.24941531409372e-05
-1.82162008433601e-05
-1.18850774926066e-05
-1.92865589404336e-05
1.72578520342339e-05
-1.85979467177867e-05
-3.53488979150357e-05
-1.18063337629864e-05
-4.11881717513926e-06
-3.53203181873057e-05
-1.0413043864843e-06
-4.18197518343768e-05
-1.99763834403918e-05
-1.38027025306509e-05
-5.39792391991321e-05
-2.05491645595752e-05
1.2672496378245e-05
-3.70608940080468e-05
-5.48519656181453e-05
-4.59637029585864e-05
-9.11374566484259e-06
-3.55561580805612e-05
-2.16355560585722e-05
-1.95288536574209e-05
-2.91499075316055e-05
-4.46217673741972e-05
2.28335252707988e-05
-4.55707605099467e-05
-1.25246809306018e-06
-1.95702250690688e-05
-2.80915853749949e-05
-1.35147247464987e-05
-3.27336039518015e-05
-9.01760360601881e-07
-4.96660070984898e-05
-4.45886444380343e-05
-5.31603642285049e-05
-5.31785009740882e-05
-3.05946858637193e-05
-1.59519227918733e-06
-1.01403363900906e-05
-1.84394018481782e-05
-6.7525802807897e-06
-3.16593674378952e-05
-2.35594607296283e-05
-1.3558871581765e-05
-3.67074465830333e-05
-1.83690616086323e-05
-2.82275375641807e-05
-3.51043230829066e-05
-2.62340983303488e-05
-2.90355054977296e-05
-1.20357166099188e-05
-1.34836678117211e-05
-1.75775168120694e-05
-7.99333315182316e-05
-3.45429329500548e-05
-2.47870029875824e-05
-2.63555295452769e-05
-1.7508092091253e-05
-1.52059262392476e-05
-1.39485712633173e-05
-3.1151793287115e-05
-4.36580095167163e-05
-2.17148730084569e-05
-4.62428088310266e-05
-2.62625764867679e-05
2.82635468087271e-06
-1.19941912599791e-05
-5.40610937779632e-05
-2.65800317713985e-05
-1.88710757971452e-05
-1.04206233987461e-05
-2.80190770694295e-05
-4.28352976636093e-05
-2.34412115020214e-05
-3.21652585243533e-05
-2.94856005334026e-05
-4.20784857711195e-05
-1.7619794492252e-05
-4.17405847466401e-05
4.79849730397872e-07
-1.49514068462377e-05
-3.89344272549042e-05
-2.45830947388867e-05
-5.48276879239452e-06
-2.96108699888331e-05
-2.82899415143147e-05
-5.41240894792015e-05
-4.2970121390658e-06
-3.16453298704422e-05
-2.16272866230664e-05
-2.14775163369995e-05
-3.45717773915267e-05
-4.04556059032819e-05
-1.64068830302679e-05
-1.85741555886938e-05
-3.08834806330492e-05
-2.11738128776958e-05
-1.29047525980238e-05
-5.20945836638558e-05
-5.30951074739786e-05
-2.28250941006554e-05
-4.19649005204065e-05
-4.03872727654786e-05
-4.18582578634967e-05
-2.503240365493e-05
-1.19037128426561e-05
-2.98210568660913e-05
-3.1935212331892e-05
-3.07997510194185e-05
-5.48808769376479e-05
-5.55648414504254e-05
-2.57916318540616e-05
-2.74501718046618e-05
-4.81222575576375e-05
-6.87384929096461e-06
-1.83405481934596e-05
-3.63665618431254e-05
-1.59807258000062e-06
-5.17656028301469e-05
-2.9229123556203e-05
-3.47292577715833e-05
4.84751023786243e-06
-2.20205783757449e-05
2.46847587469725e-05
-2.33573075602615e-05
-3.38546361650386e-05
-5.20378442416273e-05
-1.34480531886378e-05
-1.94989014888366e-05
-2.17137142598979e-05
-5.73283416141661e-06
-4.98382541587576e-05
-4.78584606784514e-05
-5.88377624181703e-05
-9.46122153162793e-06
-4.5281255318017e-06
-3.61661556250495e-05
-3.83537873031214e-05
-3.4768767762613e-05
-3.08794347791212e-05
-2.70725606585103e-05
-3.55757658860891e-05
-2.19904498902089e-06
-1.32030664490107e-05
-1.51112462534359e-05
-2.6519339025263e-05
1.187165065448e-05
-6.10189259395656e-05
-4.25761480074078e-05
-3.911143478242e-05
-6.04181810803529e-05
3.1496993074827e-06
-2.30299846349511e-05
-5.20627131066566e-05
-1.75595782604509e-05
-7.18653088397504e-06
-3.02886848189172e-05
-1.85425067391413e-05
-1.8735073312844e-05
-6.76473972359278e-05
-5.58296120550536e-05
-1.81217717598514e-05
-2.8645413396869e-05
-3.4202508226409e-05
-3.72951860625851e-05
-3.21120032230792e-05
-1.61895204683355e-05
-3.22425491015383e-05
-4.52528656664336e-05
-5.31737323890847e-05
-4.77096355985747e-05
-3.67008613203266e-05
-3.2280871301076e-05
-1.78890008604736e-05
-5.34239359597306e-05
-2.35996907120842e-05
-4.04327448255999e-05
-2.65187457174558e-05
-3.35183665595241e-05
-5.0768672316169e-06
-2.4953757517335e-05
-3.40221814578234e-05
-3.12082424281152e-05
5.2485067343912e-06
-2.50957353468907e-05
-5.23476411779891e-05
-3.92322162480837e-05
-3.55542609212391e-05
-4.24972000473461e-05
-3.07554143737121e-05
-6.10867352034952e-06
-2.57180937901479e-05
-3.03189145861435e-05
-3.87225105159269e-05
-2.34458460193295e-05
-5.76593193878337e-05
-2.2043731974642e-05
-6.54787783482299e-05
-3.14061528420965e-05
-1.98971378453906e-05
-3.18623513799239e-05
-2.9983746520276e-05
-4.56839204500189e-05
-2.00919203558055e-05
-3.01107069362879e-05
-2.18873715272659e-05
-3.71355653537971e-05
-3.31538930298451e-05
2.08081906618028e-06
-4.52483671726171e-06
-4.65805781359073e-05
-9.37228302428882e-06
-3.35016962046361e-05
-4.46605245645473e-05
-3.60167007306176e-05
-2.94266814450022e-05
-1.16473748432851e-05
-2.67549420280017e-05
-4.21089620902505e-05
-3.16134930947427e-05
-2.88655450456161e-05
-1.72195859911511e-05
-1.86703842410124e-05
-4.77381791657662e-05
-2.37651024192273e-05
-2.75907200899458e-05
-2.52117702017528e-05
2.50357069958148e-06
-2.70942647921968e-05
-4.37733573228081e-05
-2.75392677907682e-05
-9.48455943811721e-06
-2.58897757268701e-05
-1.72617915315203e-05
-4.10786611700637e-05
-2.99308216448597e-05
-5.43264574761987e-05
-4.72247298628333e-05
-1.66463884808299e-05
-2.92967965822526e-05
-2.74896374643503e-05
-2.93980076001482e-05
-5.20028400102687e-05
-1.06260820556497e-05
-2.55115412578176e-05
-2.08768591509645e-05
-4.1856592875426e-05
-3.75033185022993e-05
-5.00059800711272e-05
-4.15946837632209e-05
-3.21969295457602e-05
-3.32082925830551e-05
-3.65510573272007e-05
-5.47087823058974e-05
-5.10460780064061e-05
-1.84812468380673e-05
-5.81085767515771e-05
-2.84427559767165e-05
-1.89052592162118e-05
-1.10686497293606e-06
-3.37319831029344e-05
-9.23207344767449e-06
-4.26907893715043e-05
-2.94441072977386e-05
-2.79417133673973e-05
-1.34765536289191e-05
-2.54225436967774e-05
1.11373498463541e-05
-6.67364229622574e-06
-2.38501486595712e-05
-2.89987322650577e-05
-1.90706846175284e-05
-2.5980745181912e-05
-2.04231961107818e-05
-2.88651732691354e-05
-5.08381866395009e-05
-2.48043973969537e-05
-4.87918855201341e-05
-2.89120294273515e-05
-2.59444048275202e-05
-5.11403682468424e-05
-1.72793947235864e-05
-3.83763580081891e-05
-2.14963490099222e-05
-3.19767176839132e-05
-3.88150547000682e-05
-3.88449476997556e-05
-1.12267046001791e-05
-1.39417366876752e-05
-2.60679532997685e-05
-2.03394512132734e-05
-6.04297475551086e-05
-2.27977946138831e-05
-2.98391749332251e-05
-3.72909556539778e-06
-1.62698449374743e-05
-2.29859929799127e-05
5.42842588615789e-06
-2.01628537099034e-05
-2.12451411649174e-05
4.95876463958052e-07
-2.16711227498457e-05
-3.06494207053366e-05
-1.04828110421647e-05
-4.45905786386015e-05
-1.3805265507472e-05
-2.51993917936031e-05
-6.23233526943392e-06
-5.21850229862706e-05
-3.50280630664095e-05
-9.98955695337159e-06
-3.96515564197542e-05
-4.93431405974637e-05
-5.06899862178418e-05
-3.01743754653836e-05
-1.93901225329359e-05
-3.78127413935643e-05
-3.06288679870592e-05
-4.91629628266644e-05
-4.37483265613044e-05
-2.87595204040113e-05
-5.29159833436676e-05
-1.32645533839172e-05
-2.21027938270494e-05
-1.89920958286161e-05
-3.24092898441101e-05
-2.89408531509459e-05
-3.71580882727544e-05
-4.03169716720752e-05
-3.87186530571745e-05
-4.16259038370023e-05
-1.37060774270544e-05
-9.86214269591008e-06
-1.62620622203566e-05
-4.22032572875903e-05
1.29808814510667e-05
-3.07098912983713e-05
-1.78388288208667e-05
-4.37300267913569e-05
-1.37266156612324e-05
-5.31493152453984e-05
-7.57359201373225e-05
-1.91294146344602e-05
-1.98761346212841e-05
-3.36894628427683e-05
-1.98381848123275e-05
-5.40838242636361e-05
-2.97116960280252e-05
-3.8150051905345e-05
