# Supplementary material for: Research on computational propagation and identification of mine microseismic signals based on deep learning
Source: PLoS One. 2025 Oct 22;20(10):e0334641. doi: 10.1371/journal.pone.0334641 (PMC12543183; doi:10.1371/journal.pone.0334641)
Supplement: S6 Data — (ZIP) [file pone.0334641.s006.zip › 000100900000201.xlsx_0.txt_24.txt.txt]

-2.69094303212855e-05
-4.28172527301809e-05
-2.00850692111045e-05
-1.0055400445199e-05
-4.6932417882851e-05
-3.16210904667758e-05
-2.26296136243104e-05
-4.78910003667868e-05
-3.22125190561985e-05
-3.71417821975083e-05
-3.99848333749268e-05
-3.58870162767718e-05
-5.16077382330911e-05
-7.12208243153539e-05
9.45355517026073e-06
-1.74607132554212e-05
-3.20215653239916e-05
-6.76841036406496e-06
-8.93070276749518e-06
-7.33705686598334e-06
-1.89484195594421e-05
-6.12480693428834e-05
-4.57930049312753e-05
-2.31829784643566e-05
-3.97445463810927e-05
-2.87146679369527e-05
-4.84706026234131e-05
-5.39119841760279e-05
-2.82321603424086e-05
-2.12064873628466e-05
-2.65834427888195e-05
-2.62102314970939e-05
-5.75163654363612e-06
-4.21903912974039e-05
-1.98358094995026e-05
-3.35168046322569e-05
-5.14037979920282e-05
-5.70928963520962e-06
-4.07691473147298e-05
-2.80391617932309e-05
-3.00710768354478e-05
-2.8907128954883e-05
-5.08960407509544e-05
-5.48685141189578e-05
-3.15729061774035e-05
-2.55722927375803e-05
-4.04530061752686e-05
-6.53222690431642e-06
1.46771788267896e-05
-1.2327123911979e-05
-4.07213774746708e-05
-4.94958769143078e-05
-3.37963585484508e-05
-4.28074983357253e-05
-2.29860718810502e-05
-9.70547559971776e-06
-3.88069590869715e-05
-4.39542297520212e-05
9.96751986986928e-06
-1.41301165103933e-05
-5.94284802875378e-05
-3.98167414866908e-05
-2.80395004414539e-05
-5.21919525260893e-05
-1.14925891028558e-05
-1.20960796692155e-05
-1.96719077756781e-05
-5.24181139624837e-06
-7.56526370196342e-05
-4.72305006146444e-05
-2.43424064352789e-05
-1.45995064747311e-05
-2.04674790229841e-05
-2.85739924053279e-05
-1.18177297880451e-05
-4.98033141979556e-05
-4.32461150383083e-05
2.08233959203029e-06
-3.13261567649665e-05
-1.28475019479222e-05
-3.48358983768629e-05
-3.73490002448441e-05
-3.28840716300157e-05
-2.22524007776048e-05
-3.94325342667707e-05
-2.7726359027713e-05
-2.69774780937296e-05
-2.77144284498356e-05
-2.0643058782539e-05
-1.21738560821857e-05
-1.68343702904619e-05
-4.87942386442236e-05
-3.0094657977374e-05
-1.14656831854515e-05
-5.65072631111628e-05
-2.60112069825475e-05
-2.18096837045585e-05
-3.3981762441242e-05
-4.3201126871155e-05
-4.24714029351679e-05
-7.78697161320099e-06
-4.32678864853826e-05
-1.91649695450572e-05
-6.84827798621787e-05
-3.91980551521475e-05
-1.46844945430281e-05
-4.21836408291117e-05
-1.51612790820794e-05
6.41359137604408e-06
-5.93270857469605e-05
-4.22515116509748e-05
-3.0704349170993e-05
-3.16429647900875e-05
-4.69684572752489e-05
-2.40906167470245e-05
-9.3184252878019e-06
-1.29821352904354e-05
-4.23093466256363e-05
-2.565062161283e-06
-4.33182456719059e-06
-1.1686755173117e-05
-7.63745741620593e-05
-2.76868858293392e-05
-3.67521806538148e-05
-3.18089334741795e-05
-4.38737256515677e-05
-5.83127935131027e-06
-3.64066782448791e-05
-5.82345894697118e-05
-5.96511546626177e-05
8.17097055607096e-06
-2.04690919538276e-05
-2.82716050589808e-05
-3.77906530209459e-05
-2.55300334633367e-05
-5.1167166515251e-05
-1.03951090722982e-06
-3.25046186712523e-05
-2.94905407718656e-05
-3.25502388842013e-05
-1.35447658619875e-05
-1.02821088010267e-05
-8.51555728250742e-06
-5.28055965715351e-05
-3.05944380920016e-05
-5.90253301427886e-06
-4.52693016481374e-05
-8.41136670957561e-06
-1.4487450736162e-05
-1.94313210040904e-05
-2.56542213825952e-05
-2.52573801244981e-05
-3.70598549842888e-05
-4.40683696655737e-05
-2.61364463983916e-05
-1.72398518416845e-05
-3.96027565551993e-05
-2.83690447990227e-05
-9.46215505958298e-07
-4.63502638297768e-05
5.84161133111895e-07
-1.29340913562254e-05
-4.28739935595505e-05
-2.95685621462119e-05
-2.72295959188026e-05
-4.33590273717029e-05
-1.77299701801594e-05
-2.86941272377496e-05
-9.2957093192057e-07
-4.92145092543468e-06
-3.96145456904101e-05
-2.5952662594947e-05
-3.25379484051491e-05
-2.41413092873201e-05
-1.74380845706426e-05
-4.14509962818624e-05
-3.46558025757046e-05
-4.37652128169534e-05
-2.83914036462211e-05
-7.02940985483016e-05
-5.68029605811575e-05
-2.76296915424397e-05
-1.85398530576545e-05
-1.5131273519279e-05
-5.32142429862367e-05
-3.1031284322436e-05
-2.72372459571498e-05
-1.17402882660115e-05
-2.20664690708097e-05
-2.98402290707207e-05
-2.43404810662011e-05
-6.01539393729236e-05
-2.8672469604821e-05
-3.80070359001047e-06
-3.81582402849941e-05
-2.66335053792887e-05
-2.80972779369979e-05
-3.82787268408196e-05
-5.62257627895116e-05
-2.06972432861312e-05
-3.96440704087383e-05
-8.37658433362035e-06
-1.53544861229751e-05
-3.09998010881446e-05
-4.7360936892674e-05
-2.72882498787578e-05
-9.21851382626051e-06
-5.27848813143718e-05
-1.88046960977794e-05
-3.60598083792595e-05
-1.25027044825626e-05
-3.13875307616434e-05
-2.05646516031607e-05
-4.01429628346575e-05
-8.0902267114582e-06
-3.15699262692356e-05
-3.82626936030837e-05
-1.6860360695852e-05
-6.12563358740479e-06
-3.4249446503769e-05
-3.54471746573113e-05
-4.96411781315777e-05
-2.19538019472347e-05
-2.78830216694253e-05
-3.46780856491751e-05
-3.74715418313275e-05
-5.73207947687732e-05
-3.83237396705382e-05
-2.31406208080167e-05
-4.60425827600576e-05
-2.54463168795889e-05
-1.58073816231835e-05
2.75856657123446e-07
-9.04042940802541e-06
-3.0687536085292e-06
-2.52392337346876e-05
-3.31671415517353e-05
-3.31505851916259e-05
-2.00289871643383e-05
-5.20875889049105e-05
-3.1315610585963e-05
-2.2621728964364e-05
-5.80466342057047e-05
-2.9086557166792e-05
-3.72897896550486e-05
-3.85258301020254e-05
-5.90122417696593e-05
-5.12317143966902e-05
-3.90043398400205e-05
-1.16731000925008e-05
-1.71221824297131e-05
-1.89489309106209e-05
-3.17943452740977e-05
-3.5960636330912e-05
-1.63861580555067e-05
-1.72280082339869e-05
-2.67285333952901e-05
-3.03355143932127e-05
-3.79330022452399e-05
-2.02329737093523e-05
-3.48727326963608e-05
-1.28352189652501e-05
-2.52179844163321e-05
-2.16735866926003e-05
-4.08268725973547e-05
-1.73035955671441e-05
4.363897915729e-06
-5.68521259692263e-05
-2.61255283094883e-05
8.49859822666701e-06
-3.02453342492347e-05
-3.76657849679956e-05
-5.04041302623214e-05
-4.90979691889448e-06
-6.1403166184832e-06
-4.30879067086114e-05
-2.00941050621364e-05
-5.29119986651059e-05
-1.47716392217418e-05
-1.37514574160037e-05
-2.48093188334633e-05
-3.2845659598302e-05
-2.88930593005766e-05
-3.02069847923006e-05
-3.71916031271286e-05
-5.4075889197882e-05
-3.51149268977887e-05
-1.97486446861137e-05
-2.33926802819587e-05
-2.564874360372e-05
-2.39750670671223e-05
-4.95727283041756e-05
-4.02489081558101e-05
-5.43030309456899e-05
-3.32273535073903e-05
-5.81659796238262e-05
-4.48540713726807e-05
1.06686563973223e-05
-1.14398693059902e-06
-2.71002323421643e-05
-2.03354704301021e-05
-5.17985737449647e-05
-4.71169889702547e-05
-4.37158208355998e-05
-1.20841427420741e-05
-4.1246324405029e-05
-3.09989545711865e-05
1.19436618764384e-05
-3.39811019263681e-05
-3.43857733850291e-06
-4.52082099272748e-05
-5.01055073876365e-05
1.81211676453721e-06
-1.69438341419691e-05
-3.69871850177537e-05
1.87289149296477e-06
-2.36734715278357e-05
-3.90940076309108e-05
-5.14332499488821e-05
-2.38712369263922e-05
-2.61692059283452e-05
-6.33646452328268e-05
1.76834821672846e-05
-4.33005610065912e-05
-3.48348048892428e-05
-1.57545103571993e-05
-2.99209645152193e-05
-3.19022895625615e-05
-1.63449265480062e-05
-5.03812974159508e-05
-3.77135625757895e-05
-1.97017384398875e-05
-5.99588524965323e-05
-2.59860267922676e-05
-1.0398859064968e-06
-5.2977751758463e-06
-2.73504474680889e-05
-2.8670666157848e-05
-3.3988901328072e-05
-3.84655693610405e-05
-2.6572106177699e-05
-4.97057196528939e-05
-3.78270435245013e-05
-2.01835800560705e-05
-4.58251194625912e-06
-2.62614130660514e-05
-3.05257554834361e-05
-2.9994920226413e-05
-2.30909667784696e-05
-5.52522931422322e-05
-4.64933131365775e-05
-4.10792444816955e-05
-1.14884835786717e-06
-2.4512208862388e-05
-4.56424639397447e-05
-2.27757802225672e-05
-2.97448977396857e-05
-1.13598923039727e-05
-5.4564362861464e-05
-5.59796286233969e-05
-9.98451330419992e-06
-2.05045091055648e-05
-1.27554559223339e-06
-3.12985089157303e-05
-3.69504515254612e-05
-2.38123234520332e-05
-4.49464400980821e-05
-3.36635643526481e-05
-1.67249273358133e-05
-3.62486709668491e-05
-1.98025962254744e-05
-2.80971224568312e-06
-5.06962044561748e-05
-1.87367534197986e-05
-3.29266316619809e-05
-2.08783824137509e-05
-4.58145474321556e-05
-1.1606160068461e-05
-3.23367469499617e-05
2.06083445086232e-06
-2.88707505725347e-05
-4.40757597039989e-05
-5.45027144412265e-05
-5.26826718404546e-05
-1.85374608490219e-05
-2.93017151582356e-05
-3.29770264150934e-05
-3.65274573530277e-05
1.39741483174654e-05
-3.86448505782771e-05
-1.62135727725773e-05
-7.93269294730305e-06
-3.56473018017062e-05
-3.30864656453329e-05
7.54230853215403e-07
-3.07429814399515e-05
-5.64163427274229e-05
-4.09498269997148e-05
-2.31969455074393e-05
-3.24647571447401e-05
-1.48287336608025e-05
-1.07869497126158e-05
-4.87517922350326e-05
-3.36317144561587e-05
-3.68655562273671e-05
-3.74163985511962e-05
-5.60009739587101e-05
-4.53216339155061e-05
-2.52111597066174e-05
-3.88192204568557e-05
-1.63491785608029e-05
-3.42454268805449e-05
-5.04534109669881e-05
-4.72521026148117e-05
-9.21328594490475e-06
-4.3514433066268e-05
-3.35026465714495e-05
-8.35460876250888e-06
-5.38749998628412e-05
-2.95265864797454e-05
6.94801926305892e-07
-2.71981366649634e-06
-3.37042568853697e-05
-4.68842735287286e-05
-4.42353057705798e-05
-1.69015791696489e-05
-1.75541802876281e-05
-4.0049962875918e-06
-3.05649999668936e-05
-5.00928383590773e-05
-6.18949059032315e-05
-2.19242370351925e-05
-1.76684552035458e-05
-3.43625652591172e-05
-2.37388899049282e-05
-2.52974846525295e-05
-1.85664815389434e-05
-3.01310103840507e-05
-7.58731257285964e-07
-1.72459291950787e-05
-2.03052543266793e-05
-5.93464004466824e-05
-2.63063656428279e-05
-4.74393753447724e-05
-4.09821988818428e-05
-3.09669158899035e-05
-3.40534076244471e-05
-2.80041522259789e-05
-2.71147004271595e-05
-6.01087164538952e-05
-4.01927761345805e-05
-3.88116659523524e-05
-2.10113099546526e-05
-1.72511427201883e-05
-3.86512038383974e-05
-2.11241357120309e-05
-1.80225090963549e-05
-4.94013948864489e-05
-3.47855771144496e-05
-2.01011772591982e-05
2.8600892783838e-06
-5.56724763729261e-06
-1.64723435844638e-05
-7.84726874836174e-06
-2.76215166973858e-05
-7.18834505532052e-05
-2.19807601232311e-05
4.48865710546736e-06
-2.28249468969759e-05
-3.9365826329701e-05
-3.60273453937975e-05
-1.08459372604417e-05
-3.99772902679532e-05
1.48315774970873e-05
-3.33251142524933e-05
-1.0249698931138e-05
-1.27509938427511e-05
-3.129737137719e-05
-3.23076861141093e-05
-5.16651477581802e-05
-3.76830561505417e-05
-1.89135887923913e-05
-1.23469917897503e-05
-2.49932408833463e-05
-1.95141096726072e-05
-2.67163485570171e-05
-4.36637609579666e-05
-3.79277521279146e-05
-4.32029682678402e-05
-2.47415620920014e-05
-4.01985229551959e-05
-3.47591102420089e-05
-4.11544708817579e-05
-2.31614298503463e-05
4.05925774140045e-06
-2.27918552952448e-05
-2.06593597504858e-05
-2.53472864254209e-05
-4.94088193307784e-05
-2.19469683142658e-05
-4.77948240165537e-05
-1.5944792588885e-05
-3.71538942746007e-05
-3.84154634802879e-05
-5.70128191479244e-05
-1.84121106724835e-05
-3.951395797021e-05
-3.92007503129239e-05
4.67516116922678e-06
-3.04561844843256e-05
-6.65549622984306e-06
-3.13457268043359e-05
-1.22684091595219e-05
-2.56053538443753e-05
-5.88053098232787e-05
5.49238599542916e-06
-1.01628313929518e-05
-4.40982213365638e-05
-3.12401395735361e-05
-4.39992491347321e-05
-1.92954800795574e-05
-2.87320275162325e-05
-2.9599732030896e-05
-2.3568139936677e-05
-4.91474179850294e-05
-5.92539673392544e-05
-3.77530589383633e-05
-5.00074080619449e-05
-1.73546015011258e-05
-4.17464734956925e-05
-2.93693395228488e-05
-3.3774506842774e-05
-2.26561978935203e-05
-2.76972057727768e-05
-5.33307056757403e-05
-3.65421361335774e-05
-2.60135028269553e-05
-2.43108365440715e-05
-4.15529426802959e-05
-3.93127773753568e-05
-2.1549003761917e-05
-5.30485109533599e-05
-3.4397609709726e-05
-2.65621023632559e-05
-3.58799505561999e-05
-2.13430827699405e-05
-5.54787571618182e-05
-3.5308349143793e-05
-4.2755483537257e-05
-4.82626421469846e-05
-1.61393100469938e-05
-3.39149423308627e-05
-3.08150911406397e-05
-3.6445087855335e-05
-1.49446226740678e-05
-2.51948400039738e-05
-3.43914340271195e-05
-5.4759417074717e-05
-3.61303437319677e-05
-7.20127205454953e-06
-4.18173704863073e-05
-5.15753487197956e-05
-3.82010577022477e-05
-5.00227609207578e-05
-3.90914716676131e-05
-2.98406967549266e-05
-3.90406600534131e-05
-3.77211754501663e-05
-1.7444715778031e-05
-2.37461690416652e-05
-2.13525245185125e-05
-1.85031407887689e-05
-1.98234481360841e-05
-3.06318683256033e-05
-4.99551457756063e-06
-7.48924101104315e-06
-4.88964634432483e-05
-7.72663775194241e-06
-6.33850121083087e-05
-4.04952871401459e-05
-6.83310050845273e-06
-3.30438583435218e-05
-3.63493122658985e-05
-3.06622727857859e-05
-1.06856993713798e-05
-1.87654489500133e-05
-2.10934306123967e-05
-2.39966058833054e-05
-1.75247979040362e-07
-5.02663301095522e-06
-3.98379847153713e-05
-3.09712749654823e-05
-9.34615291020009e-06
-3.63939724933254e-05
-3.04825431139685e-05
-2.72001699208129e-05
-2.72270658494532e-05
-2.80979362924909e-05
-6.23780115258842e-06
-3.86533874330459e-05
-1.41784436924359e-05
-3.40163392479299e-06
-1.24592553821818e-05
-2.1492397775728e-05
-3.30085726099855e-05
-6.22765563276135e-06
-1.57646921986599e-05
-3.05021038239282e-05
-2.77485841571486e-05
-4.70272656560556e-05
-3.29077976208763e-05
-3.35607579874668e-05
-2.64405425509966e-05
-3.78649596036679e-05
1.92147991519316e-06
-2.19277716345062e-05
-1.44108980728958e-05
-2.61653914190126e-05
-1.17768282993531e-05
-2.64960764190927e-05
-4.29736203083742e-05
-2.74422040703239e-05
-3.9578377146302e-05
-8.43124974942296e-06
-2.65982818382853e-05
-2.953751025365e-05
-2.00317101116171e-05
-4.97021368559145e-05
-1.11080121623876e-05
-1.6780647848622e-05
-4.8366366472814e-05
1.88471842192034e-06
-1.0877791911107e-05
-3.95567490743851e-05
-1.33193045230463e-05
-2.98352019828396e-05
-3.78027295998616e-05
-5.44972856810834e-05
-5.00679043433688e-05
-8.45499697012016e-05
-2.87851192149766e-05
-3.22744304350801e-05
-7.38104264963528e-06
-1.83616647841089e-05
-5.7448370554905e-05
-4.28311398198014e-05
-4.35899526157166e-05
-3.29981992760793e-05
-4.77561138266872e-05
-3.20641014807955e-05
-1.7356128680669e-05
-1.65805743317645e-05
1.57198034151697e-05
-5.62230035471798e-05
-5.56938194828481e-05
-4.91172744875906e-05
-2.55376790826696e-05
-3.54484148549392e-05
-6.25495983343166e-05
-4.27654019774179e-05
-1.20647519602542e-05
-2.13069754516022e-05
-4.5989820848782e-05
-2.42082022288728e-05
-3.86270643696988e-05
-3.55951582163562e-05
-1.94718619374505e-05
-2.49312163142314e-05
-3.25342885795522e-05
-4.79457722952034e-05
-3.32992378839451e-05
-4.20900970204102e-05
-1.9860249967979e-05
-2.65798085268525e-05
-4.65925221267644e-05
-4.99857578133619e-05
-5.99892374903389e-05
-4.00867456820484e-05
-4.843122092888e-05
-1.04727850087456e-05
-3.03201024920887e-05
-3.594186433438e-05
-4.91860880395642e-05
-8.1923395289443e-06
-3.32883612774801e-05
-1.95731793335217e-05
-1.29133860230169e-05
-1.75116225639693e-05
-3.72492493931688e-05
4.35702333299644e-06
-4.35184395462936e-05
-2.91662859892162e-05
-3.8832174838738e-05
-1.60229013502348e-05
-5.40627821223816e-06
-4.73165000009303e-06
-1.32090619143059e-05
-2.61482778783623e-05
-3.22929725866881e-05
-2.25455722550531e-05
-5.99628081800431e-05
-8.55180703059669e-06
-3.47966843097476e-05
-6.3994742850094e-06
-4.19245053801239e-05
-2.02034091549473e-05
-3.42088115710644e-05
-6.1876792962968e-05
-1.60121922129744e-05
-2.84929688119379e-05
-2.54515571924575e-05
-2.6101700259673e-05
-5.68148901952607e-05
-6.00380361101774e-05
-3.59706270570683e-05
-3.80341046316476e-05
-3.43723230787381e-05
-1.2193720137731e-05
-4.71788062526407e-05
-4.31358250874844e-05
-1.26531110870552e-05
-3.13138877485131e-05
-5.49103724654701e-05
-1.37887933616747e-05
-2.90519191428271e-05
-5.59611860732357e-05
-6.50348086323431e-05
-8.41307550408416e-06
-2.08216742226359e-05
-7.45617382252765e-06
-2.22143911661666e-05
-2.78987436782726e-05
-3.75439583504952e-05
-2.74923935448564e-05
-1.43050385763326e-05
-6.59862073996216e-05
-5.61383526600015e-05
-5.0007365354313e-05
-1.81847102418143e-05
-4.52544161824583e-05
-4.35742871285614e-05
-2.8316216432382e-05
-5.16247614119288e-05
-2.96244370985684e-05
-3.97079589886353e-05
-2.61478137403405e-05
-1.1262419434063e-06
-2.77789485849727e-05
-4.48391867312847e-05
-2.21858254560424e-05
-1.38005486111109e-05
-4.91643021956792e-05
-6.22187766160153e-05
-1.07439861046429e-05
-3.90904272685768e-05
-2.27732429601175e-05
-2.78216574670689e-05
-1.91563937398176e-06
-1.5567752651964e-05
-3.2998865306526e-05
-2.92636326426255e-05
-3.38244207712134e-05
-4.16277705240384e-05
-3.38544012540353e-05
-4.65773863503607e-05
-2.48975932609668e-05
-3.84798899757883e-05
-1.40124704516082e-05
-4.03167545274769e-05
-2.97915882764129e-05
-9.5482995953432e-06
-2.93985692953332e-05
-1.52532580790691e-05
-3.74250208241954e-05
-1.94478745207619e-05
-1.79757400884026e-05
-4.20131061379057e-05
-1.82100600468212e-05
-4.60630702842085e-05
-2.82711343538947e-05
-3.52525693133834e-05
-4.57151130021169e-05
-1.90244817521648e-05
-2.05230238082484e-05
-6.43226054058638e-05
-3.8097166878877e-05
-1.27711045121246e-05
-2.10347353012022e-05
-1.33926769132929e-05
-4.41277143880829e-05
-1.48721651956161e-05
-3.99677787284882e-05
-1.23272529962334e-05
-1.49872979476888e-05
-1.73790181445584e-05
-2.04738277971247e-05
-1.18984397677469e-05
-1.06911007658582e-05
-4.81018475271387e-05
-3.563395655141e-05
-9.38320708404634e-06
-2.21732756413843e-05
-2.32119316100637e-05
-4.13129177234973e-05
-2.99191994372899e-05
-4.3496106603059e-05
-4.0203903702701e-05
-2.94610564185806e-05
-1.8759888649363e-05
-2.45349810866123e-05
-4.14860613168419e-05
-1.8143621761764e-05
-4.79278303264105e-06
-1.63189385708364e-05
-3.44447385014998e-05
5.70532759210528e-06
-3.3926575140468e-05
-3.81527120643941e-06
-5.12184602742243e-05
-4.48609655508641e-05
-1.44631045886112e-05
-4.17343618280502e-05
-1.35106950376631e-05
5.11065645524138e-06
-7.07457616032729e-06
-3.45694703414602e-05
-1.8365277746546e-06
-7.52573715436798e-06
-3.17274588559628e-05
-2.94546573101201e-05
-4.20988777979234e-05
-2.28632474196929e-05
-1.74330347310811e-05
-1.97706489769265e-05
-1.68681419446847e-05
-9.21330744848352e-07
-2.19054976402029e-05
-7.56648472803946e-06
-1.24375387309848e-05
-4.65865063348823e-05
-3.43272629061384e-05
2.03908748737708e-06
-2.32446857221511e-05
-5.34962921667804e-05
-3.27639585796615e-05
-3.07515151088144e-05
-3.94096506758505e-05
-1.32273446393738e-05
-3.83541905573784e-05
-2.34978849350306e-05
-3.85011578416301e-05
-2.18499252127481e-05
-5.04309889574552e-05
-2.32927672724193e-05
-4.4000747540676e-05
-2.76021607496182e-05
-2.54493717739879e-05
-5.3692435273653e-05
-2.4890439597331e-05
-6.13931638482329e-05
-4.00965046610259e-05
-3.5625899393821e-05
-4.36465231345283e-05
-1.70072900451568e-05
-1.77098913609133e-05
-5.04069034625839e-06
-2.56195356644223e-05
-1.49785122133681e-05
-4.97257427166262e-06
-6.94998533901852e-05
-4.57650595304904e-05
-6.78880297300614e-05
-3.57021155370014e-05
-1.46220145414095e-05
-1.85074727737826e-05
-3.43923010378731e-05
-3.47302998874548e-05
-5.07169093388069e-05
-4.68064339359903e-05
-2.61174162363937e-05
-3.60753370315625e-05
-3.50538500465951e-05
-2.29500180025444e-05
-3.33044196212488e-05
-2.98192497781848e-05
-2.00934552436464e-05
-5.37534121974233e-05
-3.98887053480348e-06
7.65789119567855e-06
-7.39954850192977e-05
-3.29398511572609e-05
-3.06587778595113e-05
-6.41039909423835e-06
-2.98735790146365e-05
-3.39296112089269e-05
-8.97073766384241e-06
-2.5317300850179e-05
-3.2650229692657e-05
-1.68467166019671e-05
-2.4458556812037e-05
-8.22057142778296e-06
-2.64396034426105e-05
-2.01695021543211e-05
-9.26623572125878e-06
-1.81840662429779e-05
-3.69803087747438e-05
-7.69845301770042e-06
-3.10406594096078e-05
-1.24508020363231e-05
-2.4003695834881e-05
-1.21802977263806e-05
-1.95807799577628e-05
6.87982929457735e-07
-3.66457240835366e-05
-3.57490024080841e-05
-2.86020362353573e-05
-4.4078443360282e-05
-2.93720993994426e-05
-5.33913532497775e-05
-2.39474203247963e-05
-5.41005481609527e-05
-3.90740175403427e-06
-2.10554953269412e-05
-1.71727890012457e-05
-4.54613669252021e-05
-1.57507353060599e-05
-4.97851113028131e-05
-4.10570049324884e-05
-6.48919502816683e-05
-4.73445139579169e-05
-4.08590829120949e-05
-1.87900509300746e-05
-3.05137268254919e-05
-1.28503183311813e-05
-4.89781592585538e-05
-4.24121815135903e-05
-2.09066392438603e-05
-9.29063629824408e-05
-2.33528015691495e-05
-5.05589200290726e-05
-2.46677700001004e-05
-1.19402938263718e-05
1.54264254594679e-06
-2.56995092432174e-06
-3.57795157246491e-05
7.91674857546017e-06
-2.76943862643165e-05
-1.74775000537858e-05
-2.25890542756329e-05
-3.25177437335524e-05
-2.97409415380203e-05
-4.57854286071174e-05
-2.43061975111666e-05
-5.12895238435234e-05
-8.79809645912211e-06
-3.79176582762735e-05
-8.03722092630958e-07
-3.81359084967509e-05
-2.31172958465233e-05
-2.52686946703422e-05
-1.27979143105079e-05
-3.78859784407133e-05
-4.56115818613199e-05
-3.11227935625768e-05
-1.28359118341207e-05
-7.57765025810204e-07
-5.14324325898183e-05
-3.2483930263102e-05
2.55603917283535e-07
-1.61589271840417e-05
-2.41932592682556e-05
-9.20790144678594e-06
-4.00473782415833e-05
1.63428045949963e-06
-5.29246052605771e-05
-3.78436447856943e-06
-1.39708717971478e-05
-7.72895537227157e-06
-7.79203555229007e-05
-2.52228359323114e-05
-6.53049616622792e-05
-5.18341236055436e-05
-3.40219849321576e-05
2.22839771768287e-06
-6.64650540104503e-06
-3.88673499350911e-05
-4.13181962835371e-05
-2.59804483556265e-05
-5.98727794377828e-05
-3.83366307096313e-05
-4.12934985100503e-05
-2.97824189678941e-05
-2.27786519818617e-05
-3.67301300881864e-05
-3.92174170893805e-05
-1.6080500908437e-06
-2.70864261334514e-05
-1.55065971991921e-05
-5.14208942770883e-05
-2.53326041018583e-05
-1.63443354334355e-05
-1.71244981673386e-05
-2.27067129628065e-05
-4.21191205623781e-05
-3.49530946339256e-05
-4.70592252244109e-05
2.78870849632879e-06
-1.33561138452798e-05
-5.05967647597066e-05
2.51096607303082e-06
-3.79326438406102e-05
-3.55029396077627e-05
-2.11696639294838e-05
-2.04743998178579e-05
-1.84203583777795e-05
-1.55944790046177e-05
-2.95242419147852e-05
-2.80754778884257e-05
-3.3068504427827e-05
-2.27759657466228e-05
-9.06005384245993e-06
-2.77124867826049e-05
-7.95723491080554e-06
-2.49328708163549e-05
-2.24746197211383e-05
-4.13334448852271e-06
-3.73586018298949e-05
-1.34549887600036e-05
-3.95737925534258e-05
-2.66598313343533e-05
-3.36305859710175e-05
-2.5166895816351e-05
-5.37159415494208e-06
-4.63438325653905e-05
-4.34861615120874e-05
-1.81507649371353e-05
2.08936293895215e-06
-4.14051516126e-05
-5.2541773654228e-05
-5.28700019282379e-05
-1.91429401891409e-05
-7.92117876597267e-06
-3.11357410213006e-06
-2.44377709642352e-05
-1.72007426196397e-05
-5.82602202404139e-05
-1.11121891129727e-05
-4.01711609353186e-05
-8.67031610989868e-06
-4.2012763885369e-05
-4.76561190130629e-05
-1.74826622124276e-05
-3.4057016587103e-05
-7.37711793691392e-06
-2.72642195945256e-05
-1.4202523213109e-05
-3.20809088489111e-05
-2.74040881187442e-05
-2.47400162668128e-05
-4.39323755581072e-05
-2.60173175051856e-05
-2.369109044487e-06
-1.66634010869815e-05
-1.3897221302379e-05
-3.61396147589376e-05
-4.53257306300994e-05
-1.68501056699165e-05
-3.13670014530666e-05
-2.94974144051221e-05
-1.38758595923905e-05
-2.22710286462861e-05
-4.73217142706957e-05
-2.40051728033959e-05
-4.80627348119666e-05
-3.83208353673942e-05
-1.37819624207421e-05
-4.14586526492323e-05
-2.8222188432749e-05
-1.5998962049047e-05
-3.83047786936749e-05
-1.40637560499079e-05
-2.36124348677945e-05
-1.6573820278529e-05
-3.65660636834381e-05
-6.41683162217438e-05
-5.40859937736375e-05
-3.9318082995951e-05
-1.17323044480761e-05
-3.4866660979631e-05
-2.41223787872529e-05
-2.23861150131789e-05
-3.4103929818189e-05
-3.33722001228555e-05
-1.76896984730078e-05
-3.28183176782517e-05
-2.16700467415383e-05
-1.00117960035497e-05
-5.56303836354779e-05
-2.95570305414733e-05
-2.53532102686548e-05
-3.60061334054796e-05
-7.79516092946359e-06
-2.44512497389425e-05
-2.24903127161993e-06
-1.81334018033166e-05
3.95113750907804e-05
-3.18692645653399e-05
-5.14521347150362e-06
-4.76875030627015e-05
-3.319738287178e-05
-2.05103804593316e-05
-4.27244827103932e-05
-3.24945967930234e-05
-1.38832351897052e-05
-5.53427405809239e-05
-2.74021785368238e-05
-1.22462642789497e-05
-3.31483362328168e-05
-2.70438813835933e-05
-4.82355998632422e-05
-3.86687929096451e-06
-5.78574313516253e-05
-1.9187251250394e-05
-3.50944554521112e-06
-7.64041402079666e-05
-2.06712787663519e-05
-3.36665095642199e-05
-1.62704876751103e-05
-2.49389938951401e-05
-3.07852951564323e-05
-3.14689443283477e-05
-3.25127292149594e-05
-1.31517451822996e-05
-3.00303503861817e-05
-4.74798629108929e-05
-4.0928772260287e-05
-3.76241524668895e-05
-4.33624847036733e-05
-3.2479222605365e-05
-3.92168128256661e-05
3.0811638044804e-06
-1.94544709598643e-05
-2.50370677374982e-05
-3.02853930897714e-05
-2.63382714762535e-05
-2.24623664089022e-05
-1.97960606785457e-05
-2.54901460222961e-05
-1.51266611100738e-05
-3.1698390377211e-05
-3.97882692081543e-05
-5.01198936178581e-05
-2.60751072445165e-05
-2.91100587343603e-05
-4.61449465988458e-05
-7.17217207610563e-05
-2.70261346901069e-05
-4.25556813285232e-05
-1.93643182994411e-05
-6.89066722662528e-06
-3.82777311283729e-05
-2.05539334471393e-05
-1.9641505172513e-05
-6.13721366380056e-05
-2.80974143742805e-05
-2.556236901703e-05
-1.44191704211237e-05
-3.97624398796805e-05
-3.32697787758753e-05
-5.75244998571784e-05
-3.28831839483704e-05
-2.79044170108396e-05
-3.95232911959919e-05
-2.60655284001288e-05
-3.189490562509e-05
-3.18378930333466e-05
-5.24741910031852e-05
-3.2395388652011e-05
-6.80755218828737e-06
-4.25946460102571e-05
-5.1550413353189e-05
-3.14946656837058e-05
-6.16834935450724e-05
-3.84108746422033e-05
-2.54635692552362e-05
-4.66781272250581e-06
-2.58783619139007e-05
-5.44061201674177e-05
-2.08760080547181e-05
-3.15725340428721e-05
-4.62913697052634e-05
-1.67719083472594e-05
-2.6525595050136e-05
-2.33178633032035e-05
-3.85548589698764e-05
-3.9796302861392e-05
-2.93911255960534e-05
-2.09641035817579e-05
-1.96344318063794e-05
-2.78107320814955e-05
-4.61295899001892e-05
-5.39221070037648e-05
-1.56670624972935e-05
-3.18548616708379e-05
-3.53053372242646e-05
-2.2375408374086e-05
-2.34680275697016e-05
-1.7798879842382e-05
-1.57250067664783e-05
-2.17860970943139e-06
-2.60637939197642e-05
-7.33687351101438e-06
-3.487636858171e-05
-1.18415325514265e-05
-1.32986552475652e-05
-1.24993355721337e-05
-2.23519389268054e-05
-5.74216392341559e-05
-5.2489917543601e-05
-2.47319459576314e-05
-1.4347568094759e-06
-2.28981749012588e-05
-4.11498564282273e-05
-3.74483237904156e-05
-3.62511662953558e-05
-2.04836383066361e-05
-3.77155605482798e-05
-6.21982674159598e-06
-4.38385409770983e-05
-3.11864008721322e-05
-3.56192446625787e-05
-6.44107678473885e-05
-5.81955611847869e-05
-3.3520977840483e-05
-2.31346012632875e-05
-3.73300449106168e-05
-1.95217143568005e-06
-4.55897350252177e-05
5.22104838271721e-06
-2.2209387845763e-05
-3.29637220368627e-05
-1.85846042278863e-05
-3.66705938295762e-05
-3.53931132453571e-05
-3.29271514252825e-05
-2.55975521029203e-05
-5.11838706868152e-06
-3.24387218830653e-05
1.57687021952345e-05
-2.34870325578407e-05
-1.84422776739191e-05
-2.87309422297937e-05
-1.93407345877167e-05
-6.27462030496304e-06
-2.4306124807415e-05
6.6238238474457e-06
-5.999035623579e-05
-5.06689271783775e-06
-2.21269537893024e-05
-3.16925811324294e-05
-2.44072968485493e-05
-2.44604348792561e-05
-2.58316921018589e-05
-2.86807960144165e-05
-3.12275549661529e-05
-5.78281906245709e-05
-4.70314867251024e-05
-2.61364801807009e-05
-3.97343562744354e-05
-4.1960071725173e-05
-2.75303442696244e-05
-1.94920693549116e-05
-1.65582497745941e-05
-2.46729536796262e-05
-1.9579691806121e-05
-2.57274953179095e-05
8.21857400900223e-06
8.04377599815871e-06
-3.40033518200252e-05
-3.26369827605359e-05
-2.43781390844456e-05
-5.77510099831923e-05
-4.31653008363314e-05
-2.28957838670497e-05
-9.4861499026199e-06
-3.571304483105e-05
-6.70725663531208e-06
-5.26628689469517e-05
-1.13433803734817e-05
-2.43235284995027e-05
-2.80773480116196e-05
-1.83460253236626e-05
-4.82403532978272e-05
-2.43831366245646e-05
-3.15971831312161e-05
-3.554395247304e-05
-2.46032506778691e-05
-4.39782563219765e-05
-6.09179956772728e-05
-2.62102185440074e-05
-1.90068183647274e-05
-6.48249987778608e-05
-3.62648243767719e-05
-4.24382270854806e-05
-1.15188557793648e-05
-4.12301793871e-05
-3.7226578400883e-05
-3.35132585893606e-05
-3.93856755278639e-05
-2.70951552785399e-05
-5.13160163824025e-05
-4.86520925420541e-05
-3.06192268932293e-05
-2.62364275329205e-05
-4.85170728407869e-05
-1.85926827977955e-05
-1.93091120563538e-05
-5.19956026057193e-05
-2.21782871535957e-05
-2.73063088760558e-05
-1.79608702455956e-05
-2.50358862289297e-05
-4.9294907880957e-05
-4.69575270284173e-05
-3.56559902583651e-05
-6.21849965221028e-05
-3.92031446897063e-05
-5.76704239116441e-06
5.50427129251749e-06
-4.40601563845261e-05
-1.7664536139886e-05
-6.82714853201263e-06
-5.26346656172704e-05
-6.63380915051293e-05
-1.60724125198975e-05
-3.9363904744866e-05
-3.12983379347831e-05
-1.64672555605261e-05
-1.69338059225292e-05
-2.11574487722731e-05
-3.4066790735255e-05
3.31891150502072e-06
-1.84133808927328e-05
-2.90806052119053e-05
1.0085044661941e-05
-1.97468935367015e-05
-2.62442959829722e-05
-2.44975878045383e-05
-9.46306734749285e-06
-4.59723780739835e-05
-3.61795675655602e-05
-2.80867692779976e-05
-2.43538098850567e-05
-3.87465927852717e-05
-3.11973518118565e-05
-7.61922401542913e-06
-1.4945378719652e-05
-4.76774000662649e-05
-5.32481684310962e-05
-2.06045456092062e-05
-5.57332594248362e-05
-1.65349821761104e-05
-3.53896937934167e-05
-2.30747971526294e-05
-1.47890456974911e-05
-2.55435424893852e-05
-6.35692249660628e-05
-3.61003669755282e-05
-2.47436503130188e-05
-4.77721252313072e-05
-1.55149893868272e-06
-2.86754344460732e-05
-3.36072183731434e-05
-3.54644237062425e-05
-1.14868176983699e-05
-1.08052279717566e-05
-3.49818727662732e-07
-1.17434152701287e-05
-8.69593473343042e-06
-9.333923150929e-06
-5.09677108403819e-05
-6.01361970402261e-06
-5.20603819922738e-05
-4.29996339723401e-06
-2.00484020454026e-05
-1.22737553227324e-05
-3.3680218507686e-05
-2.08665978174591e-05
-2.49818944033801e-05
-2.72287174851681e-05
-1.35942342986721e-06
-4.4665511186818e-05
-5.39889039752431e-05
-3.96987660383975e-05
-2.43152775361227e-05
-3.27977539969707e-05
-5.03528445141011e-05
-2.7151091374502e-05
-2.28193726360039e-05
-2.63319496863876e-05
-1.4275440628838e-05
-1.27495896622882e-05
-1.66135621374732e-05
-4.29761551607059e-05
-5.6764161344156e-05
-2.18143092265993e-05
-3.55210831853505e-05
-5.02287407663401e-05
-1.14711258830473e-05
-4.27461114087096e-05
-2.18695547291241e-05
-1.75274263896671e-06
-1.90530397103103e-05
-4.88926532357552e-05
-6.0072449529549e-05
-1.25437378413771e-05
-5.27355360523526e-05
-4.70562657461787e-05
-2.32877992983791e-05
-1.33472913955723e-05
5.76843300838417e-07
-3.99088739212515e-06
-2.40365564156493e-05
-3.91562239993836e-05
-3.21832127860275e-05
1.5601755706838e-06
-1.64644407502016e-05
-1.8391482265357e-05
-3.35926832535535e-05
-2.20915587277897e-06
-1.03087253242482e-05
-2.38053130596185e-05
-3.02621919348071e-05
-3.70391289829396e-05
-3.789939809645e-05
-2.47522874146693e-05
-2.51588842835245e-07
-1.76299048017895e-05
-7.13877683660333e-06
-2.14097594595019e-05
-3.24780319238627e-05
-2.97965839556138e-06
-4.92793548713069e-05
-2.71993538292087e-05
-2.64808336818082e-05
-3.04037683298733e-05
-9.77520448751293e-06
-1.73073672364114e-05
-3.29967089847221e-05
-2.8210080102581e-05
-1.3762838658158e-05
-1.5473858804663e-05
-5.66897727591042e-05
-4.86956649695364e-05
-4.05233131151029e-05
-5.92043785093771e-05
-9.76395578196238e-06
-2.74600731256057e-05
-5.76870608906918e-05
-2.03728034392142e-05
-3.11751816720132e-05
-7.09136124315468e-05
-5.25289798853529e-05
-4.11130495444942e-05
-2.16407704769767e-06
-1.72178501386879e-05
-4.37233066895178e-05
-3.61200104631811e-05
-3.31462180756053e-05
-2.68216663962674e-05
-1.46869377930008e-05
-5.99346324697105e-05
-2.79671208898893e-05
-3.88287749534501e-05
-4.47900307599318e-05
-1.88724916167305e-05
-1.9866198910468e-05
6.09890946699091e-07
-4.89413051018803e-05
-4.84537262351841e-05
-6.10669555219593e-05
-1.51464728968669e-05
-1.00792030772726e-05
-1.95490624753368e-05
-2.82554506237435e-05
7.98426717987073e-06
-3.84904375409862e-05
-4.50548711394718e-05
-2.47910194488399e-05
-3.85282163184035e-05
-3.56428336594798e-05
-1.29262485420422e-05
-5.90558753821918e-05
-6.98840712497936e-06
-4.55678521285386e-05
-8.89013029608963e-06
-4.79986234312037e-05
-2.37223926178082e-05
-2.5128049006412e-06
-4.93960935749156e-05
-2.17347025171464e-05
-5.10948155497033e-05
-1.45713813833959e-05
-5.20905810495511e-05
-2.41899942814507e-05
-5.21294924461117e-05
-2.09178423875982e-05
-3.03799621582896e-05
-4.23864812870144e-05
-3.60857292760579e-05
-5.92135353204838e-06
-1.8189631526205e-05
-4.76486698552211e-05
-4.75070110679775e-05
-5.48366780434144e-05
-1.70913001364613e-05
-1.61860463273951e-05
-2.09397530803275e-05
-2.56708658422452e-05
-3.15131447398861e-05
-2.96416561691781e-05
-1.08681115911851e-05
-1.27148708411229e-05
-2.38972387639929e-05
-1.91606766905497e-05
-3.63938731077951e-05
-4.88460215599319e-05
-4.37927687517112e-05
-3.53493641018666e-05
-3.69038758986508e-05
-1.16636896304821e-05
-6.12907414425259e-05
-3.93303951762015e-05
-8.94226352771534e-06
-4.35630024354721e-05
-3.78443350958971e-05
-2.17456507613595e-05
-5.74732484489474e-06
-1.57303793203767e-05
-1.82868414567192e-05
-2.31086069887322e-05
-3.02072224749093e-06
-3.32831030442085e-05
6.90058809892344e-06
-4.049613160465e-05
-5.85868742744163e-05
-1.54027951823289e-05
-3.45856959289343e-05
-4.22926873383535e-05
-4.43724146328355e-05
-4.95202592338451e-05
-3.33765593906092e-05
-3.0405331426947e-05
-1.9177496136959e-05
-2.97639847573415e-06
-3.88688459987988e-05
-3.81548537786097e-05
-4.10747880812427e-05
-3.10437839406721e-05
-2.45209659206879e-05
-4.81727976471974e-05
-2.37448028105589e-05
-5.20160178663579e-06
-2.00169013711129e-05
-3.1102220898962e-05
-2.74151270275669e-05
-3.56628540254761e-05
-4.50374046781734e-05
-2.72110176409496e-05
-3.56568517742957e-05
8.7340845043809e-06
-5.16349907917885e-05
-3.55285064255211e-05
-3.98412663082293e-05
-5.57341859617177e-05
-1.05563681840326e-05
-2.9358696139187e-05
-3.55127071859033e-05
-3.73991324811686e-05
-3.25034878898664e-05
-7.38322136206771e-06
-4.70071294736592e-05
-9.83486785860321e-06
-1.14889380488596e-05
-3.68481990950291e-06
3.71884398460624e-06
-3.93643667332024e-05
-3.37352421558583e-05
-1.64658797225134e-05
-4.56839803916743e-05
-8.57236398874995e-06
-2.87531965123633e-05
-2.88049021118268e-05
-3.46435598516039e-05
-3.12984359576807e-05
-6.14095508461547e-05
-3.65857039854512e-05
-2.04277349616923e-05
-5.29347708893001e-05
-2.72716820204239e-05
-3.79402281463705e-05
-1.6978109225375e-05
-1.31738102125627e-05
-3.03840840689086e-05
-2.82031693141822e-05
-1.60082677795872e-05
-2.4056883267905e-05
-1.95589671817425e-05
-4.32728298541574e-05
-1.74692721394984e-05
-1.71433080081507e-05
2.48256157683641e-06
-2.84236393457817e-05
-1.22297210112026e-05
-1.54529777901796e-05
-1.37810855307608e-05
-2.73843048987027e-05
-8.00493654352332e-06
-2.59077623277529e-05
-3.45121476387408e-05
-3.46577581884069e-05
-2.68368194793073e-05
-2.16107269563543e-05
-4.01121855732076e-05
-3.76482005157002e-05
-5.08432565433706e-05
-1.94193482699707e-05
-3.10444240303479e-05
-3.58364660236938e-05
-9.18868883676088e-06
-3.60655143341709e-05
-4.10057216372908e-05
-1.88003937301144e-05
-1.0819252002772e-06
-2.83487688332158e-05
2.64202731446217e-06
-3.08887498480336e-05
2.89415381396175e-06
1.16909389906135e-07
-2.96853185665964e-05
-3.28594905901254e-06
-2.15456913365763e-05
-3.69290429451351e-05
-3.20265404492909e-05
-1.40232674348172e-05
-2.83770187321899e-05
-1.94376880383806e-05
-5.03827521982527e-05
-6.37211108443262e-05
-3.95331457319714e-05
-3.36731636973996e-05
-4.83496223438922e-05
-5.9012038833869e-05
-8.59235986570374e-06
-3.64299977086245e-05
-2.23203948852589e-05
-4.78686499237742e-05
-5.26501411407202e-05
-1.60790280933612e-05
-5.62211836890624e-05
-3.61694124526369e-05
-2.47979429663478e-05
-2.55406224343129e-05
-4.84927659122018e-05
-2.09191653688737e-05
-1.21949319905794e-05
-1.31875914157514e-05
-3.71023648383469e-05
-5.40502449289372e-05
-5.1073134093754e-05
-2.15583498096855e-05
-2.76950485860031e-05
-2.92577275706748e-05
-3.78069800050665e-05
-1.48018474854314e-05
-3.38888148041341e-05
-1.39767148267474e-05
-4.73300144241933e-05
-2.03475100424973e-05
-1.45458357683071e-06
-5.72432837068039e-05
1.29027258087316e-05
-3.38806471724885e-05
-5.68452618295485e-06
-4.93553107578235e-05
-4.53645420523046e-05
-1.74474202261373e-05
-1.22656986128523e-05
-1.75693560430391e-05
-3.9580098710142e-05
-4.48164311411082e-05
-2.25449641796531e-06
-4.87773621630754e-05
-5.49319733538468e-06
-2.05389461106538e-05
-3.4767681914816e-06
-4.25048539284078e-05
-3.99126971314595e-05
3.08340746922298e-06
-5.87361918916556e-05
-7.44387249622681e-06
-1.91307066790604e-05
-4.47211368939352e-05
-3.7881998953589e-05
-2.85459743900789e-05
-3.19014325957781e-05
-4.40371178329534e-05
-3.35278695415881e-06
-2.26564322482548e-05
-2.80660998776826e-06
-1.40758758047519e-05
-5.3249661818034e-05
-1.64377298437892e-05
-1.7711806679136e-05
-3.14002623429064e-05
-2.98073721596716e-05
-2.16149239942759e-05
-2.6660925342114e-05
-1.18351826137346e-05
-4.61694104377182e-05
-2.90094235648138e-05
-2.52374337431189e-05
-4.01463089939331e-05
-4.58778773050698e-05
-4.12608131082645e-05
-1.53924497154322e-05
-5.78425500033455e-05
-2.20471255354998e-05
-2.89778860927102e-05
-2.92366833024542e-05
-2.14960906802026e-05
-3.57315132851812e-05
-2.51825690928645e-05
5.31840199112099e-07
-2.97292411897483e-05
-3.76233397935067e-05
-2.27784215958777e-05
-3.42929827012431e-05
-3.0506391024304e-05
-1.54411166816092e-05
-6.35294662593918e-05
-5.59722607638626e-05
-4.49626288038753e-05
-3.60190268009145e-05
-1.79211157218802e-05
-1.80127073130561e-05
-7.14438211678057e-06
-5.78925083443647e-05
-3.36833523362301e-05
-7.16494960255637e-06
-8.52115466152267e-06
-2.62204084685431e-05
-1.98819015457847e-05
-3.39641884428675e-05
-2.16079114504063e-05
-2.53762855154509e-05
-2.34764506211844e-05
-5.73202168392892e-05
-3.38683379986284e-05
-3.12928614570674e-05
-4.52637046120139e-05
-2.02033992527863e-05
-2.21989035855723e-05
-1.60205310236817e-05
-6.31327973236921e-06
-1.65115980621791e-05
-4.46291562450513e-05
-2.6968053137466e-05
-1.29509192871409e-05
-4.74132856442062e-05
-6.05098534409721e-05
-2.39400526841464e-05
-3.65093787588966e-05
-4.28012267744145e-05
-2.03248829385101e-05
-5.19720383425749e-05
-9.71094679468747e-06
-4.35321357385481e-05
-1.47041088871853e-05
-4.0315874495021e-05
-4.69648672425245e-05
-2.06185540090314e-05
-2.11196112297093e-05
-1.07052273750172e-05
-4.96723466405437e-05
-3.90451465074761e-05
-3.77937290415028e-05
-8.58731288413263e-06
-5.02318384042672e-05
-3.49846798928011e-05
-5.82635078102791e-06
-1.06393408347149e-05
-7.53473646405902e-06
-2.40955069080286e-05
-1.83056512220428e-05
-2.64246613789855e-05
-3.58378870382513e-05
-1.431566562948e-05
-1.93455796858719e-05
-4.52470285735926e-05
-9.16327274738444e-06
-4.29463529835808e-05
-4.17875887227064e-05
5.16232370799556e-06
-2.45613919309835e-05
-2.21613174029123e-05
-9.82423733999998e-06
-4.34634082928643e-05
-3.58908073261364e-05
-6.68469035322519e-06
-2.91588021789153e-05
-2.23305357362846e-05
-5.96381915173729e-05
-3.25601730963192e-05
-1.2942629969835e-05
-2.92050111137667e-05
-1.52399016429357e-05
7.32787786720651e-06
-4.69315138562429e-05
-2.23032895178062e-05
-5.32140033947339e-05
-4.56542321929518e-05
-2.39868786396543e-05
-2.46452363582907e-05
-3.49861660801189e-05
-2.97452590533725e-05
-1.57278886342052e-05
-2.65513609311814e-05
-3.67002684691702e-05
-4.84994972333855e-05
-3.96871036874393e-05
-4.40488245791442e-05
-2.0616640269493e-05
-1.56207190916812e-05
-4.77613379279678e-06
-5.68174920299467e-05
-5.31021151293562e-06
-2.88027371346855e-05
-3.91301389319358e-05
-4.17262286205302e-05
1.78558625641459e-05
-3.40873077303749e-05
-4.60879606885418e-05
-1.30507886763771e-05
-2.78812894295791e-05
-1.03583051771982e-05
-5.24598792438309e-05
-4.29401695729073e-05
-3.91767996145713e-05
-1.91740938606546e-05
-2.66095265613799e-05
-5.3007967857285e-05
-2.17898916604661e-05
-2.70371769011527e-05
-2.96152823986003e-05
-5.81636006058015e-05
-2.90067287829256e-05
-6.99681093112308e-05
-4.48331834644964e-05
-3.73264383945194e-05
-3.60603390662938e-05
-4.98515319075519e-05
-2.51700854625984e-05
-3.48631739299784e-05
-5.1956702961248e-05
-2.98745992804618e-05
-2.53318291995963e-05
-5.16929108438584e-05
-5.21394246020835e-05
-4.26814339664617e-05
-3.3832897405144e-05
-2.36649118505229e-05
-5.39854478722168e-05
-5.08223426933477e-05
-2.76113499285275e-05
-2.45514118664708e-05
-5.69805341931102e-05
-3.01264355294262e-05
-4.562295064483e-05
-1.54617381952839e-05
-6.75362635743604e-05
-1.08701804435337e-05
-1.78521583498316e-05
-4.13313644672114e-05
-1.66656575853898e-05
6.02534339821533e-06
-2.77361080431766e-05
-1.4582935904474e-05
-3.6014333448362e-05
-3.41993364983757e-05
-3.47991482415683e-05
-4.93845194585985e-05
-2.38047863157252e-05
-1.51149791813556e-05
-3.1563109524368e-05
-3.39975804975668e-05
-5.4155830807096e-05
-4.76427753339408e-05
-1.67527592833073e-05
-3.24034782392027e-05
-1.56377921353165e-05
-5.35884468890427e-05
-3.16476571266038e-05
-6.39540876801777e-05
2.14539337819831e-06
-3.43198922582402e-05
-3.0299908178782e-05
-4.28650603093806e-05
-1.56320047200015e-05
-3.37665784585165e-05
-7.24924342478194e-05
-1.1333248259254e-05
-1.20410534235052e-05
-1.97831836790677e-05
-3.50421688871187e-05
-3.53733172930956e-05
-2.7169483679274e-05
-4.29727341067593e-05
-4.98307126030978e-05
-4.42524832312142e-05
-2.57569631112278e-05
-6.03450153994662e-06
-1.51760185072221e-05
-2.83788260758608e-05
-3.63220104169286e-05
-3.02561689677877e-05
-8.56066462125435e-06
-2.98443783655639e-05
-3.69085988272925e-05
-1.04574547242944e-05
-4.70648353605254e-05
-4.80946929691675e-05
-2.18482667306431e-05
-2.39518407619003e-05
4.41290354847589e-06
-3.91349693962319e-05
-2.19951835197598e-05
-2.89154659911286e-05
-4.2750899725739e-05
-3.68246307362332e-05
-2.05611189541942e-05
-3.53477141462463e-05
3.44475224791582e-06
-4.65344719150053e-05
-3.24684178514697e-05
-3.04800482093388e-05
-4.25050517310895e-05
-1.95520236676788e-05
-2.80718064021781e-05
-1.57901644001068e-05
-2.03593361575693e-05
-7.92052846598072e-06
-8.85213732501047e-06
-2.40966568821899e-05
-3.39094234485765e-05
-1.93241189819388e-05
-3.15445028268337e-05
-5.00414379409509e-06
-1.95223505000433e-05
-9.68810815061952e-06
-2.33115502381734e-05
-1.81427394522011e-05
-8.3565372297342e-06
-3.14931300221601e-05
-1.1670968011322e-05
-3.06078721089708e-05
-4.05537053761052e-05
-5.62066840815437e-05
-6.07652381271581e-05
-3.05353484293034e-05
-1.88527261688276e-05
-2.38125170895165e-05
-5.44104483143423e-05
-4.33511568383708e-05
-2.88792662504084e-05
-5.18330680852159e-05
-2.68128126950781e-05
-1.81011860141604e-05
-4.27813507213509e-05
-3.20812808439218e-05
-2.51762132528853e-05
-1.08476399187283e-05
-2.48985772082801e-06
-9.01836393813002e-06
-3.17627785366792e-05
-2.93032602403999e-05
-3.71161328745989e-05
-1.5887735770624e-05
-1.43905871589384e-05
-1.57356978329936e-05
-3.57280671535883e-05
-5.03834154560122e-05
-2.14015894768086e-05
-1.09668668623642e-05
-8.07515928347062e-06
-2.76561149793064e-05
-2.13943997961366e-05
-2.91175417878029e-05
-5.53949601567459e-05
-1.80421011739839e-05
-3.01961631836493e-05
-1.35819127217812e-05
-3.40318803491716e-05
-2.61644698744187e-05
-2.56916422120839e-05
-5.34041821768972e-06
-2.82392152463538e-06
-2.94298784968726e-05
-1.72653325210155e-05
-3.86506738340503e-05
-4.54477859806425e-05
-3.01583872519914e-05
-4.95873082388336e-05
-3.6628647673855e-05
-2.57902808360613e-05
-5.20639398705771e-05
-3.50078614389293e-05
-3.61256263585075e-05
-4.37785946350378e-05
-3.32946783380779e-05
-6.70395464369955e-06
-1.56657806955568e-05
-3.14386784080091e-05
-3.06694022689415e-05
-3.41792283517994e-05
-2.92740932271003e-05
-5.11037520395374e-05
-3.53563336301924e-05
-5.13844873708134e-05
-5.56667495407525e-05
-1.96723947887166e-05
-3.04240565370235e-05
-4.05039929189063e-05
-4.25175316242585e-05
-4.37128574613399e-05
-4.1817031214668e-05
-4.55521973175409e-05
-3.59945587778751e-05
-4.70265710132128e-05
-2.97453358837138e-05
-1.14205761635872e-05
-5.82129085713625e-05
-2.19201074326558e-05
-2.66408889689213e-05
-2.41079834074375e-05
-3.9950122279143e-05
-4.47344008124573e-05
-7.63075474176794e-06
-6.33310972129098e-05
-4.10622387074146e-05
-1.69892918811598e-05
-3.51121951439581e-05
-3.34405592637509e-05
-4.53079645367105e-05
-1.53125432358192e-05
1.05922330136249e-05
-5.99743315603601e-05
-3.50163376981954e-05
-2.59463483323827e-05
-3.96524437183666e-05
-3.61116680615097e-05
-6.93696928381645e-05
-2.85316744954599e-05
-2.62725113745795e-05
-3.12277941004876e-05
-2.67193107535531e-05
-3.33312518019589e-05
-2.7537467976384e-05
4.20211356875952e-06
-3.83179451286282e-05
-2.39946838508834e-05
-6.01403478960785e-05
-1.88173090046603e-05
-2.9779706756662e-07
-3.23575286085946e-05
-3.04936264111674e-05
-2.13963064454628e-05
-1.31934207105438e-05
-4.0184570498687e-05
1.18960822722505e-06
-3.22702456874692e-05
-1.34929863787173e-05
-1.17328621842842e-05
-3.01363993539552e-05
-7.40592953166579e-06
-4.64720639870765e-05
-6.55259384186788e-06
-4.79077035122023e-05
-1.49679100614517e-05
-3.04065274209143e-05
-4.96243556778488e-05
-5.02613271254193e-05
-2.72928386241565e-05
-3.37241638136913e-05
-5.40409931030921e-05
-1.24969599026855e-05
-2.31697940314854e-05
-1.98396076801358e-05
-3.21730479066344e-05
-7.16505011396732e-05
-3.96131187287938e-05
-1.97585637118543e-05
-1.31666889656215e-05
-1.4769900725308e-05
-4.08639892468736e-05
-1.16697159446461e-05
-2.03391168139026e-05
-7.02311818379677e-05
-3.0621403823273e-05
-1.55482762059021e-05
-5.84798075738958e-05
1.7614965252276e-06
-8.09040714337882e-06
-5.01108327782085e-05
-6.50258462005297e-06
-4.41479508496944e-05
8.51372572675002e-06
-1.23891969375242e-05
-1.54010412596186e-05
-9.0040111675831e-06
-4.52686167893285e-05
-2.05438370194387e-05
-4.07222938246785e-06
-2.04044298001519e-05
-3.50661211274621e-05
-6.20542121784635e-06
-1.58897989345812e-05
-3.82809853576e-05
-3.14690209833684e-05
-3.92438150411129e-05
-4.63264197581497e-05
-7.3265477951457e-06
-5.26712546416965e-05
-1.55486522719561e-05
-4.99970244687955e-05
-1.11437197326304e-05
-2.83165559012391e-05
-6.01181137453941e-05
-2.05926953300537e-05
-1.98200781310951e-05
-1.99042082362802e-05
-3.95427563626961e-05
-6.10720274235793e-05
-6.58645360234469e-05
-1.37121770330397e-05
-3.32144733342371e-05
-1.82385176989784e-05
-7.22698970176839e-06
-1.50854185307253e-05
-2.12007675687701e-05
-2.88075933030361e-05
-1.43797785733892e-05
-1.80151309328857e-05
-2.77762560048253e-05
-5.56063832287154e-05
-2.48951901405675e-05
-4.1365441400497e-05
-3.30669155071021e-06
-4.79334306404127e-05
-1.47011207507219e-05
-4.2251835079827e-05
-3.07488784063468e-05
-4.75711175558285e-05
-5.20835266358408e-06
-2.60823109795211e-05
-1.03055980776991e-05
-4.66532611005172e-05
-1.95390568721624e-05
-2.61771190523551e-05
-1.3707656163414e-07
-2.93283144318791e-05
-1.5878483530862e-05
-3.81589664442337e-05
-5.05858060986154e-05
-7.45879287589461e-06
-4.58415603973259e-05
-5.81478744172819e-06
-3.39635339547294e-05
-1.53146042378082e-05
-2.56385372494955e-05
-2.05034134888117e-05
-3.79426834941669e-05
-3.036462889747e-05
-1.74877580973356e-05
-2.09076740012749e-05
-3.07092375861427e-05
-3.93039309109344e-05
-4.48143107152215e-05
-1.30262864535908e-05
-2.76357287215874e-05
-3.74111942878414e-05
-1.03542580482136e-05
-3.94692188192629e-05
-3.3252750265415e-05
-3.9356333989996e-05
-1.04744576644197e-05
-2.39445132532717e-05
4.13222933117011e-06
-1.42466401686973e-05
-3.33185829204576e-05
-2.96759872861119e-05
-7.67251217710208e-06
-1.43168043789231e-05
-3.16150249284048e-05
-2.9842481158826e-05
-4.00729625397957e-05
-2.12342935843559e-05
-3.63364468428053e-05
-2.93276875715692e-05
-3.56223636291687e-05
-4.16692777142571e-05
-4.61800205603199e-05
-1.89263668059398e-05
-1.93054213678268e-05
-3.24643929812033e-05
-3.13437082976967e-05
-1.74926391277243e-05
-1.98777317705703e-06
-4.6885278045417e-05
-3.12614814798264e-05
-3.46966249057341e-05
-3.72814897738437e-05
-4.36481963094803e-05
-5.08565498167553e-05
-3.9273834851849e-05
-1.37514522505368e-05
-4.31539198087968e-05
2.37439917861389e-05
-4.07576620906392e-05
-1.68111239222499e-05
-3.79958983829392e-05
-3.83346570569677e-05
-2.76949761719622e-05
1.37949781124221e-06
-3.8696504897531e-05
-3.62089425137232e-05
-2.51885522372474e-05
-3.4205223289537e-05
-5.21245910143775e-05
-4.14146378381176e-05
-3.75961278842157e-05
-2.63728137877403e-05
-2.70169947218318e-05
-4.13265990378609e-05
-2.4953504764115e-05
-2.53186873544718e-05
-2.73609044363932e-05
-4.28919274388549e-05
-5.04301087517106e-05
-1.52232936393968e-05
-5.47198210746159e-05
-3.55094071913103e-05
-1.37542970892593e-06
-4.23542159869346e-05
-1.58043558627943e-05
-1.88424005382555e-05
-4.92812834946018e-05
-1.830357702809e-05
-3.70560073885247e-05
-1.16365065495989e-05
-2.61515549113386e-05
-2.39434493446348e-05
-5.77925074569727e-05
-4.26271823947706e-05
-4.95036754110833e-05
-2.54861848164453e-05
-4.00901629138973e-05
-3.51505726112743e-05
-5.76303533929565e-05
-4.46686501061512e-05
-3.14164619163499e-05
-3.79304316438022e-05
-3.05379348109826e-05
-5.15805883128209e-05
-2.16800318426714e-05
-2.22979964513122e-05
-3.66116773177772e-05
8.10335590976291e-06
1.08826209905678e-06
-4.44528470879886e-05
-6.0387575369029e-05
-5.15192366939113e-05
-1.58819139230971e-05
-4.42173800540509e-05
-1.83288067891152e-05
-4.88211172710842e-05
-5.87120950749079e-05
-1.38800353289144e-05
-6.48375046652803e-05
-2.91516968816255e-05
-4.78108959070903e-05
-2.51484282786251e-05
4.25488618187212e-06
-3.16053248033653e-05
1.76258922757957e-06
-3.38990856072518e-05
-4.41450422080808e-05
-3.79475363554751e-05
-2.66764205156179e-05
-1.89225261551135e-05
-3.10817024282343e-05
-1.40043277511155e-05
-4.22761714601537e-05
-5.06167202196917e-05
-3.1566383839892e-05
-4.892090350856e-05
-1.97473057808914e-05
-1.76391332782516e-06
-1.19986869320298e-05
-2.75177640111941e-05
-2.89587386259372e-05
-2.57679340419386e-05
-3.62872933870651e-05
-2.34619800896102e-05
-4.5329037230176e-05
-2.34672638235198e-05
-2.87293895988459e-05
-3.05904643549652e-05
-3.42338808903386e-05
-5.75195758199145e-05
-3.99861764262227e-05
-1.49190952638187e-05
-2.00625251030378e-05
-1.57623778456866e-05
-1.45949962075686e-05
-1.21881849425338e-05
-5.49979016815121e-05
-1.22519312654973e-05
-2.0724990027518e-05
-5.03551165318436e-05
-1.85773026119549e-05
-3.15782631357836e-05
-1.1689093921153e-05
-3.28600513326779e-05
-4.99881926047632e-05
-6.89883877439683e-06
-2.54113765301307e-05
-7.0427245273472e-05
1.58234647127343e-06
-4.64241593911488e-06
4.13982484694216e-06
4.76544204644589e-06
-5.16421300423248e-05
-3.32356269104726e-05
-3.24733765555062e-05
-4.15742522466283e-05
-3.25691484196099e-05
-2.01338625682676e-05
-5.49506353377786e-06
-2.03714448027434e-05
-1.54626753236477e-05
-1.73755419822897e-05
-3.28231994629859e-06
-2.79176604024744e-05
8.39051710296175e-06
-6.62944798605278e-05
-4.51460943988452e-05
-4.01327445384899e-05
-5.55803661910946e-06
-2.27275842516655e-05
-3.91956132462549e-05
-2.28560187228871e-05
-1.20684880698998e-05
-3.03866478880757e-05
-3.27383241794179e-05
-6.25856542398478e-05
-5.6607519098804e-05
-3.41500256965274e-05
-1.4046681643967e-05
-3.0738966185984e-05
-3.3336647678269e-05
-2.65179760373207e-05
-1.59123299345916e-05
-5.18750043422051e-05
-2.94239402435153e-05
-4.67930999222885e-05
-1.54628155611334e-05
-1.19173776049263e-05
-2.30770963357839e-05
-3.03389375431521e-05
-2.10918210771646e-05
-1.92242953414712e-05
-3.90131707265966e-05
-3.86316980667242e-05
-2.11787470167974e-05
-5.01754783957478e-05
-1.9082301528608e-05
-3.66203259422291e-05
-2.44024389784799e-05
-4.43893749983002e-05
-6.29049629939184e-05
-2.68582621277496e-05
-2.08808447022274e-05
-4.20203560531269e-05
-3.07091896881539e-05
-1.71708348799823e-05
-2.37021332048001e-05
-7.4400204543726e-06
-4.04068859382618e-05
-5.17784462134865e-05
-2.44503070143882e-05
-2.20026915863262e-05
-4.70003631900178e-05
4.96418946109182e-07
-4.15566159770113e-05
-4.65855253819385e-05
-4.05104103140452e-05
-1.05561061702001e-05
-9.01228767921902e-06
-1.50958836473156e-05
-8.09685184308398e-06
-1.74938716123019e-05
-5.54280249715464e-05
-4.09421023218335e-05
-6.4504428677547e-05
-1.64775378483165e-05
-4.54334261685835e-05
-2.47036393348922e-05
-3.41451192019657e-05
-6.73889600381658e-05
-2.54724201110858e-05
-2.51368338364387e-05
-3.2142773496037e-05
-1.22318268800015e-05
-9.9114119296096e-06
-1.89578350413052e-05
-2.43740465107316e-05
-4.47029690355115e-05
6.38042431771692e-07
-2.9300350132608e-05
1.53326439532325e-05
2.25331117605471e-06
-4.31364013815682e-05
-4.33510233479068e-05
-1.15505965679461e-05
-2.62543210938596e-05
-4.68090998715764e-07
-2.88092960815381e-05
-1.88259907878608e-06
-1.77529731565217e-05
-5.54788580722639e-05
-2.20545594500884e-05
-2.18267835434261e-05
-2.49835963101815e-05
-3.64019940525866e-05
-3.7274436343848e-05
-4.808218507467e-05
-6.55887110048943e-05
-1.34925232095484e-05
-2.47618492577338e-05
-4.0749098856007e-05
-2.50680556186906e-05
-3.30275969761225e-05
-3.92888703652326e-05
-3.22808380491813e-05
-3.03237803969606e-05
5.78044406598168e-06
-3.12015780778479e-05
-7.37175870056076e-06
-1.42347609253128e-05
-4.37162253891866e-05
-3.31529109223912e-05
-3.21288531869815e-05
-8.9668644089993e-06
-1.80314249550927e-05
-5.05099733576303e-05
-3.24308867015196e-05
-4.44966572230391e-06
-3.03940313247975e-05
-2.23527499830287e-05
-2.85743767683504e-05
-1.48515776274613e-05
-4.85322189496226e-05
-4.26112285499573e-05
-2.42982810884962e-05
-1.36892670637335e-05
-2.97982769578266e-05
-2.09724847265267e-05
-2.69183461727759e-05
-3.16524395515883e-05
-1.16099451980182e-05
-2.10253450631427e-05
-2.72042505318406e-05
-3.70398311389345e-05
-1.07487778959182e-05
-2.28018603410282e-05
-2.52945340298242e-05
-2.15525084236823e-05
-9.50640512884843e-06
-1.52527472519564e-05
1.94219625924678e-06
-2.52087080472446e-05
-4.75221534089964e-05
-2.25426577477095e-05
-2.81358732636425e-05
-2.95637163874821e-05
-5.62357941820165e-05
-3.42258628110941e-05
-2.62633098180669e-05
-2.62394261887397e-05
-3.09915747990991e-05
-7.06508267485174e-05
-7.51228343857623e-07
-1.918220068738e-05
-3.66571635817833e-05
-1.08888758953278e-05
-8.3727302936972e-06
-1.7974848908715e-05
-3.68608629451409e-05
-1.76542755268968e-05
-1.71722844580281e-05
-1.47552561189024e-05
-1.48740761780094e-05
-5.37752966507913e-05
-3.55069761561835e-05
-2.70243045777802e-05
-2.2834037949605e-05
-1.25253444885918e-05
1.23130363512158e-05
-3.26430747551159e-05
-2.39623456403335e-05
-2.67513422315748e-05
-2.39620261360656e-05
-2.05066253900324e-05
-4.05287979695614e-05
-1.23493533030566e-06
-4.19151494571903e-05
-1.0516968180537e-05
-5.61849116763441e-05
-5.23890653163974e-05
-1.79736588223946e-05
-2.30627569844588e-05
-9.84248936396898e-06
-3.52938422663573e-05
-1.48544551195718e-05
-3.4444873444503e-05
-2.81262370571675e-05
-3.41858354208235e-05
-5.081333986286e-05
-2.9886666473373e-05
-3.08596725059021e-05
-2.95194324632779e-05
-4.74371577680376e-05
-2.57510929108401e-05
-2.35366975272758e-05
-1.64194933664248e-05
-5.4972399443986e-05
-9.77580747666016e-06
-3.51720751363679e-05
7.10685118660466e-06
-8.09492126037055e-06
-3.2057051735231e-06
-4.48939187596602e-05
5.91096215356735e-07
-3.36136612649768e-05
-4.77330366864856e-05
-2.98910349848159e-05
-3.65120646719643e-05
-4.54328894058889e-05
-9.02876166116505e-06
-4.74289045426816e-05
-1.30239467406545e-05
-5.03825943807631e-05
-3.24920575622713e-05
-3.38452533220711e-05
-6.41102372412381e-05
-2.36026032496984e-05
-1.84222683154999e-05
-3.47453787936009e-05
-3.00431081982107e-05
-4.7933836070679e-05
-4.05400556271982e-05
-1.98837701980793e-05
-2.33992401894344e-05
-3.60790493647959e-05
-3.81251561212176e-05
-7.90119764328529e-06
-2.65520168394739e-05
-2.22730232342804e-05
-3.31229985407866e-05
-6.65028698475754e-05
-1.76348277905749e-05
-5.95662894200752e-06
-2.20813010051259e-05
-1.22587406946161e-05
-3.51030909848716e-05
-3.17792383220705e-05
-3.27216982318112e-05
-7.04252867269777e-06
1.04098602444287e-05
-1.02740320117928e-05
-2.69670643120842e-05
-6.07600210334507e-05
-4.50807037743529e-05
-4.09128517855277e-05
-2.05069784671428e-05
-7.84395373904161e-06
-4.19521211277421e-05
-4.10959650205828e-05
-9.4028195464341e-06
-1.9443603492327e-05
-5.25077646240158e-05
-4.25449288325155e-05
-1.73426470604762e-05
-6.03789319337478e-05
-3.89755466887848e-05
-4.87453093241049e-05
-4.05329365524576e-05
1.82158127274239e-05
-4.5461262985172e-05
-5.49763660539347e-05
-1.21346752813431e-05
-4.59841929715176e-06
-3.74760470776525e-05
-1.32734405948477e-05
-3.75355715263453e-05
-3.30710043235403e-05
-2.88145185381972e-05
-2.16569084849979e-05
-2.08487890880322e-05
-1.56437310336448e-05
-5.68612843908736e-05
-2.41941704207687e-05
-4.12556437475287e-05
-2.07288979278704e-05
-5.04165997796574e-05
-2.93335072592049e-05
-4.24570005998049e-05
-4.59023464588992e-05
-3.31220659064938e-05
-3.0391712872825e-05
-3.54290922683007e-05
-1.11106412630079e-05
-2.06737671793818e-06
-2.92764300958796e-05
-1.1532276566182e-05
-1.38965005170313e-06
-1.62783257995908e-05
-5.5986777293381e-05
-6.83986001124212e-06
-2.65574525482368e-05
-2.36477420607315e-05
-2.3685295436769e-05
-1.56741416929158e-05
-4.22722636875987e-06
-4.0309288563126e-05
-2.44179057633944e-05
-2.76804570101426e-05
-2.08187145853482e-05
-4.88850412984635e-06
-5.6466089169529e-05
-9.26122635702444e-06
-5.17411510578435e-05
-2.82557933049486e-05
-2.41345813786642e-05
-6.2983204438495e-05
-5.74544281277458e-05
-1.39887548812487e-05
-3.27273293050409e-05
-3.63749161658027e-05
-5.37608988562375e-05
-4.72990119821215e-05
-8.60895202287755e-07
-3.43676754132409e-05
-3.2728069629267e-05
-3.03867699047184e-05
-2.42196605129059e-05
-6.01134644080634e-06
-1.4823429418729e-05
-2.55927013521374e-05
-3.27025743115165e-05
-3.74584500161841e-05
-5.81451361599429e-07
-3.5747642645236e-05
-3.42533881892772e-05
-1.25164732858083e-05
-3.54799482092381e-05
-3.00320334851893e-05
-3.35618324732308e-05
-4.55662813009997e-05
-1.25961518149315e-05
-3.3149896580516e-05
1.47034008726639e-06
-1.29242128090757e-05
-1.49677491047735e-05
-3.36850812792387e-05
-8.85876168303312e-06
-1.4901087385638e-05
-3.96527413637598e-05
-3.34634280991294e-05
-4.69250366614743e-05
-1.96869051843499e-05
-5.59578472998089e-05
-3.86037502321934e-05
-2.78661890640611e-05
-4.11261996909951e-05
-3.55240756819374e-05
-4.01256297428323e-05
1.73172632844267e-06
-4.06665823597513e-05
-6.42714725305164e-05
-2.66534396500039e-05
-3.60093438644542e-05
-7.00924756860118e-05
-1.8582670597558e-05
1.09179013716485e-05
-1.17927894431531e-05
-5.00494043497078e-06
-4.69377063783334e-05
-2.38247141037007e-05
-5.44080952275432e-06
-3.40198407380452e-05
-3.29859539290038e-05
-1.77543106698742e-05
-2.61668539986225e-05
-3.55615475452687e-05
-1.73790199847401e-05
-3.65521630073614e-05
-5.22473860827559e-06
-1.42949135220477e-05
-3.30617758993419e-05
6.53103451303194e-06
-3.06946535932642e-05
-2.53867367775464e-05
-2.62287268221718e-05
-5.24353014406848e-05
-2.73714453576654e-05
-1.8896587555184e-05
-5.41983535383682e-05
-4.00612835312102e-05
-3.42549000827603e-05
-3.1685505406344e-05
-4.03341216709851e-05
2.27709301259934e-05
-1.34750605032827e-05
-1.40691306360464e-05
-5.99874896424444e-05
-2.48077306222337e-05
-1.09194991575317e-05
-2.19006029787935e-05
-3.8435452946722e-05
-3.18643656792444e-05
-2.62711261197583e-05
-2.56057216443384e-05
-2.83441053775197e-05
-4.25456242262898e-05
-4.13461285702157e-05
-4.0836869764403e-05
-7.9963747230982e-06
-3.14886287038392e-05
-7.58936102426186e-06
-3.96750420183856e-05
-3.49874009718393e-05
-4.38890798093261e-05
1.648932460582e-05
-1.25030913484227e-05
-2.73679337804937e-05
-2.55115355945642e-05
-5.08719708076731e-05
-1.68286015793574e-05
-1.78847428574358e-05
-2.71073341757707e-05
-4.00519854623788e-05
-2.08139008854134e-05
1.22622936518348e-05
-4.15100749098668e-05
-1.03570097223519e-05
-3.00625300588395e-05
-1.34711619197511e-05
-1.96516218487273e-05
-2.07619946542357e-06
-3.32691396637532e-05
-5.28601312508316e-05
-4.40125359590088e-05
-3.44160642456873e-05
-4.38095374999488e-05
-1.18839326358865e-05
-1.1379199717324e-05
-2.24213774871822e-05
-2.9638148534121e-05
-4.3542378231236e-05
-1.47725613265492e-05
-4.42790375114401e-05
-4.4337950414599e-05
-3.02871519609871e-05
-2.39163822286954e-05
-3.11407834692064e-07
-2.61301111868264e-05
-5.00509816335954e-05
-5.88152737171388e-05
-2.01212248977875e-05
-2.66208974549462e-05
-1.17355283057635e-05
-4.81167379576366e-05
-3.99551954346735e-05
-3.64423258695043e-05
-5.63674181329884e-05
-1.49211474704854e-05
-4.05479790832273e-05
-2.35561748241744e-05
-4.0929568198366e-05
-3.27479662580796e-05
-3.01023965009839e-05
-4.40990373236862e-05
-3.0909076267539e-05
-5.87284240333643e-05
-4.62026760668275e-05
-3.80604714635913e-05
-1.89619303739061e-05
2.74207983678126e-06
-2.70692583996766e-05
-3.00651301270642e-05
-2.8073601367015e-05
-3.60973925662946e-05
-2.33461861829331e-05
-7.03753501776419e-06
-2.10729458443659e-05
-3.29602969329079e-06
-1.01277763229053e-05
-4.03727750690976e-05
-2.46507136543159e-05
-4.3023958933444e-05
-2.12651437459739e-05
-2.98993720381979e-05
-3.51223163348265e-05
-8.96078712916862e-06
-2.25187288945526e-05
-6.37680727765261e-05
-5.24025034290835e-06
-2.07799649923047e-05
-1.46493933505441e-05
-4.08091997100356e-05
-1.28549464307075e-05
-2.24928654565569e-05
-6.35277332393548e-05
-2.44766990752284e-05
-3.57832871534966e-05
-3.3078668501082e-05
-4.80591791290132e-05
1.96458635749238e-06
-2.64135906888191e-05
-6.17725173750347e-05
-1.9432777984658e-05
-5.15384781776529e-05
-2.89826330836335e-05
-1.42919805829965e-05
-2.58689593870374e-05
-3.97005469070661e-05
-1.3765489597253e-05
-3.13359741986504e-05
-3.23544371868519e-05
-5.61524039013748e-05
-2.1215607207916e-05
-3.51395712831661e-05
-2.35337956717844e-05
-3.24279990998279e-05
-1.55870777331484e-05
-2.52852230349996e-06
-2.71845208072112e-05
-2.2905469613049e-05
-1.17892348098267e-05
-4.1196501800183e-05
-5.38512205265201e-05
-3.37757062498178e-05
-5.62359620028694e-05
-1.15103777990027e-05
-2.22975352202948e-05
-1.44854611299197e-05
-2.20207814560289e-05
-5.06797368472004e-05
-3.83270384135003e-05
-1.93153267821508e-05
-4.67003259055989e-05
-7.17018074947142e-06
-4.53712802861196e-05
-3.93209582339306e-05
-3.00983419491504e-05
-4.87448135801207e-05
-3.71342193624915e-05
-2.79519958835316e-05
-4.8258887183939e-05
-9.11339424179713e-06
-1.41636671367711e-05
6.29744067944102e-06
-8.43094689551428e-06
-4.80012201762434e-05
-2.87482914054755e-05
-2.45315090448304e-05
-6.7388284806185e-06
-1.64187811659047e-05
-2.56667671445053e-05
-3.58197247353047e-05
-5.34080242184903e-05
-3.15030389351425e-05
-6.3298681048493e-05
-4.90963637420501e-05
-3.03232188838294e-05
-2.19552982011191e-05
-2.20424001974568e-05
-4.79685302313312e-05
-2.08846988934965e-05
-1.54352251511136e-05
-3.02619316375352e-05
1.86237932523715e-05
-3.70968057086301e-05
-7.69131645665879e-05
-2.05475132860587e-05
-1.74555355125707e-05
-1.90851243027066e-05
-5.9002843572625e-05
-1.13324882901406e-05
-3.28381193014246e-05
-4.52345593300583e-05
-6.36231804300644e-05
-5.32282173661538e-06
-3.07533787040097e-05
-2.93465603897379e-05
-3.58873939540256e-05
-2.02183151649497e-05
-2.75214593880071e-05
-3.82711384321388e-05
-3.29739675004618e-05
-2.03212381351964e-05
-4.19804852147823e-05
-4.25148753222015e-05
-1.33260665015475e-06
-3.2347060869324e-05
-4.68054994991508e-05
-3.83202205354754e-05
-3.34136744678087e-05
-5.34647260112416e-05
-3.37822971521118e-05
-4.46698575247659e-05
1.62320045131105e-05
-2.69317386355302e-05
-1.90024829510894e-05
-1.90687305589354e-05
-5.54359962742474e-05
-3.49911807579732e-05
-2.13803763621555e-05
-8.68156844531606e-06
2.52427646791336e-06
-3.03048056187472e-05
-3.22649539543318e-05
-2.09533151973201e-05
-4.82750887105212e-05
-2.83495750596394e-05
-1.25571346378936e-05
-6.04266265837688e-05
-2.70875540393106e-05
-6.73479599510168e-05
-3.67042120208195e-05
7.63415441591139e-06
-5.6554899561819e-05
-3.85630771681902e-05
-7.99870337970436e-06
-2.67573796648124e-05
-1.41982806419762e-05
-3.92530092164906e-05
4.71757837000683e-06
-1.25283330641433e-05
-3.94012205904947e-05
-3.98516738218551e-05
-1.59905545357823e-05
-3.91109462692889e-05
-3.76547434005982e-05
-3.82639520288525e-05
-3.09501254520508e-05
-1.48523289510073e-05
-8.02849069230772e-06
-3.85663640443249e-05
-3.59749474313564e-05
-3.01297970379978e-05
-5.33228041489418e-05
-6.18337654479992e-05
-3.78794049875845e-05
-8.45745999065145e-06
-3.87353060802876e-05
-1.859434658778e-05
-2.2432893585811e-05
-2.92224764911606e-05
-1.83074786700261e-05
-3.49474316629688e-05
-4.93622872319157e-05
-3.9963314716775e-05
-8.6657244195704e-06
-3.57627866216085e-05
-2.78622322542393e-05
-3.62617562496403e-05
-2.4065052295213e-05
-8.61707983673808e-06
-8.80550320748773e-06
-6.18683842462612e-05
-2.15002611080018e-05
-1.70495401076232e-05
-2.67244711608086e-05
1.09919773583239e-06
-2.49189982681439e-05
-3.16839849949747e-05
-4.50864966659878e-05
-2.50730077619041e-05
-2.82416523785559e-05
-1.15617407370685e-05
-2.7938832364568e-05
-4.51068958299557e-05
-2.48346419641013e-05
-7.50644148716681e-07
-2.44386485168958e-05
-3.42474274423443e-05
-4.49924269527581e-05
-2.44448188974222e-05
-3.00499091771741e-05
-4.87668134681657e-06
-4.25314331140996e-05
-5.41510366595182e-05
-3.08967672500177e-05
-4.0174100646163e-05
-3.67540007218188e-05
-6.27863641148519e-05
-5.91564310777762e-05
-9.27999244624819e-06
-1.88364861568825e-05
-2.79525202158778e-05
-2.01528745208589e-05
-8.43553006842216e-06
-3.28754273977232e-05
-7.83092685911662e-05
-3.03513614488764e-05
-2.30264818863159e-05
-4.28092922040037e-05
-8.87224850766322e-06
-1.62821320743148e-05
-3.87292821992463e-05
-1.22096893279103e-05
-7.91577919556352e-06
-3.56414383492975e-05
1.04758832815369e-05
-3.36047890000466e-05
-5.64211109574829e-05
-1.87582480944269e-05
-2.51739322025469e-05
-2.6916738050268e-05
-7.13706066577695e-06
-2.69277072496153e-05
-4.04486789144702e-05
-3.10897881523268e-05
-3.08299393279491e-05
-8.21978145553959e-06
-3.20259978468665e-05
-3.36776040349838e-05
-2.54063843481922e-05
-1.06685062844462e-05
-2.99625700953706e-05
-4.95039344277456e-05
-5.17390669577728e-05
-2.46921707471277e-05
-1.55703962161961e-05
-4.13633923532457e-05
-2.73833781531246e-05
-4.51491305361607e-05
-3.03335545893839e-05
-3.75349959659674e-05
-3.14453350358732e-05
-5.11202914395489e-05
-4.66555862898746e-05
-4.60173595900722e-05
-5.23751373707855e-05
-1.30775417180807e-05
-1.97799048794108e-05
-5.05389087262273e-05
-3.19115261700374e-05
-3.12437314991332e-05
-5.32154773985391e-05
-3.29969778793571e-06
-2.78859172837637e-05
-2.26981769364596e-05
-3.25160540519307e-05
-2.16839065429411e-05
-4.69704231685231e-05
-1.83304902472115e-05
-3.15798418339282e-05
-3.0699142090801e-05
-3.96506017630659e-06
-2.5925946003301e-05
-8.10055873043573e-06
-2.69742037343749e-05
-2.91226023864459e-05
-2.02565693758238e-05
-1.11267395244778e-05
-2.93791794627614e-05
-1.13982575934488e-05
-3.4893023079348e-05
-1.85938279229376e-05
-2.44700098826447e-05
5.25337987286427e-06
-4.64380462899928e-05
-3.23017795745514e-05
-6.35773735321468e-06
-3.21695057919282e-06
-5.98294442350471e-05
-3.11249696832427e-05
-1.48987079174212e-05
-2.95837786834761e-05
-4.68427974923971e-05
-3.1649340283765e-05
-3.14777144294381e-05
-1.25661095413287e-05
-1.42705020858644e-05
-3.62963326502836e-05
-3.92690300621497e-05
-1.25029636319611e-05
-2.44400635621499e-05
-4.58997736362069e-05
-5.90914294630499e-05
-2.36593986744818e-05
-5.65293404695291e-06
-1.41850106875581e-05
-3.27219530300251e-05
-9.0189432071841e-06
1.55369426225518e-05
-1.25922296130461e-05
-3.99149614701843e-05
-9.94703394522477e-06
-2.68027504548353e-05
-5.64754569229643e-06
-1.50027341802752e-05
-2.90341087412318e-06
-2.57644828591288e-05
-3.66779741488963e-05
-1.83908736206137e-05
-7.69975045888012e-05
-3.19961160380932e-05
-2.64307759008352e-05
-6.27032005353695e-06
-1.64882979894069e-05
-1.2367370404418e-05
-3.94303620857416e-06
-2.28220855541834e-05
-3.83091878292232e-05
1.19192658608469e-05
-4.40431597887556e-05
-2.77790893027437e-05
5.08517597186883e-06
-4.14978255903707e-05
-3.15994528904541e-05
-4.77128767690137e-05
-1.00974766218401e-05
-4.2621197023277e-05
-2.70255094371544e-05
-3.06641128657805e-05
-3.93214138452543e-05
-1.70751818798936e-05
-2.53031907261883e-05
-4.77088019684373e-05
5.49402420996624e-06
-1.7038436652919e-05
-1.40748215476417e-05
-1.25670901157369e-05
-5.88556342086201e-05
-2.92254625833825e-05
-1.72706450871888e-05
-3.3599480192954e-05
-3.85721426904433e-05
6.60680921121241e-06
-2.43492900061631e-05
-4.41197894880978e-05
-5.08160400802881e-05
-3.77814974939568e-05
-1.89436342079214e-05
-2.12545349378297e-05
-3.45532993541741e-05
-2.40191970706042e-05
-4.96522100024608e-05
-1.28530717707666e-05
-6.10428100202544e-05
-1.005465407807e-05
-3.91267618486437e-05
-1.9223029064172e-05
-2.56489358005001e-05
-3.69411273479602e-06
-4.51739180036987e-05
-2.93585732081826e-05
-2.55271344441336e-05
-3.9045365103219e-05
7.20005641044114e-06
-8.15301552568927e-06
-2.82147186320886e-05
-3.8012185074204e-05
-1.22363527937651e-05
-4.49808262683383e-05
-2.68238430651228e-05
-3.18233224802645e-05
-2.52438909230975e-05
-3.18282508056464e-05
-5.15493395451236e-05
-6.36875478186977e-05
-1.99983154269566e-05
-8.59254619215574e-06
-6.04041979975046e-06
-1.10644230594091e-05
-2.20479478970496e-05
-1.24069708837867e-05
-3.48680144423291e-05
-4.2450655906105e-05
-2.17351418521981e-05
-2.79358525957906e-05
-1.35457214912302e-05
-1.2604443762945e-05
-5.19965649204765e-05
-3.32937715731428e-05
-1.97019926300884e-05
1.32140176972954e-05
-3.62255791574379e-05
-4.21198057786759e-05
-1.13600319569437e-05
-3.83747548255715e-05
-1.40267419387582e-05
-3.10085254268376e-05
-2.39670699770637e-05
-1.71034314478615e-05
-1.97164738618886e-05
-1.7704697691466e-05
-4.40926378987556e-05
1.35092300401316e-05
6.88275468855908e-06
-2.40820335117525e-05
-5.06093912001845e-05
-5.13969317337115e-05
-3.78994972487007e-05
-4.74934519541603e-05
-2.35674659600611e-05
-1.85770793808203e-05
-2.14881028844982e-06
-2.19641242230627e-05
-7.04543095042734e-05
-4.87163899979408e-05
-2.62828612068204e-05
-1.61719723003544e-05
-2.62114490513712e-05
-1.17296715232558e-05
-8.27321127703958e-06
-2.85175443904282e-05
-2.00427387934027e-05
-2.94499917298455e-05
-1.0530592602594e-05
-3.78989607308449e-05
-3.66561756707108e-05
-5.3236092481869e-05
-3.37321735271478e-05
-7.72589997674678e-06
-2.86709230094819e-05
-3.32895505034177e-05
-4.99816461217748e-06
-2.8733516045849e-05
-4.36574799354738e-05
-2.35850217957854e-05
-2.57159114074589e-05
-4.5647372133468e-05
-2.96514216690393e-05
-2.15647063546854e-05
-1.98690522166481e-05
-4.13857283740061e-05
-3.6046221032763e-05
-3.68649372267352e-05
-2.46390502235969e-05
-2.64170613298348e-05
-2.71046790943465e-05
-2.64616005292655e-05
-2.47815499203917e-05
-2.4201085017219e-05
-1.44029263138907e-05
-2.04784876172529e-05
-5.04481094818133e-05
-3.49436665534653e-06
-3.64703008863891e-05
-4.05901321529562e-05
-1.11890198296135e-05
-2.99015607086327e-05
5.29981503006722e-06
-5.14968391060156e-05
-3.30580860164443e-05
-3.74284692438876e-05
-2.7448821860753e-05
-3.31381713610265e-05
1.13036304673776e-05
-1.31773036253329e-06
-2.99212122937228e-05
-2.88166626095124e-05
-3.67718297831739e-05
-7.24435408733374e-06
-1.40240324407684e-05
-4.68674144132342e-05
-3.93465131442067e-05
-3.6015737740816e-05
-2.95258133646039e-05
-4.53528578799774e-05
-2.97713128892123e-05
-3.7926396142127e-05
-5.10182355846738e-05
-3.13185184282197e-05
-3.90548675707262e-05
-2.88163502650087e-05
-1.72797074434024e-05
-3.42355593680603e-05
-4.0722407461283e-05
-2.50567480739293e-05
-3.3040460607132e-05
-3.36318770080678e-05
-2.63502456689088e-05
-2.20876392780527e-05
-4.46390443708137e-05
-2.27164477078794e-05
-4.71434410106216e-05
-4.03140008278483e-05
-4.83303762245122e-05
-5.123121102229e-06
-5.44476000837355e-05
-1.72908450300132e-05
-2.4279607165695e-05
-2.12830598192356e-05
-2.67402857602631e-05
-2.80975444604494e-05
-4.29827803412721e-05
-1.94982163645807e-05
-2.55935614098903e-05
-7.78155382527647e-07
-2.46361240545786e-05
-2.74653583831084e-05
-5.6198242920731e-05
-2.75164975876431e-05
-4.25767491996473e-05
-2.74434329382844e-05
-3.25467145280479e-05
-3.59116792439555e-05
-2.77337875180826e-05
-5.60454054435799e-05
-6.39411924334253e-05
-3.85293322934232e-05
-6.07867386802025e-06
-3.15286399214233e-05
-4.51853966532654e-05
-3.36302550517506e-05
-3.90894207480411e-05
-2.36258236178488e-05
-3.66210722240217e-05
-3.96642148620795e-05
-2.76663093112431e-05
-2.56274245619e-05
-2.79459969245905e-05
-1.55451650961464e-05
-5.3480256207534e-05
-2.66788493328479e-05
2.40442120548221e-05
-2.51534402680162e-05
-3.81488781890127e-05
2.17562286291467e-07
-3.73107771003951e-05
-5.45179552863789e-05
-4.4941104569489e-05
-4.43531456260666e-05
-9.49595694052319e-06
-2.00496240968346e-05
-2.2261232717458e-05
-5.74118590843535e-05
-4.97064541755163e-05
-3.87063899513803e-05
-5.05355615284697e-05
-5.75760263897864e-06
-2.34030307637349e-05
-1.97895783346732e-05
-5.4199682002273e-06
-6.96266414609549e-06
-3.24108331445204e-05
-2.16417127144305e-05
-3.12400065351051e-05
-3.93767735061405e-05
-3.11747480314359e-05
-4.91530766786188e-05
-3.29878649447035e-05
-5.70912243167398e-05
-4.92687082218722e-05
-3.20628702294964e-05
-3.06772990329454e-05
-2.29050654061236e-05
-2.82090602811471e-05
-1.23877853389796e-05
-2.73785655565281e-05
-3.35540162480646e-05
-2.76258731310147e-05
-1.23557975168728e-05
1.92371892852155e-06
-2.46968594748147e-05
-2.39030935366035e-05
-3.72766051545172e-05
-1.33412378980369e-05
-3.60751214543285e-05
-1.72399481195949e-05
-3.68849320841593e-05
-2.52247064556328e-05
-1.77261400388824e-05
-1.67940289382478e-05
-1.36464390956631e-05
-2.28514210062813e-05
-3.16888411011008e-05
-4.63464980713284e-05
-1.0791286718502e-05
-5.0803383534523e-05
-2.33836582580812e-05
-2.03179153435538e-05
-2.87773420856591e-05
-2.46447676488178e-05
-2.98440327567231e-05
-1.15008726628111e-05
-4.62451722648005e-05
7.94350348553783e-06
-5.08816423649207e-05
-2.76121873892431e-05
-3.10519469825602e-05
-2.86525675915817e-05
-5.69234478117585e-06
2.65520363702224e-06
-4.02519574725967e-05
-4.05610320493224e-05
-8.20659654952761e-07
-2.58504010727188e-05
-1.3547515987554e-05
-1.76526537185173e-05
-3.57886297605019e-05
-7.09579731825228e-06
-5.08825485783801e-06
-2.55655251097735e-05
-7.23072133266233e-06
-3.4601051052396e-05
-1.1497822534142e-05
-4.85671033218746e-06
-2.60185226974713e-05
-1.87353326224621e-05
-2.03871405296631e-05
-2.74644993774797e-05
-7.80954454905455e-06
-5.36659421477114e-05
-3.29699401443575e-05
-1.6795167540624e-05
-1.338835620108e-05
-1.54449242734351e-07
-2.62691083334086e-05
1.5206078129107e-05
-3.38005912616635e-05
-1.29024801078787e-06
-2.34079147998494e-05
-3.83268304110229e-05
-4.7692881517285e-05
-3.07906305661257e-05
-5.44631534247592e-05
-2.91374477978186e-05
-1.12440946976708e-05
-1.38823373028641e-05
-2.13940922985535e-05
-1.33501955972527e-05
-2.34695817389936e-05
-2.64619320158044e-05
-1.55691361683481e-05
-1.3958314686953e-05
-2.36830139289552e-05
-4.61955929604323e-05
-4.37501554062571e-05
-4.07723290263228e-05
-1.62659965661306e-05
-1.26618901389948e-05
-2.76349921730321e-05
-4.37230359857792e-05
-2.56552827287032e-05
-4.74685868084258e-05
-2.79463470819489e-05
-2.24293911582901e-05
-3.63190711739679e-05
-5.42692873045628e-05
-3.20491967680801e-05
-3.84733373413657e-05
-3.63177810336709e-05
-7.409924857031e-05
-2.69410854495972e-05
-2.46439271406425e-05
-1.23798783469585e-05
-2.75846084439166e-05
-1.2286657904416e-05
-8.90478268943864e-06
-5.02877356958725e-05
-1.53358437097324e-05
-3.42259823746066e-05
-4.05156334866809e-05
-4.75921365970608e-05
-2.66152288219094e-05
-1.82952911857984e-05
-4.1635572967761e-05
-1.57740684879042e-05
-4.63814015282142e-06
-6.21084224031852e-05
-2.49348752773049e-05
-1.87786830479434e-05
-2.32943603813803e-05
-3.01807707631982e-05
-3.41176674185599e-05
-2.80931758840723e-05
-1.42364259990863e-05
-2.90782277342107e-05
-1.86364506239132e-05
-3.5644987035482e-05
-2.10406090415025e-05
-2.56772235698341e-05
-3.2157329442397e-05
9.26202534504231e-07
-5.64893235541031e-05
-4.13443871574878e-05
-5.60727245013757e-05
-4.37015059914482e-05
8.65107851501015e-06
-3.11805781267394e-05
-3.00871985542049e-06
-4.64587061599522e-05
-3.04579679478744e-07
-2.60773571522754e-05
-5.09705022480996e-05
-3.6793572087923e-05
-3.60804445313551e-05
1.77714664415939e-05
-3.33910073708397e-05
4.80341708012376e-07
-3.21511670869869e-05
-8.71716209021505e-06
-1.97043071732879e-05
-2.1990417657986e-05
-7.64339272347881e-05
-3.84161591440538e-05
-4.41109872253766e-05
-2.55284714637816e-05
8.24031664062693e-06
-4.30322649157888e-05
-3.66153364590023e-05
-1.33303640408468e-05
-2.02435817975711e-05
-3.62622106501289e-05
-1.92129139667673e-05
-6.74323052013914e-05
-2.78826460194973e-05
-2.0104134109416e-05
-1.24817496797118e-05
1.08113328285815e-06
-2.47519710134312e-05
-1.84853373455782e-05
-1.02375976920181e-05
-4.82694250083194e-05
-2.45305045630611e-05
-2.76976614566101e-05
-1.70480065512992e-05
-9.06848596595201e-06
-3.26924273857928e-05
-1.66150520425692e-05
-6.14062774965393e-05
-3.74394567341789e-05
-3.33060706979792e-05
-1.67350599844677e-05
-3.01369038223092e-05
-2.72005030745793e-05
-4.63741613154012e-05
-4.8518982007102e-05
-1.21876535835103e-05
-1.85929927128888e-05
-4.65604951551318e-05
-3.66287943645681e-05
-3.57715730840766e-05
-3.36040465932495e-05
4.51853936437209e-06
-4.87413316066795e-05
-3.1400567661142e-05
-2.85427009220792e-05
-3.6943062454907e-05
7.36932757393401e-06
-5.29916629906922e-06
-3.460030496295e-05
-3.67890665582623e-05
-4.10653128700004e-05
-3.1676730917219e-05
-1.15588917777761e-05
-1.98475216840265e-05
-3.18100095927172e-05
-2.01185940966512e-05
-2.78711864486011e-05
-4.95331244396558e-05
-3.83486988292114e-05
-6.99915048580065e-05
-3.46227183068325e-05
-4.12019704226235e-05
-3.59273700790238e-05
-4.2301574150208e-05
-2.64132191905875e-05
-2.6267137319769e-05
-4.67904227719168e-05
-3.18139980846804e-05
-3.19140747527988e-05
-3.17405963997137e-05
-3.24323255837346e-05
1.743531256756e-06
-3.20142356878403e-05
8.40864722893251e-06
-1.15470620922384e-05
-2.83601390270395e-05
-2.66960043528323e-05
-5.38858537257584e-05
-3.47152801335713e-05
-5.62984892540677e-05
-4.17838648925672e-05
-8.83736249520218e-06
1.46002592313863e-06
-2.64844284957208e-05
-2.70577336737473e-06
-3.68713201923146e-05
-5.17131521935096e-05
-1.76916434070285e-05
-1.66444045296975e-05
-4.37213598340164e-05
-1.29063083367882e-05
-4.62522418426843e-05
-2.65206931466505e-05
-3.32855101521669e-05
-1.40802007192533e-05
-2.9040574767395e-05
-4.90350923985375e-05
-1.7468565620914e-05
-2.81483822427495e-05
-3.14852082974584e-05
-1.1854429044941e-05
-4.80099391102347e-05
-4.07872063590552e-05
-2.51447834025445e-05
-2.79719459494354e-05
-1.87684532904647e-05
-3.18674650914341e-05
-4.02969358866007e-05
-4.31677469539597e-05
-1.77538096231666e-05
-5.11077987947693e-05
-2.57237093002457e-05
-1.10760449488462e-05
-1.04891605861867e-05
-1.98269601697593e-05
-2.72573778931911e-05
1.19137959133638e-05
1.39645562471417e-05
-3.68042621626112e-05
-2.59967926711547e-05
-6.20252927709369e-06
-2.3824030326982e-05
-2.65602319259037e-05
-2.26308584158672e-05
-2.1898590573351e-05
2.97919657644259e-07
-2.71997402378803e-05
-2.61718451211315e-05
-5.2397619526149e-05
-7.55598176710793e-07
-3.00932152989845e-05
-5.20244287548435e-05
-3.33379412305925e-05
-1.9707431551509e-05
-2.32000047086424e-05
-4.5590371317414e-05
-2.65359428800974e-05
-5.663134253223e-05
-2.87835172815979e-05
-2.88376726060582e-05
-3.79044244448498e-05
-1.94999743393191e-05
-4.4826612017177e-05
-4.9495081268336e-05
-4.05658758459136e-05
-1.51603180269016e-05
-4.82986350866607e-05
-4.53513871339591e-05
-3.19849265478612e-05
-3.5321994476637e-05
-3.98075333844895e-05
-4.40001585031395e-05
-1.32743788970987e-05
-2.13750189021352e-05
-5.46554435081466e-05
-2.16636535044275e-05
-6.17629480883465e-05
-4.07562131557365e-05
-1.57968488842071e-05
-4.03854607391279e-05
-1.72398402417323e-05
-2.13575638690792e-05
-4.26566500035546e-05
-8.76828995446083e-06
-4.62851963947738e-05
-5.53021041634531e-05
-1.36022800549661e-05
-2.86019705879662e-05
-4.33200283937437e-05
-4.56851358900399e-05
-4.05458170664721e-05
-4.29385221173911e-05
8.03449619966977e-06
-2.00661784234961e-05
-1.69440325249554e-05
-3.06454868776118e-05
-4.05315544397313e-05
-1.26584657810395e-06
-3.21670834488407e-05
-3.52450484503255e-05
-4.44141665269859e-05
-4.35433676972999e-05
-2.61035716597144e-05
-5.62059273845823e-05
-2.19627994699354e-05
-2.21264677213582e-05
-1.66319872673338e-05
-3.48742918481365e-05
-5.04967791951459e-05
-2.8268627206202e-05
-4.14495136370162e-05
-5.39252636719661e-05
-1.22225702900365e-05
-6.6475694078524e-05
-2.21806259501205e-05
-8.95450520654917e-06
-2.65058119655303e-05
-3.18974591261681e-05
1.19188947446642e-06
-3.61841626028689e-05
-4.41745818781494e-05
-1.3980655595883e-05
-3.69823200941455e-05
-3.6781162674889e-05
-2.36337001551104e-05
-4.68152635307882e-05
-1.91803036559579e-05
-5.40842476192078e-05
-2.79449431713299e-05
-1.74943258217139e-05
-3.29255208190335e-05
-5.30473780484113e-05
-5.98024100834699e-05
-6.12255179615906e-06
-5.597539220494e-05
-1.82958432330713e-05
-3.13875707216555e-05
-1.52162274123089e-05
-3.58581835022556e-05
-5.42512440618546e-06
-3.91515014582315e-05
-2.20885166672872e-05
-4.66895850407589e-05
-2.58103263267698e-05
-2.08399928154951e-05
-1.89548849765801e-05
-1.94153552278089e-05
-1.47860318360218e-05
-1.5667932856195e-05
-7.68647585448692e-07
-2.6454592286507e-05
-4.2237753180606e-05
1.37943803407874e-05
-2.58103626516111e-05
-1.23533781286681e-05
-2.6360407693922e-05
-1.05278198066922e-05
-8.67085216820085e-07
-8.62362551094026e-06
-7.52782881111019e-06
-3.46381409517704e-05
-3.23773805487936e-05
-1.71252979622594e-05
-2.01548827855423e-05
-4.29489256743874e-05
-1.87662275991174e-05
-1.38412435264158e-05
-5.9994695636134e-05
-3.0716006423362e-05
-1.82970707898698e-05
-3.52692447164013e-05
-3.14670591025522e-05
-2.78821333842259e-06
-3.66760658610877e-05
-1.61843533590579e-05
-3.63871978111672e-05
-4.78349006283587e-05
-4.12889821137082e-05
-1.23034382613129e-05
-3.50001469865e-05
-1.96450667166351e-05
-2.71611591386816e-05
-3.08525521474806e-05
-2.0892410919513e-05
-2.20147128602916e-05
-4.70003021202005e-05
-9.30757094641613e-06
-3.48821011863273e-05
-1.26940257445825e-05
-9.96246525846632e-06
-3.92043772847791e-06
-1.7091138548027e-05
-2.83460579570574e-05
-3.37535333486006e-05
-2.41775823705717e-05
-4.97080094151426e-05
-5.10549084372069e-05
-8.03421831897455e-07
-1.27973767680362e-05
-3.79219353284629e-05
-3.62791379389757e-05
-1.4220732146519e-05
-2.21856966677004e-05
-1.89738279387792e-05
-2.06185740279064e-06
-8.79915935814004e-06
-5.88677219808187e-05
-2.09780273166478e-05
3.49413138078255e-06
-2.04091465682784e-05
-2.42750183865099e-05
-3.1884287017827e-05
-2.95548022035063e-05
-3.6711016128998e-05
-3.64230334176842e-05
-1.2852659479956e-05
-4.4396817744806e-05
-1.31768809564125e-05
-3.72169181132447e-05
9.91958578611484e-06
-3.10583268562833e-05
-1.32073250095464e-07
-1.6546130132449e-05
-3.72150840575517e-05
-3.28689499344069e-05
-1.59844081633275e-05
-1.9136607673803e-05
-6.28822276838285e-05
-3.6270721339381e-05
-3.96321987823635e-05
-7.01125244625096e-05
-3.48782519947174e-05
-3.65328471721796e-05
-1.36218836079828e-05
-2.15376227404634e-05
-1.54892036142324e-05
-5.42605743255576e-07
-8.47003952816702e-06
-1.44803537725331e-05
-1.55532349024928e-05
-5.01647515369889e-05
-1.79410989081569e-05
-3.01347725765281e-05
-1.61598084053713e-05
-5.87805470409583e-05
-2.1925584144724e-05
-4.39503097518511e-05
-3.8260765098221e-05
-4.10406267891083e-05
2.77405780877306e-05
-4.53830626670899e-06
-3.16478239830096e-05
-3.26516717467358e-05
-8.89412637562033e-06
-3.29675921146165e-05
-2.13409854134349e-05
-5.66831062874361e-05
-2.79574871004487e-05
-4.43172996365399e-05
-4.33216362512143e-05
-1.09923565704819e-05
-1.40065016984333e-05
-6.14840695163432e-06
-4.06842532801164e-05
-1.66511013855205e-05
-2.80137288833254e-05
-4.03349602317657e-05
-4.55913733393546e-05
1.02766355040678e-06
-1.77372813205521e-05
-3.41393174410553e-05
-4.00924108670274e-05
-2.8960647887774e-05
-3.2575987588952e-05
-3.20890571558232e-05
-2.23193033932171e-05
-2.28548021730045e-05
-1.66560884495094e-05
9.83867130827985e-09
-4.22315142066685e-05
-1.89233259303271e-05
-3.66789222948999e-05
-4.59416420582454e-05
-3.99521236731857e-05
-2.48557066298382e-05
-1.72402466292527e-05
-1.99736853990329e-05
-2.90261658475965e-05
-2.37948002741287e-05
-3.14792630575118e-05
-3.15982513362507e-05
-4.11026382236342e-05
-3.39272038446072e-05
-2.31004991240278e-05
-4.24695314700702e-05
-2.52488528940375e-05
-2.42514516258764e-05
1.88453514246908e-06
-2.76908533559326e-05
-3.05593272381219e-05
-3.13991058777139e-05
5.38453164097162e-06
-3.95070742424859e-05
-1.3155242349806e-05
-2.13274688179361e-05
-2.94918828078849e-05
-1.61765162388903e-05
-1.73069626034207e-05
-4.15848175461183e-05
-1.00583221840453e-05
4.32032816100925e-06
-1.36931995749216e-05
-3.70671147407721e-05
-1.54564152123914e-05
-3.92829662930462e-05
-2.65480158799758e-05
2.73638859548631e-06
-6.09203603840834e-05
-2.81096323696572e-05
-1.26514621141323e-05
-2.72471183191471e-05
-4.05236072603837e-05
-1.42961873599765e-05
-2.37349573641855e-05
-4.62441333958707e-05
-3.33320125343901e-06
-2.46044407507133e-05
-1.35972349501721e-05
-1.16649817284796e-05
-1.2668018719773e-05
-2.94000030872546e-05
-1.41004469547726e-05
-5.04083536324957e-05
-4.64424068486895e-05
-3.04215832241939e-05
-5.8681789622789e-06
-4.33443766931981e-05
-3.72323472130744e-05
-2.41738219005479e-05
-4.4647957036324e-05
-2.12976037003752e-05
-2.5769598679119e-05
-3.55718329397832e-05
-3.65184091179687e-05
-3.38149102866863e-05
-5.63609316503662e-05
-2.42516201515787e-05
-4.79136873551469e-05
-2.48443788938491e-05
-5.25422254285826e-05
-1.30251350684414e-05
-9.74092712588593e-06
-3.71286454511253e-05
-2.61240617417459e-05
-3.02061925390837e-05
7.97392649148046e-06
-1.90148114520674e-05
-2.05295224410809e-05
-4.17217738335597e-05
-4.46445879531936e-05
-2.37790761912596e-05
-1.89840805903309e-05
-3.4969108010413e-05
4.14099311502365e-05
-8.19372361873457e-06
-4.47939158008428e-05
-2.38353842561018e-05
-4.3350360849592e-05
-2.8333358549043e-05
-7.12199288383481e-06
-3.969092296362e-05
-3.84804846375565e-05
-4.66440010870719e-05
-4.06326790287479e-05
-2.34836308949589e-05
-1.04770659885554e-05
-3.08968143024325e-05
-2.35993146497071e-05
-2.38559010045014e-05
-5.6274873908507e-05
-2.16289211168482e-05
-3.113563651625e-05
-3.69563388787065e-05
-3.66345906174686e-05
-1.55908934606126e-05
-7.94718211912829e-06
-5.65318691719871e-05
-5.50605078107843e-05
-2.69220894382825e-05
-4.77577048156311e-05
-5.42189646873797e-05
-4.37844843342765e-05
-8.93379028083267e-06
-4.09268652287387e-05
2.32938996850674e-06
-3.2935167486628e-06
-1.06633344639158e-05
-1.94601018117968e-05
-5.00410583662525e-05
-1.54339978514587e-05
-3.09438337117428e-05
-1.7611536571101e-05
-3.73093788777156e-05
-2.10091740929187e-05
-3.05951916865972e-05
-2.83323834865989e-05
-2.06746553994646e-05
-3.77843825469666e-05
-1.04031210863087e-05
-4.50312476012622e-05
-1.31255808351623e-05
-2.08460949289751e-05
-7.87545510063837e-06
-1.13214299901975e-05
-5.09366794582765e-05
-2.20425231250642e-05
-1.44072760592133e-05
-2.8174494521428e-05
-1.05680327209153e-06
-4.40930075610268e-05
-3.44538103958829e-05
-2.13398026160323e-05
-5.84991772178796e-06
-5.47292986033333e-07
-2.55101629725963e-05
-2.33083681657595e-05
-1.23458030267652e-05
-1.5133337764011e-05
-7.43578835619754e-06
-9.20846707934222e-06
4.1997321691788e-06
-4.53354842507877e-05
1.28736569032742e-05
-7.10708650410712e-05
-2.9586426689282e-05
-3.90369758640255e-05
-1.3610915715566e-05
-3.9645783975361e-05
-3.56700568222007e-05
-1.29379763833606e-05
-3.53892610900989e-05
-2.4491885519737e-05
-3.05210137245564e-05
-9.49254447641316e-06
-2.82040261892079e-05
-6.3246076168318e-05
-2.41002108950549e-05
-4.99083828793829e-05
-4.77389999205659e-05
-2.01729534744716e-05
-2.86287757167536e-05
-2.016516550385e-05
-3.89279129044736e-05
-2.72583784058633e-05
-3.90670612045375e-05
-1.59318343891029e-05
-4.52481659806807e-05
-4.51334189653048e-05
-4.37368263675969e-05
-3.33254549570869e-05
-1.62428740513872e-05
-2.82783441397448e-05
-4.15075609033894e-05
6.07815869746468e-06
-2.91577292046896e-05
-1.65181052558442e-05
-2.99875663444321e-05
-3.38809516335123e-05
-2.79870310840411e-05
-2.70017480042582e-05
-1.31094795097735e-05
-3.49472669041121e-05
-1.6765807629206e-05
-1.3641349474361e-05
-5.69399228731136e-05
-2.07085437526396e-05
-2.57502954926025e-05
-3.33502362018737e-05
-1.15461684156658e-05
-3.22438986753711e-05
-5.00916596617897e-05
-4.28378119291672e-05
-2.57274929681615e-05
-1.06758629972805e-05
-3.84800330275582e-05
-3.11602932801572e-05
-1.66052005396904e-05
-1.79566859328549e-05
-2.08927809135652e-05
-2.41445849751096e-05
-3.05475093531882e-05
-3.96505113268865e-05
-2.95136062694404e-05
-4.28234052394584e-05
-2.04264261289248e-05
-1.59658327336854e-05
-3.16668694383923e-05
-3.88534262291755e-05
-4.43153437551791e-05
-2.39642227045295e-05
-1.74969408796871e-05
-3.16277483086839e-05
-1.73326106526623e-05
-1.16683158923011e-05
-1.4788706306257e-05
-1.34634854043647e-05
-5.14559573406655e-05
-7.37283449861485e-06
-3.34708469878589e-05
-6.33740297279737e-05
-2.58726805443062e-05
-7.56674848196793e-05
-5.26851194837739e-05
-2.49543718242879e-05
-4.99212327454651e-05
-3.75345559555915e-05
-2.57614575985134e-05
-1.75633832507578e-05
-3.24484346404764e-05
-2.69323927707198e-05
-2.22886649884107e-05
-5.11661488625421e-05
-2.52398072876075e-05
-1.51994879591769e-05
-4.62394097757498e-05
-3.54734387680052e-05
-2.27278660106211e-05
-5.11868083849077e-05
-4.04895486386529e-06
-2.35862442798984e-05
-3.74316740144663e-05
-4.13846147692814e-05
-4.18007939212628e-05
-1.34330722331889e-05
-3.03331622825335e-05
-2.98123224038571e-05
-3.79722960758366e-05
-2.92537741963643e-05
-1.10389083549576e-05
-5.78416072372851e-06
-2.90392046934773e-05
-1.26522437396123e-05
-3.37098255125709e-05
-1.24672189001518e-05
-4.95552867905707e-05
-2.3303570054521e-05
-2.12234387463558e-05
-3.92630776000067e-05
-4.0853686062726e-05
-2.42822187333152e-05
-1.38886505647811e-05
-1.58850479601149e-05
-5.36260815050798e-05
-3.09288614733578e-05
-3.79535960337779e-05
-3.58489893189915e-05
-3.52277965291993e-05
-2.55014602962454e-05
-3.3586988834744e-05
-2.59572316342321e-05
7.73476004863601e-06
-3.35407053906295e-05
-4.90176752272901e-06
-4.8137508194674e-05
-5.34561211586563e-05
-1.03129450173907e-05
-8.21019497176149e-07
-2.2966172372503e-05
-3.61617816677378e-05
-3.95339753259134e-05
-2.16802431991681e-05
-2.59352599852362e-05
-3.29139436287152e-05
-2.31286056357116e-05
-2.62673959971278e-05
-3.38682795976153e-05
-5.05130754845513e-05
-4.14839992220696e-05
-3.51316825503817e-05
-2.12340715763686e-05
-3.92501916409706e-05
-5.27857503663655e-05
-2.99103296563997e-05
-3.39317890329523e-05
-3.94747666929577e-05
-5.29149257392977e-06
-3.358393269554e-05
-6.83288285741963e-06
-1.89512645537731e-05
-1.69487449230638e-05
-3.30096083532185e-05
-2.96628384751657e-05
-4.17232330456647e-05
-1.92908492165395e-05
-2.21223124659439e-05
-3.76179364254937e-05
-5.02791399151453e-05
-2.61965338760061e-05
-5.59214685633448e-05
-2.53151340832838e-05
-5.79535511153322e-05
-1.53568179286875e-05
-9.31857671889549e-06
-2.79970821494918e-05
-2.12572148702452e-06
-2.66957965949213e-05
-1.57893611467484e-05
-8.7448117067338e-06
-2.95214289184817e-05
-2.85925038908172e-05
1.2699304670445e-05
-6.43962480290176e-06
-2.17075517729241e-05
-1.37345147053653e-05
-3.195479445737e-05
-2.45499082127642e-05
-4.45973349676703e-05
-4.25751845332118e-05
-3.84874015621845e-05
-2.75973394730389e-05
-3.05604289048531e-05
-2.41743363647725e-05
-3.35696902097536e-05
-9.37433720959371e-06
-7.61442586063421e-06
-5.38663818796841e-05
-3.45824363933222e-05
-3.4815301564508e-05
-2.85230083835682e-05
-8.13533645005293e-06
-2.4197293989402e-05
-2.06715768151361e-05
-4.72174618860341e-07
2.88348076428973e-06
-1.92804672482046e-05
-2.99244591793417e-05
-2.06114846790142e-05
-3.86212066245796e-05
3.63989267611009e-06
-2.80213582837965e-05
-2.41433710370756e-05
-2.64902824000274e-05
-1.44623119867193e-05
-4.809449117787e-05
-2.58014684010767e-05
-1.49780633205884e-05
-2.30053821099112e-05
-5.27893921845448e-05
-4.82691414916351e-05
-4.01316051646186e-05
-2.41692105195517e-05
-2.57573083938852e-05
-5.39383381039477e-05
-2.36484617282421e-05
-1.77782417268537e-05
-1.14857348068458e-05
-5.94123992206704e-05
-3.07680867364936e-05
-1.32438624998668e-05
-1.79312390133961e-05
-1.24442543434739e-05
-4.90528811632847e-05
-1.28008463442327e-05
-4.9392559969449e-05
-3.43643503427096e-05
3.86947515424204e-07
-2.43992191872283e-05
-3.0261430337209e-05
-4.69389086163347e-05
-3.15773627313952e-05
-5.67235106075939e-05
-3.72558440323348e-05
-2.92464320195609e-05
-2.91102821921195e-05
-4.14814528305379e-05
-6.44897756839565e-06
-1.79053665003026e-05
-1.53588680289484e-05
-2.73061104883018e-05
-3.56139192745865e-05
-1.64887412097655e-05
-1.23142221719312e-05
-8.8482466161995e-07
-3.07136252068307e-05
-4.07706870564999e-05
-1.94621691440881e-05
-2.23480764033105e-05
-3.77892455748702e-05
-2.57985202363999e-05
-1.8321308598179e-05
-5.65531628417365e-06
-2.4289011906131e-05
-1.2500917009407e-05
-7.78875272449659e-06
-3.09616388356975e-05
-1.97396195803209e-05
-2.70085663948548e-05
-4.66839258570374e-05
-4.42078932271594e-05
-1.30400025786006e-05
-3.07729552535458e-05
-1.07659409715806e-05
-3.0931368605329e-05
-1.49403207267727e-05
-3.59616976772937e-05
-3.31233130868508e-06
-1.67424128691739e-05
-3.31709118677274e-05
-8.61476877003513e-06
-5.41234610474115e-05
-5.19355884925668e-05
-1.71576274258312e-05
-4.57299719310848e-05
-3.76160241887221e-05
-2.63764455164244e-05
-5.32019692121451e-06
-3.67818616874665e-05
-3.98062293091663e-05
-6.43214166687718e-06
-1.18184820525671e-05
-4.16913739422891e-05
-4.19159465970828e-05
-2.97271383407893e-05
-2.32487002837195e-05
-2.09454052726237e-05
-3.98363125817736e-05
-3.81453476548275e-05
-2.44131384920695e-05
-2.48119623264038e-05
-4.47939385780418e-05
-2.32440505964266e-05
-5.15745547290353e-05
-1.7886951023389e-05
-5.60103619462094e-05
-7.9084948865424e-06
-2.78980987065935e-05
-3.46964891356321e-05
-4.27375759609203e-05
-3.80485132393408e-05
-2.14271766640372e-05
-2.86345446160365e-05
-1.42264916973121e-05
-4.64133611777925e-05
-3.9414058790717e-05
-3.03490491459779e-05
-6.32924043993152e-06
-1.86446543651205e-05
-2.96806042298485e-05
-1.56952630125863e-05
-6.64325408193812e-05
-3.4007648051809e-05
-3.62968501242442e-05
-6.41505371273764e-05
-1.07531171240969e-05
-3.69755910485477e-05
-5.28608089939639e-05
-3.30324124810886e-05
-4.58210446874602e-05
-3.8970038869752e-06
-2.61444891014841e-05
-7.91851715265898e-06
-2.40381956384826e-05
-6.3423965927623e-05
-3.77062627326264e-05
-3.63137470850817e-05
-2.19925561239255e-05
-3.42431750831068e-05
-4.57291091431684e-05
-1.87492855737042e-05
-3.14117148438842e-05
-3.43331481302363e-05
-3.65153311311483e-05
-3.58979540009025e-05
-2.86431591161986e-05
-4.0527771574769e-05
-2.00697688897988e-05
-3.78729366337839e-05
-2.90154771451852e-05
-1.38634464443191e-05
2.39791311272854e-06
-2.29642973295561e-05
-3.6476684983632e-05
-2.42692647467486e-05
-3.3605241732699e-05
-4.73410171847804e-05
-3.98982240195075e-05
-2.56262025515679e-05
-5.46332495145233e-05
-2.06526303480118e-05
-2.27376371816883e-05
-2.15581370634164e-05
-2.33986767425286e-05
-3.31410392030141e-05
-2.03429571690718e-05
-3.92078742958943e-05
-1.2488692344961e-05
-4.81976937725676e-05
-3.45223414758076e-05
-1.15897538006164e-05
-2.36575078354646e-05
-2.70234504391211e-05
-2.66561079013889e-05
-1.26416177439811e-05
6.69986577493768e-06
-6.30989040419019e-05
3.27311576225404e-06
-9.48255118781878e-06
-3.27655307508523e-05
-3.25219414928598e-06
-5.33796392175454e-05
-2.8786707021527e-05
-3.97215978348511e-05
-2.20882332879628e-05
-3.07546434489849e-05
-5.32920950023474e-05
-3.93871408657582e-05
-1.37628452906117e-05
-2.65389108105295e-05
-7.35738969222155e-05
-3.71205404249206e-05
-6.8651711656841e-05
-1.61918913724601e-05
-4.30279253282556e-05
-5.49881892083788e-05
-1.68538561633149e-05
-1.07577973085028e-05
-3.37074609460863e-05
-3.27943350593582e-05
-1.66739555548666e-05
-3.13510021415214e-05
-4.14315591858073e-05
-4.9483939325424e-06
-3.89379683007603e-05
-4.68554330875715e-05
-2.6185646429904e-05
-2.43715942388373e-05
-4.16779276200103e-05
-3.89810782823942e-05
-1.32004809611278e-05
-7.41160095564313e-06
-3.2580829274634e-05
-1.01936384774805e-06
-1.62557216761429e-05
-5.18901786548383e-06
-2.52747033040599e-05
-5.13722162452108e-06
-3.33505730981801e-05
-4.76369288961688e-05
-1.67867175548973e-05
1.77304255535346e-07
-1.4163943195974e-05
-4.33929638365221e-05
-5.72225370286197e-06
-4.34732667718152e-05
-1.69980354592544e-05
-1.40840159710889e-05
-8.81978002338763e-06
-2.46878537314466e-05
-3.09666543528377e-05
-4.4802927557789e-05
-3.68065225766317e-05
-3.95701581272176e-05
-4.6076081534486e-05
1.11749075911708e-05
-6.45217740080513e-05
-8.1616444835512e-05
-1.34834428177342e-05
-1.27692229573481e-05
-2.32033595976065e-05
-4.76839126046069e-05
-4.66676566222063e-05
-4.33596298354941e-05
3.92892115571996e-06
-4.10792520250214e-05
-2.62470675999667e-05
-3.02820965613239e-05
-1.51344259352457e-05
1.83470353954719e-06
-5.48317876490795e-05
-1.1351092258373e-05
-2.74806273329109e-05
-1.61042374780486e-05
-4.70559930414355e-05
-1.49485338559205e-05
-2.27817512124996e-05
-3.0899190190358e-05
-4.25465052327425e-05
-2.71361960409523e-05
-3.34699380703804e-05
-2.37679370604444e-06
4.76765535719862e-06
-1.97152137864872e-05
-1.93017225148156e-05
-2.34964303167555e-05
-2.66779562223232e-05
-3.01907269970956e-05
-2.39852295632245e-05
-3.18560787196703e-05
-3.99776680401801e-06
-4.57086060186717e-05
-7.82751740910498e-06
-2.0051610483201e-05
-3.59106437028367e-05
-2.81956393765128e-05
-1.82157025777734e-05
-3.78914403381443e-05
-3.93375730410059e-05
-3.81305156773662e-05
-6.1071508576286e-05
-1.12284767695087e-05
-2.869647370549e-05
-6.69639700388486e-06
-2.65981096130493e-05
-2.27856992138662e-05
-2.40831762903849e-05
-3.36425100931741e-05
-4.95131632477942e-05
-2.882238096648e-05
-1.20402568383762e-06
-2.44914290631595e-06
-1.50691215282479e-05
-2.96528175513897e-05
-3.04406454831223e-05
-1.68707726447069e-05
-2.73379054348055e-05
-2.32213020041058e-05
-3.0732316002474e-05
-3.37948260924791e-05
-2.63088875979553e-05
-3.62797000885033e-05
-1.89288461864971e-05
-1.28379816053105e-05
-3.72422822488043e-05
-2.00420009777726e-05
-2.23646245741129e-05
-1.54209492680559e-05
-3.58650998587986e-05
-1.64238026574827e-05
-1.6682982111776e-05
-3.37501740615777e-05
-2.67275815816201e-05
-1.90000704783747e-05
-1.84456278353885e-05
-2.60795319657521e-05
-1.93628235464366e-05
-3.02656750602878e-05
-4.94362557848055e-05
-3.42784213595538e-05
-3.18964688230386e-05
-2.91843720639258e-06
-1.48455769430185e-05
-1.12038032007611e-05
-4.40240311896516e-05
-3.49651761165194e-05
-4.40550965393778e-05
-9.26628150557542e-06
-3.57749570320204e-05
9.02975210207011e-06
-1.83165774040839e-05
-6.26162601981997e-05
9.38852644343509e-06
-3.85620668770614e-05
-4.8232934282936e-05
-1.290857123177e-05
-1.61324487685689e-05
-3.10482371691165e-05
-3.00180177753431e-05
-1.39462311507043e-05
-4.26221159885611e-05
-2.29336452767041e-05
-5.83155185626738e-05
-1.92355387766634e-05
-5.30328728206055e-05
-1.68650715341812e-05
-1.93851440092296e-06
-2.70671225581496e-05
-1.26969363483434e-05
-2.64086902296723e-05
-1.66994523647919e-05
1.03655770075843e-06
-3.48842753685078e-05
-5.43439434290008e-05
1.59224215675404e-05
-2.76500011855293e-05
-4.66062876280299e-05
-2.91827053342079e-05
-3.90238016676529e-05
1.9302631279052e-06
-2.47043777769374e-05
-4.98832985464771e-05
-2.59887586456516e-05
-3.31102346658506e-05
-1.77006477619641e-05
-3.44869806015149e-05
-3.59500207504491e-05
-3.09070143630881e-05
-4.13724933750718e-05
-3.3352740290107e-05
-1.9164514060991e-05
-9.37256242588751e-06
-2.59035898089473e-05
-1.98186279302146e-05
-2.75310483338054e-05
-3.09408430531417e-05
-2.57588467394935e-05
-1.79438945843248e-05
-4.44492935320392e-05
-1.4411745456004e-05
-2.03932021476427e-06
-9.03787561097859e-06
-6.22093265230364e-06
-1.04368062416823e-05
-6.03782033707565e-05
-3.14745024500627e-05
-3.80946391350979e-05
-3.88096079389755e-05
-3.58686001330022e-05
-2.33129300806677e-05
-4.22547007190619e-05
-4.0344033869473e-05
-3.94281076217847e-05
-4.77598861988537e-05
-1.02698296645792e-05
-2.28396904475751e-05
-2.06061347087087e-05
-1.27631458879347e-05
-2.46434536886299e-05
-3.35096692275827e-05
-3.13334505485397e-05
-2.77434275756468e-05
-5.5794966134648e-06
-1.38256483528751e-05
-2.21096215184125e-05
-1.6754125089838e-05
-2.75235900498429e-05
-2.19687604826592e-05
-3.16458047238543e-05
-7.9743273680274e-06
-2.18126245268774e-05
-2.02466027195706e-05
-1.34452518000565e-05
-2.77639745229036e-05
-1.93949558706435e-05
-5.606178527408e-05
-3.69619404307788e-05
-3.50652729903328e-05
-4.13455422587111e-06
-2.71936925151123e-05
-3.73404042673885e-05
-3.40560116648676e-05
-5.18842005245241e-05
-3.46251315318021e-05
-3.61919144207855e-05
-2.37883424640203e-05
-4.70963659875041e-05
-6.19411782719872e-05
-8.81487487955833e-06
-4.81433169384656e-05
-4.78673175687039e-05
-3.89221875230791e-05
-4.16597839333547e-05
-2.94178881729067e-05
5.10771200923668e-06
-5.18958245195477e-05
-2.47293739516035e-05
-1.3958974186006e-05
-2.36298996382926e-05
-3.14198626639941e-05
-3.00103622117808e-05
-5.3240629638588e-05
-4.5685608863482e-05
-1.49794732039231e-05
-2.21874099329753e-05
1.20503438755653e-05
-4.72805265405213e-05
-7.23565834761333e-06
-1.49465992645373e-05
-3.80431218425869e-05
-2.8223483251538e-05
-1.73068518410555e-05
-5.1207779530817e-05
-1.27760615392155e-05
-5.07102293609706e-05
-4.12345404662385e-05
-2.16653714082306e-05
-3.99210940815957e-05
-1.27927878604598e-05
-1.22076087886919e-05
-2.51083453812668e-05
-3.71626497629177e-05
-2.71968944305298e-05
7.48562224742846e-06
-2.26830112014393e-05
-4.30426880734468e-05
-1.73800894058032e-05
-5.05792248291319e-05
-4.93358917857352e-06
9.39063948155703e-07
-5.29814358505349e-05
-1.72495158079446e-05
-6.17674718830282e-05
-1.01548736252569e-05
-2.7592887712475e-05
-2.64827631954022e-05
-1.40379643891358e-05
-2.12748545214815e-05
-3.57138281191279e-05
3.54917950345231e-06
-2.91535963595583e-05
-2.09780870178518e-05
-5.67844223368942e-05
-2.32357527033325e-05
-4.96846536412892e-05
4.63107862201365e-06
-2.89571182146411e-05
-3.66353536481524e-05
-1.51952407344379e-05
-3.18863309635224e-05
-2.76880585336702e-05
-4.35356919142577e-05
-2.63545870880709e-05
-3.17611179084473e-05
-3.27863802812919e-05
-1.68281602364777e-05
-2.07621235877361e-05
-1.63658394496948e-05
6.82302263287553e-06
-2.73654174442852e-05
-2.77848168920298e-05
-5.36145985384239e-05
-3.44579984093999e-05
-1.41283777000381e-06
-6.03884663408422e-05
-1.03328461930797e-05
-3.62677898087387e-05
-2.4531470213776e-05
-1.42931807682218e-05
-4.92963883184552e-06
-6.72862373463322e-06
-2.58578099834188e-05
-7.22575150597785e-05
-3.30485583232434e-05
-1.90992795546565e-05
-5.93920447767158e-05
-1.2781313032231e-05
-7.03474224976467e-05
-2.75743806332426e-05
-1.95424577604634e-05
-3.03763571288318e-05
-4.94408725527034e-05
-4.34285800857409e-05
-2.0222634388669e-05
-4.29464211957707e-05
-2.18564090681509e-05
-3.60036093615214e-05
-3.63223990730894e-05
-2.65216293010836e-05
1.19058747357126e-05
-3.12430668005555e-05
-4.40723972870208e-05
-4.99636092519328e-05
-2.43540299534851e-05
-3.45336678730002e-05
-3.85768328906555e-05
-4.21187493319133e-05
-6.25324418616951e-05
-1.97440075692111e-05
-2.86062521245813e-05
-1.66799934203121e-05
-3.3422443320903e-05
1.72153683498201e-05
-2.09086018918092e-05
-1.93832629064754e-05
-2.802706753883e-05
-2.47165251318769e-05
-5.00308935934022e-06
-2.07626003022376e-05
-5.04728623378128e-05
-1.897768340211e-05
-3.56700290838762e-05
-2.26978697271167e-05
-2.68552538799074e-05
-4.2665040081682e-05
-1.57744869363348e-05
-4.40411466804737e-05
-2.8933088158771e-05
-6.35146574429114e-05
-4.32285981966749e-05
-2.84265333869866e-05
-6.04157177381086e-05
-3.13545369224893e-05
-3.17223859515408e-05
-3.86349842421736e-05
-1.53137441280809e-05
-3.93349845566666e-05
-3.56498753013564e-05
-3.24105679865843e-05
-4.57132242336037e-05
-5.34841119975416e-05
-2.10162363031628e-05
-1.39622321095687e-05
-2.25405805335744e-06
-6.85255362820013e-06
-3.65915305113552e-05
-3.00517835145079e-05
-5.65763593093817e-05
-3.12254108347179e-05
-5.38425099728012e-05
-6.03641603621409e-05
-2.48408470936924e-05
-4.52599699968458e-05
-2.70058160409973e-05
4.70917234852556e-06
-3.7133693326248e-06
-4.04154227505984e-05
-4.30288275406302e-05
-2.54404482989882e-05
-4.95912705938387e-05
-2.59270625459789e-05
-2.9237372622609e-05
-1.44778495184466e-05
-3.04623171159796e-05
-4.63254001998092e-05
-3.75084828867285e-05
-3.25491319601992e-05
-3.9962686133689e-05
-1.00027357224315e-05
-1.54107883203041e-05
-1.99309698569233e-05
-5.83044263295447e-05
-2.78023561910697e-05
-1.2070230635378e-05
-2.87428834416442e-05
-3.37384618428452e-05
-1.25345230810148e-05
-4.76360685475629e-05
-3.19914184728824e-05
-4.23628075954337e-05
-6.01402247708616e-05
-2.46111310990697e-06
-3.7639438253228e-05
-1.58074030392475e-05
-5.95004998113991e-06
-1.27933121863483e-05
-6.05715125951164e-06
-4.99165693241251e-05
-4.68323391752895e-05
-4.14594491300749e-05
-3.49061536483204e-05
-2.26087850598196e-05
-2.46329810148475e-05
-4.39361383202505e-05
-8.38277316130543e-06
-4.86726831037813e-05
-2.61549081931211e-05
-2.57080889921402e-05
-7.28499624383389e-06
-1.74929831986509e-05
-4.93704883023329e-05
-3.89367785164742e-05
-8.53806387180262e-06
-3.23639516946264e-05
-1.87709848190394e-05
-3.99259809994026e-05
-6.27372880552464e-05
-1.59307952536508e-05
-3.61533113057699e-05
-3.69312321453137e-05
-1.7713458293408e-05
-1.82195673606297e-05
-2.84127750183107e-05
2.3666852504666e-07
-1.18659639040279e-05
-2.39711149794744e-05
-1.6602101991408e-05
-2.42270897913555e-05
-1.57692606847263e-05
-1.00571069543216e-05
-4.33159096102542e-05
-1.01655244790422e-05
-1.64700205392581e-05
-1.92526579784116e-05
7.35790558752521e-06
-2.02190168461346e-05
-4.49176568549325e-05
-1.31265782048314e-05
-5.31136034609853e-05
-2.96914467833188e-05
-3.14750744491328e-05
-2.28214967820788e-05
-4.61055410256382e-05
-3.63961155810274e-05
-4.20177111187264e-05
-2.60574037129537e-05
-3.44856258443544e-05
-5.81064907512986e-05
-4.25980559042145e-05
-1.61440806127214e-05
-1.05190279658681e-05
-1.86832963278792e-05
-1.00992000082207e-05
-3.7307572231074e-05
-7.10431851363468e-06
-3.29956336354999e-05
-1.51854289336045e-05
-1.06734515877002e-05
-2.45698414231033e-05
-1.65876361297647e-05
-6.03989345329039e-06
-2.55821758833182e-05
-3.01190335149802e-05
-3.57924806012581e-05
-1.87404387516543e-05
-4.61740383870908e-05
-1.79379667231529e-05
-7.55503239064074e-06
-3.73009023543882e-05
-2.55291109577788e-05
-3.09724023088983e-05
-4.09726769823394e-05
-3.61680849277485e-05
-2.5425159535801e-05
-1.84812072046922e-05
-1.54003050206456e-05
-2.35328934402274e-05
-3.48119777337152e-05
-1.0006187546845e-05
-1.79887763058239e-05
-3.90778155402877e-05
-2.94073434811467e-05
-8.99865296700043e-06
-5.51088612451966e-05
-3.92112733120101e-05
-3.91646845738182e-05
-3.423800266639e-05
-2.70422412695136e-05
-2.3090752740616e-05
-1.51135396726076e-05
-4.73985842089654e-05
-2.50610035758311e-05
-1.7238361997553e-05
-1.12275099972947e-05
-2.175595221247e-05
-3.27106130526781e-05
-2.16395688277205e-05
-3.45649990982929e-05
-3.03627695648121e-05
-2.32913091058509e-05
-2.90926805445796e-05
-4.49142107419568e-05
-6.05074778563925e-06
-1.3432267067012e-05
-3.03857580424257e-05
-3.89266527250844e-05
-4.56804746988866e-05
-2.12069337633666e-05
-3.04125280453255e-05
-3.13153881215285e-05
-3.5959555918462e-05
-8.83996672492399e-06
-2.83587713521207e-05
-2.69108551584417e-05
-2.23052313881833e-05
-2.24388474011253e-05
-1.78123370224049e-05
-1.01676679488135e-06
-2.6955772704829e-05
-4.50950869094093e-05
-4.35891200210513e-05
-2.39987606819153e-05
-2.78570265802884e-05
-1.07252341299798e-05
-4.46724857042706e-05
-3.95898414503553e-05
-5.30067888565425e-05
-4.8869939921757e-05
-3.38233844398055e-05
-4.13649368880035e-05
-1.6922958738732e-06
-4.04840086595607e-05
-2.69644635351008e-05
3.02618336758071e-05
-2.77695776819033e-05
-2.77598295365688e-05
-9.37292605761082e-06
-3.70483006842723e-05
-4.17798297926064e-05
-5.44535086220333e-05
-2.4768303934794e-05
