# Supplementary material for: Research on computational propagation and identification of mine microseismic signals based on deep learning
Source: PLoS One. 2025 Oct 22;20(10):e0334641. doi: 10.1371/journal.pone.0334641 (PMC12543183; doi:10.1371/journal.pone.0334641)
Supplement: S6 Data — (ZIP) [file pone.0334641.s006.zip › 000100900000202.xlsx_0.txt_24.txt.txt]

-4.90365417924347e-05
-2.52175128997562e-05
-4.54956075353359e-05
-5.34040543330543e-06
1.22467700014272e-05
-3.25537306702695e-05
-1.72296692929267e-05
-2.67086573345229e-05
-1.73602911365289e-05
-2.73769074674081e-05
-3.14843273115241e-05
-3.83278151409204e-05
-1.46811022166092e-05
-8.50941676044906e-06
-3.33714755101314e-05
-2.01966206344127e-05
-3.67798359409366e-05
-1.71419337611149e-05
-2.05241807916756e-06
-4.13651306381282e-05
8.16296708429138e-06
-1.72046108102933e-05
-2.21195172654393e-05
-5.14061119417106e-05
-2.48649445098627e-05
-4.61168326875881e-05
-1.96628605905223e-05
-2.97339589924554e-05
-5.58608619743716e-05
-4.35948757702102e-05
-1.59951925025053e-05
-2.9633762932724e-05
-4.7733930494864e-05
-1.42474153978812e-05
-3.0236325312324e-05
-2.33578086844861e-05
-2.74935263501746e-06
-1.98026687942747e-05
-2.62151863027784e-05
-2.58576292643062e-05
-6.26974178013835e-05
-3.4531746545382e-05
-5.83896658537634e-05
-1.06336762140028e-05
-3.95483222418225e-05
-1.54883377488968e-05
-2.54425615164611e-05
-1.24328107778363e-05
-1.3520359272479e-05
-2.26706874800439e-05
2.54642536330035e-07
-2.72389705987442e-05
-2.44706459426033e-05
-4.19130911254555e-05
-1.48489074819537e-05
-2.37368050240669e-05
-9.48076837960837e-06
-3.37146387626742e-05
-2.28604670409902e-05
-1.49703053716571e-06
-2.45592397738902e-05
4.17685312996593e-06
-1.98852668595278e-05
-1.38897242090651e-05
-1.19089898686501e-05
-5.34971681170114e-05
-2.51116435748265e-06
-4.13644240157676e-05
-1.69302557150369e-05
-3.77378070439707e-05
-2.70458605363021e-05
-1.2455425025573e-05
-1.06783171002739e-06
-2.2224181792377e-05
-3.83637796600708e-05
-6.49831222433146e-06
-1.59287348859672e-05
-2.1049626876543e-05
-2.90727614399754e-05
-2.88585884423146e-05
-2.15974494664223e-05
-3.51824654179701e-05
-2.15460632575831e-05
-3.05860583348118e-05
-1.38201538078541e-06
-3.17663628702833e-05
-8.03776628341003e-05
-3.30623570496172e-05
3.03311060474812e-06
-1.81796365039028e-05
-1.54992727286485e-05
-5.29081232244493e-05
-2.94173159863983e-05
-1.23889608508904e-05
-2.91387243528323e-05
-3.57060801227466e-05
-1.99666893122785e-05
-6.22086072232285e-06
-1.72992375335213e-05
-2.27912019795423e-05
-5.46564508757248e-05
-3.2831943387329e-05
-5.65089176068805e-06
-3.13838038854451e-05
-2.85576482791276e-05
-3.06623655988053e-05
-6.53735097677035e-05
-6.56411766274316e-05
-3.28602411986317e-05
-2.52930084411853e-05
-2.78882974872789e-05
-3.89668300595023e-05
-3.094074207449e-05
-3.05188989760442e-05
-5.10779188024616e-05
-5.99906854100824e-06
-1.7106125441036e-05
-3.3130053969919e-05
-3.7188108394133e-05
-3.88358067289694e-05
-3.84942221877243e-05
-3.10412039179309e-05
-1.31832215477821e-05
-5.00498191566029e-05
-4.13065147582023e-05
-3.70738345338937e-05
-3.96970496004934e-05
-5.49302505102441e-05
-2.6031465137141e-05
-3.08788368441462e-05
-3.16759778608077e-05
-4.57336031788812e-05
-1.13395446997749e-05
-3.97370849946429e-05
-2.29492752796014e-05
-6.58828198639362e-06
-3.42883343995536e-05
-1.11556641957944e-05
-3.23864161148052e-05
-3.4003756719449e-05
-3.52279197144957e-05
-3.7576707032584e-05
-3.5021335038298e-05
-6.18868277493508e-06
-3.20341610750177e-05
-4.68732640770168e-05
-4.88509211786736e-05
-2.48711011441616e-05
9.55793210812575e-06
-2.80565469208047e-05
-5.32272798606594e-05
-3.71928923253523e-05
-2.53198161857786e-05
-4.70310691088922e-05
-1.94789661520497e-05
-3.58569764702663e-05
-2.80758690580779e-05
-3.73907819188941e-05
-3.21532664948002e-06
-1.20231609564947e-05
-4.01659681430664e-05
-2.01098390246647e-05
-2.85847730124678e-06
-1.69301381144423e-05
-4.28997075821195e-05
-3.36000476548667e-06
-4.23978823317807e-05
-6.41515327944679e-06
-2.03334664149456e-05
-4.16210361793184e-05
-3.12714877015984e-05
1.09397253507456e-05
-9.1942166125327e-06
-3.81777994444653e-05
-3.74312466018085e-05
-2.61346085209781e-05
-2.68178368076978e-05
-1.81848384248296e-05
-5.28357886990383e-05
-3.98076262330204e-05
2.38275587304719e-06
-6.7123203920898e-05
-3.23838863785434e-05
-2.43797384271365e-05
-1.51364388961271e-05
-4.57300906365225e-05
-1.60678354268649e-05
-2.50780800216128e-05
-4.76927880489435e-05
2.99212288246372e-06
-7.62226861264673e-06
-3.8557930342968e-06
-5.12251297318273e-05
-4.07845641660812e-05
8.2416047419551e-06
-1.90415305190387e-05
-4.33283419981433e-05
-2.41939943346052e-05
-3.4428675009749e-05
-2.34838500328378e-05
-2.29319800251288e-05
-3.98792388083336e-05
-3.64692591895349e-05
-2.54840333718069e-05
-2.54670669589602e-05
-3.71695221817431e-05
-3.18193594324275e-05
-2.04647528343274e-05
-3.91102446738312e-05
-2.87074377623785e-05
-2.13254135419735e-05
-2.79308814915454e-05
-2.85022812330938e-05
-4.18034486073063e-05
-5.52953649020672e-06
-2.88769421520682e-05
-3.59167058297942e-05
-3.96350214391141e-05
-3.30750384204031e-05
-1.79219363361275e-05
-1.13530435678224e-05
-2.97765246894496e-05
-4.2915491783019e-05
-3.31858806580855e-05
-3.30396981741034e-05
-3.49325788724129e-05
-3.35837059024023e-05
-4.08662105219596e-05
-3.7834045969523e-05
-3.23235619260839e-05
-2.41316860230308e-06
-4.06668781988236e-05
-1.49050308264935e-05
-7.26708455953281e-05
-4.0858767753287e-05
-1.36913154261499e-05
-3.08425461600592e-05
-2.16890526555332e-05
-1.16102061286376e-05
-1.36387222835785e-05
-3.781799826148e-05
-5.50346054163767e-05
-1.67769596111238e-05
-1.01639538209039e-05
-6.47806338507426e-06
-4.47128378734208e-06
-2.26925849674111e-05
-5.30995222435664e-05
-2.95498991845532e-05
-1.00044155744979e-05
-3.06198020679051e-06
-2.3447636471862e-06
-3.84529466757365e-05
-4.15556611586757e-05
-2.6819620382145e-05
-3.22680879656039e-05
-2.0857795269934e-05
-2.04151086406511e-05
-2.36318412379856e-05
-1.76725877227339e-05
-3.68111223906515e-05
-4.26973987562537e-05
-8.84395092527794e-06
-2.57894272985116e-05
-4.52826044543348e-05
-4.84807705616501e-05
-1.98896762806973e-05
-5.18430536348522e-05
-1.53742739032173e-05
-1.969374450842e-05
-5.1231107384179e-05
-1.94763948032267e-05
-5.6267724368416e-05
-5.10728231500478e-05
-8.73892273588329e-06
-3.69378011319878e-05
-3.56358717353663e-05
-3.04735900423507e-05
7.76178104833332e-07
-2.85978414897398e-05
-5.17254159125284e-05
1.11001288091122e-06
-2.45936341367531e-05
-2.85177177626977e-05
-1.88672417111793e-05
-2.8985829484184e-05
-2.92307482570654e-05
-4.9635309748541e-06
-5.32367072488683e-05
-4.1004091239399e-05
-4.39782388237517e-05
-2.00468580653604e-05
-2.44845098234135e-05
-1.64096839778623e-05
-3.25360873760633e-05
-3.76616541173886e-05
-5.20779101365865e-05
-2.29401203803922e-05
-2.59898951239675e-05
-1.78223567829667e-05
-4.34660908056199e-05
-3.10481155823331e-05
-4.74167630190084e-06
-4.58493563299329e-05
-2.80590964416377e-05
-1.19951764856023e-05
-3.43604958174748e-05
-2.15207538483267e-05
-2.16652628184746e-05
-3.5164373189317e-05
-1.78052952273824e-05
-3.56942421194191e-05
-3.35390006209371e-05
-2.44177331494085e-05
-2.46941877307513e-05
-3.5697401315531e-05
-3.5172897713281e-05
-4.24430164023174e-05
-3.52704183308946e-05
-4.26707209002996e-05
-3.17434961475384e-05
-2.39210183170011e-05
-2.65472244022869e-05
-3.88071179689971e-06
-2.31785206138029e-05
-1.08621184909684e-05
-5.16753662291308e-05
-4.60273272617748e-05
-2.56496722239348e-05
-2.21304274984748e-05
-1.31514583216019e-06
-5.16807778117169e-05
-2.29842856649961e-05
-1.06783774139606e-05
-1.268558065521e-05
-2.64769501646838e-05
-4.22433456962624e-05
-2.3662340333711e-05
-2.87112843202891e-05
-3.75731862665284e-05
-2.69614036653484e-05
-4.19211305664504e-05
-4.96898607132096e-05
-3.81310974134014e-05
-3.18660645050418e-05
-4.81786109657211e-05
-6.75440321481561e-06
-3.63072064311378e-05
-5.11459428128725e-05
-1.18890896629044e-05
-2.85996695314082e-05
-4.5193666206467e-05
-3.73790048058979e-05
-3.89380685438977e-05
-2.31849007062321e-05
4.12682206510849e-06
-3.61674524938297e-05
-2.00340060382169e-05
-4.42788810406093e-05
-5.23303463358034e-05
-1.6733421520834e-05
-2.55005578297262e-05
-4.87073799258091e-05
-4.11765881160295e-05
-1.42599420787411e-06
-2.6860937293735e-05
-2.79230398224321e-05
-3.66127731153793e-06
-2.79972678557514e-05
-1.24224520486932e-05
-1.3305386891848e-05
-1.15778204118393e-05
-1.42380820659275e-06
-6.84289373754221e-05
-5.18486022248743e-06
-1.99832328711814e-05
-1.86413068652273e-05
-2.94629736025304e-05
-2.80362521475375e-05
-5.0989137018082e-05
-1.80577866093711e-05
-2.19081978807801e-05
-2.28331924934975e-05
-2.79018117465982e-05
-3.88237294702567e-05
-1.60233928838049e-05
-3.90222758133272e-05
-2.26432883996762e-05
-2.08398683092745e-05
-3.76225215536842e-05
-1.72174460656411e-05
-1.10441848948683e-05
-1.51618702156745e-05
-4.03536269569902e-05
-3.50761408550447e-05
-1.92465443899602e-05
-4.47733291480384e-05
-7.6012169005014e-05
-5.50893564266339e-06
-4.1685243374105e-07
-2.4314174682313e-05
-2.82624595932173e-05
-3.03488889506903e-05
-5.05933378619101e-05
-3.4757824653106e-05
-2.98327168989213e-06
-2.41460981164723e-05
-2.1264019596371e-05
-4.53817743414787e-05
-1.96824312313607e-05
-3.11654283686779e-05
-1.43649073519983e-05
-3.37751716028361e-05
-8.22874636219089e-06
1.80164957428113e-05
-3.81602234491021e-05
-1.39166023791536e-05
1.18201134609097e-06
-2.25777243532708e-06
-2.19244222854316e-05
-2.08349093695382e-05
-4.06502566041993e-06
-1.70427224857649e-05
-5.38941504867842e-05
-5.10057915387834e-05
-3.23468154562095e-05
-2.96223316888037e-05
-3.67886163533258e-05
-3.41057355958912e-05
-1.79723274246693e-05
-6.16252200038483e-05
-1.71235559594065e-05
-1.31955535330913e-05
-2.95772400024992e-05
-3.68150092387861e-05
-3.98562185095187e-05
-3.56399745341617e-05
-2.41602938304913e-05
-4.19023090498269e-05
-8.42680555844808e-06
-1.49838438971326e-05
-3.50059837738884e-05
-1.30503150203354e-05
-5.56663571995166e-05
-4.56553342427602e-05
-2.41156157522576e-05
-4.02991583257861e-05
-1.76746672811074e-05
-3.28937001299559e-05
-2.77944270396421e-05
-1.7022830792968e-05
-2.62493818930041e-05
-5.94287003248e-05
-4.65943711914227e-05
-5.60610285590428e-05
1.2558829040019e-06
-3.29556517902762e-05
-4.57053864089794e-05
-2.14307466220311e-05
-2.99910017696009e-05
-1.96080207820318e-05
-4.65058887686974e-05
-4.21742072783593e-05
-2.48700591235256e-05
-2.71339203486831e-05
-1.29834469608288e-05
-1.55968120252891e-06
-6.91041025274748e-05
-3.34233126599651e-05
-4.07871516976321e-05
-4.26388374178656e-05
-1.58395098290758e-05
-6.12070408058543e-05
-2.81933274281318e-05
-2.66710451823514e-05
-2.15465707908241e-05
-5.54950730611442e-05
-2.12968648373416e-05
-2.59945138792723e-05
-2.07144613950057e-05
-5.8346141295001e-06
-2.23466867541735e-05
-2.3022781167127e-05
-2.37742513018621e-05
-2.28777523051766e-05
-5.50938395926687e-05
-4.25989331222152e-05
-4.76764139048868e-05
-5.61736785601945e-06
-2.56520545644038e-05
-2.25165753240692e-05
-2.2478327352718e-05
-2.93201720145769e-05
-5.24867026550576e-05
-2.51867060111699e-05
-3.11478510211431e-05
-4.6085316558453e-05
-4.04828422463961e-05
6.96055136478716e-06
-3.68166866993531e-06
-5.30892284388092e-05
-1.49259554431915e-05
-5.20294246621777e-05
-2.0616773488077e-05
-3.94358979403311e-05
-3.96631000438335e-05
-1.23715011411207e-05
-1.57372032982122e-05
-4.37234209406438e-05
-3.69564662263096e-05
-2.72584754492458e-05
-7.83020081752537e-06
-2.70118832119502e-05
-3.89798144274739e-05
-1.07930697583354e-05
-4.12251041595345e-05
-4.2632371961874e-05
-1.75729528960129e-05
-1.09227462994427e-05
-2.60557153443439e-05
-2.38589854826314e-05
-1.89870440205989e-05
-1.55041597303242e-05
-4.88460135545459e-05
-5.04840007634763e-05
-1.46594525234951e-05
-3.35162647657997e-05
-5.29368623103876e-05
-1.66366718141967e-05
-1.21554374112298e-05
-8.49238182591193e-06
-2.7171452573538e-05
-1.60011623051475e-05
7.25206771369918e-06
-4.46012315666728e-05
-8.02812024688545e-06
-5.15001929250318e-05
-6.93223968503768e-05
-4.22253045195401e-05
-2.30439623984426e-05
-3.09673342943946e-06
-7.41388696331548e-06
-2.69203281324989e-05
-5.68417318877679e-05
-1.19878767336442e-05
-3.76167345125983e-05
-2.08157411831872e-05
-3.05900951741663e-05
-1.64202607473073e-05
-3.71598587266894e-05
-2.30409226503351e-05
-1.40495061610534e-05
-3.10791606769812e-05
-4.24945016864542e-05
-3.52228341092276e-05
-6.13032836778574e-05
-3.42796575848382e-05
-1.14449796672822e-05
-4.41877523148957e-05
-3.24861598187041e-05
-3.18235630944954e-05
-2.66715179723889e-05
-4.10580076065653e-05
-2.64838069977262e-05
-2.87729829570495e-05
-7.42216134591502e-06
-2.06547815179756e-05
-3.04693818548757e-05
-4.22552725376784e-05
-4.22335062280146e-05
6.1307808023112e-06
-3.48916410313225e-05
-1.30094354752666e-05
-9.70819595869534e-06
-4.53512901255471e-05
-4.73080017544448e-05
-2.50013451693253e-05
-9.12690619234092e-06
-1.61929656459137e-05
-4.54695767296145e-05
-5.41045491889366e-05
-6.58549038885903e-05
-1.69472016616527e-05
-2.56564573904725e-05
-2.36494014699234e-05
-5.12005774022249e-05
-1.61941485565047e-05
-3.08115019476357e-05
-2.47209789250142e-05
-1.33094722139316e-05
-1.66732582171063e-05
-2.80221074663933e-05
-5.66962375234814e-05
-2.34770037604844e-05
-5.08612856960719e-05
-2.70726799557056e-05
-3.87952399883893e-05
-2.6128088673463e-05
-5.54937979614696e-05
-3.34248541817986e-05
-2.89842316616553e-05
-4.30985536884714e-05
-3.02676540794008e-05
-1.96252514291483e-05
-3.94972330808072e-06
-2.23967649461556e-05
-2.79736288026595e-05
-3.90989966339669e-05
-4.02546939192906e-05
-3.57770515023354e-05
-3.51479780777639e-05
-2.41359739062951e-05
-3.81841089233755e-05
-1.48909558998528e-05
-4.30877293473858e-05
1.24792229242147e-05
-1.63704292721567e-05
-3.38335522549328e-05
-4.93104018815687e-06
-1.19121867968128e-05
-9.61709391217022e-06
1.27083770483203e-07
-5.02841951040988e-06
-4.05393671796203e-05
-1.24171871705685e-05
-2.08068851774792e-05
-2.1070656778969e-05
-5.14863504077078e-05
-4.15625168573709e-05
-5.79196139510858e-05
-1.72015475100562e-05
2.46018272171978e-06
-5.65253807272848e-05
3.91293949609922e-06
-1.97486803979579e-05
-2.73027041049684e-05
-3.37190070370419e-05
-1.6528340032445e-05
-3.44025972116246e-05
-1.27855530904428e-05
-2.01167968802578e-05
-2.15764892283227e-05
-3.05142179892404e-05
-2.0655691508047e-05
-1.40465113854377e-05
-4.2544486195067e-05
-4.19859549918414e-05
-6.6822489464169e-05
-1.69213277535704e-05
-2.15080332113119e-05
-5.61824942981231e-05
-1.04065080890523e-05
-8.32939367552695e-06
-4.70327555811665e-05
-2.88947527192643e-05
-3.48649043512956e-05
-2.23650385759274e-05
-3.1517263648266e-05
-3.8774525294376e-05
6.24901795294668e-07
-2.9007632019826e-05
-4.75974054870515e-05
-1.90020180396203e-05
7.12677401090335e-06
-5.68051320415713e-05
-3.10356569532437e-06
-3.81455885491407e-05
-7.99474426142683e-07
-3.5519177553137e-05
-4.18996043105252e-05
-3.03291340770162e-05
-2.0558887429023e-05
-2.50460993666441e-05
-5.14205286792055e-06
-1.1010878167354e-05
-2.29967765410306e-05
-1.5270328758569e-05
-2.18778958784864e-05
-2.45172541237e-05
-1.00742289663653e-05
-1.98737964881675e-05
-2.42219677235168e-05
-2.32307162140594e-05
-5.52430294741299e-05
-1.35218590659488e-05
-5.74684253881674e-06
-1.08576561563647e-05
-6.467589629941e-05
-1.45631279318673e-05
-1.41657822440488e-05
-3.86397870863578e-05
-4.27093667439896e-05
-1.13583337326634e-05
-3.04042431362625e-05
-4.85472854966557e-05
-2.58515525500949e-05
-3.68127280737963e-05
-4.42298432663099e-05
-3.03697304723189e-05
-1.79402183497234e-05
-3.88641812033952e-05
-4.75420705396727e-06
-2.49891163120426e-05
-1.85208671065321e-05
-3.76762177240903e-05
-3.54350648277489e-05
-2.45686644318565e-05
-2.50083849197368e-05
-3.15837339428942e-05
-3.38820054747806e-05
-1.9211197960278e-05
-4.22428855342611e-05
7.09336076625127e-07
-2.1567129721867e-05
-3.1697335755359e-05
-4.41375328404082e-06
-5.2171204263785e-05
-4.26742512926277e-05
-7.28943919649898e-06
-2.89841617576651e-06
-3.9432758506975e-05
-3.23487363367582e-05
-3.49977168688833e-05
-5.20766379122965e-06
-1.74756723559517e-05
-2.36500993837544e-05
-2.15508798060009e-05
-3.23028322927626e-05
-3.13530539141913e-05
-1.90243060180976e-05
-6.5083669430608e-06
-3.69404683306887e-05
-1.97043401001144e-05
-3.37003889161003e-05
-3.29866076133163e-05
-2.43953746380083e-05
-4.9795320393948e-05
1.12269207538861e-05
-3.686236174642e-05
-2.82370196530268e-05
-1.83199494959003e-05
-4.68320987040481e-05
-2.34032354099459e-05
-1.40579853282237e-05
-4.65946655611478e-05
-2.78271508279155e-05
-5.87039270125641e-05
-4.02753345420664e-05
-1.07998871147095e-05
-1.23689559171127e-05
-3.32518132377736e-05
-4.3644389357795e-05
-1.74967475567999e-05
-3.90291167847033e-05
-9.28925781926978e-06
-3.09034760654105e-05
-1.1590895193686e-05
-5.54170483713443e-05
-3.70666438782684e-05
-1.96394392544577e-05
7.44593856674466e-06
-5.12519756226135e-05
-1.90333393454705e-05
-2.15211369601934e-05
-1.13605677803025e-05
-6.31197493262897e-05
-2.35849714278674e-05
-7.34797196118616e-05
-2.56497198340579e-05
-4.40031804980729e-05
-2.97825496044538e-05
-4.52024666238838e-05
-2.87712908414296e-05
-1.05787269549538e-05
-4.02767337798379e-05
-1.62132420780725e-05
-1.26426221914337e-05
6.0080557596948e-06
-6.48241254750519e-05
-2.61114395999067e-05
-4.3343424850936e-05
-3.65930797858503e-05
-4.05973345268679e-05
-4.17093640711977e-05
-4.7062440453851e-05
8.46187895438887e-06
5.3017267847574e-06
-1.23278803390047e-05
-3.76858590213748e-05
-4.24575416666031e-05
-5.48451560177965e-05
-2.75568947939936e-05
-3.40849670430126e-05
-4.34956185813706e-05
-1.04371273853709e-05
-7.54238565691629e-06
-3.50851557968989e-05
-1.71541483352663e-05
-6.22722323471981e-05
-3.63869210207945e-05
-6.55732470601151e-05
-2.87517830314443e-05
-7.71637371334647e-06
-2.89680460692234e-05
-3.81824832677473e-05
-3.03675920206939e-05
-2.20290307012903e-05
-3.38208110020639e-05
-2.03255825481612e-05
-3.70114990957764e-05
-8.17640963076547e-06
-3.91714835946999e-05
-2.16140187060865e-05
-3.28235112034972e-05
-5.4287240273629e-05
-3.86382201393432e-05
-2.31272710284565e-05
-2.72102212530764e-05
-3.00540468936174e-05
-4.63428121213458e-05
-3.79299807384068e-05
-5.31842745726904e-05
-1.37245718832451e-05
-2.43687357120341e-05
-2.10538404895243e-05
-2.08936375408929e-05
-3.21001947653421e-05
-5.63524660398785e-05
-2.41345135331423e-05
-1.51503083670806e-05
-4.17598698519671e-05
-2.54242972987457e-05
-3.17171570219522e-05
-4.12599769771549e-05
-4.38564424456442e-05
-3.3199303509981e-05
-2.18951567044693e-05
-6.26415998629133e-06
-1.82696807020887e-05
-1.79207635765176e-05
-4.29956736890609e-05
-2.53668312709349e-05
-3.43285034691548e-05
-1.0453094948818e-05
-2.31207657122464e-05
-3.31893067907149e-05
-1.57307972126958e-05
-5.44205895305363e-05
-2.71477815154989e-05
-1.32678206521098e-05
-4.20046979717144e-05
-3.86715311589918e-05
-4.82239742174894e-06
-1.77540696141665e-05
-1.95176151663565e-05
-6.12712343330253e-05
-2.88575612712171e-05
-3.48486208684309e-05
-2.9286603002732e-05
-3.90644270762191e-06
-4.90860558676163e-05
-3.85039642430744e-05
-6.19176595618912e-05
-9.81209715781668e-06
-1.89103628775295e-05
-3.90266185531359e-05
-4.29336039770806e-05
-5.01900968037555e-05
-5.14174797470543e-05
-1.66380544086754e-05
-1.90990146958363e-05
-1.61763674929676e-05
-1.86609302323716e-05
-4.25847403603919e-05
-2.74647061462474e-05
-8.21272414276471e-08
-2.2464624850404e-05
-5.32567408497255e-05
-3.63450768063913e-05
-4.46300893486942e-05
-1.61892862893279e-05
-1.35234573646958e-05
-3.44726533891897e-05
-1.98890688062568e-05
-1.10959765626291e-05
-2.92885211373245e-05
-1.8402435134993e-05
-2.82725808919746e-05
-1.1172323649058e-05
-2.9985082244301e-06
-2.40719624277183e-05
-4.82973429151296e-05
-2.19946297147133e-05
-7.74515220014235e-06
-1.69800668731258e-05
-4.66758929256673e-05
-2.15348967097226e-05
-1.92652276785097e-05
-4.47666650459997e-05
-1.0825859490356e-05
-3.27554978977938e-05
-1.3103519173246e-05
-3.52911642066247e-05
-2.65020045675946e-05
-3.94099117672856e-05
-2.72235730227015e-05
-2.88969266390049e-05
-4.77262597801659e-05
-2.66414859832271e-05
-1.79014320720002e-05
-3.3622496245989e-05
-2.80521055690481e-05
-3.66572540017895e-05
-5.46249462738945e-05
-6.16475594578232e-05
-2.99096972899779e-05
-5.27036465469823e-05
-1.95718691317153e-05
-1.95617353718291e-05
-3.39439431152627e-05
-3.17199880294563e-05
1.02203746569034e-05
-5.72939471615497e-05
-2.29215730028542e-05
-3.10850683572594e-05
-1.17978083682099e-05
-4.32431116884959e-05
-4.50389048976313e-05
-3.76840802805245e-05
-3.83569896066036e-05
-1.4822107657376e-05
-3.95846781198901e-05
-2.29599694864053e-05
-5.38436858529976e-06
-3.01449646652513e-05
-3.28649391474534e-05
-5.57971207574331e-05
-2.41791848937345e-05
-2.01055949675696e-05
-3.60289087266331e-05
-4.05477503508784e-06
-2.13883627857831e-05
-6.08276366164376e-06
-3.54717367910152e-05
-2.56519510737524e-05
-3.19931401370594e-05
-3.02536155124757e-05
-1.51682734510742e-06
-4.54315149286342e-05
-1.65491038693247e-05
-3.47186920824891e-05
1.22978272232375e-05
-2.95270995602491e-05
-1.46806811584598e-05
-3.71760745625637e-05
-5.59357599032085e-05
-1.75231185442886e-05
-5.3115929107735e-05
-4.65821882030369e-05
-1.95040783475678e-05
-3.720897517935e-05
-3.27847916623222e-05
-1.81190735626544e-05
-3.08123942459266e-05
-5.4719496233868e-05
-2.29837596775789e-05
-5.71919382321861e-05
-2.66286070280017e-05
-1.51467932499459e-05
-5.46426058288199e-05
-3.9549069682268e-05
-1.52902053382397e-05
5.59363673963895e-06
-3.19832544441613e-05
-3.44334700940864e-05
-5.51339719665674e-05
-1.6822974345974e-05
-2.80734263460817e-05
-3.77978742315583e-06
-4.40106672285092e-05
-1.34234938809247e-05
-3.18904819860163e-05
-8.91427588143443e-08
-4.61692123551542e-05
-3.52079501176707e-05
-4.80383981294328e-05
-2.80171490468814e-05
-3.74006575771485e-05
-7.47389013765578e-06
-4.87043363558248e-05
-4.07406291029021e-05
-2.97529864020606e-05
-3.25411420490377e-05
-4.02817822558521e-05
-2.05611818444889e-05
-2.51805558469997e-05
-2.10638989140849e-05
-3.08084105528397e-05
-5.10665707245277e-05
-2.71552998053886e-05
-4.02340103218658e-05
-3.71509728386289e-05
-4.36066547394024e-05
-3.70021638200251e-05
-2.6888871027852e-05
3.80765385316543e-06
-5.06679817093313e-05
-5.93190602511156e-05
-1.20656598614093e-05
1.27578498108863e-07
-3.71667453559796e-05
-2.39651143150809e-05
-4.59567486261483e-05
-1.2289447317632e-05
-5.49384202316357e-05
3.58449104258009e-06
-1.34330322502529e-05
-1.2917708044375e-05
-5.05016129833477e-05
-4.75688160439699e-06
-2.29593342398046e-05
-4.37354508646584e-05
-3.92936576772125e-05
3.47854517226627e-07
-3.34145989003654e-05
-2.22943370621051e-05
-2.45547656318623e-05
-5.99672973619739e-05
-3.6666295956768e-05
-2.40845518014973e-05
-4.09117416921701e-05
-2.17935431444582e-05
-5.68173504864005e-05
-4.40629345285464e-05
-4.85438024017332e-05
-5.71257636763366e-05
-4.18142834146033e-05
-2.17401396593636e-05
-8.54467967160045e-06
-4.76453513073725e-05
-3.07131798204415e-05
-3.38009015677988e-05
-5.56192221748598e-05
-3.08116172020776e-05
-4.26697096552784e-05
-3.20303150872955e-06
-3.19967851562089e-05
-4.06769757653762e-05
-2.43476039100213e-05
-3.68354429285072e-05
-1.66722493582028e-05
-2.32423388350518e-05
-1.01742709615974e-05
-1.97322330998953e-05
-4.40239741606024e-05
-4.45293746545244e-05
-4.51195572700319e-05
-3.58420671160426e-05
-7.28566943869716e-05
-4.17375974435675e-05
-6.35294304360406e-06
-1.52617189640449e-05
-3.92000911748129e-05
-4.21022321769862e-05
-2.10914186722556e-05
-3.90181784326365e-05
-2.64013188166673e-05
-2.32636599556431e-05
-1.40818159201729e-05
-2.95096563341704e-05
-3.68462045037492e-05
-5.13387806551219e-05
-2.74072960776507e-05
-2.77665026929347e-05
-4.50624592341442e-05
-2.64752894410549e-05
-1.09941711712437e-06
-8.23449193585692e-06
-3.68717633841916e-05
-4.97113808921095e-05
5.49803485521026e-06
-3.33059701659595e-05
-3.10754618358938e-05
-3.4680178905493e-06
-5.01067752521158e-05
-2.45204913228724e-05
-6.14703740360095e-06
-3.5031130320951e-05
-5.39923419624283e-05
-1.06742179253397e-05
-3.0027722142128e-05
-3.81705157121811e-05
-2.35045746141859e-05
-7.80060780812091e-06
-5.55962276865186e-05
-4.19053818295692e-05
-1.8957143447987e-05
-5.92072430715622e-05
-2.06782727908734e-05
-2.85772061573996e-05
-3.42651129741762e-05
-2.81308314213894e-05
-4.27522888100081e-06
-9.03231839588495e-06
-2.5761185481446e-05
-2.96338078633246e-05
-3.08530274369463e-05
-9.65663639443864e-06
-3.706381484068e-05
-3.29872754169364e-05
-2.95349100158072e-05
-2.48622574949347e-05
-2.40172779734834e-05
-2.71429417397339e-05
-1.99349622382738e-05
8.7947874763845e-06
-5.79684356700576e-05
-1.84265101189531e-05
-4.77494153030198e-05
-2.81002677843357e-05
-2.34053453707928e-05
-1.99074047084877e-06
-2.99924074220954e-05
-4.03376243424625e-05
-4.8114968990674e-05
-3.40979838854473e-05
-2.13198849386684e-05
-3.07659801315446e-06
-5.66880398337819e-05
-1.98521001168709e-05
-9.06086608846519e-06
-2.6600172269448e-05
-3.19981967238979e-05
-4.16736444495963e-05
-1.82295740940287e-05
-2.67988049947508e-05
-2.82931139792226e-05
-1.31146408792764e-05
-3.6318893526333e-05
-3.27709542825414e-05
-4.91968282927077e-05
-3.37541179697983e-05
-4.26079702132249e-05
-2.44110560925475e-05
-5.83468625856469e-05
-5.9791308333865e-05
-3.97263631062501e-05
-2.57134383991816e-05
-1.78186870272702e-05
-2.45072796073201e-05
-3.85165013121833e-05
-5.83258646940078e-05
-4.69344385620718e-05
-2.24937909799218e-05
1.67753963036172e-05
-2.75281331738491e-05
-2.64389213814883e-05
-4.43071879328395e-06
-1.86426969338928e-05
-7.01860635302072e-06
-1.79281740827851e-05
-1.25112439841735e-05
-1.71506593390313e-05
-2.58507119524494e-05
-4.96124557064816e-05
1.24938248586024e-06
-1.00767757060153e-05
-6.54003187971193e-05
-4.43497524199051e-05
-5.05772982788869e-05
-3.67881401659611e-05
-2.68608161776674e-05
-4.10424529910995e-05
-1.36726562655549e-05
-5.21666074680618e-05
-1.09545401103336e-05
-6.77866514504661e-05
-4.96849771093516e-05
-5.35517026173715e-05
-2.01482486317481e-05
-2.62707789750105e-05
-3.79890733926596e-05
-1.38967319964686e-05
-1.96546061856216e-05
-3.73990903668168e-05
-3.82014688618863e-05
-3.05096364271289e-05
-3.19906683618241e-05
-3.14183510547439e-05
-6.20754032848335e-05
-7.57620055608732e-06
-5.25509467359072e-05
-3.24080969843334e-05
-1.8633332486395e-05
-9.77433676434469e-06
-4.72113405290665e-06
-3.46227573017121e-05
-8.10955686015444e-06
-2.8330257015031e-05
-3.75798880238118e-05
-1.12939993747148e-05
-2.46146802768098e-05
-2.92676070079687e-05
-2.29354900560571e-05
-3.64676943467963e-05
-3.41373384040241e-05
-2.59946127110947e-05
-3.42155385024508e-05
-1.632545389138e-05
-3.43588870006e-05
-1.30151096953186e-05
-2.43372055968491e-06
-3.62707608852702e-05
-2.45756876573624e-05
-2.24473883134699e-05
-1.22902239768357e-05
-4.78599080096771e-05
-3.03356685249162e-05
-3.10528888751764e-05
-1.1886523053842e-05
-2.47220944269903e-05
-4.79504674458009e-05
-2.35033814202058e-05
-2.64665220834882e-05
-6.45945937023401e-05
-2.69133390548886e-05
-3.47978410884825e-05
-4.48699466669833e-05
-4.52131709334079e-05
-3.26920102337138e-05
1.58091176224296e-06
-6.75579519084792e-06
-7.00449350531778e-05
-2.33892599429329e-05
-3.65554059893171e-05
-3.09935521914388e-05
-3.97604870551256e-05
-2.39232576414056e-05
-3.2147741556789e-05
-3.9511403270069e-05
-4.30174906600179e-05
-1.72876224016491e-05
-3.3875999275467e-05
-2.92219477154487e-05
-1.81262449219544e-05
-4.88414288769989e-05
-4.2878695010861e-05
-3.2374357271867e-05
-3.00379923822057e-05
-1.931811423582e-05
-2.17206538744652e-07
-2.97811248875499e-05
-4.80305391871097e-05
-3.20614003509335e-05
-4.48645953352803e-05
-1.10395522674688e-05
-2.38579257927227e-05
-5.02463305575274e-05
-3.76670075309018e-05
-5.93988549201301e-05
-2.92540906171815e-05
2.10426797158414e-05
-4.24749749653661e-05
-2.16619004030338e-05
-1.06796086976538e-05
-3.59831804864815e-05
-6.26150960599036e-06
-2.78035918805044e-05
-3.03371929460541e-05
-2.87613715103249e-05
-5.90751677484123e-05
-1.41719564228124e-06
-6.59420918114337e-05
-1.26476592605686e-05
-4.42529117920627e-05
-2.80490481339596e-05
-4.47707807590809e-05
-7.57541720192512e-06
-1.81933198950887e-05
-2.47309673974118e-05
-4.35821157497802e-05
-3.2791452764732e-05
-4.00208915470943e-06
-5.07276034937614e-05
-6.28247327139708e-05
-2.08043185585832e-05
-2.78459412612349e-05
-1.93814436547123e-05
-3.35559064345089e-05
-1.98837354411056e-05
-4.22795598886477e-05
-2.80929336889326e-05
-1.95883337068107e-05
-1.09588343076518e-05
-2.40828077902221e-05
-5.44636102804281e-05
-2.04061342693912e-05
-4.33025534153715e-05
-5.15888363083561e-06
7.48436065355276e-06
-2.25338748885005e-05
-1.80870805913399e-05
-2.00699208685018e-05
-3.47449591803904e-05
-3.62496787997702e-05
-1.81150005090902e-05
-2.85608602624807e-05
-3.311265859819e-05
-2.05499611109044e-05
-2.81862222029892e-05
-1.7810801584648e-05
-4.14623190077872e-05
-2.02561063147542e-05
-6.31136831931938e-05
-3.66135042164628e-05
-3.1179875854792e-05
-1.03554150042653e-05
-2.20457007498739e-05
-4.31334831618088e-05
-2.98603942673838e-05
-2.06339126346478e-05
-1.21505674657582e-05
-3.24414452666008e-05
-1.91592483934173e-05
-4.41669387848331e-05
-3.90661754213456e-05
-2.66391196031911e-05
-4.41025352687779e-05
-4.42751021388087e-05
-5.19972372182357e-05
-1.65931715134295e-05
-3.14546609912286e-05
-6.55678783039018e-05
-4.33164124157323e-05
-2.6286949724433e-05
-6.88571301745534e-05
-3.08964226964815e-05
-3.52361801902438e-05
-1.24056415668875e-05
-3.60022244869896e-05
-4.0505858359603e-05
-5.22778720162601e-05
-8.67074842308781e-06
-1.87394679176374e-05
-1.69312971786457e-05
-1.68032608365516e-05
-3.40863267318497e-05
-3.29978635039337e-05
-1.54819578262037e-05
-2.88375913712178e-05
-4.57429432079758e-05
-1.20695229950956e-05
-3.59560444606951e-05
-3.21150635795634e-05
-3.52381210958393e-05
-1.51209882270357e-05
-4.03262041632043e-05
3.3393255187209e-07
-2.83653715690466e-05
-6.33048476513183e-05
-2.52207000283875e-05
-3.20548039366131e-05
-2.52833218906799e-05
-2.36042440090417e-05
-2.43407028103085e-05
-9.59512075196654e-07
-3.39082483041491e-05
-2.69650262693009e-05
-6.54432661936981e-06
-3.39744868116008e-05
-9.10304357810793e-06
4.70105221223661e-06
-2.4930575584199e-05
-1.5497271088823e-05
-1.58377504917834e-05
-2.23018057851503e-05
-2.14004329892746e-05
-2.85495197132076e-05
-5.26136883795126e-05
-1.84919212701067e-05
-3.65755619555699e-05
-5.20495965096658e-05
-2.84625661178523e-05
-1.25985073258616e-05
-2.39612227064964e-05
-2.32987872858985e-05
-2.16852692969747e-05
-2.17413220827107e-05
-4.30922674275697e-05
-2.80983548347664e-05
-5.08155046289734e-05
-4.05242295662884e-05
-1.01420825075426e-05
-3.99034446090965e-05
-2.39030545732719e-05
-5.88999940097298e-05
-1.47646074717336e-05
-3.90415579355861e-05
-4.26721365136184e-05
-3.30663846366353e-05
-4.01824499254304e-06
-2.15222487304775e-05
-1.72221709471192e-05
-2.65713443365415e-05
-3.55910695556582e-05
-2.6901033027273e-05
-2.12962776254291e-05
-2.06060183225424e-05
-4.02094113298516e-05
-3.51376863183057e-05
-1.92944918976269e-05
-1.26928212883528e-05
-3.88524546278128e-05
-4.45036040643808e-05
-1.97599780838894e-05
-2.74934549779898e-05
-3.77156903218199e-05
-5.44815197850391e-05
-4.03848457295075e-05
-1.83006948201453e-05
-2.00155771025191e-05
1.15886722197091e-05
-1.05222190663642e-05
-4.22870555358102e-05
1.1915643589833e-05
-3.35736856034203e-05
-7.18706593879707e-06
-6.51961427243314e-06
-3.24328828810686e-05
-5.80948322226575e-05
-3.48296717657686e-05
-3.16511333754572e-05
-1.1711366456188e-05
9.14515312258772e-06
-3.69090914930642e-05
-3.15512238146357e-05
-4.84107144200506e-05
-5.74415922695475e-06
-2.86018238621602e-05
-3.68343149334373e-05
-7.10048564790529e-06
9.15214452439016e-07
-2.06455972595343e-05
-1.45151170414109e-05
-1.21330200725316e-05
-3.4977941857351e-05
-5.3554992974315e-06
-2.84746233538576e-05
-4.54513976103823e-05
3.48613237792996e-06
-2.65981605321215e-05
-1.52935866874973e-05
-3.10713363360331e-05
-1.97224562831601e-05
-2.25197930426353e-05
-3.92882564403916e-05
-2.57439946244305e-05
-1.47200574586175e-05
-1.83336575574426e-05
-3.83420014332526e-05
-4.43622142159426e-05
-4.1366967112734e-05
-1.82425649617276e-05
-2.39037546280952e-05
-3.83330707316391e-05
-2.84324752925484e-05
-4.19678092478377e-06
-2.92544399465436e-05
-8.06107620709545e-05
-3.83625601462317e-05
-2.51340361304352e-05
-3.88776214255802e-05
-6.29084717957848e-05
-2.3327534057315e-05
-1.17958996093307e-05
-3.06934799463652e-05
-9.03742141056341e-06
-2.54960151686968e-05
-2.78725035968827e-05
-2.79128191251594e-05
-4.37111926051172e-05
-4.0831396945302e-05
-1.86552337337021e-05
-4.34033775354721e-05
-3.5569694206421e-05
-1.98390319687138e-05
-1.11704685158108e-05
-3.60575186276216e-05
-5.12297391708052e-05
-4.11204475219364e-05
-2.07501063818629e-05
-1.3264811417846e-05
-2.75572425596404e-05
-3.28612767205149e-05
-2.66260175653229e-05
-2.31654231358534e-05
-2.04271090198703e-05
-3.18517897233541e-05
-4.39344102877279e-05
-3.79963748931583e-05
2.27439636031871e-05
-3.408617023551e-05
-1.35313477521854e-05
1.83418241127238e-05
-1.63243308565309e-05
-2.87280639075552e-05
-2.53388469483051e-05
-3.12018502113042e-05
-2.88187038213305e-05
-2.06367974303705e-05
-5.36125813204032e-06
-2.29893455670566e-05
-2.68809596447604e-05
-6.96470486570939e-06
-5.70311388746273e-05
-2.01611909826778e-05
-3.62732620797811e-05
-1.40785785530501e-05
-2.23428444741598e-05
-3.54585233512601e-05
-3.85729864279285e-05
-3.06689904319014e-05
-4.2843068563935e-05
-6.19246078816636e-05
-4.4863954987231e-05
-1.88684727596586e-05
-1.94479463998411e-05
-3.66675478146537e-05
-2.77268140716039e-05
-3.53684179179179e-05
-2.15865150415721e-05
-3.98065145451994e-05
-2.06437863486904e-05
-1.79805338548066e-05
-5.81097344949307e-06
-2.41497810594112e-05
-2.86109800180801e-05
-1.94545540756545e-05
-4.8719744733405e-05
-3.63791900545849e-05
-3.92381521104805e-05
9.35763262039299e-06
-3.96245327920427e-05
-4.80535011527514e-05
-3.74411762166983e-05
-6.20658965989825e-05
-1.98281512578031e-05
-2.59659373607605e-05
-2.97723641944213e-05
-2.40645711565467e-05
6.83020997134038e-07
1.11130599299802e-05
-2.21657944866898e-05
-3.76415207315095e-05
-2.51907700174297e-05
-2.90460963511305e-05
3.20229092867427e-06
-3.72163414006759e-05
-1.83253197771193e-05
-4.0277910035516e-05
-4.6931496815528e-05
-2.97103953967553e-05
-4.67270310278383e-05
-1.2667309225477e-05
-5.10890790679541e-05
-1.27680046412306e-05
-1.78782369342078e-05
-4.92793438274753e-06
-3.02379511154054e-05
1.94041556365727e-06
-1.60804808957791e-05
-3.4677294259457e-05
-7.02002280643735e-06
-1.03560824079357e-06
-1.32370260082131e-05
-4.17602372933e-05
-9.71828118987029e-06
-3.45064622502299e-05
-2.47734391416108e-05
-3.47674985204718e-05
-3.33979845255108e-05
-3.41988780963589e-05
-5.4885692714135e-05
-4.38675846072389e-05
-6.10640692536685e-05
-2.9680291897719e-05
-8.51957169095499e-06
-1.78689294835384e-05
-2.67867010513419e-05
-3.44061318364299e-05
-3.19231080360741e-05
-2.60948938417499e-05
-4.71333905351845e-06
-3.26370301977756e-05
-2.03080340292908e-05
-8.33804436449297e-06
-5.37559237127453e-05
-3.05033608590745e-05
-1.56748355454158e-05
-5.13474790655878e-05
-3.60175217735231e-05
-3.29692157385675e-05
-2.79218097282253e-05
-3.34012375138877e-05
-3.29770659711756e-05
-2.51539370626656e-05
-2.44672452397235e-05
-1.87560668792741e-05
5.68124715173021e-06
-2.64778702073891e-05
-3.70157292980374e-05
-1.28706366962683e-05
-7.36174979700896e-05
-1.80064862119372e-05
-2.87136795208919e-05
-2.9406281683881e-05
-1.71269613360296e-05
-1.07459572967735e-06
-3.10914133694172e-05
-4.16060136604043e-05
-3.69369983248901e-05
-4.87699204190034e-05
-2.3769612392312e-05
-8.88303059340454e-06
-3.23890047073959e-05
-1.3445733850515e-05
-3.43838037123055e-05
-2.91586047013314e-05
-1.54320718059176e-05
-2.05895487396826e-05
-4.85286537361064e-05
-2.6497093658332e-05
-1.93287244579853e-05
-2.07800312348932e-05
-3.11643121082448e-05
-3.52642303109217e-05
-8.05966280418916e-06
-2.87360278756854e-05
-4.12454089470862e-05
-3.35906634376386e-05
-1.53998376832239e-05
-3.15823487712106e-05
-4.87780347319148e-05
-3.37793290304443e-05
-1.86112976235926e-05
-2.01328361727612e-05
-7.9812930652747e-06
-1.2870150661077e-05
-4.78111039251022e-05
-1.74188311928136e-05
-6.22110234364587e-05
-7.95074502846478e-06
-1.02388880767132e-05
-4.8699113578656e-06
-3.54779990099392e-05
-6.67524923948435e-05
-3.94874124924872e-05
-1.52010661777333e-05
-2.80440568692867e-05
-5.18461462624248e-05
-2.90651311611854e-07
-2.55426649771036e-05
-2.47646751814128e-05
-2.3227026490083e-05
-4.18554675056501e-05
-4.76676609146639e-05
-4.72088107841667e-05
-3.78745773760672e-05
-3.03992117784323e-05
-4.87228498191761e-05
-3.9947042844776e-05
-3.34406261285691e-05
7.4264141036002e-06
1.9747984909515e-06
-5.55816857880254e-07
-1.12146107995146e-06
-3.49594468666066e-05
-3.9353017204039e-05
-2.36778869150222e-05
-2.99962083871769e-05
-1.76872392844321e-05
-3.01683844905784e-05
-5.13487170448409e-05
6.57240597203564e-06
-5.0062552682841e-05
-2.89983829657823e-05
-4.49562612574457e-05
-1.75993606782968e-05
-2.81307044922043e-05
-2.99717645236984e-05
-4.57474776333594e-05
-3.60939428244354e-05
-4.77740643825163e-06
-3.33837913579771e-05
-2.31716671296814e-05
-1.04125848904161e-05
-3.27648071952576e-05
1.10271616294777e-05
-2.46071266409448e-05
-1.46019091056688e-05
3.11192631284202e-06
-3.66276766681812e-05
-2.57153557968713e-05
-5.43295734896017e-05
-2.66254073035695e-05
-4.85073082328502e-05
-1.93276181267635e-05
-2.55677594616077e-05
-2.72824493191268e-05
-1.24271407504512e-05
-2.85048937989017e-05
-3.00790780858019e-05
-1.41890072475858e-05
1.34236353528066e-06
-9.58101122620028e-06
-1.28417729680039e-05
-6.06742806051116e-05
-2.93557285834316e-05
-1.69953848535719e-05
-2.48339639406438e-05
-5.86813364005322e-05
-3.74383334999888e-05
-3.33021142169899e-05
-1.50111605169965e-05
-3.54974517376081e-05
-3.18778855377882e-05
-1.30884638116297e-05
-5.87317758332849e-05
-3.92632244066847e-05
-4.71742093375737e-05
-1.38062517324762e-05
-4.01875717180462e-05
-2.14334903885445e-05
-4.91886691906097e-05
-2.57754790974132e-05
-3.2969879028497e-05
-3.39499654356765e-05
-4.47636720849278e-05
-1.08882168041178e-08
-5.37779604437717e-05
-3.18268004730227e-05
-1.89433660180747e-05
-2.91335049677077e-05
-2.23946274197269e-05
-1.43475028085232e-05
-2.62451631407405e-05
-2.22077280533215e-05
-3.82373503430483e-05
7.45560827265021e-06
-1.84919936563264e-05
-2.80222611888012e-05
-3.73640976017265e-05
-6.96863929082447e-06
-5.34498393928077e-05
-3.17223948585642e-05
-5.22633551926535e-05
-1.10890532308651e-05
-3.62278163735462e-05
-3.67518705620917e-05
-3.21968071784852e-05
-2.63627984266179e-05
-8.15911934088605e-07
-2.07781716908072e-05
-2.98980324043214e-05
-4.32793693404141e-05
-3.43599752934557e-05
-3.60840159974996e-05
-1.7622211953859e-05
-2.86815463046909e-05
-2.82286505540344e-05
-2.03784213374257e-05
-4.24410544370332e-05
-2.40157117047639e-05
-3.79117971686135e-05
-3.15058015152688e-05
-1.72011232572463e-05
-6.13326442816553e-05
-3.88124776008269e-05
-3.99718546287217e-05
-3.60479980980981e-05
-3.49303590893308e-05
-3.11646225549676e-05
-2.83328590845301e-05
-4.07392456146229e-05
-2.74547371885709e-06
-1.76113515586383e-05
-3.93277171055553e-05
-5.78128390554857e-05
-4.36809242072163e-05
-8.51340751952147e-06
2.09025160056125e-06
-3.49330846715649e-05
-3.14750486596441e-05
-2.22670254821526e-05
-4.19028271376318e-05
-3.6676515382616e-05
-3.59313875273866e-05
-5.50422987912455e-05
-3.33881682256676e-05
-2.7591195271599e-05
-1.1887361726734e-05
-6.75463189994641e-05
-3.03459837505602e-05
-2.66678884545384e-05
-3.85791733293907e-05
-4.66289309945013e-05
-3.42833430871142e-05
-2.20027469507726e-05
-2.37130461588625e-05
-4.71615001681426e-05
-3.62715552821333e-05
2.70990604658998e-06
-3.56188816612644e-05
-7.20023292089369e-05
-1.44411915993109e-05
-3.92722917710908e-05
-3.88410906571061e-05
-4.02909012358884e-05
-4.56802087616232e-05
-7.52889564618696e-07
-1.93291604285064e-05
-4.4075538875159e-05
-1.91683201281652e-05
-5.0440945558283e-05
-2.42977772378725e-05
-3.52811061367039e-05
-4.47243575889041e-06
2.06917437086718e-05
-2.40248913553585e-05
-4.11913497987263e-05
-4.93288128780435e-06
-4.62021793971995e-05
-3.63527793162258e-05
-1.59227616900765e-05
-3.31812688894224e-05
-1.0830299151955e-05
-2.82726291633692e-05
-1.46572745548664e-05
-2.68626942539211e-05
-5.15622283783437e-05
-4.76349255491241e-05
-5.05717736183595e-05
-5.3326618356046e-05
-3.48329301628279e-05
-4.03711981912667e-05
-3.26831728175278e-05
-2.55761617030611e-05
-4.76500289621095e-05
-1.40638475619092e-05
-1.77491003685773e-05
-1.30004564839416e-05
-3.56678832394116e-05
-1.24226582713642e-05
-4.18630140665001e-05
-3.57664474585418e-05
-4.26533859413625e-05
-2.39659671214403e-05
-2.6151364627738e-05
-2.68580148784423e-05
-3.62072239078483e-05
-1.22879393736509e-05
-3.44016485068643e-05
-6.08068003106905e-05
-2.45286158741969e-05
-3.03583978957787e-05
-3.98970016266833e-05
-9.29965974215672e-06
-1.80587368153334e-05
-3.59282581031149e-05
-4.37759253217976e-05
1.56983081624605e-06
-2.13832768123916e-05
-4.81987095389006e-05
-4.66512464408624e-05
-2.05444869063568e-05
-1.55788193986797e-05
-4.64107273622828e-05
-1.88998595498176e-05
-4.57160904165543e-05
-4.70080481519168e-05
-2.63762788317828e-05
-2.55964502358294e-05
-3.63134826583338e-05
-3.04041931865771e-05
-1.08658362166243e-05
-4.38406796181057e-05
-2.89830183314485e-05
-2.11721008160316e-05
-4.73316518830159e-05
-3.88620474459129e-05
6.545404450004e-06
-4.33914186722652e-05
-4.28868059526648e-05
-3.84548531298474e-05
-2.71588108210222e-05
-4.06830565991048e-05
-5.32418085211469e-06
-1.43341775929251e-05
-5.62905987915573e-05
-1.79805403223562e-05
-4.02332624331764e-05
-2.72971692356717e-05
-3.65655925734296e-05
-1.31279234927387e-05
-2.72920057652753e-05
-1.7408099114835e-05
-2.78286728905156e-05
-2.57074435613128e-05
-2.29121921280491e-05
6.51057120694423e-07
-3.92703223841936e-05
-3.41923714369865e-05
-5.38637826600595e-05
-3.39785443816657e-05
-2.2428201651465e-05
-2.57065463676264e-05
-2.91259968269954e-05
-4.24303533869191e-05
-5.23481367793215e-05
-1.27151964315761e-05
-4.92473860056926e-06
-1.47439988558079e-05
-6.23342065361754e-05
-9.43142598142633e-06
-3.82829611899042e-06
-3.19585105527389e-05
-2.59091436358073e-05
-3.77946926128568e-05
-3.25047004371395e-05
-4.11699239915258e-05
-2.67693251518986e-05
2.34686228638735e-06
-4.22957310530887e-06
-3.08460338826426e-05
5.46679687136715e-06
-2.86887721375211e-05
-6.90619651847032e-06
-2.97385905988612e-05
-5.22138788668518e-06
-3.46783862777222e-05
-8.59223200071019e-06
-3.61991278787264e-05
-2.65267044756282e-05
-3.88731844418615e-05
-1.68283282777474e-05
-3.77872431287373e-05
-7.6007385090281e-05
-1.84379526578144e-05
-5.04812217248247e-05
-3.1335390622281e-05
-4.25830826881611e-05
-2.61806007535678e-05
-4.49100374239046e-05
-3.81391955583059e-05
-3.90526251869625e-05
-5.56354830240506e-06
-1.55014750059494e-05
-4.50938186470491e-05
-1.50605209186605e-05
-4.78707272329369e-05
-7.40023455618014e-06
-2.67719800705131e-05
-1.18762831024225e-05
-2.34299083032895e-05
-2.6067002023671e-05
-1.19756871735697e-05
-1.04791152139544e-05
-4.22720642426849e-05
-2.0165987716532e-05
-1.50780397116718e-05
-3.15145900315481e-05
-2.73187367186166e-05
-1.68987608451936e-05
-3.03505187759054e-05
-3.85853438129592e-05
2.58850600557421e-06
-5.52505445531001e-05
-5.60930230507894e-05
-2.07838394518233e-05
-4.50376211500714e-05
-1.68146291004637e-06
-3.34420493089369e-05
-3.19787697298533e-05
-2.96627785305827e-05
-1.57420162129799e-05
-5.03343738671379e-05
-2.70923256426291e-05
2.3110596572523e-07
-3.91865029979851e-05
-2.83505085929347e-05
-3.05073364562137e-05
-3.53115401098495e-05
-2.00550050265479e-05
-1.88535744216417e-05
-1.09434454879061e-05
-5.62379235812687e-05
-3.49199211712401e-05
-1.89402284765668e-05
-2.11277548512171e-05
-3.21478902218932e-05
-3.91020012603068e-05
-3.64170553106155e-05
-9.88028839462229e-06
-2.54258345800007e-05
-1.56372254095741e-05
-8.91029853456973e-06
-6.24904314810672e-05
1.18641398282275e-06
-3.03406603642212e-05
-3.88965491937994e-05
-5.11575598899902e-05
-4.25040385447067e-05
-2.49523497506495e-05
-4.96128373142919e-05
-2.14940342257972e-05
-3.9169065099399e-05
-1.95326447485422e-05
-4.05896055276098e-05
-2.76930004785159e-05
-3.52971451268538e-05
-1.43576160141603e-05
-1.98874041863309e-05
-5.03554991942524e-05
-2.84922163763331e-05
-2.34870404329545e-05
-2.62107596751518e-05
-2.79941544866368e-05
-1.88592336471862e-05
-5.55963647124669e-05
-1.49047109182578e-05
-2.69379379498191e-05
-9.36176989517015e-06
-1.14614252478145e-05
-2.20483378943712e-05
-5.39821231914151e-05
-1.89083243056294e-06
-1.35121134187625e-05
-2.87510966501869e-05
-2.20552699421739e-05
-6.56462231256027e-05
-2.12943894518181e-05
-4.15371346986815e-06
-5.45957965703061e-05
-4.02521129517802e-05
-3.14456715055908e-05
-1.47667881710773e-05
-6.66649706845691e-06
-8.78316209045602e-06
-1.59428131135645e-05
-3.18486310930692e-05
-1.97228932649632e-05
-3.60777922470206e-05
-4.44200928864776e-05
-3.19626899177298e-05
-2.38164633509269e-05
-4.2932030700336e-05
3.95051045478013e-06
-3.4184263228277e-05
-4.45333975207108e-05
-2.5353278570957e-05
-4.37683716990707e-05
-5.10697446019672e-05
-3.06826934375457e-05
-2.65150038932937e-05
-1.54488081971051e-05
-3.87497375712542e-05
-2.20645246059686e-05
5.51186420697624e-06
-1.98774800240388e-05
-1.61247554529601e-05
-2.18801012018158e-06
-2.24224274257196e-05
-6.41671985682499e-05
-3.88778444436123e-05
-4.59088369835845e-05
-4.32230458528319e-05
-3.15219001802144e-05
-1.4624806792387e-05
-3.38764513263785e-05
-6.97876929311838e-05
-2.851463881896e-05
-2.15645411634463e-05
-3.48107248886883e-05
-3.44414251914143e-05
-1.42697801090117e-05
-3.77676628727199e-05
-2.12823336012741e-05
-2.79012412772134e-05
-5.06749790726318e-05
-4.22160055627316e-05
3.45996758394902e-07
-3.77945313464996e-05
-2.25225283181643e-05
-3.56748896195503e-05
-4.62449508060285e-05
-2.16872529679594e-05
-2.02090078526625e-06
-3.82379533114755e-05
-3.49780399071518e-05
-1.56745461704665e-05
-5.7468041561294e-05
-2.43752878570409e-05
-3.89327645793391e-05
-5.8950091992875e-06
-2.37959047226999e-05
-2.39825684967341e-05
-2.2190741284901e-05
-4.53563470477142e-05
-1.92510244788681e-05
-3.28108274301367e-05
-5.89330689460453e-05
-1.15603651779913e-05
-6.46364765494849e-05
-2.9400630296112e-05
1.67358130495095e-08
-1.82008796281092e-05
-1.64007441593406e-05
-2.13212459590363e-05
-1.86086209926026e-05
-4.23878834089315e-05
-2.03982989575012e-05
-3.15240619109151e-05
-5.63957735635017e-05
-3.49711447148985e-05
-4.62130374144041e-05
-6.01591106364343e-06
-3.08525017552694e-06
-5.29819139376143e-05
-1.26896009052815e-05
-4.62942960403363e-05
-2.72723428932053e-05
-5.40461162845802e-05
-4.2060184888809e-05
-3.72880654324463e-05
-2.69337143683245e-05
-3.52281169439466e-05
-4.68651321634487e-05
-6.73958607790978e-05
-2.67471856415642e-05
-1.34216329315532e-05
-2.9400738379275e-05
-2.20936381519125e-06
-1.77872203029974e-05
-4.06764071133517e-05
-3.05053489602183e-05
-7.90431580917335e-06
-4.98446341180948e-06
-2.64063534030348e-05
-1.78335223167539e-05
-5.1137629810272e-06
-3.04594376071032e-05
-3.21099603034258e-06
-5.80036609490121e-05
-3.04293939551294e-05
-1.7067072174802e-05
-4.31906511519103e-05
-4.36902989860686e-05
-1.01720551787863e-05
-2.26210092887414e-05
-1.85887183539443e-05
-1.01355294532492e-05
-3.07656404524118e-05
-1.46284571024869e-05
-6.1216599895269e-06
-1.19338338494676e-05
-2.54665671382929e-06
-2.23406360955428e-05
-1.2601582148842e-05
-2.9279777391299e-05
-6.23443810773593e-06
-3.90457966430082e-06
-9.46878411630279e-06
-3.56885865377888e-05
-4.56697300205556e-05
-4.59697713187375e-05
-5.22764056965488e-05
-4.60544865358398e-05
-3.49743303826927e-05
-2.1199426712675e-05
-5.05063731235599e-05
-3.78851148329607e-06
-1.63849801324971e-05
-4.41478829247736e-05
-6.28083940224557e-05
-3.10010551831329e-05
-3.57736470424504e-05
-3.32573916173258e-05
-1.44372934118936e-05
-9.19857219747273e-06
-4.57522236000347e-05
-3.08896893680205e-05
-2.56919632071693e-05
-3.50406808490927e-06
-1.5935691997989e-05
-2.24465180337571e-05
-1.0335897387995e-05
-3.50808061528635e-05
-1.74237315441656e-05
-2.71595662343911e-05
-2.21294954853105e-05
-3.33620186228426e-05
-5.5829652751022e-05
-2.14618232337167e-05
-1.27418659000478e-06
-3.37885501517085e-05
-3.30826964939968e-05
-4.81580245276297e-05
-3.56243062917738e-05
-4.35360546440239e-05
-1.83461418035582e-05
-2.76990807126694e-05
-4.15804288218136e-05
-3.81570584876892e-05
-1.88253590186534e-05
-5.24772429199854e-05
-2.64605546941606e-05
-9.09916128236041e-06
-4.19046511384362e-05
-3.06529602640045e-05
-3.1379069215885e-05
-2.0841254567815e-05
-4.18683481436488e-05
7.46728152042798e-07
-3.50067545215602e-05
-4.26264262545819e-05
-4.05407810948043e-05
-1.56995993160866e-05
9.97871045602e-06
-3.10139645076815e-05
-4.83371337335177e-05
-2.97523322057889e-05
-1.78054087447485e-05
-9.30392515838997e-06
-4.60850457884646e-05
-3.34107614550396e-05
-3.25670106955898e-05
-3.57198603360588e-05
-7.10590222564269e-07
-3.67641601054971e-05
-3.20177508359606e-05
2.22520255832303e-05
-1.10735821901364e-05
-3.49196375923177e-05
-2.87866794688489e-05
-5.09621667584572e-05
-3.13698212806597e-05
-1.30019075997877e-05
-2.04110143152787e-05
-1.99735533602157e-05
-1.80822162817042e-05
-1.95953768436994e-05
-5.12558504166489e-05
-2.15933876815429e-05
-2.69284135457718e-05
-1.06937210770068e-05
-3.78190810140064e-05
-3.16407418344607e-05
-2.66465760299443e-05
-1.51419829984708e-05
-1.21809032481269e-05
-5.46138777006743e-05
-2.6160225740094e-05
-2.05303868669438e-05
-2.95244429895126e-05
-3.576029627817e-05
-2.31756417217029e-05
9.44025761139101e-06
-1.42521331657662e-05
-5.14380955055017e-05
-2.01658287029583e-05
-3.47672593420176e-05
-3.78200915667833e-05
-1.818749573123e-05
-3.1365883791861e-05
-8.10607617833888e-05
-3.42090343276134e-05
-7.57649632740966e-05
-2.82160227534898e-05
-2.65279948083723e-05
-2.8870250771597e-05
-5.51050685902778e-05
-4.58855515019675e-05
-4.10885393297791e-05
-6.36973504661848e-05
-3.44258308709921e-05
-4.50242112664693e-05
-3.90171063405802e-05
-1.79978893357288e-05
-2.69782051248831e-05
-8.34589210816332e-05
-2.21033357978953e-05
-1.39822766701429e-05
-2.87125721339578e-05
-4.33657243780278e-05
-2.77491572976373e-05
-1.60052192198651e-05
-2.43044182679903e-05
-1.0167496222939e-05
-1.40906610916097e-05
-1.29498437228896e-05
-4.31098908742892e-05
-4.21877360070959e-06
-2.86972555138427e-05
-1.98624771582172e-05
-4.39097117429295e-05
-2.17555694586251e-05
-1.14631262391027e-05
-3.02364813462983e-05
-8.34171557104049e-06
-3.29040840793379e-05
-6.05444013744899e-06
-1.81102120079016e-05
-1.29244763385276e-05
-2.84071278243463e-05
-3.47719508417646e-05
-3.62966771764471e-05
-5.15045736738732e-05
-4.63040971420503e-05
-1.81187558798938e-05
-1.52595093323427e-05
-3.83230987521427e-05
-3.58593552825949e-05
-4.03746513897779e-05
-3.67996296148421e-05
-4.57686798802474e-05
-4.22072284957009e-05
-5.03731373433881e-06
-2.56486827217714e-05
3.88150937901934e-06
-2.79712740007053e-05
-1.41003128639504e-05
-8.96176927126982e-06
-3.8246744446693e-05
-4.74254639647826e-05
-3.04729873076308e-05
-3.71403296361259e-05
-2.65578841196774e-05
-5.58137185409875e-05
-8.3351174222667e-06
-2.53173588361385e-05
-2.01976070110904e-05
-4.28185172117822e-05
-3.36422916613074e-05
-1.75601305412964e-05
-5.98246639195648e-05
-3.81753460543476e-05
-3.56175402868491e-05
-5.05440283075497e-05
-5.16404432419652e-05
-3.23185512402181e-05
-5.04153062177213e-06
-1.36216675512621e-05
-3.1118730806428e-05
-4.46780978756242e-05
-3.42450607683403e-05
-5.4169273167812e-05
-2.93292874667078e-05
-4.10613046875518e-05
-2.12281921569628e-05
-3.77639930170193e-05
-2.54878443207882e-05
-3.64269027861219e-05
-3.5501822854693e-05
1.77847841613e-06
-9.8580256783546e-06
-4.92584712902762e-06
-2.05622257122592e-05
-5.09933222265843e-05
-3.98360623138283e-05
5.33580222286894e-06
-3.56348230442718e-05
-4.83572540335335e-05
-1.98148303308227e-05
-2.6516741810868e-05
-3.87004812560414e-05
-3.66196464903824e-05
-4.51192902142462e-05
-1.4879215497305e-05
-5.62420319035792e-05
-3.26909044000857e-05
-4.45629780461344e-05
-2.89282749095115e-05
-5.9727538615219e-05
-3.02062588457e-05
-1.79059813153317e-05
-5.33763563048043e-05
-2.37006225590227e-05
-8.02986440338189e-05
-2.05215224889261e-05
-5.77063549116086e-05
-1.57452697808073e-05
-2.8227245253503e-05
-1.19920685837226e-05
-1.27899093735274e-05
-2.99833437366054e-05
-3.13463922901803e-05
-4.18610925636442e-05
-3.6373627693715e-05
-1.16608643629358e-05
-2.15262085845838e-05
-2.83300527312269e-05
-1.27818729459415e-05
-1.52663868199195e-05
-2.84990702766405e-05
4.76702016973208e-06
-5.49314901273262e-05
-3.40009538387395e-05
-2.89967252946829e-05
-4.21929941222594e-05
-5.9572893645182e-05
-2.39928300833772e-05
-3.83171468633401e-05
-1.29088386896542e-05
-2.34384056415426e-05
-2.41431097737186e-05
-1.3637427854945e-05
5.12371763259261e-06
7.62394781216825e-06
-2.33329586899015e-05
-3.25264738252954e-05
-4.04567663259084e-05
-2.55346173695739e-05
-1.56469937726944e-05
-1.51054767500925e-05
-1.64385415274062e-05
1.89798365415563e-05
-3.72027015319604e-06
-1.56393715655862e-05
-4.42386754659119e-05
-6.81088879213106e-05
3.00594192995668e-06
-6.05328180505049e-05
-2.92900313689978e-05
-2.94092268058092e-05
-4.83671691989528e-05
-2.99207181370601e-05
-3.70399041446529e-05
-1.79653286064421e-05
-3.10352093191557e-05
1.83867550307311e-07
-3.97654178069246e-05
-3.76311549287622e-06
-2.71026877858867e-05
-4.05557951808632e-05
-2.71358661969865e-05
-4.81185468536139e-05
-3.73354802096219e-05
-1.2844572060293e-06
-5.28477143324161e-05
-2.87912427135519e-05
-4.78522765475682e-05
-4.63176624647116e-05
-2.32354917764073e-05
-6.27634151568652e-05
9.4769727013426e-06
-3.56663616248993e-05
-2.56653135151227e-05
-2.55079791451072e-05
-1.87543938203968e-05
-2.26807178291222e-05
1.75250043369711e-06
-2.23893373076576e-05
4.66933951755368e-07
-2.2830895697851e-05
-5.15607631857578e-06
-2.71125460994912e-05
-2.17777064599419e-05
-4.25602222371694e-05
-1.08273558172376e-05
-2.86990561228143e-05
-3.98823837212205e-05
-3.23868702279937e-05
-4.20360538939913e-05
-7.66718672809355e-06
-2.38942703233057e-05
-2.98186134971644e-05
-1.71309683677653e-05
-3.00854675285863e-05
-5.50432573284682e-05
-2.75760799889877e-05
-2.01819382914765e-05
-3.38384296326374e-05
-3.4473367700896e-05
-2.83984841376686e-05
-3.44949035115562e-06
-3.52257293236296e-05
-8.4316158695801e-06
-2.54652719389693e-05
-3.04523145665405e-05
-1.75964648145354e-05
-2.95297297979448e-05
-3.13105462200127e-05
-2.498956730225e-06
-3.73554376303518e-05
-2.37440993059017e-05
-3.43158919798019e-05
-5.49114936353267e-05
-1.95653785326065e-05
-2.44905946155485e-05
-1.49660329575121e-05
-1.86400555769561e-05
-7.33760943326527e-06
-3.59454096444338e-05
-2.12847252236362e-05
-2.89502334552341e-05
-2.73073695875449e-05
-4.02912456738476e-05
-4.68719816993939e-05
-6.0426125512399e-05
-1.50567247015902e-05
-3.9368869827949e-05
-5.06079440442684e-05
-1.68517799392863e-05
1.27501620987285e-06
-3.20126491140878e-05
-2.5444521542828e-05
-2.53134697668402e-05
-4.96469328219079e-05
-5.44097615748809e-05
-2.46070358090574e-05
-3.64925874715867e-05
-2.06713998052327e-05
-2.79536206924288e-05
-3.50714346329007e-05
-5.06996068961896e-05
-5.06494543577132e-05
-2.8372183433104e-05
-2.20278658406944e-05
-3.93287223381648e-05
5.91991933526113e-07
-3.19298451396546e-05
-5.98143356393206e-05
-2.05263669591837e-05
-3.83125741176741e-05
-1.98218762915853e-05
-3.92296525602897e-05
-1.48252709763262e-05
-4.52777265340639e-05
-2.12351900733891e-05
-1.80143037482301e-05
1.64049076516226e-06
-2.72736909829664e-05
-3.74960500395745e-05
-4.65588295396566e-05
-1.99443901020558e-05
-3.0895515447461e-05
-4.35694658883261e-05
-5.21958209399503e-05
-4.39936760671587e-05
-3.92144601696453e-05
-5.64060849687408e-05
1.49994204993904e-05
-5.04558143190804e-05
-2.13156781522671e-05
-1.51881619289186e-05
-6.58072545067563e-05
-2.31956373247168e-05
-4.44691366878748e-05
-1.09797338861684e-05
-3.89785807704868e-05
-5.50216311525435e-05
-2.68420388564573e-05
-5.27392689415768e-05
-2.26799949744197e-05
-1.59517418583765e-05
-2.35711777350985e-05
-4.72104962197597e-05
-2.04486337656592e-05
-1.00042377478247e-05
-3.41954352025851e-05
-5.78850418090254e-05
-4.25947984591852e-05
-1.26446646985218e-05
-1.11664654650545e-05
-6.56704939720446e-06
-2.13018553498399e-05
-2.63928443604205e-05
-2.44218816044804e-05
-1.29146602788089e-05
-4.95626609987364e-05
-2.30968390633565e-05
-2.40397724128377e-05
-3.12082350171179e-05
-3.15310047768739e-05
-3.67776943463144e-05
-2.07025062263993e-05
-5.17764732664864e-05
-7.6107320119536e-06
-2.38958051542604e-05
-2.2121940082865e-05
-4.03403901063311e-05
-2.45752226719667e-05
-2.8495765409017e-05
-4.66573460363327e-05
-4.38699711289074e-06
-3.05147608808815e-06
-1.30305284664674e-05
-2.79003603753904e-05
-6.32245128103529e-06
-3.83142860788173e-05
-2.44404524438874e-05
-3.29604570479161e-05
-1.53511407878206e-05
-3.12236760475024e-05
-2.15046700691678e-05
-2.94641329169035e-05
-3.85466016775497e-05
-2.6359026963257e-05
-7.43151451578796e-06
-3.71219286015558e-05
-3.65687140802859e-05
-2.43300011121168e-05
-2.38316911264222e-05
-1.92508770426562e-05
-6.80498670400958e-05
-2.53473716451124e-05
-5.0190071633621e-05
-2.27886226575528e-05
-3.63392852719094e-05
-3.15115720204101e-05
-1.80241067954469e-05
-3.85590323909318e-05
-5.87866641651995e-05
-4.9037575506984e-05
-4.40596209892854e-05
1.47614067066596e-05
-3.36791536321705e-05
-2.63647137992042e-05
-3.32477190525353e-05
-2.46172018617599e-05
-1.86565814202129e-05
-3.99165543538113e-05
-2.12549379399799e-05
-3.25092511428424e-05
-4.55350159071899e-05
-6.36161609376978e-05
-3.24431237636951e-05
-4.02071594444964e-05
-4.47057037758245e-05
-1.74515817520108e-05
-2.08940290527209e-05
-2.05661187167054e-05
-1.36960941105615e-05
-4.69519051786976e-05
-2.79418834171508e-05
-5.23962631622455e-05
-2.522985878315e-05
5.88910334721693e-06
-3.40652696877765e-05
-1.5224041458185e-05
-2.65062916000944e-05
-9.35858585150966e-06
-2.69515069829908e-05
-9.97317444754259e-06
-3.63305047058299e-05
-4.65343852200888e-05
-2.65145010391538e-05
-3.1818950610997e-05
-1.07975125186233e-05
-2.12491249573541e-05
-3.06035516932032e-05
-2.17128052338684e-05
-6.46080263933625e-05
-4.07960366050127e-05
-2.81977873594505e-05
-3.5846062983508e-05
-1.17887943396023e-05
-1.35978834773275e-05
-4.28115033357525e-05
-3.12657790817832e-05
-5.02229175679343e-05
-1.71276709042883e-05
-3.44487355746055e-05
-1.99285760125025e-05
-5.62974211999203e-05
6.45880755783731e-06
-2.53139083605697e-05
-3.80897779163144e-05
-4.78404896507452e-06
-2.97561143459625e-05
-4.57607211873671e-05
-4.37593195227832e-05
-3.86881331132441e-05
-5.60925558431914e-05
-3.99103986525168e-05
1.48037503752942e-05
-1.592363318026e-05
-3.27993914467999e-05
-4.37450075866602e-05
-3.39436406939386e-05
-3.56532013094935e-05
-2.64481158108463e-05
-3.45771291380243e-06
-2.51950645314902e-05
-4.59611603192923e-05
-5.27236971428701e-05
1.06652308931415e-05
-2.36085965764719e-05
-4.07431742586753e-05
-1.6327811420369e-05
-2.58531071396447e-05
-2.76742610899794e-05
-1.73084244954355e-05
-1.19883607656423e-05
-5.85010700331699e-05
-1.60007839936018e-05
-1.583745448571e-05
-2.91541464306002e-05
-2.88985103971054e-07
-1.23484015648254e-05
-5.450120842525e-05
-2.42515885663126e-05
1.40031620079476e-05
-1.79729576705762e-05
-8.18449299518725e-06
-2.67618534611196e-05
-8.29813897701093e-06
-4.45232669099988e-05
-3.6547989021834e-05
1.97301340889703e-05
-4.2357337256865e-05
-1.11124178728303e-05
-3.41962967611634e-05
-2.17935320952175e-05
-9.19203607851281e-06
-5.49283632063169e-05
-2.65105991118943e-05
-4.30737444321274e-05
-4.46198331158371e-05
-3.16805921661505e-05
-4.3581511616523e-05
-1.98941425904209e-05
-2.99324752048806e-05
-2.49262051946039e-05
-6.94767822235309e-05
-3.40354954017733e-05
-2.09396869091343e-06
-2.36517572235414e-05
-2.16982388253774e-05
-1.93518216370352e-05
-4.35848581241297e-05
-4.61830915875548e-05
-6.7775857582819e-05
-3.15033833857232e-05
-1.10717390028301e-05
-4.81944266686282e-05
-2.08869706389036e-05
-4.94747163137157e-05
-4.22580415731756e-05
-5.79297356376487e-05
-2.12341755687159e-05
-1.26295622964527e-05
-2.48475055854349e-05
-2.06920252424439e-05
-2.67056161103894e-05
-2.1811451328014e-05
1.64792073971116e-06
-2.602149615212e-05
3.89055495453562e-07
-3.63956549596593e-05
-1.81885249391746e-05
-3.22561655626201e-05
-2.96322087644775e-05
-5.70015118349189e-05
-5.00511961752995e-05
-4.7604150049899e-05
-2.01163068256258e-05
-4.93675608813877e-05
-2.21738919996473e-05
-1.20674392702364e-05
5.44902847729518e-06
-9.99866984310405e-06
-2.94563450282778e-05
-1.01612816637678e-05
-4.42608505622944e-05
-2.47803506913238e-05
-6.40800434619365e-05
-2.0787591120594e-05
-4.17256671530871e-05
-3.31411352314195e-05
-6.56666858257536e-05
-1.37023954541488e-05
-2.2535462471498e-05
-3.86253348231208e-05
-6.50404293473601e-06
-5.38810193899521e-05
8.08626203767735e-06
-1.86980272199078e-05
-4.23564284317374e-05
-3.60352514975674e-05
-1.48074327876052e-05
-4.90608460826645e-05
1.6193890679343e-06
-3.89849432359224e-05
-4.07395272770881e-05
-2.86549734758532e-05
-4.30626015464796e-05
-3.08261503053869e-05
-1.97862594155205e-05
-2.5684641251239e-05
-2.64557045676527e-05
-3.88939861819162e-05
-6.4501129806565e-05
-5.11396253099957e-05
-3.7907967428624e-05
-9.27488998701541e-06
-1.94756654294028e-05
-1.76565820306728e-05
-2.95557091582743e-05
-1.41787431132548e-05
-1.90554827462705e-05
-3.93545562849953e-05
-2.88441335452632e-05
-3.68785613865147e-06
-3.05909618757872e-05
-4.93180567494306e-05
9.27895337713956e-06
-3.57530966205692e-05
-4.93989991917476e-06
-5.75207991650033e-05
-1.29186016786127e-05
-2.83666817715736e-05
-2.86728918411007e-06
-2.60116444818879e-05
-4.61846659616053e-05
-1.19904652202416e-05
-5.37274427956617e-05
-4.04977715823673e-05
-4.77081146924542e-05
-4.51448610919914e-05
-2.64729777552383e-05
2.09185048602793e-05
-3.24332065148794e-05
-2.48800814906323e-05
-4.08175520507538e-05
-4.13803633736678e-05
-4.84349550612453e-05
-4.81324497513584e-05
-1.71410365951947e-05
-5.39053607534592e-05
-3.53671295141311e-05
-4.42932955753348e-05
-1.90545163873436e-05
-3.51633186086688e-05
-2.25113295845447e-05
2.0396880814841e-05
-7.2429365163774e-05
-2.84042792962807e-05
-3.64235183725083e-05
-3.24099049477744e-05
-5.07163342516689e-05
-1.00881008857596e-05
-3.02598265453685e-05
-2.34704265722517e-05
-3.35082931870668e-05
-2.86571684580979e-05
-2.83446793386971e-05
-2.02214870700435e-05
-2.550304126967e-05
-1.08705773464913e-05
-2.07991056461521e-05
-5.72806862168259e-05
-3.71931420131767e-05
-6.57372851699299e-06
-9.05367232794797e-06
-3.09202190720621e-05
-3.27746823774654e-05
-4.64624814399048e-05
-1.93614019661623e-05
-3.10826612511143e-05
-1.92887107785853e-05
-1.4431401061361e-05
-6.27091446425612e-05
-1.52712232261591e-06
-2.61080143775168e-05
-4.20580533287195e-05
-3.44946581049639e-05
-5.34216860635988e-05
-6.83787015993691e-05
-3.74273394282569e-05
-2.94140834906793e-05
-2.47713116237537e-05
-5.32411078339388e-05
-5.87609429041554e-05
-2.50890844392044e-05
-3.18024748397805e-05
-3.14255951487244e-05
-4.21186146760076e-05
-3.75820374151263e-05
-3.21317926685413e-05
-1.59661915709338e-05
-2.48761159924218e-06
-4.26331031710244e-05
-1.11402926676608e-05
-2.2521340887568e-05
-3.94780643065444e-05
-3.83023675783919e-05
-4.93622638301114e-05
-1.92411042126882e-05
-3.20890842244784e-05
-2.6174846863022e-05
-3.01500860278036e-05
-1.10862656107974e-05
-3.72810746325752e-05
-2.32420853502868e-05
-1.87830515710178e-05
-1.47526572729506e-05
-9.99587309368277e-06
-4.97062272462952e-05
1.5494239414102e-06
-2.80557124680186e-05
-4.23647187299013e-05
-3.68416815951836e-05
-2.33391806857565e-05
-9.05473544333978e-06
-4.24572718244673e-05
-6.32761269565211e-05
-6.59594244292312e-05
-2.69940125103185e-05
-3.30898766897749e-06
-1.42838456479945e-05
-9.64808413184081e-06
-5.51725428267848e-05
-3.53001884140951e-06
-6.02400228159358e-05
-2.75303249668421e-05
-2.90709594835513e-05
-4.04346697427982e-05
-2.37016273778832e-05
-1.3258280204122e-05
-7.75229430534038e-07
-4.45831679468478e-05
-3.88533899766497e-05
-8.95418509676435e-06
4.1759599813791e-06
-4.45865993288266e-05
-4.35089095303862e-05
-2.85520265337682e-05
-1.42968422404901e-05
-5.76285279557014e-05
2.68559574428901e-06
1.69553236223371e-05
-4.33561380986639e-05
9.86513278256286e-06
-1.96457500590875e-05
-3.23733125203192e-05
-4.47680589116784e-05
-1.5703886606555e-05
-2.20173739608176e-05
-2.00117370659871e-05
-3.71149412521808e-05
-3.10129144477837e-05
-4.13465478356258e-06
-4.81023670442912e-05
-5.32323765441372e-05
-3.91777816753181e-05
-4.72162990209282e-05
-4.9522950682339e-05
-3.43997571252712e-05
-3.59614009212262e-05
-2.50600189116855e-05
-3.17369690600234e-05
-1.122853554943e-05
-3.56896237259609e-05
-8.57552221509265e-08
-1.72084863429494e-05
-1.56966852379364e-05
-1.86276168954896e-05
-3.32016212128032e-05
-3.03479383671979e-05
-5.64172975878662e-05
-3.69198092374921e-05
-1.6324247960671e-05
-5.17067785636081e-05
-2.79341462626899e-05
-3.04135133934159e-05
-2.49642230201553e-07
-2.9240326252557e-05
-8.41497887066063e-06
-1.85900811419767e-05
-4.26138321884797e-06
-4.00447877665687e-05
-1.11437050167198e-05
-3.13804840805961e-05
-4.32869833655195e-05
-1.22070317339877e-05
-1.72501349702522e-05
-2.5642948550984e-05
-1.11977725400596e-05
-5.21065712873349e-05
-1.37190595317064e-05
1.21103935091247e-07
-2.03552651232246e-05
-2.44412149594274e-05
-2.08217609084519e-05
-2.3823566048114e-05
-6.66980907521437e-06
-5.25109098401761e-05
-4.7314491871308e-05
-3.02522276181764e-05
-5.75555704375844e-06
-3.73627506890414e-05
-6.87132748667979e-05
-4.55791667449454e-05
-5.54322488124898e-05
-4.81292966020002e-05
-3.20595934326117e-05
-2.453603015912e-05
-3.27217249276213e-05
-4.12215361238646e-05
-2.81134293912949e-05
-3.0758383036103e-05
-2.19267352418145e-05
-2.9545140343535e-05
-6.19048433190555e-05
-2.67831847471832e-05
-1.96313018001585e-05
-4.12061460034933e-05
-3.95061804152533e-05
-3.88029417411894e-05
-3.97568801286768e-05
-3.44325136237002e-05
-3.31975677901025e-05
-7.48198118006384e-06
-2.79728962447851e-05
-2.66801710166061e-05
-3.44609752503463e-05
-2.26263831110964e-05
-1.07157517302544e-05
-3.88360461038119e-05
-9.84100416846864e-06
-1.59668148382885e-05
-1.77519796654974e-05
-2.68071891088253e-05
-4.66003924001187e-05
-5.24274326277806e-05
-5.68841233494874e-06
-6.37306303453917e-05
-2.57806789800668e-05
-1.23888359048849e-05
-1.48352952987325e-05
-5.73730265888744e-05
-2.69033583409353e-05
-6.00243027007391e-05
-2.88506785874836e-05
-9.5152797238557e-06
-2.94825554169997e-05
3.51243970552763e-06
8.52043567257636e-06
-3.06622478402558e-05
-3.34671568878317e-05
-5.96427266792274e-05
-1.08674771339336e-05
-2.73713283416336e-05
-3.14311652258136e-05
-1.88809362608118e-05
-2.719172788659e-05
-8.81913207397604e-07
-3.48038609564609e-05
-3.69786121504903e-05
-4.35249949613535e-05
-6.81986317439298e-05
-4.96936379890228e-05
-3.51039021453172e-05
-1.07905270552471e-05
-1.41961322288976e-05
-3.0845810281106e-05
-4.12723173456697e-05
-2.38578572511589e-05
-3.22751191915822e-05
-3.62787697651346e-05
-6.8367165632493e-05
-2.34310108626623e-05
-3.92631724663283e-05
-3.97672708331359e-05
-2.14095154866198e-05
-1.47312070300038e-05
-2.31616478336309e-05
-1.93507189304797e-05
-4.41586385792215e-05
-6.11834671039018e-05
-3.72357866464548e-05
-2.00912095792407e-05
-1.98435560971018e-05
-2.88965229677269e-05
-1.50525379464797e-05
-1.33245799868375e-05
2.88490121373145e-06
-3.81732812771617e-05
-4.30138998251252e-05
-1.76968729431019e-05
-1.89993964069064e-05
-2.12455315984331e-05
-9.18455504743798e-06
-2.14796077111714e-05
-2.60189856957426e-05
-3.88563011905851e-05
-3.5591735097299e-05
1.00523667855798e-05
-2.00890370095494e-05
-2.55917049207953e-05
-5.39438390126919e-05
-1.5942851519915e-05
-3.77297221981014e-05
-2.60546663026222e-05
-5.18042110112583e-05
-2.1939586617373e-05
-5.73462224318895e-05
-2.88593876569793e-05
-3.05007273195806e-05
-1.46550954056915e-05
-2.31293765281637e-05
-2.59026784718568e-05
-8.03605839154485e-05
-5.18740375814734e-05
-2.05347201149061e-05
-1.68166854364067e-05
-5.374878273709e-05
-3.30973361910385e-05
-4.48481984162148e-05
-2.21688488315516e-05
-2.04910098740855e-05
8.46850881772795e-06
-3.23456057522937e-05
-4.67294282387145e-05
-2.76141502057631e-05
-2.45353819597217e-05
-3.61399601645494e-05
-3.01326824926836e-05
-4.76839534370395e-07
-3.50270343579173e-05
-6.44700773846349e-06
-5.17253983774612e-05
-2.20563049537632e-05
-1.70055036942012e-05
-2.94150318935135e-05
-2.50188098796496e-05
1.07308517482259e-05
-3.18072079369641e-05
-2.39234687585272e-05
-1.19076499350113e-05
-3.24267608555341e-05
-2.74683336565472e-05
-1.13942053745809e-05
-7.55131488607296e-06
-1.9329890908974e-05
-2.8665449958015e-05
-3.2982839696382e-06
-2.72863804723511e-05
-1.09921851496301e-05
-2.06409267796931e-05
-4.25060697579028e-05
-1.09444455604601e-05
-2.31954988475119e-05
-2.14641473068561e-05
-4.88464447203194e-05
-3.88085373982034e-05
-4.60826850774675e-06
-2.54475746535588e-05
-2.34556484118816e-05
-1.69854549827189e-05
-2.8184548200499e-05
-1.79935680495401e-05
-1.99320404235862e-05
-6.13582914326544e-05
-5.26315781474345e-06
-5.11313662548594e-06
-4.85447170815232e-05
-3.96874100542466e-06
-2.15853781062211e-05
-4.45792368953531e-05
-3.85236835155937e-05
-3.72658714271316e-05
-3.72651825267403e-05
7.60231384795584e-06
-2.53975883794017e-05
-3.75842862643432e-05
-3.07273577252718e-05
-1.97621011805006e-05
-1.8027832700364e-05
-4.10980050537194e-05
-6.28010038992871e-05
-4.37058672829546e-05
-4.65753230171953e-05
-6.22215798512927e-05
1.66499842875592e-05
-3.2118985465443e-05
-8.72206871787716e-06
-2.17964203634157e-05
-3.72051494097637e-05
-8.2434425080788e-06
-3.05531439878745e-05
-4.43772944097125e-05
-2.54368460657749e-05
-1.73850161091097e-05
-7.78346704386274e-05
-5.29301604839999e-05
-1.45669399423602e-05
-2.20186682662476e-05
-8.3119064916299e-06
-1.99752257213364e-05
-3.42451442083014e-05
-5.57587435291857e-05
-2.09259459375154e-05
7.94538925212345e-07
-2.45902988630728e-05
-5.32478196952959e-06
-6.05223919463355e-05
-4.39105896674837e-05
-4.73533245686068e-05
-2.67519300545191e-05
-3.98173517611132e-05
-4.22561237300441e-05
-3.34872863817196e-05
-3.41459659498974e-05
-5.42211015128639e-06
-3.46510505571936e-05
-3.63138185758481e-05
-3.7859255227886e-05
-5.04888217048896e-08
-3.12685093751584e-05
-7.59719151854568e-05
-3.55410864675007e-05
-5.11269563286222e-06
-4.55542106513747e-05
-2.46498738513942e-05
-1.27604873884843e-05
-4.34650115255468e-05
-2.77352657726464e-05
-2.71826539284505e-05
-7.8235359096213e-06
-4.6730863229258e-05
-7.21339398029871e-05
-6.23592093816426e-05
-4.54591955707945e-05
-4.47269839366069e-05
-1.00188635980772e-05
-2.06436652941845e-05
-3.34552860025144e-05
-3.75009252898519e-05
-2.56737617058097e-05
-3.79882506753253e-05
-4.4869302085141e-05
-2.71740725217478e-05
-1.40196255011208e-06
-4.36937301083596e-05
-2.55430178422485e-05
-4.66183947431628e-05
-4.19116176379847e-05
-7.14055382582259e-06
-3.05121136133004e-05
-2.05933808247999e-05
-4.22476486039076e-05
-5.29194350515761e-05
-4.98837598863268e-05
-2.00829216823865e-05
-5.60792597347445e-06
-4.52064110251327e-05
-2.05938805089374e-05
-4.3300723116251e-05
-4.67674614617816e-05
-3.23398112929868e-05
-5.61076904488952e-05
-2.55866046782902e-06
-2.6663221790173e-05
-1.38266701991167e-05
-4.17647195839023e-06
-2.61048216760959e-05
-2.42750115315152e-05
-2.90779230576681e-05
-2.38578317558451e-05
-6.58214015402502e-05
-3.13142933155497e-05
-3.21814882340254e-05
1.44902061701114e-05
-1.88754566540933e-05
-1.79145025749743e-05
-3.03179643446333e-05
-3.52609351019631e-05
-4.13516755985965e-05
-1.55345686988045e-05
-2.34919638617399e-05
-3.02291100450432e-05
-2.88583418734937e-05
-1.87999889093033e-05
-3.28037003504352e-05
-6.2234425754198e-07
-3.23307149095514e-05
-2.06387559496137e-05
-1.15115423606438e-05
-3.0271482338302e-05
-3.65942718222674e-05
-2.93646324281147e-05
-1.56198479265251e-05
-5.25775705159685e-05
-1.33257589664261e-05
-3.25756359314619e-05
-4.05373499371433e-05
-1.17768188213676e-05
-2.44520529356908e-05
-1.35196227181498e-05
-1.86176593381602e-05
-6.44704628869333e-05
-1.42848303989326e-05
-1.40149055278112e-05
-2.51499433689312e-05
-9.83372128769167e-06
-3.69374026938377e-05
-4.272322482948e-05
-5.21118919618856e-05
-4.33498163136418e-05
-3.4387540883775e-05
-2.07935011558455e-05
-1.89872713476524e-05
-2.64968862695712e-05
-2.95599187637813e-05
6.081582724429e-07
-2.64893946453483e-05
-4.64233076214988e-05
-9.80535064706892e-06
-4.38832798761505e-05
-4.42696344951745e-05
-4.95076457991585e-05
-1.41001546820267e-05
-3.1647007105776e-05
-6.71540665681256e-05
-1.54855999568493e-05
-4.750474058823e-05
-1.43583844181139e-05
-2.96251523845107e-05
-3.32314496126347e-05
-5.7641780427324e-05
4.65810827803443e-06
-1.31851768017119e-05
-1.07672902280719e-05
-1.77456871260632e-05
-4.01796464813769e-05
-3.36091040721947e-05
-2.45727195133344e-05
-2.93416524547741e-05
-1.15571181083761e-05
-1.95598210550592e-05
-1.20576428450608e-05
1.50005246190821e-05
-4.67270565326721e-06
-4.98767984318161e-05
-4.69659188061496e-05
-9.25571354942979e-06
-1.95384716084224e-05
-3.92170787716301e-05
-1.24386068352176e-05
-3.62170314829304e-05
-2.27683695731213e-05
-2.711426074832e-05
-5.1039871418064e-05
-6.26000725100532e-05
-4.84353773271298e-05
-1.39005750020974e-05
-1.36380543120808e-05
4.45675108818021e-06
1.09323793763545e-08
-1.42742325701448e-06
-8.3735585149554e-07
-3.01610177480828e-05
-3.20579866270893e-05
-3.7363793478006e-05
-2.95653226863506e-05
-3.24334878851509e-05
-5.11099130671345e-05
-3.89516547377928e-05
-1.95847885636409e-05
-3.13193726952434e-05
-4.94854192665896e-06
-3.649011808994e-05
-3.34485039407412e-05
-2.77121719973971e-05
-1.31284795850995e-05
-3.35602677387646e-05
-2.32512870888428e-05
-3.40818669858181e-05
-6.02295826556873e-05
-3.08044985627647e-05
-4.26967172869543e-05
-5.21681812355242e-05
-1.30559625625693e-05
-2.30370623739784e-05
-4.01183386517224e-05
-5.92375397314311e-05
-2.55850473942874e-05
-3.93158666041032e-05
-3.7041889053855e-05
-3.62390604317503e-05
7.36983027102342e-06
-3.29830895300481e-05
-2.01177474035091e-05
-4.78786881424002e-05
5.06427661472233e-06
1.08757694322292e-07
-2.37614082702858e-05
-5.54120816293832e-05
-4.19442814215559e-05
-2.97294478167242e-05
-6.43141542755764e-05
-3.57770802776332e-05
-2.73098507745295e-05
-2.81900484972115e-05
-2.18366066492789e-05
-2.76848044558856e-05
-4.23221664255719e-05
-5.52633430686082e-05
-3.02318272120893e-05
-1.64829598879196e-05
-2.35302109686386e-05
-6.00122197662038e-05
-1.8111622429832e-05
-4.18895813102815e-05
-4.30532321115591e-05
-7.4588920495993e-06
-3.98406690705515e-05
-3.86870412885918e-05
-1.82273548084585e-05
3.0773050065392e-06
-3.17930302279502e-05
5.18737338460502e-07
-2.72611736368031e-05
-5.95863829020299e-05
-5.5522187910691e-05
-4.0619484694409e-05
-3.99410657147424e-05
-3.7089922612201e-05
-1.35968281993751e-05
-1.29412005558329e-05
-1.3960220145617e-05
-3.13158854661175e-05
-3.03824585935058e-05
-4.53045049169629e-05
-4.50889789681899e-05
-1.65475597622279e-05
-3.28547325499884e-05
-2.4690305905887e-05
-1.04277662139349e-05
-2.421340058154e-05
-4.78715603715057e-05
1.25869954835941e-05
-2.65308305993724e-05
-2.75746897868727e-05
-3.13658317339014e-05
-1.40970360619056e-05
-1.8943138163201e-06
-4.13410970211506e-05
-2.12069942842561e-05
-3.61139745472459e-05
-2.77997698438878e-05
1.14933113309034e-05
-1.31797883534244e-05
-2.22468433744248e-05
-4.34594372862992e-05
-1.57121103342652e-05
-3.63516696410924e-06
-2.32503880282555e-05
-6.61778422678892e-05
-3.12485370574895e-05
-1.99993485882915e-05
-6.85223727720128e-06
-1.74782781542648e-05
-1.76502127866569e-05
-7.70308271702149e-06
-1.17598746675012e-05
-1.70945324112627e-05
-2.38877833037264e-05
-1.72131756807126e-05
-1.80895607175289e-05
-1.90044522481262e-05
-2.68982129817061e-05
-4.33316595333978e-05
-1.35906798678942e-05
3.49096292091906e-06
-1.46296858964417e-05
8.89508119840676e-06
-2.53350732189056e-05
-9.10475092780819e-06
-2.40910957826586e-05
-1.7882146810109e-05
-3.39653936931256e-05
-3.1505269738497e-05
-1.39014882884181e-05
-1.99310148917142e-05
6.79070415493272e-06
-9.4575111523969e-06
-2.05172677711403e-05
-1.66969032330003e-05
-4.93989297914992e-05
-2.07804119737308e-05
-4.44204189534458e-05
-3.84936599560715e-05
-3.52062610003665e-05
-2.58668405414644e-05
-7.47271463708436e-05
-2.59455305047164e-05
-8.48145182128655e-06
-2.59081459535432e-05
-1.54035359551124e-05
-2.48767555320345e-05
-3.52293346582649e-05
-2.19044499224124e-05
-3.27915909418151e-05
-7.87064730942902e-06
-3.7500059643912e-05
-3.29099613167817e-05
-4.02888258990168e-05
-2.88038795852023e-05
-2.32636710551239e-05
-3.64533221262594e-05
-2.25438728452937e-05
-2.84245581566275e-05
-3.55329361667313e-05
-4.54571658457204e-05
-5.2423761551108e-05
-3.35979218386408e-05
-3.4431685245497e-05
-1.25053010143645e-05
-3.2562891271719e-05
-5.10755806473739e-05
-5.19038378855131e-05
-2.26526244747591e-05
-4.91029684139882e-05
-1.13073175405741e-05
-2.36971741724898e-05
-2.25813580294187e-05
3.59202478031668e-06
-6.39333493047093e-05
-3.58886853649441e-05
-3.80601294856669e-05
-3.07983167170763e-05
-2.45650715197643e-05
-4.19180391160982e-05
-3.57335743623088e-05
-1.95798415428441e-05
-2.48594495434843e-05
-2.12825118356481e-05
-2.4314085887724e-05
-4.12068820065522e-05
-2.21139720903074e-07
-9.23383905486713e-07
-1.49519436709174e-05
-3.48323154771699e-06
-1.97321404321058e-05
-3.08091281726762e-05
-3.00419111309746e-05
-7.03155378206667e-06
-3.74841095056413e-06
-7.0471586367034e-05
-2.89545816435306e-06
-5.31654818802963e-05
-4.32646884581135e-05
-3.75386672995666e-05
-4.08896366315887e-05
-1.22883790581191e-05
-1.36364070579767e-05
5.98326879120419e-06
-5.30023920037329e-05
-5.14237107130129e-05
-1.58916654932675e-05
-5.05677923558048e-05
-2.80324476520369e-05
-5.71674836145658e-05
-3.39456003562342e-05
-1.35399149710693e-05
-2.29164176908097e-05
-2.70514306430428e-05
-3.45810863576097e-05
-1.76674323433866e-05
-1.60782321492447e-05
-5.96344786742501e-05
-3.54968152500074e-05
-2.23541457785343e-05
-2.55839305859299e-05
-1.0748665040974e-05
-4.09617778148597e-05
-4.43297071635198e-05
-8.42899093609234e-06
-3.97228383399354e-05
-6.71195170430513e-05
-1.10779327278304e-05
-2.88057637609292e-05
-4.49434065990033e-05
-3.91335915020999e-05
-3.6146470814313e-05
-1.88070826822617e-05
-6.15120576147343e-06
-8.46087799948639e-06
-9.41894658976867e-06
2.77898324748909e-06
-4.415084393549e-05
-3.40301553872497e-05
-7.20158641116251e-06
-2.38462750070915e-05
-5.27410332734617e-05
-5.14840776333816e-05
-4.56287710498625e-05
-2.49320182137142e-05
-4.11654523922201e-05
-4.05477243518848e-05
-3.30645121835092e-05
-5.27059791042538e-05
5.80351414786679e-07
7.62866120536621e-06
-4.52595971585583e-05
-2.40685240903866e-05
7.51894564625732e-06
-5.9726373314562e-05
-7.8793045655738e-06
-5.04874698155226e-05
-3.4197028681592e-05
-2.18969967959149e-05
-7.88495700040572e-06
-2.20980108637893e-05
-3.72495554683151e-05
-4.33972323272764e-05
-3.00339433029396e-05
-1.47818128802427e-05
-3.89503541470247e-05
-3.09551653992544e-05
-3.5054196284597e-05
-3.2933571227966e-05
-2.29820038840839e-05
3.09252108671502e-06
-1.5031809370603e-05
-2.17295075273482e-05
-4.46649689255692e-05
1.27053235925193e-05
-2.08822465466911e-05
-2.70433698101812e-05
2.09646374526193e-06
1.40457882626886e-06
2.06803863918914e-05
-2.27113682114094e-05
-1.79884555409354e-05
-4.70041855785574e-05
-2.69518921114071e-05
-4.7938903145222e-05
-3.26355887554048e-06
-2.9111356283157e-05
-3.98987168446212e-05
-2.54328839105387e-05
-2.19953019523117e-05
-1.92051990185729e-05
-3.49605402658275e-05
-1.88428995724593e-05
-2.77839091372873e-05
-4.12681433823637e-05
-1.68406235150534e-05
-2.84095455360888e-05
-3.64455548576593e-05
-6.09931944537963e-05
-1.12424649234889e-05
-4.03350003487878e-05
-3.64431255384606e-05
-4.37716974900767e-05
-4.71530240141078e-05
-4.76787502533386e-05
-1.73958219492132e-05
-2.06320049165159e-05
-7.61334157018701e-05
-3.67849007521665e-06
-2.32882329173671e-05
-2.45243831197103e-05
-3.28893849146106e-05
-5.60309489510319e-05
-1.44792214038096e-05
-4.99855619275026e-05
-3.13373402446048e-05
-4.2348397404985e-05
-9.56931649494514e-06
-3.54193182034037e-05
-9.1519569456941e-06
-2.67383289806886e-05
-1.94015055787584e-05
-3.70420933979749e-05
-1.46760099769555e-05
-1.53464445196434e-05
-1.40122200467173e-05
-2.66008214293634e-05
-5.17430770371339e-05
-2.85853494965494e-05
-2.58830806775856e-05
-7.81706353400911e-06
-4.15776675542392e-06
-2.41319300110276e-05
-3.47477385045749e-05
-4.16628557799399e-05
-8.66030270301852e-06
-2.19504275687341e-05
-4.54113132283604e-06
-9.08560590657178e-06
-3.0938188722647e-05
-3.8368457375598e-05
-2.61340372456069e-05
-3.51781714576661e-05
-3.90900421283725e-05
-2.20031169686943e-05
-2.36959382598129e-05
-2.51218764084136e-05
-4.10460313108322e-05
-6.33740029298409e-05
-4.43650000639941e-05
-5.30252589268275e-05
-1.62808081717467e-05
-1.70115347251165e-05
2.16433001748262e-06
-3.09675204149893e-05
-2.24085224031193e-05
-3.78720240553886e-05
-2.64278663572526e-05
-5.02476340157052e-05
-5.37948683961286e-05
-4.63828871731013e-05
-2.89104099420615e-05
-2.44597865226955e-05
-2.55103279562718e-06
-3.74397719433672e-05
-4.02689664831687e-05
-7.40937922931293e-05
-6.04542364730107e-05
-2.42256445695328e-05
-4.35080470474634e-05
-3.29541324548455e-05
-4.74138804391955e-05
-1.57222148030797e-05
-1.40277330432104e-05
-5.03768809057187e-05
-1.54164698239151e-05
-3.64785173794648e-05
-1.93417341790369e-05
2.02913549436776e-05
-3.54922707463502e-05
-1.01685339733481e-05
-3.53989574292787e-05
-3.20982594614718e-05
1.31591555818512e-05
-3.76019195374403e-05
-4.69338405044136e-05
-5.08526584788467e-05
-3.84735461297467e-05
-1.24235342202741e-05
-4.77316000804795e-05
-3.03498677811108e-05
9.94300190709243e-07
-1.89884742643056e-05
-2.38201661940697e-05
-2.50289849143442e-05
-2.3095469588397e-06
-1.00807344631765e-05
-2.56740957776195e-05
-5.03576596149975e-05
-3.69297263193356e-05
-4.76227191655563e-05
-2.0051439687501e-05
-3.46474028834782e-05
-4.03610520128855e-05
-5.92993899781719e-05
-3.41710344285848e-05
-1.41929580958039e-05
-3.35705289340076e-05
-4.13294249862231e-05
-1.99674905044047e-05
-2.02742554733431e-05
-5.74953272727879e-05
-4.22864136210206e-05
-3.66653660458935e-05
-3.62117285840307e-05
-5.96743637122931e-07
-3.04673862336437e-05
-2.87038992413618e-05
-1.90231772190894e-05
-1.26607243513018e-05
-2.93672342761107e-05
-3.58578649929957e-05
-4.84717122660015e-05
-1.3600553846705e-05
-4.95163939386582e-05
-3.53891851091319e-05
-1.41795288685207e-05
-2.99679890162116e-05
-2.58380865000773e-05
-4.05397844457872e-05
-1.74105800812859e-05
-3.63172806646327e-05
-1.73302138011278e-05
-7.38347388965551e-05
-2.13481012655264e-05
-3.49921638439079e-05
-1.84121068147463e-05
-3.25225288585583e-05
-5.96287675991295e-05
-3.22153443547511e-05
-5.35079245230137e-05
-3.35992883443967e-05
5.6656163211942e-06
-1.63775996280172e-05
-2.77704145529053e-05
-1.29408835751829e-05
-3.05318607645289e-05
-1.45120155747965e-05
-4.8351753444663e-05
-1.11659280272984e-05
-1.57909564764069e-05
-6.54372888040186e-05
-4.10110219816965e-05
-3.06392120211819e-05
-3.15244423285206e-05
-3.44255123226195e-05
-3.86860824374187e-05
-5.11353695482956e-05
-2.21423767947375e-05
-4.15142578288696e-05
-9.9656507039056e-06
-2.3694471287388e-05
-6.5090932632275e-05
-1.79184084759613e-05
-4.15813320219429e-05
-2.00960951195629e-05
-3.0805879629557e-05
-4.7090910558939e-05
-2.11709957199692e-05
-2.01149749030605e-05
-7.97638343146039e-05
-3.02570187722559e-05
-4.70802772553886e-05
-5.49756558829981e-06
-4.92088939259386e-05
9.58365203213082e-06
-4.82243812477439e-05
-3.90410182093287e-05
-3.5168883999278e-05
-1.59695697086113e-05
-3.62291940775995e-05
1.49179993515128e-06
-1.70575652665799e-05
-3.01573267373886e-05
-3.17201904286283e-05
-4.33315907024789e-05
-1.15196717833172e-05
-4.30397919861566e-05
-8.19239879248403e-07
-5.34814066963337e-05
-1.90766095629221e-05
-2.21887878300682e-05
-5.69267649392958e-05
-1.26111556765105e-05
-2.83416077234902e-05
-1.68193705898327e-05
-4.41990365662088e-05
-4.71742726213378e-05
-2.64297799147024e-05
-5.28937906696327e-05
-4.27399765507828e-05
-1.96210345189941e-05
-7.69355513080803e-06
-1.36085041188937e-05
-5.75947327123205e-05
-5.74750891342033e-05
-4.09594412377833e-05
-4.75814334794837e-05
-3.01450517118208e-05
-4.49973033206658e-05
-3.83108189267427e-05
-1.93437255801192e-05
-1.43197635823373e-05
-3.014716703879e-05
-1.71223911461292e-05
-1.25297383891136e-05
-2.66678628058093e-05
-4.43587131639666e-05
-3.56154896183621e-05
-3.05335000795052e-05
-2.98477937745501e-05
-4.5304410534736e-05
-1.16756876180094e-05
-3.01200702560456e-05
-1.88644806737723e-05
-2.48510975559438e-05
-1.21983582929621e-05
-3.27853353983759e-05
2.11284148457349e-07
-3.12220680137353e-05
-5.49076665529917e-05
-3.72045242027006e-05
-1.56520526298052e-05
-3.27170353656354e-05
-2.35216170227896e-05
-3.13417346683684e-06
-1.69289563530988e-05
-8.17280956884168e-06
-3.87383338987578e-06
-3.54829592768662e-05
-6.97848537053833e-06
-4.60528002112248e-05
-3.22988004339858e-05
-2.2658905376308e-05
-1.84552995233949e-05
-1.36428039427294e-05
-4.3923396879062e-05
-2.58546567715057e-05
1.36760844546493e-06
-4.62108686206583e-05
-2.63032382379305e-05
-3.80581857435985e-05
-2.82071011665432e-05
-3.88367694357932e-05
-3.03423568402006e-05
-1.29381668278516e-05
-3.55771594423641e-05
6.49864991463e-06
-4.70300617131637e-05
-3.87338535321648e-05
-3.24535550173205e-05
-3.59325061842745e-05
-4.23526546508568e-05
-1.60449669593574e-05
-1.5806609554978e-06
-7.96114660075922e-06
-3.63924816951943e-05
1.39401332574074e-05
-2.95742074219064e-05
-6.22568071777756e-06
-4.65610564725575e-05
-3.1736102195774e-05
-4.53513635386737e-05
-4.08228028162168e-05
-1.58020960859466e-05
-6.46431157649384e-05
-3.60601446777951e-05
-1.37403511965735e-05
-2.60578642830943e-05
-2.81778025358766e-05
-3.32512688032808e-05
-1.33172314492488e-05
-1.28824891569442e-05
-4.47910380492811e-05
-1.12947528155534e-05
-6.86978270300265e-05
-1.52640523647584e-05
-2.61716237286174e-05
-2.70618075625823e-05
-1.7835530259542e-05
-3.69941567350317e-05
1.31391089517899e-06
-3.5507923557726e-05
-5.74269752763993e-05
-3.26322031995379e-05
-3.06750484196399e-05
-5.15954833202388e-05
-3.02709892212399e-05
-2.51910447643802e-05
-2.60269019432921e-05
1.51348988591001e-06
1.18234732298548e-05
-4.68950560498207e-06
-1.29808881196875e-05
-1.23520090494615e-05
-3.7103206881452e-05
-3.19497436494728e-05
-6.23791301004442e-05
2.4510159265793e-07
-2.78896502262379e-05
-3.10715043151566e-05
-2.38218464069148e-07
-3.14786760877625e-05
-2.64873394721795e-05
-1.53574696483387e-05
-3.40719887782136e-05
-6.10806850060088e-05
-5.43068456415973e-05
-2.84108774802956e-05
-4.18266355064818e-05
-2.8713056329888e-05
-4.28091058449976e-05
-1.04407778241747e-05
-2.89414153177329e-05
-5.88891578259008e-06
-2.12708603819808e-05
-1.77037838647287e-05
-4.17202850495682e-05
-6.244544510967e-05
-2.99248833241163e-05
-3.35577481222644e-05
-3.23570287255171e-05
-2.83655254875206e-05
-1.3845527871581e-05
-5.20433872555542e-05
-3.77001645787978e-05
-9.16986587776806e-07
-2.62787623654193e-05
-1.77335666322172e-05
-2.15562470671559e-05
-4.16355871705769e-05
-3.30656997667914e-05
2.75359551299704e-06
-4.77299374355985e-05
-2.70304934577736e-05
-2.90392516460629e-05
-2.62821366767778e-05
-1.52235227088461e-05
-6.08455704484566e-05
-1.0732214617767e-05
-6.76233025542504e-05
-1.82108367999173e-05
-3.5070811607795e-05
-3.17612283693362e-05
-3.99460489306246e-05
-4.78949345429306e-05
-2.59352246977656e-05
-5.4082130345674e-05
-2.63144928024416e-05
-1.99072425216891e-05
-5.50324003369584e-05
-3.29511487667794e-05
-2.12326360569291e-05
-1.58973670280656e-05
-5.27679489012701e-06
-2.50638017105002e-05
-1.9742327646631e-05
-5.39368846090842e-06
-3.82819860130585e-05
-2.14273948028327e-05
-5.40886899910004e-05
-2.39428756173389e-05
-2.95104090764155e-05
-5.91917362562257e-05
2.07038181912742e-05
-1.9922248807776e-05
-2.72370411504871e-05
-4.1359174862113e-05
-2.3780292313741e-05
-5.32023706092902e-05
-4.67982036008185e-05
-1.76550660062509e-05
-4.09955730444041e-05
-1.04091309572391e-05
-2.49770878762675e-05
-3.66826647919391e-05
-3.08408164966342e-05
-2.58547368681835e-05
-6.8267061177745e-06
-2.77663104526813e-05
-2.64202972601728e-05
-4.23762617304753e-05
2.24037854373513e-06
-2.5719685075469e-05
-1.07589009064051e-05
-2.27274325133862e-05
-4.95655603509513e-05
-2.72934417271422e-05
-9.39916789591697e-06
-1.56223138090721e-05
1.75658983358187e-06
-3.76976186979529e-07
-4.24825016051894e-05
-1.43308036277788e-05
1.05853699372917e-06
-1.21090200341703e-05
-2.26991218883593e-05
-3.423937259985e-05
-4.83668832040244e-05
-7.88753960351328e-06
-2.87121385293004e-06
-4.63025092795777e-05
-1.93919546954071e-05
-2.77233291911324e-05
-1.33448173939668e-05
-1.44726409876751e-05
-5.40244382530808e-05
-2.67863485356937e-05
-4.43794545673973e-05
-4.19065785083593e-05
-3.06111469660649e-05
-4.8877670650392e-05
-2.55877327778785e-05
-2.7160015882758e-05
-3.3828721008551e-05
-6.4765738291926e-05
-3.77875367697506e-05
-2.35825749523142e-05
-1.05494760001339e-05
-3.40567594956137e-05
-1.0635467934621e-05
-1.31831440196134e-05
-3.16984662178146e-05
-4.04591727615414e-05
-2.9351824986377e-05
-6.27407909077634e-05
-6.03985050450414e-05
-2.62267396273641e-05
-1.74289205974085e-05
-4.99527592755011e-05
-2.28574951665456e-05
-5.41789712769957e-05
-1.5823909403535e-05
-2.2105630609253e-05
9.85191876315829e-06
-1.90221835466676e-05
-3.04998650485638e-05
-5.14207099019385e-05
-2.68566782738886e-05
-9.94646104839917e-06
-2.34642621451481e-05
-2.93876314746997e-05
-5.82217456956761e-05
-4.6819759480616e-05
-2.32375736655834e-05
-5.6592320836426e-05
-3.27516181555902e-05
-2.6065740103689e-05
-3.79895352136472e-05
1.02939693186808e-05
5.61914723210483e-08
-7.01118391710652e-07
-2.69607011473614e-06
-3.85209416409011e-05
-3.11719722951621e-05
-3.96477258292749e-05
-3.35355569728058e-05
-4.05602552765587e-05
-3.02335096195741e-05
-4.19446298514425e-05
-2.38179231822892e-05
-2.15122073000442e-05
-2.16218751420747e-05
-3.22253396937926e-05
-4.94658195015751e-05
-2.5427070103717e-05
-6.98978635708632e-06
-1.54170531970348e-05
-2.81402559914376e-05
-2.24091627765847e-05
-1.37282116586203e-05
-5.82625415123753e-05
-3.11863026755269e-05
-4.86317660229111e-05
-3.19758135490766e-05
-1.10732761808484e-05
6.05633391260305e-06
-4.55891483372985e-05
-3.80826288016591e-06
-3.0932387017876e-05
-2.87587929837749e-05
-3.36452943580497e-05
-3.21504595743108e-05
-1.41729464875611e-05
-3.47999563231669e-05
2.40064789447275e-06
-2.84724240789348e-05
-3.9180871897179e-05
-2.54808270552049e-05
-3.56091427656908e-05
-2.68581863604359e-05
4.41236468582201e-07
-3.41198074747648e-05
-3.98600567391204e-05
-3.20257709311753e-05
-3.20026403604096e-05
-4.12878004428483e-05
-4.90828295688322e-05
-3.54955438326805e-06
-1.67151539027135e-05
-4.80330856369104e-05
-3.19458572268295e-05
-5.41379614538701e-05
-6.98733049039526e-06
-1.02698154100185e-05
-3.1228024164682e-05
-3.35051826524813e-06
-6.38536326852618e-05
-3.02935634170268e-05
-3.39079653849911e-05
-4.64299362713403e-05
-1.62636912552565e-05
-2.82813308202532e-05
6.65599684866927e-07
-1.46044447036068e-05
-3.7211839874702e-05
-3.14347484545621e-05
-3.0605433575774e-05
-2.25931925093286e-05
-1.70207240315301e-05
-1.15759662622164e-05
-2.35281434340844e-05
-5.19278965723233e-05
-2.38616421142034e-05
-7.0621655212909e-05
-9.53621140450977e-06
1.44292510246421e-06
-2.8029715730255e-05
-4.30296219441604e-05
-1.90170399690745e-05
-5.46817917432394e-05
-2.35028518949543e-05
-4.35502457684275e-05
-1.45638628188311e-05
-3.98006354103315e-05
-4.52734472607837e-05
-2.70682730261151e-05
-1.90339186607185e-05
-3.06863034191274e-05
-3.52483194895355e-06
-1.44163848003721e-05
-1.30659166236225e-05
-5.13757691226457e-05
-1.51671967716866e-05
-4.2992542597909e-05
-1.08429310816011e-05
-5.68713409664875e-05
-2.49877096581621e-05
-5.12369528600047e-05
-1.17939542630927e-05
-2.77926660997468e-05
-2.01706188619785e-05
-4.28242978040235e-05
-4.68108531061535e-05
-5.63127210560595e-06
-2.08002767463978e-05
-1.49459271874023e-05
-1.81294826846535e-05
-3.31383335979149e-05
-9.91367075327896e-06
-4.42825282512216e-05
-2.00525189116425e-05
-3.13060119255528e-05
-7.5363276941551e-07
-5.03264653870474e-05
-5.6779588409047e-05
-4.04008601624761e-05
-2.24535298009958e-05
-2.24074991475856e-05
-1.32476214782807e-05
-1.77505937320737e-05
-1.41684676324751e-05
-2.73456068527799e-05
-3.14783324747567e-05
-2.35494849983321e-05
-3.46016184814724e-05
-3.82292359574688e-06
-2.87874974978775e-05
-2.7859611601091e-05
-5.90624241636786e-05
-3.28853179843871e-05
-3.54274547686121e-05
-3.9811999895237e-05
-1.40952532254441e-05
-3.03195774129745e-05
-3.68911118568273e-05
-2.88967009345414e-05
-2.19661894345749e-05
-3.04855571826255e-05
-3.65515332096342e-05
-4.59902202288981e-05
-4.53767951972979e-05
-2.72607066262254e-05
-2.1708558131068e-05
-3.30566558501001e-05
-1.91536753097316e-05
-2.33893084844801e-05
-1.95264947170084e-05
-3.72310250869607e-05
-3.03820982958309e-05
-1.51412609030844e-05
-4.0449607195543e-05
-3.37581801420973e-05
-3.48115606114132e-05
-4.33305920956127e-05
-2.37935468542073e-05
-4.68507013004457e-05
-2.39146757732113e-05
-1.39547332847842e-05
-1.21729523726862e-05
-1.34424305121013e-05
-3.13229683892431e-05
-2.60543621874231e-05
-3.17738909191403e-05
-2.36843811873472e-05
-2.75957815809566e-05
-3.5922537514581e-05
-1.05277271742623e-06
-4.21822457120834e-05
-9.42934543760388e-06
-9.87394166774909e-06
-2.47750953036487e-05
-2.10342309247024e-05
-5.28016576544473e-05
-4.30902106188548e-05
-3.66673979866566e-05
-2.34330941361898e-05
-1.99210089448831e-05
-2.99047901814252e-05
-6.16386146020489e-06
-4.25801829719911e-05
-4.31555829281652e-05
-4.26182806347852e-05
-4.6949219832692e-05
-3.08809274059778e-05
-4.27269097620663e-05
-5.64687881601829e-06
-3.03326394642975e-05
-7.85429234088851e-05
-3.13596732339751e-05
-2.24547860742612e-05
-2.57731490216015e-05
-3.68356572834793e-05
-3.43878793341471e-05
-2.86569323427458e-05
-3.94718595670781e-05
1.23380545993304e-06
-1.52815905370122e-05
-3.48879993316301e-05
-1.27615957362043e-05
-1.14588539933969e-05
-3.99226878602828e-05
-5.51515407127188e-05
-4.89193718060173e-05
-3.94698392439576e-05
-5.35427923713142e-06
-1.63746252618853e-05
-4.97949606721048e-05
-9.81311211529877e-06
-2.95380966527878e-05
-2.47308006263969e-05
-5.6048595565084e-06
-1.0801460387151e-05
-1.68289445563972e-05
-7.9267334845919e-06
-3.79375426851483e-06
3.58332971716651e-06
-3.0507665807567e-05
-2.81670017574965e-05
1.89894120237164e-05
-3.86957130882736e-05
-3.76797587695704e-05
-3.57091047064193e-05
-5.06763322653589e-05
-1.77338969829568e-05
-5.469931964533e-06
-1.2275910737566e-05
-2.39271796069654e-05
-2.15096866140225e-05
-3.54274783838217e-05
-4.20720715933359e-05
-5.13208318722943e-05
-2.33321357689924e-05
-7.04211490896249e-06
-4.75167968075177e-06
-1.32280732118061e-05
-3.73598047627112e-05
-2.32547336428233e-05
8.37123931712648e-06
-6.25719239458494e-05
-2.44108374940752e-05
-1.60664943816511e-05
-9.45345444269661e-06
-1.56180114478384e-05
-2.44040324708391e-05
-2.00781431549206e-05
-3.25674460090708e-05
-3.5233069928694e-05
-1.4127987191605e-05
-2.84787698343912e-05
-3.59394425971988e-05
-1.84752230156021e-05
-2.75671384823216e-05
-4.82051266133031e-05
-2.02757922990837e-05
-1.42051347310485e-05
-3.30824304833382e-05
-7.41730042092984e-05
-1.31472855115678e-05
-5.23342720152716e-05
-2.71078912590591e-05
-6.04528804653968e-05
-3.36365488304121e-05
-2.97595003645171e-05
-4.86823075180353e-05
-4.34343396392696e-05
-3.3991737892641e-05
-3.48286685445694e-05
-3.47941715699861e-05
-2.62284374512407e-05
-3.06724076946538e-05
-1.16601176669541e-05
-2.01850229635208e-05
-6.80421637752813e-06
-1.69245748698684e-05
-4.2162425659777e-05
-6.98798313455308e-06
-3.28816480137614e-05
-2.29944850401329e-05
-3.58837661746425e-05
-1.97605608638332e-06
-2.81804068377119e-05
-2.20089258205031e-05
-3.30120798017235e-05
-3.72944318996304e-05
-5.25647123896082e-05
-1.91776543930053e-05
-2.10757710134706e-05
-2.56496410585567e-05
-2.17907222662714e-05
-5.05699938919108e-05
-4.08975685982342e-05
-2.65838364750363e-05
-2.78414069922787e-05
-5.19767798708759e-05
1.29687650663247e-05
-3.08429289235299e-05
-2.54611102682905e-05
-3.79021686220554e-05
-9.15731869058647e-06
-3.15374509430781e-05
-3.52846254019756e-05
-5.21926940700541e-05
-1.71442712731847e-05
-6.7298563588019e-05
-4.4957714714236e-05
-1.61600198796829e-05
-3.84151101932289e-05
-3.25265013721721e-05
-4.75555051331404e-05
-2.02044722453063e-05
-3.29490632207324e-05
-2.05931020013646e-05
-3.49489741740853e-05
-3.27198492825084e-05
-1.37375452203285e-05
-9.60681839447746e-06
-5.71315937317802e-05
-4.58760196703529e-05
-4.0666944981916e-05
-2.05123589629254e-05
-3.21839292124611e-05
-2.36841105354831e-05
-2.53956976137381e-05
-2.59454130617271e-05
-2.22404350087937e-05
-5.03958836002545e-05
-1.29642275898161e-05
9.76061908450282e-07
-2.37375653945324e-05
-3.43174090398553e-05
-3.940272860291e-05
-5.25596878347335e-07
-2.29775728904731e-05
-3.65210417271817e-05
-3.09950298911237e-05
-2.17525714627584e-05
-5.30103245243476e-05
-5.82261679289258e-05
-4.37600314584537e-05
-2.35060817606339e-05
-6.94144643936903e-05
-7.20164433062884e-05
-5.85152725367462e-05
-5.09812715667963e-05
3.01228263262255e-06
-5.74388671151814e-05
-1.99997364220959e-05
-2.59793785570778e-05
-2.82152032723655e-05
-1.49544399093695e-05
-4.38229137568705e-05
-1.3904504969167e-05
-4.86086484887849e-05
-2.91106922428242e-05
-2.78643304185253e-05
-4.78257521413175e-05
-2.28342306686109e-05
-3.27449932520558e-05
-6.8961683529404e-05
-2.96376558714044e-05
-3.53874693838357e-05
-5.77065675384292e-05
-8.92916687595974e-06
-2.17637673681822e-05
-5.43257054796215e-05
-1.15466964922147e-05
-2.24258346371144e-05
-1.20270999923792e-05
-3.72819943320345e-05
-3.66428143993613e-05
-3.81337733008789e-05
-1.77374493774208e-05
7.90714038885331e-06
-4.51819080152049e-05
6.17079994953527e-06
-3.4059983327218e-05
-4.7995720986319e-05
-1.23673114913071e-05
-5.11920614213721e-05
-1.64205113205215e-05
-3.54319167385059e-05
-3.46343565285495e-05
-2.35310066058481e-05
-1.82754397415393e-05
-5.09565719468251e-05
-3.97263990978983e-05
-3.42076488590409e-05
-1.45971438190296e-05
-3.87697495329448e-05
-8.14296172555133e-06
-1.57984488896199e-05
-5.02456893473114e-05
-5.32203221651019e-05
-3.26229042621372e-05
-2.66807942824755e-05
-3.6712154978276e-05
-3.16394992954173e-05
-4.82775320359016e-05
1.50438222612138e-06
-1.15624774219846e-05
-4.67094264404275e-05
-8.6194333734872e-06
-3.96276441519002e-05
-2.09068907880781e-05
-5.85566789054173e-05
-5.31927744816627e-05
-2.44647522049159e-05
-5.72971274204067e-05
-1.14017873936605e-05
-4.11055375404352e-05
-3.74454750067721e-05
-4.19522597556905e-05
-3.71660127917612e-05
-2.62748814787186e-05
-2.87439868049679e-05
-3.04589342907067e-05
-3.72595259238876e-05
-4.36425437319475e-05
-3.24724359855109e-05
-2.80420073739911e-05
-2.02579354426683e-05
-2.94136552517183e-05
-3.65434446768322e-05
-1.54581579046602e-05
-4.40171502880203e-05
-2.26810777624381e-05
-2.36368169583822e-05
-4.81285719512741e-05
-4.17843782636043e-05
-1.82584859968251e-05
7.15711029361771e-06
-3.60233219333358e-05
-4.85901401054271e-05
-3.05121573205942e-05
-6.03642200907067e-05
-1.33253054305681e-05
-3.5641189865664e-05
-2.11774511775798e-05
-8.33862897818808e-06
-4.03774363679014e-05
-5.0206840405873e-05
-6.29294599539828e-05
-1.78085070630582e-05
-3.24226151260785e-05
-1.07260492052071e-06
-2.97198112137453e-05
-4.54216453731373e-05
-6.01944154797476e-05
-6.18261884989916e-05
-1.22321816565955e-05
-3.83998540430683e-05
-1.79838701163836e-05
-1.06794898175178e-07
-4.80216029341263e-05
-3.99600472272735e-05
-3.45997855825048e-05
-4.44460574670379e-05
-4.80585249433818e-05
-4.59640741511594e-05
-4.02641701380516e-06
-1.86250060748778e-05
-1.83918111653438e-05
-2.30794183357335e-05
-2.16724743375066e-05
-2.0528043547491e-05
-3.99647354425449e-06
-4.05178159904487e-05
-8.35277218927123e-06
-5.00921368687129e-05
-3.74200237931512e-05
-3.26565010551115e-05
-4.27534917934914e-05
1.21808188915825e-06
-1.25767393821569e-05
-2.88851728338415e-05
-3.22753470422645e-05
-4.71800573143821e-05
-1.39968222669598e-05
-2.99872897653045e-06
-4.03898923364736e-05
-1.8945901607231e-05
-3.6239808271251e-05
-1.70337569616304e-05
-4.46992924682972e-05
-3.90479514012057e-05
-3.45311745334661e-05
-2.85553559337163e-05
-2.73376098474743e-05
-4.13478963693865e-05
-2.90317940774433e-05
-2.76788618773724e-05
2.34289042514279e-06
-2.24695956164374e-05
-5.71915248955368e-05
-1.88854894094737e-05
-4.19123399458635e-05
-3.03263922040077e-05
-2.10157292506173e-05
-1.48586058169804e-05
-3.98766917572743e-05
-1.37235756652966e-05
-4.42665523303737e-05
-2.73081658902843e-05
-2.754150693879e-05
-1.44232932100154e-05
-3.75713623304947e-05
-3.41535140299985e-05
-4.83039881580582e-05
-1.27367119136963e-06
-3.88759705866318e-06
-5.60660514649926e-06
-3.99420357040555e-05
-2.12596741295959e-05
-9.32699054920075e-06
-5.13090523299911e-06
-2.23321220535419e-05
-2.4658020575628e-05
-8.31588291665301e-06
-1.10931911317638e-05
-4.78017846316507e-05
-3.75972804526222e-05
-4.20398049388336e-05
-9.23980973647963e-06
-2.86457083241767e-05
-1.91426711093856e-05
-9.97639253529627e-06
-1.30572129083436e-05
-3.45999633684041e-05
-1.54019899207246e-05
-8.04273590643584e-06
-2.88550797587824e-05
-7.61017113606648e-06
-3.91033212687926e-05
-2.55763517167413e-05
-2.82104660525558e-05
-1.76036664496125e-05
-2.66607431368251e-05
-3.02048098690007e-05
-1.38152990960849e-05
-2.98688509899849e-05
-4.62046856890741e-05
-1.82585826741182e-05
-3.61059205191611e-05
-7.92476410414422e-06
-5.31799649662777e-05
-5.52170297536222e-05
-4.94019867173576e-05
-2.5761443621982e-05
-3.88102679201839e-05
-7.10430549411169e-06
-2.39172353830262e-05
-4.75476985133616e-06
-4.38055261808002e-05
-2.67204891004582e-05
-4.61552186785417e-05
-4.41738459506934e-05
-4.27270444167093e-05
-5.17104533415594e-05
-3.82309564838572e-05
-2.59187854522972e-05
-3.78867231718362e-05
-1.96612100965296e-05
-3.85201360998569e-05
-4.9667943891743e-05
-4.25855950347208e-05
-4.86732849581337e-05
-2.31963405011705e-05
-3.29462739923282e-05
-5.02669835204662e-05
-2.42912824917308e-05
-2.03757053253284e-05
-1.43960149394142e-05
-3.36654784059442e-05
-2.94042929746848e-05
-2.1582653324585e-05
-3.59852057298494e-05
-6.24822796231751e-06
-2.58823488836811e-05
-4.13128705841151e-05
-2.62158858715584e-05
-3.16267435126725e-05
-1.34369769625555e-05
-4.88143195681516e-05
-2.83705633740545e-05
-5.78718556380712e-05
-1.00103225171287e-05
-3.36248946885285e-05
-2.56652777713382e-05
-2.95051172453593e-05
-3.62382287692451e-05
-1.11844574542582e-05
-3.74537681011617e-05
-4.02981800549578e-05
-2.84183139469376e-06
-1.93127455978869e-05
-3.4709298775886e-05
-9.73934932206027e-06
-3.05919610700442e-05
-1.32012360074923e-06
-3.38863058309129e-05
-2.96135085614773e-05
-2.37880535760718e-05
-2.76566751317813e-05
-3.31150161350606e-05
-3.91429476472122e-05
-8.1132246627481e-06
-4.74829024786586e-05
-2.39880407364256e-05
-1.28048705927714e-05
-1.50180387951249e-05
-3.89755137231217e-05
-2.73728823076006e-05
-1.38971719131127e-05
-4.40635458082091e-05
-3.30450249170431e-05
-2.33508607551707e-05
-3.03111283645474e-05
-5.20028401456007e-05
-4.16307142051208e-05
-5.65221576034563e-05
-3.43272031510295e-05
-2.8876134885431e-05
-2.42767595217098e-05
-2.4490270918657e-05
-3.09266555915324e-05
-8.63060018387854e-06
-2.06590709542655e-05
-5.45925053624478e-05
-1.6678820806826e-05
-2.02847979657524e-05
-4.35163138403744e-05
-3.13552473314402e-05
-2.72704652973987e-05
-5.85147807403697e-06
-9.60015055453497e-06
-1.82625769865779e-05
-3.40311370073601e-06
-1.53085222095718e-05
-4.08050929799059e-05
-2.20985170910868e-05
-2.66505661605649e-05
-2.28937655486558e-05
-2.27457889917602e-07
8.49154039196276e-07
-3.50560771217756e-05
-1.60618669605242e-05
-1.09131657151402e-05
-1.53428623716504e-05
-1.87977373363858e-05
-5.26500675696445e-05
-5.18241594881624e-05
-3.51631586567393e-05
-2.64255823701841e-05
-2.08306894196896e-05
-7.11592590462788e-05
-1.66443824194552e-05
-1.91087079637943e-05
-3.57034068060417e-05
-2.89504597776406e-05
-5.06482833048726e-05
-3.0412526654005e-05
-3.69286789566788e-05
-3.93281201488946e-05
-2.94510348159556e-05
-2.53577144462672e-05
-2.70260211908261e-05
-3.79012136982517e-05
-1.18932340533749e-05
-4.14061166991699e-05
-2.38006593125416e-05
-3.88939597044252e-05
-3.23321105994503e-06
-3.0652830511518e-05
-3.60497145989237e-05
-7.51995589412235e-06
-3.37279190984731e-05
-6.08715916296331e-05
-1.5542869112751e-05
-1.29348932785409e-05
-3.90847060452238e-05
-4.0873436331948e-05
-1.97928472443965e-05
-2.46164020413413e-06
-1.32040936772137e-05
-3.48729058336689e-05
-1.72439686259945e-06
-4.26176173486868e-05
-3.52133008312994e-05
-4.39202469725098e-05
-3.44978232570873e-05
-2.65013676487135e-05
-2.47833943024829e-05
-2.4603146496941e-05
-1.30389509472012e-05
-2.92323135331649e-05
-5.76001065265744e-05
-3.4472386394831e-05
-1.5379099521755e-05
-1.73266447979976e-05
-5.19349088583471e-05
-4.93700637112809e-05
-2.69849487318395e-05
-1.58133067476052e-05
-1.61565162083358e-05
-2.8181352087034e-05
-1.18869572996441e-05
-1.43420316782358e-05
-2.53759472536191e-05
-4.85432168477422e-05
-3.01728729923687e-05
-1.17966818015652e-05
-2.00554341851327e-05
-1.0446127564047e-05
-9.06711260567259e-06
-5.52628363821389e-05
-2.52761287670645e-05
-3.29271655726545e-06
-1.84273438373173e-06
-5.2501843986659e-05
-3.17618045346659e-05
-2.02506473971968e-05
-2.04861392177074e-05
-3.12396726842042e-05
-2.08611897473746e-05
-4.96713316225372e-05
1.4661051793325e-05
-2.9683254668149e-05
-4.51547318024024e-05
-5.24358940364605e-05
-2.02949189238095e-05
-1.0700177677393e-05
3.45189327433438e-06
-3.53696772053047e-05
-3.27583897239658e-05
-2.71913681260156e-05
-2.59841115673204e-05
-3.73236358494753e-05
-3.73637913041357e-05
3.84156894735769e-06
-4.37108561296967e-05
-2.30540142703122e-05
-2.92873054882012e-05
-3.23827239409313e-05
-3.80892659521797e-05
-1.71717748742515e-05
-3.51118475455182e-05
-4.86280203584268e-05
-7.80629014533674e-06
-3.95350297455812e-05
-2.51640532615256e-05
-1.19425530135492e-05
-1.02009734853874e-05
-3.8908755081645e-05
-3.62145496837385e-05
-3.96005281693596e-05
-3.92176093907691e-05
-2.17290529769217e-05
-1.06171091383799e-05
-5.24564123682853e-05
-7.35879577379317e-06
-1.03792353098808e-05
-3.04371967773627e-05
-8.74139128229552e-06
-2.1250725011699e-05
-3.47101135694913e-05
-7.30405687520973e-06
-1.79943863052199e-05
-3.48938208770179e-05
-3.75756405747795e-06
-6.67202195942136e-06
-2.32406556653073e-05
-5.08349058642798e-05
-1.62968160884626e-05
-3.86057247030768e-05
-2.19599645050373e-05
-3.43247906823497e-05
-5.40529599324727e-05
-2.72268635468474e-05
-1.15346872625708e-05
-5.59968071263988e-05
7.47083637962393e-06
-5.17838990756117e-05
-4.76657235556172e-05
-3.48406732498541e-05
-3.03423897080886e-05
-2.52749464350806e-05
-4.67478922501225e-05
-1.54023014293018e-05
-3.87804467804193e-05
-3.94589795485172e-05
-2.28089185880162e-05
-4.20016077988924e-05
-3.1168017520114e-05
-6.12263163278142e-05
6.37757474259241e-08
-1.70709749276041e-05
-3.77315945402946e-05
-4.88305990697786e-05
-2.57023543344341e-05
-4.15959864720105e-05
-3.54781756859072e-05
-1.17865150093356e-05
-4.46873352739425e-05
-4.28553120642421e-05
-2.54941149202702e-05
-5.4008067976761e-06
-4.75452432469538e-05
-1.38549281381078e-05
-2.85884241736476e-05
-4.45731426592174e-05
-3.82149959647522e-05
-3.61271920677121e-05
-4.96299782642632e-05
-4.82763489499909e-06
-1.56871322290224e-05
-3.55627221505404e-05
-4.14755566144596e-05
-1.39390778993058e-05
1.61888045678624e-06
-4.54908073096227e-05
-3.79470391951441e-05
-3.29944800189271e-05
-3.92269942957509e-05
-1.28361698298505e-05
-3.16187452999892e-05
-2.89500372344896e-05
-3.12302624601676e-05
-3.23758473043508e-05
-7.22049807177956e-05
-3.2737945404459e-05
-4.7076016804555e-05
-6.04394013996068e-05
-1.77928009864601e-05
-6.27030018025559e-06
-1.88143961916367e-05
-3.21771141179392e-05
-3.65781588351901e-05
-3.60373395403352e-05
-3.73548271539409e-05
-3.92195310136032e-05
-1.56030673818784e-05
-3.00711971367286e-05
-7.7790252520543e-06
-1.83335023148619e-05
-2.8383032335137e-05
-4.1729495209369e-05
-1.62741166185814e-05
-5.70147405461677e-05
-2.25598034735173e-05
-4.57080526125919e-05
-1.15197918392959e-05
-1.03119283055692e-05
-4.80495016718495e-05
-4.57086230134186e-05
-5.00511581416792e-05
-2.3429797517566e-07
-3.90083063632525e-05
-2.01369367801277e-05
-3.78481380798433e-05
-2.55507510355898e-05
-4.53274939893471e-05
-3.04543812942042e-05
-3.33562831780263e-05
-4.14121069457924e-05
-1.52494924550585e-05
-3.68371763143814e-05
-2.38311966458784e-06
-4.01404914250395e-05
-4.79093936087331e-05
-1.87106905317938e-05
-4.62488800344029e-05
-4.5935014922901e-05
-4.72353883523681e-05
-7.07627480942222e-05
-3.69398629889445e-05
-6.15087232754828e-05
2.00544971258335e-06
-3.20182983116551e-05
-1.04170817531e-05
-5.10908775214128e-05
-5.22590187205773e-05
-2.60952366578035e-05
-9.9094751489285e-06
