# Supplementary material for: Research on computational propagation and identification of mine microseismic signals based on deep learning
Source: PLoS One. 2025 Oct 22;20(10):e0334641. doi: 10.1371/journal.pone.0334641 (PMC12543183; doi:10.1371/journal.pone.0334641)
Supplement: S6 Data — (ZIP) [file pone.0334641.s006.zip › 000100900000203.xlsx_0.txt_24.txt.txt]

-4.20577876466547e-05
-8.60631686355795e-06
-2.11385312964029e-05
-5.51802221949191e-05
-5.97248231196226e-05
-3.0552303889962e-05
-3.89452084318e-05
-6.4043058873193e-05
-3.6616779692426e-07
-3.00705135504944e-05
-2.47446584667466e-05
-7.5032496714226e-06
-6.73305317269742e-05
-3.44340990739922e-05
-1.60648642836633e-05
-2.45008363034876e-05
-2.67016251852362e-05
-1.00459700138659e-05
-1.3462535746468e-05
-2.90379494656858e-05
-2.30057440864678e-05
-1.09021348234508e-05
-2.68438021220294e-05
-3.14615753521544e-05
-5.13331322893722e-05
-4.88971729823531e-05
-4.82961415971387e-05
-1.74329450653797e-05
-1.96464009876126e-05
-9.2015658186781e-06
-4.34808212505202e-05
-2.99453428569089e-05
-2.27186566933457e-05
-2.98416206155027e-05
-2.42073131693116e-05
-3.84339042596469e-05
-3.96625162902003e-05
-9.21672447228871e-06
-3.02042233266472e-05
-2.84391239693859e-05
-1.08237821204276e-05
-6.09669146275869e-06
-8.72028279148291e-06
-5.45377186562147e-05
-5.56853974950415e-05
-1.28850158048932e-05
-3.31795918983833e-05
-1.07501780981589e-05
-4.95080831485042e-06
-3.82215746481891e-05
-3.58812348218121e-05
-2.75958103598627e-05
-4.55286765611396e-05
-2.55367594699524e-05
-4.51755012193043e-05
-3.44116957438434e-05
-3.38545253000774e-05
-1.12463712684174e-05
-1.19400495185331e-05
-2.68256842292965e-05
-2.31395240447476e-05
5.73363452353162e-06
-2.19149787259419e-05
-1.66750304274196e-05
-3.54294526471912e-05
-4.29215088991126e-05
-2.82672154442447e-05
-9.99410756809437e-06
-1.70618164658897e-05
-4.15181848358517e-05
-1.80391561262428e-05
-1.51327624182832e-06
-1.6459937341503e-05
-3.38344863735224e-05
-4.25579756733611e-05
-5.05659580493999e-05
1.31684961485974e-05
-3.839999407737e-05
-4.94067384655517e-05
-3.50118279446477e-06
-2.25139041409985e-05
-6.79718665154933e-05
-9.31572634221809e-06
-1.89959188105992e-05
-4.30870736176646e-05
-5.15991902488336e-05
-2.34692935753934e-05
-2.09351199869956e-05
-2.35045246397513e-05
-1.47688122240618e-05
-1.69658339533258e-05
-2.04398008420917e-05
-2.6941154395283e-05
-2.66400879868339e-05
-2.21895509359412e-05
-4.81349496785516e-05
-3.25048080435909e-05
-4.85569001049734e-05
-4.79150427178517e-06
-2.21741320178972e-05
-2.81729307603355e-05
-2.81296766467292e-05
-3.00956166809426e-05
1.81275798210034e-05
-1.21993187771024e-05
-2.88024055574398e-05
-4.18801372640977e-05
3.82437870995193e-06
-5.28999902992869e-05
-3.70019506105743e-05
-1.37963732053173e-05
-2.73449091738677e-05
-2.95630879531731e-05
-9.54015441327639e-06
-4.66660581156212e-05
-5.6179566269408e-05
-4.4934090578062e-05
-3.90097428181132e-05
-1.40472366836836e-05
-1.67032964150973e-05
-4.89209453388701e-05
2.99643234368417e-06
9.96092292261319e-07
-4.4576472413647e-05
-2.42502017440607e-05
4.92662271711811e-06
-3.11486828518948e-05
-1.26366635017873e-05
-3.06376776647409e-05
-4.04781668647679e-05
-2.02310399541114e-05
-2.71316527749069e-05
-5.08980988487011e-05
-2.91343243387274e-05
-5.73276775474634e-05
-4.35475040959571e-05
-6.29451682545667e-05
-2.88445303703383e-05
-3.51526146015749e-05
-3.37326351884569e-05
-1.93116262943887e-05
-5.45924624993458e-05
-3.91389803804434e-05
-1.38679738807292e-05
-3.68412903795645e-05
-4.22360906737078e-05
3.08341043909374e-06
4.6175752928966e-06
-3.88165906963943e-05
-4.5872372355681e-05
-4.96203835410559e-05
-5.17505272632061e-06
-3.51334372639533e-05
-1.50789594534946e-05
-1.69601078430366e-05
-5.46195827904295e-06
-1.79621391676413e-05
-3.66850468656673e-05
-1.7750337268224e-05
-3.78740361478721e-05
-1.53454537650284e-05
-5.09881559653764e-05
-1.4575779131937e-05
-3.43317641625333e-05
-2.82397856659782e-05
-2.81339737435493e-06
-2.99465028144942e-05
-3.26954598997866e-05
-5.60656341791615e-05
-4.59840879314504e-05
-2.25089600198573e-05
-3.56432499639334e-05
-3.47314730473568e-05
-1.78178526271678e-05
-4.6168707774903e-05
-6.77319921080606e-05
-3.04157842882873e-05
-1.17049086711174e-05
-1.69904721385052e-05
-1.83143182956328e-05
-4.14083913985429e-05
-5.15097215063273e-05
-4.49322471171486e-05
-4.39241803132552e-05
-5.77505709514976e-05
-2.51856725065337e-05
-2.90550761886271e-05
-3.11202740364368e-05
-4.53750387000261e-05
-2.44474751639075e-05
-3.34593614581033e-05
-9.16481944798818e-06
-1.94302363350566e-05
-2.12905918578894e-05
-4.28972811794475e-05
-1.90631173474836e-05
-2.60432181164604e-05
-3.49112794542948e-05
-4.0876666201895e-05
-2.5856491471775e-05
-3.41418826956449e-06
-5.27093200737469e-05
-2.97831849851768e-05
-4.83295917279034e-05
-3.10523937086139e-05
-2.76321965836875e-05
1.79225867284605e-06
-2.78415190889e-05
-5.74129181963421e-05
-4.17917253362377e-05
2.72294928977196e-06
-1.66078177314305e-05
-3.71979509811218e-05
-3.90449784906136e-05
-2.39238130207509e-05
-1.36581687933172e-05
-3.57233782086479e-05
-4.75759958080199e-05
-4.681438061298e-05
-3.32019776997252e-05
-3.3671943658142e-05
-4.41973658341735e-05
-5.27236405365291e-05
-2.05909682311419e-05
-5.48352380103865e-06
-3.51574669742417e-05
-1.91224300304744e-05
-3.99791816539127e-05
-4.50160719823005e-05
-2.32966536283264e-05
-3.37683558931876e-05
-3.03265710407673e-05
-1.32414649030352e-05
-2.3064586418585e-05
-1.62796404056839e-05
-4.33496708482618e-05
-3.92853948840462e-05
-2.99787816915108e-05
-3.9888263512802e-05
-2.28580513942346e-05
-2.10513028097893e-05
-3.39922169322102e-05
-4.21001136528128e-05
-4.6506236926749e-05
1.8281640476287e-05
6.4490393130273e-07
-4.17981078485243e-05
-2.76706922774164e-05
-2.0791765921661e-05
-2.43639259479601e-05
-2.71198690668529e-05
-3.42136958640214e-05
-5.36253379896547e-05
-3.23615428348358e-05
-4.34500371658765e-05
-2.29941070084428e-05
-2.88661571072288e-05
-1.53691864463047e-05
-3.74204233432413e-05
-2.33446301190072e-05
-2.55122002877879e-06
3.4314819352992e-06
-2.99057869379292e-05
-3.8405099949692e-05
-6.04737969312412e-06
-3.45948825529111e-05
-3.2062125401276e-05
-5.66164261634355e-05
-2.64200440325227e-05
-4.08617562950056e-05
-4.38663931000968e-05
-1.41344852281657e-05
-1.72528141061347e-05
-3.80899471852325e-05
-7.04520266831597e-06
-3.63842991872942e-05
-1.89793758721383e-05
-6.53671670721855e-05
-3.93299021707936e-05
-2.56039639494358e-05
-3.56672740506662e-05
-4.24129705227098e-05
-1.6855114623186e-05
2.15238228949999e-07
-1.54700940457256e-05
-6.68949523086858e-06
-2.11977021831512e-05
-2.17754427295664e-05
-3.70046176691834e-05
-3.00401346607914e-05
-2.81383331638592e-05
-4.27686479223475e-05
-3.78477283966292e-05
-3.06425405939234e-05
-3.18819911287966e-05
-4.6271170999665e-05
-9.40276976836385e-06
-1.9410015450215e-05
-5.26580592936318e-05
-1.35317222532445e-05
-3.43838741782191e-05
-2.01361126783902e-05
-4.60033779227669e-05
-5.45668146696092e-05
-2.15598812516797e-05
-1.58817847697322e-05
-3.53477132449496e-05
-4.64668639163171e-05
-4.50146834614577e-05
-8.7734908185968e-07
-3.33896084336126e-05
-2.45841474364157e-05
-5.2786415748876e-05
-2.09689441020159e-05
-3.46451233916173e-05
-1.88689280481104e-05
1.06867470956078e-05
-3.60960289526525e-05
-9.67407959271118e-06
-4.65164703877438e-05
-2.85060754222125e-05
-2.16788963636636e-05
-3.74394818900438e-05
-2.23412743759835e-05
-3.28327401470796e-05
-2.50670054166581e-05
-4.40584525400356e-05
-2.28431063555888e-05
-4.21267554943184e-05
-2.26009033635854e-05
-3.34267330245933e-05
-7.615797365092e-05
-1.97753550498563e-05
-4.01831828929345e-05
-3.83440752831745e-05
-2.47195706904952e-05
-5.3806552181248e-05
1.75581280137302e-05
-3.82007297071638e-05
-5.62992763807955e-05
-6.01940803235799e-05
-3.18244696292744e-05
-2.92807404198979e-05
-2.12021105152342e-05
-4.46118891295572e-05
-4.78275441841864e-06
-2.15001951772155e-05
-5.00561061819189e-05
-3.01903884296867e-05
-2.20927052484807e-05
-4.10557045077142e-05
-2.43302741326524e-05
-1.37739978071666e-05
-6.21700066717135e-05
-2.07902935164706e-05
-3.24154188639887e-05
-4.7487385731379e-05
-4.65390209947219e-05
-8.02203220517174e-06
-1.35601071187031e-05
-2.42339505775351e-05
-1.07369538604765e-05
-1.64246258093243e-05
-2.97271958764355e-05
-1.90642517794643e-05
-2.92988248952213e-05
-2.55905419918368e-05
-4.43085092254659e-05
-4.54928613150453e-05
-3.60513431556295e-05
-3.22655028771571e-05
-1.15055068246787e-05
-7.36149948544413e-06
-6.78327843600659e-06
-5.18837326606302e-06
-9.73507135755975e-06
-1.66633765382383e-05
-4.32111622217376e-05
-3.97852179833572e-05
-1.89659374826118e-05
-5.22449160849177e-05
-1.67234743420864e-05
-2.60901599643228e-05
-3.06333803462976e-05
-3.25216840983481e-07
-1.56874619306746e-05
-4.9385734427399e-05
3.53293585773109e-07
-3.72067911300481e-05
-1.98610705472261e-05
-1.2835167125224e-05
-4.13765893223291e-05
-2.40292096134247e-05
-3.4112314909847e-05
-8.40538404133714e-06
-6.05758980031815e-05
-5.77803092566694e-05
-4.47558681256502e-05
-1.44012404500238e-05
-2.04766240045894e-05
-1.42210667779632e-06
-4.82238408668959e-06
-2.61941141270212e-05
-5.5770034154871e-05
-4.45376876451283e-06
-5.16462248464499e-05
-2.87868772346766e-05
-3.4706249784632e-05
-2.57661127124218e-05
-3.81992663513142e-05
-2.71218621031085e-05
1.3090275756539e-06
-1.07042140861402e-05
-2.16841743749637e-05
-1.60570589411285e-05
-3.23895176558842e-05
-8.10442727026148e-06
-3.3180300322635e-05
-3.01683879308828e-05
-1.68656977108594e-06
-2.42631005946871e-06
-6.81929600217485e-06
1.11425739320361e-05
-6.4411025664983e-06
-3.51386154284008e-05
-5.44923105095299e-05
-1.74244876836195e-05
-6.38477952483773e-05
-2.98299698009185e-06
-4.25111891605222e-05
-7.84246020086211e-05
-4.0443085712459e-05
-3.16437407957893e-06
-6.31882500905472e-06
-2.57394721013754e-05
1.17230775601085e-05
-2.75632513112863e-05
-6.58038703133953e-05
-6.00591182685117e-05
-4.71673125432983e-05
-4.47537276247357e-05
-3.04333348327511e-05
-3.63580257365075e-05
-3.30925069545415e-05
-3.29338298578097e-05
-6.94372611772601e-05
-4.41262630610158e-05
-2.90363230013165e-05
-6.70061710437387e-05
-3.29916347711807e-05
-2.83266575903456e-05
-2.57992626998063e-05
-3.37123646189403e-05
-5.00029096766355e-05
-2.19944802054788e-05
-3.64429590345185e-05
-4.09325701268868e-05
-3.91502852391996e-05
-3.60203786266568e-05
-1.28264373380023e-05
-2.16931556814504e-05
1.24560428339377e-05
-5.27282612734441e-05
-3.79915627808084e-05
-4.80199165642311e-05
1.12037106580967e-05
2.53261573715822e-06
3.97682706011383e-07
-3.17276667396828e-05
-3.58356304375572e-05
-4.61798248638789e-05
9.31477011709387e-06
-3.28937828706754e-05
8.47603675071568e-06
8.83249159176801e-06
-3.72701960614593e-05
-5.20394739595317e-05
6.72400399772666e-06
-3.63461171626865e-05
-2.22540882072328e-05
-6.49700805537964e-05
-3.99934738472988e-05
-5.72248070747378e-05
-5.84746114152604e-05
-9.6009299778959e-06
-1.49602619807252e-05
-1.67408245055722e-05
-3.93923462473627e-05
-2.78530066579788e-05
-1.61827203626703e-05
-9.92750418828819e-06
-3.25391962799295e-05
-2.02708541074453e-05
-3.25110402390788e-05
-3.69553996474829e-05
-2.43691691210565e-05
-2.27888577573148e-05
-3.3432275074185e-05
-3.50274880916749e-05
-5.02288307030777e-05
-6.36079881822078e-05
-5.40398301024871e-05
-1.7241914655005e-05
-4.03699911006271e-05
-2.20691170850526e-05
-3.29084070905098e-05
-2.70732709672172e-05
-4.65209914023132e-05
-2.21463084719299e-05
-4.20014627871728e-05
-5.50815108602249e-05
-1.50378865504584e-06
-4.63960550502355e-05
-7.3160009810685e-05
-3.18408865217905e-05
1.10468419021492e-05
-4.95277250606447e-05
-3.39914213882068e-05
-2.73866776146451e-05
-2.27935060053658e-05
-5.74822201481511e-05
-6.18700136894329e-05
-3.1552931418327e-05
-1.73485609833741e-05
-5.75824372850696e-05
-3.70875426793943e-05
-3.24281039009388e-05
-2.94015231508829e-05
-4.77169074931213e-06
-2.89382287337204e-05
-2.33770860337606e-05
-4.55926561069881e-05
-5.8437584063913e-05
-2.76280200681284e-05
-2.29852788040668e-05
-2.50997367871723e-05
-9.57680541707159e-06
-3.84923156928555e-05
-5.07193140781219e-05
-3.46957228343839e-05
-4.69431083840775e-05
-3.07977197619374e-05
-5.17185947067002e-05
-1.67463031282754e-05
-3.3184543058703e-05
-4.98694672419168e-05
-1.54283623604847e-05
8.37294956872959e-06
-4.71380070460126e-05
-2.43645766892814e-05
-2.78893055370034e-05
-3.44549225707273e-05
-1.16449287938654e-05
-6.61299478796927e-05
-3.87709647899715e-05
3.37439174050271e-06
-1.65452921196228e-05
-2.11260432390721e-05
-2.28497135654886e-05
-2.66339430811096e-05
-2.82603006742442e-05
-3.12459682106275e-05
-3.03082881102435e-05
-3.32012611708477e-05
-4.72121501260566e-05
-1.47171646739766e-05
-3.03334688499659e-05
-4.23308567363891e-05
-3.20150775074655e-05
-2.02219856128812e-05
-3.95315786680051e-05
-6.68872408440117e-06
-3.81951251421861e-05
-3.1684683483272e-06
-2.1305070089356e-05
-3.1046461364356e-05
-2.51793122842807e-05
-7.63381593015685e-06
-1.75925396484932e-05
-2.66693622240856e-05
-2.5611330232279e-05
-2.76161036716554e-05
-5.67534891419954e-05
-5.1261247027417e-06
-4.99115621732367e-05
-2.90584996879047e-05
-3.50441778386363e-05
-4.32570725313708e-05
-1.85544811585901e-05
-3.76425884547788e-05
-2.06129198541719e-05
-8.02124761568845e-06
-4.32058451052137e-05
-1.10212041680178e-05
-3.24567245071635e-05
-1.75268892370593e-05
-3.60343685960855e-05
-5.91497225009923e-05
-4.48587769066592e-05
-1.70516746391284e-05
-8.4068466552563e-06
-2.23712082974484e-05
-1.66559200790635e-05
1.28739897625921e-06
-4.02465431527871e-05
-3.65087479850019e-05
-4.94019204679455e-05
-4.47096569067911e-05
-3.32145422729104e-05
-4.30250443397262e-05
-3.11911816249668e-05
-4.27063188608934e-05
-4.65972492764885e-05
-5.82681058258463e-05
-1.42705085789022e-05
-1.34762106798642e-05
-3.18087725214291e-05
-1.42369066762775e-05
-6.9527523641599e-05
-3.0884688278416e-05
-5.51330165483007e-05
-3.7088172466367e-05
-2.10162882895809e-05
-1.67528457612976e-05
-1.07200494777833e-05
7.75272734562931e-06
-2.78400185197625e-05
-5.12126928456263e-05
-1.38915631618061e-06
-4.2884255696976e-05
-3.5697095328159e-05
-1.11376473701095e-05
-3.41241143445843e-06
-3.22566908587945e-05
-4.79679820001593e-05
-3.69583637014615e-05
-1.33394740074195e-06
-2.47583655127751e-05
-3.78469890406635e-05
1.03295609117781e-05
-3.04743272567092e-05
-2.69570895284026e-05
-3.36111155295724e-05
-1.27409200496788e-05
-4.4485627247201e-05
-1.24080279325734e-05
-4.77327918421419e-05
-2.65227044360636e-05
-4.96557767239674e-05
-2.93464936027599e-05
-1.2479798277162e-05
-5.3254630384537e-05
-3.76094976840038e-05
-2.75913399642449e-05
-3.15066699024547e-05
-1.89774249160322e-05
-5.20565296492487e-05
-3.18701712553935e-05
-4.07515843731456e-05
-3.56455179032351e-05
-2.62479601652191e-05
-5.96662472059607e-05
-2.39812923830698e-05
-4.02192466438788e-05
2.49225545039477e-07
-3.69765459683971e-05
-3.98616598512682e-05
-5.24975019416887e-05
-6.37321583451261e-05
-2.83416458242935e-05
-9.87191678248752e-06
-3.64877723759876e-05
-3.33651707576689e-05
-4.62701132607617e-05
-3.34577106006937e-05
-1.53540682054704e-05
-1.24712781788777e-05
-5.81264260391715e-05
-1.87925947274362e-05
-2.71047645055528e-05
-1.92657686434303e-05
8.5719943337119e-07
-3.40808744121565e-05
-2.67299648623124e-05
-5.42145378750152e-05
-4.57154755819608e-05
-3.15285227487021e-05
-9.11614949013266e-06
-4.33452738084584e-05
-3.20988469379693e-05
-1.06494433625743e-05
-5.19785602354854e-05
-2.32114314301088e-05
-3.33352841195325e-05
-3.23908414361916e-05
-1.8952395110243e-05
-7.13961490979128e-06
-1.91709215732505e-05
-4.3072800295786e-05
-4.68431336690188e-05
-2.0329544292129e-06
-5.06073259061105e-05
-3.43533272043123e-05
-3.54525793152497e-05
-3.15931322671348e-05
-1.90814482716862e-05
-3.15853285155525e-05
-4.69415107188897e-05
-2.0190778440094e-05
9.49257645425051e-06
-1.21545478470992e-05
1.82516841839704e-06
-5.37645094931993e-05
-3.5213732146179e-05
-4.38492156587943e-05
-3.59347146860537e-05
-3.96151320286291e-05
-3.38570040749979e-05
-3.44947157101988e-05
-3.09287897587843e-05
-3.17140859338602e-05
-3.21658693098734e-06
-6.17576486757818e-05
-2.8847100168775e-05
-7.61707773911001e-07
-4.70360742645318e-05
-3.56731361257869e-05
-2.31971400726758e-05
-2.01973083807052e-05
-2.81043520749375e-05
-1.69605891366272e-05
-4.78381307868543e-06
-2.58898753115859e-05
-7.02854768574602e-05
-3.79451440936693e-05
1.78494026716011e-06
-1.62385495111782e-05
-3.54546313974211e-05
-5.76796490850797e-05
-3.20613560998236e-05
-2.50390587958862e-05
-1.53034667226831e-05
-1.41256694531325e-05
-1.39583263462454e-05
-2.12671870532562e-05
-2.4487058876798e-05
-7.99998972932159e-06
-2.9313116564774e-05
-5.39104364354314e-06
-4.41362765425895e-05
-3.34873149690003e-05
-3.15781469538359e-05
-4.25174686441276e-05
-3.66188261083131e-05
-3.21879882815941e-05
-6.20782678763524e-05
-4.18938083851214e-05
3.86329229613452e-06
-2.84126837696716e-05
9.78561696782876e-07
-3.57881489080976e-05
-1.7895503965347e-05
-1.08670100956442e-05
-3.48503979040513e-05
-3.96279029901435e-06
-1.94221099796629e-05
-2.33433931127998e-05
-1.64737193909211e-05
-2.05930302175915e-05
-2.59550916459209e-05
-5.34044317384646e-06
-5.11399858809028e-05
-3.61634386883858e-06
-1.8099160817849e-05
-2.78071125773557e-05
-5.1468862472808e-05
-3.07521843110869e-05
-2.3901111481523e-05
-3.30365545021318e-05
-6.45588800472548e-06
-2.61325091481942e-05
-3.09852273793547e-05
-2.66185446609463e-05
-1.13654548287165e-05
-3.55090026329452e-05
-1.05936016863576e-05
-4.28848829266008e-05
-1.06716105956031e-05
-3.43098202416595e-05
-5.46781067124791e-06
-3.46816907268957e-05
-7.47063842821382e-05
-1.57745980316188e-05
-2.17856968228292e-05
-4.79297693219476e-06
-4.61578266026557e-05
-6.01488111055482e-05
-2.41070997859386e-05
-3.99223837693052e-05
-4.22401227620701e-05
-5.59637391671519e-05
-5.51245591838162e-05
-1.53947263515685e-05
-4.28748961394061e-05
-1.58880987425744e-05
-3.12301675950727e-05
-4.15786816589399e-05
-2.21906682855352e-05
-2.56943350503409e-05
-3.46276856528644e-05
-3.66017310988945e-05
-3.65726263050492e-05
-1.45018747110409e-05
-3.56659080928517e-05
-2.01176083905204e-05
-3.4302142105158e-05
-3.9022516611666e-05
-5.77540120014502e-05
-1.20794340303985e-05
-6.48326226768693e-05
-3.58849917252712e-05
-8.9345719592988e-06
-2.47012713337268e-05
-2.89692241201008e-05
-7.60702891349538e-06
-2.41415015076062e-05
-2.64050591231798e-05
-4.37234631950778e-05
-2.44397556912035e-05
-3.29544198737142e-05
-2.78008018654183e-05
-6.35873282625335e-05
-3.97224619030131e-05
-2.7787183192391e-05
-6.16528633700921e-06
-2.00190186701439e-06
-3.88023134501156e-05
-3.01851001294774e-05
-1.97095823322455e-05
-4.41235934965807e-05
-3.8027999632113e-05
-5.54185618119859e-06
-5.22767763230398e-05
-2.60423306394208e-05
-3.23130722909555e-05
-1.78013288958443e-05
-3.00613280008212e-05
-3.13396794149353e-05
-4.10526545895344e-05
-1.06038334993171e-05
-2.75387521645607e-05
-1.93705922195655e-05
-5.50534929297314e-05
-3.11159810062532e-05
-1.18942074959739e-05
-1.57069717216892e-05
5.77009877492775e-06
-2.47876027271153e-05
-2.95732391445465e-05
-5.00964232482648e-05
-3.67709300745858e-05
-2.05048226836348e-05
-7.47039407726561e-06
-1.54135072873807e-05
-3.75023093453827e-05
-4.25801221857515e-05
-3.72094622202764e-05
-1.51321199425506e-05
-3.33095668360396e-05
-3.78125376214426e-05
-1.67501206306444e-05
-2.9781983414849e-05
-1.05543287125032e-05
-3.0404242327057e-05
-4.30381804481964e-05
-3.56778286701416e-05
-1.07440131502138e-05
1.58155766215437e-05
-5.99011010351061e-05
-1.7900448275873e-05
-4.21973873462146e-05
9.76217098170107e-06
-4.31462698545364e-05
5.01577742231194e-06
-2.37887306835149e-05
1.00485253683018e-05
-4.50005738701589e-05
-4.25012740362698e-05
-1.69324567672718e-05
-5.74886460664788e-05
-3.00042830426572e-05
-3.22970216798882e-05
-3.64421167895302e-05
-2.72620764947095e-05
-4.35046549183386e-05
-4.51952618268899e-05
-1.15958193343245e-05
-5.36911331454861e-06
-2.64396964956175e-05
-4.96755938822909e-05
-3.19756159096314e-05
-2.14023970680547e-05
-4.76384843420667e-05
9.98200658243381e-06
-5.42576978145221e-05
-2.28993355307462e-05
-1.58064117154244e-05
-2.61537951057152e-05
-2.87528694582374e-05
-3.73990789878717e-05
-3.3667016817895e-05
-1.4854954694108e-05
-3.68183033764695e-05
-1.3290401382605e-05
3.9106112906432e-06
-1.90007942904698e-05
-5.16200525419141e-05
-4.2599359422125e-05
-6.09593218581666e-05
-1.85535792024988e-05
-1.98981808452952e-05
-3.32526336453528e-05
-4.9054789936809e-05
-8.45953606082667e-06
-3.88996371685038e-05
-5.68889318486927e-06
-4.97532511297774e-05
-4.55282991694487e-05
-3.90123875384201e-05
-4.36314687616635e-05
-2.46739983467761e-05
-4.19095288027696e-05
-3.57793859848952e-05
-2.60362586631499e-05
-3.8436042177847e-06
-4.04480549853879e-05
-4.40142841546104e-05
-8.26281152481274e-05
-4.44583286196298e-05
-3.090898236671e-05
-2.3729941368813e-05
-5.46299581997958e-05
-2.15561603676833e-05
-5.55464686301194e-05
-3.23175634169638e-05
-2.68411614676138e-05
-2.81041313333153e-05
-4.72017016623676e-05
-1.42495233232413e-05
-4.0612852307403e-05
-1.38389359703188e-05
-1.34609441593656e-05
-3.88662724515661e-05
-3.20955766598247e-05
-1.02045963261147e-05
-3.97681673140849e-05
-3.21927287478173e-05
-7.74933956722667e-06
-2.56490774783586e-05
-2.34375468542274e-05
-4.34016434421669e-05
-5.47823735063447e-05
1.20394514427937e-05
-3.64940096924691e-05
-2.15656301722389e-05
-1.71469535776323e-05
-1.4138331218572e-05
-7.21110430978727e-06
-1.66878886463637e-05
-7.33442569060091e-05
-3.51090016683203e-05
-3.06184800014576e-05
-5.97187971122506e-06
-1.175477269389e-05
-1.76306311816533e-05
-2.13822322602116e-05
-2.24603431719394e-05
-2.23717801872174e-05
-2.90593584476042e-05
-4.38442262220135e-05
-2.94286164162465e-05
-1.80567350684496e-05
-4.69306587450659e-05
-2.33515284615367e-05
-7.71508378167298e-05
-4.02130052655115e-05
-3.27344001178651e-05
-4.59971367496611e-05
-1.68165118406453e-05
-3.62887584911566e-05
-7.57656962459924e-07
-2.12559838015581e-05
-3.19914414479425e-05
-3.22031876877779e-05
-2.99756656865556e-05
-3.16626875174025e-05
-2.93642004697076e-05
-4.2851731181277e-05
-5.26623903448697e-05
-2.93380341729747e-06
-1.85637836430757e-05
-4.03117243177902e-05
-3.51714758679777e-05
-1.90954437174356e-05
-2.0741911587705e-05
-1.23502767237029e-05
-3.81257356179016e-05
-3.84366385361097e-05
-2.03424982458923e-05
-5.86115569162009e-05
-2.85727125479717e-05
-1.73936301536501e-05
-3.45698683967358e-05
-1.78165210950973e-05
-3.47401293553226e-05
-1.34822915508635e-05
-4.24594879799692e-05
-2.2989146405709e-05
-3.46472878763034e-05
-5.55153920567279e-05
-4.29221406771035e-05
-4.46494097026767e-05
-2.61705318437628e-05
-2.44186964013695e-05
-4.97871406512423e-05
-1.82419251562797e-05
-1.94710400544595e-05
-2.22753161716806e-05
-3.17620856376771e-05
-7.09518737706846e-06
-3.23320185381936e-05
-8.75067708370669e-06
9.96703070224393e-07
-2.94072870734209e-05
-2.84115345023674e-05
-2.41067964515495e-05
-2.7348660695501e-05
-3.60829399743955e-05
-4.08990142935298e-05
-5.78637821497149e-06
-2.50169407006643e-05
-3.11275838279078e-05
-3.40667087403169e-05
-4.14047256946947e-05
-1.91002248040086e-05
-2.89842654643759e-05
-2.9698507955107e-05
-5.45715805767521e-05
-2.29383274054131e-05
-5.24842822377073e-05
-5.89396740086725e-05
-4.2152954923535e-05
-1.92549290971784e-05
-4.70249036377723e-05
-4.68825714823352e-05
-2.38208224144161e-05
-3.07396125284393e-05
-3.12151490301398e-05
-2.30453471903764e-05
-6.90554237458862e-05
-2.79756504718952e-05
-3.47638427802211e-05
-3.34229317387665e-05
-1.29199403937228e-05
-5.51503171562314e-05
-2.81666263875991e-05
-8.25804032025375e-06
-1.74021405019626e-05
-3.50649952436323e-05
-2.47550051365122e-05
-1.99380408876447e-05
-3.71128998484009e-05
-3.17426156612611e-05
-3.12494663658355e-05
-3.90995032469384e-05
-3.19109340357014e-05
-2.11242981002825e-05
-4.09450869991837e-05
-6.14563358338033e-05
-2.49175248944873e-05
-1.76463315075047e-05
-2.65284396166833e-05
-4.12133065288374e-05
-3.04132233346042e-05
-3.73713753615452e-05
-3.18491759885552e-05
-2.72795857100312e-05
-4.7879010368995e-05
-2.64343744408043e-05
-1.31158445702777e-05
-5.18678500019613e-05
-2.34413827008816e-05
-6.33818681271987e-07
-4.85885711437949e-05
-2.8567391460307e-05
-5.40540588677092e-05
-3.63646918242979e-05
-3.65309078077742e-05
-2.30348695728062e-05
-2.17993052209447e-05
-4.25790243503573e-05
-4.20151679143109e-05
-4.67251931769771e-05
-1.4781111957952e-05
-4.0881897166667e-05
-6.06682947279126e-06
-3.30402142307718e-05
-1.94989463367293e-05
-2.43285245686023e-05
-2.89836396965894e-05
-6.33180699894667e-05
8.96441418466902e-06
-1.61429084774225e-05
-2.52530125632571e-05
-3.57709739074305e-05
-3.99233972779679e-05
-2.4890381969493e-05
-3.66490202459988e-05
-2.83308878655858e-05
-5.81918367710833e-05
-1.88261082545046e-05
-5.00397926063511e-05
-4.14010731637899e-05
-3.59275769484562e-05
-2.76942354660412e-05
8.37433663280849e-07
2.76342705997226e-06
-2.66747601969482e-05
-4.20687911198407e-05
-9.87812927336403e-06
-3.99872576249186e-05
-1.91076325551337e-05
-1.06668041137829e-05
-3.76069631565033e-05
-1.62655633023883e-05
-2.37941554117033e-05
-2.02828085224374e-05
-2.6030916175105e-05
-2.66160259655408e-06
-3.1247682482461e-05
-2.35658360148369e-05
-3.14094460290075e-05
-2.8020554260916e-05
-4.12003672933269e-05
-5.76725508086695e-05
-2.22164720718961e-05
-3.75632649580277e-05
-1.35149467411914e-05
-1.71150767954908e-05
-6.3303323305313e-05
-1.90985551165825e-05
-2.31173434087386e-05
-2.65694406546368e-05
-1.04702548764661e-05
-2.16766613069356e-05
-5.52774450879188e-05
-3.0485139574006e-05
-9.871245724515e-06
-3.40166101646803e-05
-4.68037365927691e-05
2.88393174649498e-06
-3.01270379723707e-05
-1.56751334198339e-05
-2.88416222723364e-05
-4.41439991032563e-05
-4.22149564092582e-06
-2.92518621594622e-05
-2.88856118211545e-05
-2.99240980992879e-05
-3.72107490104691e-05
-3.26306501178806e-05
-3.25984646147344e-05
-5.35562542041235e-05
-3.01161790991459e-05
-3.31208639743037e-05
-3.93518086686026e-05
-1.01449855704597e-05
-4.49102935627448e-05
-1.91661011337197e-05
-2.19715461046967e-05
-3.0783948120722e-05
-4.35668651893319e-05
-1.20365297646402e-05
-3.54130265364103e-05
-4.2298143186558e-05
-2.11319011723036e-05
-5.09420063242862e-05
-3.94271190953106e-05
-3.30190799519802e-05
-2.77193132603715e-05
-2.65351632437597e-05
-1.90838932319124e-05
-2.89776634047442e-06
-2.83483518054396e-05
-2.10577172120776e-05
-4.57006295255236e-05
-4.62399373137638e-05
-2.80547576703852e-05
-3.2927722309876e-05
-4.28904280298989e-05
-2.61691788331116e-05
-4.18914770483045e-06
-3.43966825104167e-05
-6.95372443801389e-05
-2.60363154797465e-05
-4.29459240207969e-06
-4.80272557845761e-05
5.31173332828355e-06
-2.8074917120505e-05
-3.97574408391911e-05
-2.21356555436488e-05
-4.73655385425799e-05
-1.36724444334919e-05
-2.32712209229119e-05
-1.67414657309599e-05
-3.03451215012687e-05
-2.9978664730113e-05
-1.16760209809671e-05
-1.57928472660748e-05
-2.65519486129475e-06
-2.39715451889917e-05
-2.57275886103227e-05
-3.55799943415721e-05
-2.16261052399923e-05
-5.26069145558276e-05
-4.87174844465932e-05
-1.30177290370834e-05
-2.2950473523808e-05
-4.91556257659231e-06
-7.63389788431091e-06
-4.56732162354861e-05
-3.82346579750308e-05
-3.66962646445337e-05
-6.39966395222347e-05
-6.36270998086745e-06
-1.99156283257868e-05
-2.53159737670797e-05
-2.2481416573486e-05
-2.84642766351699e-05
-3.96993287570557e-05
-2.3474316222122e-05
-5.56596646360449e-05
-2.98896843356232e-05
-3.13749910990854e-05
-4.84482387151581e-05
-4.68217473780634e-05
-2.55090954203378e-05
-6.13606749772177e-05
-4.13985660394283e-05
-3.12150984941208e-05
-5.84896652963061e-05
-3.42225566436307e-05
-2.54916197688731e-05
-1.26847726495947e-05
-2.44431364147338e-05
-1.69230518877279e-05
-2.8509353201412e-05
-2.93082820825003e-05
-1.91397869150228e-05
-8.49618111133114e-06
-3.72099820650853e-05
3.6597509148048e-06
-3.62652750056504e-05
-4.36623437350858e-05
-3.47262013305762e-05
6.00514880023321e-06
-2.14762012337164e-05
-4.52588579824986e-05
-2.5537127788055e-05
-2.00478993697806e-05
-5.51575865921869e-05
-2.86837654012201e-06
-2.38925162158218e-05
-6.82260001812597e-06
-3.82957951705575e-05
-5.45767116427914e-05
5.14081617912677e-07
-4.45717695585372e-05
-1.03230470963946e-05
-3.45281464270205e-05
-3.00926605048991e-05
-1.77949116531242e-05
-6.4686756881759e-06
-2.61748713004905e-05
-3.34190441683183e-05
-7.12215749407629e-06
-9.81871982817913e-06
-2.78544614996195e-05
-4.1527924184599e-05
-8.3333215841935e-05
-2.01412695490041e-05
-1.67493880844643e-05
-2.10602479578162e-05
-7.97592908351006e-06
-1.93800723213912e-05
-2.62476295390969e-05
-2.10735033064385e-05
-2.38511123063519e-05
-1.79159734397244e-05
-4.38909518388498e-05
-9.80977691995778e-06
3.55134480715858e-06
-8.28671156926625e-07
-1.9432156447831e-05
-1.9185100678722e-05
-3.17083437435511e-05
-3.37488867108742e-05
-4.62890506451325e-05
1.52936883913147e-05
-1.95279358223691e-05
-3.12162362284649e-05
-5.35670398025111e-05
-3.37451297823069e-05
-1.60731703026602e-05
-5.01612803269467e-05
-2.00802237208619e-05
-1.18959928883002e-05
-1.51003428347506e-05
-4.45677287425767e-05
3.45209807234249e-06
-2.65435049441642e-05
-1.76253780537036e-05
-2.18116279670992e-05
-1.12186374799656e-05
1.4046085451805e-05
-4.71110709496455e-05
-5.07231931720226e-05
-2.94407208597345e-05
-2.21930545084336e-05
-3.15786772099263e-05
-5.47187405902848e-05
-2.36016292837724e-05
-3.1064673223444e-05
-2.98076737146833e-05
-1.32839789556905e-05
-1.7432140077396e-05
7.44159858163009e-06
-5.77797175639481e-05
-1.201458326729e-05
-2.62749594878112e-05
-3.26149822121553e-05
-7.71382075491228e-06
-3.93590067607387e-05
-2.19670038927117e-05
-4.27452025743119e-05
-2.88525076460922e-06
-5.10432807227234e-05
-1.52566557073021e-05
-1.38921951165415e-06
-1.11378392919425e-05
-3.67497069464798e-05
-3.72592902580114e-05
-2.20868949905481e-05
-2.38066831094142e-05
-3.19414660339588e-05
-7.94298835550245e-06
-2.60204411553439e-05
-2.29924155593357e-07
-3.24961808252939e-05
-4.0995160162984e-05
-4.59858617178529e-05
-3.43880042485144e-05
-4.18811646471486e-05
-1.81432874538177e-05
-2.93156603048587e-05
-4.1777084090533e-05
-3.28803029679472e-05
-4.60550538998351e-05
-2.73770058760942e-05
-3.52311371641477e-05
-4.06631926705331e-05
-1.09087524163383e-05
-5.86852296539082e-06
-2.41025802170019e-05
-1.21415670847867e-05
-8.06993667576079e-06
-7.04927744980017e-06
-2.23267951706327e-05
-5.54990485577841e-05
-2.64435051503853e-05
-4.95803851315226e-05
-3.36254161770627e-05
-1.78900330266228e-05
-3.28169025376989e-05
-3.54106906514892e-05
-4.06471204695703e-05
-3.99898987681406e-05
-3.82078374711609e-05
-5.22559629653142e-05
-4.7139946336953e-05
-3.24696050321701e-05
-6.01661463948519e-06
-6.02222398333029e-05
2.53030489597468e-05
-1.54739067246631e-05
-2.67978500946012e-05
-2.92715833146505e-05
-3.5129932752939e-05
-1.84639978983584e-05
-1.24600219195672e-05
-2.75923853724955e-05
-1.4564477541343e-05
-3.90946765919341e-05
-1.0738990765259e-05
-3.95107323089277e-05
-5.78891814537208e-05
-3.10127061398779e-05
-1.61771928759057e-05
-8.12187647925021e-05
-5.06868599367442e-05
-2.39009172442173e-05
-7.06204719568578e-07
-5.43295401971703e-05
-3.95077524471396e-05
-3.14853545861089e-05
-5.84075437011111e-05
-5.65350490799041e-06
-3.92810469867249e-05
-3.72255147702242e-05
-3.13151099501143e-05
-2.29244016222431e-05
-2.18165863568241e-05
-3.28908876969634e-05
-3.07633485396365e-05
-2.26182663683674e-05
-3.33850570927273e-05
-5.40610719027219e-05
-9.70458591917823e-06
3.15340205563697e-06
-3.10803985062715e-05
-3.46201559455427e-05
-1.2177351242327e-05
-3.47734157944296e-05
-4.1491792328998e-05
-1.53686469179068e-05
-3.89889315373915e-05
-2.91680520178496e-05
-1.1168436980558e-05
-3.45246789904594e-05
-3.74802659608527e-05
-2.69058462042417e-05
-2.24721587022445e-05
-9.7704623528123e-06
-1.49336911585355e-05
-2.55523433637022e-05
-1.40359408987402e-05
-4.07665564562483e-05
-2.38819357814557e-05
-1.36074755477789e-05
-1.54259737480831e-05
-3.33572288845999e-05
-6.58519615072391e-05
-2.98639891676699e-05
-2.37644919141216e-05
-3.17355727246549e-05
-4.48943380632262e-05
-3.32267487688868e-05
-2.5670430118093e-05
-3.68914148580399e-05
1.63130883255234e-06
-5.23842729170232e-05
-4.86358999251878e-05
-2.20129448870836e-05
-1.66131615047416e-05
-2.95708244208397e-05
2.62225963216683e-06
-4.26653995200029e-05
-6.94782984391904e-05
-7.99381949412481e-06
-2.53979689433886e-05
-1.91994847300678e-05
-3.31646788780365e-05
-5.31543352293396e-05
-3.07298848554258e-05
-6.84680474784366e-06
-2.71518909868944e-05
-3.83144002082339e-05
-8.3793325326732e-06
-2.30000776357924e-05
-3.28451987326007e-05
-5.86018064521963e-05
-4.54647279027438e-05
-3.35929018360165e-05
-5.03978083975816e-06
-1.56100091737562e-05
-4.50177502278931e-05
-4.04230912515647e-05
-3.78729400024447e-05
7.33107640110602e-06
-9.88191949966192e-06
-3.42719474289734e-05
-2.03640261415395e-05
-1.05694252887639e-05
-2.62483396326566e-05
-3.47494446964386e-05
-2.23993601485181e-05
-3.7610853451226e-05
-3.11768932800471e-05
-3.4501025038129e-05
-4.82342191937415e-05
-2.15811919723348e-05
-1.57391707927464e-05
-4.6763358424539e-05
-3.61852265143291e-05
-1.46153660627476e-05
-5.57047337838406e-06
-4.64949483301442e-05
2.19698493264542e-05
-5.38192353687648e-05
-5.21405427886829e-05
-3.18657318594356e-05
-2.76495836966295e-05
5.24544057925412e-06
-3.29361373362411e-05
-5.35974329332872e-05
-2.73895660613829e-06
-3.81476821513247e-05
-1.30292504658778e-05
-3.23425915466485e-06
-2.66975264230963e-06
-2.4370763276771e-05
-3.91667958915022e-05
-1.45470205381069e-05
-1.2971308214669e-06
1.20004086085403e-05
-3.96823590754375e-05
-5.66111917322081e-06
-1.01222687269622e-05
-1.8259136670291e-05
-2.70792494313847e-05
-3.18736433433838e-05
-3.16082465178565e-05
-3.23746791049923e-05
-5.00692155433199e-05
-2.96729202734933e-05
-6.25232030205972e-05
-2.36400711079192e-05
-9.66138513449303e-06
-4.19465355405194e-05
-3.4870304326757e-05
-4.98277494082461e-05
-2.51793063072965e-05
-3.58104157651572e-05
-4.46324845209243e-05
-1.55950484240453e-05
-2.80441578779276e-05
-1.43198478834199e-05
-2.1211084679203e-05
-9.94746985292546e-06
-4.43720880311687e-05
-1.74845006196106e-05
-1.8123682797262e-05
-5.72502811554594e-06
-2.07239902782696e-05
-1.14230105793295e-05
-4.57184515001246e-05
-2.59216056918301e-05
-1.779285431734e-05
-2.7823812932454e-05
-1.67132872300639e-05
8.45842382477443e-06
-2.99272730437259e-05
-2.04723400437926e-05
-4.22924412366354e-05
-4.84814846598496e-05
-1.99745704777051e-05
-1.98165750525509e-05
-5.19414441301107e-05
-3.01587244968243e-05
-9.27524262270963e-06
-3.20424317844396e-05
-2.57933662628904e-05
-1.50564580967173e-05
-1.4968975718771e-05
-1.13186309572936e-05
-2.80165199476294e-05
-2.60133143252017e-05
-6.72044550768446e-06
-4.74796017157791e-05
-5.55098288576184e-05
-5.37334977905423e-06
-2.51570198422412e-05
1.64066940034848e-06
-1.26501718071527e-05
2.90119272541507e-06
-7.69273341276668e-06
-2.51750047068955e-05
6.02149397531111e-06
-3.96882201264904e-05
-1.12367174272221e-05
-1.40182766051723e-05
-1.97605034544183e-05
-3.64328997240031e-05
-2.49498459260622e-05
-2.55559426326759e-05
-1.12263778592006e-06
-2.35611354998995e-05
-2.91305521683515e-05
-2.75548387936454e-05
-2.5743776871671e-05
-4.1764518694755e-05
-3.63097384442561e-05
-3.45899080743409e-05
-1.63129439689586e-05
-2.44459427912182e-05
-3.68706210851139e-05
-2.05830580924714e-05
-4.32893214168423e-05
-1.60509450874162e-06
-2.73094428108511e-05
-4.79305643677363e-05
-4.84017874717204e-05
-9.80842068984563e-06
-2.89928335933286e-05
-2.89957295892806e-05
-5.14538173616832e-05
-2.17538066451499e-05
-2.36011369872596e-05
-2.45822725769281e-05
-2.54154764223205e-05
-2.64686125760185e-05
7.2862408348607e-06
-2.8654123729277e-05
-1.80883059925221e-05
-4.76144752351308e-06
-2.06447829695745e-05
-5.78504001867192e-07
-3.93431879348998e-05
-3.53571760729528e-05
-1.8515556195371e-05
-3.67251815489467e-05
-3.37137809326622e-05
-5.94320484065869e-06
1.79247301827071e-06
-2.29789149840468e-05
-2.26808123650533e-05
-2.75341916797199e-05
-2.29736533689911e-05
-4.80203627515572e-05
-5.25375269891482e-05
-1.5869087988061e-05
7.80247491750785e-06
-2.80744629255064e-05
-4.21018092488312e-05
1.19041589651557e-05
-4.96857054399933e-05
-1.82474638311429e-05
-4.48497313578328e-05
-5.18014060089019e-05
-2.16015207094562e-05
-1.6541970619833e-05
-1.71436624912063e-05
-4.19733607560174e-05
-2.67400218736507e-05
-3.41001754088173e-05
-4.02371151841648e-05
-1.10733089913256e-05
-2.97604096044291e-05
-2.53826636163553e-05
-4.93381359698895e-05
-2.37881221141674e-05
-1.0254773778183e-05
-4.02039954843425e-05
-1.22512267658955e-05
-4.06552300684794e-05
-3.6705034239528e-05
-2.9409643140238e-05
-2.8251497262557e-05
-2.23587159351654e-05
-2.56597560368771e-05
-4.4863922515351e-05
-3.7576507921359e-05
-2.29142750025858e-05
-4.48590772792365e-06
-2.36379104237542e-05
-3.02246821350449e-05
-9.39617225909013e-06
-2.48557691039667e-05
-1.60061423793284e-05
1.22679277479341e-05
-1.23405319418634e-05
-3.04920499821097e-05
-4.46345677229077e-05
-4.67847941911217e-05
-2.8445949963036e-05
-2.46337961514389e-05
-2.47008104756544e-05
-2.99591806582916e-05
-3.99798196893775e-05
-1.55927200814928e-05
-2.54756434680338e-05
-1.50412168911557e-05
-5.10218754808571e-05
-2.39375174203636e-05
-1.11501909333351e-05
-1.10015970319225e-05
-1.03548728137775e-05
-3.9691266714032e-05
-7.62710163610112e-05
-2.65139312744184e-05
-7.52611305760997e-06
-2.03288768312791e-05
-1.03415196159751e-05
-1.7637208333636e-05
-1.83305543876287e-05
-2.00751545538262e-05
-1.66559549499843e-05
-4.64039348069495e-05
1.55624234784923e-05
-1.85867920917569e-05
1.69843074774399e-05
-4.64762790679591e-05
-2.42117844456727e-05
-3.06439820956978e-05
-1.89165212000719e-05
-2.87053562376626e-05
-1.97895056672857e-05
-4.31389682041851e-05
-1.58191460964051e-05
-9.36860350657817e-06
-2.64477237711642e-05
-2.84231981149512e-05
-6.83061889531656e-06
-1.71751991408842e-05
-2.784165464925e-05
-1.40153636377086e-05
-2.27458783338042e-05
-2.88874741369086e-05
-1.79539227858292e-05
-9.05147711146441e-06
-2.80118715677379e-05
-2.0791212215531e-05
-3.73282455939594e-05
-8.21810111617603e-06
-1.93280824229278e-05
-2.24848498843842e-05
-1.43609179417721e-05
-1.34374355292702e-05
-4.51511978457798e-05
-2.19910195904277e-05
2.62244995484469e-07
-2.21598205464384e-05
-3.70667737107865e-05
-3.61074896098064e-05
-3.89429559791695e-05
-5.01951959038288e-05
-2.04446948744889e-05
-3.02507595022385e-05
-3.30899049987316e-05
-3.36564860791313e-05
-2.19924638502094e-05
-1.32779049290821e-05
-3.06605899531519e-05
-1.81636795618205e-05
-2.1707187394791e-05
-4.94193640850999e-05
-4.68333931762847e-06
-5.28618180858921e-05
-3.82209950756548e-05
-2.3237371747205e-05
-1.31403472873287e-05
-3.31344782951573e-05
-1.82550281741133e-05
-1.94206702048089e-05
-2.64621692795128e-05
2.58011065844873e-06
-4.49679158016414e-05
9.21460550425619e-07
-2.70567709920643e-05
-1.209492627831e-05
-3.80270536455666e-05
-3.05853375654314e-05
-2.24276740000607e-05
-4.32777443743053e-05
-4.01496012175896e-05
-3.67329318000162e-05
-4.34821423006215e-06
-3.81076142572482e-05
-4.87365874129418e-05
-2.14971996820988e-05
-3.75707248138859e-05
-1.70745172374306e-05
-4.29792536389683e-05
-4.425487392545e-05
-4.54148923526877e-05
-2.45182569085514e-06
-2.57843861801044e-05
-3.42359124109049e-05
-2.58271621118909e-05
-1.26350366520662e-05
-1.78578318012483e-05
-4.874660244421e-05
-5.99019325143458e-05
-1.75810850369486e-05
-5.57396043945397e-05
-5.62407659213608e-05
-2.68762137012205e-05
-3.4877626161407e-05
-5.99472904683579e-05
1.88206520715587e-06
-2.64462666170022e-05
-3.99501198151006e-05
-1.2075482248376e-05
-3.76150381564251e-05
-2.53577083182004e-05
-3.72423860289657e-05
-1.29198428308119e-05
-2.52600290791566e-05
-4.83199334613894e-05
-2.53537364423006e-05
-3.39098877581718e-05
-3.29140307748328e-05
-4.26513744378625e-05
-2.89262660100386e-05
-1.77803620122235e-05
1.14152274198926e-05
-9.9897349005369e-06
-4.09188382255675e-05
7.52291424948763e-06
-2.11245407111311e-05
-2.03788608580756e-05
-2.5461007353227e-05
-3.45450345271905e-05
-2.36699663469619e-05
-5.04944365576548e-05
-2.07197371629378e-05
-2.22684724087147e-05
-3.48339510643626e-05
-4.7260018384993e-05
-3.07182947060822e-05
-2.16965900912864e-05
-3.56954541130971e-05
-2.83862440859194e-06
-4.43673591915733e-05
-2.95428354141057e-05
1.12058322497577e-06
-3.7421204605309e-05
-3.00821936989879e-05
-4.21189648941715e-05
-2.60758274597843e-05
-4.02656134010171e-05
-6.93762339874667e-06
-4.94221972323355e-05
-1.11125616640531e-05
-2.21468607482223e-05
-1.69663506750713e-05
-9.61620892009032e-06
-2.92853760979229e-05
-2.80102598761821e-05
-9.6391814061634e-06
-3.88466834287126e-05
-2.66955233866926e-05
-3.33344477331186e-05
-2.22217201509602e-05
-5.15718895808886e-06
-2.51544554682766e-05
-5.33401711613598e-05
-1.4017888569923e-05
-1.43085446643336e-05
-1.2155088010287e-05
-5.70014829429897e-05
-2.0564972750135e-05
-1.31087337933652e-05
-3.99755436967091e-05
-1.93087553088555e-05
-1.72734412446685e-05
-5.45426888808367e-05
-4.70673547971755e-05
-1.78104860877543e-05
-5.30062558178524e-06
-3.41573250112024e-05
-1.55183956281227e-05
-8.03283885777368e-05
-1.60540236003688e-05
-4.98056323856695e-05
-3.33612173336658e-05
-6.12806515106881e-05
-2.36110871365083e-05
-3.44250264288296e-05
-1.38223043821055e-05
-2.67352985674463e-05
-2.99420018396383e-06
-2.75295399652492e-05
-3.84178366178111e-05
-1.76165796238401e-06
-3.38203249149505e-06
-4.61876715006022e-05
-3.58974029261209e-05
-3.28151104055738e-05
-3.07599423642819e-05
-1.44600965140176e-05
-3.98316034881233e-05
-4.14072577206103e-05
-1.90909692629247e-05
-6.10318663537245e-05
-3.50050445000934e-05
-4.23348093024687e-05
-1.49984906703259e-05
-3.34827393851332e-05
-4.39889468180313e-05
-1.21301617856127e-05
-3.00338748156836e-05
-2.17593425118905e-05
-1.89655698284135e-05
-3.48714751732946e-05
-2.59845083012422e-05
-1.17059093813983e-05
-5.27433148691011e-05
-3.49469550447717e-05
-5.16568937150744e-06
-4.5507591507797e-05
-3.69864399275717e-05
-4.91800059413135e-05
-1.74788947421081e-05
-2.38250932430204e-05
-3.2124988897395e-06
2.93069541066597e-06
-1.31261592434862e-05
-3.48488394123261e-05
-5.9540467804505e-05
-3.62899816848687e-05
-6.23235446974989e-05
-3.54388318055394e-05
5.80103973193563e-06
-4.71230371891322e-05
-1.92125657420589e-06
-1.91453870376488e-05
-2.3764264917607e-05
-2.98617009567919e-05
-1.74229170447288e-06
-3.33325773038883e-05
-4.09062881502895e-05
-1.89937900761534e-05
-3.99283764686197e-05
-7.42089782024064e-07
-2.87439152747907e-05
-1.55943782159876e-05
-3.91746468950855e-05
-1.4656393824122e-05
-2.87432575183842e-05
-6.33013883776451e-06
-9.75274267880417e-06
-1.99477722555234e-05
-1.3128932518433e-05
-3.92657302246623e-05
-2.02672463193534e-05
-2.22720351661187e-05
-3.92185519403743e-05
-4.08815834896718e-05
-2.83195224202778e-05
-1.02447856546658e-05
-3.57692190036603e-05
-3.46406586921256e-05
-2.12756686847904e-05
-1.36348843828066e-05
-3.50671371677479e-05
4.76982945743534e-06
1.11344384554652e-05
-3.93093798668654e-05
-3.61792295492974e-05
-3.26853961359466e-05
-3.7626935976036e-05
-4.02110841135823e-05
-1.93879018577973e-05
1.49582749480564e-06
-8.02231149253038e-06
-2.30030570154157e-05
-3.55009816583468e-05
-2.47739265397622e-05
-1.76408325818518e-05
-4.88039142450895e-05
-1.63035006945019e-05
-2.65745330440488e-05
-2.51332984171444e-05
-2.12951175064511e-05
-1.58721941913078e-05
-1.17463998658843e-05
-5.00062215085528e-05
-3.92036325900848e-06
-3.18124858530388e-05
-3.66501307204324e-05
-3.24588974189147e-05
-1.47179001841689e-05
-1.48176505105188e-05
-4.58460559722942e-05
-5.16396050082628e-05
-5.97416870671388e-05
1.25612699198551e-05
-3.64459168544429e-05
-2.43201998533307e-05
-3.07261987787704e-05
-5.59607150375748e-06
-3.18161767954631e-05
-3.4483181699778e-05
-4.08917244741491e-05
-1.59980763353572e-05
-4.6081822294678e-05
-3.36831938202269e-05
-3.85290553934004e-05
-4.16597589321584e-05
-1.19888949970096e-05
-8.36841143239705e-06
-1.72156038006755e-05
-1.85212844220602e-05
-2.80127019563881e-05
-3.97645444692279e-05
-3.04741600531106e-05
-3.6857944783969e-05
-6.09587455442364e-05
-2.12342294698734e-05
-2.97338084643211e-05
-4.85477655262871e-05
-5.71097957018701e-05
-4.85303306844234e-05
-1.9992988795242e-05
-2.38329997923162e-05
-1.11556869589387e-05
-1.56668378767282e-05
-3.40428350102077e-05
-1.51872600936939e-05
-2.21376615327677e-05
-3.2332888596134e-05
-1.56314405757017e-05
-5.99909603682278e-05
-1.74046521626564e-05
-3.7950456027932e-05
-3.33874153450383e-05
-1.06707566801866e-05
-2.27853997031461e-05
-5.49639620254903e-05
-2.85245449313001e-05
-4.07697701494852e-05
-2.52313570843166e-05
-3.28953793304852e-05
-2.64318654598371e-05
-1.68850330455381e-05
-4.08502426032576e-05
-1.72771487984942e-05
-3.87727741907774e-05
-2.77221277966693e-05
-1.69169624509471e-05
-1.76930219206912e-05
-2.40940043182486e-05
-1.8039549602386e-05
-4.04881344006008e-05
-2.3099869896206e-05
-3.3724887594943e-05
-4.46069175843002e-05
-4.27898490506477e-05
-2.11674753630402e-05
-2.58698635502302e-05
-2.92937371121763e-05
-1.88157961741201e-05
-3.16149919391903e-05
-2.96809373522343e-05
-7.14497863283107e-06
-3.33927085621216e-05
-4.83475257825495e-05
-2.55967423488224e-05
-3.50648827963508e-06
-1.9380976286862e-05
-5.49763740288965e-05
-5.96242950958741e-05
-1.37874785950902e-05
-1.51887230014268e-05
-1.00413912155542e-05
4.43958480828981e-06
-3.07777562801264e-05
-3.25100757703512e-05
5.77408723346006e-06
-5.82221691258852e-05
-4.41459940562066e-05
-3.24002371847384e-05
-1.89250908274116e-05
-1.78451412042412e-05
-3.56009249595898e-05
-3.28141318912233e-05
-1.3696909672296e-05
-1.38297073328563e-05
-3.40256954920518e-05
-3.26279162581987e-05
-1.310404502852e-05
-2.60266293547687e-05
-2.04665613630034e-05
-4.74356154112547e-05
-3.91843039110619e-05
-3.67486901061904e-05
-4.17150858238255e-05
-2.98015021847751e-05
-2.38487052415316e-05
-2.65087639436362e-05
-2.51010000166e-05
-1.38629411899543e-05
-4.11040029262078e-05
-9.04548999292297e-06
-2.09823896985583e-05
-2.17152650880765e-05
-2.70080047925666e-05
-4.97552507173729e-05
-1.98984631228958e-05
-2.86290004851214e-05
-3.69617045705035e-05
-3.31125902943396e-05
-3.98432927257689e-05
-4.94799032921031e-05
-2.93009075193268e-05
-3.24104955805519e-05
-3.88428140577746e-05
-2.58331246824351e-05
-1.54620675927336e-05
-2.26077481325362e-05
-4.81848138559185e-05
-3.54630421945327e-05
-7.15080721647841e-06
-3.15134105235078e-05
-5.74928764676405e-06
1.27326320296466e-06
-1.46890590023347e-05
-2.86780207971024e-05
-1.71928914602501e-05
-5.6103358848993e-05
-3.41949962074402e-05
-4.28747926697698e-05
-1.49849049808651e-05
-2.06976751049253e-05
-2.12805237321027e-05
-3.76968088829576e-05
-2.57015179600522e-06
-4.60416572860088e-05
-4.06578416327971e-05
-4.46087282031869e-05
-5.81236969143221e-05
-2.79511572414885e-05
-2.6643105366185e-05
-4.14562832495509e-05
-3.18733953951589e-05
-3.33488420089061e-05
-4.89894797566774e-05
-2.09233556511287e-05
-2.52798898390645e-05
-1.42920698891138e-05
-9.72797887038278e-06
-3.11834596196553e-05
-5.10405292152546e-05
-3.42930767263354e-05
-4.39083530249824e-05
-4.73947062389907e-05
-4.73501442741519e-05
-1.64572574938099e-05
-4.29244204708648e-05
-1.25038703075993e-05
-2.12852109124387e-05
-2.78284845016279e-05
-1.3256127939723e-05
-4.8041819116823e-05
-3.81583724102878e-05
-3.85924466220103e-05
-2.70282596375775e-05
-1.85208538817218e-05
-2.96246784282863e-05
-8.88545767019772e-06
-4.53791194711595e-05
-3.00479530378411e-05
-1.72489343000042e-05
3.9807675332753e-06
-2.07987301905465e-05
-9.31003123166026e-06
1.16802874306588e-05
-3.92763877900175e-05
-2.2724715286237e-05
-3.52015422470368e-05
-3.19576319842311e-05
-2.52660118854634e-05
1.20988657275402e-05
-3.73286508613747e-05
-4.05157526704105e-05
-2.54832527957795e-05
-3.89862224422374e-05
-6.01338804693515e-06
-3.27140786974554e-05
-2.12000391585027e-05
-3.88569204274372e-05
-4.56399959580014e-05
-1.22258655454106e-05
-5.23179109278268e-05
-1.53851384221676e-05
-2.08201526954282e-05
-3.33423178555925e-05
-1.26436822993021e-05
-3.04075589660313e-05
-7.24531407457175e-06
-2.49528772394717e-05
-3.36135137108846e-05
-3.56578628068673e-05
-2.23246614424286e-05
-3.70627621546028e-05
-1.93280981830266e-05
-3.21083568264049e-05
-1.47666581096777e-05
-1.83799821416207e-05
-3.43893994025138e-05
-3.06913340794448e-05
-1.01375642030691e-05
-3.03594957308693e-05
-3.48494070465587e-05
-4.1414149554237e-05
-6.0852383791619e-05
-1.24320996421287e-05
-2.36410914298059e-05
-4.42986125655733e-05
-2.7724254873379e-05
-5.58990508841208e-05
-4.14948985211525e-05
-5.3355711673224e-05
-1.33624418882051e-05
-6.15447965645169e-05
-3.45341404222743e-05
-1.39749086430348e-05
-1.666545365398e-05
-5.25529041913548e-05
-3.26377047275509e-05
-2.25260569715478e-05
-1.67845203539303e-05
-1.07507838877934e-05
-9.22828903417634e-06
-4.89037818697557e-05
-1.46061727073535e-05
-2.62470215506274e-05
-3.56359345047673e-05
-4.01007042527096e-05
-1.42855717820792e-05
-1.71117073818357e-05
-1.58542948154093e-05
-1.53730925718191e-05
-3.24522501805002e-05
-3.07899221716067e-05
-3.04071528497581e-05
-5.06583727255925e-07
-2.60914194540925e-06
-2.48927611657475e-05
-1.29211794213708e-05
-4.54800897592175e-05
-1.5284253519117e-06
-4.22457247564965e-06
-2.21444193515343e-05
1.19268228277442e-05
-3.80823770929627e-05
-2.2692644815462e-05
-3.19151960860258e-06
-2.57562504757309e-05
-4.62423125258203e-05
-3.12456178468334e-05
-6.00986184161678e-05
-1.48222414271165e-05
-5.70482899053364e-05
-2.71240107936347e-05
2.77141162544631e-06
-1.90277797962801e-05
-3.81692471108947e-05
-3.63342778829734e-05
-4.85311309399663e-05
-5.12115003223012e-06
-2.64839481106365e-05
-4.21127389676894e-05
-3.43119820873412e-05
-3.72657397512109e-05
-4.62737361623542e-05
-3.67686759660738e-05
-4.98967368454233e-05
-2.27292948586269e-05
-2.57811208020028e-05
-3.28282244952479e-05
-4.267903896086e-05
-1.64790833181486e-05
-1.72394484780596e-05
-2.82623181410041e-05
-6.2102258410508e-06
2.00584898936922e-06
-2.31517417714504e-05
-3.60121425186403e-05
-4.14571281063537e-05
6.26659180755829e-06
-1.8636367174637e-05
-1.70227110113389e-05
-1.58885523994267e-05
-7.38325905592165e-06
-4.62172499392122e-06
-3.1488621713086e-05
-3.84916901988377e-05
-1.11447918635855e-05
-1.9602079690244e-05
-1.68677249718961e-05
-2.95553365060083e-05
-2.15179594264501e-05
-5.05324723032155e-05
-4.56800489274094e-05
-4.10421068914316e-05
-2.58920132297878e-05
-9.85888988948924e-06
-8.76938672998667e-07
-3.81603774245902e-05
-5.49063901643418e-07
-9.66803519716425e-06
-4.27074655287495e-05
-1.94944438614207e-05
-4.30838399371316e-05
-3.65335511899741e-05
-4.1877644311936e-05
-2.48407678261747e-05
-3.57188554791945e-05
-2.68164444348249e-05
-3.53268406803168e-05
-2.76098490235141e-05
-3.86456728636547e-05
-4.12366480434302e-05
-2.23442494459031e-05
-3.75392144182763e-05
-4.07887451961092e-05
-1.41387267848296e-05
-4.77761201791036e-05
-1.50927852449943e-05
-1.99947821158653e-05
-1.18431856263545e-05
-5.18707670528716e-05
-2.00531609520898e-05
-2.84402639755197e-05
-4.55322747663405e-05
-1.30282910767778e-05
-2.15805281178675e-05
-2.53341492355628e-05
-2.48325926569413e-05
-2.33237470167335e-05
-3.45713203842623e-06
-1.81727975307923e-05
-5.24254234805657e-05
-2.88945396728943e-05
-4.05768266561259e-05
-1.52861588237141e-05
-2.9374015794064e-05
-2.50840938361775e-05
-3.09222206301639e-05
-1.60542325091688e-05
1.7395329749787e-05
-5.19538881316543e-05
-3.32645818632361e-05
-4.02808741359989e-05
-4.99583710736525e-05
-3.69824043303408e-06
-6.83603982932052e-05
-5.65538887084725e-05
-4.10580149543635e-05
-2.21245564660306e-05
-4.64268882652465e-05
-3.3350167939189e-05
5.40040128577236e-06
-1.74787488037664e-05
-3.65936998294607e-05
-5.07486930690668e-05
-4.01149656986567e-05
-3.54722073811573e-05
-3.2979624944847e-05
-1.79270262972693e-05
-2.7394081866575e-05
2.51348545432735e-06
-5.07666241579446e-05
-3.48572135585257e-05
-2.06643692759893e-05
-1.21142879182148e-05
-3.02888880409276e-05
-3.96964298041303e-05
-4.85339825477922e-05
-2.39324209080454e-05
-5.02118441221561e-05
-6.77824955986631e-05
-5.16645677657975e-05
-2.31915575715565e-05
-4.12714355882758e-05
-1.45627875655304e-05
-4.24573154765293e-05
-2.48140543119004e-05
-6.17959615151428e-05
-1.06590421303215e-05
-1.86381926506199e-05
-1.15806760789158e-05
-1.52421983088571e-05
-5.40600361495733e-05
-4.54427540015378e-05
-4.16248515368964e-05
-3.39368816382844e-05
-1.59078220653079e-05
-2.09900238809657e-05
-3.80512028938715e-05
-3.86961496876e-05
-2.31056019120278e-05
-1.54434900920814e-05
-1.95921923847987e-05
-2.61747833551418e-05
-4.53659226018586e-05
-2.88558893747219e-05
-2.55767260563599e-05
-2.52496943378928e-05
-3.41661563102218e-05
-3.65941216586046e-05
-1.53940849582405e-06
-2.11126938313728e-05
-8.77878141491788e-06
-4.97029273158038e-06
-1.3937920752541e-05
-2.69488657566901e-05
-7.62165630679646e-06
-2.37686826029139e-05
-4.289979116537e-05
-9.62924565031948e-06
-4.05331989800413e-05
-2.85311972577036e-05
-2.80152487676929e-05
-3.30728120281355e-05
-8.40482111149931e-06
-3.54769506764461e-05
-2.10742890328621e-05
-5.99566511126457e-05
-3.08362437370881e-05
-2.99360740588618e-05
-1.61315821613962e-05
-4.41931274892622e-05
3.81233821723729e-06
-4.62313696877971e-05
-4.63083388463021e-06
-2.65091504880404e-05
-4.57408710956093e-05
-3.92133082214071e-05
-3.08520558941488e-05
-2.47647998645875e-05
-4.34614280373899e-05
-3.24665648768893e-05
-9.54472232963473e-06
-4.48136575369545e-05
-5.73012321312233e-05
-3.3052766767301e-05
-2.4013201143332e-05
-3.53501240287747e-05
-3.89065707687971e-05
-1.97632090791207e-05
-3.61167210240126e-05
-3.26457442386084e-05
-2.54471473693569e-05
-3.46352986972781e-05
-3.10888231063694e-05
-1.77292113361391e-05
-2.27681770800215e-05
-6.0955931688731e-06
-5.08610278832282e-05
-1.44324449634597e-05
-2.43878892863304e-05
-3.50407835017098e-05
-2.76018332341658e-05
-1.60623975359069e-05
-3.84661947176207e-05
-3.12323687440107e-05
-4.02019301470613e-05
-3.5146948661144e-05
-3.56233551518165e-05
-3.18194106836226e-05
-4.44249058955691e-05
-1.39584437930436e-05
-1.79460825280571e-05
-1.80944203714223e-05
-5.36768374324462e-06
-2.39126154695387e-05
-2.81660533452183e-05
-5.8908750964459e-06
-2.98947989983897e-05
-3.39631614506982e-05
-2.69827614793278e-05
-1.93114502769496e-05
-4.64823269988431e-05
-2.63932980241801e-05
-5.46710352551261e-05
-2.22473494107066e-05
-1.4843891105985e-05
-4.21876783900423e-05
-5.11368022543468e-05
-2.92550223954282e-05
-3.39195342995561e-05
-2.95810338061224e-05
-2.85902311302804e-05
-1.04518106636232e-05
-4.16407909448284e-05
-3.05179952624851e-05
-3.97897877125644e-05
-4.88481579810588e-06
1.57765014900537e-06
-3.02668287732352e-05
-5.63722990798573e-05
-1.56693678457569e-05
-4.57126235123707e-05
-1.67889033213482e-05
-4.10936039511562e-05
-1.94920305327303e-05
1.24657740557682e-05
-8.40217445684133e-06
-3.56637200865547e-05
-2.60150849167813e-05
-4.20222527592681e-05
-1.93165088147481e-05
-1.4881654827071e-05
-2.00545434973452e-05
-3.7488591053153e-05
-2.96125078935155e-05
-6.12748907512447e-05
-4.60933646107285e-05
-4.04971936083611e-05
-2.51577005593695e-05
-3.31455481167664e-05
-3.65905753192113e-05
-7.26023787844504e-06
-3.53969198765552e-05
-2.7143180737401e-05
-3.30554006679991e-05
-5.38373913448467e-05
-1.55663644919971e-05
-1.42083875457581e-05
-4.2528394843535e-05
-4.7899187554385e-05
-2.2060545914022e-05
-2.44214065983781e-05
-4.8384359262393e-05
-1.48219377369145e-05
-3.4438399978675e-05
-1.77568777051442e-05
-2.27608886528936e-05
-2.6228187946161e-05
-2.63421901555139e-05
-4.20338831433504e-05
-4.02238011067584e-05
-1.69071232521025e-05
-1.10946358830942e-05
-2.60521515423302e-05
-2.23875400954724e-05
-3.12385531846374e-05
-4.02646140096057e-05
-1.57184964892866e-05
-1.74889076547896e-05
-2.90998800500436e-05
-1.81741938839505e-05
-1.80991259206285e-05
-9.59063220596905e-08
-3.82671211395723e-05
-3.09300793203975e-05
-4.06447977709085e-05
-6.2249926851418e-05
-5.93683090063731e-05
-8.81739975888885e-06
-2.98909010005843e-05
-3.64637546593423e-05
-3.67075064420925e-05
-5.45192733961615e-05
-4.75568024403833e-05
-2.45861604234405e-05
-1.44820527792289e-05
-2.90773582203854e-05
-1.78483275098969e-05
-2.1996665875341e-05
-2.34746292792424e-05
-1.44713971359202e-05
-1.54487962208497e-05
-3.01810805550888e-05
-3.37832885451488e-05
-1.95505055139686e-05
-2.67373394613691e-05
-4.825730521804e-05
-1.07410390205529e-05
-1.52538977462636e-05
-3.17516490897705e-05
-3.47201136534181e-05
2.30774433725726e-06
-1.06894596617299e-05
-1.78954524118987e-05
-3.19456053789476e-05
2.97058238994845e-07
-2.55718496408844e-05
-2.01871189907038e-05
-3.50375255631704e-05
-4.08257586434533e-05
-3.19718184026371e-05
-3.18386756885976e-05
-1.50521118552898e-06
-2.27156540075414e-05
-4.61656834568218e-05
-2.21189173456404e-05
-2.6482565046188e-05
-7.11479586017207e-05
-2.82262655955522e-05
-1.78336988602346e-05
-3.36944757091705e-05
-5.61818325262067e-06
-4.2516510131103e-05
-2.82069849740401e-05
-5.35388544429113e-05
-1.54511544247327e-05
-2.73937428376742e-06
-2.02535185988555e-05
-5.40490242607234e-05
-4.35107427793389e-05
-2.99279089917739e-05
-5.33747647291356e-05
-1.69318004739058e-05
-3.40963573063799e-05
-3.09783413010984e-05
-2.15264296529012e-05
-3.42600052895013e-05
-2.74048003656321e-06
-3.76530780769279e-05
-2.73221886442397e-05
-1.11558363892851e-05
-8.35933628509566e-06
-3.76480364528112e-05
3.27203078940741e-07
6.22539626605389e-07
-3.60434357990463e-05
-6.16234266137234e-06
-3.26315660187796e-05
-5.6264652145605e-05
-7.60173660905831e-06
-5.97285134204585e-06
-4.05144648029577e-05
-2.16364888953976e-05
-5.84295629800181e-07
-2.50141511900118e-05
-3.34798750480624e-05
-2.86166799459105e-05
-1.97207069208729e-06
-1.47044138697367e-05
-1.83356625503241e-05
-4.03846006550491e-05
-3.72678721121148e-05
-1.73439305901616e-05
-1.52540829408343e-05
-9.17325848246105e-06
-3.14186192799751e-05
-1.83913188546319e-05
-4.69214662165024e-05
-8.66405578703919e-05
-4.55949059370279e-05
4.83737937975308e-06
-3.45324003194389e-05
-1.08370952022854e-05
-3.69286033945639e-05
-3.05906297218982e-05
-4.44614143661614e-05
-3.51144488616629e-06
-7.74017279296526e-06
-1.81649761756386e-05
-4.7380105680359e-05
-1.97605597368379e-05
-3.0924938126984e-06
-2.84239842193608e-05
-3.11621861518826e-05
-6.62629330892073e-06
-4.92523585472886e-06
-2.40768531903815e-05
-1.83805703817545e-05
-5.06858887864586e-05
-1.05724136496261e-05
-2.37915404911617e-05
-4.76891243751188e-05
-1.40032494502716e-07
-4.35862974550221e-05
-6.71567754724956e-05
-3.78182909527262e-05
-1.29755759827134e-05
-1.48057836462104e-05
-3.02512269392887e-05
-2.23525343435082e-05
-2.34402017140423e-05
-4.03686541708325e-05
-3.63536010265698e-05
-2.37200229203733e-05
-2.92598728589753e-05
-3.84703081313478e-05
-7.2572699507684e-06
-4.69315616962854e-05
-2.76270667353444e-05
1.33658453490036e-07
-4.8094315706492e-05
-4.01151214988381e-05
-2.96522996828292e-05
-3.15753796336945e-05
-3.73470306037865e-05
-5.49225451820571e-05
-2.39275979264796e-05
-1.92259767721807e-05
-1.50362881918948e-05
-1.42083280445641e-05
-3.53223382336758e-05
-3.26395448859152e-05
-3.30483476117835e-05
-4.69610006335325e-05
-8.7443263351054e-06
-4.35939955548899e-05
-2.48520199578389e-05
-1.87093775893827e-05
-2.91511005463179e-05
-3.96754079813919e-05
-4.3093991882987e-05
-1.80625209992482e-05
-4.21437954761934e-05
-3.0133673621082e-05
-5.09013545338364e-05
-4.47525289568943e-05
-4.54935795980995e-05
-1.69104935483082e-05
-1.47097814606052e-05
-5.53278656630849e-05
-2.21228186956656e-05
-2.94670401317244e-05
-1.34129423573586e-05
-4.16816839286667e-05
-5.0044239636898e-05
-4.55914693163593e-05
-1.28361193761864e-05
-2.01855905970627e-07
-6.73405910891574e-05
-3.69293329551263e-05
-3.12866469851606e-05
-4.51878080367407e-05
-4.39832438983342e-05
-3.27080585837927e-05
-2.07074932518477e-05
1.17775607633989e-06
-2.30105303018304e-05
-5.25212341072985e-05
-3.86351643172156e-05
-1.77346056292404e-05
-1.43621222565895e-05
-4.56494044534227e-05
-2.8615523945942e-05
5.7260942263582e-06
1.39889290937122e-05
-3.82318869090462e-05
-2.70904800081006e-05
-2.72984695015882e-05
-5.33304110978e-05
-2.01899755407709e-05
-2.81431618477395e-05
-4.30173922862605e-05
-2.88644608926298e-05
-9.42174516959106e-06
-1.09983898170932e-05
-4.44064874213699e-05
-7.01016038844374e-06
-6.38352391730947e-05
-1.53227212069901e-05
-2.56831227075751e-05
-2.76007837855641e-05
-3.72822725485659e-05
-3.13195679598568e-05
-9.74379962545434e-06
-5.21388072235535e-05
-4.42620577541822e-05
-6.16719322100882e-05
-5.03852892964302e-06
-4.3083117616144e-05
-3.83938248663907e-05
-3.04891983462242e-05
-1.82224147169464e-05
-2.92755032719937e-05
-1.62014109190978e-06
-6.24328818428267e-06
-1.29867064035495e-05
-1.86460831934213e-05
-7.16280110379501e-06
-2.53396230270696e-05
-2.89752580848628e-05
-6.22287501342312e-05
-2.70617368679689e-05
-2.43330104506234e-05
-8.19554265462617e-05
6.87853462909766e-07
-2.92054420019208e-05
-2.02063163632778e-05
-2.64757845237771e-05
-3.86298410676255e-05
-4.85962583650239e-05
-3.14636662885258e-05
-2.17417426911167e-05
-2.98509183079542e-05
-2.73096193014149e-05
-4.00981326767938e-05
-2.56360585425716e-05
-1.4236833361192e-05
2.26224270807211e-06
-2.94582342513699e-05
-3.34401520332432e-05
-3.537284721709e-05
-4.78697109966403e-05
-5.03112930626137e-06
-3.44014043247418e-05
5.45755042174518e-06
-5.23322965445656e-05
-1.67561222986058e-05
-3.20748597771123e-05
-2.22181405840234e-05
-3.01625549598599e-05
-3.60591028996339e-05
-3.68982211704589e-05
-2.34354906403592e-05
-3.09499985261372e-05
-5.20400246766315e-05
-2.6711725695183e-05
-3.79190067847743e-05
-4.47973870867437e-05
-9.00608703329258e-06
-3.72430117990819e-05
-2.99315450578765e-06
-3.39267467402427e-05
-9.0175950722125e-06
-1.20952807554237e-05
-5.4434102697243e-05
1.48455812875109e-05
-5.78550429898201e-05
-2.00308837709869e-05
-1.31816243026051e-05
-1.01568404237249e-05
-4.88422228580053e-05
-4.24833578350464e-05
-3.09858225515166e-05
-2.19044249215427e-05
-2.16355871052313e-05
-2.08029469791299e-05
-3.54453494702073e-05
-1.76070255944646e-05
-3.95793799992694e-05
-3.31486424549836e-05
-5.0528557415842e-05
-5.06292421825309e-05
-5.60468853718106e-05
-4.85615417424764e-05
-2.03055729523539e-05
6.7499115831979e-06
-2.01056188329053e-05
-4.25561135830005e-05
-1.69523113544018e-05
-4.90607782878619e-05
4.60748574564602e-07
-5.78316477380308e-05
-4.54633031052863e-05
-7.87900447121524e-06
-4.33545176673364e-05
-3.13939144404679e-05
-2.3376030553186e-05
-1.74257110194057e-05
-1.62339045811826e-05
-7.94725661897328e-07
-3.84171495969545e-05
-3.0162913867184e-05
-2.21199719078571e-05
-2.883746448322e-05
-3.15355131475331e-05
-2.86273815555482e-05
-4.65731327625975e-05
-4.93469771814721e-05
-1.66005222842887e-05
-4.4560073483919e-06
-2.89954327952461e-05
-2.1147039803111e-05
-5.78322292935265e-06
-3.15763567219046e-05
-5.07435085934335e-05
-3.41883320157354e-05
-2.27777223531715e-05
-1.98520334804963e-06
-5.85539553239529e-05
-2.53762613746183e-05
-3.26689915810876e-05
-4.88882175559467e-05
-4.57950515855277e-05
-2.29045981476148e-05
-3.79692236395807e-05
-2.54050221257165e-05
-4.60415097997117e-05
-1.31758672880315e-05
-2.51656929975968e-05
-1.63709802055654e-05
-3.13465831020025e-05
-4.81531017553665e-05
-6.90343642097254e-06
-1.76663253991947e-05
-3.98494848041597e-06
-3.09897358167082e-05
-2.00863987852505e-05
-9.17276542693399e-06
-5.87942982754117e-05
-4.46530744807386e-05
-5.16417525470716e-05
-1.70703980018137e-05
-2.59844811419562e-05
-4.96869297088684e-05
-3.78411011322031e-05
-4.85716535556207e-05
8.62196735493265e-06
-2.0815665447417e-05
-4.67091407387569e-06
-7.53503785345017e-06
-5.03141809981162e-05
-5.19536245188339e-05
-2.17792041368461e-05
-1.94914596657881e-05
-1.50779143028335e-05
-2.02644344687576e-05
-4.32985865757181e-05
-3.38845765097286e-05
-2.6585971013001e-05
-1.71114532418884e-05
-3.82391199244091e-05
-2.73887592264378e-05
-3.88054043811459e-05
-1.19424719372476e-05
-6.52717424074334e-05
-2.06926460271211e-05
-3.18799164487373e-06
-8.24893994944727e-06
-3.7573204359598e-05
-5.13895744684669e-05
-1.01521068405778e-05
-1.19056778794186e-05
-3.70276419471042e-05
-3.14581765252428e-05
6.66719938275833e-06
-1.75019640501106e-05
3.10623195407044e-06
-4.7138100502925e-05
-2.64914160358233e-05
-4.57938097578504e-05
-1.73154686856171e-05
1.48790457452659e-05
-3.80911074951694e-05
-2.17937348743504e-05
-2.08675990769082e-05
-2.06617636123502e-05
-5.20535840073054e-05
-3.28668272458552e-05
-2.27565047006871e-05
-2.68173235877584e-05
-1.88804616141373e-05
-3.79164435410218e-05
-1.28184530793373e-05
-5.72131553976129e-06
-9.71745997822216e-06
-1.64824932988029e-05
-2.86672087822443e-05
-2.21801868060066e-05
-3.18369776836523e-05
-3.43741091323814e-05
6.89445931926754e-07
-2.16969590204936e-05
-6.42198099490761e-05
-2.26273772570599e-05
-2.89688093525297e-05
-5.94589398788388e-05
-5.36125157346664e-05
-4.25444893828984e-05
-2.87633747242499e-05
-4.04021477036321e-05
-2.50711340022587e-05
-3.31439922658782e-05
-3.38696033563015e-05
-2.60827577828664e-05
-3.4681825836678e-05
-1.57504726487336e-05
-3.36092046257834e-05
-7.38316792764093e-05
-3.49861057458811e-05
-4.86643509799311e-05
-3.40815075489311e-05
-8.05699731791455e-06
-4.90512072378847e-05
-3.33094592553513e-05
-1.18292591842716e-05
-2.54604969900269e-05
-3.08144642777394e-05
-5.9047393821554e-05
-3.76050818676911e-05
-3.72021185682566e-05
2.84887000984955e-05
-3.22836741482692e-05
-2.91963891541931e-05
-3.66292845638641e-05
-1.0054749053515e-05
-3.8886967011136e-05
-2.24961759387469e-05
-9.07755715025246e-06
-1.1130774313345e-05
-2.46427939624633e-05
-2.19204837484131e-05
-4.67468412709003e-05
-1.49528201792221e-05
-4.90576863945341e-05
-4.48382009607758e-05
-2.66577022342595e-05
-5.10268369352247e-05
-4.25834866182913e-05
-4.8265721909486e-05
-3.15402035750804e-05
-3.14876395722135e-05
-4.14784217397659e-05
-5.24076497923098e-05
-1.80873410489845e-05
-2.10625096167672e-05
-6.02256878071701e-05
-5.29674862316714e-05
1.11642667752301e-05
-4.95990532461163e-05
-4.76745261126667e-05
-2.65947707491763e-05
-4.10874265868858e-05
-1.25404087030367e-05
-2.82240864330918e-05
-3.01776263532425e-05
-4.92685839727319e-05
-1.12831039742187e-05
-7.19450170875668e-06
-2.30906829891421e-05
-3.87470812747428e-05
-2.06460811112097e-05
1.08933214623301e-05
2.12029117901497e-05
-1.92003715484904e-05
-1.72690190422393e-05
-5.68307116427994e-07
-4.87297916891577e-05
-3.74770576314754e-05
-4.92928977285169e-05
-2.59031183093496e-05
-4.79529835804223e-05
-3.75294447531766e-05
-2.20871454519267e-05
-3.1124155411598e-05
-4.01486546461596e-05
-2.95296015199883e-05
-1.47360569474282e-05
-4.86682176618132e-06
-3.57760778975298e-05
-2.64719492579103e-05
-5.99615980290374e-06
-2.56353626282226e-05
-1.65762149047059e-05
-1.93150720596984e-05
-4.66456261348322e-05
-1.49758900683936e-05
-1.90432994631036e-05
-3.05934085526751e-05
-3.97504504972263e-05
-2.60586340038412e-05
-5.00820945485695e-05
-8.57155282103987e-06
-1.54619978113192e-05
-3.18768793034901e-05
-3.50340120188317e-05
-3.42893092969433e-05
-2.67253865958817e-05
-2.01606764265148e-05
-3.54456341957678e-05
-1.43530709431719e-05
-5.01325239496068e-05
-2.62269650032178e-05
-2.63324222274497e-09
-1.16246789286473e-05
-3.72389790550728e-05
-2.38380455121286e-05
2.34492056092969e-06
-4.20178348439223e-05
-3.02342080622573e-05
-1.78675943562294e-05
-2.2146861294782e-05
-3.45769846389123e-05
-2.82033363225609e-05
-1.52666952935075e-05
-6.01452888515133e-05
-7.60366321546094e-05
-3.46864448484585e-05
-2.44827209357012e-05
-3.68417788910085e-05
-6.65096221503244e-06
-3.61383132708191e-05
-1.23616459150246e-05
-3.08751102446346e-05
-3.32984701636779e-05
-2.95532649805634e-05
-3.86412984884897e-05
-4.15164515194552e-05
-5.82305736573188e-05
-2.66068309820741e-05
-1.5583877724764e-05
-3.69504152913175e-05
-4.53382398759353e-05
-4.80827423327068e-05
-1.14376439626161e-05
-3.86878740480876e-05
-1.76435418246046e-05
-2.71101783630521e-05
-2.7387479201607e-05
-2.84355673864278e-05
-2.82334272821328e-05
-4.5314549917834e-05
-3.52729667684675e-05
-1.39862628819654e-05
-2.2214056582151e-06
-2.85181231832582e-05
-4.09061585658807e-05
-9.39955607531799e-06
-1.95124578862246e-05
-2.35052832954304e-05
-2.10616856353655e-05
-3.26576562391246e-05
-2.77908124309474e-05
-2.95921508219034e-05
-2.67796687258476e-05
-3.36649411033677e-05
-4.28361192296319e-05
-1.02713747565104e-05
-5.25679207782314e-05
-2.44215823522531e-05
-3.20827144361357e-05
-1.18363914111546e-05
-1.16736132714882e-05
-1.28638480923758e-05
-2.87049922288442e-05
-2.16541116644864e-05
-4.35635510909978e-05
-5.47792381804472e-05
-3.19979272637762e-05
-2.05357453637698e-05
-3.61071528848024e-05
-4.02442294873347e-05
-3.02502138078377e-05
-4.29946385753054e-05
-3.83165363129002e-05
-2.88479487181779e-05
-6.80094827706207e-05
-2.76606336499759e-06
4.86209263384896e-06
-1.03390771214233e-05
-1.5851645071459e-05
-3.24146857836492e-05
-4.3319320462253e-05
-1.91226203784353e-05
1.59929552214337e-05
-4.85482972410375e-05
-5.70972548277245e-05
-5.6459663269907e-05
-3.98734659926521e-05
-3.99228991710217e-05
-4.89991778948131e-05
-3.09648183679348e-05
-1.40550576484952e-05
-8.36599825697404e-06
-2.23875975039169e-05
4.25204296210769e-06
-2.50467165635776e-05
-7.06478148772337e-06
-1.77013807410361e-05
-3.43343896914754e-05
-2.78350616286925e-05
-2.45648578761809e-05
-3.63764073972245e-05
-3.26371325375474e-05
-4.00206393619208e-05
-2.31835769802483e-05
-3.39754027275089e-05
1.29467267880933e-05
-2.16930050582165e-05
-7.23795303405566e-07
-2.17551099276798e-05
-3.22678990535272e-05
-4.5427795067223e-05
-8.1081605620155e-06
1.24543305797646e-05
-3.93014634641352e-05
6.52779042502759e-07
-4.24804040296519e-05
-4.7184447363677e-05
-9.26965772924678e-06
-5.61378630912497e-06
-1.60449077601412e-05
-1.11979997480835e-05
-2.61675465297735e-05
4.73677345722467e-06
-1.25604220694894e-05
-2.36200207912252e-05
-2.26641970719264e-05
-5.52519447633429e-06
-4.26649542029238e-05
-5.84567690526082e-05
-4.53021027999778e-05
-1.44235302562713e-05
-4.96405850248575e-05
-1.91989681899828e-05
-8.53940609191572e-06
-4.2106374581534e-05
-2.88044741988409e-05
-3.30015937856071e-05
-3.15140730377065e-06
-5.40038023632446e-05
-3.80489903275505e-05
-3.53352090434293e-05
-1.03641241124444e-05
-8.49955817510887e-06
-3.60411427644966e-05
-9.14926509470224e-06
-2.20753019482514e-05
-3.72048786402549e-05
-3.85102781540177e-05
-3.30091761862971e-05
-2.9461043535482e-05
-2.25690525432659e-05
-1.35799957577813e-05
-2.9686077635414e-05
-1.34284327330101e-05
-2.72418886192951e-05
-5.05672598393217e-05
-6.53354589085837e-06
-3.28359431105036e-05
-2.09221556813188e-05
-2.70510006387594e-05
-1.0344951986337e-06
8.11514976612279e-06
1.70232468205551e-06
-4.89027843781996e-05
-2.80107982753123e-05
-3.4294775582456e-05
-3.12426117738811e-05
-2.48816725548936e-05
-2.01829585847833e-05
-4.06227225626682e-05
-9.70999829687156e-06
-3.94638103393668e-05
1.2686376244109e-06
-3.03463863412021e-05
-5.37757680590896e-05
-3.49441288187103e-05
-4.50457719780235e-05
-8.96517389490989e-06
-1.66546037150633e-05
-1.36459471162025e-05
-2.84616700655266e-05
-2.87571400415775e-05
-2.06222620921237e-05
-2.38661649861898e-05
-3.91970575796667e-05
-9.64829916874074e-06
-4.78651476157974e-05
2.32365423938576e-06
-4.74653427431416e-05
-3.38265198770727e-05
-5.22925537424482e-05
-4.04158086494477e-05
-2.59158550281018e-05
-6.11380488121626e-07
-5.64843915472494e-08
-3.75080243886945e-05
-3.73168460348528e-05
-2.75648597128773e-05
-6.10759919048216e-05
-4.72896099370113e-05
-3.39379784541534e-05
-2.49759080874738e-05
-3.98377381127291e-05
-1.21032164170568e-05
-2.3962788523309e-05
-3.15699083379514e-05
-3.33751950907958e-05
-2.42901288379867e-05
-2.03415078545056e-05
-2.72972361326157e-05
-1.77484995451125e-06
-1.37880453089888e-05
-4.9486798547696e-05
-3.23328104497535e-05
-1.11567321125808e-05
-5.72851790039872e-05
-3.48747514830418e-05
-2.52673648521478e-05
-1.93215649956325e-05
-2.21629479557965e-05
-3.18232729665072e-05
-2.86782337078283e-05
-1.88947726422432e-05
-1.51293026417611e-05
-5.4794757515357e-05
-5.77403149277693e-05
-2.50743893625194e-05
-2.99749992025245e-05
-5.59549963396531e-05
-2.76085921742499e-05
-1.22136239089213e-05
-1.95999830843205e-05
-1.94452571506172e-05
-2.08116066957571e-05
-2.04896404384459e-05
-5.66026706140209e-06
-4.1387087296745e-06
-1.57275909283496e-05
-7.54711178258038e-06
-2.91756950139981e-05
-4.23660853903644e-05
-3.72983647626538e-05
-2.87771357420528e-05
-6.86288969178097e-06
-1.12615393255347e-05
-3.7956314069956e-05
-4.09308360704214e-05
-3.92792399365375e-05
-3.45630819291722e-05
-4.29518307939702e-05
-4.93419378990892e-05
-2.84027235792882e-06
-2.54728822004124e-05
-6.61139299887222e-05
-4.80397210889814e-05
-3.63950467457785e-05
-2.52982817530998e-05
-2.58540990329e-05
-1.81078353155532e-05
-4.17766442740758e-05
-5.15991475527769e-05
-1.56978509568458e-05
-3.17479252313079e-05
-2.85622351847942e-05
-5.25517649258881e-05
-5.72220203156282e-05
-2.07791113785062e-05
-4.21766441117707e-05
-4.30370374185008e-05
-1.81992431723158e-05
-3.61682954702247e-05
-3.25633239588235e-05
-3.25650721968471e-05
-3.02941900640823e-05
-2.52170721275825e-05
-1.98909295384866e-05
-2.28036896152785e-05
-1.77170254116181e-05
1.97699678441987e-06
-1.46983817129903e-05
-4.53832947321085e-05
-1.94348195164282e-05
-7.35015228162148e-06
-5.43985032063028e-05
-3.40917989520505e-05
-4.54844421892629e-05
-2.70494649407909e-05
-3.16802981063477e-05
-1.60146552413827e-05
-3.52060553587419e-05
-5.39878127772155e-05
-2.3287225803484e-05
-1.29239485401125e-05
-3.05870882653911e-05
-3.85433869166366e-05
-2.00393952897505e-05
-4.81932796581695e-05
-5.24459660108007e-05
-2.62581883954386e-05
-1.30344199015333e-05
-3.2455044247795e-05
-5.64078475947264e-05
-5.57990089674642e-05
-2.67836514523922e-05
-4.1021463888587e-05
-2.92809012669581e-05
-3.2136685147578e-05
-1.16815216343122e-05
-2.23435558492336e-05
-1.90630847144567e-05
-1.05922605454015e-05
-7.73752046014803e-06
-4.38731403464466e-05
-5.05849563242891e-05
-1.90402037010691e-05
-3.39274086634701e-05
-2.70575581322601e-05
-3.58346116742877e-05
-2.45146752839628e-05
-2.98849652746471e-05
-4.41919429442111e-05
-4.34729285853686e-05
-5.21313652088248e-05
-3.52938552464655e-05
-3.6943353424999e-05
-1.12591406263948e-05
-3.78669784697625e-05
-2.30704514864729e-05
-5.45645284686923e-05
-2.07107172860361e-05
-2.33615298089585e-05
-3.75939219479609e-05
-3.85890595348678e-05
-3.1301935979809e-05
-2.67705670263458e-05
-1.71145044038053e-05
-2.28171399825533e-05
-4.19563011784227e-05
-2.4323113087805e-05
-3.05042039392304e-05
-2.05560058499119e-05
-1.18590577616254e-05
-3.69871946509887e-05
-3.82519731586456e-05
-1.19959868655072e-05
-1.09777643577633e-05
-2.31386089140843e-05
-4.51752545339812e-05
-4.30910762022693e-05
-1.6525206825958e-06
-1.22744528576137e-05
-3.02642135404548e-05
-2.12091950403513e-05
-2.32844154146166e-05
-1.67394936819922e-05
-2.579301290132e-06
-4.08063356119228e-05
-3.13402209377822e-05
-3.74386643342274e-05
-4.14254213168623e-05
-1.43834433195746e-05
-5.98117659116562e-05
-2.32495884503441e-05
-1.02748124513366e-05
-5.43228079068956e-05
-4.8017381321327e-05
-2.95713349987842e-05
-3.75028472013844e-05
-2.73414084866344e-05
-2.4714548409621e-05
-9.91751553657061e-06
-9.25227413670366e-07
-2.33595997795153e-05
-1.50807211045094e-05
-2.94037216222957e-05
-1.33567091345873e-05
-2.67853293840478e-06
-1.33695852276782e-05
-5.20755629505658e-05
-3.76515151913807e-05
-4.22574495026227e-05
8.11406673639424e-06
-7.2118431361002e-05
-3.98469768243496e-05
-6.1372952430864e-05
-4.59538404255084e-05
-2.86726086737816e-05
-2.31140621291091e-05
2.61723132253387e-07
-2.16234756748414e-05
-8.12203316326214e-06
-2.48570978304205e-05
-4.58300815261798e-05
-2.18213220627888e-05
-1.41077715759396e-05
-4.0931802609665e-05
-3.10827320895411e-05
-2.16762361412228e-05
-3.38689158057807e-06
-4.33210918334725e-05
-5.63043750000314e-07
-3.70669645453967e-05
-2.1834811071367e-05
-9.88887178516955e-06
-2.74374682194638e-05
-2.30113837396034e-05
-3.19509658887341e-05
-1.49483265754574e-05
-3.31874445121224e-05
-5.95242935562355e-05
-2.96805074013401e-05
-6.47871221917717e-05
-5.32019160841834e-05
-3.33256082267245e-05
-2.21710281452416e-05
-2.51846436225786e-05
-3.97972343120832e-05
-1.40581418901849e-05
-1.66120067608573e-05
-6.45515880520524e-05
-3.6659288669286e-05
-3.22701056385826e-05
-4.25883019323556e-05
-2.21923998338632e-05
-2.29960527026505e-05
-2.56650527766159e-05
-5.41342855002625e-05
-1.32353252662281e-05
-1.05506841606097e-05
-3.90485213395531e-05
-4.6402865608677e-05
-2.18101996666965e-05
-1.63992365282913e-05
-1.12770934159917e-05
-2.75469564139775e-05
-3.18148620612796e-05
-1.51120982305021e-05
-2.97420758039942e-05
-1.26559941624594e-05
-2.30257696938235e-05
-2.78549302804652e-05
-3.85089059871794e-05
-3.19346812164285e-05
-1.13979963940307e-05
-2.66657782781244e-05
-1.96695975092502e-05
-1.8439682188778e-05
-2.81945643054597e-05
-3.5433808667625e-05
-1.82081996086733e-05
-1.00506805050423e-05
-2.34955194511352e-05
-7.62938105353785e-06
-4.46740287253579e-05
-6.12160172592204e-06
-2.50077909737834e-05
-1.09262684906861e-05
-3.47088260706749e-05
-1.25950279502522e-05
-3.92910241997476e-05
-3.17753280751157e-05
-6.01145888506669e-05
-4.01355976154088e-06
-4.83721256159557e-05
-3.61146289889765e-05
-1.40819248264452e-05
-2.53943309980156e-05
-2.96956096871882e-05
-1.48986957123975e-05
-2.14087767673942e-05
-8.03122070195751e-06
-2.53138224093344e-05
-2.38304170831719e-06
-2.5844426611495e-05
-3.32090202965805e-06
-2.54757510138707e-05
-2.95406028280928e-05
-2.17944432364571e-05
-2.29857230694897e-05
-1.39344734774132e-05
1.83310692104908e-07
-1.98796794285382e-05
-6.37936062667385e-05
1.78606598770044e-06
-2.47495522929587e-05
-3.25048676254835e-05
-2.24887191972216e-05
-1.46852427217612e-05
-1.14647492906795e-05
-1.5503206912745e-05
-3.07846063007532e-05
-2.20390283049014e-05
-3.9651690467496e-05
-1.07516900988537e-05
-1.73214227914315e-05
-8.35295879850491e-06
3.69797437276662e-06
-1.59898532910657e-05
-3.03779710852784e-05
-4.58729793058645e-05
-3.31659368246476e-05
-1.65975753215416e-05
-1.62564618147263e-05
-1.82901271135126e-05
-3.25842384422394e-05
-3.16098841114811e-05
-1.59590561286344e-05
-3.64887160032619e-05
-3.59106789598953e-05
-2.12679494958395e-05
-4.61967517186942e-05
-4.96987230629854e-05
-2.76703754030189e-05
-4.31411979762005e-05
-1.42973392367763e-05
-2.63424571022508e-05
-3.36036225904595e-05
-2.25889277456369e-05
-4.09881829689255e-05
-1.16114790206745e-05
-3.84162151784804e-05
-5.73011087919398e-05
-1.91039369181454e-05
-2.44477448889615e-05
-5.36547395815288e-06
-3.74188104040049e-05
-2.12682375875206e-05
-2.82567876444212e-05
-2.41609343181707e-05
3.10518575378248e-06
-2.96449751487296e-05
-2.18288151446945e-05
-3.92166312952827e-05
-2.23655547712657e-05
-3.10212923838892e-05
-4.52117617319871e-05
-3.12839158148149e-05
-1.01525102264436e-05
-4.70814642494229e-05
-4.30996738015244e-05
-5.15421998768988e-05
-3.22704072880825e-05
-2.84573616769678e-05
-7.3491526232094e-05
-3.20731878116683e-05
-3.85319419303786e-05
-3.69850352585867e-05
-3.94594583725355e-05
-4.03069449798481e-05
-2.99612566934026e-05
-4.88946722453427e-05
-6.88071268825937e-06
-2.13811223800257e-05
-3.95796077769486e-05
-2.86959375092909e-05
-2.56748164740112e-05
-2.20014413069429e-05
-4.0840835661562e-05
-2.28355987943184e-05
-4.20389789379491e-05
-2.55188195842165e-05
-1.04095713638248e-05
-3.13883221261654e-05
-4.15283433287522e-05
-1.19966676557473e-05
-4.93792568457323e-05
-4.4352777966223e-05
3.74631974330241e-06
-3.57278474260272e-05
-4.63473629276015e-05
-2.15477797416696e-05
-1.31640008120234e-05
-4.90751464409876e-05
-4.06852730185934e-06
-3.56740859321981e-05
-6.15220823375433e-05
-1.0526102901221e-05
-4.63237566058637e-05
-3.66611799291441e-05
-4.8646074046859e-05
-4.71466569563222e-05
-1.79579150842785e-05
-3.86940766450479e-07
-2.86627905973404e-05
-5.00818245955604e-06
-4.65642526276228e-05
-1.34131401261443e-05
-1.63636915921366e-05
-2.7273003753683e-05
-1.85637019910793e-05
-5.73799414969024e-05
-1.6912177359949e-05
-6.34966090182728e-05
-1.63403092329678e-05
-3.44543093444216e-05
-2.2948453271894e-05
-4.87502419747436e-05
-1.42161487574658e-05
-4.38032418234828e-05
-2.72797595162813e-05
-2.544876291762e-05
-5.43003345324307e-05
-3.49104371346827e-05
-4.02520774785148e-05
-2.59529443250198e-06
5.63305160857452e-06
-3.86492496043181e-05
-4.4154206028398e-05
-4.21230912287775e-05
-4.31801186935696e-05
-5.41750066567751e-05
-2.32358499396172e-05
-4.83498785482136e-05
-2.27383132263072e-05
-8.61960971417248e-06
-2.06545008930816e-05
-2.07448925700135e-05
-3.9785834980135e-05
-4.80963513066013e-05
-2.55363931253191e-05
7.57797453921503e-06
-1.88859946352996e-05
-3.38582329423052e-05
-2.82035025697319e-05
-4.85683290792713e-05
-5.51363029533843e-05
-4.45382403615593e-05
8.20974138824364e-06
-7.16606641922847e-06
-2.79996931555027e-05
-4.2065259827027e-06
-2.83862591522888e-06
-3.60046090936548e-05
-1.26690410759396e-05
-7.99056725067043e-06
-1.82341644100901e-05
-3.51721108583848e-05
-3.30750248876549e-05
-4.13323909620976e-05
-5.97221663237603e-05
-2.28725274479205e-05
-3.84192314241018e-05
-3.16815376127507e-05
-3.20257190746652e-05
5.00706431678751e-06
-9.85052356602453e-06
-2.10642562826746e-05
-2.16177040308105e-05
-4.90482120012832e-05
-2.79354502965511e-05
-5.31356779127949e-05
-5.50311364884457e-05
-6.42856898320097e-05
-5.19700801479129e-06
-4.24075331691337e-05
-5.41705062872059e-06
-4.27998332399013e-05
-3.31329954026695e-05
-5.44553325781548e-05
-3.86665486455294e-05
-2.36610529542411e-05
-1.67022828612736e-05
7.44455987980249e-06
-1.19920996741837e-05
-2.07421809484105e-05
-4.80802641784659e-05
-4.78736839791011e-05
-4.09541235808586e-05
-1.65908627609771e-05
-1.46885812449284e-05
-4.25168734131871e-05
-4.29186168000512e-05
-3.41363918287227e-05
-3.63687947184471e-05
-8.62434395952044e-06
-1.61393167042917e-05
-7.63710310880175e-06
-1.55226718763744e-05
-3.22372833297398e-05
-1.33159302392457e-05
-5.31427670802565e-05
-1.94411149326385e-05
-3.30942622856396e-05
-3.32095753966308e-05
-2.85176043663288e-05
-2.23417609204229e-05
-2.75822329308425e-05
-1.41521630322915e-05
-4.25759104998111e-05
-3.53522934260904e-05
-1.67298964883036e-05
-6.29752713139545e-06
-5.04824631962049e-05
-3.34204362964527e-05
-3.86625604307422e-05
-2.83640454883616e-05
-3.19506706976826e-05
-3.86937565626401e-05
-3.61433837509963e-05
-2.6139704770727e-05
-1.5425924877716e-05
-2.53625087537532e-05
-1.4960403998443e-05
-1.86478106372822e-05
-5.48155869241654e-05
-3.90628289841176e-05
-9.94466983662385e-06
-2.19511832511062e-05
-1.74412992304661e-05
-3.1801895905332e-05
-3.2338693882582e-05
-4.24990284704398e-05
-3.32794304574688e-05
-2.38775277363187e-05
-3.99437549292904e-05
-3.94503938914513e-05
-1.62567494321936e-05
-5.93655375290979e-05
-1.09242573390208e-05
-2.62543331187733e-05
-2.04670248779875e-05
-1.52521904871769e-05
-5.19639527215879e-05
-2.35337339890896e-05
1.08349530703633e-05
-3.29029551924773e-05
-3.23127565222429e-05
-2.98435667911623e-05
-2.13651519575132e-05
-2.23154788600263e-05
-3.51223846417e-05
-5.48112626554705e-06
-2.48486441980705e-05
-2.817511386163e-05
-3.15669477645115e-05
-6.93358107092577e-06
-6.65439099104746e-06
-2.10853244478342e-05
-1.50784577467591e-05
5.239343945481e-06
-2.27447968325916e-05
-6.17193975559414e-05
-4.75924696390817e-05
-2.57574265306081e-05
-3.14362038014116e-05
4.45802609100925e-06
-5.4227841799181e-05
-2.76735196263145e-05
-7.82183040783682e-05
-9.78121931705677e-06
-3.77326222057131e-05
-3.46966526858733e-05
-4.78170664719842e-05
-3.76638679861771e-05
-6.64058157311065e-05
-2.69575311259463e-05
-2.9437451909891e-05
-5.30632313481465e-05
-5.38387249188939e-05
-2.70663133749375e-05
-2.92237198984429e-05
-5.75917562713861e-06
5.00657363785078e-07
-5.37260813374745e-05
-1.10146943476326e-05
-1.8250876662469e-05
-3.1808583823132e-05
-9.00793546856516e-06
-2.02980087152814e-05
-2.48283874885549e-05
-4.79940209313984e-05
-3.7724999116272e-05
8.41400569745494e-06
-1.17638086032575e-05
-2.34385811532944e-05
-2.37395147125232e-05
-8.60462425024048e-06
-2.55090326391429e-05
-5.36195601650797e-05
-4.75241739190863e-05
-1.14836530706919e-05
-9.17947464968453e-06
-3.4182598069339e-05
-1.8091570138849e-05
-4.65917031429159e-05
-2.38383640457245e-05
-1.99958806211345e-05
-2.78188746190628e-05
-2.29271507644525e-05
-3.04379908666338e-05
-6.09142611322847e-05
-1.18827392696445e-05
-2.98750771749344e-05
-5.89492204063327e-05
-5.04608879685819e-05
-2.81327316505756e-05
-2.80751616258471e-05
-4.44693551310754e-05
-1.98965755378797e-06
-3.59216594919104e-05
-1.01515451525242e-05
-6.66326270349464e-06
-4.2753162505644e-05
-4.0218651554014e-05
-2.47595457916387e-05
-4.59814911460712e-05
-5.68523580792862e-05
-9.39109663510475e-06
-3.55045094766115e-05
-1.52834181965552e-05
-9.79271464657245e-06
-2.46393174935878e-05
1.9565146349273e-05
-4.15545458363702e-05
-2.38046238222981e-05
-4.76866550143245e-06
-4.56230647455307e-05
-6.2290873838655e-06
-2.90783529146874e-06
-2.69349801105351e-05
-5.26341865968858e-05
-7.69566728196557e-06
-3.54640705680748e-05
-2.46045466741188e-05
-1.45307039845083e-05
-1.58032413671602e-05
-1.83867573737772e-05
-1.4346295936808e-05
-6.10771344218529e-05
-2.21330589273353e-05
-1.89381445926547e-05
-3.72346028299262e-05
-1.57197767232091e-05
-4.81209932267497e-05
-3.48013164906136e-06
-3.88808459328643e-06
-2.57448498951582e-05
-2.66894099701152e-05
-4.54395234315134e-05
-2.83938749730344e-05
-3.50195620828064e-06
-3.18565626409332e-05
-3.20332980357856e-05
-3.01679159432673e-05
-1.66310615590555e-05
-7.90823314175998e-06
-5.40742636389976e-05
-4.89082081074977e-05
-2.24708341131253e-05
-5.03062196250564e-05
-2.4958028708004e-05
9.75907051208991e-07
-2.72935196336908e-05
-2.90056783531666e-05
-4.05865074203907e-05
-2.06808955057259e-05
-2.04190801532416e-05
-4.25539458147825e-05
-4.16908453421738e-05
-3.63101914814365e-05
-3.93184658561747e-05
-1.95125276771811e-05
-1.51200331570915e-05
-1.16364267402682e-05
-2.65429693696896e-05
-1.22251023230943e-05
-2.31417162078484e-05
-4.08775992975628e-05
-1.61608605038872e-05
-3.42419160564308e-05
-1.98944236731634e-07
-4.5091086656165e-05
-2.41163055068237e-05
-3.05983864322363e-05
1.67634937513824e-05
-3.8957154904215e-05
-1.54910038133262e-05
-3.5579268322124e-05
-4.53735450888643e-05
-4.78647259044719e-05
-4.09026619764117e-05
-5.16018552127091e-05
-3.71176945929795e-05
-2.92289558872532e-05
-3.97584729751946e-05
-2.82711173211976e-05
-1.62693360554193e-05
-3.56691796758865e-05
-1.39079688874897e-05
-1.43513104647356e-05
-2.78694654971486e-05
-1.80683003430127e-05
-2.40518721520664e-05
-8.70895284187799e-06
-2.73674461375705e-05
-4.81377635654173e-05
-6.60787884903363e-06
-4.08712827065398e-05
-3.42926124709006e-05
-2.81350916453634e-05
-3.85264669767102e-05
-3.45886294998271e-05
-1.15980264946736e-06
1.10708787770894e-05
-2.75495192429537e-05
2.22351109140814e-05
-4.3739979250732e-05
-1.59786012526488e-05
-3.15615346764285e-05
-4.11793797770709e-06
-1.41361876757729e-05
-3.22536127522029e-05
-1.67176071356716e-05
-3.10562851969884e-05
-4.68055286802478e-05
-6.14912392807836e-05
-2.54538472294194e-05
-8.33063354691362e-06
1.16891581737769e-05
8.62730405559761e-06
-2.84606917110338e-05
-3.30063895189164e-05
-4.06125301362312e-05
-2.1058633924992e-05
-4.20275432116858e-05
-3.0104223971582e-05
-3.00649869536395e-05
-3.34433878306396e-05
-1.98204998922205e-05
-2.51530396606541e-05
-4.38970317528165e-05
-3.34646757564941e-05
-2.96292187032305e-05
-2.62746999525372e-05
-2.5573911944477e-05
-3.90409999782086e-05
-2.50330874923834e-05
-2.6241617395741e-05
-1.31550223592186e-05
-3.03775030207912e-05
-2.15403551183527e-05
-8.23771280455473e-06
-3.04476988011911e-05
-4.96897158163702e-05
-4.78249174220988e-05
-4.0262528229374e-05
-2.55546886166395e-05
-3.20247645095033e-05
-3.86979163842469e-05
-2.40458872992813e-05
-2.31676205182015e-05
-3.61119398434545e-05
-2.27945099132423e-05
-1.89893613350148e-05
-3.77982354497311e-05
-2.90668881226137e-05
-2.06639970837484e-05
-2.70165824502939e-05
-3.12170532257579e-05
-2.05237894612171e-05
-5.81284849032844e-05
-9.90464162663224e-06
-1.50325321066785e-05
-3.06980748454867e-06
-5.46878261617028e-05
-4.41974731239465e-05
-2.89081486801164e-05
-2.10635610941839e-05
-2.83720207290047e-05
-5.40278183711549e-05
-4.01606242061844e-05
-1.78957580426763e-05
-2.53214544931049e-05
-2.5359716088511e-05
-4.20417975558699e-05
-3.10427803247148e-05
-2.74030660024097e-05
-6.13333930336387e-05
-3.44791495240173e-05
-5.3100392729581e-05
-3.75195577144724e-05
-6.09531735694726e-05
7.09412961957981e-06
-3.42956361814862e-05
-2.15353700120566e-05
-4.75553943768861e-05
-1.02730685264719e-05
-2.72860716654016e-05
-2.72826265923332e-05
-1.6858031839204e-05
-1.39784990175207e-05
-3.68433975256193e-05
-9.67723141172011e-06
-2.22065198460543e-05
-3.78643781034405e-05
-2.21784414708757e-05
4.39542437201888e-06
1.21605683768091e-06
-4.86492360248583e-05
-2.37473399995023e-05
-6.00199470307887e-06
-4.45734899919502e-05
-1.55263860363575e-05
-8.80781410707e-06
-1.56730653177245e-05
-1.25839175538139e-05
-3.29728662153733e-05
3.86129347444642e-06
-5.91678307838169e-05
-3.74932786158715e-05
-5.18646846737457e-05
-6.21751144723158e-05
-2.9352564496935e-05
-2.20370606657378e-05
-1.29890302679665e-05
-1.68712608076157e-05
-1.97253736062334e-05
-5.09929723682611e-05
-8.08549928734342e-06
-1.53054867579973e-05
-2.6657416582936e-05
-1.72038619483482e-05
-3.60011600578636e-05
-3.63524291364728e-05
-3.3992801362958e-05
-4.73790550299916e-05
-2.48379621152871e-05
-2.73028790683193e-05
-3.37130847384041e-05
-3.76046993071044e-05
-4.47189775866605e-06
-3.99557662476362e-05
-2.47335328067141e-05
-5.37917803113647e-05
-1.03163014940775e-05
-2.36538049548965e-05
-3.28274343108583e-05
-2.51396282100012e-05
-4.377809597714e-05
-1.95105784183337e-05
-2.41292393828935e-05
-2.26624264739766e-05
-5.23283809981067e-05
-1.51372872080114e-05
-3.47395329082133e-05
-2.31729820456589e-05
-4.2917359035976e-05
-1.33675986889971e-05
-8.40816302341285e-06
-1.3733439061913e-05
-7.41489901645745e-06
-2.59734777257337e-05
-6.42286031155035e-06
-5.04594663996172e-05
-4.38661449299465e-05
-6.47684962893263e-05
-6.95192572470888e-06
8.07980781724764e-06
-5.41184763425834e-05
6.1235285066736e-06
-2.2771559831096e-05
-2.91310168057828e-05
-3.43592553968485e-05
-1.62734617646003e-05
-2.86142619138761e-05
-1.76799928921007e-05
-2.5751212130887e-05
-5.74495211724995e-06
-2.00037190882277e-05
-3.33395643054202e-05
-1.70855096863099e-05
-2.51048376326444e-05
-2.68796806768835e-05
-6.76663142586488e-05
-4.87360896688289e-05
-5.55188002695989e-06
-4.89354507851811e-05
-3.64911973299888e-05
-1.91716582199163e-05
-2.85588759248873e-05
-2.58856548170229e-05
-2.42965929881184e-05
-5.19538069359965e-05
-4.04163932235721e-05
-2.97037358038453e-05
-3.09350719646507e-05
-2.65384305981857e-05
-2.46708615058985e-05
-4.5691268701364e-05
-4.06823037853633e-05
-2.66553169122255e-05
-5.04626245295903e-05
-1.41792653002241e-05
-2.53346420202395e-05
-1.65224528757164e-05
-3.14622391563681e-05
-3.11420240995891e-05
-4.2970157481854e-05
-7.57220571065617e-06
-4.49698372517826e-05
-2.69837843708027e-05
-9.36724408022829e-06
-3.04030721666154e-05
-3.69710869730273e-05
-2.31452554962969e-05
-4.0159110427381e-05
-3.35858890670261e-05
-1.30552996466222e-05
-2.40820985029857e-05
-5.23041349780269e-05
-3.73387075327205e-05
-5.39570288291281e-05
-1.2504240642973e-06
-4.12896569133684e-05
6.00898261004839e-06
-1.50545006596852e-05
-2.60694919208866e-05
-2.05029831414125e-05
-3.71301645472316e-06
-1.53195129524088e-05
-3.10880135378537e-06
-1.82021300053348e-05
-2.56136159756282e-05
-2.45876409664451e-05
-1.97271363517084e-05
-1.10461131368049e-05
-1.01195571450958e-05
-2.75165514299163e-05
-3.31183382697249e-05
-3.6062535273423e-05
-2.5297047473242e-05
-2.29805466576069e-05
-4.30571667241997e-05
-1.87741353612353e-05
-3.9071038509557e-05
-4.55754830344234e-05
-2.00866028949303e-06
-2.74996045881063e-06
-2.93387874561333e-05
-3.95600813973189e-05
-2.7814174677005e-05
-4.21490032300514e-05
-2.33902153752479e-05
-3.82662925200439e-05
-2.33944470759649e-05
-4.20939927694989e-05
-2.37166380374261e-05
8.23291361141331e-06
-1.46314191907022e-05
-3.13505488438914e-05
-3.33834606969759e-05
-2.83097250369609e-05
-2.16824753804802e-05
-1.38284308030828e-05
-4.03903283455831e-05
-5.13879037963282e-05
-5.15376575564646e-05
5.90387819614047e-06
-3.08288666887019e-05
-3.58028124627051e-05
-3.41563101271099e-05
-4.48210943030609e-05
-9.54802023173155e-06
-3.07529182019738e-05
-3.17544259520955e-05
-2.64884763083639e-05
-3.68918447972514e-05
-3.54263548250415e-05
-2.64882501275261e-05
-4.02259487697971e-05
-2.43968153070579e-06
-5.24932554633781e-05
-2.54347785632169e-05
-9.66980965444661e-07
-3.89796406941994e-05
-7.79769659919264e-06
-1.5682437308909e-05
4.73740749968272e-06
-3.05190480299899e-05
-4.83580541931169e-05
-2.82483181345405e-05
-4.43487628734867e-05
-2.92281655130021e-05
9.74230115750607e-08
-4.04584655851998e-05
-2.80291643199746e-05
-2.94632590811766e-05
-2.76302633972144e-05
-3.53413029077063e-05
-1.70201640827907e-05
-5.4399625421118e-05
-5.14114316203322e-05
-2.47263977637654e-05
-2.40089289568499e-05
-3.97115690288595e-05
-4.84826563021092e-05
-2.36187931198879e-05
-3.66317906879167e-05
-5.27994564178519e-06
-1.79662898218837e-05
-4.3343081151609e-05
-2.86059394477301e-05
-4.6730308352782e-05
-6.03067273790236e-05
-3.22546164866892e-05
-4.80500619320825e-05
-2.96574235284778e-05
-5.47214515287582e-05
-3.11417885432082e-05
-4.1107041521014e-05
-1.39118623160551e-05
1.44321789104061e-05
-5.4431606294438e-05
-1.99444350756633e-05
-2.2397260626829e-05
-1.15923041386294e-05
-6.08080519907886e-05
-2.2701852991195e-05
-1.06150676822728e-05
-1.9702390425675e-05
-4.23797868712292e-05
-3.77334951947045e-05
-2.05598811227137e-05
-2.3297772210255e-05
-4.71700453071955e-05
-1.49815143648783e-05
-2.1707449578815e-05
-4.78374070379037e-05
-3.48299536797254e-05
-3.15529542740449e-05
-6.3911668796265e-06
-3.5350450185611e-05
-3.1911919765736e-05
-1.50518398809508e-05
-1.54655932989622e-05
-4.7708737855849e-05
-2.98526836058734e-05
-5.44239458156498e-05
-1.64943285100498e-05
-3.00891886370765e-05
-2.08632010105016e-05
1.88537363266357e-06
-2.37371137958313e-05
-2.89811954735244e-05
-4.54439022049163e-05
-2.74712370720075e-05
-2.23001234786536e-06
-4.37436708720711e-05
-2.84316880226951e-05
-4.16309919333166e-05
-2.0237595978503e-05
-5.56877467459745e-05
-3.05700250516459e-05
-1.77289492296153e-05
6.80286409620769e-06
-4.43307444622677e-05
-3.3727043250769e-05
-2.57493370979452e-05
-3.83083843544636e-05
-5.57793921767047e-05
-2.85263850388904e-05
-8.66404004884785e-06
-4.46136503259851e-05
-1.25399461101105e-05
-3.21663819120422e-05
-1.11410629408632e-06
-2.14758047809231e-05
-1.06341143360993e-05
-1.56494643133091e-05
-6.23171625951063e-05
-4.11853873658812e-05
-2.78215143954197e-05
-2.2654425689382e-05
-4.07869233613094e-05
-3.78856072842454e-05
-4.01412296178284e-05
-2.18879843838565e-05
-3.00212068795671e-05
-2.04728207524998e-05
-3.98434737379457e-05
-7.46980208337435e-06
-3.53179229299199e-05
-2.36271824227382e-05
-4.97981311371696e-05
-1.81729838197472e-05
-3.78598510712585e-05
-2.41391746673422e-06
-4.36297997508411e-05
-3.22585596189129e-05
-3.25700413656957e-05
-3.50423661916807e-05
-1.62884086282219e-05
-4.4012345634789e-05
-1.36949292735032e-05
-2.35300494924371e-05
-8.62282276821589e-06
-2.32578824389868e-05
-2.97297560295417e-05
-4.38782185945189e-05
-2.46519125459334e-05
-9.68362590052595e-06
-2.71933442032095e-05
-1.61753437336391e-05
-3.57479203436822e-05
-3.87955971965097e-05
-2.58812436894523e-05
-2.58634768515961e-05
-3.39471214889527e-05
-1.79592717044067e-05
-1.74025550010996e-05
-4.55840012311471e-05
-4.21715882969084e-05
-3.16725847477088e-05
-4.93061847122292e-05
-2.23194262654745e-05
-3.04153091078349e-05
-3.84355489209107e-05
-2.5691613062793e-05
-2.0495345426063e-05
-1.47525325249241e-05
-1.92630358532809e-05
-4.76088166606266e-05
-2.08158879833441e-05
-7.17612294652534e-06
-5.48046708156173e-05
-3.18987454307535e-05
-1.47850518671916e-06
-1.89075937243454e-05
-4.78963234258227e-05
-3.30821650122584e-05
-1.53653333940552e-05
-5.74125517618959e-05
-5.0472410514549e-05
-4.00949949191533e-05
-4.47115800926536e-05
-2.13418996744946e-05
-3.20748750853264e-05
-4.56900256308988e-05
-2.90346049507736e-06
-4.09170536953481e-05
-1.41848019484837e-05
-2.05580947861461e-05
-4.56706642230519e-05
-4.26316425973331e-05
-2.71933625486987e-05
-5.13936406298704e-06
-1.11701228064732e-05
-5.1148533604187e-05
-3.40719441702399e-05
-3.95880205373659e-05
-3.02912481994455e-05
-2.54584575235095e-05
-1.06052860863837e-05
-5.97458017431025e-05
-4.01330494317183e-05
-3.40729355205943e-05
-5.0618359695566e-05
-1.67004871290155e-05
-2.19819890740467e-05
-1.16095299767271e-05
-1.46419838158933e-05
-2.67656766422479e-05
-3.56213266731712e-05
-1.29623591466003e-05
-7.13912640678455e-06
-5.01461055053443e-06
-2.87130663522547e-05
-2.61007842671786e-05
-3.05026737811582e-05
-3.11478865429666e-05
-2.56209945486201e-05
-1.50358601052945e-05
-3.71819015640128e-05
-3.83205646689561e-05
-4.45558811848184e-05
-1.43803338645332e-05
-1.00303253395602e-05
-4.73615184129737e-05
1.90808537723251e-06
4.26056885818942e-06
-3.51999925592445e-05
-3.34054294980809e-05
-1.72847553741236e-05
-2.89453199193705e-05
-6.43913278336592e-06
2.67866113383283e-06
-6.04005042754002e-05
-2.08839552849559e-05
-2.90496766805849e-05
-2.80973344609128e-05
-4.97306601809854e-06
-1.53981022020161e-05
-3.06221414726259e-05
-1.91162085843631e-05
-1.34746472391174e-05
-5.27672801335645e-05
-4.06899041859291e-06
8.2299006840188e-06
-3.64487852878483e-05
-2.46531743163206e-05
-6.94971312962175e-05
-3.33408459306394e-05
-2.75839996675231e-05
-3.98880772717321e-06
-3.83450777024937e-05
-5.63380682196167e-05
-2.68822236509673e-05
-3.40667021436923e-05
-2.40601026742807e-05
-3.51388745663076e-05
6.87023588981499e-06
-2.91316362791454e-05
-4.08441411638899e-05
-1.01192790974292e-05
-2.42659202013888e-05
-4.5800366716205e-05
-1.19555096460476e-05
8.95332388204314e-06
-2.12215002710789e-05
-1.376973276882e-05
-4.66340678868597e-05
-1.26745578419701e-05
-2.10788154432774e-05
6.48628389815177e-06
-1.08587506784362e-05
-1.92972006189388e-05
-2.90656478786506e-05
-2.82043276872777e-05
-6.84864491845326e-05
-3.32247346148172e-05
-1.0301552565945e-05
-1.37202105172076e-05
-2.91776454525092e-05
-2.54865955288656e-05
-3.48420228670449e-05
-4.71335598070658e-05
-1.82828604069743e-05
-4.96795969410022e-05
-2.00975919550864e-05
-1.86575420880883e-05
-2.48524678928254e-05
-2.59035746845613e-05
-3.11306171037456e-05
1.31341230919871e-06
-2.01521340337454e-05
-2.56543139944743e-05
-2.11965538456465e-05
-3.94031568172289e-05
-2.57738907348481e-05
-4.09928597618333e-06
-1.96503115700282e-05
-3.55026670946518e-05
-1.89084100166498e-05
-2.39507721884032e-05
-3.583432214196e-05
-2.83542587705148e-05
-6.475450740067e-05
-2.95497758941664e-05
-4.82383531227136e-05
-3.49030869363892e-07
-4.89208485694605e-05
-1.47001568031729e-05
-4.34987800040706e-06
-1.3738172237981e-05
-1.33666741767426e-05
-3.90612587810376e-05
8.01869846936174e-07
-4.50273803736146e-05
-7.26740896721972e-06
-2.47648165471327e-05
-3.77669641334359e-05
-4.45842775110105e-05
-1.40714920011061e-05
-3.29792612757826e-05
-1.48681387232058e-05
-1.92699470264844e-05
-2.57065904847742e-05
-4.37835657281182e-05
-1.4543260099128e-05
-5.51267866114504e-05
-2.83873017967078e-05
-4.62360352192809e-05
-5.66857399344944e-06
-3.4703142208771e-05
-1.29472714022443e-05
-2.35225651781451e-05
-1.92743794447e-05
-3.55325222955995e-06
-3.01767727977155e-05
-3.7989176474593e-05
-2.20538666468054e-05
-5.27177297645865e-05
-3.57854671735205e-05
-1.91127979617439e-05
-3.39162590595948e-05
-4.83251423252866e-05
-2.77393849813155e-05
-2.81828012927074e-05
-2.19692795087167e-05
-1.35066965678611e-05
-4.92089385615836e-05
-2.12965725287972e-05
-2.24296620681755e-05
-2.58787302720716e-05
-4.03809502818972e-05
-3.0959069775633e-05
-1.12095256593053e-05
2.08944564703124e-05
-4.08219584207079e-05
-4.73283010610595e-05
-1.85897824931967e-05
-3.31595735834465e-05
-2.63410055378054e-05
-8.32930323051508e-06
-1.44363725607438e-05
-2.51850979068263e-05
-3.32349830728825e-05
-2.56258154122217e-05
-1.54430831043053e-05
-3.87147762591971e-05
-6.27959836003622e-05
-5.45601506861762e-05
-1.90276653392865e-05
-2.57680106674072e-05
-3.08331247911128e-05
-1.83303722168409e-05
-4.59050226656693e-05
-5.24292394429026e-05
-2.88964756896619e-05
-1.68960601804207e-05
-1.15535467649697e-06
-4.85082345906301e-05
-4.2918673501343e-05
-2.4500498427671e-05
-6.64320408639979e-05
-2.00365935760392e-05
-2.06424610281654e-05
-2.94135435255644e-05
-4.2947714758879e-05
-1.38316931392087e-05
-4.3322067722884e-05
-2.78094520547064e-05
-2.54275181494731e-05
-5.28687330100064e-06
-1.43188595858731e-05
-5.81003524777159e-05
-7.15591460522676e-06
-2.65107025968981e-05
-3.21359798254208e-05
-2.61856323058684e-05
-5.22243117187844e-05
-2.03529947195979e-05
-2.8957422172945e-05
-2.89416774575896e-05
-3.56451645699355e-05
-1.71579915697192e-05
-2.69612577017037e-05
-3.84144881073512e-05
-2.49344429445124e-05
-5.26090135984686e-05
-1.14085946511728e-05
-3.08479424385969e-05
-7.67928859341447e-06
-4.89873608835543e-05
-2.55845160086707e-05
-5.24363216788995e-05
-5.05215159277423e-05
-3.82989872990308e-05
-1.35557885178405e-05
-2.02803073878914e-05
-2.70333685513748e-05
-4.53093767283031e-05
-4.4077923853901e-05
-8.72340608945734e-06
-1.83896174635196e-05
-3.43731282463471e-05
-4.60359881899583e-05
-1.93728556822006e-06
-3.40216761349117e-05
-4.99346220898868e-05
-1.48673515196192e-05
-1.33795471091276e-05
-4.56615731350343e-05
-1.74547243450198e-05
-3.05281300081515e-05
-2.83296471408654e-05
-6.44767079191402e-05
-1.34124178718827e-05
-4.55389190898771e-05
-2.36946604918785e-05
-4.9201163967202e-05
-2.9794029282573e-05
-2.79992467151826e-05
-5.02042186162787e-05
-3.45680228093125e-05
-1.0101202475925e-05
-8.54261660644415e-06
-1.74036348279702e-05
-1.32233684267225e-05
-5.36303622372455e-05
-2.81566553557109e-05
-2.87098709587148e-05
-2.48284815969709e-05
-5.03371097021443e-05
-3.78688876546784e-05
-4.89224206060906e-05
-1.27219090005026e-05
-5.71797097362938e-06
-3.21056609251803e-05
-2.33137111548838e-05
-1.36687179037731e-05
-3.24803049913827e-05
-3.40920328917334e-05
-9.01186822278066e-06
-1.61637378160863e-05
-1.19996273611722e-05
-2.37105045703735e-05
-2.86808681868531e-05
-5.00674105017359e-05
-4.10770881808143e-05
-1.12446123873307e-05
-4.29261964858487e-06
-2.21700960921923e-05
-3.63228144188488e-05
-3.87847684595412e-05
-8.59311378288531e-06
-1.45583588060278e-05
-2.18292812176617e-05
-3.20602752632758e-05
-1.35264447491469e-05
-4.81004153077512e-05
-4.04086078436248e-05
-5.66190037539152e-05
-4.97428178289612e-05
-3.34504415689242e-05
-5.24091371728888e-05
-4.40270275781225e-05
-4.40354007549786e-06
-2.48801937348563e-05
-7.00441289730494e-05
-3.88945545014694e-05
-1.39221589471754e-05
-5.71793482998608e-05
-3.07540722338658e-05
-3.83275896208749e-05
-7.23568679245057e-06
-3.02318781921796e-05
-3.54684217517993e-05
-4.1315015931685e-05
-3.07958522354816e-05
-3.64541175779451e-06
-2.56601064972384e-06
-4.01941391167405e-05
-5.97804061404019e-05
-1.59014397462598e-05
-3.82818262063256e-05
-1.24603920068494e-05
-4.016336949605e-05
-4.25748152124837e-05
-1.14316403687013e-05
-1.41904843320634e-05
1.66618642537262e-05
-4.17848143928623e-05
-2.17158845461811e-05
-5.46280672430508e-05
-3.22003518602984e-05
-4.23095413456723e-05
-2.79545224025776e-05
-5.76860933255093e-05
-6.71478904170703e-05
-3.33384023394817e-05
-9.09199013523462e-06
-2.83512199831289e-05
-5.32936930450488e-05
-1.99168583368485e-05
1.11201630558833e-07
-2.55013842413939e-05
-5.20970636337647e-06
-4.13529919097237e-05
-3.23883083572199e-05
-2.29563818760544e-05
-2.34369508276427e-05
-2.34313772159504e-05
-3.2307946264572e-05
-2.42314689939631e-05
-3.59684669237388e-05
-2.23507197347739e-05
-2.5144333832283e-05
-4.60798545203535e-05
-2.79080064648833e-05
-4.32837522116319e-05
-4.24993723335477e-05
-1.0179077968729e-05
-5.73639305183043e-05
-1.42088073367206e-05
-2.09700091391504e-05
-3.31432982987836e-05
-5.49201959054312e-05
-3.5697519548989e-05
-8.06922730407067e-06
-2.87993268695185e-05
-2.83008079537319e-05
-8.55113562490871e-06
-2.96820311582048e-05
-2.82866331273181e-05
-3.83603411360628e-05
-2.96587208688575e-05
-3.44839014864912e-06
-4.72564906830148e-05
-8.81367669598889e-06
-3.21572575922307e-05
-4.34682565914454e-05
-5.72329474630189e-05
-4.34284844704993e-05
-4.22839586748446e-05
-3.47717088695888e-05
-8.69925904167895e-06
1.27327245586157e-05
-8.54391450724795e-06
4.71748443827627e-06
-5.7833095970088e-05
-3.21050743714972e-06
-2.51999236914611e-05
-3.17255477207132e-05
-4.88525504454125e-05
-2.34972068790355e-05
-1.24923833895753e-05
-3.36240463282808e-05
-2.85139070315564e-05
-4.09907027244995e-05
-2.1408051468109e-05
-3.51840506373282e-05
-1.76572525024162e-05
-9.70863128523506e-06
-4.41943019404166e-05
-3.15577624566195e-05
-1.11277478177549e-05
-5.38034719050834e-06
-2.14548861200089e-05
-2.32452882127086e-05
-2.81499055063289e-05
-1.94279558430304e-05
-3.80417236894129e-05
-2.60861666581411e-05
-4.07354990871025e-05
-1.14558240827006e-05
-2.62163664078089e-05
-1.78653775552285e-05
-2.87496774472127e-05
-3.14186718774144e-05
-1.45208263716294e-05
-1.38224062690134e-05
-1.18291446593752e-05
-5.29200370997561e-05
-3.86493437396694e-05
-5.33043441183894e-05
-3.8556595197651e-05
-5.45494609555197e-05
-3.94267319060494e-05
-2.82098915201868e-05
-4.74806292153607e-06
-2.67085566881101e-05
-2.59954311631142e-05
-4.93610334183369e-05
-2.03283486935506e-05
-3.14378853683589e-05
-2.72217354739594e-05
-3.36420966421208e-05
-3.15917873697787e-05
-2.72336796911901e-05
-1.61574853656491e-05
-5.66934956203001e-05
-5.54022646799953e-05
-2.88357720603909e-05
-3.67314551123985e-05
-7.64594808879731e-06
-3.82330837405458e-05
-9.9450207536198e-06
-6.14399655287501e-05
-2.9559451851988e-05
-6.0207129917905e-06
-3.39525224185329e-05
-4.31824743825733e-05
-3.29619968107632e-05
4.09949454264486e-06
-4.37537927942101e-05
-4.43094447562978e-05
-1.85009206714115e-05
-6.4109170363575e-05
-2.45035703590363e-05
-2.1445930744049e-05
-4.3750163971043e-05
-2.59352362165466e-05
-5.56132929376445e-06
-3.43955185140843e-05
-3.25929790094415e-05
-9.11504026983778e-06
-1.81476471516207e-05
-3.62130924485152e-05
-3.20532592518541e-05
-2.77415687763439e-05
-6.30330656672139e-06
-3.70427763535678e-05
-1.54011066960183e-05
-5.65929042146093e-05
-3.0435273986866e-05
-4.58407214892148e-05
-1.63862103664743e-05
-5.5897544781584e-05
-3.17190969008397e-06
-1.32386516584375e-05
-6.11069111544291e-06
-4.90890426067741e-05
-1.73960897001542e-05
-3.51710562177868e-05
-2.61503043432912e-05
-9.22296742801584e-06
-4.93306546863364e-05
-4.11026942816569e-05
-5.124265194574e-05
-9.6915272274024e-06
-2.02494481171092e-05
-1.67816820100478e-05
-8.66627087079803e-06
-1.7225657994136e-05
-4.22283729684959e-05
-4.23812102189892e-05
-1.31845649247489e-05
-3.35599549438667e-05
-2.10325588834726e-05
-9.5830039743625e-06
-2.47607097111543e-05
-2.1889225463767e-05
-2.07807460866265e-05
6.48208057560603e-06
-2.88053331766892e-05
-1.77502257714543e-05
-3.90248355629563e-05
-2.95810909101974e-05
-5.52540754001171e-05
-2.26706708824673e-05
-2.89798979979775e-05
-1.33594055494921e-05
-5.49277340462517e-05
-1.05048995320519e-05
-3.6053647332965e-05
-2.62871893675171e-05
-2.37481150824108e-05
-1.65091122551693e-05
-4.47921086119601e-05
-6.50364074014603e-05
-4.40311060499006e-05
-3.20233191230402e-05
-4.13372550850874e-05
-3.58943041917696e-05
-2.25114471480136e-05
-3.3763584822758e-05
-2.44818847213495e-05
-3.94816615163579e-05
-3.17610323561609e-05
-1.10143668643168e-05
-4.85901544595324e-05
-1.46932047528956e-05
-1.70250374622596e-05
-2.76356055658868e-05
-3.87405094079621e-05
-4.0534281457212e-05
-4.0549161938815e-05
-2.77159439179475e-05
-2.48608053350566e-06
-4.56264664781878e-05
-4.05874986549594e-05
-3.68219732011834e-05
-3.28747331332464e-05
-2.23673746125178e-05
-9.58020959045935e-06
-4.51252333783588e-05
-1.58212947534586e-05
-1.40075642702569e-05
-3.75630173102093e-05
-3.33714949950649e-05
-4.52817194870682e-05
-2.48323626524619e-05
-5.59527985744688e-05
-3.18926125114714e-05
-1.70976667666597e-05
-2.77939469949094e-06
-1.99023488441829e-05
8.33784282411628e-06
-3.47795336305073e-05
-1.83383569296544e-05
-1.2559632952135e-05
-4.2663491741844e-06
-3.52808908018918e-05
-3.4960530678959e-05
-4.45075363189805e-05
-1.18908404818403e-05
-3.99365477808502e-05
-3.81497281590505e-05
-3.95082162409715e-05
-2.135400200731e-05
-1.5322286562336e-05
8.17286074508235e-07
-4.78170279166001e-05
-4.38590325246119e-05
-1.35458967756751e-05
-5.86265663447863e-05
-3.06919870407403e-05
-1.47656954939205e-05
2.69642669137177e-07
1.04119320239688e-05
-5.37158263668074e-05
-1.02196917875242e-06
-2.65416744506164e-05
-4.30692345788753e-05
-4.30080918778142e-05
-3.66546780296946e-05
-2.59772010902596e-05
-5.64025723288535e-05
-4.17032507166886e-05
-4.31185241145847e-05
3.46695529710939e-06
-1.10615652268421e-05
-3.26712179639683e-05
-4.98813986081193e-06
-3.98745501441914e-05
-2.291165435227e-05
-3.21917261134317e-05
-4.23387366039019e-05
-3.75096529085093e-05
1.45078723826695e-06
-3.0794402128417e-05
-4.95267917893221e-05
4.3750158547184e-06
-1.76774449436801e-05
