# Supplementary material for: Research on computational propagation and identification of mine microseismic signals based on deep learning
Source: PLoS One. 2025 Oct 22;20(10):e0334641. doi: 10.1371/journal.pone.0334641 (PMC12543183; doi:10.1371/journal.pone.0334641)
Supplement: S6 Data — (ZIP) [file pone.0334641.s006.zip › 000100900000204.xlsx_0.txt_24.txt.txt]

-3.98983459205961e-05
-1.11821511347816e-05
-2.13127256087934e-05
-4.47840901727324e-05
-2.57778487196339e-05
-1.40818199041997e-05
-2.67180720733727e-05
-1.28196045486315e-05
-2.6209319109807e-05
3.87154456454674e-06
-8.47939560653907e-06
-4.87520999014184e-05
-2.97307684857695e-05
-2.38243035316681e-05
-4.26380821107225e-05
-3.84312184591914e-05
-4.44806586936127e-05
-4.58640272869884e-05
-9.41248800450495e-06
-2.34976657860106e-05
-3.47201795550852e-05
-1.03846576480303e-05
-3.10519302684696e-05
-5.09984149981501e-05
-4.91309934298439e-05
9.80725262557307e-06
-5.54050222813969e-05
-2.30538477540302e-05
-1.60284870494916e-05
-5.01645511962613e-05
-3.79291983630888e-05
-4.82002195584266e-05
-4.03488772471964e-05
-1.79494271513624e-05
-1.34129119323664e-05
-6.53914945863151e-06
-3.94795466509149e-05
-5.11306699991687e-05
-2.37211734526608e-05
-5.38294012484826e-05
-1.05084762969256e-05
-1.77633164248706e-05
-4.85799401451683e-05
-4.01850286910434e-05
-2.58614716594717e-05
1.37150158132252e-05
-1.43052991807532e-05
-3.67705444057379e-05
-5.43251072343266e-05
-4.50377878445353e-05
-3.19075331563074e-05
-3.82801437705637e-05
-1.59072741999774e-05
-1.5833529951418e-05
-2.2143711089206e-05
-3.6885247796978e-05
-4.01789434777683e-05
-3.19912397146705e-05
-2.92422980954012e-05
-2.61649326577117e-05
-2.20660733276378e-05
-1.23131660040654e-05
-1.42630017419318e-05
-3.30084055833742e-05
-2.90502221715202e-05
-3.81353402101882e-05
-3.52977331888481e-05
-2.70016018417033e-05
-5.07244502078039e-05
-3.70924672915121e-05
-1.78701282315466e-05
-3.00155101590021e-05
-4.72148671468487e-05
-3.66434855718179e-05
-1.51210534092724e-05
-3.57930629224454e-05
-4.85250013890879e-05
-2.84388471713244e-05
-9.39912692217599e-06
-2.41207905754484e-05
-3.32870753139113e-05
-4.47032672057965e-05
-2.38053039746395e-05
-2.40270537076097e-05
-3.98251864249395e-05
-3.46922204100207e-05
-2.61760732527103e-05
-3.57683368840142e-05
-2.23091241175345e-05
-3.56269365862922e-05
-3.46255682557148e-05
-1.40159627824121e-05
-4.7333985337142e-05
-2.499007546132e-05
-3.98243587252188e-05
-5.59204753771575e-05
-2.45918160961303e-05
-3.43322715804235e-05
-1.82964178388413e-05
-2.59614489196015e-05
-5.39308756202733e-05
-4.66988921315331e-05
-1.55905512668451e-05
-3.73261357835427e-05
-2.17066919433746e-05
-1.27021460443819e-05
-3.09869053575625e-05
-5.17529517527079e-05
-2.5234924839359e-05
-1.75378086139507e-05
-5.31711796938053e-06
-4.52488380102578e-05
-3.67100699470807e-05
-4.58926842357227e-05
-2.19075237368115e-05
-2.98977139819942e-05
-2.54566102657628e-05
-2.78394562108421e-05
-1.77000917919778e-06
-3.46097229253826e-05
-1.8994243938395e-05
-7.74405487635657e-06
-1.11160389036309e-05
-4.18742926886246e-05
-1.24734610502579e-05
-3.27211927268358e-05
-1.97469304094542e-05
-2.49582099686206e-05
-2.224138656343e-05
-3.2204926284802e-05
-2.66552750179901e-05
-5.75319077840844e-06
-3.4321403707699e-05
-3.31302776849364e-05
-4.07920686388477e-05
-4.80369020062333e-05
-2.78426699524351e-05
-4.13191249600524e-06
-5.42676004661671e-05
-3.82247907508431e-05
-7.08528436111335e-06
-1.44825786003016e-05
-3.12395131546309e-05
-3.92985538326195e-05
-1.57639833043171e-05
-3.02720411173769e-05
-2.20051081775796e-05
-1.5954992996682e-05
-3.21549694741854e-05
-2.91757493837276e-05
-2.62716109366643e-05
-1.07836361001851e-05
-3.83717145278506e-05
-6.17584486152672e-05
-1.35381700740266e-05
-3.516304793615e-05
-2.58854146544156e-05
-2.87340948904212e-05
-7.39217960580492e-05
-2.1385944711443e-05
-2.92934920932044e-05
-4.98972658514831e-05
-3.30270240319749e-05
-2.5203568410506e-05
-1.16286762611524e-05
-7.32936561894181e-06
-1.83178525322091e-05
-1.57833984986676e-05
-1.53411492543503e-05
-1.0154308084997e-05
-2.11855149393858e-05
-5.75234259376847e-06
-1.20898513651436e-05
-4.80343028581968e-07
7.38903153353322e-06
-2.50585216863695e-05
-5.8865735826767e-06
-3.25947113440997e-05
-4.00235324398706e-05
-2.11903672009263e-05
-1.74462965537137e-05
-4.43495599216857e-06
-1.50298462699936e-05
-2.20185659927468e-05
-3.20526194085259e-05
-4.94115362824066e-05
-3.30270372657056e-05
-8.59136044954309e-06
-1.11252084576265e-05
-2.01676505407905e-05
-3.91662601909127e-05
-2.56980967525552e-05
-6.49170374169522e-06
-2.1571819172574e-05
-3.50840055810539e-05
-5.05656395565902e-05
-1.11470043282934e-05
-2.77243040209354e-05
-3.11441853502018e-05
-3.52377230393476e-05
-2.31953238609367e-05
-6.04902685050986e-05
-2.97992850825896e-05
-2.22526315708335e-05
-2.60668635038335e-05
-5.00280170129292e-05
-3.87787105262518e-05
-3.478125784824e-05
7.51450625598332e-06
-5.11802950192786e-05
-1.77552445160344e-05
3.77890608739621e-06
-9.82268971329856e-06
-3.58299343496659e-05
-5.78040621193667e-05
-2.2506338998244e-05
-4.1366087496739e-05
-1.83491094134396e-05
-1.07206753164501e-05
-3.12265061145224e-05
-2.77002594001226e-05
-4.50078712786759e-05
-2.26587907478767e-05
-3.39945337100815e-05
-1.95217082495748e-05
-2.22960640285155e-05
-1.59212215055432e-05
-2.25580614210264e-05
5.57545579284494e-06
-5.93707222180834e-05
-3.23742908630599e-05
-1.29528848595346e-05
-4.51827241081718e-05
-4.84038576852972e-05
-5.58953629192816e-05
-4.64348261976501e-05
-3.18288607875052e-05
-1.73709068426525e-05
-5.83467208734773e-06
-4.62178162760758e-05
-7.39345005622119e-06
-1.8007042452519e-05
-5.13146270010647e-05
-1.24855533050193e-05
-3.22487001760776e-05
-5.45704678519655e-05
-4.51483520816946e-05
-3.1396779323017e-05
-2.89259793298506e-06
-5.57862567040775e-05
-3.26131562747924e-05
-2.05016681442024e-05
-5.81512858195542e-05
-4.4715613892051e-05
-3.38585620596103e-05
-3.93180236944719e-05
-9.14723877209524e-06
-3.83029930936205e-05
-5.19909404903571e-05
1.73482927321938e-06
4.68002638902617e-06
-4.38468442130347e-05
-1.75012128714593e-05
-4.72905695504335e-05
-1.28276193468246e-05
-1.86795557977605e-05
-5.35447080064753e-05
-4.39180082741392e-06
-5.2431793414215e-05
-5.23863137186128e-05
-3.07392407420397e-05
-2.68073831028983e-05
-2.15445829437356e-05
-2.68171738534322e-05
-2.29619794805246e-05
-1.02067655746514e-05
-1.42803296609204e-05
-4.60200712405302e-05
-3.98391617494894e-05
-2.57989025551903e-05
1.42256159495594e-06
2.80936600115338e-06
-2.51175075990875e-05
-5.13350931941819e-05
-8.38363983481226e-06
-4.19814261612466e-05
-2.36553524036851e-05
-3.81311672529188e-05
-3.30604050555604e-05
-5.82599393329518e-05
-2.6508354050219e-05
-4.54132780386848e-05
1.65672978033082e-07
-1.24113622255073e-05
-5.63708781285972e-05
-4.6153832792965e-05
3.11819833778136e-06
-4.80553044647126e-05
-3.48622378146861e-05
-3.14381208926565e-05
-1.97680713125061e-05
-2.6106659149179e-05
-2.27696109108622e-05
-5.41253253184133e-05
-1.78407318138239e-05
-2.40691665594216e-05
-5.81087781879235e-05
-8.60718855342604e-06
-2.37476953311874e-05
-2.83175818815587e-05
-2.96256187015089e-05
-1.61709254113237e-05
-4.47713865653429e-05
-4.18044131079058e-05
-4.67873389219046e-05
-6.27659186744059e-06
-4.35186561161957e-05
-3.20572887494255e-05
-5.84609332146099e-05
-3.71494911281671e-05
-2.91020095302148e-05
-3.86801838033401e-05
-1.7613357423328e-05
-2.45444858049736e-05
1.1411981063672e-05
-3.79084682038626e-05
-4.0370511860024e-05
-2.49311589020269e-05
-4.2157935191464e-05
-6.31728057379596e-05
-5.65138719480159e-05
7.93116640352257e-06
-1.12505176638672e-05
-4.86284849605178e-05
-1.54701037632313e-05
-5.64649021814536e-05
-1.45254188472712e-05
-2.75660054455671e-05
-3.44551315138296e-05
-6.67162937000091e-05
-1.31495784259854e-05
-4.18024562897949e-05
-3.64936301927802e-05
-9.80103470377477e-06
-9.18055465255578e-06
-3.00325303451037e-05
-3.00238544372496e-05
-5.05462035290578e-05
-2.50396342951145e-05
-3.5369573534469e-05
-2.88139978292572e-05
-4.94841216057771e-05
-4.15042719964691e-05
-7.84245876229543e-06
-3.00895477049181e-05
-3.38139167336536e-05
-5.17731175484464e-05
-2.37281422287503e-05
-3.73149845839376e-05
-1.36816587690075e-05
-1.97550525973535e-05
-5.16161338477494e-05
-4.49147341121499e-05
-4.81618043305632e-05
8.19186583555114e-06
-4.10585542569345e-05
1.54138650426186e-05
-2.83151396802327e-05
-1.68791507341216e-05
-2.31298565808086e-05
-2.25773266346336e-05
-1.93124956874163e-05
2.04000555319066e-06
-2.60572528888393e-05
-5.07538441551291e-05
-2.48503700207946e-05
-2.31764320704638e-05
-2.1621000808361e-05
-2.37510512514701e-05
-1.98125422779604e-05
-1.90206720661191e-05
-2.46451439943765e-05
-1.06148184625606e-05
-3.73071002995839e-05
-3.01375299252236e-05
-2.54046054808641e-05
-3.1867845618701e-05
-1.79602163251214e-05
-1.25523047693766e-05
-7.599633059144e-06
-1.36838768118562e-05
-2.87945999859157e-05
-3.69598449347008e-05
-2.99438088419814e-05
-1.55649467360127e-05
-4.64217778214657e-06
-2.87581466413283e-05
-2.09594151661153e-05
-2.49306099190134e-05
-1.59610615762344e-05
-1.22666604263425e-05
-2.07537479452712e-05
-4.03183012323772e-05
-3.4758837839647e-06
-2.49064751017343e-05
-3.13482716865121e-05
-6.25800268161859e-06
-1.39449187945216e-05
-5.22060831113809e-05
-3.97185235578103e-05
-3.85915567721207e-05
-2.3547066219118e-05
-1.09837122653074e-05
-4.43744273729352e-05
-1.89178288161966e-05
-5.05812933247186e-05
-5.24694825973928e-05
-3.66712132145363e-05
-3.43243989356191e-05
-5.90626580214708e-05
-5.80326563127813e-05
-2.17523289897697e-05
-3.65921643258986e-05
-2.4123762305841e-05
-2.86227142512865e-05
-6.989166212818e-06
-5.71894942070797e-05
-3.47476541597502e-05
-3.41911429112374e-05
-3.48421879857856e-05
-1.75872152784466e-05
-3.15198560212332e-05
-4.90758740032377e-05
-3.25296729138189e-05
-2.14478242716473e-06
-2.16287813195409e-05
-3.76064539818935e-05
2.58094564222691e-05
-1.54004806555571e-05
-2.97301255779986e-05
-4.95402394878772e-05
-1.53673950595394e-05
-2.50243566919151e-05
-6.23953166173715e-05
-3.04154071847748e-05
-3.51627114664019e-05
-2.92944148125831e-05
-1.58738505432352e-05
-4.48035105327047e-05
-1.02273937178027e-05
-7.0669255097722e-06
-1.40563223111654e-05
-1.09832470015098e-05
-2.22045222286441e-05
-4.32423062762169e-05
-1.32467801129305e-05
-2.76166053423316e-05
-1.59704300402051e-05
-4.50378839791908e-05
-4.7648649142126e-05
-1.99073700273164e-05
2.77925519761949e-07
-2.90007755301478e-05
-5.07504089771744e-05
-3.51609266566727e-05
-2.99985179316679e-05
-3.96449387918832e-05
-4.33443925881827e-07
-2.38760242121106e-05
-3.6906117344097e-05
-2.47476457070082e-05
-1.87861457293776e-05
-3.8174325311708e-05
-7.24771046642373e-05
-3.93091159598864e-05
-3.17530831501938e-05
-3.39760190013388e-05
-2.70033007827986e-05
-9.99577894930478e-06
-2.57571617984089e-05
-1.24060946196026e-06
-2.56076319156999e-05
-2.86226103211638e-05
-2.88564064020234e-05
-4.94777050229144e-05
-4.14297118755308e-05
-3.40574134095948e-05
-2.03487216762787e-05
-1.91105110390951e-05
-3.31942104612796e-05
-3.20323570953834e-05
-1.81691027787366e-05
-4.83280121937981e-05
-1.75548723112337e-05
-3.5243543210843e-05
-3.08380931967562e-05
-2.67698025203886e-05
-1.81584092411929e-05
-3.46828388343395e-05
-2.17205310026618e-05
6.42564463876721e-06
-2.60500662445418e-05
-2.43495128847006e-05
-4.1271634318981e-05
-1.89593382281834e-05
6.64328380643607e-06
-2.64136136074254e-05
-2.382461757142e-05
-4.65698167771828e-05
-2.87849833722292e-05
-2.52516845784168e-05
-1.92523646899962e-05
-3.15914697060876e-05
3.43631993988442e-06
-2.9995355930178e-05
-2.48493515294196e-05
-3.65090476725628e-05
-7.11460125880832e-05
-4.1958061008096e-05
-2.11625798999243e-05
-5.16331729719177e-05
-2.35367672457382e-05
-2.51067622042625e-05
2.94209547449501e-06
-3.38824912641864e-05
-2.64516735961949e-05
-4.67108157175476e-05
-8.42006310593106e-06
-2.08633594930667e-05
-5.01817293620049e-05
-2.30860178229551e-05
-1.52725501118584e-05
-2.38436700392975e-05
-5.05146476112279e-05
-4.38299049818321e-05
-4.12889245927293e-06
-3.38928650928385e-05
-2.72764662431534e-05
-2.2342906684985e-05
-3.08884982110815e-05
-3.63161070110119e-05
-1.61767671840235e-05
-1.4537057616141e-05
-2.59772511554485e-05
-4.47495355282696e-05
-3.88887139257545e-05
-3.35120663860529e-05
-5.14974006714257e-05
9.84417101914642e-07
-2.35134495880166e-05
-1.89461062023068e-05
-4.98699835364254e-05
-3.13486262902465e-05
-5.64644874395355e-05
-2.60186832095711e-05
-3.98639943331225e-06
-1.4166606966582e-05
-3.55883411113151e-05
-3.81660730840371e-05
-3.40272025995997e-05
-2.70282584672535e-05
-8.54914373562995e-06
-3.3316722030686e-05
-2.26442964085932e-05
-2.54911136414942e-05
-1.48285734927066e-06
-3.36116692051634e-05
-3.78562396548205e-05
-4.53199682146209e-05
4.29153081163614e-06
-1.79594687616093e-05
-2.93275044978526e-05
-1.80827374978318e-05
-2.8347903656245e-05
-1.8281061539089e-05
-4.90081357388456e-06
-3.19056037111959e-05
-3.35436856433171e-05
-2.30106030977809e-06
-4.25784109404021e-05
-5.0089431067877e-05
-6.83506063210535e-05
-2.51624412992573e-05
-2.67048671819387e-05
-2.47121051581061e-05
-3.95394665776942e-05
-5.76167475059554e-05
-2.52101078566601e-05
-4.59710708104571e-05
2.4300620522816e-05
-2.32684999358704e-05
-3.39545289916186e-05
-1.9565172859496e-05
-3.22814030738572e-05
-3.57950642802076e-05
-1.05084382670629e-05
-3.70300763867676e-05
-5.62600180628985e-05
-3.1464984276794e-05
-3.41484424365749e-05
-4.78250526850566e-05
-2.89451726735094e-05
-4.57056892142606e-05
-5.64353985489482e-05
-4.51736972392001e-05
-5.67495458427271e-05
-1.94946577149102e-05
-3.25341875266056e-05
-4.55869749899447e-05
-6.17396218757477e-05
-3.48899138965342e-05
-3.88057597636225e-05
-2.22165244377055e-05
-2.14694304802084e-05
-4.1588308988537e-05
-2.70665253451843e-05
-2.25039453048716e-05
-4.56921737758369e-05
-2.51548426169948e-05
-4.19116496084089e-05
-2.43155898667254e-05
-3.50302594195352e-05
-4.62261091731658e-05
-3.30687866422407e-05
-1.66361604737046e-05
-3.0554147054507e-05
-3.35688055314977e-05
-4.34123650024185e-05
-5.40032137484422e-05
-1.39861138850189e-05
-4.32440927173106e-05
-1.13085262440155e-05
-4.84335606130874e-05
-1.93447204064887e-05
-2.77480207390204e-05
-5.39533539367112e-05
-3.02876911537533e-05
-3.11691332261047e-05
-2.55609289524799e-05
-2.95393636496252e-05
-1.49769112698034e-05
-3.89622047041018e-05
-5.08277083945002e-05
-5.8909288399687e-05
-3.25349228926817e-05
-2.93486755274768e-05
-2.42195095261647e-05
-2.50743258081816e-05
-4.81365095260898e-05
-1.08047934186857e-05
-3.85293444608373e-05
-2.39847107092696e-05
-4.09912645305757e-05
-6.56940602170616e-05
-3.60639581979372e-05
1.26605175453592e-05
-3.38511997532221e-05
-3.71149336473512e-05
-4.04229521105103e-06
-1.639136091556e-05
-6.48649774122934e-05
-2.29898908229764e-05
-3.88918875759828e-05
-4.7022244202147e-06
-1.92843479075847e-05
-2.81594408147245e-05
-3.89133232291197e-06
-1.8426326254124e-05
-2.67817911395431e-06
-2.23494156972008e-05
-4.01173654210781e-05
-1.32040548235157e-05
-1.80748368889664e-05
-5.27342672408434e-05
-3.8551571779818e-05
-4.11324182840017e-05
-3.30562859236839e-05
-1.74562401966882e-05
-2.46488242025806e-05
-3.12870987870594e-05
-9.02185210238863e-06
-3.34183269130689e-05
-1.21990499683653e-05
-2.4003640890383e-05
-2.00940583336752e-05
-3.37442142559785e-05
-2.22895978689149e-05
-3.1293622600681e-05
-3.51661401208227e-05
-1.18552939865569e-05
-2.28750385741258e-05
-3.92142230570812e-05
-3.36864074413956e-05
-2.52698016755295e-05
1.14454137155678e-05
-2.22185640249032e-05
-5.7596383587024e-05
-2.13225294788159e-05
-7.4180245247288e-06
-2.69526517289444e-05
-1.29516178245205e-05
-4.56326043510308e-05
1.33032142397719e-05
-3.67011903698548e-05
-4.0930139054873e-05
-3.19677558442773e-06
-7.02689470188872e-06
-4.9564012564983e-05
-3.87153794704666e-05
-3.98031312696589e-05
-3.30566228112165e-05
-3.9040213317135e-05
-4.09033722929711e-05
-3.06523363887363e-05
-2.20261188307597e-05
-2.57108474210554e-05
-1.19166681877616e-05
-7.22268354906745e-05
-1.83973209300716e-05
-3.58479785707858e-05
-4.75829280714166e-05
-3.35778611756562e-05
-1.50787687980281e-05
-2.0462072835279e-05
-4.55299951005416e-05
-2.82651646837769e-05
-2.49087025895397e-05
-5.59650804220509e-05
-2.92858359823363e-05
-3.140128592849e-05
-4.14876861914283e-05
-3.13695481629675e-05
-5.4261537453623e-05
-1.57931620540195e-05
-2.79211687872346e-05
-1.10448844062401e-05
-3.03527407080311e-05
-3.88327070332214e-05
-2.45893272857102e-05
-5.16422845828951e-05
-1.81464558158535e-05
-3.88365990604966e-05
-3.10500396722404e-05
-4.15781944737308e-05
-4.19813561033064e-05
-3.43408694201884e-05
-3.87580791691105e-05
-2.95608793609321e-05
-3.95356111085157e-05
-2.34986892062303e-05
-3.45245681835431e-05
-2.88689591249159e-05
-3.03258135763078e-05
-5.87632347676044e-05
-3.94789940950677e-05
-1.57356832747782e-05
-3.71620669213865e-06
-9.98802639945387e-06
-2.60410755150855e-05
-2.79250591188444e-05
-4.78792387584201e-06
-1.74581699989091e-05
-3.20057428014762e-05
-4.24134552434022e-05
-1.84058228839647e-05
-3.14809997375388e-05
-3.51093113121609e-05
-3.85462518831288e-05
-1.69206178549662e-05
-6.54891255856694e-05
-3.34064577793694e-05
-5.68196798627517e-05
-4.99415964217977e-05
-3.41663786196104e-05
-1.95574268602346e-05
-3.62161447913236e-05
-4.54536489797448e-05
-4.90229226267267e-05
-4.39611480846441e-05
-3.87064715938806e-05
-4.36323157802581e-05
-3.03258568685625e-05
-1.73816584016734e-05
-1.86577838719827e-05
-2.93152776679786e-05
-2.88318842513325e-05
4.73668460815494e-06
-2.24965203443802e-07
-3.1573520489845e-05
-8.932883048335e-06
-4.65525369334627e-05
-6.06525952297502e-05
-2.54622234220656e-05
-1.45216902781012e-05
-3.60389507916012e-05
-5.41176323326745e-05
-5.23999585799776e-05
-2.44221491208685e-05
-2.64520924533924e-05
-2.5780982865216e-05
-2.41978021538257e-05
-1.04615781242264e-05
-1.49700732798305e-05
-4.78238486536243e-05
-6.3286048780079e-05
-3.18366829594685e-05
-2.98191183487058e-05
-2.96496610264467e-05
-2.02778922165616e-05
1.08048711492432e-06
-2.78435716351898e-05
-3.48306003231352e-05
-4.41713975633439e-05
2.92596351868936e-06
-3.84019262719675e-05
-3.46741554901031e-05
-4.4446508213734e-05
-9.47682536189003e-06
-2.99411249478446e-05
-1.09650744549275e-05
-1.36451448339473e-05
-1.78659786617082e-05
-2.09277106776057e-05
-5.69741417763658e-06
-4.43438333850915e-06
-3.4147305408847e-05
-3.19108851911713e-05
-2.75625434740516e-05
-2.45965225718074e-05
-3.78323977681815e-05
-1.30548553887568e-05
-4.07981818094107e-05
-1.50591449735088e-05
-6.54125319544687e-06
-4.81940609507072e-05
-1.5094377967267e-05
-4.00448387147734e-05
-5.23233555386568e-06
-2.23485440963956e-05
-5.50649489362982e-05
-4.07953814215074e-05
-1.94114102265326e-05
-3.03846436989174e-05
-1.95265386273395e-05
-1.45351416441432e-05
-2.4324409219697e-05
-3.63818396934456e-05
-1.12930755575086e-05
-2.48361739308817e-05
-5.92480654991307e-05
-4.84648904409407e-05
-2.17510206700518e-05
-3.40743246450848e-05
-3.53306959944212e-05
-1.69086550154371e-05
-3.80386706564528e-05
-1.10304965339346e-05
-2.26858810574263e-05
-1.98032478705071e-05
-3.39147242587486e-05
-5.38468651160535e-05
-2.19406285089143e-05
-4.08595158831205e-05
-5.29826546519377e-05
-6.52279185702769e-06
-3.45178097050899e-05
-2.76192148029871e-05
-2.5263478022584e-05
-1.8277665433838e-05
-2.14906749569735e-05
-3.26185448034275e-05
-5.30303564600766e-05
-2.65529513786375e-05
-1.86990029234305e-05
-1.08458005982898e-05
-5.69901234953609e-05
-2.88445321606425e-05
-4.80298162229955e-05
-1.00076269382582e-05
-2.55323645283117e-05
-4.3894243490469e-05
-2.05074247096666e-05
-1.74726889807753e-05
-1.62850884151629e-05
-5.29213525735298e-05
-2.97904482296789e-05
-4.85299555515076e-05
-4.88289755426789e-05
-1.48580917624605e-05
-1.19074619157268e-05
6.5915653948175e-08
-2.74891951330263e-05
-4.69057868476417e-05
-1.9653879091989e-05
-1.28599010907265e-05
-1.07020951025843e-05
-4.54784991123468e-05
-3.03726140013448e-05
-4.08840309760069e-05
-3.91010310249964e-05
-2.28052332969115e-05
-5.99862611506175e-05
-4.2659397654378e-05
-2.53680017864492e-05
-4.78018459390075e-05
-6.50948026963548e-05
-2.28502555658209e-05
-1.34797520105881e-06
-3.31573864792468e-05
-3.66805541453066e-05
-5.2961331131867e-05
-3.12495978365101e-05
-8.6022021044892e-06
-1.62560464317034e-05
-4.02068148202444e-05
-2.87878146737808e-05
-3.23901956938526e-05
-3.31974021187007e-05
-4.55970795224718e-05
-3.12283847708401e-05
-1.94797496221931e-05
-9.37174620356163e-06
-1.45840551456563e-05
-3.38995919622481e-05
-3.92194578410333e-05
-6.13248223638633e-05
-4.70637572582124e-05
-2.6817523286999e-05
-8.01099421186507e-06
-5.37183161377515e-05
-1.42357163359907e-05
-2.62949126138988e-05
-2.19397696554468e-05
-1.61421009102688e-05
-4.55173673608811e-05
-4.15566258387616e-06
-2.84964756190004e-05
-2.22530684145479e-05
-5.10329904189536e-06
-8.97767194967149e-06
-3.94143189607605e-07
-2.55381262900723e-05
-2.79588045966243e-05
-3.40281892150824e-05
-5.1869353837601e-05
-2.11971184298972e-05
-2.13143952989877e-05
-1.70885187016735e-05
-9.89928010954329e-06
-2.04131198655982e-05
-4.75936087720839e-05
-2.89852959367808e-05
-2.28967410695263e-05
-5.53678038425985e-05
-1.19259727528786e-05
-2.96884411732379e-05
-2.72486656652179e-05
-2.99932403606289e-05
-5.44265354047952e-05
-3.24889072942838e-05
-9.44682262142226e-06
-4.70853304005806e-05
-3.06863361594049e-05
-4.92158567408046e-05
-2.20066589717203e-05
-1.86785276400213e-05
-5.85960187522344e-05
-4.64012568321735e-06
-6.42180983143237e-06
-2.73037137008629e-05
-4.49075803762356e-05
-1.43525241934976e-05
-1.6240388413032e-05
3.8533926698082e-06
-4.89299664399159e-05
-2.62767472335299e-05
-3.11578692120898e-05
-3.84256748680268e-06
-2.89568250006607e-05
-4.80477439667595e-05
-3.13463066768884e-05
-8.93559018473681e-06
-3.57308775593186e-05
-5.60209381162012e-05
3.25381921487091e-06
-2.28342824362262e-05
-1.41211207949022e-05
-1.15640990601143e-05
-3.99111143238856e-05
-5.01930406452272e-05
-3.42407042024923e-05
-3.80862209235424e-05
-7.04535052072773e-05
-1.24109627601005e-05
-2.8919813260502e-05
-3.04923110939949e-05
-3.8694189037311e-05
-3.82422427215295e-05
-4.32508690239179e-05
-2.80576927684277e-05
-2.63510670776893e-05
-3.90987722133381e-05
-6.32979096061606e-05
-2.22371135936062e-05
-5.0444677201084e-05
-4.24551816496424e-05
-2.6225522587834e-05
-3.00119118169409e-05
-3.15291204377544e-05
-8.85712577730764e-06
-5.36221266404281e-05
-4.47750433209551e-05
6.74803485467123e-06
-7.95426800127179e-06
-1.40520976487574e-05
-5.98325801130111e-06
-2.76532392835853e-05
-2.73679953495726e-05
-5.37104065441683e-05
-2.47928716734892e-05
-6.11105810441222e-05
-1.96011371674006e-06
-2.61691109725652e-05
-1.90083108244114e-05
-2.01091919011504e-05
-2.97043549691945e-05
-5.92071639686715e-05
-1.21736063447077e-05
-2.77021761445468e-05
-1.42803073464304e-05
-4.29630355388451e-05
-4.7354485860525e-05
-3.64777181221948e-05
-4.56334771709179e-05
-6.62397891786544e-05
-3.36823581152591e-05
-1.9361307409012e-05
-3.08024697992339e-05
-5.05309546149e-05
-2.82520210309505e-05
-3.62860882088705e-05
-2.86544002640527e-05
-9.52048247019132e-06
-3.10351338754232e-05
-2.24865350833447e-05
-3.21304345202584e-05
-1.60279243514042e-05
-1.29012854623433e-05
-1.53003967557142e-05
-3.09727550817574e-05
-4.7036401145296e-05
-6.11641365923095e-05
-3.93617139806278e-05
7.57380228714533e-06
-2.20384065503484e-05
-3.64869421489336e-05
-4.41093153422093e-05
-2.86921885636418e-05
-1.52358815164383e-05
-1.66813439065704e-05
-5.22469592784022e-05
-4.22886077632015e-05
-5.0269780834144e-05
-3.2223882837753e-05
-3.49647364990379e-05
-6.7189216224253e-06
-3.06411465847367e-05
-5.29668548372699e-05
-4.69206654104235e-05
-5.37099022810515e-05
-1.06126053456331e-05
-2.97272880115374e-05
-3.55541410895049e-05
-1.71939791908151e-05
-3.15887744137965e-05
-1.9503872721463e-05
-2.35401720371538e-05
-3.32583678043345e-05
-4.25674719723892e-05
-1.71670078405598e-05
-4.331334022855e-05
-3.61038966945658e-05
1.58946976495667e-06
-4.19272461831507e-05
-2.96625551839218e-05
-3.33248348769166e-05
-2.92241697716478e-05
-1.89782768350154e-05
-3.80239317019254e-05
-8.49346392011419e-05
-3.35771959658525e-06
-4.02188114263066e-05
-5.58882939010268e-05
-5.11353639763588e-05
-5.88210847730489e-06
-2.99446667283725e-05
2.21761346689409e-05
-3.30321883955701e-05
1.35273773159663e-05
-4.39290667417258e-05
-3.74593507457803e-05
-4.56238642981215e-05
-5.39911632115459e-05
-4.34853517699883e-05
-3.10723003660129e-05
-3.44415840021138e-05
-4.38515057303312e-05
-2.63161262233547e-05
-4.40281589129259e-05
6.33050857468883e-07
-2.33536234406909e-05
-2.26171034728268e-05
-1.13870887190075e-05
-3.76839394787961e-06
-1.45976206143994e-05
-3.08855070043207e-05
-3.71790505760011e-05
-4.13154372127859e-05
-8.84352255140389e-06
-4.44158139095359e-05
-2.04878870315119e-05
-2.39139399879733e-05
-3.14462378357107e-05
-1.43681293382326e-05
-3.50901077515426e-05
-2.54494749077054e-05
-5.28641445635921e-05
-2.81550524381212e-05
-3.69460390301093e-05
-2.74294960165978e-05
-3.03476904498326e-05
-2.84597373462547e-05
-3.6053589106942e-05
-1.94137855238427e-05
-1.4865929522897e-05
-1.17550550419422e-05
-3.07422030758071e-05
-4.6615904756547e-05
-2.30245321998998e-05
-2.10349461062688e-06
-2.9540669970935e-05
-1.32765213069561e-05
-5.97268778668542e-05
-5.9297573813155e-05
-2.24546234345599e-05
-2.02852988356272e-05
-2.73042917178836e-05
-3.8402674090311e-05
-4.00684256826146e-05
-2.94069214389347e-05
-3.03539712763298e-05
-9.66999344135992e-06
-2.74159269019503e-05
-1.75430202448602e-05
-2.35707674252421e-05
-9.06577575401178e-06
-2.4437299194176e-05
-4.6768968229367e-05
-5.4400879086313e-05
-6.08002773064085e-05
-2.59536550628146e-05
-6.1306505990963e-06
-2.11822945705571e-05
-4.29139673913929e-05
-4.99909120213848e-05
-2.01343460336349e-05
-1.61881933184651e-05
-4.39399703080445e-05
-3.28299340133441e-05
-3.299319887397e-05
-1.3369219470964e-05
-3.43355328196348e-05
-1.13395210311667e-05
-1.03260010326458e-05
-3.16260174183005e-05
-3.91625511510936e-05
-1.44997717695243e-05
-4.57634942819575e-05
-1.65565818325104e-05
-2.38873799877305e-05
-5.24250758792206e-05
-4.29344289255025e-05
-9.11662534410238e-06
-4.25782521417924e-05
-3.09227570647377e-05
4.28048587973605e-06
-2.39887339243275e-05
-1.7794038654565e-05
-2.81004643537807e-05
-1.97288242169588e-05
-5.14405536749302e-05
-3.45836410161748e-05
-1.68090145659532e-05
-2.76828828602938e-05
-2.45618295830072e-05
-1.40519631792477e-05
-1.51013628469543e-05
-3.13022370643908e-05
-4.33329530548239e-05
-2.59949754649136e-05
-3.12154331105974e-05
-8.97900444690283e-06
-7.08910862921163e-06
-4.1049833026755e-05
-2.82341059958071e-05
-2.78461309550432e-05
-3.16361474469796e-05
-3.79988155144412e-05
-1.28567458549792e-05
-1.60474777970101e-05
-2.07804671439519e-05
-1.62340722133567e-05
-4.86864206049641e-06
-3.52944756351786e-05
1.32752382583046e-06
-3.29081288397025e-05
-4.18384312111174e-05
-3.11232629958193e-05
-4.58886298085303e-05
-2.99385209335557e-05
-6.4477356002032e-06
-7.26409240990343e-06
-3.35272458320664e-05
-4.15954053098933e-05
-1.47161363018718e-05
-2.61315054134278e-05
-3.01177476175683e-05
5.93628706205232e-06
-4.36820024172602e-05
-2.85785931325333e-05
-2.18809469459914e-05
-1.84025007367041e-05
-3.5740168515583e-05
-3.60346026638491e-05
-5.4488698337998e-06
-2.84762786260374e-05
-8.1197768044195e-06
-2.35118616120894e-05
-2.21655924789067e-05
-1.65049550308425e-05
-2.71003155827071e-05
-2.36955676669845e-05
-3.59492337657431e-05
-1.77604420556119e-05
-2.90975564215539e-05
-3.23585363357968e-05
-3.23958710130901e-05
-6.48998179779895e-05
-4.37330351260335e-05
-5.21596696455424e-06
-1.67969438959115e-05
-3.81819867337676e-05
-5.07853953285947e-05
-2.84028729370413e-05
-5.13968914073351e-05
-3.40487274290119e-05
-3.6132305438231e-05
-2.57416606171584e-05
-2.99910947070776e-05
-1.40949173906958e-05
-9.208723516341e-06
-1.48069716271333e-05
-4.38051938946842e-05
-1.03761654276724e-05
-1.47379330626937e-05
5.29807306071074e-06
-1.75576718492332e-06
-1.0589085963231e-05
-2.5465237670789e-05
-1.92667434852651e-05
-2.28366264391466e-05
-2.62074138172562e-06
-4.01840121108065e-05
-1.28595671966933e-05
-2.261955276321e-05
-5.6237906136379e-05
-1.53152276140172e-05
-2.37411409236892e-05
-3.7323391363345e-06
-3.64410592012342e-05
-9.88986216838617e-06
-1.32229760729687e-05
-1.09858266454214e-05
-4.33859173593149e-05
-2.56028275640106e-05
-1.53711609085353e-05
-3.19660819453966e-05
-1.07767569408124e-05
-7.50888326199262e-06
-1.6417279279667e-05
-8.72142892835684e-06
-5.72045257667831e-06
-2.55209482718612e-05
-2.20346067475681e-05
-4.42323580068389e-05
-4.79385318692567e-05
-2.21173115951744e-05
-2.86195037342221e-05
-4.35529795016546e-05
-9.52593094738666e-06
-4.55870625568216e-05
-3.6739358379887e-06
-5.76961810392535e-05
-3.48344740689972e-05
-2.9227337850222e-05
-2.1174484146329e-05
-1.66916017351532e-05
-8.296220863786e-06
-4.91846102798429e-05
-2.89336791419739e-05
-1.97588221931589e-05
-1.66370149142246e-05
-1.66759876923136e-05
-3.50673742455841e-05
-2.74759396637494e-05
-3.69055077590063e-05
-3.64613613901315e-05
-5.19651018017398e-05
-8.43867399274741e-06
-9.94217676603181e-06
-3.88227945215971e-05
-4.90610666199688e-05
-2.93332176496467e-05
-3.36579887501543e-06
-3.30479635434136e-05
-2.43033902408424e-05
-1.19060342472699e-05
-1.01262723049215e-05
-1.95571001459265e-05
-1.74245680511981e-05
-4.998046169109e-05
4.48131278373853e-06
-4.76085079725925e-05
-3.02867457602854e-05
-2.55352731015199e-05
-3.86885544498351e-05
-2.16713497313859e-05
-3.26608808168273e-05
-1.02517013308682e-05
-4.02385513217894e-05
-3.11003837412385e-05
-5.7021942125974e-05
-1.28321489887813e-05
-2.48106768741238e-05
-3.62897821781196e-05
-8.83472965086717e-07
-3.00370794770926e-06
-2.42436172576154e-05
-4.60510748267199e-05
-3.58564474539658e-05
-2.58557760486725e-05
-5.2248714295768e-05
-3.14802725066072e-05
9.66301567630748e-06
-4.51106289776949e-05
-2.40654107771255e-05
-2.38576007186823e-05
-5.71902941008205e-05
-2.98409584831464e-05
-5.50827875409457e-05
-4.27244898799762e-05
-4.21528129259031e-05
-1.20830935491172e-05
-1.02330000603922e-05
-2.03742204549682e-05
-2.33835288912473e-05
-1.600011427581e-05
-2.9883241379901e-05
-1.23973344462349e-05
-3.36542051771052e-05
-2.34598721912639e-05
-2.86199788003905e-05
-4.54945134149864e-05
-1.80035285681841e-05
-3.82855406263666e-05
-1.50815095465085e-05
-5.87565087096026e-05
-2.43061449246133e-05
-5.86893638922227e-05
1.81766394654087e-05
-3.19500434820969e-05
-4.41218763630051e-05
1.25462583801238e-06
-4.59930983450221e-05
-3.06643001485076e-05
-2.51059175214121e-05
-4.10937735366287e-05
-4.26884791384512e-05
-2.71374153909735e-05
-4.62149380485913e-05
-4.13152981359825e-05
1.26485397150052e-05
-4.19786609797573e-05
8.02117000987361e-06
-3.29106305691808e-05
-3.93490526047574e-05
1.19346350978875e-05
-2.7651262070358e-06
-2.93370116175285e-05
-3.08771310338482e-05
-5.38602521603047e-05
-3.60956924919655e-05
-2.69031103704683e-05
1.80462207326564e-06
-2.08859657492654e-05
-1.05207010936441e-05
-5.30068083914129e-05
-3.51786896919012e-05
-3.42507297950002e-05
-3.64471098841816e-05
-2.75811589730562e-05
-2.98240731963478e-05
-4.21349425000043e-05
-1.81347966925985e-05
-3.11935719090959e-05
1.41841808323322e-05
-6.16382281863276e-06
-2.41078788535516e-05
-3.18313759797963e-05
-4.89560376336996e-05
-5.24918553761244e-05
-1.69849735937999e-05
-1.45783147807206e-05
-1.20642523988298e-05
-4.21694196276238e-05
-3.73403415787445e-05
-2.68035292022416e-05
-1.2944090171107e-05
-4.47407123643735e-05
-3.26559743625296e-05
-4.21205402631006e-05
-2.45704050683413e-05
-3.49379145394205e-05
-1.27465414912585e-05
-1.30978200424238e-05
-4.20777734878292e-05
-3.96470272916879e-05
-2.92474482065429e-05
3.19093000474179e-06
-3.64746918818792e-05
-3.46559010529769e-05
-2.01024355402718e-05
-1.65026516063735e-05
2.34194041385825e-05
-5.92361799431084e-05
-3.79186042655164e-05
-2.76314533259211e-05
-1.18812330491823e-05
-2.2830513597433e-05
-1.49022584740959e-05
-4.63116182897979e-05
-2.15367536482264e-05
-2.29051143897038e-05
-1.23663966936806e-05
-2.81907811761613e-05
-2.34123937270267e-05
-1.49815433900051e-05
-2.00459264523403e-06
-4.29309644157614e-05
-6.21334115348929e-05
-2.26855882097346e-05
-7.45736804398278e-06
-2.70234691234542e-05
-4.33013778566375e-05
-5.13686986170893e-05
-5.11115378135501e-07
-2.64930296927092e-05
-4.85439805435997e-05
-1.3680126075113e-05
-5.57239637912522e-05
-3.63881273973578e-05
-1.83129866149552e-05
-5.74663564531355e-05
-4.19182851911733e-05
-2.38998607661457e-05
-2.65516706362853e-05
-2.49176098613308e-05
-3.92327637647023e-05
-4.77049698386248e-05
-3.09245425937363e-05
-3.71576704533634e-05
-4.57449343407824e-05
-3.69227999387084e-05
-3.948635428149e-05
-1.99166977814697e-05
-6.43977865179956e-06
-9.30755867116488e-06
-1.48935737940166e-05
-1.55851351818805e-05
-1.68802820081827e-05
-2.85391704489577e-05
-1.7332717656191e-05
-1.30484564428984e-05
-4.1213890883248e-06
-5.35524049432939e-05
-2.36614748775478e-05
-4.00041844779009e-05
-5.56007160053286e-05
-4.17898085547587e-05
3.3460370032018e-06
-2.38036708251893e-05
-1.08804606839643e-05
-1.56364938182409e-05
8.92163307471066e-07
-4.31230343942767e-05
-3.61943676546932e-06
-3.86961785433544e-05
-2.3221645155876e-05
-5.66311912290996e-07
-6.94754480606721e-07
-2.11913051890983e-05
-4.70403877906779e-05
-4.85506013968468e-05
-3.10138994454724e-05
-4.99747650522447e-05
-5.01340403936657e-05
-2.00856841567013e-05
9.1642226124257e-06
-3.36015648478656e-05
-2.57545458775658e-05
-2.22170323225559e-05
-5.33541354578491e-05
-2.45566538825941e-05
-1.34287480335427e-05
-1.683814023765e-05
-4.66934102462948e-05
-3.49442263051637e-05
-3.80917046718857e-05
-1.93824026321851e-05
-2.95371995575159e-05
-7.737391322253e-05
-5.06387384532716e-05
-2.22671353690608e-05
-3.72671420285612e-05
-3.2868954429713e-05
-3.3369828089777e-05
-7.27456732288356e-05
-4.40264295739483e-05
-2.94426528523521e-05
-5.02804954865778e-05
-3.70762974475953e-05
-1.88695613027821e-05
-2.32979349718704e-05
-5.01202432969075e-05
-2.46412439170573e-05
-2.76529998996228e-05
-2.46132527298404e-05
3.19556817801087e-07
-5.11514691535705e-05
-2.08617474431111e-05
-9.15942535315544e-06
-2.0947099169118e-05
-2.78428894260403e-05
-4.00669655922584e-06
-1.53583626354011e-05
-2.76890935605648e-05
-2.77176827042994e-05
-2.56950764271954e-05
-1.28477229937236e-05
-3.04006491278312e-05
-4.37689279838626e-05
-3.93224490706868e-05
-3.68781297550177e-05
-8.87835440430177e-06
-3.14510104979164e-05
-1.46255463220388e-05
-5.38050728889659e-05
-6.70674166939212e-06
1.02398789625364e-05
-5.12659459387997e-05
-5.5234900623729e-05
-5.73219480410026e-05
-2.73664552485043e-05
-6.87580476489637e-06
-2.04549157039216e-05
-3.38601168997122e-05
-4.16349402293495e-05
-9.10480871108635e-06
-4.57953958175668e-05
-3.32303067707248e-05
-3.00211493064982e-05
-3.60662085141843e-05
-1.31529150716142e-05
-4.02035158897926e-05
-4.92460362584711e-05
-1.52910534403574e-05
-2.29781307102831e-05
-4.67204996274482e-05
-6.62445898220725e-06
-2.07378485567182e-05
-1.34619607167454e-05
-2.84913504466762e-05
-1.67186146800587e-05
-4.27413234007645e-05
-9.82109999827284e-06
-4.11577396517831e-05
-2.80364277655766e-05
-3.87397787856579e-05
-3.30704720172573e-05
-3.07326046052163e-05
-3.39038766484998e-05
-2.01035261594177e-05
-6.13916210203173e-05
-1.86824340946772e-05
-6.45364601702485e-06
-4.41263408228238e-05
-3.36956768701771e-05
-1.60312999761198e-05
-9.64189339255345e-06
-3.51737553398472e-05
-3.4327281577565e-05
-1.54343403553405e-05
-2.3724196690896e-05
-2.64684081885049e-05
-6.70551653569765e-06
-2.69581798498702e-05
-2.05604974502205e-05
-2.77806370843336e-05
-2.78428700320571e-05
-1.1507792627329e-05
-3.92110790124155e-05
-3.10185380011701e-05
-3.01109417557626e-05
-3.79707542408406e-05
-6.37343176582272e-06
-4.55932883177701e-05
-4.31755982555247e-05
-3.34915356448538e-05
-2.15808766233926e-05
-3.02398452536209e-05
-4.30322038855843e-05
-3.4137842157995e-05
-1.88811481133666e-05
-6.11336107079646e-05
-6.32048616785311e-05
-2.54427435953699e-05
-1.89732686602135e-05
-2.69535357740659e-05
-3.08362007799222e-05
-6.92222039805476e-05
-2.32246202670837e-05
-3.77900100875544e-05
-3.06139736124934e-05
-2.70626542209367e-05
-3.62243112028278e-05
-2.26373233973856e-05
-6.99082183268399e-05
-4.55331828112947e-05
-1.21763520694565e-05
-3.46787930592324e-05
-6.23798887129705e-05
-2.20371978010335e-05
-7.86271100548288e-06
-1.90667242915326e-05
-5.98220418572345e-05
-3.86946749521194e-05
-1.94064162006191e-05
-5.88267152879059e-05
-2.39541346004511e-05
-3.41869773265282e-05
-5.74723217020932e-05
-2.01649915551974e-05
-4.7724491116624e-05
-1.75740531708049e-05
-3.97529112979751e-05
-3.62295781058527e-05
-1.99661692963953e-05
-1.82440246585072e-05
-3.2078059507527e-05
4.27623709376199e-06
-1.49766715102214e-05
-2.84345399433869e-05
4.50459857799581e-06
-6.56037218990279e-05
-3.64807445122896e-05
-3.03627135497581e-05
-3.26238735634948e-05
-1.66446488172546e-05
-1.8994947177891e-05
-3.92967583735775e-05
-3.49826708185025e-05
-5.4960210192344e-05
-2.7486627983148e-05
-1.44019942383235e-05
-1.18135525032405e-05
-3.2911402977793e-05
-3.66136112998891e-05
-1.12090276596486e-06
1.922427475766e-06
-1.52479068483527e-05
-7.79483239047088e-06
-2.05390788172384e-05
-4.40882537510799e-05
-2.32474791835177e-05
-3.86897332340438e-05
-1.74284159282158e-05
8.07212672793778e-08
-2.72055257817305e-05
-3.54084549216715e-05
-4.30142549311181e-05
-1.63959560523985e-05
-2.19616875225935e-05
5.15162540666997e-06
-1.10971860715261e-05
-8.30647698377264e-06
-3.466069104086e-05
-1.77614649173576e-05
-2.17237445034706e-05
-2.46585969223757e-05
-3.85105336774881e-05
-2.14452368354174e-05
-6.65619234349584e-05
-4.21983217407736e-05
-3.64720544679461e-05
-2.65343165467554e-05
-2.46204783460415e-05
-2.140174031629e-05
-1.11975088057622e-05
-2.67850167529636e-05
-2.2614411826253e-05
-1.36409383076839e-05
-5.41292446645917e-05
1.01806922063325e-07
-3.17270553555938e-05
-3.26108626054135e-05
-2.53116017766868e-05
-2.79664874390318e-05
-3.57418168829903e-05
-1.67279152419681e-05
-4.66841637170473e-05
4.83139636473072e-06
-2.9541098168995e-05
-1.21055558580483e-05
-1.15564784575948e-05
-2.41252186184359e-05
-8.03901106427065e-06
-1.47677597535626e-05
-9.17647959995906e-06
-2.97763083835313e-05
-1.33964509951486e-05
-1.98657642802882e-05
-2.40510175401951e-05
-4.17629249757486e-05
-3.564493925507e-05
-3.67521314293347e-05
-1.78711386349901e-05
-2.79386830162393e-05
-3.06814044630825e-05
-3.79088442626634e-05
-4.37427405211358e-05
-5.01807022327451e-05
-2.45042388885418e-05
-4.17229866546652e-05
-5.37938051542584e-05
-2.06755367659221e-05
-1.89648493156123e-05
-1.5876481456925e-05
-2.09590471051612e-05
-6.1693059252707e-06
-6.47113883265065e-05
-5.23168306820705e-05
-1.2760967420905e-05
-4.29877572611081e-05
-2.4937963757051e-05
-3.61566181130986e-05
-2.84717840975295e-05
-1.58040137744783e-05
2.35037002426385e-06
-4.36800826277262e-05
-3.69242148643047e-05
-3.58614823893942e-05
-5.17690961397852e-05
-2.51334034372758e-05
-2.13516976384971e-05
-4.44163413614686e-05
-8.94099980687632e-06
-2.51727468594459e-05
-2.89478184965802e-05
-3.05007943497934e-05
-1.73701389028034e-05
-3.03869749779572e-05
-4.5537009747724e-05
-3.7561143170896e-05
-5.48967772040479e-05
-2.10431496197964e-05
-3.98976447817385e-05
-3.89681184426939e-05
-3.71284466431182e-05
-3.48027741305724e-05
-5.96624224704199e-05
-4.72848170457351e-05
-4.33160945321709e-05
-1.58484118258255e-05
-3.60453073935051e-05
-2.6492632052107e-05
-3.85588145372069e-05
-2.78917243252433e-05
-2.53399506768375e-05
-4.90325619398264e-05
-2.45053527916731e-05
-2.28915449258457e-05
-4.14731155779799e-05
-1.372483392817e-05
-2.37991134722757e-05
-3.10808950842699e-05
-3.19147230296513e-05
9.28164737136658e-06
-1.78978194540027e-05
-1.30127825768245e-05
-4.95578689602866e-05
-4.44873482313496e-05
-1.25379969058904e-05
-4.36362609147963e-05
-1.63492398460988e-05
-3.07900314941417e-05
-5.30222396558944e-05
-9.1212772052575e-06
-1.1565542286831e-05
-5.84361732501147e-06
6.37344398769202e-06
-1.99596342978507e-05
-2.31347208373436e-05
-3.48820056853894e-06
-3.40923380754598e-05
-2.67414354687161e-05
-4.25093190289117e-05
-1.53115508081186e-05
-9.10935528885036e-06
-2.61459885486919e-05
-4.94840260048545e-05
-1.67251395495546e-05
-4.54953990015835e-05
-2.64632288460782e-05
-7.13825856990388e-06
-2.78214126366439e-05
-2.96945457660691e-05
-1.17065511987022e-05
-2.30192266526643e-05
-2.89811485196073e-05
-5.52715634354616e-06
-3.32122225152439e-05
-7.09262471642179e-06
-5.36220015964101e-05
-2.88428919095338e-05
-4.37586193488537e-05
-3.1880905597622e-05
-3.20356410806602e-05
-4.88336757624853e-05
-3.04475130078536e-05
-2.65890348689579e-05
-3.37412265465984e-05
-3.32747953627343e-05
-6.30763134667503e-06
-4.14278521883388e-05
-2.35390877676172e-05
-3.87816644602925e-05
-6.28048098913954e-05
-5.62542661720217e-05
-4.11679166631447e-05
-5.124076894815e-05
-1.57365028790688e-05
-8.48843434419028e-06
-4.0208805904701e-05
-2.76128593024126e-05
-2.40071422763607e-05
-3.41591660082155e-05
-3.82157479132531e-05
-5.19307419250177e-05
-1.7956056322125e-05
-2.22496040316341e-05
-3.07395544671008e-05
-2.92499688660927e-05
-4.44968575342942e-05
-4.23335344389436e-05
-5.69820480382629e-06
-1.77783713631261e-05
2.36116736594469e-06
-2.9025470761187e-05
-4.72543344277077e-05
-6.86177096953559e-06
-1.53330304217289e-05
-5.00549078675788e-05
-3.057645687097e-05
-1.2665783627183e-05
-4.4023052714251e-05
-4.87320282657557e-05
-6.22835724106549e-05
-3.74645510505559e-05
-5.18145981925559e-05
-1.39082582217418e-05
-2.46972493433978e-05
-4.33726546908666e-05
-2.73664708439875e-05
-4.23619153557411e-05
-1.93461603600924e-05
-1.060559636903e-05
-2.46957565148715e-05
-1.93837479547987e-05
-2.30111480081879e-05
-6.74975514538399e-06
-4.86959766311471e-05
-2.57924629714042e-05
-4.43031509301348e-05
-1.58627231691691e-05
-1.30097555888541e-05
2.21807495703262e-07
-7.14768753867932e-06
-1.74877401095289e-05
-1.66258989984425e-05
-2.84430625475893e-05
-3.16231402072286e-05
-3.10385085400963e-05
-6.19523450218717e-05
-3.30738660042393e-05
-3.74392051144278e-05
-1.09946608354351e-05
-4.35045869357189e-05
-3.2478863440899e-05
-2.07568714068299e-05
-3.63585031867664e-05
-1.1018141710082e-05
-1.68935696829692e-05
-3.53960181368833e-05
-2.51794486257816e-05
-4.38500913359218e-05
-2.87609969240881e-05
-3.42041408358309e-05
-1.30890279991569e-05
-1.04248901477108e-05
-3.07140398598092e-05
3.01503751189014e-06
-3.05239799751162e-05
-3.25147877298801e-06
-4.85352679966169e-05
-2.42915048459061e-05
-2.64177407918025e-05
-3.9652843635595e-05
-2.6919275420167e-05
-1.21912352330018e-05
-5.4228660904674e-06
-2.39343067376458e-05
-2.95572682168695e-05
-3.76218618102321e-05
-2.46807861678552e-05
1.03475032808021e-05
-2.31972048348277e-05
-3.21243852752872e-05
-5.60369230869862e-05
-4.31638424582672e-05
-4.90799771519387e-05
-1.96121075056077e-05
-6.27168512358706e-06
-1.47096364330382e-05
1.21174582548797e-07
-1.61752251742652e-05
-4.44542103656043e-05
-4.62452135083094e-05
-3.32771073523488e-05
-3.27059993765067e-05
-6.79385910504705e-06
3.71998425251366e-06
-3.34989253153335e-05
-1.86378295526859e-05
-2.23095643436678e-05
-3.31022548478689e-05
-1.71194924343644e-05
-4.34959331930232e-05
-2.60640164280821e-05
-4.16495534972201e-05
-1.77390819834731e-05
-4.01156203038181e-05
-2.14802383581246e-05
-1.31584081283031e-05
-2.31934214741821e-05
-2.56417179090317e-07
-4.08782481569748e-05
-2.30507559416192e-05
-9.23890425261819e-06
-3.45919447755986e-05
-2.78125137289229e-05
-2.63035690637976e-05
-2.88311056117002e-06
-3.7233747396774e-06
-1.4280468352557e-05
-4.29284663609286e-05
-5.75147187542015e-05
-3.73959034617688e-05
-2.14277296880404e-05
-1.7115155867513e-05
-1.21757300981286e-05
-5.40528138156514e-05
-4.42873550784909e-05
-1.44433305280331e-05
-4.49279277507305e-05
-2.32568169922109e-05
-2.82858535850284e-05
-4.1399664471613e-05
-5.49803693210484e-05
-4.32811249124805e-05
-4.08491976483897e-05
-5.46339302170993e-05
-2.55429560463661e-05
-1.88418093494726e-05
-3.48536320525497e-05
-3.13464436711766e-05
-1.6265744426133e-05
-1.44177926316576e-05
-3.47619476091589e-05
-1.12277373103495e-05
-2.16846112910211e-05
-4.56501503657231e-05
-1.47471043326304e-05
-2.84169067028636e-05
-5.31669093574035e-05
-2.40500838221142e-05
-2.49028693832212e-05
-2.99654988108079e-05
-5.79183350258293e-05
2.70055569874304e-05
6.42647738945661e-06
-1.28533282969027e-05
-2.07959420088512e-05
-1.60732034761677e-05
-1.56994743663015e-05
-1.16425031539262e-05
-1.24809144611026e-05
-2.76702478203938e-05
-2.66399620556302e-05
1.31962124010034e-05
-4.26937362595207e-05
-3.09918731025847e-05
-3.01772862093742e-05
-3.23421160500108e-05
-4.28881463171809e-05
-4.49460430754792e-05
-1.53037402234373e-05
3.63218147822807e-06
-2.08203605738591e-05
-9.493674405108e-06
-3.44268676171066e-05
-9.78903713348857e-06
-3.41242945285678e-05
-6.89357876326054e-05
-4.33969793825929e-05
-2.29337440143791e-05
-4.50518192723445e-05
-1.88003594670434e-05
-2.76558556575477e-05
-2.14990899730891e-05
-4.6514046698814e-05
-2.34615101511206e-05
-3.72942735853416e-05
-1.99996163744765e-05
-1.65405144446636e-05
-2.52171533526467e-05
-4.16909138855575e-05
-3.80494470809823e-05
-1.3097626607819e-05
-4.06572094778937e-05
-2.99374484940207e-05
-1.34694128971549e-05
-3.5331312419963e-05
-4.46513928182388e-06
-4.09034795397125e-05
-5.33019408847201e-05
-2.26149659529846e-05
-2.32548472746209e-05
-4.32493037258e-05
-3.21202225236184e-05
-4.70429557331762e-05
-7.09241608378687e-06
-1.57905613070526e-05
-1.18476631806816e-05
-4.84215776455464e-05
-3.35928974147003e-05
-3.70132150239704e-05
-1.36948383833426e-05
-5.57874820421023e-05
-1.57093014093461e-05
1.98281862371178e-06
-1.40905089470611e-05
-3.7437946930078e-05
-2.89087675610407e-05
-1.90742665343249e-05
-4.73096627420579e-06
-1.4601113200983e-05
-7.00707831084186e-05
-2.7462698699299e-05
-8.18300052116388e-06
-2.49786650443579e-05
-4.28297719749793e-05
3.44332486492065e-06
-4.24613361357423e-05
-4.67718741103093e-05
-2.41441970676276e-05
-4.68902197283355e-05
-3.30072397136543e-05
-8.18736864092688e-06
-1.19439305927831e-05
-2.27320273924548e-05
-5.58270385537775e-05
-5.05004885212117e-05
-2.346420683407e-05
-3.97629068339416e-05
-4.42870475357568e-05
-1.09811036465391e-05
-3.00970425260313e-05
-3.19516747498529e-05
-3.32094116711816e-05
-2.08053913402609e-05
-2.68388189507142e-05
-9.49546989707969e-06
-3.42086853898449e-05
1.88566585551512e-05
-4.11363822019847e-06
-2.63014725703868e-05
-3.7736971317918e-05
-1.99659321043112e-05
-3.18165233852909e-05
-2.35909606149166e-05
-2.56856598659659e-05
-3.60378702709067e-05
-2.03779332787412e-05
-4.58203292090892e-05
-5.4689030965341e-05
-3.4031348951931e-05
-1.46536326810828e-05
-9.49105922527552e-06
-4.45814371698365e-05
-5.08488172321847e-05
-3.65078815140798e-05
-2.66592756310206e-05
-2.14925668296929e-05
-2.71606542566604e-05
-2.54435008984291e-05
-4.96403847194438e-05
-5.64244450675977e-05
-1.14416476792007e-05
-2.35459985556609e-05
-2.97551352702537e-05
-3.28769836021797e-05
-6.07204958001476e-06
-3.8910512442949e-05
-3.34442226020659e-05
-4.06238705418727e-05
-2.32671864830798e-05
-3.69941830888406e-05
-4.37190180989099e-05
-3.52161288682476e-05
-7.32735502520807e-06
-2.89281629724392e-05
1.4837048574661e-06
-4.65704024847359e-05
-1.25585542612628e-05
-4.03694796493075e-05
-1.57865206065629e-05
-3.98297379970296e-05
-1.27549838255972e-05
-3.18941077962817e-05
-2.5889928770632e-05
-3.26339059945015e-05
-5.33898509410183e-05
-5.54933662805948e-05
-6.08716765703239e-05
-2.43513412065435e-05
-1.11190244243186e-05
-3.47098327817489e-05
-2.28675572795784e-05
-5.17911409142514e-05
-1.10814539196642e-05
-3.11455104520005e-05
-2.86638916458733e-06
-3.9043741361897e-05
-1.42651270838791e-05
-2.13375200088832e-05
-1.72930609048049e-05
-4.6318441153022e-05
-1.96289754722292e-05
-8.10346915417235e-06
-2.63226296508079e-05
-4.02115909705329e-05
-3.76299127735106e-05
-5.97406196621225e-05
-3.70470188416699e-05
-1.18607880524462e-05
-3.63701097628803e-05
-3.54804195555555e-05
-1.46780844467803e-05
-4.26691124897893e-05
-2.83952590706713e-05
-5.95862152296475e-05
-3.48392975290755e-05
-1.01438684389503e-06
-4.35542635568993e-05
-3.38717363395081e-05
-4.23532109548585e-05
-3.0878859119244e-05
-4.28994190822237e-05
-3.30290190814387e-05
-3.14488461702474e-05
-5.68937340900363e-05
-2.39819240491856e-05
8.02571170755214e-06
-2.55564253789056e-06
-4.69716081654835e-05
-3.7937576731749e-05
-1.35405485350981e-05
-1.56258524271909e-05
-2.43128220443715e-05
-1.95605265301429e-05
-2.36764215487069e-05
-4.81798543769615e-05
-3.659778282847e-05
-1.74060904742992e-05
-1.61607769322118e-05
-3.86791285846208e-05
-2.46500624873953e-05
-3.79049506686515e-05
-4.73402466825675e-05
-4.18172842685009e-05
-3.87398106146511e-05
-3.3752096996623e-05
-2.18110322869535e-05
-2.22628110546442e-05
-3.79929145833932e-05
-4.30384882390676e-05
-3.57655521787372e-05
-2.79650175207866e-05
-4.95851277503112e-05
-3.68794086163448e-05
-5.73586922098386e-05
-1.93162231825501e-05
-2.66650861555652e-05
-3.14977689788553e-05
-5.30202429658649e-06
-4.9512669474912e-05
-2.42920106627902e-05
-1.8945271863746e-05
-3.93046954097743e-05
-4.01051303150333e-05
-3.43489806149024e-05
-3.34389543577534e-05
-2.55251764524147e-05
-3.69179378120387e-05
-4.61352353864524e-05
-1.56618332882317e-05
-4.04310472776151e-05
-5.49674524857813e-05
-4.21602688838648e-05
-1.97317990202823e-05
-3.45716816342162e-05
-4.46636526165285e-05
-1.70140808440066e-05
-2.76988358321024e-06
-2.60822235944488e-05
-2.49189894956252e-05
-5.74586464636531e-05
-4.40148586254318e-05
-1.43244272143211e-05
-4.38163309200166e-05
-4.24378381589976e-05
-5.87496150113859e-05
-2.9211182598509e-05
-2.26605230774342e-05
-2.00215463154716e-05
4.22876557987399e-06
-4.97771952796024e-05
-2.82081591741338e-05
-2.11644216469284e-05
-2.70262704268369e-05
-6.87627252173394e-05
-2.50921545787191e-05
-2.41114124994557e-05
-6.50149013296586e-05
-2.3864790025194e-05
-3.98362756176322e-05
1.59696930629568e-06
-2.66660125406866e-05
-3.48481633700025e-05
-4.08789218559463e-05
-3.45954131646429e-05
-2.90689751386454e-05
-4.24514240658345e-05
-2.67291861755031e-05
-1.56063869895632e-05
-8.40642838209476e-06
-2.38695394716955e-05
-2.83712187795964e-05
-2.28953370491111e-05
-5.24582448169358e-05
-5.47949982482202e-05
-2.40470844344342e-05
-3.79912570002797e-05
-2.94371553088322e-05
-1.34044376072138e-05
-2.51028426861193e-05
-3.54347652292744e-05
-3.76103591166976e-05
-1.26430282455944e-05
-5.02031237607568e-05
-3.64482987032219e-06
1.02452130034607e-05
-5.49846666527176e-05
-1.58849902449843e-05
-2.94683787444281e-05
5.89644639623702e-07
-3.15390463000769e-05
-1.66582258344438e-05
-2.73104829010144e-05
-9.62080496461111e-06
6.21957430220648e-06
-1.27131044179595e-05
-3.94970798587717e-05
-2.16719165493868e-05
-5.49392569945299e-05
-3.29993639285606e-06
-1.49988220256992e-06
-5.45367703646479e-05
-4.43987440008237e-05
-2.28528021941448e-05
-3.94219513419734e-05
-3.89894966885419e-05
-2.56325304626227e-05
-2.57233678131475e-05
-2.85452319351389e-05
-1.04322759218922e-05
9.39711734950699e-07
-4.14325095736647e-05
-5.30573202293411e-05
-7.55133678416146e-06
-2.36977899162773e-05
-4.33175427104932e-05
-4.91177820543719e-05
-2.329026169244e-05
-3.2377039479917e-05
-2.36460437282002e-05
-2.93026364844891e-05
-1.3510465389144e-05
-3.70025817431953e-05
-2.84363591462574e-05
-2.64670495314867e-05
-2.79924559217608e-05
-2.07048905550554e-05
-2.70680715025695e-05
-3.26044507226577e-05
-2.9123568970057e-05
-1.78597218389125e-05
-1.84379579172004e-05
-3.26219766669323e-05
-1.87177963005308e-05
-1.77625747986042e-05
-3.74051195259479e-05
-5.50799788787113e-05
-6.48425327228094e-06
-2.2639406147134e-05
-2.37794264649791e-06
-3.36276060423718e-05
-3.90261495509901e-05
-3.2756414196493e-05
-2.72239854267542e-05
-3.19742467090444e-05
-2.08932967013291e-05
-3.10747831236637e-05
-5.57870903576904e-05
-4.06059101718812e-05
-4.07820364404895e-05
-2.67457894464868e-05
-3.99995855236452e-05
-2.21717506739034e-05
-3.12205789075922e-05
-3.62778961219805e-05
-4.97903307929914e-05
-3.80661629474665e-05
-3.71786106727631e-05
-5.48284625877657e-05
-7.23448234445479e-05
-5.57945711294263e-06
-1.20297399103778e-05
1.22762768485764e-06
-5.14935968814428e-06
-5.19357023052898e-05
6.16173572960376e-06
-2.4777289137872e-05
-3.14976528717601e-05
-4.16015174340603e-05
-4.00705032181019e-05
-2.25637492210522e-05
-4.63609405100788e-05
-3.29487592695276e-05
-2.00065101106973e-05
-4.52868267422916e-05
-8.12088160038198e-06
-3.63775635084998e-05
-3.44529462342423e-05
-2.39004745855302e-05
-3.46717073029522e-05
-3.5052406667791e-05
-5.14553848513539e-06
-2.94790215232214e-05
-5.22736238713535e-05
-1.21875579732599e-05
-3.22934052417869e-05
-8.68813357804199e-07
-1.89557439402582e-05
-3.59374325190134e-05
-9.46375815728006e-06
-1.3019471065322e-05
-2.81041890385882e-05
-6.3335460133636e-05
-2.97713260531998e-05
-2.23874125113106e-05
5.23313919626226e-06
-2.12290949982227e-05
-2.87449127633342e-05
-3.13089698107669e-05
-1.30235717539884e-05
-2.47242412299452e-05
-1.95492093430608e-05
-6.22080785753783e-05
-3.60078593530689e-05
-3.2599224466011e-05
1.86456865945687e-06
1.84589161539036e-06
-1.55406366238251e-05
-5.49433149062849e-05
-5.0718215067302e-05
-2.35705897906381e-05
-4.8641503937516e-05
-6.00855105719821e-05
-2.6064998340936e-05
-2.05613078624282e-05
-2.95646491019826e-05
1.15882563751736e-05
-5.03577024867721e-05
-3.47636779575848e-05
2.33446245621096e-06
-6.77255233855565e-06
-3.38780950190431e-05
-3.58738274883255e-05
-2.84458120184356e-05
-4.18411773380536e-05
-5.8233308833036e-05
-3.52413254830472e-05
-4.30770048065609e-05
-5.49956542866227e-05
-2.29468869592796e-05
-2.8772692363069e-05
-2.80953406821079e-05
-2.44803342159555e-05
-3.73266305532619e-05
-1.28687523080579e-05
-3.31783669864411e-05
-7.88084264782068e-05
-2.62400462181707e-05
-3.91000451454127e-05
-3.73941340767377e-05
-2.97840680837406e-05
-4.64695851827136e-05
8.94033535240818e-06
-3.25016948153945e-05
-1.79753218082846e-05
-4.1347205731521e-05
-2.61956019350259e-05
-2.6886734934963e-05
-5.28677002991417e-05
-4.26272564454737e-05
-4.53970357571506e-05
-5.13264301394356e-05
-2.58939622066977e-05
8.8840484193697e-06
-4.08432657829351e-05
-4.22197954394036e-05
-4.74167627393501e-05
-1.6957190936017e-05
-2.39046193423372e-05
-1.94094757547822e-05
-3.44268641337339e-05
-2.93541449062707e-05
-3.91959387113378e-05
-2.20310322302555e-05
-2.30406359659363e-05
5.52285969096375e-06
-4.28346229064539e-05
-1.46755031777294e-05
-3.28656174182634e-05
-4.03723571073808e-05
-6.22124946066047e-06
-6.60165872106959e-06
-2.77074456581584e-05
-4.89673969533333e-06
-2.96172523699363e-05
-2.25261368759351e-05
-2.42868368620868e-05
-3.1521712715936e-05
-2.250900300197e-05
4.39029321955282e-06
-1.57141842551038e-05
-1.96363745336292e-05
-3.40555874344992e-05
-1.02701441887073e-05
4.91150033360108e-06
-4.41335753114631e-05
-1.2897922733427e-05
5.99797215196295e-06
-1.44050055032177e-05
4.45299558544203e-07
-4.40463220307498e-05
-2.23808638081125e-05
-3.99672929985369e-05
-1.32661834501561e-05
-5.68422772674542e-05
-3.26224452317268e-05
-2.79127832373856e-05
-1.77514057568937e-05
-2.65450045708709e-06
-4.28064999926982e-05
-3.50666031526944e-05
-3.34662577789958e-05
-2.15228385825858e-06
-5.15613335442444e-05
-2.13586598456498e-05
3.05413680594316e-06
-3.67829342283531e-05
-1.47862990881187e-05
-2.94698413095715e-05
-5.14754654133098e-05
-2.43541490406097e-05
-5.46225574295992e-05
-4.54406990833819e-05
-1.39396834676515e-05
-5.47037959924191e-05
-3.48964058391946e-05
-1.03933327147416e-05
-5.88533481372234e-05
-4.00634844881267e-05
-7.34305657897968e-06
-1.44287463102754e-05
-3.87436688923189e-05
-3.56679310081275e-05
-1.81193673559832e-05
-1.37741666215779e-05
-3.4901067122073e-05
-3.41405474936198e-05
9.88767704750704e-07
-3.00021731328134e-05
-4.91378922578783e-05
-3.57625101218275e-05
-1.25146603048628e-05
-2.10339592080711e-05
-4.11068800069505e-06
-1.67561126663087e-05
-6.19103143126955e-05
-3.1765373033399e-05
-3.41520976353681e-05
-4.55436068926677e-05
-2.29944134262548e-05
-3.34022820388384e-05
-3.14775353573619e-05
-4.05845627075692e-05
-4.78836444534233e-05
-4.49575241349881e-05
-5.90503898228171e-06
-4.6529514282367e-05
-1.00893319018232e-05
-3.63894580610595e-05
-2.8805801644156e-05
-2.95480574818225e-05
-1.69830890027519e-06
-3.64967829083951e-05
-2.91977426900648e-05
-3.90443543285857e-05
-3.92413209175413e-05
-2.73563062337964e-05
-6.19422404860804e-05
-5.77115564185391e-05
-2.80665280842504e-05
-2.34390381017361e-05
-9.62994654583048e-06
-2.49255857419505e-05
-2.76097669695084e-05
-2.80873562187565e-05
-2.02484646816293e-05
-3.41982451517932e-05
-4.2599677234748e-05
-6.05895418906931e-05
-6.02546927936765e-06
-3.40682250518752e-05
-1.5244021135611e-05
-4.10340028673566e-05
-2.43390668273952e-05
-3.5584976076232e-05
-8.49646587979557e-06
-2.5164794164047e-05
-5.49598375645363e-05
-3.28676271713041e-05
-8.49488851952293e-06
-3.29230135281384e-05
-2.3856161881548e-05
-6.36030880918522e-05
-5.41631633504611e-05
-2.28600860424866e-05
4.46178723199657e-06
-3.26225976263196e-05
-7.43379170766511e-06
-3.88203989085781e-05
-6.06260953605002e-06
-2.39675748717685e-05
-4.46329005718281e-06
-2.66923080901304e-05
-2.55480914012576e-05
-4.73996019159341e-05
-1.60718892661584e-05
-3.47767954817788e-05
-8.44981579822534e-06
-2.66363176213326e-05
-2.64648450132207e-05
-1.63776465291828e-05
-4.07697504358039e-05
-1.2679711860299e-05
-3.00712113178228e-05
-2.88193146161763e-05
-1.48522086703562e-05
-3.38937438420954e-05
-2.83537746119934e-05
-4.7904238981183e-06
-1.37177148498252e-05
-2.11232296884021e-05
-4.41058467332866e-05
-2.15324916849182e-05
-1.28140117040198e-05
-3.93839194804863e-05
-2.15236433035308e-05
-2.0520417930401e-05
-2.55338371675671e-05
-1.91144507346441e-05
-4.20397792208113e-05
-3.00887988015946e-05
-5.64421232999827e-06
-3.45360091583588e-05
-2.46863028589194e-05
5.79711551925511e-06
-3.81901568258015e-05
-1.92839717279525e-05
-3.88471108647846e-05
-4.4337620801566e-05
-3.45581817008224e-05
-2.17914634515041e-05
-3.70578845781436e-06
-4.09112406355764e-05
-3.60940563956002e-05
-3.76490481245172e-05
-4.14607695152131e-05
-2.69967219175588e-05
-3.88884470864067e-05
-3.76641014954005e-05
-5.04874720934532e-05
-1.90900230688923e-05
-2.30634731284318e-05
3.44369627516555e-06
-5.09536124396387e-05
-3.22484624184779e-05
-1.23854880367382e-05
-3.97657787383922e-05
-2.60929658840135e-05
-3.6310123488786e-05
-3.39477642983256e-05
-2.77888591178417e-05
-2.11760307362316e-05
-1.09247049561339e-05
-1.4239806429534e-05
4.20461553204215e-06
-4.2171388745988e-05
-1.76768522515577e-05
-5.54845834146154e-05
-7.84097170213922e-06
-2.20020676735402e-05
-1.7061087501063e-05
-1.73133781366449e-05
-2.6916813942758e-05
1.73246461217071e-05
-1.80541125801551e-05
-2.85746220019714e-05
-4.788764174206e-05
-1.81632808713046e-05
-4.35926949712872e-05
-1.99637959047936e-05
-5.36564612486629e-05
-3.09633491884395e-05
-3.76570080087869e-05
-3.51691079188567e-05
-3.25185865593314e-05
-1.65468661819166e-05
-1.85955348390892e-05
1.88331762782732e-06
-3.52669836230262e-05
-3.45577535223745e-05
-4.15876031711177e-05
-5.02485902041708e-05
-2.49914549883077e-05
-1.08772900354926e-05
-1.61253440033549e-05
-2.95599197940742e-05
1.02081207492785e-05
-2.69710602324996e-05
-5.98467264420426e-05
-4.30640746190561e-05
-5.03108717576833e-05
-3.0750226600445e-05
-2.17953926642192e-05
-3.79566101480405e-05
8.2725753730925e-06
-3.97592006396283e-05
-2.07010463518426e-05
-3.39583216257015e-05
-5.78089068541109e-06
-1.96126343175455e-05
-2.28795651317045e-05
-2.86085918431807e-05
-2.33595283509601e-05
-1.9636083828914e-05
-3.07397654453106e-05
-8.08166571983298e-07
-1.42661959769543e-05
-1.13432194766297e-05
-3.27895778870448e-05
-1.17839817725082e-05
-4.25844895623996e-05
-2.31569835602886e-05
-4.05772795375104e-05
-3.63006634577622e-05
3.15557719020914e-06
-2.32479589519314e-05
-1.7786168656665e-05
-8.17175806331563e-06
-9.84686485243178e-06
-1.73433260453733e-05
-4.16804874221441e-05
-2.01801018684999e-05
-1.34490941649077e-06
-3.076938909783e-05
-1.5849474838005e-05
-5.00694676169675e-05
-1.75904344202101e-05
2.86178238284095e-05
-3.00103239252335e-05
-3.26562346704477e-05
-2.7492087485144e-05
-4.49241942574334e-05
-3.14373818693431e-05
-1.74534566583166e-05
-8.9919118980655e-06
-2.25579141603926e-05
1.29883834535986e-07
-3.1620334929862e-05
-4.25791119078839e-05
1.68898273372059e-05
-1.89075664494532e-05
-4.70567413273105e-05
-3.80800031061723e-05
-1.46997323597381e-05
-3.81140195820618e-05
-2.40526266569198e-05
-4.12657049071643e-05
-3.82026002721805e-05
-5.29428974911396e-05
-5.68409583307487e-05
-3.98044998016593e-05
1.14471421700308e-05
-3.03775477910773e-05
-1.77246745271293e-05
-2.98909114644694e-05
8.49051123078901e-06
-1.8856575452194e-05
-1.74573090846168e-05
-2.48215793770512e-05
-1.95668493065188e-05
-3.85020513926057e-05
-1.29476415357733e-05
-2.93458367235379e-06
-2.85022996680602e-05
-5.42043045218354e-05
-4.09488511615134e-05
-5.39353290329478e-05
-3.3679021692082e-05
-3.08827123017592e-05
-2.14136883467501e-05
-9.87809901815202e-06
4.15244709391372e-06
-4.36417194663634e-05
-1.41918549288356e-05
-7.93134402725115e-07
-3.18351428404391e-05
-2.4698392352972e-05
-3.65973014901559e-05
-3.18016707140605e-05
-4.23637706059458e-05
-3.22195681031662e-05
-2.93305815967856e-05
-1.5577721794647e-05
-2.46010538622486e-05
-4.27520889516612e-06
9.14704639872764e-06
-3.61889665778178e-05
-4.99748351509529e-05
-3.83525764206052e-05
-7.06309053048804e-06
-1.8225009797039e-05
-4.06653484075199e-05
-1.35325525321007e-05
-3.12874709649668e-05
-1.55323602859864e-05
-2.69956879126243e-05
-2.22766634793048e-05
-2.32441170940134e-05
-4.67188563075675e-05
-1.40549212950367e-05
-2.06561845917662e-05
-4.17390326820205e-05
-4.78596303102541e-05
-5.20592925264748e-05
-8.86843122987756e-06
9.76470012213762e-06
-1.51311145696866e-05
2.294550988391e-06
-1.539531206835e-05
-1.9549054899989e-05
-3.51518241651965e-05
-1.06743514279109e-05
-3.06810772432565e-05
-2.00219889461556e-05
-3.96181459388467e-05
-1.81213089385737e-05
-4.13967867245036e-05
-2.50369421302556e-05
-2.16065231443621e-05
-2.50059376845164e-05
-2.99268309627518e-05
-2.26779170308839e-05
-1.17632263353721e-05
-4.56626884580784e-05
-2.06379462244886e-05
-4.95653124336728e-05
-2.13608372469683e-05
-1.24487642650694e-05
-2.01615405313321e-05
-4.11104529890486e-05
-4.72167639959733e-05
-6.59508333186545e-05
-5.06642164324681e-05
-2.68872557264115e-05
-2.85090489708595e-05
-2.26096313336709e-05
-1.36739976852848e-05
-3.51298402468268e-05
-1.46976866091268e-05
-4.74242996255189e-05
-3.87556878096036e-05
-4.69395739289235e-05
-9.66695355550371e-06
-2.04953021245933e-05
-2.38612067001107e-05
-5.85447379641341e-07
-5.11543058362757e-05
-1.63910934466349e-05
-3.43168199228729e-05
-5.74256702882753e-05
-3.09077182544469e-05
-4.74587109196806e-05
-1.47354501844083e-05
-1.94375933762306e-05
-4.22570060280222e-05
-2.217738206876e-05
-3.88639300047237e-05
-2.76388633794738e-05
-4.76325285744739e-05
-4.49363706682478e-05
-3.77147343114214e-05
-2.52982934154008e-05
-3.29829201175083e-05
-2.0697330071608e-05
-2.47642436179951e-05
-3.27824608601559e-05
-2.9698426676782e-05
-4.59311423644625e-05
-2.34804979212889e-05
-2.29420606640573e-05
-2.8391662375574e-05
-2.44307626151156e-05
-3.41421925125977e-05
-2.71920633114215e-05
-2.58753887310148e-05
-4.09379822824971e-05
-3.70449970281723e-05
-1.18778645482435e-05
-2.66463878640322e-05
-4.39703618973273e-05
-1.48752900270182e-05
-2.282522663696e-05
-3.12902198138231e-05
-3.13107505856133e-05
-3.22013006228025e-05
-3.45519647359871e-05
-4.05694966269895e-05
-1.85515495032018e-05
-5.48302576533641e-05
-5.21028330435127e-05
-2.26408220648123e-05
-1.80886293912214e-05
-7.86317137671653e-06
-3.49110946239168e-05
-1.2376597159902e-05
-2.8847548254641e-05
-1.95466769134636e-05
-4.33192488662889e-05
-3.00770952458068e-05
-2.07225272855239e-06
-3.52017906685527e-05
-3.81260690525933e-05
-2.35574230170232e-05
-6.53602177927194e-06
6.25947517690352e-06
-4.55231691180263e-05
-6.54465890595897e-06
1.22806572744331e-06
-8.59429876764566e-06
-3.61869470116495e-05
-2.08976598124003e-05
-2.35939934412467e-05
-1.48071300166206e-05
-2.45021680030877e-05
-1.30298642729605e-05
-5.26081887893901e-05
-5.47267479055758e-06
-1.84937050898086e-05
-4.89855622159551e-05
-2.56339779512631e-05
-6.72199552797137e-05
-3.56916204654327e-05
-4.08439244167619e-05
-1.43612190623275e-05
4.23957405388631e-06
-5.19419278527052e-05
-1.58370021519874e-05
-2.02061086702811e-05
-3.00210260024503e-05
-2.18514058171993e-05
-4.62672787588193e-05
-2.19211661283113e-05
-2.56667779645342e-05
9.35454966170932e-06
-2.58254980343206e-05
-4.512830421282e-05
-3.53476692801167e-05
-2.51340093504347e-05
-5.0351671521184e-05
-3.22047035617496e-05
-1.9149886208201e-05
-9.09415601427812e-06
-2.66111974443973e-05
-4.11911593791965e-05
-3.29685907287348e-05
-3.36180369768366e-05
-2.59488719797869e-05
-5.0761249555416e-05
-4.69775194568229e-05
1.94569608128853e-06
-1.65940239213331e-05
-1.46640629764889e-05
-4.54163651871638e-05
-3.06498767263161e-05
-6.02493686455301e-05
-3.54312555819229e-05
-1.37249360368496e-05
-2.88369578064561e-05
-2.28001704889983e-05
-7.77516867696125e-06
-3.6234929245828e-05
-2.51247283146696e-05
-2.47353379616679e-05
-2.52360960925228e-05
1.71920086169097e-05
-7.130067390419e-06
-3.46397336873907e-05
-4.63564050749274e-05
-1.81154053691125e-05
-4.00430631398563e-05
-3.72225565516079e-05
-4.13777940649691e-05
-5.54721707784588e-05
-2.24037228123854e-05
-5.99691842651061e-05
-2.60443394406515e-05
-4.55528470887671e-05
-1.85768445219189e-05
-3.52724390953701e-05
-1.21439080631174e-05
-9.69324100535339e-06
-5.72859980320859e-06
-5.95786322694609e-05
-1.78252479139471e-05
-3.64740105827988e-05
-3.24856283402732e-05
-4.17188731363633e-05
-5.2568355695805e-05
-3.38443919299446e-05
-2.12569777462484e-05
-3.08114878846194e-05
-3.30143977230667e-05
-1.57594181991369e-05
-6.66254428917277e-05
-3.20046810295678e-05
-2.91177641118461e-05
-1.53463314683554e-05
-2.72004750082058e-05
-2.68487310764765e-06
-3.19642619751187e-05
-4.53211174472583e-05
-4.76452119401754e-05
-1.01022197622147e-05
-4.42007166391104e-05
-3.40921327272915e-05
-2.29855966673351e-05
-3.41023790120916e-05
-2.28517438013482e-05
4.38063064249822e-06
-3.62361160397325e-05
-9.77075824314641e-06
-2.8662651834158e-05
-2.25627311563009e-05
-4.72936442122656e-05
-2.49678712827438e-05
-9.20446345804531e-06
-1.96697025310499e-05
-3.19811466282063e-05
-4.79843408519649e-05
-2.29915096628593e-05
-2.68179134388889e-05
9.59897717208559e-07
-4.85554001805249e-05
-2.68391334273573e-05
-3.02213385208935e-05
-3.06710094437353e-05
-3.45267958181603e-05
-1.06787663610721e-05
-4.87475800996255e-05
-2.73025791300822e-05
-1.14580205994193e-05
-3.44436520710174e-05
-4.07341810314394e-05
-1.03868663071275e-05
-4.7495740579762e-05
-5.65774562162976e-06
-3.65122948380249e-05
-4.77873160284601e-05
-2.22089127694421e-06
-2.96569621811382e-05
-4.64883720207606e-05
-3.53758468741567e-05
-4.64174855257071e-05
-3.8911375702211e-05
-1.51426904108694e-05
-3.63206051548679e-05
-1.0546530298679e-05
-5.8184216829728e-05
-1.77713093489787e-05
-3.53152290685884e-05
-3.46205692232411e-05
-5.15035026328741e-06
-2.70444027786669e-05
-3.95526229916794e-05
-1.93484799704936e-05
-8.21288824396816e-06
-2.52371519593166e-05
-1.90830905308673e-05
-2.27324499085638e-05
-2.20080685480683e-05
-3.08494288557282e-05
-3.01079659632552e-05
-4.01629723869589e-05
-3.54813968065782e-05
-4.13956396733176e-05
-1.50536238560593e-05
-3.32805101919532e-05
-3.69892329999691e-05
-3.80424039377665e-05
-1.04433288052061e-05
-2.96764701784321e-05
-1.41115828191942e-05
-2.45917678668265e-05
-2.59887104055314e-05
-8.01850614709165e-06
-4.47286287353592e-05
-5.33066561821381e-05
-2.26725000121065e-05
1.06395718268984e-06
-3.88755556537615e-05
-1.97965242597823e-05
-1.49425378137089e-05
-2.6881259584745e-05
-4.53404024294459e-05
-3.3297895395003e-05
2.4947961429392e-06
-1.8237859614587e-05
-3.13560104651558e-05
-2.09048791482196e-05
-2.79444293789671e-05
-2.34304353910776e-05
-5.90155881795724e-05
-4.21658940821989e-05
-5.28822056163407e-05
-3.24828498701181e-05
-4.48926102702148e-05
-5.42386656584922e-05
-1.91921115809575e-05
-3.10739940408292e-05
-3.11580349999916e-05
-4.83596169066113e-05
-1.27005032374818e-05
-1.50409353748814e-05
-1.84176302948645e-05
-1.76228005175431e-05
-5.30894709788155e-05
-3.41264708359864e-05
-3.94574405356615e-05
-4.98322277513349e-05
-3.91061253609541e-05
-2.58767214440206e-05
-4.41931634615506e-05
-1.57182769483894e-05
-3.98467514745974e-05
-6.34341878215001e-05
-1.41985577846602e-05
-5.24315121645159e-05
3.85322683677094e-06
-1.66524146797449e-05
-3.63151523852673e-05
-4.03849629676715e-05
-3.39326354578108e-05
-3.20293256887169e-05
-1.96396859681648e-05
-4.95164412125001e-05
2.5753980873421e-06
-2.87779387974237e-05
-4.5107612914019e-05
-2.6650539488361e-05
-1.61525750315517e-05
-7.21134885024881e-05
-4.68247506066475e-05
-4.27227172540003e-05
-4.3656145878227e-05
-3.54753288829383e-05
-3.25850223326604e-05
-1.91360136851424e-07
-3.17916139872033e-05
-5.02323924040612e-05
-2.65764256429722e-05
-4.14681082365542e-05
-9.70450214867295e-06
-4.73630470050837e-05
-1.54689567095953e-05
-1.61842070077071e-05
-2.62373855036655e-08
-4.29118071910464e-05
-3.97165241841235e-05
-8.99209892216396e-06
-4.67945395816505e-05
-7.14601641612751e-05
-7.72909191455096e-06
-3.48819086421707e-05
-3.81343582763968e-06
-2.12046872539396e-05
-4.62433526388808e-05
-3.9264501681189e-05
-2.24968959646931e-05
-2.12423976305656e-05
-3.71992005669701e-05
-1.65801370852233e-05
-3.85708659746535e-05
-4.31055350925731e-05
-3.73478346062787e-05
-3.44024806280308e-05
-3.61346201125703e-05
-2.95535429401712e-05
-1.66963084291492e-05
-2.80318694849709e-05
-2.28040191977667e-05
-3.10431460621176e-05
-1.96081808715818e-05
-3.11820825219491e-05
-3.28588118909022e-05
-4.99243709338357e-05
-3.77966815536388e-05
-2.20428297183653e-05
-4.82389976719199e-05
1.42347270227743e-05
-5.72617871145849e-05
-3.9534656134599e-05
-4.32776247870782e-05
-1.29170593841481e-05
-1.46988499743998e-05
-4.38765336880722e-05
1.43545864005221e-05
4.35995951318121e-06
-1.54019283271672e-05
-3.72060709252803e-05
-5.98308162183017e-05
1.79413114600867e-06
-3.60100674489772e-05
-4.3549483789359e-05
7.71717873408255e-06
-1.94208245330703e-05
-4.44654397246437e-05
-3.79234789953667e-05
-4.16804028964013e-05
-1.12268655141929e-05
-1.41380366259333e-05
6.65576422497467e-06
-1.81185779941554e-05
-1.93820552188573e-05
-5.06471968710336e-05
1.38806479524119e-05
-2.47112762106723e-05
-4.02080060088445e-05
-2.76907547051791e-05
-1.39036986717505e-05
-4.48176347866263e-05
-2.70075868883569e-05
-2.40442990260187e-05
-8.04005628681648e-06
-2.37276342488375e-05
-4.38772806358434e-05
-2.49394590892168e-05
-4.99467539089528e-05
-4.57435230648768e-05
-1.24533556733866e-05
-3.79618966278984e-05
-3.36437525285033e-05
-3.5214356766515e-05
-3.28107891884196e-05
-1.85246127454899e-05
-3.71820574930363e-05
-4.34681355934434e-05
-4.43786717641903e-05
-2.53178555788543e-05
-2.55901862137163e-05
-7.89696735522098e-06
-4.26005576157741e-05
-2.98520576404128e-05
-1.50884725737291e-05
-5.87581437192755e-05
-4.59317308820956e-05
-3.41207829494612e-05
-2.21896738766038e-05
-5.42312770569276e-05
-1.20092310301416e-05
-1.66035289972721e-05
-3.2088253408206e-05
-2.37171703042981e-05
-3.29418620829308e-05
-3.01327521851963e-05
-1.55072400691479e-05
-3.16166616322212e-05
-1.92521330150301e-05
-7.95340630422657e-06
-3.36147011557051e-05
-2.56520538413293e-05
3.95964255767627e-06
-2.76659963410463e-05
-3.45776188632858e-05
-4.65531513078435e-05
-4.55044168644086e-05
-4.57233576847326e-05
-4.27555306695161e-05
-2.76417001159776e-05
-5.13489980204603e-05
-5.17958351181825e-05
2.41143962151412e-06
-3.23242236012645e-05
-1.13481524241934e-05
-3.16604170631639e-06
-5.14628415364939e-05
-2.1367249087811e-05
-3.1060779478792e-05
-2.23659848087329e-05
-2.84378272907763e-05
-3.56704407235676e-05
5.58586807949127e-06
8.55908421734547e-06
-1.46212498026146e-05
-2.52584068677209e-05
-2.34029433618605e-05
-2.22297010429591e-05
-2.27270381246243e-05
-2.41457659279249e-05
-4.47296030186362e-05
-4.31874019169051e-05
-8.49426709137623e-06
-2.11061598416062e-05
-1.40222127884268e-05
-1.76669268344509e-05
-3.0635887293348e-05
-2.7361896478279e-05
-3.28176268848381e-05
-2.81034402053543e-05
-5.2248694440527e-06
-8.09562271246166e-06
-3.82493578984818e-05
-3.90353103909779e-05
-4.90562842807138e-05
-2.50377406732101e-05
-4.5972770982983e-05
-2.18056728471138e-05
-1.60418670179401e-05
-1.47263250978523e-05
-5.69376465538541e-05
-2.7368815496835e-05
-1.33729372278919e-05
-2.67858090498242e-05
-1.35005015370816e-05
-3.2310340801903e-05
-4.05213139124823e-05
-3.94803348782148e-05
-3.81042438142287e-05
-4.03341957357257e-05
-2.62680999194926e-05
-4.24943571968109e-05
-3.3214504995641e-05
-4.4149119104611e-05
-1.65711637248617e-06
-4.34187139764353e-05
-5.78213637891296e-05
-5.02633841197586e-07
-2.59103231453094e-05
-1.5087479485217e-05
-5.03414374592413e-05
-4.29906561158102e-05
-1.74531993502408e-05
-1.23737115886659e-05
-3.10745664974704e-05
-1.8121374191433e-05
-4.01270248425202e-05
-6.92234843392953e-06
-6.86587914626991e-06
-3.61531871983094e-05
-2.170461592295e-05
-1.51883447132553e-05
-1.57711119113331e-05
3.77073653834829e-06
-4.55300833388011e-05
-3.22478289049154e-05
-3.60366675016232e-05
-6.5855887703278e-06
-2.43823011006889e-05
-2.77551953975996e-05
-6.89849745090104e-06
-4.37521200585152e-05
-2.71293558103391e-05
-4.33912457407078e-05
-4.99787328276517e-05
-2.00488287729375e-05
-1.44205821558736e-05
-1.65924803159551e-05
-5.29133950981778e-05
-3.66512251297582e-05
-3.35298850766424e-05
-2.78790487306801e-05
-2.56479015694445e-05
-3.91004672809155e-05
-4.22422572567906e-05
-3.3364280561871e-05
-7.18000930240731e-05
-4.45660754477925e-05
-2.36624755086894e-05
-3.49687688202751e-05
-4.92402405929889e-05
-2.37143859315978e-05
-3.65084086157439e-05
-2.10863814551973e-05
-3.26776089564723e-05
-3.85576211310666e-05
-3.0159087194712e-05
-5.15292567348039e-05
-4.83448390593306e-05
-3.26679750751046e-05
-4.73212034709838e-05
-5.70144838844126e-05
-3.39376287136487e-05
7.48098620117078e-08
-7.85695369712427e-08
-2.26257877520075e-05
-1.7086322970075e-05
-2.22188134041151e-05
-2.90835431958589e-05
-1.96253800190135e-05
-1.42814139807866e-05
-4.30361284841871e-05
-1.62686083575628e-05
-1.93820555200916e-05
-5.22357312326635e-05
-3.59277835922124e-05
-1.84882130806976e-05
-6.4896273229975e-05
-1.31932540032397e-05
-5.42660615413285e-05
-3.00537662940957e-05
-7.24599359848961e-05
-2.64504612448139e-05
-1.52016635811455e-05
-2.18595031406377e-05
-1.26883729417699e-05
-3.70966665575562e-05
-1.27641933227568e-05
-1.83857070893353e-05
-4.78169602474317e-06
-5.92762749199519e-05
-2.55142042980308e-05
-1.41681561274074e-05
-1.09165578636668e-05
-3.7130646974472e-05
-1.82630917723918e-05
-2.82691528977626e-05
-3.07471793468986e-05
-1.75458008905463e-05
-5.51046662388138e-06
-2.23318222047125e-05
-2.18983159147053e-05
-3.01798246233721e-05
-1.03883879101256e-05
-2.65216384095533e-05
-3.82129716770813e-05
-6.23371564224565e-06
-4.05254318219224e-05
-3.12675215953895e-05
-1.39439667054504e-05
-1.90005703880923e-05
-4.8975835783499e-05
-1.54861519104925e-05
-2.94173092374731e-05
-1.48792923069772e-05
-6.72458406623262e-06
-3.16664365518187e-05
-4.33120213928886e-05
-1.83397109350839e-06
-7.88115440551378e-07
-3.12002943025256e-05
-3.03962215560317e-05
-3.19482859508579e-05
-3.96403081859431e-05
-1.21873166012655e-06
-3.52950450340248e-05
-2.20915824065664e-05
-1.59143626251274e-05
-2.26441580187668e-05
-2.05857158871453e-05
-1.4485898575221e-05
-3.21246613770248e-05
-3.07988462491982e-05
-2.71303116244337e-05
-3.54122064815649e-05
-4.38379604511454e-05
-2.42648835604877e-05
-3.66080644051646e-05
-3.42030474582708e-05
-6.44664374344022e-05
-1.9799559354472e-05
-5.99262293054625e-05
-3.84672651628036e-06
-2.47516703176514e-05
-3.21871591267853e-05
3.06636643051782e-06
-1.68067912681281e-06
-4.77295405981311e-05
-4.82783773335232e-06
-4.24511832961353e-05
-3.13979273198966e-06
-3.17819651406311e-05
-2.44335925591375e-05
-3.74328885902449e-05
-2.17190600459459e-05
-2.65156587074127e-05
-3.6070596830145e-05
-3.07677444268305e-05
-1.52155906057491e-05
-3.61681186468883e-05
-2.95498764359752e-05
-3.65161190420688e-05
-3.11216603721946e-05
-4.61576787079795e-06
-1.63209303496502e-05
-8.97144262717276e-06
-6.54206429303627e-08
-3.12625909882364e-05
-4.25164751245929e-05
-1.52707990170306e-05
-2.61001127714395e-05
-3.74951427286729e-05
-1.99789581659561e-05
-2.58779008497856e-05
-1.85958035656532e-05
-3.50771747482257e-05
-4.37287548590149e-05
-4.90244136972799e-05
-1.90599736075972e-05
-1.88488460579091e-05
-4.90680033376845e-05
-4.45368160687916e-05
-1.54919338323775e-05
2.25787537643284e-05
-2.44651394332313e-05
-8.764584583109e-06
-7.24383894605604e-05
-5.88307550465408e-05
-2.82735131422052e-05
-2.97065369168645e-05
-4.58295356669238e-05
-3.98450703156386e-05
-3.24840262099806e-05
-5.09366324360682e-06
-5.1552126438265e-06
-3.65565175157073e-05
-1.01292759323796e-05
-3.79082567178114e-05
-2.61173640054785e-05
-2.41901381377086e-05
-3.49739830312425e-05
-5.12342585303079e-05
-6.5142362350775e-06
-2.93468404349708e-05
-3.46551091004971e-05
-1.55119162333434e-05
-9.09335246781634e-06
-1.53247201371921e-06
-1.68691663287579e-05
-3.41288832479494e-05
-2.64430953599537e-05
-6.4205813792632e-05
-2.72919486080684e-05
-3.42554648859703e-05
-3.18524456950005e-05
2.95253230827478e-06
-2.31412434190992e-05
-2.99624725289151e-05
-4.02815938759555e-05
-1.78586138614773e-05
-2.76565650651884e-05
-1.508246141348e-05
-4.32486618906987e-05
-3.21162615112996e-05
-3.3067550889976e-05
-3.18487769508924e-05
-3.34099601127156e-05
-3.62927973468446e-05
-5.15318653677925e-05
-1.1760451798528e-05
-2.60825582473559e-05
-3.83625289878392e-05
-6.14355897724831e-05
-4.26118478456053e-05
-2.06805590821926e-05
-8.34772588643578e-06
-4.71800654303167e-05
-2.05714745340808e-05
-2.37964014971319e-05
-1.99325598522618e-05
4.72403758202543e-06
-2.65780053166706e-05
-4.14303664836292e-05
-1.8092499687015e-05
-3.05780684588521e-05
-3.28832828622657e-05
-2.8856651152278e-05
-1.924704230399e-05
-2.79289993038493e-05
-3.29656166897857e-05
-2.871936568264e-05
-4.59901887226587e-06
-3.24548931034495e-05
-3.94996990504815e-05
-4.42148325703722e-05
-1.24431289805471e-05
-4.7368055633916e-05
-3.02234029969801e-05
-4.78263340461085e-05
-4.82477938924255e-05
-3.76302427612665e-05
-4.52521967332363e-05
-3.06012124945816e-05
-2.56121491568802e-05
-3.56145136228695e-05
-3.32687288844585e-05
-6.25758556107188e-05
-3.03932041853796e-05
-3.31643562037749e-05
-3.61626983754813e-05
-4.45869077157897e-05
-2.41478718751491e-05
-7.06780255678671e-06
-1.26683825517399e-05
-2.89875252502344e-05
-5.59268265613975e-06
-9.72999718394177e-06
-1.97496591688495e-05
-3.87360428852533e-05
-3.12726658426054e-05
-3.08020628222294e-05
-4.92300694118147e-06
-2.52488951064808e-05
-4.71004116832368e-05
2.30132482807318e-06
-3.17299696557063e-05
-1.690369608732e-05
-2.04822759519343e-05
-1.42575570542583e-05
-2.52244579002551e-05
-3.30371205621103e-05
-2.80726680805938e-06
-2.4053169856106e-05
-1.2108301682011e-05
-1.29973300658014e-05
2.41795110858986e-06
-2.6707744041317e-05
-2.17396229595882e-05
-2.85577773068511e-05
-6.35063143223126e-06
-1.51647610292602e-05
-3.74517104497356e-05
-1.01638070699809e-05
-3.23986854673885e-05
-4.15975892130392e-05
-5.01010447568071e-06
-2.47783792630954e-05
-1.89284746561125e-05
-4.72662300865441e-05
-7.38211267519193e-06
-6.74029029096968e-06
-6.36680376623825e-05
-1.23076506647683e-05
4.10823228925579e-06
-4.28854270708358e-05
-1.25070457406103e-05
-6.09763036540146e-05
-3.45712217300598e-05
-2.41542519120893e-05
-3.90456747747799e-05
-7.6075408596376e-06
-3.14142173397898e-05
-4.14478726716092e-05
-5.97068112945147e-05
-4.89095230571878e-05
-5.62247098376829e-06
-3.39206693515399e-05
-4.26445600333775e-05
-5.79621414389271e-05
-1.25705605398661e-06
-4.09725642660393e-05
-2.00627526285656e-05
-1.53989103202439e-05
-2.50717843968002e-05
-2.66891824913406e-05
2.87214173380097e-06
-2.70160645859228e-05
-2.00613923632136e-05
-1.83579019402405e-05
-4.19472831813937e-05
-4.5692664411478e-05
-4.15098197754914e-05
-8.09448980384956e-06
-3.21161597350301e-05
-2.36464610020667e-05
-2.02380637461557e-05
-3.76533626875133e-06
-5.26944257088554e-06
-1.85323106499763e-05
-3.64374622636938e-05
-2.55359459532067e-05
-1.42658701493322e-05
-1.99297688236363e-05
-2.77093346230863e-05
-3.30828179734543e-05
-1.81462645335958e-05
-3.86881564685065e-05
-3.10083432629059e-05
-3.59546187782805e-05
-3.5799637889798e-05
-2.81215288149283e-05
-1.53235871276702e-05
-2.82616591229439e-05
-2.11714779132694e-05
-2.08590007774329e-05
-2.00719135774411e-05
1.03989976499115e-05
-2.15647263405618e-05
-2.3676988209345e-05
-2.99170708040516e-05
-1.5827944804725e-05
8.14027060474943e-06
-2.01713748227811e-05
-3.40502016630522e-05
-2.5429106389565e-05
-2.36928735276743e-05
-1.54265919883983e-05
-4.38824644499329e-05
-9.9880412609472e-06
-3.44056265234741e-05
-4.34633352667503e-05
-2.32249584058416e-05
-1.82202525939884e-05
-3.87267739166682e-05
-3.50008051572493e-05
-3.76988728508367e-05
-2.49163461592843e-05
-3.58290026835811e-05
-2.41896818864264e-05
-3.91889324275033e-05
-3.61804366429726e-05
-1.14757295924802e-06
-3.58761755475463e-05
-4.44297483661361e-05
-2.72417588506046e-05
-2.05949882088843e-05
-3.4481169879235e-05
-2.65444266957014e-05
-3.09911062359644e-05
-1.6222812694894e-05
1.8079312869475e-06
-5.78675677942439e-05
-1.5264440692793e-05
-7.01128690057745e-06
-3.61275822134771e-05
-3.1397233871465e-05
-2.69299581731479e-05
-3.75455790909275e-05
-1.67931251469957e-05
1.88759214824919e-05
-5.80851260367949e-05
-4.65590454114174e-05
-1.37049504928681e-05
-2.92456805303905e-05
-1.31945952801264e-05
-4.80807504083158e-05
-4.4692405431003e-05
-1.6363821460147e-05
-3.43115486662415e-05
-2.85797181030864e-06
-3.24455428175531e-05
-2.80534455162348e-05
-4.71929871976334e-05
-2.89102512592749e-05
-5.49435432206011e-05
-2.81189907904807e-05
-1.74971451129131e-06
1.57610668752603e-06
-4.02680819681027e-05
1.43375804881709e-05
-3.75863552314286e-05
-5.70282101447868e-05
-3.27222702299573e-07
-3.29550008910062e-06
-2.53808325204628e-05
-3.31977931428121e-05
-2.94930355080148e-05
-3.11314593104333e-05
-3.85167262004602e-05
-4.08277246641675e-05
1.49377099532945e-05
-5.35214999091768e-05
-3.68520267735981e-05
-9.86011666932336e-06
-4.16988516064565e-05
-1.80932145874188e-05
-4.71983517564059e-05
-4.72462333894149e-05
-3.83451389717662e-05
-3.01519959775931e-05
-3.87350965755727e-05
-2.6818820523435e-05
-4.12188461700217e-05
-2.75305753566983e-05
-1.83110498793849e-05
-7.02698633484289e-06
-3.3502961610319e-05
-5.20568030317435e-05
-4.17006241078173e-06
-1.58008584736716e-05
-5.15427184689171e-05
-6.11452729707756e-06
-5.54957684835821e-05
-2.4202508637479e-05
-1.26020076495111e-05
-2.32593708382712e-05
-3.18860812148686e-05
-2.00940003680423e-05
-2.96513907980958e-05
-3.92429879465912e-05
-3.94619585937921e-06
-3.34780025205078e-05
-4.9819480062805e-05
-4.00952468607163e-05
-6.54275085190731e-05
-1.51541903467931e-05
-5.27785348192654e-05
-1.44014936509896e-05
-2.05726274733508e-07
-3.21218375798052e-05
-3.31242524750331e-05
-4.29658146360811e-05
-1.64169230163466e-05
-3.83605573913138e-05
-1.0830917759906e-05
5.48674409396986e-07
-1.87605510744824e-05
7.7472356338159e-08
-1.18747302588375e-05
-2.87396200967112e-05
-1.64347405730383e-05
-1.9126714804172e-05
-1.90394300934579e-05
-2.29904770067415e-05
-1.87956897910343e-05
-1.77768182673739e-05
-3.35158876922571e-05
-3.11166040257829e-05
-2.16784570724059e-05
-3.71966220635133e-05
-3.32662440509391e-05
-1.76475727899277e-05
-3.0168050007852e-05
-6.83296578418579e-05
-3.40864850745496e-05
-4.21931227770614e-06
-3.83511447297362e-05
-2.87247775384132e-05
-1.51345836490823e-05
-3.77525817207931e-05
-5.54043760809844e-05
-3.1660845441429e-05
-2.89674558548241e-05
-3.05480465410769e-05
-2.3238856481553e-05
-4.22574253647678e-05
-3.77721992017538e-05
-4.24850774210389e-05
-2.31907341838124e-05
-2.25931037365738e-05
-7.88878227493853e-06
-2.7185195773977e-05
-1.56414981952254e-05
-1.64647444591685e-05
-3.53215245167418e-05
-4.03962162049555e-06
-3.98565632255507e-05
-4.76665446988232e-05
4.6367818475777e-06
1.07335751018933e-05
-3.83902805727345e-05
-1.69818536491534e-05
-2.64387912267689e-05
6.49625102347079e-06
-7.36219117754688e-05
-2.85349850352861e-05
-2.24424728291626e-05
-2.58633497293083e-05
-3.35824485776129e-05
-2.76575268206321e-05
-4.02074709999723e-05
-3.76312657113489e-05
-2.01267497729136e-05
-4.75043251353107e-05
-1.38229095066108e-05
-1.37684737276736e-05
-3.47203860239894e-05
-5.9330832346517e-06
-2.6504706073441e-05
-3.23897596832269e-05
-1.20824942671408e-05
-2.22131849554042e-05
-1.37072785048113e-05
-6.21684714252883e-06
-2.93342168415081e-05
-1.28828517819989e-05
-2.3445537782885e-05
-3.53521571376428e-05
-2.65354203070425e-05
-9.01258499337794e-07
-4.87003114619776e-05
-1.51197251653984e-05
-3.63175027770986e-05
-3.56365824236378e-05
-6.01196805930757e-05
-5.74303196843863e-05
-3.02480215645253e-05
-1.01453771943393e-05
-2.91839013612296e-05
-1.04288532549613e-05
-2.02276620298268e-05
-2.63358461724651e-05
-2.1030060478618e-05
-3.23586906007361e-05
-3.64812306872051e-05
-3.33393191278764e-05
-1.39445741874988e-05
-4.19345201057894e-05
-1.63331993021706e-05
-4.77599610517107e-05
-1.15292199869563e-05
-3.85775024003826e-05
-3.55448670938277e-05
-6.31452970464439e-05
-2.60939913858443e-05
-1.79085267158806e-05
-4.08561395291324e-05
-1.71904925021343e-05
-4.13827537650926e-05
-5.29205989022403e-05
-5.18349452177419e-06
-5.48984875698493e-05
-3.74952898692678e-05
-3.54389893799968e-05
-4.32386773227379e-05
-1.22346477298161e-05
-2.06882275769091e-05
-1.55591169007708e-05
-2.42248449482396e-05
-4.56759704068061e-05
-1.821781201109e-05
-4.88585852875664e-05
-2.91512597450721e-05
-4.07073399119154e-05
-3.17090561391065e-05
-2.93418391347353e-05
-2.75281820373602e-05
-4.5956577189678e-05
-4.93134803924205e-05
-1.61118582058117e-05
-3.19604305497953e-05
-5.78276355744055e-05
-2.45931818485338e-05
-1.54323879992445e-05
-2.90807557406881e-05
-3.86585424272285e-05
-5.39382175142781e-05
-6.05572538844417e-05
-2.60270786734517e-05
-5.61379834787623e-05
-2.61760796819062e-05
-3.99032414201118e-05
6.0277954085752e-07
-3.63392891778934e-05
-3.23408298145806e-05
-1.3422811867867e-05
-7.74812818185878e-06
-2.86431966431244e-05
-3.7211597323729e-05
-2.62212064142337e-05
-5.62277229136441e-05
-1.91920530813004e-05
-3.42936926504468e-05
-1.93306118945908e-05
3.69251473777414e-06
-4.73649844927903e-05
-3.98567384474398e-05
-3.590722842181e-05
-2.7782977525323e-05
1.53820566571196e-06
-3.90497837846228e-05
-2.22231606846291e-05
-3.89829449254717e-05
4.38341978617659e-06
-3.51536884806748e-05
-3.18926718853338e-05
-9.3118854420047e-06
-5.01675414580236e-05
-1.41108352849555e-05
-1.43930936382293e-05
-1.20950816935576e-05
-3.15751267051726e-05
4.32394634485213e-06
-1.48244555403337e-05
-1.28074833802664e-05
-3.45221235906718e-05
-4.75884955495864e-05
-6.12622525357114e-05
-8.32149886703617e-06
-2.01222314998982e-05
-5.44678733927489e-05
-1.99683967157566e-05
-4.56753090918549e-05
-4.40639952053699e-05
4.4273505104461e-06
-6.61768126073964e-06
-3.80800697491112e-05
-2.06396075314747e-05
-5.78381785280121e-05
-1.67782489142213e-05
-2.00719565626687e-05
-2.89630948099397e-05
1.08578932126933e-05
-3.17692220348642e-05
-2.2675944466505e-05
-1.44693095856931e-05
-1.67267477930999e-05
5.49742125585e-06
-3.55723797756582e-05
2.13382436822047e-06
-3.00497083295583e-05
-3.05852222600696e-05
-1.36277811147481e-06
-4.10048487180923e-05
-1.70948762196961e-05
-2.41633608742387e-05
-3.32067518826238e-05
-4.14307672039481e-05
-5.13073833434643e-05
-4.11797571377521e-05
-3.28480538494927e-05
-3.17616597068656e-05
-2.62741366600087e-05
6.2935096402431e-06
-4.53468135074932e-05
-1.59213116605075e-05
9.44376069389995e-06
-2.10126645429281e-05
-8.41879137778693e-06
-4.77412856315151e-05
-3.5447679513242e-05
-2.0420132423963e-05
-2.75126582529681e-05
-4.74491445470203e-05
-5.12046819082211e-05
-3.97333837958518e-05
-2.56560548753829e-05
-1.76695842843548e-05
-1.27515783438238e-06
-3.08361376532222e-05
-1.32309782167803e-05
-3.37652342303158e-05
-4.84383625370899e-05
-2.50074797183048e-05
-1.41723185479964e-05
-3.98952369696659e-05
-1.82751805515445e-05
-2.08378323669397e-05
-4.3019664616591e-05
-2.65139828966128e-05
-3.0971780041798e-05
-1.31135141120423e-05
-3.84458633466178e-05
-3.9325825801801e-05
5.8376886539479e-09
-1.42013274505573e-05
-5.91627681651392e-05
-3.90323464785265e-05
-2.23722483937124e-05
-5.70777882799933e-05
-2.13065188647548e-05
-4.53893494894589e-05
-5.00739687266416e-05
-2.97924058576443e-05
-4.55797379496279e-05
-3.13481446983228e-05
-1.5965801447082e-05
-2.55820899675039e-05
-3.7850045456349e-05
-5.54684193487357e-05
-3.07137171679463e-05
-3.77012665861481e-05
-1.07547728299588e-05
-2.71939707214895e-05
-1.72882535595226e-05
-5.87330347517316e-05
-2.24380441675365e-05
-3.69445189029801e-05
-8.12953040888275e-06
-5.07515251885929e-06
-6.41646133074673e-05
-2.59869859673811e-05
-3.49756975756355e-05
-5.23285091431531e-05
-4.09209002552059e-05
-3.24075102314744e-05
-3.29090629221567e-05
-2.30210144426254e-05
-2.78173489359629e-05
-4.3445811003791e-05
-3.05964045304996e-05
-1.61362009919235e-05
-1.7523148898136e-05
4.27453871200266e-06
-2.76094270646691e-05
-3.11894131773218e-05
-2.95992269724078e-05
-9.75903530590708e-06
-3.65250322049019e-05
-4.43907446934108e-05
-2.23843666390775e-05
-1.89167953732177e-05
-2.93181478871509e-05
-1.36687255906942e-05
1.63846924632801e-06
-7.57218127940981e-06
-5.18463390242028e-06
-3.09773748818987e-05
-2.8342969972708e-05
-2.54131756200968e-05
-9.03446766263053e-06
-3.93027315169617e-05
-1.5274126337797e-05
4.1040890816837e-06
-1.99988644082196e-05
-4.37535630914511e-05
-1.94359165211211e-05
-1.7267009367831e-05
-5.46052010889807e-05
-3.84322819856567e-05
-5.02628737332621e-05
-1.87528823546399e-05
-3.89337491065879e-05
-2.22185272759362e-05
-2.95490573649303e-05
-2.57810475605205e-05
-4.11795314646117e-05
-4.55134781308469e-05
-3.22132860349286e-05
-3.01346963823387e-05
-1.85508811132462e-05
-2.18455966540074e-05
-4.11261709076588e-05
-8.19833689290296e-06
-5.71051491928024e-05
-4.50172192750513e-05
-3.06141489162611e-05
-3.67721526168719e-05
-2.84558223240927e-05
-1.84036669697415e-05
-1.24009841760207e-05
-1.4604360115274e-05
-5.72386303310098e-06
-4.86008891410224e-05
-5.52619646578093e-05
-3.3101836650909e-05
-3.58300713591982e-05
2.74342877769266e-05
-3.50518244184568e-05
-3.94058375839367e-05
-3.31197977191304e-05
-2.63807506251465e-05
-8.65102102286523e-06
-4.64553244095445e-05
-4.06866231119187e-05
-1.53365032688665e-05
-3.04889105360469e-05
-4.32617280011555e-05
-1.64193533104515e-05
-4.03826195798176e-05
-2.74134572206456e-05
-1.31670016301772e-05
-2.78887779734716e-05
-3.02370653700598e-05
-2.89699001564909e-05
-1.62952262012264e-05
-2.61536773440313e-05
-2.45315494847629e-05
-3.86666621206658e-05
-3.26208123171841e-05
-3.45893064558875e-06
-1.83771032435391e-05
-1.71277771088598e-05
-3.43947921200637e-05
-3.08193871885518e-05
-3.85139912241351e-05
-2.29952296665574e-05
-3.27994961589171e-05
-3.25029508215371e-05
-3.39857424601085e-05
-1.04195325971869e-05
-4.19816039370361e-05
-3.20682491260216e-05
-3.62547133505944e-05
-6.49510051323842e-05
-1.22832112000983e-05
-2.67742162140627e-05
-4.44962167629898e-05
9.4082603815752e-06
-2.38039655689504e-05
-1.55833020050116e-05
-3.90827739454584e-05
6.03127791415228e-06
-6.6906291478879e-05
-6.09281273595917e-05
-3.42880655170304e-05
-1.4435665703714e-05
-3.71697850214144e-05
-4.44147662581757e-05
-4.85051073670748e-05
-6.9183037920716e-06
-4.5529308666028e-05
-1.40715487711797e-05
-2.41389368060127e-05
-3.8056291420033e-05
-2.25356479491597e-06
-3.02981685455476e-05
-3.69712603577028e-05
-4.84170936553268e-05
-2.84339792970505e-05
-2.20240565172139e-05
-1.13781358766726e-05
-1.95273973370082e-05
-1.62140711441068e-06
-5.90451905996208e-06
-2.79783352537135e-05
-2.38367316927525e-05
-7.25617608900737e-05
-5.29498006075766e-05
-3.67475996843023e-05
-7.4537509093157e-06
-9.35317959371332e-06
-6.78016369550034e-06
7.69561291311232e-06
-2.27195167647081e-05
-3.39029322638259e-05
-3.35469618510868e-05
-4.08596624071311e-05
-3.01412720448088e-05
-4.00738113060428e-05
-8.82356072008045e-06
-2.38444031083647e-05
-8.29744978587288e-07
-2.83182576502095e-05
-4.10616739075895e-05
-5.21197509550984e-06
-3.58279093352572e-06
-7.98584987691453e-05
-3.14079956835777e-05
-6.42602843825276e-05
-5.89129506784396e-05
-2.09206752095398e-05
3.79295025683393e-06
-3.06966337645973e-05
-2.10278475264367e-05
-1.02837713476181e-05
-4.38967272878287e-05
-4.93766332235163e-05
-7.76553217341725e-06
-2.62321074752693e-05
-1.86909942356252e-05
-1.91950664111343e-05
-3.91199844729978e-05
-4.51117579174634e-05
-2.73008679597989e-05
-3.56743943547188e-05
-1.32507722806439e-05
-2.83999615802068e-05
-2.1811195375622e-05
-3.90836897844926e-05
-3.4079420689738e-05
-3.97451876675011e-05
-3.28912221515261e-05
-1.47255156579393e-05
-2.75764852973241e-05
-1.05748722786231e-06
-8.11252240380664e-06
-5.70298822480215e-05
-3.14382917806829e-05
-1.85920359111864e-05
-1.20787300342425e-05
-1.62041111460297e-05
-2.23933918769928e-05
-3.94363547480405e-05
-1.28208510500566e-05
-4.18998199129335e-05
-3.56351210758335e-05
-2.20122831793527e-05
-4.90533245728539e-05
-7.09861380608492e-06
-4.56194794160702e-05
-1.69857167191052e-05
-3.6867671315652e-05
-2.19206460140678e-05
9.12286214014042e-06
-2.2996066866728e-07
-2.09962499615783e-05
-4.79788622371055e-05
-4.7812659529976e-05
-2.33645191724706e-05
-2.80781816311164e-05
-4.48847240299068e-05
-3.03903361523807e-05
-5.5063348006666e-05
-8.77954576745528e-06
-1.45559422205301e-05
-4.28487084570973e-05
-3.3427818617359e-05
-4.8303139538595e-05
-4.62227930474048e-05
-5.33316740152895e-05
-1.89948414182827e-05
-1.71025431405611e-05
-2.68395261359974e-05
5.17953045876404e-07
-4.99064179127924e-05
-1.44714367867821e-05
-3.1449574555954e-05
-3.35178956341035e-05
-4.42315208477018e-05
-5.8412275371948e-05
-4.36747712532959e-05
-1.34321093594737e-05
-1.9235649193376e-05
-1.43936889177855e-05
-1.5411658670692e-05
-4.40320342344997e-05
-4.22345478542248e-05
-4.62057905943685e-06
-4.07755181008823e-05
-4.34391367050496e-05
-4.88750679042893e-05
-3.13218224754479e-05
-3.08155240386982e-05
-1.59073323443824e-05
-5.90452914884001e-05
-2.24921348150053e-05
-6.57976658079659e-06
-2.22815122060866e-05
-4.26233342744736e-05
-7.08417806418881e-07
-2.69958720405362e-05
-4.14282392182278e-05
1.14837588732377e-06
4.20133435244897e-06
-5.29674802132228e-05
-1.66389877436601e-05
-2.97912366969402e-05
-2.97543364764939e-06
-4.33890576971493e-05
-3.18838868051356e-05
-2.18620083476964e-05
2.33097715288711e-06
-1.52522747217128e-05
-2.49592853517784e-05
-2.27634016632418e-05
-4.03641542660841e-05
-2.85563393908869e-05
-5.63358983539786e-05
-5.59645711718757e-06
-3.06751006792976e-05
-3.0812270947781e-06
-4.06495566487927e-05
-2.46848284099827e-05
-3.57786323628066e-05
-2.14958079780525e-05
-1.67219510860035e-05
-7.65710836745485e-06
-6.50626732575731e-06
-1.5959712491169e-05
-1.61020727098906e-05
-4.55278933486113e-06
-4.19461547983287e-05
-4.15665090295858e-05
-1.58365721963925e-05
2.11585053623504e-05
-2.13726275017736e-05
-2.07619792395862e-05
-9.06292224738293e-06
-2.44757730961933e-05
-3.30830762836241e-05
-3.03353029093883e-05
-1.37227310866616e-05
-5.54190299013023e-05
-1.97933076992385e-05
-7.30568273521632e-06
-4.04032878745739e-05
-2.09700283336007e-05
-5.53921113117852e-05
-5.19219513994421e-05
-6.10129085327965e-05
-1.25277773277044e-05
-4.30179382085261e-05
-4.6051533775344e-05
-2.81989155057504e-05
-2.5534384679999e-05
-4.83223356402794e-05
-2.28798131063574e-05
-2.29772995998486e-05
-3.66427742925674e-05
-4.8619339804888e-05
-1.40808901021637e-05
-3.28805919109815e-05
-2.299148874959e-05
-1.54333898501897e-05
-5.24344538640847e-06
-3.0835873587179e-05
-9.21237321245844e-06
-2.63553253732571e-05
-5.56111390157795e-06
-3.78165748467785e-05
-3.41622710996357e-05
-4.06975168651831e-05
-1.85207031699652e-05
-6.31528352488802e-05
-2.68137081174229e-05
-5.03222825059064e-05
-1.05770953313554e-05
-3.29805669080142e-05
-4.90435709016183e-05
-5.84265965649969e-05
-6.9763504870271e-06
-2.73512790321951e-05
-4.68050131645315e-05
-3.15451902343104e-05
-2.23483286623333e-05
-3.26034582874105e-05
-3.50295807704409e-05
-1.63421725654729e-05
-1.48221538490523e-05
2.95769278168217e-06
-3.37677800195961e-05
-7.52469310219064e-05
-2.94444917960053e-05
-1.18289461863383e-05
-4.49500203753234e-05
-5.08359470537941e-05
-5.66101111741645e-05
-2.19976395133255e-05
-3.21096596879656e-05
-3.8123348509784e-05
-3.34699039172684e-05
-3.04173532792961e-05
-1.92102616303296e-05
-6.21881138335606e-05
-1.8921019998619e-05
-3.48494569449323e-05
-4.45771987802904e-05
-3.15010428120573e-05
-3.94951385062948e-05
-5.4692184995449e-05
-3.54373158912838e-05
-3.68214561697068e-05
-3.93695021621136e-05
-3.72549703491869e-05
-6.31491860510583e-05
-2.58225200159946e-05
-2.05398014576914e-05
-5.33188824347813e-05
-3.93379884714767e-05
-1.40139612468009e-05
-5.0919226864714e-05
-7.69550828437328e-05
-5.01382652074499e-05
-3.30135796473953e-05
-3.47727001424964e-05
-1.47199026727741e-05
-2.44905413692173e-05
-1.5770602506838e-05
-3.05319899917404e-06
-4.90384337536211e-06
-4.64770506203536e-05
-3.69650128343709e-05
-5.31476281945683e-05
-3.19635963133163e-05
-1.42734398902747e-07
-3.55492154317839e-05
-2.22957667589461e-05
-2.45167724414681e-05
-3.45833397735995e-05
2.31717060784404e-06
-1.86583725121443e-05
-3.2726785972083e-05
-2.37656647809497e-05
-3.87247511829551e-05
-1.31651165607965e-05
-5.0208164267649e-05
-2.64798589487124e-05
-2.6319968086403e-05
-3.19622399029766e-05
-2.45567299147422e-05
-1.43737149306655e-05
-4.63536184420553e-05
-4.20934581399359e-05
-2.73593042172309e-05
-1.33481693955781e-05
-2.60126778405331e-05
-4.43130078923724e-05
-3.93258121203963e-05
-4.45522789865972e-05
-1.04525344928809e-05
-5.63333623992551e-05
-3.43889628518496e-05
-4.88344899086041e-05
-2.24659065154906e-05
-1.46062978558812e-05
-2.66343235390411e-05
-3.5853471880174e-05
-7.3234820535777e-06
-3.53617881122617e-05
4.01143645369026e-06
-1.87916099032834e-05
-3.59748381746253e-05
-4.48334219621645e-05
-2.21012368768053e-05
-4.26906885845272e-06
-2.37539027572351e-05
-1.98789516624895e-05
-1.29809917496852e-06
-5.44349424226236e-05
-3.52829502177349e-05
-2.42836509974121e-05
-5.0988142424446e-05
-3.67635999674137e-05
-5.40922263469522e-05
-2.41535832538183e-05
-4.10244396079332e-05
-2.79060747791445e-05
-1.94633541939915e-05
-7.00812973861435e-05
-3.04313372644687e-05
-2.29897640420368e-05
-5.0262557552483e-05
6.31234765511963e-06
-4.09088665834899e-05
-2.67343799939454e-05
-2.69008776565413e-05
-2.29803590529734e-05
-3.15259292864704e-05
-4.9639066501782e-05
-1.96386473878754e-05
-1.99641412070523e-05
-2.47102159943385e-05
-5.77042919107945e-05
-2.29017650368011e-05
-2.79809915622279e-05
-7.43906327643409e-05
-1.66508101056832e-05
-1.71919721142431e-05
-4.82526429249897e-05
-4.11886272288587e-05
-2.5378574910183e-05
-4.83355782687857e-05
-5.01679773112049e-05
7.89465229806787e-06
-1.5660688273299e-05
-2.61354679065281e-05
-1.45838039521285e-05
-1.94021687872917e-05
-5.26425915189844e-05
-1.55878117115871e-05
-3.4027233751868e-05
9.5937968438482e-06
-2.38334275857459e-05
-3.51124471379672e-05
-3.42455394161816e-05
-3.80741329995012e-05
2.08330482885666e-05
-6.19757720348181e-05
-7.75788095201936e-05
-4.00923878012894e-05
-5.54564889234433e-05
-1.82962832209925e-05
-2.76616488487655e-05
-2.30321869939846e-05
1.75221860039968e-05
-2.04161903999757e-05
-5.01754475374014e-05
-3.95005293513359e-05
-2.24843991136444e-05
-6.11658898698821e-06
1.27549854419851e-05
8.59221261028689e-06
-1.97387213066882e-05
-3.2931987935084e-05
-2.15840433296722e-05
-2.67748896593442e-05
-3.55444412759568e-05
-2.47711966455747e-05
-6.33095121469712e-06
-1.52592247431139e-05
-2.06550154134627e-05
-3.47973539974123e-06
-1.92839206707935e-05
-4.50112069360613e-05
-2.74880619669482e-05
-2.71687382828257e-05
-1.95476528778887e-05
-1.71541457259044e-05
-3.76279989324597e-05
-2.36873207656032e-05
-2.16749010863532e-05
-2.72175604776345e-05
-1.76511511600304e-05
-2.39685708002176e-05
-2.01245859873453e-05
-6.14866201051558e-05
-3.93806005260438e-05
-2.78662241012978e-05
-1.48125762995854e-05
-1.83304873112753e-05
-2.36709421006971e-05
-1.40696495582101e-05
2.45967700797026e-06
-4.70106979800017e-05
-5.61990059989523e-05
-2.44303452040457e-05
-2.69567677594642e-05
-5.97684571571812e-05
-4.50781922053541e-05
-3.03793559448974e-05
-2.94717527548823e-05
5.87675877867262e-06
-1.28920627525908e-05
-2.80636010194287e-05
-4.42177575239852e-05
-2.71294260678635e-06
-3.62505866124862e-05
-4.10676731933258e-05
-2.51925846309683e-05
-1.08477461095046e-05
-1.41599913841371e-05
-3.63760333638025e-05
-2.18845015340449e-05
-2.92525706489538e-05
-3.21725240565626e-05
-9.79307258987762e-06
-4.36524905745677e-05
-2.6556261964356e-05
-1.55733093925593e-05
-5.24041957061017e-05
-3.81848637847216e-05
-1.80782609342792e-05
2.94587145897285e-05
-2.06267779632476e-05
-1.84049485581289e-05
-2.19106722663031e-05
-3.32228581833923e-05
-4.73519287280511e-05
-2.24209848866279e-05
-4.12821038261109e-05
1.88386693427288e-06
-5.60371975035015e-06
-4.05737923234024e-05
-8.52654231632311e-06
-9.32972672471556e-06
-1.2030471999743e-05
-3.88669779912382e-05
-2.86414400394316e-05
-1.19544797518788e-05
-2.06668437908669e-05
-2.93910594553426e-05
-2.46880860069669e-05
-1.65978817040734e-05
-2.47282164883104e-05
-1.20274014252689e-05
-4.19643204577964e-05
-1.62652536381532e-05
-2.01061054859847e-05
-1.50267117430919e-05
-5.20126152841586e-05
-3.33039611239663e-05
-2.91141602432379e-05
-2.55459180889054e-05
-4.279352828274e-05
-1.39020624643627e-06
-3.72642868431111e-05
-1.45748109045128e-05
-4.08043911059993e-05
-1.25501850284954e-05
-1.60655663887329e-05
-2.16877937568666e-05
-3.42606852542351e-05
-1.71403779363279e-05
-1.94684164847777e-05
-2.99122940548593e-06
-2.1643205469922e-05
-5.58900933734358e-05
-2.34408151736337e-05
-2.88630916662149e-05
-1.64531777084356e-05
-3.23282552649629e-05
-3.94299391171297e-05
-4.64956626922242e-05
-3.502091791905e-05
-3.53084541815273e-05
-1.07150406088825e-05
-3.33483229148247e-05
-2.14673935007647e-05
-5.32304773921056e-05
-3.92930980967222e-05
-4.30052921749829e-05
-3.64523290836274e-05
-2.78631064382484e-06
-2.71312610885012e-05
-4.11274253581202e-05
-1.47323089607187e-05
-4.07897287623666e-05
-3.93822993433264e-05
-2.69948360788588e-05
-1.65456051813453e-05
-2.32001644284511e-05
-1.71377198962567e-05
-3.02056683754124e-05
-2.80290382588547e-05
-4.38633906727257e-05
-3.6883789637993e-05
-5.1250864200748e-05
-5.12494245069823e-05
-3.86684764982362e-05
-7.74477109309262e-06
-2.65426346673842e-05
-2.32898343807818e-05
-2.85482667665295e-05
-4.36450275686448e-05
-1.17981331115802e-05
-5.65792719029094e-05
-3.60311536880622e-05
-3.23068299488387e-05
1.16743461057724e-05
-7.85909559948226e-06
-4.85680215366376e-05
-8.60754828249631e-06
-3.26895911994805e-06
-2.17448557415202e-05
-2.09933421383785e-05
-5.26479957559102e-05
-3.87232807109936e-05
-2.73531067279699e-05
-3.58546811146154e-05
-1.96970151010181e-05
-3.05578848246035e-05
-3.44605395990546e-05
-4.92227957794848e-05
-2.77534122719615e-05
-1.81803376462798e-05
-1.9206125554228e-05
-5.00781236138713e-06
1.47197777258189e-05
-4.48927685034816e-05
-4.4890212853943e-05
-3.79702352576696e-05
-3.39364661167202e-05
-5.22170370440808e-05
-1.75647560152896e-05
-3.82420731868464e-05
-7.0892663119107e-06
-3.55829476352492e-05
-1.96604756451732e-05
-9.13077865547328e-06
-3.6542910289431e-05
-2.37526311640452e-05
-5.43354619373987e-05
-3.25129284025493e-05
-4.02630745309166e-05
-2.30370455958709e-05
-4.45998696935237e-05
-1.06105600035009e-05
-3.63369806603252e-05
-1.34061769426932e-05
-2.63244898783984e-05
-4.25414303683737e-05
-3.03711932489411e-05
8.76728060783207e-08
-3.88167639703575e-05
-3.12024249038894e-05
-2.34809467048865e-05
-5.03048634274961e-05
-4.19164482497351e-05
-2.70301171476472e-05
-1.09207425378534e-05
-1.22671332055816e-05
-2.7534456363264e-06
-4.30633337643111e-05
-2.02344387707158e-05
-4.01685850102929e-05
-2.60206864783217e-05
-4.27778444730872e-05
-1.54156665497907e-05
2.33028583426741e-06
-2.03069077775105e-05
-3.9748894609328e-05
-2.09614712249307e-05
-9.57085427471721e-06
-4.70010771630192e-05
-1.53808137220451e-05
3.53467613460385e-06
-1.44820515261345e-05
-2.95596433672407e-05
-2.43367082331496e-05
-3.828665535369e-05
-5.15950127729195e-05
-2.30591318884993e-05
-3.94599559637572e-05
-4.20953405570713e-05
-3.63925799972373e-05
-3.26778236303011e-05
-2.44971180449897e-05
-3.00494728891619e-05
-2.65937681455703e-05
-1.61054346104772e-05
-3.57022959157069e-05
-2.44580416616685e-05
-2.59042026481601e-05
-1.64257253140459e-05
-4.79692191297479e-05
-4.85998220136516e-05
-2.987394101703e-05
-2.82715742134441e-05
-1.52257090064986e-05
-1.31742481441622e-05
-5.24920627785362e-05
-1.6893829263505e-05
-3.16550241381914e-05
-2.43029012279337e-05
-3.59688143597946e-05
-2.73286136797414e-05
-5.19844209115057e-06
-5.70441016981752e-05
-1.45426605020899e-05
-5.80451619169541e-06
7.03339931072412e-06
6.36780320011533e-07
-1.78530728303226e-05
-4.29263442368139e-07
-2.70904286802973e-05
-1.63100047182285e-05
-3.30783864023143e-05
-3.19497512275861e-05
-2.29249900418914e-05
-2.10988128836061e-05
-3.09815727405887e-05
-3.08687793892461e-05
-4.18436481347835e-05
-3.11308232985259e-05
3.01608470100557e-05
-4.61287801772008e-06
1.63255386315782e-06
-3.29048076892708e-05
-4.0129636576302e-05
-2.36705875158537e-05
-1.35545829223816e-05
-7.08733844941662e-06
-3.34659996737705e-05
-1.56063806426935e-05
-3.08131927852599e-05
-1.58517222355997e-05
-2.00975079771078e-05
-1.55027600072574e-05
-1.7686658428357e-05
-1.87569992987391e-05
-3.35937329506112e-05
-4.03291627880085e-05
-1.26772472130903e-05
-1.82286894174708e-05
-4.82573731597014e-05
-1.71416051999929e-05
-2.80063911834359e-05
-3.04509290708831e-05
-1.55551269481294e-05
-3.99671015921355e-05
-4.45916821283768e-05
-3.86044810122856e-05
-4.04722238712712e-05
-2.88103546343142e-05
-3.00998698818167e-05
-8.33268272925735e-07
-2.59049294241623e-05
-5.9677407034966e-07
-2.94663619436762e-05
-2.39655942600569e-05
-3.05455310275217e-05
-4.36562092034781e-05
-1.51189950716016e-05
-2.38680209321321e-05
-1.51705531356182e-05
-3.11799703310302e-05
-3.37092220681959e-05
-1.68967240875342e-05
-4.90444086257525e-05
-1.89382208361348e-05
-1.99612419493394e-05
-5.62499668154399e-05
-1.34949090430562e-05
-5.17143186072432e-05
7.4966759741437e-06
-1.43614098825823e-05
-4.53082534733229e-05
-3.26978381321746e-05
-1.81455540516506e-05
-3.11055432112279e-05
-1.08668225530589e-05
-3.15914373109151e-05
-3.10897452572316e-05
-1.10629795511037e-05
-2.65645268127233e-05
-3.34975873913754e-05
-1.42594641721266e-05
-5.39436612156099e-05
-3.04339487738436e-05
-3.63942582642598e-05
-1.19048341657602e-05
-4.49873610737086e-05
-3.91491244510941e-05
-7.41155628744354e-06
-2.90294572693935e-05
-3.34115246469067e-05
-1.76225811714554e-05
-2.96960631290333e-05
-3.19368781981805e-05
-3.27662360286597e-05
-4.26709244401372e-05
-3.60709900683276e-05
-4.4093127454968e-05
-2.68293020430715e-05
-4.2130806363841e-05
-2.92785606570932e-05
-4.71602899670656e-05
-2.21200360398331e-05
-1.7684717487914e-05
-2.35073019396019e-05
-4.48505710984138e-05
-3.91897302712335e-05
-2.84704131294423e-05
-2.66368925988382e-05
-4.02897559002898e-05
-1.46442225567766e-05
-3.24795086430945e-05
-3.67374250032928e-05
-2.65762205784959e-05
-3.83430624255416e-05
-2.38833979095669e-05
-2.55219359630093e-05
-6.66031404565739e-08
-7.35437919124544e-06
-5.40997446385462e-05
-1.26330563452762e-05
-4.05407199666854e-05
-2.07743708895269e-05
-2.72292791501621e-05
-5.46945130874463e-05
-1.90032383953377e-05
-2.38742467650479e-05
-3.57226398242562e-05
-2.76046378213052e-05
-6.48993370563717e-05
-3.85010530886274e-05
-8.27198653732707e-06
-1.50682155650204e-05
-5.15274874171311e-05
-2.27577636516724e-05
-2.16963743858264e-05
-3.46692913240055e-05
-3.48314168269602e-05
-5.45540964343337e-07
-5.41519368696854e-07
-2.21929569307216e-05
5.38498944857962e-06
-5.43713101911272e-05
-4.7779016289923e-05
-2.21379141043776e-05
-3.14933046706192e-05
-2.74019465843549e-05
-3.89609005271834e-05
-2.21980292239313e-05
-1.50123763768494e-05
-3.46907874522524e-05
-1.54369345100142e-05
4.21942455982814e-06
-2.71422797186879e-05
-6.83911698507294e-07
-2.14235023002154e-05
-1.08917516905092e-05
-1.51335744110158e-05
-2.89784069401048e-05
2.65052285288826e-06
-6.12691294727396e-05
-4.48153611313822e-05
-1.81662454230765e-05
-3.79240875072661e-05
-3.11976087764742e-05
-4.20359538027861e-05
-1.08547425623722e-05
-2.40569440954736e-05
-3.55325549519805e-05
-2.80538043755218e-05
-2.52911040165111e-05
-3.33711178148536e-05
-4.86276929962784e-05
-7.44030390744499e-05
-7.19026636199862e-06
2.82496763675468e-06
-5.4860854335995e-05
-1.52026260410124e-05
-5.26187460146791e-05
-5.12751388986559e-05
-3.04232802758934e-05
-2.61598076774014e-05
-2.03257069734557e-05
-3.9768845475154e-05
-6.87865456155161e-06
-2.72398123861346e-05
5.45449858762176e-06
-3.88766923462468e-05
-2.98272494863184e-05
-3.98909668913744e-05
