# Supplementary material for: Research on computational propagation and identification of mine microseismic signals based on deep learning
Source: PLoS One. 2025 Oct 22;20(10):e0334641. doi: 10.1371/journal.pone.0334641 (PMC12543183; doi:10.1371/journal.pone.0334641)
Supplement: S6 Data — (ZIP) [file pone.0334641.s006.zip › 000100900000205.xlsx_0.txt_24.txt.txt]

-3.59699987751094e-05
-3.53188509226078e-05
-2.79610283053013e-05
-1.45579001309256e-05
-9.27070910390761e-06
-2.52660054683474e-05
-4.9168448380754e-05
6.71184263993692e-07
-1.18123512856443e-05
-2.80153427732947e-05
-9.60581286635875e-06
-6.7057027326262e-06
-6.3861163745889e-06
-2.97058814701779e-05
-3.30917473550994e-05
-4.91493980630597e-05
-4.25522922660808e-05
-4.79424835598246e-05
-3.44303639390609e-05
-2.56313474766328e-05
-1.82552246304984e-05
-2.94509182565837e-05
-4.4834143030187e-05
-1.40278571653323e-05
-6.00637027463199e-06
-3.73287474436006e-05
-2.56768678646697e-05
-4.26618914446493e-05
-3.88965697874181e-05
-2.81588144825264e-05
-9.33379652833016e-06
-2.3947230948151e-05
-6.86626538785251e-06
-7.74839405056687e-06
-2.44136575293708e-05
-2.54850771884426e-05
-9.98285802191893e-06
-2.07966190614842e-05
-4.32063755090552e-06
-4.73234837722341e-05
-1.56011363625066e-05
-5.67621581207893e-05
-5.06750747393132e-05
-1.82122492892875e-05
-3.4394534889211e-05
-6.60786343140474e-06
-5.34732865628247e-05
-2.50874829908331e-05
-3.16377961176187e-05
-1.23107740871948e-05
-5.55783194464617e-06
-3.89568607007882e-05
5.94959822754499e-06
-1.59676359111571e-05
-2.55489147249366e-05
-3.10065604291684e-05
-3.60999216441347e-05
-2.39986543363178e-05
-3.20078755558785e-05
-3.52393905432121e-05
-3.18446505699696e-05
-2.86984926719185e-05
-2.54458724046001e-05
-3.80017334937775e-05
-2.28450362835274e-05
-1.70947266341154e-05
-3.97274183987014e-05
-2.78850801449835e-05
-1.67999322583375e-05
-4.05889625037888e-05
-2.57245895947963e-05
1.9967924575136e-05
-1.71831600413916e-05
-3.24301679743327e-05
-2.4629209851322e-06
-3.56880862637874e-05
-3.29030019211216e-05
-1.3752079798392e-05
-3.4156471422633e-05
-5.04990785975883e-05
-4.19871699346986e-05
-2.94456901851631e-05
-3.18172986608241e-05
-4.87324110626474e-05
-1.72747289511537e-06
-2.21777876789987e-05
-2.90671568110242e-05
-4.4303522452208e-05
-1.59809386777008e-05
-7.87051617799736e-05
-1.99540468132172e-05
-4.43646646245461e-05
-4.0799255824413e-05
-4.5834154617183e-05
-2.18219891145789e-05
-3.84902957173213e-05
-3.8305082023982e-05
-5.68206596279184e-06
-2.16184643947403e-05
-3.33690861798311e-05
-2.41560446359498e-05
-3.63957097279478e-05
-3.447904523403e-05
-3.83750908054793e-06
3.01372593557874e-05
-4.14684012120589e-05
-2.46882819722971e-05
-1.68238057554237e-05
-3.71697895300068e-05
-3.41080312553318e-05
-2.9972626058794e-05
-5.35208859074177e-05
-1.31578009970182e-05
-1.76493770764152e-05
-4.38609828757466e-05
-1.49213489833861e-05
-4.02102382182641e-05
-4.94623284036092e-05
-2.32433770586e-05
-2.44631081035593e-05
-3.4226570019702e-05
-4.00609693252973e-05
-6.76671375991097e-06
-1.45133101611834e-05
-2.18682370172885e-05
-3.97000331744883e-05
-1.46549829498801e-05
-3.08210917590289e-05
-2.56149751760344e-05
-3.09144186588978e-05
-4.93082910121814e-05
-6.14355987448463e-06
-4.63910660853124e-05
-3.00163854072492e-05
-1.2255944882805e-05
-3.13192850200671e-05
-4.85245914496186e-05
-1.4788649152628e-05
-4.81625534630217e-05
-3.81697766459888e-05
3.34851468428493e-06
-3.87857711795848e-06
-4.98690124498303e-05
-3.08466311835469e-05
-3.33553713775955e-05
-2.6681521273224e-05
-2.00436451748458e-05
-3.10648553932623e-05
-1.24910394596591e-05
-1.51786112240389e-06
-1.3318536305371e-05
-3.21874392797158e-05
-1.79525139017515e-05
-1.84921111674851e-05
-3.46314603675062e-05
-3.78675060773919e-05
-1.87402061375714e-05
-2.91121849496332e-05
-8.08070778537573e-06
-5.46846426903667e-05
-5.61932362104401e-05
-3.92730373559947e-05
-2.07484548940404e-06
-1.75758168568303e-05
-6.63416756905859e-05
-5.93448476016278e-05
-9.59576390840821e-06
-3.9716916025968e-05
-2.87095037812353e-05
-1.93275687039672e-05
-1.2116162269287e-05
-1.57708979065655e-05
1.6743529875815e-05
-6.13848349593638e-05
-3.34743807380581e-05
-2.24679184405329e-05
-1.99568542811211e-05
-2.26092817325288e-05
-3.82491113065356e-05
-1.12892159582134e-05
-8.85166603976616e-07
-4.20334195569102e-05
-3.63306458053652e-05
1.41946046753302e-05
-4.82060306689089e-05
-9.87714245646297e-06
-3.07204228736599e-05
-2.67660058921294e-05
-3.24678956621797e-05
-8.47323094694487e-06
-4.1461039306563e-05
-1.89588402258219e-05
4.97518014477805e-07
-4.48202599301017e-05
-3.42409503806153e-05
-4.00279068552541e-05
-1.02343319863488e-05
-3.29956177363526e-05
-3.95988211129148e-05
-2.97274213444163e-05
-2.36901274906635e-05
-3.37447992318659e-05
-1.51290009534051e-05
-4.67658694037432e-05
-2.46865371251729e-05
-4.37521024969485e-05
-3.76394626816936e-05
-5.08125563017628e-05
-3.01522811746342e-05
-1.97572645556575e-05
3.55103947928452e-06
-1.70953372781317e-05
-5.43218692326201e-05
-2.02139198114502e-05
-3.18986389608395e-05
-3.31689317687228e-05
-2.59711639260582e-05
-4.474084714194e-05
-4.49479205128496e-05
-2.1938430859833e-05
-2.07068304094425e-05
-1.18863252640765e-05
-4.09315972769764e-05
-2.10741394224901e-05
-5.13903890499683e-05
-2.34686981458179e-05
-2.56855300269228e-05
-2.64835091794863e-05
-1.5611259251909e-05
-6.07396741744895e-05
-3.53698049356695e-05
-1.83168871917221e-05
-4.0644138579175e-05
-1.89174693110588e-05
-5.02002814746343e-05
-1.12553882420941e-05
-9.14974758465055e-06
-2.6289823222629e-05
-1.59307769073507e-05
-3.16311839063002e-06
-4.21278417733829e-05
-2.36389627559633e-06
-5.33323519920938e-05
-7.91365633298005e-05
-1.14723599156419e-05
-6.57701976389895e-05
-4.07705603823694e-05
-1.2198288391124e-05
-4.94856172798047e-05
-3.59057585694079e-05
-2.08601614895735e-05
-2.78437621841784e-05
-2.58312985458887e-05
-2.53691751232797e-05
-3.25383323255393e-05
-3.41013822738701e-05
-4.14024679323652e-05
-2.52265283552698e-05
-4.69883951392912e-05
-2.25855321398117e-05
-7.96895568996743e-06
-2.58342815503009e-05
-3.05972577416738e-05
-3.84143893155664e-05
-1.07726351799999e-05
-2.64207599580899e-05
-6.16567431392755e-05
-2.33422496793359e-05
-5.69363984596978e-05
-4.48443296402529e-05
-2.82028320020337e-05
-2.73160345514058e-05
-6.06413542515771e-05
-2.65530697431699e-05
-1.22899460717817e-05
-2.55728329976229e-05
3.16460728885194e-07
-3.91789549982436e-05
-3.22686045103666e-05
-2.63940755585952e-05
-2.9972571246928e-05
-1.28991613614152e-06
-1.45655858409446e-05
-3.58549920684857e-05
-1.38918502771451e-07
-3.2007576665361e-05
-4.13350020561426e-05
-3.68305213013619e-05
-2.79581346646979e-05
-2.50585933995707e-05
-2.5022876478268e-05
-5.09214228126297e-06
-5.13687148600906e-06
-2.77607374488884e-05
-3.89344793811721e-05
-6.60030265109244e-06
-3.81232236804099e-05
-3.20220231715685e-05
-1.13025808649733e-05
-7.47151083047247e-05
-2.57864909459738e-05
3.8053944490763e-06
-1.93022308531255e-05
-5.29976077032571e-05
-2.31400125409767e-05
-3.47126075460854e-05
-3.30813367176914e-05
-7.65175632493951e-06
-4.6062039316111e-05
-3.73941756542372e-05
-2.5031691030191e-05
-5.6760119334692e-05
-2.13852616264195e-05
-7.16371003921199e-05
-5.55889921874679e-06
-2.64534016643228e-05
-5.2116322650442e-07
-1.92070229579876e-05
-2.72146768100697e-05
-1.08308757934254e-05
-3.13141949389727e-05
-2.88655973557126e-05
-6.47351269929508e-06
6.44232938271692e-06
-3.09443763857594e-05
-4.68313293213084e-05
-3.30161856314313e-05
-2.91132641606137e-05
-2.55259615549166e-05
-3.97381097138626e-05
-1.36804047037304e-05
-4.70847274326549e-05
-1.62556699658751e-05
-4.23619905889793e-05
-2.68224951951897e-05
-3.75483130526558e-05
-3.85722931853153e-05
-1.53736087465416e-05
-2.44759604594256e-05
-3.56332311011429e-05
-4.56266317346507e-05
-3.48921709214176e-05
-3.8472472189501e-05
3.67772563776659e-06
-4.39628354126016e-05
-5.86285591368495e-06
-2.09131316782424e-05
-3.74511074670823e-05
-5.05514530442882e-05
-4.0859936856191e-05
-3.20389910574751e-06
-4.09065701150182e-05
-4.21202976064198e-05
-3.60319472573689e-05
-3.39088108148577e-05
-5.37545236225718e-05
-4.11799414804476e-05
-1.99256501524744e-05
-4.43254424817296e-05
-2.84610947846921e-05
-2.09062480210813e-05
-3.16946174497308e-05
-4.80552270663896e-05
-1.01173354806895e-05
-2.13864049103681e-05
-1.82345172064368e-06
-4.15582968393765e-05
-1.8446077394794e-05
-1.89944675994778e-05
-1.56441354765351e-05
1.34944837437878e-06
-1.22163453558517e-05
-3.51275531733139e-05
-1.03514472537228e-05
-4.87792598862752e-05
-4.35003332309316e-05
-2.68159682741146e-05
-4.00896493396776e-05
-2.05472433315582e-05
-1.05776932973784e-05
-4.61129596994038e-05
-9.44612386334183e-06
-1.21876876604463e-05
-3.22304602265747e-05
-3.51409616396494e-05
-5.31030206113441e-05
-3.85721676892825e-05
-3.80410878147546e-05
-4.16942211183996e-05
-3.25171399554803e-05
-5.20934717499713e-05
-2.89674431138666e-05
-3.43172076056407e-05
-2.84538748592074e-05
-3.84838421393614e-05
-2.71785019993869e-05
-1.35585915450801e-05
-2.5010101894868e-05
-2.95162414005912e-05
-4.02681877456918e-05
-1.32948013748466e-06
-2.61758354612453e-05
-1.51057703006892e-05
-2.47772871659907e-05
-3.81926311737093e-05
-1.0666984755111e-05
-1.57862190068163e-05
-1.70707501976167e-05
-2.21378503789963e-05
-1.21978707281807e-05
-6.33087729362191e-05
-3.2778641358236e-05
-5.39562778295976e-05
-4.29981917604407e-05
-4.01496434323314e-05
-5.56883477202855e-05
-3.94505987913304e-05
-3.29310614647236e-05
-4.01412183013902e-06
-3.09613522778291e-05
-3.3851381869837e-05
-2.65605410077555e-05
-1.3979039856709e-05
-2.95985980662076e-05
-1.86742245100479e-05
-9.62974916780799e-06
-3.41614407813336e-05
-5.35282592278319e-05
-3.80423975037263e-05
-2.43399490847771e-05
-2.44685480968979e-05
-4.43209686881306e-05
-4.72227231268889e-05
-4.43774834797709e-05
-3.11675171756026e-05
-4.60404446393695e-05
-2.23702223451276e-05
-2.22058730872796e-05
-2.64150611874087e-05
-2.87754875141053e-05
-1.58912172673052e-05
-6.105890042941e-05
-3.4028117590755e-05
-3.81598553221061e-05
-2.02005435102644e-05
-1.32524770510989e-05
-1.03596566570185e-05
-1.27418190732265e-05
-3.93935765548916e-05
-5.08196747522431e-05
-3.78280228808706e-05
-7.57981125248333e-06
-2.54827397123988e-05
-6.38796313753356e-06
-1.05380806320118e-05
-4.30205473753902e-05
-5.13246687310216e-05
-2.28901981683923e-05
-5.67643970413763e-06
-3.32058680780497e-05
-3.95229769258149e-05
-2.17368898344952e-05
-1.42366030062156e-05
-5.23020041677578e-05
-9.80758184047532e-06
-1.72947963909698e-05
-3.59813339323628e-05
-1.57505331155976e-05
-3.35747393614539e-05
-5.29731889873222e-05
-3.271503679046e-05
-5.18319601909145e-05
-4.78205093469399e-05
-3.99368353176884e-05
-5.00474354407133e-05
-2.51084604341181e-05
-2.60290564884009e-05
-1.41689530695302e-05
-3.65868315528352e-05
-7.00171292522491e-06
-5.47377107900856e-05
-5.4692879665733e-05
-6.31233141367539e-05
-1.74987397462244e-05
4.44962813921085e-06
-2.36332518652974e-05
-3.21235533741553e-05
-3.44941379931957e-05
-1.96799695605589e-05
-2.00358787946945e-05
-1.29793883852574e-05
-3.53077000131379e-05
-2.4837537137296e-05
-2.93311136265729e-05
-2.2056383653706e-05
-2.51846787425199e-05
-3.44465562987699e-05
-1.79298812955024e-07
-5.52681353772378e-05
-3.14080349039212e-05
-4.26854401031123e-05
-2.4376111408861e-05
-2.09124171705193e-05
-4.20368362461718e-05
-3.13579460480153e-05
-3.18707781069226e-05
-3.66801000260934e-05
-1.3818024354792e-05
-6.52187862367545e-05
1.16185713045865e-06
-3.23286735758448e-05
-8.41353726933474e-05
-3.54841465729512e-05
-5.82602790776341e-05
-7.8388070923695e-06
-3.56090677361367e-05
-6.2196494025721e-06
-3.41975563981421e-05
-3.85540825577262e-05
-1.2212302575915e-05
-3.1922781966318e-05
-3.14013722588647e-05
-9.57897273123299e-06
-3.25066325700236e-05
-5.43971394328898e-05
-1.36721615860252e-05
-4.16954043903824e-05
-3.47191108328481e-05
-4.08406334407347e-05
-3.12229080587857e-05
-1.73800597787322e-05
-2.66456466632029e-05
-4.01632401790408e-05
-4.14849982965186e-05
-2.30519019377586e-05
-9.44933713831833e-06
-1.62534076782226e-05
-2.73025720968298e-05
-5.18301434686674e-05
-1.42486193868877e-05
1.42051576548993e-05
-2.35636783531269e-05
-6.58200727109562e-07
-3.72182927913654e-05
-4.84617092320811e-05
-3.20463930108418e-05
-6.04338978116881e-05
-4.83117022321551e-05
-4.99450424257417e-05
3.68214884726232e-06
-3.7490525278672e-05
-1.82540417288523e-05
-3.34979022841166e-05
-3.38355843585485e-05
-2.15980396200303e-05
-1.94639723687266e-05
-1.2063360111233e-05
-1.42864250808874e-05
-4.61685573017935e-05
-1.87375878632702e-05
-1.59289565663792e-05
-2.30402233704092e-05
-5.85064743064696e-05
-4.80544294209139e-06
-1.49416133157e-05
-1.52251907910481e-05
-2.08705695546764e-05
-3.97114820857056e-05
-2.57032989850693e-05
-1.06325725514651e-05
6.48778336123971e-07
-3.29567119291767e-05
-2.16234788275669e-05
-2.64526149108876e-05
-1.2488693842785e-05
-1.89841545150928e-05
-2.36517430447674e-06
-2.85062289850812e-05
-2.7487100619389e-05
-1.09261614601948e-05
-2.86403047447912e-05
-3.62676121941302e-05
-2.17230386694457e-05
-4.89466142998521e-06
-4.72993167769786e-05
-1.84304270989136e-05
-3.65114700045106e-05
-1.66433422774831e-05
-4.56278947032276e-05
-2.53398244231581e-05
-8.08328927898218e-06
-4.03946471191171e-05
-4.04193029594165e-05
-4.38016395101055e-05
-3.91195682592339e-05
-5.12537873691851e-05
-2.30864751170927e-05
-3.05363993419275e-05
-2.43530972699952e-05
-1.99492422517091e-05
-1.49311997660473e-05
-2.97043777182133e-05
-2.7460353159308e-05
-6.17167904243224e-06
-3.26009558146505e-05
-5.66467496943435e-05
-3.2383706690355e-05
-1.1550652525425e-05
-3.04001759860121e-05
-2.31350188559673e-05
-3.47619263817155e-05
-6.44737189247078e-05
-2.97804519840594e-05
-1.45064085315248e-05
-3.06888925332222e-05
-2.70488680971333e-05
-3.88479899495822e-05
-5.09799363377291e-06
-4.76029688393841e-05
-1.77194135819016e-05
1.82814754137956e-07
-4.54612857350371e-05
-8.8924430683661e-06
-4.63791043734663e-05
-3.5782092512164e-05
-2.33556594718783e-05
3.05345436335695e-06
-3.42796441683343e-05
-1.99012889437999e-05
-4.74523537639066e-05
-6.09375864197887e-05
-2.21001546656037e-05
-3.34409774894086e-05
-2.51465018873198e-05
-3.20661517620373e-05
-2.23120879685901e-05
-4.61738445979216e-05
-1.69029926572928e-05
-2.08582734744626e-05
-3.62455624095346e-05
-3.19540784384262e-05
-2.81048739021988e-05
1.98110106076809e-05
-5.07253892550618e-06
-7.48360672348311e-05
1.31839555897748e-06
-4.03921612094523e-05
-5.20494898065481e-05
-1.68965928015883e-05
-1.37637186380796e-05
-2.41467830120424e-05
-1.82584940634878e-05
-2.63248983553267e-05
-2.05069132114713e-05
-5.71584152943887e-06
-1.30610350946136e-05
-3.7613587296755e-05
-5.70286595140787e-05
-4.20329121353824e-05
-4.80563615136637e-05
-5.14256511919292e-05
-3.36383367474059e-05
-4.59793636374316e-05
-3.84907908624086e-05
-4.43955770730515e-05
-2.69018943590799e-05
-2.39854511938824e-05
-5.72906138340066e-05
-5.72742220695253e-06
-1.98432796070467e-05
-2.06704177226132e-05
-2.00935374646599e-05
1.12651907369866e-05
-1.73406933965559e-05
-2.15420026291315e-05
-3.17639350099778e-05
-1.66915555139368e-05
-4.16504241596569e-05
-2.58285545500853e-05
-9.35624327019909e-06
-1.46641855347864e-05
3.58392414005348e-06
-2.00683153696139e-05
-3.23726620234143e-05
-3.16411952258927e-05
-3.20414844763118e-05
-5.34287288905855e-05
-6.14357108573451e-05
-3.36419028496458e-05
-1.24485220054214e-05
-6.10614457826539e-05
5.53979724641085e-06
-2.43429603332999e-05
-2.35860098001441e-05
-2.85318149075088e-05
-3.18368905455851e-05
-2.85719188832025e-05
-4.12507873475793e-05
-1.03842112128397e-05
-2.76213080942223e-05
-1.78592719440873e-05
-3.41855836112265e-05
-3.12975160019161e-05
-1.21999421877919e-05
-3.54548522038656e-05
-6.5349213145962e-07
-7.9647263366298e-05
-1.45113401691777e-05
-2.5836132829722e-05
-3.24047932948591e-05
-8.93476362228261e-06
-4.16704288781138e-05
-2.37724847208506e-05
-2.37127240200783e-06
-1.47338337791504e-05
-3.86005471011505e-05
-5.06674932884256e-05
-2.40407381330346e-05
-4.73951909683243e-05
-3.31244503115586e-05
3.15243600033708e-06
-4.2194893047293e-05
-3.8696071279362e-05
-5.94277590992811e-05
-3.16873988124911e-05
-6.39357338633215e-05
-2.65337860360231e-05
-4.13875252160464e-05
-4.24760428023812e-05
-3.6474933313971e-05
-5.63761032953498e-05
-6.20905991042602e-05
-2.98019300159802e-05
-2.116964035733e-05
-4.1320854109318e-05
-1.68411848275516e-05
6.94271751026096e-06
-3.27093847300416e-05
-6.0969254463403e-05
-1.86000792058153e-05
-3.45583497736261e-05
-3.04637310421265e-05
-2.40363956147402e-05
-2.17405872914801e-05
-3.40686201106217e-05
-7.03493025119329e-05
-3.77514974610179e-05
-2.76072834870075e-05
-8.49534174519281e-06
-3.96068072129854e-05
-2.73793423487417e-05
-9.05278905307308e-06
-2.86247043852345e-05
-2.5982416351089e-05
-3.06883520524023e-05
-2.78110879039137e-05
-1.55167056015118e-05
-4.14643323454816e-06
-4.35641119331519e-05
-4.5374668896376e-05
-5.2918539437139e-06
-3.12878225695344e-05
-5.42165349140177e-05
-4.23765973964349e-05
1.50476219394541e-05
-4.06625320739173e-05
-3.51280454628531e-05
-2.49160311128196e-05
-3.40446209420682e-05
-8.973463584325e-06
-3.52908917526991e-05
-3.20858045793835e-05
-4.64717598937669e-05
-8.27860113004491e-06
-7.35218555477673e-06
-3.73237237325906e-05
-3.3038756872736e-05
-5.17305337639369e-05
-9.98759264289699e-06
-1.11204110366401e-05
-3.65969096858732e-05
-3.52138870913712e-05
-6.37978978757785e-05
-6.27711423394453e-05
-2.83688015162392e-05
-4.67510774821359e-05
-2.54142879976154e-05
-3.9317801976776e-06
-1.64610860968673e-05
-8.83682656150841e-06
-2.92999318753465e-05
-3.38570008094228e-05
-2.24310170665761e-05
-1.58420182666452e-05
-4.63104185239687e-05
-7.62950649023705e-06
-1.85186014607108e-05
-3.21830257821534e-06
-3.15517225950422e-05
-1.30664470522382e-05
-3.64647285414031e-05
-1.7753423916513e-05
-2.82594059503157e-05
-7.59348561069631e-05
-6.63018254020369e-05
-1.31288287448257e-05
-3.82327406916213e-05
-2.20517727136443e-05
-5.78526606930799e-05
-1.59117976826077e-05
-3.51710308319179e-05
-4.21466003699242e-05
2.86328988736043e-06
5.45829961592317e-06
-1.21395196474554e-05
-1.01064281649307e-05
-2.10382219739899e-05
-9.46095026952324e-06
-3.197327399085e-05
-4.28255206535403e-05
-2.84709015483395e-07
-6.35338480429138e-05
-1.74934575963723e-05
-3.64627792017362e-05
-7.71021399022777e-06
-2.02533994242126e-05
-3.44106760727635e-05
-1.27276162431757e-05
-2.983353667402e-05
-1.71989472598483e-05
-3.8665290532936e-05
-2.16485243844812e-05
1.50956703933568e-05
-3.70559376382366e-05
-4.80153088341227e-05
-1.97617244723899e-05
-7.21901962306681e-06
-2.52824732116764e-05
-2.93032768535676e-05
-2.77950965738689e-05
-3.11129121708893e-05
-7.89307877281272e-07
-3.16620846749425e-05
-9.91784713694593e-06
-5.96383219538246e-05
-2.12146285528423e-05
-3.57286875102597e-05
-1.54929895750943e-05
-4.63389309843125e-05
-3.35646468573723e-05
-2.68218089935047e-05
-1.99715816934099e-05
4.47289164466371e-06
-3.25659923497188e-05
-6.80057433241822e-06
-2.89187223097405e-05
-3.52242237729205e-05
-1.55396215953894e-05
-4.71886582720223e-05
-3.86923629430191e-05
-5.19696230587072e-05
-3.01642351127045e-05
-4.33594329407571e-05
-9.58244370685921e-06
-3.8457055640145e-05
-5.04132948439629e-05
-2.28521110288734e-05
-1.17671245321419e-05
-2.67307173691145e-05
-3.2919351795424e-05
4.59382167631237e-06
-3.05917157977208e-05
-4.50081608046147e-05
-4.22575757554474e-05
-3.88450656403027e-05
-1.59623865371203e-05
-2.97155780112728e-05
-3.40486280738191e-05
-1.95721914150703e-05
-1.86198590560196e-05
-6.40974464147951e-05
-4.6916635098338e-05
-5.24884623608526e-05
-1.78232244130581e-05
-4.07492797997595e-05
-1.55312115122169e-05
-3.82628040054034e-05
1.49026449669391e-06
-1.99587317802828e-05
-3.47659890505219e-05
-2.14134603939397e-05
-5.47833651211228e-05
-3.33761011448556e-05
-2.89040229992815e-05
-3.50076184191234e-05
-1.13385576855661e-05
-2.61522150998951e-05
-2.42218650675261e-05
-6.31691976536825e-05
1.6354263033082e-06
-3.62065324105966e-05
-1.51214780711724e-05
-4.41248990755946e-05
-5.31101877753502e-05
-3.5766338340418e-05
-1.73132549137268e-05
2.52879147295283e-06
-2.81972574921714e-05
-1.45490349251396e-05
-3.87711527333548e-05
-4.67017894654788e-05
-4.24992454623844e-05
-5.4847012793726e-06
-5.87825476381972e-06
-4.54972447057782e-05
-3.83979546582787e-05
-2.10407575876687e-05
-3.1378869072076e-05
-4.44833512452131e-05
-2.27282172586644e-05
-2.86441322733191e-05
-2.70689131035033e-05
-4.62329381339303e-05
-4.00197886086008e-05
-2.41235615408125e-05
-2.44882016584108e-05
-1.85453233276559e-05
-2.76229085549751e-05
-5.9189260196389e-05
-5.41929866695226e-05
-1.27822863445053e-05
1.89500588130444e-05
-2.53059978242244e-05
-3.03822031387133e-05
-7.44292946146178e-06
-3.03088520900821e-05
-1.60659177442065e-05
-2.69280164622093e-05
-1.88385741437873e-05
-1.14306069645004e-05
-3.01377504346995e-05
-4.98240227932952e-05
-4.44928363902881e-05
-4.43110681994136e-05
-2.20014407215639e-05
-2.11661153494598e-05
-3.11517143732703e-05
-3.99267338322929e-05
-1.24182977174502e-05
-2.45171385228771e-05
7.29977799345231e-06
-4.01585546153777e-05
-4.29906310904302e-05
-2.05206905381643e-05
-1.83473065358052e-05
-3.30154356070827e-05
-6.04775244020315e-05
-1.70727177208188e-05
-2.74529029645341e-05
-2.16911445722982e-05
-4.04629126915421e-05
-5.40095215437447e-05
-3.20128608203198e-05
-3.20232860973758e-05
-3.51540104296134e-05
-5.48860357957183e-06
-4.45071605332953e-05
-3.63745530010721e-05
-1.06413166874365e-05
-1.45083949456975e-05
-2.63107104242252e-05
-1.49690891802136e-05
-4.43220876897985e-05
-3.71266199396235e-05
-1.98993927985204e-05
-1.44428384426767e-05
-2.35541357920231e-05
-1.5901215080815e-05
-4.723375190286e-07
-6.67948328626626e-05
8.28857820040369e-08
-3.47425320618903e-05
-3.96525797308906e-06
-3.48322975692308e-05
-2.67731666726252e-05
-3.40572398470203e-05
-4.03769415026445e-05
-1.69222741770328e-05
-3.54708795256768e-07
-3.42669117217783e-05
-2.6640237009685e-05
-3.09329577245139e-05
-3.12598143300941e-05
-3.85476977193925e-05
-1.30555537284981e-05
-1.44445749344443e-05
-7.22425360921823e-06
-1.86188603151624e-05
-4.24723771228109e-05
-1.35055176831573e-05
-1.99929544775639e-05
-5.74859294804049e-06
-3.25596312371549e-05
-2.03142152028233e-05
-4.00654735667101e-05
-2.11293187726108e-05
-1.78241125045465e-05
-1.07214435526051e-05
-3.57989105038997e-05
-2.49652813818683e-05
-3.1763912538462e-05
-2.37106257010712e-05
-2.06745701418066e-05
-4.06843855548304e-05
-4.40011003321862e-05
-4.7599693399877e-05
-2.21469438107359e-05
-2.37109999165411e-05
-8.25139174805852e-06
-2.07167366399204e-05
-1.49387429013734e-05
-5.13248602005695e-05
-4.03564166721792e-05
-1.95659619215302e-05
-4.97780655850677e-05
-2.91443175946902e-05
-1.31166071521906e-05
-3.84278391802268e-05
-2.54499499845712e-05
6.6921691533463e-06
-1.27373953492142e-05
-2.00932811845723e-05
-4.87683646576612e-05
-5.44238491000937e-05
1.48331788776221e-07
-5.61807390869887e-05
-1.31738571381701e-05
-3.37623110691514e-05
-2.30411798206907e-05
-4.69312265521468e-05
-3.52273157340766e-05
-1.00894109667854e-05
-4.64331126709804e-05
-3.87690363140449e-05
-4.6364067791034e-05
-2.31405458825032e-05
-7.76138003930347e-06
-2.1800620545205e-05
-2.37179156138079e-05
-1.83836167106071e-05
-2.61994345712258e-05
-1.0068915331023e-05
-1.42099566830263e-05
-3.43720598115365e-05
-2.35904515790278e-05
-4.68308635931762e-05
-2.05303628511377e-05
-3.73991603903841e-05
-8.12351750651358e-05
-3.7272957556226e-05
4.00840506054326e-06
-1.33668877139664e-05
-2.67851541272451e-05
-3.87353443121827e-05
-4.54392717904403e-05
-2.40240976352841e-05
-2.51546325179799e-05
-3.41070526092421e-05
-3.96646242385075e-05
-1.29578683481636e-05
-2.24661319274365e-05
-2.40949140310719e-05
-4.66257417564101e-05
-1.11989967595662e-05
-6.62542369240808e-05
-5.53364350553097e-05
-1.19591335090202e-05
-4.34863580761382e-05
-2.13085880009484e-05
-3.99341827985821e-05
-3.39500774981775e-05
-3.92107040083686e-05
-1.16455256186247e-05
-3.02357350836215e-05
-2.05381659582752e-05
-6.29806485509215e-06
-5.02800911865496e-05
-1.65919178002292e-05
-4.58424184608145e-05
2.31573480626693e-06
-4.13268824420651e-05
1.83171329022361e-06
-1.54620585316071e-05
-9.20540515036147e-06
-3.9127629521047e-05
-3.0887117043391e-05
-4.16086376236041e-05
-5.27018489744897e-05
-3.56650764577662e-05
-2.94966173535382e-05
-3.21397744222608e-05
-4.88314457606334e-05
-5.51337816990783e-05
-2.11748052586927e-05
1.01051763329519e-05
-3.50484094224447e-05
-7.45482552026724e-06
-4.36956663206892e-05
-6.89232971483666e-06
-3.6396630226071e-05
-1.00085954996026e-05
-3.29254520968548e-05
-3.39474826173932e-05
-3.65315046864373e-05
-3.17640004167179e-05
-4.75065321442339e-05
-2.86302553318557e-05
-2.15110149108555e-05
-2.25532400785322e-05
-9.02476713312163e-06
-2.00240116033438e-05
-1.77844629130385e-05
-9.04045851299061e-06
-4.65490355441242e-05
7.58207415854407e-06
-3.99177107505775e-05
-2.30274420248332e-05
-3.268448510254e-05
-4.20558632058383e-05
-1.20944864251801e-05
-1.51607597331933e-05
-6.79078535361012e-05
1.00463930639346e-06
-1.28660009377773e-05
-1.59174118999315e-05
-3.6199379304104e-05
-5.84850268695396e-05
-9.37077769861321e-06
-2.20689571379313e-05
-4.40754140666829e-05
-4.92890926283122e-05
-2.14492058724177e-05
-3.80196416626645e-05
-2.01071609430609e-05
-2.39413399718484e-05
-2.05740793462055e-05
-2.43745422654092e-05
-2.80531252265106e-05
-4.97265821559144e-05
-3.18572303701604e-05
-4.8485532504858e-05
-3.52347776799854e-05
-1.17897799655078e-05
-4.83413832798502e-05
-3.20038889921249e-05
-2.53431704917641e-05
-1.11636933925021e-05
-4.80689691248421e-05
-4.00992677208239e-05
-5.09752238626928e-05
-1.59116621336086e-05
-2.22006959071738e-05
-3.91260878402746e-05
-2.62737208105691e-05
-3.30856907607414e-05
-2.30950160862643e-05
-3.71170659866735e-05
-4.84060670691932e-05
-3.53515403250908e-05
-2.69781343352527e-05
-6.86364546711023e-06
-5.34190720608394e-05
-1.78030567305903e-05
-3.71220385007021e-05
-2.52438890845583e-05
-3.26124598498788e-05
-3.18897739188024e-06
-4.37524613094856e-06
-4.06664501905127e-05
-3.36718398153847e-05
-7.57108263826824e-06
-3.88635694050963e-05
-2.23735305911666e-05
-1.85365270694376e-05
-5.1821502966457e-05
-3.17002741923611e-05
-1.3460070998492e-05
-6.39598095269767e-05
-2.77726590068671e-05
-6.18272500032364e-05
-4.34014615369936e-05
-2.08553860536104e-05
-9.23182602126753e-06
-5.13637651257883e-06
-1.75381982387403e-05
-1.24297083944247e-05
-2.01405043239454e-05
-3.21072228315615e-05
-1.48739724422473e-05
-3.94054533610163e-05
-4.67197459645933e-05
-3.40274161554306e-05
-7.31830712662511e-06
-4.99525937556338e-05
1.06346052427012e-06
1.16732536908868e-06
-2.96776264885938e-05
-4.58602250156943e-05
-1.93293080964605e-05
-8.85805355069421e-06
-3.75439937894525e-05
-3.70046182352349e-06
-2.05223598190342e-05
-4.2195533154184e-05
-1.75408390825786e-05
-2.90195076360515e-05
-3.52583872538024e-05
-3.59571615338591e-05
-3.57294110951433e-06
-4.18480642162728e-05
-2.60229940594153e-05
-4.80013004257639e-05
-1.55338647859213e-05
-3.11844328302134e-05
-4.30797694301568e-05
-2.46201378968806e-05
-1.7813748196209e-05
-1.37274546999029e-05
-1.9643904694371e-05
-3.6464815795504e-05
-5.87519872414234e-05
-4.33127624520642e-05
-5.57600717513967e-05
-2.57715655444098e-05
-5.18440471108594e-05
-3.0471808442113e-05
-3.33127877669365e-05
-3.28461440761962e-05
-5.11107517347119e-05
-5.22568720386791e-05
-3.8749201111574e-05
-1.60695182967273e-05
-1.61480150270335e-05
-2.47243833784989e-05
-8.23681664682674e-06
-3.11047105068798e-05
3.47984682554294e-07
-6.55764160985368e-06
-5.81309632171389e-05
-4.22893513466046e-05
-4.0095857971436e-05
-8.9381627642261e-06
-6.96170691467655e-05
-4.13817169948202e-05
-3.18378315436626e-05
-2.51049061651377e-05
-1.19593204236379e-05
-1.86061073323468e-05
-2.51667931844397e-05
-2.60539509030438e-05
-2.86355275148038e-05
-5.22149339173697e-05
-1.46948912276079e-05
-3.99340021218754e-05
-3.07660797798732e-05
-1.83940888212709e-05
-2.70658564700608e-05
-3.99257733774627e-05
-5.12675497973428e-05
-5.91177949159319e-06
-4.23764626792242e-05
-2.54530958056527e-06
-2.79154265336371e-05
-3.07918675112809e-05
-2.13637163415778e-05
-3.58542584668019e-05
1.4587007290688e-06
-2.18923646197868e-05
-2.44264205715844e-05
-3.44176426226255e-05
2.45994012955814e-07
-4.44698220687712e-05
-2.69738400268687e-05
-3.16309281596106e-05
-5.68057771338213e-06
-4.46499979673719e-05
-3.45937697201402e-05
-3.61428945752711e-05
-1.97780586396592e-05
-2.83300747894249e-05
-3.42352832333249e-05
1.42727029120143e-05
-3.19345365413992e-05
-2.9363636965347e-05
-4.59868834174447e-05
-1.96877909547792e-05
-4.18148423566319e-05
-3.73528758620499e-05
-2.15253697452125e-05
-2.16035281397271e-05
-4.2035603659078e-05
-8.9892759025652e-05
-3.52995763309155e-05
-6.01745518647798e-05
-2.91114916304849e-05
-4.2684725716313e-05
-6.58704093603616e-05
-2.15635892568337e-05
-3.35458236174264e-05
-2.10842884838975e-05
-3.44957680812548e-05
-4.26608712954023e-05
-6.01890660897448e-05
-2.23436390799541e-05
-3.17632235510032e-05
-3.34733026736356e-05
-2.80943481134301e-05
-4.28168678928008e-05
-3.17894900182853e-05
1.66498865726067e-06
-2.70371876001665e-05
-4.87548453227518e-05
-2.81320078704889e-05
-8.91596135019111e-07
-5.74231898239902e-06
-1.26148320244098e-05
-2.42247197080225e-05
-5.22726208594952e-05
-3.20945339767624e-05
-4.32841806337569e-05
-7.92494067621656e-06
-9.7565906518151e-06
-2.52864997579809e-05
-1.65381817027062e-05
-1.89958403054242e-06
-3.38360788241136e-05
-2.05391351170665e-05
-2.3459072889235e-05
-4.94258125215867e-05
-2.26411536239087e-05
-1.86620228795849e-05
-1.17661897568614e-05
2.29988742155689e-06
-3.74228725283272e-06
-2.8991030011262e-05
-2.90390058066848e-05
-4.45580777044065e-05
-1.48350977388731e-05
-3.52046595774893e-07
-3.63570107711308e-05
-5.94532280645588e-05
-3.91056746198044e-05
2.44865778319112e-06
-4.9235929803838e-05
-5.04930582902911e-05
-3.307360945914e-05
-1.74114640259756e-05
-2.66296382724856e-05
-3.66347574258131e-05
-2.05084937120496e-05
-1.08460992910223e-05
-1.72082177503965e-05
-4.15427120618347e-05
-1.15537691430284e-05
-1.19171055334519e-05
-2.60412394515788e-05
-2.87095074674419e-05
-2.2167993729095e-05
-4.4115634836032e-05
-1.22343141428741e-05
-1.71004668925343e-05
-3.69632912210198e-05
-2.8721568001252e-06
-4.10014293139299e-06
-3.42354644312068e-05
-2.56960377528743e-05
-2.67483712843593e-05
-2.40968960339184e-05
9.48782499445296e-06
-3.05446836132763e-06
-5.64794706694992e-05
-5.63987845373922e-05
-2.0176020562067e-05
-4.34077277050557e-05
-9.21751471487644e-06
-3.83102174254688e-05
-2.7594688457154e-05
-3.09227313583223e-05
-2.40271085672081e-05
-6.68761413763379e-05
-3.90042168243775e-05
-1.2663827902902e-05
-2.84903833389053e-05
-3.57789423461084e-05
2.50141929792297e-06
-3.00887313617396e-05
-4.23078025749004e-05
-2.49631865666858e-05
-2.19677821221176e-05
-2.62071929267572e-05
-3.56225669440099e-05
-3.63084966671652e-05
-1.37468293438665e-05
1.1437361299187e-05
-3.6670012813228e-05
-3.41986575590036e-05
-1.68555745688063e-05
-4.6780958577257e-05
-2.60445516608628e-05
-3.08560696201839e-05
-6.6016214546981e-06
-2.89551019337029e-05
-1.86332415141486e-05
-3.65468064631272e-05
-3.24302918765818e-05
-1.32251044158004e-05
-2.76245425667113e-05
-2.82182911335606e-05
-5.65080715509442e-05
-3.61786767126447e-05
-9.97690417636684e-06
-2.78761368761802e-05
-2.85013960411465e-05
-3.51033901940164e-05
-4.95165136289088e-05
-5.88336518224338e-05
-2.51133032511612e-05
-4.02008387679529e-05
-3.16910740122099e-05
-4.6513672646679e-05
-4.49159669083948e-05
-8.94956543380305e-06
-4.32485260148144e-05
-4.66978865980839e-05
-1.86077362890938e-05
-1.14648602310122e-05
-5.61653894592388e-05
-2.59870754880516e-05
-2.11323482354216e-05
-4.65631924379395e-05
-3.33694557984079e-05
-3.73437081312171e-05
-3.22210524734527e-05
-4.23331627096396e-05
3.63272733641523e-06
1.95034177170457e-05
-3.05594682735301e-05
-5.32388635314783e-05
-3.58125325474226e-05
-3.27987621419996e-05
-1.27163866060797e-05
-2.05262729443625e-05
-3.30962190592397e-05
-4.1921860774024e-05
-6.1388334519399e-06
-2.78193664996041e-05
-3.79127920542554e-05
-6.18830751320141e-05
1.12046894235515e-05
-3.21468717368695e-05
-4.81399271466712e-05
-8.41255487338367e-06
-3.31686925239391e-05
-1.75698143652844e-05
-2.44456014557357e-05
-2.95633046606537e-05
-3.56097776124974e-05
-1.50990678354614e-05
-6.2892051257861e-05
-1.88093382428725e-05
-4.62591574241375e-05
-3.37621285627358e-05
-5.97460700628308e-05
-3.68426566643683e-05
-3.58871440156041e-05
8.28954806165022e-06
-2.11026450149263e-05
-4.45788552831445e-05
-3.91433908412104e-05
-1.34389602704426e-05
-2.47409703238689e-05
-7.405917069537e-06
1.23448042887433e-05
-4.2095406464753e-05
-3.91211329168803e-05
-2.3396182801892e-05
-5.37319343975427e-05
-1.75610771295662e-05
-3.75410270942446e-05
-4.48861434101678e-05
-1.84226052365605e-05
-3.96247127470686e-05
-4.72274166314881e-05
-3.44509978677196e-05
-2.29553147606804e-05
-9.87121520849524e-06
-5.9090688923195e-05
-8.68360913443811e-06
-4.40617436542951e-06
-4.08684175327647e-05
4.73847103801449e-06
-7.94752685902249e-07
-4.75398408905235e-05
-1.61845703248325e-05
-2.15759479489577e-05
-4.45893192716962e-05
-5.09137613114106e-05
-5.37908120151262e-05
-3.53073544078007e-05
-5.61832176000854e-05
-2.26408988628169e-05
-3.2026237439203e-05
-3.11185788245175e-05
-2.46072846401555e-05
-3.70355313982628e-05
5.93552486765712e-06
-2.57891891579273e-05
-1.3092761264932e-05
-2.98837759187526e-05
-3.0857511663277e-05
-3.78104348515587e-05
-8.91205539375344e-06
-3.71455934008834e-05
-1.71057507158085e-05
-3.68542595200435e-05
-3.52662176055521e-05
-3.03772914169919e-05
-9.16100042998096e-06
-1.96931686129924e-05
-4.76254118921671e-05
-3.50592207532083e-05
-3.48082771266183e-05
6.54263102794152e-06
-1.53848719873255e-05
-1.77150312177884e-05
-3.67726966148937e-05
-3.12901108760339e-06
-2.21237941564018e-05
-2.36757964325641e-05
-2.23443216835489e-05
-2.6339241154652e-05
-1.04203241750547e-05
-1.91687512819606e-05
-3.73231033003045e-05
1.07702279399679e-05
-6.07844978195972e-06
-2.92416414531382e-05
-5.39298817476002e-05
-1.0079687097823e-05
-1.17379084537173e-05
-1.43681236206298e-05
-3.81584931148261e-05
-3.42526002888368e-05
-3.75386337006481e-05
-4.29258347863522e-05
-3.87611979329145e-05
1.25080435423676e-05
-1.12819278506958e-05
-4.74025417763458e-05
-2.49277004938647e-05
-2.63937196104859e-05
-1.49038233634245e-05
-2.1280192210163e-05
-3.86354330891241e-05
-2.06723567286357e-05
-3.61129839481066e-05
-3.26912372096708e-05
-1.47123530404145e-05
2.26123889707276e-06
-3.0244749184438e-05
-2.91269867504436e-05
-2.40872931306048e-05
-3.67640477273685e-05
-3.50943809264546e-05
-2.48552455561206e-05
-3.90292294907098e-05
-7.6762211730476e-05
-4.11414190823551e-05
-3.20556580478409e-05
-4.59643213673206e-05
-3.72732279461867e-05
-3.08219154387327e-05
-3.8273050966754e-05
-1.85794020587656e-05
-2.16045817057664e-05
-2.22755031331252e-05
-3.93639658273094e-08
-2.58310729241273e-05
-1.10238415758401e-05
-1.71365700407807e-05
-4.51869101890124e-05
-3.65183930247153e-05
-4.97043265145831e-05
-9.35453856325949e-06
-3.39088037539077e-05
-3.20698137734057e-05
-4.98610430945985e-05
-1.01457571691041e-05
-3.79774198557632e-05
-3.60280649844063e-05
-1.84147573188651e-05
-2.91815208017786e-05
-3.69534523975235e-05
-1.99489205264956e-05
-1.12717061658928e-05
-5.8768483945636e-05
-2.0674561069718e-05
-3.07245676845002e-05
-3.77106110188234e-05
-3.06441380994302e-05
-3.90567601282666e-05
-3.84580857467958e-05
4.51257787891e-06
-6.21640945146165e-05
-3.26571764175751e-05
-7.15845304170327e-06
-1.51703728907166e-05
-2.05043746070663e-05
-3.74647926305687e-05
-3.30854840984953e-05
-5.21074907742441e-05
-9.44960538842247e-06
-4.2021731068555e-05
-4.00600832537637e-05
-2.839368782825e-05
-3.2185012518089e-05
-3.95525821086257e-05
-8.10317643045736e-06
-1.82118860626688e-05
-1.44387014305048e-05
-4.0114681980769e-05
-3.98324037680532e-05
-4.01126700479438e-05
-1.20152649279021e-05
-8.72989998521899e-06
-2.36806597442922e-05
-1.19543610563811e-05
-2.0782709625789e-05
-1.17283605252359e-05
-5.07412263216755e-05
-4.45210959428032e-05
-5.57649832825139e-05
-4.0305572886005e-05
-1.94559974057576e-05
-2.27853937827668e-05
-4.65040491730658e-05
-2.76724540789468e-05
-3.5513791829627e-05
-1.88842388340376e-05
-2.41444641460016e-05
-3.10481464318208e-05
-1.46329194018032e-05
-1.57791917648048e-05
-1.47354525154953e-05
-2.94602456202304e-05
-3.34873604308218e-05
7.23592991217453e-07
-2.1131374592968e-05
-1.27998968244692e-05
8.37441857224379e-06
-9.75353810382427e-06
-1.01857777025934e-05
-3.01435107380425e-05
-3.04435236486025e-05
-3.53150861426817e-05
-3.66054653991479e-05
2.12740088090424e-06
-4.99329839291467e-05
-2.95457316110735e-05
-4.6948376361822e-05
-2.9839057704214e-05
-1.53898570300741e-05
-4.9983783250715e-05
-4.17557305048038e-05
-1.63286141586684e-05
-2.60319506770779e-05
-2.80749904591379e-05
-3.33678002816426e-05
9.84381733933196e-06
-5.68003176037654e-05
-2.84925142678408e-06
-3.84390436479219e-05
-2.238036859295e-05
9.42282805248009e-07
-2.44022090003335e-05
-2.96321804573295e-05
-1.31320704928454e-05
-4.96663719327663e-05
-2.22473520152185e-05
-1.00017972967651e-05
-2.30884157822169e-05
4.70644119144183e-06
-2.40617226848452e-05
-5.18966865377951e-05
-2.18951279597266e-05
3.34718058160267e-06
-3.93804356774582e-05
-1.24879397124514e-05
2.27982021519931e-06
-5.93781351233281e-05
-4.45771190724585e-05
-1.59788023366112e-05
-5.69340026971687e-05
-1.39258255200408e-05
-2.50152437350579e-05
-2.58163243117972e-05
-1.40555789833917e-05
-2.41064127720603e-05
-5.65188486530751e-05
-4.24296545557949e-05
-4.65410964999905e-06
-1.0178396649742e-05
-2.20220993156667e-05
-1.67778294692109e-05
6.45681187663358e-06
-3.65093563304466e-05
-1.35845022941662e-05
-3.91393469578026e-05
-3.78573163436973e-05
-2.24438145386187e-05
-8.94519485970754e-06
-5.51138321766738e-05
2.78403131667719e-06
-3.10964175567224e-05
-3.32037774484057e-05
-4.69300436159541e-05
-3.8461104692916e-05
-5.28681461339646e-05
6.32597330330944e-06
-2.53601524262036e-05
-3.01263829776461e-05
-5.50083169197826e-06
-4.82749638293077e-05
-1.07730130275177e-05
-4.0779022249973e-05
-3.82793459141667e-05
-2.00045620307678e-05
-1.24997073159655e-05
-3.4362003573228e-05
-4.18091333814585e-05
-3.46769908618287e-05
-4.57463071930462e-05
-2.2021276767181e-05
-1.58488392558104e-05
-6.74825977451627e-05
-2.47249744150225e-05
-8.41735156526019e-06
-3.96868309406047e-05
-6.06667873048117e-05
-2.08984891252274e-05
-1.70033075892594e-05
1.50750620533566e-05
-3.92646629209784e-05
-4.14496846591463e-05
-3.20818047624642e-05
-4.39268530923824e-05
-1.71047362358572e-05
-4.12068995628406e-05
-1.15369319149047e-05
1.29535828181015e-06
-3.08798223331594e-05
-1.85915576734636e-05
-5.96093403321755e-05
-5.46897499605408e-06
-3.705239330093e-05
-3.87220706774227e-05
-1.31348677162906e-05
-1.1914004267075e-05
2.62235261362266e-05
-2.61952858171057e-05
-3.38318326853185e-05
-4.46745723309061e-05
-2.75729442241377e-05
-5.07974711964202e-05
-5.35992390908533e-06
-8.62955133601075e-06
-3.33918517843939e-05
-3.60312011498844e-05
-4.35505623489129e-05
-4.88690209564393e-05
-4.12959601987234e-05
-1.08097590112657e-05
-2.68668799819635e-05
-1.50064364558541e-05
-3.53064981611631e-06
-6.001723524911e-05
-2.31254565405776e-05
-5.8117792489019e-06
-3.32999076692332e-05
-1.82381697301457e-05
-2.97711247276427e-05
-3.74553512556794e-05
-5.13576718956471e-05
-3.42167982870179e-05
-5.35286944780672e-05
-1.86222171010159e-05
-4.55479577327479e-05
-3.41666800584838e-05
-4.30970610380318e-05
1.33846282947616e-05
-3.13718056037013e-05
-4.05700619865736e-05
-2.27446122713391e-05
-4.74376434966441e-05
-2.57418580346372e-05
-4.12429676852703e-05
-5.96745262478865e-06
-2.53346547192373e-05
-5.57605591326043e-05
-2.11900768868917e-05
-1.57687386021078e-05
-2.37674845694393e-05
-4.74487082970824e-05
-2.38041318889874e-05
-2.12753074237788e-05
-4.42510523841705e-05
-3.00183086385656e-05
-3.90715378431246e-06
-1.14762049961342e-05
-1.53575038152251e-05
-6.75464419650532e-06
-7.86445243389817e-06
4.52860335913279e-06
-1.65834049431806e-05
-4.62559450586903e-05
-2.88541108851396e-05
-1.49935395341328e-05
-3.21029021649786e-05
-1.70130017874018e-05
-3.00107758621121e-05
-1.67239436889167e-05
-4.01270499622141e-05
-4.05886174961347e-05
-2.96332303000303e-05
1.27320516181656e-05
-3.65394195861158e-05
-1.49165659368212e-05
-3.96944725519614e-05
5.82219347304251e-06
-5.33367807740028e-05
-1.4656939726624e-05
-4.21339685358055e-05
-8.73772079426488e-06
-4.51401435119195e-05
-1.42924740484645e-05
-1.82549196319285e-05
-2.07503137863505e-05
-4.1849493428495e-05
-5.28468354787571e-05
-4.8561236561127e-05
-1.33677568502634e-05
-5.31709588174953e-05
-2.64492041979642e-05
-2.71495888296963e-05
-1.20661028305348e-05
-5.87706407703227e-05
-5.61752319098635e-05
-2.17816261691541e-05
-7.62826161700796e-06
-3.8801669779544e-05
-6.74458154333696e-06
-2.89251485628897e-06
-4.59638864292548e-05
-3.34832369501734e-05
-1.24978595813567e-05
-3.65774020318626e-05
-9.87258907909134e-06
-3.42869324196602e-05
-3.62460280310096e-05
-5.36766221919451e-05
-3.11783484149493e-05
-5.28491150147154e-05
3.86305660170326e-06
-2.01920039162597e-05
-3.70363641105785e-06
-5.08508751467822e-05
-1.33854403112528e-05
-3.77421740963242e-06
-3.25914070500894e-05
-1.99097369069374e-05
-6.07861139699333e-06
-2.78194735422443e-05
2.44063672061865e-06
-1.94611602196042e-05
-6.69102608077364e-06
-3.36095587174656e-05
-3.72197362118715e-05
-6.05767345828978e-05
-3.31702010006306e-05
-3.98124267758597e-05
-4.40519210260476e-05
-1.59440287872362e-05
-3.69109161136823e-05
-2.22627564688169e-05
-3.06923848964752e-05
-1.16878052318535e-05
-3.74700436174468e-05
-3.99536627188563e-05
-1.85952230717804e-06
-2.72003813384849e-05
-4.51171611626751e-05
-9.42873554132415e-06
-2.40238805392355e-05
-4.13670828966481e-05
-3.38507499706178e-05
-3.53691156983874e-05
-3.62741550637434e-05
-5.00083183150255e-05
-2.43655833791226e-05
-2.75090873467342e-05
-4.02118493555582e-05
-4.0904946165019e-05
-5.43485992028607e-05
-4.18560442977568e-05
-5.01333800547561e-05
-1.64242181212875e-05
-4.09865405490095e-06
-4.99125601678579e-05
-1.26290217086504e-05
-3.18515116404778e-05
2.75876198808127e-06
-1.13990156078337e-05
-4.04373441974308e-05
-4.7435271493222e-05
-3.13228006336304e-05
-3.01466182836646e-05
-2.99959412088182e-05
-3.03840120047611e-05
-5.39258486298604e-05
-1.45287668699125e-05
-4.12263562743005e-05
-1.35027051058161e-05
-3.66645851131421e-05
-1.65794386194383e-05
-3.27086803963148e-05
-2.14102284109759e-05
-1.89925186956161e-05
-3.79453087525865e-05
-5.86433397125436e-05
-4.12365256823987e-06
6.98838357637234e-06
-1.87308107158956e-05
-2.27923214531804e-05
-2.70484700113023e-05
-3.56837668957399e-05
-2.93250789365819e-05
-3.35483234280408e-05
-3.25206095885481e-06
-3.87338607698317e-05
-4.3397356235486e-06
-1.49871195923579e-05
-3.97808536607681e-05
6.86694809035241e-06
-4.26946567228799e-05
-1.31494793718005e-05
8.66928563449447e-07
-3.87539747636343e-05
-8.08922227766913e-06
-3.19330643956209e-05
2.06237261228771e-05
-4.35340933230358e-05
-3.38090654065074e-05
-2.75353665264925e-05
-5.75781664044479e-05
-2.70885603065524e-05
-7.44316862013026e-06
-2.52618629281702e-05
-6.67782639808789e-06
-1.54515176508324e-05
-2.04445574600139e-05
-1.96535234213683e-05
-1.82292291184759e-05
-4.24980590562531e-05
-4.58526203812364e-05
-2.54883803360155e-05
-4.00729632965959e-06
3.90153473263342e-06
-2.85057026957669e-05
-2.54324190873872e-05
-3.63517677852892e-05
-3.07454334697119e-05
-4.63117038830641e-05
-3.85412221654185e-05
-1.15407792125154e-06
-2.87092362936778e-05
-8.82877783061314e-06
-2.27302781936579e-06
-2.36522120236157e-05
-1.75594146906975e-05
-3.71910194801403e-05
-3.31226803062091e-05
-3.9559923821999e-05
-2.41122022058749e-05
5.82552406381833e-06
-2.39550107326638e-05
9.51408556421896e-06
-2.7495450670209e-05
-3.95773464047813e-05
-1.93828769443127e-05
-1.31639459098921e-05
9.83785313503978e-06
-3.04944341247402e-05
-7.07629178608918e-06
6.35658723440975e-06
-4.63136448984437e-06
-2.43788502573784e-05
-2.7449350255076e-05
-3.28646012483346e-05
-5.91182310271545e-05
-3.87508760643931e-05
-3.9570582108765e-05
-1.62360120472066e-05
-2.14711037629904e-06
-3.90752235611065e-05
-2.54342924449256e-05
-2.93723637919583e-06
-3.444551063949e-05
-1.17251538752727e-05
-1.84106756059347e-05
1.60034200726723e-06
-4.79918900339681e-05
-3.41490120753067e-05
-4.98975872995681e-05
-4.51971431902461e-05
-5.81041080915898e-06
-4.18035992839668e-05
-3.06860390060366e-05
-4.07756821744931e-05
-2.36989948391238e-05
-4.94450858295695e-05
-4.08614283892891e-05
-1.32675164516866e-05
-3.65984207812726e-05
-3.56795321890572e-05
-3.05299683651368e-05
-2.5334523828313e-05
-2.31138766667254e-05
-5.62728601649339e-06
-2.59770132905916e-05
-1.99451118563479e-05
-7.95831537625876e-06
-2.08370762836862e-05
-3.05624010793478e-05
-3.60379541189966e-05
-3.60342785306072e-05
-1.80302168642122e-05
-1.33921360144927e-05
-3.86428481966293e-05
-4.7250614837947e-05
-3.36894612607072e-05
-2.82229631155962e-05
-4.16595008540703e-06
-1.92795664240453e-05
-2.04260253112494e-05
-3.72239804949521e-05
-3.54934810488027e-06
-2.22627956837076e-06
-3.45329255711856e-05
-4.77966582178323e-05
-4.65143687317932e-05
-8.10126397918795e-06
-2.14008512122252e-05
-2.81250356612154e-05
-2.18973617920144e-05
-1.87171060364791e-05
-2.13460240031843e-05
-2.5847196543066e-05
-4.41524875259046e-05
-2.42213365469058e-05
-1.08863606679767e-05
-1.37828981155953e-05
-7.06260660207709e-06
-3.13196231557827e-05
-1.24980577067645e-05
-4.04648235096362e-05
-2.84735088425788e-05
-2.28971535756866e-05
-4.88804466617289e-05
-2.30221804396314e-05
-3.66232442648506e-05
-3.26799184012513e-05
-3.38596995088313e-05
-2.06218197671338e-05
-2.02449287440684e-06
-3.19242358754795e-05
-1.51206639387809e-05
-2.55049945651655e-05
-2.77519016320822e-05
-1.76776455012141e-05
-3.85202945145112e-06
-2.42709834979072e-05
-4.09117851244785e-05
-3.71569585506718e-05
-1.01758241066026e-06
-6.71987485707148e-05
-4.48358918648901e-05
-3.18653126599467e-05
-4.25025552560633e-05
-4.58695969544791e-05
-3.34908223967279e-05
-5.77370635894251e-06
3.82776163250607e-06
-3.61654438276506e-06
-1.81215044230549e-05
-3.29082094163922e-05
-1.13398513323173e-05
-3.61559559242233e-05
-1.69784657673688e-05
-3.27789098958055e-05
-4.4554397114919e-05
-3.79895861304803e-05
-5.53128595715921e-05
-4.16179809839436e-05
-9.48411136413491e-06
-5.85722514466716e-05
-3.88179103419368e-05
-1.52137147337372e-05
-1.71247523095911e-05
-2.29137692672808e-05
-4.34259410416789e-05
9.56340571642225e-06
-2.34463030387422e-05
-6.32481348704072e-05
-6.6213901389508e-05
-4.26938880803804e-05
-4.77697607547991e-05
-2.97792373649818e-05
-3.45750298963845e-05
-2.80084077311137e-05
-6.19539218874937e-05
-2.72392611215044e-05
-3.49585843843209e-05
-3.16309186915498e-05
-1.9246922709379e-06
-2.17451457014591e-05
-2.8402863807397e-05
-3.62332288789918e-05
-4.277407248468e-05
-2.21433441155375e-05
-1.09071381059412e-05
-2.53323958199518e-05
-1.4865855789731e-05
-3.05187178692605e-05
-5.49421601842206e-05
-4.15681001153819e-05
-1.00833388231583e-05
-4.52323186247038e-05
-2.00610167694024e-05
-3.39735534674385e-05
-2.51798053156955e-05
-2.61311710423266e-05
-9.6490172114652e-06
9.66722195398265e-06
-9.31806808103667e-06
-5.21775614186982e-05
-5.08737510093586e-05
-3.86917154931526e-05
1.06895220981751e-05
-1.55857532414591e-05
-8.28695734876262e-06
-1.75960914723822e-05
-3.31554517205557e-05
-3.49246266012836e-05
4.38072538658699e-06
-2.12560683485617e-05
-4.50557620253283e-05
-3.32521727891236e-06
-3.36837286348235e-05
-3.26868209072204e-05
7.09577119649469e-06
-2.4191760632608e-05
-3.45880339649444e-05
-4.3180587188434e-05
-2.84881476370203e-05
-2.00668665155508e-05
-4.7724679676074e-05
-4.2651313544484e-05
-2.82609857555779e-05
-4.88662447557429e-05
-1.26037586839465e-05
-2.58708581677915e-05
-1.02614337706793e-05
1.2642228800562e-05
-5.14109490189911e-05
-1.62421849641802e-05
-3.885453688739e-06
-1.58366837031566e-05
-3.27634075629953e-05
-8.93220409993743e-06
-7.12981854654908e-05
-2.5218092483575e-05
-1.34035340740099e-05
-5.21457880210879e-05
-3.88075433092522e-05
-2.01161150889476e-05
-3.02875874583408e-05
-2.36947429196139e-05
-2.37200264867333e-06
-2.37492613014695e-05
-4.7988380434511e-05
1.20028273821129e-05
-2.5536352026412e-05
-6.91607821635115e-05
-1.82817217516141e-05
-1.2633059652995e-05
-3.33636951250662e-05
-4.18517837919574e-05
-3.9612371246942e-05
-5.17310469470299e-05
-1.66117329007948e-05
-1.56788607502188e-05
-2.38566021099444e-05
-4.04914820834827e-05
-1.34648140495951e-05
-4.08401203851795e-05
-8.30055933187002e-06
-3.10615750857842e-05
-7.42699409891582e-06
-4.25419345843513e-05
-1.89926495614359e-05
-6.10758868038397e-05
-3.63735517584953e-05
-5.43669582113837e-05
-1.20989767043406e-05
-4.7727712755702e-05
-3.67699841439934e-05
-1.83912326640412e-05
-1.40647276902277e-05
-1.69637745278595e-06
-2.53949061192099e-05
-2.11695587169762e-05
-2.68261751314951e-05
-1.25764110620966e-05
-3.84642775770278e-05
-2.0379342294344e-05
-2.63091073275011e-05
-5.80224803833501e-05
-2.09392485423243e-05
-2.88290667611768e-05
-3.98239404668289e-05
-1.17549671598337e-05
-3.82093018395728e-05
-3.67989204174311e-05
-2.76857945601246e-05
-2.71004899821721e-05
-5.86001479445311e-06
4.6215703077067e-06
-8.5619413126057e-06
-3.4483665333319e-06
-6.64781697171015e-05
-4.97525891268613e-05
8.18054159999327e-06
-3.7201481133434e-05
-1.84922050081437e-05
-3.8796321569764e-05
-3.97944331134198e-05
-2.77715202447693e-05
-3.93683731644237e-05
-4.65236472476759e-07
-2.61797047791806e-05
-4.48948242161337e-05
-3.31166019033819e-05
4.0436615590004e-06
-6.13423216811107e-06
-1.38280312219663e-05
-4.03924046066732e-05
-6.34316520795282e-05
-4.39627881732328e-05
-2.20320314354681e-05
-3.8627292383529e-05
4.40943186666805e-06
-5.61831972076977e-06
-7.8432991680716e-06
-5.43464407577391e-05
-2.51633157477959e-05
-3.12430260751039e-05
-2.63921276204678e-05
-2.30867848171118e-05
-4.06947011037379e-05
-1.31749030102183e-05
-3.1828320885761e-05
-3.59763203591476e-05
-2.3783268879073e-05
-5.01867362486128e-05
-4.21919958423965e-06
-1.45069956915193e-05
-4.94204991309191e-05
-4.02860186686886e-05
-2.84469664201649e-05
-4.3316719045253e-05
-5.07980073867634e-05
-3.05830794172055e-05
-4.09757797001017e-05
-1.32090433671643e-05
-2.76356889991807e-05
-7.00219490671102e-06
-2.86306155076246e-05
-2.12206563787918e-05
-1.57792387321353e-05
-3.06314838563568e-05
-1.82203468606473e-05
-3.39190204227416e-05
-9.94060929612169e-06
-3.69570139315474e-05
-2.26130150805333e-05
-2.51189233823406e-05
-6.6023010002808e-05
-1.65476595205559e-05
-4.15473861882681e-05
-6.07907497105696e-06
-1.9289969482042e-05
-2.69687280603286e-05
-5.08824717022246e-05
2.68383405385611e-07
-5.56024946482388e-05
-1.45885462875373e-05
-4.53453804537532e-05
-2.63376139485019e-05
-5.64044887806791e-05
-4.8481777783666e-06
-3.79050567995461e-06
-4.87124614924897e-05
-2.8987530751379e-05
-6.59582795265316e-07
-4.10954624403838e-05
-3.97779212004815e-05
-4.0572516624022e-05
-2.93678123352921e-06
-5.28693787346676e-06
-4.81700431045462e-06
-3.51012011120849e-05
-2.14462760806388e-05
-3.32381851897478e-05
-3.83465946070804e-05
-3.66702422952178e-05
-1.19070012223585e-05
-2.98142237489366e-05
-2.45967120009988e-05
-6.76403671580942e-07
-3.07644469628417e-05
-2.95429783193901e-05
-4.68915324189135e-05
-2.03556081048972e-05
-5.64024558158653e-05
3.00069252926143e-06
-1.41817994903371e-05
-3.08113678150668e-05
-7.71321222517673e-06
-2.13721205156585e-05
-3.56901172896329e-05
-2.3814036069603e-05
-2.63404743649604e-05
-4.59841904583734e-05
-3.63327259517213e-05
-5.74729682515868e-05
-6.25511774444113e-06
-1.89830592561285e-05
-6.00962720597914e-05
-4.57146924335666e-05
-3.78405874809046e-05
-3.35936026019261e-05
-6.44351077000634e-05
-2.62674249075855e-05
3.54536713639078e-07
-7.73084616513919e-06
-2.28364109257684e-05
-2.24049083767137e-05
-6.04396577433274e-05
-1.5842098315209e-05
-4.90318517568217e-05
-4.40250085003149e-05
-5.20476742045414e-05
-2.3208885036131e-05
-3.26138139780568e-05
-5.01766068885292e-05
-1.77398572236554e-05
-1.95014819003613e-05
-1.56206960182609e-05
-1.08838888018777e-05
-1.04977060256704e-05
-2.8004364327303e-05
-1.32540735998915e-05
1.79830823584258e-05
-4.73810573286933e-06
-1.07298150182747e-05
-2.19964112654034e-05
-3.10818548001498e-05
-9.12489169972567e-06
-1.57385269512613e-05
-4.89257544900188e-05
1.14340012045353e-05
-2.33781020035343e-05
-2.13164316466805e-05
-5.07571025920942e-05
-4.86307040606188e-05
-3.73496414823251e-05
-1.75609630536647e-05
-1.33193104337161e-05
-3.75257285476223e-05
-5.64699360546888e-06
-4.44452349936091e-05
-3.00409547405224e-05
-2.25781717051381e-05
-5.93529872461318e-05
-3.45230555090894e-05
-2.4370891605717e-05
-4.88724382256435e-05
-5.1244268965457e-05
-2.05414770613549e-05
-3.65154425362945e-05
-2.64765725250007e-05
-6.30378267927256e-06
-2.73471797291079e-05
-5.63109789530232e-05
-6.42695971720282e-05
-2.66789417805286e-05
-1.8934542566138e-05
-2.21060229272326e-05
-6.15758819844663e-05
-3.41986325778502e-05
-3.76549891432671e-05
-3.91134650922312e-05
-2.55783469583823e-05
-8.82893525785601e-06
-3.5743999758445e-05
-4.02748140883052e-05
3.4396328048161e-06
-2.24482456720825e-05
-5.22561035211221e-05
-4.33397415448245e-05
-6.07834696092816e-05
-4.13304544983092e-05
-3.94799729772287e-05
-3.87812473555884e-05
-3.30798563945515e-05
-5.45888717055127e-05
-3.06771389887815e-05
-5.08794103350618e-05
-5.5853730189586e-05
-7.35228317601179e-05
-2.44766776234632e-05
-4.72457795205311e-05
-2.13312726499959e-05
-3.33994308329295e-05
-5.93358721703412e-05
-3.09547239914143e-05
-4.92581832159316e-05
-3.70461834671951e-05
-4.28160694137981e-05
-2.08038401579194e-05
-3.14656221685015e-05
-4.84638730634312e-05
-5.88062262139135e-06
-2.146197324738e-05
-3.15609526605801e-05
-2.5102504127009e-05
-3.84896145334065e-05
-2.99680434984775e-05
1.95246021409176e-05
-2.91284003879777e-05
-4.47656036573885e-05
-5.87326352678519e-05
-3.65756935408677e-05
-1.90443279171679e-05
-6.2454215331251e-05
-4.53012235132002e-05
-6.38976986642005e-07
-4.99375602379719e-05
-4.47630449245049e-05
-2.73745530455987e-05
-4.60825412005328e-06
-2.01712125607872e-05
-5.68046704691163e-05
-3.38892255211229e-05
-2.92241492634162e-05
-3.04136848652119e-05
-1.7388283999401e-05
-4.29747084315248e-05
-4.20874897181017e-05
-4.47306545350991e-05
-1.51537895033351e-05
5.56098128882308e-06
-1.81749933737028e-05
-5.1422924034434e-05
-4.88449850567015e-05
-2.36453836962566e-05
-4.21131945148412e-05
-3.17571517184539e-05
-5.28927403481237e-06
-1.75185462287954e-05
-4.13397709860587e-06
-3.28136301640499e-05
-3.02866820936682e-05
-5.04552810218789e-05
-3.64778982846423e-05
-1.47502723867901e-05
-3.91470518137982e-05
-3.43626166168802e-05
-2.73250258450374e-05
-2.74646448299598e-05
-1.76659989842768e-05
-2.45897317185219e-05
-2.95712080191829e-05
-1.93129937958744e-05
-2.73884252814092e-05
-3.40876095995374e-05
-1.2637582207216e-05
-1.40591415075965e-05
-1.43470616142024e-05
-2.87077718809779e-05
-2.76845521366016e-05
-5.11866874522684e-05
-2.59696881521613e-05
-2.38683976452183e-05
-2.35399073934796e-05
-2.85376407948391e-05
-3.26971584429514e-05
-1.35669687520465e-05
-2.82777145607946e-06
-4.39378215931717e-05
-2.61160060029843e-05
-3.31169117586574e-05
-2.46895061171039e-05
-6.40522052272268e-05
9.64224541604326e-06
-1.07335914531951e-05
-4.33854018351525e-05
-7.29601310165106e-05
-9.00953751229126e-06
-3.10058656306474e-05
-1.16826669561148e-05
-4.34124407035731e-05
-3.37652132645491e-05
-3.63374961484952e-05
-4.63526789981528e-05
-3.81942236334214e-05
-1.17519953169907e-05
-1.4874489657651e-05
-3.69456022446576e-05
-3.77652250607132e-05
-3.09503137196862e-05
-2.92372990604894e-05
-2.52026196348489e-05
-5.66920069859377e-05
-3.57237541571756e-05
-2.30946218234808e-05
-2.27307103113369e-05
-3.779651146428e-05
-3.03179927024346e-05
-7.148221295482e-05
-4.7582571393235e-05
-3.42127133735318e-05
-6.78832800203851e-05
-1.33301045716173e-05
-8.5194811644934e-06
-2.67495363011915e-05
5.10023844371318e-06
-4.02099339482104e-05
-1.60369817386418e-05
-2.90893709346333e-05
-2.80845220297456e-05
-4.19072896012828e-05
-2.63427556949208e-05
-2.0821301694306e-05
-4.58353096338172e-06
-3.96979285499904e-05
-2.27012425594745e-05
-1.39832458528368e-05
-3.00354746656593e-05
-9.77401521129995e-06
-3.05055142362187e-05
-8.84300979784687e-06
-4.61421873978283e-05
-2.9185556748701e-05
-2.25501741290276e-05
-1.12675092065827e-05
-4.84376707346404e-05
-2.13801703896194e-05
-2.88524994688289e-05
-1.91894402653172e-05
6.07726767156342e-06
-3.70070387291927e-05
-6.41670288935375e-05
-5.56312746669965e-05
8.33361748633374e-06
-2.42051324048628e-05
-3.06689815772098e-05
-1.50107104391774e-05
-2.32793286427958e-05
-3.40209145253223e-05
-1.52885090505217e-05
-2.80219028029557e-05
-3.70252658866552e-05
-5.12605462088274e-05
-2.32805775984544e-05
-3.38521317397999e-05
-3.31281738006863e-05
-3.45548777323207e-05
-4.1768821732151e-05
-2.45235333554676e-05
-6.72217326341009e-05
-9.89359947654195e-06
-2.60363623262491e-05
-4.8672239315718e-05
-2.20666938335749e-05
-4.26791967809695e-05
-3.97676421484684e-05
-2.07974694897373e-05
-4.77736417817513e-05
-3.19141298759135e-05
-4.43380377000613e-05
-5.35138208540503e-05
-4.28897070426249e-05
-1.93190175086745e-05
-4.40720159173057e-05
-1.46983179635653e-05
-2.18469632278478e-05
-4.24314182781973e-05
-4.95643213422723e-05
-3.82918189831612e-05
-2.91313265783426e-05
-3.31763615261556e-05
-5.08230825438821e-05
-2.8984316577884e-05
-6.26414292824414e-06
-9.40154863806381e-07
-4.9613848605368e-05
-1.18676361881685e-05
-8.7958148991677e-06
-1.69054114095169e-05
-2.67332854289037e-05
-3.47523960286424e-05
-4.7773700590544e-05
-1.36480483459845e-05
-4.87971000251508e-05
-2.35227611328422e-05
-2.52079561532322e-05
-3.92387983984953e-05
-4.72882227168677e-05
-4.66669778254013e-05
-3.65593157302347e-05
-2.80367567282226e-05
-2.67973111145926e-05
1.05526729086991e-06
-3.1130907823589e-05
-1.78358265714695e-05
-2.39463010129463e-05
-3.82917560595965e-05
8.00654903300358e-06
-4.58474116951358e-05
-2.74383993769552e-05
-1.80196567016109e-05
-2.57013292492301e-05
-1.91812795344742e-05
-3.46035490230264e-05
-3.80602656195286e-05
-7.29838377949319e-06
-1.80380642225422e-05
-3.11547814094285e-05
-3.51648743159493e-05
-2.03190099643525e-05
-4.02193318025514e-05
-3.42619121963715e-05
-1.66219315809011e-05
1.53907319786465e-07
-2.42007041630036e-05
-4.21723327000203e-05
-2.33307688508526e-05
-4.08958905009957e-05
-3.33059797585135e-05
-3.29081180904152e-05
-3.39799748016942e-05
-1.91502333552611e-05
4.80276897459604e-06
-2.7206006105434e-05
-1.94227695772574e-05
-2.5468656238196e-05
-4.04601664246156e-05
-5.57915210367092e-05
-4.24317703905951e-05
-5.99700734864246e-05
-1.12632967461447e-05
-3.47492087589976e-05
-5.95896295014092e-05
-1.93387948849319e-05
-1.5594407392282e-05
-1.78497790756015e-05
-3.50650370706844e-05
-8.41512538835013e-06
-2.75413692033306e-05
-1.57148433569435e-05
-4.63870361487339e-05
-3.0115680037343e-05
-1.54307911653489e-05
-1.38763987959733e-05
-4.2751392537694e-05
-4.87173850275847e-05
-5.5935062577319e-05
-1.35776610514019e-05
-5.01496582228015e-05
-2.38244772396777e-05
-1.81338980226502e-05
1.4807319846303e-05
-7.78623021028889e-06
-6.0111377557557e-07
-3.85427188553713e-05
-4.13509972181275e-05
-3.10148210657243e-05
-2.85484938430076e-05
-1.19098065588202e-05
-5.01489113781073e-05
-2.14647724502709e-05
-2.65713169836876e-05
-2.86110981862318e-05
-2.08662048560408e-05
-4.9428873780383e-05
-3.77093495131201e-05
-4.73618590478568e-05
-2.19208429392816e-05
-5.75001885173436e-05
-9.74810663842217e-06
-3.93567450083814e-05
-4.11855241418501e-05
-3.40816516848702e-05
-4.93282053496581e-06
-6.19813880790442e-05
-2.68776872123678e-05
-7.43551781124727e-05
-7.66003933435172e-06
-4.61192777800489e-05
-2.09356837453642e-05
-3.89943999418951e-05
-1.27030512883847e-05
-9.99427461792019e-06
-1.59107747807501e-05
-8.12317695342229e-05
-4.38331719744051e-05
-2.05445287271318e-05
-3.02005588611281e-05
-3.11507366227067e-05
-2.13127706098361e-05
-2.64914347924346e-05
-4.77537438417207e-05
-1.5027257728022e-05
-1.47396985116111e-05
-3.18114653601828e-05
-1.34922874068798e-05
-4.95098315239279e-05
2.19451334824777e-06
-1.14952733269589e-05
-1.60538752007327e-05
-3.27943608958682e-05
-2.33350428251787e-05
-1.72989995988391e-05
-3.60036458069686e-05
-2.59896645398968e-05
-3.22885028934317e-05
-4.95892764158328e-05
-5.45528784887031e-05
-2.51884458602909e-06
-4.91414927739474e-05
-3.03627784625697e-05
-2.33643804679465e-05
-5.05140523613596e-05
-1.8037208578571e-05
-1.49801493967163e-05
-2.88046959998979e-05
-1.90294832729847e-05
-3.35620478942451e-05
-5.91375041922554e-05
-1.76491076796704e-05
-5.29533844161462e-05
-5.1741885903917e-05
-7.97077290191393e-06
-5.07296718041286e-05
-6.80200544514302e-05
-3.6976058243102e-05
-3.03047695317618e-05
-5.60544884318778e-05
-2.06534511673885e-05
-5.07225612652621e-05
-3.01425812544502e-06
-4.47304397737774e-06
-3.32616883516032e-05
-5.84418219786279e-05
-4.27920729758966e-05
-2.39308293666816e-05
-4.45831356742114e-05
-3.48947481905226e-05
-3.92274059876365e-05
-3.24963888538367e-05
-3.13362871677778e-05
-2.61294933250838e-05
-1.8902479969612e-05
-9.75708369398459e-06
-1.71486085949184e-05
-4.89549164429598e-05
-2.60720422415589e-05
-3.4039947146049e-05
-2.6162110365001e-05
-2.05026959075304e-05
-4.32493869442852e-05
-2.17594570828281e-05
-2.60741558651185e-05
-3.15737507698665e-05
-5.12807831373934e-05
-2.93604184601534e-05
-2.64598263369838e-05
-8.84995654713614e-07
-1.62537877790821e-05
-9.30552229063702e-06
-2.16517474347878e-05
-1.64532492816728e-05
-2.59057262749795e-05
-1.41095097071161e-05
-3.84625364840724e-05
-4.60385771511897e-05
-3.57643118789298e-05
-3.16430579841433e-06
-3.78570639781761e-05
-6.27767488845016e-06
-4.27959478866693e-05
-4.16012834027818e-05
-2.54305777763062e-05
-1.58112532244964e-05
-2.80124675306857e-06
-3.27553850368947e-05
-4.62608648266194e-05
5.62954107302513e-06
-3.87062245752834e-05
-2.68257896442359e-05
-1.911578302777e-05
-4.38512181959809e-05
-3.00482918030266e-05
-3.35545568962591e-05
-1.9427155410431e-05
-1.66687577109217e-05
-4.37350400848954e-05
-1.66822087636929e-05
-3.59053816430994e-05
-2.67337061678091e-05
3.22838689411822e-07
-8.21359902837581e-06
-3.09768085678696e-05
-3.04055861261847e-05
1.01682996340771e-06
4.92308554377853e-06
4.00950211929702e-06
-2.44478978947366e-05
-4.08890196658661e-05
-2.61627619913111e-05
-2.55200979887221e-05
-1.28893299874904e-05
-3.30593004574589e-05
-3.18936966576459e-05
-1.29988708221978e-05
-2.50386547472085e-05
-4.72680192054673e-05
-4.21712453675599e-05
-1.74564744718823e-05
-1.37011941984917e-05
2.44946704788124e-05
-5.56429403022503e-05
-4.05700529613928e-05
-3.75447477273499e-05
-1.33281452049364e-05
-2.11148389573278e-05
-4.55113209115861e-05
-1.11488053971697e-05
-9.78723061423246e-06
-4.19754722764162e-05
-2.16698128508981e-05
-1.5578410085412e-05
-1.09022385086247e-05
-5.5388647116002e-05
-4.44125854903054e-05
1.54320907520681e-05
-5.98353308625451e-05
-3.8785550491718e-05
-4.64883486561495e-05
-2.58462318003433e-05
-4.76877086478734e-05
-3.86658993104683e-05
-1.99464293441155e-05
-2.64210292513018e-05
-2.45370223742358e-05
-1.667805990276e-05
-7.30950134230315e-06
-2.70634108947769e-05
-5.73823947245128e-06
-5.65819770153331e-05
-2.61546957898501e-05
-1.06896141384847e-05
-3.50790346815346e-05
-3.54207504968639e-05
-1.98841335840058e-05
-2.45092614233234e-05
-2.31660841082247e-05
-1.45514177351294e-05
-6.20250282329093e-06
-4.73556394589917e-05
-1.83218392451015e-05
-1.61655034819463e-05
-2.67934697334346e-05
-3.21789409438686e-05
-1.05433994486705e-05
-6.02625366160552e-05
-2.15237627157561e-05
-3.43039992623186e-05
-4.63413190445129e-05
-1.75710422337409e-05
-2.48802067647318e-05
-3.99496362402914e-05
3.08639943326374e-06
-2.05050712758878e-05
-4.16906557607594e-05
-6.56789381968277e-05
-3.48867120339001e-05
-2.51270461719317e-05
-3.28137957201488e-05
-4.97455453631952e-05
-2.63594780526421e-05
-5.70707211477434e-06
-8.36845706323272e-06
-2.79768056497649e-05
-1.92444129194205e-05
-2.06671367821463e-05
-3.24267647462549e-05
-2.54558217704824e-05
-6.30274201814214e-05
-2.56842439088987e-05
-4.64083859952106e-05
-1.69451500462051e-05
-3.85545101857999e-05
-2.38116908247681e-05
-2.03230709755237e-05
-2.90468944377335e-05
-3.25469793158056e-05
-5.12289093637342e-05
-4.11375006455386e-05
-2.61215301964135e-05
-5.01263783652637e-05
3.73455170204505e-06
-1.15133246665192e-05
-1.17110315046894e-05
-2.38794933029274e-05
-4.74030741751474e-05
-1.9696797370847e-05
-2.74859857770761e-05
-1.52611187952537e-05
-2.4510490397249e-05
-3.53059402545494e-05
-1.57782064971408e-05
-3.6946758097086e-05
-4.57530365262936e-05
-3.02639586297392e-05
-2.20898102072486e-06
-6.33310099733172e-05
-2.14883881755627e-05
-3.02447879485139e-05
-4.54962551387323e-05
3.58902340518837e-05
-3.39301555232626e-05
-3.40337207702392e-05
-8.91330467261179e-06
4.46065777706536e-07
-5.83045843860039e-05
-7.67384608327408e-06
-3.39617517877162e-05
-4.75503811518571e-05
-2.84360161256799e-05
-4.19363946627812e-05
-3.18015447364434e-05
-1.05039087618859e-05
-2.14621562580466e-05
-3.35762703942197e-05
-3.1288461678822e-05
-4.00089810231668e-05
-2.38568302226461e-05
-9.26199249978098e-06
-3.57314872273461e-05
-3.65275009442394e-05
-1.71326836426704e-05
-5.36631443511336e-05
-2.76374869973256e-05
-1.20865575267396e-05
-1.91592043936894e-05
-8.76612713201167e-06
-2.17024406094577e-05
-1.18403418958419e-05
-3.55174158365769e-05
-3.67218073732176e-07
-2.08282081153846e-05
-4.77010337920972e-05
-1.7316597325751e-05
-9.23991562264074e-06
-5.25997774711217e-05
-9.26748395601478e-06
-4.16899612015671e-05
-5.54954821584623e-06
-4.56775339471838e-05
-2.24292885982672e-05
-2.28903248947974e-05
-3.10241293941044e-06
-2.32637701411952e-05
-5.81484169824594e-05
-4.89792889797267e-05
-6.14620559292451e-05
-1.65886851930991e-05
-2.29206966872316e-05
-2.30529903655001e-05
-1.84726831034663e-05
-6.30852865365213e-05
-1.0226981746255e-05
-3.73855517643415e-05
-5.05906896538378e-05
-5.28252750800091e-06
-4.99624767386487e-05
-2.74527679514915e-05
-2.39808034935111e-05
-5.54449278319511e-05
-2.82622641319073e-06
-3.98327867096078e-05
1.55597260933104e-05
-3.00727291551524e-05
-3.42245452933147e-06
-5.00764830207677e-05
-2.37619015295347e-05
-4.13638194407217e-05
-3.99302888305986e-05
-1.44573299386079e-05
-3.35696380973991e-05
-2.14192654808445e-05
-5.57830528149386e-05
-6.9256784677064e-05
-4.76650422784741e-05
-2.34286616004533e-05
-1.13790501254236e-05
1.47139206042231e-06
-4.37105736221287e-06
-1.65086394689019e-05
-4.84303290761463e-05
-4.3915666456978e-06
-2.9632394082124e-05
-3.54988827954201e-05
-2.39061804065939e-05
-1.24947776629144e-05
-3.50912950785884e-05
-2.10758316545758e-05
-2.90263786109476e-05
-8.4908193528794e-06
-2.31686387542593e-05
9.36081930961982e-06
-4.98659921917246e-05
-2.70393261382264e-05
-1.01711068508984e-05
4.1210388287301e-06
-3.22517936604048e-05
-3.3754112905727e-05
-6.17367447050992e-05
-1.61518286090872e-05
-2.74953132388699e-05
-3.45047693302487e-05
-3.50312423595524e-05
-1.75107384874764e-05
4.97166537807802e-06
-4.80568035871876e-05
-5.94483548287554e-06
-3.70461535986709e-05
-3.02950929634772e-05
-1.12602657667822e-05
-4.49574030674624e-05
-3.4100058645093e-05
-4.19081335859551e-06
-3.64909832728871e-05
-2.50154226672383e-05
-7.32533525274244e-06
-4.65185996215519e-05
4.22264011207001e-06
-5.70360080316855e-05
-1.28406515068876e-05
-4.54335392088245e-05
-3.88118637771582e-05
-3.43108361592552e-05
-5.97251727635702e-06
-3.18208547790418e-05
-1.27340757952818e-05
-3.29588222848476e-05
1.14081550256773e-06
-2.62717666119639e-05
-4.56728153189884e-05
-2.03599726844633e-05
-1.13077743594255e-05
-3.26990384168939e-05
-2.77534505724547e-05
-3.96200237390758e-05
-1.467752539019e-05
-1.1541192810702e-05
-3.13172338741229e-05
-4.23350406850215e-05
-1.53832871703466e-06
-5.15470136194628e-05
-3.73090772861944e-05
-4.74154493278499e-05
-1.99424256964273e-05
2.88932015201066e-06
-1.04087948700426e-05
-2.48681470180487e-05
-4.67011993802239e-05
-1.25697341701827e-05
-2.25986854757813e-05
-1.14530483689691e-05
-2.18786625739312e-05
-3.02592939129402e-05
-1.90227329596328e-05
-4.8255164446766e-05
-3.78332515559455e-05
-1.49905147120085e-05
-3.13668923882658e-05
-8.70049655278087e-06
-2.88696444306632e-05
-1.0967919143871e-05
-4.59989142840961e-05
-2.30179247336515e-05
4.93215497810947e-06
-1.15159618133219e-05
-4.51401984941461e-05
-2.19653384815881e-05
-2.65937217460546e-05
-9.639022117777e-06
-4.36660442319314e-05
-1.09945999516952e-05
-4.96138908167467e-05
-5.55361419811098e-05
-3.5890064577172e-05
-3.56007639302359e-05
-1.53167391636332e-05
1.41068881276152e-07
-2.6296379173702e-05
-2.18450974979334e-05
-1.41869436393548e-05
-2.72705439245366e-05
-1.76465770620178e-05
-4.08765976293501e-05
-5.52426523048351e-05
-4.92672075419112e-05
-3.06237132570783e-05
-3.00238825357686e-05
-2.53196630458947e-05
-2.87136899839801e-05
-1.14856525341756e-05
-6.28499621074481e-06
-3.61020058702381e-05
-2.07510836497091e-05
-1.68498471642566e-05
-4.08618795715127e-05
-2.76378276155816e-05
-2.96838632998883e-05
-5.54571964102958e-05
-4.89093682989925e-05
-3.52353015251013e-05
-2.77119823141181e-05
-1.11921614882416e-05
-2.95420640869535e-05
-3.99712233023856e-05
-2.05811175793164e-05
-3.94250025491816e-05
-2.52457738378136e-05
-2.4837358411556e-05
-4.30612933312346e-05
-9.36874064821578e-06
-2.83463549018857e-05
-2.65017213633351e-05
-1.8403323719725e-05
-2.30560761123999e-06
-6.6761108252416e-05
-2.81588296227369e-05
-2.64932019445409e-05
-2.18649903574193e-06
-6.04240917528613e-05
-4.87638004973502e-05
-5.93180532316899e-05
-3.9796840205142e-05
4.56286130183793e-08
-5.61256286831191e-05
-3.09148014459199e-06
-2.17999713357784e-05
-1.82202128297773e-05
-1.62615299470924e-05
-6.84785039525515e-05
-6.5518069341346e-06
-3.26054859222602e-05
-2.21023220925905e-05
-4.63665389529546e-05
-2.78490121125955e-05
-5.76416046771007e-05
-4.90616772893671e-05
-3.93692958320082e-05
-5.09017986333067e-05
3.38800276516376e-06
-3.75581494508254e-05
-3.10633165708393e-05
-2.94767406735817e-05
-3.43160840612911e-05
-3.96054586167699e-05
-1.00740025506463e-05
-4.69443618268854e-05
-5.38162142035915e-05
-4.97293508446755e-05
-5.79489521448477e-05
-1.26453901650527e-05
-4.06344537014347e-05
9.31303632540065e-06
-3.8303521547354e-05
-9.34668197037251e-06
-2.88470392720439e-05
-2.05767502402825e-05
-2.04111595995026e-05
-1.11669065690678e-05
-2.36352898779307e-05
1.68792043309915e-05
-2.73747141529801e-05
-1.50064301837328e-05
-1.65640375002688e-05
-2.22664964328764e-05
-3.9579126172932e-05
-1.66069365291304e-05
-5.4432315235251e-05
-3.39353922007454e-05
-4.86993969047193e-05
-4.35078048657374e-06
-4.70562276864638e-05
-2.11415660979882e-05
-1.83674736595743e-05
-1.89455813354761e-05
-3.68767161002474e-05
-2.2147227905469e-05
-2.07837020829707e-05
-2.53177455775318e-05
-5.65678121430109e-05
-1.24265862026474e-05
-3.81349370698412e-05
-1.5559477633398e-05
-6.25474654504021e-05
-2.0601965320517e-05
-1.81787357114983e-06
-2.11576927730034e-05
-4.37184162478253e-05
-3.08624291583751e-05
-3.42193835893019e-05
-3.27257528798292e-05
-4.15730249043859e-06
-2.87185281782589e-05
-1.19716516202416e-05
-4.5789928086186e-05
-2.61838634922488e-05
-4.17410781016911e-05
-4.60476208891042e-05
-2.30314893820778e-05
-4.60704740256917e-05
-2.28642861400356e-05
-1.08836150029864e-05
-3.95464377873852e-05
-8.04469133338551e-06
-4.53535292112338e-05
-3.61459785205421e-05
-4.45149628588794e-05
-2.21419355133988e-05
-2.83633944510325e-05
-1.04213361560635e-05
-1.23692923651822e-06
-2.02747238945174e-05
-1.42037825221745e-05
-4.8200463943289e-05
-2.03658495944041e-05
-1.02754158259305e-05
-6.19762297303208e-05
-2.77079482052009e-06
-1.11871567766977e-05
-3.13748165194178e-05
-4.02132054717505e-05
-4.60141507410314e-05
-6.14628275061393e-05
-3.14602555121374e-05
-2.90156627416448e-05
-2.38675962014013e-05
-1.70118888507286e-05
-2.14588921316181e-05
-5.55096652821758e-05
-1.9529652394254e-05
-1.84281182308182e-05
-1.85584783226661e-05
-5.43767905518041e-05
-2.21279603483761e-05
-3.6730792888678e-05
-2.98935726204805e-05
-2.25335143061056e-05
-5.11151595006508e-06
-3.72601915513547e-05
-4.96854631080735e-05
-3.8697551450693e-05
-2.60038627355832e-05
3.04712268279829e-06
-1.36101451533572e-05
-9.02289261661521e-07
-4.58265161939871e-05
-3.20566401422963e-05
-1.61481520401247e-05
-3.08378572903142e-05
-3.93103377081165e-05
-6.26389445971164e-05
-1.78993289659382e-05
-2.77579335783626e-05
-2.16589119071569e-05
-3.62823840403366e-05
-5.92931887538896e-05
-5.31985765689448e-05
-5.26553045409305e-05
-1.2191415740216e-05
4.83086110074317e-06
-2.8447581365377e-05
-2.1704951070277e-05
-5.55768251692023e-05
-2.02048551005069e-05
-2.70282979621772e-05
-3.55928459611575e-05
-2.19611898233842e-05
-5.71890874820944e-06
-3.0300938462377e-05
-1.99508523717409e-05
-6.06109107713444e-05
-1.77532159046317e-05
-2.43034752824847e-05
-2.04754441484622e-05
-1.84630261539446e-05
-8.27106480174325e-06
-4.61354309775218e-05
-3.29571814401887e-05
-3.0814644217197e-05
-1.6517010314504e-05
-4.2660999688726e-05
-9.76515540577148e-06
-2.02188506231704e-05
-4.63896721193501e-06
-1.03116045702524e-05
-3.34874990475846e-05
-3.38455551554022e-05
-1.09792725522679e-05
-1.9776851219613e-05
-2.09428766116526e-05
-4.33813359360191e-05
-4.22434105438343e-05
-2.40506343236547e-05
-4.4687319807423e-05
-5.19599229223692e-05
-1.29244264535132e-05
-1.93189030942566e-05
-1.07929577983731e-05
-1.8012820169983e-05
-8.77741577544614e-06
-1.4432928774512e-05
-2.70698672588177e-05
-3.58581118847365e-05
-1.45857459441041e-05
-4.50423002999722e-05
-3.7780924948482e-05
-2.78328468376691e-05
9.61169038558696e-06
-4.76407925023894e-05
-8.33030472303734e-06
-1.84200524061525e-05
-4.58676397300556e-05
-9.97028097736942e-06
-5.28336939897493e-05
-1.76129158685916e-05
-3.99456034844475e-05
-3.44726802131496e-05
-2.50619980137803e-06
-2.15119102064612e-05
-5.57799359628879e-06
-1.75677648298793e-05
-3.30951016403994e-05
-4.12896987016425e-05
-2.02982721583426e-05
-2.0577522341357e-05
-4.32437128540515e-05
-9.89683203214894e-06
-2.79448174680787e-05
-2.17703788132429e-05
-2.94809583008083e-05
-9.16533460269653e-06
-2.77429435240145e-06
-4.89646184715491e-05
-5.78914294541674e-06
-1.97137230321184e-05
-1.16876439409388e-05
-4.12812644341428e-06
-3.307506313985e-05
-1.98745756221852e-05
-2.33480873039667e-05
-1.36327589878958e-05
-1.58794833447362e-05
-4.36371216076047e-07
-1.81088422474981e-05
-3.36625182727534e-05
-4.68483244263456e-05
-6.27149140205932e-05
-2.61218531913754e-05
-3.32354367090571e-05
-5.25440185066269e-05
-3.10567929606714e-05
-1.12469725525465e-05
-2.32460050618965e-05
-7.50576256785708e-05
-3.10745772213203e-05
-3.12812746222088e-05
-3.95979322489759e-05
-1.56363758000069e-05
-3.89887368878754e-05
-2.52724762109936e-05
-4.14072124110671e-06
-3.54412724302603e-05
-3.514065278519e-05
-2.91082062707268e-05
-5.08724543205633e-05
-4.40887692659288e-05
-5.62270974055334e-06
2.28353597018519e-06
4.78841361607417e-06
-1.92275339774685e-05
-3.1333137374821e-05
-1.7870124086561e-05
-5.18090025440422e-05
-3.39022705665849e-05
-8.11780242142903e-06
-2.53268272407092e-05
-6.33389084209543e-05
-6.41887743700669e-06
-1.94457203922967e-05
-4.40110061462549e-05
-1.38470148882737e-05
-9.91894287958948e-06
-4.71171055772342e-05
8.37048213103166e-08
-4.57346278697589e-05
-9.85815923517077e-06
-1.54695599943554e-05
-2.60848817199123e-05
-2.60957873046559e-05
8.40062413013138e-06
-1.71407813804413e-05
-3.05867171489121e-05
-2.80265746724376e-05
-2.61616636611375e-05
-3.18781197243099e-05
-6.12733689357367e-05
-4.38914343409973e-05
-4.0902171991115e-05
-1.92337248497506e-05
-4.11787435523037e-05
-5.09530741366896e-05
-1.69178102630749e-05
-3.04803898408951e-05
-3.68057037665276e-05
1.64744353756351e-06
-1.67474502858087e-07
-9.59073261528682e-06
-9.84889652445269e-06
-4.18597986954264e-05
-1.63608429169086e-05
-3.92192372075646e-06
-3.19616827438269e-05
-3.78013698500262e-05
-3.27966720132526e-05
-4.33419974031051e-05
-3.41140356844116e-05
-6.01219299304588e-06
7.22401997308316e-06
-6.1782190302016e-05
-5.24522370651655e-05
-4.44023694383669e-05
-4.0732960345404e-05
-3.20942691978632e-05
-4.9788893500519e-05
-6.16072375647829e-06
-3.40471557664554e-05
-3.09317152555588e-05
-3.39570204615108e-05
-2.13963683479333e-05
-4.16510196633558e-05
-5.27040425302829e-05
-1.26984880283968e-05
-3.06482177182009e-05
-1.10735966221013e-05
-3.46731894465132e-05
-3.89467422505041e-05
-4.14095523597743e-06
-2.88253597057815e-05
-6.38379093628518e-06
-3.69230167508538e-05
-3.62092857437184e-05
-3.7564099004305e-05
-3.20693705034491e-05
-2.91694483605301e-05
-4.69780651133066e-05
-4.09174510003633e-05
-2.16149900215005e-05
-1.5521499506129e-05
-2.30012244780375e-05
-3.16374126203767e-05
-3.02587762468264e-05
-2.77757818572552e-05
-3.78685592363947e-05
8.82261261797711e-06
9.9885613488012e-06
-1.95144485821956e-05
-2.48966144119216e-05
-2.60409551940848e-05
-2.04901650919161e-05
-1.30815381615816e-05
-3.56795373274358e-05
-2.66150249582139e-05
-4.20822780749024e-05
-4.00133197145308e-05
-4.53660408017606e-05
-3.33528968561645e-05
-3.02370339843515e-05
-4.38282689300636e-05
-2.67841965929203e-05
-4.81343249361328e-05
-9.8210330092839e-06
-1.36986133067675e-05
-2.17890055276947e-05
-3.84552390661989e-05
-5.46778076903704e-05
5.3236231667291e-06
-4.0994528119555e-05
-3.77807630673804e-05
-2.1751847181591e-05
-4.55971152363738e-05
-6.72617769015922e-05
-4.66770102579043e-05
-3.01561794518514e-05
-2.66085345169364e-05
-6.6743860309122e-05
-3.43734392746293e-05
-3.94830603798986e-05
3.14299666056681e-06
-2.17938340445374e-05
-2.70396805247196e-05
-3.14534859277556e-05
-3.55014699847507e-05
-3.29789204228129e-05
-3.62026478974192e-05
-5.33843461751732e-05
-3.18825333907098e-05
-2.65893556247231e-05
-2.64707681695479e-05
-5.06164303838887e-05
-1.42526854768128e-05
-1.074497336642e-06
-2.14409627590301e-05
-6.76509738848933e-05
-5.05102537656402e-05
-4.63959451910955e-05
4.92185892937995e-06
-5.83155251190218e-05
-3.20268126618303e-05
-2.76981460860112e-05
-1.69415559183551e-05
-2.12196012347712e-05
-2.25133368559024e-05
-1.13820565278127e-05
-1.7205317392178e-05
-1.31656003792489e-05
-1.62740752016918e-06
-2.45853984962744e-05
-4.7841969720402e-05
-2.34019606499647e-05
-5.27723633505739e-05
-3.25738134758159e-05
-5.74309136669097e-05
-1.1527386288094e-05
-3.4242497953127e-05
-3.86674620158762e-05
-5.21704780968925e-05
-2.75726745084082e-05
-2.6048616567242e-05
-3.22593143275082e-05
-4.74805854835964e-05
-2.35850557408246e-05
-1.17506818986919e-05
-5.30442437430212e-05
-7.34437147903055e-06
-1.90374470989145e-05
-9.06182246201918e-06
-4.26459976408101e-05
-1.95339132468319e-05
-2.65923942088175e-05
-3.04511036222822e-05
-4.29115981292697e-05
-3.06245394609437e-05
-3.39204151044451e-05
-4.96366622358194e-06
-3.99195441214079e-05
-3.04160103158915e-05
-7.74091886919188e-06
-3.22902945485793e-05
-4.00026931968229e-05
-3.77593884268253e-05
-5.52986368123006e-05
3.18693432435639e-06
-5.52500734789604e-05
-1.36956490333688e-06
3.2644257586262e-06
-2.47636391032406e-05
-2.64933078685896e-05
-3.80462518888469e-05
-3.46246664997996e-05
-2.60669316316446e-05
-2.57398131058993e-05
-5.16286364112731e-05
-2.74723954365705e-05
-4.0729771545136e-05
-1.74670910229432e-05
-3.58419256176261e-05
-1.39556626588534e-05
9.25969411142009e-06
-7.10758127601544e-06
-4.98865085465969e-05
-2.97299429323727e-05
-2.92766327946468e-05
-1.03016465922747e-05
-1.29757147818936e-05
-1.16377055634433e-05
-6.22898217283189e-05
-3.00575559970169e-05
-3.28052380949124e-05
-2.3631474945348e-05
-4.66461175916392e-05
-1.73156727290314e-05
-2.88070202738894e-05
-2.43036592295623e-05
-2.25408437321574e-05
-4.94246143059589e-05
-3.96651190099625e-05
-2.69885532112106e-05
-4.64345666841276e-05
-5.28650889625778e-05
-6.35813018450895e-06
-1.31241763636027e-05
-1.11874264543612e-05
-1.05089942662219e-05
-6.45369229093249e-05
-3.45490745995163e-05
-7.88287864494057e-06
-5.72075311304525e-05
-4.67208169099392e-05
-3.16207897298761e-05
-2.56766661174089e-05
-1.46812465129603e-05
-2.28614158243188e-05
-8.27833502926027e-06
-2.92060934863619e-05
-2.11789507323044e-05
-3.49155169214182e-05
-1.81575543608917e-05
-3.08373952681339e-05
-2.18061500163336e-05
-3.0513769927899e-05
-3.21142883401468e-05
-3.53629175029567e-05
-2.67591641343489e-05
-4.89188696964622e-05
-4.86987419367327e-05
-2.1541338292042e-06
-4.44258945985233e-05
-1.9903970324939e-05
-1.79442214196629e-05
-1.91221920693469e-05
-6.66121588724103e-05
-3.6780173479498e-05
1.52400795215704e-06
-3.02748830666183e-05
-1.80233571118522e-05
-3.90926013556931e-05
-4.01893900065098e-05
-1.82264561586215e-05
-5.29818883963554e-05
-1.29088349421412e-05
-2.8034683179967e-05
-2.4868993919587e-05
-3.40419158522067e-05
-4.02441287401264e-05
-1.1785908156163e-05
-2.79338039531666e-05
-2.71771086148662e-05
-5.98168264406112e-05
-2.48354097589342e-05
-2.20955889203082e-05
-2.24296325452614e-05
-2.32814551089135e-05
-3.2839152439518e-05
-2.15728453324112e-05
-3.6019889722103e-05
-3.71775614824902e-05
-2.42100955911142e-05
-2.88376925138161e-05
-9.0546605162241e-06
-1.13729537517823e-07
-3.74065380930977e-06
-8.92459740828573e-06
-5.69299917529251e-05
-4.89615154674195e-05
3.65401746151903e-06
-3.93662176377157e-05
-7.14694091754968e-05
-3.6226759181434e-05
-1.60453991138486e-05
-3.81148702958446e-05
-5.56005630501928e-05
-4.90776024684295e-05
-1.96823677275272e-05
-2.99363255913557e-06
-1.6876901894728e-05
-1.99670212565534e-05
-4.184697948724e-05
-3.99472819358907e-05
-2.65690497290428e-05
-6.02452794720179e-05
-2.93741907715266e-05
-2.93648970262413e-05
-5.0947208918887e-05
-1.77411275979664e-05
-1.81946196853466e-05
-1.30366151249794e-05
-2.22386100054248e-05
-3.04642889516636e-05
-1.45415841600411e-05
-3.31680139032907e-05
-2.33578991363423e-05
-3.77398173284671e-05
-7.79166921485751e-06
-3.28264232218453e-05
-4.27275030458087e-05
-1.51754505788547e-05
-3.82800195773677e-05
-6.22643296082391e-05
-1.3833931476495e-05
-2.81914021571824e-05
-5.3484675036791e-05
-4.49968492324449e-05
-4.86791944863424e-05
-1.86390352914066e-05
-5.27747275980534e-05
-2.68476900860913e-05
-4.74723490814842e-05
-2.82365191324509e-05
-3.29671985967495e-05
-2.0060067055472e-05
-1.80254747022155e-05
-4.37443854336897e-06
-2.27678090954918e-05
-1.85642488167483e-05
-5.40694378966366e-05
-4.95667187682865e-05
-3.09106843674073e-05
-1.50654461959857e-05
-5.39047313060934e-06
-1.27193457046719e-05
-6.0436060071785e-05
3.68508733011763e-06
-1.82730973017585e-05
-5.13363302734019e-05
-5.26249077862719e-05
-3.07790510128922e-05
-4.21587425547525e-05
-3.64521682088189e-05
8.50979552967477e-06
-4.63894781408245e-05
-6.39896479404769e-05
8.22135517754417e-06
-2.64684578305494e-05
-2.41502429384295e-05
-4.1669318250255e-05
-3.97593018207612e-05
-2.49389933485852e-05
-2.59320604301761e-05
-5.79529370907353e-05
3.13788793079682e-06
-1.47155744883924e-05
-7.16837754780015e-06
-1.63430048280404e-05
-2.95349598456007e-05
-7.48617952262006e-06
-3.8893386419787e-05
-3.43456965744536e-05
5.7315203395254e-06
-2.68871213568596e-05
-2.62547418944768e-05
-4.62191207526998e-05
-8.78629724147055e-06
-3.89036507506899e-05
-5.37431212180063e-07
-3.68675649246916e-05
-4.90862604442569e-05
-5.7314151611295e-05
-1.88908412989654e-05
-1.91601379667173e-05
-2.64163662553091e-05
-5.60610064104232e-05
-2.60455954831235e-05
-3.91540461725231e-05
-2.26183446362219e-06
-2.54536135157705e-05
-2.53184125595308e-05
-1.47297747746125e-05
-3.44811834013363e-05
-2.23609667825593e-05
-3.54116816547635e-05
-6.27270696413893e-05
-6.26772618854657e-06
-2.71626143555791e-05
-1.59113658727105e-05
-2.81110527769399e-05
-1.63986770503209e-05
-8.52359215339198e-06
-3.35987906070511e-05
-1.48744900197898e-05
-2.7742398564342e-05
-2.40545900212291e-05
-1.57920911273925e-05
-2.62342451625046e-06
-2.53881857141469e-05
-3.01970052240605e-05
-3.49441952588441e-05
-4.64146556142149e-05
-2.25587346240677e-05
-4.80919639762102e-05
-3.22196803071495e-05
-4.03741795811399e-05
-2.11563412433745e-05
-7.56269122975612e-06
-2.45873295029029e-05
-5.54855331636401e-05
-4.45288139079883e-05
-2.00153270473446e-05
-4.10086210680897e-05
-1.14669384370457e-05
-6.89062091061189e-06
-1.02030178259462e-06
-3.09135011410448e-05
-2.45564135137094e-05
-2.14095225664743e-05
-4.62545534406493e-05
-3.47606532093845e-05
-4.31460808393191e-05
-1.84641011587879e-05
-2.85407910859445e-05
-6.94238437411177e-06
-1.95078509356619e-05
-2.68291983796849e-05
-3.12134218130446e-05
-3.45544599818e-05
-2.68193577565244e-05
-1.74929500282687e-05
-4.63557548951753e-05
2.72271419011617e-06
-1.77413517958999e-05
-2.59531912274583e-05
-3.41256753520933e-05
1.21276182843987e-06
-2.98273094682799e-06
-6.08860487937195e-05
-3.173117519724e-05
-4.31958822695952e-05
-2.62375563027782e-05
-2.52212183819431e-05
-1.72267149092824e-05
-3.99727423676013e-05
-3.45354923258144e-05
-3.5420207080906e-05
-1.75214230389564e-05
-4.75173328403104e-05
-2.27459321411187e-05
-2.25407490415312e-05
-2.385926612814e-05
-2.7829472041428e-05
-4.8074000520408e-05
-3.76574103760654e-05
-7.09759531033593e-05
-4.15172469467386e-05
-4.10992191289562e-06
-2.70659707109547e-05
-2.48831805114191e-05
-3.87155396186117e-05
-2.56119458685537e-05
-6.62765606278654e-05
-4.27461383941329e-05
-2.52126167341157e-05
-2.91201381698742e-05
-2.88826592241192e-05
-2.30000704191454e-05
-4.30028050859924e-05
-2.84097017976659e-05
-4.47295836482855e-05
-3.34761568870902e-05
-3.70972047946987e-05
-6.16612168778535e-05
-4.90892596201363e-05
-1.79849109370309e-05
-4.78787145335383e-05
-3.1499524264608e-05
-2.43277675595032e-05
-4.93076582964688e-05
-5.95836682794449e-05
-4.84017022705143e-05
-5.37409676304546e-05
-1.36184109791328e-05
-4.86658033556244e-05
-4.14256935138381e-05
-6.16050379547724e-05
-4.02960473224589e-05
-4.83874996404089e-05
-3.88037980150055e-05
-2.55299988057505e-05
-2.53026581298025e-05
-2.14486546783268e-05
-1.20959455669764e-05
-1.6710262711737e-05
-6.86666946954791e-05
-1.36626316684723e-05
-4.93549217159256e-05
-2.4893940518322e-05
-9.99096396517544e-06
-1.64823197973351e-05
-2.09953357275174e-05
-6.10326715190125e-06
-3.84836203610968e-06
-2.9844190252906e-05
-6.44103333847269e-06
-2.20841480057555e-05
-3.4857376309871e-05
-3.37447685365276e-05
-7.22508500758181e-07
-4.91019980546102e-05
-1.79566765202755e-05
-6.29105350840415e-05
-3.91591278479601e-05
-2.15640381343421e-05
-3.098229469776e-05
-3.96025857253738e-05
-5.91621078504019e-05
-3.00066445774433e-05
-3.6655324289089e-05
-3.08322665620269e-05
-1.19801714654942e-05
-3.30424680341023e-05
-3.53774148388078e-05
-2.78157885117795e-05
3.50130098264732e-06
-1.45280736013838e-05
-1.00369213786448e-05
-3.3031699480016e-05
-1.55945465020178e-05
-2.80784089513399e-05
-3.37434872282463e-05
-2.78175168304795e-05
-7.52689897042806e-06
-2.49966572538366e-05
-2.71213815672292e-05
-4.04926655390482e-05
-3.71959184387591e-05
-4.55571588021867e-05
-1.48519555285006e-05
-5.14605154146734e-05
-4.393701424353e-05
-3.84844587063525e-05
-3.91956997959932e-05
-4.00098894065562e-06
-5.21961172644243e-05
-4.20934470562801e-05
-3.53854554096306e-05
-2.60286968910269e-05
-1.86024238221883e-05
-2.50833347460653e-05
-6.27152795760335e-05
-2.34372919028584e-05
-9.93501333452719e-06
-3.41157777658555e-05
-4.44575481003684e-05
-6.82662166978794e-05
-9.93974180476341e-07
-1.11543429126854e-05
-2.55533810027641e-05
-1.58054664050669e-05
-2.80895071973274e-05
-1.53663348053868e-05
-2.08102456258082e-05
-5.40439786849584e-05
-1.59368660848659e-05
-2.39789472820464e-05
-1.29343479920824e-05
-4.28215403616551e-06
-1.35017350218416e-05
-3.76620515558413e-05
-3.49745753940285e-05
-3.46842382744566e-05
-2.78421084495858e-05
-2.19192619082471e-05
-2.78235409892781e-05
-3.60532383980461e-05
-5.92703378694225e-05
-3.28371020388591e-05
-1.66590032896872e-05
-1.95252687026796e-05
-3.68985131924556e-05
-4.55868626712319e-05
-3.41595186430181e-05
-4.50122884800416e-05
-1.41602139460252e-05
-3.38313492488055e-05
-5.94614050726825e-05
-6.24729684766674e-05
-5.96537623825859e-05
-7.52848433378571e-06
-2.56625357883859e-05
-4.32722470264059e-05
-5.29957107799067e-05
-4.31426091462536e-05
-3.36394435357723e-05
-4.36313930431204e-05
-3.6919370279684e-05
-5.69511428829331e-06
-3.27994225051759e-05
-2.24798794552334e-05
-3.51634944090918e-05
-4.50063289410319e-05
-2.05872247611862e-05
-2.90360557469147e-05
-3.12205667524228e-06
-2.92705964646871e-05
-2.08801041594545e-05
-3.69576255524627e-05
-3.2008790433868e-05
-2.36341735041107e-05
-2.72362973264967e-05
-3.03383145234584e-05
-3.41287383886814e-05
-4.11016856586212e-05
-3.74632674484956e-05
-2.60535516261395e-05
-3.00038334576648e-05
6.54194894008068e-06
-2.84260757314794e-05
-1.17049003559363e-05
-1.60612756009656e-05
-4.64751426940183e-05
-1.01584720089926e-05
-2.73247363487877e-05
-5.99831449004608e-05
-2.06610075773622e-05
-1.96024437440141e-05
-4.45372485549172e-05
-3.55069351265761e-05
-6.42662319350174e-05
-4.64025373855604e-05
-2.57282232448384e-05
-1.24229952763974e-05
-1.47076106776091e-05
-2.47903022192433e-05
-2.86076403435927e-05
-5.17036777484566e-05
-4.78302026062282e-05
-3.36066945476462e-05
-2.83286881444735e-05
-1.77756172180324e-05
-1.93843709897001e-05
-3.29594399202403e-05
-2.00206974318004e-05
-1.79786260737432e-05
-8.55288400914419e-06
-1.06355813798489e-05
-2.87081806710379e-05
-2.63834681995469e-05
-3.96095214329782e-05
-1.53218998237846e-05
-1.54323318160346e-05
-1.65105532674255e-05
-3.56907812730787e-05
-2.50304616078314e-05
-4.27477768725665e-05
-4.21610547077379e-05
-3.38551015539091e-05
-2.48089518906706e-05
-2.07783984019305e-05
-2.71689598474958e-05
-5.61292862511398e-05
-1.99199181982668e-05
-2.50427833667654e-05
-1.45229933609335e-05
-2.91611730228793e-05
-4.26433202992909e-05
-1.93445618591312e-05
-4.12630877021843e-05
-3.04866926965438e-05
-4.04257205622405e-05
-5.36603445462994e-06
-6.3705167040842e-05
-6.1323758484298e-05
-8.89760845249801e-06
-5.4652337028994e-05
-6.15872392507511e-05
-2.8515894641827e-05
2.3875516776323e-06
-1.87794179759776e-05
-1.67586518704428e-05
-6.20322877133757e-05
-5.78884381553417e-05
-5.71805208798315e-05
-2.35322123909546e-05
-3.7650393189998e-05
-2.99798646027127e-05
-6.25393423151969e-05
-3.7043840242331e-05
-1.60882513732364e-05
-4.42122361556051e-05
-1.63911172016043e-05
-4.44749119099369e-05
-3.95360195529771e-05
-2.00080230548461e-05
-4.54056282563697e-05
-4.52692815011008e-05
-5.30438322682852e-05
-2.78525628624759e-05
-5.34396679868364e-05
-4.50458869477844e-05
-2.91114654326704e-05
-3.68144819612217e-05
-4.12121591022637e-05
-1.60364696058733e-05
-8.79985630977104e-05
-4.67001289417973e-05
-5.08119694455627e-05
-4.3965261988963e-05
-1.98113271421451e-05
-2.92223568155222e-05
-4.00289124299895e-05
-2.26237298456443e-05
-1.38748346016198e-05
-1.8527252466962e-05
-5.04385612911139e-05
-5.66895333081641e-05
-3.32902946358277e-05
-4.92586518250252e-05
-4.28501455590931e-05
-6.68674549176123e-05
-2.22712709186268e-05
-2.90380866712555e-05
-4.01397415796544e-05
-5.30656547360783e-06
-4.22794582058421e-05
-2.29576226526487e-05
-1.09569595487111e-05
-3.2827222414493e-05
-3.58663538629807e-05
-1.93448674163884e-05
-2.50023125195081e-05
-4.86775429137748e-05
-4.0368958694054e-05
3.53999568155231e-07
-2.74357144501245e-05
-4.47188692471316e-05
-3.65453957744729e-05
-4.73626137421746e-05
-3.03367905017242e-05
-3.42532112694827e-05
-1.69368155340416e-05
-2.83871894438928e-05
-2.26123985235068e-05
-2.77720817302404e-05
-3.4153302688727e-05
-2.92125009465503e-05
3.86655089921999e-06
-3.92441371453376e-05
-7.28164341101187e-05
1.16687175159878e-06
-6.16333108663816e-05
-1.82843481468537e-05
-2.26468103898964e-06
-3.80286186493414e-05
-1.82419951882699e-05
-4.33382468522273e-05
-1.84650692604757e-05
-2.94746583184931e-05
-5.26892288897687e-05
-2.89142570566796e-05
-1.21578715506729e-05
-4.26477527547363e-05
-3.95861074233432e-05
-4.90889943376077e-05
-3.29942680931553e-05
-2.95764555398836e-05
-4.46876763937283e-05
-7.31162878246563e-05
-5.5727143558626e-05
-4.45375472995426e-05
-2.18941661343474e-05
-3.70373830554426e-05
-4.08339662468498e-05
-3.66835169266783e-05
-3.56024184796616e-05
-4.83774403985891e-05
-4.25707524844013e-05
-4.83530860973795e-05
-3.30052987832261e-05
-3.30915026004881e-05
-3.8162308484841e-05
-3.68665032232211e-05
-5.09838261328868e-05
-4.0589462314388e-05
8.02155891551921e-06
8.86132997808029e-06
-1.253962311237e-05
-3.99660965383089e-05
-4.58067067809866e-05
7.2804868411552e-07
-2.08368825012936e-05
-2.62366197961877e-06
-3.53796785667954e-05
-1.3434593099377e-05
-3.19707308967459e-05
-2.41070530616115e-05
-3.83956443103562e-05
2.52168932429154e-05
-3.40970035477018e-05
-3.36599788873685e-05
-4.76456214427231e-05
-7.41937273079654e-06
-5.01421717891852e-05
-3.38736187827241e-06
-2.31943023608642e-05
-3.21422425091363e-05
-1.6668107816547e-05
-1.46055298055742e-05
-3.23027745858486e-05
-5.48737835142466e-05
-3.70082945008593e-05
-3.81444844095161e-05
-3.78399691425423e-05
3.06795209494493e-06
-2.16468447641839e-05
-3.16663096793331e-05
-5.49952268643082e-05
-5.72091110625673e-05
-2.69698254636501e-05
-4.38815286122865e-05
-3.74804704197274e-05
-5.34050378807626e-05
-1.34958928307125e-05
-4.26826222155642e-05
-4.51742446336149e-05
-6.2273348107781e-05
-2.66579782001674e-05
-4.09204612501682e-06
-2.92318384221695e-06
-3.3706748001124e-05
-4.32154931739974e-05
-3.92785905182828e-05
-1.34616781980261e-05
-4.41135970553507e-05
-1.12046623476057e-05
-2.57459585222032e-06
-1.79237860249579e-05
-3.8959235455569e-05
-3.43939274838692e-05
-7.17553254720682e-05
-4.95189076481018e-05
-1.14547733076722e-05
-4.39207648833075e-05
-4.03428886327642e-05
-2.25995399402926e-05
-1.26107771854362e-05
-3.02159507295102e-05
-1.78962633374536e-05
-4.26181571764193e-05
-2.82179546746282e-05
-3.10384932121449e-05
-2.19002859797807e-05
-5.85963494900275e-05
-4.18835611100726e-05
-3.69521927538159e-05
-3.66123377652711e-05
-3.14491414375173e-05
-5.92659424836761e-05
-1.85834371588756e-05
-4.39442589937007e-05
-5.9573541617435e-05
-3.02106184572367e-05
-4.92592900614645e-05
-3.27740553003541e-05
-3.59327348505905e-05
-3.23734835082019e-05
-1.93646077599855e-05
-3.61778234903566e-05
-2.60560857204924e-05
-3.1893488469359e-05
-2.85493071365403e-06
-2.51915585520342e-05
-5.27389380438346e-05
-1.29103878994028e-05
-1.53207540774081e-05
-3.41147221362439e-05
-9.2540806999873e-06
1.49423253400958e-05
-4.34494374554604e-05
-3.2758892307953e-05
-6.59731880700233e-06
-5.69108683315087e-06
-6.85299258996784e-06
-5.14765683667618e-06
-5.39218881094822e-05
-3.93645022907149e-05
-3.07388514760364e-05
-1.49639160146097e-05
-2.46175429427945e-05
-2.50347032989465e-05
-3.59513746973831e-05
-4.49467671300988e-05
-4.34601811205187e-05
-4.00263003232641e-05
-8.30491066139797e-06
-2.12741394295686e-05
-2.94697126960233e-05
-4.48717460960671e-05
-4.18392880183728e-05
-4.48837201938106e-05
-2.94363126858619e-05
-2.88386080188386e-05
-3.18622838997886e-05
-5.7791482246591e-05
-2.94277746779909e-05
-4.66000166408752e-05
-6.0841198871179e-06
-5.00107768976754e-06
1.38810219555884e-06
-4.6456369947531e-05
-4.34782992284532e-05
-5.16360949815676e-05
-2.98294917166815e-05
-1.52287007215288e-05
-2.32371394782382e-05
-2.55550887566705e-05
-2.05184260252561e-05
-2.9536980855539e-05
-5.46024412067504e-05
-5.28061124472556e-05
-5.44364133272918e-05
-2.27615821847982e-05
-4.53629496472204e-05
-1.59990548932409e-05
-4.63463922109435e-05
-2.83706437866945e-05
-4.50565235783119e-05
-7.65741891903241e-05
-3.24775977982544e-05
-6.36167073398073e-05
-1.777806715776e-05
-5.10449031695727e-05
1.17080348768912e-05
-3.53357539514511e-05
-4.80349319278317e-05
-3.33423088327358e-05
-2.9988816607547e-05
-2.67315593233662e-05
-4.96078014619191e-05
-4.27985952572479e-05
-3.26818674957305e-05
-4.43986210017186e-05
-2.98284373672771e-05
-4.45572772698298e-05
-6.45332763894746e-05
-4.51226238989443e-05
-4.64418800304943e-05
-2.75797072283255e-05
-5.98067249945186e-07
-5.09016529378185e-05
-6.99856940072764e-06
-6.26112627395611e-05
-2.75720612331879e-05
-4.3783048440201e-05
-4.35562473517186e-05
-1.72095538825488e-05
1.4520921218813e-05
-3.38883602994947e-05
-4.32196629556035e-05
-4.42994480366299e-05
-4.50020857688373e-05
-5.37610758249499e-05
-3.85508499324086e-05
-4.86078194432193e-05
-4.65938819185781e-05
-1.54356461911087e-05
-4.0334712342258e-05
-4.53444229640934e-05
-3.5815063213975e-05
-1.79614226826667e-05
-2.85550742599034e-05
-4.40350891265842e-05
-3.6735531438118e-05
-6.83352673452571e-05
-2.16622513425663e-05
-2.97093701046055e-05
-4.74572950224971e-05
-3.67966999084824e-05
-3.96830055338424e-05
-3.56954744400523e-05
-1.55136954618184e-05
-4.47205296458874e-06
-2.40942357202334e-05
-2.31674258245209e-05
-5.47709506325345e-05
5.3885424536464e-06
-1.96418430964692e-05
-5.99917836817209e-05
-4.81167853338253e-06
-3.50892794368247e-05
-5.32069648906478e-05
-4.74054342552238e-05
-5.09819214779363e-05
-5.62729372790715e-05
-3.04501793278922e-05
-2.43870566190905e-05
-2.53910615921771e-05
-7.27775915883899e-05
-4.1114470879662e-05
-7.00998830961527e-05
-4.70341589414902e-05
-2.68471616006792e-05
-2.28399332965617e-05
-1.86367251244848e-05
-1.98032597944702e-05
-5.39490094130217e-05
-2.10497720398237e-05
-4.43812921911378e-06
-2.06444395860401e-05
-3.72462172811514e-05
-2.49934546264557e-05
-3.43658382374946e-05
-1.92570505297847e-05
-1.27000648379023e-05
-3.98631130793708e-05
-2.79751013123461e-05
-3.58145868510244e-05
-3.85606946458722e-05
-4.03506724295525e-05
-1.31600791878741e-05
-3.87902766208924e-05
-3.8125511507406e-05
-3.13223439663837e-06
-4.91289038459918e-05
-1.10840201110849e-06
-1.98077801334744e-06
-3.00172554362021e-05
-3.19051639828612e-05
-1.93881553077605e-05
-5.59369430242381e-05
-2.86883449422754e-05
-3.37645302552194e-05
-4.76676366383415e-05
-3.14392122502345e-05
-2.53772903081291e-05
-8.49492593381191e-06
-6.10626898257773e-05
-3.72139037406656e-05
-5.04855421838374e-05
-5.49883565373025e-06
-3.72887521097811e-05
-1.11009092572944e-05
-3.7627548359596e-05
-4.11255414805128e-05
-4.53479346292712e-05
-4.84846586422782e-05
-3.4253809330559e-05
-3.90255204934307e-05
-3.6838915377383e-05
-3.62427463625529e-05
-1.29231829360746e-05
-3.21715227467464e-05
-3.33700388658969e-05
-1.83604128015146e-05
-2.37355781165342e-05
1.29703667295185e-05
-2.58765698324751e-05
-1.01819281811766e-05
-4.81798273077014e-05
-2.51163532021249e-05
-2.93496377225812e-05
-2.34937795265301e-05
-3.18982430870947e-05
-2.80484166155403e-05
-4.01823362388604e-05
-4.14077707311528e-05
-5.19391264508917e-05
-9.27044582370633e-06
-4.8737831425784e-05
-3.34346072227562e-05
-2.92708008023175e-05
-4.52525367308131e-05
-3.40079398334768e-05
-7.51388174951035e-05
-4.82152426341336e-05
-3.66180331282807e-05
-3.2167031969289e-05
-2.51760637438545e-05
-4.93714344568043e-05
-3.43939872939737e-05
-6.51534676603026e-05
-5.49890688202681e-05
-5.19964392074219e-05
-4.4361372225131e-05
-1.20562360292049e-05
-1.16964095989123e-05
-2.53341166050254e-05
-4.73446247050459e-05
-2.031940957298e-05
-7.69416477199245e-05
-6.04782883095437e-05
-2.38834195454619e-05
-5.95423346451511e-05
-5.86262309993882e-05
-3.44941143799801e-05
-5.55614132507699e-05
-3.2006643515113e-05
-4.15644019940549e-05
-5.2479608294789e-05
-4.33987488619255e-05
-1.14119493251534e-05
-4.35072303555751e-05
-3.07585902376772e-05
-6.37964101365883e-05
-3.48535309977919e-05
-5.41379891058123e-06
-7.15891547155561e-05
-8.73451429521386e-06
-1.36787327724595e-05
-3.87545557407999e-05
-2.3798433476514e-05
-4.38235475646137e-05
-5.16356549832456e-05
-5.29214663018916e-05
-7.40392017809939e-06
-4.28150873702612e-05
-1.59126669495733e-05
-2.23422812728699e-05
-3.24457932210013e-05
-2.89589087651846e-05
-5.69985678791952e-05
-4.06670423430854e-05
-1.93575287178059e-05
-4.34560127279412e-05
-5.71805381678422e-06
-4.88166981525685e-05
-1.81633390957061e-05
-5.43135351703934e-05
-7.15663079952028e-05
-4.61480290389479e-05
-4.24598212601592e-05
-2.91027007542543e-05
-3.62231705216733e-05
-3.11609572596747e-05
-3.68224377086504e-05
-4.53509605774408e-05
-2.05968196278447e-05
1.905128781735e-06
-5.9761758078962e-05
-1.68092870350541e-06
-2.21216374099823e-05
-2.65018533962205e-05
-3.08866003777934e-05
-1.94930837493346e-05
-3.81496232275496e-05
-2.35675143476094e-05
-3.01153102619411e-05
-5.23990762190571e-05
-5.41354556206895e-05
-5.8063127328912e-05
-3.03314464532122e-05
-4.8739924274285e-05
-2.47957057509774e-05
-4.39634956178142e-05
-4.57337842758167e-05
-2.09052924912796e-05
-4.85230272198377e-05
-1.17725475655635e-05
-4.27585268575262e-05
-7.12082665135617e-05
-4.89651660938751e-06
-2.13357840223625e-05
-1.29012742073292e-05
-4.14043729679299e-05
-5.45925386504004e-05
-3.04726223532203e-05
-2.88414961477126e-05
-2.68275582685241e-05
-3.64343704422448e-05
-3.45056803843071e-05
-9.4794885329926e-06
-4.29413261619327e-05
-3.5849641220545e-05
-6.58349170543966e-05
-2.40916351487271e-05
-2.89794927978854e-05
-2.1610124203852e-05
-1.40145883532897e-05
-6.53703465205612e-05
-6.00577875275356e-05
-5.16745477895944e-05
-2.47849050877859e-05
-4.58770428405282e-05
-3.85648159861072e-05
-1.44542817161706e-05
-5.5344982856294e-05
-1.98098595610631e-05
-3.49809803621161e-05
-1.7869897784884e-05
-5.00940266263395e-05
-4.80632676232569e-05
-4.68395315686119e-05
-5.51162375469845e-05
-1.65917916785223e-05
-6.31612277983254e-05
-2.14026288438731e-05
-5.40577400645017e-05
-2.30157576942554e-05
-6.11720895241238e-05
-3.13132004035772e-05
-3.73339563928043e-05
-5.5099581612438e-05
-2.82703290927398e-05
-4.5162248549696e-05
-1.71767403177744e-05
-3.09607946928624e-05
-7.65623832676982e-05
-4.26546072292033e-05
-2.11106076974867e-05
-2.98410138270134e-05
-5.27572393045346e-05
-3.24613983765387e-05
3.63055755904869e-06
-3.60856619555673e-05
-2.07112600172084e-05
-6.38333206297586e-05
-5.07190317571032e-05
-1.00180006831252e-05
-3.8272643167801e-05
-3.78464554641761e-05
-5.24483381604125e-05
-5.50642156458456e-05
-5.18587810895003e-05
-2.46635743547332e-05
-7.68357669687811e-05
-5.32024777146219e-05
-2.91308926654824e-05
-2.59462579944064e-05
-3.00711132176539e-05
-5.297179266869e-05
-6.44640724289621e-05
-6.12829650852554e-05
-2.17692175421502e-05
-2.07375668450776e-05
-3.18597383889955e-05
-4.29682684705521e-05
-3.96241221662623e-05
-3.50908575118837e-05
-1.91678613848365e-05
-2.85256834993861e-05
-4.39206471446204e-05
-2.61252995464772e-05
-2.27334378400843e-05
-1.70393514718805e-05
-4.03985289437033e-05
-4.40737541876289e-05
-3.41568883518482e-05
-2.34625189119956e-05
-4.95025294936242e-05
-2.44488612375134e-05
-3.07833510171574e-05
-5.79996866933611e-05
1.39174256344079e-05
-3.79241708092766e-05
-4.14997392060152e-05
-5.38451734459338e-05
-4.4954443555296e-05
-1.32430496029196e-05
-5.32292092669042e-05
-3.54529106777388e-05
-4.87164836126728e-05
-4.04274178026768e-05
1.13787639691104e-06
-2.66749097883266e-05
-5.66035697160269e-05
-4.63052934268977e-05
-1.83133481620739e-05
-4.65979573952062e-05
-4.80830909632627e-05
-2.89194900895143e-05
-3.45494173887629e-05
-3.49926291866487e-05
5.99842026046017e-06
-3.99702014661501e-05
-3.51563743130617e-06
-5.22176336233375e-05
-1.42863917131888e-05
-3.18732178423383e-05
-3.01601475774773e-05
-4.83152740191357e-05
-4.06030858494092e-05
-4.14678941256413e-05
-4.39188156590028e-05
-2.64049841923186e-05
-4.95554230066389e-05
2.54885368181894e-07
-3.9003052973993e-05
-1.11351288584745e-05
6.81067707584821e-06
-3.85304632021775e-05
-3.49413540903805e-05
-2.22883987773467e-05
-5.43484519730976e-06
-4.47810875504031e-05
-1.80918225544727e-05
-1.89338979915976e-05
-1.23988826219829e-05
-2.01584386381519e-05
-1.44201706385698e-05
-1.79264235483974e-05
-1.97561975130826e-05
-4.06760338222135e-05
-4.28211807949889e-05
-3.05942643695465e-05
-4.68176070570803e-05
-3.40997000756133e-05
1.80476450586081e-06
-2.00915832859919e-05
-1.31833555255765e-05
-4.69777367294353e-05
-2.81568528647029e-05
-2.44196911764511e-05
-2.92854330696089e-05
-1.81004671659769e-05
-3.15327753515958e-05
-3.98888943171513e-05
-3.07467461325937e-05
-1.81011259880611e-05
-7.13699679977126e-05
-4.34585608904237e-05
-3.791906550412e-05
-4.17219290404793e-05
-6.86677913700327e-05
-5.43603663682317e-05
2.96477718353578e-06
-3.50714422307016e-05
-3.56621586084144e-05
-2.90676351627718e-05
-2.89160957900716e-05
-4.09732343182445e-05
-4.80441737971323e-05
-2.98731572050831e-05
-3.72001099131627e-05
-3.67923255144686e-05
-3.57641740061124e-05
-4.24751285188122e-05
-1.59260899847127e-05
-2.82880184731737e-05
-5.18204973349647e-05
-3.54825949174109e-05
-1.79626157178026e-05
-3.74804718951259e-05
-4.76229322776949e-05
-1.95636092051523e-05
-5.30314934214819e-05
-3.55010532542789e-05
-4.9237219862363e-05
-1.83448915091337e-05
1.96513751979543e-05
-1.95199797471225e-05
-4.2505104319107e-05
-2.8965534307228e-05
-4.14378151244538e-05
-2.35436433149206e-05
-7.69605276039582e-06
-2.78186673624127e-05
2.66722918172972e-06
-8.03094302951295e-06
-9.13973845869319e-06
-5.91635792935137e-05
-1.38084239297594e-05
-2.08962354177412e-05
-3.05277568851556e-05
-6.18472657993251e-05
-4.64764486295713e-05
-5.13768918744454e-05
-5.00881556478211e-05
-1.92698106986131e-05
-4.06193547432118e-05
-6.72085950022512e-06
-3.65852346093174e-05
-5.39497431707054e-05
-1.56428199611758e-05
-1.84969932396463e-05
-9.41004463761306e-06
-2.93472510861064e-05
-3.36269277346301e-05
-2.62048636611523e-05
-2.41456424263057e-05
-3.25391949461618e-05
-2.80914551473209e-05
-4.04350620201448e-05
-3.48326463537205e-05
7.4060792496006e-06
1.24504740264451e-07
-3.78859069683355e-05
-2.40608712490667e-05
-8.15748020081612e-06
-4.60256485426148e-06
-3.28466168512774e-05
-4.01293122788556e-05
-3.15434429373442e-05
-3.89327494334365e-05
-3.83565667718324e-05
-5.22741452686426e-05
-3.07620604638237e-05
-1.43395899805215e-05
-3.50732940732088e-05
-1.34317250395161e-05
-2.49258954271691e-05
-5.35053464760754e-05
-2.79328278962984e-05
-2.5449378433432e-05
-4.53614837705434e-05
-5.19599184617174e-05
-7.4238878355124e-06
-4.46478344030496e-05
-3.35521410165377e-06
-5.51873585627173e-05
-5.28963179457251e-05
-4.69980325369751e-05
-3.68119071062246e-05
-1.14645043456065e-05
-3.835250364908e-05
-4.3009837656995e-05
-1.42591408703606e-05
-6.35646260653298e-05
-4.10991862496755e-06
-4.78721922243716e-05
-3.51896413912309e-05
-4.10412778733792e-05
-5.21975312485034e-05
-1.61895990709968e-05
-4.33660413539904e-05
-1.34439888331675e-05
-3.16619081488238e-05
-7.77786009454342e-06
-2.69605796081039e-05
-5.45837107395423e-05
-8.35647788165571e-06
-2.31295663476666e-06
-2.39951942936531e-05
-3.13493677372491e-05
-2.37704283232686e-05
-4.62867969908365e-05
-1.62983105242904e-05
-2.09664685233177e-05
-2.5031497344319e-05
-3.25101073229617e-05
-7.09204728811858e-06
4.26930887046464e-06
-3.68348481352771e-05
-6.28369862174566e-05
-3.59144081738394e-05
-5.26808497635489e-05
-2.96533897953697e-05
-4.50091762687294e-05
-6.81264013692586e-05
-3.90994615032596e-05
-2.53081081559618e-05
-5.04834787344459e-05
-2.95486137750789e-05
-3.35129249187616e-05
-4.36662395194468e-05
-2.76307719741914e-05
-3.82531046498905e-05
-4.13465494769346e-05
-4.0645539206592e-05
-5.85011076210209e-05
-1.91427217174031e-05
-5.16348273138559e-05
-4.6733022102219e-05
-3.75011576178666e-05
-4.39986835039233e-05
-4.62617908020369e-05
-3.35953770572083e-05
-4.8116282674714e-05
-1.4570980567109e-05
-4.04227175873682e-05
-3.68331619440452e-05
-3.03633800171543e-05
-4.15310212198817e-05
-1.94485262661689e-05
-4.54871326443438e-05
-1.37014927188789e-05
-2.93718809368019e-05
-5.28780878281596e-05
-4.18514178950823e-05
8.39557129970944e-06
-5.12887158377844e-06
-2.4063457744735e-05
-5.84215156837521e-05
-7.70409927940954e-06
-3.48620397380661e-05
7.63006607183268e-07
-3.41759081096071e-05
-4.77985528135388e-05
-4.68403215094224e-05
-5.81389172612385e-05
-3.67172591040004e-05
-2.25603144726841e-05
-4.09993571475761e-05
-5.09021378109268e-05
-2.84415655887381e-05
-1.30259734437568e-05
-4.85704873135581e-05
-4.42448603449524e-05
-3.91051388588966e-05
-2.28647517916336e-05
-5.012491790037e-05
-3.42512415362993e-05
-2.31387578516228e-05
-4.47983369394337e-05
-4.06854217557699e-05
-1.04957686271872e-05
-2.55380865107948e-05
-1.10851810869287e-05
-2.59389195509468e-05
-4.28619770516758e-05
-2.85371426101537e-05
-3.96863431157543e-05
-4.02867416671713e-05
-3.37785762592801e-05
-3.84210121320418e-05
-2.08229649523892e-05
-3.1362255673745e-05
5.06679518423777e-07
-1.95938947847341e-05
-1.54570407691143e-05
-5.51771207161407e-05
-5.66540895954925e-05
-5.95734769479886e-05
-2.42503465824163e-05
-2.5854389943018e-05
-4.18169548770842e-05
-7.39442061224148e-05
-3.56376739539335e-05
-4.18532053458307e-05
-1.41523384698622e-05
-3.10129698232263e-05
-4.06803128848709e-05
-3.80123136471681e-05
-7.74058465086854e-05
-4.29654464121327e-05
-1.67689466819733e-05
-4.59897171927381e-05
-1.26370923791257e-05
-3.36178326336835e-05
-2.41328475608931e-05
-3.57505515295034e-05
-7.35922151706304e-06
-1.25047437059983e-06
-2.16853755784227e-05
-3.2839007192857e-05
-3.66828198803167e-05
-3.66088756909766e-05
-1.5968970905888e-05
-2.32113066227709e-05
1.50414819024848e-05
-5.29327165118229e-05
-4.31685745570524e-05
-4.48742094847591e-05
-1.06835722544146e-05
-1.04297845653871e-05
-1.83345661479558e-05
-7.32624498030084e-06
-1.90254310327188e-05
-3.74990353961534e-05
-3.60914338293457e-05
-5.94284455172169e-05
-5.98270978788543e-05
-2.4968527619187e-05
-3.59243408148233e-05
