# Supplementary material for: Research on computational propagation and identification of mine microseismic signals based on deep learning
Source: PLoS One. 2025 Oct 22;20(10):e0334641. doi: 10.1371/journal.pone.0334641 (PMC12543183; doi:10.1371/journal.pone.0334641)
Supplement: S6 Data — (ZIP) [file pone.0334641.s006.zip › 000100900000206.xlsx_0.txt_24.txt.txt]

-7.38746748309286e-05
-1.83492458883553e-05
-3.46183164934007e-06
-2.08899935564669e-05
-2.51793985506464e-05
-6.19768182563325e-06
-4.42344263674281e-05
-2.18698544958977e-05
-1.47370778990563e-05
-2.2884567558321e-05
-2.8323278538923e-05
-2.88391196171751e-05
-4.65345832532895e-06
1.30859222132795e-05
-4.37833389758552e-05
-2.73361651095805e-05
-2.74434474683855e-05
-2.95747294673164e-05
-5.3680326755746e-05
-2.218012547102e-05
-2.8304891276821e-05
-3.02193072388074e-05
-2.28523997110591e-05
-3.31449837310119e-05
-5.30075728914651e-05
-4.96973340420929e-05
-5.27206825354697e-05
-5.03455016197296e-05
-2.92570568496206e-05
-2.19662989725088e-05
-1.19514765750827e-05
-6.16630051153925e-05
-3.75611942274092e-05
-2.79626118140307e-05
-2.6986069751351e-05
-1.84412233841855e-05
-3.2719985847056e-05
-2.4009277319569e-05
-4.10206922114509e-05
-7.60723423458061e-05
2.32232687842641e-06
-3.25297382724599e-05
-5.29978078711331e-05
-1.04353471453399e-07
-4.43920335050593e-05
-1.57252046170727e-05
-4.15593323450778e-05
-2.55156371538668e-05
-1.8459609049331e-05
-3.25273649877348e-05
-4.94012156934881e-05
-4.2834849713356e-05
-2.81458050407583e-05
-6.48707858590075e-05
-2.72067254719194e-05
-6.09757078553821e-05
-1.75121534916353e-05
-2.61386635582236e-05
-3.84230057819406e-06
-4.39795131956289e-05
-7.40649533281513e-05
-1.15398159472962e-05
-4.57407466639068e-05
-4.42544231804021e-05
-3.63121145212399e-05
-3.01601927992377e-05
-2.34281586283264e-05
-3.09361051538337e-05
-3.36009269465922e-05
-5.20188725891355e-05
-4.74720189121547e-05
-4.19568242585096e-05
-2.04485098734391e-05
-5.05801563207932e-05
-7.68657180163417e-05
-4.24582507214933e-05
-8.7017225367067e-06
-5.16531194227145e-05
-3.80718055298182e-05
-5.31281081902193e-05
8.1317523698611e-06
-3.32389695406154e-05
-2.50212437733999e-05
-8.74502954868239e-06
-3.4641180416982e-05
-5.83734453496868e-05
-1.79624290912773e-05
-4.02057322063899e-05
-4.41103781052615e-05
-6.12004881865809e-06
-4.32567189983332e-05
-3.65082670583283e-05
-3.68383692516729e-05
-1.56047199168221e-05
-3.98204770218691e-05
-2.9305478994104e-05
-2.49602360599975e-05
-1.50961500567269e-05
-3.93196119364778e-05
-2.92649904941265e-05
-6.15777361668111e-06
-5.24156182002605e-05
-2.20442493449384e-05
-5.1894919426127e-05
-4.50389194809687e-05
-1.78856545093819e-05
-3.07214380374634e-05
-5.56930667645369e-05
-5.88840229997815e-05
-6.55578593410458e-05
-4.42136317256071e-05
2.78389345874266e-08
-1.25647040345036e-05
-1.91627967685007e-05
-2.92840080171812e-05
-3.93576498220574e-05
-3.7848088670912e-05
2.77255711787935e-06
-3.93287933810431e-05
-3.73192951171735e-05
-3.58658785798451e-05
-3.06003977138366e-06
-3.98611893064035e-05
-4.16791303128005e-05
-7.35234272719544e-06
-4.98631579535169e-05
-3.82622657060142e-05
-3.1324525794701e-05
-4.8167406413472e-05
-4.39255951500431e-05
-2.653342022223e-05
-4.58044325057465e-05
-5.40251520275294e-05
-2.94720603788381e-05
-3.95482399866617e-05
-3.3462594702844e-06
-3.40824067591256e-05
1.73901750498047e-05
-1.04349488756452e-05
-3.20302248437601e-05
7.83985661352853e-06
-4.23952679943079e-05
-3.75508806352213e-05
-1.30324554958283e-05
-2.13596914562983e-05
-3.67976389126854e-05
-7.59410192582069e-05
-4.52463816713122e-05
-1.30446240989534e-05
-1.16571004452771e-05
-3.54439085389525e-05
-5.47267147222815e-05
-2.15087211293307e-05
-6.74311010111661e-05
-4.33821553396692e-05
-4.47877555496349e-05
-5.29811332244482e-05
-4.22589343991161e-05
-4.02320222016818e-05
-3.60515299831275e-05
-3.14066879725954e-05
-5.24884827169086e-05
-5.18171151283178e-05
-4.56897284024476e-05
-3.19190204854873e-05
-4.48917416576226e-05
-3.17170771221906e-05
-3.81123482478353e-05
-5.18743507846175e-05
-1.90078802059715e-05
-4.11091132465091e-05
-4.79637175286925e-05
-6.4834480905636e-06
-3.46038984723126e-05
-4.38665335135633e-05
-3.34708013290375e-05
-3.69729992387227e-05
-9.43662036903491e-06
-3.09817331372474e-05
-7.55128817395924e-06
-2.16945653905731e-05
-5.03662380899365e-05
-3.17238296697956e-05
-1.30038062844489e-05
-4.23589837877176e-05
-2.61761485470637e-05
-4.62763473777267e-05
-2.53972889737567e-05
-7.41253017755158e-05
-5.0415532153137e-05
-7.08849607941427e-05
-7.13526728981871e-06
-6.50954723625479e-05
-5.8496613873951e-05
-4.11052162896159e-05
-5.07355833308913e-05
-4.96176512547013e-05
-4.08163245364691e-05
-2.0525314917435e-05
-3.02801976427205e-05
-5.10336710418228e-05
-2.63059621653823e-05
-5.54737710858978e-05
-4.2669541127752e-05
-2.82209461404653e-05
-1.56851822134888e-05
-1.49358850743871e-05
-7.2139392252652e-05
-3.58012366256364e-05
-3.77070618495212e-05
-1.39611817313996e-05
-2.1642832722686e-05
-3.50671102495405e-05
-5.23921136888736e-05
-5.54732141855334e-05
-4.77974251980168e-05
-5.46251002879808e-05
-1.12736899172633e-05
-1.06437794868844e-05
-1.47222034784472e-05
-5.1644257176952e-06
-3.5633070371825e-06
-3.33873323402199e-05
-3.56792944992891e-05
-5.44874480865139e-05
-5.16167220129484e-05
-5.74550104213686e-05
-5.13866438338081e-05
-4.97235831877781e-05
-2.09077501859719e-05
-2.65042620750828e-05
-3.46471990396559e-05
-4.06269270163348e-05
-7.86855538910815e-05
-3.11828865575763e-05
-3.31293497401289e-05
-3.16309564837242e-05
-2.82893251840548e-05
-2.95950055210032e-05
-2.02097775601766e-05
-5.75420655617548e-05
-3.47366745908756e-05
-5.03935865265469e-05
-2.80014426586328e-05
1.32271987192301e-05
-2.854360183588e-05
-6.78070610914133e-05
-4.70877842936028e-05
-2.12055224437255e-05
-2.61721929924104e-05
-2.7576678628258e-05
-2.74317930479559e-05
-3.82335960819107e-05
-4.54866776421783e-05
-4.33975233963473e-05
-1.39393002635197e-05
-2.26520075915718e-05
-2.58848866592931e-05
-6.47704341100953e-05
-7.83267871148691e-05
-3.20360585783652e-05
-2.04640569889716e-05
-2.84105803248365e-05
-2.46073005975924e-05
-3.4052242381004e-05
-4.6659769867871e-05
-3.42169185139742e-05
-2.79176619316343e-05
-1.67733860581918e-05
-4.32473272943661e-05
-9.4881805997789e-06
-4.18829168344813e-05
-1.29889515145585e-05
-2.95606112149082e-05
-1.66718446082165e-05
-2.15134496335028e-05
-1.93096262085131e-05
4.37802637103115e-06
6.22005308034356e-06
-7.80562126940219e-06
-5.02398723718285e-05
-1.75979822490757e-05
-2.39774253691449e-05
-4.53463011501642e-05
-3.63359599789352e-05
-3.10989058871053e-05
-5.03754241171738e-05
-4.7741141580284e-06
-3.63913750018071e-05
-2.05037106821657e-05
-4.47654979788158e-05
-6.29993506874641e-05
-3.10668284036925e-05
-4.58745497822045e-05
-4.19363630272392e-05
-5.05463050696574e-05
-4.33105819910671e-05
-4.14456260340738e-05
-3.30903496254786e-05
-3.08080650665369e-06
-3.2871792438589e-05
-2.61157267834273e-05
-3.78631657822482e-05
-2.48805019445164e-05
-6.07104951114189e-05
-3.36815944190048e-05
-4.31197027464871e-05
-3.92948656360997e-05
-3.59993039828063e-05
-5.81110816116651e-06
-4.69600353323427e-05
-3.24505306964198e-05
2.68298418624523e-06
-2.32387220235314e-05
-5.05148294392141e-05
-3.80887933331075e-05
-4.6641745539565e-05
-3.99268545694121e-05
-3.29940972775135e-05
-2.02509713966183e-05
-5.34213384633306e-07
-2.01994874030412e-05
-3.38744248172922e-05
-3.74551700991671e-05
-5.35543017792104e-05
-2.81415892038559e-05
-2.08771680538212e-05
-1.75258316506068e-05
-3.38179472635407e-05
-7.02083219557417e-05
-1.47157846475606e-05
-7.74701890383537e-05
-8.1844671416372e-05
-6.63840100445419e-05
-2.04249057360221e-05
-4.76451197557044e-05
-2.80279798831056e-05
-1.89321349334236e-05
-2.4675630302286e-05
-2.48508291263792e-05
6.56420872843994e-06
-5.29120811081684e-05
-2.10121157096988e-05
-2.73410192538444e-05
-4.43417473563107e-05
-2.5572971439666e-05
-3.74451263924591e-05
-3.91689465397776e-05
-3.56293786749424e-05
-2.3021998460484e-05
-2.27280687702344e-05
-7.10315673219903e-05
-4.88122007778169e-05
-3.55642650984771e-05
-5.78591181967857e-05
-3.10212373424553e-05
-4.56103818391785e-05
-5.66812050285771e-05
-5.23298431615564e-05
-3.20682787626648e-05
-1.91148124384868e-05
3.60277936358497e-06
-2.54510276331627e-05
-5.32972280244197e-05
-1.58070400860945e-05
-1.86314227217703e-05
-1.9656728642871e-05
-5.77867283681377e-06
-3.34707598516368e-05
-2.46173892191127e-05
-2.15059933017884e-05
-4.60391626574585e-05
-6.4894869749143e-05
-2.08793563897827e-05
-3.74964599321012e-05
-4.55549915621117e-05
-5.36501803722013e-05
-3.16660590329964e-05
-3.69540593973487e-05
-1.98233991739274e-05
-3.44428089526917e-05
-5.05302527127421e-05
-1.31041494673494e-05
-4.4048247591319e-05
-7.68021515597185e-06
-3.28378369479296e-05
-1.06313837736952e-05
-3.14673515915294e-05
-1.15339079333026e-05
1.98425605359475e-06
-2.9981313819479e-05
-4.55688616547269e-05
-1.19111239659792e-06
-2.35526083682168e-05
-5.50817956829517e-05
-4.16256110130477e-05
-2.84553150137288e-05
-7.59235581978315e-06
-2.72619918371489e-05
-1.99152370886666e-05
-4.98709353642862e-05
-3.7278672564928e-05
-2.37853257165402e-05
-5.01551762227899e-05
-6.63743728739019e-05
-1.67933676890397e-05
2.37409546733174e-05
-4.22522238448786e-05
-1.35610729102827e-05
-3.3499335132974e-05
-2.15069539366539e-05
-4.93250474500175e-05
-3.65231914255365e-05
-5.00500038190847e-05
1.24767196696708e-05
-2.19131037003803e-05
-3.17456356411995e-05
-5.77257353311569e-05
-5.13446853638257e-05
-4.62838941506345e-05
1.03588381726278e-06
-3.82783903777818e-05
-2.92411445495559e-05
-4.58799770920319e-05
-6.85614543151937e-05
-4.02250105477957e-05
-2.55041112564007e-05
-1.52221242615781e-05
-2.92183681483472e-05
-3.85117149480585e-05
-5.93987929034475e-06
-5.24386293345658e-05
-5.69863865697546e-05
-1.02088163267381e-05
-3.8282162181252e-05
-2.90339594891904e-05
-1.22629602057063e-05
-2.61699093881771e-05
-2.82460125299142e-05
-3.83499839723662e-05
-2.63658207757796e-05
-4.89482796285644e-05
-2.3516716194888e-05
-3.44902693070683e-05
-3.70758572734202e-05
-5.96617361416971e-05
-2.20637373620831e-05
-5.43681251133337e-05
-2.47589592192695e-05
-4.2784831284292e-05
-4.63698403418953e-05
-2.84246912774608e-05
-3.99150364940809e-05
-4.29868819439112e-05
-2.20505533112114e-05
-7.26653208348957e-06
-4.44004679631817e-05
-4.69775789867017e-05
-5.03410057323916e-05
-4.54578390292256e-05
-5.80468367988377e-05
-1.55314203687051e-05
-3.18022223460306e-05
-3.35045792821603e-05
-3.77363987458922e-05
-3.55294818604911e-05
-2.620967358351e-05
-3.26839703177858e-05
-4.28009550591256e-05
-3.76092624521173e-05
-5.19872248536653e-05
-3.19014048121219e-05
-2.86898327566465e-05
-1.61536093620639e-05
6.76713861225148e-06
-3.20087384540898e-05
-4.40995537782083e-05
-1.59278282398533e-05
-3.9631190895769e-05
-2.95399998829235e-05
1.7490078528532e-05
-4.14624520661796e-05
-9.43847661934903e-05
-3.58390914893414e-05
-3.92771099894591e-05
-2.54025629988565e-05
-3.45048715067567e-05
-5.19692136933222e-05
8.45070306322591e-06
-3.52041075302946e-05
-4.91138492377014e-05
-2.90693247766354e-05
-2.97482241447611e-05
-3.26404909775991e-05
-3.64789163370354e-05
-3.83650116011938e-05
-3.40198536153323e-05
-2.62621588791108e-05
-6.27638474343885e-05
-5.08109132408241e-05
-1.46621360292268e-05
1.47760962266398e-05
-5.14493844445754e-05
-2.36191957695514e-05
-2.48983155315387e-05
-3.14484691097697e-05
-4.65319316657647e-05
-1.00712440800991e-05
-4.03022152464149e-05
8.80391004104686e-07
-2.90688474419771e-05
-4.71499472015766e-06
-4.50490322208906e-05
-2.51320455126211e-05
-4.20352328010797e-05
-6.12577876354254e-05
-9.9696317967831e-06
-1.45637036707697e-05
-2.5448516931704e-05
-1.10148807392308e-05
-4.79734737149869e-05
7.17815424363067e-06
-7.38781629252167e-05
-5.86656122793616e-06
-2.79153166476911e-05
-1.38740159887433e-05
-4.38122592034923e-05
-2.89941652617801e-05
-5.40298019750676e-05
-4.28428769001222e-05
-6.56296926451157e-05
-4.38993663362625e-05
-3.97552934029277e-05
-5.0790934928247e-05
-3.58605712395758e-05
-9.17130011523399e-06
-2.19946725874824e-05
-2.06882977582342e-05
-3.6027749136957e-05
-5.23151564588141e-05
-5.70092540211223e-05
-1.15864089339535e-05
-4.06502657769302e-05
-6.83062464974301e-05
-3.70455415374404e-05
-3.87355064723697e-05
-4.87580427238855e-05
-2.34038765664865e-05
-1.6406615811743e-05
-9.72684086509292e-06
-3.88654421156463e-05
-5.92265748263788e-05
-4.96762992254653e-05
-3.94438211659378e-05
-3.55294542890109e-05
-5.89213786987435e-05
-7.16016048031656e-05
-6.99341845112968e-05
-3.31277685179324e-05
-2.62653398180751e-05
-7.42100932042682e-06
-5.17234836608698e-05
-3.8934344698821e-05
-3.11716241561469e-05
7.14407131696242e-07
-7.45571033753055e-05
-1.4723496505037e-05
-1.67520558497317e-05
-4.07383846776497e-05
-2.84920950696343e-05
-4.84815654178687e-05
-4.72123668454366e-05
-2.39021111790946e-05
1.61725609373103e-05
-2.55310313564702e-05
-2.46854340587044e-05
-3.91168372401511e-05
-4.71219171496606e-05
-4.5966860181367e-05
-2.68048364169187e-05
-5.60537896902957e-05
-4.8499743291048e-05
-2.70911805372941e-05
-4.70849989001866e-05
-4.09342833035202e-05
-4.42848896140074e-05
-3.6836647334265e-06
-2.06405785078995e-05
-3.74193875886861e-05
-3.74281730642915e-05
-6.68167834763526e-05
-3.98125526297415e-05
-3.97904994439518e-05
-3.19212801622379e-05
-4.53610997793668e-05
-3.48057463880666e-05
-3.94803209033133e-05
-5.02685973198458e-05
-2.80881904230458e-05
-1.66202324510888e-05
-3.60184297601533e-05
-3.65584694625967e-05
-2.11718079789525e-05
1.23895605100392e-05
-4.73028553508459e-05
-3.79109725432898e-05
-2.23361305599529e-05
-3.26131002472112e-05
-4.69421334772207e-05
-2.67346945047849e-05
-3.5031873554402e-05
-3.50167347296231e-05
-1.88050704020171e-05
-3.14984279256815e-05
-4.5136655595921e-05
-3.20883748983165e-05
-1.40054172746278e-05
-5.18900703069639e-05
-4.78627817352382e-05
-2.99133463991918e-05
-4.72397119282409e-05
-3.05961615188173e-05
-6.70303835685645e-06
-1.66088195326533e-05
-1.1425841478644e-05
-5.83706898460953e-05
-3.33421506422557e-05
1.74434531629793e-05
-5.8997869827532e-06
-3.81666768002119e-05
-2.75334244248509e-05
-9.14300060370975e-06
-1.68899782892174e-05
-2.4151775302394e-05
-6.12435432004666e-05
-2.33741354968745e-05
-3.85770270242919e-05
-4.6297800490944e-05
-3.83817079287827e-05
-4.5577193123753e-05
-5.43885116235084e-05
-4.03168213149498e-05
-2.70699688823301e-05
-3.18005604815984e-05
-4.53920320357547e-05
-5.01803764834939e-06
-2.78301864649752e-05
-2.37316519545514e-05
-1.1815163157225e-05
-4.66261356254252e-05
-3.1225689313186e-05
-3.54528312940131e-05
-1.62752540165287e-05
-3.50468400367385e-05
-2.37884157032406e-05
-3.78161620925362e-05
-2.35547249095505e-05
-4.44115940070181e-05
-3.92719997127721e-05
-4.8367873906096e-05
-6.25743001721146e-05
-4.06109383216763e-05
-1.66665579608843e-05
-3.22881207896337e-05
-2.34730593188706e-05
-5.16099003498932e-05
-4.41066467340497e-05
-5.95333718604782e-05
-2.76214253765732e-05
-6.26218006103144e-05
-1.67490663688235e-05
-3.3740913351926e-05
-2.47081100471365e-05
-1.20167337005466e-05
-2.02186778279561e-05
-8.24478024779634e-05
-4.84667028197985e-05
-4.08185658536244e-05
-2.06446412842435e-05
-5.33340984683689e-05
-3.01722193847151e-05
-1.66860035498207e-05
-2.5136005396e-05
-2.58508265922338e-05
-6.29554768394383e-05
-5.48305305905461e-05
-3.41714094733102e-05
-2.81064875326194e-05
-3.75493073392664e-05
-2.16466305204358e-05
-8.97574227104442e-06
-1.6678624974494e-05
-8.92351750669804e-05
-4.09983334925206e-05
-3.32381051966314e-05
-6.09870390509368e-05
-2.61159066776124e-05
-1.66639705758644e-05
-2.99400348056061e-05
-4.43721932071312e-05
-4.46119677040438e-05
-4.32992275342363e-05
-4.63759385067753e-05
-3.1539075469841e-05
-4.79394024842555e-05
-2.43151407551576e-05
-2.04704162710753e-05
-3.63832980456936e-05
-4.96639324779088e-05
-5.96970634063105e-05
-6.40736745655714e-06
-5.43058879759115e-05
-1.76807451831873e-05
-2.42811467117003e-05
-1.26746803714632e-05
-1.29156465169841e-05
-5.15500849873079e-05
-3.32606718586459e-05
-3.71851766829393e-05
-6.50619785553106e-05
-2.71102200248489e-05
-4.49718688611876e-05
-3.51019009170008e-05
-3.08168927773028e-05
-3.30222158033092e-05
-2.0745690993894e-05
-4.43925694141353e-05
-2.53839977747981e-05
-6.92875511194289e-05
-5.73272002452775e-05
-3.77729640342231e-05
-4.86801927929875e-05
-3.55538791359826e-05
-6.80007610112647e-05
-2.85037501020489e-05
-3.6984961191874e-05
-4.01573279325108e-05
-2.87411746004659e-05
-3.89030269472515e-05
-6.5292219640107e-05
-3.83265784832333e-05
-2.02105650660372e-05
-1.36720654623267e-05
-4.11343602747301e-05
-5.36079279647151e-05
-4.12340896044234e-05
-4.37534159049768e-05
-5.60611119302893e-05
-6.59555256253116e-05
-3.38447949874377e-05
-3.54767200052382e-05
-2.8083092266359e-05
-5.09086356252549e-05
-2.74969386967081e-05
-1.16569284551137e-05
-4.41207197190704e-05
-2.71434234497965e-05
-4.61686241105269e-05
-1.6250432719956e-05
-5.37397454515278e-05
-4.22609321942241e-05
-2.35123160358053e-05
-2.71969948516861e-05
-9.51680909454904e-06
-3.44656531785148e-05
-2.05007979134244e-05
-1.21946681270024e-05
-6.70794846593218e-05
-3.90511007164543e-05
-8.86752197196429e-06
-2.31605641111702e-05
-2.73472693811215e-05
-1.97968290642964e-05
-5.13998446546029e-05
-2.95996957566292e-05
-2.92032137298011e-05
-5.44784605500284e-05
-3.90216494334062e-05
-3.40681675155966e-05
-3.61149343730019e-05
-4.51912262122739e-05
-6.23317676825933e-05
-4.11757249375046e-06
-3.41747529970715e-05
-5.48297163899425e-05
-1.68809341449147e-05
-5.90400500031085e-05
-4.67754560468236e-05
-3.91344581089334e-05
-2.54146284707539e-05
-6.36063365234228e-05
-5.23015564775239e-05
-2.99168232832193e-05
-5.15411203364026e-05
-3.97223740818619e-05
-2.86191047321758e-05
-2.70896280696065e-05
-3.07645791367266e-06
-7.84517763647551e-05
-2.62899969797333e-05
-8.16760348740088e-05
1.85386993248272e-05
-3.21397390818025e-05
-5.31066815608601e-05
-4.61552942299833e-05
-1.92430294988531e-05
1.25780223010372e-07
-1.17279357057107e-05
-2.78977047794936e-05
-2.11024867252127e-05
-1.03763379324191e-05
-6.0577656982276e-05
-6.41049005188616e-05
-2.64355300257788e-05
-2.69534791252164e-05
-2.70121677547185e-05
-4.6169527402712e-05
-5.07622842983427e-05
-2.80394045802548e-05
-4.23957642617176e-05
-7.66548524946371e-05
-3.24259399256515e-05
-3.52637862244586e-05
-1.843756160713e-05
-4.16561840518407e-05
-2.3992913393051e-05
-4.07830394074363e-05
-6.64177302929869e-06
-3.0601695270841e-05
-3.96385524718019e-05
-1.47310549637465e-05
-5.26457562449366e-05
-4.20382959336981e-05
-1.77901773572936e-05
-2.0221565198434e-05
-2.27791692721728e-05
-2.68539931599903e-05
-4.2712602846893e-05
-2.14280302514851e-05
-3.8762239485432e-05
-1.59300765076407e-05
-2.308232999123e-05
-4.76295418812736e-06
-5.05069303720457e-05
-4.62756206673388e-05
-4.83539642910998e-05
-3.09364721294173e-05
-1.70111994818707e-05
-2.30021906716598e-05
-3.22096230971995e-05
-2.59618535372829e-05
-1.80141501523884e-05
-3.67411117934685e-05
-2.38010898212466e-05
-9.62448234604832e-06
-3.35175599318047e-05
-7.08968696599318e-05
-5.41736589460485e-05
-3.23308152839265e-05
-3.50819285956193e-05
-2.56137006643236e-05
-2.45012703587406e-05
-1.49729880170643e-05
-9.10531245251344e-06
-3.9661877026161e-05
-4.46077929966806e-05
-6.25566456252241e-05
-3.64316950101708e-05
-4.26267973525727e-05
1.25845089368988e-05
-4.73821528556552e-05
-5.10045619499847e-05
-1.4749666160737e-05
-1.93876268959722e-05
-2.97809603820555e-05
-6.35765974058873e-06
-4.53614263996661e-05
-2.84187745059181e-05
-5.2229363231918e-06
-1.4060195475937e-05
-8.73047970085123e-06
-3.39212741419843e-05
-5.68660805465294e-05
-2.08318314352232e-05
-3.72309910542676e-05
-3.17937308061714e-05
-1.41457356560853e-05
-3.01619127411488e-05
-3.40377035224875e-05
-1.98856863050826e-05
-4.20804751422377e-05
-3.85964644500692e-05
9.28492256371531e-07
9.23695577814168e-06
-5.33176504565516e-05
-4.7564494558669e-05
-2.13784485414783e-05
-3.67420711191702e-05
-2.99812435145699e-05
-8.00850602364753e-05
-5.92453594311966e-05
-5.51709198300737e-05
8.65816919684288e-06
-1.07498596540344e-06
-3.47395591541349e-05
-3.31973685464359e-05
-1.92894180415231e-05
-3.90481755440344e-05
-1.54233531339689e-05
-4.60402074548872e-05
-4.61039262913603e-05
-2.51695773677257e-05
-2.99585016405026e-05
-1.03813503183976e-05
-3.07354176125917e-05
-3.55742661900285e-05
-3.84830889644293e-05
-3.81714411920863e-05
-2.00417127404946e-05
-3.93144071937467e-05
-3.23490438942967e-05
-4.89497703631475e-05
-1.85272511805976e-05
-4.16827700425963e-05
-1.32910229615225e-06
-1.61057907254546e-05
-2.60286683720696e-05
-2.63480384423853e-05
-1.10423173976601e-05
-5.91563073180733e-05
-1.96638268207589e-05
-4.84477949134216e-05
-2.65794831019216e-05
-4.5636957029411e-05
-3.43368727954308e-06
-2.62889963438357e-05
-1.81609951898558e-05
-3.14929191324813e-05
-2.73979880268581e-05
-1.19408838877404e-05
-5.31637815358781e-05
-4.60021071011773e-05
-1.81341240906643e-05
-5.19122786587119e-05
-4.20269581347957e-06
-2.62330042255595e-05
-4.98495643103392e-05
-3.05735833138768e-05
2.20076316457084e-06
-6.39449366371854e-05
-4.37327454237266e-05
-4.1729779298597e-05
-2.61796890633332e-05
-5.34591316823069e-05
-4.37266888518399e-05
-3.49123691778083e-05
-1.48224618456058e-05
-4.85068751637035e-05
-4.27454208635044e-05
-4.19137913871763e-05
-1.01416360267262e-05
-1.51937899044436e-05
-3.76656430316471e-05
3.67194945860717e-06
-9.56295501871216e-06
-1.30193902861514e-05
-1.83930467181157e-05
-2.36823487208199e-05
-2.35863822232245e-05
-6.71447966221166e-06
-3.94861897109422e-05
-2.87569722968552e-05
-6.23688264563622e-05
-3.80142597876455e-05
-5.29368598040096e-05
-5.76393051846245e-05
-3.61773960340623e-05
-4.85884190330079e-05
-4.00716689048527e-05
-9.96143943490292e-06
-3.96629740625911e-05
-5.3717903045707e-05
-5.12646376976687e-05
-4.19908088862172e-05
-3.30165533251222e-05
-4.90426375086154e-05
-4.72089313027857e-05
-4.76952314415199e-05
-4.61827710857164e-05
-3.19134854105248e-05
-4.24683129552383e-05
-5.60094201018497e-05
-3.24193469021921e-05
-2.95651983685529e-05
-4.07632589400149e-05
-2.3998405370075e-05
-2.81962916791249e-05
-2.31841791754951e-05
-3.72298968170915e-05
-8.75068429527183e-06
-3.84822436064914e-05
-5.84719635118652e-05
-4.2170581751853e-05
-8.32642260129662e-06
-1.6658478495144e-05
-5.90153514454873e-05
-1.04291051511985e-05
-2.6298665407638e-05
-6.49888731231767e-06
-4.14930229619429e-05
-8.68549985294601e-05
-2.61920608276163e-05
-9.13596572589012e-06
-9.12141945939582e-06
-2.49030213616459e-05
-3.76782242017639e-05
-1.60340851478769e-05
-1.94960511317021e-05
-4.01184461657834e-05
-3.2160924177431e-05
-2.22871149175891e-05
-6.05516559863508e-05
-4.27147987278171e-05
-1.29332459692235e-06
-3.73308877216067e-05
-3.97426655462733e-05
1.36806315320699e-05
-9.50255030815024e-06
-3.71896327903147e-05
-1.70622913078697e-05
-1.33779740241171e-05
-1.93929115054828e-05
-4.17296835570152e-05
-5.39267329217029e-05
-6.20549148605826e-05
-4.89553632248138e-05
-4.79875000526539e-05
-1.75019091671816e-05
-7.87582552936042e-05
-2.05288988954658e-05
-6.30621550988256e-06
-1.41886653613455e-05
-5.28283082273864e-05
-3.28639485695287e-05
-1.57125136891036e-05
-6.51468260305419e-05
-5.80977135749647e-05
-4.35845156870472e-05
-2.88502234848296e-05
-4.09319900839711e-05
-1.52844701502493e-05
-2.98691274785337e-05
3.28222771066986e-06
-4.27849231298898e-05
-5.02279467917211e-05
-2.95876261003359e-05
-1.16595551264444e-05
-9.25856221243895e-06
-3.75981665802424e-05
4.64900584159663e-06
-3.23206602094782e-05
-1.25720292538992e-05
-2.89190647107114e-05
-6.22478523947577e-05
-1.63912836437262e-05
-6.28715075418573e-05
-5.3582401952133e-05
-5.38942265001943e-05
-5.12472233571699e-05
-4.82008873155076e-05
-6.76692547638555e-05
-3.26808898046585e-05
-6.80461130283277e-06
-1.51319203396202e-05
2.18180415514266e-05
-1.16050705746488e-05
-2.79397015185872e-05
-4.22325589147508e-05
-4.21604023503238e-05
-2.46152131592976e-05
-4.43125550796924e-05
-2.7926000497581e-05
-3.69839575970892e-05
-2.31162311153222e-05
-1.45327156308165e-05
-2.12276902300265e-05
-3.97152952600598e-05
-4.67900629704712e-05
-4.1239362258572e-05
-3.56239226244238e-05
-3.46784509892435e-05
-2.48254113025004e-05
-6.20487552678385e-05
-5.42216225747102e-05
-4.26056855600904e-05
-1.40199741112574e-05
-1.82650751009051e-05
-6.37231684433791e-05
-3.79403058063934e-05
-1.59446056297864e-05
-4.87929679627639e-05
-1.62009465882062e-05
-5.40452982401007e-05
-4.99638110125545e-05
-3.56311335098739e-05
1.27482514585053e-05
-1.92859984548066e-06
-2.8178975230285e-05
-3.70625681046215e-05
-3.55354186293136e-05
-4.41861511446139e-05
-2.52599911280104e-05
-3.72012210193715e-05
-2.52355715417999e-05
-2.4193186458932e-05
-4.18106388705774e-05
-2.97311765065428e-05
-1.05585857114084e-05
8.36505988236166e-06
-3.05498878359933e-05
-4.14011065197216e-05
1.67095122974067e-05
-4.2565214126758e-05
-4.16450643700663e-05
-1.11451884750433e-05
-1.5133035499927e-05
-2.28321465694691e-05
-3.84261852714197e-05
-2.62480048967647e-05
-3.08981571972185e-05
-3.1021109902369e-05
-2.5744786325295e-05
-3.51255299579175e-05
-3.22108782738083e-05
-2.93461074985571e-05
-1.75629776461144e-05
-1.87944566697771e-05
-1.72109022674552e-05
-5.44551176461866e-06
-3.15594829628953e-05
-2.14619614220709e-07
-3.33799938297196e-05
-2.5985802917657e-05
-5.6753330651778e-05
-3.9155102747748e-05
-3.38520650940921e-05
-3.92134803251207e-05
-2.2507304622907e-05
-4.390308982185e-05
2.61802201584999e-06
-1.88076503747804e-05
-2.80615265705074e-05
-1.72043369635807e-05
-9.0389462413576e-06
-4.56238911291502e-05
-4.945466836771e-05
-6.29292531990679e-06
-4.68303552007886e-05
-2.98182037429697e-05
-4.30488245828091e-05
-6.05623238105759e-06
-4.54836330747003e-05
-1.17152545504903e-05
-3.25977070161986e-05
-1.84383048182123e-05
-6.14666938400215e-05
-4.9431005536768e-05
-3.02443005116634e-05
5.01883130634262e-07
-5.58612206222944e-05
-4.28814237497941e-05
-3.35057583044127e-05
-1.95602925908542e-05
-6.25202137378026e-05
-1.18960259736176e-05
-3.24530048364573e-05
-3.8006429862893e-05
-5.39307984376118e-05
-2.97116277239447e-05
-3.32619218800203e-05
-2.23345396132478e-05
-2.73378510373999e-05
-3.11888247256003e-05
-3.22136248302374e-05
1.47688620322584e-05
-2.89367732754386e-05
-4.48852231362224e-05
-2.77344497798397e-05
-4.37812773739246e-05
-3.33330942189727e-05
-1.77775799982818e-05
-1.19437553406886e-05
-1.58549391150651e-05
-7.51232497028946e-06
-3.18136020041587e-05
-4.43438775124839e-05
-3.74879148236239e-05
-5.75151041260327e-05
-2.16979687385227e-05
4.83033772509539e-06
-2.99617573632171e-05
-2.74493247123279e-05
-4.86544675198867e-05
-5.63571581271954e-05
-3.88751322915437e-05
-2.05234371515788e-05
-3.63582247593629e-05
-1.54520092232568e-05
-3.60668271224026e-05
-4.11396808066455e-05
-2.5680455596524e-05
-2.42420949246635e-05
-3.71194678049645e-05
-6.79162289568165e-05
-4.76467885581752e-05
-5.26596183926498e-05
-3.7590489798953e-05
1.2414229561185e-05
-2.07777236459947e-05
-5.04671798090547e-05
-2.59164445525442e-05
-1.22082111577084e-05
-4.35564377135121e-05
-5.47484986555796e-05
-4.40887474852543e-05
-5.52160114434084e-05
-4.26416546634675e-07
-5.81725571363889e-05
-1.32406900752899e-05
-4.11057084418305e-05
-4.90236304654134e-05
-2.50839676569314e-05
-2.75439805515217e-05
-6.06246863559539e-05
-4.36541891149405e-05
-4.33953141678843e-05
-4.22550614602096e-05
-3.71079761253163e-05
-7.02360804988175e-05
-2.24969397228984e-05
-3.92754272552477e-05
-3.06937434556014e-05
-4.88716647304128e-05
-2.64414369252376e-06
-4.0671706144259e-05
-9.04920094947456e-06
4.76710470595075e-09
-2.64323367711238e-05
-6.18197990583549e-05
-4.74600982576849e-05
-3.34652412888338e-05
-4.73020726420017e-05
3.39378824827903e-07
-6.17074954410986e-05
3.02779391993522e-06
-7.71261974269253e-05
-4.27425946416345e-05
-2.00669624709483e-05
-5.27853458364258e-05
-1.97715109274804e-05
-4.21712269287898e-05
-3.81547448407425e-05
-5.04290299431541e-05
-3.1688961485697e-05
-4.3478034729887e-05
-2.42272603511993e-05
-3.34080174411989e-05
-7.30809957586059e-06
-2.11097379897413e-05
-3.97489575817393e-05
-9.71009664559287e-06
-5.79387536685697e-05
-6.47562171515429e-05
-5.20884783074453e-05
-5.27508085133553e-05
-1.68295000107982e-05
-5.2371797684559e-05
-3.08885716323321e-05
-1.71623466878003e-05
-4.00868313191507e-05
-5.89689359649387e-05
-3.76724937033566e-05
8.94234001228726e-06
-3.63279832419188e-05
-3.12233810022044e-05
-2.84628008068753e-05
-5.16309643683186e-05
-1.83126700476418e-05
-4.38643606920252e-05
-6.57184907424263e-05
-5.35406881418454e-05
-6.92678509684118e-05
-2.70016084251108e-05
6.76298526137851e-06
-7.40242307149175e-05
-2.56812331848174e-05
-3.30464971640992e-05
-5.26649133015576e-05
-4.15987903009929e-05
-1.19244774239575e-05
-3.9000356425017e-05
-3.46521005096173e-05
-2.17109779389914e-05
-4.26717439250581e-05
-1.1110888726793e-05
-3.54086104398746e-05
-5.14232192797672e-05
-3.73802241407765e-05
-6.85180475154048e-05
-6.1752200373711e-05
-2.47463634488493e-05
-2.21487319828665e-05
-3.05317272279692e-05
-2.33596071145797e-05
-4.46237050510007e-05
-1.13515381585746e-05
-2.74589294926455e-05
-6.61902934014664e-05
-3.51283842854117e-05
-2.75929459434229e-05
-3.53752874608533e-05
-1.5090615573093e-05
-4.21357461536444e-05
-2.61320526922152e-05
-2.60603556739338e-05
-4.94357455096868e-05
-5.54691834093877e-06
-3.22777064184385e-05
-1.25923473815595e-05
-5.12586237177661e-05
-6.10120609217638e-05
-1.36953630702842e-05
-6.24638365879826e-05
-5.88165464114198e-05
-2.15494303770624e-05
-4.80101776536555e-05
-3.21752428822647e-06
-2.78526510533268e-05
-5.0938600742578e-05
-4.24064320661125e-05
-2.360794527274e-05
-3.68504132781821e-05
-6.20422097901612e-05
-3.30555811186485e-05
-3.57886350828731e-05
-3.86599276669366e-05
-3.58465259703314e-05
-3.74644843072775e-05
-3.90655862894615e-07
-4.9058976889339e-05
-2.1994636752836e-05
-3.65595892711165e-05
-2.15405802678488e-05
-1.95676055979197e-05
-1.41102480664839e-05
-1.86883001857558e-05
-5.09022496051945e-05
-4.72335841969893e-05
-2.49010915226522e-05
-2.17318208617614e-05
-2.99054366595582e-05
-3.38149460046969e-05
-4.468866548683e-05
-3.71996229155975e-05
-1.78856054820197e-05
-4.29403389598917e-05
-3.07342218606312e-05
-1.35858409150513e-05
-1.45898276507636e-05
-4.76088693267047e-05
-3.26560119444314e-05
-2.16086166426045e-05
-3.63967487488449e-05
-2.32692261662321e-05
-3.01099638233724e-05
9.6892871936388e-06
-4.08195406065372e-05
-2.52319382169326e-05
-2.97825081460969e-05
-3.95727558598764e-05
-1.2379767381013e-05
-3.04158558185924e-05
-1.1558275355422e-05
-8.01081975520429e-06
-5.14057469781534e-06
-2.90417393647223e-05
-3.63301786949345e-05
-4.25792849529539e-05
-5.92104185705569e-05
-4.52769590629324e-05
-6.85859532280234e-06
-3.26484808410435e-05
-2.55778467288705e-05
-4.72208752879129e-05
-1.73568348443254e-05
-1.73031543059851e-05
-4.4457894598857e-05
-2.33492230331448e-05
-1.62716310916544e-05
-3.8702151172569e-05
-1.05532778539746e-05
6.62326201226037e-06
-9.61306972653169e-06
-1.95814259299721e-05
-5.57317696694083e-05
-5.33153016804224e-05
-3.89342073432793e-05
-3.09292165614786e-05
-4.06849794830519e-05
-2.7104020059633e-05
-3.38600223453317e-05
-5.13308254055688e-05
-5.54737536834234e-05
-3.01792203693757e-05
-3.51016389833595e-05
-5.17946157352656e-05
-3.65005075070936e-05
-6.78916432098501e-06
-3.13045249189255e-05
-3.89602483261668e-05
-3.5886559188492e-05
-2.89253123695249e-05
-3.36677998808295e-05
-1.89346882302124e-05
-8.54689613956823e-06
-7.65825191930037e-06
-1.23188047300768e-05
-2.10989938456417e-05
2.44746301579873e-06
-2.66915085631085e-05
-2.51153905844234e-05
-3.05629698009401e-05
-3.68076287755325e-05
-5.42328826529314e-05
-2.73620776963286e-05
-1.06773106114006e-05
-2.96537261709014e-05
-2.54244991831378e-05
-1.86308445222256e-05
-1.74869030945214e-05
-4.05695017799553e-05
-1.86325965066273e-05
-2.45670405467285e-05
-7.48047340500439e-05
-2.26268712686375e-05
-2.84565672564561e-05
-4.65499374813699e-05
-4.05196977959006e-05
-3.70117150122208e-05
-2.31261432805623e-05
-2.60412222880242e-05
-3.11875557083135e-05
-3.31046942464536e-05
-3.00878002502441e-05
-3.65363737702802e-05
-5.70366301814296e-05
-4.02878069687193e-05
-1.95970470417577e-05
-3.60144972175652e-05
-4.98929754263314e-05
-1.99434986852878e-05
-5.05131579891401e-05
-5.72533940086639e-05
-7.44590513144998e-05
-1.9977504360846e-05
-2.61022355420828e-05
-4.95934410052759e-05
-3.31996800175068e-05
-6.76593396705301e-05
-2.14912217964617e-05
-3.93094350618924e-05
-3.73230573854385e-05
-6.67383922617182e-05
-4.28213799857335e-05
-3.9918005525595e-05
-2.50508279618379e-05
-3.51858018082941e-05
-3.45948845713729e-05
-2.68671110506145e-05
-2.07685644298716e-05
-4.4513425167266e-05
-2.09821149253663e-05
-4.87178236391736e-05
-5.090610783254e-05
-5.42664889518945e-05
-2.30054920325102e-05
-3.4549485686065e-05
-3.68815369360249e-05
-6.11681347631315e-05
-1.69857907002148e-05
-2.78121765806246e-05
-5.54678109072871e-05
-3.0276065123112e-05
-1.20191760587287e-05
-2.30851642936782e-05
-3.72634446435169e-05
-7.14662485723739e-05
-3.42978446853039e-05
-2.60363337320761e-05
-3.75223658295921e-05
-5.97354299234222e-06
-2.54587297181516e-05
-4.00695402703104e-05
-3.89231036659203e-05
3.26549823191984e-06
4.29662639447801e-06
-4.96389346522676e-05
-2.97422863105147e-05
-5.94877033479615e-05
-2.20951819001715e-05
-3.08280544950274e-05
-4.19752673379811e-05
-2.00232660110817e-05
-3.48217928889795e-05
-1.65300676207809e-06
-5.06570825896415e-05
-3.16430484398868e-05
-7.57805097759334e-06
4.51563155791801e-06
5.01347042716413e-06
-2.35191801936843e-05
-4.40174525481888e-05
-6.63781450063068e-05
-2.22651740390379e-05
-1.79500115401154e-05
-3.11632796214732e-05
-6.25926199662289e-05
-2.96798975269556e-05
-2.20363118912406e-05
-3.85764164041761e-05
-3.80895854369526e-05
-3.96401804277653e-05
-8.38406098944475e-05
-3.70487866762505e-05
-5.5016508553177e-05
-7.05220302209115e-05
-9.14770982280798e-06
-5.29470868177327e-05
1.55651304047216e-06
-5.15806885018146e-05
-4.49147336943872e-05
-1.13102530093063e-05
-3.7437925553702e-05
-2.12594587224062e-05
-2.7039838250312e-05
-3.47116277083487e-05
-3.54170560528351e-05
-4.31569110142069e-05
-5.94527985915663e-05
-3.0678961181993e-05
-2.67716371511281e-05
-6.29426494763716e-05
-1.82358907088081e-05
-3.82285624153247e-05
-6.61196102736294e-05
-3.5713426231061e-05
-4.31262264632599e-05
-3.37103420286484e-05
8.04786127082549e-06
-3.13360455173643e-05
-3.19024137690026e-05
-6.23787530330076e-05
-4.59527134962463e-05
-3.55002037079013e-05
-3.2074789321478e-05
-3.33008816252636e-05
-3.41979348019521e-05
-3.23013839135776e-05
-6.05539451252764e-05
-7.22573539599177e-06
-2.91550154271422e-05
-2.43708525930108e-05
-3.11029598661201e-05
-4.32036190882338e-05
-3.55823911515381e-05
-1.34073771189144e-05
-3.42318982212139e-05
-6.404314023223e-05
-4.52490832760113e-05
-8.933608128562e-06
-2.38107381982684e-05
-2.85690560307459e-05
-1.73899074671099e-05
4.1700007698258e-06
-2.81572203082891e-05
-2.40986103144707e-05
-6.62372332719176e-05
-7.32878264447814e-07
-1.82419246669069e-05
-1.65974314709483e-05
-1.35723028501593e-05
-5.16895018601906e-05
-7.36676320598451e-05
-5.44144099887058e-05
-2.63991263886046e-05
-4.28147813313987e-05
-1.02124106599375e-05
-2.29506050281997e-05
-3.57740549210186e-05
-3.22023547408964e-05
-2.22239028554995e-05
-2.86575939798402e-05
-3.39370814561749e-05
-2.49681225637203e-05
-2.43887457476266e-05
-3.17632348300136e-05
-6.23888931607538e-05
-2.10851594803555e-05
-2.42439650670043e-05
-2.30601437719507e-05
-2.54829638287435e-05
-9.55974084298292e-06
-2.56903089920693e-05
-1.24047498300226e-05
-5.30689514998846e-05
-1.21321338993778e-05
-1.75564815417127e-05
-6.08618648744451e-05
-3.9183038914874e-05
-4.16150499712908e-05
-3.78713622983855e-05
-6.02933255023765e-05
-3.34782819234744e-05
-4.115993901403e-05
-2.35605960294926e-05
-4.44717757321966e-05
-3.26536445320332e-05
-2.76074947162338e-06
-3.59269330130794e-05
-2.44448029206274e-05
-5.57359799564258e-05
-4.04056460017329e-05
-3.87087288117307e-05
-1.89595752729145e-05
-9.95922710010956e-06
-2.47781278094733e-05
-5.96309085416338e-06
-2.65567850705738e-05
-4.5429270309629e-05
-4.26220865284872e-05
-3.13256888526822e-05
-1.68197398018598e-05
-3.79470946475355e-05
-3.66481593655327e-05
-4.01503259721687e-05
-3.33697991439311e-05
-3.59282403842364e-05
-4.17539653569372e-05
-7.68962919458604e-06
-4.82271819726035e-05
-1.2167100306895e-05
-2.0632976215942e-05
-3.60882581187686e-05
-4.20217391830153e-05
-4.06752753314641e-05
7.2872434716516e-06
-3.31621495393263e-05
-2.16622817257569e-05
-7.41193845189564e-05
-5.86643964362213e-05
-5.19994994225893e-06
-3.93779566618697e-05
-2.30197010416446e-05
-4.665478038225e-05
-2.59038853460283e-05
-4.57881733327219e-05
-4.49951175294711e-05
-4.36676812314078e-05
-7.80883134285933e-06
-3.16967086441464e-05
-1.44748687489286e-05
-3.02562956345767e-05
-4.86115584763184e-05
-4.24611058674622e-05
-1.49077744733692e-05
-8.66589965910283e-06
-3.19288129459274e-05
-2.93726114395066e-05
-6.79176393132898e-06
-1.66307268205219e-05
-2.82446164445676e-05
-5.65605551502642e-05
-5.15534912788479e-05
-2.97636856123075e-05
-6.56641683360266e-05
-2.27463655558249e-05
-1.91963141393178e-05
2.11205739627397e-06
-3.59391557696844e-05
-4.28345771352449e-06
-3.80073489421744e-05
-2.05499400016236e-05
6.28829785965847e-06
-4.10730611543361e-05
-4.97569162932009e-05
-2.90435377721173e-05
-4.97430940556084e-05
-5.19566105421349e-06
-2.05752807978606e-05
2.90672276083253e-06
-2.96829159666908e-05
-6.15609147775643e-05
-1.85044292108129e-05
-1.81996593502822e-05
-5.34553759828841e-05
-3.90552480541109e-05
-3.1612000707657e-05
-2.7955301304022e-05
-1.85535312585268e-05
-1.89612660175272e-05
-2.20455160543993e-05
-5.96206004058543e-05
-4.6954837364165e-05
-4.06690682903778e-05
-4.80874006188148e-05
-8.87548422987609e-06
3.41292355735235e-06
-3.84322345684902e-05
-4.47072650385081e-05
-1.71395949534301e-05
-4.17398576983813e-05
-1.37673438252484e-05
-5.16847972273683e-05
-2.33632614743337e-05
-2.2464468266761e-05
-7.03395694239072e-05
-3.21394461576922e-05
-6.81192162334007e-05
-5.66755572293552e-05
-4.61180928088347e-05
-2.98877037976877e-05
-2.51702523282579e-05
-6.47764475090223e-05
-3.34661142562851e-05
-4.40934863505102e-05
-5.57689087961603e-05
-6.00309347209565e-05
-2.8810907799986e-05
-1.63789810591547e-07
-7.08377076817578e-05
-2.27954981165684e-05
-4.49359282729257e-05
-1.35155934445359e-05
-4.39860520873945e-05
-4.04865522957472e-05
-2.60768029680595e-05
-3.22366531502127e-05
-1.1294815599719e-05
-1.36975104413487e-05
-2.91734644887475e-05
-5.2357420984393e-05
-1.05074390107377e-05
-1.96192477200664e-05
-4.99840341275408e-05
-1.64451753566974e-05
-7.21351466355471e-06
-1.40998150173835e-05
-2.94534519159326e-05
-4.47276646712654e-05
-2.92860841737211e-05
-3.07219602422954e-05
-4.81456479439476e-05
-5.54313074809799e-05
-2.06720141452459e-05
-3.00226239468691e-05
-8.58161271394198e-05
-2.92097402299307e-05
-4.04699607935278e-05
-1.48526489022865e-05
-2.34310941794057e-05
-1.10497417420832e-05
4.22861098290742e-07
-4.77020660471385e-05
-4.99672068559878e-07
-1.25748246585642e-05
-5.28607626910057e-06
-1.85330801657427e-05
-2.46747322499422e-05
-1.31888150144289e-05
-3.23950786573576e-05
-5.89691368968362e-05
-4.16980554423557e-05
-2.69022616898175e-05
-3.63303370004942e-05
-3.96767005171242e-05
-4.8176548013798e-05
3.77262916822424e-06
-1.90671800940511e-05
-2.12234972503954e-05
-9.10611078467746e-06
-2.77413596692325e-05
-2.10738613364896e-05
-8.2185846519381e-05
-2.75698028634196e-05
-3.49369544784139e-05
-2.56494782596066e-05
-3.29695229764551e-05
-1.471315428254e-05
-4.52243370290933e-05
-4.984962273485e-05
7.07696690728666e-07
-4.35626413082881e-05
-1.45868850247064e-05
-6.09123770484564e-05
-2.26400919066083e-05
-5.60201640039036e-05
-3.92397244695962e-05
-1.90215289954743e-05
-4.06836395691264e-05
-4.40925365780765e-05
-5.82308788880595e-05
-2.43612017090631e-05
-4.31169388843251e-05
-3.13836014780214e-05
-6.30078388340299e-06
-5.87541623015368e-05
-3.12964478392889e-05
-1.2560947288897e-05
-5.28016701878234e-06
-5.3436690296244e-05
-4.50925220654108e-05
-2.67330940993455e-05
-2.99471307941254e-05
-2.57930946076875e-05
-1.92457871017752e-05
-4.80221431420521e-05
-4.62312580576355e-05
-1.5941967632343e-05
-5.76933443730718e-05
-4.44797097522777e-05
-2.94485662796562e-05
-4.41900827323247e-05
-1.79205513114742e-05
-4.55503741613254e-05
-1.99124824790212e-05
-5.66540533380525e-05
-3.5990263964535e-05
-2.03255537301026e-05
-2.85120727236956e-05
-4.42290279727241e-05
-2.93858292344918e-05
-1.55519448589677e-05
-2.73746044580677e-05
-4.90907868305062e-05
-3.31131481248524e-05
-3.8373165308219e-05
-3.82307109104205e-05
-1.23290040209418e-06
-4.1532978809929e-05
-1.75987668392983e-05
-4.15488644947095e-06
-3.31717465244923e-05
-2.33532526063019e-05
-1.64951093318162e-05
-4.08092401907853e-05
-2.87700597828527e-05
-1.32289984889004e-05
-6.45909022242332e-05
-1.18171111618465e-05
-3.82219418349327e-05
-2.87219495180611e-05
-1.88174313433955e-05
-2.11773384928547e-05
-4.25347737911267e-05
-1.529903589858e-05
-2.7095273277039e-05
-6.62430743079691e-05
-4.49898467846412e-05
-4.20565552709342e-05
-3.4284019093389e-05
-2.96969066259368e-05
-3.13804253985806e-05
-3.16143589088732e-05
-6.97138405684911e-05
-5.62700061110913e-05
-4.2449008580835e-05
-4.23917518225054e-05
-3.47924921547785e-05
-2.95166682657464e-05
-2.63335230790753e-05
-3.70416032406723e-05
-3.69378797341726e-05
3.1225788096429e-06
-2.07438030194499e-05
1.61280984927053e-06
-3.58447820461199e-05
-5.23923095520835e-05
-4.82095224933659e-05
-6.9002894621539e-05
-3.96858294611848e-05
-4.39508382120657e-05
-2.79430291226689e-05
-5.12818756244683e-05
-1.41413579849275e-05
-3.16557248445357e-05
-5.59811072587444e-05
-4.68598889720618e-05
-2.57603438141618e-05
-3.07834742104581e-05
-1.289209506717e-05
-4.80909844940297e-05
-5.19364518616622e-06
-3.58022399736114e-05
-3.21094322840223e-06
-2.10427438743671e-05
-5.13846805160817e-05
-4.34576340408512e-05
-2.07953206506804e-05
-3.81684903104373e-05
-5.01330791602402e-05
-1.80001874964661e-05
-1.21855748207882e-05
-4.15369512177166e-05
-1.775816231028e-05
-2.44992809476172e-06
-5.37053244549586e-05
-2.15597579416388e-05
-1.87733425728739e-05
-2.10234992786483e-05
-1.19201337827351e-05
-1.69929636061433e-05
-3.00383429454313e-05
-5.30621709646544e-05
-5.04944300747815e-05
-3.22009636206113e-05
-1.29591877964153e-05
-1.7134924136288e-05
-6.61835547777652e-05
-3.5286972137735e-05
-4.15905880974451e-05
-4.03169685919387e-05
-4.71930815888878e-05
-1.31978933548461e-05
-4.04659181934187e-05
-2.97403989046747e-05
-4.67892005523049e-05
-6.0150259129269e-05
-4.10123582845189e-05
-1.93052878956134e-05
-4.40750456649305e-05
-3.08750214763584e-05
-4.73008937844775e-05
-2.91814444827964e-05
-3.42392587940523e-05
-6.24497647431299e-05
-2.94806427816717e-05
-6.72558974972153e-05
-3.01789835741096e-05
-2.07773665177153e-05
-1.46113953586142e-05
-6.62414490105715e-07
-2.60815391629303e-05
-1.91310384718331e-05
-2.25803689479573e-05
-4.01377447083826e-05
-2.62096351331554e-05
-1.91465018208217e-05
-4.13530759161871e-05
-4.84998593023038e-05
-2.04200704050783e-05
-1.07663154274392e-05
-5.33367487328875e-05
-2.97510992458506e-05
-5.79432805983783e-05
-5.14737931082821e-05
-7.04541787554197e-05
-1.54333142267616e-05
-3.66407930693327e-05
-7.19567873060656e-05
-5.05151259282837e-05
-3.42610926256998e-05
-6.0143816388965e-05
-2.65809701796954e-06
-1.38925420528116e-05
-3.80485720348683e-05
-3.44536176826518e-05
-1.74167822068845e-05
-4.89458903185052e-05
-4.67995035099968e-05
-6.49684391661492e-05
-5.95753159403808e-06
-2.14601889954428e-05
-5.72864320285973e-05
-4.54871216050371e-05
-7.54550636349734e-05
-3.67224620693019e-05
-6.21013896855538e-05
-2.73488904039575e-05
-3.41236432127735e-05
8.82440176876962e-06
-8.79227650904999e-06
-4.87048608214948e-05
-4.2472155018259e-05
-1.60218826648888e-05
-5.04124246847753e-05
-5.64480682038456e-05
-4.34067658714364e-05
-1.75003194772759e-05
-5.76051042659681e-05
-2.04309228609399e-05
-2.36942299387641e-05
-1.32171831535424e-05
-4.38783941101836e-05
-4.17755690191215e-05
-4.05109665992902e-05
-3.49849620972397e-05
2.11479968942826e-05
-2.45018917850925e-05
-1.59035082581454e-05
-2.51849683865874e-05
-2.81481464705707e-05
-3.65549637407805e-05
-5.78174880963628e-05
-3.22275822667864e-05
-4.01265481758097e-05
-4.89516365007386e-05
-4.4166766468274e-05
-2.72385086744534e-05
-1.10652003964656e-05
-4.6500939598881e-05
-2.07677703441578e-05
-2.62254448315102e-05
-5.18928461975804e-05
-4.40031116344649e-05
-1.73920262778734e-05
-2.91713287372637e-05
-1.08150944429419e-06
-4.61537816016326e-05
-2.54623871572622e-05
-1.02855307298693e-05
-3.51977572346376e-05
-4.93557769182796e-05
-4.22582847845329e-05
-6.15027618098099e-05
-4.14707540303298e-05
-3.11430795156678e-05
-3.12106007476983e-05
-3.58421649577167e-05
-4.25412723362379e-05
-7.07270456648459e-06
-3.50119577629026e-05
-4.27738446694304e-05
-1.76084666323597e-05
-1.94765880718407e-05
-7.08033430434969e-06
-4.11851875019879e-05
-5.59106721359946e-05
-2.20491353886311e-05
-4.65885527954444e-06
-2.50370138330037e-05
-4.35765048587327e-05
-5.04255996965754e-05
-3.85100025580498e-05
-3.54971299354527e-06
-3.40408657895213e-05
-3.55651841872241e-05
-5.13848728867005e-05
-4.93347192960064e-05
-1.59629636308339e-05
-3.15080827629794e-05
-4.45962808576368e-05
-4.86714112468546e-05
-3.86000135483961e-05
-5.30502581573848e-05
-2.85051247369429e-05
-1.20938452060363e-05
-4.71406828017459e-05
-2.75391189219445e-05
-3.1209998944985e-05
-3.02219248791652e-05
-5.56021372257441e-05
-3.52143659078213e-05
-4.78919374113122e-05
-3.65938775229472e-05
-5.15290484924163e-05
-1.54483812376343e-05
-6.47936304275889e-05
-7.37132212437431e-06
-3.18473110179965e-05
-3.8336145428361e-05
-2.82201178077559e-05
-1.7672600331304e-05
-2.99909439958831e-05
-2.09710640131576e-05
-5.35161203872041e-05
-5.03847587868845e-05
-2.96344798403003e-05
-3.57096900333011e-05
-6.97332759306983e-05
-3.80081671421077e-05
-4.17261922062833e-05
-4.93869066208077e-05
-3.22133632203291e-05
-4.05151573578356e-05
-2.11948422714824e-05
-3.72317551860109e-05
-1.6561711024063e-05
-2.22032567427137e-05
-5.77232183065275e-05
-5.0224003320495e-05
-1.54932555087877e-05
-4.80895547991123e-05
-6.07916019355336e-06
-3.93113234797298e-05
-1.1273999054877e-05
-7.40518846839161e-05
-3.61044184634592e-05
-5.50712318963113e-05
-2.20881863887699e-05
-9.96787440839126e-06
-2.1068166999373e-05
-4.46998201397013e-05
-4.42987732296908e-05
-3.14176659644063e-05
-4.12022044987971e-05
-3.50721032247412e-05
-5.19461532212968e-05
2.88483651924409e-06
-1.70676023188138e-05
-5.43478693269897e-05
-2.60241676557391e-05
-4.74872325539724e-05
-6.37036405613905e-05
-2.77633859147917e-05
-3.3916286190511e-05
-3.75642338933896e-05
3.93078265399495e-06
-2.25652540439649e-05
-3.08601182103553e-05
-2.62118795669545e-05
-2.29769807658601e-05
-2.91770374688221e-05
-3.43658712755793e-05
-3.08614215027682e-05
-4.8461252297634e-06
-3.03981640249745e-05
-2.76023814588584e-05
1.5746631581239e-05
2.95232192890631e-06
-1.13909816127165e-05
-4.98638832886614e-05
-4.27105760471499e-05
-2.24263120939434e-05
-2.33048362465839e-05
-4.51347957134234e-05
-3.73707959168509e-05
-3.70929240923559e-05
-2.17835109044942e-05
-3.51665617080559e-05
-4.78052648484469e-05
-3.69328008253731e-05
-2.77570797815936e-05
-4.01785076070846e-05
-2.06225909328041e-05
-3.69978753568429e-05
-1.20807406119086e-06
-3.77431631887784e-05
-2.22582914020006e-05
-2.17304403279394e-05
-2.84364199908286e-05
3.19827767437e-06
-2.86584058791913e-05
-4.75594622918131e-05
-7.39573625182947e-05
-3.83415543565435e-05
-8.92287117988031e-06
-9.08968952945023e-06
-2.84767763354444e-06
-2.52774916085764e-06
-3.10962939445928e-05
-3.13350748376834e-05
-3.29920868976007e-05
-4.83031053542107e-05
-1.2116751083587e-05
-1.09700998405018e-05
-2.73556830837166e-05
-3.27461250804977e-05
-7.83027674360865e-06
-4.3503459185886e-05
-4.83533617067481e-05
-3.49794429388852e-05
-3.43114288377044e-05
-1.51925856959388e-05
-4.2509112546654e-05
-2.47635119889958e-05
8.89271983759166e-06
-4.10649558077524e-05
-6.57955580609503e-05
-3.08287047316917e-05
-7.28053108486079e-05
-1.48543705848688e-05
-5.71271465831788e-05
-6.12735948752772e-05
-4.02593632869193e-05
-4.07499094091258e-05
-1.69416137826102e-05
-2.33119263329067e-05
-2.15099706670031e-05
-6.1527775147401e-05
-1.00867199875461e-05
-7.50802669252193e-06
-3.71657533811139e-05
-3.7915261500005e-05
-3.61303265210563e-05
-2.32646233056871e-05
-1.68709478658285e-05
-6.00884011454951e-06
-7.5383605206449e-05
-4.86411769799314e-05
-6.1580164099208e-05
-4.19219203742967e-05
-3.24107656809484e-05
-2.68110237541424e-05
-2.66904651807539e-05
-6.76849974003601e-05
-3.62824824366472e-05
-4.38984043513656e-05
-3.54817577128912e-05
-5.1898557277835e-06
-1.99171019566163e-05
-2.59410183116966e-05
-5.19413237361555e-05
-1.78396864572023e-05
-4.33170330627211e-05
-2.02077496700684e-05
-3.61601233172665e-05
-3.40788370179905e-05
-5.12803814719034e-05
-2.26756138948364e-05
-8.31226971875448e-05
-2.68032636954864e-06
-6.84782789979157e-05
-3.90041711159199e-05
-3.01836760730447e-05
-7.92327415647013e-06
-8.89513875735377e-05
-3.90429187427223e-05
-3.69018850423946e-05
-5.23402545387189e-05
-1.14990220418161e-05
-1.93861908366139e-05
-6.60345978020667e-06
-2.58141285521503e-05
-1.11967667496799e-05
-2.83034925299953e-05
-3.4385981952477e-05
-1.99208487121086e-05
-2.23795791288319e-05
-2.24000441620819e-05
-2.80831377565956e-05
-1.42914271074566e-05
-2.85022836261529e-05
-2.8409085251665e-05
-5.16860525875139e-05
-2.9590276356595e-05
-3.52794567722525e-05
-2.0505370836008e-05
-4.40976258631606e-05
-3.19973613371525e-05
-1.93927226776822e-05
-5.28676993322942e-05
-4.26977017670291e-05
-2.47200979606893e-05
-1.14043502355341e-05
-3.92617411689136e-05
-3.77151760588074e-05
-4.21745919773132e-06
-5.23736637066608e-05
-1.86595579481196e-05
-4.00045987628223e-05
-5.39526415607097e-05
-6.80328704153102e-05
-4.85876815570689e-05
-2.37353372023984e-05
-2.67336838408075e-05
-3.91909751883204e-05
-8.07167028080861e-07
-5.91301046617163e-05
-3.28155295856981e-05
-2.26443393064486e-05
-2.75701079775373e-05
-3.73693042388874e-05
-1.51039444352719e-05
-2.75313024725142e-05
-1.76778055390702e-05
-1.57136527404411e-05
-5.57961029356535e-05
-2.92601435764252e-05
-1.61696019731284e-05
-8.66433458867208e-06
-2.01645110663533e-05
-4.45206070590951e-05
-3.16081599496278e-05
-6.86566967382568e-06
-1.51499995071494e-05
-4.09733716789976e-05
-4.36387237639281e-05
1.83146130469535e-05
-5.35772761145924e-06
-5.23015986038268e-05
-4.95383503021433e-05
-3.11612117168103e-05
-5.46126469979275e-05
-3.58104147799065e-05
-3.97828275051725e-05
-7.33692259099201e-05
-3.38920083299974e-05
-1.09917321972632e-05
-5.91829645163921e-05
-3.14854948490257e-05
-3.19843304071386e-05
-5.17452731162713e-05
-3.04764300190062e-05
-4.76996698608622e-05
-2.97152809735722e-05
-4.06883373502584e-05
-6.8540588908459e-05
-1.39494409930845e-05
-4.61086789858103e-05
-3.39989562895973e-05
-4.85403126382298e-05
-5.68119587519246e-05
-5.399342191346e-05
-3.91564232692236e-05
-4.65784735208534e-05
-2.97803480142717e-05
-1.29471170209438e-05
-2.47005603308481e-05
-2.44941539147354e-05
1.15304805480623e-05
-6.0128850353709e-07
-1.89847201069026e-05
-2.71346859767741e-05
-5.07866594777843e-05
-3.28566964644642e-05
-1.90455520420237e-05
-5.40983546105701e-05
-5.21522051024993e-05
-2.54647744023252e-05
-3.25611173033371e-05
-2.43480249555684e-05
-4.5374504831642e-05
-3.6620028380498e-05
-7.29299454758844e-07
-1.66501808866657e-05
-5.77289977033356e-05
-3.17592372147845e-05
-3.51411413157013e-05
-1.17358050980351e-05
-3.99215678348974e-05
-2.00516648128502e-05
-1.40874264574443e-05
-2.06015442878958e-05
-4.30140088502394e-05
-1.61332266900237e-05
-3.95529659210088e-05
-4.25775303901226e-05
-1.62180506739623e-05
-9.47555953538234e-06
-1.75999035663277e-05
-5.16126030041663e-05
-4.7789614265514e-05
-5.84102982379328e-05
-3.4874922375585e-05
-5.90979468922681e-05
-5.16902826906983e-05
-3.50189418998227e-05
-4.60639596997115e-05
-7.75707844707296e-05
-2.29099733332402e-05
-3.7553814737258e-05
-3.79459786623561e-05
-3.73567117738601e-05
-2.55354819540849e-05
-2.65217429767835e-05
-6.08886146777532e-05
-3.07225116576817e-05
-1.3052036365359e-05
-2.76598757073681e-05
-1.9936004958894e-05
-1.55556262690569e-05
-5.72347144166175e-05
-5.90310581869547e-05
-3.86075944114213e-05
-2.08395430567807e-05
-2.11014912066843e-05
-5.66266614219474e-05
-2.73771766517896e-05
-5.83262036246933e-05
7.77030120711439e-06
-1.12046796544437e-05
-2.11387812709397e-05
-2.8032406271152e-05
-1.95916954723965e-05
-2.6838703845198e-05
-4.44984091746494e-05
-2.4182615380071e-05
-6.43704590848853e-05
-1.75816523652718e-05
-7.42491061253357e-05
-2.45000068444275e-05
-5.83839720171678e-05
-2.362142266904e-06
-3.56165090470609e-05
-5.74557364323053e-05
-3.80979307375976e-05
-3.53368399352066e-05
-3.62612424885001e-05
-1.41724933718157e-05
-1.72049524943378e-05
-9.23682163379858e-06
-1.01971914019012e-05
-2.07912105476129e-05
-4.47890598079731e-05
-5.51556431490857e-05
-3.90984707215567e-05
-4.64759321024559e-05
-3.24323701978201e-05
-1.98666929656441e-05
2.68764287783064e-06
-2.39345251464028e-05
-3.04360531384906e-05
-4.94393954640821e-05
-4.14629855016005e-05
-1.48335225432347e-06
2.12494248458447e-05
-4.55500150328706e-05
-1.11475251480247e-05
-4.76301296434859e-05
-3.99588077690969e-05
-3.87370337243057e-05
-2.78145635212923e-05
-2.91951936049581e-05
-4.61148648695482e-05
-4.5465603456978e-05
-4.24403705207249e-05
-4.46865042063995e-05
-5.12906109495983e-05
-1.80341556294322e-05
-2.9726098758316e-05
-9.79495005104735e-06
-4.10590455865939e-05
-3.1435657825416e-05
-6.12614131347405e-05
-3.09840880188797e-05
-6.55810221972198e-05
-3.60604422670751e-05
-2.53633245519018e-05
-1.53067763233819e-05
-1.77153753896748e-05
-3.38591333201269e-05
-7.12095224621299e-05
-3.56252592566284e-05
-1.43555196424781e-05
-1.88243503320444e-05
-2.22782184470211e-05
-4.27743636237874e-05
-4.52766279905824e-06
-2.96829001181742e-05
-2.98103089501667e-05
-1.65328349541737e-05
-3.66284798120715e-05
-2.94638052452788e-05
-5.53768628380471e-05
-3.44846864185905e-05
-4.1209297631181e-05
-8.70351055639621e-06
-2.37662786237905e-05
-2.79352919121956e-05
-2.89355286991811e-05
-5.33026949401423e-05
-1.74058975180483e-05
-3.56946160820019e-05
2.40389420246256e-06
-4.5330153708891e-05
-2.2736748894388e-05
-8.17870270397871e-06
-4.0641565207353e-05
-3.00089507108278e-05
-4.80873744407223e-05
-2.76230156824821e-05
-2.53359443907956e-05
-1.96883694935903e-05
-3.1898873217947e-05
-2.40964779806002e-06
-3.25620771259966e-05
4.21000781794778e-06
-1.26457655072275e-05
-1.18523857910555e-05
-2.87581859409911e-05
-2.15170375246728e-05
-5.09104897225132e-05
-1.71700124397236e-05
-7.15345202295974e-05
-1.70478213526992e-05
-3.88987823490879e-05
-2.64283151079259e-06
-5.61134341572448e-06
-2.34762115693582e-05
-2.89877882298277e-05
-5.09690749059098e-05
-1.51784792191275e-05
-2.10953171937882e-05
-2.8709515688683e-05
-4.34197774406394e-05
-5.64151267437215e-05
-5.9022817514958e-05
-1.50551906157611e-05
-3.95840650227099e-05
-3.07668656517165e-05
-1.41682900747052e-05
-6.56513275582365e-06
-3.19175571898483e-05
-2.43772076607477e-05
-3.57846899432206e-05
-3.49903779536126e-05
1.59121918059059e-05
-3.54460713206154e-05
-3.08968546530453e-05
-1.79065721609303e-05
-2.91473129853321e-05
-3.52140240149637e-05
-3.25759230419702e-05
-3.964815630865e-05
-5.10377922455835e-08
-4.00299287073217e-05
-4.62598798602296e-05
-2.4056837738574e-05
-7.70513600881858e-06
-4.01046910394584e-05
-1.79889270604628e-05
-1.87044585280629e-05
-4.34016351058748e-05
-4.85837035491237e-05
-5.47769116847937e-05
-3.42120566177692e-05
-5.58991892135929e-05
-2.01801832807319e-05
-3.58666140778377e-05
-1.08165558313748e-05
-4.70457969058477e-05
-3.89060997895321e-05
-1.74089461828513e-05
-5.08622427437769e-06
-2.41929899206134e-05
-1.30305901364513e-05
-4.84758333548607e-05
-2.81767511504439e-05
-3.42245777992213e-05
-1.88982869436304e-05
-1.30712647014389e-05
-5.57752602055377e-05
-3.49427192563363e-05
-2.48595743761408e-05
-2.81601765316719e-05
-3.71036407679391e-05
-2.2234011584379e-05
4.8826005266709e-06
-2.73888913616782e-05
-4.08467413007082e-05
-2.05100060670977e-05
-1.82627175015199e-05
-6.54650167745681e-05
-2.01825778575329e-05
-2.47889081469217e-05
-3.64018416115164e-05
-3.94311483841092e-05
-6.68041611557341e-05
-1.93440661710387e-05
-2.75445153604864e-05
-4.65333760607245e-05
-1.26748603417357e-05
1.23462465935814e-05
-1.73640821846312e-05
-1.20194206789015e-05
-2.7900297643755e-05
-2.46667355191935e-06
-8.11683064334467e-06
-2.73650358683408e-05
-6.58479477750073e-05
-5.00963025480055e-05
-4.03752167165273e-06
-2.07867768856855e-05
-1.60936077272611e-06
-3.60501338216092e-05
-1.52607192467702e-05
-4.36231374137331e-05
4.94824214402894e-06
-6.3949081605602e-05
-3.95974917392152e-05
-3.64369752908808e-05
-3.90835858103192e-05
2.31001732841577e-06
-3.69500632080143e-05
-2.57352503632837e-05
-3.38374599278445e-05
-2.05555597368622e-05
-2.56868827943875e-05
-6.88219791527035e-05
-3.81175096603611e-05
-3.03460882193249e-05
-5.47321933724859e-06
-2.13175121187922e-05
-5.38341301192788e-05
-1.48106503095663e-05
-4.94648712451426e-05
-3.79465953158476e-05
-4.23464586401129e-05
-3.38413043700348e-05
-3.47126262596541e-05
-3.02712593399293e-05
-2.70161510606517e-05
-2.96133255391042e-05
-4.81408348058777e-05
-3.78345834588847e-05
3.00377399522332e-05
-5.60982007866581e-05
-2.33404908010834e-05
2.30893210279151e-05
-2.78885995648571e-05
-2.59987084057332e-05
-1.32063107249776e-05
-1.34459754417913e-05
-2.88218975002063e-05
-6.41610112510311e-05
-3.37194980175003e-05
-3.09817816682873e-05
3.97340737870813e-06
-3.61257712931667e-05
-2.11626129439239e-05
-8.43706303488899e-06
-2.45170474882966e-05
-1.95926210486886e-05
-2.72104031032321e-05
-4.62252696690176e-05
-7.35295231470961e-06
-3.22851595607296e-05
-2.83195866171352e-06
-4.04943032497082e-05
-2.09159288217385e-05
-2.65738375389211e-05
-6.11861424593944e-06
-7.22028120907998e-05
-3.02523984435514e-05
-1.81857261710882e-05
-1.91858703373141e-05
-3.01576397998741e-05
-3.91517518008867e-06
-2.76742050969895e-05
-4.92327516527482e-05
-9.09970592758073e-06
-3.6778691920071e-05
-5.03882961418028e-05
-3.53812477491727e-05
-4.53236275174302e-05
-1.93673628544783e-05
-5.20053655141217e-05
-1.36250275021761e-05
-1.00707719146984e-05
-2.09050990284046e-05
-3.20456092784501e-05
-1.3417511148391e-05
-3.90027469333246e-05
1.19648964114224e-06
-3.53260506031378e-05
-1.49345391290171e-05
-6.37181919517721e-05
-1.1757950554804e-05
-6.92886303932697e-06
-1.80592679208421e-05
-2.06746017120405e-05
-2.04994178431165e-05
-3.48701658093057e-05
9.20843828760523e-06
1.83605618855633e-05
-1.5629436898902e-05
-2.11411541008127e-05
-4.35773965632979e-05
-3.23201429165577e-06
-1.95264226860505e-05
-7.64969714701415e-05
-5.96833901379689e-06
-3.08293617132782e-05
-6.639848508471e-05
-3.3189486619833e-05
-4.94928776159322e-05
-1.39553149660051e-05
-4.16820315078486e-06
-1.44951702176635e-05
-5.39874631814037e-05
-5.06397222307372e-05
-4.83202701420598e-05
-3.87322481501911e-05
-8.5306819976808e-06
1.47591903425572e-06
-3.00037253084495e-05
-2.64114967932259e-05
-4.34349551538884e-05
-7.03709597824692e-06
-1.52360038837138e-05
-2.67207919447122e-05
-4.26837573407802e-05
-4.24857316579598e-05
-2.16550706982497e-05
-5.14625606409505e-05
-4.38549412621226e-05
-2.3392324687894e-05
-2.60865846227875e-05
-2.37147828213699e-05
-1.52421431392947e-05
-2.36906392078042e-05
-1.61552302208844e-05
-1.88697188283184e-05
-3.44547152841847e-05
-2.26583736354651e-05
-2.57701542548055e-05
-2.56908999220315e-05
-3.24081077896063e-05
-3.73200724027398e-05
-1.37984160719021e-05
-3.41919308922674e-05
-5.11873072005145e-05
8.84501684436672e-06
-7.32646323040949e-05
-6.19831709088376e-06
-2.62411744770491e-05
-4.84349809647982e-05
-2.28712064704135e-05
-3.10665636053437e-05
-1.75659650655845e-05
-4.11154757224525e-05
-4.18116353683843e-05
-2.2681244156692e-05
-5.21014929482293e-05
-1.55482791758352e-05
-1.67084765723233e-05
-4.00460548457565e-05
-3.57012500593886e-05
-3.63894638095565e-05
-3.38380323331846e-05
-3.57839182388537e-05
-9.12589687849661e-06
-1.68053071424916e-05
-2.15342222522021e-05
-1.89893236208942e-05
-5.10183427315089e-05
-3.72700304871922e-05
-4.13611060881138e-05
-1.54630580962519e-06
1.27742666621137e-06
-2.15456248719498e-05
-3.86443101845529e-05
-1.91467101027995e-05
-5.00094830328817e-05
-1.12577036452938e-05
-4.68818848895259e-05
-3.30464734140262e-05
-9.06399061645525e-06
-2.08248385211898e-05
-3.92413525748675e-05
-2.96351214244248e-05
-6.45115608687513e-06
-3.74965742396808e-05
-4.00349476216155e-05
-5.30739311347638e-05
-2.76468957931941e-05
-8.86248142447442e-06
9.15685886548894e-06
-5.44443363608038e-05
-5.89525237636314e-06
-1.68267179782795e-05
-1.76569743608587e-05
2.16712026807904e-06
-5.44787770413191e-05
-1.37817660703496e-05
-2.13651009466193e-05
-3.52637945390866e-05
-2.67379615811926e-05
-3.41053356312601e-05
-2.22737669331016e-05
-4.14776775872559e-06
-4.5834550593641e-06
-4.24800744626699e-05
-1.36317543951389e-05
-2.50503033850599e-05
-3.95995548031032e-05
-1.60216767037079e-05
-5.10783923005143e-05
6.65256968832416e-06
9.0218071420423e-07
-5.86424890012911e-05
-2.79947181308097e-05
-9.03546413145451e-06
-2.74152474633835e-05
-1.83977408268788e-05
-3.16436029667199e-05
-6.83699919270647e-05
-1.56205666982949e-05
-2.11290278518421e-05
7.25807187805942e-06
-3.95089719043689e-05
-3.07404930564422e-05
-4.9566508831524e-05
-3.39199749667731e-06
-3.92325639845602e-05
-3.2628207158573e-05
-8.67642158806167e-06
-4.13890912797009e-05
-2.15073356003217e-05
-2.61680111183357e-05
-2.74054942709444e-05
-2.68235824574982e-05
-4.13792494993791e-05
-1.64399528489822e-05
-4.37444725376777e-05
-4.74320237041459e-05
-4.81530421323795e-05
-1.92373156437435e-05
-3.86506790455401e-05
-3.44730621858015e-05
-6.50721402209179e-05
2.13594235279008e-06
-3.10149771127595e-05
-4.28794076759273e-05
-1.68066910388357e-05
-2.12008387105523e-05
-3.26414865943124e-05
-4.9669732068896e-05
-4.06483136246715e-05
-3.38317998226649e-05
-1.61010094897576e-05
-9.21953402492409e-06
-3.19109187928558e-05
-1.24784251467908e-05
3.24162772033517e-05
-3.5126053595905e-05
-4.4202272593742e-05
-7.44169556472844e-05
-2.61962939465077e-05
-2.66201707931607e-05
-8.2108327486905e-06
-2.45209554509848e-05
-5.01777218300379e-05
-3.97249779488288e-05
-1.83729819758469e-05
-3.58153033920809e-06
-4.29751595861824e-05
-4.25863861915572e-05
-1.70254450136549e-05
-3.69388756443468e-05
-3.51843995709924e-05
-4.20479871445818e-05
-3.92777905944372e-05
-7.00237106008541e-05
-4.29576696129558e-05
-4.71961713230238e-05
-3.00394776754962e-05
-3.60532358121406e-05
-3.30731267775447e-05
-2.71124129578483e-05
-3.47252457461169e-05
-5.84902409834099e-06
-7.10177911845865e-06
-3.28603261027153e-05
-3.58102018881755e-05
-4.32441984402745e-05
-3.4017390596631e-05
-3.55858360445416e-05
-2.84750201045201e-05
-7.61917702752804e-07
-2.2634845525574e-05
-1.09144028813371e-05
-2.70854748690535e-05
-3.01863064200853e-05
-2.12920604401346e-05
-5.38708375710692e-05
-7.02637076019415e-05
-3.44088227787593e-05
-3.67278546021974e-05
-4.61611264220389e-05
-3.39305475360333e-05
-5.15013234772855e-05
-4.57839092409939e-05
-3.9974372754077e-05
-3.80848036696555e-05
-1.43027650927732e-05
-1.65067972801408e-05
-1.32506079232089e-05
-2.01893069291894e-05
-4.23307666804419e-05
-1.72307671734613e-05
1.019443588408e-05
-2.7052811630728e-05
-3.75718161402979e-05
-2.84988713309168e-05
-5.34367868387447e-05
-1.66186751410345e-05
-2.59399254819187e-05
-1.38244276524747e-05
-1.25923231704073e-05
-4.11700087236392e-05
-4.04378128130474e-05
-3.60820394731484e-05
-4.58081589952299e-05
-1.47559804221236e-05
-2.31043047091118e-05
-3.50741419943965e-05
-1.18685113947285e-05
-5.91430505936263e-05
-1.83100285531258e-05
-2.32009989894016e-05
-2.39105111045839e-05
-4.43157935207735e-05
-2.72265941161983e-05
-4.88553509341522e-05
4.88003567306183e-06
-3.24811504246427e-06
-1.82876498019146e-05
-2.51448895218595e-05
5.82654494019153e-06
-1.18306339279494e-05
-3.38918817346962e-06
-4.34375288650665e-05
-5.12444044504566e-06
-3.47866586188295e-05
-3.15030584173572e-05
-2.77179489158275e-05
-2.88377085307989e-05
-4.52975730066732e-05
-1.32208112260889e-05
-3.37631395064744e-05
-5.06694951379782e-05
-3.52083876143669e-05
-4.40518159173165e-05
-4.33782565571715e-05
-3.62306188273523e-05
-2.67068949896217e-05
-2.86312145078686e-05
-1.41204218911226e-05
-2.37847126786865e-05
-1.87383074526966e-05
7.2266761940273e-06
-2.46754861908952e-05
-3.53043900940846e-05
-2.9491192952111e-05
-1.70102626636444e-05
-2.96227820663034e-05
-5.31938519734859e-05
-1.42743744265034e-05
-2.41877632216343e-05
-5.25079979349777e-05
-1.80978690894169e-05
-3.05457972682647e-05
-3.64898300811671e-05
-2.58067071153074e-05
-3.07038666060528e-06
-5.64259702118171e-05
-2.53517350323542e-05
-2.39260690423864e-05
-2.16041868186886e-05
-5.76803185771412e-05
-1.56224429183471e-05
-2.98838971990958e-05
-1.53032099263703e-05
-2.18120550970072e-05
-6.16884512509644e-05
-4.57196990610951e-06
-1.03803720052468e-05
-7.45775767057717e-06
-5.27163117405879e-05
-3.06498328169801e-05
-2.00446828215287e-05
1.5335308551973e-05
-2.24530384816515e-06
-3.12293879295245e-05
-2.86155119120473e-05
-3.49885464339275e-05
-1.92382114920921e-05
-3.49899359574016e-05
-4.78076255834729e-05
-4.37524329883891e-05
-6.61224265907466e-05
-5.99048467211417e-06
-9.22519077071334e-06
-3.20743296279766e-05
-3.99865553571201e-05
-3.94633443922749e-05
-2.48186545666362e-05
-4.87188862071116e-05
-1.92338524759796e-05
-1.46527755679098e-05
-1.23808967906322e-05
-3.39823246703894e-05
-4.98806482498457e-05
-2.71536457574362e-05
-6.1486730940195e-06
-1.7266734927209e-05
-2.69908114002647e-05
-9.5558044800042e-06
-3.71345393339207e-05
-9.51986431451996e-06
-7.08409829008567e-07
-4.25682711418563e-05
-4.08962802083605e-05
-3.5848564212394e-05
-1.20251582334755e-05
-5.07742274193562e-05
-1.83056221629203e-05
-5.93100934954157e-05
-3.7183451312029e-05
-3.01887840095547e-05
-3.7433626780111e-05
-3.93447435329674e-05
-4.05841363137318e-05
-3.24061241049158e-05
2.30947410620216e-05
-2.87178237344881e-05
-2.06841228719913e-05
-1.97976876584897e-05
-6.05224779466495e-06
9.65725826665191e-07
-3.15253216396865e-05
-4.88868990071348e-06
-4.22080703319574e-05
-4.55130747034922e-05
-4.50151581048769e-05
-3.90911950258e-05
-1.12903147021453e-05
-5.45963271047452e-05
-2.8526857562283e-05
-6.18144965067006e-05
-7.10228998250615e-05
-3.74520803951143e-05
-4.34358176023464e-05
-8.81567425823351e-06
8.3759576482257e-06
-3.81708614340882e-05
-5.00799108769459e-05
-1.77225174871649e-05
2.23234730400868e-05
-2.86780521739796e-05
-3.27720509319823e-05
-4.69893578536729e-05
-3.32053974873309e-05
-3.7516640980415e-05
6.38158043144167e-06
7.69880697780026e-06
-5.65848924420026e-05
-2.62666781872181e-05
-3.317489538062e-05
-4.25631757732495e-05
3.70240856373759e-06
-2.73155125047395e-05
-5.35818763155148e-05
-2.37979992837923e-05
-3.8210251546221e-05
-5.2270745807289e-05
-4.40182160960944e-05
-1.6543672159577e-05
-7.0823344817873e-07
-3.90215642169165e-05
-2.49087666789196e-05
-2.02565912031098e-05
-6.96404539874779e-05
-1.74864167321432e-05
-6.85830235358551e-05
-1.90266877996259e-05
-4.2266831981663e-05
-3.49259767710284e-05
-3.97262321727015e-05
-4.87384247244032e-06
-1.75092291336026e-05
-2.80158802888385e-05
-5.02986725571994e-05
-2.23126894187816e-05
-1.13438032838349e-05
-2.37122563718101e-06
-5.53478280639963e-05
-4.21773082249491e-05
-2.13231251450331e-05
-3.38413272115904e-05
-3.02228498456051e-05
-2.53690882792074e-05
6.53303791355977e-06
-1.87664662018368e-05
-2.68889167415458e-05
-3.04348567793876e-05
-4.17268087971168e-05
-1.28737128716387e-05
-5.74602999391044e-06
-2.11283809451118e-05
-4.39775937861162e-05
-4.37258037283189e-05
-3.86086678957206e-05
-4.17825438954813e-05
-3.05386380675689e-05
-3.82500282323283e-05
-3.71210513097345e-05
-2.82529429319003e-05
-1.87769734651116e-05
-4.20729498171071e-05
3.34238886975597e-07
-3.04227584947651e-05
-3.0110327552885e-05
-4.34339475055689e-05
-4.08899529033101e-05
6.52735758255689e-07
-2.56132792377769e-05
-4.68493139678176e-05
-2.50579484830363e-05
-2.53187510903806e-05
-2.76315594910115e-05
-1.60916967557146e-05
-4.53578597230744e-05
-4.32799643897773e-05
-4.04003448635611e-05
-1.69312542214191e-05
-1.7453028711677e-05
-4.38559676163183e-05
-3.68606110615118e-05
-3.36277077391147e-05
-2.04860095227219e-05
-3.37454128129585e-05
-4.42963721859143e-05
-2.43100041704965e-05
-4.26092264585748e-05
-2.23509641530065e-05
-2.25353559381926e-05
-3.00398506786139e-05
-4.26885205766654e-05
5.02836367934391e-06
-3.65143562232194e-05
-2.90885878934218e-05
-3.79845033502618e-05
-5.60324855797625e-05
-2.55035692040834e-05
-2.90675908849017e-07
5.38856929349952e-06
-3.44888254707545e-06
-3.8127257922863e-05
-1.80518049284713e-05
-1.27076105030349e-05
-1.96130243188317e-05
-3.57850033251804e-05
-1.00070837927084e-05
-5.31831814686154e-06
-2.88478523017629e-05
-1.08747542718948e-05
-2.25516622612413e-05
-4.70740569323574e-05
-4.81676848234289e-05
4.44246433446132e-06
-7.25980543248046e-06
-3.97268927829545e-05
-2.75797422672838e-05
-3.49841009822272e-05
-2.20080394512806e-05
-2.15952802107366e-06
-3.50092289587902e-05
-1.51509288831255e-05
4.74842667096301e-07
-2.17262023168883e-05
-1.36162480970902e-05
-3.08716370435162e-05
-3.45047416629948e-05
-2.28439502979754e-05
-1.66909276225699e-05
1.53487278868413e-05
-1.52006419502561e-05
-6.82454648991114e-06
-2.14700765239181e-05
-3.37313393178786e-05
-4.41962445434695e-06
-3.18914856697486e-05
-1.58054316904702e-06
-3.60910002508239e-05
-6.49731963168213e-05
-4.47457396544846e-05
-1.40575981736068e-05
-2.69161240538703e-05
-3.64302900751754e-05
-2.68023292478246e-06
-2.94223432580303e-05
-1.31167298308466e-05
-6.94697365923437e-05
-3.85732205219469e-05
-2.46964509729941e-05
-1.86147534930132e-05
-1.24067321242171e-05
-3.05506218407547e-05
4.9319458545066e-06
-5.98926917640124e-05
-1.51220623675722e-05
-3.94199563011678e-05
-4.03333166793672e-05
-1.53808104820366e-05
-5.32159512672411e-05
-3.49090795290513e-05
-4.36946089252348e-05
-4.91891826347359e-05
-4.47749741803075e-05
-2.43214221662431e-05
-3.92839197309644e-05
-4.23079967097986e-05
-2.12197050991405e-05
-1.73023473363323e-05
-1.6429959963557e-05
-1.06288208305685e-05
-2.55714180198651e-05
-3.02534163199163e-05
-2.90465072135539e-05
-1.79748701692916e-05
-1.47621401754036e-06
-6.51406644141936e-05
-2.241253288451e-05
2.061372722611e-06
-3.54888028047263e-05
-2.42885224948077e-05
-1.65285630730035e-05
-8.07687039376162e-06
-3.30240714726213e-05
-2.9287430141678e-05
-2.66919733404569e-05
-1.40471745506554e-05
2.48549757912163e-05
-2.00508146548316e-05
-1.2718416932725e-05
-5.39984287293312e-05
-2.24993083929175e-05
-1.3730683706999e-05
-4.28611758460768e-05
-2.15871090634743e-05
-2.69341531750273e-05
-6.25498957396774e-05
-4.1446593737997e-05
-4.8624573672043e-05
-4.07266292696331e-05
-8.71672264847974e-06
-5.86965281858446e-05
-3.26344605060822e-06
-3.27264063192789e-05
-3.86545682419236e-05
-2.64477585864791e-05
-1.18258652484321e-05
9.01225008432364e-06
-4.91951523949168e-06
-3.1770029821621e-05
-1.01256155986267e-05
-3.75125554191615e-05
2.27396014780301e-07
-1.80829515786088e-05
-3.09404432807189e-05
7.65815119798364e-06
-4.71983985484113e-05
-5.09575550345561e-05
-2.00280118920243e-05
-2.21887613618479e-05
-3.30358709275924e-05
-4.26588674981051e-05
-3.04875012866875e-05
-2.72264133455232e-05
-6.18749975051195e-05
-6.27214328982306e-05
-4.63691604733694e-05
-4.31622879660999e-05
-2.97207338585022e-05
-8.14065416410906e-06
8.95916509851174e-06
-5.65375891396325e-05
-2.90015764367329e-05
-2.23386620747126e-05
-1.78710653748496e-05
-7.60333048440053e-05
-2.18524474412434e-05
-4.88529283141766e-05
-1.51297117554258e-05
-5.40423442547591e-05
-2.1718170350659e-05
-4.74334820007146e-05
-3.28881645846487e-05
-4.32489095613977e-05
-1.37208295101959e-06
-6.92252179713548e-05
-2.88927139629466e-05
-1.62888598888009e-05
-3.40630131803457e-06
-4.60462214112915e-05
-9.85921762725106e-06
-3.80090101104548e-05
-3.35878052823661e-05
-6.79169310655064e-06
-5.00783853697304e-05
-3.37570573851896e-05
-2.77801013984476e-05
-3.21976206360502e-05
-4.99880958523196e-05
-6.78621418782487e-06
-6.33222984461056e-06
-2.57468389407861e-05
-6.97182722564267e-06
-1.64462483071482e-05
-6.99533910626296e-06
-1.56048624203405e-05
-2.42322566089376e-05
-3.94346122429416e-05
-6.2796760361724e-05
-2.7690275562376e-05
-2.15480933489253e-05
-5.28711748884468e-05
-2.59026016770482e-05
-3.70298595523087e-05
-4.94518855163415e-05
-2.37155039979774e-05
-5.95757121709855e-05
-1.05614688458996e-05
-3.7302342627568e-05
-3.45279314614253e-05
-3.18106099283119e-05
-3.33196627056807e-05
-5.70943846024575e-05
6.81894059991375e-06
-3.50298748014584e-05
-2.57419665565028e-05
-3.27043298891783e-05
-1.21169228979521e-05
-3.9448322913013e-05
-4.02437707994181e-05
-5.09058702920648e-05
-4.29350417697434e-05
1.28198066517119e-05
-1.87591466196656e-05
-7.7528853504446e-06
-2.5496232773451e-05
-2.52656233503084e-05
-1.98448159651084e-05
-2.39795330644789e-05
-5.06226884835193e-05
-3.8679079575246e-05
-3.33809331284944e-05
-3.19436289193292e-05
-8.35255922730057e-06
-1.22196676742596e-05
-4.474553865228e-05
-2.87692478418054e-05
-2.09500761102206e-05
-4.40946961270694e-05
-4.45538538007139e-05
-5.42539600209944e-05
-4.02266630775518e-05
-2.68313578582325e-05
-3.83824306394453e-05
-3.64216521966141e-05
-4.10166077832267e-05
-3.86610145581246e-05
-4.06508129445667e-05
-2.30426296382825e-05
-3.00168794967411e-05
-2.98024790483366e-05
-2.41331435570695e-05
-4.86478016387417e-05
-2.89419539994435e-05
-3.27540605176492e-05
-4.15695028953454e-05
-3.48402419966106e-06
-4.0902782105529e-05
-5.30755520086516e-05
-6.2560028069326e-05
-3.48407482838624e-05
-4.5866052224989e-05
-5.09958645261676e-05
-4.27570814092579e-05
-1.49955859095677e-05
-3.46498566799e-05
-4.52228263520483e-05
-3.33989117861171e-05
-2.06268750487811e-05
-1.85911975846385e-05
7.78227984950436e-08
-3.37368364824062e-05
-2.0116289075585e-05
-1.24943096044557e-05
-2.03276775610798e-05
-3.85887754982423e-05
-4.78827178601499e-05
-2.24659709463601e-05
-3.5595376602212e-05
-3.67876749941853e-06
-2.46701324261807e-05
7.73498150634845e-07
-4.96012551223333e-05
-1.14260210447507e-05
-2.64371116981803e-05
-2.18752103834851e-05
-2.38647992822909e-05
9.83707130978044e-06
-6.19763409025848e-05
-3.50740660613856e-05
-4.00136282805401e-06
-6.43447357646279e-05
-4.80369261636757e-05
-2.45773013112161e-05
-6.16062526510605e-05
-3.72643269667866e-05
-4.77877107515067e-05
-3.08715025020143e-05
-5.52086541560773e-05
-4.13363575169917e-05
-2.83951036371357e-05
-2.74950338748672e-05
-1.53134017981715e-05
-2.59798932582956e-05
-4.00491399291521e-05
-5.17225509930463e-05
-1.75413075226578e-05
-7.19350106990901e-06
-4.72383794113848e-05
-5.07065890986352e-05
-3.42911172098132e-05
-8.05181717287218e-06
-3.04448225513262e-05
-5.14290923536857e-05
-1.73070713277639e-05
-4.98973187454463e-05
-4.31499749124282e-05
-6.52178648075816e-06
-5.40883695586237e-05
-3.25529652507549e-05
-2.43715169841643e-05
-1.62975603414153e-05
-4.68006389418839e-05
-5.47566175148306e-05
-1.74238650165136e-05
-1.36355738264629e-05
-4.13351432846127e-06
-5.04093872619209e-05
-1.61211387937945e-05
-1.15267040704685e-05
-5.46685604888646e-05
-9.71378840912662e-06
-9.43413860497624e-06
-4.5043427808186e-05
-2.55195019151433e-05
-3.25566188973264e-05
-3.28413239112946e-05
-1.49388213089153e-05
-2.07598383449164e-05
-1.0724959206416e-05
-4.32738335098817e-05
-1.74760294050256e-05
-4.27897100244564e-05
-3.68549970767652e-05
-5.17590774842379e-06
-4.8802918514385e-05
-7.1409386276072e-05
-1.25509512974896e-05
-5.86052120312829e-05
-2.94864601630837e-05
-3.53925918430247e-05
-2.21631380774381e-05
-1.98405381395703e-05
-5.31477935349517e-05
-5.21106518062074e-05
-2.03609707072823e-05
-3.43453077880738e-05
-5.14749991735847e-05
-4.84959256945814e-05
-4.10956598879213e-05
-4.68586350014565e-05
-4.13937673518676e-05
-3.24459794588309e-05
-3.4783598674408e-05
-3.50266056586863e-05
-2.63182133118148e-05
-7.24293826787789e-06
-2.9790927618557e-05
-2.49074255564864e-05
-4.231957171227e-05
-4.28221657118297e-05
-1.30992432848088e-05
-5.98983350209002e-05
-1.17283762845138e-05
-2.57599086110894e-05
-1.19810871032058e-05
-3.43476966414644e-05
-1.87625796295585e-05
-5.37684122741921e-05
-5.08669126726805e-05
-5.32029002547353e-05
-4.14031670614233e-05
-3.64770283052725e-05
-4.68433008881514e-05
-2.30544458040118e-05
-2.52233649747453e-05
-2.81086583049036e-05
-2.6061747198059e-05
-4.61891261766063e-05
-2.86755976388462e-05
-5.27627347364604e-05
-4.73153625859602e-05
-4.07234052583226e-05
-4.43130529562837e-05
-4.17794781134165e-05
-1.06957831424033e-06
-2.33500716306006e-05
-4.17171488641747e-05
-1.77561405662666e-05
-5.69602129539027e-05
-4.33215493483336e-05
-2.31346792242447e-05
-4.54517379514406e-05
-2.198059869615e-05
-2.48012455130617e-05
-2.25182664540733e-05
-4.77442038856715e-05
-2.34901341387331e-05
7.45138418113476e-06
-2.05524950592604e-05
-8.3356252956638e-06
-3.17284254992428e-05
-4.92845311564623e-06
-3.1352661060668e-05
-5.14796922019887e-05
-3.58313345811872e-05
-2.24009792282054e-05
-1.1249762441476e-08
-2.68261999678814e-05
-4.58685256525558e-06
-2.5876675466671e-05
-5.0521460712651e-05
-9.34481272971592e-06
-3.24512556719569e-05
-2.65837398344714e-05
-3.034295342854e-05
-1.80536258053057e-05
-2.50631418925977e-05
-2.04660461316012e-05
-2.39625962200534e-05
-1.75424524198293e-05
-2.37694122782693e-05
5.16751283990842e-06
-1.87414977064438e-05
-1.3398328898399e-05
-5.62016045156297e-05
-3.38714194779462e-05
-2.03778746405371e-05
-6.19625762863649e-05
-1.91630838676685e-05
-1.14637205982074e-05
-6.79825067570343e-06
-3.38902145838188e-05
-3.09792916279347e-05
-3.78325735710978e-05
-2.58138858324805e-05
-5.1918777557385e-05
-1.88926515121311e-05
-1.68690986210762e-05
3.15017300238302e-06
-3.21450150737324e-05
-1.66804578599188e-05
-3.00078419567473e-05
-5.04140274777906e-05
-9.31334517307608e-06
-4.75704009922084e-05
-2.9821051078588e-05
-3.24868122683325e-05
-2.52796387358176e-05
-3.87593979999351e-06
-2.41434657740965e-05
-3.1146896977591e-05
-3.87215711360221e-05
-6.08327187080288e-05
-3.65231792364512e-05
-3.80550650963674e-05
-4.54706697246956e-06
-2.14463496010165e-05
-1.02258879169376e-05
-5.72795454347384e-06
-1.67863928552782e-05
-1.61757648353114e-05
-3.75783713803769e-05
-1.48773351285054e-05
-2.03969307196963e-05
-3.93244214797404e-05
-1.43683922566713e-05
-4.4939296683041e-05
8.7084392219904e-06
-4.14691556750147e-05
-5.23754944799236e-05
-2.35207680860699e-05
-1.57572134582388e-05
-3.15832610312362e-05
-3.76615742296226e-05
-1.81028313605386e-05
-4.16720266293315e-05
-3.76258907288432e-05
-1.50229713459202e-05
-4.01367976469369e-05
-3.42356704779046e-05
-4.25566075853763e-05
-1.18750576530562e-05
9.01354648902859e-08
-2.39402723569798e-05
-7.68384451728594e-06
1.45778572893601e-06
-2.74582311323279e-05
-1.23430614306805e-05
-1.31923656707284e-07
-3.92164483250751e-05
-2.72127750879836e-05
-3.00962830219174e-05
-3.57243291599322e-05
-2.80496735859472e-05
-3.54644791025311e-05
-3.87615823456809e-05
-1.35902181255009e-05
-3.52927098979375e-05
-4.97357677892894e-05
-5.31799314050417e-05
-3.7514909237992e-06
-7.78589704192583e-06
-4.60046819480601e-05
-4.49186579851939e-05
-6.9019543559424e-06
-3.64886098668508e-05
-5.26631916857408e-05
-3.12202913652415e-05
-3.14712172874401e-05
-7.00046092534577e-06
-5.34539234714732e-05
-2.88177959589008e-05
-3.38662531295631e-05
-3.5641708093066e-05
-2.34369941551262e-05
-3.48757407123896e-05
-6.66391462635332e-05
-1.34678138642672e-05
-2.65006627183435e-05
-4.23881975488395e-05
-4.81312891628562e-05
-3.11077514600956e-05
-4.71548688036696e-05
-7.10374822903388e-05
4.83895421492428e-07
-1.53702452664557e-06
-7.68346263530195e-06
9.08014995352275e-06
-1.62634364320033e-05
-2.44964158261287e-05
-4.81000585292399e-05
-3.79013652731778e-06
-3.91994045052959e-05
-2.13966006123876e-05
-1.96846864455811e-05
-2.30731335192524e-05
-3.13740311872943e-05
-2.85626043756718e-05
-5.43664059258806e-05
-2.35740342362558e-05
-4.38388059922886e-05
-1.85662625566705e-05
-4.51186116254508e-05
-4.26852798031577e-06
-7.02956983057847e-06
-4.1360615252775e-05
-2.65755413724054e-05
-1.71660627132274e-05
2.00736198024149e-05
-1.53759410062314e-05
-1.24258817908353e-05
-2.83575043816907e-05
-6.44665865093686e-06
-3.89722477900536e-05
2.90048219122138e-07
-3.57813660724591e-05
-2.58888793345314e-05
-3.96390294075826e-05
-2.99041379182035e-05
-2.27587107783702e-05
-3.62537763959972e-05
-3.48183995766137e-05
-1.03612965662315e-05
-7.93170286905194e-06
2.13995381030349e-06
-2.05887578946358e-05
-2.75372940828943e-05
-2.51670395519994e-05
-3.45601188081888e-05
-2.03499492097962e-05
-7.26112619432581e-06
-2.51344190448057e-05
-2.8516924533665e-05
-1.55679724117437e-05
-6.22036282363979e-05
9.64961727496014e-06
-3.26606195001432e-05
-6.42862799557877e-05
-4.40856019159084e-05
-4.62173647753976e-05
-7.04317633631835e-05
-2.52758462059589e-05
-4.7931025755172e-05
-2.64947031372693e-05
-4.51714185326572e-05
-5.53599303427233e-06
-5.23009208635951e-07
-3.06215899578297e-05
-2.87951019310785e-05
-2.41830251113555e-05
-2.10503921629623e-05
-2.09313904873291e-05
-5.15368946283739e-05
-2.84031415731386e-05
-3.46548207245501e-05
2.73345685210081e-06
-4.94997749538907e-05
-1.11810504777061e-05
-2.96940739288506e-05
-4.1903167628672e-05
-1.53858976521768e-05
-2.45011540203573e-05
-1.43956132207562e-06
-3.56898277984715e-05
-1.82889724663634e-05
-1.83700611771177e-05
-1.50406812461599e-05
-4.4087665903342e-05
-2.74098069499462e-05
-3.25091300678799e-05
-5.29961337138552e-05
-6.10351375660247e-05
-1.27335209417123e-05
-3.89810876740485e-05
-4.14479667408368e-05
-2.56958156463714e-05
-3.16905850952282e-05
-3.01994736844675e-05
-3.24748024581541e-05
-5.15763738707235e-05
-1.9918060986577e-05
-3.57581530496031e-05
-3.44005136584869e-05
1.5853330544521e-05
-3.32821351215207e-05
-5.60085190569257e-05
-1.63508958102907e-05
-3.72194940151593e-05
3.20235860702453e-06
-1.06789099448914e-05
-1.64429561658554e-05
-4.17824374789561e-05
-5.51465919726256e-06
-2.04710276329419e-05
-2.66544881449576e-05
-5.71621573517633e-06
-4.8943512952656e-06
6.05530593205966e-06
-3.26374908509655e-05
-4.98702309607256e-05
-6.77625630279598e-06
-1.71540457195913e-05
-2.77248160543173e-05
-2.24115331955116e-05
-2.140710409144e-05
-2.73524593306886e-05
-2.82334716691457e-05
-5.88782925804963e-05
-3.68942698255609e-05
-3.4237102298214e-05
-3.70826772468137e-05
-2.2679001676866e-05
-1.63125435775514e-05
-6.17854670108621e-06
-7.56463905641334e-06
-7.06074322977744e-05
-4.26248554421823e-05
-3.19013175689093e-05
-2.11428232575367e-05
-3.59406376990587e-05
-5.34405949163816e-05
-1.50821846912831e-05
-4.41834136082705e-05
-5.56783036550035e-05
-4.93066682028031e-05
-5.36028993037806e-05
-2.58007465853196e-05
-8.08489342137703e-06
-1.1213009432801e-05
-2.82320252173081e-05
-6.88205390184836e-05
-3.82850533704278e-05
-1.9766517058211e-05
-1.49842016608482e-05
-2.37952612722075e-05
-8.46681137706721e-06
1.75476791363746e-05
-4.25380907940464e-05
-3.08568311408681e-05
-1.90376182646429e-05
3.82083275097109e-07
-5.40928793972972e-05
-2.29769493020908e-05
-3.29900945570461e-05
-4.31323400987619e-05
-3.19539782928595e-05
-3.06550838084923e-05
-5.68757754048015e-05
-2.98192570127122e-05
-2.18376011046045e-05
-3.73926004969821e-05
-1.90788896899507e-05
-1.81598910793692e-05
-5.32700508600607e-05
-2.68177248895113e-05
-4.06238292957767e-05
-4.18473930640074e-05
-2.20628777653809e-05
-2.46793123520809e-05
-2.14220283979235e-05
-2.13208724113681e-05
-4.06889334690528e-05
-1.14292316992985e-05
-3.44705206546984e-05
-2.17435300552475e-05
-1.3480406125047e-05
-3.38091732953091e-05
-2.99234673095823e-05
-3.15124140699833e-05
-2.23550743374169e-05
-1.55069656189636e-05
-3.13657368032985e-05
-4.05621999285336e-06
-3.95989049778929e-05
-1.84616934897558e-05
-4.315857935767e-05
2.54063798944937e-06
-3.17848201822656e-05
-2.12119886376533e-05
-2.58384695318775e-05
-2.29340046481462e-05
-9.20039760643619e-06
-3.30744228810672e-05
-4.03947936138351e-05
-3.57131026969442e-05
-3.53792145381589e-05
-2.84485870834231e-05
-1.29400721374032e-05
-3.51109309537106e-05
-3.73644550158148e-05
-2.55549280482963e-05
-2.66460866073887e-05
1.08207359777674e-05
-2.74198996542756e-05
-5.15793218888838e-05
-3.484700859174e-05
-5.78225851693684e-05
-5.34289034172474e-05
-1.51294992980167e-05
-4.65279302384866e-05
-2.16164843234938e-05
-6.19807913979112e-05
-5.74957146990455e-05
-1.36708686638272e-05
-3.50746230303556e-06
-3.16256719958269e-06
-2.75928608330439e-05
-7.12209234951778e-05
-2.90058737409418e-05
-6.42294380604321e-05
-3.84499731306696e-05
-2.26653242639529e-05
-3.37629879470677e-05
-3.74732487500913e-05
-3.02492173695462e-05
-3.34310680088639e-05
-4.66140005375819e-05
-2.70414153297359e-05
5.12462775665217e-06
-4.03518157210763e-05
-2.63447996267556e-05
-4.81141488783935e-05
-2.56152950646998e-05
-2.77075365733822e-05
-6.53323406084817e-05
-1.32669469363968e-05
-5.12643976015041e-05
-7.77583812581884e-06
-1.45587608599635e-05
-3.11868152248098e-05
-1.996452196331e-05
-2.96162991359123e-05
-1.8483549409632e-05
9.78791624677163e-06
-4.64687625907406e-05
-1.9810219157889e-05
-3.84449137796191e-05
-2.00260448495567e-05
-4.76155412290089e-05
-2.26095047554597e-05
-6.13566954417418e-05
-9.2759617401834e-06
6.32451369647519e-06
-4.27927581996813e-05
-1.9234639028588e-05
-6.13502102401326e-05
-2.75733838926241e-05
-1.95270870432029e-05
-6.12006545550522e-05
-5.6135415204706e-05
-5.08753544373566e-05
-1.82950404529465e-05
-2.50964045390571e-05
-6.76158677038923e-05
-1.85485875327823e-05
-2.99282664650932e-05
-1.46124410257288e-05
-6.99466043381857e-05
-1.43140852306545e-05
-8.00512433825957e-06
-3.43025917735684e-05
-2.71578926087591e-05
-3.28078083206349e-05
-7.84326114642181e-06
-1.7719342722848e-05
-1.51973603811095e-05
-4.20003629891614e-05
-3.21869653266218e-05
-2.87812406482906e-07
-1.69683734565484e-05
-3.40054742752419e-05
-4.06970625485575e-05
-1.6074652445566e-05
-2.15425152864575e-05
-4.88521010606967e-05
-2.78758967067771e-05
9.23354601006425e-06
-2.3895297790114e-05
9.33766070432357e-06
-1.47084800618472e-05
1.17617571046968e-06
-3.56821780826419e-05
-3.55485223292263e-05
-2.38300502797115e-05
-3.83788971391109e-05
-3.5304056792897e-05
-2.28516086013506e-05
-7.49807916820417e-05
-3.64287156253311e-05
1.10628480527895e-05
-3.70393874701216e-05
3.2878944281244e-06
-3.34757781786989e-05
-5.86228094927748e-05
-4.09947434947745e-05
-4.56773756371246e-05
-6.80275844699461e-05
-2.40843069291884e-05
-4.58077427531017e-05
-2.47564383663137e-05
1.11788140253844e-05
-4.28741903793661e-05
-3.78003682090486e-05
-4.88225529408414e-05
-4.05769622938014e-05
-5.29155747404474e-05
-1.5730285508598e-05
-5.195531034061e-05
-1.07584081896769e-05
-2.5739779703625e-05
-4.1919862971639e-05
-4.7347172883193e-06
-5.12126437057877e-05
-2.21245217324289e-05
-1.47095124881129e-05
-4.33406681872063e-05
-1.70511000135043e-05
-3.14595197737973e-05
-2.06147972933829e-05
-3.9980041350587e-05
-2.29349869100956e-05
-3.17032391614269e-05
-2.00886760153149e-05
-2.87252997565011e-05
-4.71856180833026e-05
-3.67545901901882e-05
-7.83042202460088e-06
-1.94367121713023e-05
-5.91441010131495e-05
-7.42886669988593e-05
-3.4151125140446e-05
-5.04229114532609e-05
5.45243287290089e-06
1.05042698306408e-05
-4.42830672747219e-05
-6.342240192098e-05
-2.58823235282007e-05
-4.80088303540011e-05
-1.29203161306411e-05
1.51355674896013e-06
-3.07679692217927e-05
-1.39304930461263e-05
-2.27730597898238e-05
1.60734520939915e-05
-4.22170949148801e-05
-2.80376051026372e-05
-9.54667695454589e-06
-4.20923644741576e-05
-2.0129441639116e-05
-4.30565952748345e-05
-6.46351730045327e-05
-4.12920399856222e-05
-1.13304626510697e-05
-1.31154762139053e-05
-3.92046674452902e-05
-3.77247554792376e-05
-4.04450114881884e-05
1.88715517642557e-06
1.32751215462636e-06
-1.56330643985513e-05
-4.52845710549022e-05
-7.91269511420783e-06
-3.31704447670817e-05
-1.7238415752452e-05
-5.76789792145991e-05
-2.2934552012226e-05
-1.42347272335682e-05
-4.57561169985657e-05
-2.50894089270614e-05
-6.00435922222648e-05
-1.19132164095894e-05
-4.88433631945412e-05
-3.07660096477115e-05
1.61097336403187e-07
-4.07415516927347e-05
-8.92789734134987e-06
3.6709943515367e-06
-4.14515960287473e-05
-2.0483267440612e-05
-5.84214957463703e-05
-2.12389867891755e-05
-3.91446540225981e-05
-4.61736546902984e-05
-1.77729178870323e-05
-4.52734207966893e-05
-2.51081145940834e-05
-6.68313814087394e-06
-2.31977028101587e-05
-6.26253176546857e-05
-3.470469155838e-05
-2.22046715150302e-05
-3.88541615732314e-05
-6.50343419935143e-05
-1.20820898903048e-05
-2.61637970302814e-05
-2.88320933826398e-05
-4.2975821298059e-05
-5.78109964545459e-05
-3.95760235933707e-05
-5.20724761643748e-05
-1.2938176427037e-05
-1.21242335539205e-05
-4.12026477137548e-05
-9.31417141259153e-06
-6.0442066192376e-06
-4.77899948873369e-05
-3.53809620362178e-05
-2.48960459508757e-05
-2.88856828154967e-05
-4.51396846172982e-05
-4.40196928433392e-05
-1.69763601622059e-05
-1.37233697026299e-05
-1.87863072071656e-05
-2.04237599364195e-05
-3.06579188634192e-05
-1.48718162484491e-05
-2.5581000148653e-05
-3.76907228660067e-05
-5.13148951663941e-05
3.56581443100393e-06
9.57317389111152e-06
-3.72865532836761e-05
-2.91579451780582e-05
-3.65764961403222e-05
-3.8901265460208e-05
-6.47209883137506e-05
-2.35096099956369e-05
-1.06024489353447e-05
-6.85328227691053e-05
-1.46224962556686e-05
-3.7017687744538e-05
-3.36760566423546e-05
-2.66490731249602e-05
-8.48564333349901e-06
-5.02695057391024e-06
-4.23290177772364e-05
-1.36132498565887e-05
-2.43505957210466e-05
-6.25043733059649e-05
-4.28975951179177e-05
-1.53564544129808e-05
3.4699368491028e-06
-2.54522195003579e-05
-4.75455346188883e-05
-3.35553309696128e-05
5.05430476307933e-06
-6.80333809798333e-05
-1.00610182648443e-05
-4.31294219192813e-05
-2.19120718135968e-05
-4.42654156335041e-05
-2.31019561164425e-05
-5.46035902219557e-05
-3.70054513943755e-05
-2.64626090917834e-05
-1.67180958187526e-05
-5.071435436625e-05
-3.16556875767308e-05
-2.90067017401861e-05
-5.29872337611607e-06
-6.4480681688144e-06
-2.34040992137526e-05
-2.82710442311e-05
-2.73717571688289e-05
-3.90729494694666e-05
-4.3650462596439e-05
2.08365987818387e-05
-1.30342199247233e-05
-3.32098414179738e-05
-4.01386152919988e-05
-2.90641589460319e-05
-2.65230502208226e-05
-6.30355125478044e-06
-1.81751541555646e-05
-3.63844039965367e-05
-2.78039648411399e-05
-1.75364426230931e-05
-6.67974287573569e-05
-3.18112510451805e-05
-3.66538060718607e-05
-1.80698723907739e-05
-6.20000741243973e-05
-4.0081482925403e-05
-2.15215062475205e-05
-3.18469578175039e-05
-1.33037792227271e-05
8.72429394963001e-07
-5.96994058751262e-05
-3.49449194685747e-05
-3.17730340439692e-05
-4.41838268043279e-05
-3.40401423378436e-05
-8.47605776855559e-06
-3.33827008628016e-05
-2.40655619448579e-05
-3.01089712160126e-05
-5.82116406067434e-05
-4.93280310562473e-05
-3.29711947559064e-05
-1.60045316334887e-05
-4.42045909184899e-05
-4.20087449145506e-05
-1.93748995362611e-05
-1.52676825789502e-05
-1.09547983413427e-05
-3.29227408732329e-05
-4.04874740199687e-05
-3.42804246903134e-05
-4.23719525888417e-05
-4.86195863580117e-05
-5.49883349465103e-05
-6.01592987099135e-05
-4.94049235778935e-05
-2.99263059923965e-05
-2.59972932984165e-05
-2.68574016060388e-05
-4.07539687518341e-05
-2.49219458841545e-06
-3.83176684361017e-05
-4.83581770569757e-05
-3.1303537791641e-05
-2.97982815441787e-05
-1.3771660696727e-05
-5.79487625294124e-05
-3.27332605375472e-05
-3.58182036236561e-05
-4.12608496347876e-05
-4.79334242730295e-05
-1.78364971950151e-05
-1.82847203949118e-05
-5.33015719934231e-06
-7.10820043598919e-05
5.13063728586456e-06
-6.16733183111531e-05
-3.11622636342244e-05
-8.44796331325908e-06
-4.65759822391836e-05
-5.76615711811206e-05
-5.97999364114026e-05
-8.60247303322993e-05
-9.36709573712877e-06
-3.41722512002755e-05
-3.11214979821456e-05
-3.82975624321133e-05
-1.00397006743613e-05
-2.38571009878346e-05
-3.4065307919121e-05
-3.62282376936932e-05
-2.42964279643204e-05
-4.29636061543962e-05
-2.00375801720696e-05
-3.42982199965809e-05
-4.10295878140054e-06
-1.66918850169758e-05
-4.74752760756031e-05
5.38230253393927e-06
-3.76237103447326e-05
-1.99174778168217e-05
2.23745983139996e-05
1.48661244505637e-06
-5.63232478051074e-05
-8.21053628442805e-06
-3.68407719311444e-05
-3.86995350220459e-05
-3.56052080408075e-05
-2.03939254642052e-06
-4.11649045213718e-05
-2.08071293785689e-05
-2.80964751772292e-05
-5.10702991144894e-05
-6.13013231034211e-05
-6.88747903538258e-05
-3.28202257067673e-05
-3.14045010789046e-05
-2.58240876702047e-05
-2.05921053763792e-05
-2.82784348250728e-05
-1.24267179470892e-05
-2.05659010848281e-05
-5.95441463929485e-05
-1.06831760235125e-05
8.20320310468317e-08
-1.61452422317973e-05
-6.347035432666e-05
-2.62103787066668e-06
-1.99668834402793e-05
-2.13142491106376e-05
-6.16474704902313e-05
-6.28080700650128e-06
1.63090139954981e-05
-1.06899237195599e-05
-3.79778334653974e-05
-2.88032452898661e-05
-3.31936634123002e-05
-2.90897993745479e-05
-2.86695812110614e-06
-2.25050456558977e-05
-4.55465934839021e-05
-1.48700051189178e-05
1.21385578747596e-05
-2.42298990433356e-05
-2.97029098924443e-05
-3.43792694607144e-05
-3.39871870506026e-05
-3.06334524260805e-05
-5.01498102219871e-05
-4.2145090971875e-05
-1.84973280973349e-05
-2.99815650165232e-05
-7.95389048212973e-06
-2.7464388390181e-05
-4.07632497916031e-05
-3.69243774321118e-05
-2.59022223954456e-05
-3.50067907975907e-05
-2.27020303594799e-06
1.99588789886816e-06
-2.90921948339819e-05
-2.23979003397919e-05
-2.49825203955601e-05
-2.24398788400488e-05
-6.04595944600287e-05
-1.41538989504475e-05
-3.35795098983675e-05
-2.56032028447464e-05
-1.46388183627524e-05
-3.21830824246946e-05
-2.66289568193593e-05
-2.26345758139081e-05
4.27585503854359e-06
-2.61291156774303e-05
-3.83473610901656e-05
-2.35327691661778e-06
-2.901605064355e-05
-3.34895338366262e-05
-6.54770219297936e-05
-4.71554746163728e-05
-3.28422411229181e-05
-2.52172398484188e-05
-4.45830985515356e-05
-2.89021844956162e-05
1.85131548646239e-05
-1.41260927222234e-05
-5.9905543594597e-06
-1.59967732754181e-05
-1.77226488441818e-05
-3.23989309608097e-05
-2.46743293483325e-05
-1.03395897414108e-05
-5.34603354746658e-05
-4.46477610428822e-05
-2.34423752239903e-05
-3.72014152886512e-05
-4.7989885203383e-05
-2.75763255339552e-05
-4.55238970376435e-05
-4.08224711798513e-05
-4.07157390281336e-05
-3.29808659442719e-05
-4.56975242789334e-05
-6.7835934112338e-05
-2.87918562476178e-06
-1.71633141521418e-05
-2.95342720718032e-05
-2.05662561060532e-05
-3.47893358278391e-05
-5.7567991031531e-05
-4.0757920767475e-05
-4.83488909913804e-05
-2.43212419871332e-05
5.35846818797055e-07
-3.53526956442499e-05
7.04192536907633e-06
-4.16116317965009e-05
-6.04215013109239e-05
-3.89073716260255e-06
-2.08065042409917e-05
-2.3380833695087e-05
-1.63567194090493e-05
-1.42931625937004e-05
-2.70075332264132e-05
-2.52391666112461e-05
-6.19927607033496e-05
-3.01192266138288e-05
-9.5888719781035e-06
-2.47854630387028e-05
-3.37857383294396e-05
-3.73590442987695e-05
-3.8588198517529e-05
-8.54875061192561e-06
-3.08085587457885e-05
-3.1084724790998e-05
-4.85147497874898e-05
-1.18451005231736e-05
-6.3259930783985e-05
-1.83735673844315e-05
-4.660605769412e-06
-3.86580346295257e-05
-1.48709177028058e-05
-4.65327185622532e-05
-3.56674303343227e-05
-3.25736177374953e-05
-4.31681038477889e-05
-5.54839492438693e-05
-2.15887947597212e-05
-2.93279329220646e-05
-4.49268510190232e-06
-2.85211254905071e-05
-3.46523625583153e-05
-4.82642608574106e-05
-5.85135247739263e-05
-3.50273740653233e-05
-2.28225532754999e-05
-6.93135556412128e-05
-2.50007085189798e-05
-5.12607526767437e-05
-5.95436004166441e-05
-2.22762368727291e-05
-1.99353166660451e-05
-3.22200306806676e-05
-2.86435513352845e-05
-5.36667089235584e-06
-2.4696004357227e-05
-2.08726546607901e-05
-6.23024449345163e-05
6.52158263216666e-06
-3.01372796288589e-05
-1.77054903376433e-05
-2.00027786762038e-05
-4.92836385715585e-05
-2.56248098346149e-05
-3.75294156745237e-05
-2.46731021654373e-05
-4.24653563012425e-05
-2.85532869652827e-05
8.19760464971596e-06
-5.09123269400064e-05
-3.20214765275914e-05
-3.5380789306209e-05
-3.32204232390535e-05
-5.09624092880097e-05
-4.9056832650264e-05
-2.46097598256237e-05
-5.69646107561467e-05
-4.90905919779426e-05
-3.60068085837052e-05
3.89777260214434e-06
4.04910772273674e-07
-3.97634100021939e-05
-3.33799450216009e-05
-3.59024895866412e-05
-1.34368006240198e-05
-2.30289934964325e-05
-1.39472885863263e-05
-9.5371480227078e-06
-2.12109124743606e-05
-3.63711918831426e-05
-2.89921161558525e-05
-1.22220115880195e-05
-3.27723989482025e-05
-1.60853192390523e-05
-2.18038407826217e-05
-2.48148253556662e-05
-2.77291845549112e-05
-1.76417628039462e-05
-1.93546348572868e-05
-6.90088684605502e-07
-4.50335699680773e-05
-5.26306893995205e-05
-1.05142979842496e-05
-2.14071010856938e-05
-3.12735285437839e-05
-2.27325627806247e-05
-4.51486132902109e-05
-6.06825652278489e-05
-4.68211703039241e-05
-3.28267530927954e-05
-3.12837197063962e-05
-4.87547777253695e-05
-6.60112381254407e-05
-2.33237552484585e-05
-2.42203563524718e-05
1.47980685097341e-06
8.36298237920416e-06
-3.12459226465818e-05
-2.33186074810534e-05
-3.31677319368675e-05
-4.55833645700002e-05
-2.94624694758112e-05
-7.79928798391999e-06
-7.63681497784238e-05
-6.62002572751021e-05
-3.22534806071506e-05
-1.88776826506184e-05
-2.16553050580454e-05
-6.06181198269049e-06
-1.73826595102075e-05
-6.64530626827829e-06
-2.65700438959058e-05
-2.41262151068974e-05
-6.6654266938278e-05
7.37243030123398e-06
-2.87266995306822e-05
4.53460616325754e-06
-1.80013177777097e-05
-2.88335536782196e-05
-2.80437365988539e-05
-1.97981778458572e-05
-5.05929255107783e-05
4.96231060577169e-06
-4.21578488408985e-05
-3.33736684178844e-05
-1.75915231995053e-05
-4.32291682540143e-05
-5.0994865174371e-05
-2.76880299698115e-05
-5.94366721144376e-05
-8.78533314279294e-06
-3.27468562798314e-05
-1.91745308722096e-05
-2.32180171776259e-05
-4.04960464938566e-05
-7.32268444087985e-06
-2.78378890180046e-05
7.00950612256888e-06
-1.73540640242312e-05
-5.22356569549108e-05
1.74489514751352e-05
-2.82969015530134e-05
-2.40850895913067e-05
-3.51669630765644e-05
-2.81757586705164e-05
-4.91466313442659e-05
-3.13348944084362e-05
-3.52183435475037e-05
3.23106303293241e-06
-3.88430230435028e-06
1.03949613567406e-05
-3.00186571303504e-05
-2.48871841964534e-05
-7.65965905386783e-06
-6.67669592283537e-05
-2.71695312600595e-05
-7.95792854783706e-06
-4.94284256593503e-05
-4.21306670706713e-05
-3.6164457765188e-05
-3.71023625162986e-05
-2.84456814432822e-05
-5.29576240830959e-05
-2.2117774111407e-05
-4.11386657807891e-05
7.97652425187982e-06
-5.14746891006955e-05
-6.51896975557112e-05
-4.35274197138082e-05
-1.64264420751711e-05
-1.56595145311729e-05
-1.22151943636384e-05
-5.3766777259212e-05
-6.27038551079769e-05
-2.39133602928944e-05
-3.06895344381189e-05
-3.95806516719871e-05
-3.84269539852974e-05
-3.65620195814297e-05
9.39729345934673e-06
-7.90028588598086e-05
-1.35277983161364e-05
-5.56859739024171e-05
-4.65422454313626e-05
-1.03728570255471e-05
-3.22033223925042e-05
-5.2923432752495e-05
-4.1844608658854e-05
-3.41553461807316e-05
-3.70929748210635e-05
-3.04181068738633e-05
-3.23161427432972e-05
-1.24414049572389e-05
-2.80773181018519e-05
-2.74999225612026e-05
-1.08532039262051e-05
4.65729609565877e-06
-3.0565556453443e-05
-5.81908468124418e-05
-1.99025415421793e-05
-1.89948746646381e-05
-4.77802648320125e-06
-2.90756482434209e-05
-1.99079112028037e-05
-1.60929479743932e-05
-3.97863404625441e-05
-1.1109195913586e-05
-1.77033156979353e-05
-2.62212061347829e-05
-1.49323598465607e-05
-1.92503161382148e-05
-4.22755906212584e-05
-4.44486499225251e-05
-5.69130745653575e-05
-2.40541117344513e-05
-3.01311964503115e-05
-4.72341289303725e-05
-1.73656571216473e-05
-2.10655913670004e-05
-1.78374117999851e-05
-5.64741297972031e-05
-5.10104376961811e-05
-3.19399848809031e-05
-3.0723200777186e-05
-3.96877522446318e-05
-5.19378804337953e-05
-5.75572227195757e-05
-4.31850893553442e-05
-4.11606713532569e-05
-2.39641080299559e-05
-1.28154777306216e-05
-2.88383289163914e-05
-4.34197276917583e-05
-3.72709792289027e-05
-2.03761079642884e-05
7.77020509504222e-06
-4.28947725181686e-05
-2.82367842908825e-05
-4.37347616663818e-05
-3.40276333273741e-05
-3.65896134231993e-05
-5.41463108885121e-05
-3.10029516771473e-05
-1.189698522101e-05
-3.49144285298769e-05
-2.19163521549702e-05
-1.172746484909e-05
-4.53893160314213e-05
-2.0027357864264e-05
-2.3350019059245e-05
-4.97180532705837e-05
-2.59299301513946e-05
-5.21701478050964e-05
-3.22834720096213e-05
-2.10094535201353e-05
-3.00868594542797e-05
-5.68019027997344e-05
-5.54454284390352e-05
-4.1231256288701e-05
-2.83130387331402e-05
-5.23090231881181e-05
9.55717333301327e-07
-1.3640268990803e-05
-2.677917894147e-05
-5.09928728258981e-05
-2.90468496156443e-05
-3.71703543729641e-05
-5.60016005975589e-06
-4.51796332948923e-05
-1.76387431442722e-05
-3.50486951487532e-05
-1.55630018151666e-05
-2.19203330290594e-05
-1.47602506990742e-05
-9.29760808583462e-07
-2.75728746084682e-05
1.40909584045199e-05
-3.36226515227127e-05
-6.38888685973202e-06
-4.44835456286881e-06
-4.98111458544711e-05
-3.57673465511028e-05
-9.27499517713583e-06
-2.16260848269631e-05
-3.96377138107635e-05
2.31193132465359e-06
-5.72882079177068e-05
-1.36747402725089e-05
-6.4458740052326e-05
-3.54737038808826e-05
-3.2403480937834e-05
-3.71794864203822e-05
-3.33354979452993e-05
-3.43092646133907e-05
-5.02314373699266e-05
-2.01965362953112e-05
-3.2636865562147e-05
-3.14504168451095e-05
-3.75636381507039e-05
-5.10021558186361e-05
-2.5530284270854e-05
-4.31235067131373e-05
-4.9557900770591e-05
-1.38525471612912e-05
-4.38045190951477e-05
-2.99850828464815e-05
1.84466525958292e-06
-1.17596451077765e-05
-1.86496488731552e-05
-7.7770924843439e-07
-2.4931512174408e-05
-2.36306908067796e-05
-1.48063953593173e-05
-2.92256200920802e-05
-3.78717607909307e-05
-2.35964040810555e-05
-6.36676354453792e-05
-4.16770852018112e-05
-3.33544901392343e-05
-2.46564414692477e-05
-1.86239224192596e-05
-3.96288352068566e-05
-1.51020975879094e-05
-1.05937208348947e-05
-2.03312955239168e-05
-1.54352520014132e-05
-4.12555797491984e-05
-5.17489521899652e-05
-3.09326074006388e-05
-4.00846124759138e-05
-4.69227733026858e-05
-3.52804819904618e-05
-1.63390176749622e-05
-2.21042600907231e-05
-1.11902156167002e-05
-4.89303498030686e-05
-4.5159883955637e-05
-2.8406951745087e-05
-4.48223342089512e-07
-4.7026029397642e-05
-1.54973997241858e-05
-3.66323803632068e-05
-4.2822674807436e-05
-7.53975528886682e-06
-3.60636877347329e-05
-1.88745938406165e-05
-2.07018256411954e-05
-1.86667320670726e-05
-2.13909806238236e-05
-4.40376119917369e-05
-1.91407008897098e-05
-1.96303135161703e-05
6.52993220317589e-06
-4.46450152834307e-05
-1.52429225536776e-05
-1.57517744263772e-05
-4.5155140281131e-05
-2.02455445069886e-05
-5.66483144024669e-06
-4.01275875495996e-05
-1.5902406987371e-05
-2.91669774301524e-05
-4.1774047554109e-05
-3.12662708908707e-05
-6.5532035608334e-05
-5.26526429911085e-05
-2.09249146333062e-05
-3.24987111960703e-06
-5.71156405524403e-05
-6.5901939487645e-05
1.80413705130848e-06
-2.04538735670625e-05
-2.71882650961082e-05
-3.32575717090168e-05
-2.53701587463127e-05
-4.47922395638838e-05
-3.42640138477853e-05
-3.29247778063101e-05
-4.15329531639876e-05
-4.48712925959791e-05
-2.23248546238236e-05
-4.68172698520996e-05
-3.77963497286256e-05
-3.21887529285038e-05
7.0334474485733e-06
-2.78208707661218e-05
-3.46048852470492e-06
-3.38253657824289e-05
-8.27978084466767e-06
-5.97324847021524e-05
-4.29428632987193e-05
5.9935163745502e-06
-9.95454141970777e-06
-4.45460349198047e-05
-2.07238896991465e-05
-4.00909754366351e-05
-3.51324783278174e-05
-1.20529818448153e-05
-2.95548178905646e-05
-1.74849499200225e-05
-2.4068959834077e-05
-4.54738098930214e-05
1.05376167291184e-05
-2.82389561048563e-05
-3.7023537226802e-05
-1.06822625335436e-05
-2.58365051767771e-05
-9.19106400392537e-06
-4.72231574687338e-05
-2.10409889010524e-05
-4.71514280502039e-05
-2.78858042274248e-05
3.00719917453394e-07
-4.71500243612201e-05
-3.2574432445779e-05
-1.86913037568795e-05
-1.73951272877295e-05
-3.10984684384692e-05
-3.02919281655492e-05
-2.54970796039896e-05
-1.12016687153562e-05
-4.12644857925303e-05
-1.19662542757224e-05
-5.3744653730372e-05
-3.42863061711072e-05
-1.04764443974166e-05
-6.13736143860615e-05
7.06698773176766e-07
-3.25950763839418e-05
-2.21006345570603e-05
-2.5491653000986e-05
-1.96722106006782e-05
-1.53092172557817e-05
-7.91952978460935e-06
-1.4197096302643e-05
6.59991421400481e-06
8.98693798455446e-06
-2.52490485079952e-05
-4.22993923886493e-05
-3.43886197478453e-05
-1.87895087603293e-05
-5.6932347518827e-07
-1.03454066305777e-07
-1.9821016137044e-05
-1.41085924256926e-05
-2.41319408422187e-05
-1.34556128406703e-06
-5.55811302296161e-05
-3.35802496345824e-05
-1.80429026684715e-05
-5.16023751932241e-05
-6.41689198134713e-05
-1.13647735179645e-05
-3.86089586914901e-05
-4.84273393736927e-05
-1.13022628554865e-05
-2.8242662750089e-05
-3.82682576052306e-05
-2.43338231298725e-05
-2.15125883663952e-05
-3.66673236826665e-05
-4.1742056404823e-05
-1.4627758612252e-05
-5.28641601040133e-05
-6.12858912955601e-05
-5.46522448588027e-05
-1.68375167123851e-05
-2.75856305482131e-05
-2.21165633904371e-05
-5.87822065126844e-05
-8.94238679261065e-06
-2.70928296002429e-05
-1.51145803527379e-05
-3.23702482040714e-05
-6.13524619635263e-05
-4.21350362241397e-05
2.83127165826067e-06
-1.32470072651649e-05
-4.88996201250824e-07
-2.97549483189534e-05
-4.93551795525921e-05
-2.54504763985218e-05
-2.65624308151964e-05
-2.70341490015553e-05
-2.52025087506608e-05
-2.89562066007973e-05
-3.14981068621272e-05
-2.62289494525422e-05
-1.72671596155198e-05
-3.11133453805562e-05
-4.89901534810669e-05
1.00808191659095e-05
-1.10145016720246e-05
-1.86137710533783e-05
-5.54320569802722e-05
-1.87487759388229e-05
-3.4694302431816e-05
-5.02464070917672e-05
-5.30806980759756e-05
-3.3629890651395e-05
-3.27789740311386e-05
-1.47345919368189e-05
-3.83062164446657e-05
-5.60560878925767e-05
-1.94114825338922e-05
-4.72342660236127e-06
-1.5952099575428e-05
-4.12731694620058e-05
-3.54824927722688e-05
-2.96759867141896e-05
-6.96748884857525e-06
-3.68913492277881e-05
-2.40918305805469e-07
-1.53980446038482e-05
-2.23820287438379e-05
-4.54322544218442e-05
-3.14824870528278e-05
-8.57545018014945e-06
-1.47420539100753e-05
-5.89170454466952e-05
6.75977453851623e-06
-2.1067733854721e-05
-5.07780338299686e-05
-9.89636968237216e-06
-3.23809252960677e-05
-3.18551820345071e-05
-1.60787534320033e-05
-2.49316948140425e-05
-8.07302265435853e-06
-1.40347986867326e-05
-2.47814122065162e-05
-3.14354612715268e-05
-2.71911346618278e-05
-4.55906192435038e-05
-5.36634204999444e-05
-5.67468448236963e-05
-4.19383983699159e-05
-4.56741436383868e-05
-3.17874030380232e-05
-3.03069737920438e-05
-5.40792778468639e-05
-2.72925903307105e-05
1.67815697177253e-05
-3.76887423849899e-05
-1.88502615479785e-05
-4.49390573685513e-05
-2.97143097803607e-05
-4.85719858143716e-05
-5.28629922347168e-05
-3.09330781754473e-05
-4.0560723585447e-05
-1.69416227433674e-05
-4.74408203004068e-05
-2.82981814281324e-05
-2.41993068545846e-05
-4.75216651697949e-05
-2.17905190323427e-05
-1.17465576348763e-05
-6.40656273076565e-05
-4.40570547235111e-05
-5.15708141235816e-05
-1.98300937494102e-05
-6.89185850399413e-06
-1.85143123282868e-05
-5.24439929102721e-05
-3.66966595157063e-05
1.04276363314653e-07
-3.78824784838046e-05
-4.49263547344991e-05
-3.86585803423784e-05
-3.19334835099885e-05
-3.70789341002848e-05
-2.38518393772173e-05
-3.23307602135273e-05
-4.93741262459749e-05
-2.16369833538558e-05
-1.92306443598067e-05
-1.54466840237331e-05
-2.32625579721681e-05
-9.71561464799976e-06
-3.25378601220648e-05
-1.03717489659044e-05
-3.40893956137065e-05
-4.05334803299208e-05
-2.86766111618314e-05
-8.99551641506618e-06
-3.52715890554753e-05
-5.49926590675014e-05
-4.22643229601543e-05
-2.41080916014148e-05
-3.38153938970579e-05
-3.60095736081563e-05
-4.74953124665614e-05
6.8362602624588e-06
-2.82394377779398e-05
-1.89383932949054e-05
-3.33958501600651e-05
-4.41346018781025e-05
-1.61457862237276e-05
-2.26613542027813e-05
-6.9861966328315e-06
-3.58130163005353e-05
-5.80126181447267e-05
-6.28584888927739e-06
-1.08484719087095e-05
-2.29032761722705e-05
-1.5248128987067e-06
-1.96527055381289e-05
-2.73180986538507e-05
-1.97729025127361e-05
-3.11608264558709e-05
-4.35872719213566e-05
-2.97940038763722e-05
-2.8976284378193e-05
-5.01403367675582e-05
-4.48298263814858e-05
-4.66679997275789e-05
-2.95840262416684e-05
-1.09818744911472e-05
-4.33083900141066e-05
-2.96972982131052e-05
-1.96823059340051e-05
-5.43241463071111e-06
-1.65892102396389e-05
-4.71043636568221e-05
-1.34970806635367e-05
-1.81942473171243e-05
-6.00467276910673e-05
-3.57494626838681e-05
-3.26948577338838e-05
-6.88569220808725e-06
-5.97977277920373e-06
-3.99484835710861e-05
-5.06049746181209e-05
-1.52904730883319e-05
-2.78446410346755e-05
-5.62372870674646e-07
-2.84165570579362e-05
-3.00478652314078e-05
-2.12832170539505e-05
-2.42662478933164e-05
-2.4335006140266e-05
-3.65541250428941e-05
-2.65646520750176e-05
-3.92190016171359e-05
-5.66707249729825e-05
-2.96819946508352e-05
-2.61326863668083e-05
-4.51176897505162e-05
-3.60006264155951e-05
-3.11723680828185e-05
-1.05616743691308e-06
-1.25978879876461e-05
-2.33462406977201e-05
