# Supplementary material for: Research on computational propagation and identification of mine microseismic signals based on deep learning
Source: PLoS One. 2025 Oct 22;20(10):e0334641. doi: 10.1371/journal.pone.0334641 (PMC12543183; doi:10.1371/journal.pone.0334641)
Supplement: S6 Data — (ZIP) [file pone.0334641.s006.zip › 000100900000207.xlsx_0.txt_24.txt.txt]

-3.01158717714345e-05
2.36540618633623e-06
-3.55254004856794e-05
-3.34320591341715e-05
-3.88353559779546e-05
-3.74142049101224e-05
-3.90009447358873e-05
-1.74786696932838e-05
-4.39480372687197e-05
-3.99591646204589e-05
-1.72646069048664e-05
-5.05912608237218e-05
-3.72868225398845e-05
-2.88547685068199e-05
-3.18561397797071e-05
-9.3203808476772e-05
-4.85727184317205e-05
-3.5810542991183e-05
-2.13285391981171e-05
-3.21045950437027e-05
-4.13305575438612e-05
-2.18736110265349e-05
-4.64762219056674e-05
-3.88317756502338e-05
-2.24605821986674e-05
-3.48391654199307e-05
1.99316255982696e-05
-3.77904039744748e-05
-2.74442544234967e-05
-1.28354130728393e-05
-6.49885420432579e-06
-1.37993071248036e-05
-2.96688808621512e-05
-3.60302210213958e-05
-1.04002227781297e-05
-1.26368441386213e-05
-1.05099127582856e-05
-3.19889376210194e-05
-3.43103792315687e-05
-3.11189353714299e-05
-7.61431520196905e-06
-4.78392531394743e-05
-1.60682228004837e-05
-5.10666903119635e-05
-4.70902693968253e-05
-4.67082183831078e-05
-5.59885870720619e-05
-4.25309119072115e-05
-2.02446095594477e-05
-1.70303714718855e-05
-6.6518911950696e-05
-4.16857961179119e-05
-7.81060764443423e-06
-1.06220634680277e-05
-4.04796439876318e-05
-4.32239340907234e-05
-4.19521134241067e-05
-2.45448228510904e-05
-1.84488325796874e-05
-3.48676258355073e-06
-3.90555215552178e-05
-2.89406578799234e-05
-4.45351407713916e-05
-5.39569802767121e-05
-2.48389447932194e-05
-3.27779448444082e-05
1.17357238392641e-05
-4.26289873231376e-05
-1.25912917295278e-05
-3.91785753202372e-05
-3.71599180315788e-05
1.35564704852583e-06
-3.69435504653187e-05
-1.54116178128894e-05
-2.01858751266368e-05
-3.24530631780521e-05
-4.03832149463197e-05
-4.96465890599721e-05
-3.68936565848113e-05
-3.81860998071726e-05
-3.55724496772586e-05
-5.48307604123262e-05
-3.45694032283483e-05
-1.74804835651214e-05
-2.17688156756351e-05
-3.59955928213258e-05
-2.20865775219342e-05
-1.98804183070223e-05
-2.59359704003579e-05
-4.25455908647442e-05
-3.21739421336892e-05
-4.34891233756018e-05
-5.60220590394336e-06
-2.17584436728933e-05
-3.46712242964941e-06
-2.75534942030097e-05
-2.2570082030023e-05
-2.92223608558775e-05
-4.34562135785223e-05
-2.85546887106727e-05
-4.54414178014416e-05
-3.87280634946475e-05
-1.53692190070352e-05
-6.88137406424032e-05
-1.31687571309032e-05
-1.17840780400571e-05
-1.84262055298923e-05
-1.5714193626016e-05
-5.90178435228762e-05
-2.45949317793512e-05
-1.50049254628377e-05
-3.03776749858288e-05
-2.95020500510956e-05
-4.52725716081371e-05
-3.95246088390531e-06
1.21222299518485e-05
-3.97589113536949e-05
-4.28234513235059e-05
-3.57588027356267e-05
-3.26023665615817e-05
2.94658618855529e-06
-1.4045872823635e-05
-1.72327066741894e-05
-2.72659728875306e-05
-2.4766846029823e-05
-1.91278123401252e-05
-2.40771997149358e-05
-3.88898034484932e-05
-3.09376929047652e-05
-4.83140004989379e-05
-4.57010523880634e-05
2.09724864681609e-08
-1.7217280073038e-05
-3.37494099497505e-05
-6.51412315590211e-05
-1.48363709688882e-05
-2.18845210151504e-05
-3.00227989678469e-05
-1.5601078595319e-05
-3.73809805436042e-05
-1.74999029068473e-05
-6.04414960914178e-05
-1.26471051318868e-05
-6.40699829960822e-06
-2.66157209821694e-05
-2.50155068720429e-05
-3.56444122969449e-05
-7.51922643486159e-06
-1.28352504231465e-05
-2.73189198548832e-05
-2.95815181828304e-05
-7.24888598565976e-06
-1.92631386908495e-05
-8.14336142068223e-06
-2.01792031603366e-05
-4.43821873169678e-05
-3.99423115647186e-05
-2.66346973204757e-05
-4.4733916521132e-05
-3.39545763782122e-05
-6.84174251290799e-05
-1.27886587738072e-05
-2.23834551012992e-05
-2.49409232057357e-05
-2.25870542046472e-05
-2.5378459953478e-05
-6.08258080523757e-05
-1.36711150513522e-05
-2.61389080100225e-05
-2.62211174818383e-05
-2.85765845187758e-05
-2.22131040568439e-05
-2.63619821064632e-06
-8.86444858991234e-06
2.6071702838463e-06
-4.28932337694053e-05
-3.81768577340351e-05
-2.77936944843722e-05
-4.05131897280867e-05
-3.89565002380578e-05
-3.42577506199719e-05
-2.11346440701822e-05
-3.82497077089176e-05
-1.20501659215885e-05
-2.22587499002824e-05
-2.45671858150303e-07
-3.62246882408009e-05
-1.10207994447589e-05
-2.74868195445298e-05
-3.89592389094712e-05
-2.34523222410749e-05
-3.44277397799398e-05
-4.91613004818068e-05
-2.64701165600473e-05
-3.48137785090556e-05
-1.29520416146575e-05
-2.8329587068407e-05
-3.50738705721172e-05
-4.59618636454555e-05
-2.6958848330854e-05
-1.60637107314606e-07
1.86925015981061e-06
-2.97187836500844e-05
-1.08895165505922e-05
-2.76474125497212e-05
-3.33734115387975e-05
-2.53130402931361e-05
-8.02779092077227e-06
-4.43995978815664e-05
-3.04983919088202e-05
-2.43059811978653e-05
2.03531958081054e-06
-6.03582091420109e-05
-3.30042464304087e-05
-3.88394407766958e-05
-5.08700707069433e-06
-3.13127088780504e-05
-5.04642559659013e-05
-1.08521970751784e-05
-3.60162194689658e-05
-3.99653704382438e-05
-2.61983818795741e-05
-2.12855737174906e-05
-3.39859355810974e-05
-3.39804033476384e-05
-3.50760158594268e-06
-1.57067273487011e-05
-1.84556901955657e-05
-1.95640865813609e-05
-2.3447111059309e-05
-2.55734593938808e-05
-4.06236506038047e-05
-1.93402054614445e-05
-4.29137190861858e-05
-3.88347908133384e-05
-1.88992005512491e-05
-4.62807628417289e-05
3.55544421248246e-06
-2.1551008988894e-05
-2.65196010378817e-05
-4.37151777940401e-05
-4.06680572777196e-05
-3.5558050334417e-05
-6.14271654178953e-05
-5.76213597563321e-05
-1.32181534132056e-05
-1.7074998737999e-05
-1.96564887161586e-05
-3.66446672810108e-05
-1.94750109768919e-05
-4.0910012568148e-05
-3.12880511702768e-05
-2.87391538109995e-05
-3.34224936629546e-05
-4.46047925837706e-05
-3.06752713532084e-05
-3.65398927812876e-05
-5.48757393523754e-05
-2.03238755776656e-05
-1.43691793085502e-05
-1.80480913058213e-05
-1.14336395916072e-05
-2.79186391984107e-06
-2.00999279346487e-05
-1.31157943713128e-05
-3.25167061624364e-05
-2.01579348945445e-05
-1.61496776395972e-05
-2.3102920698468e-05
-2.29936311595796e-05
-4.00012840661176e-05
-3.1226501616498e-05
-2.39882852480378e-05
-2.10269052767548e-05
-1.11248331265239e-05
-3.25054365295649e-05
-5.12389029418367e-05
-3.16310440475652e-05
-2.88144471362978e-05
-1.2004237483995e-05
-3.5087365749526e-05
-1.63399168330172e-05
-1.16967281697123e-05
-3.20380582796776e-05
-7.84329556489032e-06
-3.3231763008308e-05
-2.71343941241611e-05
-5.38743378365086e-05
-2.84497363645142e-05
-4.62672813440046e-05
-4.9844607666251e-05
-1.77618953511645e-05
-2.15191144127055e-05
-2.92900445738986e-05
-1.98203138294291e-05
-3.27046156480551e-05
-3.17931906248473e-05
-4.41605813187586e-05
-3.75013442420977e-05
-1.92323499537876e-05
-4.37369240750312e-05
-5.79815655095787e-06
-4.34891027009837e-05
-4.23026411862179e-05
-1.58842401841314e-05
-2.60385134469923e-05
-3.92410894242094e-05
-2.75360136185907e-05
-3.23040018697067e-05
-3.46299976677163e-05
-5.5007127417783e-05
-3.23762388797456e-05
-3.86302530844738e-05
-2.87689420154394e-05
-3.38196176678216e-05
-3.82977330975376e-05
-1.83128608243467e-05
-5.35039791280569e-05
-3.94635916379301e-05
-7.09163646488573e-05
-9.91845515213419e-06
1.01440549811426e-05
-4.84863501115817e-05
-4.47056154303767e-05
-1.71217240679146e-05
-3.43406787783685e-05
-5.73362332226161e-05
-3.54586285204893e-05
-4.43108551378953e-05
-3.19089958229283e-05
-3.18908954375682e-05
-1.85576648881535e-06
-3.72392233940687e-05
-4.62062386403241e-05
5.05382856937847e-06
-2.66313997933986e-05
-4.12100783542379e-05
-2.45255890721454e-05
-1.49623614408572e-05
-9.41368250711137e-06
-3.18721749368427e-05
-4.53523006659335e-06
-1.90699397987338e-05
4.46361869369094e-07
-1.31657625737338e-05
-1.57267890018344e-06
-3.65849506721719e-05
-1.81299384726937e-06
-3.33475070746199e-05
-4.20016421623164e-05
-1.87677149748126e-05
-4.03674884781531e-05
-4.20637898321055e-05
-3.54655395449284e-05
8.18641929690723e-07
-1.79703013585838e-05
-4.81917012248033e-05
-2.71597903956688e-05
-2.7749645581657e-05
-3.36856228368057e-05
-4.06970361687309e-05
-5.05164346588657e-06
-2.32762551744095e-05
-5.02561462500819e-05
-4.22496626852891e-05
-5.2200587651209e-05
-4.73415755519699e-06
-3.66641342719999e-05
4.75749427132487e-06
-2.28291489708508e-05
-2.93690369804943e-05
-3.48033947703291e-05
-2.4419053406283e-05
-7.27440427955364e-05
-2.3534626814763e-05
-6.69506863831029e-05
-3.24597554493303e-05
-3.74251129436501e-05
-2.25077574484319e-05
-3.75023523034638e-05
-3.47888959310277e-05
-5.36673702438697e-05
-1.36622044888647e-05
-2.82073590464286e-05
-2.41842067017277e-05
-2.8192365981628e-05
-4.73808396883858e-05
-2.54249252017148e-05
-3.2363147088366e-05
-3.8059108922416e-05
-1.62273498836688e-05
-1.14253457533762e-05
-2.11496833845811e-05
-2.03223660069498e-05
-4.2121079799007e-05
-3.21677444381178e-05
4.37638173815664e-06
-6.87385991385043e-07
-2.17922310076527e-05
-2.18560883605143e-05
-3.22556567361838e-05
-3.02067339852139e-05
-4.86991073616222e-05
-4.65165811329431e-05
-4.82592734948932e-05
-3.70310471664791e-05
-2.75077824676833e-05
-9.28411271140401e-06
-2.33866094236011e-05
-2.83669375003432e-05
-3.99056203899843e-05
-2.35939219966271e-05
-5.20197784624305e-05
-1.26374314641087e-05
-2.34398439292417e-05
-2.36040535285683e-05
-4.5665114885503e-05
-1.89029193599863e-05
-3.03823003629922e-05
-5.54798579709625e-05
-2.76230436945935e-05
-3.33934689748906e-05
-4.1464250294744e-05
-4.26661653778585e-05
-9.47670510658011e-06
-1.80581816461553e-05
-1.97108055875134e-05
4.48350387008552e-06
-4.99168227524586e-05
-3.08371287298681e-05
-4.10409068324718e-05
-4.4357092369082e-05
-3.505859868635e-05
-3.03446722768775e-05
-3.50959408553469e-05
-4.30633270710131e-05
-5.27171524255028e-05
-1.87820637688375e-05
-2.6190975074225e-05
-6.24771822679553e-06
-6.51777212106133e-05
-5.44998450981298e-05
-5.78814846574431e-05
-3.4514091342475e-05
-3.06829991643747e-05
-3.09617475564345e-05
-4.0000346143574e-06
-2.43477258624112e-05
-3.96537561498567e-05
-1.8282449962158e-05
-1.26753366924499e-05
-1.55197420971616e-05
-6.08940744178955e-05
-1.64847543859671e-05
-1.71406388724664e-05
-2.99223533441412e-05
-5.37918488391699e-06
-3.29544002963354e-05
-4.82879917884839e-05
-1.49168357256423e-05
-4.214094864325e-06
-2.66608042563559e-06
-3.53076720371723e-05
-4.30930749760339e-05
-5.57382389570584e-05
-3.986858534493e-05
-3.18505416896603e-05
-8.10607156905539e-06
-4.63026442073223e-05
-2.05333281886197e-05
-7.73549846421673e-07
-4.03031719628394e-05
-2.48682275676881e-05
-2.58725621303321e-05
-2.84102290517694e-05
-3.95830090480093e-05
3.06755622124296e-07
1.88920154532242e-06
-2.6281959857569e-05
-2.64602082912559e-05
-5.17920692054835e-05
-1.47982902782209e-05
-2.18764134464573e-06
-3.17532138083652e-05
3.60469263935649e-06
-6.39884016771169e-05
-6.58019436653328e-05
-4.44207164403834e-05
-2.9797734714868e-05
-7.72646773020944e-06
-2.12945947978538e-05
-2.71484061016874e-05
-1.10163806270636e-05
-2.88020190486962e-05
-3.94927643417902e-06
-3.43058620764097e-05
-1.79330352200834e-05
-2.10312690251674e-05
-3.67432757872953e-06
-2.22692347713787e-05
-1.07665899891449e-05
-3.91908191515509e-05
-4.20831247684025e-05
-2.77035880207012e-05
3.00245850757129e-06
-5.80019062828608e-05
-1.42902588004122e-05
-2.34911961334891e-05
-3.26417173054799e-05
-3.42279076099492e-05
-6.04051607551397e-05
-1.90320670838728e-05
-4.58086471830741e-06
-4.68714255638631e-05
-4.56596788355503e-05
-2.08151280398976e-05
-1.67529828196146e-05
-4.41506039692279e-05
-2.06456008653542e-05
-1.21331334202111e-05
-3.14473897187963e-05
-5.60910414260922e-05
-2.32092196196061e-05
-2.08538344828819e-05
-2.72729722835901e-05
-3.97672505748026e-05
-5.4158537696429e-05
-2.8880880363348e-05
-3.38644694606421e-05
-2.95654462687205e-05
-2.08396714505362e-05
-3.08711201871303e-05
-2.768991065653e-05
-1.8500226849923e-05
-3.24476694176881e-05
-1.56302929789434e-05
-3.96428897694211e-05
-8.06849206593583e-06
-1.94014568687005e-05
-4.33731439795956e-05
-2.24320420949083e-05
-4.34131349656573e-05
-4.4047537421771e-05
-3.12755928970457e-05
-2.71665690047714e-05
-3.42510335195427e-05
-3.45637384217326e-05
1.17854337370986e-05
-3.73518792419199e-05
-4.39186345021819e-05
-2.77779556495197e-05
-2.82018660202666e-05
-2.71126099154152e-05
-4.60724270982531e-05
-5.81453290736306e-05
-4.70337801899465e-05
-3.42009298011355e-05
-1.33768348870808e-05
-2.84224500893204e-05
-4.11217387806161e-05
-4.45581452775516e-05
-3.8722768867156e-05
-1.72448006910193e-05
-2.30606097991394e-05
-2.13758381822453e-05
-1.62495616653701e-05
-6.9500029103026e-06
-6.08710706044366e-06
-1.40354575440963e-05
-3.64797123896107e-05
-1.63950291469138e-05
-1.46390664221824e-05
-5.37383299731154e-05
-1.54568791731861e-05
-9.11344210068359e-06
-2.1303770576878e-05
-2.48878321797259e-05
-2.2106516972691e-05
-2.2549667170438e-05
-6.00429440775623e-06
-3.24090711081115e-05
-1.67229651473264e-05
-3.09236723172344e-05
-4.23866394433015e-05
-2.39326540875754e-05
-2.84930160898144e-05
-3.46276404313056e-05
-2.69976586633304e-05
-3.25334181906888e-05
-4.45925685593575e-05
-3.83308870138798e-05
-2.57120745043972e-05
-4.19956766554389e-05
-6.57548623191975e-05
-3.27243696179498e-05
-1.72651221756396e-05
-3.53896742365199e-05
-3.08302957748916e-05
-4.98336272483778e-05
-4.38868342221612e-05
-2.5868495200586e-05
-5.01231036177013e-05
-3.84065808889994e-05
-2.96886565848924e-05
-2.04995285162572e-06
-3.27235384305591e-05
-3.4895149283433e-05
-1.73135686305374e-05
-1.34402924258583e-05
-5.61629401174277e-05
-3.25977031037163e-05
-3.89661255746081e-05
-1.44703724166943e-05
-2.78424332455917e-05
-3.54820901525398e-05
-7.64756610703302e-06
-1.50441999522894e-05
-4.06031325634625e-05
-8.74597672355016e-06
-7.86474258150355e-06
-2.92358123669207e-05
-5.57087045066073e-05
-5.08217743330662e-05
-1.6413189423163e-05
-2.18441742335543e-05
-2.86951023077809e-05
-5.50497916234285e-05
-1.37589789918747e-05
-5.39467809673973e-05
7.70250114006745e-06
-3.01001097503033e-06
-4.8581948237083e-05
-3.70164056667635e-05
-4.20856122359111e-05
-2.53748021171526e-05
-1.48519087367829e-05
1.25681849261955e-06
-9.10022062553087e-06
-1.8950346147515e-05
-2.40545177781592e-05
-1.96298292338203e-05
-1.63315084976436e-05
-6.95015061773116e-05
-6.40634862643957e-05
-3.84432765461182e-05
-2.64199117498477e-05
-5.00585279387589e-05
-4.81232960724866e-05
-2.84318155855765e-05
-3.69879138458222e-05
-3.62352304056626e-05
-3.43360441893218e-05
-7.08058037212005e-06
-3.58603377927669e-05
-1.55238416265241e-05
-2.77387829205185e-05
-1.19490823051478e-05
-7.89578790784756e-06
-6.51101072647888e-05
-4.55223840024201e-05
-3.09717792979792e-05
-4.46079750215658e-05
-1.36781219795644e-05
-3.76810672565738e-05
-3.44850030261324e-05
-3.00673214732063e-05
-1.83151391464354e-05
-1.6232015973227e-05
-3.23731171724234e-05
-4.96359145434759e-05
-4.3170260569987e-05
-6.44699589569122e-07
-5.75090355172148e-05
-3.99457335815821e-05
-2.88984784005646e-05
-3.54684333508632e-05
-2.85194589508259e-05
-4.1923660021919e-05
-2.09183976764276e-05
-2.48750707330885e-05
-1.57083575255002e-05
-1.84039218993514e-05
-3.31646312148774e-05
-3.85331831736473e-05
-4.93245492895305e-05
1.64512659047954e-06
-2.11242665077227e-05
-1.68756782333759e-05
-2.65742496155467e-05
-3.1793772222492e-05
-2.58658162367926e-06
-4.06751809055602e-05
-5.3143445601468e-05
-5.04607113027788e-05
-3.55935338807677e-05
-1.6271807882874e-05
-2.29137208584574e-05
-1.26181362368909e-05
-4.0541687972106e-05
-4.59944065478411e-05
-2.29625136768757e-05
-4.3753785279642e-05
-4.35472338707043e-05
-6.96288581328175e-06
-3.39079139033789e-05
-1.60542587745292e-05
-2.4174149603919e-05
-3.45711504088571e-05
-1.36627960100513e-05
-2.99221923326187e-05
-4.06887039127757e-05
-3.49399443126823e-05
-2.74661105778054e-05
-3.85498656752934e-05
-3.52888858695694e-05
-3.48491142459106e-05
-2.95852381363143e-05
-2.54364956781612e-05
-9.89334268351805e-06
-2.23647663934627e-05
-3.04812181701708e-05
-4.27660784358534e-06
-1.6671168797053e-05
-4.35469351028481e-05
-3.91023106721234e-05
-3.38463682334375e-05
-3.69992373481828e-05
-5.26871661835051e-05
2.51779271938279e-06
-2.43777220252156e-05
-1.89315946235089e-05
-4.92412608145543e-05
-3.34649325109697e-05
-2.18065504501744e-05
-1.4066916171191e-05
-4.46721041660964e-05
-3.23501123043014e-05
-4.1074759508576e-05
-1.45514643395536e-05
-4.2745561898905e-05
-3.7134679677096e-05
-2.06492848002034e-05
-1.30396960300899e-05
-1.77840948339277e-05
-1.9520962971094e-05
-3.12016225792447e-05
-3.18693725858917e-05
-6.14734587803239e-06
-1.72087865131111e-05
-4.27712951718199e-05
-4.09614651453475e-05
-5.45684127474898e-05
-4.87710350537455e-05
-2.29407704137825e-05
7.02526680654156e-06
-4.89223569895308e-05
-4.76563846822142e-05
-2.90590538445185e-05
-2.6883407558703e-05
-2.53160797676918e-05
9.34707481383395e-06
-7.19558919754748e-07
-4.70907715868411e-05
-3.18529319604201e-05
-4.70578082788088e-05
-4.13279382312288e-05
-1.15868653627439e-05
-3.9225907215405e-05
-3.37342949391692e-05
-1.75417926918684e-05
-3.77664523537124e-05
-2.89743950087285e-05
-3.67781216231776e-05
-4.85783209584448e-05
-2.60746275426802e-05
-3.09504074439999e-05
-1.41822438624248e-05
-1.48205481998025e-05
-3.74104790339371e-05
-1.07394082875304e-05
-1.3887658193061e-05
-3.09160130157737e-05
-3.43985323673423e-05
-3.28464168487669e-05
-3.02950940620522e-05
-5.66644869494706e-05
-2.85408674453081e-05
-2.97371586393438e-05
-1.31932045914162e-05
-2.03695941813872e-05
-2.23933112510467e-05
-4.6231447926124e-05
-4.65701228996316e-05
-2.14106990812794e-05
-2.06057885715582e-05
-3.67615120909939e-05
-2.2319639054826e-05
-8.66372637952289e-06
2.51333173604937e-05
-2.34938513341053e-05
1.00227139346968e-06
-5.64632363779003e-05
-1.62113116832345e-05
-2.39326546446776e-05
-5.5157542107401e-06
-1.58724541931265e-05
-2.37719404402664e-05
-2.73859338222641e-05
-2.56663533088993e-05
-3.92810161903355e-05
-2.31688637073463e-05
-2.22953197770542e-05
-1.01930241686431e-05
-1.40825492173515e-05
-3.07013104721541e-05
-1.33741063709921e-05
-5.13655405131834e-06
-4.0152114295829e-05
-1.14940796377889e-05
-2.27023445262893e-05
-1.40822497522747e-05
-3.21031131146666e-05
-6.26081037455063e-06
-7.20736339006514e-06
-3.37873252442301e-05
-1.56221303055631e-05
-6.11689969718309e-05
-2.9118760206121e-05
-4.92929160033757e-05
-1.23184265722483e-05
-2.15700895027154e-05
-7.0660307849241e-06
8.06821946375748e-06
-3.9884802467415e-05
-1.12291804509734e-05
-4.81569209852011e-05
-4.28719094152347e-05
-3.2776723398344e-05
-2.0670696964579e-05
2.64913395722244e-05
-2.10413859516411e-05
-2.11292011649904e-05
-5.70461790022449e-05
-2.16244349947523e-05
-5.1015849326733e-05
-2.14217798851468e-05
-2.97708568149603e-05
-1.96366252272651e-05
-6.12238810534123e-06
-1.92657030912549e-05
-3.82883792622602e-05
-1.49429146493176e-05
-2.55082810141804e-05
-3.06716715200136e-05
-1.52894552042904e-05
-2.08035583831254e-05
-2.59100067481612e-05
-7.29726872464917e-05
1.88894968530729e-06
-1.29318791937644e-05
-2.9435030206306e-05
-1.31200384077887e-05
-2.46060975508254e-05
-1.82154837409836e-05
1.55798310566612e-05
-3.01813035333585e-05
-3.88812142288261e-05
-5.30505773023746e-05
-1.33362982945304e-05
-3.28029269966929e-05
3.05837277820751e-06
-1.50618638806638e-05
-3.20960397896145e-05
-3.46117479091846e-05
-5.54963466587015e-05
-3.75042986419551e-05
-3.40177449367768e-05
-2.44595556907066e-05
-7.27225486933892e-06
-7.12242489303929e-06
-3.73613457782834e-05
-3.49785616516724e-05
-1.40710342189017e-05
-6.65584146908584e-05
-9.61645156706453e-06
-9.09227202164527e-06
-1.7558387067285e-05
-3.11837382826595e-05
-2.5440586789188e-05
-4.53503826585709e-05
-2.40549226791235e-05
-3.68662495284894e-05
-1.85644999844405e-05
-9.24046962869929e-06
-2.13288719268716e-05
-3.75270559550114e-05
-2.35780834563684e-05
-4.40957378066799e-06
-2.04847764925496e-05
-9.06118541076079e-07
-3.97005941849431e-05
-2.16852186098555e-05
-3.8504890393868e-05
-7.49919006028807e-06
-3.75967347568841e-05
-4.63951647117454e-05
-3.28278219885232e-05
-1.10417007379002e-05
-1.87635049730459e-05
-4.50739777401287e-05
-5.05853664347321e-05
-3.93337673783027e-05
-2.66924416678933e-05
-3.39220452242395e-05
-5.99195686285243e-05
-1.53906995181454e-05
1.03226453720957e-06
-8.98309821730614e-06
-3.3395468494884e-05
-3.55659200131865e-05
-4.394860024062e-05
-8.45375841204373e-06
-2.103588203832e-05
-2.69815313279354e-05
-2.83464269075186e-05
-8.96752075924576e-06
-2.85464015372831e-05
-5.96753102389419e-05
-7.08089924369573e-06
-1.90673985963751e-05
-4.09557382637547e-05
-3.73397870710508e-05
-3.6142347250475e-05
-3.05284280864708e-05
-4.71644389772831e-05
4.5504214179037e-06
-1.12779734214087e-05
-1.71219144823335e-05
-3.71787437754428e-05
-4.64491148812785e-05
-3.82049730871748e-05
-9.20258333239668e-06
-9.32894237486781e-06
-1.65371202618149e-05
-2.22670493135627e-05
-4.14147957627444e-06
-3.20029315406286e-05
-3.16931670371205e-05
-1.75120804480916e-05
-9.87569461209016e-06
-3.08087925341822e-05
-2.42505091893914e-05
-2.82521818712483e-05
-2.04532112411596e-05
-7.97800328449789e-06
-7.13203832088803e-06
-3.2569976450965e-05
-3.73382069250728e-05
-5.79949656085933e-05
-4.7714966511133e-05
-7.98371575269878e-06
-2.6372703061122e-06
-1.34834197937057e-05
-5.21370650784388e-05
-5.94778986635722e-05
-3.1342522830665e-05
-3.43369838541677e-05
-4.00032256801184e-05
-6.70881794415659e-05
-5.06996859279528e-05
-3.63117359562383e-05
-2.92300427025158e-05
-2.59837198550938e-05
-2.70238613188062e-05
-3.49898575474377e-05
-8.06662165056779e-05
-3.72484076835645e-05
-4.56241354024058e-05
-2.37128384649846e-05
-3.46809160590352e-05
-1.84210599961775e-05
-1.86485696456341e-05
-1.47950380563494e-05
-4.5611610989783e-05
-3.70889314497206e-05
-4.40920801432161e-05
-4.53419386968931e-05
-1.42651417657322e-05
-5.52033390038931e-05
-2.00859357142826e-05
-2.44313042646572e-05
-3.76336495435989e-05
7.76669720664814e-06
-3.00089916343486e-05
-4.8355221551416e-05
-3.00569335147724e-05
-3.69570887437059e-05
-4.17018426600254e-05
1.00640769430637e-05
-5.49777576396642e-06
-2.06500322682921e-05
4.18424943747684e-06
-2.95181658143668e-05
-6.76648361678515e-05
-4.88819360795403e-05
-2.97139188879268e-05
-2.25184036991014e-05
-3.34679453352597e-05
-2.04991553455541e-05
-1.63635741011119e-06
-3.41979427328167e-05
-3.45554407164001e-05
-2.15280219283102e-05
-5.34645153688897e-05
-3.18079999399357e-05
-3.51283100354282e-05
-2.59085511081332e-05
-1.67611369208541e-05
-1.53746090722474e-05
-3.9268432702455e-05
-4.7847721788181e-05
-1.99004368894673e-05
1.72750149067554e-06
-5.97289757957725e-05
-2.30034219667223e-05
-4.38936615263277e-05
-2.05482271882388e-05
-5.47918078027212e-05
-6.3346462348463e-05
-1.58648845206955e-05
-4.91108081891989e-05
-2.03547851266135e-05
-4.01758455669775e-06
-4.76667988794615e-05
-3.80540600445183e-05
-3.32066562687292e-05
1.88297805165389e-06
-3.85276255837431e-05
-1.56700352952065e-05
1.02782412451364e-05
-4.44546879030081e-05
-6.29425040120124e-05
1.16343059104724e-05
-2.32520471339205e-05
-3.82599394196727e-05
-2.30030902983711e-05
1.29769235417621e-05
-3.05587251317091e-05
-1.03754330409766e-05
-3.24377538996074e-05
-3.37679296118528e-05
-2.03386565633255e-05
-3.40468524545434e-05
-2.18606634154124e-05
-4.28799146242114e-06
-3.28827188042202e-05
-4.71491658606995e-06
-4.39436194163699e-05
-2.01228926897587e-05
-4.89831176709934e-05
-2.17221788481062e-05
-3.19159170245258e-05
-3.41301626380593e-05
-2.9837326449435e-05
-2.521343916462e-05
-2.89951854989436e-05
-3.1126823144999e-05
-4.00491385537645e-05
-3.17608726257728e-05
-3.05324986275049e-05
-4.54561685043275e-05
-2.96734718883468e-05
-2.253282416326e-05
-6.86079125612214e-06
-2.58647678132472e-05
-1.98682074259588e-05
-1.75042823579085e-05
-2.1552527969699e-05
-2.46593636121987e-05
-3.92092789235183e-05
-3.46937877058107e-05
-4.57134905506519e-05
-5.56548385165439e-05
-3.29387193033528e-05
-3.71375576278433e-05
-3.32295455025936e-05
-1.83091819491442e-05
-9.6690484271231e-07
-1.97119107418094e-05
-1.69550277878475e-05
-4.50282154599046e-05
-2.90748425038568e-05
-5.71012745434542e-05
2.34226156979001e-06
-2.9693408319877e-05
-5.4064500603092e-05
-4.82601562320825e-05
-3.04240100963499e-05
-1.41939051443499e-05
-2.52391583411566e-05
-2.3367867119601e-05
-2.67643800001527e-05
-3.57240746934293e-05
-5.70679110972054e-05
-2.1968737550175e-05
-7.50863244681079e-05
-3.87063719891678e-05
-3.20343264843882e-05
-1.81748199958872e-05
-4.47024370343218e-06
-3.45907700557046e-05
7.28061490063012e-06
-1.99969580496555e-05
-3.13332241844736e-05
-3.97925051575919e-05
-5.10438910474092e-05
-3.48133408739816e-05
-1.77744599046103e-05
-4.41712261852844e-05
-3.99946279723855e-05
-1.51579144731664e-05
-5.33745863952516e-05
-5.37385102113891e-05
-2.60762469203276e-05
-3.99693173357852e-05
-5.0148048316098e-05
-2.22963973656378e-05
-2.12780066537237e-05
-1.94103731598732e-05
-4.59817477926877e-05
-7.58145457731306e-06
-7.87490634634886e-06
-3.13095007259116e-05
-1.9002747121884e-05
-5.903581396623e-05
-2.38888694089612e-05
-4.7985806011295e-05
-3.3283636187704e-05
-1.00929868034873e-05
-1.72105871559088e-05
-3.77335147710837e-05
-4.54567752702102e-05
-1.18272428064082e-05
-4.58826088387839e-05
-4.70647849502896e-05
-2.93879360338385e-05
-2.35277124743189e-05
-7.3542283924022e-06
-2.45793541086274e-05
-4.40987006307799e-05
-3.50995730049637e-05
-1.57280876708105e-05
-3.37633166605301e-05
-3.29341716670748e-05
-2.79406967851721e-05
-3.82843242828358e-05
-2.50870229502814e-05
-3.95266656347168e-05
-8.87541959319428e-06
-4.96049668693482e-05
-2.58506878933977e-05
8.6232263321276e-06
-1.84741585390113e-05
-3.32851806434205e-05
-4.10675049852586e-05
-3.36587246705912e-05
-2.38187256362378e-05
-4.13621318163972e-05
-2.76571229174582e-05
-4.35452005109475e-05
-3.96286986822409e-05
-1.29382653707863e-05
-3.20799381389553e-05
6.68516021263774e-06
-1.40294989431827e-05
-3.43755046176807e-05
-2.12438251041512e-05
-4.35249917565784e-05
-5.25877992762935e-05
-1.90558732060419e-05
-4.55288027101131e-06
-3.29457204252104e-05
-7.3958626583712e-05
-3.40601673065881e-05
-2.78643831597581e-05
-1.83514185385681e-05
-2.24556773337679e-05
-2.32199087379921e-05
-5.85188609332039e-05
-6.90579705553362e-05
-1.57014520075097e-05
-3.61482435528854e-05
-5.0205720503705e-05
-3.77939984950305e-05
-1.81311345141817e-05
6.97370477544221e-06
-1.99169984183975e-05
-3.15892229473811e-05
-3.44680501448663e-05
-2.76248541363296e-05
-1.79169988498881e-05
-5.12678785851326e-07
-3.53801944692363e-05
-4.81264979703404e-05
2.34495190157322e-05
-1.53126310592073e-05
-1.93237028072258e-05
-3.02205774436779e-05
-3.80722196411629e-05
-2.38576529176342e-05
-6.42597815061884e-05
5.52635787437285e-06
-3.30560781092851e-05
-6.0638252874253e-05
-3.18953503259611e-05
-1.99500393951927e-05
-2.70429221284822e-05
-4.20751193154588e-05
-2.54906551913502e-05
-2.40339885463189e-05
-1.5660285283524e-05
-5.66058535338505e-05
-6.07140714414437e-05
-4.14653870805989e-05
-3.18579648334845e-05
-1.63966231297114e-05
-3.62671384979486e-05
6.50819373045325e-06
-2.58572927031877e-05
-4.10949481034536e-05
-3.17318352628965e-05
-2.43471395126868e-05
-2.33242947970677e-05
-5.86636507954801e-05
-4.06959488499742e-05
-1.7416031433081e-05
-3.18225030937953e-05
-4.93203481390013e-05
-5.01036804135981e-05
-2.90042332036515e-05
-5.98380718252566e-05
-3.57484180346816e-05
-3.69427441216496e-05
-2.49443118273012e-05
-4.04950587180804e-05
-2.10031258607702e-05
2.25785604136592e-05
-4.60408653484329e-05
1.66944393838578e-06
-3.51828112638877e-05
-1.97000635665632e-05
-1.79994744495611e-05
-2.2344412172032e-05
-1.97279182324672e-05
-9.53374823073652e-06
-1.37202472826624e-05
-2.13339778312408e-05
-3.12915500052054e-05
-2.51003492333293e-05
-8.10154848817851e-06
-5.25780859517116e-05
-2.32977519591793e-05
-2.43779232457207e-05
-2.45015083111383e-05
-2.61392870130514e-05
-2.71436070064282e-05
-1.57403495284946e-05
-2.50756841972946e-05
-6.35594452029953e-06
-4.98989259453947e-05
-3.45270424792332e-05
-2.10649287417388e-05
2.11673846814914e-06
1.31293545809191e-05
-2.05561983196533e-05
-2.28479243913209e-05
-3.35949426841723e-05
-4.30010471683935e-06
-5.51417865770211e-05
-4.61276678668961e-05
7.12521079958829e-06
-1.36009858874097e-05
-2.41937486411087e-05
-4.87205667154302e-05
-5.04272827177625e-05
-4.56057027335799e-05
-2.09202617072605e-05
-3.11508540838462e-05
-4.59195517315064e-05
-4.75084821972193e-06
-3.46016397858632e-05
-2.92289269839381e-05
-2.32994309609591e-05
-1.62787816980805e-05
-3.16022945058616e-05
-7.28023119113231e-06
-4.33767530914789e-05
-1.65878188840218e-05
-5.59671513120264e-05
-2.68574806581059e-05
-6.00152757368001e-05
-1.16252840338842e-06
-2.9844320023741e-05
-3.12952858636761e-05
-1.62428720801802e-05
-1.15974963290423e-05
-3.09819637329048e-05
-4.9314376233388e-05
-4.78691845762394e-05
-4.38432923828443e-05
-5.89532290447796e-05
-2.09624364953387e-05
-2.65871419889291e-05
-4.80728299421466e-05
-3.8904338401722e-05
-4.36279416291831e-05
-4.77299471117735e-05
-2.73879663812459e-05
-2.45648740911163e-05
-3.1097772629901e-05
-3.44890065344924e-05
-1.58072401372699e-05
-2.33407066533102e-05
-4.84681867210661e-05
-1.49201736707716e-05
-4.2495516394202e-05
2.58084263132772e-06
-3.30640068207517e-05
-8.54347504430198e-05
-2.6241033563518e-05
-1.24326202539843e-05
-2.23026666516257e-05
-4.23900706572652e-05
-3.94961417618336e-05
-3.72328687380646e-05
-1.96024045602702e-05
-5.80554827363367e-05
-4.38977564699301e-05
-3.68379313992856e-05
-3.88622948935865e-05
-1.29543107039642e-05
-1.45293305669641e-05
-3.09320329143412e-05
-1.44312846380651e-05
-1.81523146145691e-05
-7.19616323066601e-05
-4.05677989943782e-05
-1.97625978754374e-05
-4.79934603148954e-05
4.52396524480156e-06
-1.62716562417874e-05
-4.12714350020561e-05
-1.34505282383001e-05
8.5835406072558e-06
-2.64624812688759e-05
-2.71306915498584e-05
-3.30635997792444e-05
-2.91593710795211e-05
-2.13378610652845e-05
-2.89161531557861e-05
-3.48951946177499e-05
-2.40652918094405e-05
-2.8661394626275e-05
-3.70290342556654e-05
-4.26486941269556e-05
-3.85446559732353e-05
-5.97329247723228e-06
-1.04360501905259e-05
-5.55563394705106e-05
-3.36600608747037e-05
-3.16953830384014e-05
-2.77159651095321e-05
-2.02909671718832e-05
-2.29597670935241e-05
-1.14341091228032e-05
-6.13181097256733e-06
-2.63938638997491e-05
2.80781143236325e-07
-5.26904390914471e-05
-3.86676506587872e-05
-1.10739300570125e-05
-2.92976121419888e-05
-1.39920294935444e-05
-1.50236500211531e-05
-1.84344634915215e-05
-9.48890517941809e-06
-3.04430660270734e-05
-4.23461784292306e-05
-4.07939763057426e-05
-2.13783847426719e-05
-3.01288311324388e-05
-1.70413449588754e-05
-5.4382849329527e-05
-1.6719483429541e-05
-4.90424946366011e-05
-3.10588041502192e-05
-5.56067263538894e-05
-2.43934900307527e-05
-4.14481269301011e-05
3.33662069257963e-07
-1.26279547778956e-05
2.0011259259283e-05
-5.07093338279084e-05
-1.14237045997779e-05
-2.95550101600611e-05
-3.94861738700854e-05
-4.71088284359744e-05
1.98302782490354e-05
-5.38829711747621e-05
-3.23541707160751e-05
-1.32922408256981e-05
-2.35763314605759e-05
-1.87769861217129e-05
-3.42773759912174e-05
-1.68435001752133e-05
-5.32357029658795e-05
-2.77478181552479e-05
-2.24833023786886e-05
-2.4899163315304e-05
-3.02376170849912e-05
-3.14904711606537e-05
-9.30472724170143e-06
-2.92570362676446e-05
-3.03815058994852e-05
-4.68006380894037e-05
-1.61114408825725e-05
-2.76130280565055e-05
-2.85141947525034e-05
-3.36128755929707e-05
-1.66597269617564e-05
-3.58145345035745e-05
-3.6983614015631e-05
-3.50333257045513e-05
2.89094963615426e-05
-5.74778516449298e-05
-4.50028431520902e-05
-4.36053663221928e-05
-3.85646322952152e-05
-8.23968502867268e-06
-3.46372574965028e-05
-2.41115616896499e-05
-3.27855912237709e-05
7.52505122622558e-08
-3.10076430844125e-05
-3.1466479388726e-05
-4.39922097838755e-05
-3.48935267311034e-05
-5.87440900452807e-05
-1.65324679376495e-05
-3.47443093827223e-05
-2.05594830180264e-05
-4.09557177436428e-05
-4.78791822504323e-05
-5.51758039322607e-05
-3.30046811273869e-05
-1.29422245577444e-05
-3.29937464369524e-05
-4.19829726078053e-05
-9.62654776456376e-06
-2.33090207588579e-05
4.56366390182034e-06
-3.48713690187859e-05
-7.21203137259484e-06
-3.6064032494482e-06
-4.46899542347917e-05
-2.0465950161627e-05
-3.88198761869759e-05
-3.5332944791689e-05
-5.18176112691903e-05
-2.72849634848947e-05
-4.50107484058844e-05
-3.18387337680208e-05
-4.04301189712011e-05
-3.99739106799331e-05
-1.33085058577536e-05
-2.4855990399996e-06
-4.53895422197227e-05
-5.60692399126234e-05
-4.50623169825608e-05
-1.78161968471978e-05
-4.13166875863299e-05
-3.84185855513437e-05
-2.94016086041087e-05
-3.82974048701104e-05
-2.80119941963179e-05
-6.63504906082614e-05
-2.08875386808933e-06
-2.70908286652186e-05
-6.18736422687587e-05
-2.27732895874384e-05
-5.31499274727417e-05
-3.06058764226544e-05
-3.64620534245244e-05
-4.62553353736614e-05
-3.99228132191725e-05
-5.90120006901029e-05
-3.13709419371057e-05
-8.24750831539881e-06
-3.00047600480449e-05
-3.97684271894093e-05
-5.77347415914666e-06
-3.72092662616198e-05
-4.41813374319695e-05
-1.79865014553493e-05
-3.59454968782009e-05
-3.82868894183156e-06
-2.84227199043943e-05
-2.59528272745809e-05
-3.83234302441162e-06
-2.27766355164683e-05
-3.44249516532191e-05
-2.39676711867701e-05
-4.84430264777738e-05
-2.25933350485442e-05
-3.60692037620252e-05
-4.283039345014e-05
-3.11649841227562e-05
-1.52276236657685e-05
2.06325163583401e-06
-3.53122836392435e-05
-3.80514163795287e-05
-2.9980973603013e-05
-4.24579000206139e-05
-2.10273997031655e-05
-3.81371572083288e-05
-3.73744185959603e-05
-4.14950159387658e-06
-2.82830789813093e-05
1.04007888677632e-05
1.60418529604299e-06
-1.53128846604301e-05
1.77678549350669e-06
-3.66962328756837e-05
-1.21080419386313e-05
-3.51184624341827e-05
-1.75981292388201e-05
-2.94613117105091e-05
-1.02908616050672e-05
-4.81496870548791e-05
-2.1948949128397e-05
-3.16124676901451e-05
-1.08325994060081e-05
-2.20155008838336e-05
-1.80303674761269e-05
-4.78219835446263e-05
-1.96197054040933e-05
-2.24786211876093e-05
7.37250929446685e-07
-1.39530451268905e-05
-1.80557306600588e-05
-3.57982881090447e-05
-4.34484348841018e-05
-1.83238877169265e-05
-2.28917596451733e-05
-2.14249556311211e-06
-5.80238453181872e-05
3.48792754654705e-07
-9.51086632569533e-06
-5.29644067930748e-05
-1.74344988285719e-05
-1.54889143444299e-05
-1.73761813764075e-05
-1.42545000035863e-05
-4.22328617430549e-05
-1.65978638556977e-05
-1.42448200016169e-05
-3.87546657396613e-05
-3.53032504617978e-05
-4.95080716189055e-05
-3.93649575335341e-05
-2.54093735667064e-05
-4.17816445572452e-05
-3.64507940096095e-05
-1.71909882762548e-05
-4.58893815501255e-05
-3.30215403785502e-05
-4.12270503696988e-05
-2.90906602417411e-06
-3.12163070656808e-05
5.99482425864578e-06
-2.27727280587121e-05
-4.80452898261714e-05
-3.15731092191906e-05
-5.75131820659242e-05
-3.55006589370382e-05
-2.99033440024735e-05
-1.42179101817612e-08
-2.21959557857392e-05
-1.25487338003374e-05
-4.53195494898144e-05
-4.24227187072985e-05
-1.45447138719607e-05
-6.82113015412322e-06
-3.70944706657783e-05
-2.50067406056532e-05
-1.48860266810358e-05
-4.94053825888467e-05
-2.36645104883486e-05
-3.42960317676871e-05
-3.17988958533047e-05
-1.92985320994177e-05
-4.62507037406577e-05
-2.97759434092199e-05
-1.30598389490631e-05
-3.0188787940918e-05
-4.33025141190475e-05
-4.20316433750974e-06
-1.3245513512337e-05
-5.74908396082187e-05
-5.26480610707444e-05
-1.66234326754449e-05
-2.43629699855562e-05
-2.28054600565776e-05
-4.82683876558034e-06
-4.14976971937871e-05
-2.52360416935348e-05
-1.10081802933276e-05
-3.26783949175739e-05
-4.83551282267673e-05
-4.95693786777452e-05
-5.36209562143435e-05
-2.48554964168102e-05
-4.12666437117757e-05
-1.91890830383792e-05
-1.40432368757272e-05
-1.71209587528477e-05
-2.51598824350086e-05
-3.02614983870028e-05
-4.87336783328905e-05
4.86113059376143e-06
-6.72353298173568e-05
-3.20820115581451e-05
-1.25834532519241e-05
-5.76174172898233e-06
-3.17240623243176e-05
-3.98710270065202e-05
-2.57067810344454e-05
-4.01265216651514e-05
-5.94865855468652e-05
-1.04065580663057e-05
-4.05164480511425e-05
-3.9555031342394e-05
-2.47366131535503e-05
-4.93548775498752e-05
-3.35826782230284e-05
-3.08088561970216e-05
-1.58683673886691e-05
-1.16768160155058e-05
-3.3226821181141e-05
-2.59893421571513e-05
-4.8898831768234e-05
-3.70731738937075e-05
-4.39949222919907e-05
-1.32134091535006e-05
-2.7294599963748e-05
-2.04406736964951e-05
-4.28866734779797e-05
-2.89564799153064e-05
-4.57813276508905e-05
-1.50750077505146e-05
-1.05603400832451e-05
-2.22757720615183e-05
-1.73599341255365e-05
-3.34570374853242e-05
-4.37116127232802e-05
-7.07665139343458e-06
-5.04483930380174e-05
-4.55570063535144e-05
-1.46572958680137e-05
-1.85034863676262e-05
-6.57733793495362e-06
-3.29615336017383e-05
-4.3408351426624e-05
-3.26529741150885e-05
-3.85208599520069e-05
-2.2129142818524e-05
-3.40810042359564e-05
-3.52516382605374e-05
-3.33621332551885e-05
-3.17309393704827e-05
-5.49053052925582e-05
-3.15501779455747e-05
-2.3539863224111e-05
-1.43238883762439e-05
-4.7141508757841e-05
-4.61381953358058e-05
-1.82994860720569e-05
-1.17449373977094e-05
-9.70960574489366e-06
-1.64317085755657e-05
5.59830105812962e-06
-5.18950769824447e-06
-2.80763202326196e-05
-1.17194572267975e-05
-8.17443641109116e-06
-5.96737935546749e-05
-2.40442266023142e-05
-6.41004755433835e-05
-3.12775665366342e-05
-2.31912939163672e-05
-3.1676143264155e-05
-3.69569905023203e-05
-3.57049520202704e-05
-3.18589372786637e-05
-1.89084513821312e-05
2.66555930582888e-05
-3.50309999329899e-05
-5.31807789428081e-06
-8.4338887158439e-06
-1.54514740795221e-05
-3.65324205601079e-05
-3.45894897619954e-05
-3.83895056830488e-05
-4.63588877824431e-06
-2.76840914641378e-05
-1.93137709774508e-05
9.05927242591095e-06
-5.16515542695275e-05
-6.58978864759712e-05
-1.01210337396336e-05
-4.16832029481146e-05
-1.74359712118028e-05
-5.65943750035556e-06
-3.50867960324529e-05
-5.52475618349159e-05
-5.75161846082352e-05
-2.24615695074999e-05
-2.70093961171337e-05
-3.03690474878115e-05
-2.05602347347097e-05
-2.96715574961388e-05
-4.36083690620871e-05
2.87987638959692e-07
-5.46690526060547e-05
-5.75407946036972e-05
-3.5589393736124e-05
-3.93860070594017e-05
-1.77434537014252e-05
-3.51370258892567e-05
-1.41274465317577e-05
-4.01336707674411e-05
-2.6350810399521e-05
-2.92019053902181e-05
-2.01598712279099e-05
-3.94047405163456e-05
-4.48733420962505e-05
-5.11529838933014e-05
-2.89314133159596e-05
-2.44417012413625e-05
-3.08216480190066e-05
-2.94039372763577e-05
-1.75794031214688e-05
-3.30007867915638e-05
-2.95156628952145e-05
-3.19242192258063e-05
-4.94723761047634e-05
-8.21297238893121e-05
-1.3923229958842e-05
-6.93788174930204e-05
-3.36107255462087e-05
-2.12609828300375e-05
-2.3622490182623e-06
-3.99230469864583e-05
-2.4044823177899e-05
-2.15168844694929e-05
-3.2744726748315e-05
-2.60135650654628e-05
-3.96364573780033e-05
-3.40840142593208e-05
-2.06323551047238e-05
-3.69826097820834e-05
-2.79743186763162e-05
-1.55556104747976e-05
-4.63076308983979e-05
-3.28463500521547e-05
-2.29240274911173e-05
-5.03135083680904e-06
-1.88736981850623e-05
-2.44716074587392e-05
-2.7668427875885e-05
-5.39132313831038e-05
-1.73982224694807e-06
-3.0738029615248e-05
-2.49750443517242e-05
-4.04022357175319e-05
-2.40952735531885e-05
-4.63784487913387e-05
-1.869465339025e-06
-2.21619867015593e-06
-4.727146455024e-06
-8.5477760922586e-06
-1.3903714176964e-05
-4.47071586518193e-05
-1.68857440504195e-05
-1.18916333319178e-05
-4.32556690181598e-05
-6.365308422525e-05
-3.38643612735651e-05
-5.0893666986628e-05
-7.31599749993624e-05
-2.97540475340005e-05
-2.03672029420132e-05
-3.1915539328716e-05
-3.26744312035824e-05
-1.64986551473174e-05
-4.6924801663684e-05
-2.08763461966477e-05
-5.81382255862237e-05
-5.49787960044233e-07
-4.2017510457159e-05
-2.50165397316109e-05
-4.71120382534154e-05
-4.40715915690639e-05
-2.87818765822405e-05
2.53037590136947e-06
-1.27386819684239e-07
1.88197764957174e-07
-4.11090840683656e-05
-6.82424793008097e-05
-6.16235868356819e-05
-3.26345947786093e-05
-5.12533348955901e-05
-1.70058625548129e-05
-4.95348093735728e-05
-2.05766101610226e-06
-3.29458670378807e-05
-3.93047059499831e-05
-1.64154908603017e-05
3.73831258358111e-06
-4.55511668852504e-05
-5.80754197754908e-05
-2.82671539372878e-05
-4.34165993436154e-05
-4.01072773783852e-05
-4.55206299345731e-05
-2.62065448966351e-05
-4.78836888303177e-05
-3.0662427421705e-05
-1.7218936558136e-05
-3.33590183674181e-05
-3.56533935083296e-05
-1.9653580527165e-05
-1.99819878801613e-05
-1.98091439627151e-05
-2.95259058331181e-05
-3.42214353851177e-05
-5.33781864452233e-05
-2.58266679557311e-05
-3.58862713854835e-05
-2.01488594085633e-05
-2.64072727519147e-05
-3.68598854399717e-05
-1.17377474581442e-05
-6.93576899076777e-05
-2.66983265865327e-05
-3.43484438336294e-05
-1.27358010001349e-05
-1.08066088743035e-05
-2.72822215493944e-05
-3.46979392425719e-05
-2.85536989708437e-05
-3.10618894880754e-05
-1.74482825600992e-05
-3.74950332944984e-05
-1.0288507376009e-05
-4.56622440202098e-05
-1.92801215325166e-05
1.88384834287011e-06
-3.60326419688153e-05
-3.84884506853569e-05
-4.09746626063264e-05
-4.02273637720169e-05
-2.08112420734304e-05
1.83659545999433e-05
-4.30843743286644e-05
-1.22948718806799e-05
-1.86269146714669e-05
-4.57922700073136e-05
-3.40333299995678e-05
-4.03568072670458e-05
-3.27055705267552e-05
-2.37908211245276e-05
3.1761928904579e-06
-2.1497653119105e-05
-3.02786734384066e-05
-2.06928456186974e-05
-2.72530810948189e-05
-4.23376685070373e-05
-7.14340842232739e-06
1.14079889718795e-06
-3.8056374223663e-05
-6.33469863300378e-05
-9.1779539986938e-06
-2.6084109572366e-05
-2.10918911776175e-05
-5.17833653803735e-05
-5.32121208260821e-05
-1.68011692183812e-05
-4.66097316290131e-05
-2.62041779070111e-05
-4.0986547149738e-05
-4.38668559953032e-05
-1.53845206429853e-05
-3.38052070998652e-05
-3.62979898404125e-05
-2.59213598791759e-05
-5.7380485043359e-05
-3.25970270699375e-05
-4.08813103930788e-05
9.267247338653e-06
-5.30671078921323e-05
-2.17307550123547e-05
-1.72129430543626e-05
-5.88101401283538e-06
-4.09253764338793e-05
-2.37341528951798e-05
3.6437264801577e-06
6.13816603717442e-06
-2.22777988596036e-05
-2.65537926913907e-05
-5.97749137579321e-06
-2.44608966412528e-05
-1.43577265592469e-05
-2.55915798303038e-05
-1.36903122253574e-05
-5.02176304927835e-05
-1.58015957293954e-05
-4.70001832258697e-05
-2.96923773960532e-05
-2.21327319118972e-05
-5.39906684569393e-05
4.94323265856693e-06
-2.90103019568259e-05
-3.1965131034618e-05
-1.63632246622707e-05
-1.84813710468897e-05
-1.07963292414585e-05
-2.64494032951331e-05
-7.09889440823956e-05
-1.98300178854185e-05
-2.80687834991022e-05
-3.90443637428656e-05
-9.90491480651766e-06
-2.62170622630486e-05
2.01089095870452e-06
-1.67530260687765e-05
-7.45258167082061e-06
-3.36635461581899e-05
-3.75200398491393e-05
-1.77817184484063e-05
-1.56160136120374e-05
-1.82212075980851e-05
-2.7165380627693e-05
-2.62999803068428e-05
-1.87819520700396e-05
-5.36083142950343e-05
-4.41228117438805e-05
-4.2423567668818e-05
-3.76866223368547e-05
-3.6351295801979e-05
-4.17461721018378e-05
-3.6800275148609e-05
-2.90548813667868e-05
-2.59296722721014e-05
-3.03893725903192e-05
-1.16450131258493e-05
-3.86552704427133e-05
-2.46216939914134e-05
-1.98282151856384e-05
-4.91741124458523e-05
-5.0603886419046e-05
-2.18446098205612e-05
-7.30049332501913e-06
1.04059888386347e-05
-3.41163869845115e-05
-1.77289726056241e-05
-1.93107869404329e-05
-4.50602853809982e-05
-2.46234395395337e-05
-4.2566139143022e-06
-5.86076105638265e-06
-9.21657862061578e-06
-1.087405084555e-05
-2.02644184672605e-05
1.22834746155701e-05
-2.43404441125499e-05
-2.26006062230981e-05
-2.79320323203957e-05
-1.23451758971831e-05
7.19309792672059e-06
-4.39438833506364e-05
-2.37984939815901e-05
-2.59923184515554e-05
-3.36364242496658e-05
-2.89703494053291e-05
-3.8381155738852e-06
-9.63518874159304e-06
1.9376262919675e-06
-1.04504795131343e-05
-1.07682896053513e-05
-1.68839196074365e-05
-5.47795601740647e-05
-3.45031423909841e-05
-3.97159714353506e-05
-3.91638445057219e-05
-1.70438260426722e-05
-1.84447531496903e-05
-3.98084071622404e-08
-3.16102695909035e-05
1.9492796417928e-05
-3.35996167504939e-05
-1.55756226999712e-05
-2.28391609401285e-05
-2.20235941958442e-05
-2.00587654473573e-05
-2.46059045815839e-05
-2.95582373022686e-05
-5.23044441590796e-06
-2.44576307209151e-05
6.54023518349238e-06
-2.32282648421809e-05
-2.2717223097944e-05
-2.37109340977247e-05
-4.30711132255274e-05
-1.80310375056988e-05
-6.22621362883593e-05
-2.43088371615066e-05
5.44053625924807e-06
-3.73778788122817e-05
-2.12655165794e-05
-4.04124272233494e-06
-2.89295970793121e-05
-2.70542378531179e-05
-5.55590212177636e-05
-2.46580554947685e-05
-3.50139052012901e-05
-2.89128599262299e-05
-4.73727564273753e-05
-4.38038218976245e-05
-3.82848709038896e-05
-2.73099662765572e-05
-1.89597721051872e-05
-2.26182474038419e-05
-3.97596710361901e-05
-5.0230356426415e-05
-4.01254263019051e-06
-3.87638437114426e-05
-5.35662535448992e-06
-2.83818757269288e-05
-4.90019167770497e-05
-3.99179343087306e-05
-3.48122106317948e-05
-1.52673404765167e-05
-3.83247120348774e-05
-1.18079148829286e-05
-1.5258936658242e-05
-4.99709109270687e-05
-2.97587987508453e-05
-1.30747162288613e-05
-3.02151110223647e-05
-3.61497630782603e-05
-3.46166137862309e-05
-1.09840354721354e-05
-4.76345869587158e-05
-2.85438813337598e-05
-1.11533881636417e-05
-5.59269821967187e-05
-2.09447616155582e-05
-1.07801601474997e-05
-3.40662533980515e-05
-2.72875724932954e-06
-4.3344546303767e-05
-3.53035144194582e-05
-3.45453659408853e-05
-5.35306130352398e-05
-4.58929077078439e-06
-3.38856180979366e-05
-2.49387712036235e-06
-1.22511913637088e-05
-4.60373019002765e-05
-4.79153828501905e-05
-2.2466761698394e-05
-2.21212711879837e-05
-3.36781197367654e-05
-1.68926570966688e-05
-5.60786501731612e-05
-2.32755853560261e-05
-5.66343228359068e-05
-2.01305816395244e-05
-1.633672178644e-05
-3.14023057379725e-05
-8.9855034224293e-06
-3.49340991314676e-05
-5.19429847455057e-05
-5.26200725953455e-05
-1.83126211348282e-05
-4.27571105387023e-05
-1.84765183014778e-05
-9.84999212906201e-06
-3.54032975767857e-06
-4.08829522443854e-05
-1.33757149531014e-05
-4.17750424197461e-05
-3.0973571981276e-05
-6.74460903160655e-06
-2.97778393792526e-05
6.64200739443621e-07
-2.65216339884242e-05
-3.82937955743737e-05
-1.66541818813235e-05
-4.31467944768462e-05
-8.63283355747851e-06
-4.58707830298443e-05
-2.43409394469616e-05
-2.83687924937455e-05
-3.22977992694499e-05
-2.82374583396674e-05
-1.55102485778798e-05
-4.81711321714627e-05
-2.89971701849095e-05
-3.54197623249686e-05
-3.74370258460588e-05
-1.61540505710427e-05
-1.31148379766358e-05
-1.63278354546052e-05
-1.54558948012385e-05
-2.32504684968501e-05
-6.19362042750514e-05
-6.93563439967458e-07
-3.28659026984204e-05
-2.36357366542725e-06
-4.03873651604845e-05
-5.24855094624841e-05
-3.27526589089037e-05
-5.20146513410538e-05
-8.16024502870302e-06
-4.0476833124904e-05
-2.62614790611817e-05
-5.39822367845079e-05
-2.72762166755523e-05
-2.83602362462796e-05
-2.04783339300095e-05
-1.65196863335436e-05
-2.2609415669055e-05
-3.54083718554941e-05
-1.20242127947236e-05
-3.19617980716525e-05
-2.12110570148185e-05
-1.50720619489672e-05
-3.97115421888614e-05
-7.47606546982331e-06
-5.37172829027767e-05
-4.87650510523233e-05
-3.07429644086342e-05
-4.78772183709402e-05
-1.43038620829523e-05
-3.42125466779642e-05
-3.82916849751675e-05
-2.86961013792051e-05
-3.0746066382719e-05
-3.66624477738724e-05
-5.19962015117785e-06
-1.3192840960747e-05
-5.66380720318379e-06
-4.3264630696238e-05
-5.40592871111387e-05
-5.63441553445621e-05
-3.38578707433915e-05
-3.5492883710311e-05
-3.01798145953971e-06
-5.58497786636898e-05
-4.57124366388688e-05
-6.65666286649327e-05
-7.0170176795814e-05
-2.40585280259057e-05
-5.27070640224955e-05
-2.23807797953567e-05
-5.75532715971755e-06
-4.03077841874868e-05
-3.11965349539954e-05
-1.10618242416847e-05
-5.11362998899512e-05
-4.73092701354258e-05
-4.40156401580185e-05
-3.21143808234457e-05
-1.81312243529071e-05
-1.34049939119882e-05
-2.19744757916236e-05
-7.46747737424876e-06
-1.86090860149629e-05
-2.92310383939728e-05
-2.38896092213047e-05
-2.0240119226796e-05
-1.63220545589056e-05
-4.16760852151939e-05
-1.77194449665608e-05
-4.21469644298951e-05
-6.61063091977537e-06
-3.19909970452972e-05
-1.46795960323068e-05
-1.35774234480241e-05
-2.33572297366079e-05
-3.67267282048432e-05
-2.9555615526938e-05
-2.78368399881655e-05
-5.83949892141025e-05
-3.45734773747933e-05
-2.82548644324002e-05
-2.36559860089207e-05
-2.61496997261974e-05
-2.17323620902967e-05
-6.77678590885653e-05
-5.24803762603667e-05
-3.15885031246639e-05
-1.72406311662941e-05
-5.69574108473839e-05
-4.43986005626261e-05
-2.30815233417514e-05
-4.27913656711226e-05
-2.777461508595e-05
1.30700243813878e-06
-3.45860216603902e-05
-8.49145003584504e-06
-3.76836033914841e-05
-4.98537662778665e-05
-3.07882658438328e-05
-3.11266428924801e-05
-3.71302164533689e-05
-4.21720759160634e-05
-2.93240105643051e-05
-3.6431249174107e-05
-2.48883578086729e-05
-2.14570212965624e-05
-3.37710777343966e-05
-5.27580561711907e-05
-1.57938668402917e-05
-3.57068530133422e-05
-2.59635145174932e-05
-2.08042535339433e-05
-3.0374866900862e-05
-4.87393224059024e-05
-4.69750715622874e-05
-4.9317926592586e-05
-1.98665404527277e-05
-6.21205738441757e-05
-2.87635438177104e-05
-2.90198412163229e-05
-9.59688585266932e-06
-2.15595425962332e-05
-1.50258319356585e-05
-1.45632269661314e-05
-1.918801855164e-05
-2.07468312904789e-05
-2.5978427307432e-05
-3.724193838753e-05
-3.94634112357673e-05
-7.96439629328401e-06
-4.24129085995093e-05
-1.23417402645013e-05
2.69719186598717e-06
-2.77290766824169e-05
-2.95460810799763e-05
-9.67098592560601e-06
-4.62476591782528e-05
-2.33413724603982e-05
-8.82467566997373e-06
-3.42564493205545e-05
1.82984600670343e-06
-1.97204347469747e-05
-2.83701856581815e-05
1.79529261346988e-05
-2.58727022764634e-06
-3.60023242465927e-05
-3.90049143008745e-05
-2.57943898199781e-05
-4.63658559819037e-06
-4.83264606434095e-05
-2.50704740621483e-05
-2.02742030991711e-06
-3.75319571075238e-05
-2.83388939735201e-05
-4.4062198850658e-05
1.37829703451149e-05
-2.16235815486878e-05
-4.75301767111657e-05
-4.60183833834096e-05
-4.95664602206161e-05
-1.84075685763971e-05
-3.4294116292552e-05
-2.24235754704247e-05
-4.75975056216652e-05
-4.61962441855397e-05
-3.80114915806025e-05
-1.50266263058612e-05
-4.33407736374429e-05
-3.24614125659346e-05
1.33663166654089e-05
-1.77755248127692e-05
-1.55877780276969e-05
-1.84947826206364e-05
-8.07126717105285e-07
-2.32846827452595e-05
-3.68556683667247e-05
-1.28011908082226e-05
-3.59366478990988e-05
-1.57600709042881e-05
-6.332082700927e-05
-2.40710681918884e-05
-4.5150000289219e-05
1.11471428021897e-05
-5.58852913537174e-05
-2.71991472684043e-05
-8.06624559700353e-07
-4.18689811204154e-05
-1.24996459319314e-05
-3.23397935469363e-05
-2.22153735440877e-05
-8.54621485078667e-06
2.95173104764192e-07
-2.5099571170374e-05
-3.31785780226025e-05
-1.8888203211407e-05
-3.4365312081882e-05
-3.42069221705748e-05
-2.32984278042957e-05
-3.3674102269327e-05
-2.65272244234325e-05
-3.63427678097786e-05
-3.90579839890292e-05
-3.3682229235822e-05
-2.4774380747252e-05
-2.05744844266022e-05
-2.05608626929198e-05
-2.58825475563371e-05
-1.26558112121317e-05
-3.28361304722808e-05
-1.51092891981256e-05
-1.89609490616314e-05
-3.19608521747913e-05
-1.43807801257222e-05
-4.25376636217028e-05
5.99954282910979e-06
-7.50248752213626e-06
-3.59462674624213e-05
-5.9121126854289e-06
-3.22598078695256e-05
-1.55407511445821e-05
-2.35809380096959e-05
-2.7147183979626e-05
-4.42664718218659e-05
-3.49272656122082e-05
-7.09882583021537e-06
-6.17488198986472e-05
-5.37681942554275e-05
-3.89109354034757e-05
-4.44408158279695e-05
-3.94741295926037e-05
-3.44918550804072e-05
-4.42744076293112e-05
-2.1679815054807e-05
-2.29730746199664e-05
-1.97494093587822e-05
6.02800280197362e-06
-4.06505563391365e-05
-2.98444624709192e-05
1.58585362054218e-06
-3.93740787041212e-05
-3.97785772186679e-05
-3.64248785777432e-05
-4.72941363428173e-05
-3.86026492473743e-05
-2.93522882144721e-05
3.70286127217224e-06
-2.71564096961787e-05
-9.7829470310219e-06
-3.59223050645961e-05
-4.97070108736841e-05
-4.39499541181557e-05
-3.44099896358784e-05
-2.68117552996895e-05
-2.89936202100763e-05
-5.74606743119628e-06
-7.26692224136843e-06
-3.25870914039874e-05
1.1588825733741e-05
-5.09768845410951e-05
-2.95033898781879e-05
-2.2112188638019e-05
-3.83975678618391e-05
-4.11542133331549e-05
-6.20870132046671e-05
-2.12996699018353e-05
-2.70734782055262e-05
-2.81970639970075e-05
-3.53065459885813e-05
-5.45593665344068e-05
-3.92103924486713e-05
6.50529465076916e-06
-3.86347763309044e-05
-2.05375490711759e-05
-4.25958894183741e-05
-2.60779381811813e-05
-4.82399125686469e-05
-3.76117057992279e-05
-2.50098636019726e-05
-4.02440290163887e-05
-2.14755749754419e-05
-2.1868434316067e-05
-2.41172094223063e-05
-5.62697682807545e-05
-3.39167224925075e-05
-2.85047265471028e-05
-1.45006002119035e-05
-4.64498100044091e-05
-5.52878011410595e-05
-2.40480904532119e-05
-2.98090021214911e-05
-1.59225944243872e-05
-1.48149885904769e-05
-1.17176634236091e-05
-2.44700279603271e-05
7.26979412374834e-06
-2.1309443634428e-05
-1.66018534713536e-05
-2.85685807403961e-06
-3.10354565361196e-05
-4.29274485418539e-05
-1.10813838089174e-05
-6.56964055533904e-05
1.54031533486301e-06
-2.01436610627638e-05
-1.25710791848826e-05
-4.99526542214853e-05
-4.10691518749221e-05
-3.66434065252404e-05
-3.90003672550714e-05
-1.13311903299902e-05
-2.72492717467418e-05
-5.07337241365982e-05
-3.18937484144684e-05
-3.77100857800398e-05
-4.63668410055651e-05
-8.56812152568796e-06
-1.57307718736645e-05
-3.17524724933459e-05
-3.41215290511341e-05
-3.8431148298301e-05
-3.26987665972194e-05
-1.70310958625253e-05
-4.78179516221076e-05
-3.01213724463975e-05
-5.6020355779784e-05
-1.30157582280304e-05
-1.90212855722258e-05
-3.28281780888107e-05
-2.95159402210478e-05
-3.80296052003199e-05
-3.10192822107129e-05
-3.29332413508588e-05
-4.31540754963184e-05
-4.32649576328954e-05
-1.83201415952356e-05
-1.35225303301878e-05
-3.46910788732849e-05
-4.34580751476955e-05
-3.81366978986768e-05
-2.26833464437025e-05
-3.33196799701662e-05
-5.24758593346438e-05
-2.80295608578421e-05
-1.3951043297127e-05
-3.22658071156406e-05
-4.23296526865656e-05
-3.58820296155005e-05
-3.5284809867599e-05
-6.56536292925125e-06
-4.90993703159488e-05
-8.66014911996275e-06
-3.61833271865417e-05
-4.47507227289812e-05
-3.33847561687586e-05
-2.87688770881647e-05
-2.92822830785867e-05
-3.82118851404331e-05
-3.56739725645211e-05
-3.51760411353353e-05
-2.19445512957999e-05
-4.05162533712886e-05
-1.24618128234301e-05
-3.52603616754296e-05
-3.88141683285945e-05
-3.26016843277793e-05
-3.13113715828531e-05
-4.85762776582357e-05
6.72194494069358e-06
-2.11806510956685e-05
-1.08812133174537e-05
-6.23578343784226e-05
-2.25997627477888e-05
-5.71815534940552e-05
-1.06419566628481e-05
-3.46972695515865e-05
-2.26971126425274e-05
-7.22077954401321e-07
-4.93112670574166e-05
-4.16366506350827e-05
9.60205696485043e-06
-1.48516747329416e-05
-2.04726314733649e-05
8.33662183355084e-06
-4.61914611384949e-05
-5.39812065681032e-05
-3.48696704403341e-05
-3.52838509420937e-05
-5.2832644523545e-05
-3.93812174122491e-05
-3.57443958109268e-05
-2.35495660252797e-05
-4.69085855818875e-05
-1.15336893853688e-05
-2.59323312718937e-05
-1.06575382858532e-05
-2.12351240640048e-05
-4.02323915311265e-05
-4.79343118703822e-05
-1.28850270458587e-05
-2.96500972492211e-05
-5.13901744972597e-05
-2.55187431663366e-05
-1.40136854165868e-05
-4.14567307520583e-06
-2.89506997509238e-05
-1.84211874197746e-05
-5.09974704755994e-05
-2.96343408410274e-05
-1.05421074650434e-05
-4.71823783087313e-05
-4.14544471589809e-05
-4.56073289771238e-05
-3.45402855796389e-05
-7.07148122691667e-06
-5.31582959659683e-05
-2.38964890977893e-05
-8.57178539103946e-06
-1.8404913616815e-05
-3.04552118629757e-05
2.89941322987514e-06
-1.99479211222142e-05
-1.83681475769738e-05
-1.84477206381653e-05
-9.00742373811317e-06
-3.96402785423608e-05
-1.92471268798471e-05
-4.52783747238221e-05
-4.92851443606504e-05
-1.99069362692125e-05
-4.08177449796866e-05
-3.34006668247335e-05
-3.4420781685356e-05
-3.5992579984364e-05
-5.59301144645339e-05
-1.87699054689506e-05
-1.77916391614531e-05
-2.32007299323342e-05
-4.87812214884821e-05
-5.4149590323466e-05
-8.11089915167796e-06
-9.48933851004372e-06
-3.41353923528137e-05
-2.45732069079881e-05
-2.32758431196616e-05
-2.89719419211918e-05
-3.93233526086832e-05
-5.46458219935277e-05
-3.40652414019633e-05
-3.64009762739099e-05
-1.10751212850802e-06
-2.08178580965621e-05
-1.83964856287941e-05
-3.758034391167e-05
-2.0907032701831e-05
-1.54486911643086e-05
-3.70190206305253e-05
-1.2408716132741e-05
-1.11204726707445e-05
-2.07880554095348e-05
-3.28742822457534e-05
-2.415135045465e-05
-6.43344313341176e-05
-3.69316941022415e-05
-4.31348344738854e-05
-9.180629571613e-06
-3.12542621993684e-05
-3.24239575201616e-05
-4.86913642986553e-05
-2.61160510163529e-05
-5.99470315696507e-05
-2.93738494484597e-05
-5.28402929908928e-05
-5.47724074338092e-05
-4.3212000224026e-05
1.42377202262509e-05
-4.80880905155285e-05
-8.67603185432761e-06
-2.31724243202958e-05
-3.3944434865937e-05
-1.57919661379045e-05
8.63575492681483e-06
-3.01929674971886e-05
-3.35445952454981e-05
-1.7504629416793e-05
-2.82908134414334e-05
-3.59483171631081e-05
-2.26206814701439e-05
-3.92106987563012e-05
-5.55580528370279e-05
-3.52731538094449e-05
-2.37867336146392e-05
-4.6927692561103e-05
-4.2868636227922e-05
-2.57973675782196e-05
-4.29130492760506e-05
-3.63087916331931e-05
-4.91012663842806e-05
-4.54708210739614e-05
-4.50936864374542e-05
-4.92456252980704e-06
-3.81251772326833e-05
-2.83454721649891e-05
-2.10969201240325e-05
-1.97888314655189e-05
3.04892564169852e-06
-4.04444791582278e-05
8.19571172614131e-06
-1.85119743979995e-05
-5.07322284719938e-05
-2.45381777515215e-05
-4.25317990662206e-05
-8.63104166957297e-06
2.04194624427853e-06
-4.29452741677813e-05
-1.29455502112808e-05
-3.3711634784619e-05
-3.06141143118585e-05
-2.90702568181751e-05
-2.84604025775836e-05
-2.72142598387057e-06
-4.68744290969558e-05
-3.09843131561082e-05
-2.12528982860839e-05
-2.8584657553015e-05
-2.7495977461263e-05
-5.21511474046613e-05
-2.88708530521515e-05
-2.06309441077621e-05
-2.12659759426872e-05
-2.80478503933593e-05
-4.3794654211384e-05
1.92535194020417e-06
-1.15226782428322e-05
-3.15268844068594e-05
-1.3882290101261e-05
-1.30444536131931e-05
-3.52340345389403e-05
-3.51220374495692e-05
-7.7299627971869e-06
-1.35693760540173e-05
-1.22951724430336e-05
-4.33594630995032e-05
-4.08187050771363e-05
-4.02768118133659e-05
-9.85447495108285e-06
-3.74055081974321e-05
-2.00631015910102e-05
-3.26525088819318e-05
-3.84539550746043e-05
-4.51735954843224e-05
-2.44301977542418e-05
-2.77706697164038e-05
1.81212207549044e-06
-3.79526445499697e-05
-3.58354511631804e-05
-4.80288150342595e-05
-7.24380100324451e-05
-1.40201958476744e-05
-3.02899305463744e-05
-1.04581500367555e-06
-1.02793225890028e-05
-2.60654334773374e-05
-4.30075216649496e-05
-2.8034996797795e-05
-1.88727648821278e-05
-2.31076330896142e-05
-5.12052504361883e-05
-9.87821632459527e-06
-1.93373984838086e-05
-3.74516363293069e-05
9.07783459726912e-06
-1.80203962240399e-05
-5.9985025193351e-05
-2.97533268708578e-05
-1.66103690964927e-05
-4.50789015305948e-05
-3.70111044325069e-05
-5.25380373372382e-05
-2.61989635696434e-05
-3.93621610723383e-05
-8.8020315976885e-06
-4.31159251399622e-06
-3.62865169512495e-05
-1.7180086260954e-05
-1.53283924973021e-05
-2.46133841377762e-05
-4.25492648692545e-05
-1.81642780939261e-05
-3.65796464157007e-05
-4.19785587084364e-05
-3.01455589170652e-05
-2.11486391110489e-05
-2.78630291139159e-05
-2.89660013104301e-05
-4.87252706697546e-05
-5.1376271490158e-05
-1.98834471322267e-05
-7.23796477756135e-06
-5.00054555036975e-05
-2.37707482592767e-05
-5.40646245300771e-05
-2.67042501794901e-05
-3.65149880991987e-05
-1.80285546025715e-05
-2.13576493879777e-05
3.27770420082165e-06
9.65552504763139e-06
-5.96184269110388e-05
-7.71505043461172e-06
-2.72179468535676e-05
-2.62922779212474e-05
-2.41531106547872e-05
-1.86365726466077e-05
1.71657145069642e-06
-3.59692332983868e-05
-4.28376623834297e-05
-1.44254938032973e-05
-2.62490808164308e-05
-2.18964571991989e-05
-1.52449162488308e-05
-1.49287439021243e-05
-5.77648521683547e-05
-9.4967405351927e-06
-5.19196042443347e-05
-2.18822784798024e-05
-2.95173752004574e-05
-1.92910720423865e-05
-2.80077335983459e-05
-3.49703536600896e-05
-2.26125573089459e-05
-1.99326942719363e-05
-2.56404741181562e-05
-2.19583211473376e-05
-1.20841703159483e-05
-4.96540869721342e-05
-2.97367902139052e-05
-2.1777418940771e-05
-8.169730577799e-06
-1.75201594140132e-05
-3.67163735364818e-05
-5.93996165835884e-05
-3.34108695506527e-05
-2.95232444147042e-05
-4.72554088197908e-05
-3.34488578205281e-05
-7.56986612496603e-06
-1.47845699366018e-05
-6.84877478612306e-06
-6.22007445235364e-06
-1.36490712053461e-05
-3.35458242213484e-05
5.1045185053941e-06
-1.25480308562203e-05
-1.31864398180404e-05
-1.31082698665256e-05
-3.80599132861337e-05
-4.74729850121242e-05
-4.90851564997573e-05
1.68716787881521e-07
-1.56237093455841e-05
3.92227249582116e-06
-4.12774499385206e-05
-3.92143025693024e-05
-3.81433329949948e-05
-2.93736774425945e-05
-4.04281233366651e-05
-1.68459383580657e-05
-3.92461795680288e-05
-2.37206480497481e-05
-2.41680301202905e-05
-1.54533228222375e-05
-2.3386200097949e-05
-2.54354681095898e-05
-4.31406297339708e-05
-1.51545785179971e-05
-2.21562689699741e-05
-3.62019599101008e-05
-3.12072561703375e-05
-2.85453338543554e-05
-4.34150613231818e-05
-2.89859931917527e-05
-1.86004506858432e-05
-2.52438881225717e-05
-4.66286154734589e-05
-1.3160405252682e-05
-1.01177021870464e-05
-2.12036423852888e-06
-1.17274749388583e-05
4.8541270495038e-06
-5.30894496745631e-05
-9.26002573343678e-06
-1.13159978001562e-05
-1.68844266500793e-05
-1.98339085177186e-05
-1.3478414229589e-05
-3.78964438836375e-05
-3.53278415474718e-05
9.34874252868339e-06
-3.76146333559134e-05
-1.52321369421266e-05
-4.19125757594682e-05
-5.37706205356617e-05
-2.64003858964669e-05
-2.71354876364726e-05
-1.99954083493078e-05
-4.02327279960509e-06
-7.3294735160398e-06
-4.45732756519638e-05
-2.46396830606533e-05
-3.03507789665261e-05
-5.08801774418231e-05
5.21074453826372e-06
-3.14515409406144e-05
-7.06648488875498e-05
8.48687864740505e-07
-2.0738136317805e-05
-4.36032441215019e-05
-3.03869860669005e-05
-1.94524397832602e-05
-1.17874199192806e-05
-1.79875388947143e-05
-3.17108820864504e-05
-1.76806550021006e-05
-9.29934563179014e-06
-3.57800249295061e-05
-5.20066140993483e-05
-2.99744607902633e-05
-2.76832766572483e-05
-4.43445666029581e-05
-4.22667070586052e-05
-5.8800039300513e-05
-4.37487776599695e-05
-2.09782005388543e-05
5.24651885320162e-07
-1.27781903042998e-05
-2.9754139647987e-05
-2.34394266860239e-05
-1.42309924442788e-05
-4.25789387566148e-05
-2.11260938608577e-05
-3.41609265376285e-05
-1.19356978144241e-05
-5.03321543684989e-05
-2.25005302761878e-05
-1.71271680108498e-05
-5.54291196552445e-05
-5.309665367192e-05
-3.99352410476605e-05
-5.51424401738204e-06
-1.48089591463149e-05
-4.07513933362525e-05
-3.83767836596251e-05
-1.07583089413496e-05
-2.68668280194778e-05
-1.32484585335909e-05
-1.74543188204221e-05
-2.60376475401373e-05
-1.82065622902781e-05
-3.29181904089823e-05
-3.01912000835842e-05
-4.90181023809791e-06
-1.28130686257732e-05
-1.80332935432324e-05
-1.24735976838013e-05
-3.09181036807811e-05
-5.25271761906495e-06
-2.50768265462399e-07
-3.02694685600438e-05
-4.20611496161067e-05
8.53837260674576e-06
-3.60579415581339e-05
-2.54895351515169e-05
-1.41651787526383e-05
-3.2577394777887e-05
-1.28942909126937e-05
-4.91891315240203e-06
-4.93176691802285e-05
-1.40449354531783e-05
-9.35793661441124e-06
-3.71940613234781e-05
-5.16189305201619e-06
-2.82312391098887e-05
-3.78364653349602e-05
2.47228403633569e-06
-1.71472837904746e-05
-1.81613595893221e-05
-1.91206553365106e-05
-3.41652465441528e-05
-2.86439213852145e-05
-1.97262568817521e-05
-3.09872622356318e-05
-4.85809441822623e-05
-5.15796888726355e-05
-1.8062763069218e-05
-3.88639972634859e-05
-2.60758507323437e-05
-1.3220797657266e-05
-4.43227003183974e-05
-2.03177541905507e-05
-3.46496835534752e-06
-8.10165933626203e-06
-2.4794227272278e-05
-1.31210552535225e-05
-4.35806934831545e-05
-1.86076874978128e-05
-3.05774000446984e-05
-1.59894828217083e-05
-4.08997314555487e-05
-1.51285165580436e-05
-5.07855040814764e-05
-6.77721532729561e-06
-2.30692989765717e-05
-3.04737166155155e-05
-3.85060867944396e-05
-2.71537560212153e-05
-5.27672130442645e-05
-4.11087625940989e-05
-4.05672524758046e-05
-3.81079261887141e-05
-3.09640101107314e-05
-2.01078385901808e-05
-5.04805501140805e-05
-3.61781266709037e-05
-4.5461154935042e-05
-3.52687598735082e-05
-6.87980914701082e-05
-2.60460047322433e-05
-6.15206167723164e-05
-6.48064394315192e-07
-2.41302921716482e-05
-8.43866092003785e-06
-4.9340112012137e-05
-2.95770567830897e-05
-5.53865343120448e-05
-2.71032147403159e-05
-3.25941259109288e-05
-8.29518009938191e-06
-2.20572333205982e-05
-1.37489056326971e-05
-2.43389681575931e-05
-2.66500848436192e-05
-1.18120523062894e-05
-2.3191413523966e-05
-1.37152914524757e-05
-2.86653547072085e-05
-2.36886766951568e-05
-3.40151281377041e-05
-5.89435517872348e-05
-1.63421398035833e-05
-3.919671665966e-05
-1.29653611307745e-05
-2.4565063066839e-05
-4.12003811053648e-05
-3.66596074568844e-05
-4.32690567751471e-05
7.77859923601887e-06
-5.42746671168442e-05
-6.03354228026142e-05
-2.17225394760556e-05
-3.78845200027515e-05
-2.1392237839407e-05
-3.85648049012163e-05
-2.13550516694779e-05
-1.99115383668291e-05
-4.29910617484153e-05
-2.99263636834984e-05
-5.65306670717731e-05
-2.89938227533395e-05
-4.99089837085153e-05
-2.45577839121889e-05
-2.57816211158282e-05
-2.72920147292419e-05
-3.3808653110762e-05
-2.87094616436537e-05
-1.73409615825499e-05
-4.05914755700189e-05
7.68723065449879e-06
-5.40971889530573e-05
-3.29108441141118e-05
-1.15297023394315e-05
-2.10633304805865e-05
-2.27779826588669e-05
-3.14778460321809e-05
-2.65295771269563e-05
-4.77632938115901e-05
-4.67301847844639e-05
-7.30066230646378e-06
-3.09041861799218e-05
-3.83605569107789e-05
-4.6908460143071e-05
-2.10322957865367e-05
-6.28032612755845e-05
-1.76906953933986e-05
-2.17068502982234e-05
-2.48348757671089e-05
-1.79828992237219e-05
-3.45480827269396e-05
-3.5144088700414e-05
-5.57772376068329e-05
-2.07190844415459e-05
-3.67531615318853e-05
-5.70614524452767e-05
-1.83009526736305e-05
-2.84506082682738e-05
-1.01245930030049e-05
5.83729210113829e-06
-4.73538683422604e-05
-1.07567772689405e-05
-2.38607959154559e-05
-2.22451560125988e-05
-4.94397675789743e-05
-1.65884458987863e-05
-1.69931816565564e-05
-5.47216737014639e-05
-2.0707566864488e-05
-4.0837876851318e-05
-3.55319612030141e-05
-6.67665947769398e-05
-3.62300621463397e-05
-5.02311586933949e-05
1.33998446690086e-06
-4.03327858867123e-05
-3.58423157777503e-05
-4.35770009051582e-05
-2.92172303797888e-05
-1.10754536699773e-05
-4.1648543190949e-05
-6.57019414370698e-05
-3.17838317732152e-05
-1.62166221635618e-05
-1.97108475125651e-05
-3.09991077260778e-05
-1.85656562699109e-05
-4.66875858203076e-05
9.52131179021164e-06
-1.75290605966294e-05
-3.9370168077852e-05
-3.54348573956e-05
-4.94715536862294e-05
-3.35650013508025e-05
-2.35439007063954e-05
-1.85914032684878e-05
-6.08272930896333e-05
-4.1114552333547e-05
-1.13870476620484e-05
-5.07657865901323e-05
-5.07763889701075e-05
-2.56343536075183e-05
-1.54190778965649e-05
-2.96628504821068e-05
-2.85544200399614e-05
-1.30707074561057e-05
-2.96079385061079e-05
-3.01764522121344e-05
-2.69346833768863e-05
-2.18559416536244e-05
-4.24082534381729e-05
-2.47699165555774e-05
-3.84624592509373e-05
-1.56190736471914e-05
-4.46733626978375e-05
-5.90783023603857e-05
-1.51263507481081e-05
-1.07668597459762e-06
-4.75479767761236e-05
-1.15093254672168e-05
-7.00948652610655e-05
-6.25211702480118e-05
1.28892985501522e-05
-4.40081242716419e-05
-4.52429603398586e-05
-1.65816339788149e-05
-2.02609827931953e-05
-1.82183314704749e-05
-6.55075104107515e-05
-3.31581485363143e-05
-4.61686904865453e-05
-5.59757136529054e-05
3.47469751716148e-07
3.89766549135567e-07
-8.28470678974153e-06
-2.54545404939401e-05
-2.26507139850949e-05
-1.51060356345205e-05
-3.28986206956313e-05
-1.08126266923107e-05
-2.96930200619425e-05
-7.47909976176267e-07
-9.00735129335132e-06
-6.29018402607747e-05
-5.39913911931283e-05
-4.03099743736689e-05
-1.77377988150339e-05
2.15132558121444e-05
-3.39677087911386e-05
-2.03814683657029e-05
-3.03658652690822e-05
2.95171422843477e-06
-2.95383116951815e-05
-5.64900809507119e-06
-4.36521828376899e-05
-5.48414330427108e-06
-2.22068638251211e-05
-3.4049039998188e-05
-3.65257712925668e-05
-4.43090287390849e-05
-3.97622415019939e-06
-1.63367210489805e-05
-1.80580568424262e-05
-4.72415182635304e-05
-3.29834639883498e-05
-5.88879159143303e-06
-3.91855193074986e-05
-2.7981201160236e-05
-3.20543596863952e-05
-4.15865537063987e-05
-4.98201571938847e-05
-1.97987027441832e-05
-3.31521527379956e-05
-4.45828544849175e-05
-4.39671744404195e-05
-1.13563440626739e-05
-3.66310921985629e-05
-2.89249275483147e-05
-3.65482850746125e-06
-2.5277636938179e-05
-2.89125511800764e-05
-1.75245455561354e-05
-5.23198703793053e-05
-4.46847694441924e-05
-5.70919515429133e-05
-1.40446439285805e-05
-5.53544842370189e-05
-2.42699543170027e-05
-8.97719967781835e-06
-4.21537446162871e-05
-3.14614274291824e-05
-1.33332163143011e-05
-2.83450381910009e-05
-3.07472860687442e-05
-3.58796496577342e-05
-5.87385583785646e-05
-2.32855728081374e-05
-3.47202759145518e-05
-6.42927629501809e-05
-2.67655769186577e-05
4.39607248006253e-06
-3.79035003216007e-05
-4.77813518025637e-05
-3.01158389069554e-05
2.98201871907486e-06
-4.01961787287432e-05
-2.63755890199915e-05
-1.58031030076581e-05
-6.83208747528957e-06
-4.24445006752597e-05
-2.88640937619663e-05
-4.82363976670926e-06
-2.49554772265855e-05
-3.5380334693591e-05
-2.89151183325987e-05
-1.49366680090939e-05
-2.18931006378187e-05
-2.55069427058964e-05
1.32044763645426e-06
-2.88914363910356e-05
-6.17194548012952e-05
-3.65099749559607e-05
-4.61921566948031e-05
-5.0538874655182e-05
-4.54541680060526e-06
-5.22298736801935e-05
-3.22822974385006e-06
1.41360686538993e-06
-1.42174085938424e-06
-3.88567378495484e-05
-2.43270506001874e-05
-2.65585724247886e-05
-1.92339167776145e-05
-4.59943860662195e-05
-1.23292203936557e-05
8.13609442205928e-06
-2.35790569764763e-05
-3.46644558993735e-05
-1.28518336018322e-05
-6.17380066880046e-05
-7.31768255002009e-06
-3.18453542975393e-05
-3.20658675830528e-05
-3.61980559986907e-05
-1.14122413671439e-06
-6.39779371390832e-05
-1.38135457290051e-05
-2.84869357014708e-05
-4.38224658549512e-05
-1.69111591740074e-05
-2.19422942734285e-05
-4.38221432060301e-05
-9.21270928690883e-06
-2.03269569726361e-06
-3.4076827017987e-05
-2.17498665620241e-05
-1.39162582373156e-05
-3.9858760187789e-05
-1.69783656084003e-05
-3.51130099562558e-05
-5.12546557282858e-05
-5.50389147461811e-05
-1.69781693636668e-05
-2.77319032123456e-05
-3.04464842550529e-05
-1.42522755928402e-06
-3.34196816715905e-05
-3.29901579164416e-05
-4.29037247265906e-05
-1.30289343669331e-05
-2.06331404342819e-05
-4.87181628275947e-06
-7.18943667165455e-05
-4.18977568322613e-05
-1.48091638236718e-05
-4.13703067904205e-05
-4.45056423694516e-05
-1.99833050400149e-05
-1.95520073906751e-05
-2.09032667870587e-05
7.42889359652179e-06
-1.54529655743685e-05
-4.98355318683719e-05
-4.31928264810117e-05
-4.71044075620629e-05
-4.47877088830461e-05
-2.87143859006588e-05
-3.97576583505257e-05
-4.36582880624897e-05
-1.96555147813788e-05
-3.09263960543007e-05
-2.43001227770314e-05
1.23236778408786e-05
-2.39872211755522e-05
-2.48266008052349e-05
-1.26491789402646e-05
-4.71476610068436e-05
-2.35428747732165e-05
-1.34779808267818e-05
-3.87260096964272e-05
-4.95459311329518e-05
-2.02329044468608e-05
-6.27664129601014e-05
-8.32621176648542e-06
-5.48473464756673e-05
-3.23657721156678e-05
-2.43712779035372e-05
-2.29303005580253e-05
-4.52263281888909e-05
-5.69736033751632e-05
-1.49102971881389e-05
-3.1010260154859e-05
-6.92009899424434e-06
-3.3611801731718e-06
-3.50134364469464e-05
-5.19945587209268e-05
-9.37338137308581e-06
-5.12172256539836e-05
-1.93715160361035e-05
-1.40869070567026e-05
-3.00906491445954e-05
-2.47195957933182e-05
-1.49077177104833e-05
-5.02713295069201e-05
-2.70325347222119e-05
-1.71003034992722e-05
-1.15600661065633e-05
-1.40881388101658e-05
-4.09685197889238e-05
-2.3626828306255e-05
-2.54320782563047e-05
-1.90126571819912e-05
-3.46545183957825e-05
-6.03053296982395e-05
-2.50896459671451e-05
-9.89590998342238e-06
-1.36248469922934e-05
-4.9168187312131e-05
-3.40822846090953e-05
-2.50188194068212e-05
-2.16238044845305e-05
-2.06306610766013e-05
-5.31146824884661e-05
-3.88978561417242e-05
-6.54534836133796e-05
-8.75875584146426e-06
-5.183859443891e-05
-2.57391687980115e-05
-5.1715785352525e-05
-2.03232376903797e-05
-8.67590529950369e-06
-2.35323154694274e-05
-3.22694506979203e-05
-2.83221991062942e-05
-2.99825826603126e-05
-3.85934877586288e-05
-3.07258544853937e-05
-5.47363162148049e-05
-5.17720588615586e-05
-3.52203399164501e-05
-1.77318713739455e-05
-5.99148309095738e-05
-2.80668374599854e-05
-4.18791435235579e-05
-3.35566809541681e-05
-7.94429492544221e-07
-3.20606549706312e-05
-2.36591958843021e-05
-3.70337582354231e-05
-4.99047501817379e-05
-2.76544967608532e-05
-2.29140989999812e-05
-8.5190980579069e-06
-4.72694501507039e-05
-2.28388042345654e-05
-3.5199706351883e-05
-3.20575832298191e-05
-3.222929339725e-05
-2.50357112576082e-05
-3.24105335529212e-05
-3.10163813915805e-06
-1.24792521491565e-05
-1.84326973185619e-06
-3.37333061300121e-05
-1.65220404920869e-05
-7.59031854564819e-06
-2.47333109562823e-05
-2.15993862791033e-05
-4.29661496074509e-05
-5.01180004145824e-06
-2.24487245925101e-05
-2.12734137656628e-05
-1.8484090378817e-05
-2.55521988644385e-05
-1.61289195724753e-05
-4.7588862302204e-05
-3.22337365657789e-05
-3.71302880763841e-05
-1.11854024949519e-05
1.17125898545157e-05
-2.97815654210177e-05
-4.60696061338641e-05
-2.32424490899914e-05
-3.51836079347634e-05
-3.24960341032047e-05
-4.73086796140637e-05
-1.02159027111037e-05
-5.39323698532955e-05
-3.06985576634963e-05
1.40900487284859e-05
-4.45207350568569e-05
-6.77046187442664e-05
-2.78992473512981e-05
-3.44682270373249e-05
-4.94175237909164e-05
-4.5280932726002e-06
-3.89199497375753e-05
-3.24685069650483e-05
-3.32476142574883e-05
-4.77216925813678e-05
-1.54449535672148e-05
-3.28858052733935e-05
-1.12212694971963e-05
-2.23118500738854e-05
-2.01411179081114e-05
-2.60346333082864e-05
-4.51582298510068e-05
-4.4075771956519e-05
-3.41681286351329e-05
-3.37100337575757e-05
-4.78452648434241e-05
-2.48422008642634e-05
-4.9204001093671e-06
-2.82188401739948e-05
-3.8266007541123e-05
-3.84940751812069e-05
-4.14034512877648e-05
-6.12807917975686e-05
-4.01512401110615e-05
-1.19284560928492e-05
-1.77394296958767e-05
-4.51783771102335e-05
-1.23609974805775e-07
-1.91066380860229e-05
-6.56708830437939e-06
-2.14710248940961e-05
-2.39491670665533e-05
-2.05873982171941e-05
-2.91717049360166e-05
-4.36111495228846e-06
-6.09273192542302e-05
-3.83601496460068e-05
-2.24817143885704e-05
-4.59599118851135e-05
-3.3361493728846e-05
-2.74106386623825e-05
-6.53287094803721e-05
-4.49234510207222e-05
-2.95290844745083e-05
-1.16597574191811e-06
3.23326604640602e-06
-4.61065766987248e-06
-4.76614791146757e-05
-6.15960688798392e-06
-4.53575089876107e-05
-3.67976712042928e-05
-1.40471152212527e-05
-2.46278799656767e-05
-4.64065028598367e-05
-2.30164275800276e-05
-1.75786379945144e-05
-3.97808590527393e-05
-2.45223045484027e-05
-3.19322934562125e-05
-2.74514551294946e-05
-1.70158759519987e-05
-2.22020296796406e-05
-2.76623033071677e-05
-2.96349736914638e-05
-2.25874808883819e-05
-3.74778322078777e-05
1.03668820162741e-05
3.52192755163901e-06
-4.17336161936496e-05
-3.13395751236548e-05
-4.31908988219301e-05
-1.82975864483731e-05
-6.12783482010234e-05
-5.86169390013986e-05
1.10423380931657e-05
-4.24949562218965e-05
-2.76411590742611e-05
-3.22360219306339e-05
-4.11747684333089e-05
-3.68762322769971e-05
-1.70215129281894e-05
-2.97730117707447e-05
-1.71264771978098e-05
-2.29913179288022e-05
-2.93046975153101e-05
-3.80705766292719e-05
-4.33407657466148e-05
-3.04735677348873e-05
-4.5403197934195e-05
-4.57243810125785e-05
-1.25770669225053e-05
-3.56500919695928e-05
-2.50755759922971e-05
-4.61514316827324e-05
-3.56759563457475e-05
-1.12941136653129e-05
-4.65928976383336e-05
-1.33506051596579e-06
-1.60843384151575e-05
-4.06143823225296e-05
-3.02620066968226e-05
-3.02065174449169e-05
-4.074392904252e-05
-1.76706753398668e-05
-4.5750047146237e-06
-2.66000545633813e-05
-4.823447115155e-06
-6.78064062810569e-06
-4.99905185648965e-05
-2.49789946498095e-05
-5.80836952077486e-06
-2.33396675440305e-05
-2.76469598391981e-05
-1.23351334419372e-05
-1.86054989991792e-06
-2.00897397963888e-05
-4.92526787128583e-05
-3.55508282502791e-05
5.22433337791984e-06
-2.28040968929403e-05
-1.17826096722864e-05
-1.14418647882828e-05
-2.64518213615954e-05
-5.27999671224285e-05
-3.78526127970758e-05
-3.52074610270603e-06
-1.22209964075159e-05
-3.7080801127332e-05
-2.29406288640153e-05
-2.10202532171277e-05
-3.34777022757396e-05
-6.64969466437935e-05
-5.74621114077565e-05
-2.97591578251307e-05
-1.85736537677338e-05
-1.67201127504109e-05
-2.68076944149914e-05
-5.96916655577898e-05
-2.30581196923978e-05
-1.19570826738894e-05
-3.62143544363908e-05
-3.85305285306432e-05
-3.03513063026433e-05
-6.98403540259602e-05
-2.92391706729339e-05
2.6478216196328e-06
1.41190328790611e-05
-3.37298696276502e-05
-3.31845636720751e-05
7.60623721622386e-06
-3.34741931471822e-05
-4.0325017231978e-05
-4.45820743550078e-05
-1.85083879586658e-05
-4.31246035450452e-05
-5.9877536760396e-06
-2.54593071111205e-05
-1.53903738718556e-05
-3.09508088082058e-05
-4.87374627499006e-05
-2.34493168062581e-05
-3.15059991376735e-05
-3.59630471463888e-05
-4.34349465964114e-05
-5.21132775232102e-05
-9.78933671040395e-06
-3.90268296130668e-05
-3.63991188159571e-05
-3.37896341808223e-05
-3.93020438113105e-05
-1.90742371280997e-05
-3.12211797170656e-05
-2.2385609013961e-05
-3.97874412008698e-05
-4.46377313868404e-05
-2.74876035928062e-06
-2.4562412381034e-05
-2.94718785392995e-05
-5.43839727096556e-05
-1.89070386607677e-05
-4.06977501436593e-05
-3.67233283063082e-05
-5.86780106353405e-05
-4.97696858764741e-05
-1.03208331033575e-05
-3.25863322750582e-05
-1.46161855671835e-05
-1.80090350157483e-05
-3.47106577628632e-05
-5.88291879150127e-05
-3.19410906017487e-05
-1.08228724796282e-05
-3.78737728362918e-06
-3.55762071387933e-05
-8.22737643746048e-06
-1.14086413167022e-05
-1.22246534904343e-05
-3.64518209409386e-05
-3.91360235736884e-05
-3.11236488032866e-06
-2.35086248427325e-05
-4.35706995301176e-05
-3.62563864892656e-05
-6.94813265563993e-07
-4.13682070031346e-05
-4.39674713263912e-05
-1.49570272161825e-05
-4.84198482032755e-05
-5.89102195320531e-05
-2.46549856674865e-05
-3.2716147367474e-05
-3.5284291453781e-05
-4.69970657444834e-05
-9.77511171249007e-06
-2.87997391036734e-05
-2.48553727859863e-05
-1.57954861655043e-05
-1.5222877553307e-05
-5.4864460446122e-05
-4.75784421719127e-05
-3.49174145192404e-05
4.95206341493021e-06
-1.8009234151351e-05
-3.57732348296894e-05
-3.7287473386467e-05
2.1991332474054e-06
-3.08144297194337e-05
-5.13340613916685e-05
-3.05446426694899e-05
-1.24431076780462e-05
-5.0358310677735e-05
-1.42856361136049e-05
-1.42183568944826e-05
-4.88020304757704e-05
-3.08392291834752e-05
-2.58579621213707e-05
-4.29859274846578e-05
-3.94355002524361e-05
-1.72434245812357e-05
-7.33275268441262e-07
-2.86986565887706e-05
-4.29988078006347e-05
-4.94031259828244e-05
-3.69027121916707e-05
-3.91109934731042e-05
-4.08664280522658e-05
-5.61649207247637e-05
-1.7524563275424e-05
-9.18718306421049e-06
-2.60019306707428e-05
-4.04713703249068e-05
-5.37845357756994e-05
-1.8886698333876e-05
-4.46529030635549e-05
-4.16279773114467e-05
-2.25065056134403e-05
5.99048680958331e-06
-6.73431882380845e-05
-1.12652593757979e-05
-2.61725044526949e-05
-2.18101387594376e-05
-3.84917866802876e-05
-2.68559561800481e-05
-5.07081098429925e-05
-5.06233252936863e-05
-2.32251057053387e-05
-1.81053762711141e-05
-1.30609429941116e-05
-2.5773250782965e-05
-3.826826006873e-05
-2.93582236608166e-05
-4.40843185298524e-05
-2.83793368575244e-05
-3.27209697644967e-05
-2.71758290073021e-05
-1.95974207918196e-05
-2.25337195356137e-05
-2.63715353104497e-05
-6.60475799118382e-06
-5.74515429445812e-05
-3.67892847221097e-05
-4.06218351291081e-05
1.75076184853475e-05
-2.52402352359041e-05
-2.78845212173248e-05
-2.38416804716755e-05
-5.55002917836651e-05
-5.39314534450096e-05
-5.15682779769152e-05
-1.32976480919812e-05
-2.28804407864935e-05
-2.44043253450587e-05
-6.861191010225e-06
-2.90760274433986e-05
-4.31936914823443e-05
-3.01453716866878e-05
1.0406346048052e-05
-3.92855700993806e-05
-2.96374286515739e-05
-3.21789135045974e-05
-3.90792882087311e-05
-4.75662445153765e-05
-1.86766723662086e-05
-2.54313339428327e-05
-3.50676974515466e-05
-3.38016599613329e-05
6.28047015900391e-06
-6.43244576237874e-07
-3.27656912857151e-05
-5.6743810329323e-05
-3.33931093700511e-05
-1.74501124307956e-05
-5.35441342945832e-05
-1.85361229629105e-05
-3.97453308370766e-05
-2.69788176396148e-05
-5.24443649570478e-05
-4.38369572771946e-05
-4.05161820636841e-05
-2.11197166936004e-05
-6.81626712160745e-05
1.43336836045044e-06
-3.04250207086814e-05
-2.88174370786739e-05
-2.99578213290281e-05
-6.08847132533079e-07
-3.25911332252263e-05
-5.514121941591e-06
-3.86820595750825e-05
-3.00092742642976e-05
-2.17128019049393e-05
7.66936525516807e-06
-1.36859555013983e-05
-1.47555895278867e-05
-9.72160863883842e-06
-4.77039589763214e-05
-2.7931434564772e-05
-4.39591407177976e-05
-2.60165902716028e-05
-1.30279547445899e-05
-4.13727251427018e-05
-3.29372769707253e-05
-1.47959619369818e-05
-3.54789140551556e-05
-8.13613628659155e-06
-3.37065491386264e-05
-3.62227899141014e-05
-9.72208471295542e-06
-4.13828216584756e-05
-2.85796218285957e-05
-2.85515719599023e-05
-5.59886312601208e-05
-6.75105866999283e-05
-1.07951613074948e-05
-4.93999159360924e-05
-3.42705463971827e-06
-1.30001240121296e-05
-1.00533767408666e-05
-4.50553914207501e-06
-1.81235820520011e-05
-5.13160537461214e-05
-3.83350683188108e-05
-3.24065826256171e-05
-2.10233888652009e-05
-1.91116181978879e-05
-1.54757538300122e-05
-3.94616832652779e-05
-2.69648393465043e-05
-1.82758362212819e-05
-4.78583651139994e-05
-1.26999493427457e-05
-5.10355167602255e-05
-1.7746868620157e-05
-2.35831356304752e-05
-2.30993218960766e-05
-2.25121042376052e-05
-5.66940849557244e-05
-1.8843928663873e-05
-2.93930578111971e-05
-3.14976019875982e-05
-3.4051993338187e-05
-1.07021352464517e-05
-2.66062001180161e-05
-2.63023207549321e-05
-1.38389778243551e-05
-1.90445953827592e-05
-3.39073927829091e-05
2.5013702031447e-07
-3.48489620399844e-05
-4.67633842736703e-05
-4.19426782470821e-05
-8.02667375996353e-06
-3.25271626991016e-05
-4.4130830470462e-05
-3.73479197674877e-05
-3.55596408944816e-05
-6.83749343714507e-05
-2.13808176592419e-05
-9.44573719917487e-06
-4.64319776151076e-05
-7.93269699704336e-06
-4.63789368319063e-05
-3.67978841473683e-05
-3.73765387235715e-05
-3.44003474360467e-05
-2.8515504196504e-05
-4.10946843713525e-05
-3.33327723803483e-05
-3.86028243895388e-05
-1.76825854656106e-05
-3.55499026492174e-05
-5.37716371716439e-05
-3.82366264239228e-05
-1.80399231662733e-05
-1.70737738399688e-05
-1.95679238405641e-05
-3.66348529851052e-05
-3.32179423090655e-05
-3.2282869742735e-05
-2.01466543960864e-06
-3.90166343604269e-05
-3.77789124246191e-05
-3.61793922048623e-05
-5.70113246256923e-05
-4.84941188707856e-05
-3.11709657779661e-05
-1.34190654820155e-05
-6.63106235380531e-05
-2.46446104248766e-05
-3.6347072317692e-05
-6.81667021203837e-05
-4.55435962982665e-05
-1.8061844684435e-05
-3.29270891127614e-05
-4.32735735258664e-05
-2.73790754258193e-05
-1.78157446716824e-05
-3.23269598129772e-05
-2.06596930901602e-05
-7.28545094812719e-05
-2.50146087727846e-05
-5.64705515881784e-06
-5.10354173213828e-05
-3.30251610885422e-05
-4.83501491332018e-07
-3.4510826608231e-05
-3.3953394421103e-05
-2.7379839490628e-05
-3.8518008867403e-05
-3.30785601924398e-05
-6.30403380490902e-05
-4.83435279670944e-05
-2.18131156899089e-05
-1.8345766423582e-05
-2.04759445176064e-05
-1.25810381659681e-05
-1.93760138492179e-06
-4.11139446245415e-05
8.71081660407504e-06
-3.45081213953687e-05
-2.54936153503424e-05
-9.22917989206839e-06
-2.53020644346262e-05
-3.65865626600061e-05
-4.8229964950813e-05
-3.44332912930303e-05
-5.4338391454545e-06
-3.15473461553319e-05
-4.13332559054589e-05
-3.51694639168825e-05
-4.41181027716739e-05
-4.97461272731168e-05
-6.87569412965402e-06
-1.02067227765297e-05
7.14693803624662e-06
-3.81454032845406e-05
-1.64578675750722e-05
-2.39524099850131e-05
-2.49919178276946e-05
-5.62699574766277e-05
-5.68175853506786e-05
-1.16468720810149e-05
-2.08479966805604e-05
-3.6244360689302e-05
-1.99199263364803e-05
-1.70860226293305e-05
-2.99336517978941e-05
-3.04024046244892e-05
-4.50219777033468e-05
-5.83807788820647e-05
-4.14322426276773e-05
-2.86169412199889e-05
-2.51510389194097e-05
-1.97265208037998e-05
-3.41140028778866e-05
-2.98869639965514e-05
-5.53157041282454e-05
-2.41868263491365e-05
-1.3490085430833e-06
-2.06546325693196e-06
-2.73243168123012e-05
-2.74557194293914e-05
-5.02815597581106e-05
-5.05932596269262e-05
-7.85290227029118e-06
-3.69532317801238e-05
-9.41697642598939e-06
-2.1322198418862e-05
-2.53721936241798e-05
-2.36242977431516e-05
-4.78101049453395e-06
-2.83521866642555e-05
-7.4053566153898e-06
-2.25265320906517e-05
-4.90555521816983e-05
-2.32409840286702e-05
-6.51466448972222e-05
-4.5800117001662e-05
-1.65985245569888e-05
-3.78437728988981e-05
-4.87137170673827e-05
-2.17532759857992e-05
-1.9888592639713e-05
-6.02687953997987e-07
-3.1437253435462e-05
-2.47522163330092e-06
-3.80230320974313e-05
-3.18066562975544e-05
-5.08859981730349e-05
-3.69022275041339e-05
-3.06981709022458e-05
-1.26832406044944e-05
-5.30567545924421e-05
-2.4346862778704e-05
-3.9116259072478e-05
-2.7226046917984e-05
-3.75112561243409e-05
-5.33378759086192e-05
-4.55694653519728e-05
-4.26700171272706e-05
-5.97201493787841e-06
-4.81743324119315e-06
-1.57214322514725e-05
-4.2728992029733e-05
-2.51401417160012e-05
-3.31359314024059e-05
-3.64659347755239e-05
-1.55546291083611e-05
-3.11191612692266e-05
-6.4185932332621e-05
-3.89310053989086e-05
-1.77267616939384e-05
-2.83940626368916e-05
-2.54130085233515e-05
-6.43852682822779e-05
-5.34519729776218e-05
-2.80981010098854e-05
-3.97905574098481e-05
-3.23232287591315e-05
-3.18637104401402e-05
-6.84401279923642e-05
-3.74306471016289e-06
-2.45971455291157e-05
-4.92947531277477e-05
-3.06363530241399e-05
-3.52026384206358e-05
-4.40961330633462e-05
-1.62233623600913e-05
-1.90645490675571e-05
-6.10743953304238e-05
-3.83647868804232e-05
-4.2343350598717e-05
-2.38033354717055e-05
-2.54151011011205e-05
-3.06196222926514e-05
-3.0105046708449e-05
-3.33963875368747e-05
-1.89041616545684e-05
-3.53160539400075e-05
-4.94044154364022e-05
-4.03439506688241e-05
-7.51001663480829e-06
-9.86413809429792e-06
-5.40063693296481e-05
-1.41034665053657e-05
-5.03484855981993e-05
-2.3700724188051e-05
-1.90680192123367e-05
-2.13126425598248e-05
-1.39908710931354e-05
-2.5591058053853e-05
-2.72389003172513e-05
-1.28892143552322e-06
-2.6711408995776e-05
-3.34234273569169e-05
-6.8388425848698e-05
-2.73765900095897e-05
-3.10960240385948e-05
-2.16844300707353e-05
-2.23633205779144e-05
4.07965439767232e-07
-1.95118644968907e-05
-4.1325873941566e-05
-4.80769162734805e-06
-2.93100940683253e-05
-2.22529854591616e-05
-3.77478287124488e-05
-2.86986559146286e-05
-2.70793955366904e-05
-1.06277733222713e-05
-2.90280484342294e-05
-1.67730594280655e-05
-2.74153775645168e-05
-2.84827131590866e-05
-3.33798369817863e-05
-1.61652045108907e-05
-6.16590721246742e-05
-3.26796649497255e-05
-2.20832852274206e-05
-4.86934905836699e-05
-2.55489604791596e-05
-4.92207979789007e-05
-2.41438762546002e-05
-9.36985119613496e-06
-2.3005324218256e-05
-7.19227059253275e-06
-2.33884077826833e-05
6.45356201947087e-07
-1.09488188329893e-05
-1.55583478002485e-05
-3.84075461398037e-05
-2.31684417116122e-05
-8.05772580030335e-06
-4.4363585398217e-05
-1.49444682577654e-05
-5.93920142268893e-05
6.86346399032462e-06
-2.96516384354047e-05
-3.95349940914901e-05
-2.47735172326248e-05
-3.14802014866814e-05
-5.00038775619757e-05
-4.11639108848865e-05
-6.29564795948098e-05
-2.15043302173783e-05
-7.25648769608144e-06
-1.02848480199786e-05
-4.50733718893764e-06
-5.5111106859266e-05
-6.83792621534705e-05
-2.27594175592e-05
-3.58542136034384e-05
-4.41374393761902e-05
-2.78029854701902e-06
-8.44437260846251e-06
-3.39248764641326e-05
-1.7953327417144e-05
-1.48808242201226e-05
-4.19063824667553e-05
-2.50618752208522e-05
-2.21408092168864e-05
-4.87781369076378e-05
-8.26281711628026e-06
-3.33002071603788e-05
-3.25135815617654e-05
-2.72995281991228e-05
-3.42068228884996e-05
-2.09498096490852e-05
-2.74363554098861e-05
-7.65928609139302e-05
-4.88144596731893e-05
-2.98068783460376e-05
-1.92626093767018e-06
-2.79801258373247e-05
-2.1494963790347e-05
-3.61716679988332e-05
-1.91424797998994e-05
-3.50634657501528e-05
-2.12266762605865e-05
-3.23145547856906e-05
-3.89109120870544e-05
-9.59511300829452e-06
-5.81820057664037e-05
-3.76266441140296e-05
-2.43502214332135e-05
-1.45385100540726e-05
-3.77739720254387e-05
-6.29503403582368e-06
-2.31139851226424e-05
-1.2942844488521e-05
-3.07897620238222e-05
-4.45058607586174e-05
-3.47372934203957e-05
-8.86204331529132e-06
-3.57426294811191e-05
-3.96840031935736e-07
-3.23122036408426e-05
-1.30922511647009e-06
-3.10960897336205e-05
-3.28808111313465e-05
-1.99471493756074e-05
-1.76578136062999e-05
-9.36850346281283e-06
-2.78539007181742e-05
-2.64778920112405e-05
-1.67769952586652e-05
-3.46687482964616e-05
-4.41837384704512e-05
-2.98578208486125e-05
-3.18175565899629e-05
-1.28998955807149e-05
-1.68615453284582e-05
-3.57589019044193e-05
-3.37675113252001e-05
-7.36295166755342e-05
-4.82788455836644e-05
-4.69389547647676e-05
-2.21334336353682e-05
-9.01517414684346e-06
-5.16880555742135e-05
-3.06292404526324e-05
-1.72364505920785e-05
-1.94199924904672e-05
-3.75728487448424e-05
-3.51369223384452e-05
-2.03075208558849e-05
-3.66612861516893e-06
-2.06604815696828e-05
-1.50636290619346e-05
-5.53225166547297e-05
-1.65711297903661e-05
5.40293833426897e-06
5.21529107112327e-06
-3.1060000510178e-05
-1.67650527426929e-05
-4.09950356065127e-05
-3.56800199107783e-05
-3.10169233164599e-05
-3.58985095543697e-05
-1.60086223197015e-05
-4.00513868527956e-05
-1.58378543879804e-06
1.290007556674e-06
3.79147921618407e-06
-5.66821176286999e-05
-3.34253567491966e-05
-2.42220206046193e-05
-1.87691089724234e-05
-2.38103076228225e-05
-2.42684794626608e-05
-1.37384500044554e-05
-3.07788667014362e-06
-4.87411282816021e-05
-5.35822357489232e-05
-2.36696132253146e-05
-2.08047147329588e-05
-5.73315910731189e-05
-1.31649822058454e-05
-1.69180073775565e-05
-2.06747491770832e-05
-3.13561110543252e-05
-3.41265291323678e-05
-6.06422878411388e-05
-1.90108961443224e-06
-3.7294219935352e-05
-4.66843451691643e-05
-1.35579931681253e-05
-4.44767880570302e-05
-5.49275751721608e-05
-3.15346853659154e-05
-1.30922659026688e-05
-2.95777422065189e-06
-3.51560485284334e-05
-3.34688646461341e-05
1.33451731344681e-05
-2.64766490050109e-05
-3.00531230581508e-05
-6.69966253656989e-05
-3.43252312719963e-05
3.35487910554921e-07
-3.54653892980602e-05
-2.31337064781741e-05
-1.67282900559318e-05
-1.41939138028092e-05
-3.05893083651139e-05
-2.65719596258543e-05
-3.82534621012548e-05
-2.50128384345648e-05
-2.19783752256418e-05
-2.38687765522378e-05
-2.88952311802065e-05
-2.63711711530098e-06
1.8701403480511e-05
-3.82189196053018e-05
-2.74012801000839e-05
-1.76728659502698e-05
-1.2568876978776e-05
-9.0238520584907e-06
-1.96648891232729e-05
-5.49269557774676e-05
-4.88803853663729e-05
-2.98104218888892e-05
-1.33406738472116e-05
-3.32918228068729e-05
-5.09633855651777e-05
-2.69605751941394e-05
-3.21022259583902e-05
-2.32330397493458e-05
-2.72471572524626e-05
-2.34402953777443e-05
-4.01806660585918e-05
-2.64452803807191e-05
-4.60714017049517e-05
-2.56528400880517e-05
-3.70641794583154e-05
-2.98129111269138e-05
-2.21679644807293e-05
-9.83580696188989e-06
-3.16207147117513e-05
-4.18823045754376e-05
-3.52246884580446e-05
-4.46255449033929e-05
-3.03627204809654e-05
-4.7598352564798e-05
-3.04490218578489e-05
-3.49408863184271e-05
-1.41147387101319e-05
-1.50389629296985e-05
-3.95071790117684e-05
-2.72428666255366e-05
-2.81489855519419e-05
-3.47778865205202e-05
-2.61459411078324e-05
-2.57230556289875e-05
-2.76215149786459e-05
-1.88305770951479e-05
-1.58115347112231e-05
-4.27308114928458e-06
-2.72403285158657e-05
-2.98211241597999e-05
-2.2236115382559e-05
-5.4538171778075e-05
-1.26573819670943e-05
-4.44709015883323e-05
-6.87307965207054e-05
-6.24210799127601e-05
-5.63541010334404e-05
-3.97979992328803e-05
-1.17059753231547e-05
-4.39342332563609e-05
-3.03194122982942e-05
-4.20990844767948e-05
-1.75500926682834e-05
-4.67765244959376e-05
-3.87270961053483e-05
-2.44298267551309e-05
-1.08866241576542e-05
-1.50661944578949e-05
-4.58781760108711e-05
-1.80765057354835e-05
-1.98741360689114e-05
-4.51465305655057e-05
-3.26665711652055e-05
-1.52562152226595e-05
-1.72434747946392e-05
-3.22083016513564e-05
-2.34780485449739e-05
-2.92819506125997e-05
-3.22270668584061e-05
-2.45620702841705e-05
-4.34077814450086e-05
-2.46176070441792e-06
-6.02249456019257e-06
7.8676694572381e-07
-4.35251666158663e-05
-2.94768802435329e-05
-5.17140506148785e-05
-4.16345058935709e-05
-4.55783785456187e-05
-3.90609205700011e-05
-1.94030222378666e-05
-2.23679097881598e-05
-3.37668194405217e-05
-2.6482378013234e-05
-2.95224876703436e-05
-2.34365961853157e-05
-3.53201965302111e-05
-1.1348759297504e-05
-3.12341385605365e-05
-1.2881634761085e-05
-3.03705127519652e-05
-1.59913375359012e-05
-3.9942707840128e-05
-7.91677304694834e-06
-1.33800714112083e-05
-2.19804433323119e-05
-4.84518421850757e-05
-4.58141622789487e-05
-3.54463950639327e-05
-4.10841901021009e-05
-6.54896950621846e-05
-5.07798975650506e-05
-2.58447320824394e-05
-1.45190048738737e-05
-4.6126675268493e-05
-5.40721939890156e-05
-2.25117295318064e-05
-3.5524424489357e-05
-2.30352414575761e-05
-4.12924703954802e-05
-1.18304495145077e-05
-6.98721066857337e-05
-2.46235262470267e-05
3.04385199264162e-06
-1.0176771525298e-05
-2.18932606154119e-05
-2.71631665593222e-05
-3.56513991171668e-05
-3.99228079795999e-05
-3.30065390170609e-05
-3.80399099175303e-05
-1.84867960695312e-05
-4.91464503735747e-05
-6.19404559998449e-05
-3.33976849390714e-05
-3.09117364009278e-05
-3.81367614239997e-06
-6.29038057510498e-05
-4.11893086396927e-05
-3.92220820562669e-05
-1.00690696653509e-05
-3.20799182454362e-05
-4.40088768342641e-05
-3.85984278236636e-05
-1.0777328236791e-05
-3.55418195751142e-05
-1.70017407155528e-05
-4.1762277711397e-05
-3.86964035342421e-05
-1.5861885856413e-05
-1.73224754012774e-05
-1.07812852023483e-05
-3.27893074515692e-05
-2.47839299269697e-05
-5.00734138724699e-05
-3.82387815911533e-05
-3.37065583938891e-05
-2.99033786846218e-05
-4.48305734146278e-05
-4.83783836359286e-05
-4.77957603017757e-05
-4.57397942653428e-05
-4.08190960992686e-05
1.01258331539199e-06
-2.81548863573869e-05
-1.46788820060654e-06
-2.42144082904683e-05
-2.80293651530838e-05
-1.12647980927049e-05
-4.88528888146148e-05
-3.26362494600682e-05
-4.80800128950266e-05
-5.62605819397e-05
-1.8299568637197e-05
-2.81427253521819e-05
-4.31576341014095e-05
-2.32789043331598e-05
3.04034814657819e-06
-3.30843699418686e-05
-3.23200721985087e-05
-1.63635361033487e-05
-1.84940390315085e-05
-3.78298556654887e-05
-3.47661927958031e-05
-2.32653607497591e-05
-5.60800356618686e-05
-3.4495773690044e-05
-8.44907369826235e-06
-2.1903564369504e-05
-2.71701503083505e-05
-1.9226279367003e-05
-4.43866550479036e-05
-1.91596324727404e-06
-4.49493392816699e-05
-3.324883571541e-05
-3.1256775967704e-05
-4.48989054936573e-05
-1.3950233200127e-05
-4.30637151926355e-05
-1.06826092875349e-05
-2.41282186428734e-05
-4.28976127763903e-05
-4.24057739300851e-05
-2.30066991309646e-05
-3.41503786731422e-05
-9.18927761163576e-06
-1.75557072409846e-05
-1.18084867750311e-05
1.10836361095473e-05
-3.95251264271631e-05
-3.22357152821503e-05
-6.35344715800594e-05
-1.99743938730774e-05
-3.88545088933884e-05
-3.47379435019421e-05
-2.16198972562523e-05
-3.40501897306212e-05
-5.46547790914724e-05
-2.20068996551955e-05
9.31908327157866e-07
-3.27483096921069e-05
-4.03019460841253e-05
-4.86768662223897e-05
-1.45289899600914e-05
-2.19748366961746e-05
-2.09195345264132e-05
-2.19322311262625e-05
-3.16138378003944e-05
-3.77015619074739e-05
-8.52117193384911e-06
1.83889820732801e-06
-3.08088137622622e-05
-1.82101494201556e-05
-2.27513179213022e-05
-4.16993350749512e-05
-4.16967074905599e-05
-3.26820155751159e-05
-9.90352464799885e-06
-2.50590727485166e-05
-1.98261766711866e-05
-1.21588588625264e-06
-6.75005363283709e-06
-5.97613091130048e-05
-4.83730158725817e-05
-2.34590466157842e-05
-2.45406237999172e-05
-3.20236154369295e-05
-3.48791939361322e-05
-1.48140259006694e-05
-3.20373677201619e-05
-1.02936133838291e-05
-4.02035445392603e-05
-6.2400999999475e-05
-4.19620397242026e-05
-2.2755996367776e-05
-4.0123143913584e-05
-1.91807750296116e-05
-2.92887277121386e-05
-3.14596882662383e-05
-2.82129800971995e-05
-2.18466019658892e-05
-2.66995964522655e-06
-7.83315666852304e-06
-4.83760993459707e-05
-4.16626045935045e-05
-4.64688450663589e-05
-8.32211965383362e-06
-3.92266037890688e-05
-5.83186010510057e-05
-4.0650045241024e-05
-1.61000606729712e-05
-2.34766849980268e-05
-2.55255768093198e-05
-5.01105057864065e-05
-2.73670612203223e-05
-4.75864843341139e-05
-3.23897956748684e-05
-3.24252942725361e-05
-1.39770165511165e-05
-2.44330935652563e-05
-6.40500537639693e-05
-3.65608659348614e-05
-2.99604621372458e-05
-2.56062430193558e-05
-5.22329605130737e-05
-3.02145058815769e-05
-1.94787625238795e-05
-3.56416996511369e-05
-4.7182110090618e-05
-2.13794324863533e-05
-4.2950632325792e-05
-2.84264427662319e-05
-1.96390624571095e-05
-2.67914613515573e-05
3.55002047800903e-06
-2.733019394431e-05
-4.06378516536647e-05
-1.19885993765956e-05
-5.27964215810476e-05
-3.49772254326721e-05
-2.49393714396957e-05
-1.83981444427855e-05
-2.80170502182825e-05
2.23112637341943e-06
-1.53406068402133e-05
-5.04456748706883e-05
-1.53131625161492e-05
-3.94568289476211e-05
-2.30113583861218e-05
-3.81621440961133e-05
-5.56796115979329e-05
-4.00427071456658e-05
-1.12137112840822e-05
1.26922808884623e-06
-4.5909859061679e-05
-1.44732202191496e-05
-3.61033967338679e-05
-3.30131379260268e-05
-2.27414874188065e-06
-3.63399140117367e-05
-6.06757419533992e-05
-1.73503763494507e-05
-2.28107002948783e-05
-3.46334221049086e-05
-3.07815923118622e-05
-1.71763874986009e-05
-5.96622963865001e-05
6.1921032264142e-06
-2.38094779959623e-05
-6.56256361679822e-06
-1.36550598402646e-05
-2.14025113847677e-05
-2.51989905672738e-05
-5.36613740555815e-05
-6.35802007747154e-05
-4.90453371855611e-05
-2.69117029563947e-05
-3.65814004997407e-05
-2.82566210718558e-05
-2.12551508424564e-05
-3.49366888750433e-05
-2.21594082632527e-05
-4.57709663601548e-05
-3.9464248121354e-05
-3.32212554959524e-05
-4.79408459951476e-05
-3.86269504042107e-05
-6.66273628789033e-05
-4.48983827861699e-05
-1.61021071490701e-05
-4.05762187209284e-05
-2.96643582512003e-05
-8.86592086626216e-06
-5.91652710452402e-05
-2.34392470073935e-05
-4.58350022643863e-05
-2.18337109609287e-05
-4.24484438890894e-05
-2.06731849827852e-05
-5.67845845626607e-06
-5.88843676693356e-05
-1.8977333459997e-05
-3.39527941376076e-06
-2.2695556894711e-05
-3.58618722731077e-05
-1.99635026582736e-05
-3.67311680516023e-05
-3.0166104790423e-05
-1.59175745681367e-05
-1.90118920658947e-05
-1.73132433050434e-05
-1.64037998983899e-05
-4.01798102749018e-05
-3.89967597623957e-05
-2.86693696984901e-05
-4.29731846837814e-05
-4.50287511860525e-05
-4.35728682760784e-05
-4.52294810787719e-05
9.26387344238577e-06
-8.74769510544668e-06
-3.52371663472821e-05
-2.74773692102421e-05
-1.15963345337036e-05
-1.6565928575543e-05
-3.76122263092003e-05
-2.74203826220949e-05
-4.52848873286582e-06
-3.88644584550584e-05
-2.9245223911629e-05
-6.9772082492049e-05
-2.57914077310642e-05
-4.31610315757634e-05
-7.91266098402684e-06
-2.1764436322536e-05
-4.34772827601325e-05
-1.62950664409868e-05
-4.15433710755738e-05
-2.15337198898271e-05
-3.50553897626049e-05
-2.04144209310452e-05
-5.35861775777685e-05
-3.41638636195161e-05
-2.19924153163946e-06
-6.51674347352058e-05
-2.76607126449121e-05
-3.85923752698143e-05
-2.21348919148943e-05
-4.97477786771104e-05
-3.69096368702085e-05
-3.41262982742258e-05
-6.26215503807182e-05
-3.21134342093675e-06
-1.2313779798091e-05
-1.14886465609969e-05
-8.51296891596769e-06
-4.37680336052588e-05
-2.40918405993858e-05
-3.71858693319867e-05
-2.08308370764148e-05
-4.52895528479411e-05
-2.36214113901703e-05
-2.87009304388485e-05
-4.80799868018435e-05
-4.42503627850359e-06
-2.71428323950628e-05
-3.2483567125023e-05
-4.81356698141098e-05
-6.46208905312832e-05
-1.26863413655025e-05
-1.42344240373892e-06
-4.07029954092514e-05
-1.34541930803631e-05
-4.91593417950365e-05
-2.85907332723945e-05
-1.56176140941744e-05
-4.2319368779438e-05
-3.74742012874075e-05
-5.25499682430471e-05
-4.45592176731522e-06
-8.05517306664472e-06
-5.15655450399944e-05
-1.7098982737453e-05
-3.72766546601344e-05
-1.83256081057949e-05
-2.14717642610887e-05
-2.05660980873347e-05
-3.95909773000585e-05
-4.02425200082846e-05
-4.90877191562407e-05
-8.45509554785308e-06
-3.79481726537924e-05
-1.64415444229682e-05
1.087715103517e-05
-1.84646023919601e-05
-4.98569159304631e-05
-5.966448398615e-05
-1.94350662756124e-06
-1.45851970130687e-05
-1.47348055053357e-05
-2.12759189090682e-05
-3.6529664891544e-05
-2.1600545263351e-05
-5.18057583553575e-05
-3.68146293163407e-05
-3.16485013852452e-05
-4.27254635656498e-05
-4.46576789393301e-05
-2.86192862092697e-05
-1.50611150504725e-05
-4.02478623628266e-05
-3.29132726889347e-05
-1.25321023555829e-05
-5.74209658634184e-05
-1.35180440229359e-05
-4.01689411117404e-05
-4.12573253172129e-05
-3.30708683653849e-05
-1.65496607366826e-05
-4.22137614815347e-05
-1.9744509790073e-05
-3.31600190794892e-05
-3.8819935538847e-05
-5.29608537677696e-05
3.25779210028006e-06
-4.34565287550559e-05
1.14380804155305e-05
-3.72718581810742e-05
-3.46075029503956e-05
-2.74008620490197e-05
-2.57010671458963e-05
-2.33041864199291e-05
-2.44705712526286e-05
-8.64882656657871e-06
-2.18951892247202e-05
-2.22592423616298e-05
-3.6239891504359e-05
-1.50333776458334e-05
-1.96726726542213e-05
-1.69162681499918e-05
-2.91830845450136e-06
-4.37174255209025e-05
-4.446039594724e-05
-3.97557864363063e-05
-7.73915415456849e-05
-4.3068074817299e-05
-3.46694041457171e-05
-1.5176094577368e-05
-1.77094153308808e-05
-5.4295899136805e-05
-4.26647429017409e-05
-4.49291574358032e-05
-2.95883327413451e-05
-2.96773162977043e-05
-8.97996785943582e-06
2.88546057909445e-07
-3.25052060263511e-05
-1.23547502722017e-05
-1.51010503660954e-05
-4.17557451331657e-05
-4.77467789710555e-05
-2.24223921761699e-05
-9.38043386370769e-06
-9.49608383375897e-06
-1.40506565269242e-05
-1.39152163561612e-05
-9.63118465106595e-06
-3.51168129032233e-05
7.91201856714835e-07
-1.28934235174104e-05
-1.45673516905358e-05
-2.45713805810365e-05
-2.35975088435407e-05
-2.44535994625993e-05
-5.97527982538002e-05
-3.85576369646562e-05
-1.1921854244821e-05
-2.85934857056624e-05
-9.48107879448333e-06
2.61435962340204e-06
-2.68910311725201e-05
-6.67795396958411e-06
-3.78742185873616e-05
-4.34144413741952e-05
-5.28909732550854e-05
-2.86381218504395e-06
-2.84204299680756e-05
-2.24764354367594e-05
-1.38836194700219e-05
-2.45123259881866e-05
-1.82794458049581e-05
-4.16565762118345e-05
-3.41509804216241e-05
-4.49644819691783e-05
-3.91682417476592e-05
-3.40952036466852e-05
-3.40213703381819e-05
-2.84473657593566e-05
-1.7250398097741e-05
-3.56402764481194e-05
-4.48278758475117e-05
-2.17126322165242e-05
-1.76896618435213e-05
-5.85178342326465e-05
-1.23653657500749e-05
-1.30454398291311e-05
-1.94479786551603e-05
-5.30390801805294e-05
-1.76509701293457e-05
-2.16816425898346e-05
-2.09237651018688e-05
-3.99331440834462e-05
-1.30938802071277e-05
-3.01133261202818e-05
-2.1603240138641e-05
-2.03842963479564e-05
-5.31391872518559e-05
-2.76968762385381e-05
-1.41327962417495e-05
-3.25391259561314e-05
3.79491582034364e-07
-5.66498154767492e-05
-4.26359831933778e-05
-2.75657493130014e-05
-3.54380064601831e-05
-1.59393980504143e-05
-1.9329671084768e-05
-2.58729527246754e-05
-1.49094346981177e-05
-3.01985614660353e-06
-9.5880757780175e-06
1.02630416669059e-05
-1.73848901568311e-05
-3.73778354824482e-05
-2.90028257920195e-05
-5.02702767477545e-05
-3.43010623756795e-05
-4.19161850489179e-05
-7.81011147050202e-06
-2.95501798793848e-05
-2.38467989177508e-06
-4.87792367017597e-05
-4.62509777979075e-05
-2.2667696731925e-05
-4.26905307675967e-05
-4.37993987513323e-05
-5.42895664397321e-05
-4.27719937466431e-05
-1.99380202511238e-05
-4.73449663590139e-06
-2.82353007851033e-05
-2.12920608949833e-05
-4.90818800875216e-05
-6.04733114023474e-06
-1.08387998036197e-05
-4.19112382334154e-05
-4.48630440495309e-05
-1.52073386679035e-05
-4.07377764194322e-05
-2.84618922773735e-05
8.53015779243821e-06
-2.22756318104495e-05
-1.22562036941576e-05
-6.1596293226177e-05
-6.65209695479211e-05
-3.43204591425395e-05
-3.10303690690714e-05
-3.95612364481829e-05
-2.99546380931855e-05
-1.46625214910704e-05
-2.70338060529821e-05
-3.8347856553676e-07
-3.33856833066785e-05
-4.16288538484219e-05
-3.74741371689461e-05
-3.8879865803498e-05
-2.95059319441646e-05
-3.59463372711584e-05
-1.72763573389709e-05
-3.47572174123014e-05
-4.1998845086599e-05
2.12429562383515e-05
-4.29154248804533e-05
-4.27228872151772e-05
-2.11053717799013e-05
-2.92780845943073e-05
-1.42461974157913e-05
-3.38397654863889e-05
-6.80603278244476e-05
-3.6976416410714e-05
-2.9549675938228e-05
-4.79386112669085e-05
-1.49046933505792e-05
-1.5897127709957e-05
-1.70025210924599e-05
-3.0613271916857e-05
6.4654853015938e-06
-3.18270732010937e-05
-2.62279867575064e-05
-1.0926794640079e-05
-2.70330452418126e-05
-4.21202851585924e-05
-4.84249016601884e-05
-3.77718219580678e-05
-3.51120703829076e-06
-2.41971999341831e-05
-3.55136572425043e-05
-2.10098811388659e-05
-4.1425118024593e-05
-3.25217329656619e-05
-6.23588687194281e-05
-1.97377505415972e-05
-4.44353860721892e-05
-1.85961630806766e-05
-5.166902194826e-05
-4.04158212162745e-05
-5.74921461287115e-05
-1.36155262669158e-05
-4.09965207914717e-05
-1.05997392595534e-05
-1.9774783550911e-05
-4.77590120160247e-05
-2.91899224870406e-05
-3.13149725293512e-05
-2.70205542196245e-05
-4.75764252135223e-05
-1.01438313308159e-05
-1.1965482099453e-05
-5.00673845030711e-05
-3.44492097108118e-05
-3.51435885821373e-05
-3.59428572752111e-05
-1.07082448230628e-05
-1.24026524216637e-06
-1.85186618536465e-05
-3.1779972119941e-05
-4.1726398866947e-05
-3.80981492102342e-05
-2.7355329685179e-05
-1.47113535467661e-05
-3.81881323471841e-05
-3.56602301183063e-05
-2.13175312643507e-05
-3.72948985410127e-05
-6.14052636575308e-05
-2.60080417377959e-05
-1.45107054048016e-05
-3.60309658137785e-05
-2.38883179692917e-05
-2.04492316455515e-05
-2.81423862808084e-05
-2.30911798028783e-05
-1.94224079479521e-05
-4.22499620141886e-05
-8.88813317303723e-06
-2.01456413903352e-05
-4.11403143289726e-05
-2.0311926103295e-05
-1.85025888647783e-05
-1.17579581770268e-05
-4.10336640474521e-05
-5.78840143444004e-05
-2.37106959512736e-05
-3.92729849606269e-05
-2.85584358043016e-05
-2.05977016629797e-05
-3.76378637555189e-05
-1.97625732664264e-05
-3.60024341871188e-05
-5.11179962551526e-05
-3.11186454940659e-05
-4.53979355005446e-05
-2.30022710863652e-05
-1.6654631103599e-05
-3.1078749741504e-05
-2.93835191873657e-06
-4.51458234368707e-05
-5.19681250856245e-05
-2.9999949771711e-05
-3.73166974393752e-05
-3.28506449623178e-05
-3.41305776506566e-05
-4.25367664799457e-05
-5.83301329872455e-05
-4.6308118622307e-05
-2.10577212023056e-05
-1.27732722046753e-05
-2.28985268477709e-05
-2.47053742469895e-05
-1.21852550818539e-05
-2.21472334234664e-05
-3.76270500785977e-05
-4.54688867848086e-05
-4.4059645840442e-05
-5.33214194344228e-06
-3.28888697070917e-05
-4.15329901570826e-05
-4.18452141990238e-05
-9.27343050684192e-06
-1.86695376740486e-05
-2.54771787002939e-05
-2.44111740352529e-05
-2.40399937795411e-05
-1.3022876011417e-05
-1.56057387866924e-05
-2.57314531085104e-05
-2.35564590458845e-05
-2.78612623279029e-05
-2.71398782787498e-05
-3.67126548139117e-05
-3.62522308757837e-05
-2.26633198529539e-05
-4.04193973139131e-05
-4.91202947861333e-06
-1.83875221518679e-05
-7.10121107753546e-05
-2.99153788059985e-05
-2.36928259270256e-05
-3.04887072157159e-05
-4.45172684369417e-06
-2.59775079411051e-05
-1.32659875907967e-05
-4.72959619704666e-05
-5.46530253479007e-05
-2.22899225187018e-05
-5.5995663250564e-06
-3.28579862944878e-05
-4.19998264733167e-05
-6.90175034103462e-06
-1.95265850767048e-05
-2.28502887595065e-05
-3.74265462611795e-05
-2.27785528500698e-05
-2.50590925112967e-05
1.87830816542609e-05
-3.68100608835257e-05
-3.14588821195928e-05
-2.11458319651913e-05
2.0646453975364e-06
-4.17280749615492e-05
-2.90330619801424e-05
-3.69429655591008e-05
-3.49111355909595e-05
-2.89618536655648e-05
-1.66026057841502e-05
-2.38595156924637e-05
-1.92159337584379e-05
-2.30857022616573e-05
-2.29276732270076e-05
-2.15205599479013e-05
-3.79597481153645e-05
1.26363747371339e-05
-3.19450235421809e-05
-1.04246875042603e-05
-2.19361080420283e-05
-3.97003685467556e-05
-2.14012632864423e-05
-5.01326607511806e-05
-7.93357832550437e-06
-1.89221449059492e-05
-2.3986422647977e-05
-2.35791066218408e-05
