# Supplementary material for: Research on computational propagation and identification of mine microseismic signals based on deep learning
Source: PLoS One. 2025 Oct 22;20(10):e0334641. doi: 10.1371/journal.pone.0334641 (PMC12543183; doi:10.1371/journal.pone.0334641)
Supplement: S6 Data — (ZIP) [file pone.0334641.s006.zip › 000100900000208.xlsx_0.txt_24.txt.txt]

-2.44161853457907e-05
-1.69009208179329e-05
-8.76057769988964e-05
-1.59107286254853e-05
-4.67963670321671e-05
-1.25768820839753e-05
-9.52469891229903e-06
-2.12830674178899e-05
-3.19018167655503e-05
-5.44461682676953e-05
-3.63639972562183e-05
-2.0124691473175e-05
-4.51068215806207e-05
-3.55710463068491e-05
-4.21922854141577e-05
-1.95722970339711e-05
-4.33741809475986e-05
-6.20368480492649e-05
-3.69140631315042e-05
-2.06932382853518e-05
-3.18409151451158e-05
-9.03970261720213e-06
-9.32860601530303e-06
-2.16060000086979e-05
-4.58514468842312e-05
-2.95181007317504e-05
-4.40319183688398e-05
-2.18881206114532e-05
-7.82814078282017e-06
-1.1153720093624e-05
-6.34615353540103e-05
-2.56770372717024e-05
-3.20808315084894e-05
-6.40964464081286e-05
-6.61059229671011e-05
-2.64768490757691e-05
-2.94689601002604e-05
-4.96677765863176e-05
-9.92568358747515e-06
-1.93475708327942e-05
-3.60603154028292e-05
-2.02326954843384e-05
-4.51693605812679e-05
-8.90398287891539e-06
-2.53043674747308e-05
-2.1213647312116e-05
-3.39398936722271e-05
-4.02831987894416e-05
-4.9442561115521e-05
-2.14657878805519e-05
-3.34233995831042e-05
-1.68119048860176e-05
-1.60212591857311e-05
-2.29512092535169e-05
-4.56093679606285e-07
-5.07156308308686e-05
-3.45262679222077e-05
-5.55889569521194e-05
-2.40666001149944e-05
-2.37581660866129e-05
-7.6341582530428e-06
-6.18848683979049e-05
-6.25307619507846e-05
-8.29245836779234e-06
-1.32687604424428e-05
-3.35581983753995e-05
-2.70302414601391e-05
-1.06940942166665e-05
-6.00964167413725e-06
-4.21098721496388e-05
-1.64630262571979e-05
-1.93393618184675e-05
-2.15376600472114e-05
-1.27201815785453e-05
-2.81514497283198e-05
-1.87818792052801e-05
-2.22957998579751e-05
-1.80893477352127e-05
-4.34642240788056e-05
-3.68080877381533e-05
-4.26937090958175e-05
-3.10064805863149e-05
-4.04268981693367e-05
-3.07017043977164e-06
-2.26889600392527e-05
1.20501553931672e-06
-4.17495459092729e-05
-4.34277821028359e-05
-2.8864245000595e-05
-3.94215481810997e-05
-1.47216588837185e-05
-9.66305200781782e-06
-1.89259086934236e-05
-2.51439805921195e-05
-3.8311515888718e-05
-1.01176817423982e-05
-2.09631818370792e-05
-3.29619470101307e-05
-3.40173749499451e-05
-7.25628257797505e-06
-3.02429166604167e-05
-1.55482017876349e-05
-4.8328677935027e-05
-2.79620988656612e-05
1.06354739526252e-05
-5.2258653939781e-05
-5.16177793715709e-05
-2.77165987266966e-05
-1.30915546476235e-05
-1.56585452201665e-05
-2.09795935056028e-05
-3.09200962864114e-05
-6.37703738210729e-05
-2.96016384861779e-05
-2.24731074774455e-05
-4.6435594247278e-05
-4.58203811703801e-05
-5.13413019786096e-05
-1.00989438962783e-05
-2.29337572543843e-05
-1.65614650005692e-05
-4.99936912101913e-05
-4.29554150009831e-05
-4.5721280477199e-05
-2.54054859750458e-05
-1.81460429941683e-05
-4.07495949656318e-05
-6.79577849536257e-05
-4.32289781463421e-05
-2.14742334963881e-05
-2.62980656450547e-05
-1.96710028501737e-05
2.16801934555874e-05
-1.04822401488748e-06
-1.80168406579805e-05
-8.82037340606414e-06
-2.24790755139085e-05
-1.38673363692327e-05
-3.123055250794e-05
-4.21389884047737e-05
-3.71221370651828e-05
-3.59560937231034e-05
-3.66341415722496e-05
-4.40151121822434e-05
-5.133859111751e-05
-7.94662059368122e-06
-3.32339362411145e-05
-4.67352085302981e-05
6.80710877509775e-06
-2.97390600015955e-05
-2.49088825154143e-05
-3.15588437542252e-05
-9.15307260690929e-06
-1.24677619357056e-05
-5.90321071851089e-05
-4.82495208182845e-05
-3.47829023260968e-05
-5.35170244969159e-05
-5.74828682284384e-06
-2.90303583442953e-05
-4.44411174262041e-05
-7.63074179731742e-06
-6.86968287938378e-05
-3.35592430158938e-05
-4.00734598888868e-05
-4.81164323037476e-05
-2.56475268406856e-05
-3.95551359340486e-05
-2.46952002494323e-05
-3.52048548186791e-05
-1.80010917147142e-05
-2.10580883947482e-05
-2.59859311273928e-05
-3.78716224324148e-05
-3.77508901625887e-05
-4.32246624677221e-05
-3.1015532910177e-05
-2.93967440542414e-05
-5.23358548681e-05
-1.81573856622335e-05
-6.55191915056367e-05
-3.63722905307292e-05
-4.76429303451932e-05
-4.19654101573992e-05
-2.9183867296446e-05
-2.13169297685256e-05
-1.74994278528603e-05
-8.18842747690736e-06
-1.81605703654004e-05
-1.78942057805134e-05
-3.85713247301958e-05
-2.42770692971967e-05
-2.17361730504863e-05
-6.10091829240983e-05
-4.57690166459562e-05
-4.68060795040411e-05
-2.94655201005082e-05
-2.81370769422501e-05
-3.74072132671385e-05
-4.33392292120394e-05
-3.3998317043374e-05
-4.11994807956238e-05
-3.43745245770859e-05
-1.17100807962198e-05
-4.23515448232366e-06
-2.66583634538904e-05
-2.97443322565501e-05
-1.11010007105827e-05
7.25908967240572e-06
-1.13694585583921e-05
-1.39763484279828e-05
-2.87820086352982e-05
-3.77026487825154e-05
-7.30828483321856e-06
-3.77955924719435e-05
-2.31502436387746e-05
-1.00056529827214e-05
-1.67983528260422e-05
-2.31806867994065e-05
-3.67428471401396e-05
-8.81687230762975e-06
-3.19869988638666e-05
-4.12317517100416e-05
-1.86181037219282e-05
-4.29813042043911e-05
-3.11894768025634e-05
-1.88760948386381e-05
-2.26429276723184e-05
-2.30216711514583e-05
-2.92936086115801e-05
-1.98389277807652e-05
-3.82274459228925e-05
-2.43912443540535e-05
-5.39988425978152e-05
-4.55546621351449e-05
-2.10700235380949e-05
-2.75489200917591e-05
-1.13921740043905e-05
-1.31915903699615e-05
-2.36448221931613e-05
-3.27848792924978e-05
-3.16425576292933e-05
-3.75713478989788e-05
-2.777428800521e-05
-3.49031131059025e-05
-3.92876541559616e-05
-2.39280720936028e-05
-5.2792880263943e-05
-8.78064190749398e-06
-2.76693117978251e-05
-1.51318770040441e-05
-2.39428039694798e-05
-5.22347942690687e-05
-2.61873384822921e-05
-4.62892848391456e-05
-4.12031153640071e-05
-1.52683435236363e-05
-3.2860512984799e-05
-5.07390165061638e-05
-2.4924711832586e-05
-3.76592863521445e-05
-3.65208564915127e-05
-1.62754118568967e-05
-2.12436788212119e-05
-1.09255146721084e-05
-4.77352542820679e-05
-4.70015393466287e-05
-4.24524383061012e-05
-3.77543585656479e-05
-2.58587488419898e-05
-2.61137739471609e-05
-3.79154352323844e-05
-2.97410552235213e-05
-3.86773766051584e-05
-4.11159065792955e-05
-2.68608555801994e-05
-3.25683080202037e-05
-7.87641255383753e-06
-3.20172020480138e-05
-4.16221702726407e-05
-4.1528122959008e-05
-3.43602315097593e-05
-8.40097335268817e-06
-3.70742273762879e-05
-1.767875972284e-05
-2.97856904193857e-05
-1.3488815556293e-05
-2.89174725430992e-05
-4.03518343107673e-05
-2.96205814689474e-05
-5.18413782812813e-05
-3.65705354752188e-05
-1.11488504772297e-05
9.04191129939396e-06
-2.37699045356552e-05
-2.03934886818928e-05
-2.26803508772543e-05
-3.65199776706444e-05
-3.74941156249101e-06
-3.35915943450826e-05
-4.28354590527294e-05
-1.10957310863581e-05
-2.47764735459026e-05
-1.45536658536991e-05
-4.14916530605018e-06
-3.11046321666849e-05
-5.79822079398292e-05
-3.58534765184926e-05
-3.39082243978141e-05
-4.81027483102818e-05
-1.09479934109723e-05
-3.7852839504009e-05
-1.21705432342404e-05
-1.54728933031814e-05
-4.83666238510237e-05
7.32351066743384e-06
3.01030076567057e-06
-2.99047124391876e-05
-6.69221247612086e-06
4.73391218904512e-06
-3.42366640611553e-05
-2.57082347749846e-05
-4.8973998520024e-06
-2.51603965755126e-06
-1.4032870429019e-05
-3.69604286927598e-05
-7.20965866818228e-05
-3.11815193813148e-05
-5.2316346787498e-05
-4.55161273540734e-05
-1.82013933123857e-05
-2.2710448209674e-05
-1.4778186349914e-05
-4.03350430929935e-05
-1.56811759112518e-05
-4.80969850253729e-05
-1.04751695760876e-05
-1.68924115548041e-05
-2.37224549130132e-05
3.12465855555805e-06
-3.20710515849691e-05
-2.26879421587471e-05
4.52564325352565e-06
-2.04807778156668e-05
-6.79440081091762e-05
-1.47123684230387e-05
-1.09907421938258e-05
-3.38840933390051e-05
-3.29047536369092e-05
-3.01150593960789e-05
-6.80252668743509e-06
-9.29610900095314e-06
-4.55769347556728e-05
-5.92834815605046e-05
-1.87492063464653e-05
-3.38459758290179e-05
-4.92942722658179e-05
-6.33643148321245e-05
-2.19791180021853e-05
-2.56653998707762e-05
-1.46345780540616e-05
-4.88187443013784e-05
-2.38471239214573e-05
-4.09567450787088e-05
-3.96148053574006e-05
-3.62790464084028e-05
-1.67208029602858e-05
8.13361163278931e-07
-5.78257595279286e-05
8.71130512978756e-06
5.36952834496681e-06
-4.83493828348245e-05
-1.76500492489214e-05
-2.42131759744715e-05
-3.54312977533412e-05
-5.68438936544237e-05
-3.83363424533094e-05
-5.24624167295e-06
-2.25979904846901e-05
-3.69235986947169e-05
-4.24728599804579e-05
-3.86362770572147e-05
-4.16420210398192e-05
-4.76460611962582e-05
-4.23230254565013e-06
-2.42314452961099e-05
-1.15010789810705e-05
-1.6582689646777e-05
-2.8319079091804e-05
-3.09559214740651e-05
-4.86403739453345e-05
-1.21187647978803e-05
1.24774521113031e-06
-2.77755061828644e-05
-2.67199442459463e-05
-2.60714684735083e-05
-2.79505071528746e-05
-6.41293451131311e-05
-4.29642179264399e-05
-2.090467004902e-05
-1.76057829264878e-05
-3.96338115967135e-05
-4.53244484390522e-05
-2.71084972473964e-05
-3.16579356620671e-05
-2.97510113796415e-05
-4.20455420228944e-05
-1.47855011154161e-05
-5.01374524987428e-05
-3.88695317027213e-05
-3.6084449684322e-05
1.47279270718241e-05
-3.99821172322217e-05
-1.6602050410391e-05
-7.63953012893328e-06
-2.1004346023985e-05
-8.03233886904041e-06
-3.07019686830241e-05
-1.26041393803019e-05
-4.38067769002951e-05
-1.18818943690411e-05
-1.45836471380125e-05
-3.44276781516636e-05
-3.10066141413719e-05
-4.72814035240059e-05
-2.40852224741799e-05
-2.44084938673364e-06
-2.7696028048824e-05
-4.30095948617538e-05
-9.38373177898598e-06
-4.78175058558592e-06
-1.9685860938965e-05
-5.54431324490136e-05
1.10436808899471e-05
-4.44466580204692e-05
-1.26297975873286e-05
-1.84908282147194e-05
-4.29791877418666e-05
-1.22840526237804e-05
-3.61749070145812e-05
-2.44135740083205e-05
-4.16602064908702e-05
-3.43960763169795e-05
-5.02564336996592e-05
-1.23397935815424e-05
-5.32991250926359e-05
-2.645018029963e-05
-2.39876658425374e-05
-3.39101716023063e-05
1.4006512760744e-06
-2.60654704841407e-05
-5.45394340788595e-06
-3.03503946067267e-05
-4.45506822784435e-05
-3.3687721232393e-05
-1.27246278077847e-05
-3.03035440320893e-05
-4.23570152900236e-05
-5.82944119260529e-05
-3.44249737493713e-05
-3.35310719572128e-05
-2.94734876637981e-05
-2.23661445971779e-05
-5.93527643365843e-05
-1.04472202619287e-05
-1.88445113622757e-05
-4.34125423092586e-05
-3.15829551580529e-05
-3.49612736334314e-05
-2.241388785125e-05
-5.8792942045309e-06
-5.28459029083242e-05
-6.22287828834931e-06
-3.85717151851449e-05
-1.27679115188471e-05
-1.79558145003766e-05
-5.26517098381521e-05
-1.68630534990839e-05
-3.31121755178111e-05
-3.85346826571661e-05
-2.64128714397017e-05
-1.13189732903867e-05
-2.76416959662432e-05
-3.74135835403774e-05
-4.88702126837372e-05
-2.30530432599722e-05
-2.75476335109095e-05
-2.01179623837316e-05
-3.24408300480671e-05
-4.75539609718201e-05
-3.5447069121883e-06
5.82436803554541e-06
-2.44182288868773e-05
-2.20808663471134e-05
-2.98365854234826e-05
-6.00618074858186e-05
-4.7841433143142e-05
-2.02740411283656e-06
-2.99974542359588e-05
-5.3901809676794e-06
-7.11891269499439e-06
-2.33877802372389e-05
-2.50579185088761e-05
-2.38775705885006e-05
-1.81741884292781e-05
-2.79408756097032e-05
-4.85600452710457e-06
-1.26168256159738e-05
-3.11968343487221e-05
-1.44195823289895e-05
-4.43308216717219e-05
-3.97875185960102e-05
-4.63741609692443e-05
-2.73840788761603e-05
-1.94145328864059e-05
-3.33857486616213e-05
-3.11406745790925e-05
-1.65271369595004e-05
-3.87782402885191e-05
-4.39211894983395e-05
-4.31355030694605e-05
-3.59914946433984e-05
-3.94158892093658e-05
-3.5382572189055e-05
-4.41112263516318e-05
-4.84073545663417e-05
-4.99946600955957e-05
-4.19637000088902e-05
-2.13044497851107e-05
-4.35204585323328e-05
-6.72297533262557e-05
-3.28529140249724e-05
-2.25721716439069e-05
-3.93190637936898e-05
-1.69264403156491e-05
-7.54579279901468e-06
-2.7479767549281e-05
-1.95794651794492e-05
-5.98727012584024e-05
-1.73001888000961e-05
-9.56050575387268e-06
-1.30551049665526e-05
-2.87834743822164e-05
-1.53638266922972e-05
2.62652362243905e-07
-2.36823615342274e-05
-1.10770095386325e-05
-4.19802704294506e-05
-1.91375278850308e-05
-3.51959988699349e-05
-6.33983638419528e-05
-1.60827063224454e-05
-4.18004380903693e-05
-2.57335425035981e-05
-4.05096919371606e-05
-1.05841112266951e-05
1.7032821266591e-05
-8.72791505754297e-06
-2.68743754861502e-05
-2.64749884483909e-05
-3.56174030193272e-05
-4.97209639110311e-05
-2.6937890480808e-06
-6.95809714539173e-06
-5.81376919309822e-05
6.53214042386715e-06
-1.06546503143829e-05
-1.89743179977081e-05
-4.2021846042629e-05
-3.91469993171325e-05
-2.98063891094322e-05
-5.36215395915123e-05
-9.23109244528919e-06
-3.51224046344173e-05
-4.97411646450617e-05
-1.64851159169259e-05
-1.24350733971096e-05
-1.99645402759535e-05
-4.9453507272149e-06
-5.46117885081421e-05
-2.94459870150067e-05
-4.43626694532668e-05
-5.09548154102714e-05
-9.79000954807389e-06
-2.14088624700269e-05
-2.58020139296797e-05
-2.57655527448488e-05
-4.5892773713724e-05
-4.72439844155459e-05
-3.62814128184976e-05
-2.33962832882087e-05
-2.5500235965969e-05
-3.55780973507098e-05
-3.00257428294726e-05
-3.47266833831259e-06
-1.40326311747427e-05
-4.61286312505394e-05
-3.16552999571927e-05
-3.43136498669466e-05
-4.34987653334556e-05
-5.28938752310128e-05
-1.44733728051312e-05
-2.5615107695333e-05
-5.11467089912166e-05
2.12547541035891e-06
-5.05533947319919e-05
-3.19886657306815e-05
-2.32588482515635e-05
-9.30577023109841e-06
-2.38108815660539e-05
-3.73070984675882e-05
-2.70561808402581e-05
-5.33182512668632e-05
-5.82245315690818e-05
-5.58733282476716e-05
-2.04192415447791e-05
-1.26359914502973e-05
-1.73261090769155e-05
-3.71512545698295e-05
-2.3481655818692e-05
-4.58171207410819e-05
-3.64747258126403e-05
-6.47221680823998e-05
1.30019428089456e-05
-4.55864340584616e-05
-2.42095090623744e-05
-1.88404368658425e-06
-1.93485207684821e-05
-3.49067590855216e-05
-1.88161271394728e-05
-4.58754387289264e-05
-3.83651135884481e-05
-1.94300988763437e-05
-1.3911580847646e-05
-2.18757053888277e-05
2.5031532325187e-06
-1.80430466424777e-05
-3.40818820896975e-05
-2.79445604094475e-05
-2.93826871952882e-05
-2.40267024510385e-05
-1.89463681701505e-05
-2.51931089491841e-05
-5.01066855304521e-05
-3.84143600103435e-05
-4.97652539555681e-05
-3.48097834099083e-05
-1.88576484740888e-05
9.3921710652911e-06
-4.27645724652703e-05
-3.7335441230205e-05
-1.84901547734641e-05
-2.04948672353742e-05
-3.91293844407594e-05
-2.21996423944136e-05
-7.94099463587922e-06
-1.87005109161725e-05
-2.25811669279477e-05
-1.48593643056708e-05
-3.19594963754908e-05
-4.30722499973383e-05
-7.01032642058368e-05
-2.58443880797247e-05
-3.19478336782672e-05
-3.44210895127528e-05
-4.41176176803859e-05
-1.10655896072063e-05
-4.7580195052766e-05
-1.99317673598631e-05
6.09662035614835e-06
-3.57334650533272e-05
-3.45620697484771e-05
-1.81453875525381e-05
-1.07246270771907e-05
-4.30966931374519e-05
-5.93256249463208e-05
-2.16233626820937e-05
-3.5026141594931e-05
-2.1070963684896e-05
-1.18998365326885e-05
-3.40752201986923e-05
-1.12105481813646e-05
-3.18940572717124e-05
-2.26354610848904e-05
-1.35022308098239e-05
-3.54727535951165e-05
-1.56970233566265e-05
-1.32913786818261e-05
-4.83742740576221e-05
-1.62485469284144e-05
-5.27929191272948e-05
-1.28711272314632e-05
-2.89443803603588e-05
-5.44776804722113e-05
-8.23477110098061e-06
-3.75869309000871e-05
-3.45133536154679e-05
-6.47627801984543e-05
-2.24816595372103e-05
-3.18779609099573e-06
-1.78349678925379e-05
-2.11946273647507e-05
-7.31921487919549e-07
-4.01435540117603e-05
-5.35777752335096e-05
-3.13616868034805e-05
-1.45004043127098e-05
-3.15838298600449e-05
-1.56630246047985e-05
-5.10824541144362e-06
-3.79488185383541e-05
-2.89370129359497e-05
-3.23648778622625e-05
-2.38884683178276e-05
-3.78982988774287e-05
-1.1336742858526e-05
-1.29435607723037e-05
9.2071322184288e-06
-1.43242661080814e-05
4.90361896449578e-06
-4.64495890840695e-05
-5.0452141491038e-05
-3.6885036124429e-05
-4.16950968549396e-05
-4.01780350106986e-05
-4.34999599242724e-05
-2.99545022646789e-05
-5.41884550114379e-05
-6.58994277031255e-05
-2.14722396824833e-05
-2.29588183438249e-05
-6.4709058329699e-07
-4.3778063667527e-05
-3.48363506484575e-05
-4.16929916144827e-06
-6.15123485523363e-05
-2.25994022844833e-05
-2.49041747665242e-05
-1.44884711041848e-05
-5.16511489224135e-05
-1.8710031649425e-05
-6.50071614124132e-05
-3.53819416412069e-05
-5.75501495987553e-05
-7.20117217732563e-06
-2.23601037454676e-05
-3.49899678854654e-05
-3.30735948625845e-05
-4.16168566024798e-05
-9.7341466024917e-06
-5.09342216676818e-05
-1.24679277723754e-05
-3.56093188725427e-05
-1.68624710348142e-05
-1.74665744626921e-05
-3.97468795737843e-05
-3.44075056183713e-05
-3.11017977426096e-05
-3.11743028434271e-05
-2.19239377302884e-05
-3.23963453361786e-05
-3.28616404452376e-05
-1.7600172342875e-06
-2.33982109315904e-05
-1.10421277066644e-05
-4.82127739759641e-05
-9.88633575382355e-06
-2.0710261753221e-05
-2.41732856752892e-05
-1.35408810276122e-05
-2.77161903554034e-05
-3.50268067867511e-05
-3.24262751068691e-05
-3.77538100698385e-05
-1.04084507316102e-05
-1.68241189322904e-05
-4.96503554464323e-05
-5.96671072541695e-06
-4.54304001667019e-05
-3.00312386604526e-05
-2.79045942975109e-05
-4.36682102656237e-05
-8.59835019681192e-06
-1.13669200254383e-05
-2.08254033520337e-05
-1.62582140316396e-05
9.15130103509078e-06
2.78631308426946e-06
-2.42808195452536e-05
-3.08366747701421e-05
-5.68402749432361e-06
-1.71914414146869e-05
-2.58535860473162e-05
-1.1287475476139e-05
-2.6404839110019e-05
-4.97677700591602e-05
-2.61013159964526e-05
-2.60797530910195e-05
-3.07495498713747e-05
-5.82596616527282e-05
4.01453485414678e-06
-2.47949342885456e-05
-7.84927485904262e-07
-3.75052674573386e-05
-4.50663082578232e-05
-1.82434208157549e-05
-3.1886698228569e-05
-2.76826244790039e-05
-4.84344345973796e-05
-3.26377824136514e-06
-1.18884392298707e-05
-3.78766133597062e-05
-1.73370176558277e-05
-2.44777816914011e-05
-5.71564957916285e-05
-2.88602281913783e-05
-4.59666883950382e-05
-2.10360818949364e-05
-1.7894604827765e-05
-2.00198130775105e-05
-3.19330942338903e-05
-2.10560428015472e-05
-3.84669127939604e-05
-2.03901922734813e-05
-1.50719489149507e-05
-4.08874549226426e-05
-3.23393664682468e-05
-7.46354907237461e-05
-4.33118549376546e-05
-2.32627394240694e-05
-3.90725572735935e-05
-1.70345198793404e-05
-5.73139194749324e-05
-2.01191815497742e-05
-4.41531459328809e-05
-4.86702644267821e-05
-2.35584531682335e-05
-2.77649927010633e-05
-2.87430051335951e-05
-1.01913284586859e-05
-3.46831403356925e-05
-4.22469671131306e-05
-5.05152623255424e-05
-3.25103128843948e-05
-3.06803600522482e-05
-1.34520361099505e-05
-2.29311125773367e-05
-2.51536593706875e-05
-4.26654668295475e-06
7.79360196809891e-06
-5.7376285892848e-05
-1.92781147503593e-05
-1.66154983985232e-07
-9.88248844793965e-06
-1.30098285210346e-05
-2.03132898821244e-05
-1.92307577210052e-05
-6.36635977329189e-05
-3.70012761104844e-05
9.27013629178999e-06
-5.88624624998659e-06
-2.76280778421516e-05
-3.75323643199982e-05
-6.83073678521737e-05
-1.88499460289986e-05
-2.42573976219657e-05
-3.1512773311177e-05
-4.24757917360513e-05
-3.3687819976512e-05
-1.63281282473406e-05
-3.04069275993628e-05
-3.36719376326632e-06
-2.53925140021086e-05
-3.26434536854783e-05
9.59927804943223e-06
-4.59169045346385e-05
-4.10477074357924e-05
-1.78892692708039e-05
-7.55668586756432e-05
-2.15105511810564e-05
-4.21265663569416e-05
-8.95371960720012e-06
-5.10924826949153e-05
-8.04178542678329e-06
-1.31466371699614e-05
-2.65012557982905e-05
-1.99058297741316e-05
-1.09324102583859e-05
-3.68539514003378e-05
-2.82732620564664e-05
-1.85572784742663e-05
-1.36180639688039e-05
-2.37800584282534e-05
-3.23897003688142e-05
-1.12123084439516e-05
-3.68747044739777e-05
-2.89733693503505e-05
-3.2271698405723e-05
-3.83695827596183e-05
-2.09282582104029e-05
-1.25545247793914e-05
-5.54690731552091e-06
-3.88169534382509e-05
-2.65876928665091e-05
-8.74664526863558e-06
-6.3749166369712e-05
-5.71094714872259e-05
-5.87662400066428e-05
-2.77184152704146e-05
-3.09175751973827e-05
-3.34831655155118e-05
-3.89496064296893e-05
-3.76259695943947e-05
-1.74799374483342e-05
-2.93835740272449e-05
-3.38777191326109e-05
-1.73206641082174e-05
-1.97053159950472e-05
-3.27649144579075e-05
-2.50458214973541e-05
-3.44713502650761e-05
-3.22448937695641e-06
-3.34174729601952e-05
-2.53510720361252e-05
-1.96030363410117e-05
-3.14447449762587e-05
-3.62424913343384e-05
-3.66738715039378e-05
-2.80339818287604e-05
-1.76218512614819e-06
-5.87702259778441e-05
-1.51292707596743e-05
-3.69813378508254e-05
-4.38532512323368e-06
-2.71142297453891e-05
-3.08932827909465e-05
-1.37430172790855e-05
-2.61350269684107e-05
-5.49691442139755e-05
-4.60286683389357e-06
-3.93270305881615e-05
-9.4796476415179e-06
-2.55842342353949e-05
-4.80993296694798e-05
-3.00811732994134e-05
-4.79898485600374e-05
-3.39827634175158e-06
-1.94784469617569e-05
-1.92333835061849e-05
-1.06171629718061e-05
-2.32552191255876e-05
-4.18453410425244e-05
-3.12109399110901e-05
-2.38466341401214e-05
-3.20175578249273e-05
-1.57028723385127e-05
-4.39208664836352e-05
-3.26748432971076e-05
-5.2594631201694e-05
-3.86562952405436e-06
-5.96977170704286e-05
-5.10188403431845e-05
-3.38683227898052e-05
-4.02612084320402e-05
-3.55373564733189e-05
-5.97713238867717e-05
-3.77750508861961e-05
-3.33854811068395e-05
-1.96593011883351e-05
-1.01200118799638e-05
-6.00441335472863e-05
-2.51643368673012e-06
-1.08741928661682e-05
-1.4520895236543e-05
-2.96790699970956e-05
-2.1752681322339e-05
-6.74782046541883e-06
-2.85943372304877e-05
-1.23809805435899e-05
-4.16004128002548e-05
-1.9165464853669e-05
-3.51567289437418e-05
-3.77350607654e-06
-8.69312369983145e-06
-1.9481355694679e-05
-3.35741486440279e-05
-2.37917830194347e-05
-2.0713787396407e-05
1.04637428389274e-05
-1.94554984728299e-05
-3.64239879788874e-05
-4.82668183028354e-05
-3.11224782385013e-05
-1.47269233353219e-05
-5.41819987867861e-05
-7.44317117092121e-06
-3.239979638648e-05
6.93464230363903e-07
-4.30961297734213e-05
-3.27352185559796e-05
-3.93404948763026e-05
8.13176132413254e-06
-2.66018893158561e-05
-2.85437370266768e-05
-2.15244938057579e-05
-2.7862020327367e-06
-6.14291630989117e-05
-3.25741387876491e-05
-2.11200330099421e-05
-1.69984767160221e-05
-2.3072742812839e-05
6.64681548357874e-06
-3.00407118116331e-05
-4.35301872699829e-05
-3.92129206436866e-05
-1.88963446262678e-05
-1.61185516090338e-05
-1.16892928357209e-05
-4.37590674363243e-05
-4.52633488985153e-05
-6.46604424426677e-06
-6.28682268306323e-05
-1.992457585039e-05
-1.66034123370205e-05
-8.01063960385705e-06
-1.2354605790547e-05
-4.7944126272741e-05
-4.80731377437112e-06
-6.77650585072301e-06
-7.66505428349515e-07
-3.73537970706691e-05
-4.92780517460476e-05
-1.08757358623054e-05
1.7835746060465e-06
-2.25925522864691e-05
-3.41280796022199e-05
-2.32528553294902e-05
-4.02771657989131e-05
-2.96033832236408e-05
-3.26216572471315e-05
-3.33287597556905e-06
-3.13474827992029e-05
-1.5760742995604e-05
-2.40257396940875e-05
-2.16574587087233e-05
5.30465105435368e-06
-1.11805192472657e-05
-4.86705174754004e-05
-3.38996365572667e-05
-5.32252779240221e-05
-3.50641713780451e-05
-1.1684447557807e-05
-5.67457012242086e-05
-4.0584010284459e-05
-2.09829246614939e-05
-4.48597131246968e-05
-1.27286952607046e-05
-1.69638577577306e-05
-4.27798672595858e-05
-5.64590840199277e-05
-2.25527709075936e-05
-2.12870852052668e-05
1.01723872925027e-05
-3.63451602895072e-05
-3.36698855772833e-05
-2.8182469130837e-05
-4.22433790539962e-05
-4.6871738870098e-05
-3.76863931998938e-05
-5.14632596990091e-05
-9.55800444997344e-06
-3.30870222461632e-05
-1.62600577276834e-05
-1.21614824663549e-05
-4.31681344688226e-05
-4.33113803004297e-05
-2.35829412798676e-05
-2.00935287209847e-05
-2.01195133929371e-05
-2.68425751083691e-05
-4.12345529488473e-05
-4.13366710751524e-05
-1.00466344204122e-05
-2.13833761278136e-05
-2.39298216458072e-05
-3.59302662143782e-05
-4.55113309418146e-05
-9.99717700257572e-06
-5.90906073753817e-06
-4.06768060272549e-05
-4.29105137896332e-05
-3.91582350067359e-05
-3.00209168835928e-05
-1.34332194749024e-05
-4.56174366167217e-05
-1.58506860119731e-05
-1.69755643289692e-05
-1.82542775876911e-06
-2.25651924841084e-05
-1.43350089631239e-05
-4.90422090260155e-05
-3.17694820852995e-05
-4.3333059217937e-05
-3.63063303942047e-05
-5.88676511468957e-05
-5.60227327751023e-05
-1.9264494189158e-05
6.63668695883739e-06
-3.51772172682102e-05
-5.71199106090983e-05
-3.84558832594085e-05
-3.90530699687986e-07
-3.78977159983515e-05
-3.98971096016126e-05
2.78959113629237e-06
-2.44228727972784e-05
-8.77011782240859e-06
-1.31576055844673e-05
-3.2476876849033e-05
7.37965980948435e-06
-3.65251984877281e-05
-2.88276093412174e-05
-3.42952219779286e-05
-6.9887919782055e-07
-3.60738930560225e-05
-5.46250166924714e-05
-1.36528817844074e-05
-3.04494391700127e-05
-3.69528258956944e-05
-7.00714033537565e-05
-3.13551847728297e-05
-2.40476144773251e-05
-5.23994690909252e-05
-3.00400704941257e-05
-5.26984691859087e-05
-1.51520845517973e-05
-1.31378528761366e-05
-4.10793105337371e-05
-3.87930397487658e-05
-3.04738271122127e-05
-1.38906152990018e-05
-3.93348223800484e-05
-2.90398679452604e-05
-1.36614268186719e-05
-3.47303350703326e-05
-4.62255125100696e-05
-4.16811529002808e-05
-2.38590661165614e-05
-8.32529193438424e-06
-6.3631454843547e-06
-1.09903364630992e-05
-4.84355446880191e-05
-3.78872236795458e-05
-3.90253052161161e-05
-1.95417082062464e-05
-5.06645350476381e-06
-3.1207356057721e-05
-4.07440517160997e-05
-5.22191796759691e-05
-6.54821504661946e-05
-2.71132320938758e-05
-1.2872839812406e-05
-2.85901456590411e-05
-3.53997401551663e-05
-1.66065480428343e-05
-6.61733099373378e-07
-5.47578018056225e-05
-1.41111832811022e-05
-1.33073353388561e-05
-2.84654118552859e-05
-1.30740133589957e-05
-1.6789809906333e-05
-5.4473882402332e-05
-3.96365449170834e-05
-3.33380590057226e-06
-1.24633551494921e-06
-5.60979732920802e-05
-6.0726195324832e-06
-1.53408831382265e-05
-3.51191045364032e-05
-1.25597893567181e-05
5.07688621735077e-06
-5.31363653719089e-05
-5.2833344449727e-05
-2.24737423520138e-05
-3.55597701699085e-05
-1.76210871729939e-05
-4.94592032213795e-05
-4.40434645788348e-05
3.61507235803136e-06
-1.729445541278e-05
-4.27833847713412e-05
-2.6163393089251e-05
-3.84013587421805e-05
-2.28275371358155e-05
-5.32667030949577e-05
-4.43814372256003e-05
-3.25230325468466e-05
-4.47406997801363e-05
-1.76005762006025e-06
-1.13993408442873e-05
-1.6256453321548e-05
-6.39175349744969e-05
-2.63079746741365e-05
-1.37327468564739e-05
-1.19818566743722e-05
-4.41800862147416e-05
-7.8213596180292e-06
-4.18620078893127e-05
-5.28022337444896e-05
-2.15445228608642e-05
-6.55479466631267e-06
-4.4019986682249e-05
-1.47852728713545e-05
-3.10239385237371e-05
-1.59688854792242e-05
-2.95597045881222e-05
-1.09437357317516e-06
-2.30381216326795e-05
-3.50125860683118e-05
-1.93109035172281e-05
-2.31612102468781e-05
-4.77803953976203e-05
-1.66481406513167e-05
-1.8511481726841e-05
-2.83968822172248e-05
-1.29977311414619e-05
-2.11348911131498e-05
-5.02570118584189e-05
-5.75044170187732e-05
-2.07771886767618e-05
-2.50413359818472e-05
-4.91844932620884e-05
-2.64692559797692e-05
-1.93384006167565e-05
-4.39023079498383e-05
-3.6064896585787e-06
-3.78885403641022e-05
-3.4070853129755e-05
-4.27425474823441e-05
-2.78785326298928e-05
-2.31687479241008e-05
-2.53720141642783e-05
-1.04811664899878e-05
-4.61464120264147e-05
-1.75342750010932e-05
5.20497803200866e-06
-5.08497061838214e-05
-2.02682523914124e-05
-1.72219867567826e-05
-6.39029496693425e-05
-3.33180408594179e-05
-2.97252090641909e-05
-2.49433053171591e-05
-4.28715406175022e-05
-1.27018332622916e-05
-2.8187378569757e-05
-5.9999954976503e-05
-2.20328907028113e-05
-4.36001198958805e-05
-1.93230937744e-05
-6.05922302180524e-05
-2.86891942480595e-05
-1.39069576484605e-05
-3.10738128959331e-05
-3.08620027198417e-05
9.26689389234123e-06
-1.85420147202774e-05
-5.50648639644295e-05
-4.1540886474947e-05
-4.67897962116057e-05
-2.44283356764153e-05
-3.51811880157688e-05
-4.57037190693738e-06
-3.50728058106327e-05
-2.89112214544885e-05
-4.11723088185955e-05
-4.54651381995193e-05
-6.53712434916473e-06
-2.52052671059809e-05
-3.95397173350764e-05
-3.92337643189793e-05
-2.60557827976267e-05
-5.13908910974922e-05
-3.41950272155794e-05
-4.99948370014891e-05
-2.49089895013322e-05
-4.6187922295576e-06
-1.53640589197401e-05
-2.88674879868654e-05
-1.64461980260914e-05
-2.30155333624957e-05
-2.53692069473799e-05
-5.64256962648744e-05
-6.94134790230766e-05
-3.8224438474949e-05
-2.71101056115748e-05
-3.4872992304181e-05
-5.29734677700767e-05
-5.34243549471267e-05
-8.22890829928968e-06
-2.32858591964161e-05
-2.16231553641934e-05
-4.19376452691983e-05
-6.49281687736938e-05
-2.73110596147312e-05
-3.01404057077177e-05
-4.40228702231728e-05
2.40976572800021e-07
-2.62900997641426e-05
-6.54052564383533e-05
-3.72367209289684e-05
-2.45924188043038e-05
-2.17771123954908e-05
-2.64899018007093e-05
-1.28608603065588e-05
-4.62549224598131e-05
-4.72559136505641e-05
-3.43300553190689e-05
-2.3549866155388e-05
-5.01473725957329e-05
-9.86796404261289e-06
-2.63002464886309e-05
-2.21754762593902e-05
-4.24369150274322e-05
-4.28369059879255e-05
-1.7875201281754e-05
-4.76753986905933e-05
-3.80797463702824e-05
-2.517530856754e-05
-6.25727641139382e-05
-5.09738681710848e-05
-1.77646590403962e-05
-3.46658743850868e-05
1.78004232056002e-05
-2.05627126950811e-05
-4.61463356638944e-05
-2.91775570871964e-05
-3.67974979990151e-05
-1.85400456862407e-05
-2.99746573724443e-05
-1.57124419551994e-06
-1.57239881427016e-05
-1.93500642344992e-05
-2.80438390301403e-05
-5.79757152193037e-05
-7.0839421800201e-05
-2.38076725151192e-05
-4.69451454691651e-05
-7.91173362196899e-07
-4.04758959075347e-05
-4.17405989817794e-05
-2.81000355576934e-05
-3.03959452072051e-05
-1.49261412063805e-05
-3.14062794965439e-05
-4.40126908022504e-05
-2.4041150561727e-05
-2.65555138019743e-05
-2.44800077460602e-05
-1.64006868972338e-05
-1.99488938858711e-05
-3.81630792397211e-05
-2.78367656284377e-05
-4.04572354334124e-05
-4.70122426425697e-05
-1.27238141478324e-05
-3.3251817777307e-05
-1.82078055754516e-05
-3.84563282558355e-05
1.62578078811356e-06
-1.40585084807451e-06
8.03339787128208e-06
-5.22640337214353e-05
-1.50814189034173e-05
-2.05928341637525e-05
2.00249159426762e-07
-3.58523851353141e-05
-3.06216466915316e-05
-4.9223035541625e-05
-4.4248873341888e-05
-3.18992917487917e-05
-2.405281419159e-05
-3.03098367103887e-05
-8.31468811870967e-06
-4.55699339478837e-05
-3.55030340955361e-05
-3.62838366965155e-05
-3.47763186141721e-05
-1.2906772341264e-05
-4.09471532412041e-05
-4.80586486846667e-05
-1.52969062717105e-05
-2.61756906385914e-05
-1.41742323360964e-05
-3.089870615386e-05
-4.55459096815792e-05
-3.72756144326958e-05
9.07336908859562e-07
-3.20402972279931e-05
-4.62751250413973e-05
-2.38291434881921e-05
-1.2985112062957e-05
-2.36256167696969e-05
-1.47122099268721e-05
-2.3030853246303e-05
-1.88476533176874e-05
-3.58656595387335e-05
-2.78950174699501e-05
-5.13059730509343e-05
-4.62194449631001e-05
-1.89869775779577e-05
-1.38714192271246e-05
-2.80959940352773e-05
-1.74919623222438e-05
-4.13953837785648e-05
-1.24757791739382e-05
-2.97821029991327e-05
-4.93850040465736e-05
-4.29279633074552e-05
-1.20575752428892e-05
-1.57253932855776e-05
-2.58192505215067e-05
-1.9636356898644e-05
-1.46241672931681e-06
-4.15027851210734e-05
-1.39886126836288e-05
-1.41986861144953e-05
-3.67998852055577e-05
-3.92124387387259e-05
-3.28893989617861e-05
-4.17070831570834e-05
-2.62310307263101e-05
-8.51446166514805e-06
-1.22586564923933e-05
-2.80533451291154e-05
-3.38185613637625e-05
-1.3922808152215e-05
-2.69758624044448e-05
-1.0795738551791e-05
-4.26638943323533e-05
-1.56800250498925e-05
-1.60656653899023e-05
-2.61147499391042e-05
-3.32557319167523e-05
-3.84690511555708e-05
-2.62128349664712e-05
-1.6655447044645e-05
-5.65223681432777e-07
-5.27294591555658e-05
-8.06219480428251e-06
-5.20058697843171e-05
-1.84977012509205e-05
-1.96801093784444e-05
-3.17302893884568e-05
-2.19996082766676e-05
-4.52463181620869e-05
-9.69128725605984e-07
-2.06258520832155e-05
-9.75395049570292e-06
-2.26957492866851e-05
-3.82181715352891e-05
-2.54735207140287e-06
-6.31987015317204e-05
-2.84913662849355e-05
-2.44522300228955e-05
-2.2323588833213e-05
-2.6259567119804e-05
-3.44557509551685e-06
-2.98015868253036e-05
-2.98550569040339e-05
-2.98900790274049e-05
-7.21030814447722e-05
1.3513224045655e-05
-2.82106095538664e-05
-2.22260031412516e-05
-3.1025721229163e-05
4.98878613826837e-06
-1.86468341847144e-05
-3.93580614864843e-05
-4.78425160579423e-05
-8.70233200162762e-06
-4.23134870862044e-05
-3.05071385353894e-05
-3.22691682556522e-05
-4.38078962634805e-05
-4.21505558536968e-05
-9.7449438922886e-06
-5.1662254821141e-05
-9.55560914720188e-06
6.06317338941213e-06
-1.82191788912432e-05
-1.66254233497071e-05
-2.60726101769926e-06
-3.56858821040635e-05
-3.66898765627759e-05
-2.79192712244931e-05
-3.81168733297128e-05
-2.21729058066245e-05
-2.56047029466364e-05
-1.6094913218742e-05
2.06265151469779e-05
-2.2480948819782e-05
-1.90027923202499e-05
-4.31669744610902e-05
-4.07229061533887e-05
-4.97535003183924e-05
-1.99048719397321e-05
-3.4482601250228e-05
-5.58320308773342e-05
1.96412574827163e-06
-2.48688820372763e-05
-2.40253014463242e-05
-4.1542257648794e-05
-3.39626106538932e-05
-5.12006566627695e-05
-2.03618643567571e-05
-6.01050029617838e-05
-1.37001421605464e-05
-3.28211420531784e-05
-2.41431581062506e-05
-6.76901314578524e-06
-5.29280692900303e-05
-3.04324201020717e-05
-2.57341173353982e-05
-1.98674707515098e-05
-2.20883653534532e-05
-2.48707767158973e-05
-2.02771263078396e-05
-1.85976517766898e-05
-2.85092763826851e-05
-3.7365182883401e-05
-4.24429474494218e-05
-2.94944565607376e-05
-3.25183608478465e-05
-1.9044578569807e-05
-2.73511935125209e-05
-2.31477921261109e-05
-4.03653514981329e-05
-4.68063289948831e-05
-5.65858838259672e-05
-1.94319935170622e-05
-6.71452530690648e-06
-5.41217585738553e-05
-1.93371443548021e-05
-3.73862485790023e-05
-1.39075584868791e-05
-9.59750329923146e-06
-5.43193503584059e-05
-3.6349216411291e-05
-1.70006765625426e-05
-3.20325340959441e-05
-2.66995434545615e-05
-3.1918270636697e-05
-2.55060695682106e-05
-6.2570213424541e-05
-2.65664993754472e-05
-1.14051638278447e-05
-6.04210208517894e-06
-3.34416468869242e-05
-2.57811621290076e-05
-2.52392058648308e-05
-4.87815439576692e-05
-4.78629427306182e-05
-3.17739831582389e-05
-4.22936152396536e-05
1.6162890812626e-06
-1.28971614938955e-05
-1.43956976968116e-05
-4.23852996355731e-05
-3.5846108692001e-05
-2.87402112823803e-05
-2.95093780100215e-05
-3.27577231117389e-05
-5.68202414987846e-05
-3.78546649688561e-05
-2.78547120824315e-05
-3.11041196605785e-05
-1.68025990848769e-05
-1.93196036427461e-05
-2.1784268278518e-05
-3.19353928041167e-05
-3.80331586889504e-05
-3.40494637491268e-05
4.7668407062698e-06
-4.14903628963906e-05
-4.61671208673213e-05
-3.19349981318356e-05
-5.70771475496398e-05
-1.43695109376542e-05
-9.43293457699312e-06
-4.91470943238046e-05
-3.16346278656767e-05
-2.04685244528579e-05
-1.91320964033902e-05
-2.782693448458e-05
-1.98649089361216e-05
-5.02949275750703e-05
-4.27061612779433e-05
-2.74176706013164e-05
-3.20857995258055e-05
-4.22330616535469e-05
-4.85420512271137e-05
-4.99572180599307e-05
-1.7840997931128e-05
-5.50553571891576e-05
-2.50872824328157e-05
-3.64355748228175e-05
-2.08507653176302e-05
-1.06453162288179e-05
-1.21009272171392e-05
-3.48869489212936e-05
1.17765702767727e-05
-1.47749456555696e-05
-2.00645111994786e-05
-4.23750555045865e-05
-1.29646335691521e-05
-3.58008755933324e-05
-8.93898855595051e-09
-1.31914660525256e-05
-1.96244427556666e-05
-3.12704474848116e-05
-7.56558192979011e-06
-7.49985555756904e-05
-3.55909047478088e-05
-3.08032005068365e-05
9.37430987520301e-07
-1.93154967507675e-05
-1.61512291001773e-05
-2.27759856990752e-05
-3.29850959018143e-06
-1.21604790251747e-05
-2.36868391501178e-05
-1.9262828185955e-05
-5.71249282175415e-05
-5.46104417104562e-05
-2.87999936565573e-05
-1.24087073062397e-05
-1.80187418332549e-06
-3.62501065155059e-05
-3.33998892202151e-05
-4.48457419536111e-05
-5.97642132167317e-05
-4.2216756021061e-05
-4.018983108831e-05
-2.88301415701483e-05
-4.02640543955474e-05
-2.2586133888625e-06
-3.85883388678e-05
-6.20653780718441e-05
-1.08334374564032e-05
-3.45474153511069e-05
-2.79647716755856e-05
-2.37871737059574e-05
-5.73794269733374e-06
-3.14849470285982e-05
-2.29062327447002e-06
-5.1180095702028e-05
-3.65167957668233e-05
-3.92616891223587e-05
-3.55985887409414e-05
-2.22064383520153e-05
1.46550997043998e-06
-2.48055900983581e-05
-1.35797209179202e-05
-2.93312136246152e-05
-2.98433067856139e-05
-3.05235442995285e-05
-2.10425508291644e-05
-3.3008604285566e-05
-2.49139847576e-05
-2.42298774979335e-05
-4.59508520428649e-05
-3.83603920942459e-05
-3.78141022675147e-05
-6.10283224266399e-05
-5.87948226566948e-05
-2.32474408372862e-05
-1.26877143738011e-05
-3.26541716138651e-05
-3.08089715967021e-05
-3.99580679636818e-05
-2.69076441238722e-05
-2.49047697446216e-05
-4.21993981809127e-05
-4.38035296166605e-05
-3.56978842313886e-05
-2.60793508962477e-05
-3.3860043304585e-06
-4.61948595458709e-05
-2.5979043018392e-05
-1.06017367164321e-05
-3.7078730497314e-05
-1.23569446469958e-05
-3.271730229529e-05
-5.1883583555295e-05
-6.8843490539921e-05
-3.32772799226029e-06
-3.23347821742493e-05
-3.72640527807191e-05
-4.62469849241112e-05
-1.37541468804521e-05
-6.93283824605407e-05
-1.15296238877616e-05
-4.8002516398791e-05
-4.03571691965693e-05
-3.92600782279789e-05
-4.15011312388496e-05
-6.57324908261368e-05
-3.78166783377622e-05
-2.43340806976313e-05
-2.66162825385533e-05
-5.36066194117504e-05
-3.42021136817024e-05
-3.34362419146535e-05
-4.80071601723032e-05
-4.09769209985314e-05
-4.94741218154863e-05
-1.47504475598753e-05
-2.66390991946628e-05
-4.43215565438025e-05
-4.22227061312518e-05
-3.92801333626664e-05
-6.4456390142829e-05
-2.1938415444009e-05
-3.41958788057085e-06
-1.36632895331656e-05
-2.15714893178436e-05
-4.62167649455353e-05
-3.33659538898387e-05
-3.7486702538127e-05
-4.33549126182364e-05
-2.40122287485572e-05
-2.22376103086539e-05
-4.16765035385592e-06
-2.11838577484873e-05
-1.75144285334727e-05
-1.85531206204122e-05
-4.6366483569686e-05
-2.49818559909108e-05
-4.61202151372193e-06
-2.73296715208932e-05
-3.86951653275422e-05
-2.25476043610551e-05
-2.6744879306815e-05
-6.31288846672268e-06
-3.34168470875e-05
-3.67791156569481e-05
-2.83586382271894e-05
-2.12214175924098e-05
2.40838664462657e-06
-4.83265309453986e-05
-3.51097454556561e-05
-3.19400362183876e-06
-5.69771915132606e-06
4.93795283204349e-06
-5.70906742236132e-06
-3.02095670703225e-05
-1.43626744724308e-05
-2.03552948008167e-05
-1.68991677497439e-05
-1.37999349647095e-05
-1.86299623214041e-05
-3.63621817713523e-05
-1.21294844821152e-05
-5.51928608071539e-05
-1.82576043304093e-05
-2.45704194084453e-05
-5.02646916182119e-05
-3.0585972074741e-05
-6.19229378720026e-05
-6.81942058767481e-05
-4.76682888275275e-05
-3.90829282283876e-05
-3.27361290664667e-05
-1.8405837940637e-05
-4.69398711862281e-05
-1.66546931051485e-05
-2.07011146778276e-05
-1.64916702882055e-05
-7.04032467741881e-05
-3.52242592901285e-05
-1.85557538010362e-05
-4.92485652175519e-05
-4.29382547003878e-05
-5.74851130786329e-05
-4.81722067706481e-05
4.09181948770474e-06
-3.50232477728076e-05
-4.3979093532979e-06
-3.30451371283337e-05
-1.8201434497897e-05
-2.42951098723466e-05
-1.7207450381068e-05
-3.13575203689716e-05
-3.15694587741145e-05
-1.97253645776928e-05
-3.39994596024018e-05
-4.4694123947806e-06
-4.6875956862154e-05
-2.4665637393038e-05
-3.22727504969979e-05
-2.74951500463338e-05
-1.98282729922089e-05
-2.1180707246706e-05
-4.95099360542136e-05
-3.90368102760377e-05
-3.13513269342015e-06
-3.50223607752214e-05
-4.79770710573038e-05
-1.40661499748551e-05
-2.82803158969606e-05
-2.90321529052586e-05
-3.11836890925353e-05
-5.55890464760879e-06
-4.59747208020009e-05
-2.08390674962659e-05
-4.34840490267007e-05
-3.92146625250161e-05
-1.65428748703099e-05
-4.51046066733333e-05
-4.19194518387828e-05
-7.49044064266204e-06
-3.84690969785342e-05
-3.68411208546372e-05
-4.3340325511471e-05
-3.91708895449411e-05
-2.41090719112448e-05
-1.96050493233036e-05
-2.43326145457886e-05
-1.2227143987929e-05
-3.98844246475786e-05
-4.77427483030567e-05
-3.60551283997651e-05
-1.6954499410549e-05
-4.18802375098567e-05
-3.21896828952312e-05
-2.43386399809737e-06
-1.5522305488911e-05
-3.91275220532805e-05
-2.645094229224e-05
-1.62385250764336e-06
-3.63581251906919e-05
-3.27401772709592e-05
-3.96410814690395e-05
-1.80327729526156e-05
8.87826675705444e-06
-2.16363373916669e-05
-4.79698845411384e-05
-2.50127684639375e-05
-3.59200068825804e-05
-2.4921744022358e-05
-2.35182667014153e-05
-2.91044815325212e-05
-1.78962178993094e-05
3.26357480135913e-07
-3.04099719713129e-05
-1.61869363807991e-05
-3.14656101613189e-05
-3.92952323071159e-05
-3.44003016589871e-05
-1.47326382959604e-05
-1.18164635312412e-05
-1.49117805332149e-05
-1.77828662818252e-05
-1.29641910641165e-05
-3.05894085698079e-05
-4.17546656139764e-05
-4.53619461850372e-05
-4.16916400580729e-05
-5.96260823065467e-05
-3.42527606321237e-05
-5.44431548564426e-05
-1.74454538262123e-05
-2.60736702044897e-05
-4.05141068291115e-05
-3.46214558346515e-05
-3.11294903335029e-05
-1.62045687254486e-05
-4.94508906059274e-05
-3.66300847392332e-05
-1.62282099533279e-05
-5.58257174911922e-05
-2.08907728070745e-05
-8.90844329134151e-06
-1.13678509551978e-05
-1.5837665051443e-05
-5.39717770548959e-05
-2.3744688597209e-05
-1.36296222958232e-05
-7.98125195724663e-06
-4.10795451774667e-05
-2.31697467718634e-05
-4.90171636741134e-05
-1.59334073777534e-05
-1.45393922186523e-05
-3.20951313794987e-05
-3.16795995991601e-05
-3.39769582446771e-05
-5.58090637095038e-05
-1.20958731271796e-05
-6.957694710112e-06
-7.41659495380917e-05
-4.41458844003733e-05
-3.20109850848701e-05
-1.43697718350943e-05
-1.96640395082773e-05
-2.00638894452854e-05
1.58824704167931e-06
-5.20606679858496e-05
-1.54808185952659e-05
-2.5101361320386e-05
-6.05519198492452e-05
-2.35917734571029e-05
-3.66705493684272e-05
-5.03387164301497e-05
-4.31682460918025e-05
-3.11537703187444e-05
-2.49481451667212e-05
-1.00403101555165e-05
-5.46480669227743e-05
-2.83987875680285e-05
-2.41862155165617e-05
-8.14782195977589e-06
-4.90839570334816e-05
-2.08657293515911e-05
-9.43347956719476e-06
-3.81425170517064e-05
-3.05616565623245e-05
-4.32703576794692e-05
-3.59586102426011e-05
-2.70559302264727e-05
-4.43074100129774e-05
-2.76351605705252e-05
-3.06636440823465e-05
-1.66871829834964e-05
-3.04298593283901e-05
-7.60785154073516e-06
-2.08515841575825e-06
-3.29618588399004e-05
-4.52399288927884e-05
-2.53753389017495e-05
-3.4172017581085e-05
-4.32173288671026e-05
-4.43111693666972e-05
-2.32205716510182e-05
-4.57896143367001e-05
-3.19955421300414e-05
-4.84367334069552e-05
-6.06140233620306e-05
-1.86694896150518e-05
-3.07462681435919e-05
-1.87806734461688e-05
4.14075743378998e-06
-4.60269115582689e-05
-5.00087888398855e-05
-3.83856580530525e-05
-2.82922016670743e-05
-6.119123322924e-06
-5.45351211039451e-05
-2.41905281008767e-05
-2.30780195093583e-05
-1.23790422787721e-05
-4.32712435909679e-05
-1.34424075573773e-05
-1.78259271347061e-05
-3.62851604035714e-05
-6.77966704849579e-05
-2.66732409762543e-05
-3.29102063334085e-05
-4.82359803061047e-05
-3.56959234914656e-05
-1.06235978462319e-06
-2.45244686754345e-05
-5.85727632828452e-05
-4.88623031105638e-05
-4.02590219407304e-05
-1.89320852833945e-05
-5.32829812864997e-05
-5.96908598903768e-06
-3.40552701251342e-05
-5.29013685656613e-05
-3.8188639004607e-05
9.94820291371634e-06
-2.16937868152469e-05
-2.23292100134475e-05
-4.13527123571512e-05
-3.24116263522069e-05
-4.34346712791041e-05
-2.1895946746188e-05
-6.24810251152813e-06
-3.06467785823723e-06
-2.22192173087474e-05
-1.65248291963406e-05
-2.38820271910037e-05
-4.18095347141215e-05
4.4583651849335e-07
-5.04918749876788e-05
-2.03194765547203e-05
-2.86451563067323e-05
-3.69799329039153e-05
-4.35919830324889e-05
-4.17214986627362e-05
-1.99141994723309e-05
-3.83694531032688e-05
-1.58470350143649e-05
-3.50625955329429e-05
-7.02758497760064e-05
-2.9808164192202e-05
-2.67820188426692e-05
-2.25138966909602e-05
-4.8365731630953e-05
-4.49758607147434e-05
-1.07584123933325e-05
-3.71767986695235e-05
-5.20399416655159e-06
-3.93372750523621e-05
-3.76108525744226e-05
1.70169933838794e-05
-3.46073751460365e-05
-2.27181878539578e-05
-4.17738244690822e-05
-1.96336638766213e-05
-1.64036017639079e-05
-4.59977793036187e-05
-2.99222021277908e-05
-3.63344584709312e-05
1.45240289922081e-05
-1.55121563253012e-05
-4.70605228624274e-05
-1.86669867889109e-05
1.73599978009237e-06
-1.73500664701944e-05
-3.47945429739235e-05
-4.6339601318299e-05
-2.27020787296019e-05
-1.34533498157324e-05
-2.2068164074632e-05
-2.27127941807866e-05
-5.13987650360466e-05
-3.84960746288669e-05
-3.59453868723577e-05
-6.50918969191118e-05
-3.14699085536386e-05
-2.04815303241165e-05
-4.18767883512521e-05
-2.04972837841096e-05
-3.3083899985072e-05
-5.78940234134754e-05
-1.08746656021941e-05
-1.44233400002556e-05
-1.40320236087678e-05
-1.77005527247629e-05
-1.69087102111647e-05
-3.15495144611434e-05
-2.43725368130435e-05
-3.72414231262176e-05
-3.96143013791065e-05
-3.57616955610017e-06
-2.31288157978919e-05
1.40893624240058e-06
-6.02695328043912e-05
-3.03940771627303e-06
-4.06340268127818e-05
-2.32415134827328e-05
-3.9409125858209e-05
-1.47630248155604e-05
-4.02613274851855e-05
-2.91494635254593e-05
-4.2680163869907e-05
-2.75008436105967e-05
-4.34846617976634e-05
-2.21373689301718e-05
-1.71295345103864e-05
-2.60705765183452e-05
-3.32570222331881e-05
1.51305566949657e-05
-1.49991288611482e-06
-3.75286373854552e-05
-2.95113432976566e-05
-4.92426360962227e-05
-2.18674287989901e-05
-2.39246004084945e-05
-3.88480801399999e-05
-3.12017679476171e-05
-3.98491798761842e-05
-2.16020539505589e-05
-2.85213266379094e-05
-1.08707672448488e-05
4.77619294825408e-06
-3.43231042561714e-05
-2.39579542774448e-05
1.44872759425797e-05
-4.82126504088602e-05
-5.57043467254557e-05
-3.4899630608033e-05
-2.21952105246753e-05
-3.76332566426309e-05
-1.9377698076059e-05
1.46282136439839e-05
-4.77350561532165e-06
-1.20825042926281e-05
-2.22713692393102e-05
-4.1182339276215e-05
-2.10316391337127e-05
-2.94604698760288e-05
-2.98037393742958e-05
-5.09373174427633e-05
-3.38257779478572e-05
-2.54975846000635e-05
-1.49467846514828e-05
-2.51280592267139e-05
-3.23912523198471e-05
-6.92160431480165e-06
1.89287368226414e-06
4.42271541436079e-07
-8.56206064724277e-06
-3.86023878343461e-05
-3.19728609517267e-05
-2.66843440345605e-05
-1.44287927802734e-05
-3.37681962414267e-05
-1.63264361802329e-05
2.52763330414291e-06
-1.22759952071728e-05
-3.97623512644509e-05
-4.30558625722765e-05
-3.0490670192643e-05
-2.73585543188697e-05
-2.64571756254288e-06
-2.25312008552096e-05
-5.23229086170335e-06
-1.07043274707686e-05
-4.49069832959903e-05
-2.50581916937383e-05
-3.06475147504128e-05
-5.08705412221918e-06
-4.12601184711617e-05
-3.32642437905346e-05
-3.06764815686947e-05
-4.32764765332077e-05
-5.00493209769199e-05
5.21791928314024e-06
1.69118536302004e-06
-1.77273003303512e-05
-3.64186623072971e-05
-5.69349042672639e-05
-3.26945512141002e-05
-2.82485128444599e-05
-2.12955208014006e-05
-2.01798093610132e-05
-3.70284555213451e-06
-3.04835789126496e-05
-7.39554278807628e-06
-5.54709210242759e-05
-2.35944382477513e-05
-4.52242467163083e-05
-4.36740571604889e-05
-2.33716165487304e-05
-6.85240472420568e-06
-4.01480875377756e-05
-4.28386156034752e-05
-2.02317463066517e-05
-1.05874787547975e-05
6.85232062074159e-06
-4.79866697599374e-05
-3.58897653992629e-05
-3.52523687938559e-05
-2.85218860197236e-05
-4.76427379502424e-05
-2.95841482729143e-05
-2.94905880028406e-05
-2.54574424273033e-05
-3.34331444451697e-05
-1.30966898672602e-05
-2.35704048955399e-05
-2.99586313537495e-06
2.04514912271007e-05
-5.67777942113488e-05
-5.26101383721112e-05
-3.14191771755162e-05
-3.29618250393293e-05
-2.83691033731822e-05
-1.88666909336982e-05
-6.53228295792152e-05
-3.18697354208374e-05
-3.48279515682149e-05
-1.83677359466456e-05
-2.23147196180805e-05
-4.88616776401278e-05
-1.64530942769522e-05
-7.1138472035675e-06
-5.16576037345456e-05
-3.61067904893196e-05
-1.52939102226599e-05
-3.21592626096179e-05
-4.94025776221027e-05
-3.05097319593415e-05
-4.08007356126064e-05
1.35737268537384e-05
-3.70883850003216e-05
-1.90792305122014e-05
-2.68568225226504e-05
-2.18031826594315e-05
-5.47401408489064e-05
-7.81728596384193e-06
-2.56121552206625e-05
-1.36600495958418e-05
-3.20024303405182e-05
-2.60625827613823e-05
-3.22419441845257e-05
-7.40094964262505e-05
-5.43900394289096e-05
-7.50753515297288e-05
-4.8462652772393e-05
-2.98863401684968e-05
-6.88737762765404e-05
-2.49613842534978e-05
-4.22068872457859e-06
-3.64006146600177e-05
-2.29030743349425e-05
-1.43064207781975e-05
-2.40568321892602e-05
-9.14601514104058e-07
-9.80836710301989e-06
-3.30966439593305e-05
-3.41648187749232e-07
-2.43314571462019e-05
-4.14409174778717e-05
-3.78326234267018e-05
-1.20502525875903e-05
-4.19299843969633e-05
5.95977128766337e-06
-5.52044284132092e-05
-3.25527662155466e-05
-4.56960043968479e-05
-1.76070915025814e-05
-4.27717193384828e-05
-4.3579416629054e-05
-3.78575481229762e-05
-2.62343463878773e-05
-3.73125622250357e-05
-2.71247984738599e-05
-1.62986708852453e-05
-1.73790329916671e-05
-2.49774787582001e-05
-5.29978951277327e-06
-1.31350255865115e-05
-5.14340234184283e-05
-1.76455862171758e-05
-4.92828780626408e-05
-4.1180847695699e-05
-2.34141246287443e-05
-2.87652071099357e-05
-5.38874747317849e-05
-2.47372184391785e-05
-1.01969947833737e-05
-3.57466494348869e-05
-8.62758500380318e-06
-2.73169622315972e-05
-2.62039977481459e-05
-3.17960670051273e-05
5.12201457538968e-06
-6.93084634594966e-05
-3.7366451497312e-05
-3.60942594096514e-05
-2.45116705334884e-05
-3.23910840432906e-05
-4.39364717950068e-05
-2.88797140349451e-05
1.51859198179072e-06
-4.64302290627242e-05
-7.88662708178013e-06
-4.79750994152829e-05
-4.40523551718163e-05
-1.55991356297673e-05
-3.3633128360115e-05
-6.07297045746833e-05
-9.77965536176106e-06
-7.60455472097135e-05
-2.14618326088818e-05
-1.556489411941e-05
-4.55266581112275e-05
5.59910739870762e-06
-4.51555241854374e-05
-1.65593130102702e-05
-2.47147424683412e-05
-2.35386082167077e-05
-1.34769572024978e-05
-5.04536302686767e-05
-2.51226349762641e-05
-1.10544988000472e-05
-2.23164464172987e-05
-2.26685585629328e-05
1.02091462313019e-05
-5.79722055426573e-05
-3.49196462640474e-05
-4.73636285228436e-05
-1.92632413644673e-05
-3.90399810119542e-05
-3.7275387602639e-05
-2.34055378283443e-05
-6.72138080556988e-05
-2.7375551223011e-05
-1.26989086289053e-05
-5.25833355635712e-06
-5.74409063857217e-05
-4.06989271819718e-05
5.57219490443502e-06
-1.74866427395467e-05
-3.59989574422339e-05
-1.1422249822545e-05
-9.17032956522305e-06
-4.82966275388245e-05
-1.9116357414859e-06
-4.97992236807204e-05
-5.48298503941928e-05
-3.98645253911734e-05
-2.55692654484613e-05
-1.849913337736e-05
-1.69486857012105e-05
-2.59976790973011e-06
-1.39397413187649e-05
1.25272774487839e-05
-5.02086193867013e-05
-3.00268945235957e-05
-3.1154657519792e-05
-3.03199571936237e-05
-3.78455170610813e-05
-2.06178819488659e-05
-2.20162448276502e-05
-3.79712181527744e-05
-4.39312426860604e-05
-1.52640798684107e-05
-2.89668328925089e-05
-4.31061567633127e-05
-5.99560229454093e-05
-1.4651781514872e-05
-8.4916782941883e-06
-4.40039792935021e-05
-1.75551321222796e-05
-1.95167229997831e-05
-3.47344895549396e-05
-2.21880192740379e-05
-2.29556863202883e-05
-4.57664955425757e-05
-2.66648394236434e-05
5.43164607603276e-06
-3.22565363278087e-05
-3.6429011164178e-05
-4.34115943332238e-05
-6.26301010960023e-06
-3.0118114684189e-05
-8.89522860636549e-06
-1.32982990595231e-05
-3.33333681446157e-05
-2.64238344947952e-05
-4.06252178795012e-05
-4.28423994604151e-05
-3.5812015701469e-05
-5.34850275326903e-05
-3.13972932527654e-05
-2.18930063999701e-05
-4.50266108014059e-05
-3.69398468798179e-05
-1.62186970724541e-05
-5.28852980454128e-05
-2.28910379458109e-05
-4.32781912658932e-05
-4.53825545483578e-05
-1.70220185031629e-05
-5.91103421539084e-05
-2.55452624161886e-05
-2.20295983382223e-05
-2.03608172770238e-05
-3.43657142489296e-05
-3.00367721655897e-05
-3.39362899654113e-05
-4.41349682559824e-05
8.26090962612661e-07
-3.76729687018019e-05
-4.66285604896181e-05
-2.83654858729339e-05
-3.05375976881162e-05
-1.12599404978459e-05
-2.59883946325801e-05
-4.239369099047e-05
-2.91643500901778e-05
-2.56994956163478e-05
-1.24104900422381e-05
-2.91656875531818e-05
-2.29727798928383e-05
-3.42223223780074e-05
-2.55177255242909e-05
-1.24837935252682e-05
-3.25811537214465e-05
-1.25105527997123e-05
-3.37361144634591e-05
-2.8219418998362e-05
-4.34531682757948e-05
-2.01144590869355e-07
-3.99511253046089e-05
-4.47554836874529e-05
-1.71554734012424e-05
-2.82151292455997e-05
-2.10721666439509e-05
-1.88967963378258e-05
1.51312469652975e-05
-1.82251103201215e-05
-1.40446406098162e-05
-3.21065885067082e-07
-1.91646445901622e-05
-3.35995278462764e-05
-6.08446938528903e-06
-4.42514210121963e-05
-2.9967594189186e-05
-3.24344440016742e-05
-9.96796710335688e-06
1.81662890771335e-07
-2.96646749745467e-05
-1.86193936545933e-05
-4.92936884748127e-05
-5.1836276467541e-05
-2.71568097090656e-05
-3.38480858438041e-05
-2.61613372870295e-05
-3.52383217181049e-05
-3.01728195063652e-05
-5.53799939036282e-05
-1.3646980179256e-05
-3.36894662853913e-05
-5.87315627303637e-05
-2.46909993500438e-06
-5.83100262576279e-05
-4.70742370899692e-05
-3.40031322495415e-05
-5.73495387714771e-05
-5.25805993758386e-05
-5.43210330196925e-05
-1.93531214157489e-05
-3.60433265778998e-05
-2.08533261928264e-05
-2.70515110967266e-05
-4.61572024794627e-05
-2.79709591512354e-05
-3.83563351413085e-05
-1.49300931297293e-05
-2.08195450994878e-05
-3.12559422615543e-05
-1.28748938807316e-05
-3.84596368588336e-05
-4.29121256784555e-05
-1.90411236823426e-05
-2.5354307654854e-05
-4.48636134765646e-05
-2.75101680669245e-05
-3.33992841708186e-05
-3.12559383867234e-05
-4.88113774504146e-05
-1.46021038013877e-05
-8.32880536059158e-06
-2.16984451290953e-05
-3.18107944481645e-06
-3.89480678777039e-05
-2.51674454066501e-05
-1.32872438516523e-05
-1.94617466884475e-05
-4.77077985446676e-05
-3.26651398921941e-05
-2.25235191741294e-05
3.56665348617536e-05
-3.42548412931499e-05
3.66523397618413e-06
-1.44722276829544e-05
-2.74529534931429e-05
-6.25019372540409e-05
-4.27299266889514e-05
-4.68958237580254e-05
-3.11509710073087e-05
-1.93313285356254e-05
-1.95550073319521e-05
-3.69512986980287e-05
-2.74391558029994e-05
-3.2844561172263e-05
-2.4724018899993e-05
-2.98030034199836e-05
-3.95971921197651e-05
-2.49835797103975e-05
-3.22035066248817e-05
-1.86161680916384e-05
-4.51508445289604e-05
-4.08626401452162e-07
-4.52336326149912e-05
-5.81669860620582e-06
-5.26088645616198e-05
-2.20790982815389e-05
-3.67874336267777e-06
-3.07211955685605e-05
-2.60335216536914e-05
-1.31526035353384e-05
-3.32640870377106e-05
-2.69477910781964e-05
-3.635834311742e-05
-3.93852702011595e-05
-2.67664419538705e-05
-3.75225418736846e-05
-2.19310955160552e-05
-2.17784624769067e-05
-6.35861624632663e-05
-3.09107181971188e-05
-2.75221259954263e-05
-1.34880610844903e-05
-4.2555066143289e-05
-8.1204316391994e-07
-3.21349343007887e-05
-4.68419620804977e-05
-5.03697632784465e-06
-2.30800495924842e-05
-3.65404170521268e-05
-2.39048334630181e-05
-1.50976077280282e-05
-5.4027197814582e-06
-2.22721161416605e-05
-2.85226468097311e-06
-2.4806889901037e-05
-5.3747017535843e-05
-2.14952925208822e-05
-2.48911509580305e-05
-2.32658402780198e-05
-2.70909627931675e-05
-1.52238930476419e-05
-3.45208852657049e-05
1.70936008554711e-07
-7.77031415187875e-06
-3.52538957469361e-05
-1.11811576605482e-05
-3.21864002311054e-07
-1.47513079967596e-05
-3.97195610807709e-05
-4.02946882601952e-05
-1.92296872430743e-05
-2.81131189522888e-05
-4.27722051610978e-05
-3.41513309763218e-05
-6.02546817308908e-05
-4.8154156523004e-05
-5.25027877588232e-05
-3.34012955269943e-05
-1.80441525816519e-05
-1.07611749224423e-05
-2.39712629097573e-05
-6.51259086491559e-05
-6.81896308797e-06
1.58234781376054e-05
3.41483405130169e-06
-4.20866634929043e-05
-4.37469832991835e-05
-4.81419984606074e-05
-3.18745641443586e-05
-1.3433964545051e-05
-5.14496120034629e-05
-2.46529161509805e-05
-2.43794543554481e-05
-2.79734159984553e-05
-3.91519999362861e-05
-3.42150203291018e-05
-2.81745222086415e-05
-3.39857945578396e-05
-3.50652252586963e-05
-1.56732021830153e-05
-3.04418232612788e-05
-2.40167417388403e-05
-3.37616693611189e-05
3.86409614508143e-06
-1.5726716941169e-05
-3.55039991215401e-05
-2.71927671209813e-05
-2.79889441465444e-05
-3.24742471816051e-05
-3.4351624665179e-05
-2.95462912289939e-05
-3.16988330314086e-05
-4.91874162636232e-05
-5.01484269611495e-05
-2.16454398813568e-05
-4.07095201501759e-05
-2.35119006955801e-05
-4.05237298855667e-05
-3.05327382211135e-05
-7.27427179824902e-06
-4.6278959953597e-05
-2.03562561402062e-05
-4.03814490414481e-05
-1.61697121839965e-05
-2.41965957569372e-05
-2.56349350205886e-05
-2.23635093971463e-05
-3.0507336208359e-05
-1.38887467630825e-05
-2.24947023487176e-05
-3.74601435579533e-05
-3.64805840348345e-05
-3.55187501061948e-05
-2.37534095666583e-05
-5.66362246392258e-05
-6.39996373539003e-05
-2.19237679681312e-05
-2.75088526998093e-05
-5.98650641266447e-05
-5.8496242626194e-05
-5.07431861311705e-05
-5.13351434059652e-05
-3.86415420656078e-05
-1.42111363133913e-05
-5.80693565553421e-05
-6.15493563045014e-05
-2.05659227056298e-05
-2.69871793994925e-05
-3.674182228906e-05
-3.2025046752845e-05
-4.36453464242714e-05
-1.85052569962441e-05
4.87669375917991e-06
-1.92123123712565e-05
-3.92313516424968e-06
-2.38981015244906e-05
-1.71166693411625e-05
3.60944751530631e-06
-4.49807525506881e-05
-3.21603134320542e-05
-2.75886258249308e-05
-4.56825043840607e-05
-1.44574184549851e-05
-3.5591340759683e-05
-4.93602997789084e-05
-7.17881497527303e-06
-4.03967680045838e-05
-4.19723433902027e-05
-1.13114331926839e-06
-2.63054231172568e-05
-4.19474812289491e-05
-4.17241507198511e-05
-3.1563487138536e-05
-1.07073954415344e-05
-5.86805885206239e-05
-3.59965519645999e-05
-6.17415065773803e-05
-4.55174614777166e-05
-8.84313139471534e-06
-3.40900411563456e-05
-2.5561012916442e-05
-6.44318621947962e-05
-2.63646306779412e-06
-3.69029919503746e-05
-3.72819539510942e-05
-1.32214603659623e-05
-2.89792986766376e-05
-2.80074823789293e-05
-2.32481588127264e-05
-2.49212096965048e-05
-4.0343543869922e-05
-3.60381711285036e-05
-3.36618162972403e-05
-6.28531136099438e-05
-2.05310627511122e-05
7.10581977846677e-06
-5.26307061302618e-05
-1.67887210313366e-05
-2.42746076498084e-05
-4.6814581494614e-05
-1.21190657940567e-05
-2.26881126272231e-05
-4.05916374786164e-05
-1.62700826923748e-05
-2.17439018134301e-05
-4.18129495069314e-05
-2.76645404568618e-06
-3.07177754074457e-05
-3.77226524415741e-05
-4.1191498062872e-05
-1.21591860249605e-05
-4.92613919817555e-07
-4.05793749821755e-05
-2.96400266667533e-05
-5.32999566746659e-05
-3.45149695877205e-05
-2.73287296163048e-05
-7.02472822433471e-06
4.62556360056536e-07
-3.7779430264787e-05
-4.60958741586174e-05
-2.65635976445503e-06
-3.72375402994331e-05
-3.42108891853245e-05
-2.78188021587344e-05
-4.56762291982845e-05
-1.61126716913376e-05
-3.12311624354811e-05
-3.45186897674569e-05
-1.88405359679851e-05
-2.26856551533539e-05
-4.00460211688644e-05
-3.40960532234555e-05
-3.82564312081948e-06
-5.60615218184894e-05
-3.49477640164553e-05
-3.10653678945758e-05
-2.90471220633828e-05
-2.3375638518604e-05
-1.39539906180089e-05
-3.4001227835313e-05
-4.04005376607231e-05
4.59126532775058e-06
-2.10852748943557e-05
-3.59651743336233e-06
-1.6163718488458e-05
-3.46292418369154e-05
-6.13163976759698e-06
-4.67870268014569e-05
-3.29819701016087e-05
-3.61698946241355e-05
-4.78387553587617e-06
-1.84926620908221e-05
-2.39916091391537e-05
-3.69208207090715e-05
-2.31973151651366e-05
-5.19241045159178e-06
-2.84652524866405e-05
-3.87403838388821e-05
-3.69644990881381e-05
-1.54755611526185e-05
-2.29004031652263e-05
-4.31445359925128e-05
-6.09586637706283e-05
-4.63723239214697e-05
-2.674547283615e-05
-3.65031910110974e-05
-2.9575593219518e-05
-3.72174293703777e-05
-2.95949831192536e-05
-2.54185300518589e-05
-6.85907005357654e-06
-1.14713314266977e-05
-1.59046381278478e-05
-4.36979756216655e-05
-3.84402722667299e-05
-1.52117127619635e-05
-2.27254560819043e-05
-4.02219475676081e-05
-1.6915904539493e-05
-4.67978499754556e-05
-2.31155190614953e-05
-5.6302465851581e-05
-2.22996531064581e-05
-3.86439080787584e-06
-4.48133888291161e-05
-3.37943299388627e-05
-1.9986751346188e-05
9.12347187960335e-06
-1.95746209011459e-05
-2.33272304686537e-05
-4.39457757665478e-05
-3.4776608451289e-05
-4.06009768848031e-05
1.21908290839913e-05
-4.2243813308763e-05
-3.36374030674805e-05
8.71836383202414e-07
-4.13086963767269e-06
-5.05894348528784e-05
-1.83753078861454e-05
-4.54990309023724e-05
-2.24384950577288e-05
-1.09051964526502e-05
-1.7821169027577e-05
-3.80412087015291e-05
-7.32170314018401e-05
-1.68887515082054e-06
-1.66589894266911e-05
-4.88253846683882e-05
-2.85614674334792e-05
-1.57435933995317e-05
-2.35256158502907e-05
-2.9361020587845e-05
-3.03496401602783e-05
-3.51959645283169e-05
-3.88218747435668e-05
-2.4499970336187e-05
-2.66204309532685e-05
-6.17927370064357e-06
-1.61843146475748e-05
-8.68888706676276e-06
-3.1888983893452e-05
-2.96668904737714e-05
-2.69888598439097e-05
-4.69962595227827e-05
-2.78776639594382e-05
-3.55256575113978e-05
-2.13468715326376e-05
-2.59571334889288e-05
-2.28151029228598e-05
3.24028509986582e-06
-3.89923905827163e-05
-6.09602563381606e-05
-1.7951595511814e-05
-2.13174214683976e-05
-4.02809154315177e-05
3.69084589210033e-05
-1.91229120551385e-05
-6.803919728802e-05
-2.27820732064724e-06
-3.0430176964215e-05
-2.71822471601885e-05
-5.943712321904e-06
-1.667629409436e-05
-2.49100269173487e-05
-1.22430141595937e-05
-2.26571594798659e-05
-2.54934573024097e-05
-1.66242238342714e-05
-4.49432671040254e-05
-3.00168619667165e-05
-2.92571918320365e-05
-2.6600496894279e-05
-3.82600739937409e-05
-3.47498693633752e-05
-5.71324744343844e-06
-2.90176105665672e-05
-8.00290091797779e-05
-1.70218968226329e-05
1.05269263993006e-06
-3.85073189503709e-05
-4.5088746308107e-05
-5.23872592194071e-06
-3.25012934187581e-05
-5.65142104309807e-06
-6.22687337570883e-05
-5.0290642028784e-06
-1.73911486607344e-05
5.51897526278269e-07
-3.98149632898126e-05
-2.91732171263248e-05
-3.69988341057321e-05
-1.87942381482406e-05
-2.18877289319258e-05
-3.81274955011296e-05
-1.23435549898305e-05
-3.94706631285245e-05
-1.39417935503414e-06
-4.03689562195436e-05
-1.02080739454174e-05
-3.11757428319808e-05
-3.16897232885125e-05
-5.31119448968101e-05
-2.51748326264734e-05
-4.79115947297609e-05
-4.73812913132708e-05
-3.16063135021631e-05
-3.55995378922088e-05
-2.87083401873358e-05
-3.42721098506541e-05
-4.80323616414362e-05
-5.51875367453573e-06
-1.28901250587263e-05
-2.30044605201645e-05
-2.80295598981274e-05
-2.1931326068288e-06
-3.46855541663493e-05
-2.77292402175677e-05
-2.75055521098741e-05
-2.37190066383212e-05
-4.69135746521332e-06
-4.02147054005437e-05
-2.08989926523801e-05
-1.06108804567908e-05
-4.01406915147611e-05
-2.80615916554572e-05
-3.46581363344462e-05
-2.2275043269974e-05
-3.12225848885771e-05
-1.91618576799582e-05
-2.6426467765511e-05
-2.98063424267639e-05
-2.39387805730077e-05
-4.5821481436965e-05
-4.77574899232294e-05
-4.02113649654365e-05
-3.4816739102334e-05
-1.99322285644302e-05
-1.13422519379755e-05
-2.1572062323237e-05
-8.13918545378354e-06
-2.08797734888376e-07
-3.19562266993851e-05
-3.90352073933873e-05
-2.263893352954e-05
-9.99670941371293e-06
-1.43345958764791e-05
-2.67190140325706e-05
-4.65995200654196e-05
-4.66698049485485e-06
-2.61610119376822e-05
-1.97870984428441e-05
-9.87541566781124e-06
-1.90259417535148e-05
-4.28091342598497e-05
-6.3379511939395e-05
-2.03539151326028e-05
-2.68016308637544e-05
-3.25512951334523e-05
-4.0035553091162e-05
-3.46546895492996e-05
-5.04207363586799e-05
-4.62273987240297e-05
-2.94730641935701e-05
-3.91723453347461e-05
-1.94093620274897e-05
-2.0997920215122e-05
-7.33400973327543e-06
-4.18146434306045e-05
-4.81674860068661e-05
-3.91665518166517e-05
-9.76407579301805e-06
-1.07393372171865e-05
-4.17536592853389e-05
-6.67649401709497e-06
-2.46098283627043e-05
-6.83634003492072e-06
-5.42768676858917e-05
-3.78262534928878e-05
-4.41251431076244e-05
-1.5068233285567e-05
-4.2404335389288e-05
-1.93779494206224e-05
-3.72126646080381e-05
-4.86911349374297e-05
-3.01986089000116e-05
-4.32821797155118e-05
-6.01839636630785e-05
-2.77188539705863e-05
-1.40903889814375e-05
-2.72790462023618e-05
-4.65494379675923e-05
-2.30344991168825e-05
-1.99029236090789e-05
-3.15294774233329e-05
-3.00545098493702e-05
-4.13993835620867e-06
-4.03394563734209e-05
-2.24505550562997e-05
-9.93599296161487e-06
-1.69763700400618e-05
-2.48321409094749e-05
-4.49386603917529e-05
-4.35941034963735e-05
-1.84787714679893e-05
-3.38084223128705e-05
-5.2008046454819e-05
-8.80524767948057e-05
-3.61528359084504e-05
-3.48863657463186e-05
-1.71655517732604e-05
-3.20000539383027e-05
-4.99047142649811e-05
-1.11430054378426e-05
-4.58657667947477e-05
-1.62713564798739e-05
-3.10529680998846e-05
-1.23194509366376e-05
-1.04847054770961e-05
-4.13598246461482e-05
-1.68842180110638e-05
8.1638739191542e-06
-3.24133412381361e-05
-3.24568136556719e-06
-5.81448249503872e-06
-2.36538820490161e-05
-1.67438816034208e-06
-7.67269376901014e-05
-1.80865825096237e-05
-3.49101809871912e-05
-2.33507858373216e-05
-1.36050261558906e-06
-1.19074506157254e-05
-6.7335868005092e-05
-1.60597900923535e-05
-2.04434563398764e-05
-1.80506870846748e-05
-2.37263759085609e-05
-6.54592994907453e-05
-1.84038605431497e-06
-1.80793302613705e-05
-3.05722613834112e-05
-3.70192258459887e-05
-2.98931943616497e-05
-4.95691237337098e-05
-2.0005134632643e-05
-5.08365625009439e-05
4.38361676364614e-06
-3.16184808236219e-05
-3.14517343016745e-05
-5.71933889386304e-05
-4.79003703921884e-05
-1.04388902682251e-05
-1.42637360549716e-05
-3.595817448965e-05
-1.60604068760328e-05
-4.44663562188415e-05
-3.80680243663217e-05
-4.01151881939979e-05
-4.07775097860994e-05
6.22672024461303e-06
-5.02152338669013e-05
-4.4441644866987e-05
-4.89214427144599e-05
-4.61470913020501e-05
-3.10882337229872e-05
-1.62353284607146e-05
-1.42874305805708e-05
-4.86197650121869e-05
-2.31571043713744e-05
-2.64955637568444e-05
-8.92594713963487e-06
-4.12382710802228e-05
-3.70592246327261e-05
-2.13928905128918e-05
-4.68611755369656e-05
-3.52291932454456e-05
-1.05039350595041e-05
-1.46352069772131e-05
-3.74451643570433e-05
-3.22538448791726e-05
-8.19840786458025e-06
-2.78074837054161e-06
-1.93903881246572e-05
-3.07180581969539e-05
-3.02792080322172e-05
-2.02788581175285e-05
-1.6478113184135e-05
-1.19446875797642e-05
-3.25683391106857e-05
-5.38135495919983e-05
-4.78482865961799e-06
-9.61818277251338e-06
-4.78128457739184e-05
-1.89281327425812e-05
-2.31488745342452e-05
-3.34879994304431e-05
-8.44674066495511e-05
-3.49433775189622e-05
-1.83892979335556e-05
-2.8481110237718e-05
-2.28455951405183e-05
-1.35027636683133e-05
-3.66541870829e-05
-3.10393589194528e-05
-2.51042701390801e-05
-4.40341668077848e-05
-3.15982774530387e-05
-4.72452919640218e-05
-3.86319319981374e-06
-1.69996092304193e-05
-3.45752104738723e-05
-5.75761114621361e-05
-2.13736181168988e-05
-2.3889903278403e-05
-4.19867304129751e-05
-2.99144012606321e-05
-4.10996122803068e-06
-4.92748672707624e-05
-4.13875573816439e-05
-1.79073734440119e-05
-5.23396735424727e-05
-4.09495484161094e-05
-2.37118197969478e-05
-1.29888544755139e-05
-4.13953899116667e-05
-4.69103264915827e-05
-3.40068712029227e-05
-2.89907232287215e-05
-2.62335911451818e-05
7.93434766284318e-07
-4.20696260521622e-05
-2.43509849443799e-05
-5.37060051304039e-05
-4.49886698732407e-05
-2.5419482478832e-05
-2.63435964079594e-06
-2.24325635949853e-05
-4.47509363734382e-05
-5.06050066877302e-05
-2.0042535803858e-05
-3.13646052981795e-05
-3.42143826067779e-05
-2.64747652223438e-05
-1.23438967692473e-05
-2.21249363218343e-05
1.8684573608675e-06
-2.21765469414574e-05
-1.50889794139717e-05
-4.10976833480105e-05
-1.45307170603344e-05
-4.01486623296941e-05
-1.78247219266025e-05
-3.12309097747067e-05
-4.4345267074025e-05
-1.24387210755504e-05
-2.21595464426662e-05
-3.57754835101192e-05
-2.2334106784986e-05
-3.66951264193857e-05
-2.398661357769e-05
-2.15474809583482e-05
-2.13889102118127e-05
-2.9875495372872e-06
-3.25477196492943e-05
-3.21026124142894e-05
-1.02981566248203e-05
-2.31888777540564e-05
-4.43123262008086e-05
-2.46555827602033e-05
-2.08338160993063e-05
-2.8169557490899e-05
-3.23503771473257e-05
-2.25940225562758e-05
-1.57094791006091e-05
-5.55065421704102e-05
-4.6962468222449e-05
-5.54393755153634e-06
-2.738610423615e-05
-2.06331799573345e-05
-3.37068031004458e-05
-3.52561692074604e-05
-2.86733364231665e-05
-2.76179651057098e-05
-1.39740566283869e-05
-2.86576027092503e-05
-1.14614850626862e-05
-3.2366566301477e-05
1.95710886254112e-05
-3.83573269816267e-05
-5.69060724454294e-05
-3.69947939977392e-05
-2.54125741165901e-05
-2.41784129846528e-05
-1.14376737854729e-05
-3.86134628290721e-05
-1.12781815291155e-05
-4.20809379732859e-05
-3.36752947615573e-05
-2.80359959419581e-05
-3.03013732537191e-05
-1.58508338717712e-05
-4.40811025552007e-05
-2.91890181421387e-05
-3.51749579502607e-05
-1.65973686235833e-05
-2.83943790868473e-05
-2.27610882149105e-05
-4.60142246049151e-05
-3.18807866784626e-05
1.50449654049547e-05
-1.24271007212941e-05
-2.16545865357929e-05
-3.51959280945199e-05
-4.13243437708427e-05
-3.70075206892947e-05
-2.4536684329718e-05
-2.6112307004319e-05
-5.52469650049194e-05
-3.09873566618624e-05
-5.44950636213678e-06
-2.49944825078228e-05
-9.77299678768361e-06
-4.67314705259791e-05
-2.67570852628252e-05
-3.53844371346226e-05
-2.15290098441333e-05
-2.41077081345821e-05
-1.59238124731656e-05
3.25455606328996e-06
4.36065969405307e-06
-2.1379119243033e-05
-1.92823653753631e-05
-3.75113169689168e-05
-5.81630608775845e-05
-7.20625133022377e-06
-3.71714662012651e-05
-4.09692377669004e-05
-3.50081879132061e-05
-5.681822234798e-05
-8.56747640347302e-06
-1.69537259996061e-05
-3.04719704330356e-05
-2.61063950983812e-05
-1.44431158371092e-05
-3.67925804319598e-05
-2.13306438989783e-05
-3.53538117231395e-05
-3.25581976832222e-05
-3.03989113413244e-05
-4.14038202996946e-05
-2.7637305999798e-05
-2.91068381947571e-05
-2.97813359474411e-05
3.98658999223479e-07
-2.14713347076888e-05
-8.33866005139401e-06
-1.55966682829478e-05
-4.63944012757063e-05
-4.51675652400507e-05
-3.40766813492681e-07
-1.35732840905456e-05
-4.55062450038972e-05
-1.20572354474337e-05
-2.88397790428822e-05
-1.99078223357462e-05
-3.24663876784755e-05
-3.65103478799072e-05
-9.00463656232456e-06
-3.99897292088102e-05
-3.11028069148705e-05
-4.17576841350393e-05
-4.96104782472644e-05
-4.61044853377817e-05
-5.12366556301567e-05
-5.54515238464168e-05
-4.95518224266493e-05
-2.32816200317211e-05
-5.6686729793745e-05
-3.3969843371479e-05
-2.46961866686227e-05
-3.45692091143705e-05
-1.61966026797487e-05
6.25983790760394e-06
-1.43378678471359e-05
-1.76626121114694e-05
-1.57703324275837e-05
-3.39348921679493e-05
-3.25690102461531e-05
-3.80519301653732e-05
-3.66288988057924e-05
-1.36335365374617e-05
-2.68362245716291e-05
-3.02072478845041e-05
-2.76410949000501e-05
-3.15203396124612e-05
-2.20125599426996e-05
-5.01443547683327e-05
-3.7622690877493e-05
-4.37293164783801e-05
-3.32507990217824e-05
-1.53489960023553e-05
6.20184016047961e-06
-3.1199907201435e-05
-2.7539087541553e-05
-3.59797164241045e-05
-1.792085797914e-05
-5.84726806007153e-05
-4.01048987873283e-05
-2.4310382748475e-05
-3.62557216683171e-05
-2.36488974297295e-05
-4.14025182074048e-05
-3.76769114965902e-05
-3.7768701579736e-05
-3.45421013352119e-05
4.13474562041113e-06
-2.86715461285182e-05
-1.32367631060969e-05
-2.91134894047247e-05
-3.29861147667453e-05
-4.60564587315743e-05
-1.45418625479787e-05
-3.12183484469681e-05
-9.48461146499286e-06
-1.4579315903125e-05
-2.53078453416985e-05
-1.17929537881709e-05
-1.60232329236116e-06
5.71305607439979e-06
-6.59151364457104e-05
-3.55886937657081e-05
-1.84136335194716e-05
-7.97977334845867e-06
-3.1464755413257e-05
-8.11276765946871e-06
-3.01792241267757e-05
-1.9665136241668e-05
-5.70169752094466e-05
-5.1682659836622e-05
-4.35984090022558e-05
-4.62211066585341e-05
-4.32282184650036e-05
-9.09244164733241e-06
-1.21428728904462e-05
-4.87757473482942e-05
-4.57753250951828e-05
-4.18639899232246e-05
1.27481392626803e-06
-1.55840940542411e-05
-1.67708842561636e-05
-3.96130313321321e-05
-3.02367774497907e-05
-3.19406175264999e-05
-2.35414674552264e-05
-1.36029810824573e-05
-6.19758206843362e-05
-4.84760759562625e-05
-1.8223460557063e-05
-1.11408921157938e-05
-6.96642208300997e-06
-3.53840684576006e-05
-3.82660666193917e-05
-1.18705488774668e-05
-2.45411717796793e-05
-2.40644487182103e-05
-3.95058585898422e-05
-2.15056882325746e-05
-3.53245016283967e-05
-6.12023647370437e-06
-4.85864755947541e-05
-7.02775901298325e-05
-3.99143045323101e-05
-3.50950699221104e-05
-5.39125824963999e-05
-8.23669346797167e-06
-5.45049311001788e-06
-3.62541769651489e-05
-2.12875781536178e-05
-4.61241304259476e-05
-2.14682478568712e-05
-5.04320989616747e-05
-3.96125665692959e-05
-2.76864823220077e-05
-6.32013648581024e-05
-5.00164704440817e-05
-3.31453957962473e-05
-4.80167194170853e-05
-3.33303298751657e-06
-5.45979366903375e-05
-4.51679996585852e-05
-4.42896191984415e-05
-4.28948465618698e-05
-4.27102581827721e-05
-2.78892477244306e-05
-4.15095720475432e-05
-2.35236437572935e-05
-2.87608757702466e-05
-2.44355771165773e-05
-4.22298524069432e-05
-3.20698216655092e-05
-1.35621447736407e-05
-1.00892261294107e-05
-3.34662691665302e-05
-4.19923551481896e-05
-4.7235366496389e-05
-1.59506987027011e-05
-4.84351084009775e-05
1.06979928592629e-06
-2.46219702396513e-05
-2.2444849104387e-05
-1.56862005992495e-05
-2.95064979931354e-05
-3.9360440483434e-05
4.67747882406516e-06
-2.41297144856383e-05
-3.91209843208351e-05
-3.05549061417686e-05
-2.09146480992097e-05
-3.72706789448664e-05
-1.20373722442754e-05
-4.57274902544664e-05
-3.5610078688999e-05
-2.33564802866461e-05
-6.05753024078661e-06
-1.70867298220845e-05
-1.41333968990345e-05
-1.75819134757702e-05
-3.91921510265616e-05
-1.95747677501817e-05
-4.38562658836999e-05
1.04672115210386e-05
-4.31901108813444e-05
-2.16168672934461e-05
-1.58605514068926e-05
-3.29960767530235e-05
-4.11020142235976e-05
-3.7887919909309e-05
-3.46652213793637e-05
-1.79409332344e-05
-5.59212470779835e-05
-2.8639431258915e-05
-5.38814405386885e-05
-1.7013622817038e-05
-2.19407248647173e-05
-4.19299341381718e-05
-2.09386139606658e-05
-5.89647211873619e-06
-2.15158391241002e-05
-4.12559629492063e-05
-2.45988793837034e-05
-1.57134844680144e-05
-6.20979616473243e-05
-5.2401733526757e-05
-2.00974109030617e-05
3.78588667263373e-06
-5.90390616890514e-06
-3.73079266796618e-05
-3.84850528617033e-05
-5.61102912135928e-05
-4.82229478867582e-05
-6.35840649190185e-06
-3.34088200461175e-05
-2.04168728084524e-05
-2.15217048552522e-05
-3.96490870129425e-05
-5.2405890839106e-05
-2.94928613554317e-05
-2.65185000197483e-05
-4.52349162932374e-05
-1.43460916332524e-05
-4.22735311503129e-05
-6.15590428595572e-05
-3.5040291935058e-05
-5.40374573970765e-05
-1.91573802835833e-05
-5.6166132701841e-05
-3.46063464845392e-05
-2.97747076476111e-05
-3.14780380376107e-05
-3.83008931266104e-05
-8.90275431400946e-06
-4.428114911935e-05
-4.07724393425795e-05
-4.76476147453507e-05
-4.03623138497557e-05
-4.62058340438955e-05
-2.45465338101786e-05
-5.56038825542781e-05
-1.91826395692642e-05
-2.6253566347378e-05
-1.09568730611157e-05
1.48006275378854e-05
-3.77486357422632e-05
-6.5854052545746e-05
-8.50512656247534e-06
-6.99915977712582e-05
-3.39690029839253e-05
-2.52219910769081e-05
-4.08826437106227e-05
-6.41193802478326e-05
-1.10312048928047e-05
-3.41600856616603e-05
-3.16664480093294e-05
-3.51108190955171e-05
-2.50583751431044e-05
5.03831718786779e-06
-4.79256578954329e-05
1.88574624912642e-06
-3.17801822731273e-05
-3.59478050312835e-05
-1.54378658479239e-05
-1.75845384166953e-05
-4.46496983214737e-05
-2.61891534306793e-05
-4.25884884195966e-05
-3.5297491774165e-05
-1.77420849860643e-05
-3.61319962477864e-05
-4.80819843271712e-05
-2.87351711146527e-05
-5.43768463921527e-05
1.14720486639733e-05
-1.3834246493843e-05
-4.2008085244521e-05
-2.26553109032027e-05
-5.69044849427293e-05
-4.41785381012936e-05
-3.11721193614032e-05
-3.48507839770541e-05
-1.18196446959979e-05
-2.99033470517806e-05
-1.55754883374356e-05
-6.1761932910128e-05
-3.13842601661405e-05
-3.87310490456578e-05
-3.41354116083447e-05
-3.66197646932638e-05
-2.56759481358391e-05
-3.09028377775285e-05
-2.88148497263374e-05
-7.1219157257542e-05
-2.03259449828634e-05
-3.3131447135878e-05
-1.2246850081859e-05
-4.50640641047513e-05
-2.9117566693439e-05
-3.09275206033949e-05
-2.91739145256809e-05
-3.95761054930059e-05
-1.95578112189026e-05
-1.91729120952368e-05
-2.73002775149609e-05
-8.96553585773337e-06
-3.94584586421113e-05
-4.88544479923812e-05
-4.60433270437451e-05
-2.38815829479118e-05
-1.48037115349849e-05
-1.8097288087635e-05
-3.57789317086388e-05
-7.40308800572617e-06
-1.91452136329663e-05
-4.21402644387668e-05
2.96761906413661e-06
-2.71349621406258e-05
-1.57484808874154e-05
-5.23556615919598e-05
-4.63017265479752e-05
-3.31755494238115e-05
-4.42991667743837e-06
-1.44332865411801e-05
-5.43800127268482e-05
-5.14472734504046e-05
-3.15498865610528e-05
-3.64390202846177e-05
-2.81161202552898e-05
-1.65320035849416e-05
-3.44759624949218e-05
-4.87693156946229e-05
-2.07574470308873e-05
-1.03312677898303e-05
-1.4437350913613e-05
-3.20167452683347e-05
1.18821006144937e-06
-4.0057628069868e-05
-3.291001472975e-05
-3.51204905188669e-05
-1.77076351378262e-05
-2.07924635046894e-06
-2.78363003196739e-05
-5.92732396376795e-05
-1.29074989372318e-05
-1.4945037463785e-05
-1.92081190427759e-05
-4.64382117950003e-05
-1.0517366085978e-05
-4.20893516804284e-05
-2.910898387728e-05
-4.67956138721296e-05
-2.79961992629135e-05
-1.32941657846323e-05
7.17786779316058e-06
-3.58704784995322e-06
-3.73640289761088e-05
8.78971065261577e-06
-3.45651440987179e-05
-1.57141491484114e-05
-2.11962695202159e-05
-6.33998754518948e-05
-3.76893940810256e-05
-2.41731480211701e-05
-4.27138432735998e-06
-5.84062319962817e-05
-1.07706201423042e-05
-2.06545346188099e-05
-4.56173013874983e-07
-2.54937804295718e-05
-2.51789220632992e-05
-4.43522914760287e-05
-4.45002782235582e-05
-1.86673224997016e-06
-4.15181887928079e-05
-3.92610672185878e-05
-1.98066910988809e-05
-3.30810183741234e-05
-2.96067166104128e-05
-5.89175897973877e-05
-2.35954739763923e-05
-3.41490186784094e-05
-2.56211591706194e-05
-5.37211701651323e-05
-1.9549920208432e-05
-4.65354265791306e-05
-1.04710358523076e-05
-4.11307630979217e-05
-4.39313816144079e-05
-4.19798680823192e-05
-7.92108650013611e-06
-4.36306666650836e-05
-3.63803990584422e-05
-5.56449135055578e-05
-3.42229827175377e-05
-2.87365410550223e-05
-4.92160779539616e-05
-2.10839538484408e-05
-4.23111120337645e-05
-3.54010189354478e-05
-3.80088574146537e-05
-3.43871683391498e-05
-2.92040670508033e-05
-1.577214009265e-05
-2.86135152900143e-05
-2.07149667993428e-05
-2.91727813853011e-05
9.75831211511144e-07
-1.45108797934813e-05
-2.50990036764128e-05
-3.11689135034611e-05
-1.76877111136983e-05
-3.05014334947779e-05
-2.9992437798594e-05
-8.82572418783214e-06
-2.7142680717689e-05
-2.59188759706491e-05
-4.42437268092428e-06
-9.32141751429121e-07
-1.2501064779169e-05
-3.26562193722987e-05
-3.5167450017342e-05
-4.1277081378277e-05
-6.0841614926585e-05
-5.47483623227736e-06
-2.13667556888755e-05
-2.7326894955099e-05
-1.23083309757553e-05
-1.11365898636702e-05
-3.77067240009502e-05
-7.11238735831891e-05
-2.88055477100078e-05
-3.80059936505019e-05
-3.38823110795834e-05
-2.64194644047725e-06
9.87113657047177e-06
-2.35305314200233e-05
-1.9207889592191e-05
-7.0599852477655e-06
-6.67759705250651e-06
-1.99289154124808e-05
-5.05104861735086e-05
-3.87901425630486e-05
-3.86368427070804e-05
-1.24249523858013e-05
-3.69844122730107e-05
-5.95582319235201e-06
-4.53474284194871e-05
-2.70712087394501e-05
-2.26501812822478e-05
-3.96713309355771e-05
-6.47442862527174e-05
-1.6990585547676e-05
-4.21033605818126e-05
-4.15209637859314e-05
-4.21287664861578e-05
-1.33561065347916e-05
-2.19560944095878e-05
-2.72453794692604e-05
-1.70130525003259e-05
-1.02958133945212e-05
-2.60384109458566e-05
-3.6168513505911e-05
-6.30292163743087e-06
-4.98528883586852e-05
-4.56159939345859e-05
5.30378626740084e-06
-1.48721239456141e-05
-2.77019828649157e-05
-3.08383196321589e-05
-5.68818115183668e-05
-3.33239715737386e-05
-1.70230420660743e-05
-5.94238307554807e-05
7.11683049349458e-06
-2.92091022734758e-05
-2.07289478710718e-05
-2.95223984679149e-05
-7.20943378375328e-06
-3.34480061983355e-05
1.1851264032702e-06
-2.70879477228234e-05
-3.57685046837454e-05
-2.3484315792895e-05
-4.43508910160936e-05
-4.12894385771618e-05
-7.0573350717806e-05
-3.80905372029902e-05
-3.52614616393297e-05
-3.13522475306113e-05
-3.64557364867929e-05
-9.45386277995652e-06
-2.59520869053559e-05
-4.36179225922293e-05
-1.45723495129044e-05
-3.36090607310149e-05
-5.18839428464671e-05
-4.67931135450634e-05
-1.19617913246641e-05
-5.65389245184592e-05
-3.62359964813371e-05
-2.99549007135161e-05
-1.18912540179643e-05
-3.48859140808902e-05
-2.62073552088067e-05
-4.81817493814101e-05
-3.36854428254017e-05
-3.57244850643057e-05
-8.83315881878685e-06
-4.84046814284865e-06
-1.57279671530969e-05
-2.15207500290456e-05
-4.29974448743878e-05
-6.50704592057187e-06
-3.79208551115035e-05
-3.28263831944307e-05
-1.9443937187447e-05
-2.2714077521678e-05
-1.70896621040585e-05
-2.83232884511043e-05
-5.06918115766609e-05
-3.70672531078459e-05
-3.51835784245402e-05
-1.96244424688019e-06
-2.89430585583892e-05
-3.50593180152969e-05
-3.00187832683773e-05
-1.40062658018424e-05
-2.11509247591968e-05
-4.51711074726078e-05
-4.85704976553956e-05
-3.79171504319063e-05
-4.51311910944283e-06
-5.69072856382893e-05
-5.68232722774939e-05
-3.0341764822791e-05
-3.37314453949661e-05
-5.28881727842873e-05
-2.46260409393412e-05
-4.3503398376163e-05
-1.1441670249188e-05
-1.63463043387103e-05
-2.91808036754022e-05
-4.78881405953948e-05
-9.36756325978746e-06
-3.53683054489445e-05
-4.45175372459078e-05
-2.30413468776943e-05
-2.21716941187542e-05
-2.70335569581274e-05
-5.06724857851686e-05
-2.93487471477261e-05
-3.3270090301815e-05
-4.49940950209518e-05
-2.24250552183799e-05
3.05696711772304e-06
-5.34584226406881e-05
-2.41479711331388e-05
-1.99505225265181e-05
-4.98592351804609e-05
-2.03459249150859e-05
-4.44648463574808e-05
-2.15738553430623e-05
-3.39287727100316e-05
-4.34836797124855e-05
-2.50999949084355e-05
-2.05738230203437e-05
-2.18622039684469e-05
-6.6444186816984e-05
-4.10020393244687e-05
-1.50481026829138e-05
2.94260193888144e-07
-8.15504746035981e-06
-1.14161679428534e-05
-3.96546733402245e-05
-7.22069081271411e-06
-4.67118260219074e-05
-2.56129885468702e-05
-3.91321746619463e-05
-3.3391151075001e-05
-6.74528133085233e-05
-3.27537685849439e-05
-8.80645555893645e-06
-8.47433223241616e-06
-1.51776895831323e-05
-5.36724999166618e-05
-4.45980301863187e-06
-1.97036667011739e-05
-2.19661547177682e-05
-5.25877929580744e-05
-2.56102449112765e-05
-5.58665987942322e-05
-5.02003034788145e-05
-1.93033642738804e-05
-1.35782746118398e-05
-4.42541481572961e-05
-4.50177287394835e-05
-3.85895555343001e-05
-1.20264973146268e-05
-7.11274651286563e-05
-1.47039479755058e-05
-2.87915014774016e-05
-2.96908384685088e-05
8.52751613584937e-06
-1.75338568720079e-05
-4.79916032397779e-05
-4.14099613283175e-05
-1.16814752035754e-05
-2.56308214846944e-06
-3.09798534404645e-05
-1.60590344483282e-06
-4.61368817400961e-05
-3.2648337295444e-05
-1.02285051744722e-05
-9.59828828347817e-06
-3.99958572234656e-05
-6.58302850969979e-05
-2.95884904458453e-05
-2.66221907022717e-05
-4.96427907154061e-05
-2.95116537280016e-05
-4.03381357758683e-05
-4.86966221159029e-05
-5.45316376945547e-05
-4.03436235069735e-05
-1.49629612898093e-05
-2.14470591563209e-05
-3.25737142676361e-05
-4.447792327882e-05
-2.71938528948198e-05
-2.80090228553971e-05
-3.97007595362843e-05
-3.50574683034578e-05
-3.51475410203432e-06
-2.00937474886969e-05
-2.23533501403455e-05
-2.30635469001327e-05
-2.28651594688434e-05
-2.42492281198803e-05
-2.16250616216807e-05
-3.83574915893636e-05
-4.15920762306082e-05
-1.84805749938179e-05
-5.53929203434562e-05
-3.22545479549761e-05
-5.33312506217402e-06
-4.01507241375757e-05
-3.59169929696285e-06
-2.07319338344894e-05
-3.00236561547248e-05
-1.96223435972477e-05
-2.39991766433999e-05
-2.7376519391044e-05
2.8408252358326e-06
-2.57777664095262e-05
3.92575001774552e-06
-2.92044101663559e-06
-2.6407334582175e-05
-1.04667028012032e-05
-3.68710410350261e-05
-1.70266705431e-05
-2.35725894109215e-05
-4.80632574170699e-05
-3.26623664004709e-05
-1.1827655986902e-05
-1.11621520506584e-05
-4.2364537401034e-05
-5.53100616784897e-05
-2.64394489996649e-05
-1.47860408274616e-05
-1.50682235391303e-05
-5.69907949448902e-05
-3.31560987673102e-05
-4.99921249230944e-05
-4.23556020159187e-05
-2.51360616073875e-05
-6.41614029451387e-05
-4.00791091283165e-05
-2.43587994050785e-05
-2.10072970005127e-05
-3.01523431749039e-05
-4.37224990731363e-06
-1.92248323890635e-05
-3.68877284318005e-05
-2.83244065952111e-05
-1.37762247922898e-05
-2.93125993337673e-05
-3.75380452073107e-05
-4.77020995320068e-05
-2.01193069245198e-05
-1.71771308724376e-05
-2.89741260369804e-05
-1.78684474063072e-05
-4.40208370347681e-05
-1.78627156855593e-05
-5.91319013656604e-05
-1.66547912159849e-05
-2.03917385105118e-05
-3.66103300474406e-05
-3.84383660730852e-05
-5.16574781575125e-05
-3.02601690283815e-05
-1.9013584504096e-05
-2.70960088764846e-05
-2.83439117330011e-05
-4.15487785456202e-05
-4.21347850126437e-05
-3.04394988300336e-05
-2.13676427899623e-05
-3.04436713676793e-05
-3.00456605337789e-05
-3.99971008562823e-05
-3.18202398032915e-05
-3.79209409675849e-05
-1.9803131407589e-05
-2.12037591971863e-05
-3.77499175610153e-05
-4.29348626616485e-05
3.59375594227916e-06
-7.03295892699558e-06
-3.7004109851746e-05
-5.41706038334133e-05
-2.68743229812527e-05
-2.32957193895553e-05
-3.14322573920977e-05
-2.83525176459841e-05
-2.05309452060103e-05
-1.71212549623222e-05
-4.50705883525438e-05
-1.18000249839735e-05
-4.31224822343128e-05
-8.38692035720301e-06
-2.25649098456341e-05
-4.88546747464679e-05
3.6140622901409e-05
-6.92683728801029e-06
-1.27226421071883e-05
-5.88242402206124e-06
-1.51020329916318e-05
-1.64033420313161e-05
-1.41118352293847e-05
-4.02092708008835e-05
-3.44431020229576e-05
-4.6106703139014e-05
-4.54276448014465e-05
-4.37309416174825e-05
-3.47770509540265e-05
-2.47120704361688e-05
-2.63016245674163e-06
-7.6468022513154e-07
-2.17463133371482e-05
-4.33497107056389e-05
-4.07320667155446e-06
-1.37426366636127e-05
-1.96837224145547e-05
-3.56437425629061e-05
-7.65776007982225e-06
-1.96857758951253e-05
-3.73714609312177e-05
-3.46718285150474e-05
-3.90490032169052e-05
-1.14217522809852e-05
-3.77528196773449e-05
-5.60161415998656e-05
-2.40684492379765e-05
-2.40266604619532e-05
-3.09124554842432e-05
-3.1803405629714e-05
-5.20269270951685e-05
-3.58980626573565e-05
-4.72861352092647e-05
-1.07530289174342e-05
-4.22371711221981e-05
-1.56758690288721e-05
-3.86731231688688e-05
-2.85519384066808e-05
-2.68201165809421e-05
-2.72030822739036e-05
-1.94829006112495e-05
-4.58589067066391e-05
-3.47393826613959e-05
-2.57258745770034e-05
-2.46639676863308e-05
-5.73242879780968e-05
-1.05727910649736e-05
-3.08975032581931e-05
-3.35831487405429e-05
-1.75863824136854e-05
-4.76283128923497e-05
-1.43729902319414e-05
-2.94136906112201e-05
-3.97810989041753e-05
-4.80351255031999e-05
-1.99652386842209e-05
-2.80010983540454e-05
-4.88246659657515e-06
-2.00631572827401e-05
-5.16105546676907e-05
-2.83542838985092e-05
-1.21677087273187e-05
-3.24395611272052e-05
-5.0846993798305e-05
-3.44859464517195e-05
-1.20335975092713e-05
-2.33732445630335e-05
-3.83157813314892e-05
-3.8517173164284e-05
-2.9985734812339e-05
-4.04914119599727e-05
-1.55936705055093e-05
-4.81364068693352e-05
-3.65744536128653e-05
-3.93029779734328e-05
-2.15421438465416e-05
-2.74357147875777e-05
4.75112198902616e-06
-3.77691898488173e-05
-3.21720746734891e-05
-2.65593855559267e-05
-2.39464104859757e-05
-1.94493201466899e-05
5.99058896962037e-06
-3.85600468241587e-05
-5.05489400134241e-05
-4.60724721561549e-05
-4.77136878067545e-05
7.95801593042918e-07
-1.07141465269947e-05
-4.92965611537799e-05
-1.560329931307e-05
-6.86237708810324e-05
-2.81488338837789e-05
-3.9748722506199e-05
-5.77747180229279e-05
-2.93889836951437e-05
-4.25044473486206e-05
-1.21517799786272e-06
-2.23667452743936e-05
-1.13169263459616e-05
-4.96177534396171e-05
-4.66721759184815e-05
-5.01370485644016e-05
-3.81035361900633e-05
-3.07790847823878e-05
-2.47852014249321e-05
-4.50829235799717e-05
-3.02948692879759e-05
-3.77877952195477e-05
-2.65012309993224e-05
-2.13421325696932e-05
2.04334083180604e-07
-5.34967439349117e-05
-1.44924818205585e-05
-9.95010006364108e-06
-4.03739431677574e-05
-1.54473199640221e-05
-7.37869195706819e-06
-5.25992425131315e-05
-5.85341727877554e-05
-2.88177752818941e-05
-1.45458036877816e-05
-1.23263579670714e-05
-1.67231178315089e-05
-2.43581348882917e-05
-1.41156110431822e-05
-1.92704975286258e-05
-1.35921547102566e-05
-3.20584682866075e-05
-1.72436983466578e-05
-3.13206504017843e-05
-3.94978069760836e-05
-3.90994752682669e-05
-1.13626011873144e-05
2.4602348511984e-06
3.56564950988219e-06
-2.7045386822015e-05
-3.3357570411982e-05
-2.68444346564124e-05
3.47053119117659e-06
-4.90374716697318e-05
-5.28132220586076e-06
-2.88097706751566e-05
-2.89320433098551e-05
-4.70044533485417e-06
-2.38832089915433e-05
-2.08588052055558e-05
-3.03815000555631e-05
-2.47623301261956e-05
-3.10374745900584e-05
-4.52124809174352e-05
-3.89407566002493e-05
-2.54225788582043e-05
-3.86416257401792e-05
-2.18277924240187e-05
-2.67817718452008e-05
-4.02405120366892e-05
-2.44447605427068e-05
-3.39244807031568e-05
-3.82658920497745e-05
-7.6108942863072e-06
-6.89939891082119e-05
-2.93748340783429e-05
-3.68311324933935e-05
-2.07325555724173e-05
-2.56893256228582e-06
-4.87102016233669e-05
-2.4683017944057e-05
-2.46161712549922e-05
-9.40530291547259e-06
-5.44050833700675e-05
-3.98861166585669e-05
-1.9923978246937e-05
-6.611577285308e-05
-3.89360040275599e-05
-4.28848596048059e-05
-1.92462637350973e-05
-2.6097758287534e-05
-4.26664605370418e-05
-4.26861902653865e-05
-1.07533914249243e-05
-4.62133707078435e-05
-2.41562078422318e-05
-4.78163760371398e-05
-3.66954556167714e-05
-4.71902664704462e-05
-1.3547510181709e-05
-2.88428083854032e-05
-2.58339242186317e-05
-4.54758782085236e-06
1.43159972984763e-05
-5.46167782131134e-05
-1.83751879351933e-05
-3.03883895661055e-05
-5.45930576876797e-06
-2.68842578655381e-05
-5.21059357387822e-05
3.45415034875621e-05
-1.1529861228374e-05
-2.02605267188319e-05
-3.89431921109426e-05
-4.4200999203269e-05
-3.18575911542894e-05
-1.9223841300431e-05
-2.74677781039862e-05
-2.84105882924918e-05
-2.06511163861271e-05
-1.5346404352458e-05
-2.93497724062142e-05
-3.35356051094879e-05
-4.26017553064711e-05
-2.55812505330821e-05
-3.88474482803261e-05
-2.11679083574345e-05
-4.15543865668656e-05
-2.56683118887267e-05
-4.81583771842624e-05
-2.06508024291783e-05
8.91993396178808e-06
-3.85871757651641e-05
-1.66074065994218e-05
-2.29432327321277e-06
-2.1996977624008e-05
-5.91057069915507e-05
-4.02001855720454e-05
-1.7280970394622e-05
-4.67992474025248e-05
-1.89369329115655e-05
-8.30553904749935e-06
-6.07971508027778e-06
-3.74095158669285e-05
-3.59465516338303e-05
-2.61632884444639e-05
-1.919219121451e-05
-2.59589116809342e-05
-5.06596140201206e-05
-1.16071671982693e-05
-3.74337929318461e-05
-3.62010165212976e-05
1.15067770950485e-05
-3.41064705792523e-05
-1.60836337164317e-05
-3.86873918569384e-05
-2.31096324901481e-05
-3.5403766127148e-05
-2.56059922307998e-05
-1.15195445877353e-05
-2.06740429151498e-05
-2.32337573056711e-05
-5.91659569070237e-05
-2.26128947197292e-05
-1.38659519692969e-05
-3.83866036470971e-05
-4.72951638986022e-05
-7.79061063757102e-06
-3.71860394605821e-05
-4.42148818507063e-05
-1.32597745606614e-05
-4.62058295998245e-05
-4.83360404326642e-06
-3.94976910342307e-05
-2.38645006160436e-05
-2.3004429105656e-05
-2.50930885549179e-05
-2.93680609047015e-05
-1.39369108115018e-05
-3.1483499264075e-05
-1.86860008390241e-05
-6.32939647873368e-06
-1.08508355157485e-05
-9.46242181434664e-06
-4.12528165454269e-05
-3.47392879526669e-05
-2.52605460662806e-05
-4.26035424054971e-05
-2.12656183150128e-05
-1.53060391939696e-05
-1.7063719673276e-05
-3.55761126948204e-05
-3.07328870540262e-05
-1.96377216026451e-05
-3.24820667633349e-05
-2.08571395705465e-05
-3.37895461605673e-05
-7.15978870905737e-05
1.39988583389452e-05
-1.59883169282599e-05
-4.30367718481875e-05
-3.08652461109426e-05
-3.35554855391189e-05
-2.19021238346819e-05
-2.66829125400348e-05
-2.72071049797867e-05
-2.83901313153074e-05
-3.76822415127387e-05
-2.57456248952028e-05
-2.22408946396885e-05
-4.45320387553172e-05
-2.25624809077188e-05
-2.98296757525727e-05
-4.99317314155053e-05
-3.42242406602715e-05
-3.75677210739184e-05
-9.82050619355711e-06
-1.09617865187772e-05
-2.92816817286487e-05
-1.66531285004661e-05
-3.97435466656348e-05
-3.51256489220059e-05
-9.95000484768499e-06
-3.41983653477316e-05
-2.80793204731886e-05
-2.1622828264753e-05
-3.75174825362292e-06
-2.1011710724168e-05
-3.86922205721205e-06
-5.43136027988311e-05
-2.20991841299692e-05
-3.04110259608054e-05
-6.7157433578445e-06
-4.66249202239163e-05
-3.87962376911781e-05
-4.96012318606337e-05
-1.38591142250082e-05
-4.63543813132032e-05
-3.87156982836574e-05
-4.75272084694607e-05
-4.18121936801214e-05
-3.12182850927731e-05
-5.55780984978447e-05
-2.24142220848749e-05
-3.81159207858942e-05
-4.50585536336078e-05
-5.04138828922602e-05
-3.16804987853885e-05
-1.24436209111725e-05
-2.00551372673992e-05
-3.05786013166896e-05
-2.5949373230372e-05
-1.8636671352121e-05
-2.7937659396828e-05
-1.77128387293516e-05
-1.55003015862411e-05
-3.63590078564284e-05
-1.20980018370699e-05
-2.54952726845871e-05
-3.98072608089846e-05
-4.47140780109812e-05
-1.83824763141018e-05
-2.25699043585213e-05
-3.1523221412383e-05
-3.35393325437723e-05
-4.31587003040621e-05
-4.47173941557268e-05
-3.94707918660814e-05
-3.23837549720851e-05
-3.20722625711969e-06
-4.47689320935764e-05
-4.354761509618e-05
-2.52493852302101e-05
-1.59499312434038e-05
-2.91346040904629e-05
-5.90045484836473e-05
-2.01095779206688e-05
-3.55386561030127e-05
-6.75203103425313e-05
-5.4288654434885e-06
-3.89523898518249e-05
-6.5647000519954e-07
-4.57716391161821e-05
-3.00732786811474e-05
-2.5209993928586e-05
-5.08858013035821e-05
-3.9000467648385e-05
-4.68742008075297e-05
-5.79784182434346e-06
-1.27261161580934e-05
-8.19965152717606e-06
-1.82979033687632e-05
-4.33287486823468e-07
-1.99232168992328e-05
-2.66298804378182e-05
-4.48747390382948e-05
-2.81687662350694e-05
-2.14588004718704e-05
-2.84461209047911e-05
-6.62891478203843e-06
-1.11928338021616e-06
-3.57996180811812e-05
-4.41039797312645e-05
-3.80412133787465e-06
-1.9138030145905e-05
-1.8362457686411e-05
-3.36446546626398e-05
-3.06477798430187e-05
-1.23337187235044e-05
-2.65437103813525e-05
-5.56785801911036e-05
-4.01463037449031e-06
-3.21914416089754e-05
-5.86882711573008e-05
-9.77525569395395e-06
-1.3145010189609e-05
-3.48217024426625e-05
-3.04792933325742e-06
-2.99802691781269e-05
-3.38731108685017e-05
-2.87108453111634e-05
-1.65688056416596e-05
-2.55775055664404e-05
-3.13927865380612e-05
-2.99037977973317e-05
-4.63195211936999e-05
-6.50846941021907e-05
-1.62885674815336e-05
-2.2901312214065e-05
-4.08195100076465e-05
-3.77242889146152e-05
-1.28555736911053e-05
-1.66146571072284e-05
-3.7827063030127e-05
-5.47190961768295e-05
-2.47817689276618e-05
-5.7766448566999e-05
-3.16045626836479e-05
-1.24012557876743e-05
-2.71741640895299e-05
-5.05104110561871e-05
-4.31875587991996e-05
-1.62839807443285e-05
-3.50896429889805e-06
-8.18636463708695e-05
-7.12734652003875e-06
3.09784049085218e-06
-4.55164111436539e-05
-2.32897465159591e-05
-2.02762205096685e-05
-2.18540307486474e-05
-3.6508858266429e-05
-3.03168775000805e-05
-3.16728498870186e-05
-2.87611404022491e-05
-3.88442403606056e-05
-6.46312517463608e-05
-4.49979233820118e-05
-1.43282467013754e-05
-4.52788576232575e-05
-5.64530533290891e-05
-2.19968019235546e-05
-2.85687975994449e-05
-1.7733146925203e-05
-6.29182462748595e-05
-6.40005125632343e-05
-9.20976909743917e-06
-1.56786016654108e-05
-2.72593474964328e-05
-4.8665044910856e-05
-2.91374498611158e-05
-6.95030237394156e-06
-7.1200456227275e-05
-3.12360080422238e-05
-4.34093828014489e-05
-8.06255031918752e-06
-2.83967676755471e-05
-1.58557670947179e-06
-3.88948964604174e-05
-1.47804225966264e-05
1.74484744181299e-06
9.29915367527778e-06
-3.05077927721868e-05
-5.0114818410522e-06
-4.07758568623343e-05
-4.6929664623259e-05
-4.19682579442917e-05
-2.50169734520095e-05
-4.39922617312567e-05
-1.35033754885402e-05
-4.29633929623631e-05
-1.95187365478709e-05
-4.30151959688598e-05
2.28432155237041e-05
-5.62897776143908e-05
-1.2723464031371e-05
-4.99504115959519e-05
-2.80998290333699e-05
3.84050048526789e-06
-3.29469284307323e-05
-7.42515774789815e-07
-4.84750064300633e-05
-1.29336848447359e-05
-5.54797483800553e-05
-5.73649085055989e-05
-2.10590924062709e-05
-5.05223269384764e-05
-4.38069280647535e-05
-2.87118775041533e-05
-2.91438953255577e-05
-1.27446571513364e-05
-4.82768323256619e-05
-4.910498782432e-05
-3.25753084137768e-05
-4.88636197263297e-05
-4.0718362176747e-05
-1.98071079158299e-05
-2.30233344304127e-05
-3.55808803659498e-05
-1.9238019970099e-05
-2.43004761628217e-05
-4.35619344283401e-05
-2.82760233371035e-05
-1.03962194669531e-05
-3.31623353425666e-05
-2.79396018121625e-05
-3.47209578996944e-05
-4.06283279551203e-05
-2.24905280930393e-05
-1.73618359774465e-05
-2.73347090935036e-05
-1.11132690298863e-06
-9.8178569279989e-06
-3.41611754308157e-05
-3.03892563607338e-05
-3.42576838797532e-05
-2.7096867398466e-05
-5.05011061663264e-05
-5.0176477765818e-05
-9.16067650516019e-06
-4.18113327561397e-05
-2.83766325117034e-05
-5.97503348558341e-05
-1.71465733968025e-05
-2.49226582837439e-05
4.75774820666036e-06
-2.49995436681358e-05
-7.37827421327275e-06
-5.08341502996323e-05
-4.51144908110273e-05
5.84563730000873e-06
-3.04674939217766e-06
-1.08206379332906e-05
-6.64941073630726e-05
-3.48041494770378e-05
-2.37500967338737e-05
-6.93487319162887e-06
-2.70402081177062e-05
-2.38508835599012e-05
-5.1599544071328e-05
-5.1437003916192e-06
-2.31950346973057e-05
-1.09176621502001e-05
-3.86365026266396e-05
-5.56701729546615e-05
-9.29667674138281e-06
-6.09813029681596e-05
-5.17413793960602e-05
-3.07043534835445e-05
-3.1975599974812e-06
1.40270425553081e-05
-1.15170051201646e-05
-3.14753318799493e-05
-2.91999392983359e-05
-6.11969672559793e-06
-5.27915845445377e-05
-5.30976520285028e-05
7.5695495181864e-06
2.4321743427578e-05
-2.81490383282738e-05
-1.81496444033059e-05
-4.41363285409666e-05
-4.7480689094551e-05
-3.13106788340735e-05
-3.39891468332773e-05
-2.39082638174389e-05
-3.41390624855926e-05
-2.94562090933368e-05
-1.33636573804429e-05
-2.36469182678875e-05
-3.42939622960694e-05
-1.60325847685515e-05
-3.11085331520303e-06
-1.71999910432452e-05
-9.20332334022495e-06
-3.24298725262705e-05
-4.90392964601439e-05
-2.66883553283673e-05
-5.83136519997754e-05
-6.46435117400448e-06
-3.24043918493061e-05
-2.80745598090486e-05
-2.76572673164745e-05
-1.32389431965561e-05
-2.70927851211446e-05
-1.42900218135744e-05
-2.93426384991811e-05
-5.36283097805375e-05
-2.99547089341314e-05
-4.13765968765361e-05
-4.60342991440648e-05
-1.08621893646616e-05
-2.53033954597623e-05
-2.01768940032171e-05
-2.64598444121534e-05
-5.10435775718048e-05
-1.60950185365329e-05
-2.14421223082135e-05
-5.69474191456013e-05
-7.70941356526712e-05
-4.65693024293201e-05
-3.99840977377742e-05
-3.48381106199462e-05
-2.19310022725569e-05
-4.75994491220559e-05
-3.0379984051192e-05
-1.0206303158836e-05
-1.87053054109186e-05
-3.13157365868958e-05
-3.26340955099233e-05
-6.40409896306619e-05
-2.85602967113889e-05
-1.22979106556345e-05
-2.37979763155993e-05
-1.44395136967255e-05
-2.04872610185754e-05
-1.62447802100121e-05
-4.22940418593952e-05
-9.80026603377265e-06
-4.11554716736909e-05
-1.05242836819881e-05
-1.40919539822245e-06
-9.93535657018903e-06
-4.58032066656088e-05
-2.41962866909189e-05
-1.51390817807926e-05
-4.65821236071822e-05
-7.29682060278739e-06
-3.7290502271249e-05
-5.88058783251635e-06
-2.05985395300226e-05
-5.05605726112537e-06
-4.8236826169326e-05
-2.3403576953312e-05
-2.19324809154351e-05
-9.27944901383478e-06
1.73220892164653e-05
-2.34264846868262e-05
-5.58187248044703e-05
-3.35747509258013e-05
-3.96863743473447e-05
-1.82137678771105e-05
-2.54239992671681e-05
4.4854831935307e-06
-2.25521650055916e-06
-2.05178763476066e-05
-3.92863325419076e-05
-2.79281202529116e-05
-1.75381652046309e-05
-2.3216069873944e-05
-3.08100496347458e-05
-2.40336074111943e-05
-4.14992451356476e-05
-1.11829398521803e-05
-3.48932322759405e-05
-7.00553601407945e-06
-3.42862006956012e-05
-3.84734082829571e-05
-2.66692973692211e-05
-2.84760316638098e-05
-2.05135238119964e-05
-5.34239829642865e-05
-4.39886808230282e-05
-1.71421563118515e-05
-3.13139185356923e-05
-4.45639173185379e-05
-1.3753252122325e-05
-5.52627840729982e-05
-9.47276881309667e-06
-2.84517666431888e-05
-5.58318555524031e-05
-3.52601783393861e-05
-2.0484094557676e-05
-1.94453057801114e-05
-1.59265256177281e-05
-3.10815963495282e-05
-1.24174567706898e-05
-4.0073488617097e-05
-1.9755058709591e-05
-6.53700165389385e-05
-2.28299190099513e-05
-5.93894990706443e-05
-2.50215996733271e-05
-3.3981051293094e-06
-7.14328942299482e-06
-2.86028250583076e-05
-1.46714046114621e-05
-2.64792187664338e-05
-1.63772096991671e-05
-4.61655996162393e-05
-9.44371346263916e-08
-5.62170340062383e-05
-2.00968422649154e-05
-3.6511217446134e-05
-1.90271480090773e-05
-2.68343108200602e-05
-3.8561596811862e-05
-5.63259587998198e-05
-2.27515201790832e-05
-2.20160611694607e-05
-2.0044424756595e-05
-3.49506126473221e-05
-2.88648263607106e-05
-2.36795760491749e-05
-1.10516993038929e-05
-1.27391109389443e-06
-5.02466998430307e-05
-2.69526263074375e-05
-2.63337743806057e-05
-2.77284814310765e-05
-1.43208960978502e-05
-2.37394165346251e-05
-1.50286606443489e-05
-6.6620387484175e-05
-1.14935341485646e-05
-1.06671135796084e-05
-4.25556784118652e-05
-3.10419708372685e-05
-2.91500697454467e-05
-3.47051665208022e-05
-3.09912071407172e-05
-4.50437279590136e-06
-1.11071011929305e-05
-4.88732045468567e-06
-6.57809616476084e-06
6.59202458799532e-06
-9.42030418044451e-06
9.0491518558363e-06
-3.10576767762248e-05
-2.42835973872533e-05
-1.53557140002321e-05
-4.95937295653833e-05
-4.23968913233981e-05
-2.29805078725663e-05
-1.87498638063581e-05
-2.69340775144327e-05
-4.1703750714322e-05
-5.19382601573471e-05
-2.20572593299639e-05
-1.86815214973781e-05
-2.77889522305017e-05
-6.41195202411973e-05
-3.39047853473774e-05
-2.23128939462037e-05
-2.90704154873304e-06
-5.11400434560656e-05
-2.06980938499881e-05
-5.63931181292272e-05
-2.65991994623045e-05
-3.98735598824636e-05
-2.76520704575048e-05
-1.76109560086905e-05
-1.49270736933014e-05
-1.3888269421869e-05
-2.47259264222778e-05
-1.20355631150572e-05
-4.44511638122937e-05
-2.77125386144371e-05
-2.98644021631083e-05
-4.18730816174731e-05
1.71438080410159e-05
-1.91776890066182e-05
-1.94411289559235e-05
-1.7888175330038e-05
-4.66987452764308e-05
-1.52299969192189e-05
-4.48031961311819e-05
-2.21266778352776e-05
-1.89642349343835e-05
-7.19054448287125e-05
-3.6905966594765e-05
-4.08660337907042e-05
-1.87176868539718e-05
-1.73359645870225e-05
-3.05349900017012e-05
3.67673861645827e-07
-1.62437249075047e-05
-2.70462630192285e-05
-5.33753279790887e-05
-1.33028510599679e-05
-3.44051296194519e-05
-1.87244425261519e-05
-1.52124371094991e-05
-4.24479036847881e-05
-5.89934256112935e-05
-3.05652297637297e-05
-3.47963584698735e-05
-7.30550848593908e-06
-5.5906837489407e-05
-1.82018140653684e-05
-5.23700808808002e-05
-2.22005882853437e-05
-4.9079836700481e-05
-2.1518563557516e-07
-9.14471769581598e-06
-4.94112197057102e-06
1.28913716422903e-05
-1.03904776281026e-06
-3.54307809023412e-05
-2.93335446755717e-05
-6.38457631017257e-06
-2.90994405484992e-05
-2.01217303145079e-05
-3.33398412558938e-05
-3.18680790626644e-05
-4.57500909944099e-05
-1.29881073666189e-05
-6.45317598768869e-05
-2.93245947809598e-05
2.30294096615134e-06
-1.99503147670936e-05
-4.37102818991366e-05
-1.17459649712139e-05
-3.04835225501441e-05
-4.31986474175264e-05
-3.9395959575078e-05
-4.19284114208468e-05
-5.05138115586841e-05
-4.58547395466295e-05
-5.09108257587168e-05
-3.84509744051435e-05
-3.70453055587413e-05
-2.24144228198806e-05
-2.60560748448522e-05
-1.22313968969136e-05
-4.90454293096043e-05
-3.18403296826799e-05
-2.96699915113449e-05
-1.06392730109581e-05
-3.17554527213709e-05
-3.15907794915835e-05
-5.82766291511304e-05
-3.31581479223279e-05
-1.89153176867196e-05
-1.76289542891478e-05
-5.34046393363444e-05
-1.30248408766513e-05
-4.40382345855407e-05
-3.29895287276487e-05
-2.17063442444033e-05
-2.05219102984355e-05
-8.96715558227974e-06
-6.10714447463685e-05
-3.39220062259385e-05
-3.48124095875152e-05
-5.28955061907774e-05
-4.89250849246938e-05
-2.1637244797113e-05
4.53269645458178e-06
-1.99546888306179e-05
-2.65333975374976e-05
-1.17318488077548e-05
-1.75806133560387e-05
-4.11634039412135e-05
-3.23069277131936e-05
-1.21552520429654e-05
-1.19545261218047e-05
-8.10027283395822e-06
-2.15811236337e-05
-4.2406311225057e-05
-4.26352556402346e-05
-2.92682225657404e-05
-3.99828266247246e-05
-2.40471358893563e-05
-3.87347649309927e-05
-2.36928549820853e-05
-2.18818206111423e-05
-6.43061870490922e-06
6.788118751052e-06
-3.88774759852542e-05
-3.36215992790177e-05
-5.76322758497048e-05
-5.6262443951182e-05
-4.01647681725111e-05
-3.91595895216321e-05
-3.69073437372427e-05
-3.61106847861863e-05
-1.08003141328371e-05
-3.53406874475757e-05
-1.83416815478635e-05
-3.4202029841315e-05
-5.70789911959031e-05
-2.78151173163982e-05
-5.39706830034674e-05
-3.11881231813472e-05
-1.0979905066254e-05
-3.88428843720934e-05
-1.23295315730948e-05
-4.7229212309492e-05
-1.85271689202933e-06
-5.32744552382843e-05
9.94546009495514e-06
-3.35570525012645e-06
-1.28073802220283e-05
-3.53288362843296e-05
-4.46378305320547e-05
-2.52123541837027e-05
-4.64158394887106e-05
-1.52637808617382e-05
1.22964684451035e-05
-4.15062547391457e-05
-4.23569432549304e-05
-3.82014711015861e-05
-7.05221439644614e-05
-3.52971684706997e-05
-1.363760872637e-06
-2.27749469864592e-05
-2.78079754326636e-05
-2.65470104085712e-05
-3.72107014242289e-05
-3.22159218343667e-05
-6.24062389094995e-06
-6.90730549723986e-06
-1.48832317821363e-05
-2.92949594148097e-05
-2.0089466239719e-05
-3.67938024244947e-05
-3.92608775595005e-05
-2.80136242339639e-05
-4.44415183187138e-06
-1.28141344202927e-05
-4.63532782528449e-05
-1.63755425602571e-05
-2.01756973984815e-05
-3.25828710145197e-05
-3.88616828281989e-05
-2.8347970584377e-05
-2.79826982519341e-05
-3.22533152203302e-05
-1.95817673467348e-05
-3.85747705782345e-05
6.04203231709191e-06
-2.09445733371134e-05
-5.91312775862211e-05
-3.28223600714492e-05
-3.16540441739475e-05
-2.87428774163301e-05
-2.85617038058853e-05
-4.54142069919827e-05
-4.19139763546446e-05
-3.7136688162235e-05
-5.73088414313677e-05
-1.95796663028013e-05
-4.10385445859489e-05
-2.72893944261552e-05
-2.64668134111021e-05
-2.13790253958431e-05
-3.88721926440581e-06
-1.54658706739072e-05
-3.90962622530624e-05
-1.55591582738558e-05
-3.03046913686386e-05
-4.70174741482143e-05
-1.70423888708219e-05
-5.29809812865131e-05
-1.92118887358568e-05
-4.69528237635403e-05
-5.22010069312196e-05
-2.81980527389879e-05
-9.61762980295305e-06
-1.30634378890378e-05
-2.1093211993496e-05
-3.2292385910976e-05
-4.16291847944773e-05
-2.70784363077371e-05
-3.89987006650586e-05
-5.96755602747543e-05
-5.41990063635433e-05
-5.07092558837518e-05
-2.08695948282909e-05
2.62243966714611e-05
-2.53386067479863e-05
-3.64583561973926e-05
-1.58261133098769e-05
-6.04455630947848e-06
-5.7821266505232e-05
-2.99290884715452e-05
-3.73135098007952e-05
-3.79434418442551e-05
-2.42932042688039e-05
6.32453548036281e-06
-4.41246519510545e-05
-2.97239191623288e-05
-1.24690517292489e-06
-6.25176119311029e-05
-1.62168652653294e-05
-1.35214088960336e-05
-2.56282149387982e-05
-2.30301195785585e-05
-3.14909702407022e-05
-3.29323567820553e-05
-4.40794923956374e-05
-2.19564777676353e-07
-4.31842485718785e-05
9.71581975205092e-06
-4.22436436613224e-05
-2.18860182827976e-05
-4.74331977674525e-05
-1.0998729118074e-05
-3.56310730452046e-05
-4.09239376579194e-05
-4.60872869963836e-05
-4.49898339599617e-05
-6.04969136181208e-05
-7.87861191780887e-06
-2.49044074656571e-05
-3.36365252080588e-05
-4.11621908828726e-05
-4.52220196482669e-05
-1.03036251697148e-05
1.07158915824604e-06
-2.24563829379907e-05
-4.09580496922269e-05
-4.16672623787956e-05
-2.70299649451528e-05
-5.66616916710167e-05
-3.3383549936714e-05
-5.3546853532152e-05
-3.38607343068379e-05
-3.98939754676145e-05
-9.6398567570443e-06
-1.6338283674333e-05
-3.73652101273394e-05
-8.48029888635186e-06
-1.69245320227963e-05
-1.75392045151025e-06
-2.59175147330788e-05
-3.73949278466304e-05
-4.52626011976211e-05
-4.66591352667243e-05
-4.4040783674836e-05
-1.84032967376171e-05
-2.13582336906727e-05
-9.67116527249156e-06
-1.21000943429952e-06
-3.69900442515607e-05
-2.65273760882211e-05
-1.87500105617323e-05
-4.73450107411306e-05
-3.71183662750944e-05
-4.6749407810061e-05
-2.17086490098597e-05
-3.22390077379705e-05
-1.80879107321559e-05
-4.11792898087194e-05
-2.90592561560007e-05
-6.68686101718628e-06
-2.33285685267771e-05
-3.26382793810587e-05
-1.64797401911368e-05
-2.91810102540596e-05
-3.59508973141382e-05
-3.36386117363444e-05
-5.16472355356112e-05
-4.41345574430457e-05
