# Supplementary material for: Research on computational propagation and identification of mine microseismic signals based on deep learning
Source: PLoS One. 2025 Oct 22;20(10):e0334641. doi: 10.1371/journal.pone.0334641 (PMC12543183; doi:10.1371/journal.pone.0334641)
Supplement: S6 Data — (ZIP) [file pone.0334641.s006.zip › 000100900000209.xlsx_0.txt_24.txt.txt]

-8.48403415674555e-06
-3.102840079708e-05
-3.17125146135168e-05
-1.99227103266199e-05
-5.65975792975846e-05
-3.43204297560469e-05
-3.07575401593548e-05
-4.21494186613645e-05
-3.71802368936142e-05
4.19515086016082e-06
-5.3758904235954e-05
-5.19301071043932e-05
-3.52176590737959e-05
-3.24698580603997e-05
-9.59347334879783e-06
-1.17467167242215e-05
-1.72709512398994e-05
-4.44617344996268e-06
-3.36336944420223e-05
-2.15084146898704e-05
-3.56613806923692e-05
-2.10522806881449e-05
-3.31841667308644e-05
-3.29516083609133e-05
-4.56486075516253e-05
-1.6579879174276e-05
-4.02418536903915e-05
-3.10271284552597e-05
-4.53204960592297e-05
-4.25986194398194e-06
-6.73265330391123e-05
-3.30167604585518e-05
-2.36343426448205e-05
-5.7270417048081e-05
-4.44404546996109e-05
-3.41510260165421e-05
-3.59856269019209e-05
-3.15828740574983e-05
-2.983327536961e-05
-3.75677655962544e-05
-6.16374230351002e-05
-4.18136249237435e-05
-2.53077059073555e-05
-2.67593941298077e-05
-3.52180533009677e-07
-2.3624481171526e-05
-2.52926690252805e-05
-2.65742281461458e-05
-2.45508736229212e-05
-5.35301403168982e-05
-4.75982806721846e-05
-3.49936035209052e-05
-1.0719070453134e-05
-2.7503390823536e-05
-3.33894203078575e-05
-1.83742274629717e-05
-1.74377598277242e-05
-1.41686712527211e-06
-4.55704223576476e-05
-3.454604759188e-05
-5.72611314142608e-05
-4.302485160076e-05
-3.98389745547541e-05
-5.07390387952865e-05
-2.83981446925861e-05
-1.04452369672217e-05
-5.74187546596234e-05
-4.93444880821775e-05
-5.19963157461245e-05
-2.65008808064105e-05
-1.82831653250887e-05
-3.288889995409e-05
1.23849979869051e-06
-4.94508911598899e-05
-3.9551642206961e-05
-2.75324729632582e-05
-2.00942017473509e-05
-3.3393158702595e-05
-1.7209235253556e-05
-3.02677598185431e-05
-1.01374089291814e-06
-3.53374898359111e-05
-3.00851587163328e-05
-6.08631413761088e-05
-1.94602971317497e-05
-4.11439193451684e-06
-2.53671177219653e-05
-5.0838881111883e-05
3.98890427958007e-06
-2.95502118726908e-05
-2.43520249177486e-05
-2.12037664913829e-05
-2.90898742305026e-05
-1.17532897837717e-05
-1.12651775092193e-05
-5.25297661397495e-05
-1.93686539888574e-05
-1.63816472504804e-05
-3.97699012778683e-06
-1.67859371734682e-05
1.84206650860117e-05
-1.51521948640515e-05
-3.88850863998108e-05
-2.78153628103246e-05
-4.52972703185678e-05
-3.32024821735014e-05
-4.84982466682158e-05
-4.23641023251672e-05
-2.72711285862211e-05
-4.72857664126654e-05
-4.438534860618e-05
-3.8664051280729e-05
-8.04088724843452e-06
-3.32322129033314e-05
-3.52751044573028e-05
-2.21506499332279e-05
-4.66519130035123e-05
-2.62360499645525e-05
-3.78539171618768e-05
-7.57576300354623e-06
-5.70113754034254e-05
-2.61841861989274e-05
-3.03022954444548e-05
-1.15009795899064e-05
-3.37357316212188e-05
-5.47428154146126e-05
-5.42177107595093e-05
-4.32659155109392e-05
-5.05233861024823e-05
-1.07603265531317e-05
9.48207217142854e-07
-2.65143857840163e-05
-4.01984492349136e-05
-3.20732503766419e-05
-2.44657861344425e-05
-3.83599683257843e-05
-3.78635472905684e-05
-1.4626072066872e-05
-3.29189668177907e-05
-2.74435404721541e-05
-3.27084171055001e-05
-3.05770365488817e-05
-1.32719121894734e-05
-1.53410800096279e-05
-1.90467707852528e-05
-4.38520098535647e-05
-9.79970000877313e-06
-3.52827162932867e-05
-2.57711489768176e-05
-2.86797668783485e-05
-3.37745776236241e-05
-2.47378959737762e-05
-3.39414444580102e-05
-4.0778008463658e-05
-1.85289444009946e-05
-3.5269505985736e-05
-3.84861214405321e-05
-2.15095618888279e-06
-1.25654791717653e-05
-3.90388842355006e-05
-1.04575037867929e-05
-3.86163457401199e-05
-3.56374406708388e-05
-1.27263252750213e-05
-2.50328770376833e-05
-2.98902802644187e-05
-2.01087304153308e-05
-3.18327485954383e-05
-1.2582251129813e-05
-1.83762151287557e-05
-3.17329481113039e-05
-8.92244266665245e-06
-7.14663453510071e-05
-5.51486220737566e-05
-3.14457686264461e-05
-2.92570631458587e-05
-2.76483192554542e-05
-6.07378836332758e-06
-3.97914604364279e-05
-4.79215195911658e-05
-1.64715823237702e-05
-1.28526045578165e-05
-5.02238253551211e-05
-2.09978706512462e-05
-2.97910035168273e-05
-3.10534556512073e-05
-4.75517773248824e-05
-4.95599197862497e-05
-1.57851149202497e-05
-2.83323498530361e-05
-1.9121903085871e-05
-2.42690991244335e-05
-1.85581448186895e-05
-4.66189438595519e-05
-3.25842908917847e-05
-4.11014785210307e-05
-2.48240454280935e-05
-5.50685694763607e-06
-8.06100576485154e-06
-3.24189311460952e-05
-5.36963362204744e-05
-3.53861999634016e-05
-1.68422058213371e-05
-1.84126267829875e-05
-2.27701572650437e-05
-1.34682728546867e-05
-1.68391481182578e-05
-1.21252481559342e-05
-2.69162290725627e-05
-4.68673059796966e-05
-6.80786418955925e-06
-4.17013059474013e-05
-5.59718264503349e-05
-1.28953808512831e-05
-4.2409109216905e-05
-5.85327124592919e-05
-3.05260203716491e-05
-3.22236619356479e-05
-3.13376679329252e-05
-1.01543228254062e-05
-1.81632689331234e-05
-1.99128473212498e-05
-2.39434775955512e-05
-4.62027462321075e-05
-2.7330421402318e-05
-3.11682550557724e-05
-3.38184256543056e-05
-2.36818501834714e-06
-3.02421023020279e-05
2.52511592639391e-06
-1.01455999731578e-05
-2.55504006524406e-05
-1.54855258865028e-05
-3.47540214631292e-05
-2.68181000562937e-05
-2.09069927976767e-05
-5.90522464894413e-06
-6.1601047767612e-05
-3.8117539676945e-05
-2.01312826359354e-06
-3.84618297424299e-05
-3.09918185935634e-05
-1.68010561681809e-05
-9.46274106535222e-06
-1.81671487571123e-05
-2.78105637411029e-05
-2.87546735596722e-05
-3.06082072826394e-06
-3.02662379278241e-05
-2.71218912898364e-05
-5.00141098393737e-05
-2.02046242669637e-05
-2.59428514770861e-05
-1.56728094914516e-05
-5.77370271583993e-05
-5.19877498058696e-06
-5.23508292801846e-05
-2.28917119458813e-05
-2.97025680319336e-05
-3.91701109726556e-06
-2.34773009458492e-05
-4.2636630440965e-05
-6.24147392059211e-05
-1.6460311353274e-05
-1.07317460113758e-05
-3.73917250685083e-05
-1.73387175110152e-05
-2.09431775102906e-05
-3.48507178954154e-05
-2.59380300637233e-05
-2.99347651773862e-05
-3.30501690343282e-05
-2.17784670724587e-05
3.86891056813776e-06
-4.5120263029094e-05
6.72534501815446e-06
-1.61473296312865e-05
-3.26557524209805e-05
-3.2792775857847e-05
-2.18638409999965e-05
-6.57854410606654e-05
-5.02163880429934e-05
-2.28919824893967e-05
-3.1765973540596e-05
-5.07946842849981e-05
-4.66313528863809e-05
-5.82218378669665e-05
-3.42086204574343e-05
-3.16329179293113e-05
-5.0002698421173e-05
-4.79012336508505e-05
-2.37337472909689e-05
-3.85741116477044e-06
-3.06354361675568e-05
-6.36969243713279e-05
3.57526374282228e-06
-4.5463853368539e-05
-3.30676663695617e-05
-1.27030047675303e-05
-6.62056851424887e-05
-7.59286580400789e-06
-2.87750772199132e-05
-2.25762410130751e-05
-3.8024825352922e-05
-5.52694111173163e-05
1.25100795182735e-06
1.73727045195779e-05
-6.77708542974688e-05
-2.49532638712885e-05
-1.23858708761126e-05
-4.45526183921639e-06
-3.54767986169805e-05
1.11046290042509e-05
-4.96988643489937e-05
-2.83350876811544e-05
-1.21631680605507e-05
-2.19728933365213e-05
-2.02233399546903e-05
-3.42083130534381e-05
-1.88947470693622e-05
-1.12980414181141e-05
-4.02503676651725e-05
-1.26280789312694e-05
1.15037404223374e-05
-5.53502783722656e-05
-2.2219855775961e-05
-2.90224047361955e-05
-3.35922812505837e-05
-4.70355770024103e-06
-3.55617926440415e-05
-3.53075047555974e-05
-1.52561226992123e-05
-3.43591286269165e-05
-2.61411090363694e-05
-3.38656446751893e-06
-2.20808798840192e-05
-3.25825652405856e-05
-2.94410882940555e-05
-4.55233556474198e-05
-9.83454523666673e-06
-1.91635776157932e-05
-2.23664798524449e-05
-3.05435380820183e-05
-2.78929112911728e-05
-1.64973691118139e-05
-3.09479716240368e-05
-4.66438085442017e-05
-2.13988445808041e-05
-3.41550381280483e-05
-3.24562792400682e-05
-5.60768870414009e-05
-3.33239027460637e-05
-2.71229273689068e-05
-4.59551107178921e-05
-4.09304295215155e-05
-2.68778068596075e-05
-2.39953873243868e-05
-4.41059362058238e-05
-4.40656897077506e-05
-1.57134642297997e-05
-4.0908883038614e-05
-1.70837670021294e-05
-3.83344106955068e-05
9.54882843258686e-06
-1.38645153757517e-05
-1.85192325226013e-05
-2.7125680379421e-05
-3.17257878396469e-05
-4.0469977098205e-05
-4.10058303710334e-05
-4.69329561423744e-05
-4.6951965357606e-05
-1.72224259618712e-05
-4.50799195259249e-05
-3.07968739889117e-05
-1.77689047939374e-05
-3.25736463227662e-05
-1.419736955919e-05
-5.33848112371589e-05
-1.23514032648587e-05
-3.92945208545415e-05
-2.7843195247607e-05
-6.28025695401605e-05
-4.53529647701256e-05
-2.94867949782217e-05
-3.0293632150739e-05
-3.15201189468027e-05
-9.24512252856955e-06
-1.95017654007101e-05
-4.94983269522507e-05
-1.69257117044621e-05
-3.81414133733325e-05
-4.46991486779276e-05
-1.89976243487572e-05
-2.66414197237882e-05
-4.51650316911936e-05
-2.45961531860489e-05
-2.57550789719912e-05
-1.33889540845531e-05
-5.78404446514057e-05
-2.89506717493482e-05
-4.54239873415808e-05
-3.70119607617551e-05
-4.06884991335469e-05
-2.59947770380518e-05
-2.18107127151258e-05
-2.50570836229288e-07
-2.07563949166242e-05
-2.02289151383811e-05
-1.95612139119349e-05
-3.62636074806625e-05
-6.8409868186755e-05
-4.38955630502484e-05
-1.20925180388861e-05
-3.36800848881886e-05
-2.60517579630163e-05
-4.0429126537191e-05
-1.406339580979e-05
-1.63572848047082e-05
-3.10969153597601e-05
-6.7508179456409e-05
-8.41404992601748e-06
-2.0769100454781e-05
-1.31697415213259e-05
-3.35228577776137e-06
-3.48005249497644e-05
-5.20948532769914e-05
-5.88434944600198e-05
-3.40876579794685e-05
-4.29653025003068e-05
-2.77904894975608e-05
-1.50820931654422e-05
-4.33139935922893e-05
-2.24531523942209e-05
-4.84494097358656e-06
-2.36678907619021e-06
-1.84898081620206e-05
-3.89443950896707e-05
-5.98166111719949e-05
-2.3027458022174e-05
-3.20939327506621e-05
-5.47815584061751e-05
-2.96575224571756e-05
-2.84425706665957e-05
-3.15555322233796e-05
-6.24893673336146e-06
-4.08780613941954e-05
-1.28730277019261e-05
-5.44805363198049e-05
-4.51719542761943e-05
-3.44451121698324e-05
-5.79287423212029e-06
-1.13885520281313e-05
-2.8696400908698e-05
-7.24511974955926e-06
-1.3621491076605e-05
3.10921811078006e-07
-5.08902683500914e-05
-3.65699248628472e-05
-3.9699698445509e-05
-1.65043750183551e-05
-5.37619061001508e-05
-3.6072751034649e-06
-7.79932971711195e-06
-3.42371481506211e-05
-2.65956462247944e-05
-8.20505183818529e-06
-4.54457203055811e-05
-1.68358387787453e-05
-2.42315540147874e-05
-4.50026114045767e-05
-2.67260547588371e-05
-5.62857188975064e-05
-1.89574769088787e-05
-1.86045281666763e-05
-2.54463560732826e-05
-1.99258447530967e-05
-8.99275209156161e-06
-2.417308140489e-05
-3.69738702990446e-05
-2.61558878251173e-05
-4.43689098494898e-05
-3.00905769160362e-05
-2.96654268756153e-05
-3.43633093453061e-05
-1.36768785628947e-05
1.74859980866629e-06
-4.22511276967567e-05
-1.85513487133592e-05
-2.93660303522679e-05
1.37611402976679e-05
-5.05267845115525e-05
-5.14232799870761e-05
-2.37959519206939e-05
-1.44176386894044e-05
-6.58035041374041e-06
-3.13921563627562e-05
-4.02612783636183e-05
-3.1849190757624e-05
-1.53564252608413e-05
-8.77365558928986e-06
-2.72029966864951e-05
-6.31302883400455e-05
-3.28118006702158e-05
-4.05804865468277e-05
-4.15423468693638e-05
-4.30212179528911e-05
-2.44353530140977e-05
-1.72540248578115e-05
-1.68627767484942e-05
-3.69617715426383e-05
-5.13132986441625e-05
-2.76774063768202e-05
-1.58066902208239e-05
-2.69570596448549e-05
-1.15429215276422e-05
-4.4315693620743e-05
5.02533937189507e-06
-3.63159754081159e-05
-1.38228985209948e-05
-1.16402694079172e-05
-2.28746686961799e-05
-1.40062126124644e-05
-2.47923354630628e-05
-2.52501035929094e-05
-4.67894616523926e-05
-4.62510545066712e-05
-3.92333327784566e-05
-2.14062957783276e-06
-8.48910401756076e-06
-2.05126313142897e-05
-4.00583690398676e-06
-3.40917484391082e-05
-3.74598008186527e-05
-3.36521170742619e-05
-3.42745342186295e-05
-2.54557688646779e-05
-4.76782457135705e-06
-3.97605686509275e-05
-1.10611518442671e-05
-4.47958091830345e-05
-3.60755681284796e-05
-3.04045412255429e-05
-1.84025563455878e-05
-3.10302615709481e-05
1.51073805217471e-05
-1.13597049667733e-05
-2.48295149294239e-05
-3.0272548164235e-05
-3.21253456366115e-05
-3.13116039457433e-05
-3.05276026609449e-06
-4.79908883002319e-05
-3.19162191889548e-05
-2.32723318338195e-05
-2.03980578977704e-05
-2.61785035148971e-05
-2.21031508052016e-05
-1.61676439401176e-05
-1.63171558633741e-05
-4.68320650563071e-05
-4.44110899407252e-05
-2.60013325199236e-05
-4.63166787166541e-05
-2.16240257630054e-05
-5.73994692810611e-05
-3.11472821107648e-05
-4.95113034037238e-05
-7.92449279211267e-06
-4.48374412119722e-05
-3.81969927955333e-05
-4.10055962562168e-05
-9.92244052618865e-06
-1.82584089266595e-05
-3.237780589982e-05
-2.90846786356353e-05
-3.07809980733688e-05
-2.91779446902003e-05
-4.45082586098784e-05
-8.6029701741239e-06
-4.76437430535838e-05
-2.88308891818939e-05
-3.23161064038452e-05
-2.85817183400803e-05
-2.27867236564195e-05
-2.88486068922521e-05
-3.55713690749595e-05
-1.80513213840606e-05
-2.32437214612769e-05
-3.4461857253256e-05
-1.46248462108363e-05
-2.71438303422328e-05
-1.62807712541898e-05
-1.20850170554906e-05
-5.34846633254264e-05
-3.18965425146187e-05
-3.60220970264664e-05
-5.17979583756025e-05
-6.02305539519584e-06
-3.71621605913153e-05
-2.2870936524808e-05
-2.18628367921788e-05
-2.1232267443671e-05
-4.60221009914712e-05
-2.1405313507091e-05
-2.75096213166505e-05
-2.73477911476348e-05
-1.16330010303653e-05
-1.2526580922918e-05
-8.76500459323043e-06
-4.52991772780015e-05
-3.61494567019674e-05
-1.58215945157711e-05
-3.17040815959507e-05
-5.0453990327138e-05
-1.61069909420799e-05
-8.19861150271955e-06
-1.72288385482378e-05
-2.3229608967958e-05
-4.038980354091e-06
-3.74317063881021e-05
-3.16883850006544e-05
-4.89546041376406e-05
-2.93227836525557e-05
-1.66927584728601e-05
-2.19370219343549e-05
-1.30525613063944e-05
-4.77736914904427e-05
2.70547838091526e-06
-2.79331896413952e-05
-5.78880782706832e-05
-3.21336778159887e-05
-4.53469387973906e-05
-6.57249673201254e-05
-4.1116266629674e-05
-2.45626743686711e-05
-3.34188895979657e-05
-1.25594317264487e-05
-1.25453480681664e-05
-1.35652050781817e-05
-3.58403636829649e-05
-1.22696000733458e-05
-3.15306822554587e-05
-6.08580281946921e-06
-2.55168962844353e-05
-2.00047684336766e-05
-2.66456186606606e-05
-2.20673312556055e-05
-2.57567196303501e-05
-2.80108044257705e-05
-4.77182408296253e-05
-4.07030185003323e-05
-3.49227898188832e-05
-2.28336218649671e-05
-3.49153926958118e-05
-3.64868503193148e-05
-1.70647696947371e-05
-1.78779118597608e-06
-2.5701174596265e-05
-4.37621912767726e-05
-3.32971853847001e-05
-2.55180974248035e-05
-2.94461645499475e-05
-2.54822583639817e-05
-3.0372404464001e-05
-2.9176017571241e-05
-3.96377440582235e-05
-2.2314342775202e-05
-9.16400327763364e-06
-2.08122748367429e-05
-3.36446162429647e-05
-2.85205352761045e-05
-2.96979758713032e-05
-3.87278269999806e-05
-4.95223706397645e-05
-2.79003857883374e-05
-2.43457789402936e-05
-1.86897270393133e-05
-3.35840495624597e-05
-3.37405367905268e-05
-5.58797074331505e-05
-1.04767686015434e-05
-1.69871842530736e-05
-2.16955444715861e-05
-2.08491691583825e-05
-1.95631851942567e-05
-5.06247739885864e-05
-1.39790105104913e-05
-2.16483265895373e-05
-3.94007591131254e-05
7.95974008163097e-06
-5.55220451441869e-05
-1.19112084388523e-05
-5.5487942490169e-05
-1.65299528518307e-05
-4.67544686124433e-05
-4.16887481146703e-05
-5.19981979494446e-05
-2.11292853438896e-05
-2.10976311493913e-05
-1.52387982380966e-05
-4.07939408566323e-05
-8.91506185066848e-06
-2.30995861650287e-05
-5.84937454606414e-05
-3.90354901430356e-05
-2.80873149397576e-05
-2.37087415898425e-05
-6.81044861970474e-07
-3.26012800659092e-05
-2.62829341660701e-06
-5.21521328884002e-05
-3.64550898877397e-05
1.39921953687135e-05
-3.63164654411843e-05
-3.22527648312773e-05
-4.63274956847301e-05
-2.18560918183056e-05
-1.89385558390809e-05
-4.00667413114335e-05
-4.1503003045655e-05
-3.30359189828647e-05
-2.31635384500435e-05
4.31889599689949e-06
-6.00677049756277e-05
3.19182402301426e-05
-3.34316418724201e-05
-3.18009918147574e-05
-2.94550021588078e-05
-7.84451925744838e-05
-5.71727786393212e-05
-5.60173623907993e-05
-3.3497509835048e-05
-2.99188374273097e-05
-6.22070259197521e-06
-4.31095874086651e-05
-2.69001419834598e-05
-3.04947733946117e-05
-3.00952753971142e-05
-6.76547480563076e-06
-1.4244203855976e-05
-3.81588012359182e-05
1.76946753137052e-05
-1.39080866714499e-05
-1.79680172632607e-05
-5.65144082763717e-05
-1.90774963591738e-05
-3.22381061212043e-05
-1.50553536582647e-06
-3.1304021786195e-05
-2.88720978459847e-05
1.59937502756216e-05
-3.87208925131056e-05
-4.56324891239448e-05
-2.24288307135962e-05
-3.37152411135425e-05
-2.15955249966626e-05
-2.18239090702649e-05
-3.04193989038115e-05
-2.86440676499788e-05
-2.10525775143418e-05
-5.44851203482801e-06
-5.75495909113305e-05
-1.11195375610186e-05
-1.3794134918426e-05
-2.39637927824849e-05
-4.18093955215272e-05
-3.26881869413089e-05
-6.39971586421203e-05
-5.13469935354909e-05
-3.09832678762404e-05
-1.11917682485689e-05
-1.97470221780124e-05
-3.18807287728804e-05
-2.80370589965107e-05
-3.79910342774708e-05
-5.1811165460536e-05
-2.46199807799376e-05
-2.60840132528473e-05
-2.36814278585091e-05
-2.15974198033322e-05
-4.48164531736298e-05
2.8938341128983e-06
-3.66351993881475e-06
-2.14028745268569e-05
-3.79371437446867e-05
-1.70408380146008e-05
-5.26348189303552e-05
-2.79860696987998e-05
-2.54613625767057e-05
-2.57767094919931e-05
-1.97111844295375e-05
-6.64382077934948e-06
-5.59526768506066e-05
-8.710321782879e-06
-4.00778962068843e-05
-3.86618879260164e-05
8.16042865097075e-06
-6.15025271754128e-06
4.57050048070781e-06
-2.98787051889796e-05
-2.34800830581021e-05
-2.29741095626708e-05
-1.76175129014672e-05
-3.87495799582547e-06
-2.35410100692546e-05
-4.45560453452831e-05
-5.31663149780164e-05
-1.73073263675027e-05
-3.64669247237453e-05
-4.7835126561179e-05
4.45180151534986e-07
-3.09207120295761e-05
-3.11173719549627e-05
-2.04913610365732e-05
-1.87639210879435e-06
-2.38698873297374e-05
-5.86814222116123e-05
-2.04448842134329e-05
-3.65111553274896e-05
-3.16202891991792e-05
-3.39700570621317e-05
-3.70344165935755e-05
-7.01711848672408e-06
-3.12067080633002e-05
-2.69081266193979e-05
-8.0896083871391e-06
-2.10152466801892e-05
-3.1868354235775e-05
-1.14836944009626e-05
-4.22044295597467e-05
-3.66900807154318e-05
-3.15211038272463e-05
-1.6180425534915e-05
-5.64624746327545e-05
-6.30479194603368e-05
-3.30593588677395e-05
-1.5211937807947e-05
-4.16628284979003e-05
-4.34797230189486e-05
-3.59173881783839e-05
-4.64906898967484e-05
-3.39765068103834e-05
-1.32324667776762e-06
-4.69177672344987e-05
-4.03121388192261e-05
-1.57492638160428e-05
-9.75079363957818e-06
-2.1386453718926e-05
-1.77847307605753e-06
-1.98472319374144e-05
-1.45137292178804e-06
-1.81121149825688e-05
-4.24162246150346e-05
-2.16706127794065e-05
-2.21734421119762e-05
-3.22137310903677e-05
-2.89140013803743e-05
-3.21834796227888e-05
-7.30167253848783e-05
-3.47147916874131e-05
-3.34814819205403e-05
-6.88409870105515e-07
-4.14653864859673e-05
-1.96709035597086e-05
-8.03639132374702e-06
-2.18553836754418e-05
-1.07146903516309e-05
-3.47051941374661e-05
-2.40260222583331e-05
-3.6456683281831e-05
-5.84445318114592e-05
-3.03318858843091e-05
-2.95791189378502e-05
-1.88773486748386e-05
-4.27252941526618e-05
-4.97753536221302e-05
-7.1328386008364e-05
-4.39631262761292e-05
-3.16074180063064e-05
-2.60167194648152e-05
-2.12791932761668e-05
-1.27653858221798e-05
-3.34337210229987e-05
-4.33933213663147e-06
-6.53114241674768e-06
-3.44339033972201e-05
-1.51646196864469e-05
-6.58362177080623e-05
-5.99947628735397e-05
2.66465807072297e-07
-2.76021073275921e-05
-1.92225778445497e-05
-4.10503979468289e-05
-1.9744602468954e-05
-5.43728759052238e-07
-4.91166843202518e-05
-1.43227180924459e-05
-5.92431972531033e-05
-1.95801755400225e-05
-3.65594827070592e-05
-2.25627021380777e-05
-3.37431563798698e-05
-6.08762262466252e-05
-3.40549289715184e-05
-2.37683468789878e-05
-1.01479079287772e-06
-2.82313977451194e-05
-2.91499354271865e-05
-2.21281711741314e-05
-2.15401024988117e-05
-1.83138777385519e-05
-5.93520681207859e-06
-4.33448615168755e-06
-5.55482660040299e-05
-3.75367013100598e-05
-5.66044237141671e-05
-4.42532143132539e-05
-6.01595775083848e-05
-5.59447224382676e-05
-3.91382214641101e-05
-1.06106126331792e-05
-2.77673962364002e-05
-1.97548845863411e-05
-2.34937710624519e-05
-2.97898517100945e-05
-1.65054344051833e-05
-2.46584474829101e-05
-2.27933130214904e-05
-1.61563414352174e-05
-1.78000292734298e-05
-3.62120284612893e-05
-2.07902953705923e-05
-5.99396077426366e-06
-5.16458868823531e-05
-5.29308755600867e-05
-4.64506909307336e-05
-3.30366241784527e-05
-3.51080819328427e-05
-1.91965058943465e-05
-2.6288128209293e-05
1.48889873831467e-06
-1.89754393759208e-05
-2.68000428253136e-05
-1.50979798145666e-05
-3.88365589921534e-05
-3.87047250819922e-05
-1.58320955030434e-05
-4.15811574607863e-05
-1.41641399371669e-05
-5.6239508756361e-05
-3.20026060411322e-05
-2.78454992564431e-05
-1.44250277769541e-05
-3.14825573447001e-05
-2.14711130852786e-05
-3.86077310652934e-05
-2.64187282747997e-05
-3.16291470382068e-05
-5.22310098996965e-05
-5.23951994461442e-06
-4.38398216969442e-05
-4.20041556398466e-05
-2.38289333684071e-05
-2.55366596098001e-05
-2.68095773565831e-05
-1.07257515641564e-05
-3.03645364268312e-05
-3.10285070150158e-05
-2.27712238838025e-05
-5.03766381412125e-05
-4.28001754867568e-05
-3.30604352355868e-05
-5.11847568148063e-06
-1.22543875836468e-05
-6.25955194355523e-06
-7.80060871078383e-07
-4.36298581680049e-05
-2.99239862836031e-05
-2.74318457968741e-05
-3.35013701708917e-05
-3.23216373454022e-05
-2.04628936973164e-05
-1.84265935669214e-05
-3.25469893934003e-05
-4.8612093717994e-06
-2.11990619814762e-05
-3.01863045221104e-05
-3.59673499497287e-05
-1.80326746416246e-05
-2.8258584115387e-05
-2.27838402881593e-05
-3.4317153562482e-05
-4.74419560703536e-05
-1.31239815632297e-05
-4.17034102950162e-05
-3.79846167910687e-05
-3.20142427513288e-05
-5.81626153570672e-06
-3.55773885125388e-05
-3.76970331903098e-05
-2.00465404196457e-05
-3.67678977308704e-06
-1.28059310309576e-05
-1.9452577068734e-05
-1.81166858362016e-05
-3.34270718242437e-05
-5.64293455849337e-06
-2.08555312396715e-05
-4.70501941108775e-05
-2.69885202350421e-06
-1.50686561399866e-05
-6.27887584325919e-06
-2.93970038657614e-05
-4.07591908744262e-05
-1.33055412921172e-05
-4.11167948897639e-05
1.06753565178309e-06
-1.69582123464157e-05
-2.63817898857667e-06
-1.76675857422278e-05
-2.48508255744225e-05
-2.85624025088067e-05
-4.31293999720537e-05
-4.38884779007885e-05
-7.77263557174298e-06
-3.10078096902958e-05
-6.73980968932743e-06
-3.52567569353535e-05
-2.42016738693447e-05
-3.40144612761476e-05
-1.2628672715347e-05
-4.07391443587196e-05
-2.59262160679632e-05
-2.8041575916896e-05
-3.81068382462809e-05
-3.5709090717677e-05
-1.29927407490233e-05
-3.49703965904144e-05
-4.09538638587735e-05
-2.06501509721072e-05
-1.5073384865652e-05
-4.0320453669454e-05
-3.23519339044692e-05
1.68149023245529e-05
-2.09007414149562e-05
-1.2261714600234e-05
-9.62608873986906e-06
-5.3195641418317e-05
-1.78440854769604e-05
-4.5758264501191e-05
-1.88837922657514e-05
-3.9753559480036e-05
-2.00556384339912e-05
-3.13307928926413e-05
-2.36015286549587e-06
7.30743195354883e-06
-4.16674180387578e-05
-5.53700837140206e-05
-3.75102050006382e-05
-4.33657634714827e-05
-5.65027146864972e-07
6.52671387936817e-06
-3.04871960874306e-05
-2.63506451734441e-05
-1.8044223127288e-05
-3.55357874066157e-05
7.58222376793566e-07
-3.07685662160858e-05
-2.9168475247039e-05
-1.95726530145849e-06
-3.97242604202019e-05
-2.80490176823508e-06
-2.58113163733357e-05
-1.55526099676966e-05
-1.19172191541527e-06
-3.15234871444419e-05
-6.90706126688137e-06
-1.38153574000244e-05
-4.10832915952101e-05
-2.08380153906751e-05
-4.98898498062081e-05
-6.35824079529411e-05
-1.75648670979878e-05
-1.68748744031731e-05
-3.05001251338119e-05
-2.41360308284543e-05
-4.66405945500944e-05
-2.26949625914924e-05
-1.9672909075726e-05
-2.44053431492361e-05
-1.83717885118746e-05
-3.07519515057587e-05
-1.91957501611267e-05
-2.96255438174326e-05
-2.42270338976416e-05
-1.07236399576443e-05
-3.4033652446953e-05
-4.2843387662807e-05
-1.57910876441077e-05
-1.85545922648628e-05
1.06821680788839e-05
-3.06330913217383e-05
-4.26449201142446e-05
-1.34047960207787e-05
-4.87793613972648e-05
-4.30615664675517e-05
-5.44094001852675e-06
-4.45800662734405e-06
-1.66276233325161e-05
-4.57904697136826e-05
-3.9422058524019e-05
-2.79558464479786e-05
-2.21730738601861e-05
-1.82350216088042e-05
-7.92709246674638e-05
-1.18211314425133e-05
-3.62607251664357e-05
-3.13312179720029e-05
-3.15769869348797e-05
-1.61792925247997e-05
-3.65449024259325e-06
-3.92404889324395e-05
-6.55091118681787e-05
-1.06498939233635e-05
-2.23117367463066e-05
-4.24106597778831e-05
-1.47107132015301e-05
-1.79857056567033e-05
-4.32038540329322e-05
-2.32007291208519e-05
-3.48138112858514e-05
-9.78642286616176e-06
-1.59980037474185e-05
-4.72831488775305e-05
-5.3626577294279e-05
3.26920089660651e-06
-2.29453667238512e-05
-4.26199514395735e-05
-2.53398060649497e-05
-3.90665827252896e-05
-1.65911276617945e-05
-3.34100847860536e-05
-5.74796087908391e-05
-1.93741442462017e-05
-4.47664518060529e-05
-2.37780402974996e-05
-4.71868554033887e-05
-1.77410281642601e-05
-3.73477248831961e-05
-2.32729617268455e-05
-1.46794069016096e-05
-4.07312267011599e-05
-1.33930326451914e-05
-3.23059673575393e-05
-4.23132480393226e-05
3.40198226604436e-08
-9.51816968579498e-06
-5.04781561688771e-05
-3.66387693349927e-05
-3.76065673650669e-05
-2.60419360447947e-05
-5.38258714193811e-05
-2.06363884825685e-05
-3.50426142646534e-05
-3.87212433804594e-05
-4.00345482863003e-05
-3.19977118070478e-05
-3.7884464100567e-05
-1.89963910426063e-05
-2.09963163685351e-05
-4.97436862669616e-05
-3.82297777131811e-05
-1.01210622297003e-05
-3.87869250202909e-05
-6.16098062803214e-06
-4.44938348450907e-05
-4.70871231978965e-05
-1.66294725970864e-05
-1.42570899022876e-05
-3.43509291938265e-05
-3.62172738011003e-06
-2.23073562710384e-05
-1.93393299354024e-05
-5.37199500034071e-05
-2.66439897889927e-05
-3.04674290221201e-05
-4.17079890259528e-05
-1.63592826549421e-05
4.22689382765927e-06
-1.16561688988149e-05
-1.47627668351741e-05
-2.25116772440613e-05
-2.61652863039275e-05
-3.65599595400243e-06
-2.9038222178809e-05
-4.7708415433447e-05
-2.04971260475587e-05
-3.20055023216285e-05
-2.44529211095779e-05
-1.81618727292884e-05
-3.50355335779e-05
-2.22223680534858e-05
-2.26516847935195e-05
-2.38768567737748e-05
-9.42810392916974e-06
-1.85458326822724e-05
-1.53300777230169e-05
-1.77710822752378e-05
-1.93966486091674e-05
-4.72905891219475e-05
-4.91502372939597e-05
-3.24116399372033e-05
-1.83898386718978e-05
-2.30144194886056e-05
-3.56710893419483e-05
-3.42674504571706e-05
-2.17877894866221e-05
-5.08130096118623e-05
-3.45134937290689e-05
-3.75255504417987e-05
-2.1068586076305e-05
-2.66731854081355e-05
-1.80883535108314e-05
-3.87495148510486e-05
5.1138352514947e-07
-2.42299155174093e-05
-1.31208792123047e-05
-2.56318570494964e-05
-1.36754175379904e-05
-3.71895567545845e-05
-5.68432522696463e-05
-9.11854991991684e-06
1.50573482083296e-05
-1.48044783431089e-05
-5.01049897094041e-05
-4.08232718009763e-05
-3.05893107199949e-05
-5.84826075567229e-05
-4.44443873664855e-05
-9.48435969843758e-06
-1.47125586660119e-05
-1.72297067048832e-05
-2.22833508266419e-05
-5.21705785167396e-05
-2.31611181796415e-05
-4.31850309103473e-05
-4.44731845381539e-05
-3.61613343778572e-05
-1.12913364228351e-05
-1.76113261923816e-05
-3.59528099528087e-05
-3.30607465406865e-05
-5.1143729104949e-05
-2.94316823820807e-05
-3.28119959719108e-05
-2.55596491173136e-05
-4.01446690023982e-05
-1.58306579180212e-05
-2.22489110265119e-05
-4.41626946135994e-05
-3.64128455139623e-05
-4.84654902184018e-05
-5.2422451594394e-05
-2.98382030524064e-05
-3.03178774954995e-05
-3.79955132752311e-05
-4.22980310695099e-05
-4.19114097441608e-05
-1.33695622352557e-05
-4.19577281739374e-05
-3.80377060738192e-05
-2.666682944235e-05
-1.77416836771951e-05
1.3679622389772e-05
-2.77984509947506e-05
-4.27472471510372e-05
-9.93277955922606e-06
7.81820584985166e-06
4.2609208424277e-06
-2.43311800612336e-05
3.11373186446847e-06
-1.78139209041286e-05
-1.67870679714917e-05
-1.48444116741073e-05
-2.86636399014004e-05
-8.2964277937999e-06
-4.49458108544858e-05
-1.60079035719973e-05
-3.70313598250597e-05
-4.3282796345515e-05
-3.71186257132925e-05
-3.11494397632999e-05
-3.20893966330247e-05
-1.99342807920407e-05
-2.92862668021444e-05
-3.68832948363286e-05
-3.28527693999923e-05
-2.05636137933382e-05
-2.69273415022611e-05
2.72869242092189e-06
-5.94369722808947e-05
-1.62789834898519e-05
-2.69930504411447e-05
-2.44706347831552e-05
-2.13349417213537e-05
-2.56395933250084e-05
-3.05880358909511e-05
-2.18265065660973e-05
-1.45454966649297e-05
-2.46488809624176e-05
-3.45704412756002e-05
-4.55849570861487e-05
-3.68296546501382e-05
-3.8723720173441e-05
-3.56599252972114e-05
1.21257866273165e-05
-8.95294911137402e-06
-2.0929258986874e-05
-2.75643630571289e-05
-4.16150295521707e-05
-3.00200567177973e-05
-6.87637499979166e-06
-2.35034347968635e-05
-4.54928739767185e-06
-3.61416519485965e-05
-2.60557681999741e-05
-2.84290747887541e-05
-2.3126840059824e-05
-3.80440399309753e-05
-7.06927362000842e-05
-1.70565172591667e-05
-2.40764484803479e-05
-2.57044896402215e-05
-3.3153307983097e-05
-1.12899855729474e-05
-1.59353316509469e-05
-3.72016324247016e-05
-8.29503955596199e-06
-2.19010202067486e-05
-3.21460797887727e-05
-2.14079559440709e-05
-2.02997424383809e-05
-4.82917141126216e-05
-3.24452938358835e-05
-2.65526892267149e-05
-1.44497285876067e-06
-2.59028554483144e-05
-1.11598295593142e-05
-4.13714968442754e-05
-1.50325881090313e-05
9.20312866250861e-06
-4.51710586937883e-05
-2.74012560014107e-05
-4.78520029348066e-05
-3.9925256361798e-05
-3.32210277851702e-05
-2.14583008218291e-05
-4.92879948883142e-05
-1.58929101460415e-05
-6.27872020233169e-06
-3.64054737645058e-05
-2.41050915593203e-05
-3.71047235831359e-05
-4.05737229921773e-05
-4.35526088332162e-05
-1.47059455237394e-05
1.23858190436453e-06
-2.25185369286605e-05
-3.71919426675418e-05
-4.1518419493967e-05
-6.56061211290594e-05
-3.75549220256334e-05
-5.86025849329771e-05
-1.47006254582648e-05
-1.30369071567993e-05
1.18047735473789e-05
-6.38538505578845e-05
-3.35027582535237e-05
-2.68099883397667e-05
-2.54737314022539e-05
-2.61777257430427e-05
-4.86175012346825e-05
-2.47963863787782e-05
-2.38672827505979e-05
-5.10350903899965e-05
-2.82352028491568e-05
-3.12493519316511e-05
-2.89752879938297e-05
-3.63504740671418e-05
-4.07593087513597e-05
-1.5071032854826e-05
-1.38979531813627e-05
6.85705829756184e-06
-7.41871039725441e-06
-3.44257217429813e-05
-4.17226197619297e-05
-4.28762247124377e-05
-2.33665206815291e-05
-9.14421216114286e-06
-1.73872305941972e-05
-5.60347147490483e-05
-3.0856719254062e-05
-1.70430907020529e-06
-9.88864998927952e-06
-2.56693086608639e-05
-3.12544576588503e-05
-2.17062470848431e-05
-3.07382752892591e-05
-1.63329050639065e-05
-6.11357382451723e-06
-5.13620119933582e-05
-1.06737748813432e-05
-4.0720602339909e-05
-7.43977450883766e-06
6.295514966199e-06
-2.11659479145349e-05
-1.40170588548842e-05
-3.21782357596658e-05
-5.74653097063447e-05
-2.33978373452449e-05
-1.76982432374899e-05
-4.50814573963816e-05
-3.76136032727385e-05
-1.62305494394703e-05
-5.7930449068889e-05
-5.94227996562269e-05
-1.04688431429652e-05
-2.83447504934577e-05
-4.21612661208652e-05
-4.28502819804496e-05
-2.01919833889113e-05
-4.19390711260555e-05
-5.29283213492596e-05
-1.15337745063759e-05
-3.64340450192833e-05
-2.56203408739044e-05
-4.01783806960496e-05
-5.16923673296805e-05
-3.50024961963335e-05
-3.68976132062091e-05
-4.06613300509592e-05
-2.11130926469643e-05
-5.5034621828016e-05
-1.0522965426433e-05
-1.3720341240452e-05
-2.74390738573081e-05
-2.02027063530345e-05
1.53043554769258e-05
-3.27940629843712e-05
-4.79103874831006e-05
-2.76820548386159e-05
-3.21618050742202e-05
-4.21616843192716e-05
-3.67895848741375e-05
-1.85149641754626e-05
-3.81171344636484e-05
-4.33700081071339e-05
-5.25603361568718e-05
-3.57443788713568e-05
-2.55681601958932e-05
-5.63433578414822e-05
-2.29886560155428e-05
-3.76406559332874e-05
-2.87309891736141e-05
-2.74847300503272e-05
-2.24501737494671e-05
-2.34019999607468e-05
1.7397530686348e-06
-3.07837173455494e-05
-3.12300310317032e-05
-1.11492423576812e-05
-1.7781123316377e-05
-3.88784798909683e-05
-1.18702831135836e-05
-1.91048910735104e-05
-2.74802843080274e-05
-3.2027090785993e-05
-4.23132419904564e-05
-4.56470304057323e-05
-2.96816945294038e-05
-1.97159119095232e-05
-3.86897610150101e-05
-2.56746363399405e-05
-1.55059157165204e-05
-2.96591756274858e-05
-4.06328043414193e-05
-4.66418487350954e-05
-8.92180822889346e-06
-3.56384993226367e-05
-2.88878930194489e-05
-2.95434002205817e-05
-2.84157377656144e-05
-3.1285544746086e-05
-1.02779850599508e-05
-3.88967700088022e-05
-5.12440016110748e-05
-4.28821592880737e-05
-4.20122937909514e-05
-2.62315144597989e-05
-4.41920962650181e-05
-3.1330353684588e-05
-2.32440170733164e-05
-3.17666295770428e-05
-1.48251236372278e-05
-2.16240479305827e-05
3.29926153151877e-06
-3.75112899510161e-05
-3.66820949911568e-05
-3.15279015078808e-05
-1.24912803283323e-05
-4.68047700406068e-05
-5.41286475683213e-05
-3.69243415647496e-05
-4.19704909020838e-05
-5.14593360427719e-05
-4.04085878648145e-05
-3.50175828642277e-05
-4.15090427586516e-05
-2.3981308154848e-05
-3.95710935485707e-05
-6.14950934729984e-05
-3.13627273624426e-05
-3.57755422903861e-05
-2.82136810621786e-05
-3.15403967734891e-05
-3.89846082043928e-05
-2.88122974779586e-05
-2.15734607769337e-05
-2.14757616474454e-05
4.56482962418172e-06
-4.40659219636094e-05
-1.42181207235283e-05
-2.54440297317958e-05
-3.74681845221039e-05
-3.67811265871051e-05
-2.86637563557339e-05
-2.16365208831507e-05
-3.42267547864837e-05
-3.71624677190706e-05
-3.88204316242529e-05
-2.82642420497724e-05
-4.99838951730157e-05
-4.18144603387503e-05
-2.98878883422798e-06
-4.99848570971259e-05
-3.72963871517069e-05
-3.38627125089983e-05
-1.85901042353578e-05
-1.34130020484687e-05
-4.49121567646625e-05
-2.7884093139344e-05
-4.25153551955377e-05
-2.75809587008317e-05
-3.76519796305467e-05
-8.00990648378485e-06
-9.16051771277554e-06
-2.8580205469283e-05
-5.54843918276002e-05
-5.30453245390159e-05
-4.43871889322277e-05
-3.32252586625579e-05
-2.89503445790554e-05
-1.74672367112232e-05
-3.63710222817434e-05
-3.96346060186276e-05
-5.14339136623836e-05
-3.53421301480991e-05
-3.83559610388424e-05
-2.06514244687639e-05
-4.7110508765263e-05
-2.23749644879164e-05
-3.1273887657057e-05
8.33900163698927e-06
-4.1436618232327e-05
2.17870191097815e-06
-5.5566040388147e-05
-2.58010634313396e-05
-4.82279372170246e-05
-2.86773459109726e-05
-2.85542611447673e-05
-2.95076346313863e-05
-1.57714488476165e-05
-2.05453554484981e-05
-5.99907183915115e-05
-4.36365734483385e-05
-5.8896902960354e-05
-1.65931197266795e-05
-3.27392762292611e-05
-3.61195151075656e-05
-3.0566553380168e-06
-6.60163682808775e-05
-3.92305177507337e-05
-4.90072012292363e-05
-2.19744990585162e-05
-4.65034540645525e-05
-4.03642716762049e-05
-3.18133523956937e-05
-2.77308482208611e-05
-4.38108037824564e-05
-4.42407829442741e-05
-4.3286781866334e-05
-3.76963882727048e-05
-6.56023062421402e-06
-2.86016597350521e-05
-3.54256365784007e-05
-4.18250569561566e-05
-2.45629873504505e-05
-3.30601573230722e-05
-4.0234221395367e-05
-4.67057288118718e-05
-5.07987193163323e-05
-4.56573482493244e-05
-3.89596513361606e-05
-1.99216726179059e-05
-1.21814997701857e-05
-2.72020251154955e-05
-5.80853575120671e-07
-4.01540360119141e-05
-2.72279254949589e-05
-8.61239613193042e-06
-2.99621790601523e-05
-2.90043351100719e-05
-3.13153091199801e-05
6.27996585718774e-06
-3.21730602613163e-05
-4.43587092731712e-06
-4.60774404078441e-05
-2.89022986940004e-05
-2.85350944203808e-05
-1.20098232946543e-05
-3.41282176808384e-05
-3.73610574202194e-05
-2.72522134804453e-05
1.44967681181131e-05
-2.77157351745789e-05
-1.91136007296268e-05
-1.98968309923887e-05
-3.61871812075267e-05
-1.02456540912121e-05
-3.2496261296392e-05
-5.78284608204915e-05
-2.43614660100199e-05
-3.583300814772e-05
-3.17787719735772e-05
-1.37584465379312e-05
-6.33548179998587e-06
-3.0977498204609e-05
-1.68753435581133e-05
-3.38560764031256e-05
-2.94123857373844e-05
-1.51142557330747e-05
-2.68082814458944e-05
-2.45578609419351e-05
-1.06111846283534e-06
-1.64955623346939e-05
-1.47175383817215e-05
-3.39047235465732e-05
-4.13065739802721e-06
-2.52715843866457e-05
-3.87883875281952e-05
-3.99811853808895e-05
7.28593364951322e-06
-1.32217366738293e-05
-2.72350361103589e-05
-1.38556553570509e-05
-2.3137413071864e-05
-3.11189771385456e-05
-3.40147176731537e-05
-3.77093937044351e-05
-3.4877080689035e-05
-5.54050762537311e-05
-3.39444505786622e-05
-4.493992527508e-05
-5.05087163802318e-05
-2.56436028754827e-05
-3.22586124529043e-05
-4.23003602876596e-05
-3.07302946894534e-05
-2.41834213830725e-05
-5.11491273985718e-05
-1.68182289887703e-05
-1.66396728347367e-05
-4.31614863926099e-05
-6.52308708920605e-06
-3.02460827331969e-05
-7.88904852953242e-06
-2.88470419320708e-05
-2.71696662885953e-05
-3.62670407293726e-05
-3.77984994670388e-05
-2.67375748711869e-05
-4.29508700558464e-05
-2.05580893277139e-05
-5.11186218607157e-05
1.71374975346796e-06
-1.15545075974711e-05
-2.41703524858604e-05
-2.59416231307748e-05
-1.68231330633399e-05
-4.22223065891876e-05
-1.67955184046765e-05
-2.95090338463888e-05
-4.5812427563782e-05
-6.19583220537639e-06
-1.53364966771186e-05
-4.17802555267837e-05
-4.4296296759153e-05
-2.95533141661054e-05
-4.00394559680415e-06
-3.09482484699112e-05
5.65406015958354e-07
-9.59706225026873e-06
-3.57745920074968e-05
-1.33796380490866e-05
-1.93383645639691e-05
-3.7297614706959e-05
-4.15090050660917e-05
-4.48843220397131e-06
-5.08997852204935e-05
-5.37491022741622e-05
-1.84878115534647e-05
-2.99854661070162e-06
-3.17135577027763e-05
-6.66626902230786e-06
-1.86360278739163e-05
-3.11474628296689e-05
-1.81760067175378e-05
-3.05546047650646e-05
-4.03736914214765e-05
-4.29085806774857e-05
-2.55134670152528e-05
-1.26816968786222e-05
-4.94058456827179e-05
-5.53616030600491e-05
-2.34233423976176e-05
-1.34988067800372e-05
-2.34402000814893e-05
-1.05698310463494e-05
-2.60250145795438e-05
-1.95558783833932e-05
-1.24608804676145e-05
-1.94676943604486e-05
6.75068639995033e-06
-5.51176394012892e-05
1.36023244359697e-06
-1.76855360741228e-05
-3.13222061362128e-05
-6.41219893434025e-06
-3.86365645437321e-05
-1.97503935775055e-05
-2.38173246480924e-05
-2.07583966050117e-05
-2.62203737958471e-05
-3.11039693665033e-05
-3.18092642775345e-05
4.31688155219093e-06
-1.0839192395626e-05
-2.79055981034892e-05
-3.81248582750494e-05
-3.92739084729918e-05
-2.01462135857051e-05
-3.97317681092083e-05
-2.86502901894053e-05
-3.65187194332031e-05
-8.85624920097199e-06
-1.82404384009213e-06
-2.43922077720128e-05
-1.27820008492825e-05
-4.45070961669921e-05
-2.64117429359675e-05
-1.47421343102897e-05
-4.07810567777673e-05
-1.32374627340068e-05
-3.203404551355e-05
-2.39194226342173e-05
-3.83770201971346e-05
-2.37841007893175e-05
-2.5720666019777e-05
-1.8753186452908e-05
-2.44556967879847e-06
-5.73762469796112e-06
-4.51845540257392e-05
-3.7770201060367e-07
-2.91017415348918e-05
-3.34770508056988e-05
-2.92702466328857e-05
-2.80841682099317e-05
-4.87252905223124e-05
-5.10584395392792e-06
3.86870219924511e-06
-4.47398429234198e-05
-3.73570878671347e-05
-3.18190001918e-05
-2.10133618107639e-05
-5.30559594510387e-05
-5.1948583492304e-05
3.01168799953842e-07
3.6952033836487e-06
-2.36274700109028e-05
-4.17044048661775e-05
-4.06883253025172e-05
-1.2513398094738e-05
-2.81812389630313e-05
-4.93884781259999e-05
-3.02189286298261e-05
-1.58912531920567e-05
-2.86664945263912e-05
-3.82042666819221e-05
-4.49195767951351e-05
4.22900230437283e-06
8.9076035536916e-06
-4.39655934530377e-05
-1.70537254176977e-05
-2.11261962001623e-05
-2.13684237067969e-06
-3.23501741826212e-05
-3.45402478755868e-05
-5.66014415416902e-05
-5.06171257560038e-05
-1.48548879341735e-05
-5.24317593840119e-05
-4.01277980176908e-05
-2.35862723083491e-05
-7.02241238212663e-06
-2.815407324987e-05
-1.14423296602796e-05
-3.51305985252042e-05
-7.65910516656703e-06
-3.16149975269695e-05
-1.56939721580531e-05
-2.46568261266325e-05
-3.76530766223007e-05
-5.47848288687863e-05
-2.82701474423998e-05
-2.80034003909253e-05
-4.57944132841476e-05
-4.66914483196e-05
-1.0846966863438e-05
4.53353686906531e-06
-7.21996675496297e-06
-6.75284429899198e-05
-4.89689092463434e-05
-3.24212655208109e-05
-1.28073685041699e-05
-2.65816613218941e-05
-4.17106431402646e-05
-4.13800399722334e-05
-2.98424701287691e-05
-2.31448944386877e-05
1.32786619878597e-05
-2.63058370435597e-05
-5.02100264860995e-05
-4.84481590540352e-05
-2.65997219231872e-05
-1.79374823479667e-05
-3.28563876164643e-05
-2.23855330430862e-05
-2.28480587292627e-05
-3.57075752508574e-05
-3.46512348540335e-05
-4.96947436373286e-05
-3.90927821753094e-05
-2.30394610688429e-05
-7.95669582966722e-06
-4.05604806418011e-05
-1.78179786151718e-05
-3.2585679975357e-05
-4.35409807914791e-05
-2.40759068409745e-05
-2.50568969972043e-05
-1.89053680348412e-05
-4.38742448281823e-05
-1.48194928348569e-05
-1.47705747663009e-05
-1.74934444998497e-05
-3.34365744727044e-05
-3.38375079951239e-05
-3.54608746325732e-06
-2.00972024066415e-05
-4.22981471065972e-05
9.82558449387463e-07
-5.33993437884243e-05
-2.99523520940933e-05
-2.61330624584621e-05
-2.24392852410153e-05
-1.05047831983121e-05
-3.63676929465131e-05
-3.86073371427453e-05
-2.6838044689934e-05
-2.64890503894638e-05
-4.01495158032359e-05
-3.04722524898989e-06
-2.66142041358715e-05
-1.50105842606079e-05
-3.33630962023333e-05
-1.32257966677393e-05
-7.88888625228496e-08
-5.73477194362013e-05
-2.58442108503528e-05
-2.89863387025433e-05
-5.67304564600752e-05
-3.20450391391885e-05
7.39915948130611e-06
-1.31533732184807e-05
-1.03252845327879e-05
-1.11703616038717e-05
-3.5506010273623e-05
-1.72156121998568e-05
-3.46339862335458e-05
-5.5678701135844e-06
-1.6632785919285e-05
-4.24833575104558e-05
-4.13968630658942e-05
-4.15839031213097e-05
-4.03958852559906e-05
-3.96189624010786e-05
-1.28264672708705e-05
-1.64733291244767e-05
-4.70085750915372e-06
-2.3143399439976e-05
-6.22554954509344e-05
-4.22757449693569e-05
-4.95700205128706e-05
-2.00159385617931e-05
-7.53514429299345e-05
-6.07170202041445e-05
-2.55397984729186e-05
-3.74372119518088e-05
-3.58436960489861e-05
-6.69935474076977e-06
2.06542870411874e-05
-3.01501267030786e-05
-2.8786937917376e-05
-4.87893918649859e-05
-5.66003464556706e-05
-2.71304158234515e-05
-3.38027864143064e-05
-3.43400467366488e-05
-2.8207280908198e-05
-3.09031816085995e-05
-3.40782713252974e-05
-1.74199488657366e-05
-3.68564146447033e-05
-3.06162509736853e-05
2.85184231189364e-06
3.9890637403915e-06
-2.98287604893892e-05
-3.13731424739831e-05
-1.82519562442258e-05
-8.06286464548221e-06
-3.59282552646637e-05
-3.92096445155556e-05
-2.2462300574157e-05
-3.00247478278291e-05
-1.7411968093741e-05
-1.96922891302581e-05
-2.52787117655735e-05
-4.26838361450569e-05
-3.4189282314271e-05
-1.58175720607757e-05
-2.10628958419576e-05
-2.29463338966188e-05
-1.01887480536966e-05
-1.92165098789555e-05
-3.53914710477415e-05
-1.86969577406127e-05
-4.6102809544554e-05
-4.39204887295932e-05
-5.17440679412875e-07
-5.55811040129941e-05
-9.93593298151254e-06
-4.996439768318e-05
-2.35752841854218e-05
-2.4557767004429e-05
-2.14283031298833e-05
-1.27304138775416e-05
-6.01875046619242e-05
-3.51942982836523e-05
-1.6632700355799e-05
-1.98056229817275e-05
-9.79482232164464e-06
-1.77657197635746e-05
-2.70524753932739e-05
-4.2811305853758e-05
-4.24075118168076e-05
-3.01338907299832e-05
1.37472533154443e-05
-2.69414730053858e-05
-4.92068800445957e-05
-3.17752935138149e-05
-5.70841484845758e-05
-6.0246926789612e-05
-2.58682962062085e-05
-2.71701758511719e-05
-3.23989702470985e-05
-1.89286539059531e-05
1.50880650362403e-05
-5.49792641988938e-05
-3.7921017007848e-05
-1.45174497561151e-05
-1.73625839385295e-05
-4.48275181803725e-05
-6.84957560103812e-06
-6.25192243608456e-05
-2.41523961206885e-05
-2.3955816162309e-05
-2.23197118481521e-05
-3.45645201866984e-05
-1.99667367862419e-05
-1.80272647391972e-05
-3.49388733214786e-05
-2.15992225757866e-05
-2.69944550379391e-05
-5.44369029588381e-05
-6.02488724769788e-05
-7.74982007577811e-06
-3.59859999458863e-05
-2.44905457673758e-05
-5.25893794824121e-05
-3.98982280275934e-05
-4.30229590321198e-05
-2.78024682651003e-05
-2.61702659645313e-05
-3.97392938697774e-05
-1.29419838941822e-05
-3.33999808151255e-05
-3.77977312294706e-05
-3.42051973859902e-05
-5.52462598243929e-05
-2.7839477576025e-05
-4.67127295490529e-05
-1.93058772333988e-05
-4.63011565378709e-05
-4.86503209534282e-06
-6.02047899125309e-05
-1.61047178290732e-05
-3.07332902355906e-05
-2.81251528058758e-05
-5.76235614054069e-05
-4.37632579391529e-05
-2.47925035537536e-05
-4.07219748421766e-05
-2.70515828151102e-05
-1.63817963676598e-05
-3.64461291401693e-05
-1.75374136236224e-05
-2.06139047528254e-05
-3.93992526223492e-05
-3.30753909396404e-05
-3.52017396667097e-05
3.20706367478107e-06
-4.87387877733264e-05
-2.46195789794625e-05
-4.10659645275365e-05
-2.5786079235441e-05
-3.24771641348988e-05
-2.02209433320473e-05
-3.90951239165894e-05
-4.23749641941947e-05
9.35077672880323e-06
-1.36615582161016e-05
-5.38566322409674e-06
-4.40010079117264e-05
-2.42407192313763e-05
-1.50988691013465e-05
4.89542780246629e-06
-1.36515713623063e-05
-2.34172300176766e-05
-2.1258663359903e-05
-3.23633130318916e-05
-2.68708665612151e-05
-6.78909495953099e-06
-2.61249735904259e-05
-3.32549214650858e-05
2.36738644758551e-05
-6.91099961520414e-06
-4.77459599812873e-05
-2.97830219642994e-05
-1.58102707310483e-05
-3.91802821305806e-05
-1.18698604796934e-05
-6.34002730563074e-05
-2.58500152378578e-05
-1.53965831457871e-05
1.62914475725597e-06
-3.91789968400539e-05
-2.70676419383678e-05
-5.98995284541548e-05
-1.65451479922298e-05
-2.96248968020102e-05
-3.81733730959715e-05
-6.19085558063795e-05
-4.07662397084198e-05
-4.59621809990962e-05
-1.89236177857035e-05
-9.36601098276964e-06
-1.36740944162385e-05
-1.97693720792438e-09
-3.66510681547905e-05
-1.83493643003594e-05
-2.75464438195072e-05
-4.68911324286739e-06
-2.34753567661517e-05
-2.17391638654133e-05
-1.7786223256922e-05
-3.00298386007393e-05
-2.53752616287628e-05
-2.37944448862649e-05
-3.06599376678048e-05
-3.31179531126446e-05
-2.04640013900739e-05
-4.14859726032926e-05
-8.20418663879287e-06
-4.04519468747903e-05
6.00236656799915e-07
-2.48547215962596e-05
-3.89591989678763e-06
-2.17178985637104e-05
-4.58853687110008e-05
-3.40677938280102e-05
-3.01327894763202e-05
-3.74654696015908e-05
-2.14902142758927e-05
-5.6355294400618e-05
-1.89945055556334e-05
-2.34253352463103e-05
-2.60731534090106e-05
-4.80992496821259e-05
-5.79961452200398e-05
-2.91199553635191e-05
-1.10162533994885e-05
-3.69480739670575e-05
-2.98720343836451e-05
-2.5956368074765e-05
-2.14212334927913e-05
1.99395558013082e-05
-3.92356732258514e-05
-5.42611631454071e-05
-3.15095313930036e-05
-4.99353107303764e-05
-2.36528657234609e-05
-2.7208053444594e-05
-5.21999156515265e-05
-3.45127377374986e-05
-3.52444127484291e-05
-3.85077319637042e-05
-1.90412577189416e-05
-4.61452115698607e-05
-2.35397768557475e-05
-4.63175670680167e-05
-2.72425554001031e-05
-5.16334801933694e-06
-3.15572469140323e-06
-3.90980978109593e-05
-1.49187001174798e-05
-3.09504197619257e-05
-4.48001157278429e-05
-1.64931876583525e-05
-2.57364179527863e-05
-2.86405921107521e-05
-2.4959455032755e-05
-3.73059158091505e-05
-1.57985427979851e-05
-3.94011764486508e-05
-3.58929193483138e-05
-4.26045702986976e-05
-5.86127852135981e-06
8.01901388198046e-06
-3.08210234294282e-05
-5.63213058082483e-05
-1.52570969503073e-05
-2.97848196704666e-05
-3.21406298611015e-05
-2.2713355087805e-05
-4.15834054931362e-05
-6.81674051445576e-05
-2.23299972240003e-05
-3.29638907540786e-05
-1.44729248940121e-05
-2.06437366801535e-05
8.63917942519631e-06
-1.7222977808224e-05
-3.10434468013872e-05
-3.86957178980808e-05
-4.080712688694e-05
-2.49744219545951e-05
-3.02145235025233e-05
-1.66332936898522e-05
-1.95747204376076e-05
-6.07049371995608e-05
-4.49110348236259e-05
-3.15361928667202e-05
-7.1308813944479e-07
-1.75552096253695e-06
2.27942923986654e-05
-1.12234986666689e-05
-2.5616936639243e-05
-1.88875294528257e-05
-2.09806715564978e-05
-3.62053134798309e-05
-6.8521461757476e-05
7.80964779957018e-06
-2.26512664786125e-05
-3.10111658373321e-05
-3.63677682618929e-05
-3.0730589343765e-05
-4.02614342026025e-05
-1.76966650782363e-05
-2.22554777305397e-05
-3.21884434853241e-05
-9.13952068260056e-06
-1.49173530726456e-05
-1.40278873648215e-05
-1.48065749875935e-05
-3.64625794717342e-05
-2.06582825650235e-05
-1.97151242536367e-05
-4.27429852885775e-05
-3.53026437232585e-05
-1.84414752616718e-05
-3.8257727053852e-05
-4.75328655306554e-05
-3.04123314088746e-05
1.90827589526766e-06
-6.42075391855922e-05
-3.71007656035378e-05
-2.99960270013306e-05
-2.10231089956477e-05
-2.61367362015106e-05
-9.00496341072816e-06
-5.56350987203059e-05
-2.87998603581588e-05
-2.67884611466456e-05
-3.15992487403382e-05
-1.21864507138129e-05
-1.27273597994475e-05
-1.63593934740231e-05
-1.63448655663492e-05
-2.1939597502267e-05
-2.66647129517188e-05
9.34427792329692e-06
-3.80623339343657e-05
-1.9105038362048e-05
-3.9143824721259e-05
-1.2927445823391e-05
-2.21163319252549e-05
-2.86631961745002e-05
-3.73637271237151e-05
-1.18307943446843e-05
-2.7699090142681e-05
-4.7264463656705e-05
-1.06767385401795e-05
-7.64511779924969e-06
-4.17843548155148e-05
-4.04323383926941e-06
-3.23431551596862e-05
-2.64911813647143e-05
-1.24619817746106e-05
-2.67420105536429e-05
-2.24326579354279e-05
-4.72351771861268e-05
-5.70408113973718e-05
-3.33571448480121e-05
-3.19263870399185e-05
4.22374445349961e-07
-1.77093604176312e-05
-1.95320453081743e-05
-2.51547351554336e-05
-5.62077646140059e-05
-2.10907460238164e-05
-2.83005346323167e-05
-4.12810984071402e-05
-5.31340087909479e-07
-7.69619186738065e-06
-4.54109254947205e-05
-1.77480168863835e-05
-4.40954650973276e-05
-4.41725477408234e-06
-3.29093105330106e-05
-4.23001516961603e-05
-1.09403756118382e-05
-1.3119371124514e-05
-2.6962162234325e-05
-6.99464746182787e-06
-4.80618297402808e-05
-3.12757044350381e-05
-3.7544761297073e-05
-9.02630809845357e-06
-7.27458026576788e-05
-3.16809737453102e-05
-5.81521238168598e-05
-2.35707322103772e-05
-5.36473655661163e-06
-1.18958061292132e-05
-3.52245066273484e-05
-2.84339637355041e-05
-4.53358801925313e-05
-3.22989266693612e-05
-2.13999671332869e-05
-2.51047581814442e-05
-2.7255926708537e-05
-5.74774750888747e-07
-8.61471726176726e-06
-9.35238703130796e-06
-1.84989354527409e-05
-3.43990589618814e-05
-1.49433708781132e-05
-2.44966047046438e-05
-4.58092368109903e-05
-1.88734134717099e-05
-2.74221256732169e-05
-3.98681617034437e-05
-2.35973659077633e-05
-6.84644128810917e-05
-9.28429790558115e-06
-2.49864887389874e-05
-4.66495286681134e-05
-3.7429228680547e-06
-4.51932991862528e-05
-5.24538792015157e-05
-1.00678156109619e-05
-2.45213394351815e-05
-2.26070202499926e-05
6.22628709493101e-06
-5.94729729337503e-05
-5.07665430805196e-05
-3.16722937429774e-05
-2.39488372543574e-05
-4.48277311962993e-06
-3.71567681416455e-05
-2.8353094179511e-05
-3.57611061958826e-05
-4.26280324365445e-05
-4.55021207812445e-05
-4.92121873708427e-05
-2.60493249762327e-06
-3.70258584920386e-05
-1.0839762158219e-05
-4.41230891498819e-05
-3.65525121223133e-05
-1.03422186575141e-05
-2.18993162942936e-05
-3.69082226334908e-05
-5.52542919755244e-05
-1.80250063390658e-05
-5.96301462196067e-06
-2.55250010981322e-05
-3.40925487234256e-05
-3.73974515772592e-05
-5.34792389046003e-05
-3.5570945234143e-05
-2.67413246659394e-05
-2.964265560228e-05
-3.39165153328273e-05
-3.39361116681704e-05
-3.52849340643423e-05
-1.98615469870053e-05
-3.45802853917157e-05
-1.37976694413812e-05
7.2848148214385e-06
-1.59372057338887e-05
-4.14294472398019e-05
-2.6748095175453e-05
-6.31959027639276e-06
-1.58638571521646e-05
-4.5193623882318e-05
5.23921034437985e-06
-3.4252716312887e-05
-3.65906430158273e-05
-2.98753602584691e-05
-4.34972971741347e-06
-4.3644000897707e-05
-2.48310374504223e-05
-1.72001894405335e-05
-2.90756215605744e-05
-3.32420063477358e-05
-3.07204940489823e-05
-1.42479247705566e-05
-2.75807344828431e-05
-2.53872050513919e-05
-5.82971230721234e-05
-3.41872484655791e-05
-4.08841079008307e-05
-3.44077141795927e-05
-1.9213696131128e-05
-2.87675880835436e-06
-4.41491856757925e-05
-1.5018105430742e-05
-1.77594167343315e-05
-2.17188351849724e-05
-2.20677972460189e-05
-1.52721280572411e-05
-5.25689902687562e-05
-1.73878486634104e-05
-4.0851475767901e-05
-5.00940733132319e-05
-4.32581190448697e-05
-7.71127611871601e-06
-4.34500071928917e-05
-2.76543379517778e-05
-2.3917812229494e-05
-3.34751554879227e-05
-4.22646352190781e-05
-1.71151685359774e-05
-2.66799147487588e-05
-3.77990762972339e-05
-8.14099619211901e-06
-3.27248682007064e-05
-2.26954921263427e-05
-3.39923103520125e-05
-4.20243232579404e-05
-1.92510742845627e-05
-2.21994345813737e-05
-1.90626810399737e-05
-2.43275378154252e-05
-4.22638614218428e-05
-2.49602936795103e-05
-2.51835281571759e-05
-3.69310230915956e-05
-5.38403244317184e-05
-8.41916666955025e-06
-5.52556816315156e-05
-6.17634515297594e-05
-1.81251727151397e-05
-4.46904768831205e-05
-3.42246948077506e-06
-4.48374779200038e-06
-3.02360461660167e-05
-1.72516776197999e-05
-9.67780356220222e-06
4.70998854776804e-06
-4.9427841623767e-05
-3.4269690648324e-05
2.54976122246542e-06
-1.72025542081264e-05
-1.02566468877834e-05
-2.52809171092882e-05
-1.44750187727138e-05
-4.81397076129604e-05
-1.33419195063805e-05
-2.19919361792519e-05
-3.69277109843254e-05
-3.08673892364577e-05
-2.16298420655642e-05
-3.3589948279661e-05
-1.65423067616683e-05
-3.5395722352582e-05
-3.13556775166866e-05
-2.8226026653466e-05
-3.22234703851614e-05
-2.35101925290139e-05
-1.93124314857909e-05
-2.91530988752618e-06
-3.05603543332814e-05
-2.29491615404803e-05
-4.01873678307262e-05
-3.44452669945295e-05
-2.72367804229347e-05
-2.91555766269558e-05
-2.71429891751358e-05
-4.69733052703258e-05
-2.79921941846243e-06
-5.50730242093636e-05
-4.75649099432603e-06
-2.57414792675302e-05
-6.50890105368513e-05
-3.58728989467479e-05
-1.13793716252046e-05
-3.84675158430951e-05
-4.91110779341259e-05
-2.72215145906297e-05
-5.50427132573246e-05
-3.51085717700494e-05
-2.87937604846434e-05
-2.17063058824112e-05
-3.45216033467522e-05
-2.05253636273496e-05
-3.60408874066525e-05
-5.35295963249309e-06
-2.26581887067039e-05
-2.21487854583394e-05
-4.62099357926954e-06
-2.20299082403585e-05
-6.68566605255794e-06
-1.78172119204828e-05
-3.06551265417486e-05
-3.46309095313015e-05
-1.80182430762469e-05
-3.60432993042567e-05
-3.42626779540721e-05
-2.94728586379942e-05
-3.94524294699514e-05
-1.72650945416135e-05
-2.60686374924647e-05
-1.23171291694782e-05
7.83010209592155e-06
-7.77313773837353e-07
-5.37235185719986e-05
-2.32926622908548e-05
-6.47193185120426e-06
-1.59231427567715e-05
-3.20905330475473e-05
-3.66740837646146e-05
-1.93804002993331e-05
-2.34195511213917e-05
-9.62299903987717e-06
-2.57406785594764e-05
-4.26849060888617e-05
-2.71849542749787e-05
-1.4998061932276e-05
-4.6702987291981e-05
-3.72728629201707e-05
-7.92621881886234e-06
-5.24228366889256e-05
4.35082345736579e-06
-4.85992854230125e-05
-2.94442760876231e-05
-1.10054249889151e-05
-9.03347735094188e-06
-1.74828462058161e-05
-3.08352975279169e-05
-1.64976674690683e-05
-2.24516119356116e-05
-2.0843669149303e-05
-1.76907150857536e-05
-2.21313856078641e-06
-1.49129478584882e-05
-1.12937453365406e-05
-2.40164380172558e-05
-7.40263567470841e-06
-2.15200061619511e-05
-4.64261125281803e-05
-3.96116994424136e-05
-2.80145584540914e-05
-2.56824482601193e-05
-3.60946758649474e-05
-2.35604384509628e-05
-7.27553267775759e-07
-1.88332924703344e-05
-4.30248561475422e-05
-3.77711674003263e-05
-2.09284823824875e-05
-2.83187966878583e-05
-4.55382878072017e-05
-1.25276662748831e-05
-9.78573992955334e-06
-6.83914592260082e-06
-2.9179454649837e-05
-3.39475381360044e-05
-6.86811719760323e-06
-1.75062717389646e-05
6.71920773724025e-07
-2.46757954194219e-06
-2.8073511255431e-05
-4.3066124001512e-06
-2.41194678369283e-05
-4.17375912542914e-05
-1.66334246278894e-05
-1.29721889540638e-05
-2.2296331785001e-05
-4.20753930169185e-05
-2.78856210267361e-05
-3.80542924563846e-05
-4.09373495825461e-05
-3.64230896659923e-05
-1.45277026076955e-05
-2.35705698216546e-05
-2.79992080369651e-05
-4.40228017144099e-05
-2.48639673163269e-05
-1.98820243996287e-05
-3.77689062689296e-05
-4.89014128260353e-05
-2.23318262054435e-05
-4.18891705036206e-05
-3.67507274712911e-05
-4.37695968739966e-05
-1.05701736431109e-06
-3.08812476686761e-05
-3.03214054352988e-05
-3.48639799700643e-05
-5.40702530116404e-05
-3.55105124815112e-05
-2.92272381068352e-05
-2.35068792226095e-05
-1.58182150388885e-05
-1.85886454388608e-05
-2.33270484715067e-05
-1.43888522187833e-05
-1.65417140693305e-05
-9.36388236902749e-06
-1.68066480821641e-05
-4.87128511780822e-05
-3.87749165207851e-05
-2.04987415295823e-05
-3.67168588767412e-05
-3.17135637602365e-05
-2.69787195985826e-05
-1.25655064279223e-05
-5.10846164332055e-05
-3.52675431229751e-05
-1.90497213852705e-05
-2.83758169909122e-05
-2.68179936366609e-05
-3.96118237452641e-05
-3.83367182699339e-05
-3.01022225622783e-05
-4.52836229205163e-05
-2.80399744825403e-05
-5.76799454214019e-05
-4.65265854096414e-05
-2.3660622604934e-05
-2.8243025012816e-05
-1.58080594938729e-05
-3.79421706219606e-05
7.72054792034215e-06
-1.97749274562703e-05
-1.71515056521717e-05
-3.2853974091202e-05
7.67563442691169e-06
-2.99279871104217e-05
-1.80853576371198e-05
-3.48050076347437e-05
-1.69992169328737e-05
-3.27825412041139e-05
-2.30348457901497e-05
-3.3942412774669e-05
-3.30174209772126e-05
-1.97523463999567e-06
-2.62259839886714e-05
-3.99670760644777e-05
5.41267209589101e-07
-1.95486000915148e-05
-2.96682870534829e-05
-8.9836657378899e-06
-3.77172538696873e-05
5.80772232964209e-06
-2.58062507028516e-05
-3.26012381526368e-05
-3.65956616173747e-05
-4.9843533911231e-06
-4.13904278582281e-05
-6.9869178515633e-06
-4.01526543049711e-05
-2.69854818286049e-05
-6.03914531239964e-05
-3.33911323719508e-05
-2.82922023121269e-05
-4.23620075420868e-05
-2.36810776928137e-05
-2.99737859730095e-05
-8.08741588114481e-05
-1.44705637479018e-05
-2.05446788481614e-05
-4.89236079899267e-05
-3.97374235725322e-05
-2.91870257637644e-05
-3.09979422516956e-05
-2.25636451299598e-05
-1.07595900937673e-05
-3.47576409795449e-05
-2.78300219598783e-05
-2.39295272649527e-05
-3.53993431569647e-05
-1.84217517205989e-05
-4.65827721235684e-05
-2.57683437827401e-05
-1.66711103291192e-05
-5.70788526593269e-06
-1.27413856787316e-05
-2.30625361256539e-05
-3.47736831437055e-05
-6.33014623532925e-05
-4.0526497829571e-05
-3.1969906066614e-05
-1.82908291612729e-06
-3.27989391003635e-05
-3.14284154354982e-05
-7.31460427352641e-05
-2.44958532843935e-05
-2.32205234470291e-06
-5.87061840236026e-05
-2.67413495702882e-05
-3.47622767817095e-05
-4.56855636072685e-05
-2.57940819508346e-06
-4.56002933807457e-05
-2.48342522862785e-05
-2.86738481151576e-05
-1.27019323028277e-05
-3.22616937988276e-05
-1.37635712326544e-06
-3.582613164032e-05
-4.07309091977635e-05
-1.64611923783777e-05
-3.18155771160866e-05
-4.58870432523353e-05
-3.37994774522071e-05
-4.62181486916226e-05
-1.31005284409592e-05
-1.28384911640498e-05
-3.12873153675766e-05
-1.06284784689926e-05
-2.83397912896867e-05
-4.67126290440517e-05
-9.26594145210205e-06
-2.89196188445119e-05
-2.874894303964e-05
-4.04773147146892e-05
-3.42169474453037e-05
-3.69042649009775e-05
-2.82911268319196e-06
-2.8772466487242e-05
-1.96811971754143e-05
-6.05540482141174e-06
-3.29866832416411e-05
-3.68056056915249e-05
-3.79439037858472e-05
-3.6766529439649e-05
-2.89961253243533e-05
-1.97943689727659e-05
-5.05355709501852e-05
-3.17483386121464e-05
-2.52636316544688e-05
-5.35334662096276e-05
-3.62945349256023e-05
-1.64322543020938e-05
-3.83528132581402e-05
-3.01041422366292e-05
-1.15307508170542e-05
-3.22481110063881e-05
-3.16037969974631e-05
-4.58489014597129e-05
-2.75797668965993e-05
-4.65253184923739e-05
-4.00009024440195e-05
-2.42392177287846e-05
-1.98144264325686e-05
-2.62752494540388e-05
-1.30825035124075e-05
-4.21280676742793e-05
-3.46385495503512e-05
-1.01692024110989e-05
-3.27324792212471e-05
-3.4562554952082e-05
-2.54832158424777e-05
-2.75588683520449e-05
-4.04687594746436e-05
-1.00549146580889e-07
-4.23709616821331e-05
-7.8897219872323e-06
-1.2229815774491e-05
-5.3802820447951e-05
-1.88443849130426e-06
-4.76192713654403e-05
-2.82778191424168e-05
-1.50638336278109e-05
-3.64172576774415e-05
-3.55947535191083e-05
6.42774601987596e-06
-3.03455877075846e-05
-9.97730317559441e-06
-4.4047121452117e-05
-2.59810855825731e-05
-4.23146046682862e-05
-1.935053792425e-05
-4.56043790656141e-05
-1.0800431382562e-05
2.43043936629519e-07
-2.48917815733301e-05
-1.75302974306287e-05
4.74947681733666e-06
-4.48132809655783e-05
-2.61309975964318e-05
-4.3582653897294e-05
-8.51382319000323e-06
-4.58487019860432e-05
-3.28593985514554e-05
-1.9903841639165e-05
-1.19975724258676e-05
-4.55878882350284e-05
-4.31065827675334e-05
-1.53230894959583e-05
9.01910314934647e-06
-3.12376676005283e-05
-4.74651604437921e-05
-4.54605190823828e-05
-4.14887722332052e-05
-2.8442025510799e-05
-1.39368983565563e-05
-3.60671671695006e-05
-2.67876399874477e-05
-6.79954341479664e-06
-3.93939366900321e-05
-2.86891985990969e-05
-3.07218180050318e-05
-2.77865623289336e-05
4.73588535745953e-06
-3.39679858681889e-05
-4.05655150180628e-05
-2.27882425324137e-05
-3.50560738466468e-06
6.72007759720684e-06
-8.48656123763885e-06
-2.40340555041242e-05
-2.04861055963624e-05
-4.79286494806102e-05
-4.13064636790931e-05
-3.77093617695862e-05
-5.00199693175391e-05
-4.01845549809959e-05
-2.25039676672437e-06
-3.22683462475213e-05
9.14289246903172e-06
-2.75199548061169e-05
-3.06292325682754e-05
-3.04638800559919e-05
-4.52075249276468e-05
-3.1577466269197e-05
-4.18672027162997e-05
-4.41771921516008e-05
-1.99622251891146e-05
-5.87113704339673e-05
-1.65021621360801e-05
-1.4187976589836e-05
-8.40584368086628e-06
-2.60175791783813e-05
-1.74496500679817e-05
-2.09337036555031e-05
-2.29967090649531e-05
-3.89390705832957e-05
-2.52554168630514e-05
-4.82297363716152e-05
-4.88066870867233e-05
-1.73426946890331e-05
-1.73553992787667e-05
-2.82125501078337e-05
7.64370879689008e-06
-4.1438430642201e-05
-2.39404742075907e-05
-2.94826996953158e-05
-9.42678425324111e-06
-3.09696444125315e-05
-4.17008337703101e-05
-2.37425484979643e-05
-6.70287307684055e-05
-3.28623388349387e-05
-4.07122879486542e-05
-2.78669890387982e-05
-1.00298651593492e-05
-2.16465621625036e-05
-4.04128685311511e-05
-1.96919966720464e-05
-1.96356586825264e-05
-3.79087213798892e-05
-5.75598417300705e-05
-1.58351380262259e-05
-2.40555956913525e-05
-2.468135247022e-05
-2.041085363714e-05
-5.52807149968249e-05
-4.51508988263832e-05
-9.10373234919862e-06
6.04140144147812e-06
-4.46263566065362e-05
-3.15511687924011e-05
-2.11875586664453e-05
-2.72731251760477e-05
-7.97106680129949e-06
-2.30988609826096e-05
-1.97919122964332e-06
-1.27885452743023e-05
-3.65381587584892e-05
-1.58335495541538e-05
-1.54982203577847e-05
-2.43069345882959e-07
-3.76760789500801e-05
-2.54247200574927e-05
-6.96292209917572e-06
-2.10627131741331e-05
-3.07485584335608e-05
-1.8812775180961e-05
-2.58590743344394e-05
-2.84056897660428e-05
-1.5298404182903e-06
-2.54924175274208e-05
-3.95084489142157e-05
-6.07586737338476e-05
-4.32171518202205e-05
-1.3504503240442e-05
-3.86257747246894e-05
-3.5557039223761e-05
3.08959079980713e-05
-6.7824269478181e-06
-2.59146519941271e-05
-3.86362501471944e-06
6.34912271620962e-06
-2.1302284023453e-05
-8.53976698685516e-06
-3.87179544296554e-05
-3.08854516815652e-05
-1.93009375838485e-05
-7.98208913261618e-06
-3.04191692973977e-05
-2.39652874907037e-05
-2.37179620974819e-05
-7.2117139300662e-06
-3.0728674322397e-05
-1.85479773610522e-05
-2.76827242439131e-05
-7.75863289123032e-06
-2.01233924747856e-05
-2.67331664386708e-05
-4.48913543562868e-05
-2.39694864600897e-05
-3.31164443306175e-05
-5.73502579772343e-05
-3.02845227699491e-05
-2.80695182359142e-05
-3.52869093308456e-05
-2.92920406568427e-05
-4.33001548338311e-05
-1.90003215622272e-05
-2.72737474088692e-05
-2.1288280743318e-05
-1.85350048911431e-05
-3.97594920480492e-05
-2.97114271541334e-05
2.63642510993801e-05
-1.5478484486632e-05
-2.87975238952654e-05
-2.86809535810388e-06
-2.10205321572722e-05
-2.98948210981361e-05
-2.56106288996952e-05
-1.6774201721843e-05
-1.93312658047606e-05
-3.28748267498684e-05
-2.73775657620199e-05
-4.49219989450617e-05
-4.90134495597286e-05
-1.45430041384505e-05
-4.43243323420274e-05
-1.5119161718907e-05
-5.19594027895487e-05
-3.80735015183378e-05
6.47296395302096e-08
-1.32348807744489e-05
-2.30652512601146e-05
-4.87012419885478e-05
-2.54152651234248e-05
-4.7361693926319e-05
-2.57674100960428e-05
-1.69123825207561e-05
-3.12234289362872e-05
-3.9788031935458e-05
-6.25531766479868e-05
-2.86754037069598e-05
-2.56129268257109e-06
-3.66608687839137e-05
-1.95093327666649e-05
-2.44454044628508e-05
-3.0292673119132e-05
-1.13901243802525e-05
-3.59503253168535e-05
-2.77657005902284e-05
-1.72052613617665e-05
-4.36901676835914e-05
-4.08244222345972e-05
-2.1988606177645e-05
-3.53869232959668e-05
-2.22646392732036e-09
-1.076746716588e-05
-3.62455769197346e-05
-2.47930355372858e-05
-1.67495786581575e-05
-2.50895417505078e-05
-2.19225541045429e-05
-9.40525717662045e-06
-5.0124583215938e-05
-3.64797816135579e-05
-4.13567600750662e-05
-3.66175722325936e-05
-1.83561213050314e-05
-2.43121925556743e-05
-4.08765204002808e-05
-2.89264422236091e-05
5.75812986993995e-06
2.00310795263067e-06
-4.41743009124166e-05
-3.75171291693975e-05
-2.98825274458544e-05
-4.94068378004889e-05
-4.40183088251024e-05
-2.18489929111652e-05
-5.50173376418945e-05
-6.78416531362024e-05
-1.43437230882257e-05
-1.98783989234905e-05
-5.60224602153006e-06
-2.69695874749563e-05
-3.38024378083534e-05
-3.55880897538627e-05
-3.03260509453658e-05
-3.57614609773111e-05
-3.09451891211126e-05
-4.953588480805e-05
-2.45498802968106e-05
-2.82403328842145e-06
-2.96915404936947e-05
-1.53487831794551e-05
-4.26218044695076e-06
-1.19343238059922e-05
-2.06137212629429e-05
-2.84127513351648e-05
-2.74011263746857e-05
-1.3430983400763e-06
-1.39967143555862e-05
-2.13499816171575e-05
-2.7017801333072e-05
-4.43285453697552e-05
-1.56176577179411e-05
-4.492648867532e-05
-1.99646604022498e-05
1.6268243788595e-06
-5.45792849219384e-05
-2.41564022892325e-05
-3.71296339647899e-05
-2.04728908691573e-05
-3.24914758687025e-05
-3.34026332481694e-05
-1.35622767802911e-05
-2.25538145530706e-05
-6.58043728574643e-06
-2.62098098670198e-05
-2.66743601644209e-05
-5.23853007213892e-05
-2.89963404885283e-05
-4.38166812101528e-05
-6.28192501252742e-06
-1.79442193831806e-05
-3.13848062354714e-05
-3.53253415414667e-05
-6.71161595112594e-05
8.21274710923999e-06
-2.40557274280682e-05
-6.81237178256262e-06
-1.49327533360525e-05
-3.1003726210909e-05
-1.35203039120924e-05
-4.15154593586219e-05
-2.21016825780079e-05
6.15773236824354e-06
-2.77302619718653e-05
-6.86139213737565e-06
-5.07985057924078e-05
-1.81354383913906e-05
-4.26566479739227e-05
-1.71201812499496e-05
-1.61992492268858e-05
-5.03246050516717e-06
-5.93986466489831e-05
-5.25761822362973e-05
-1.93637389804968e-05
-4.47427691792242e-05
-2.19967816655959e-05
-3.31022956782074e-05
-3.47924645858824e-05
-9.32683608487461e-06
-1.6307287176277e-05
-4.98934764672728e-05
-3.60708141916818e-05
-3.19965896615983e-05
-5.35841492499013e-06
-2.36487621178272e-05
-3.9627013208103e-05
-5.20160570210937e-05
-3.44098369081479e-05
-3.66289414278002e-05
-2.14265646266279e-05
-1.35769925631092e-05
-2.24555834792433e-05
-2.41827676458529e-05
-5.17661086433634e-05
-2.54438075555997e-05
-3.84268356156376e-05
-5.85419598356686e-05
-4.49461999391728e-05
-1.35531043379949e-05
-2.70253402671367e-05
-3.97030562020778e-06
-1.89498847544535e-05
-1.69453340195778e-06
-2.78034001628516e-05
-1.79207174516594e-05
-2.01226418867551e-06
-2.86491460178901e-05
-2.95414815349225e-05
-4.33589905893864e-06
-3.12463655702092e-07
-5.19012279947989e-05
-3.69566097045127e-05
-2.84663226449709e-05
-1.27533912152285e-05
-2.39914904632541e-05
-1.62198609954624e-05
-4.76929793728355e-05
-3.19715462527216e-05
-3.92960941775988e-05
-4.92155928415892e-05
-4.75021079485629e-05
-2.63540904806476e-05
-6.147582607705e-05
-8.37978972494894e-06
-1.81856207285792e-05
-3.92392022250074e-05
-4.23342445923548e-05
-3.01607699184368e-05
-2.53503725265058e-05
-4.61722696286006e-05
1.34639715821614e-06
-1.83136087221157e-05
-1.44110502239284e-05
-1.19854129314803e-05
-1.81155400135086e-05
-2.29812157024282e-05
-4.02622666122939e-05
-4.73009131246466e-05
-2.38639827716564e-05
-2.56414304048673e-05
-4.74975370563208e-05
1.77456055942912e-06
-3.7089010380701e-05
-3.30653700749428e-05
-2.01730337394242e-05
-2.50483593445999e-05
-2.96011801064336e-05
-2.77269512513416e-05
-4.68379140153711e-05
-3.57803961047165e-05
-2.62855176813682e-05
-4.93911667314559e-05
-2.71811609628982e-05
-2.6434901952988e-05
-2.50998116196843e-05
-7.0111254065364e-05
-1.97482906287109e-05
-6.242764490476e-05
-4.15926929343312e-05
-8.49632095610201e-06
-5.8156156959028e-06
-4.82587617459734e-05
-2.07135884920095e-05
-2.07529676689831e-05
1.59750305708326e-05
-5.82637887207615e-05
-3.26307591839898e-05
-3.62148523191011e-05
-2.66193640019848e-05
5.19102475983494e-06
-1.25818060021788e-05
-1.78479099651861e-05
-1.89431528851045e-05
-3.99701582278685e-05
-5.48962358637477e-05
-3.47126073592575e-05
-4.439254531415e-05
-2.72334039957391e-05
-1.67509948429842e-05
-1.64224393001226e-05
-4.70357286805914e-05
-5.64602573234406e-06
-5.03461574326174e-05
-2.28897857342613e-05
-3.83278731177532e-05
-3.58996006782471e-05
-1.663482195933e-05
1.12667238720291e-05
-4.25664901375276e-05
-1.53024830277099e-05
-5.17538435879822e-05
-3.03484111022181e-05
-5.513121063269e-05
-2.73771265919075e-05
-3.57706817793848e-05
-2.40905009710365e-05
-5.7040078212174e-05
-1.90324385370234e-05
-8.29866488330322e-06
-3.50257795409495e-05
-2.00526337715449e-06
-5.55574956468343e-05
-4.23904704519737e-05
-7.09985637598223e-06
-4.59413050609904e-05
-2.53306817670352e-05
4.13027905789804e-06
-1.24866589715318e-05
-2.12731027963899e-05
-5.84258802712134e-05
-4.43527963612119e-05
-4.92810435462402e-05
-1.71153801691308e-05
8.36960500168365e-06
-1.20093350517704e-05
-1.26610592124055e-05
-2.32154008035096e-05
-3.14891990023014e-05
-2.61008755872551e-05
-1.52729860011871e-05
-2.85575586502074e-05
-4.9230254145727e-05
-2.01299866940154e-05
-3.99892085327421e-05
-3.16505480990416e-05
-2.20632474723583e-05
-2.39969011834979e-05
-1.84319863098142e-05
-3.27843929720158e-05
-3.47030981196237e-05
-4.26088900401749e-05
-1.94407023303917e-05
-3.86230129051114e-05
-1.94194767895662e-05
-1.12874900989945e-05
-3.64158253418822e-05
-5.65983599391904e-05
-3.31663679883607e-05
-4.74400889300994e-06
-4.75595204461454e-06
-6.381001627765e-05
-4.16060586627006e-05
-2.48976279394744e-05
-2.75287814251772e-05
-3.21545741279777e-05
-6.79529255412427e-05
-4.96452227946033e-05
-1.85616583945967e-05
-2.34549439322727e-05
-5.0816880001392e-05
-1.74903021950467e-05
-3.81034152265245e-05
-3.12092612318889e-05
-2.04793152493586e-05
-2.65920954018692e-05
-2.0592727118242e-05
-3.8133597227393e-05
-4.68224215606388e-05
-3.72276562886116e-05
-3.92862658989657e-05
-3.24718934860496e-05
-1.43325831913909e-05
-4.09916694669715e-05
-2.65821769623908e-05
-1.29137055551959e-05
-3.8640329930024e-05
-3.94289741968267e-05
1.10456435209629e-05
-3.43362789846684e-05
-1.33750030070574e-05
-3.11538405140033e-05
-4.96067480565734e-05
-2.83049774932171e-05
-2.7073838636284e-05
-2.94353028920604e-05
-5.93757555893092e-05
-3.25750284143287e-05
-3.99021893016134e-05
-3.53314393572582e-05
-1.04676924968238e-05
-2.23734285069478e-05
-2.82731424961679e-05
-4.82538845701826e-05
-2.15527007413067e-05
-4.03528987170957e-05
-3.98738202896635e-05
-3.60928792865226e-05
-4.32779762245517e-05
3.70767315232168e-05
-4.89816868702618e-05
-2.21244403857098e-05
-3.52159473411917e-06
-2.39898559731093e-05
-2.72158754713943e-05
-1.77174254661587e-06
-5.29684934364064e-05
-4.70648393011735e-05
-4.27770256968041e-05
-1.23572467909731e-05
-1.63042423037445e-05
-4.71503140069753e-05
-2.56280717358877e-05
-2.72201301499476e-05
-1.21709296262969e-05
-4.31697543209805e-05
-1.57328739530568e-05
-2.66050885719176e-05
-3.71466983120909e-05
-7.8651877648423e-06
-2.2342272988555e-05
-4.55246673159534e-05
-1.55373538048595e-05
-3.77558601352416e-05
-4.52854459937663e-05
-1.78463795481074e-05
-2.26777985645957e-05
-1.83393619256256e-05
-5.27719789641592e-05
-7.82774906489072e-06
-3.81081179725212e-05
-2.47366971865158e-05
-3.6535830413957e-05
-2.12833902552792e-05
-4.19835274780235e-05
-4.6861090447138e-05
-1.9697147492108e-05
-1.4608254838795e-05
-3.25007907911794e-05
-9.95665200214145e-06
-5.98024835652134e-05
-3.52389666735396e-05
-3.99483495390773e-05
-2.10467323952585e-05
-2.54632005459033e-05
-2.6202254748703e-05
-3.35545140108507e-05
-2.04277963316982e-05
-3.70632130048058e-06
-3.09100500579382e-05
-1.84118841276425e-05
-4.74883330707853e-05
-4.07104322596158e-05
-2.10981597497546e-05
-6.86932253349144e-06
-3.88232078780648e-05
-2.1299492932644e-05
-3.51356323360582e-05
-4.7488150933743e-05
-2.30925395193908e-05
-5.20761510947373e-05
-2.38592690561361e-05
-2.96937811776092e-05
-1.6063060887335e-05
-3.14301137057314e-05
-1.71412365893973e-05
-2.38485710254124e-05
-5.03432348597663e-05
1.36419248125871e-05
-4.15270253079104e-05
-5.0591824805827e-05
-2.60525453861438e-06
-1.71534316253162e-05
-3.50552453668111e-05
-2.99148716013995e-05
-1.6440034570768e-05
-4.69412664621185e-05
-3.37367981826954e-05
4.90000571193796e-06
-3.25925960352655e-05
-4.340692488437e-05
-4.41385797064906e-05
-4.32668400259595e-05
-3.50548106028538e-05
-1.41450728732305e-05
-4.26668632570211e-05
-2.08872114836313e-05
-2.77457376363163e-05
-2.4242769764503e-05
-2.84994501219955e-05
6.59449165869561e-06
-1.73753278682943e-05
-2.36743816665604e-05
-4.45743060387081e-05
-1.62378043333695e-05
-7.6695167916896e-05
-3.39016026708863e-05
-1.86999964383791e-05
-3.11208956096738e-05
-6.60713784255255e-06
4.61659532527257e-06
-7.47045563019843e-06
-5.13230774802011e-05
-3.59788616777701e-05
-4.06595286653021e-05
-1.53684501089925e-05
-4.71456371955516e-05
-2.46078846531488e-05
-2.70212131546884e-05
-3.2269365595252e-05
-2.83263499866218e-05
-7.23401852793682e-06
-2.25864118725963e-05
-4.33429976529037e-05
-4.10034047900428e-05
-5.93088718705501e-06
-4.88973273435993e-05
-2.27122133395651e-05
-3.55299121522548e-05
-5.11217942601592e-05
-4.62227599382577e-05
-1.29622991776034e-05
-1.20051252621701e-05
-3.30038855077879e-05
-3.35112387930108e-05
5.18461334119156e-06
-3.25421992628066e-05
-3.08351449330536e-05
-1.26686206618841e-05
-2.07219780078884e-05
-5.69909802760131e-05
5.0930105702491e-06
-3.1633752718643e-05
-2.06114516392673e-05
-1.04614507823081e-05
-2.76320088199955e-05
-2.73597879612475e-05
-4.13464447232393e-05
-2.04316446902383e-05
-1.60862665932276e-05
-1.08982223327171e-05
-3.24586622576507e-05
-3.79598632365247e-05
-2.11971383600895e-05
-8.2493954403669e-05
-4.11388442379112e-05
-5.44280652293863e-05
-3.91280158850083e-05
-2.95840881384515e-05
-4.06437063863975e-05
-9.95126086445533e-06
-6.85502686220962e-05
-3.48958301678355e-05
-2.93030680408526e-05
-3.73674320292258e-05
-1.51888445066131e-05
-1.33416125387586e-05
-5.77803970133455e-05
-7.49161321539578e-06
-2.08267487802587e-05
-4.37404642303636e-05
-3.40508195801415e-06
-3.03425572820842e-05
-2.29880699056345e-05
-1.21347072626219e-05
-2.55402864329776e-05
-2.60873588934941e-05
-2.42311765058214e-05
-3.12772041843564e-05
-2.01937413291499e-05
-4.58497755148607e-05
-3.72747564368443e-05
-3.63369255199172e-05
-5.49677129231448e-05
-3.18447946143692e-05
-2.31803142995326e-05
-1.53128077437265e-05
-1.36775705706953e-05
-1.2656569893019e-05
-2.49805939352384e-05
1.21270272060774e-05
-4.30996866217336e-05
-2.44904680613985e-05
-1.73290980950091e-05
-3.19626009960687e-05
-1.0177955559842e-05
-3.0908553048926e-05
-2.58774469337719e-05
-1.88560184501175e-05
-4.82837736506868e-05
-4.46234477744674e-05
-1.77076159471151e-06
-5.62405096872921e-05
-5.06625600483041e-05
-5.22736859026749e-05
-2.5041044932427e-05
-1.16792707774363e-05
-4.91098394161906e-06
-1.27024695407861e-05
-4.74008453065553e-06
-1.13678914334682e-05
-1.32579859274481e-05
-2.43541763555157e-05
-2.73872668213662e-05
-4.7235742326129e-05
-5.09437571275922e-06
8.88510948851468e-07
-1.43604011315752e-05
-1.71711253413305e-05
-2.67772682390373e-05
-4.4600012093259e-05
-5.64358431724704e-05
-1.91811388271397e-06
-5.33952956974959e-05
-3.23533513723701e-05
-1.4089074860773e-05
-2.03702090590002e-05
-2.5301906903667e-05
-1.73016980900379e-05
-3.31468912356641e-05
-1.10059682525153e-05
-3.2804947716332e-05
-6.29333079219241e-05
-5.85267669409691e-05
-2.21294138009382e-05
-3.30372451700906e-06
-4.31484720464923e-05
-4.1398424639516e-05
-1.70569191821441e-05
-4.0214443940199e-05
-4.68130651695406e-05
-2.84579506902904e-05
-5.37187392963731e-05
-4.77541690987112e-05
-4.06630200081353e-05
-2.21330573136017e-05
-2.03968099818394e-05
-2.92533892892848e-05
-1.35885496709215e-05
-1.17047450181629e-05
-5.09900272896119e-05
-3.86229386181861e-05
-2.18675753444982e-05
-4.26148140985408e-05
-4.98125223639081e-05
-2.40226971148421e-05
-3.72976910764605e-05
-1.72665848211761e-05
-2.21366104240757e-05
-3.54618648167699e-05
-2.50693803318366e-05
-3.01650323990545e-06
-1.81030738128277e-05
-3.3526601037659e-05
-2.73934902930098e-05
-4.74147483965165e-05
-1.95958834427757e-05
-1.00140754149912e-05
-2.447652423855e-05
1.68324152061114e-05
-3.06538359959639e-05
-2.30130078416479e-05
-4.88008586496672e-05
-6.85519601545071e-05
-2.22392821934545e-05
-3.57682934956998e-05
-1.08787552351468e-07
-2.13537466517672e-05
-7.04130788222227e-05
-7.85596060449992e-06
-1.28871141819442e-05
-1.7064068520107e-05
-2.91826106810896e-05
-3.6265961219518e-06
-2.58267855497477e-05
-3.25057370325336e-05
-2.83599402498279e-06
-3.10309732228372e-05
-2.1059351135004e-05
-1.79338899980713e-05
-3.36869718053299e-05
-2.2050704069806e-05
-3.39439761072596e-05
-3.96455796591283e-05
-1.40928826723642e-06
-2.9241237974835e-05
-2.60087230300654e-05
-4.20340607972479e-05
-6.1481573297481e-06
-3.4662101543141e-05
1.79466514606367e-05
-2.8555246852542e-05
-6.0404893651948e-05
-2.37844282128706e-05
-2.42577996823611e-05
-1.54457196878139e-05
-2.63138312745906e-05
-3.86211519703391e-05
-4.07853330117109e-05
-3.2862638007387e-05
-1.58205336115073e-05
-3.34503557966228e-05
-2.70291778746199e-05
-2.77339274330383e-05
-2.76814774962472e-05
-3.81348311108989e-05
-2.51943822879431e-05
-2.92446105388161e-05
-3.31455124522716e-05
-3.85756482991938e-05
-5.79376360970201e-05
-1.6076924266063e-05
-4.19743098791804e-05
-2.55241649197114e-05
-5.50014705105758e-05
1.25896773488932e-05
-1.55215447147552e-05
-2.7209200760152e-05
-3.49607366038886e-05
-4.80781494233349e-05
-5.09631763815512e-05
-2.93490747436079e-05
-9.76305783184118e-08
-2.51296438946781e-05
-5.7152202976046e-05
-3.87544617989905e-05
-2.35084711597306e-05
-1.90355994078688e-05
-3.3645367436441e-05
-3.01768154103319e-06
-1.58300957244227e-05
-3.1340438207334e-05
1.63324818412333e-06
-1.31773057004727e-05
-2.32792937272658e-05
-3.43685196579898e-05
-3.26533481139274e-05
-4.27281435154568e-05
-4.51283214176545e-05
-2.74039877325962e-06
-3.57706301488051e-05
-4.95370972893938e-05
-4.49146871375479e-05
-1.38192030790058e-05
-3.45471204211334e-05
-1.6489968042105e-05
-1.28681250866948e-05
-4.60840092469197e-05
-1.38205477039142e-05
-1.61551739706139e-05
-3.52913950214588e-05
-2.36752780009209e-05
-3.7988593067651e-05
-1.64317098688771e-05
-3.2724141017119e-05
-2.36891615594058e-05
-3.93416191085814e-05
-3.04260376978828e-05
-2.81005532798218e-05
-1.84901781212413e-05
-2.23963706190861e-06
-5.115233904078e-05
-1.42515861876091e-05
-4.96441179211859e-05
-3.81601345311529e-05
-3.82261374034781e-05
-2.65175604016895e-05
-6.41010670847745e-05
-4.91173250277403e-05
-3.03581830738876e-05
-3.23386889757414e-05
-5.47951717847315e-05
-1.97770362650363e-05
-3.12794962829509e-06
-1.78742032606722e-05
-3.51633185084059e-05
-1.76091334239091e-05
-1.95703590549277e-05
-1.83883943134388e-05
-4.97815489334911e-05
-1.32825700568454e-05
-3.4783022344337e-05
-1.76287113671244e-05
-2.18135462337906e-05
-1.77813033395468e-05
-6.23943340353041e-07
-2.22704528955929e-05
-4.18176133689117e-05
-1.64139222752322e-05
-2.22425170717515e-05
-3.49908947621586e-05
1.45382328975381e-05
-2.48837710072412e-05
-2.16690198177426e-05
-2.7514296928348e-05
2.06393110712129e-06
-4.49319161435969e-05
-5.03572592141009e-05
-2.70629889832691e-05
-3.61978430438716e-05
-4.81445975652907e-06
-2.10280799104176e-05
1.19980676472226e-05
-7.67879496014107e-06
-5.3150074919973e-07
-4.86945160207703e-05
-2.49795199731226e-05
-1.69736295433034e-05
-3.89194069765383e-05
-7.41271023851671e-05
-3.74587938099425e-05
5.28370174789915e-06
-7.72944680511183e-06
-2.72248282325976e-05
-3.17328966715114e-05
-2.37080813457727e-05
-5.91186653957486e-05
-3.35296716511354e-05
-2.25981807378797e-05
-2.57106498069119e-05
7.63065771258276e-06
9.29977842142573e-06
-5.58100357286242e-05
-2.47508309003759e-06
-2.68665482500856e-05
-1.63106314159109e-05
-1.05177828599726e-05
-2.46498637577989e-05
3.32926070735185e-06
6.21365101438734e-06
-2.54302698833703e-05
-4.16751833808718e-05
-4.30835810542339e-05
-3.69163517412949e-05
-2.93111545233024e-05
-1.84998179024602e-05
-1.4683719168998e-06
-2.17063767251642e-05
-2.03291965593992e-05
-4.23784257048042e-05
-2.52159315156717e-05
-1.13417019018292e-05
-2.50094132654717e-05
-4.18933506604981e-05
-2.54931898750142e-05
-4.73378720849972e-05
-5.23720001442133e-05
-2.1117792512648e-05
-2.97873140658578e-05
-1.73576908483233e-05
-5.15635783824602e-05
-3.11915351372876e-05
-1.24376542136011e-05
-2.18335548447294e-05
-3.64329580899332e-05
-4.57150618096932e-06
-1.64386851505514e-05
-3.83081669386715e-05
-1.95703121760923e-05
-1.14398816518299e-05
-2.64267410504793e-05
-2.1337858191134e-05
-2.68540261175128e-05
-2.81877707940299e-05
-1.90714381849698e-05
-2.51484195763631e-05
-2.79027872883187e-05
-9.99475212003301e-06
-2.43926153336642e-05
-2.50679569258687e-05
-5.47006030267827e-05
-2.38818405500354e-05
-3.74708615956822e-05
-3.59570929218502e-05
-2.6475440615581e-05
-5.61493912391111e-05
-4.32715386169741e-05
-2.15097523737807e-05
-1.40050318810267e-05
-3.14942808832395e-05
-3.96609051608785e-05
-4.06835179196967e-05
-4.03184742010953e-05
-4.41017463209156e-05
1.88651408910919e-06
1.78047369412077e-06
-1.60198541489647e-05
-3.66478083072489e-05
-4.54616551214037e-05
-4.89661450565253e-06
-5.47941462568951e-05
-3.48906178715505e-05
-3.04748933604603e-05
-2.51548683351307e-05
-3.32882100294969e-05
-5.15284849952135e-05
-1.27729388190979e-05
-1.39107918546639e-05
-2.09364470681478e-05
-4.37757867453855e-05
-3.57588466689831e-05
-5.15461534866729e-05
-3.67458897509278e-05
-4.62302217526082e-05
-1.25557239874953e-05
-3.53878435680745e-05
-4.97975351834768e-05
-2.11582775455752e-05
-3.34287717307968e-05
-3.63309614765904e-05
-5.25547582468207e-05
-7.29666416339915e-06
-3.58418927859873e-05
5.60235165446549e-06
-3.91997640947784e-05
-1.76019492454476e-05
-5.38470330904688e-05
-2.6021221652267e-05
-3.08981443595298e-05
-3.68295780458531e-05
-4.71027143257073e-05
-1.26378993886214e-05
1.41702252735705e-05
-1.30489542356507e-05
-1.67160142834635e-05
-2.11439158733072e-05
-2.05318886616564e-05
-1.17328693445828e-05
-2.23865083300635e-05
-3.38006689346789e-06
-5.08297972565453e-05
-4.51787819060712e-05
-3.87827621342327e-05
-3.15692668530616e-05
-3.40010537589995e-05
-2.51137082506198e-05
-3.45413240969469e-05
-2.29994903355507e-05
-2.4975902324665e-05
-3.48434801225108e-05
-2.57963630410533e-05
-3.83937699612289e-05
-2.82772783774332e-05
-1.27066133599809e-05
-5.2185021260592e-05
-3.95181282438724e-05
-4.58650973588813e-05
-2.77019656619671e-05
-1.8161394203684e-05
-2.39191021374021e-05
-1.46649917388044e-05
-5.5218075354377e-05
-5.72149882047238e-06
-2.31650903372398e-05
-6.57851340923438e-06
5.94586044136537e-06
-2.60005582816633e-05
-4.66215447063434e-05
-3.5694528877888e-05
-4.3173330868926e-05
-3.260302479333e-05
-3.55845735445375e-05
-3.06903632379789e-05
-1.95920782703419e-05
-2.19917189008986e-07
-3.20726085449475e-05
-3.47185045077015e-05
-1.76656872435838e-06
-4.92459934500343e-05
-3.07691131528143e-05
-3.57214602655784e-05
-3.00104382340326e-05
-2.82230862926783e-05
-4.54641769103066e-05
-6.45347437043603e-06
-3.97583489943405e-05
-2.48568384520888e-05
-4.48846523787559e-05
-2.49019097539664e-05
-3.66520408163644e-05
-2.22025502487552e-05
-2.99936608621767e-05
-2.62625585718456e-05
-7.55910948794708e-06
-8.96935910578137e-06
-2.23684125615511e-05
-3.23628526012828e-05
-4.34735766374439e-05
-5.94813545154461e-05
-3.92848381507038e-05
-2.09328572734793e-05
-2.93842751582428e-05
-3.13818912464963e-05
-1.82950656719147e-05
-1.3079354500717e-05
-1.98528702857202e-05
-8.5810576543056e-06
-2.00404961739149e-05
-2.75683719318074e-05
-2.90468121493723e-05
-1.47316049777967e-05
-3.95266653739369e-05
-1.9261517553478e-05
-2.08067151614456e-05
-5.37409421009323e-05
-4.44002005896292e-05
-1.97844540834488e-05
-2.52232748342759e-05
-2.77385340813487e-05
-3.98460169572552e-05
-4.77159328656111e-05
-4.21457932616406e-05
-2.49284645796182e-05
-4.79876481480264e-05
4.66598799692652e-06
-2.95661981224117e-05
-2.75986050860983e-05
-4.09143132135048e-05
-3.16935379561823e-05
-1.42635586227625e-05
-6.94845518920758e-07
-2.83054039472197e-05
-2.01228593094755e-05
1.981556104685e-06
-3.72952828679991e-05
-3.44697104502947e-05
-2.70834963587776e-05
-3.42111114968538e-05
-2.55893352395952e-05
-2.36531688547254e-05
-2.52516389340519e-05
-5.0811234750177e-05
-5.44147733894415e-06
-4.19020464233082e-05
-2.23106644586657e-05
-3.24537880521803e-05
-4.23989040658484e-06
-1.16628508049333e-05
-1.70408484259374e-05
-2.95805924682773e-05
-3.46973452208527e-05
-1.47156584140497e-05
-1.81879070610852e-05
-1.57483645072631e-05
-3.98726539223591e-05
-3.17785665128293e-05
-2.83850681493994e-05
-3.59051584375595e-05
-4.00911223371167e-05
-3.78658410995131e-05
-4.32167291411699e-05
-3.76401766345828e-05
-1.1738722216369e-05
-5.4061127726078e-05
-9.09124543745305e-06
-5.70083649636591e-06
-1.30441250683052e-05
-3.80030197332363e-05
-5.05450679587002e-05
-1.12567906671248e-05
-2.36512126583106e-05
-2.31707937284672e-05
-1.10709825517933e-05
-4.10303157903899e-05
-4.41330042571794e-05
-6.40942434621523e-05
-2.19493919011655e-06
-6.02549141440297e-06
-2.23750170710028e-05
-3.41203942710224e-05
-4.4569632438747e-05
-3.72284616403421e-05
-2.79777634242967e-06
-2.76800730068369e-05
-3.16768568604363e-05
-3.75695947235758e-05
-3.57249498420176e-05
-1.63772480855555e-05
-3.71985873879604e-05
-9.78669492672556e-06
-2.58663435037375e-05
-1.86337843790306e-05
-3.07505246956908e-05
-2.92074589004534e-05
-2.89691460969936e-05
3.75379475146881e-07
-2.80030197072576e-05
-3.34012110650166e-05
-1.11698303185944e-05
-2.2487975867144e-05
-2.9056235133361e-05
-3.24619043819825e-05
-3.28713940884467e-05
-2.26488702738056e-05
-5.16948879988772e-05
-3.28584016899306e-05
-5.04936538798202e-05
-3.70815922690406e-05
-4.02568111422443e-05
-3.06771274272851e-05
-3.75487118209143e-05
-6.44713728340162e-05
-4.61426464835104e-05
-3.32948757907414e-05
-2.85459844965445e-05
-1.6998435488761e-05
-2.6289652605032e-05
-3.07728187644248e-05
-7.57292810286381e-06
-2.56420189080077e-05
-3.00302681177139e-05
-8.03875954530611e-06
-2.95750438827797e-05
-6.73152481591797e-06
-4.04032975222888e-05
-3.0705155849957e-05
-4.2310646507975e-05
-3.32471315114359e-05
-2.02758045741037e-05
-3.86284212290727e-05
-8.04522118014021e-06
-4.51072491276168e-05
-4.03360119944488e-05
-2.02053695070455e-05
-7.64199746663345e-06
-5.42163134133751e-05
-4.25743319185201e-06
-3.20401983037057e-05
1.04367237298971e-05
-5.52684180292341e-06
-6.14917832503787e-05
-2.94246424532397e-05
-2.81502881659804e-05
-2.45899289925961e-05
-2.84047920450188e-05
-1.97732700757018e-05
-3.04782123304152e-05
-2.98683556625396e-05
-2.93601892337896e-05
-2.56296101654998e-05
-2.01628372810481e-05
-1.49345769293535e-05
-1.36673813672181e-05
-3.99079322158418e-05
-5.28542564534065e-05
-1.97659729941826e-05
-1.78075843893356e-05
-4.16861274801656e-05
2.28918976787038e-06
-1.29571873000049e-05
-2.05157857039092e-05
-1.51191306191994e-05
1.22660834554312e-05
1.19114270713071e-06
8.24807692089435e-06
-2.41650376274955e-05
-1.68843562046836e-05
-2.89339657840449e-05
-1.68868684358156e-05
-3.07972276885148e-05
-3.45120208929916e-05
-3.16511300292775e-05
-1.45721889354029e-05
-8.30675444666687e-07
-4.56829253267237e-05
-3.08480628902593e-05
-4.12353149177396e-05
-4.27108552391772e-05
1.33279162602008e-05
-1.63944856685893e-05
-3.57626780600306e-05
-1.55241398675235e-05
-2.96101080038972e-05
-2.56869476667562e-05
-2.14451832092992e-05
-3.45577612958929e-05
-8.90784060665734e-07
-3.52852224727977e-06
-2.42678855061264e-05
-3.75219940568948e-05
-3.24201309378769e-05
-6.15996465483477e-06
-2.66065211887783e-05
5.8915464269024e-06
-3.05924704931348e-05
-4.63412931746538e-06
-5.14753199492775e-05
-4.35110679217679e-05
-2.38758054417622e-05
-3.95047535960037e-05
-2.31022901597957e-05
-1.43253714899533e-05
-2.89308622319694e-05
-3.1444662454754e-05
-8.58828710683327e-06
-1.45829202241843e-05
-3.53115400037465e-05
-3.7793442052591e-05
-4.75653057147799e-05
-4.12470032375027e-06
-7.84228287926412e-06
-1.79068426997224e-05
-2.56513808977425e-05
-2.70870024692948e-05
-1.15659887594444e-05
-4.40670054559902e-05
-2.68386585452132e-05
-2.48523279845156e-05
-4.42265979861014e-06
-3.07193315460097e-05
-4.73104263878446e-05
-2.46512707363717e-05
-4.45869764545164e-05
-1.94411682401411e-05
-3.77906477754298e-05
-2.93497555278965e-05
9.46434967440007e-06
-3.23663189829893e-05
-3.33514226480063e-05
-2.94363269290107e-06
-5.36462147037029e-06
-1.98125667246498e-05
-1.14770727544278e-05
-3.46163234957615e-05
-3.72254467935583e-07
-3.36612723367854e-05
-1.54126423551436e-05
-3.7642978467709e-05
-1.57471998993476e-05
-6.34112403905144e-05
-9.92789473336727e-06
-3.26286752412945e-05
-1.811414119351e-05
-3.79335763858509e-05
-3.58178557734818e-05
-7.17660049566794e-06
-4.19447422608465e-05
-5.26876458508047e-05
-2.7382831792687e-05
-3.68679871566162e-05
1.2370354004155e-05
-3.04840396431888e-05
-3.80353881875906e-05
-2.21321808039852e-05
-5.07901729216001e-05
-1.77069622082652e-05
-8.40627212327572e-06
-5.62175004601664e-05
-3.59154975271214e-05
-2.5077739060239e-05
-3.50611544322714e-05
-2.01189842967293e-05
-3.91928565598041e-05
7.25142959293074e-06
-3.45302049773188e-05
-2.67523463294242e-05
-5.23632225994058e-05
-3.23147376211577e-05
-2.73531295254818e-05
-2.85839119228276e-06
-1.23805851292391e-05
-3.24342902607371e-05
-6.04551625484337e-05
-3.15475001027561e-06
-2.65959056986629e-05
-5.94063051459812e-05
-2.4699121584295e-05
-1.94403361271778e-05
-1.20556969551211e-06
-2.2193745249564e-05
-3.34315248658847e-05
-1.54881257775755e-05
-2.74643971158799e-05
-3.93772531870782e-05
-2.42424112883539e-05
-2.53804374147201e-05
-1.62653582302464e-05
-2.4116119779493e-05
-2.21623841784513e-05
-5.3829538911477e-05
-4.12319453619714e-05
-6.48477395180308e-06
-2.56127923358108e-05
-5.92267186002662e-06
-2.10188493999133e-05
-1.4003326119402e-05
-2.68381407961281e-05
-1.51436133069174e-05
-1.53579888811185e-06
-3.39070750240707e-05
-6.03677095744431e-06
-4.50275219185619e-05
-1.31211055167185e-05
-4.7938587238737e-05
-2.58328694659267e-05
-3.86794689750473e-05
-8.96491280950481e-06
-3.34611633025987e-05
-3.36204626410198e-05
-3.00306710696435e-06
-4.01317281853345e-05
-2.2027364920491e-05
-3.24287367008779e-05
-2.18212773221261e-05
-4.73323802534955e-05
-2.09162802466446e-05
-2.51771483543696e-05
-3.46304509148097e-05
-1.06430810132915e-05
-4.08989291330996e-05
1.19927113196334e-06
-2.968063682127e-05
-3.76560443654928e-05
-2.64405643958497e-05
-3.24038558940759e-05
-4.53350994919282e-06
6.01234941415145e-06
-4.13916034727912e-05
-1.3755780281785e-05
-1.39288446150893e-05
-2.07045218808463e-05
-1.05118923091322e-06
-1.25866941562285e-05
-3.69290359461349e-05
-1.49244543866839e-05
-6.09457314946147e-05
-3.29127026087389e-05
-4.84512876618681e-06
-3.44017655730162e-05
-4.0402632357312e-05
-2.78840643181564e-05
-3.86481372856422e-05
-3.84420232583589e-05
-1.46252932099426e-05
3.74650051853249e-06
-5.62414065553523e-05
-2.86867458770233e-05
-4.17395704475667e-05
-2.73051514208193e-05
-2.33744330918052e-05
-6.35836341822477e-05
-2.51783388276929e-05
-1.3472525810913e-05
3.89807853811557e-06
-6.62898899876591e-06
-3.70015491293141e-05
-2.65408436893935e-05
-2.00864667889521e-05
-3.61945688651773e-05
-4.79190307998039e-05
-2.34145115543444e-05
-4.08654215551462e-05
-1.6367844144707e-05
-2.76848682799619e-05
-2.93518956572624e-05
-5.83417362442025e-05
-2.65830844020532e-05
-6.64246530008498e-05
-1.55899242662357e-05
-1.45779480930664e-05
-5.2536937280084e-05
-1.41934195249145e-05
-6.00932558105847e-05
-2.02350509830288e-05
-3.08566035451121e-05
-2.46327914420781e-05
-3.80467354350287e-05
-5.00031096486455e-07
-2.70904814263172e-05
-1.96880941692922e-05
-2.93365986214874e-05
-4.1118040651988e-05
-2.55070752749993e-05
-3.85518151460001e-05
-3.91745568066297e-06
-8.5458620162718e-05
-3.80616229160074e-05
-4.99267348970565e-05
1.61910709791949e-06
-2.941809992425e-05
-3.81393946495941e-05
-1.71460425432086e-05
-7.14092886312211e-06
-4.14324496568691e-05
-3.37276281259359e-05
-1.26258194201499e-05
-2.65919536428184e-05
-3.63769175711033e-05
-1.82807113008128e-05
-9.98647889850002e-06
-9.32598328590911e-06
-8.26470083479948e-06
-3.14784613942757e-05
-4.23061117518469e-05
-1.48590574979445e-05
-1.70092611176078e-05
-4.90633417280654e-05
-1.33747146453303e-05
-3.2060709455717e-05
-1.64347286668514e-05
-1.78277815293504e-06
-2.4234120416847e-05
-2.77045094286001e-05
-3.3384236867881e-05
-3.17832412452473e-05
-1.31985976005958e-05
-1.87707596061184e-05
-3.51020117936013e-05
-4.41734570291441e-05
-5.64878750798262e-05
-1.74606799600307e-05
-3.59098749078875e-05
-7.4305359848982e-05
-3.21286851780495e-05
-3.11428134145749e-05
-3.0053752624094e-05
-3.83735876917433e-05
-2.93490304679298e-05
-3.9566738492457e-05
-5.22401163677051e-05
-2.56567447968128e-05
-1.77704753401453e-05
-1.37430013899607e-05
-3.44198406699853e-05
-4.54136036774261e-05
-4.45797406941704e-05
-2.89561176593458e-05
-2.13491607640883e-05
-2.30356084865149e-05
-2.8031724447406e-05
-1.68941831820543e-05
-2.80590342098992e-05
-5.3666118579106e-05
-1.5745491677601e-05
-4.41470561029731e-05
-4.13010066584607e-05
-1.81906057867356e-05
-2.26788918369613e-05
-2.40793504824712e-05
-3.41333274155706e-05
-1.93578901472607e-06
-4.42443152629906e-05
-3.85500748549414e-05
-3.71981963647108e-05
-1.46978952771345e-05
-3.22045380808909e-05
-4.67309908899363e-05
-2.1195441068278e-05
-3.35687857922705e-05
-1.23534252491798e-05
-5.13552580533857e-05
-5.67390591071146e-05
-2.80146185120158e-05
-3.35130676326815e-05
-2.13295978180739e-05
-5.94042532301567e-05
-3.55151078303163e-05
-2.96836338090356e-05
-5.42654708146584e-05
-3.68923773882192e-05
-5.36089815242707e-05
-5.15678833990953e-05
-4.17379685073082e-05
-4.77852064945315e-05
-2.51111807592387e-05
-3.6189650957137e-06
-2.62391753804275e-05
-1.41748174907636e-05
-3.8382875634273e-05
-4.05210149244012e-05
-5.83962151894419e-05
-2.35967040582338e-05
2.71792928892516e-07
-3.50908837473319e-06
-1.46980850834707e-05
-3.39421769669745e-05
-3.33735635143848e-05
-3.83549030850526e-06
-1.52351806640773e-05
-4.06151891763872e-05
-1.76584331839687e-05
-2.37092955497746e-05
-3.17047675713195e-05
-5.74543571149912e-05
-2.46336435559897e-05
-6.20299068815683e-05
-3.48828278624899e-05
-3.06736333112669e-05
-4.33992911224536e-05
-1.48674660750525e-05
-2.65303047685869e-05
-2.87408123617941e-05
-2.49730452534391e-05
-4.0662032535474e-05
-2.2601386422114e-05
-3.01535233026242e-05
-1.91256983919419e-05
-4.80918912955549e-05
-3.41041657295672e-05
-8.62875566850915e-06
-2.23894567615212e-05
-5.76206591860697e-05
-1.2077820467204e-05
-1.55313019681587e-05
2.24843055981255e-06
-5.33170357068702e-05
-2.02364911493294e-05
-3.43774344541877e-05
-2.46203959983477e-05
-1.7842168439546e-05
-1.51502895134487e-05
-2.5249669245378e-05
-1.59231950141088e-05
-2.25386121020492e-05
-5.67473111381871e-05
-2.24470693078718e-05
-2.45347065477893e-05
-4.00488612563259e-05
-4.02646313619555e-05
-2.87740266135934e-05
-1.01878072996051e-05
-3.69438294834446e-05
-6.72921607651655e-05
-3.04667758634778e-05
-3.53727882521891e-05
-3.71617086425614e-05
-5.8219929909749e-06
-2.76204242138881e-05
-4.6861828611868e-05
-2.20485319338142e-05
-6.62217734042241e-05
-2.82765209928412e-05
-3.57915045603532e-05
-4.59884993070939e-05
-3.04055515534186e-05
-2.32989137762519e-05
-4.07681829924198e-05
-5.66506655766867e-05
-2.25449753252927e-05
-2.59143992622073e-05
-2.67317533646423e-05
-1.76230132874859e-05
-3.43078056389745e-05
-1.63340302074938e-05
-2.82769428159493e-05
-2.00784943524683e-06
-1.20236551124977e-05
-2.93677317042019e-05
-1.85421369330855e-05
-3.13741145411673e-05
-9.21568456037049e-06
-2.78271739726808e-05
-1.26431521308441e-05
-3.73586792617758e-06
-4.07076361066359e-05
-2.24263586252006e-05
-3.00437646323583e-05
-2.42836490500925e-05
-2.68173263306685e-05
-1.3134782551757e-05
-4.83475542317867e-05
-2.27431864244126e-05
-2.70316573735752e-05
-1.96698051466076e-05
-3.6464131695829e-05
-2.86784802737672e-05
-3.86598719416456e-05
-2.08388073973874e-05
-2.8319575895286e-05
1.57797309703295e-06
-3.2978762123615e-05
-2.66409762887343e-05
-1.43857592485907e-05
-4.81190998191316e-05
-3.5168663241617e-05
-1.09168442587334e-05
-6.70035336901221e-05
-4.32348656089201e-05
-4.41619969527654e-05
-3.71375209244482e-05
-3.09370877712628e-05
-6.68387091327569e-06
-2.51207032500248e-05
-2.29328584104529e-05
-2.19095262243287e-05
-3.79811061577342e-05
-4.56985133486017e-05
-3.72882958295609e-05
-5.22235186210273e-05
-2.75831577636241e-05
-1.94391281053496e-05
-4.13806794397465e-05
-5.92665981844264e-05
-4.86911195016465e-05
-3.66124288180834e-05
-1.7681199483944e-05
-1.46103046347841e-06
-4.40893390706159e-05
-1.78025593080615e-05
-5.39409050027212e-05
-4.53532214630496e-05
-1.01416061997702e-05
-3.78163568045135e-05
-2.95817503579388e-05
-2.9297365006019e-07
-3.09112120094724e-05
-2.67118879136521e-05
-3.15578154404419e-05
-4.03834081006653e-05
-2.04549841367134e-05
-2.17342089409238e-05
-2.00697717759715e-05
-4.98751996418398e-05
-2.73858554559076e-05
-4.74546210128287e-05
-2.29038694001845e-05
-3.32463366234901e-05
-3.27476801777783e-05
-8.96139485390538e-06
-2.84271496759805e-05
-4.04781829725659e-05
-1.53190430250873e-05
-1.24892822288699e-05
-2.06041662597254e-05
-6.62129628507426e-06
-1.1367088521671e-05
-3.7031943503234e-05
-1.57912929873096e-05
-2.32263921205252e-05
-4.27521541320989e-05
-1.96825895121125e-05
-3.17907819800694e-05
-4.0141772294857e-05
-6.20218226596963e-05
-5.42385851625217e-07
-1.24661922688049e-05
-3.91979214057277e-05
1.27029661466603e-05
-3.31500933966004e-05
-1.91876756121684e-05
-2.61671680303775e-05
1.11351609931421e-05
-4.96166398949091e-06
-6.29836310459103e-05
-2.40250049231739e-05
-4.79068420060669e-06
-1.24430133458426e-05
-3.04320635003047e-05
-4.726169002226e-06
-6.99413694790884e-06
-2.89895415011083e-05
-1.37354845129968e-05
-1.83569062999187e-05
-1.83831120116221e-05
-2.9911387463894e-05
-2.10836016972356e-05
-2.15360793991728e-05
-2.77296114042119e-05
-2.76940802506004e-05
-7.25137679564784e-06
-1.89478968131334e-05
-2.33362215738361e-05
-3.6478996814149e-05
-4.1668605956954e-05
-2.37387889661128e-05
-2.31020164101308e-05
-2.57096454461585e-05
-2.28237175910993e-05
-5.16388181508857e-05
-1.79293049587258e-05
-4.2663579948892e-05
-3.9329120493109e-05
-3.63392719999113e-05
-3.84732045556013e-05
-3.85379291123336e-06
-2.77179469989808e-05
-3.03947334890414e-05
-2.96411626526429e-05
-2.23094474451339e-05
-3.4754507692993e-05
-3.32614277770428e-05
1.79253237678322e-06
-1.8131702083377e-05
-9.89926674887567e-06
-5.78785799887098e-05
-1.89044564136379e-05
-1.87162852844742e-05
6.06930055491559e-06
-1.37665306570664e-05
-5.71902654367601e-05
-3.75377149005658e-05
-2.40463409454946e-05
-1.43810964197268e-05
-8.11719729869133e-06
-1.90417152218652e-05
-2.80874049389397e-05
-1.51903209759318e-05
-1.78939691547382e-05
-3.98654935268351e-05
-1.52408742684393e-05
4.00978204118513e-06
-2.73331841374146e-05
-3.60175179876303e-05
-3.56722976056692e-05
-1.80632252388087e-05
-4.96358536957283e-05
-5.39724335484901e-06
-3.31368192751518e-05
-2.10864429260974e-05
-2.00167700115736e-05
-4.76119503159664e-06
-2.25019430888087e-05
-1.52432595475011e-05
-9.78765527938473e-06
-5.66596514374939e-05
-7.50934617887239e-06
-5.73219380394601e-06
-1.15483388238181e-05
-4.33779681147679e-05
-2.69987415116748e-05
-5.25419674927425e-05
-3.67049253216774e-05
-1.63433067669269e-05
-5.44627453771584e-05
-3.37999604232019e-05
-2.50156307475686e-05
-1.90742810514832e-05
-3.04232148019381e-05
-1.25936710804104e-05
-1.64048156558833e-05
-5.60051857471787e-05
-1.49806055858744e-05
-1.68407782814229e-05
-4.79510177060892e-05
-1.11390383685034e-05
-9.09400431696556e-06
-5.59349247559645e-05
-2.27602062755683e-05
-4.37850337828007e-06
-2.49830468731045e-05
-3.91124257600658e-05
-1.35977017092656e-05
-1.95570256545659e-05
-3.15315215795216e-05
-2.11000179618769e-05
-1.85971377597131e-05
-3.32647477035419e-05
-7.65948474102791e-05
-1.87876014612646e-05
-6.01764541828152e-05
-4.70760645122719e-05
-2.18453988104638e-05
-7.46040136300999e-06
-2.59115850216426e-05
-4.23354388881147e-05
-4.57666944047843e-05
-3.77413085630601e-05
-1.16304583962666e-05
-6.63900698131367e-06
-2.51231851835948e-05
-4.45878558947043e-05
-4.88135553795199e-05
-2.2097636176718e-05
-2.9737615487587e-05
1.31927048460552e-07
-1.93882394558525e-05
-1.90760385113357e-05
-1.52878520087572e-05
-2.8243756763248e-05
-2.92347964672986e-05
-3.48843822749081e-05
-2.45405880490469e-05
-3.99073859898008e-05
-8.7845171025681e-06
-2.01957640846722e-05
-9.85759444343826e-06
-4.34975488596012e-05
-4.79453546967066e-05
-2.87246208495481e-05
-5.42918018682942e-05
-5.20468415003689e-05
-4.04015007834766e-05
-1.79766861492601e-05
-2.68967962860251e-05
-5.41502460785978e-06
-1.06867762539719e-05
-3.90239574492818e-05
-1.18939475504659e-05
-1.59927391420999e-05
-1.42497290418158e-05
-5.33629435539353e-05
-3.55039316594967e-05
-1.70730788388031e-05
-6.06953004977087e-05
1.48161582774555e-06
-2.29944104447227e-05
-2.91596433326547e-05
-2.05895685312162e-05
-2.87713515655129e-05
-2.55531262909835e-05
-3.26145630757943e-05
-3.37855678999719e-05
-3.19372344157524e-06
-3.93659670045682e-05
-5.91996222920204e-05
-2.78315844086797e-05
-2.0580978691474e-05
-3.93286261700129e-05
-5.75253192987463e-05
-2.20037727379115e-05
-3.40919008498961e-05
-1.30575002460941e-05
-1.1432831271089e-05
-1.73323593963103e-05
-4.94718155718865e-05
-6.27847766087769e-05
-4.90424482192968e-05
-5.46926803701601e-05
-3.17267438424894e-05
-1.44836153689691e-05
-1.89675632413243e-05
1.83643806712548e-05
-2.3007357884696e-05
-2.92441867785505e-05
-2.06766039375947e-05
-4.13135202552695e-05
-1.35384496682861e-05
-2.17814975794884e-05
-3.3979054204368e-05
-1.51634818592923e-05
-1.86060926925052e-05
-3.5181992713356e-05
-2.39156272030534e-05
-2.37466331949163e-05
-2.63483157136255e-05
-3.11701900716573e-05
-4.65425798519356e-05
-1.91505693132553e-05
-2.72317466481436e-05
-4.57990001035476e-05
-1.55568267029927e-05
-6.70367340134545e-05
-2.09057131860077e-05
-4.32828447529731e-05
-3.73242743603588e-05
-5.44912251867894e-05
-4.12167498785934e-05
-1.7792696531463e-05
-2.98608406917041e-05
-5.11130714341937e-05
-4.36132928180015e-05
-4.25145318119283e-05
-2.63958778652429e-05
-3.01799552789964e-05
1.63543347764231e-05
-3.14732753878388e-05
-4.72119380597315e-05
-2.22652884440642e-05
-1.78294874707098e-05
6.49423760737757e-06
-1.36872948515641e-05
-4.52858559764471e-05
-2.05530541077473e-05
-3.44460992737941e-05
-3.95978776916715e-05
-5.775352388664e-07
-4.11248061513829e-05
-5.3278721383584e-06
-9.97697892469812e-06
-3.23137108199194e-05
-2.47789570830038e-05
-2.62029456809167e-05
-2.35569891491579e-05
-4.8219128979412e-05
2.87244800758234e-06
1.21962070325371e-05
-2.66958584650398e-05
-1.75652329324112e-05
-4.25507149905884e-05
2.39862147932542e-06
-2.92858341915097e-05
-3.8203322660891e-05
1.09676913148274e-05
-3.32512525897765e-05
3.77034574828054e-07
-4.97649396831279e-05
-4.10782085679677e-05
-4.93692207781281e-05
-1.54594532264361e-05
-2.76339916687023e-05
-3.84847367267273e-05
-6.62460132572924e-05
-3.28571721527654e-05
1.95930655017592e-06
-2.82671075029911e-05
-3.30100830364799e-05
-3.56447046886476e-05
-2.25454139088634e-05
-2.03121062983847e-05
-3.33727869951667e-05
-9.55920584557529e-06
-5.86998212286711e-05
-4.01396104689062e-05
-5.1426061260465e-05
-2.10244083994841e-05
-5.15581626185525e-05
-1.30455532445122e-05
-3.81874185772327e-05
-3.72088353835896e-05
-2.84994914755692e-05
-1.47620692750377e-05
-2.65134586897117e-05
-2.72779371050108e-06
-2.07361904163983e-05
-3.75616320080128e-05
-4.85633489383115e-05
-5.02671558074217e-05
-1.49840183112962e-05
-2.93751769672624e-05
-4.03510200155161e-05
-1.40511607497339e-05
-2.41792369730264e-05
-5.4315358285464e-05
-4.51717937491272e-05
-2.35465503394138e-05
-2.41639651917209e-05
-3.48191122675042e-05
-2.42415792036425e-05
-1.86465162657517e-05
-1.8614597836501e-05
-4.08364721915996e-05
-3.2883597817472e-05
-1.94286451364483e-05
-6.14555628550036e-05
-1.00028433828745e-05
-2.5029894684846e-05
-2.67908704286873e-05
-7.74577176221134e-07
-2.29245386488368e-05
-5.14854295826624e-05
-1.83280287130443e-05
-4.37009865640891e-06
-6.35879312536478e-05
-2.32847845591383e-05
-3.04441783147274e-05
-9.78132124057265e-06
-2.02034494429799e-05
-2.64924714817548e-05
-3.20479244784716e-05
-1.64793073213826e-05
-3.95905781233319e-05
-1.8841887308121e-05
-1.61917768958943e-05
-2.25108806222253e-05
-3.71715961034167e-05
-2.35178660542687e-05
-5.86657912625819e-06
-2.64235418383631e-05
-1.91364307897651e-05
-7.96384346561342e-06
-3.67295886627253e-05
-2.16819512266489e-05
-2.8720144219454e-05
-3.06507989974141e-05
-3.3240838300068e-05
-1.5415760421815e-05
-1.99287802124996e-05
5.01609907831399e-06
-3.18111627885923e-05
-1.4791253707267e-05
-4.45414670129377e-05
-5.397938224433e-06
-4.45712233152369e-05
-3.79390944284243e-05
-4.42774111594838e-05
-1.33733869811404e-05
-1.86803616745669e-05
-2.74335931839367e-05
-1.27134425393479e-05
-4.03022461695514e-05
-5.02536148249322e-05
-2.46143526001336e-05
-2.88216490672391e-05
-1.69808280485358e-05
-2.12107993363034e-05
-2.63984856690098e-05
-1.1062675553011e-05
-1.25932624864173e-05
1.73018043012386e-06
-4.60124879446224e-05
-1.71234963604397e-05
-6.12176654412549e-06
-6.01899888031711e-06
-2.42459558337547e-05
-5.33396797169114e-05
-2.69775671221025e-05
-1.4702585948086e-05
-1.14706340014432e-05
-1.48834859856697e-05
-4.26830913581726e-05
-6.21788779147453e-06
-7.09337744452499e-06
-2.34732130131544e-05
-2.8736698585459e-05
-3.48618578547453e-06
-3.4954352105672e-05
-3.39131219529981e-05
-1.78288956238982e-05
-2.67597361892767e-05
-1.42962899807082e-05
-2.84435719034817e-05
-3.65314484882433e-05
-2.36998658614226e-05
-3.65558763202126e-05
-2.60865500043999e-05
-8.77665299555764e-06
-2.24679598145736e-05
-3.28803328215319e-05
7.42899926117238e-06
-3.02319925581483e-05
-1.25572329614163e-06
-4.8253944363845e-05
-2.68884870286601e-05
-2.41845797767389e-05
-4.37964989260919e-05
-5.45428423304519e-05
-2.84923473325568e-05
-8.29066207774595e-06
-3.38424570947294e-05
-3.77670150319809e-05
-4.28448746744018e-05
-3.18778579221515e-05
-2.30426143997266e-05
-3.49026639787881e-05
-1.91638744496133e-05
-4.46632017153042e-05
-5.38226427218699e-05
-2.49417698583748e-05
-5.03655114690576e-05
-3.14516102638433e-05
-5.27908955850892e-05
-1.23508531859968e-05
-6.03864656083657e-06
-1.15456682623428e-05
-3.63948190527389e-05
-3.84125517383317e-05
-2.88425189328955e-05
-4.9720677483758e-05
-6.90159557313578e-06
-3.61355907962702e-05
-7.91032261626975e-06
1.02419341950572e-05
-3.64992517934721e-05
-2.32984900119851e-05
-4.03772355045369e-05
-2.62072368032049e-05
-1.32394903474164e-05
-5.25406936320576e-06
-3.77523787828347e-05
-5.83756639304777e-05
-1.86565668545398e-05
-2.20302953389675e-05
-1.54548692052359e-05
-4.46009936310316e-05
-2.7508406730629e-05
6.79605007036918e-06
-2.67724573085846e-05
-2.75212529387445e-05
-3.03948109710026e-05
-5.80396419828595e-05
-6.27878319474395e-05
-4.16008332683961e-05
-3.24856901893363e-05
-4.95151246142866e-05
-5.99596467609182e-06
3.68313658369864e-06
-2.66503093415352e-05
-2.72019630449388e-05
-6.27371626392537e-05
-4.27848327086493e-05
-1.73170403098385e-05
-2.79943375439269e-05
-1.24854757569399e-05
-3.59753046828853e-05
-5.17962292437267e-06
-2.51729590277225e-05
-3.02476451887676e-05
-3.29518251248658e-05
-2.99577330454228e-05
-4.48063784803636e-05
-3.51482418488271e-05
-7.12962789177532e-06
-3.4698331755065e-05
-5.59106155248402e-06
-2.07689733866223e-05
-3.21181938456951e-05
-4.46743245361897e-05
-2.80684288432701e-05
-5.4330493615232e-05
-2.75903741470191e-05
-5.22201416249563e-05
-5.41132805322932e-05
-5.04640911606315e-05
-1.93174180874057e-05
-5.40189577626373e-05
-2.78592233380415e-05
-1.3263962998567e-05
-1.66446071565963e-05
-1.13502580933643e-05
-1.37098666771514e-05
-2.27058834877196e-07
-5.59706409622242e-05
2.40044044586493e-06
-1.59698253259636e-05
-4.44729421185542e-05
-3.53330438531029e-05
-3.00615331911344e-05
-6.52859178886269e-05
-2.89718537216454e-05
-1.07828389371114e-05
