# Supplementary material for: Research on computational propagation and identification of mine microseismic signals based on deep learning
Source: PLoS One. 2025 Oct 22;20(10):e0334641. doi: 10.1371/journal.pone.0334641 (PMC12543183; doi:10.1371/journal.pone.0334641)
Supplement: S6 Data — (ZIP) [file pone.0334641.s006.zip › 000100900000210.xlsx_0.txt_24.txt.txt]

-3.51283876976391e-05
-2.90465203296655e-06
-1.15718110075219e-05
-3.19420049523074e-05
-3.69085815692704e-05
-3.3988056795244e-05
-2.2346468532457e-05
-2.40786883124186e-05
-4.53282600118196e-05
-3.60524683430949e-05
-2.28515539643132e-05
-3.10025054780687e-05
-5.81119701226274e-06
-3.9343626140213e-05
-4.31776924158203e-05
-2.73174734199831e-05
7.22119771444153e-06
-1.17568843577307e-05
-1.73619474831787e-05
1.02130747317168e-05
-3.07321566485703e-05
-2.57319963276766e-05
3.52197606189028e-06
-4.60965787945446e-05
-5.59923728912697e-05
-4.9855172330971e-06
-1.33461166595599e-05
-5.53002706333744e-05
-3.44601757806645e-05
-2.86321365806903e-05
-1.61714610914012e-05
-1.89240667675333e-05
-3.98358643191723e-05
-1.66740424106185e-05
-4.09938674698221e-05
-5.28187202632352e-05
-2.7941750922111e-05
-4.93889835725557e-05
-2.46284921434481e-05
-3.77238873230836e-05
-4.10698196177101e-05
-2.54890395515384e-05
-2.39959981256224e-05
-2.78247939441475e-05
-2.50811353395734e-05
-1.29898876958753e-05
-2.19401663393295e-05
-2.92655286850261e-05
-2.79541265265484e-05
-1.62589609064526e-05
-5.64739725739354e-05
-1.5445875455918e-05
-2.47009751351123e-05
-3.15237843329251e-05
-3.8244020945464e-05
-5.43363500399819e-06
-5.52732541861588e-05
-7.64783634584711e-05
-1.16802686933617e-05
-4.18302916583452e-05
-4.54470293880327e-05
-4.39230435410672e-05
-2.66958469677333e-05
-1.71126962496402e-05
-1.02684700339579e-05
-2.73311200530286e-05
-2.23286240749817e-05
-1.89152297995692e-05
-2.67636036023689e-05
-1.10569149904987e-05
-3.19297964288131e-05
-4.63666604514253e-05
-3.58545748867296e-05
-3.71101466396221e-05
-2.60140366819844e-05
-4.40819896644553e-05
-2.10224787433029e-05
-5.92850308431021e-05
-8.1429988630096e-06
-4.86906946847777e-05
-5.62157655708045e-06
-3.71751960742197e-05
-2.51735066085371e-06
-3.77859770632582e-05
-3.12484857186234e-05
1.83124875453683e-06
-6.51656489876272e-06
-3.45795978000739e-05
-2.06096848487387e-05
-2.51066516541967e-05
-5.84302666777625e-05
-3.10594419694397e-05
-2.54402184270052e-05
-3.49981073474722e-05
-2.62608944755236e-05
-1.69184859282675e-05
-1.24308584550155e-05
-2.00146125399133e-05
-3.3859890386215e-05
-9.15831457865719e-06
-3.72747600652301e-05
-9.4900092964492e-06
-4.94918726044866e-05
-3.07284304607675e-05
-3.46851090589076e-05
-8.54651745536885e-06
-2.91159008402528e-05
-4.21269851311465e-05
-6.20562140621884e-06
5.67734035761331e-06
-5.19916727501906e-05
-3.34091327464056e-05
-3.3924124376901e-05
-4.19112628867024e-05
-2.24134495919256e-05
-1.91007186639995e-05
-2.25599600145587e-05
-3.40059815272884e-05
-2.94521917016678e-05
-3.04445462770849e-05
-1.62280863100129e-05
-2.88651415360943e-05
-3.42470009354601e-05
-3.03467468740344e-05
-3.17526314201712e-05
-5.35649243761376e-05
-3.86933053713243e-05
-5.10733022511154e-05
-2.19383196071963e-05
-1.06553692232492e-05
-3.68823228537387e-05
-1.45820890861331e-05
-3.48417661295208e-05
-2.78691831225622e-05
-2.71546761512704e-05
-2.49424528051138e-05
-3.21563097048563e-06
-7.43859905344211e-06
-1.92516232758107e-05
-2.79373912866609e-05
-1.99551078963017e-06
-6.52966002180172e-06
-3.98446585423295e-05
-1.19575011476495e-05
-9.67087034562674e-06
-2.26755968161389e-05
-2.96223694288753e-05
-4.64836857077269e-05
-5.118655844049e-05
-6.31168289217263e-06
-4.0148761130149e-05
-1.72953165099322e-05
-4.9922636296296e-06
4.57729793208009e-06
-3.75279567519092e-05
-6.10617476702731e-05
-2.1269754848088e-05
-2.27954447256801e-05
-2.83006438775265e-05
-5.48531494957656e-05
-3.00171082790954e-05
-1.07934118077545e-05
-3.69734942649889e-07
-6.09113993284913e-06
-1.0747319504799e-05
-3.6306405126309e-05
-2.37749570356412e-05
-1.44559905690338e-05
-1.27021196787153e-06
-4.61644526273892e-05
-2.89513264637498e-05
-2.13003343607316e-05
-3.45032277020302e-05
-3.59570015280818e-05
1.90537230530768e-05
-1.54853298964199e-05
-2.17240125390713e-05
-1.98949390212264e-05
-3.0566083263148e-05
-3.53145773324184e-05
-4.74174959644474e-05
-1.76537108229753e-05
-3.03965316996236e-05
-3.46624365902436e-05
-5.45659424952755e-05
-3.5523918179926e-05
-4.1969173555846e-05
-1.2791244797966e-05
-4.15082017938892e-05
-2.11469435380698e-05
-1.50155961802153e-05
-4.63070938808659e-05
-1.75334639199164e-05
-5.40350580187135e-05
-3.86843684877838e-05
-4.75362239574126e-05
-1.67112527406008e-05
-1.75433864239223e-05
-3.8913892256041e-05
-3.16327499678879e-05
-2.37082201108081e-05
-4.54887179878307e-05
-1.51046593632103e-05
-2.02561176718667e-05
-1.29763506001182e-05
-3.10812959850606e-05
-2.84084105494585e-05
2.50621906342107e-06
-2.91218959212877e-05
-3.61468347649758e-05
-3.78455628372157e-05
-4.49703487063362e-05
-1.12946990901213e-05
-1.65807745009912e-05
-1.36740230246733e-05
-2.36953553540988e-05
-2.64274225818842e-05
-5.2754102099936e-05
-2.78375198266898e-05
-3.56530405902763e-05
-5.45791015494919e-05
-2.72055621016515e-05
-2.30707964862347e-05
-6.99651042027676e-06
-2.3329155416945e-05
-3.80596182653853e-05
-3.43344729548666e-05
-1.88146200209408e-05
-1.07081763325423e-05
-1.162999388493e-05
-1.36392514273431e-05
-6.28467619134629e-05
-1.88811097271976e-05
-1.23172213224308e-05
-2.31956106817864e-05
-3.96394563985017e-05
-1.75371798083815e-05
-5.02215174914419e-05
-2.76517329184456e-05
-6.86477342402642e-05
-2.43359742769284e-05
-1.03770245444289e-05
-2.72999996508012e-05
-4.95922090826896e-06
-2.2818562505233e-05
-3.43516403830993e-05
-2.56267057682874e-05
-3.0060883282577e-05
-1.43056593892486e-05
-3.65416870539411e-05
-3.19212223055107e-05
-3.63742756390166e-05
-9.82600408548502e-06
-1.57558475257214e-05
-2.23651279893403e-05
-2.05484929063142e-05
-3.56007995428825e-05
-2.95456610540367e-05
-5.47054172645129e-05
5.01531573885309e-06
-2.70014773773151e-05
-1.5027557904036e-05
-2.81820981434892e-05
-3.08165899732778e-05
-1.85263601853129e-05
4.12214013493303e-06
-2.15516375212964e-05
-3.0073100903672e-05
-1.88489007807962e-05
-5.96326595888551e-06
1.51766541623368e-05
-1.12912365647071e-05
-1.98432248811566e-05
-3.66572403241042e-05
-3.28108883331397e-05
-3.6659374040689e-05
-2.61556298692518e-05
-5.50588757735737e-05
-4.7528322073611e-05
-3.84281710694643e-05
-5.18111606831881e-05
-4.71853116431303e-05
-2.43752502805338e-05
4.79222984035314e-06
-2.63011554942871e-05
-5.01876913833166e-05
-2.06645173560957e-05
-1.30096919131278e-05
-3.88963225784186e-05
-2.88339662219311e-05
-4.78725745944586e-05
-2.15945911857514e-05
-3.06546081740618e-05
-2.35159067817933e-05
-2.64270666986902e-05
-1.2368666686433e-05
-2.18265760960837e-05
-3.82936901948767e-05
-4.76059908999205e-05
-2.86316386790181e-05
-1.86615277682267e-05
-2.41178115030073e-05
-3.90237750135368e-05
-6.38749457759833e-05
-4.43039005896555e-05
-1.4800982852041e-05
-1.73626649847185e-06
-3.4778546676263e-05
-3.86357806325891e-05
-4.70378417391541e-05
-3.00965600436891e-05
-1.45772554828668e-05
-1.84393524096602e-05
1.57587738730776e-05
-1.16254645381078e-05
-3.26927623164195e-05
-3.59102880854956e-05
-4.50075671000782e-05
-4.67661358094704e-05
-1.84436668663297e-05
-3.25422811105252e-05
-4.34496664414856e-05
-2.43354584012421e-05
-2.75019463177234e-05
2.13108830316916e-06
-2.40799591050447e-05
-3.31339256999596e-05
7.26356279533995e-06
-1.30552557415826e-05
-5.22417139789241e-06
-3.19744132788527e-05
-5.97068251112723e-07
-2.78312292039334e-05
-2.29843605885257e-05
-2.41461402033604e-05
-3.91803217913188e-05
-4.84119750173655e-05
-2.6694877286964e-05
-2.76893911161274e-05
-4.5245440282107e-05
-3.97142053715197e-05
6.04296323901765e-06
-1.05705221682434e-05
-3.07806178618717e-05
-2.90851637834415e-05
-1.03117144910681e-05
-4.48507552940511e-05
-5.09500502738642e-05
-1.54835328272038e-05
-2.90303468802971e-05
-3.05918751236103e-05
-2.63895745538733e-05
-4.67513235218446e-05
-7.74737482006667e-06
-1.91223753106712e-05
-3.37553372358241e-05
-3.32838529132485e-05
-3.39174019771383e-05
-1.12040360364164e-05
-1.01572226271096e-05
-2.03257051830533e-05
-2.94969224980108e-05
-4.49866078622391e-05
-6.15484873444269e-05
-1.97013329693314e-05
-2.22606301207013e-05
-2.79345695353515e-05
-2.06982411550681e-05
-3.7250641204333e-05
3.90392014342647e-06
-4.29960861988279e-05
-7.40435954419345e-05
-4.85109861512843e-05
-4.43148463786066e-05
-4.37149761472024e-05
-2.54469810611889e-05
-4.06929423778657e-05
-3.81613864857697e-05
-1.726986808127e-05
-1.41356208181099e-05
-3.52711434632077e-05
9.65455220958691e-07
1.55854316110692e-06
-4.19709061959424e-05
-5.96971804109673e-05
-3.52648383415281e-05
-5.15504989833981e-05
-3.30384207711294e-05
-2.27422897313304e-05
-4.55534603040969e-05
-5.85460020575317e-05
-4.62128556826798e-05
-3.49146935892496e-05
1.64399644295086e-05
-3.29204047863133e-05
-9.33720817862119e-06
-5.92156476870502e-05
-4.25823816440023e-05
-4.04277254976048e-05
-7.55946169713856e-06
-2.50854666501319e-05
-2.9510950840225e-05
-3.13671666156372e-05
-1.49315905242991e-05
-4.10213986044578e-05
-2.9608459642917e-05
-9.23326155067521e-06
-3.85549080873197e-05
-7.00402108446787e-06
-2.41981277982399e-05
-4.60720581722957e-05
-1.58676725512439e-05
2.66281498863485e-05
-2.90032892333342e-05
-1.16354569603841e-05
-2.70273243615022e-05
-1.21881966651575e-05
-2.62244135534866e-05
-1.90871028492389e-05
-4.1062364189965e-05
-2.86629093443446e-05
-2.8113115255471e-05
-4.51945390631008e-05
-5.68996800950368e-05
-3.32606429327331e-06
-5.58397385803337e-05
-2.51026309987186e-05
-2.94693907670042e-05
-2.02456332836422e-05
2.06647477510411e-05
-3.67929028056974e-05
-3.11546300928203e-05
-5.31842040054104e-05
-2.62179715312151e-05
-2.8810806601146e-05
-6.31935220043243e-05
-1.66421533426153e-05
3.99937051096525e-06
-2.40929041781877e-05
-3.30916593348659e-05
-1.17236059592162e-05
-1.86235205108397e-05
6.1726479573178e-06
-6.37726469379201e-05
-4.48705253570484e-05
-3.94226570507608e-05
-5.65009753172766e-05
-3.30531824125754e-05
-3.75478059732784e-05
-1.91398758877952e-05
-4.54337402550243e-05
-3.07442055149408e-05
-4.12422650974939e-05
-1.15415039105371e-05
-3.26356770523241e-05
-9.50119358121835e-06
-1.70342140466692e-05
-1.92190737558041e-05
-2.77420134006514e-05
-8.21172029001095e-07
-4.1533155638336e-05
-5.09620071195532e-05
-3.17097096948587e-05
-5.03532415894763e-05
-4.20347461499716e-05
-2.5180547476951e-05
-1.69034436985668e-05
-1.4361364489338e-05
-5.22484364003396e-05
-1.92108291751564e-05
1.18956222543068e-05
-4.1780434227748e-05
-3.36123417432291e-07
-4.06705175007127e-05
-1.17266197512706e-05
-1.08409383281091e-05
-4.00206147160949e-05
-7.30934049011203e-05
-2.63854910711472e-05
-4.7068262254329e-05
-3.02552598221903e-05
-6.24891940224766e-06
-3.96251475852786e-05
2.93382132531232e-06
-1.77740570630972e-05
-5.13237381052286e-06
-3.64862361980968e-05
-3.39108672152933e-05
-1.04234817950459e-05
-1.94220768045631e-05
-5.17515949813683e-05
-3.92675158887035e-05
-2.43191628543219e-05
-2.81882491129266e-05
-2.80421939631587e-05
-1.81831249284063e-05
-4.37964159547558e-05
-1.64294360387889e-05
-1.84048844076007e-05
-3.83727965958479e-05
-4.78818071778671e-05
-2.97491173153146e-05
-2.02452324572752e-05
-2.92077415438561e-05
-5.14167457362113e-05
-4.59545398803415e-05
-4.86981603357267e-05
-2.35212025159144e-05
-1.30782241615814e-05
-3.29874966288388e-05
-2.47444295818459e-05
-4.41093515538965e-05
-4.34736619984532e-05
-3.41770403321512e-05
-1.38216117512117e-05
-5.62179147250369e-05
6.355043641696e-06
-1.91716408765019e-05
-1.34401488168168e-05
-2.9387777199689e-05
-4.79056598019201e-06
-4.12746665689233e-05
-9.3906673032461e-06
-2.80741802249406e-05
-3.05662160401933e-07
-3.28132094952686e-05
-3.58978904550934e-05
-5.88713722706775e-06
-3.74525265539187e-05
-1.76025065577358e-05
-2.83502379689463e-05
-5.4396139423383e-05
-5.08484940812864e-05
-3.12945980532183e-05
-5.01296399248738e-06
-2.08727958980644e-05
-2.83556344472219e-05
-1.15803674027654e-05
-3.38723993985489e-05
-4.47159787197877e-05
-3.69471360785916e-05
-9.18868996676393e-07
-3.72985098303918e-05
-3.84841053724165e-05
-2.98958313984274e-05
-4.75899043694426e-05
-1.68224436244988e-05
-3.92980553026084e-06
-1.74161039818029e-05
-2.32137711902872e-05
-3.65554620070116e-05
-1.25387071474964e-05
-4.02066918791629e-05
-1.51478642203514e-05
-3.18329380982761e-05
-6.13626332478404e-05
-1.74114842796543e-05
-1.70816565010613e-05
-2.96217103070641e-05
-5.69219545495266e-05
-1.99481881009565e-05
-4.86122320245392e-05
-4.36838075047472e-05
-1.39163500592795e-05
-3.50273409959788e-05
-3.55408268349795e-05
-4.70443058604081e-05
-2.66059505416305e-06
-1.54657698918526e-05
-5.23671424286467e-05
-3.94461259424789e-05
-4.41791087213864e-05
-3.16794769501637e-05
-1.50558089223543e-05
-4.50185278154229e-05
-3.73259235706328e-05
-4.48726566344545e-05
-1.00546310285061e-05
-1.94367050064792e-05
-5.18311853124817e-05
-3.77370208931126e-05
-3.0756694728259e-05
-3.4717920233964e-06
-1.54522643295395e-05
-5.21814922851415e-05
-1.04099497199142e-05
-1.08055228671422e-06
-4.02409965281296e-05
-3.73598583866599e-05
-1.62889999590698e-05
-5.19688596491795e-05
-1.63870904748082e-05
-2.00111594848581e-05
-5.90611945882198e-06
-5.44725678659544e-06
-2.12118584943675e-05
-3.29146613587067e-05
-3.14270586002919e-05
-5.69158208116641e-05
-6.68097170361605e-06
-1.75136421162531e-05
-3.1816739954655e-05
-3.11875256467467e-05
-2.83086258908146e-05
-1.25812317886796e-05
-3.4822538192517e-05
-7.89821506821264e-06
-2.95308972084032e-05
-4.96817086483707e-05
-3.29282793655237e-05
-4.28949065397558e-05
-4.06211930788068e-05
-5.57313676338497e-05
-2.32861107543963e-05
-3.17600841608079e-05
-1.84454375596137e-05
-1.0839743339298e-06
-2.26709423926893e-05
-4.48320674388214e-05
-3.86548606280104e-05
-6.59002528726331e-06
-3.65093706521952e-05
-3.15585148106498e-05
-4.1775875748034e-05
-2.0883151640276e-05
-1.84075965970586e-05
-1.1141548367344e-05
-2.96001036973405e-05
-2.61488719800826e-05
-1.60342058579101e-05
-3.54240669940707e-05
-2.52438594295116e-05
-1.90933059211773e-05
-3.13150606919031e-05
-1.22218173127151e-05
-4.54090283798592e-05
-2.74845515332161e-05
-9.42821459044233e-06
-4.61965509000559e-05
-1.90232095394664e-05
-3.44304121153677e-05
-2.76080405241507e-05
-1.7273425737506e-05
-2.98055277980056e-06
-2.45548416219955e-05
-3.62688793308432e-05
-9.48121949662499e-06
8.87644918961369e-06
-3.29040282480054e-05
-3.08985408083035e-05
-3.9067172749713e-05
-4.342384924945e-05
-3.73926140015438e-05
-3.2139111352739e-05
-6.1555674737895e-06
-2.05756348655887e-05
-1.56337750936948e-05
-3.32930842813084e-05
-2.5489481419679e-05
1.09910342486724e-06
-1.43462891454158e-05
-2.7210411755063e-05
-3.87952758525945e-05
-5.68936768715019e-05
-2.28901857325221e-05
-6.22949319604014e-05
-4.4081360899615e-05
-2.78752526858525e-05
-2.3627634638207e-05
-2.80072475311703e-05
-9.62447967761197e-06
-2.61023741553981e-05
-2.25396924009339e-05
-4.32162397691695e-05
-2.40658365076368e-05
-1.83492265620582e-05
-4.33202163810718e-05
-3.23002147187724e-05
-3.53970601634016e-05
-4.01594410075908e-05
-2.77873551755591e-05
-5.63267179439196e-05
-2.85067126614738e-05
-2.81574340276764e-05
-4.2877112551291e-05
-1.00380277011898e-05
-5.63897907199141e-05
-3.79624752874786e-05
-4.42955377533588e-05
-2.94512834438634e-05
-2.34635726439959e-05
-3.29263960249989e-05
-1.66422369883132e-05
-3.08229331615824e-05
-3.95388363191623e-06
-3.76301436901114e-05
-3.3181812130357e-05
-9.55751786344231e-06
-2.83149789535636e-05
-3.8531487588881e-05
-3.26777164736645e-05
8.70764384771835e-06
-3.50797433004055e-05
-4.94147274304442e-05
4.89450206530005e-06
-9.92199533657725e-06
-1.61818983201948e-05
-3.81332219865777e-05
-3.40481190127308e-05
-1.49641977741544e-05
-4.49712841025303e-05
-1.54542454066859e-05
-2.42707023635695e-05
-2.83240922117472e-05
-3.28626722342163e-05
-4.42772700902826e-05
-2.58685895373125e-05
-2.69838582606203e-05
-5.93644640067369e-06
-2.62662091600544e-05
-3.32389651147475e-05
-8.86675036534875e-06
-1.95256498373021e-05
-2.27395325706212e-05
-2.1841909638869e-05
-3.41637011707902e-05
-3.33137439676162e-05
-4.553174766798e-05
-2.37642569191382e-05
-1.06008978358664e-05
-2.83520184018238e-05
-4.03202743527744e-05
2.69960460856832e-06
-2.9505032661473e-05
-2.94898802749586e-05
-4.31876048642989e-05
-5.35008015016881e-06
-2.12575370736251e-05
-1.94443353669628e-05
4.93384669569405e-06
-5.40603669096709e-05
-1.64397348530449e-05
-2.46123447926755e-05
7.87801872726949e-07
-3.84303168933341e-05
-7.66992000681707e-06
-3.22350036180373e-05
-3.41446015300643e-05
1.33553244420721e-06
-2.05110304727585e-05
-1.749072076347e-05
-4.02451515390127e-05
-3.34075777247588e-05
-3.87699608189185e-05
-2.44454201880261e-05
-2.61579182676797e-05
-4.51892593099943e-05
-3.43338355752026e-05
-2.51074568789497e-05
-5.33395537462971e-05
-2.03510531274141e-06
-2.03588395911263e-05
-3.27169775543246e-05
-1.74018388075671e-05
-3.17665086719883e-05
-4.58693832843534e-06
-3.256958546795e-05
-2.80736246615608e-05
-6.32755080806302e-06
-4.67915689262308e-05
-5.27906997571172e-05
-1.86230143745735e-05
-3.99551489265055e-05
-5.3451677855843e-05
-3.20230659788417e-05
-2.83464389656849e-05
-9.72875952789623e-06
-3.04570431538703e-05
-2.46644704144301e-05
-4.38345835939211e-05
-3.66434010769412e-05
-1.87133252588258e-05
-4.65825800458953e-05
-2.5644887431481e-05
-8.48112077669403e-06
-2.56548982667428e-05
-5.6409663784483e-05
-2.07977774861174e-05
-4.11031841493463e-05
-4.50257830406678e-05
-3.5694012278793e-05
-4.98169884384318e-05
-5.8741449362796e-05
-1.33296569721745e-06
-5.22483587479892e-05
-5.58495940917325e-06
-2.74587350775852e-05
-4.72970535782413e-05
-1.24438756583101e-05
-1.70231438438396e-05
-2.4100620892581e-06
-3.34682507082919e-05
-1.76505502751454e-05
-6.80753195160744e-06
-3.18678335224007e-05
-1.48110141311498e-05
-2.48976176583877e-05
-5.36475754572759e-05
-3.88158580686019e-05
-3.04018036788859e-05
-3.01645403390986e-05
-4.39329572005659e-07
-4.60318218443695e-06
-1.42385471346715e-05
-1.5792008316407e-05
-2.17698067653989e-05
-1.34677696241442e-05
-4.29903872948536e-05
-3.74954445602591e-05
-1.83592103370836e-05
-6.46998282690571e-06
-1.45858822946516e-05
-1.30882703902095e-05
-5.48562087940105e-05
-4.90221551448561e-06
-1.03740132192485e-05
-1.71068050910303e-05
3.25588299360358e-06
-1.54716161542166e-05
-4.33138235399561e-05
-4.3813124848487e-05
2.89746408313047e-06
-3.71652669771634e-05
-4.51198304276267e-05
6.02207662563125e-06
-3.23626876405735e-05
-4.70853447292853e-05
-4.71836393126127e-05
-3.14152114215202e-05
-1.70629292726451e-05
-2.20447001816777e-05
1.87995912489736e-06
-3.86777480905071e-05
-4.93297978055738e-05
-1.08693369286111e-05
-2.45811697841262e-05
-3.04949961961174e-05
-2.4855936112342e-05
1.88840462418753e-06
-3.21359331266883e-05
-1.40586836659914e-05
5.72659517799517e-06
-2.5335159823369e-05
-1.23722873476321e-05
-1.57006554481131e-05
-2.86316642690703e-05
-5.13762095807012e-05
-7.25644074704491e-06
-1.32226707374917e-08
-4.28477957300461e-05
-3.99911759853843e-05
-1.4333451092964e-05
-3.99286947560367e-05
-1.40962270508675e-05
-4.31028346603178e-05
-3.17162116765552e-05
-4.07701059312467e-05
-1.04179186513736e-05
-3.4879214014387e-05
-6.43083302188182e-06
-2.4160888206552e-05
-3.3870077008019e-05
-4.04968171576559e-05
-2.29001105209037e-05
-5.0330520077577e-05
-6.10757370028976e-06
-5.56305610088423e-05
-1.66987072130645e-05
-2.52443589610504e-05
-4.6812240625792e-05
-1.26878068333551e-05
-3.96988083204145e-05
-1.33957397790425e-05
-4.4139626804503e-05
-2.1221742925406e-05
-4.60688380891202e-05
-2.93107110237539e-05
-3.88107039153475e-05
-3.64284877174095e-05
-1.24336731792272e-05
-1.31341962350744e-05
-3.29196674208508e-05
-9.92623938954793e-06
-1.7336348910977e-05
-5.21969178224966e-05
-3.8867320363373e-05
-2.77839447935248e-05
-2.00259985455044e-05
-4.84757740901223e-05
-5.35556997734405e-05
-4.41816500826114e-05
-4.42269057018384e-05
-2.90943507938182e-05
5.61724164117422e-07
-3.4684756737575e-05
1.83903717106535e-07
-1.13058263682086e-05
-5.09743268370813e-05
-3.07260296133112e-05
-1.48975104397494e-05
-3.51425279353232e-05
4.6359677748618e-06
-1.54431216470279e-05
-4.24586738551075e-05
-5.25097398571416e-05
-2.79646607673258e-05
-3.77476676509393e-05
1.91084920555284e-07
-2.97696676229611e-05
-2.24416417258238e-05
-1.8119957824877e-05
-2.68126770082443e-05
-1.9649737372273e-05
-4.12959482345388e-05
-4.63900779577829e-05
-9.8367750164838e-06
-2.77204860614854e-05
-3.51937640681334e-05
-5.55639305932924e-06
-3.18568442031275e-05
-3.33817878829947e-05
-5.9987520708544e-05
-1.92337058807586e-05
-3.65891108929043e-05
-3.08226653297888e-05
-4.33466371608051e-05
-3.244631071753e-05
-2.17981733300319e-05
2.30717717598448e-06
-3.39736144985572e-05
-5.14271610333376e-05
-3.03784205950455e-05
-5.17815307806616e-05
-6.06124152123972e-06
-5.66351314623619e-05
-3.86549304500792e-05
-1.08427213569672e-05
-2.24160360177079e-05
-1.93093850557592e-05
-3.39492201977586e-05
-2.58280108072413e-05
-4.88701820045526e-05
-2.52457663485619e-05
-4.84447330269493e-05
-1.80165957757154e-05
1.07745820003689e-05
-5.6539518790381e-05
-6.0144767950533e-05
-3.71612003830575e-05
-2.94972450905806e-05
-5.40865399167379e-05
-3.02884495496705e-05
-2.41481345107753e-05
-3.29860752089189e-05
-1.54394982968396e-05
-3.76157345290387e-05
-3.83293634905014e-05
-3.4939993212436e-05
-2.1090299989317e-05
-4.03106099671119e-05
-4.36740801074884e-05
-8.87810739697529e-06
-8.17514155287366e-05
-2.04978059981584e-05
-4.24914392935763e-06
-1.6201607878797e-05
-2.39062732308421e-05
-5.10174995365829e-05
-5.17880029620938e-05
-5.15610574195549e-05
-6.84102804417295e-06
-3.62778126488868e-05
-4.27403036380531e-05
-2.07638641176978e-05
-4.97293574577958e-05
-1.91141241936197e-05
-4.05529979158739e-05
-2.69547745742611e-05
-3.49914659875448e-05
-2.84269038454272e-05
8.35227939696341e-06
-7.67102260278929e-06
-2.1783711120378e-05
-1.39668094826114e-05
-2.66908387635109e-05
-1.93993974438473e-05
-4.38758739539034e-05
-5.11029716243843e-05
-4.80930772425328e-06
-2.84715023875251e-05
-4.76408428143213e-05
-1.41736323910738e-05
-2.29314238988842e-05
-4.36307842565336e-05
-5.04179139844959e-05
-2.57765939700052e-05
-2.85364792441067e-05
-5.3373175017532e-05
-1.20122489371415e-05
-2.88738254769797e-05
-3.80310175403629e-05
-1.77892586620477e-05
-1.83609208167308e-05
-3.40095320599895e-05
-1.21120935849238e-05
-2.66735878360275e-05
-1.12856661013368e-05
-3.08605799071648e-05
-1.39247828701078e-05
-3.58736378782959e-05
-3.33677807851512e-05
-1.87071031497654e-05
2.22902535813201e-06
-2.34129817372028e-05
-4.79944499427853e-05
-1.53635616219419e-05
-3.44503962950649e-05
-4.10428343660297e-05
-4.70476558526118e-06
-3.83883196485553e-05
-2.35135472248966e-05
2.95315343842314e-06
-6.73815094818413e-06
-2.8389988355308e-05
-1.69577185990351e-05
-1.15168657021536e-05
-3.39385309527444e-05
-4.84117168485745e-05
-6.46724512981771e-05
-2.02631636186076e-05
-1.24753523186062e-05
-3.05488937584346e-05
-2.03242232698127e-05
-2.60001176625278e-05
-5.37338296775013e-06
-3.72957123270151e-05
-1.42550403948061e-05
-2.94841916112331e-05
-3.18257199639219e-05
-3.2307066787409e-05
-1.06204828612643e-05
-1.1776947214696e-05
-1.80454765007318e-05
-3.08594366745013e-05
-3.31913147909516e-05
-2.07018295334967e-05
-5.7384230674281e-05
-2.32952346819064e-05
-4.64438183254397e-05
-1.3913116406051e-05
-2.2707304469146e-05
-2.80652452783704e-05
1.52306613252988e-05
-2.95077088772746e-05
-1.96163529980579e-05
-5.68040000147151e-05
-4.16831199237167e-05
-2.83447519987041e-05
-4.01838436728808e-05
-1.1056191882193e-05
-2.51395189144095e-05
-2.17186693881775e-05
-1.02282728783205e-05
-4.7782859408761e-05
-2.48426400109734e-05
-6.04258535891366e-05
-1.94383257507499e-05
-3.54149032986745e-05
-1.48623541520695e-05
-2.23995719341582e-05
-2.4889970989093e-05
-3.04081869495829e-05
-3.13113427832795e-05
-1.73856924023317e-05
-1.3664708585304e-05
-5.01877050532599e-05
3.73745458980659e-06
-5.3133519084274e-05
-3.37809083139864e-05
-3.27389396062054e-05
-4.97880694071258e-05
-1.68094786854934e-05
-3.01706865314981e-05
-2.024247743678e-05
-2.02941025436578e-05
-3.96978687211846e-05
-1.71239098218742e-05
-5.53848897272182e-05
-2.08500945613744e-05
-3.12700098375005e-05
-2.37125066706454e-05
-2.2131775180146e-05
-4.18948657456851e-05
-2.40507077978959e-05
-1.95249907925531e-05
-1.73117222214453e-05
-1.25544103177266e-05
-4.51464221827315e-06
-3.27185092394086e-05
-1.23611984356373e-05
-2.51361582380723e-05
-3.27096867602397e-05
-4.95327390630105e-05
-2.49179914280785e-05
-5.57724497915287e-05
-2.59516452678098e-05
-3.83496789283542e-05
-3.30979763856689e-05
-3.33795869344471e-05
-3.99862937206392e-05
-6.07141299448519e-05
-3.39874467717874e-05
-1.17887696319743e-05
3.05724008531138e-10
-2.82137662253179e-05
-2.40923310009774e-06
-4.07425089438185e-05
-2.19585637070224e-05
-8.77390436642779e-06
-4.04463692817649e-05
-1.40974910573782e-05
-5.26243498910054e-05
-1.35401255830232e-05
-3.25324667029068e-05
-1.60533251529664e-05
-5.56184065671124e-05
-6.42486593957266e-06
-3.44640850825233e-05
-4.13986013669453e-05
-2.8473934067063e-05
-4.17876162854987e-05
-2.48636247179012e-05
-2.06106021694605e-05
-1.95274890764442e-05
-3.11755766288468e-05
-2.33785423529904e-05
-4.68657579566442e-05
6.37128811663576e-07
-3.21880443876149e-05
-3.05281071642712e-05
-6.15647917507302e-05
-2.97093378757048e-05
-1.4218875945039e-05
1.3407414134976e-05
-4.46650163001743e-06
-2.63502036259542e-05
-3.86658294783091e-05
-3.63878887480134e-05
-4.61127565087424e-05
-5.09466583432097e-05
-2.05909246963542e-05
-2.5201389565205e-05
-5.53069443495331e-05
-9.18033975655804e-06
-5.38488852546027e-05
-1.43242505546766e-05
-2.42293979137394e-05
-2.62365174224753e-05
-2.28086243761032e-05
-1.14029384470024e-05
-4.4118494297428e-05
-3.87912104809777e-05
-3.20512993561677e-05
-2.37086213526741e-05
-2.8195137783886e-05
-3.35195376242749e-05
-3.33377940897334e-05
-3.06302657622362e-05
-5.51059088282279e-05
-3.68790505230164e-05
-1.00121060757803e-05
-1.1376614906664e-05
-2.82174039130483e-05
-2.92214714156723e-05
-4.12869961188319e-06
-2.92822207231353e-05
-8.82207447006742e-06
-4.08236081655454e-06
-3.54446337655786e-05
-4.51789314792523e-05
-3.69937441063524e-05
-4.05577363662223e-05
-5.22907799950923e-06
-3.14116207770622e-05
-1.53437054840398e-05
-4.87628949040828e-05
-5.60008558006135e-05
-2.19732831444802e-05
-3.70165386576802e-05
1.41501453636755e-05
-5.59092696532203e-05
-1.07968383930307e-05
-2.38099952302591e-05
-1.60717642065073e-05
-1.58133789879611e-05
-4.09108534489903e-05
-2.93648061959017e-05
-4.50399507663463e-05
-2.21170572028972e-05
-3.68315454280229e-05
-1.69874807265932e-06
-3.17394865425322e-05
-1.19286308133997e-05
-3.93131683427946e-05
-3.90533384084371e-05
-4.52001425380016e-05
-1.40954500274335e-06
-1.6675460962768e-05
-2.47181684678918e-05
-5.31641215392733e-05
-4.75848823134198e-05
-3.58152159756154e-05
-3.28770279237338e-05
-1.1478097915672e-05
-1.86570642459031e-05
-2.98988289742022e-06
-3.47565127288975e-05
-2.73756389456079e-05
-1.46876494340178e-05
-4.31204592604398e-05
-4.56485726529506e-05
-2.35385943935043e-05
-1.49063544506088e-05
-4.0762963450303e-05
-4.12208055798601e-05
-2.75674463887189e-05
-3.97500863363188e-05
-2.1996742981255e-06
-8.32090301755459e-06
-4.47385566254253e-05
-1.19992251960048e-05
-3.22062556763267e-05
-5.285922635387e-05
-1.98327730227336e-05
-1.69265089724902e-05
-2.49936424609284e-05
8.45243869123818e-06
-3.82663499906022e-05
-3.35899657256474e-05
-3.02304994076774e-05
-4.2376443887504e-06
-3.56776129615851e-05
1.35127989024297e-05
-1.37602582576014e-05
-1.80985446068488e-05
-3.10025113732486e-05
-2.67397318719642e-05
-4.21944676730667e-05
-1.08516413675823e-05
-3.46106915796951e-06
-2.79366618615869e-05
-6.0190023401559e-05
-5.5321487517602e-06
-4.45960249861304e-05
-5.2260068297351e-05
-1.79217027780258e-05
-1.92489320485757e-05
-1.89423344675477e-05
-3.9937546609947e-05
-4.83349581595972e-05
-2.95054081340446e-05
-2.77076594356169e-06
-2.05799775918799e-05
-2.36023278167466e-05
-4.79825428403922e-05
1.4033194606264e-05
-3.11025856968165e-05
-5.54947208392113e-05
-4.1630128520612e-06
-3.7288142953814e-05
-4.99125145246944e-05
-6.03910547527608e-06
-4.93950555444236e-05
-5.08243222732147e-05
-2.56066778293822e-05
-3.16168843127833e-05
-1.4917421034376e-05
-5.05848891896261e-05
-1.97431154522219e-05
-4.12499183073126e-05
-2.67269987219212e-05
8.86393582704837e-07
-5.09429213782739e-05
-5.07797993749785e-05
-3.26944612553753e-05
-5.83845942956471e-05
-3.49159990729825e-05
-2.58541669691127e-05
-2.51516557026589e-05
-7.36571071686771e-05
2.61003367710481e-06
-4.46692062486934e-05
-1.06920087801501e-05
-2.17452613873892e-05
-4.32248945500598e-05
-2.23131596192624e-05
-3.42446429989454e-05
-2.00520192820577e-05
-2.32692257799577e-05
-2.40163413675488e-05
-4.3555286520427e-05
-3.4568502580429e-05
-2.23244945942364e-05
-1.16241231029956e-05
-2.92710706036232e-05
-3.49723896700221e-05
-3.04871542337952e-05
-2.86615287184188e-05
-3.88087711044754e-05
-3.50142379332704e-05
-3.13785355624942e-05
-2.58051158729585e-05
-2.61599143451195e-05
-2.93061262972546e-05
-9.77491379080122e-06
-3.58500391624838e-05
-4.18024985336059e-05
-6.15909448873524e-05
-4.44181149442462e-05
-3.60211078465314e-05
-3.54776233556958e-05
-1.91122621389449e-05
-3.15431491272764e-05
-3.16797786142148e-05
-4.57659335999951e-05
-3.1865241402541e-05
-5.59499402911873e-05
-1.90774818057472e-05
-2.86230307777213e-05
2.27718755733397e-05
-4.14505324668495e-05
-3.93821286943305e-05
-3.15057245906896e-05
-1.86244568352062e-05
-6.29557357246639e-05
-7.62346454632563e-06
-1.04200005579849e-05
-1.03054401798393e-05
-3.95604519186046e-05
-1.78000949477244e-05
-1.62574877834871e-05
-3.45170361268697e-05
-1.12068464185001e-05
-3.50979393728226e-05
-3.7060653714457e-05
-4.22999610718876e-05
-4.45363557055019e-07
-3.53597231684771e-05
-1.97393001700279e-05
-2.60830172454021e-05
-3.89693689007582e-05
-3.55224687823877e-05
-7.48658626723331e-06
-3.9240261268543e-05
-2.70939295190948e-05
-3.444435436596e-05
-4.30199343039462e-05
-1.42445793150518e-05
-3.0988952197579e-05
-5.38819249174162e-05
-3.25606810313944e-05
-4.4543644657995e-06
-2.5702270255903e-05
-4.27834334495011e-05
-2.07335198821941e-05
-2.39818355316243e-05
-3.52179520362533e-05
-3.39385151140948e-05
-2.91174260083778e-05
-4.56350995996182e-05
-1.37126753081669e-05
-1.21289710185546e-05
-3.7913159460451e-05
-3.09706700970836e-05
6.53171344840167e-06
7.32258419079134e-06
-2.79232417033409e-05
-8.2663511192028e-06
-4.94473141255983e-05
-4.80377904592365e-05
-5.74824287726257e-05
-3.38352655116719e-05
-2.47146012020585e-05
-5.81424241950772e-05
-3.78784349377281e-05
-4.06790557235694e-05
-1.73384473317307e-05
8.75462949199557e-06
-5.67184011082051e-05
-2.56757748166731e-05
-3.15653325329367e-05
-1.10787318288563e-05
-1.09695757080113e-05
-2.1742853058201e-05
-3.79819343068756e-05
-2.35980609049959e-05
7.49814945389671e-06
-5.81060981874708e-05
-4.73978156204471e-06
-6.10028567594046e-05
-2.4558935633824e-05
-2.86331856725743e-05
-1.57258391773011e-05
-2.80303890969071e-05
-4.96560437918782e-05
-1.81959843690147e-05
-2.33252097007666e-05
-2.40434687046576e-05
-1.66186630124849e-05
-4.07227949974381e-05
-6.66809480333082e-06
-3.42532368478293e-05
-3.34342923894645e-05
-2.71309530907071e-05
-5.44331034956992e-05
-6.11264124528829e-05
-3.32797326014293e-05
-7.52509560513286e-05
-1.35752345198588e-05
-4.29431426298907e-05
-2.36203066442724e-05
-4.12502313990925e-06
-3.25130390869254e-05
-5.41829530949805e-05
-4.47799458644046e-05
-2.87482375141622e-05
-2.86374215061169e-05
-5.33638727858256e-05
-2.26884277064419e-05
-3.14315692477103e-05
-2.74956885721961e-05
-3.90031744474031e-05
-2.58638267084924e-05
-2.42519184441202e-05
-1.39402577861932e-05
-2.76494555451153e-05
-3.36323654139551e-05
4.41894370006622e-06
-3.98420859153695e-05
-2.37868932396721e-05
-1.91505905049042e-05
-1.17183840438836e-05
-3.5023946026596e-05
6.39748534702084e-06
-1.64646303280462e-05
-2.61888800137016e-05
1.41591507404152e-05
-3.68522779022322e-05
-3.18934216658029e-05
-3.16072457105597e-05
-3.3710577751413e-05
-4.45874699954234e-05
-5.09660646722429e-05
-2.82101456373126e-05
-2.9262755454009e-05
-2.8720430626249e-05
-3.71969351474226e-05
-3.76716898721186e-06
-1.16123915813709e-05
-2.02181434210388e-05
-3.31544502693077e-05
-3.91114614338549e-05
-2.15127334233068e-05
-3.16717723034468e-05
-2.67199546157896e-05
-8.39136997319181e-06
-3.91385036007935e-05
-4.60548281478727e-06
-1.14112020650738e-05
-4.50894991282848e-05
-3.69204855629014e-05
-2.94891922367908e-05
-4.221918716387e-05
-3.48181588854788e-05
-4.42305789327521e-05
-4.85048570285803e-05
-2.92447635071503e-05
-3.10309037282312e-05
-4.03180256167054e-05
-4.41164298659439e-05
6.67746991821835e-06
-2.22894813559872e-05
-4.10563536857912e-05
-1.80730317763399e-05
-1.71696625221369e-05
-3.52731524901324e-05
-1.19843060328877e-05
-3.65119758695543e-05
-3.10384004512768e-05
-1.74648590622587e-05
-4.06684453292565e-05
-2.69877276338457e-05
-2.11274337082942e-05
-2.47827171868611e-05
-3.86290911619928e-05
-1.65798167587219e-05
-3.4373453414507e-05
-5.2771455858744e-05
-3.01065494654288e-05
-3.06988099035578e-05
-2.83319584865569e-05
-3.69037616155161e-05
-1.31304509538999e-05
-3.7058624011219e-05
-1.04786864060503e-05
-2.77364821688978e-05
-2.41437108974719e-05
-2.74394748243808e-05
-3.69318631448525e-05
-5.35257699678498e-05
-3.91376627090141e-05
-1.21508182327634e-05
-3.1424373345421e-05
7.34908635780786e-06
-4.95365906963839e-05
-6.28036520264366e-05
-9.50472285974162e-06
-3.29149200065063e-05
-2.60584119824826e-05
-2.14635101912967e-05
-3.83815226995808e-05
-1.02509742311376e-05
-2.84208115827202e-05
-2.50166273986048e-05
-2.99875719867142e-05
-1.55147262356051e-05
-1.1115016348898e-05
-3.95550866182785e-05
-2.53304756177023e-05
-3.26705621516611e-05
-4.43622961635055e-06
-1.53558438759622e-05
-6.71237015480953e-06
-2.15206515440767e-05
-5.36096966201163e-05
-1.80167434100635e-05
-2.70657828741965e-07
-1.41299164660815e-05
-6.39757633414994e-05
-1.70026206196521e-05
-8.16820675579767e-06
-1.91538352687481e-05
-2.78963429383058e-05
-2.36813804106717e-05
-3.42949115781861e-05
-3.21088661566725e-05
-3.57601351159005e-05
-4.36677854051755e-05
-3.10390070665136e-05
-4.34028789223036e-05
-1.36524863138978e-05
-8.79530421929672e-06
-8.93441234040694e-06
-1.26975282273328e-05
-4.86018579809067e-05
-1.87713833129905e-05
-2.39277752895992e-05
4.67191977227462e-06
-1.37243119513088e-05
-4.66240872591325e-05
-2.36934944872056e-05
-7.19910940296032e-07
-2.48069892280698e-05
-2.1902778143605e-05
-2.81265668395316e-05
-1.42050557727314e-05
-3.90137113990574e-05
-2.65368173097569e-05
-2.7820358995254e-05
-2.54985624024789e-05
-1.53326489683405e-05
-3.61797275931383e-05
-2.47497971968186e-05
-3.9830794622399e-05
-2.65424773237287e-05
-2.76070747045838e-05
-3.66903052676161e-05
-2.73029144984945e-05
-3.97810625759733e-05
-3.18425798550482e-05
-2.22852234581853e-05
-2.00833373662084e-05
-3.0460142228684e-05
-3.74853400011359e-05
-3.49666479529103e-05
-1.61602174446128e-05
-2.69128481302004e-05
-4.36890173793285e-05
-1.74692480319744e-05
-4.96835988134112e-05
-3.14323333429023e-05
-2.9645722445663e-05
2.02020446178839e-06
-2.35179802752074e-05
-3.6473146607089e-05
-2.55478491907512e-05
1.07540004934003e-05
-2.97380412497186e-05
6.96841043870166e-07
-3.22271794778602e-05
-3.09558200558613e-05
-3.12488366568491e-05
-4.31560710734021e-05
-4.88920422021454e-05
-3.65312392814269e-05
-2.6405707777784e-05
-9.40471320065417e-06
-3.56666715375973e-05
-3.1232966116444e-05
-3.14008931747152e-05
-6.1335001893758e-05
-2.34686931699927e-05
1.56253163258971e-06
-1.38333856025242e-05
-4.89992459801461e-05
-4.28472025374749e-05
-1.72010664741667e-05
-1.36413308810767e-05
-2.37520546711696e-05
-3.91502500662418e-06
-4.24983544094811e-05
-1.55209553792116e-05
-5.48812418701073e-05
-4.25930067183018e-05
-2.5018756289697e-05
-3.2711618767094e-05
-2.25274565558197e-05
-2.33065323419118e-05
-4.20937899440589e-05
-2.23584101215026e-05
-3.53175948516418e-05
-1.78008474216803e-05
-9.33975290979962e-06
-2.24830215797193e-05
-4.79184524769854e-05
-1.70417121641961e-05
-4.34905297135538e-05
-3.652827445105e-05
-2.74259660345173e-05
-3.30698369393061e-05
-5.54255311298194e-05
-2.52500869504139e-05
-2.4454095644366e-05
-4.43321311345685e-05
-1.63660645330044e-05
-3.44075954857157e-06
-2.98993976695188e-05
8.30856534223147e-06
4.15947909013224e-06
-2.75744314928171e-05
-1.46371016410206e-05
-2.78193812166922e-05
-1.14899935480264e-05
-1.36639290614391e-05
-8.5982226399271e-06
-3.45889213499735e-05
-3.34591308447947e-05
-4.85124955457589e-05
-5.14536124780766e-05
-1.60796112885855e-05
-2.45004103992309e-05
-9.98396810737944e-06
-2.86427891885669e-05
-1.4253080907754e-05
-3.28145738417185e-05
-2.08512783894897e-05
-1.94170863182224e-06
-3.72118289832442e-05
-5.40176471598181e-05
-2.0814540535826e-05
1.49751059796852e-05
-3.25008959576193e-06
-2.47554115440333e-05
-1.94454859629946e-05
-2.26523114623109e-05
-2.3230179864187e-05
-9.81393038242204e-06
-7.1655268471341e-06
-2.98425930698375e-05
-2.74205318362256e-05
-2.40208238211593e-05
-3.47257156074259e-05
-1.11030926703238e-05
-2.02448785038572e-05
-4.64819413885793e-05
-5.78797580665311e-05
-1.93600694836759e-05
-5.81651291524538e-05
-3.78666301482079e-05
-4.05237206756151e-05
-1.47005615591912e-05
-1.97893162620149e-05
-2.85066895819893e-05
-3.11797674811611e-05
-5.6400215534933e-05
-3.32414921013379e-05
2.55263337068689e-06
-1.90935335159993e-05
-2.51351370815539e-05
-6.59035590832607e-05
-3.42215214659289e-05
-4.28596812264864e-05
-4.14368141908319e-05
-1.32906836525001e-05
-3.4518883370135e-05
-9.24543427490069e-06
-2.48183858814108e-05
-6.66553915090121e-05
5.17892955924795e-07
-5.25923336662325e-05
-3.9986350834163e-05
-3.5211555568147e-05
-4.51976563844027e-05
-4.01552619469176e-05
-4.13113172779028e-05
-3.08160061934456e-05
-3.21163965583136e-05
-4.13274671240712e-07
-3.06654100672621e-05
-2.91684412290059e-05
-1.44113019917857e-06
-8.39678156401165e-06
-3.03031768962552e-05
-1.99009358895632e-05
-5.93826016364968e-06
-3.02199949251917e-05
-1.31348161779399e-05
-3.47887953578779e-05
-1.98585670150026e-05
-1.7917841663654e-05
-2.15769842404484e-05
-2.48298882400188e-05
-4.73553184404409e-05
-2.51162423353154e-05
-2.43136407693256e-05
-1.34347442004355e-05
-7.60268205724546e-07
-6.65203935316925e-05
-1.19175893501836e-05
-6.537668290554e-06
-2.92357920834616e-05
5.2429480226781e-06
-4.31311540052027e-05
-4.52294765172646e-05
-2.4854575877296e-05
-1.60910207011926e-05
-3.75015696921766e-05
-4.19295272301461e-05
-4.67264162335429e-05
-3.23999833066405e-05
-3.10587731439325e-05
-6.86382902746098e-06
-2.79723970818684e-05
-4.2787139191036e-05
-2.69425438989396e-05
-2.30088432273129e-06
-5.20683789904661e-05
-1.69170367665135e-05
-7.02624268431643e-05
-2.7066731742385e-05
-2.91967786877832e-05
-2.55596074647113e-05
-2.99971191249545e-05
-3.44123774296982e-05
-4.33831758444127e-05
-3.36582810617327e-05
-6.5648382183826e-05
-1.94757409238036e-05
-5.35882688616987e-05
-1.00176545428208e-05
-3.62602234060492e-06
-3.23918143818216e-05
-1.64733472560746e-05
-2.71303535183521e-05
-5.81810366435903e-05
-8.53149794055831e-06
-3.8812240266419e-05
-9.40147377987294e-07
-1.43857989106047e-05
-2.85289111760646e-05
-4.43165670848694e-05
-3.58018707777328e-05
-2.02975315049171e-05
-3.80090208887407e-05
-2.39058691362325e-05
-2.79234777188905e-05
-3.02422423933692e-05
-1.14432060111727e-05
-1.85906838041682e-05
-1.89602961164084e-05
-2.38808687920651e-05
-2.81939051639972e-05
-1.36265158808266e-05
-3.64457973475769e-05
-5.90462548301823e-05
-4.98985195190533e-05
-8.49360524638775e-06
-2.90631269420262e-05
-4.10616730577181e-05
-2.58732346839426e-05
-1.59747063485422e-06
-2.84737489040165e-05
-5.6823905832273e-05
-8.03542183194999e-06
-4.60575719757258e-05
-4.05397114615294e-05
-3.3373142096389e-05
-1.37020749885846e-05
-2.28206941493758e-05
-4.18090567301042e-05
-2.14352444902562e-05
-8.89270977527064e-06
-3.73721611252902e-05
-2.66241266142689e-05
-2.41516622761896e-05
-4.58486212644219e-05
-2.76491865693275e-05
-3.43706610078256e-05
-3.40394393572241e-05
-1.42990844675336e-05
-1.43952367743497e-05
-1.74244190203105e-05
-5.8065069152048e-05
-3.30319990184685e-05
-1.17703900243908e-05
-2.9854688143778e-05
-4.23597636286952e-05
-2.28981103631023e-05
-1.95048731719648e-05
-3.00226699847173e-05
-1.88103437851261e-05
-1.89006069102002e-05
-1.76299485627745e-05
-2.6660047067059e-05
-3.69822289001166e-05
-3.09801289940867e-05
-1.69363480278603e-05
-6.68367060383259e-05
-5.06918842371175e-05
-4.3937692925739e-05
-1.48534725302721e-05
-4.35955688338708e-05
-1.95154423188247e-05
-2.0792536242562e-05
-1.06940303632068e-05
-4.97550273577661e-05
-3.55045464436396e-05
-6.60572675138676e-05
-2.71590495155382e-05
8.01533395891087e-06
-1.50856046858074e-05
-2.65435949504838e-05
-3.64185406158643e-05
-4.59753439986289e-05
-2.44140255922129e-05
-4.29850306864851e-05
-5.40046370613171e-05
8.48371749666467e-09
-1.15789849659904e-05
-4.06398204551768e-05
-1.95183826354412e-05
-2.89194814516771e-05
-2.079084287548e-05
-3.85351281259957e-05
-5.3965885039918e-05
-3.02880091604386e-05
-3.28912225649933e-06
-1.42769448507757e-05
-3.34002390329154e-05
-2.27022116802546e-05
-4.6399500772326e-05
-3.29074916003814e-05
-1.22442865321171e-06
-2.38583887015748e-05
-1.30415771685369e-05
-3.95541814076179e-05
-3.20400987146789e-05
-1.4595365791745e-05
-1.77671687163935e-05
-4.11378850835921e-05
-5.56061136275035e-05
-1.43811549778854e-05
-3.04481153307877e-05
-2.43813186862391e-05
-2.75591472884126e-05
-3.61504397884324e-05
-3.2697129529205e-05
-2.61605677833567e-05
-2.87138465838238e-05
-4.1620276972007e-05
-1.41159556108968e-05
-3.99642590598245e-05
-5.57519115358195e-05
-2.36585465629227e-05
-2.83885601905715e-05
-3.5110894608371e-05
-3.99492828690823e-05
-2.74456507450965e-05
-4.38424002925789e-05
-4.16353748874868e-05
-3.25159886226974e-05
-3.26496825372665e-05
-3.83791037108056e-05
-2.7396242091041e-05
-1.22371210614304e-05
-1.76368087244181e-05
-5.57959269719566e-05
-3.25790345753086e-05
-5.2633583947977e-05
-4.26599230327311e-05
-3.71333831363566e-05
-1.90516971731851e-05
-2.80535851639632e-05
-3.74610750348238e-05
-8.20272573759301e-06
-5.99767828678783e-05
-7.70914302455738e-07
-2.60263835071559e-05
-1.79258573171539e-05
-2.01416335859064e-05
-7.96456658005942e-06
-1.54282365860981e-05
-2.24366384163503e-05
-9.84645531717142e-06
-1.87627006198675e-05
-3.64006352321645e-05
-3.54944269930151e-05
-3.47141364014308e-05
-2.85416858322634e-05
-9.62783803748937e-07
-2.54001728123628e-05
-2.44984317313036e-05
-2.80165002913849e-05
-2.71260759720456e-05
-4.52914989862243e-05
-7.63335592556865e-06
-3.15597166157877e-05
-4.55289310179446e-05
-2.20912379152882e-05
-3.55204535377192e-05
-2.82415839368035e-05
-4.38368150726566e-05
-1.43416717041157e-05
-3.87335361367846e-05
-3.57113550499596e-05
-1.87237462262282e-05
-1.48271705985122e-05
-4.49756845034634e-05
-5.92083059168449e-05
-4.70496599412491e-05
-3.95687358616999e-05
-3.39482166286193e-05
-4.28420132968272e-05
-4.90600484011336e-05
-1.55263671079424e-05
-5.30707559193131e-05
-2.74790751835193e-05
-2.83814463115012e-05
-4.56947451403592e-06
-3.60266997970573e-05
-4.46490912665897e-05
-5.01693901198741e-05
-3.52081286581865e-05
-2.54201031511957e-05
-3.07996673504861e-05
-5.11357679008988e-05
-1.02993224354684e-05
-2.667843520408e-05
-5.34182226808158e-05
-2.32007933978938e-05
-1.92185160428469e-05
-1.68964499352209e-05
-1.55876302321934e-05
-1.0921653758355e-05
-4.46744010839764e-05
-4.49987896220064e-05
-3.0321135435773e-05
-3.50723500726494e-05
-3.34730776226797e-05
-2.82433590175085e-05
6.48978553116248e-06
-3.17741193074848e-05
1.04318526385769e-05
-2.9757783912738e-05
-3.69342661277901e-05
-1.81953208520108e-05
-1.30099807080611e-05
-6.04114051846885e-05
-5.28483806827732e-05
-3.14632151458899e-05
-2.42474403583632e-05
-1.44565367780958e-05
-3.44867849791062e-05
-8.46857697426985e-06
-8.43434861864562e-06
-9.33324688901233e-08
-5.28654591431241e-05
-4.47961394120312e-05
-4.96916895200795e-06
-2.02921013683155e-05
-3.57067215121134e-05
-3.92030875172551e-05
-4.69522333420167e-05
-3.30637630910313e-06
-1.91717533188859e-05
-9.34033579214982e-06
-3.92216494338583e-05
6.53260307355584e-06
-2.56899810756722e-05
-2.14302424368633e-05
-2.66535468715125e-05
-1.77997274180983e-07
-2.9676229968171e-05
-1.9573248674745e-05
-3.00855367085439e-05
-3.65772946486075e-05
-1.4865291286934e-05
-4.14548693627755e-05
-2.01805291516936e-05
-3.23813525469801e-05
-2.56730933540019e-05
-4.06842143726891e-05
-2.48595133030044e-05
-8.66013887868151e-06
-1.23128606045613e-05
-3.64728423357796e-05
-2.7720764510821e-05
-1.98429898384509e-05
-9.91327439991437e-06
-3.94595308745999e-05
-1.8008931450984e-05
-2.27657335655217e-05
-9.96212781416226e-06
-4.49338933207539e-05
-5.35259891044715e-05
-1.46148947775055e-05
-4.44306251463353e-05
-3.50905933531058e-05
-6.04056251507688e-05
-2.98587203757074e-05
-2.4279003188176e-05
-2.96902879466498e-05
-4.019701928543e-05
-5.36153173591627e-05
-1.71512221932979e-05
-4.02766396266291e-05
-2.81033627966933e-05
-3.7673607186692e-05
-6.97537489744661e-06
-3.12496927626474e-05
-1.73984327384634e-05
-7.41771234196993e-06
-2.49766161464487e-05
-3.79787197014546e-05
-2.55158548215817e-05
-2.67966953035061e-05
-6.03640671310756e-05
-3.63568954452974e-05
-5.19099310222845e-05
-2.03190262291287e-05
-2.58209802933091e-05
-3.13172118132352e-05
-3.39463974000362e-05
-1.21662276025745e-05
-2.00763564225423e-05
-3.57640634838306e-05
-3.32422068429549e-05
-2.78789069978502e-05
-4.32518016057486e-05
-2.98248993758616e-05
-3.96310026614573e-05
-5.87223778456781e-06
-3.55049004405086e-05
-3.68584295775714e-05
-2.91505872179104e-05
-2.36596658895214e-05
-4.99598846712458e-05
-3.18443446050313e-05
-3.22381588758828e-05
-5.06705053946056e-05
-2.86740529504126e-05
-5.18092198290079e-05
1.97591845880505e-05
-3.71861521590365e-05
-3.51759689937422e-05
-2.49886275355304e-05
-4.67281535769053e-06
-2.82330243364803e-05
-3.17124313399989e-05
-3.45447525310992e-06
-2.61437989976731e-05
1.16200600092793e-05
-5.35893572312768e-05
-2.07060912623367e-05
-2.62264688226607e-05
-3.05252806458239e-05
-4.27046756252716e-05
-5.7443280909026e-05
-1.35497739389468e-05
-6.90866049087942e-06
-5.95556511303281e-05
-5.31983450885803e-06
-3.49779121705574e-05
-2.91483105644275e-05
-1.6979234842397e-05
-1.92869670394491e-05
-1.60837248552539e-05
-2.88649150174986e-05
-3.15722510689083e-05
-2.74881800988399e-06
-3.45525154060807e-05
-4.64982815683611e-05
-3.07396981180061e-05
-3.80184830421393e-05
-5.22811794514411e-05
-3.0077530875801e-05
-3.14947920762521e-05
-2.92860753079307e-05
-4.59144628476363e-05
-4.03774568167351e-05
-4.97999602164435e-05
-1.55522670415193e-05
-5.23257053311616e-05
-4.78677708956087e-05
-1.42630596529415e-05
-3.85556930792835e-05
-3.34488463717989e-05
-2.52237336194925e-05
-3.38300809450981e-05
-3.22245119872915e-06
-1.944741526828e-05
-5.25522404678354e-05
-5.31203507531405e-05
-2.47326145382069e-05
-3.21205561879432e-05
-4.75149094458525e-05
-3.43709455414739e-05
-3.93686129829548e-05
-2.23078285801089e-05
-2.71586400371119e-05
-5.06204367665325e-05
-1.462915404149e-05
-9.91499437797146e-06
-3.93246428384423e-05
-3.49862699392759e-05
-2.96558396838807e-05
-4.08896288734797e-05
-3.4819518489296e-06
-1.46529102198395e-05
-4.70444416566941e-05
-3.07083889056014e-05
-1.81307834964469e-05
-1.89047679355724e-06
-3.01224978514598e-05
-4.49530012867513e-05
-4.87984865240134e-05
-4.53490685693552e-05
-3.68517331919828e-05
-1.75494697162664e-05
-2.15050531512342e-05
-2.29257794807559e-05
-7.15260806217184e-06
-1.73227172706303e-05
-1.93084434255431e-05
2.00914848953746e-06
-4.17808618237477e-06
-1.71980772867355e-05
-4.04951697034486e-05
-2.80393020978909e-05
-1.77058988180252e-05
-3.78732613796058e-05
2.62527222106847e-06
-5.48818953690449e-05
-2.70578096538218e-05
-2.14310226733827e-05
-2.36443717816363e-05
-2.34592475113065e-05
-4.79952197473101e-05
-4.03010226398504e-05
-2.8861609145323e-05
-2.95552668905822e-05
-1.95842017589701e-05
-3.68016389360489e-05
-4.09585066004573e-05
-3.29981790545719e-05
-8.89326440257657e-06
-3.06267930405436e-05
-2.21783075398733e-05
-3.61657218156424e-06
-3.31005120034757e-05
-6.0525609127262e-05
-2.34975927964452e-05
-4.4395850878156e-05
-5.23807901552241e-05
-8.13142801361078e-06
-3.56372086524895e-05
-2.18898954683814e-05
-2.40076706381731e-05
-1.7685448256095e-05
-4.43126410374803e-05
-1.62071329413036e-05
-1.94138710730284e-05
-2.52785631186915e-05
-3.94241495690581e-05
-1.3540644053005e-05
-2.55255604716737e-05
-2.60585613591713e-05
-1.86408557062064e-05
-3.44324776787891e-05
-1.75022710367427e-05
-2.27063986316655e-05
-1.75394415464571e-05
-7.5322281605702e-06
-1.83250800741144e-05
-9.92645015359444e-06
-1.45565794906882e-05
-4.51245490111991e-05
-3.13122616959505e-05
-3.11014284992396e-05
-6.32765811463962e-06
-1.50377155942968e-05
-1.50610461331073e-05
-2.82201021639842e-05
-3.04850428147636e-05
-3.05802536871987e-05
-2.0526360092082e-05
-3.96490165407184e-05
-2.4570185891398e-05
-1.59091236132748e-05
-5.24734834269444e-05
-1.98051193462687e-05
-4.398053791431e-05
-4.72016395576165e-05
-4.47558672011982e-05
-9.01337688099889e-06
-3.221234211534e-05
-1.90313848285655e-05
-6.21458949853514e-05
-3.46002442259682e-05
-2.15723371201307e-05
-5.58319597603315e-05
-4.46762991228688e-05
-6.47579871876666e-05
-1.52736593932716e-05
-3.96085797422697e-05
-1.51949415447234e-06
-3.78796741794193e-05
-2.97415375042946e-05
-4.170503931138e-05
-3.58590692094141e-05
-3.33585789851488e-05
-3.09229497535589e-06
-5.21428385674302e-05
-2.43978221578104e-05
-4.70672318668662e-06
-6.75232993248542e-06
-3.34655912532454e-05
-3.3369646225178e-06
-3.67455340069333e-05
-3.02450454911649e-05
-3.50800392686448e-05
-2.36635600637932e-05
-4.32094514165665e-05
-1.4472121059324e-05
-1.91688347870485e-05
-2.74419423909403e-05
-3.06477124688157e-05
-2.14284125279411e-05
-2.21079032993823e-05
-3.65998526806454e-05
-2.33987128572051e-05
-6.4842329935595e-05
-3.57122777969609e-05
-1.77009417261161e-05
-3.36541003592027e-06
-3.49676408102606e-05
-1.49384210279769e-05
-3.20921627024095e-05
-2.88734638420546e-05
-5.39721202596019e-05
-1.48542964785384e-05
-3.51653606620499e-05
-4.72375518588639e-05
-2.48637949364513e-05
-2.95199708686335e-05
-3.27885928672256e-05
-3.75370377762178e-05
-1.77557136270681e-05
-2.5827662462898e-05
-2.46650812241148e-05
-1.68518385937979e-05
-3.44127828391419e-05
-2.53421900406348e-05
-1.18589173092975e-05
-4.89232497504638e-05
-2.96723969826057e-05
-3.03469410100852e-05
-6.58929926804004e-05
-7.09130964937479e-05
-1.4801505119853e-05
-3.46716434683877e-05
-1.25213369694523e-05
-3.47449143344483e-05
-4.05037341826961e-05
-2.98581476683203e-05
-4.16621340153262e-05
-3.30460935799797e-05
-2.88721090088552e-05
-2.09090919915119e-05
-1.88622993933133e-05
-1.81703880204249e-05
-2.03386461704975e-05
-2.98391833416333e-05
-1.5778524705494e-05
-4.31450039015929e-05
-5.59383845448932e-05
-2.06503029461427e-05
-6.0884303310277e-06
-1.23551176346835e-05
-1.50674511199078e-06
-4.13043674935974e-05
-2.54523668285392e-05
-1.87772856388594e-05
-1.95526668410245e-05
-8.66387811814994e-06
-2.30138531659274e-05
-3.86765916314294e-05
-3.43857652804897e-05
-4.74665071807721e-05
-4.20644613664453e-05
-2.98140771890864e-05
-1.3716498080462e-05
-3.17717691186735e-05
-5.18227602219047e-06
-3.4755774139646e-05
-2.0935723744476e-05
-3.04042772378737e-05
-1.81442193755733e-05
-1.6314822709945e-05
-3.64871271274419e-05
-2.71844236110788e-05
-4.96334089809433e-05
-4.03551512634573e-05
-3.58823022538331e-05
-4.56251817678364e-05
1.54621297963804e-06
-3.37539461650561e-05
-2.3988778389037e-05
-2.61912487181592e-05
-6.6108618583802e-05
-3.8001835914864e-05
-5.21525464270457e-05
-4.87566012139676e-05
-1.21075304678728e-05
-2.63864263308639e-05
-4.34799440707153e-05
-4.15632295625975e-05
-9.89182352420326e-06
-5.16963018601375e-05
-2.3383328928814e-05
-1.69813982470915e-05
-2.87957138559077e-05
-6.60196230077709e-05
-4.45261845041667e-05
-4.63604574942441e-05
-2.55273337040687e-06
-1.51563044458305e-05
-3.72455547897969e-05
-2.18789724849936e-05
-3.09983288175631e-05
-2.82737021325951e-05
-7.34546443853738e-06
-3.22206708793825e-05
-2.47244311193783e-05
-6.88525728396776e-05
-4.78286971151375e-05
-3.6409048214379e-05
-4.13110971316447e-05
-1.4533825458633e-05
-2.7591701898293e-05
-2.94247202939905e-05
-1.7434015577094e-05
-4.77003185707692e-05
-2.97848980300356e-05
-3.41695775310252e-05
-1.03933544650726e-05
-4.12291742698443e-05
-1.0642753413647e-05
-6.19194251138255e-05
-5.88010165723151e-07
-3.10527293482806e-05
-3.74260384399642e-05
1.60646963734133e-05
-9.09510098605816e-06
-3.05318008442116e-05
1.20933383749224e-05
-2.60084931708363e-05
-8.92899299245975e-06
-2.02880257574076e-05
-6.42097313855777e-05
-3.40665762739862e-05
-3.74443428865002e-05
-3.33965639179848e-05
-1.49072826380769e-05
-5.29023021971865e-05
-9.81612367085507e-06
-4.11148080207427e-05
-2.68425760642973e-05
-3.36003250962276e-05
-3.86752424596163e-05
-4.52901210592924e-05
2.62243403722294e-06
-3.3965393466787e-05
-2.27549683682335e-05
4.01507205575828e-06
-2.08953239629793e-05
-6.81508007564925e-06
-1.48035252225473e-05
-2.56274855311438e-05
-2.81852108443261e-06
-2.96575047567414e-05
1.60360551692742e-07
-6.95696219052791e-06
-3.19662257958759e-05
-7.83362429737304e-06
-3.15759073199202e-05
-3.29654574449471e-05
-4.86981988197446e-05
-3.86843977510427e-05
-3.46552873368873e-05
-2.42913246902073e-05
8.6494487321808e-06
-1.89021018037556e-05
-1.21349931060834e-05
-6.80889100429434e-06
-2.30984382605981e-05
-2.98456498787907e-05
-1.95071518178829e-05
-3.03738056572845e-05
-4.54110397005509e-05
-3.45418560939137e-05
-2.02439294867384e-05
-2.31019964523155e-05
-2.70816715249223e-05
-1.98948917831381e-05
-2.49453549866549e-05
-4.85954210916498e-05
-5.11921801253417e-05
-2.69980667881857e-05
-3.63380030195272e-05
1.74472707153983e-05
-4.82915922795797e-05
-5.8572385380513e-05
-3.89086169179961e-05
-2.79844879399281e-05
-4.84303155828726e-05
-3.27117744655582e-05
-3.35789422577397e-05
-1.44539659587471e-05
9.9922770766897e-06
-2.83405439529973e-06
-3.99602543849451e-05
-1.23513248144269e-05
-3.39794924906133e-05
-2.61750945608587e-05
-1.58948566987154e-05
-1.45183169567293e-05
-1.91981656120872e-05
-2.21456740098658e-05
-2.58822751910401e-05
-1.78292710151075e-05
-5.11273789616392e-05
-4.05426561997985e-05
-3.00037614889983e-05
-4.89865438166412e-05
-2.68362897523269e-05
-1.52405767409637e-05
-2.49922347618051e-05
-3.04968993411145e-05
-2.22602844006271e-05
-2.03713997080821e-05
-3.40228738973353e-05
-3.53141171474835e-05
6.76470303677815e-06
-3.20580963468019e-05
-3.83586030701034e-05
-4.68275361947942e-05
-4.75113180864675e-05
-4.16107608194676e-05
-5.96525718880947e-05
-1.98559721636456e-05
-1.31475863752491e-05
-1.26586507802633e-05
-9.41639516760306e-06
-1.91854836830175e-05
-2.99562087965819e-05
-4.23507316479235e-05
-1.13954619704039e-05
-1.68887825588021e-06
-4.33760160683128e-05
-1.64330680024886e-05
-1.91794757802741e-05
-3.59578289057392e-05
-1.65428291504124e-05
-2.12292946999774e-05
-3.43368904962879e-05
-3.6413701189946e-05
-3.93587421541365e-05
-5.48529222736536e-05
-1.39136944145801e-05
-5.57163350405284e-05
-2.60292105653219e-05
-2.86992272603921e-05
-2.73792886391522e-05
-2.56623985152367e-05
-7.48259953789259e-05
-1.91022950163537e-05
-1.63802607956641e-05
-2.94592505361623e-05
-1.24132796286611e-05
-2.92778616851988e-05
-2.3984048018927e-05
-1.7842129154832e-05
-4.4904333232532e-05
-4.86014053199649e-06
-1.32660487941206e-05
-4.7804741425566e-05
-2.16792556089869e-05
-2.68423154325852e-05
-4.2917224839343e-05
-1.43763815187085e-05
-4.00797164024508e-05
-2.82637080163669e-05
-4.80817313085672e-05
-3.12858462558204e-05
-1.30815666258871e-05
-5.2099604786885e-05
-3.65557470947736e-05
-2.9099780352563e-05
-3.71285342177213e-05
-2.03194088561244e-05
-6.53530741171459e-05
-2.2011959297849e-05
-4.13180028669347e-05
-3.11869410565339e-05
-2.22738091668983e-05
-2.09814599779251e-05
-3.42305758830009e-07
-4.57408652790636e-05
-3.37844587834182e-05
-2.07100192042634e-05
-4.63148057329615e-05
-4.43305657085189e-06
-1.79975665677411e-05
-4.99472409076649e-05
-4.87971726562729e-05
-4.74240259545005e-05
-2.84038617613947e-05
-2.96964657233036e-05
-5.20475676003574e-06
-4.85191826702737e-05
-3.76040537155011e-05
-2.52843269663126e-05
-4.77280176894319e-05
-3.5597395234366e-05
-1.73138358500921e-05
-4.75613339806384e-05
-5.38286070581699e-05
-1.9233942830884e-05
-3.3837678691702e-06
-4.99515812286514e-05
-1.60979124327449e-05
-1.35004358459843e-05
-2.23066236237999e-05
-4.51220779833915e-05
-2.83893193672497e-05
-3.37696435807312e-05
-1.65163076197887e-05
-4.27834305889429e-05
-5.29053303376189e-05
-9.16389072435792e-06
-6.46099648067298e-05
-1.91365962996852e-05
-1.37558276084349e-06
-2.87593936614278e-06
-5.37408416394438e-05
-1.55651716502977e-05
-2.37591816851472e-05
-1.18213593063536e-05
-3.14751597158699e-05
-3.89002146060846e-05
-3.53334397856018e-05
-2.91094619960345e-05
-2.68585888713105e-05
-9.83220035647132e-06
-3.25158719387954e-05
-3.68778179051178e-05
-1.2592580166333e-05
-4.02401003765873e-05
-3.81960539814459e-05
-2.75423573913287e-05
-2.51420734228271e-05
-1.44171682792419e-05
-4.26082674259811e-05
-1.26129291209512e-05
-3.33793077973704e-05
-2.88981013600184e-05
-3.17407308202139e-05
-7.14258459658173e-05
-2.0505535648547e-05
-1.31749150230231e-05
-6.99037691682147e-06
-7.60561549254197e-05
-2.8801194955901e-05
-3.31339237303865e-05
-3.94209459211465e-05
-2.55685824449036e-05
-1.56554623290003e-05
-4.85405539319003e-05
-5.18320069008671e-05
-2.95654286069669e-06
-2.08089353340803e-05
-1.61011395387025e-05
-1.79476282062907e-05
-4.49738322419084e-05
-2.09164012782928e-05
-2.33436115237742e-05
-3.12706047124682e-05
-3.38150622084412e-05
-4.03338651612873e-05
-2.21165983671221e-05
-3.41305544681034e-05
-4.31859148403822e-05
-4.22494835005557e-05
-4.06696297909258e-05
-1.15557906883014e-05
-4.5994887528037e-05
-1.06459275392146e-05
-4.11806473350292e-05
4.29787169332289e-06
-3.69160268763618e-05
3.02044915071166e-05
9.60991817330838e-06
-2.79361512785896e-05
-2.61557937656399e-05
-8.19822073992971e-06
-1.68523074113096e-05
-2.4870147549185e-05
-6.93262469700894e-06
-2.36431622324845e-05
-2.35864514030814e-05
-4.73233167905943e-05
8.00349730017052e-06
-2.88892841022036e-05
-2.45781588982247e-05
-1.30341811077547e-05
-2.692154062685e-05
-1.914097363508e-05
-4.68251808217396e-05
-7.25177249332118e-05
-3.02131457711007e-05
-3.50319754116006e-05
-4.02312344200664e-05
-3.06826314516948e-05
-3.17941005305585e-05
-4.94802109867264e-05
-9.01417842817366e-06
-1.21220033554555e-05
-2.77350981107301e-05
-9.16779907478424e-06
-1.3944238311551e-05
-2.27047353313767e-05
-1.49241544668866e-05
-3.92862477316073e-05
-2.18013508788737e-05
-2.52312005485884e-05
-1.02638578561503e-05
-3.34836099492721e-05
-1.0646592092507e-05
-3.36667765100945e-06
-1.4267574492725e-05
-3.29115402251557e-05
-3.15233022657009e-05
-4.60591676933316e-05
-5.65120410262161e-05
-2.60781575100651e-05
-4.05642475516496e-05
-5.12686567825479e-05
-2.4364973780368e-05
-1.81239059187922e-05
-3.71139973454263e-05
-4.76304482516989e-05
-4.96927985211735e-05
-5.09336596365843e-05
-1.95143973754822e-05
-1.82181304533335e-05
-2.91680473110931e-05
-4.18162641973981e-05
-1.64884641626245e-05
7.98112957073378e-06
-6.17030710053474e-05
-1.94144012350479e-05
-2.91846394728965e-05
-2.73048506461174e-05
-1.75406068068165e-05
-3.87493573262187e-05
-2.19631138516358e-05
-4.33575826646076e-05
-4.20672706157728e-05
2.50936525619912e-06
-2.20870852980088e-05
-3.3574980122629e-05
-2.65920791603937e-05
-2.286095298613e-05
-3.40286199832113e-05
-9.47906247033534e-06
-2.48048083192447e-05
-1.04892605701976e-05
-8.78292218325228e-06
-3.80671959876551e-05
-2.73283945478324e-05
-2.61781234498934e-05
-4.00948536682955e-05
-2.97548859641888e-05
-2.45793997890553e-05
-2.97247570397859e-06
-1.24763339809598e-05
-3.9510557059967e-05
-1.85953896233052e-05
-7.07028226870342e-06
-5.34926273665529e-05
-2.20362900715386e-05
-3.50489801767974e-05
-2.39770253912589e-05
-3.5403001497557e-05
-3.05848029100917e-05
-9.33996580935726e-06
-2.43872745958267e-05
-1.6033418088849e-05
-1.16323424029491e-05
-2.47078869758059e-05
-4.18979046917273e-05
-3.63039880860015e-05
-1.44080543260475e-05
-2.12055062986046e-05
-3.11308755221332e-05
-3.27267309320633e-05
-4.70640763531026e-05
-5.89226863362818e-05
5.79134836206018e-06
-1.09100142586607e-05
-1.96946653337917e-05
-4.83961045342003e-06
-4.44189642644937e-05
-1.76649329621693e-05
-3.75370866796133e-05
-2.42119404553763e-06
-4.75496676424819e-05
-3.78713967113986e-05
-3.58728541058501e-05
-2.69486565289124e-05
-2.05255728766055e-05
-4.3304025324939e-05
-2.73261130901493e-05
-1.84876468856069e-05
-2.53629842980641e-05
-2.02720884510205e-05
-3.66289287596447e-05
-2.20096582004655e-05
-2.40760158281481e-05
-4.00784186920028e-05
-1.48663380751267e-05
-2.47428899620232e-05
-1.97402646042334e-05
-1.95267479818796e-05
-3.05476480978085e-05
-4.80440365381138e-05
-6.49890945800291e-06
-1.56745957838174e-05
1.2940055115375e-05
-5.95426167921297e-05
-2.66881841042905e-05
-3.14557787249691e-05
6.08840898914638e-06
-5.07990206804716e-06
-1.79597025827382e-05
-4.48095945784605e-05
-1.62638633903104e-05
-3.67284090505559e-05
6.5591306031642e-06
-6.82880209963037e-06
-3.99047679305952e-05
3.9333629100268e-06
-2.61066185328575e-05
-2.27896386466251e-05
-2.95132331907522e-05
-2.95065880820389e-05
-4.23102247011115e-05
-1.82853579982747e-05
-2.96007380134228e-05
-4.77000072999189e-05
-3.05440934104433e-05
-1.4159117947351e-05
-2.32717719056582e-05
-8.36483628577775e-06
-8.16953629480473e-06
-2.89668360817634e-06
-5.41737788911173e-05
-2.1435441915461e-05
-2.83473416818376e-05
-2.57803594987478e-05
-5.33047333845991e-05
-3.07800107452645e-05
-1.27000309555864e-05
-1.64471229660984e-05
-3.59108403982085e-05
5.56991922332722e-06
-3.53721025449016e-05
-7.50974422020751e-09
-2.99263504117162e-05
-4.86477892908385e-05
-3.16587006196234e-05
-3.77000203081816e-05
-2.2691002476387e-05
-6.47926190076687e-05
-1.12016974826664e-05
-6.53826456142733e-05
-1.67816397061527e-05
-2.46949507761342e-05
-4.78175186607042e-05
-7.05464835571868e-05
-5.152605404098e-05
9.36759688995895e-06
-4.1220310068539e-05
-2.19582908719957e-05
-3.52530634751442e-06
-2.12677811241272e-05
-2.62404832444927e-05
-3.56390792396414e-05
-2.82645415453208e-05
-5.03863826918788e-05
-2.37864682292787e-05
-1.10466611553133e-05
-2.86625151178948e-05
-1.1711820367556e-05
-2.06898939833095e-05
-1.17329198045862e-05
-4.35508147817279e-05
-1.44813922647907e-05
-1.69245830673623e-06
-3.7393284349928e-05
-1.33820736913248e-06
-3.44669129255926e-05
-9.49267494423378e-07
-1.51677668599159e-05
-4.37870808957741e-05
-1.35873689374695e-05
-1.19197325639629e-05
-3.43745465696382e-05
-1.1145199169869e-05
-4.22661751121838e-05
-3.51760740205402e-05
-3.10402772858182e-05
-1.95974572662643e-05
-2.63981237995536e-05
-4.55224960128057e-05
-1.45641071489533e-05
-2.10926709832943e-06
-1.12063138653976e-05
-2.80638488684998e-05
1.1496907303617e-05
-2.94670416408494e-05
-2.35536099772053e-05
-1.71220414505678e-05
-5.10580961962706e-05
-2.87209139237472e-05
-1.46112398115032e-05
-1.2557230783889e-05
-1.68800249269212e-05
-2.95890035803949e-05
-5.25323306616101e-05
-3.91990598560983e-05
-3.75795409725162e-05
-1.06681705389113e-05
-1.94451689123425e-05
-2.53040733526457e-05
-2.01418008850471e-05
-2.05386592419022e-05
-3.67625394591598e-05
-3.48168152681247e-05
-2.29536631859786e-05
-3.45466905110749e-05
-5.63377084918992e-05
-1.84979475841242e-06
-1.03732938671331e-05
-5.61294488435866e-05
-1.66894976154307e-05
-4.79444043831733e-05
-8.76905459427602e-06
-4.18715944976039e-05
-1.14263595137089e-05
-2.58246249090825e-05
-1.4363172885054e-05
-4.11106601426272e-05
7.88622256812713e-06
-4.63972000334721e-05
-8.76384040818366e-06
-5.72776782349165e-06
-4.01339877064608e-05
-9.58165391711828e-06
-2.83864943211073e-05
-2.99477119586152e-05
-2.76958106387119e-06
-3.06122594137618e-05
-4.02956435414414e-05
-3.89706937083313e-05
-3.04299377894308e-05
-3.34650522875317e-05
-3.20618480110885e-05
-3.41264062402551e-05
-3.68546869840014e-05
-2.46315274751294e-05
-6.61683384167059e-05
-1.19584333386864e-05
-7.00327320697001e-06
-8.38220504448527e-06
-4.74728146660522e-05
-2.2355516328045e-05
-1.24636434431453e-05
-5.16974921959604e-05
-2.76307358800843e-05
-8.20557229079538e-06
6.35187545338075e-06
-1.96669354201544e-05
-3.18703823158993e-05
-3.57165825731338e-05
-1.88837568934452e-05
-2.50546865044428e-05
-1.35224329713202e-05
-1.54617037012019e-06
-3.85040198549755e-05
-3.17874003754491e-05
-2.53119717219017e-05
-5.02026256240668e-06
-3.50299690823707e-05
-5.37859777656343e-05
-2.650226869756e-05
-4.81780559500697e-05
-3.39198973014987e-05
-6.23253887168134e-05
-2.15152066300256e-05
-3.82320484364287e-05
-2.41894859317564e-05
-4.47538797348939e-05
-2.51069370381237e-05
-2.92397931630327e-05
-1.55034896381559e-05
-1.70637286363172e-05
-1.57486545127605e-05
-3.25376439533082e-05
1.04941956577933e-05
-7.81691600733914e-06
-5.44522267663907e-05
-2.31741941197588e-05
-2.0727172502434e-05
-3.22358545240225e-05
-3.55142080031693e-05
-1.9523378913229e-05
-4.66503048067789e-05
-1.77903757942307e-05
-9.38836980363581e-06
-1.7123537472731e-05
-5.65593389602166e-05
-3.52120681014398e-05
-5.46370210274729e-05
-4.04832917581043e-05
-3.13631391709646e-05
-2.71637526776632e-05
-1.0660048402852e-05
-3.02777991644425e-05
-2.61627658427209e-05
-2.97256446604468e-05
-2.85591809486043e-05
-4.65474759922541e-05
-3.49830416400608e-05
-2.08756178755059e-05
-1.57221615671806e-06
-3.51094697857364e-05
-1.47226652186787e-05
-4.42921299378218e-05
-8.99556970144382e-06
-5.084856090295e-05
-3.84057398862219e-05
6.95701888182013e-06
-3.71059632861475e-05
2.49830213620037e-05
-7.30255587113448e-06
-2.76591574914211e-05
-1.63368696021875e-05
1.0566027347019e-05
-4.52254372868543e-05
-2.76470621576457e-05
-5.72431219059904e-06
-1.72265519843868e-05
-5.58313250505425e-05
-5.91457243410049e-06
-3.17941143081744e-05
1.5959171969082e-05
-3.22672745666308e-05
-2.17149285284265e-05
-6.09839877562339e-05
-5.10921087185714e-05
-1.61841684791102e-05
-4.05212837477174e-05
-8.97988067240033e-06
-4.20556762966405e-06
-2.02189790172174e-05
-2.02278228332926e-05
-1.97696908810867e-05
-3.62262804161457e-05
6.01846604721084e-07
-4.27943753338136e-05
-1.69228150246897e-05
-1.71205150426633e-05
-2.66785231127157e-05
-2.5230945800285e-05
-2.83819255940249e-05
-2.19430619530994e-05
-4.29328594291311e-05
-3.16506693426783e-05
-3.51957575829171e-05
-3.37799474680339e-05
-1.47042754842817e-05
-2.18557463109617e-05
-3.09197642408385e-05
-3.4048173767568e-05
-4.81626662132183e-05
-7.06393559575547e-05
-1.86303702629983e-05
-1.54831198782598e-05
-4.56125543415206e-05
-1.23837494065255e-05
-5.76948155899187e-05
-4.27908710925057e-05
1.659042739392e-05
-5.50287425373647e-05
-2.57130501633082e-05
-3.77516935708297e-05
-2.72081953606093e-05
-2.45934183159163e-05
-4.24699873564333e-05
-2.98354628120425e-05
-3.60444251370351e-05
-1.57433740269537e-06
-1.92591731790186e-05
-1.49927051240139e-05
-2.26109002605151e-05
-2.85537381557041e-05
-6.72586119506502e-05
-2.03035622966286e-05
-1.76516209760544e-05
-2.04533620842668e-05
-2.01924962129767e-05
-6.41377026778292e-06
-7.52743525148601e-06
-7.48821386384828e-06
-2.09178157192173e-05
2.43615129893908e-06
-2.30140416850134e-05
-1.2683912313904e-05
-7.43619124708552e-06
-1.40568029270332e-05
-2.78908389372757e-05
-3.12186755098258e-05
-2.68820036671103e-05
-3.58543907525986e-05
-4.15956581789078e-05
-2.53831822235475e-05
-3.64481685599079e-05
-1.98736122814235e-05
-2.78205372480569e-05
-2.94823784829295e-05
-3.88319390876902e-05
-7.55083901669651e-07
-3.5566846496396e-05
7.71655080229846e-06
-6.92439001703382e-06
-8.75616618482104e-06
-2.60114708540978e-05
-1.84052083480192e-05
-2.86853990312005e-05
1.6018956455476e-06
-2.8494240922284e-05
-8.96599341304112e-06
-6.07048934954114e-05
-1.39222836149499e-05
-2.82109753712477e-05
-3.82025979469025e-05
-3.14475587908809e-05
-2.11362672120737e-05
-2.62169339509606e-05
-5.84664007360855e-05
-5.21568016501326e-05
-3.48114209625672e-05
-2.63992150630637e-05
-4.20688274078462e-05
-1.23662584303965e-05
-1.86095625272154e-05
-1.42914244513614e-05
-1.79881722787918e-05
-3.26557159239398e-05
-3.71574448711512e-05
-8.19833985103542e-06
-5.83874211116925e-05
-5.1560750368921e-05
-2.8359046954668e-05
-1.78433910558272e-05
-1.28656602473617e-05
-3.02549471160641e-05
3.74134516226662e-07
-4.19126446457374e-05
-2.43502618221406e-05
-2.02756732799819e-05
-1.33270161730197e-05
-4.60429952122217e-05
-3.90756061690398e-05
-2.85102975118803e-05
-4.31733367386469e-05
-4.00298657002655e-05
1.00859113877038e-05
-3.31671200007012e-05
-4.17591356645019e-05
-5.51233739915703e-05
-1.1630593806299e-05
-1.97887921735491e-05
-2.66648020737254e-05
-9.68540128992043e-06
-1.74950569942875e-05
-3.34266514405996e-05
-2.67785403823847e-05
-8.64646256193693e-06
-1.02252309320742e-05
-4.76586594202443e-05
-5.44175909977071e-06
-9.44123780644413e-06
-2.57328164981573e-05
-1.14942126666047e-05
-3.51075995650293e-05
-3.06131063163723e-05
-2.34590997243438e-05
1.71526807724858e-05
-1.58839389023988e-05
-2.11743831040204e-05
-4.89249785928362e-05
-3.70962570378737e-05
-3.33092785845189e-05
-4.75254921335405e-05
-3.57358716422528e-05
-1.31683325054865e-05
-1.05514203957388e-05
-2.66930141309817e-05
-2.76701095176341e-05
-2.9589792153425e-05
-2.44987068453149e-05
-3.56732999311334e-05
-3.68538526117556e-05
-2.43159918864293e-05
-3.22196694654281e-05
-4.47751393188829e-06
-3.32345213345934e-05
-3.11399640260733e-05
-1.99153144016893e-05
-3.22999283370825e-05
-2.24029900086446e-05
-2.93610835328506e-05
-1.36889676841248e-05
-3.16831009380826e-05
-1.6864489998302e-05
-1.90875573816092e-05
-1.95562506174481e-05
-6.71445144057697e-05
-3.69275068613797e-05
-1.66183296468944e-05
-1.66899010291111e-05
-2.95792219980921e-05
-5.20169678652655e-05
-3.23168652364808e-05
-2.07284145447516e-05
-2.86326524383427e-05
-3.99257127623825e-05
-4.11605768921888e-05
-3.66005726866738e-05
-3.91619197717967e-05
-3.87158497906589e-05
-4.42367081795487e-05
-3.65620241793698e-05
-2.13483479417814e-05
-4.08477481134708e-05
-7.10578608550519e-06
-4.2114620117593e-05
-1.03419787950144e-05
-4.06024626048851e-05
-1.68740773705361e-05
-1.34138313193725e-05
-1.68136573245261e-05
-5.92824185096192e-05
-5.95776250903459e-06
-2.76486795854763e-05
-3.5966911892096e-05
-2.73749959173891e-05
5.12424123686239e-06
-2.42047204205393e-05
-5.87779858620829e-06
-5.00137698215426e-05
-3.18819307863452e-05
-6.13672932033445e-05
-3.22133114525936e-05
-4.21311308823299e-05
-2.14434513866349e-05
-1.38607211847042e-05
-2.20584490547543e-05
-5.35128270281342e-05
-3.37485537948781e-05
-2.85744140457501e-05
-5.48656857577948e-05
-4.94086083245435e-05
-3.61072797417376e-05
-3.59017921971216e-05
-3.6005923543009e-05
-3.99915887457818e-05
-4.40259761305157e-07
-2.21720902223172e-05
-2.91104955137792e-05
-2.08649573478784e-05
-2.62842727633653e-05
-1.0721370071204e-05
-5.46350193651256e-06
-2.76240081032978e-05
-2.9417846575136e-05
-3.06437014712696e-05
-3.52356699573907e-05
-2.8932870625959e-05
-2.46111785253816e-05
-3.86655050090496e-05
-4.45364833144656e-05
-4.08057871840141e-05
-2.90629323747449e-05
-1.02155615110815e-05
-4.29728709580994e-05
-4.32898822618128e-05
-2.08601292237513e-05
-1.91937225335046e-05
-3.03708080206768e-05
-3.11039687666267e-05
-1.57746807574399e-05
-3.98056137861022e-05
-3.27478864982303e-05
-3.27324114845584e-05
1.31221991251491e-06
-2.68214340832691e-05
-1.06911118754004e-05
-3.01122544559877e-05
-3.19011387547251e-05
-2.54430289483311e-05
-2.78449944923644e-05
-3.15598117414597e-05
-1.95711590215994e-05
-2.84782133678508e-05
-3.16495616449961e-05
-5.61901042775297e-06
-2.68467921934122e-05
-1.27663985441984e-05
-1.67727220851414e-05
-4.89479903874532e-06
-5.53065671409895e-05
-2.73468260371422e-05
-4.48581101982079e-05
-3.57565758683883e-05
-2.01602356901903e-05
-6.71791014592365e-06
-2.02332214756616e-05
-1.0037251885752e-05
-3.4137585167325e-05
-6.96739575867522e-06
-3.15333078885744e-06
-4.91351500453525e-05
-1.80359787942883e-05
-3.45816505423395e-05
-4.41005804104572e-05
-1.32874619838695e-05
-7.05620318267111e-05
-1.57803136020661e-05
-1.87375922049107e-05
-1.0724723434591e-05
-7.55380872786461e-06
-4.00223377182505e-05
-3.24897457517848e-05
-3.31782583012478e-05
-8.4419404675368e-06
-2.54625807689829e-05
-3.78453607037688e-05
-3.76803135102986e-05
-3.81723639858243e-05
-1.68562709116615e-05
-1.66496655878371e-05
-7.97986133944249e-06
-3.05818517948668e-05
-1.63865555889939e-05
-5.79058947700619e-06
-6.91268193658566e-05
-6.84280158439698e-06
1.37116140515319e-06
-5.22120504202986e-05
-2.60426430423863e-05
-2.13411559744108e-05
-1.49511403849385e-05
-2.45313078154459e-05
-2.79190181360409e-05
-2.46611668052668e-05
-4.02398759556746e-05
-2.47593194740934e-05
-2.18385491722441e-05
-2.99063307876391e-05
-6.22254384653901e-05
-4.1798607241451e-05
-3.29219385162225e-05
-2.25069280709585e-05
-1.59043785255014e-05
-1.71561147466109e-05
-2.95964545432457e-05
-6.1698172553797e-05
-8.59768962463245e-06
-3.50739721733276e-05
-3.42460882903274e-05
-5.48353817378886e-05
-1.10902528326064e-05
-3.32803209212255e-05
-2.34906559154822e-05
-4.71628107300173e-05
-1.87625600188356e-05
-2.29783152224025e-05
-2.56493307626548e-05
-2.70832292601684e-05
4.16967633292522e-06
-5.628271471478e-06
-3.73108307319078e-05
-3.20134817565526e-05
-6.8040421554472e-06
-2.34524136494809e-05
-2.06821186611841e-05
-2.31547503308172e-05
-2.93128067455931e-05
-2.60542131611964e-05
-3.933892153428e-05
-2.78281883556875e-05
-3.03357063217163e-05
-2.96770967699428e-05
-1.92285826420458e-05
-2.76585029897526e-05
-3.60297962942338e-05
-7.78756869332929e-07
-2.94107597587491e-05
-4.79450381632418e-05
-1.51816802110076e-05
-1.93002983863457e-05
-2.52324589388921e-05
-2.70162778018225e-05
9.23226778272306e-07
-1.93997078167508e-05
1.91010321456821e-05
-4.31840957936715e-05
-3.63510678869581e-05
-2.14266499495709e-05
-1.60742810912627e-05
-4.73908544807446e-05
1.06867860405938e-05
-6.40585296840193e-05
-4.76930132377197e-05
-2.80167536524373e-05
-2.69817422172532e-06
-3.22590929092912e-05
-4.04357424547452e-05
-3.72536672748396e-05
-4.34616437020866e-05
-2.99746448960828e-05
-5.48759967013655e-05
-3.9945263674146e-05
-2.55395379810449e-05
-6.75211510237813e-05
-2.03975081871466e-05
-4.85331765334625e-05
-9.81522024241076e-06
-2.19814101665464e-05
-3.17544329949692e-05
-5.49188983274985e-05
-3.08006100194868e-05
-2.12156126576469e-05
-2.34163163021627e-05
-4.48226174258462e-05
-3.37221916757836e-06
-2.67719015626994e-05
-3.5119833399076e-05
-3.62637531648811e-06
-9.48272641163604e-06
-2.8687017119165e-05
-3.28014913006105e-05
-1.74736028172879e-05
-1.75528475162666e-05
-2.54263199319814e-05
-3.15739299259734e-05
-1.92858539917293e-06
8.71608054394958e-06
-1.39428280619626e-05
-1.84208556115573e-05
-4.77770431560273e-05
-2.63481675695292e-05
-5.49766001732413e-05
-2.42154338513203e-05
-9.27899499864473e-06
-7.94674645067473e-05
-5.71141505898587e-05
-3.81016240879179e-05
-3.02773329412249e-05
-1.52122027803671e-05
-1.91448529241343e-05
-3.12809574595881e-05
-2.98526477933176e-05
-4.2669346502769e-05
-3.74300368841595e-07
-4.26441470090934e-05
-1.67645532573733e-05
-4.70696389761025e-05
7.95755806913214e-06
-2.9689559870269e-05
-4.10684265444289e-06
-2.04698476434269e-05
-5.42957542208247e-05
-1.23480899075111e-05
-3.15476784392675e-05
-5.20679636094539e-05
-2.45296461138041e-05
5.20967931121048e-06
-3.45532820876814e-05
-3.68661279165056e-05
-1.47245483312497e-05
-2.25499549156156e-05
-3.46431862987103e-05
-4.90259910342744e-05
-5.62286014414067e-05
-5.37593929284713e-05
-4.29926084405954e-05
-1.39684305811829e-05
-4.74991100800976e-05
-3.50527890429305e-05
-1.17099157651912e-05
8.69385629958655e-06
-1.00302461542311e-05
-3.20270372436062e-05
-2.36697575297755e-05
-2.28114350214462e-05
-3.05622498691239e-05
-4.21168546621871e-05
-1.59126843132043e-05
-3.8356809257082e-05
-3.61722104131417e-05
-3.18335104268473e-05
-2.21445230686885e-05
-1.82352336549997e-05
-1.72593157457401e-05
-1.74836760169779e-05
2.94807721984728e-06
-1.56440532050466e-05
-3.31664013370263e-05
-2.98368679629405e-05
-4.1645109920496e-05
-3.90178413546364e-05
-1.20360184500444e-05
-4.94439261623622e-05
-4.1245999027516e-05
-1.06375741368152e-05
-3.48496968546849e-05
-3.48857709669922e-05
-3.43413765760218e-05
-1.65975021013462e-05
-3.0670484307228e-05
-8.54113132921169e-06
-4.1910947964355e-05
-1.57525722662425e-05
-2.47383790963194e-05
-3.47726685448616e-05
-2.88757592566503e-05
-2.67992581313544e-05
-1.5089783862602e-05
-3.53886538090091e-05
-3.19581141755871e-05
-2.66384640806409e-05
-2.98869549082861e-05
-5.10775767788509e-05
-4.79412751159783e-05
-3.33388598511912e-05
-3.55527752793539e-05
-2.96403655051512e-05
-3.46590671825922e-05
-1.33724661406677e-05
-3.29582622661976e-05
-2.70951337450386e-05
-3.58284769833156e-05
-1.78863191590063e-05
-3.72246625120683e-05
-4.342401440681e-05
-2.67207197459248e-05
-1.7653093018664e-05
-1.51558024612822e-05
-2.92774771321844e-05
-3.73544526601112e-05
-3.41944374028449e-06
1.82710682162149e-06
-2.28440866588889e-05
-3.89195625640286e-05
-1.88894528539653e-05
-5.30066813449596e-06
-2.1049363425142e-05
-1.03085966737864e-05
-6.76840405830199e-06
-3.02881462240751e-05
-4.20995341956043e-05
1.81412957494391e-05
-3.52965051335332e-05
-2.15193981795758e-05
-3.3103417727737e-05
-2.52045373092262e-05
-6.70074425982939e-06
-2.11100472805947e-05
-1.78607694404719e-05
-3.85242338415484e-05
-1.02306563359969e-05
-1.99230172203501e-05
2.00576896216087e-06
-2.49921615654145e-05
-4.67396781722999e-05
-3.29820600978463e-05
-2.02089139295589e-05
-2.97242178046521e-05
-3.6972413032744e-05
-4.6789413999756e-05
-2.42545921665827e-05
-1.18777018152783e-05
-3.40015924388554e-05
-5.32857774273257e-05
-2.40081546967592e-05
-3.1671886345071e-05
-4.19637582469915e-05
-2.91757793040481e-05
-2.22005269175088e-05
-2.29674328433897e-05
-1.11068787471845e-05
-8.7320401195325e-06
-1.08594546601385e-05
-4.60044688833668e-05
-6.07853062747994e-05
-2.34015937095425e-05
-4.23368621561077e-05
-4.81539563314857e-05
-3.57839126681026e-05
-2.79743363662136e-05
-1.08083685866125e-05
-3.10582949555825e-05
-6.99482920217954e-06
-2.45655892723907e-05
-2.21869199514662e-05
-5.34152418345924e-06
-2.3037613274152e-05
-4.04028457721177e-05
-3.968593414934e-05
-1.49656437470865e-05
-2.08364454830822e-05
-1.21014608286038e-05
-2.29231305375601e-05
-1.91172125029046e-05
-3.41393130427994e-05
-2.76902398316343e-05
-4.39035957973586e-05
3.24096406498001e-06
-1.29143584118662e-05
-9.63541532442943e-06
-2.53521616825602e-05
-2.07485078776193e-05
-3.58710882798878e-05
-4.53448553407842e-05
-3.24169921257593e-05
-2.61784820791491e-05
-1.32424129222155e-05
-4.51487956093515e-05
-5.46333642406242e-05
-4.02885171113898e-05
-9.20261125407603e-06
-2.54559477534363e-05
-1.6850747493476e-05
4.41365167426711e-06
-2.37016652470377e-05
-6.05320209450655e-05
-1.5866092465495e-05
-4.64771783860852e-05
-4.69685624521926e-05
-7.70090518893832e-06
-4.10190943976703e-05
-2.15672356370344e-05
-3.35432326973992e-05
-2.7462263112635e-05
-2.90815226320151e-05
-5.41570387724742e-05
-4.19155374663101e-05
-1.93309455056749e-05
-2.47817959038132e-05
-2.09250095160059e-05
-3.1381050179946e-05
-3.4939178394075e-05
-1.2055892378476e-05
-7.90346342571488e-06
-3.31929609511149e-05
-1.15497964533067e-05
-6.54939882582932e-06
-5.59546241960186e-05
-1.89388858630827e-05
-1.11555168522415e-05
-3.9844385088819e-05
-4.34180639192949e-05
-3.71434109857683e-05
-1.0147527608131e-05
-2.22832563994535e-05
-4.86196897034657e-05
-2.18094807623849e-05
-1.3120964616302e-05
-2.84529461695452e-05
-4.68874850210783e-05
-4.97422541676272e-06
-2.87521169795812e-05
-3.59184167120618e-05
-3.54218992280813e-05
-4.11576152429119e-05
-4.55207332324839e-05
-2.11053671331903e-05
-4.49644209656454e-05
-3.36689110329844e-05
-2.53055684686784e-05
-5.18978585445144e-06
-4.25762432561401e-06
-1.54759814580168e-05
-7.66712124928979e-06
-4.40008451126028e-05
-2.82856573507316e-05
-1.05974314971438e-05
-3.82000991267761e-05
-3.72362131151053e-05
-5.61640750052522e-05
-2.7390684259155e-05
-3.04868599330228e-05
-5.77274699684573e-05
-9.63037345646135e-06
-1.92272092057248e-05
-6.51151009019761e-05
-3.08310632510367e-05
-2.83091105890474e-05
-2.18874894433332e-05
-5.70926755336432e-05
-1.84145435704498e-05
-3.44493367879667e-05
-1.47050341836576e-05
-2.41446057773497e-05
-4.58226408973849e-05
-2.23850384504133e-05
-1.48391721185123e-05
-5.16682271980677e-05
-3.0324366802819e-05
-4.9359186284701e-05
-4.05606001366193e-05
-3.07075909173399e-06
-5.49125940989653e-05
2.43399997396801e-05
-2.74952397464701e-05
-4.42644747415379e-05
2.06421691933543e-06
-7.45764231683313e-06
-1.94715982014825e-05
-6.19945133504297e-05
-1.18312820477635e-05
-2.62410465394071e-05
-1.23528917771445e-05
-4.99662679933123e-05
-2.39370623389193e-05
3.46414719548342e-07
-5.18200188602452e-05
-1.15688861146816e-05
-9.11997028431491e-06
-8.34260802518733e-06
-2.09535432738087e-05
-5.58189813062342e-05
6.44206517227621e-07
-3.35703502582049e-05
-2.03497454067694e-05
-1.57519256811576e-05
-1.38751447636153e-05
-3.62152212773787e-05
-2.49976651990571e-05
-4.08778506048873e-05
-3.04632615374412e-05
1.88112847552917e-05
-4.32916326844895e-05
-1.69605051109678e-05
-3.1143978078216e-05
-3.32264466576101e-05
-3.42738943716135e-05
-6.10092709898364e-06
-3.33826887157607e-05
-3.93986102020621e-05
-3.50200770833854e-05
-6.10044011981011e-05
5.96277346856789e-06
-2.76949006674651e-05
-3.80446614432736e-05
-3.32594721539602e-05
-3.76516686765941e-05
-6.49542773595323e-05
-3.16953091090471e-05
-4.33403984085364e-05
-2.02517011864617e-05
-2.987760953004e-05
-1.69242012016492e-05
-2.31784216971435e-05
-8.95637821345094e-06
-5.39618039116028e-06
-3.07166113892801e-05
-4.17815223100011e-05
-4.64622143072578e-05
-4.78582263484743e-05
-1.61770402218685e-05
-3.87284701704087e-05
-4.10695312016473e-05
-3.25065581401511e-05
-2.44220588896811e-05
-2.4064109363571e-05
-3.69150939387792e-05
-1.75650369067463e-05
-4.01644962214896e-05
-5.41166188790559e-05
-3.36750558450377e-05
-1.91176162567388e-05
-8.48697299295321e-06
-3.61933809980553e-05
-3.03011953492496e-05
-7.31073662629973e-05
-2.88773156254638e-05
-2.44907933597069e-05
-3.0403207797449e-05
-2.52590632455237e-05
-1.77786074126935e-05
-2.10124281133246e-05
-1.82075827488919e-05
-1.84911355206701e-05
-1.50253070164254e-05
-3.96036047269916e-05
-2.2732941905887e-05
-2.6060625966774e-05
2.31293280736504e-06
-1.20652863702923e-05
-4.06158982336916e-05
-2.54038534787e-05
-3.01090445438004e-05
4.98583481010569e-06
-3.06114112673838e-05
-1.50036251148868e-05
-4.06390312886445e-05
-3.06807216138834e-05
-2.46766761014281e-05
-2.42783698638012e-05
-2.92669371341774e-05
-5.74635998827116e-05
-3.14484644158039e-05
-4.6123369138518e-05
9.60152430969069e-06
-2.45113288404487e-05
-2.64133090542373e-05
-3.61243123044293e-05
-1.77451857766538e-05
-5.18079212589183e-05
-1.01400492831634e-05
-2.97482417884914e-05
-2.10615557988872e-05
-2.96443190968476e-05
-2.02519082693527e-05
-2.95348161693499e-05
-1.09135513104848e-05
-2.51731858220388e-05
-2.01392989277948e-05
-2.33360636288279e-05
-3.18229408402157e-05
-3.76747744255902e-05
-2.01383319890647e-05
-2.41705907186198e-05
-3.92188449640335e-05
-2.55956743352082e-05
-1.88753709767337e-05
-6.29434075357577e-05
-2.88019620360116e-05
-1.37199764413361e-05
-2.3346331439405e-05
-4.42609021919941e-05
-1.49823376779904e-05
-1.89583868844563e-06
-1.21746946955652e-05
-7.95558204070644e-05
-3.8078306304936e-05
-3.44976809524975e-05
-3.14842766024042e-05
-2.92859660775875e-05
-3.47032007616496e-05
-2.02838507071456e-05
-4.10962321971791e-06
-1.48578737830987e-05
-2.64487277202198e-05
-6.15280269865358e-05
-3.17878905905577e-05
-5.54805039751871e-05
-3.06194302206104e-05
-1.21485284835056e-05
-3.24461407409383e-05
-1.96813477986114e-05
-9.49257854289988e-06
-4.42315759679616e-05
-1.63983116134116e-05
-2.29916843793549e-05
-8.55956551733432e-06
-2.0463425539266e-05
-2.14553558328365e-05
-3.38887791926454e-05
-3.96474824619232e-05
9.50534771749043e-06
-4.51386228001407e-05
-4.806629900982e-05
-2.30516207563383e-05
-4.50778231504622e-05
-1.66354186661964e-05
-5.10094278052349e-05
-4.3208223287756e-05
-2.94244431713282e-05
-3.371698873505e-05
-2.10389732068094e-05
-6.57164810044317e-06
-4.99602953521847e-05
1.41247056409614e-05
-3.78922651317315e-05
-4.57705673152859e-05
-2.82416377165153e-05
-3.74655932558092e-05
-5.2335592098523e-05
-2.68231823712757e-05
-2.94553942343797e-05
-3.03302863959291e-05
-1.78266463903748e-05
-1.40476032924727e-05
5.4981369742293e-06
-1.02027205853182e-05
-6.12843329667232e-05
-2.27322394799868e-05
-1.18708137286312e-05
-3.65005463124446e-05
-2.11475129009727e-05
-8.02142765389276e-07
-3.09243142385098e-06
-1.26928609009135e-05
-3.8907185918831e-05
-4.2590580376329e-05
-5.17657010543895e-05
-4.08024852865963e-05
-2.88228516950813e-05
-2.54011302172081e-05
-1.04678898605078e-05
-5.52385127493732e-05
-2.27261703604545e-05
-3.00811821624805e-05
-4.01055521798949e-05
-5.47626194747632e-05
-5.67379192403771e-07
-4.66778166667393e-06
-2.23741022973963e-05
-4.59730877403399e-06
-2.27560088593736e-05
-2.64793812439797e-05
-3.46895151481222e-05
-1.6293051825863e-05
-2.61310436315244e-05
-7.10262655052765e-05
-4.72136042298133e-05
-3.01206652053119e-06
-9.48874128644434e-06
-4.39405638748103e-05
-1.75332361230334e-05
-3.40528767167237e-05
-1.62947219977317e-05
-3.22776530470472e-05
-1.93242011621788e-05
-3.78860692136281e-05
-4.85262169221877e-05
-1.80398905022684e-05
-3.87937695543299e-05
-2.30038010394803e-05
-2.33678300793331e-05
-2.74137341640926e-05
-4.97809792995453e-05
-7.54273888379504e-06
-5.77746437251199e-05
-4.92298881153012e-05
-3.47526943173777e-05
-1.75146820625132e-05
-3.85663157454979e-05
-3.43968270114183e-05
-2.04794333576676e-05
-3.77732709043349e-05
-3.54439278081496e-05
-1.06366464641143e-05
-4.02425984882908e-05
-1.2818340221919e-05
-1.37492653536721e-05
-4.4082512670084e-05
-4.44481101468255e-05
-3.06157077896684e-05
-1.51224713868137e-05
-1.94645722520767e-05
-2.16922901841186e-05
-9.83433918496949e-06
-3.64898937762014e-05
-3.07907282810964e-05
-2.03088312269815e-05
-3.62790422350996e-05
-2.39486910645077e-05
-7.82685543583044e-06
-4.41284321381262e-05
-5.14196216450826e-05
-5.38626035572068e-05
-9.43409092341743e-06
-1.70758899858703e-05
-6.06707067604528e-05
-4.17522734440632e-05
-3.664970430423e-05
-5.23067499961836e-05
-1.49897005499723e-05
-1.54510927533981e-05
-3.681684340256e-05
-3.24907023128761e-05
-9.41980323222195e-06
-2.84116780480887e-05
-3.21024920609053e-05
-2.13119536538388e-05
-4.05837012019302e-05
2.33537523291762e-07
-3.02982800502804e-05
-2.23037741404292e-05
-3.09539033407611e-05
-4.26707880979709e-05
-4.06574097934045e-05
-1.99534062107288e-05
-4.86028208461749e-05
-8.54148991072628e-06
-2.69457783436458e-05
-2.46941555214589e-05
-5.87854849752496e-05
-4.7877049183876e-05
-2.95221404456392e-05
-2.33205437817506e-05
-1.31520377717395e-05
-5.65726131962957e-05
-4.84813815069026e-05
-5.66707714959028e-05
-5.71969827825855e-05
-4.66731686706101e-05
-3.78154507451574e-05
-4.24812058480694e-05
-3.69786526570887e-05
-1.55220423643483e-05
-2.61182992959729e-05
-2.17128837117026e-05
-1.75029690365479e-05
-3.82828052537553e-05
-4.05899632009363e-05
-3.15464059633634e-05
-8.01976885241424e-06
-3.62051427108296e-05
-3.33060159735049e-05
-1.47667375087042e-05
-6.16051470186475e-06
-6.76502873158258e-05
-1.56956115515219e-05
-4.38564660654605e-05
-4.69930123388542e-05
-3.64530958041907e-05
-1.75035775214187e-05
-4.99991031318499e-05
-4.52598314549222e-05
-6.77293385157314e-05
-5.85665382279891e-05
-3.33930149254438e-05
-3.291412206574e-05
4.1907206914019e-07
-1.81882149568997e-06
-1.53511270930643e-05
-2.63446193031549e-05
-2.01477288749066e-05
-2.83446476849537e-05
-1.39394792862992e-05
-5.01931523875658e-06
-4.12080159118011e-05
-1.92145151537056e-05
4.43390844326422e-06
-4.30868437466434e-05
-3.67165138231371e-05
-4.14590400653921e-05
-2.39919118227486e-05
-9.38849727107237e-06
4.20437629596061e-06
-9.28084669060852e-06
-2.63912927090912e-05
-1.23406900149476e-05
4.09326568732405e-06
-2.77142218390703e-05
-2.04290357861948e-05
5.94558697381213e-06
-2.16861051986047e-05
-3.43419656793624e-05
-1.43932433308645e-05
-2.28102802393414e-05
-1.30042818555407e-05
-3.75624777097456e-05
-1.06264089874411e-05
-2.95160090443072e-05
-1.16562890690499e-05
-1.33455559678301e-05
-2.0168767064837e-05
-2.00559422921743e-05
-3.05414835712572e-05
-2.6088174000768e-05
-2.15129726267856e-05
-2.81349315567866e-05
-1.19997559914628e-05
-3.55077858223539e-05
-2.27845829260896e-05
-4.17902317687242e-05
-5.36706428891325e-05
-3.63544069822366e-05
-1.1533965254234e-05
-3.77804603418452e-05
-1.73747965550199e-05
-2.05106246029465e-05
-2.7493134986186e-05
-5.14372973901337e-05
-1.07480546398134e-05
-7.58208807046755e-06
-5.4782076143601e-05
-3.0870421888917e-05
-3.10793936838954e-05
-4.15069035168628e-05
-3.43344491613061e-05
-4.05743276100419e-05
-4.1346231909767e-05
-3.94462546919215e-05
-2.25711182715987e-05
-1.80443282691145e-05
-4.09391045531022e-05
-2.81456084467454e-05
-3.8169528956549e-05
-2.76962340647372e-05
-2.19998003133327e-05
-4.94956415129299e-05
-1.39984092587627e-05
1.49246824295429e-05
-3.70601665349399e-05
-1.94318374361309e-05
-4.48265397629251e-05
-2.3962021528179e-05
-3.69968822853641e-05
-4.92579871755604e-06
-1.93414611580915e-05
-4.44837700616635e-05
-2.52497328988461e-05
-5.09131983929745e-05
-1.80449385631215e-05
-5.26553973947998e-05
-2.07900943183315e-05
-3.39532883737737e-05
-1.67382852206256e-05
-3.071324972128e-05
-3.75857456718733e-05
-4.43177155558438e-05
-2.0058206661624e-05
-2.59093913224756e-05
-3.63252017026784e-05
-2.93021484381939e-05
-5.31869343164564e-05
-2.63337562831092e-05
-3.52759966971147e-05
-5.50245202168313e-06
-3.09305698039883e-05
-2.8170689897165e-05
-3.06036221157519e-05
-3.14413882837634e-05
-7.2592542697619e-06
-5.0248092132063e-05
-6.84545481099164e-05
-2.7317483236584e-05
-3.85310577646846e-05
-4.63822077395192e-05
-2.6414577614602e-05
-4.34401123061019e-05
7.15069763442994e-07
-3.31307973760083e-05
-5.22139571499726e-06
-5.46042058744906e-07
-3.21911737899026e-05
-5.03375809591207e-05
-9.32069949498464e-06
-4.17553964476532e-05
-4.40423093881386e-05
-3.45154944114484e-05
-1.42559433745933e-07
-5.59790881018659e-05
-2.78104986347528e-05
4.04115928465817e-06
-1.31613505805543e-05
-3.00701247528625e-05
-9.13994274942858e-06
-2.9179109926284e-05
-4.13992537933787e-05
-1.98584664665955e-05
-1.43599009327027e-05
-2.06171950301891e-05
-4.82822506650995e-05
-3.65344949405518e-05
-5.55170263408121e-05
-5.15091143954203e-05
9.62551385432686e-06
-3.81317653218631e-05
-2.38193504754493e-05
-2.87448553109307e-05
-4.41712132620279e-05
-2.46927948183493e-05
-3.66494274323609e-05
-2.78715956701513e-05
-4.4604683971591e-05
-4.43849018636185e-05
-2.48404429537103e-05
3.32254622227648e-06
-3.87180610191836e-05
-4.33661464052243e-05
-2.89569481214751e-05
3.60337762316103e-06
-2.70250060863457e-05
-3.82535151890112e-05
-3.20854150895909e-05
-1.45236490455734e-05
-1.9481933140293e-05
-6.26521593485052e-06
-3.1811483320929e-05
-1.4273230228801e-05
-4.10854222478257e-05
-1.04543888444208e-05
-1.56061126911239e-05
-2.91852525099625e-05
-3.4932956273764e-05
-3.35959483116046e-05
-1.10489992198543e-05
-3.12838482500793e-05
-5.46018026680253e-05
-1.38891706975247e-05
-2.0473206680059e-05
-2.09978947654344e-05
-3.19068798366862e-05
-2.17957685440214e-05
9.72334281038823e-06
-4.7072288351408e-05
-1.90467982111241e-05
-4.16181581291251e-05
-1.01631579910625e-05
-2.68724931478719e-05
-4.10058357118098e-05
-1.15910173660899e-05
-8.23875847644368e-06
-3.44885053687577e-05
-2.12445181491983e-05
-3.6419802528597e-05
-2.53517745260712e-05
-6.44851177312924e-06
-3.29580252738847e-05
-6.05548421475078e-05
-3.47505966241075e-05
-1.8471233551153e-05
-1.33603067107538e-05
-3.21216951065441e-05
-2.78271073795565e-06
-1.81153421545952e-05
-3.34939728851414e-05
-4.96980281614483e-06
-1.80009195414929e-05
-2.28919822235798e-05
-1.44863137993344e-05
-9.65424966497338e-06
-3.60331012123577e-05
3.26343997855892e-06
-1.71976068653335e-05
-4.32237024726143e-05
-1.46504037018014e-06
-1.4647610287835e-05
-3.65141910372452e-05
-4.88813604621632e-05
-1.32992586160837e-05
-1.17248725990208e-05
1.34173873818626e-05
-1.91978293917464e-05
-2.57060001318951e-07
-2.6237707425345e-05
-1.99078674505301e-05
-4.3012109984738e-06
-2.12355658120304e-05
-1.41091724726487e-05
-3.01579828250581e-05
-2.71793372367963e-05
-5.40513940857012e-05
-4.04179824332027e-05
-2.14353802104745e-05
-3.63686794074777e-05
-1.693968324653e-05
-7.20574462348608e-05
-2.17841357151885e-05
-2.63005072444811e-05
-2.33655903287252e-05
-4.25178328255796e-05
-3.50334177967439e-05
-1.64337562358187e-05
-1.41976949387422e-05
-9.93534049841442e-06
-2.51220732765456e-05
-2.30060371459252e-05
-4.43924876397537e-05
-4.45716309700098e-05
-2.92818051326265e-05
-3.30992417893411e-05
-8.44322378910432e-06
-1.3650611085231e-05
1.36391488845841e-06
-1.68775614802323e-05
-3.21181191995299e-05
-4.76944799395894e-05
-1.37070808850726e-06
-2.57473287089232e-05
-5.27129526820863e-05
-2.34476978919871e-05
-3.17695150108982e-05
-4.03041917676241e-05
-2.96590019408009e-06
-3.63349611598452e-05
-3.32714545585405e-05
-3.67049391188706e-05
-9.97695062066933e-06
-5.0578977270739e-06
-1.80293946011826e-05
-4.55024642352799e-05
-2.58166944604619e-05
-3.93915203532746e-05
5.65365406922633e-06
-1.13249052437916e-05
-3.1666213020347e-05
-4.54318121261115e-05
6.69438643465192e-06
-3.06403515782901e-06
-2.83452675327674e-05
-4.90862114381699e-05
-6.28334397456633e-05
-3.37487962917391e-05
-3.09633749076905e-05
-6.27551414537799e-05
-6.11155684301829e-05
-1.48712745724096e-05
-2.70149097676283e-05
-3.36507773332984e-05
-5.50996123237989e-05
-4.66589473865865e-05
-4.55037860587217e-05
-1.53238392135095e-05
-4.32077038524564e-05
-4.48891381431852e-05
-5.21229752684766e-05
-3.29533678330409e-05
-9.69710585045739e-06
-3.41244845064975e-05
-5.56927368881372e-05
5.82805795444684e-06
-3.20405285498773e-05
-2.18917247956785e-05
-2.35346182620204e-05
-5.29236563627917e-05
-4.21882887140097e-06
-1.61376948307125e-05
-4.5670883387762e-05
-2.88956954106998e-05
-3.7185088391469e-05
-1.84066327279598e-05
-2.28787408374085e-05
-1.70777927639858e-05
-9.96756982349846e-06
-1.33523642604745e-05
-3.96772658798193e-05
-2.81768710801352e-05
-2.57124823435332e-05
-1.60061138854453e-05
-1.56041008883425e-05
-4.66309747114451e-05
-4.72900838262535e-05
4.31817397151111e-07
-4.38823936247003e-05
-2.18779740655532e-05
-3.76932168443876e-05
-2.26845541853931e-05
-6.36260272796468e-06
-1.59515856777407e-05
6.82802306220181e-06
-2.85308354795144e-05
-3.93048809889996e-05
-1.7586293611386e-05
-3.78362659822954e-05
-2.4387105551105e-05
-8.23886311638565e-07
-1.45236336589974e-05
-3.83471645750914e-05
-3.11818020630602e-05
-1.52976101035851e-06
7.49191264787919e-07
-4.09928834135602e-05
-4.88272873904649e-05
-1.07734687608469e-05
-3.02173765116407e-05
-2.74908078759683e-05
-2.11182265240023e-05
-3.181093977605e-05
-2.54644520114853e-05
-2.86589138763822e-05
-5.74854528498513e-05
5.0460071035811e-06
-2.57593754220638e-05
-4.06673405145984e-06
-2.32073013865795e-05
-2.00863410180173e-05
-8.22935647325329e-05
-1.36220517153843e-05
-1.68439945418959e-05
-3.80908617725477e-05
-3.4469371747995e-05
-5.1947066350352e-05
-5.26621159937483e-05
-2.02002150297943e-05
-1.20833234510641e-05
-4.06790220920126e-05
-3.79107898281611e-05
-9.65410230354973e-06
-1.1125699918129e-05
-1.38638907872329e-05
-4.65269744323878e-05
-8.18703218998613e-05
-4.56041068141127e-05
-3.7779196448008e-05
-7.26226729387633e-06
-2.15504321699982e-05
-2.82986628631399e-06
-2.69816332907471e-05
-3.29121076569374e-05
-2.16879249064545e-05
-2.674851339611e-05
-3.1132877226276e-05
-5.3930279538111e-05
-1.67159943027642e-06
-5.23174152533209e-05
-3.99860076584371e-05
-6.57011490052757e-05
-1.89950678749224e-05
-2.15502333318224e-06
-2.21782720385646e-05
-3.58748497493361e-05
-5.68607749816363e-05
-1.47173087872552e-05
-9.83207445865714e-06
-3.87304239437313e-05
-8.90455564936051e-06
-1.78273711109095e-05
-3.39626139606077e-05
-1.5298306651304e-05
-1.91939056144126e-05
6.24771240339875e-07
-2.76337412347782e-05
-2.97877418621419e-05
-2.87665746744071e-05
-1.38908377820642e-05
-4.53633493172101e-05
-3.46499635241721e-05
8.89994788820446e-07
-1.27911377532918e-05
-3.02226863487189e-06
-4.85431562907016e-05
-4.90902017219585e-05
-2.4751990469131e-05
-2.45079539018375e-05
-1.87152847172813e-05
-3.54978586013936e-05
-5.73595168841078e-06
-3.64070652377651e-05
-2.80610630296366e-05
-3.74576803583739e-05
-2.31846113646187e-05
-3.21108206629792e-05
-5.11847861493276e-05
-2.38819155961521e-05
-3.07762338758575e-05
-3.7685664433283e-05
-1.93104836361074e-05
-5.58086664953254e-05
2.17847424890525e-06
-9.49565922934478e-06
-6.44565898647647e-05
-3.61476726062632e-05
-2.3783408455597e-05
-4.11009306121541e-05
-5.46163405809133e-05
-1.41423909438978e-05
-2.60367201161296e-05
-4.50955649632379e-05
-2.76708361043696e-05
-3.54796065204234e-06
-2.65181537970569e-05
-3.19019660658455e-05
-3.84298780014715e-05
-1.19958991822297e-05
-9.18007478904103e-06
-3.8221265686017e-06
-2.20967253452616e-05
-9.08251888600568e-06
-2.72083598396334e-05
-3.11546497073977e-05
-4.2178352844656e-05
3.08198763563602e-06
-4.08319181211412e-05
-2.79974562464133e-05
-5.2678749779871e-05
-8.68549446453239e-06
-2.77598764427196e-05
-3.4428969006519e-06
-2.23955049110771e-05
-1.5155155374805e-05
-3.28137616240968e-05
-3.79743363507294e-05
-4.97650157281446e-05
-4.01750398815827e-05
-3.69295585427465e-05
-2.51467620300887e-05
-1.01207848376696e-05
-3.25679055432252e-05
-1.37296635529649e-05
-2.48002756807131e-05
-1.70762085496947e-05
-1.45112822268475e-05
-1.8096126220859e-05
-2.78281596831995e-05
-3.98001912023352e-05
-1.55579667305133e-05
-4.35035838529631e-05
-2.32441145424539e-05
-2.20311452051723e-05
-3.07468684316974e-05
-2.4892976377719e-05
8.96407741807917e-06
-3.89657616295757e-05
-2.63163557062905e-05
-4.52945875753801e-05
-3.30397193321694e-05
-2.4475029688953e-05
-2.21074121543352e-05
-1.74386244581018e-05
-4.70141075431056e-05
-3.19791574364199e-05
-4.96425125638343e-05
-3.47851502425192e-05
-5.17376555104029e-05
-1.92696996645993e-05
-3.58320029628202e-05
-3.78264879948122e-05
-4.56365846409757e-05
-2.26867584720595e-05
-3.10277761325957e-05
-2.6859738942383e-05
-3.30362669048263e-05
-3.20026487065697e-05
-2.52092701344011e-05
-2.58499361437742e-05
-2.83995954720508e-05
-1.89591893499388e-05
-1.77788296319136e-05
-3.7557635237815e-05
-3.55091575637065e-05
-2.45197118755923e-05
-2.39044309484104e-05
-3.53083941481233e-05
-2.69714648342662e-05
-2.9215770708426e-05
-1.70224072775776e-05
-1.13038334407809e-05
-7.96249813125771e-06
-3.34746514707675e-05
-1.78370823052357e-05
-3.1399768037019e-05
-4.37545995140788e-05
-3.8086997991583e-05
-2.88288512389636e-05
-1.47981426982169e-05
-9.91335939918951e-06
-5.11965798344811e-05
-3.08730748829494e-05
-4.58609904169562e-05
-3.05076291553668e-05
-4.94285828992381e-05
-1.69308113419076e-05
-1.95496295953807e-05
-3.74762605925605e-05
-2.84065629804626e-05
-3.75475294210469e-05
-1.93465498037477e-05
-3.97854343656753e-05
-4.07379734758667e-05
-4.78707800331636e-05
-2.06700216180105e-05
-6.19057662304091e-06
-3.72587148364524e-06
-3.5886965771427e-05
-2.0522584274758e-05
-4.38038820489635e-05
-3.7503287432675e-05
-2.44483117845517e-05
-1.96991756117079e-05
-3.49053932456326e-05
-8.62474208134229e-06
-9.3288297564731e-06
-2.42762342454664e-05
-1.18390377195618e-05
-3.72653710417245e-05
-1.50212185323183e-05
-2.76955403059757e-05
-2.58374198925523e-05
-2.74563564517383e-05
-2.67901801490664e-05
-4.76947982725831e-05
-1.59927251792026e-05
-1.94330382931164e-05
-5.03699320552832e-06
-1.61166742772409e-05
-2.63039410391425e-05
-2.9826769127705e-05
-1.42802105012308e-05
-2.85830281917153e-05
-2.21779168501642e-05
-3.57946374351396e-05
-4.50628088877077e-05
-2.75320736269996e-05
-1.76823796971848e-05
-1.71710066651598e-05
-1.8254968886813e-05
-1.1220878591286e-05
-1.75213260801097e-05
-3.60611631785057e-05
-3.47786469184474e-05
-2.22482688765181e-05
-4.23543365445071e-05
-3.35650473919691e-05
-4.11027188665075e-05
-9.23363894252549e-06
-4.1602384010549e-05
-4.25836458089879e-05
-1.62682022300689e-05
-5.69548265357258e-06
7.5563179043017e-06
-2.28135578435073e-05
-2.74619698212735e-05
-8.39455456997472e-06
-1.51844579721978e-05
-1.26610649516655e-05
-3.30556202886104e-05
2.08440853012865e-06
-4.0902289942761e-05
-4.71593175243155e-06
-2.92135677546314e-05
-1.47438805760597e-05
-5.1446479388451e-05
-3.68539884669573e-05
-1.55964620756196e-05
-1.47672083777076e-05
-3.28679624057048e-05
-1.98178984824147e-05
-2.93599048205821e-05
-9.33914392277822e-06
-1.3607252473925e-05
-3.10353897357881e-05
-2.69612826029666e-05
-8.76266267995078e-06
-3.74348250556376e-05
-2.41772039672095e-05
-1.34062154132582e-05
-3.02623156950349e-05
-3.31524807335515e-05
-5.71831151173729e-05
-1.42655547687361e-05
-2.19131628565307e-05
-2.82471359775225e-05
-6.0198767542492e-05
-3.57312902559446e-05
-3.04365741867162e-05
-2.15281967244362e-06
-2.75220719730197e-05
-4.34023032910918e-05
-1.80134768346101e-05
-5.09354116946636e-05
-4.89619491190039e-05
-5.12584797552958e-06
-4.11074168084168e-05
-4.29602121761081e-05
-1.43209502864094e-05
-3.74583784351285e-05
-5.11397144058177e-05
-2.30726772471988e-05
-2.2357335658766e-05
-5.58461080376417e-05
-5.63104571812217e-05
-2.30724603177318e-05
2.51508735264382e-06
-8.4792910253208e-06
-3.48210135791735e-05
-3.66637063916423e-05
-3.14213886598181e-05
-1.21330865293688e-05
-1.14659598457767e-05
-2.50905384519898e-05
-1.21365823219175e-05
-2.82708833387343e-05
-4.84330953584919e-05
-2.35094641290603e-05
-2.83722146327367e-05
-2.484298804829e-05
-4.71533598173334e-05
-1.37462562822049e-05
-1.70387751665518e-05
-1.56946860789298e-05
-5.54835501454477e-05
1.29346863405445e-06
-2.28206301765722e-05
-3.7103312794908e-05
-3.00052776442694e-05
-3.82664896437941e-05
-4.15094338176069e-05
-1.07414966801918e-05
-5.43633130546343e-05
7.63989150905579e-06
-1.67950114403884e-05
-2.54935868467169e-05
-6.24748274437533e-05
-3.46611401723008e-05
-4.78209215806764e-05
-3.73658796752206e-05
-2.80874749662108e-05
-5.65553225906158e-05
-1.65553893207437e-05
-9.21759926575106e-06
-2.45165654674562e-05
-3.05229017583767e-05
-2.13778600226003e-05
-2.39658047888903e-05
-2.90132913536182e-05
-8.86752433025301e-06
-3.85389122236032e-05
-4.4691118668511e-05
-1.30287811407017e-05
-2.56863868633528e-05
-3.62918524470802e-05
-2.03995150539373e-05
-9.04070205110418e-06
-4.11864556510656e-05
-2.14042861454937e-05
-3.80247497036602e-05
-2.09959341664209e-05
-4.99705510554212e-05
-2.12383701685754e-05
-3.48692656426465e-05
-2.878285724409e-05
-4.22215667649731e-07
-3.9930218133933e-05
-4.04173533375878e-05
-3.78961793285716e-05
-3.08790920639575e-05
-3.01166921098691e-05
-5.60204898895829e-05
-3.0978457786798e-05
-3.63629407719785e-05
-9.71891539815714e-06
-5.62573681789844e-05
-2.33387735913584e-05
-4.27402504466787e-05
-1.88398772664937e-05
-3.87449411126881e-05
1.32078252207318e-05
-2.35635590232668e-05
-2.38273560465128e-05
1.59202878369551e-05
1.12534246495368e-06
-2.20191187789768e-06
-4.22126950939823e-05
-1.17455148668959e-05
-4.18108304090354e-05
-3.35515886387972e-05
-6.13535872285361e-05
-2.63360148187819e-05
-1.73566403554834e-05
-4.46475827449758e-05
-4.61203592034806e-05
-3.69884115115716e-05
-2.27521437673462e-05
-5.02071718004715e-05
-2.56267042797768e-05
-1.87006667273422e-05
-4.73324670324994e-05
-5.19385783175897e-05
-6.56268140121621e-05
-4.54584924072804e-05
-3.96292355550073e-05
-1.62087442646162e-06
-1.50059010590686e-05
-3.83969204350034e-05
-3.99360028054521e-05
-5.52000550811648e-05
-1.95979729110841e-05
-3.07283026047114e-05
-2.21089292371644e-05
-2.08448165833819e-05
-2.08768238528473e-05
-4.20391038959302e-05
-2.62143942685094e-05
-1.04539663830431e-05
-1.73443761056211e-05
-3.01075727324843e-06
-5.08439662041322e-05
-3.24577991357061e-05
-4.28587350455872e-05
1.9868013626528e-05
-3.41589443736818e-05
1.71335703999687e-06
-2.50234359584071e-05
-6.92388249670992e-06
-2.3600901993438e-05
2.36306907715357e-06
-2.1788190477952e-05
-3.39772518435402e-05
-4.6313641818925e-05
-4.15263621102956e-05
-5.29690234057198e-05
-3.33922515215652e-05
-2.56520870115422e-05
-2.62510895790866e-05
-3.35279083313252e-05
-3.99049757008721e-05
-1.41238994999385e-05
8.24095120192742e-06
-2.9098584810724e-05
8.28993727531278e-08
-1.38710627878843e-05
-2.56908752188813e-05
-4.81675577668174e-05
-2.30645426697859e-05
-3.0663096446905e-05
-2.47877873054768e-05
2.44943953913251e-05
-3.27352075834487e-05
-1.22343082721346e-05
-4.06740895013736e-05
-3.67353774359019e-05
-5.33767874748584e-05
-4.08336579308024e-06
-1.17209236670994e-05
-1.51661103139303e-05
-5.38495640813803e-05
-1.55007975946482e-05
-3.77911833033343e-05
-3.86230252808103e-05
-3.38830116104518e-05
-5.17187887757492e-05
-5.8016139016665e-06
-6.56081753115325e-06
-3.49778669686035e-05
-1.1192383742974e-05
-1.20591506175392e-05
-2.91490330001602e-05
-5.56585947892654e-05
-3.57016385908869e-05
-1.85044991090805e-05
-5.13159132924165e-06
-3.38018953142528e-05
-3.35641933521067e-05
-1.91107529742572e-05
-2.54879222417614e-05
-3.56358956651802e-05
-3.77396581696313e-05
-3.38117010033013e-05
-2.23055102283561e-05
-4.36935893360455e-06
-2.77980660077506e-06
-1.56236381753133e-05
-1.89675882992884e-05
-4.07091833111951e-05
-9.05009720976598e-06
-1.14300905137159e-05
-1.3881902656347e-05
-2.16571780079606e-05
-2.04390290447196e-05
-3.12242652667585e-05
-1.96661367949364e-05
-3.82769102617029e-05
-2.73484113234571e-05
-3.44568780194994e-05
-3.1311399664124e-05
-4.7994788998149e-05
-4.82055346297513e-05
-2.714482217514e-05
-4.99672027085373e-06
-3.92061138788523e-05
-2.66834883518506e-05
-3.21774981165205e-05
-4.57528982253759e-05
-2.88777429739982e-05
-1.18555280414651e-05
-6.10283174081619e-05
-3.56581744133209e-05
-3.20795911231305e-06
-3.28945857053668e-05
7.93728167842607e-06
-9.00115917148643e-06
-2.62844842800131e-05
-4.1531673222515e-05
-2.7365068599387e-05
-3.3341407923986e-06
-1.90231722201175e-05
-3.63329932181039e-05
-1.56847529208397e-05
-4.05786048614394e-05
-4.65397972388554e-05
-1.68413792198812e-05
-3.93301837745969e-05
-3.29987720591349e-06
-3.11531020708635e-05
-3.63916105308633e-06
-2.78813499294984e-05
-4.86667854479451e-05
5.45217187024936e-06
-4.50456035966969e-05
-2.30352070860787e-05
-2.7249612582943e-05
-1.35314603510208e-05
-1.82023085598176e-05
-1.12974436171679e-05
-2.85503772917879e-05
9.27361389083599e-06
-2.93554460616441e-05
-3.32170689338969e-05
-2.72533792441465e-05
-2.24362847288154e-05
-1.1091400911738e-05
-4.13941113134309e-05
-4.42178424322038e-05
-3.08039974956683e-05
-1.87268468952116e-05
-2.4469028760527e-05
-1.61065142686995e-05
-3.81643376260124e-05
-2.69196874976617e-05
-2.81993356290689e-05
-1.46486881148878e-05
-7.15795780840186e-06
-7.55070210208888e-07
-2.95466092828822e-05
-3.06685599167163e-05
-3.63847188543821e-05
-3.86534683796912e-05
-5.45545840608715e-05
-5.43518540295268e-05
-2.31339424484216e-05
-3.04716145521249e-05
-1.56186622970575e-05
-1.70380213100093e-05
-4.32585968949776e-05
-1.2371605685551e-06
-1.9682765906717e-05
-2.97574808685082e-05
-2.07944227914134e-05
-2.36622289593335e-05
-3.86935652780669e-05
-5.95012220656791e-05
-1.7715357126444e-05
-5.12853031653506e-05
-4.42302322216561e-05
-3.66760395033719e-05
-3.71644870585636e-05
-5.21191653440242e-05
-2.78724241335151e-05
-1.87801438024951e-05
-3.151097306393e-05
-2.88661063296566e-05
-2.88822871412094e-05
-2.70846659829599e-05
-4.21374019980545e-05
-2.05169686832459e-05
-2.14059143476766e-05
-5.8127360028669e-05
-1.51220920814717e-05
-8.86307497948587e-06
-1.28459400274796e-05
-3.08528131139914e-05
-4.30101272691819e-05
-2.69041051132993e-05
-2.75183215020459e-05
4.4107700639346e-06
-1.39519895058014e-05
-5.34795921021786e-05
-2.81869324370627e-05
-3.190963271039e-05
-4.27650237878942e-05
-6.4767110046531e-05
-2.22835437776619e-05
-2.5963086899436e-05
-2.02210751115806e-05
5.67560006605026e-06
-4.88383994530943e-05
-7.87598970787108e-06
-3.16216269321738e-05
-3.78368486955217e-05
-1.83591199300362e-05
-3.96012936319809e-05
-2.40892337057293e-05
-1.94851316998904e-05
-3.17745477278088e-05
-5.73091208281806e-05
-2.35626717763985e-05
-1.38054548544938e-05
-2.34765285160134e-05
7.0180454509046e-06
-2.4606597518843e-05
-1.06854916651934e-05
-4.64413936731376e-05
-3.34763303881663e-05
-4.44760093094506e-05
-2.66163100234048e-06
-4.52954140158948e-05
-9.63689363479394e-06
-2.874107380994e-05
-2.50346009878192e-05
-3.29374912290526e-05
-4.87065770438491e-05
-2.40578417446246e-05
-9.22574160297511e-06
-3.63966590495011e-05
-2.85326103748875e-05
-4.8554879761527e-05
-5.4405374650671e-05
-2.50090560788548e-05
-4.83147969829549e-05
-3.29376590169503e-05
-2.56195446542582e-05
-1.07195661753303e-05
-5.91200711835078e-05
-2.69481394326174e-05
-1.67882435576974e-06
-2.65752401941639e-05
-3.64512312713175e-06
-5.37041305391884e-05
-4.05702117160332e-05
-5.79556671457454e-05
-2.25751573121956e-05
-3.66657873280796e-05
-6.45798178431915e-05
-4.15941413655204e-05
-4.22078577006451e-05
-2.766616702671e-05
-4.05865971901779e-05
