# Supplementary material for: Research on computational propagation and identification of mine microseismic signals based on deep learning
Source: PLoS One. 2025 Oct 22;20(10):e0334641. doi: 10.1371/journal.pone.0334641 (PMC12543183; doi:10.1371/journal.pone.0334641)
Supplement: S6 Data — (ZIP) [file pone.0334641.s006.zip › 000100900000211.xlsx_0.txt_24.txt.txt]

-2.26159906755198e-05
-3.48074157161002e-05
1.36631473901136e-06
-4.21162499177255e-05
-2.7003677469818e-05
-3.75844784855178e-05
-2.39629661839668e-05
-1.67624700302509e-05
-2.0229529368538e-05
-3.95892513116104e-05
-3.49056155811407e-05
-7.43251130108955e-06
-3.11018514479893e-05
-4.22579801909666e-05
-8.75905765541893e-06
-7.6205364551831e-06
-1.96532328981748e-05
1.15039075019704e-05
-3.66990339554832e-05
-3.27155264962137e-05
-3.38924085896453e-05
-4.04297071173871e-05
-2.87116183824606e-05
-4.1232630457697e-05
-2.13617616788046e-05
-1.57369406070136e-05
-1.93866725739786e-05
-2.37019243015267e-05
-1.33680686301194e-05
-3.57732747294514e-05
-3.35401729681734e-05
-3.49495522903253e-05
-2.76281652565907e-05
3.16861068068466e-09
-2.54963097074963e-05
-3.85085139895793e-05
-1.66689180048383e-05
-2.70835154838331e-05
-2.17446977625631e-05
-3.78783954785808e-05
-2.09776216984316e-06
-3.17167101067204e-05
-2.7740980777924e-05
-2.07211697584807e-05
-3.76798704027479e-05
-2.59734421560128e-05
-4.38962447581892e-05
-1.0150039069342e-05
-3.73153190578683e-05
-1.48322047539268e-05
-2.77646345477774e-05
-2.25268387866082e-05
-2.76853346793811e-05
-1.09430584186886e-05
-1.2747612631005e-05
1.00486059670697e-05
-4.7874117180326e-05
-5.03975989680133e-05
-3.53965723451339e-05
-5.38520307926328e-05
-3.09094591575282e-05
-3.06314114365376e-05
-1.02472214910731e-05
-2.0992989874466e-05
-2.28302013218972e-05
-3.56535976782462e-05
-4.15439841811561e-05
-1.81126534789726e-05
-3.93426310558014e-05
-3.84528415476659e-05
-4.02151061167745e-05
-1.32529523894256e-05
-3.27152934260736e-05
-1.30879323277433e-05
-4.38211089509886e-05
-3.23274682110718e-05
-2.61385335340836e-05
-2.73504137119843e-05
-4.61209794806945e-05
-5.10021349931618e-05
-1.82749271065687e-05
-1.82404692056478e-05
-5.16564380373537e-06
-2.00763725765519e-05
-6.85026132851286e-06
-8.92286926268493e-06
-3.39338354757399e-05
-2.79899346749963e-05
-2.29534491095445e-05
-1.28664965569955e-05
-1.49238929116767e-05
-3.29359987729702e-05
-8.0024195569418e-05
-5.22294487192611e-05
-2.84994046233516e-05
-2.22852045179746e-05
-7.4744723079267e-06
-3.29267505153646e-06
-2.51611227180537e-05
-3.97551449332644e-05
-1.61416308226913e-05
-9.97398199413994e-06
-2.5472187527987e-08
-1.81199154549555e-05
-2.29037769793651e-05
-2.39174925791468e-05
-4.98214012572094e-05
-3.10246491393813e-05
-2.16935039679788e-05
-4.64559438442105e-05
-1.58821843448482e-05
-5.71595904615122e-05
-3.20309248588318e-05
-3.78742896641105e-05
-6.27263939024506e-05
-2.06683828216324e-05
-3.90672318917992e-05
-5.04478565575591e-05
-2.3343371360169e-05
-5.12554656195598e-05
-1.27265246825464e-05
-1.58545154308491e-06
-2.40664306952806e-05
-1.49043335018464e-05
-2.26886557088459e-05
-8.56780004994025e-06
-4.05430558386894e-05
-2.90603209589792e-05
-3.54048964907975e-05
-2.64301332474502e-05
-3.85644735875847e-05
-2.75748166090179e-05
-3.17748567055952e-05
-1.53909995804751e-05
-1.55061076977954e-05
-3.39873650215495e-05
-3.34601269717996e-05
-2.55858099872322e-05
-3.65600493216623e-05
-2.37409205156915e-05
-4.43928658432887e-05
-5.06783669090113e-05
-1.86413279428194e-05
-2.66493644676207e-05
-2.17007348844741e-05
-6.33936775871024e-05
-2.67644634141288e-05
-2.2641067089319e-05
-4.30543743953063e-05
-1.6574968945233e-05
-1.27361555858897e-05
-2.65729101314137e-05
-4.38520006763163e-05
-3.10976539824182e-05
-4.49780724580688e-05
-3.2924297671138e-05
-3.73563985532202e-05
-2.44765889656128e-05
-3.90725750596311e-05
4.51603278428972e-06
-4.49038396984204e-05
-5.40683645892854e-05
-1.3828853882962e-05
-1.95844016898758e-05
-3.53101378165386e-05
-5.4569199841325e-06
-1.15752062554564e-05
-2.52396810964903e-05
-3.25185379574232e-05
-5.10952124427126e-05
-2.36850016776368e-05
-3.85488565869449e-05
-4.44052612453556e-05
-4.86847151402149e-05
-2.40611957489715e-05
-4.20864289467678e-05
-1.71936299671302e-05
-3.83554186107558e-05
-6.33553899414873e-06
-3.86036965178006e-05
-4.68010815239263e-05
-2.79744795191354e-05
-1.91946483476937e-05
-2.59767410431902e-05
-2.04008956624399e-05
-2.08707514199853e-05
-1.40301485209514e-05
-2.95246076108999e-05
-2.84480758308803e-05
-2.48541340986414e-05
-3.98433186425691e-05
-1.71681439854437e-05
-3.49926627973276e-05
-3.58595293973042e-05
-4.69802406733023e-05
-2.94297178411681e-05
-4.50892236539817e-05
-1.16972781300571e-05
-4.11995935867526e-05
-2.47491109896456e-05
-2.45766862583001e-05
-9.87829899816775e-07
-1.87537112902522e-05
-8.28549499510152e-06
-2.97494499875952e-05
-4.04340677738318e-05
-2.12910634042976e-05
-3.70605762146858e-05
-3.50846097350233e-05
-5.11313241658188e-05
-2.27435425663231e-05
-1.68618103558587e-05
-2.45998437670881e-05
-2.77839184076636e-05
-3.06937870569579e-05
-2.28765888189682e-05
-4.27562094633603e-05
-4.54711354981173e-06
-3.36239287171865e-05
-2.41665956787255e-05
-5.47833599242812e-05
-3.86473723415675e-05
-2.34402171738308e-05
-1.74455516687121e-05
-4.96304504150793e-05
-4.23551897843224e-05
-3.48492865229047e-05
-3.72990473386162e-05
-3.73386576362555e-05
-3.59768271528408e-05
-3.57079462658622e-05
-3.59090197924198e-05
-8.97161787001571e-06
-3.14248022262699e-05
-3.24476529688965e-05
-1.51819730697488e-05
1.02587585471037e-05
-3.80995994373099e-05
-2.19531310623888e-05
-2.69286500933694e-05
-4.58743756886678e-05
-7.3082651093044e-06
-3.72950109545993e-05
-5.54009626822634e-05
-1.31400073648925e-06
-2.52367380514417e-05
-4.39329643037793e-05
-5.64014038652649e-07
-2.47959358660107e-05
-2.01814199528751e-05
-3.17968345648953e-05
-3.69774097880902e-05
-3.06901928432308e-05
-3.34924925710207e-05
-1.25609028317476e-05
-5.27993689780781e-05
-1.69663068710059e-05
-1.65228282788184e-05
-3.07538582880941e-05
-3.80618940828875e-05
-3.59594473590209e-05
-2.83790878876324e-05
-2.35412711034542e-05
-3.41513279864101e-05
-4.57889340431992e-05
-2.26287988568444e-05
-4.01957183094899e-05
-3.45708604635726e-05
-1.59896790461402e-05
-4.7977745289828e-05
-4.82339086139559e-05
-3.20645275395575e-05
-5.47954240189057e-05
-1.71516350857564e-05
-1.61898898585999e-05
-1.33922094903534e-05
-9.13279611826523e-06
9.22876110877225e-06
-1.51718329742714e-05
-3.7684466717029e-05
-2.55494502739337e-05
-4.6669524429867e-05
-1.87696248388939e-05
-2.60791186137644e-05
-2.61855325638923e-05
-4.91688825239563e-05
-2.28549288519321e-05
-5.44590123786378e-05
-3.11437517897776e-05
2.75009681091408e-07
-3.09147344482013e-05
-1.99085080060576e-05
-1.50770438780375e-05
-6.36590714628502e-05
-3.03612799723467e-05
-4.46240076641607e-05
-2.2715774047745e-05
-1.13152934687943e-05
-2.59993497260473e-05
-1.53556663378368e-05
-4.97517861983388e-05
-4.54675918069065e-05
-3.70935314852492e-05
-4.71846416660854e-05
-1.53538677651101e-05
-2.56688759992577e-05
-1.62894893213342e-05
-1.17088586543635e-05
-5.84782751167831e-06
-4.79381434421712e-05
-5.84317228205997e-05
-1.55546583081311e-05
-4.73405277831219e-05
-4.65335578136116e-05
-4.30059251631344e-05
-1.21748940975886e-05
-4.20631869332598e-05
-1.13911028739062e-05
-5.10324621464565e-05
-2.86377155126554e-05
-3.11908310750649e-05
-4.9554670638415e-05
-4.35443144316421e-05
-3.82105569121015e-05
-3.95546412425951e-05
-2.06877409498067e-05
-3.14812420128814e-05
-3.37794032400385e-05
-3.06692670541703e-05
-3.86876976649786e-05
-3.79169981813071e-05
-1.53384943462698e-05
-4.22424997034001e-05
-3.28570912929692e-05
-5.6925622467963e-05
-3.10919899596361e-05
-3.67920736138849e-05
-4.70240567621941e-05
-2.68880987951428e-05
-5.87572211555258e-05
-1.53954886647931e-05
-3.74852208969772e-05
-4.36983748399185e-05
-3.67838239614131e-05
-2.07786584677307e-05
-3.60906727433126e-05
-2.82324248685264e-05
-1.98777532769949e-05
-1.81373416903098e-05
-4.62305644413214e-05
-2.44940439449065e-05
-1.9971297867926e-05
-3.49882287598239e-05
-1.39065329261694e-05
-3.75807622582839e-05
-1.40215004974247e-05
-5.06630403679159e-05
-2.05215827355562e-05
-5.16235296729999e-05
-2.84073028654731e-05
-4.83377688687766e-05
-2.4554234679391e-05
-2.49629291489767e-05
-3.46036504217825e-05
-4.08745826648363e-05
-1.24434816773324e-05
-2.78278272877029e-05
-2.69362351105748e-05
-3.97589519690133e-05
-2.48350088554458e-05
-4.00017258927352e-05
-4.54399143965652e-05
-8.22184251120646e-06
1.42672411702147e-05
-5.1584648567307e-05
-5.56768174256692e-05
-5.27672474800993e-05
-4.5472570625641e-05
-5.74079424697755e-05
4.54614482103412e-06
-8.3451501956376e-06
-5.74353190774458e-06
-4.89981888325587e-05
1.03936973389126e-06
-1.82222860732866e-05
-3.20527929963513e-05
-4.79010487864609e-05
-5.5695983211381e-06
-1.16809667220324e-05
-3.2408901478776e-05
-7.34973235156816e-05
-3.29715392283109e-05
-7.74677789467519e-06
-1.4984953705342e-05
-3.47901610346785e-05
-2.31960971946292e-05
-2.60152344198845e-05
-1.37468840796331e-05
-2.4045544313708e-05
-2.89539508194713e-05
-3.37196982259662e-05
-9.33157867886621e-06
-3.10611623608644e-05
-7.23987654250259e-05
-5.26430901894395e-07
-5.15967229432986e-05
-3.92685062779129e-05
-3.69917905355774e-05
-2.97755417370806e-05
-3.93392291873845e-05
-2.45624753846283e-05
-3.38857118185711e-05
-1.78408041896847e-05
-4.84147402548386e-05
-2.97778746883407e-05
-2.77941518876528e-05
-2.89126487265601e-06
-1.45008502277245e-05
-1.34800697132043e-05
-3.72688168854355e-05
-3.12667073190435e-05
-4.69130131611252e-05
-2.8571815161412e-05
-4.07509110304109e-05
-2.6555483298491e-05
-1.89390322618322e-05
-4.02663854353566e-05
-4.89086954086697e-05
-3.66017971724268e-05
-1.69344411485949e-05
-3.33434157825392e-05
-2.18551452441594e-05
-6.39642545004549e-06
-4.09566725075846e-06
-1.5613359563731e-05
5.66078762962645e-06
-1.61298224521592e-05
-2.380344508897e-05
-2.90539735836334e-06
-1.88624861632959e-05
-2.15812600259665e-05
-2.38726176950979e-05
-1.96926305979395e-05
-2.47906590602446e-05
-4.67589150511497e-05
-3.82599855000526e-05
-5.346384476712e-05
-1.26595208986634e-06
-2.40913005325422e-05
-2.60529578123461e-05
-1.78915644301587e-05
-5.74314813729836e-05
-2.07571058654357e-05
-2.33775951516996e-05
-3.98988679105672e-05
-2.99993626373791e-06
-1.83523044099903e-05
-2.02106081629667e-05
-7.26420218684924e-06
-8.09365339023728e-08
-2.37099941766721e-05
-6.38054325175198e-05
-2.34805030789196e-05
-3.06599085517613e-05
-1.69184183225028e-05
-1.50070749937351e-05
-1.78568553303232e-05
-2.51647930564037e-05
-1.03655647322311e-05
-4.06177692106787e-05
-3.11335084959488e-05
-3.94473752924626e-07
-5.31000570159853e-05
-2.24498981827507e-05
-1.4524583426861e-05
-2.61904488974584e-05
-2.20930118259503e-05
-3.50367162898945e-05
-2.85016087412679e-05
-1.83729754572615e-05
-5.81944898742337e-05
-2.32931145389742e-05
-7.14918926410112e-05
-4.36603683842982e-05
-2.96928501084302e-05
-2.03813597504432e-05
-3.70993860856876e-05
-6.76410705543785e-06
-4.0496504960349e-05
-4.99987323544164e-06
-1.2910179259224e-05
-6.11227799256129e-06
-2.44897404132919e-05
-3.81271129356005e-05
-5.14393861239311e-06
-5.4964802710777e-05
-5.05112591933613e-05
-2.17947154145026e-05
-4.44514218272673e-05
-3.01884876163421e-05
-2.34754910842652e-05
-2.13499632482525e-05
-4.49499325976738e-05
-1.99333038831639e-05
-2.26791436294667e-05
-2.31551971043145e-05
-4.21329666753322e-05
-2.73329015901076e-05
-4.34865343915736e-05
-4.49025120641799e-05
2.68350888262078e-06
-2.59530912515296e-05
-4.91328042272914e-06
-2.51570309910249e-05
-4.41504999353589e-05
-5.24597266529059e-05
-5.26055069062759e-05
-4.09573812862694e-05
-4.25275837252958e-06
-2.52366403332157e-05
-1.90272222089525e-05
-3.22859440922445e-05
-3.49325293603809e-05
-1.18325561369859e-05
-2.9496454677068e-05
-2.99130009543715e-05
-3.30695031400801e-05
-4.26075506304791e-06
-1.74997888411994e-05
-2.01067017505874e-05
-1.97372381421119e-05
-3.47572005023204e-05
-3.25243802021794e-05
-1.08458232803131e-05
-5.34551118200156e-05
-3.5448451516635e-05
-1.35096702043045e-05
-7.31341077982038e-06
-2.89858000861148e-05
-1.90056009097117e-05
-5.03795733249956e-06
2.12164693991808e-05
-2.60134495736901e-05
-1.61222642492766e-05
-7.06000854128703e-05
-2.74858857536545e-06
-1.98336365840367e-05
-1.95549159260705e-05
-4.24604231341191e-05
-1.2175718624225e-05
8.35651723795212e-07
-3.17020932916613e-05
-4.72919611160521e-05
-2.48157609088994e-05
-3.15204181704911e-05
-1.50228465827512e-05
-3.60948592593395e-05
-1.10255255609935e-05
-4.39005480784654e-05
-1.92499159615673e-05
-2.59348558336678e-05
-3.423707715831e-05
3.44545761345529e-07
1.1057728991854e-06
-2.47909088238199e-05
-1.14480898824407e-05
-1.28412973399313e-05
-1.01683196868661e-05
-4.08270296346821e-05
-3.42006254692864e-05
-3.48990743186181e-05
-1.51981493301615e-05
-3.51851733954138e-05
-2.84355581098272e-05
-1.00539062196502e-05
-2.57765699402618e-05
-2.24750297502501e-05
-2.58434482178992e-05
-2.01397783232949e-05
-3.39928463244577e-06
-3.33989142276914e-05
-2.69837822593449e-05
-3.32505770171085e-05
-3.13721563325882e-05
-6.55087553515392e-05
-2.84048610956118e-05
-2.28866556934154e-05
-3.89996689640765e-05
-4.56104095074515e-05
-5.82109052929471e-05
-4.8403977221565e-05
-3.49614509362647e-05
-3.1339741328577e-05
-2.33124673957419e-05
-4.90672450669981e-05
-4.70678165161402e-05
-3.37087752448501e-05
-3.04348149620442e-05
-4.36546041162534e-05
-3.55870564281233e-05
-3.28183677218399e-05
-4.80902790680097e-05
-4.30143871082293e-05
-1.44451138446682e-05
-2.21169741008784e-05
1.40281823278939e-05
-2.85577005631571e-05
-3.32241349442803e-05
-1.23682249244385e-05
-3.35014853224815e-05
-3.79559433498611e-05
-5.7391185824893e-05
-2.5345077912198e-05
-3.05789789732675e-05
-4.31893925151984e-05
-3.78051268660999e-06
-2.82794711462985e-05
-9.98608057024515e-06
-2.21072600381422e-05
-1.86679512806998e-05
-1.97066757546979e-05
-3.61106447868189e-05
-2.32056774990016e-05
-2.73616121906449e-05
-3.9815266878223e-05
-2.54350588109566e-05
-2.85145868983784e-05
-6.25409473219838e-05
-3.37741304553818e-05
-6.29543974643603e-06
-6.95547868804368e-06
-1.26388148257738e-05
-3.68216232307591e-05
-3.73157682101973e-05
-2.36178361428112e-05
-3.11626834168608e-05
-4.22537959811487e-05
-3.41924635889855e-05
-4.47563016160521e-05
-3.8501058596835e-05
-3.74626900304601e-05
-4.51146256763415e-05
-1.09811329564697e-05
-5.12422645424325e-05
-3.0566132861007e-05
-4.39759678876946e-05
-3.60883189424472e-06
-4.23197224956714e-05
-5.72147516349959e-05
-5.76827488672702e-05
-2.3503530069158e-05
-2.86383973880417e-05
-1.84520206260032e-05
-1.45449137471047e-05
-2.86215463752798e-05
-3.286890303907e-06
-1.75538342938666e-05
-2.39698973000645e-05
-3.29559248032375e-05
-3.0514476746354e-05
-3.24970235712189e-05
-1.747445106552e-05
-4.42690783229726e-05
-5.70269460858485e-05
-3.95164348695476e-05
-3.30858429584509e-05
-3.23934597623415e-05
-2.82877366940517e-05
-1.50369627685833e-05
7.58400488362101e-06
-4.22740656104514e-05
-1.23025999859826e-05
-1.76028820054353e-05
-3.34450125529274e-05
-2.37708455622357e-05
-9.26125326688386e-06
-1.08315724053433e-05
-2.58734786662923e-05
-3.29347311454176e-05
-1.78052443821945e-05
-1.91270285977569e-05
-3.16873048246631e-05
-6.57500077887881e-05
7.27306690563009e-07
-5.39815042782422e-06
-3.47440379806526e-05
-4.78993360759504e-05
-6.88055482000652e-05
-1.42658636872564e-05
-2.87275562606023e-05
-5.20825214447063e-05
-6.86916772295408e-05
-3.67587739839812e-05
-2.83832933840048e-05
-2.06825055625432e-06
-1.90577219752886e-05
-5.81727941037533e-05
-4.86591514459794e-05
-3.04875210838808e-05
-2.19588118601302e-05
-2.19001967202691e-05
-1.39256729929593e-05
-4.30929021851272e-05
-6.41200400320249e-05
-4.06522848982911e-05
-3.12318919320614e-05
-4.19134366593361e-05
-5.65342204174477e-06
-2.1587148978982e-05
-4.45638823401973e-05
-2.00816133091369e-05
4.20374254965346e-07
-1.93201520367385e-05
-3.97318005624636e-05
-4.08573337606682e-05
-4.08853848641636e-05
-2.80478758050282e-05
-2.19252555228927e-05
-2.84685834942575e-05
-3.59530433686269e-05
-4.4337413375415e-05
-4.50679738731888e-05
-4.90695166586415e-05
-3.94573959559035e-05
-3.54358363050616e-05
-6.49440013051987e-05
-4.63279518278817e-05
-1.81223976954202e-05
-2.31219407251218e-05
-3.85308424483995e-05
-2.36555442451387e-05
-2.47040701872478e-05
-3.21336953009682e-05
-1.62959556639935e-05
4.0396897139669e-05
-1.99770073922183e-05
-3.04835115015273e-05
-3.23255815180077e-05
-2.78686820077187e-05
-2.25141142531975e-05
-4.22900127244895e-05
-5.34745491021599e-05
-2.27232544009252e-05
-3.50509531120997e-05
-4.9219650185194e-05
-4.39387771318369e-05
-2.99839257317475e-05
-4.94630303756198e-05
-3.73693793072126e-05
-2.86439487997037e-05
-7.87218557892215e-06
-2.61404551158711e-05
-1.26776125724178e-05
-3.91942428250103e-05
-1.25674370164033e-05
-3.16444938088141e-05
-3.65448848043785e-05
-3.35540239525877e-05
-1.38560422411341e-05
-2.18167611253244e-05
-3.93761886608378e-05
-2.67151196025333e-05
-3.22339047182552e-05
-2.80077046775524e-05
-2.14065236221301e-05
-7.16971878382718e-06
-7.11240830830681e-07
-4.91105904515674e-05
-9.50605871536467e-06
-4.31851483112672e-05
-2.33900069249397e-05
2.62069814951103e-06
-4.21155651322816e-05
-6.18638795630449e-05
-3.03962706602388e-05
-3.52103906223547e-05
-7.39402559003081e-05
-2.40732052916444e-05
-1.65303523228689e-06
-6.3167744772285e-05
-5.00005509373466e-05
6.67353641987293e-06
-9.55185915603187e-05
-4.68609071838629e-05
-4.98597547725513e-05
-6.31908802281282e-06
-3.40218600655389e-05
-5.37835606727032e-05
-3.60484632952486e-05
-2.7055285436386e-05
-2.78494444089587e-05
-4.47766788637875e-05
-2.5921237991269e-05
-3.09117312134368e-05
-4.60893696332772e-05
-2.10478621643756e-05
-5.11983627962694e-06
-2.63849870280062e-05
-1.23283261891224e-05
-4.13000792976755e-05
-2.35932717538833e-05
-1.188529995596e-05
-3.81220621699509e-05
-4.57095023210763e-05
-2.0489524608609e-05
-2.11908612079359e-05
-1.98382673136501e-05
-3.60645040394417e-05
-2.02568284200851e-05
-1.56190377740746e-05
-3.71756052423153e-05
-4.26285395458454e-05
-1.48953979967755e-05
-5.43935026815514e-06
-2.7187134084098e-05
-7.36472781215278e-06
-3.18248731654101e-05
-1.6751746662852e-05
-4.35295319090836e-05
-3.0763594023112e-05
-2.2841208304966e-05
-2.24392616599107e-05
-4.9676254099038e-05
-3.72465012639399e-05
-1.4342856237031e-05
-1.25557198797158e-05
-4.20916707819966e-05
-5.21934647296842e-05
-3.25050072527793e-05
-1.02938347091302e-05
-5.79101570147621e-05
-2.97003009414949e-05
-2.95484559719559e-05
-1.96389472711132e-05
6.0250475617788e-07
-2.32645745003529e-05
-1.90397826241956e-05
-3.51359569216759e-05
-3.1160020201688e-05
-3.15933023323397e-05
-2.29151097423187e-05
-4.89720677670632e-05
-2.63595396219921e-05
-2.30323628507786e-05
-1.87648533600355e-05
-5.57159542859291e-05
-2.65335248922484e-05
-1.38478304084269e-05
-1.75332468476432e-05
-2.0061373875396e-05
-2.9453514498632e-05
-3.01950365672904e-05
-1.05725451621356e-05
-7.2285442868722e-05
-3.29098988568067e-05
-2.36757172108978e-05
-1.54375885705574e-06
-2.22076240808194e-05
6.02874519938719e-06
-4.64554565225178e-05
-2.31673029564048e-05
-1.52015467926039e-05
-1.44554536568427e-05
-8.7876324614933e-06
-4.75502740253456e-05
-3.36430531285963e-05
-4.44837668278055e-05
-4.1012136809343e-05
-5.75526863387356e-05
-2.1198192873196e-05
-3.69154745510121e-05
-5.92258401299536e-05
-5.73041652021223e-06
-1.51151028369646e-05
-6.38021367183587e-05
8.16895974344974e-06
-2.33733410741694e-05
-2.83258954969331e-05
-2.95520894995283e-05
-4.01972142974159e-06
-3.09178228548133e-05
-3.77103888246754e-05
-3.26445093870768e-05
-4.67084742719571e-05
-5.74187651330381e-05
-3.34715985615796e-05
-5.50184876887655e-05
-2.37916956528678e-05
-1.3552117930354e-05
-7.7752915188088e-06
-2.57317701759113e-05
-7.46179853591405e-06
-2.02928122866121e-05
-4.75568174898559e-05
-4.79786653771346e-05
-3.10540694702791e-05
-3.5115354246871e-05
-1.95686424368625e-05
-3.44587370829166e-05
-5.70566054657373e-05
-1.83754726776221e-05
-5.82144005032786e-06
-2.19057419086079e-05
-3.05854446876455e-05
-2.18260797933957e-05
-4.66052829939588e-06
-3.27696094354859e-05
-2.42484829843495e-05
-2.61575510507258e-05
-3.4853671630602e-05
-3.21444877246954e-06
-2.59166593533243e-05
-7.35536428483329e-05
-2.84805863417039e-05
-6.30432995349696e-05
-2.49389994186786e-05
-2.19840030079546e-05
-1.8901084890795e-05
-3.57686736554051e-05
-3.15939981936877e-05
-3.89830380364847e-05
-1.04275650518138e-05
-1.60001474609664e-05
-9.22361986821906e-06
-4.31100122854016e-05
-1.99450814029544e-05
-2.93007537980951e-05
-2.38466987063044e-05
-3.86512037388819e-05
-2.22671262069951e-05
-3.07082535769609e-05
-1.92398969526853e-05
-3.39367933355021e-05
-3.03875491020516e-05
-5.36474046058681e-06
-3.62890748668188e-05
-3.68816415558653e-05
-5.92729203688895e-05
-4.03603302639772e-05
-2.47799239847814e-05
-2.42380173489052e-05
-5.21331137854327e-05
-2.99079074942368e-05
-3.28353685981217e-05
-1.24357926042118e-05
-3.58346313084516e-06
-3.96818883457746e-05
-2.98216338570527e-05
-3.90282801144522e-05
-8.54848101727046e-06
-3.19056536392308e-05
-3.19798276891305e-05
4.77453410357484e-06
-4.7642945383807e-05
-3.13553108488886e-05
-1.51868737646032e-05
-3.23416252206715e-05
-2.6991276905155e-05
-2.90120450077354e-05
-4.00205876926061e-05
-1.69499215895037e-05
-1.93774501721433e-05
-2.46387588792892e-05
-3.86762237188981e-05
-2.17434373606844e-05
-4.05193981928369e-05
-3.92734205839814e-05
-6.65361537623876e-06
-3.41967957047854e-05
-4.22209857590839e-05
-2.5843118381554e-05
-5.9980732415447e-05
-2.95934574854155e-05
-1.64105962817754e-05
-1.86983426822556e-05
-1.13761824861284e-05
-3.25013603529411e-05
-2.1927284845854e-06
-1.17997584484161e-05
-2.02437391258987e-05
-2.06944415064536e-05
-3.85203559388856e-05
-1.26478534402112e-05
-3.06664399208576e-05
-3.85035692616214e-06
-4.10818525557183e-05
-3.24856414787532e-05
-2.28905734263791e-05
-3.34129816639994e-05
-4.17953677415652e-05
-1.69785003283345e-05
-5.50939995175891e-05
-3.32567910955613e-05
-4.25844642573518e-05
-1.98323066463554e-05
-4.25043380015305e-05
-1.57285852874652e-05
7.61935771130816e-06
-2.52043530080178e-05
-3.73793111631144e-05
6.06672300278754e-06
-3.72290402658828e-06
-5.15928228317123e-05
2.60287011252137e-06
-2.21485335719948e-05
-3.71544083418309e-05
-7.14587869412664e-06
-1.26600349830464e-05
-9.89341937725838e-06
-3.92120773532446e-05
-2.94206433914749e-05
-3.24249957097142e-05
-2.91980825236712e-05
-4.96934787793126e-05
-5.14335046446031e-05
-6.5743167123837e-05
-2.97058438547958e-05
-2.01717851545393e-05
-2.23595455782416e-05
-3.10840171243545e-05
-1.15333691848473e-05
-2.52704898379212e-05
1.08755633528394e-06
-2.94680986645833e-05
-4.66559501892591e-05
-5.68211151999568e-05
-3.19679850452642e-05
-5.06368164775854e-05
-2.95646514506778e-05
-7.84736357652075e-06
-2.33312924333658e-05
-5.52223605194079e-05
-2.22006045350181e-05
-3.59822344852965e-05
-2.66649668401673e-05
-2.49781131094661e-05
-5.70731529855498e-05
-3.83713698866756e-05
-1.88051222795619e-06
-9.96358287419234e-06
-5.68840163210179e-05
-4.04953173840521e-05
-1.3930102858146e-05
1.41821386793209e-06
-3.8102183031406e-05
-4.24195703108039e-05
-4.10256669756257e-05
1.0659674166733e-05
-5.24246533997734e-05
-5.20934231281416e-05
-4.87427070328469e-05
-2.55106721005773e-05
-2.87159602482561e-05
-2.45725677826041e-05
-2.94899323996054e-05
-2.03721885504612e-05
-1.05154293174134e-05
-3.93710774754847e-05
-3.50086462986083e-05
-3.95474364031518e-05
-4.23732149799826e-05
-4.03330883731992e-05
-3.05915226547271e-05
-1.43136653198501e-05
-1.98671884776426e-05
-1.31907381030828e-05
3.46575704092621e-06
-1.16280664927788e-05
-2.84963972600879e-05
-2.20403835354391e-05
-1.9000409143024e-05
-3.05410305562617e-05
-2.89745457809223e-05
-9.57647492988968e-06
7.72568059977953e-06
-3.19709099927976e-05
-1.69771559556913e-05
-6.16428258201034e-05
-3.48228115211464e-05
-2.06793048466346e-05
-1.38835860428689e-05
-3.28316234256552e-05
-4.46111021471483e-05
-3.89687300622643e-05
-3.01268440174798e-05
-1.73498530894977e-05
-2.79560893638217e-05
-5.1288871844211e-05
-2.50790975331272e-05
-5.28093453594863e-05
-3.82070785958503e-05
-2.34066089575861e-05
-2.23790693881571e-05
-5.75533870515966e-05
-2.87659819861581e-05
-4.38782333676696e-06
-2.96513269993523e-05
-2.23842942877157e-05
-2.13060016114951e-05
-5.6748465352604e-05
-4.44690125354106e-05
-2.31898460644212e-05
-3.24762963061426e-05
-3.75884683375157e-05
-2.3305496074895e-05
-5.18667924530001e-05
-1.83252316395563e-05
-1.28320971596346e-05
-1.46787057657179e-05
-1.5644754054191e-05
-4.81842744294096e-05
-2.26272877423986e-05
-6.15311771641905e-05
-1.30636676383596e-05
-2.15651100413524e-05
-1.46584343617846e-05
-4.49678783064497e-05
-2.16958615734222e-05
-3.87342743818215e-05
-3.75035781771073e-05
-3.18612280007708e-05
-2.46194505309401e-05
-3.98377625838286e-05
-3.58754969277261e-05
-2.86189027288537e-06
-3.76160452326225e-05
-1.14594806071551e-05
-5.09494480475746e-05
-1.81518723904291e-05
-2.18785112483303e-05
-3.79513930893801e-05
-1.03259291358603e-05
-6.43189867566251e-05
-3.84388290289526e-05
-4.04455830453898e-05
-1.10504438760017e-05
-3.57178047520231e-05
-1.52483195630011e-05
-2.62167148894232e-05
5.15958068055039e-06
-2.16214743812526e-05
-2.28373387204967e-05
-3.88299157327168e-05
-2.70590110576328e-05
-1.78387131538041e-05
-2.1227213453815e-05
-2.03468771041171e-05
-5.23783935116543e-05
-4.30478060264096e-05
-3.71369515912458e-05
-3.14989228935107e-05
-4.35979152702165e-05
-1.08194919345536e-05
-2.44358520316883e-05
-5.18384530879417e-05
-1.35347020121731e-05
-3.95317290987221e-06
-2.91454849815734e-05
-3.36392551878409e-05
-4.5388769090995e-05
-6.74570634563033e-06
-1.4416933962016e-05
-3.85447644752238e-05
-1.6472665152873e-05
-3.61855258826082e-05
-4.28154379061046e-05
-1.01009050921558e-05
-2.62605192703648e-05
-4.86007393731607e-05
-3.17141055870238e-05
-2.58871247974666e-05
-3.0105521967359e-05
-6.46838677525166e-06
-1.17919320402661e-06
-5.53890007683328e-05
-4.63252742084152e-05
-5.32139244545234e-05
-2.45853683125466e-05
-2.7145879742217e-05
-2.86431432657247e-05
-1.50663533039805e-05
-3.76020406965155e-05
6.08952958176116e-06
-2.35100086283337e-05
-1.43614704138577e-05
-6.20890925558129e-05
-1.47817684097641e-05
-2.36387767355913e-05
-3.53741855750685e-05
-1.91514026321442e-05
-4.50792902745652e-05
-2.10496866572447e-05
-7.42090924940942e-06
-6.29920758253633e-06
-3.61173080354113e-05
-3.997809017355e-05
1.49449371684545e-05
-3.39451212331378e-05
-4.65821305394351e-05
-3.58367673592943e-06
-1.05413217053143e-05
-1.86314735671303e-05
-1.43177413908469e-05
-4.58659742361466e-05
-7.64075782579415e-06
-3.15797520521572e-05
-3.15942612065844e-05
-5.39399142780218e-06
-1.4064430967509e-05
-4.92500300190645e-05
-1.1977733044346e-05
-4.73249987846444e-05
-3.91550091404794e-05
-2.80056391854644e-05
-2.53278967755725e-06
-3.24945130931652e-05
-2.52712679323442e-05
-6.11058044019303e-05
-2.832593633112e-05
-4.3977936000274e-05
-1.38538364151362e-05
-2.3059394288493e-05
-3.98707824133482e-05
-2.65852981139281e-05
-7.20428744095245e-06
-4.22281614255359e-05
-1.78030435550248e-05
-2.87020761790873e-05
-5.07921599141272e-05
-2.04454256814606e-05
-3.4088991073334e-07
-3.98808716112311e-05
-5.67552752560486e-05
-2.14089555628931e-05
-5.21888994288129e-05
-3.02494772413133e-05
-2.29825560801854e-05
-3.18607643836707e-05
-1.15661176874121e-05
-1.36073757498435e-05
-2.68452823207683e-05
-8.28486009901959e-06
-3.40906683387004e-05
-3.54152336718629e-05
-2.21466421767117e-05
-3.12673774222616e-05
7.92855847768545e-06
-5.10436551401315e-06
-1.98292402266158e-05
-2.08060988158563e-05
7.03026883037537e-07
-8.78285728701575e-06
-3.85949108286496e-05
-2.62983433690568e-05
-7.74151209417378e-06
-9.84275214714718e-06
-4.52395943269281e-05
-9.82985810170939e-06
-4.9716746379349e-05
-4.00485577937468e-05
-3.46458652193908e-05
-3.36666467178826e-05
-2.58367177570628e-06
-4.9726757029403e-06
-9.03099641098351e-06
-4.55186475635644e-05
-2.01903690748892e-05
-2.17656326284183e-05
-1.20689816449724e-05
-1.55612166126501e-05
-9.02920429912686e-06
-4.49098668858825e-05
-4.93081370543474e-05
-5.79761602812474e-05
-4.51884036345578e-05
-1.56723506295862e-05
-6.87796834342901e-06
-5.06582549368999e-05
-4.72068297196821e-05
-4.24721487895061e-05
-5.69779934547992e-05
-1.91046300265219e-05
-7.08691802559885e-06
-3.74767722483911e-05
-1.49094576530018e-05
-5.40654791587165e-05
-2.70661447983769e-05
-3.90774291079962e-05
-2.65696294197558e-05
-3.08567462488576e-05
-1.06774331506554e-05
-1.88678261850158e-05
-2.26469551870542e-05
-3.01336403789584e-05
-2.30200756636585e-05
-4.24665040368395e-05
-7.19069412774767e-06
-5.76116526801705e-05
-2.66795561293326e-05
-3.87904747579473e-05
-5.16951593658729e-06
-5.78491208231343e-05
-4.41068342068632e-05
-2.83264107432994e-05
-4.06159516060401e-05
-2.58436626550346e-05
-9.1682624083312e-06
-9.41474718338783e-07
-3.4065721417808e-05
-2.56905356033769e-05
-8.2795470638526e-06
-2.57689831947748e-05
-3.16825937891561e-05
-3.45466998903277e-05
-3.67308269104053e-05
-3.62044325568567e-05
-3.77310611964994e-05
-5.95675436758403e-05
-1.88121499504642e-05
-3.41087585510518e-05
-2.34941741247408e-05
-1.54278569519785e-05
-3.27872573670743e-05
-3.02929240573087e-05
-7.01264070996518e-05
-6.47553126546209e-05
-5.98408166753612e-05
-1.13517491839226e-05
-3.47238235918143e-05
-7.09403104768934e-05
-3.48493405964188e-05
-2.21128046372344e-05
-1.92293018402092e-05
-3.423534695758e-05
-3.74946431347984e-05
-2.79750705642684e-05
-4.4203539745278e-05
-5.86581892931548e-05
-2.67441438374199e-05
-2.26060974131009e-05
-2.39057498553409e-05
-2.38935327755615e-05
-1.56179332329964e-05
-2.3873451931113e-05
-2.17117501906821e-05
-5.26930670537281e-05
-1.21040818052288e-05
-2.66622278111815e-05
-1.44598167842456e-05
-4.00971875200459e-05
-4.09487746882626e-05
5.60724337106536e-06
-4.19865784191391e-05
-5.7469110921997e-05
-1.27746857161591e-05
-1.03333959473755e-07
-2.01874030094959e-05
-2.87638954170262e-05
-1.60571717148179e-05
-3.31627471028277e-05
-1.16272320099966e-07
-6.49824634678279e-06
-1.81415380069887e-05
-2.46429434409677e-05
-1.29719265655173e-05
-9.5778503098854e-06
-5.18692094606253e-05
-6.17545948065808e-06
-1.55510024895106e-05
-1.12947938605296e-05
2.7880182001011e-06
-4.57242586125142e-05
-3.58069409768027e-05
-5.02358153604294e-05
-3.43261367415247e-05
-1.13490109216413e-05
-5.29817442912425e-05
-3.5317867466611e-05
-3.37485894299605e-05
-3.6998700809032e-05
-3.63213584105922e-05
-3.99794982327276e-05
-4.96328172138837e-05
-5.84152808849259e-05
-1.89393286405196e-05
-3.38466400198535e-05
-6.0983344706474e-05
-2.55112121363806e-05
-2.43463506188797e-05
-5.30299565038186e-06
-3.47463004469019e-05
-4.43798117889454e-05
-7.73843811935511e-07
-1.64746737928083e-05
-6.34519197519585e-06
1.82015035653087e-06
-3.472891850689e-05
-7.02456569173512e-05
-2.87335897063054e-05
-3.15845211610063e-05
-2.58181457199873e-05
-1.72033773410355e-05
-2.35418245924919e-05
-5.4167205720918e-05
-8.33576077946541e-06
1.53345442524506e-06
-3.28935996091828e-05
-2.42519888550971e-05
-2.30058360574512e-05
-2.63492180953884e-05
-3.69578311557115e-05
-2.21703728786502e-05
-1.68919403171076e-05
-3.83425525614484e-05
-6.42561854188816e-06
-4.28477529328406e-05
-6.63174925238976e-06
-8.8162428852245e-06
-2.63834103319852e-05
-3.30501139416916e-06
-3.23577081798401e-05
-2.96725611304491e-05
-1.97421157341778e-05
5.71202346224356e-06
-2.10129937790205e-05
-3.05370280947479e-05
-1.74610523316274e-05
-3.39817654775172e-05
-5.89053456442018e-05
-1.88264020457014e-05
-3.98070227808535e-05
-3.29177101811569e-05
-3.9683341405242e-05
-3.79722338896339e-05
-1.63049137648582e-05
-3.9243801334039e-05
-3.76154977905753e-05
-1.81027580938708e-05
-4.71551904284677e-05
-8.07947259737315e-05
-2.38175964133667e-05
-2.97323325839885e-05
-2.31949060376024e-05
-2.60973572162482e-05
-1.99344145004293e-05
-3.43675075709003e-05
-5.07958608347384e-05
-4.45507085309962e-05
-3.9271186878925e-05
-3.04900496247814e-05
-4.3380101523405e-05
-3.52559171335227e-05
-4.01105483068199e-05
-4.08793954372322e-05
-2.33809206424245e-05
-3.23035673403426e-05
-1.58983881919384e-05
1.19545969620994e-05
-4.3904772459725e-05
-4.29276561522495e-05
-4.53910105720429e-05
-3.75597331731503e-05
-1.61422890353145e-05
-2.87987225259765e-05
-1.22547290503108e-05
-2.41795451648586e-05
-3.31131142369577e-05
-1.40450548464775e-05
-2.29181381861882e-05
-2.66683060146516e-05
-2.95680331840885e-05
-4.25184880604431e-05
-1.51534594367136e-05
-2.32243191462229e-05
-1.95736117192676e-05
-9.78837136581887e-08
-5.8505923390344e-06
-2.6042391614031e-05
-1.19085482541004e-05
-1.21193843940362e-05
-4.73702803067568e-05
-3.31714111399691e-05
-1.79673764394775e-05
-5.04812624983055e-05
-2.34684415609566e-05
-4.08283922846156e-05
-4.56630646455198e-05
-5.33919140531969e-05
-5.6035043764949e-05
-4.45779544465588e-05
-4.79152081240566e-06
-4.07199763655965e-06
-2.87280642389616e-05
-3.49049978850931e-05
-2.91654113835868e-05
-1.48376452315096e-05
-1.87944412072692e-05
-4.78598015672495e-05
-2.31391496939456e-05
-1.27932341532276e-05
-1.95723186165505e-05
-2.42008647306153e-05
-2.28040437896536e-06
-2.83905203975723e-05
-4.11499959424195e-05
-4.99392433317924e-05
-2.20446190576966e-05
-1.7597555112647e-05
-2.02611508436604e-05
-3.77334607453296e-05
-5.57560545501852e-05
-2.26850091884019e-05
-2.16239378020674e-05
-2.90538646020761e-05
-2.84335541921274e-05
-2.42058796733693e-05
-1.75341414929003e-05
-1.95691151687933e-05
-2.50365776322695e-05
-3.95383705304353e-05
-4.2999122554037e-05
-2.68365936097688e-05
-1.96726471733583e-05
-2.98441130173564e-05
-3.53769595321688e-05
-6.13277247323229e-05
-4.551941459194e-05
-2.45780264308005e-05
-2.60760656124981e-05
-4.41878837720361e-05
-3.68381108554237e-05
-3.25301314665667e-05
-3.15370659503953e-05
-2.85668226273765e-05
-2.45253263330968e-05
-2.75821951940381e-05
-3.30868662817832e-05
-2.42841215159699e-05
-3.18732217132217e-05
-2.25441821963358e-05
2.19395528171795e-06
-6.33278420737592e-05
-1.72833914018194e-05
-2.07517738520979e-05
-4.50914270416463e-05
-2.94072139453275e-05
-2.81201399457063e-06
-3.55686850494548e-05
-3.44076623151953e-05
-4.51542900719921e-05
-1.79509980499019e-05
-7.05239306482184e-06
-6.44718726073548e-05
-3.88070348952867e-05
-3.69534636201328e-05
-4.17078968696957e-05
-3.99108687484461e-05
-3.96182678134506e-05
-1.60263458916263e-05
-5.93208815814711e-05
-2.75307474949628e-05
-4.75520795239991e-05
-4.88058207223061e-07
-5.55012839574398e-05
-4.2809272562877e-05
-2.97265928389091e-05
-4.63182054716066e-06
-5.63526978567598e-05
-1.76176810423581e-05
-2.70226671513306e-05
-4.6807542151286e-05
-2.56634307313326e-05
-3.71932768925289e-05
-4.45670546159906e-05
-2.4251031496752e-05
-3.99437276634326e-05
-4.01488485865966e-05
-4.72120006553644e-05
4.82591551941288e-06
-6.25119800469533e-05
3.40987765057482e-06
-1.10281259495194e-05
-1.37504723036357e-05
-2.80151652106937e-05
-2.45710197014983e-05
-3.28611729332817e-05
8.57578809877363e-06
-4.33735638984889e-05
-2.38138413400858e-05
-5.69967699263599e-05
-3.91739835218644e-05
-1.43874047272702e-05
-1.66158919173909e-05
-1.24537547643986e-05
-2.55780534774473e-05
-3.9050007688086e-06
-2.63800148518276e-05
-6.05541231786324e-05
-2.46109967270363e-05
-3.74954413701684e-05
-1.70548423298518e-05
-5.3794678780556e-05
-4.61128524670779e-05
-2.82086201821111e-05
-1.6075648106307e-05
-7.2048833481755e-06
-3.31158027050098e-05
-1.60488544688218e-05
1.75296703689444e-05
-1.5210546223499e-05
-3.74193748868748e-05
-4.42596936591984e-05
-1.41222222921861e-05
-5.20562431505653e-05
-8.69809929361636e-06
-1.67348708818846e-05
-7.2790679532895e-06
-4.80775401390983e-06
-1.87473376672303e-05
-2.46127050986245e-05
-1.15015632046854e-05
-3.1052288509818e-05
-3.51656318145892e-05
-4.95142060861554e-05
-3.37192606819211e-05
-2.68792340202121e-05
-4.22525988854365e-05
-4.79193793296063e-05
-2.87748257942e-05
-2.67474243081952e-05
-3.32213782831909e-05
-3.24384614596233e-05
-2.32472667769715e-05
-3.31062977806242e-05
-2.50196780773978e-05
-5.38982583117825e-05
-4.86541557781888e-05
-2.07163910556739e-05
-3.56191033105558e-07
-6.13856517921672e-06
-3.82830872548984e-06
-2.33906704915994e-05
1.14421794006708e-05
-4.11256253129498e-05
-2.78061363558856e-05
-4.06388669271673e-05
-1.99431739879565e-05
-5.06911423816363e-05
-3.07913396463835e-05
-3.73665859111439e-05
-2.48789121769306e-05
-5.2471240840995e-05
-1.70347241253851e-05
-1.00821997239373e-05
-6.31413909027885e-05
-2.73392969193396e-05
-1.27808763151341e-05
-2.77024815406683e-05
-2.05514654187895e-05
-2.57570697263332e-05
-3.05167094148648e-05
-1.90382552506505e-05
-4.01274531828592e-05
-1.71870800412387e-05
-3.33527738855001e-05
-3.96237561268392e-05
-2.54001590025286e-07
-2.48535657569306e-05
-1.28877092585662e-05
-1.49292138551857e-05
-2.68896067432866e-05
-3.16303346257174e-05
-4.11239450710255e-06
-4.44917078276285e-05
-3.07639171164881e-05
-3.84369345346259e-05
-3.05772660211959e-05
-5.90100256658816e-05
-2.13983139874468e-05
-3.24391071113168e-05
-1.90060545153979e-05
-1.67185127879738e-05
-4.7221389464832e-05
-2.15545940097508e-05
-1.89110538501495e-06
-3.91543432898512e-05
-2.96095601544604e-05
-1.31551680575941e-05
-1.69877340740632e-05
-3.92369618748014e-05
-1.40290629682298e-05
-2.48339066310126e-05
-1.14959729593681e-05
-2.46495810727826e-05
-2.71640210971078e-05
-3.60181385162555e-05
-5.47170266114835e-06
-1.85649263571857e-05
-1.76016677165975e-05
-3.02692883252518e-05
-4.24583453570959e-05
-3.22827976782214e-05
-2.58279190473491e-05
-1.26514019306664e-06
-1.88315946323007e-05
-1.53767028073705e-05
-3.28969723215952e-05
-1.27308257920898e-05
-5.17221967601623e-06
5.52683428526266e-08
-3.80821039588523e-05
-4.56042468980697e-05
-2.53595039711369e-05
-3.12503650387886e-05
-2.12590905353056e-05
-3.02488124327004e-05
-4.61548285601323e-05
-3.0810236331145e-05
-5.53530583947128e-05
-4.02744804558186e-05
-1.4492218941924e-05
-5.23458496656267e-05
-4.16525134725689e-05
-2.47116001773018e-05
3.18737747789084e-06
-1.27149237444367e-05
-2.79515451044469e-05
-3.54721785282877e-05
-2.89234305735912e-05
-3.65779347558197e-05
-2.22086811939525e-05
-4.58431279729057e-05
-2.86119433027019e-05
-3.35604757700978e-05
-8.98579106664744e-06
3.40985202258699e-05
6.12765017100852e-06
-8.24739211783686e-06
-2.41692653706993e-05
-2.08517354288248e-05
-2.51512406393196e-05
-7.56249949452711e-05
-4.47121081654878e-05
-2.09856775687029e-05
-4.65629933743873e-05
-2.9263248662528e-06
-2.93852559306071e-05
-4.92080953310138e-05
-4.65910232315844e-05
-2.4303140279543e-05
-2.78690127675619e-05
-4.36279026694578e-05
-2.70757465398534e-05
-2.14768007199289e-05
-4.07863055577824e-05
-4.33403119882153e-05
-4.00820931712149e-05
-3.90152388797669e-05
-2.41241058725711e-05
-3.92293623123955e-05
-1.83624017313159e-05
-5.35425400294694e-06
-4.47256036994201e-05
-2.14706897733e-05
-3.6856039384841e-05
-3.4610908203108e-05
-2.96155568360088e-05
-2.24528109310477e-05
-2.19764547869885e-05
-6.25626567306963e-05
-3.84589185494378e-05
-2.70344122368846e-05
-2.98336793346892e-05
-4.25501518709139e-06
-7.82446831654618e-05
-1.9644494624402e-05
-4.90463748994626e-05
-4.15205192515511e-05
-4.39889130670387e-05
-4.87806183544591e-05
-5.74530133627935e-06
-3.26065076045216e-05
-3.26886725477721e-05
-1.40293704990792e-05
-2.9073906934972e-05
-5.08073926088262e-05
8.9634636944255e-07
-3.08316124572332e-05
9.01780128012134e-08
-4.42645593068642e-05
-1.52047543621742e-05
-2.65679284385986e-05
-3.85479265857433e-05
-3.1885667098005e-05
-3.31312133201869e-05
-2.83644725982901e-05
-1.70915912837561e-05
-3.4087719696166e-05
-1.75318274085173e-06
-2.78567899984343e-05
-3.21232427172231e-05
-3.328189248348e-05
-5.29283116681839e-05
-1.61865937452673e-05
-2.13763207263337e-05
-2.80686923921847e-05
-2.78822998254678e-05
-3.24998967067561e-05
-2.23126000204856e-05
-4.44306561051482e-05
-4.57288647562045e-05
-9.8095480283214e-06
-1.75763514780842e-05
-3.06763916351127e-05
-3.20086257140874e-05
-3.2688774220305e-05
-2.37866091535689e-05
-3.37213992568873e-05
-2.77104943974461e-05
-3.35663638078841e-05
-4.5505974174307e-05
-5.61531831371233e-06
-2.57640074922219e-05
-2.24702912553506e-05
-2.41764913779784e-05
-2.33277117464028e-05
-1.46303790255394e-05
-4.43902984245062e-05
-3.33933063613467e-05
-2.97446242462703e-05
-2.95907764775435e-05
-1.19242678509711e-05
-2.0195371785876e-05
-1.48073475428224e-05
-2.11119467828859e-05
-2.18129666086592e-05
-3.1453823844121e-05
-1.50656690426878e-05
-7.04330354202049e-06
-3.38293692155102e-05
-2.29169235078764e-05
-2.97890429041821e-05
-5.70334097570344e-05
-4.49291225947407e-05
-4.63677220762886e-06
-4.85918463678658e-05
1.68850652973917e-05
-3.39538503532175e-05
-1.91473042474919e-05
-2.49109157401095e-05
-4.96681872215931e-05
-1.72650347630192e-05
-1.61929396157306e-05
-3.07758407831845e-05
-5.89934764465544e-05
-2.39319920512882e-05
-2.76184465208806e-05
-3.71367974639447e-05
-3.70184975696124e-05
-4.40353300260852e-05
-1.81445123187308e-05
-3.02744244415452e-05
-3.13311462706099e-05
-1.53242881586096e-05
-9.95100663586939e-06
-1.63627085145527e-05
1.25501850075642e-05
-2.19531992463468e-05
-3.574620495843e-05
-3.91933873805329e-05
-5.56109894023414e-05
-2.96997170572853e-05
-2.37881832776946e-05
-3.20192421423017e-05
9.02338860153936e-06
-1.27463657154685e-05
-1.74674594165392e-05
-1.49393552552495e-05
-3.29059454542245e-05
-8.93682007156317e-06
-2.71806038396758e-05
-1.89863823579695e-05
-5.67451036693235e-05
1.83025107966094e-06
-1.07122405270018e-05
-2.90864598088098e-05
-7.48154401261296e-06
-1.78679007195382e-05
-1.29566775398499e-05
-2.35283535056643e-05
-2.95140814037183e-06
-7.22259981699799e-06
-2.19465132706325e-05
-1.49605321018429e-05
-4.42720113424005e-05
-1.96365679236746e-05
-1.52401697086302e-05
-2.99388233127717e-05
-1.83923828948016e-05
-3.36584725217835e-07
-3.72259761614952e-05
-3.71414690741413e-05
-3.64577294482813e-05
-3.13469206373529e-05
-2.12644914178861e-05
-2.76740139932022e-05
-4.33542235146162e-06
-2.33597012330709e-05
-3.17465173159586e-05
-3.11427209652655e-05
-5.2785120193147e-05
-4.01700215457878e-05
-4.30694497458978e-05
-3.76968958276621e-05
-4.85584368857362e-05
-3.74280776226974e-05
1.06085285314622e-05
-2.05510275594584e-05
-1.48892114126108e-05
-8.05322118100066e-06
-4.92691065704707e-05
-4.46037659849507e-05
8.92023920554215e-06
-6.37000586342837e-05
-4.97245092571485e-05
-5.49979489784406e-05
-6.02818817360634e-05
-4.34655289102143e-05
-2.80948362251625e-05
-2.69254697684034e-05
-6.7319031491939e-06
-4.00206956849183e-08
-2.68014309647793e-05
-4.28966183370015e-05
-3.68687358763255e-05
-3.38881825230903e-05
-2.56905386629573e-05
-1.74044339939332e-05
-4.18567089565694e-05
-4.67142567942937e-05
-5.73464906188324e-05
-2.60729235786364e-05
-2.94988766774088e-05
-6.18232903532633e-05
-5.19912692854026e-05
-2.72198006387555e-05
-2.51262117729323e-05
-6.89849310525122e-05
-5.20762091284187e-05
-4.8214867596481e-05
-5.44421344548633e-05
-4.49630896200918e-05
-8.78745410424521e-06
-4.39563672979882e-05
-4.06163685341774e-05
-8.28005705538024e-06
-3.16069630427207e-05
-4.0043579571428e-05
-4.34214773165509e-05
-3.74197183125824e-05
-1.56487980614229e-05
-2.76238028601218e-05
1.36620385426304e-06
-1.02821688410741e-05
-3.41038943472614e-05
-1.24560405420234e-05
-4.61699985188503e-05
-1.6816940772243e-05
-7.69435926220957e-06
-3.17238986406007e-05
-1.09565384213725e-05
-3.43563166888099e-05
-1.3142534306388e-05
-1.47260847159889e-05
-3.84672417721393e-05
-2.78677541588729e-05
-2.54338292884421e-05
-7.01128668217684e-05
-3.09861658903027e-05
-3.22717995855133e-05
-5.95648336886569e-06
-1.068523408156e-05
-3.36446964354401e-05
-3.90843953822537e-05
-3.03400160640149e-05
-4.44433629019808e-05
-3.8868281772705e-05
-8.90487671359453e-06
-6.49629366991494e-05
-4.97002567142925e-05
-4.85128623938978e-05
8.41916604360607e-07
-3.71022530309632e-05
-3.13558539248578e-05
-2.73533757171318e-05
-4.55245687764687e-05
-3.15327765620071e-08
-1.92898088108676e-05
-4.69514564701038e-05
-6.15264692855621e-05
-3.11644292055871e-05
-2.68341482846248e-05
-3.88471402152869e-05
-4.26119582676405e-05
-2.85198068300715e-05
-1.97248642678118e-05
-2.98379406407201e-05
-5.176522606164e-06
-2.25091846751681e-06
-1.60737439900885e-05
-1.61457632216353e-05
6.3927291869477e-07
-3.87926781236553e-05
-2.39290656278523e-05
-4.05938007723413e-05
-3.32099525138744e-05
-1.92360214928833e-05
-1.94199211012325e-05
-5.41562983791801e-05
-3.36434106091849e-05
-6.51699772183223e-05
-2.86364455079796e-05
1.60110753247525e-06
-3.75177682424467e-05
-2.32786852564644e-05
-2.58739505996174e-05
-2.37648698248744e-05
-2.51541400740069e-05
2.28818338438729e-05
-3.23763489625576e-05
-3.67531077203554e-05
-1.57221649605686e-05
2.07081508313855e-06
-3.14230889744158e-05
-2.66442919205119e-05
-1.20436994841791e-05
-5.53662762150572e-05
-4.81359992902875e-05
-1.84871525482137e-05
-4.13750581038444e-05
-3.64328492043557e-05
-1.12802898495718e-05
-5.08589901395613e-05
-2.79247447638021e-05
-4.53514647304869e-05
-2.02056979192966e-05
-2.19816023707364e-05
-1.36700206204019e-05
-2.64864765852689e-06
-2.93584210690673e-05
-3.08020927645116e-05
-1.74798960283196e-05
-4.83192200668003e-05
-3.84772417176134e-05
-3.03706063842442e-05
-2.70615230172551e-05
-7.80719211558684e-06
-5.2553756832843e-05
-3.24939533980166e-05
-2.80514263135223e-05
-2.90476170891476e-05
-3.90385445111873e-05
-1.7233835446455e-05
-3.04975071117718e-05
-1.21275160447172e-05
-3.73442031034733e-05
-3.0697131119179e-05
-2.14309948618617e-05
2.6566736437268e-06
-2.64365820267935e-05
-1.72393681596094e-05
-4.17504905468377e-05
-3.07791755234854e-05
-3.08925482870623e-05
-8.53760391882029e-06
-2.58525919380971e-05
-1.14413034600233e-05
-3.89610056776306e-05
-1.67673014814824e-05
-1.9275292868131e-05
-4.0246596899623e-05
-5.20739382440233e-05
-6.48567119097521e-06
-1.85744467888638e-05
-1.60252570274508e-05
-2.50957312528619e-05
-1.41586363198634e-05
-8.18443302865888e-06
-2.80473365996877e-05
-4.84464720640256e-05
-2.94396623996279e-05
-1.48375690041549e-05
-4.60742385646458e-05
-2.23925029763385e-05
-1.62715171373172e-05
-6.71362521185476e-06
-2.75869391315779e-05
-3.58677392054415e-05
-5.44606062626907e-05
-3.02639379759289e-05
-2.9335389130367e-05
-3.19561341465777e-05
-1.44239421736825e-05
-6.7314729641605e-05
-1.29530560420545e-05
-2.78530932331753e-05
-2.93443597304622e-05
-3.1287210310422e-05
-3.03492563543395e-06
-2.83395602453462e-05
-3.47798046878586e-05
-3.38092480912942e-05
-2.80931105789483e-05
-3.98117161133097e-05
-3.63796419860557e-05
-6.69203200227978e-06
9.0215684087073e-06
-2.27847262051835e-05
-5.47780258650019e-05
-4.14385324630958e-05
-2.79510024034513e-05
-1.17419164125235e-05
-2.55120464865775e-05
-2.97611877971208e-05
-3.45359355971229e-05
-4.64323980916182e-05
-1.28603182202452e-05
-1.77578112421111e-05
-2.12790202721215e-05
1.17265207510233e-06
-3.42144204093887e-06
-3.18423592943635e-05
-2.46368534469748e-05
-6.04058326501325e-05
-1.6081345800984e-05
-3.93415219085856e-05
-2.42538145088984e-05
-2.90151022672239e-05
-5.71069556439728e-05
-8.57792073266848e-06
-5.60258445130957e-06
-3.7358434663233e-05
-3.04123090603166e-05
-5.60030923198571e-05
-1.84375352025709e-05
-1.60085051941128e-05
-2.2718344864004e-05
-2.12716379506059e-05
-2.81082322932979e-05
-1.99640157829428e-05
-3.90222228860989e-05
-3.50767772725894e-05
1.37882996567548e-06
-7.80685213862085e-06
-1.61158214091709e-05
-1.06115354032687e-05
-1.7723680515058e-05
-2.86597345458099e-05
-1.93434527862943e-05
-1.27692625304882e-05
-1.23339149879969e-05
-4.55434440180248e-05
-5.54474756326689e-05
4.72290105479421e-06
-5.83947781296831e-06
-2.57370286546791e-05
-1.66080367955631e-05
-3.11749302411964e-05
-2.91927010489973e-05
-2.6547285788831e-05
-4.81283464382899e-06
-4.55336485648871e-05
-8.59524779881899e-06
-2.65213888066456e-05
-8.79893246860521e-06
4.19668121800903e-06
-1.34449488978182e-05
-1.93863003690826e-05
-2.9230583886615e-05
-3.64499760488005e-05
-2.05762275624759e-05
-5.52158700016949e-05
-3.76172046634045e-05
-2.99100955391405e-05
-4.66420942995089e-05
-2.62501219525783e-05
-4.44413568873995e-05
-3.36719191906121e-05
1.85990013874246e-05
-2.27578230899153e-05
-2.43158413477997e-06
-7.00238147944559e-05
-1.95724386699226e-05
-1.13324842863235e-05
-2.76392101244237e-05
-3.90066262893533e-05
-3.78070518117557e-05
-2.52844244931653e-05
-5.0679912537711e-05
-1.59625262165617e-05
-1.33869702023535e-05
-4.79004473662445e-05
-4.16254321705796e-05
-9.33053371825337e-06
-2.71093304752397e-05
-3.01266992974444e-06
-4.07328424529633e-05
-1.21483830251352e-06
-3.74820144805265e-05
-5.5882500709697e-05
-3.23048671847558e-05
-3.28342760627312e-05
-3.03598313525156e-05
-3.74574005754342e-05
-2.46475487492034e-05
-1.76015515008045e-05
-4.96586788047026e-05
-2.82585703564944e-05
-3.88184221133896e-05
-5.52056991677195e-05
-1.45731069203953e-05
-1.61035753545163e-05
-4.03582147102172e-05
-4.06366448218113e-05
-6.18280249255853e-05
-3.48405344529592e-05
-5.33561668536353e-05
1.49918930003845e-06
2.95496402502858e-05
-2.40100931271831e-05
-3.11303668804404e-05
-4.63407796910178e-05
-3.66952281755065e-06
-4.50677063840853e-05
-4.96319093280266e-05
-1.31844307997423e-05
-3.88419961948096e-05
-1.73054845112702e-06
-1.86988812930742e-05
-4.77987350267697e-05
-1.82107109076577e-05
-2.19202350670139e-05
-2.50020269810519e-05
-1.3430641552366e-05
-2.59242418439761e-05
-1.94239047860675e-05
-4.09323088455913e-05
-2.12235398436208e-05
-4.75324859947373e-05
-2.49991617617657e-05
9.69326850989054e-07
-3.60563779386052e-06
-3.66903540594133e-05
-3.7518243050278e-06
-4.89261061019987e-05
-4.38060910243272e-05
-2.65604448032241e-05
-1.87836973427287e-05
-5.43840784040747e-05
-3.00960496715397e-05
-2.28372632846575e-05
-4.36928609597649e-05
-3.49550474942801e-05
-2.42379973941642e-05
-4.06721662532538e-05
-2.63779460499953e-05
-2.29657547383485e-05
-2.84767369356575e-05
-3.01862671420874e-05
-6.82377847518434e-05
-3.25903920017964e-05
-4.66771801008258e-06
-1.8854617144635e-05
-1.11676561532483e-05
-2.14845751372556e-05
-1.24600010583774e-06
-2.23657239275332e-05
-1.56325446828627e-05
-5.22281242498733e-05
-2.78748254834186e-05
-3.53269776245191e-05
-5.15447806888816e-05
-1.46335082505055e-05
-2.52012307746876e-05
-4.24936454542855e-05
-3.72604677554027e-05
-3.92902046477986e-05
-2.99577579322129e-05
-1.75081402632075e-05
-1.71857801143403e-05
-5.02178358227664e-05
6.254833198788e-06
-2.89075087478116e-05
-1.31825848419867e-05
-4.22680622621476e-05
-2.02508253129087e-05
-2.37320632637387e-05
-4.68667528307642e-05
-1.15296029188547e-05
-9.84524410741042e-06
8.03493916493803e-06
-4.15722629951293e-05
-2.61323758533726e-05
-3.20313910121711e-05
-2.23896619933935e-05
-3.58620418316901e-05
-2.59462099222619e-05
-3.57118902586644e-05
-1.82132104761374e-05
-1.55426922656083e-05
-1.49052414784773e-05
-2.28562061178981e-05
-7.2412548149321e-06
-1.01426731997813e-05
-1.5151290761303e-05
-5.35952553209238e-06
8.55062198454333e-06
-2.80107916182175e-05
-7.51157422655976e-06
-2.5757904928475e-05
-1.79503088539964e-06
-1.94432780144908e-05
-2.63042540933009e-05
-8.8667170286476e-06
-1.86772769536467e-05
-1.97459263010294e-05
-3.67926414470231e-05
-2.68487646880882e-05
-8.86153716192862e-06
-2.72050370528159e-05
-6.47573762954716e-06
-4.2462722405663e-05
-1.33552313547967e-05
-2.62705679347907e-05
-3.0795785830341e-05
-2.48891778604906e-05
-3.50897174485833e-05
-3.27344993047099e-05
-3.8029724864238e-05
-2.15884064043848e-05
-2.13550594826738e-05
-4.13889251366854e-05
-8.11093825588725e-06
-3.47370216971944e-05
-1.40289603746854e-05
-2.84109173756409e-05
-1.72065952455105e-05
6.44048991037025e-06
-4.26702828921892e-05
-2.07894222822311e-05
-5.10512024557183e-06
-5.29776270214929e-07
-5.40890650993549e-05
-4.6947977164739e-05
-3.61548561582204e-05
-1.90020573359583e-05
-6.43791639017762e-06
-4.34690297584884e-05
-2.47688546314341e-05
1.01799180063322e-05
7.82532894516829e-06
-2.39353684659993e-05
-5.82460310400905e-06
-1.26241261853536e-05
-5.86248841668088e-05
-7.5752590473365e-05
-3.36413257340595e-05
-7.03141171377579e-06
-4.05131071570734e-05
-2.73826356885433e-05
-2.35140871581045e-05
-1.24179497726258e-05
-5.23099171275404e-05
-1.75965952572617e-05
-3.49247882241437e-05
-3.93460637220486e-05
-3.10295187642397e-05
2.71709055414571e-06
-1.32433315078744e-05
-2.65378040830935e-05
-4.48827084266037e-05
-4.26248607375408e-05
-3.8034114013557e-05
-1.92748643980001e-05
-2.55562482446519e-05
-1.09396909961989e-05
-2.25024138798049e-05
-1.32999810498344e-05
-3.97885625454337e-05
-1.83335594326622e-05
1.18780713736699e-06
-2.40686292325369e-05
-3.5145129480591e-05
-1.91120521386307e-05
-3.01782305534856e-05
2.48916087148691e-06
-3.50006786011031e-06
-1.68842620375069e-05
-2.85606150427668e-05
-9.94594576230206e-06
4.04453060225157e-06
-2.71685305292905e-05
-2.52415164551714e-05
-2.88397909508437e-05
-4.7425252942053e-05
-1.63163298765859e-05
-3.44467039432103e-05
-3.26955221147538e-05
-4.30156572511592e-05
-3.74423465166775e-05
-4.1539301792504e-05
-1.69133417440589e-05
-2.52494454539512e-05
-3.20757182363254e-05
-3.05235219770603e-05
-4.11172662485639e-05
-1.45740433953857e-05
-2.32944319233449e-05
-5.34077995366251e-05
-3.06308108038093e-05
-9.62970228452806e-06
-2.80011763577709e-05
-1.11166224505367e-05
-2.62995289481225e-05
-3.82295816979056e-05
-3.07923680042743e-05
-1.1758644291402e-05
-4.83535117686183e-05
-3.62614245588812e-05
-3.53641122074986e-05
-2.26469512115987e-05
-2.79022138379315e-05
-2.77971241925564e-05
-2.32329252204302e-05
-2.36265187349764e-05
-2.54847309714709e-05
-1.96898761944082e-05
-3.48776576343765e-05
-3.36865647288379e-06
-4.45047172997765e-05
-2.1814195882203e-05
-1.55357545482596e-05
-4.5536958303056e-05
-4.95597815896188e-05
-2.44514005617468e-05
-2.88830144267537e-05
-6.92145836799399e-06
-4.4925133462003e-05
-3.50204037417292e-05
-3.5951545771941e-05
-4.02360829506436e-05
-1.02111774784847e-05
-3.61838010756061e-05
-3.38824041210178e-05
-3.83592139730629e-05
-5.3098962472987e-05
-2.35066832332684e-05
-4.70141559240391e-05
-2.44789992458577e-05
-3.50933068205114e-05
-5.90173964834901e-07
-5.75636829914881e-05
-2.39083312912789e-05
-4.09196807816781e-05
-4.98052931998095e-05
-5.65954556036099e-06
-2.55792797567472e-05
-2.22578686147416e-05
-2.61109046271066e-05
-4.31067238171724e-05
-2.98617545596562e-05
-2.56029974989177e-05
-2.59811300814933e-05
-2.64672941339538e-05
-4.12647345194687e-05
-4.40656990874169e-05
-9.70822998694776e-06
-3.61318803306418e-05
-1.93664451294349e-05
-5.01604116555594e-05
-4.1154824058829e-05
-5.19278088177014e-05
-4.75965968825601e-06
-2.62551478566437e-05
-2.42888596049857e-05
-1.05762031582725e-05
-5.23783023620894e-05
-3.92539846315807e-05
-2.12323549683328e-05
-3.45084654534912e-05
-2.5758332125871e-05
-2.89003464005254e-05
-2.8345054506828e-05
-2.35189794315606e-05
-1.73686700202745e-05
-1.24316350059112e-05
-3.60998077701956e-05
-8.27272801960986e-06
-3.71549018354248e-05
-2.45695211678243e-05
-3.28669614041979e-05
-3.00199180908501e-05
-3.95271217537958e-05
-2.13519624471936e-05
-3.88043953946583e-05
-1.64671955689078e-05
-4.41288287766559e-05
-4.2054871758103e-05
-8.87375523094822e-06
-1.79334791539752e-05
-1.88264727348263e-05
-2.88184130652093e-05
-7.3021243970596e-05
-3.30126023790742e-05
-3.1716349002908e-05
-3.79926613988006e-06
-1.85909802035018e-05
-3.10815521793865e-05
-8.31647593711617e-06
-4.21750343953587e-05
-1.61613237342952e-05
-3.88161541146123e-05
-3.42085318189022e-05
-1.10357303400918e-05
-2.36175502122193e-05
-1.59086334524027e-05
-3.85726072049102e-05
-1.49831128565031e-05
-3.7185043821621e-05
-3.71428978851381e-05
-4.97780693345555e-05
-3.0142914096747e-05
-2.65200462397178e-05
-5.27814119971629e-05
-3.76973191258405e-06
-1.50562942533075e-05
-3.89848594920933e-05
-3.3958652880922e-05
-4.21718693087804e-05
-5.00620793486148e-05
-2.93995276067524e-05
-1.54340979246193e-05
-1.67615867076396e-05
-4.98086895355533e-05
-1.77532469913706e-05
-3.94541835795294e-05
-5.20640378791043e-05
-3.93957013427612e-05
-3.71262122251795e-05
-1.52687348768212e-05
-3.92762004953174e-05
-2.1371399417726e-05
-2.98536306017088e-05
-4.7092576445045e-05
-1.37475813829151e-05
-2.01221781345354e-05
-4.23598382702875e-05
-4.3622151173102e-05
-4.21206731316565e-05
-2.56363273828732e-05
-3.55875990697523e-05
-3.20108911450824e-05
-3.9420987870602e-05
-2.07519357032822e-05
-1.60922202425937e-05
-3.62435081995806e-05
-3.27363778007532e-05
-3.1496357964311e-05
-3.87358657060029e-05
-2.21979031636782e-06
-9.74217582142943e-06
-2.94993785286666e-05
-1.7199178208623e-05
5.17604109546402e-06
-4.04185026125315e-05
-3.48321002650126e-05
-2.28071272677656e-05
-6.12472552009692e-05
-8.04597750041132e-06
-3.8307982924577e-05
-8.43530306248843e-06
-4.23119559930921e-05
-3.44309667520261e-05
-1.18511405276619e-05
-2.37245267963785e-05
-1.41539451323693e-05
-1.05589161247052e-05
-2.59234397891488e-05
-6.08055528178357e-05
-3.4997184809541e-05
-2.39780453185091e-05
-1.24779473063437e-05
-3.22717289179766e-05
-2.61950138400176e-05
-2.18204025399555e-05
-2.39014271731362e-05
-2.50649132565167e-05
-6.24225260531916e-05
-4.05253205088119e-05
-2.17102060340316e-05
-2.67232960833972e-05
-2.0115407513079e-05
-3.78315273912433e-05
-9.16991278129391e-06
-4.13063716033094e-06
-9.60000632105954e-06
-1.06081609285557e-05
-5.56334574549724e-05
4.99673497170344e-06
-4.4634297697292e-05
-2.70616064145606e-05
-4.02842665373103e-05
-2.44469229856926e-05
-2.12363676358751e-05
-4.2967904165915e-05
-2.35900529034084e-06
-2.53742220041421e-05
-5.2498223073858e-05
-1.94650780468456e-05
-6.4804509808156e-05
-8.18693794994311e-06
-1.72668280119998e-05
-1.78707105058161e-05
-2.27164387903603e-05
-3.82648478584714e-05
-3.45894939304329e-05
2.38721081348215e-06
-2.78082709101878e-05
-2.09785031561205e-05
-3.86802324836133e-05
-4.10574529352588e-05
-2.77472463783654e-05
-7.71427026176241e-05
-4.32362509220124e-05
-2.92173897096702e-05
-1.01544206733785e-05
1.70894026670526e-05
-8.12045208145792e-05
-3.49827068384994e-05
-6.39227174159634e-05
-2.67347953471097e-05
-2.30602613794656e-05
-1.44677260363376e-05
-4.4837553398575e-05
-2.31883824188498e-05
-4.56448325118541e-05
-3.05554523512029e-05
-6.05399467180382e-05
-4.80439478295847e-05
2.23638732125186e-06
-2.65550760278909e-05
-2.31992359448893e-05
-1.2798411090202e-05
-9.28402921746658e-06
1.80816360274452e-06
-2.6701418785239e-05
-2.68274979632956e-05
-3.93654151098718e-07
-2.97679996847352e-05
-4.16916072937676e-06
-2.75768548450052e-05
-3.56218904938769e-05
-2.23753340105305e-05
-2.30022832858293e-05
-1.19286922102553e-05
5.50370815390441e-07
-2.51451233470587e-05
-4.55951202072237e-05
-1.16471884184121e-05
-4.67136875083235e-05
-6.93477355268801e-06
-1.359871929943e-05
-3.07419037230844e-05
-2.17328286111476e-05
-1.18031680258288e-05
-2.50614978908931e-05
-1.61220291289508e-05
-2.75864767036676e-05
-2.64676980260796e-06
-3.62671910910657e-05
-3.1906283895354e-05
8.30279840993908e-07
-8.08582944726055e-06
-1.54020011273437e-05
-5.2773794706963e-06
-4.98195625571796e-05
-4.63668346119408e-05
-3.57648317779423e-05
-3.65293790581071e-05
-3.63590091273977e-05
-1.52796853686124e-05
-1.97063250211128e-05
-2.56532894218354e-05
-3.03483971308257e-05
-4.86513706658162e-05
-3.62872618624483e-05
-3.75170132638117e-05
-3.41055504337925e-05
-2.20399999151663e-05
-1.76327746639207e-05
-2.47351575886089e-05
-7.78541989787562e-06
-6.69289317573981e-06
-6.21280296644739e-06
4.91781338121661e-06
-3.83318135038459e-05
-1.83353909575568e-05
-3.47266763695987e-05
-2.47612102810683e-05
-1.81650492344446e-05
-2.93486766647219e-05
-3.13748854998327e-05
-3.76185662441176e-05
-1.26185853515212e-05
-2.62840815458009e-05
-3.81703873596368e-05
-2.86905755569175e-05
-4.84656577464527e-06
-2.33062315869035e-05
-3.87267436081389e-05
-2.27015210014267e-05
-3.18001391612377e-05
1.44437837225341e-05
-2.2398341324407e-05
-2.49935025471325e-05
-3.7819977742722e-05
-7.73372571678959e-06
-1.27911527229807e-05
-5.69049024637881e-05
-3.91779709319003e-05
-9.16965421904261e-06
1.24297979524187e-05
-4.33521247803728e-05
-2.9405047427055e-05
-2.33134599861752e-06
-9.38112685358798e-06
7.26248229789431e-06
-1.16662954799318e-05
-1.54537126019184e-05
-2.97250984440487e-05
1.31361843699537e-06
1.90780636629045e-05
-2.67580484440334e-05
-3.42526025295799e-05
-2.95475803059088e-05
-3.61265015147368e-06
1.36288960283533e-05
-4.2166536682348e-05
-2.96971498664655e-05
-3.19139058018814e-05
-1.09665883836606e-05
1.1751744611336e-05
-4.75968000464766e-05
-5.26169340493915e-05
-3.48844575674864e-05
-6.72293873670026e-05
-4.82484502968606e-05
-1.12953475556793e-05
-6.11808629251185e-05
-8.10914683660099e-06
-1.51700042570001e-05
-5.73575779431724e-05
-1.6497013196906e-05
-3.09504922055272e-05
-3.57251107028519e-05
-1.6718720056797e-05
-5.04463503808529e-05
-4.27263580738664e-05
-3.44852903820619e-05
-2.01882420763113e-05
-6.34840156915571e-06
-3.710606855256e-05
-3.20728461999425e-05
-4.03327598689548e-05
-1.56656376609572e-05
-2.94571405157128e-05
-3.08906701524514e-05
-1.67948733934539e-05
-3.04042790729302e-05
-3.35697657063409e-05
-3.89001229758867e-05
-1.64220907378443e-05
-2.61211565064262e-05
-3.79631006633832e-06
-2.89273097448403e-05
-5.504375795816e-05
-2.33364948692945e-05
-4.65194821137929e-05
-2.82998976907485e-06
-2.50326886853159e-05
-1.15653157168972e-05
-3.23813763682854e-05
-2.75351293852443e-05
-1.25724467445334e-05
-2.45092848300701e-05
-2.95449007406568e-05
-2.76903663835892e-05
-1.50808163937257e-05
-2.5024941862968e-05
-5.27182708807788e-05
-6.41303115768791e-06
-5.42824148518286e-06
-9.77209442836551e-06
-1.72977170054783e-05
-1.85918641686207e-05
-2.77910438037945e-05
-2.47828258705871e-05
-2.24383382006255e-05
-1.28668007421065e-05
-2.73049245859971e-05
-5.30294528254597e-05
-6.15102166240714e-05
-7.22624495850622e-06
-3.45648966029237e-05
3.19708319845378e-06
-1.19404227654504e-05
-3.09354293996061e-05
-1.81558011493005e-05
-5.00408443722968e-05
-1.72132111279663e-05
-4.21134519888014e-05
-2.54804913575844e-05
-1.49232183201336e-05
-1.18239175717891e-05
-3.3516458177976e-05
-3.0783495147507e-05
-1.62455007861e-06
-3.86453583708923e-05
3.90947408728896e-06
-5.52919664306198e-05
-3.45105514596686e-05
-2.22041703178432e-05
9.19227184546747e-06
-2.92122548634286e-05
-5.60243663370338e-05
-3.89341425201794e-05
-1.32287059499896e-05
-3.3856315491282e-06
-2.51403804030503e-05
-1.65662437271455e-05
-1.04102149175705e-05
-1.49096997997905e-05
-1.55993162575641e-05
-5.37760369438847e-05
3.4361681086303e-06
-2.19042252312004e-05
-1.47548052906457e-05
-2.81558430047425e-05
-3.96361515967177e-05
7.55865595577156e-06
2.69038591725966e-06
-2.21543980217381e-05
-4.52721330974721e-05
-3.05019093082272e-05
-1.39497629608673e-05
-8.81697085645295e-06
-1.10019525341118e-05
-2.55674238495849e-05
-1.35389604044125e-05
-3.56893571746379e-05
-2.69303165798991e-05
-3.09580402887895e-05
-3.72433300420458e-05
-2.98629581987313e-05
-6.08892177817837e-06
-1.38401392783403e-05
-2.69791052773937e-05
-2.97395101732475e-05
-3.45846250130129e-05
-4.42692460129387e-05
-4.34340714913368e-05
-2.72958004668313e-05
-1.91877547908522e-05
-3.78025369272041e-05
-1.70327767152279e-05
-4.72564769443373e-06
-6.05446916666486e-06
-3.28144226601777e-05
-3.85103804439182e-05
-3.50114078363499e-05
-2.56432066555767e-05
-1.15848362812557e-05
-4.02704601561256e-05
-4.20715869133728e-05
-1.53668180757671e-05
-6.87192943371103e-05
-4.00546589076081e-05
-5.38689128855934e-05
-3.34469524084596e-05
3.8250700882e-06
-2.78341521872885e-06
-3.68364063022207e-05
-2.70605131791338e-05
-2.32723199250951e-05
-1.34864317440899e-05
-3.85228718674692e-05
-2.13463697852296e-05
-3.27920938661515e-05
-1.36429356640199e-05
-3.57739712841191e-05
-3.10864661998138e-05
-3.08334395829746e-05
-1.41424858848584e-06
-4.1245262256586e-05
-5.00912889337156e-05
-1.65736291315132e-05
-3.1055561730777e-05
-4.11238081225819e-05
-3.59761231278569e-05
-3.2343208057386e-05
-3.31323196352867e-05
-6.26024761536416e-05
-4.15005986745993e-05
-2.27442961357125e-05
-2.97960747612287e-05
-4.34833756638785e-05
-3.05083280253664e-05
-4.50202301298105e-05
-1.66285561847058e-05
-5.5744789662513e-06
-2.43435997354823e-05
-4.17993925460419e-05
-5.9977486183425e-06
-3.00932031268631e-05
-1.90712738715974e-05
-1.99966072998082e-05
-3.56762791990471e-05
-1.85480097958796e-05
-6.35397163632376e-05
-6.13895345400856e-05
-3.23591925841229e-05
-6.41808233056736e-05
-3.61446100799767e-05
-2.39515875031764e-06
-4.27661196424077e-05
-2.52126324849126e-06
-4.64508988927878e-05
-4.30535695749307e-05
-9.30141881418313e-06
-2.41205529138766e-05
-1.22339089068216e-05
-2.53289777197209e-05
-1.88229035495609e-05
-2.76480480267693e-05
-5.84743143759636e-05
-1.39698596804482e-05
-3.27140149929141e-05
-1.78529498150243e-05
-3.37293220389988e-05
-3.52573256556861e-05
-2.25422287912916e-05
-1.89380374167007e-05
-4.89829313861685e-05
-2.00441715847085e-05
-5.70594604523547e-05
-4.78357231719004e-05
-1.4950707216042e-05
-2.58897515152519e-05
-1.87271823038556e-05
-2.16222510646433e-05
-4.02550974484665e-05
-1.28204774859816e-05
-3.84154529458356e-05
-2.99568728052518e-05
-2.11693760016282e-05
-4.74115959578059e-05
-2.68216920958437e-05
-2.45714517680136e-05
-2.77961633353153e-05
-3.00528650134329e-05
-1.31362323942784e-05
-1.98410877147077e-05
-1.2390630673496e-05
-8.15621592635685e-08
-6.7811117687808e-06
-3.57333710854906e-05
-1.85260332411746e-05
-6.83135777740372e-05
-1.59905026229671e-05
-2.11470068740484e-05
-1.57401023455578e-05
-4.66103102580616e-05
-2.54072316926085e-05
-2.46029613168584e-05
-4.31716963092104e-06
-3.21274876662256e-05
-2.77648962985846e-05
-3.88803139133975e-05
-5.32523160932735e-05
-1.87765347528192e-05
-3.56190434946588e-05
-1.27724281920858e-05
-3.29815996106621e-05
-2.91794424273839e-05
-3.9445143179153e-05
-2.77749256592523e-05
-1.97164946827463e-05
-4.17497864059531e-06
-2.16096981590878e-05
-2.9676433946906e-05
-1.36372172199604e-05
-5.14929417337915e-05
-3.23265417694713e-05
-2.48500024196697e-05
-2.50668415204813e-05
-2.88418949469787e-06
-1.40600583382546e-05
-1.81469578429745e-05
-4.25968785984251e-05
-5.03675422167406e-05
-3.67254236359706e-05
-2.53487478041933e-05
-4.33618993087528e-05
-3.34944320491287e-05
-4.05389740315143e-05
-3.77198113756608e-05
-2.37107214257132e-05
-3.25152216314286e-05
-4.28839840761482e-05
-2.35794196672098e-05
6.42998378065914e-06
-4.83371926926743e-05
-2.34630720413523e-05
-4.41175278762393e-05
-3.74580646823217e-05
3.53872977509414e-06
-4.79412875056493e-05
-2.92918879354815e-05
-2.04288899424061e-05
-4.59195192158358e-05
-1.13064674097692e-05
-1.34981451167234e-05
-2.26364806463386e-05
-5.11065982159042e-05
-1.60272617978236e-05
-3.36524283523787e-05
-3.28323081081327e-05
-1.61972438174418e-05
-1.54419390266588e-05
-1.8604584533374e-05
-2.9001068145369e-05
-2.08648020692376e-05
-3.32776155746612e-05
2.08715482845466e-05
-3.03115762631052e-05
-3.14468828225971e-05
-2.71948231970707e-05
-2.60398057392697e-05
-6.1136244311403e-05
-2.92885120920249e-05
-2.2930151491258e-05
-2.33374362545448e-05
-3.38715866326852e-06
-2.84218183566043e-05
-1.82094466365605e-05
-6.49932605715954e-05
1.55918046871951e-05
6.81612155192306e-07
-1.79907756355886e-05
-5.4648794061979e-05
-1.13309967116149e-05
3.73783223130881e-06
-4.11187857061897e-05
-1.71872617740858e-05
-1.22542548608485e-05
-4.57610631690521e-05
-3.72496232165109e-05
-4.32163197831805e-05
-4.17279147684823e-05
-1.35177003629699e-05
-4.06544588933022e-05
-1.39662997821311e-05
-4.37787090322629e-05
-5.39976118484234e-05
-4.71362783283872e-05
-1.31148162097115e-05
-4.44367867975464e-05
-1.14692281630736e-05
5.33499128071015e-06
-1.69544403181861e-05
-3.82596799840716e-05
-3.3711260552921e-05
7.85900215575325e-06
-1.74374165294203e-05
-1.02765513334304e-05
-3.52978465194668e-05
-1.38378983918998e-06
-1.41824839256917e-05
-3.23657070798351e-05
-1.50864844780109e-05
-4.74846589865907e-05
-1.42164375865822e-05
-4.38369420545148e-05
-2.27136733717128e-05
-5.05381824290477e-05
-2.8580774736302e-05
-8.1287384102557e-06
-1.80198541604309e-05
-2.23505419021357e-05
-3.43288551479806e-05
-3.97260980681925e-05
-5.12195922016198e-05
-1.22241457775868e-05
-3.2272852321515e-05
-2.15015700450277e-05
-3.1234027790346e-05
4.44324312062746e-06
-1.33175097579698e-05
-3.04185260396554e-05
-5.18840688580441e-05
-4.48112375807007e-05
-1.29217299381242e-05
-4.49736113982886e-05
-4.66643345985362e-05
-3.79293211610804e-05
-2.66738212005354e-05
-3.49102575817734e-05
-2.91749618377619e-05
-4.34175179485332e-05
-9.26641183417516e-06
-8.78692346654885e-05
-4.74204410451241e-05
-1.69362500962001e-05
-2.8622687541368e-05
-3.04584369807603e-05
-4.05758351067433e-05
-1.41477840590174e-05
-2.06819248632408e-05
-3.6962491162943e-05
-4.37162085705449e-05
-2.81928955773121e-05
-2.6661086907578e-05
-1.01358830418052e-05
-1.01393635305664e-05
-2.87144440592133e-05
-2.18970073844893e-05
-5.72454255250185e-05
-2.40435802183639e-05
-1.23540080130408e-05
-1.12579694841898e-05
-1.76485302231665e-05
6.68444469850505e-06
-1.75280195498115e-05
-2.49812958370062e-05
-2.64172055085359e-05
-4.69218958607699e-05
-7.99249075820119e-06
-1.0626890735366e-06
-3.17561470303074e-05
-1.53050791365092e-05
-4.52859456721591e-05
-1.58248087657692e-05
-5.15949309086885e-05
-6.00386744739875e-05
-1.93946591402898e-05
9.7356581435728e-07
-7.5942868535116e-06
-5.2021285708528e-05
-3.2479672980446e-05
-3.14262096337438e-05
-1.24268835028567e-05
-8.55877566591041e-06
-2.36845656889006e-05
-3.50523570499406e-05
-1.56951955406594e-05
-2.51339097926871e-05
-2.5410823833091e-05
-5.37180767601014e-05
-3.5422145350572e-05
-2.97383087106894e-05
-8.81464696685193e-06
-2.18345174770197e-05
-4.70538348527328e-05
-2.00810263235693e-05
-1.80042463818126e-05
-1.01948904583681e-05
-3.7996645091872e-06
2.84975002116518e-05
-1.07950279252257e-05
-3.23869315121473e-05
-5.29818772000425e-05
-6.51170887258118e-07
-1.12485435496701e-05
-3.15547900463786e-06
-2.15922679407281e-05
-2.86419593410367e-05
-1.33032691374066e-05
-3.13170319933542e-05
-4.28616190701742e-05
-2.55821987265197e-05
-4.58187880082944e-05
-4.42244220321247e-05
-3.75799253152037e-06
-2.82397906697101e-05
-1.69071154521925e-05
-4.09867884990638e-05
-2.76495572191788e-05
-3.66689542574824e-05
-1.15514970029427e-05
-2.35744228267317e-05
-4.03968556377399e-05
-7.52152321396976e-05
-2.55322138194736e-05
-4.43078866834607e-05
-1.27978366059114e-05
-2.41870123004657e-05
-4.23512771272581e-05
-2.75394529841728e-05
-3.02846922660727e-05
-2.36400204028534e-05
-2.17605596756044e-05
-3.56353077111903e-05
-2.43530024250943e-05
-3.386298095694e-05
-1.48624491420876e-05
-1.75213827533258e-05
-2.27797763254201e-05
-2.40129644383538e-05
-4.04707490378534e-05
-9.26039340555651e-06
-1.98363341540903e-05
-7.92772506011155e-06
-5.26925940179462e-05
-2.62868692112734e-05
-2.39536782378352e-05
-3.06294786104135e-05
-2.60757237936853e-05
-3.17347468874875e-05
-4.17342842159321e-05
-5.34849451115291e-05
-2.14903460473606e-05
-7.1695244184487e-06
-1.11777103063412e-05
-2.54701123023173e-05
-4.61975097018813e-05
-2.57961405886242e-05
-2.20615476032628e-05
-2.00353643364374e-05
-3.55826200290149e-05
-5.50134538907454e-05
-5.29238130046592e-05
-4.95471403344801e-05
-3.555670498553e-05
-2.05953228038961e-05
-1.83997823363537e-05
2.41371273599165e-06
-2.95636918796727e-05
-3.72904800293176e-05
-3.76113567406597e-05
-3.42939481366091e-05
-4.35510124495614e-05
-4.48244764030858e-05
-3.37411809781042e-05
-2.53804580509416e-05
-1.55637962745216e-05
-3.9967048519929e-05
-4.47241217249923e-05
-4.45844383842752e-05
-3.09579607842075e-05
-2.64435355341575e-05
-1.90730491179422e-05
-2.57770385119933e-05
-3.95695381148586e-05
-2.55644723059801e-05
-4.00276994628706e-05
-2.62369552819309e-05
-2.53451999983363e-05
-5.63054049734726e-05
-8.22172611192928e-06
-2.62819655210905e-06
-2.40920029092702e-05
-3.07245168590216e-05
-4.79440984393086e-05
-4.61860880464211e-05
-9.50978410240166e-06
-2.09973341578912e-05
-3.58602076886603e-05
-4.99493894219948e-06
-3.36750931950832e-05
-3.74089954601173e-05
-5.07566717503088e-05
-1.68314635697225e-05
-1.23992167858381e-05
-2.14811356689058e-05
-6.91966966795142e-07
-1.08919603811343e-05
-2.80497974027445e-05
-6.77877136542878e-05
-2.7383436908328e-05
-3.61946399195276e-05
-4.97237993802592e-05
-2.25669045156097e-05
-3.12715963027945e-05
-3.4868890937931e-05
-3.00674860402395e-05
-1.352196307207e-05
-3.78076350456354e-05
-6.9469163209282e-05
-4.4498708329605e-05
-1.61227047161385e-05
-5.5062841542708e-05
-4.71531039314581e-05
-4.78436932610978e-05
-4.13624377300156e-05
-7.35753896882847e-06
-3.96831601336141e-05
-2.36054794469007e-05
-2.8304994341535e-05
-6.86157401972677e-05
-4.07397952721059e-05
-2.38889412653414e-05
-8.50191384047672e-06
-2.13710384954717e-05
-4.08494162539862e-05
-3.04132251821678e-05
-4.41391435308739e-05
-2.97558229418819e-05
-2.29708734469278e-05
1.64660889699561e-05
-2.18658323177357e-05
-1.39410484289245e-05
-4.15491832351314e-05
-1.44939169676425e-05
-2.07190147995625e-05
-2.98740516516007e-06
-4.61268754610807e-05
-5.44275351532462e-07
-3.10923590141392e-05
-2.44748324257025e-05
-4.90576381914129e-05
-3.1889554854095e-05
-2.78097843492492e-05
-2.09890325044667e-05
-1.76173415382273e-05
-4.31786769734545e-05
-1.79118530033311e-05
1.77681351767368e-05
-1.77227769949114e-05
-1.14510042112649e-05
-5.21418865999758e-05
-4.75304215928268e-05
-3.5072248762147e-05
-2.75998179555483e-05
-5.77453475387237e-07
-4.60580965189665e-05
-2.23063107710295e-05
-2.6119946283604e-05
-1.32296243859808e-05
-7.16913556651624e-05
-2.28869295069112e-05
-1.8580881174689e-05
-4.46941310798769e-05
-4.47999120828421e-05
-7.5924563041519e-06
-4.30167056911903e-05
-3.35122733381285e-05
-5.69621227923237e-06
-3.92634356129666e-05
-5.53554550183288e-05
5.59441739199537e-06
-4.14633063502052e-06
-4.81067097365034e-05
-4.11881773633816e-05
-1.1932860497942e-05
-1.69057515237198e-05
-1.57730084401728e-05
-2.83349077491475e-05
-4.32528892463773e-05
-4.92553594118537e-05
-3.19425449029146e-05
-2.6608754282871e-05
-3.71240306060707e-05
-5.14154336258614e-05
-3.17392585629197e-05
9.50833801001326e-07
-3.30530804372698e-05
-5.28171621216802e-05
-3.20313208411654e-05
-2.708422349414e-05
-4.08627654352146e-05
-2.45849811427847e-05
-1.29977321950306e-05
-1.59134641174181e-05
-1.78833353336654e-05
-3.15346679409272e-05
-4.17084515631503e-05
-3.09838352264373e-05
8.30075457120455e-07
-1.65775126952205e-05
-3.9061091473186e-05
-3.56310973163068e-05
-4.87276041496585e-05
-1.13232029495952e-05
-2.95582225201096e-05
-1.83939688335063e-05
-6.28105926401181e-05
-2.12367467389892e-05
-1.34505630877738e-05
-4.50470310488563e-05
-2.32305050945423e-05
-1.67435743975147e-05
-3.9784309285242e-05
-1.80601669057704e-05
-1.25013601382755e-05
-1.32984952485168e-05
-1.44566178358906e-05
-3.67077634197796e-05
8.05843518823429e-06
-9.86147498837875e-06
-4.96995512454143e-05
-4.55650342919051e-05
-1.29252011179593e-05
-4.56622481350713e-05
-2.74297942716262e-05
-2.40692168516794e-06
-4.35078638044632e-05
-2.78041205379415e-05
-2.75988305993795e-05
-2.05806692770196e-05
-3.18218963368455e-05
-7.7349898629682e-06
-1.80799479278299e-05
-4.81220519406617e-05
-4.14342457135294e-05
-4.12133631258242e-05
-6.17219137717677e-05
-2.02594862779373e-05
-1.63488591830841e-05
-3.26404025225846e-05
-4.7116405657176e-05
-2.93809007592364e-05
7.01032619761611e-06
-4.84441595301123e-05
-3.03193049596502e-05
-3.34526768091448e-05
-3.99201776014457e-05
-3.11466583728719e-05
-1.64401608489014e-05
-4.77298695668652e-05
-2.42202681657396e-05
-4.99724568175598e-05
-2.28313830401684e-05
-5.04457071402829e-05
-2.55222099886554e-07
-4.21902479242468e-06
2.86203729489044e-06
-2.03547348957327e-05
-4.5142820063509e-05
-4.18409795239459e-05
-1.73494749053967e-05
-2.29848617397228e-05
-2.09113650887426e-05
-1.51257616441285e-05
1.15507087463095e-05
-3.10618736701563e-05
-2.2677287634651e-05
-3.81829585106278e-06
-2.87073073731473e-05
-5.39234976895354e-06
-5.57981879457334e-06
-6.13414828817305e-06
-1.54891267699627e-05
-4.3478437476219e-05
-5.51351567442999e-05
-3.61458774036261e-05
-3.00822435436176e-05
-3.7358470410326e-05
-4.38404360341251e-05
-3.93239321751099e-05
-4.29802987609479e-05
-3.35126965783514e-05
-4.03533203516141e-05
1.85760954045705e-06
2.38356146748687e-06
-4.5026451943641e-05
-4.11602237703301e-05
-1.82156852110852e-05
-3.8776867837352e-05
-3.10289500499022e-05
-3.17456471579729e-05
-3.28229376651235e-05
-4.03054117398292e-05
-1.58829137675374e-05
-1.41027772763681e-05
-2.17462209699988e-05
-3.07332989196527e-05
-5.08556420573447e-05
-1.26412355649643e-05
-8.19633446913464e-06
-2.23023891224071e-05
-2.33368662477181e-05
-3.93926142507599e-05
-3.14405940680653e-05
-4.39493664178826e-05
-3.18612806267077e-05
1.50850285942269e-05
-2.4776674120114e-05
-1.36713623243449e-05
-4.08726003769958e-05
-3.26231888997002e-05
-2.49101336721881e-05
-4.17175179577208e-05
-2.32030274713086e-05
-5.47206968407775e-05
-5.66473007024185e-05
-4.8739653014257e-05
-3.8000757092896e-05
-4.75389007860125e-05
-3.20778153922442e-05
-3.25420365838829e-05
-3.45475354169149e-05
4.18770043220611e-06
-4.07288926852687e-05
-1.62056024559873e-06
-1.77024234530144e-05
-1.48049820266878e-05
-2.76500593572273e-05
-1.2126060301704e-05
-3.08162159914932e-05
3.87401446892299e-06
-2.98091739871633e-05
-4.23398869819802e-05
-2.42143847735411e-05
-3.75352417130327e-05
-3.87828346254974e-05
-2.86550309891095e-05
-3.83799411492632e-05
-2.63600874752398e-06
-1.21320354646095e-05
-6.36163244076632e-06
-3.00023653838307e-05
-3.67740164760216e-05
-3.98271420187089e-05
-2.55858653433336e-05
-4.55752059625896e-05
-1.03553735923354e-05
-2.73074659810953e-05
-4.00022075672035e-05
-1.89401050262923e-05
-3.60101699126623e-05
-5.33481580037538e-05
-1.50714430601346e-05
-3.90447064798725e-05
-4.88265451797561e-05
-4.65720289276149e-05
9.82521960376632e-06
-3.53329891972467e-05
-6.2423853480019e-06
-1.69139241656137e-05
-1.50530941580374e-05
-3.71020685429023e-05
-2.24282749157918e-05
-3.05443209841258e-05
-2.4578769572644e-05
-5.13210627971535e-05
-1.97513163918373e-05
4.28353820159864e-06
-2.26612005792036e-05
-3.24503155532956e-05
-4.66848715478591e-05
-3.7893135994177e-05
-3.94304958830525e-05
-7.19362561830503e-06
-3.94868459428811e-05
-1.57685918405718e-05
-3.44362829926487e-05
-8.53721352646103e-06
-1.09475904981321e-05
-3.78494073058355e-05
-1.0422583603442e-05
-4.15396071557485e-05
-5.16519919285862e-05
-3.14181400028285e-05
-2.26218604578494e-05
-5.24841650917051e-05
-4.47149501533246e-05
-1.06053988230042e-05
-2.70647856313408e-05
-3.33894874852349e-05
-3.87839317626319e-05
-2.49325357481626e-05
-2.57719542585532e-05
-2.61073294016258e-05
-4.10851139682632e-05
-2.26700257182474e-05
-6.08471062701062e-06
-2.90426443138618e-05
-2.05373913118806e-05
-7.59794846605507e-07
-7.34996114635132e-05
-4.57403906928333e-05
-2.18175068510591e-05
-2.8606191601968e-05
-1.88817483115271e-05
-4.80081494435696e-05
-3.97398727912544e-05
-4.16992466874002e-05
-1.71385303252632e-05
-1.92303714368957e-05
-1.68017415257912e-05
-2.66677473691549e-05
-2.10270662144423e-05
-5.53861617055682e-05
-4.54168461819695e-05
-4.38491591173874e-05
-5.49288561477389e-05
-1.48933220112143e-05
-3.50594314577542e-05
-2.29491337389364e-05
-7.75078283585032e-06
-8.77543229385115e-06
-5.08012230980572e-05
-1.8405021981063e-05
-4.98652157837286e-05
-4.4970851364744e-05
-1.77662172051696e-05
-3.94556143172453e-05
-1.67921837562063e-05
-4.54245236509783e-05
-3.95109551882004e-05
-8.43860143817994e-06
-3.74319109075944e-05
-2.43794251359091e-05
-2.58000412100741e-05
-5.83558724075056e-05
-3.96284526906742e-05
-2.13787879774733e-05
-3.30080783312286e-05
-3.7282596124758e-05
-3.47505171429065e-05
-5.28314841041748e-05
-2.70306483146128e-05
-2.21620491968278e-05
1.1838749510853e-05
-1.68337293983223e-05
-5.11861733695105e-05
-2.02430462717432e-05
-2.1860622364502e-05
-3.05677411697433e-05
-4.06744174748831e-05
-2.27745104481972e-05
-3.14156778996331e-05
-2.52002842060123e-05
-1.95075410652594e-05
-4.15478109022615e-05
2.15723892274734e-05
-3.48335670843396e-07
-4.91244494601353e-05
-3.34122122892039e-05
-1.83775415691951e-05
-3.9448917250723e-05
-3.25933966120598e-05
-6.8141558096916e-05
-5.18997249399124e-05
-3.44821852359731e-05
-5.65510530844819e-05
-2.55601604918299e-05
-2.16384397545666e-05
-5.76430054489234e-05
-1.90190561729187e-05
-3.03407095017593e-05
-2.52999244135216e-05
-1.44769076312756e-05
-1.0972085636426e-06
-2.18582755974971e-05
-3.16927576390925e-05
-1.11750581845227e-05
-4.0364953579724e-05
-7.87443920535674e-06
-3.37261777276595e-05
-8.40798575557158e-06
-2.14418174889509e-05
-7.77502783670329e-06
-2.15142187332459e-05
-3.92123464517197e-05
-2.77121631880637e-05
-3.65928894175844e-05
-5.33958513936417e-06
-6.00331329059989e-05
-9.10892406720408e-06
-2.95363847723355e-05
-2.58941589888953e-05
-1.50438021025725e-05
-2.89324191040001e-05
1.4815153628184e-07
-1.02461439321451e-05
-3.22126103346847e-05
-1.35657511184932e-06
-2.00215205251336e-05
-4.43827798198048e-06
-2.93887975731075e-06
-4.53853937290507e-05
-3.55765281762514e-05
-2.39118801886345e-05
-2.31977502771964e-05
-3.80683784116141e-05
-7.07263778326876e-06
-2.98572648536365e-05
-1.99472613699888e-05
-2.63219419611716e-05
-1.90295830213575e-05
-3.81042020294723e-05
-3.73042690953938e-05
-2.63626292286564e-05
-3.25205958492868e-05
-2.54146535566737e-05
-2.27345213288514e-05
-2.54089217910685e-05
-2.92774071802332e-05
-3.72299315402076e-05
-4.66794911305053e-05
-2.76285038074092e-05
-1.9885556481491e-05
-4.66888062933495e-07
1.13146721947235e-07
-3.80431350275208e-05
-4.27338241351623e-05
-3.77948745196951e-05
8.08299332433883e-08
-3.9068891584251e-05
-4.24740848632095e-06
-2.48899058794485e-05
-2.7656517185732e-05
-2.9391504644881e-05
-5.05471971271616e-05
-6.1594997926235e-06
-3.50263893248237e-05
-3.41402147125083e-05
-4.15043138989991e-05
-1.38777115087382e-05
-4.99854421901129e-05
-3.46801279415609e-05
-2.31742161615839e-05
-1.54500617389872e-05
-2.25317969454475e-05
-7.41683584800861e-05
-4.59997560516145e-05
-2.76071616647034e-05
-1.7113401924618e-05
-1.5128490371704e-05
-1.28097752252898e-05
-4.14477511805606e-05
-3.08997459771036e-05
-4.53116849455084e-05
-2.58960960958806e-05
-8.34594381021492e-06
-2.34357231844486e-05
-1.16508717825169e-05
-3.4109241488277e-05
-1.24040684927138e-05
-3.54434333404588e-05
-3.09742423164906e-05
-4.04676859402254e-05
-2.04296329420185e-05
-3.94762190623477e-05
-2.8345649968984e-05
-3.16301206652613e-05
-6.73404180924639e-05
-3.88816207837927e-05
-3.62792989869023e-05
-2.60456012988643e-05
-3.68435215656234e-05
3.05042588579248e-06
-4.01691826535248e-05
-4.16086088732264e-05
-1.45208015920858e-05
-3.67308194150471e-05
-3.18849513357963e-05
-5.32081581807453e-05
-3.16724680200364e-05
-1.18120512168506e-05
-1.20856181511577e-05
-6.57625920628752e-06
-7.15436711180066e-06
-3.31318922160353e-05
-4.81879302183507e-05
-2.22133011801482e-05
-4.25310748581392e-05
-3.1519917378081e-05
-1.82746758922867e-05
-2.93635667142863e-05
-3.57534888871332e-05
-2.0935927783182e-06
2.52338775731151e-06
-2.39672044288497e-05
-4.15586711771382e-05
-3.30057934584196e-05
-2.59184850648654e-05
-4.31138325833438e-05
-4.33448858676569e-05
-1.8940889468942e-05
-1.35689580235591e-05
-3.72813909583621e-05
-6.91802277546384e-06
-1.22335485822441e-05
-3.40353607724848e-05
-3.92615437756807e-05
-3.67860438129691e-05
-6.99215484955835e-08
-9.6497472872489e-06
-3.8800928094745e-05
-2.90831178988012e-05
5.84985253508306e-06
-2.08309045091125e-05
-3.37944805311288e-05
-3.18629950739317e-05
2.50070159375275e-06
-3.16556471641659e-05
-1.78707314225494e-05
-1.43151730488384e-05
-2.05659255531625e-05
-3.53086558994837e-05
-3.27271825745588e-05
-3.84139819415347e-05
-2.64143755458216e-05
-2.86667870256675e-05
-3.90217726817053e-05
-1.76138767133365e-05
-4.54489135954832e-05
-3.16909975685987e-05
-3.92845942316538e-05
-1.5260507231943e-05
-1.75036151485662e-05
-4.73892079891663e-05
-2.14900423465492e-05
1.49290673978377e-06
-1.47814211965451e-05
-2.53303916112519e-05
-6.65488740528336e-05
-3.98626687919072e-05
-1.12334521922546e-05
-3.8820557807418e-05
-3.49601727414703e-05
-1.4437595764859e-05
-4.01956747701571e-05
-7.79992968579624e-06
-7.16888463403823e-05
9.32795561422364e-06
-3.35572265480708e-05
-5.78950955057555e-05
-3.62573243527649e-05
4.16576437889089e-06
-8.06245770790555e-06
-5.74034868362933e-05
-1.97387791843805e-05
7.91714819380458e-06
-4.48346352667671e-05
-2.5984372443715e-05
-3.69756801906386e-05
-4.20787632397187e-05
-3.90722184091589e-05
-1.47850193072134e-05
-4.44648271089179e-05
-3.60316463294893e-05
-2.45459862582447e-05
-5.11940060536457e-05
-1.00228668517971e-05
-3.70161639444999e-05
-2.89549927293581e-05
-4.70180401847542e-05
-6.11377579388009e-06
-1.78034833860864e-05
-1.86398085693911e-05
-5.37539927766561e-05
-5.14206080507554e-05
-2.624203775971e-05
-3.23707281592702e-05
-1.20349206994902e-05
-1.18446443449883e-06
-4.1299000140384e-05
-1.88797589633676e-05
5.41341522182073e-06
-1.64730271594795e-05
-5.8229887845392e-05
-3.43967761553201e-05
-5.58391943050488e-05
5.08958330633846e-06
-3.43685516047901e-05
-2.67643631041919e-05
-3.4662891140477e-05
-6.1019450822789e-05
-2.62533620682639e-05
-2.85749224949571e-05
-2.47897041816015e-05
-4.6089136580025e-05
-4.98509827903261e-05
-6.00028084801798e-05
-2.51115678356241e-05
-2.23004815075829e-05
-8.97645206555193e-06
-2.83527099118325e-05
-2.15834184567566e-05
-4.31285718964191e-05
-1.78651846615422e-05
-4.24218625955033e-05
-3.47569047185887e-05
-2.63863561779241e-05
-2.67154866438645e-05
-3.52386973206385e-05
-2.19282140035071e-05
-4.19936415484647e-05
-3.41492169468528e-05
-5.3549649785956e-05
-3.75678355239571e-05
-5.14053351470664e-05
-2.08037281943042e-05
-3.89329878264348e-05
3.16435488174719e-06
-6.73411088793296e-06
-3.31162060631265e-05
-3.19276331492142e-05
-1.14835550173269e-05
-1.56850346787558e-05
-4.1372739639025e-06
-3.08702544123033e-05
-2.89389958860595e-05
-2.85637334604124e-05
-2.50944390709798e-05
-2.47636927983339e-05
-3.39261141893237e-05
-3.7774615297962e-05
-3.75959859195282e-05
-3.72060177875636e-05
-4.42603352044956e-05
-2.41134803704147e-06
1.12610739496415e-06
-3.61714567667406e-05
-3.10324579875241e-05
-2.4126611739346e-05
-7.62654229898414e-06
-2.3869670450809e-05
-5.01510557322651e-05
-5.41791984008206e-05
-2.63681324454303e-05
-7.76766807700165e-06
-1.15426293130617e-05
-8.61945634269673e-06
-2.18502988103258e-05
-2.2524979976899e-05
-2.41765387727552e-05
-4.14279797753551e-05
-2.22708682065918e-06
-2.43311447528593e-05
-3.37402804972432e-05
-4.2946595645473e-05
-1.67973010532176e-05
-4.04165721551064e-05
-4.13462122541846e-05
1.57297151892347e-05
-4.99358973417162e-05
-5.17153033554014e-05
-1.59041912356835e-05
-1.31007968327568e-06
-3.97548025719953e-05
-3.67941946331649e-05
-4.38894013106528e-05
-2.95525297075895e-05
-5.18552159805355e-05
-7.57934529932257e-07
-2.20120968574862e-05
-1.04359972745805e-05
-6.82434325653669e-06
-3.12261949355502e-05
-2.08589071703654e-05
-1.4021305337557e-05
-3.95792871027519e-05
-4.62715116247077e-05
-6.38766514910545e-06
-2.71987382973916e-05
-3.57991219610264e-05
-6.64389495476544e-05
-3.94321669548858e-05
-1.54646171380033e-05
-3.00611014079482e-05
-3.8362375836328e-05
-3.8240105980246e-05
-2.51330639033045e-05
-4.53007458356358e-05
-5.65088834243371e-05
-3.11055151775833e-05
-9.55212015750121e-06
-3.56489212470545e-05
-3.9587545746416e-05
-1.91806798781888e-05
-4.93659194657826e-05
-5.60808845063625e-05
-4.46790649362207e-05
-1.98813975501891e-06
-5.89773630536416e-05
-3.24452801336757e-05
-3.78428470657328e-05
-4.60333335717843e-07
-3.8071722601127e-05
-3.52115746979856e-05
-1.06631706403551e-05
-1.15226630059631e-05
-3.42495205108465e-05
-2.81848958292592e-05
-1.90022224752279e-05
-2.44778545976569e-05
-4.80059481877365e-05
-2.40144127708719e-05
-2.22350049778128e-05
-1.58093037755876e-05
-1.83515415246989e-05
-2.26358101239328e-05
-3.78067647493346e-05
-1.37909139652571e-05
-5.132029927277e-05
-2.67697894081549e-05
-5.87366369810582e-06
-3.10829582651926e-05
-3.04662876896117e-07
-1.30793752438796e-05
-4.26498835796468e-05
-4.30794618644533e-05
-2.16409876871379e-05
-8.04039585259693e-06
-1.00213767741381e-05
-2.82486662350017e-05
-1.52876682125392e-05
-2.10464097188106e-05
-2.88506540758672e-05
-2.82371222150089e-05
-4.17327489837187e-05
-4.46171034733035e-05
-3.55768540802963e-05
-3.8688898387419e-05
2.75257993303976e-05
-4.16952277416555e-05
-2.34938824145815e-05
-4.02333060502452e-05
-3.32417574460687e-05
-6.70210290076526e-07
-5.4374113398934e-05
-1.28896271341987e-05
4.10363868352165e-06
-5.37534318754304e-05
-2.2159060485522e-05
-2.57047885660867e-05
-1.81884775671634e-05
-4.30731568686664e-05
-1.58172545572393e-05
-2.05362814774797e-05
-1.58856020494828e-05
-4.69633567093397e-05
-4.50879557456608e-06
-3.4479891342568e-05
-1.4944856597443e-05
-3.16888991538247e-05
-2.73186619129149e-05
-4.51015601938242e-05
-2.92273600643666e-05
-6.01236803958323e-05
-3.40492547593131e-05
-2.30278790989789e-05
-3.6186785028608e-05
-4.46102587597974e-05
-2.67590616633641e-05
-3.80133976980289e-05
-2.59133463132831e-05
-2.07201447980408e-05
-2.85139196572428e-05
-1.36335954494491e-05
-3.95602928115465e-05
-4.11340964611733e-05
-1.72482064327723e-05
-3.70162551431955e-05
-4.09020006193137e-05
-2.46792227743088e-05
-4.8549926947297e-05
-1.32649905685068e-05
-2.53085907954313e-05
-1.67895606121355e-05
-2.36129297666388e-05
-3.31460747873624e-05
-3.77435795827665e-05
-4.0967537394004e-05
-2.89995331515501e-05
-1.58984762917845e-05
-2.54269836677035e-05
-1.59403416829575e-05
-3.58392122466665e-05
-3.05690962983721e-05
-3.19559044823556e-06
-2.33089494528411e-06
-2.10372660316248e-05
-3.26645949350926e-05
-3.17006708807374e-05
-3.9177558487802e-05
-1.69800373703164e-05
-6.16836982330158e-05
-9.07972566199494e-06
-3.54555508931125e-05
-1.98374023606092e-05
-2.89098108855006e-05
-3.04038403023553e-05
-5.65338382689496e-05
-1.3315073802224e-05
-1.45000674835013e-05
-3.76800368495944e-05
-1.60249461034215e-05
-4.8965785480367e-05
-2.57170537798232e-05
-2.39354054492029e-05
1.65376694934742e-05
-3.63814989020392e-05
-5.6099774125912e-05
-7.77327212478284e-06
-1.89407428231484e-05
-2.07791909576448e-05
-3.26067603159265e-05
-4.09704279374247e-05
-1.00921777564475e-05
-3.59090960340993e-05
-3.98686334321882e-05
-7.41427497495663e-06
-3.08605945609999e-05
-3.03168286368802e-05
-4.37341592676271e-05
-3.45716068709561e-05
-2.02860991202888e-05
-3.39416490904371e-05
-1.3556166100355e-05
1.49969057510718e-05
-2.89299524890522e-05
2.68618501647884e-06
-1.83285985646231e-05
-3.42346095087012e-05
-4.00858623838358e-05
-7.08536835277709e-06
7.15353702327497e-06
-2.74383681898855e-05
-1.06391771335172e-05
-2.94041480961753e-05
-8.5729798153218e-06
-3.36743548134558e-05
-3.82840127023209e-05
-1.77553072721674e-05
1.07311141118217e-06
-4.30414999439321e-05
9.39063706457796e-06
-2.61392993482855e-05
-1.97877694996864e-05
-4.41942924351057e-05
-2.17115637898239e-05
-2.84855638790597e-05
-3.46034102878971e-06
-3.07104284286407e-05
-4.23306343765668e-05
-1.99994099713948e-05
-2.90114821419458e-05
-1.71836255493755e-05
-3.68898386613021e-05
-1.79156712889097e-05
-3.49349264260535e-05
-1.37415747590019e-05
-4.19576772499172e-05
-3.03386752569723e-05
-2.60806705577892e-05
-5.30593884810127e-05
-3.31510359263189e-05
-2.73537915407259e-05
-5.44999150681618e-05
-9.01873917687214e-06
-1.41245614301738e-05
-3.51502978180705e-05
-3.20838429278906e-05
-1.30946162637006e-05
-3.04893696768374e-05
-1.29956314554417e-05
-2.72511391855332e-05
-2.49800333463772e-05
-2.28010398863323e-05
-6.44692092744663e-06
-2.81855932004759e-05
-3.02328581213525e-05
-1.26293904054152e-05
-4.45454765179214e-05
-2.10486132092098e-05
-4.32848391711687e-05
-5.51931530263419e-05
-4.34156149754999e-05
-3.14226133531666e-05
-2.50393432247835e-05
-3.6481917536263e-05
-1.05589538952217e-05
-2.62388473076854e-05
-6.31398871163381e-05
-3.4062155738872e-05
7.616586545975e-06
-1.61979193729836e-05
-2.57343421484098e-05
-2.51273356570423e-05
-5.02025243291561e-05
-4.8661671290258e-05
-1.77301674576972e-06
-6.60851244674204e-05
-2.19306909631098e-05
-2.84176389612601e-05
-2.72374894791427e-05
-4.47909213692785e-05
-3.28258894252931e-05
-2.74547297549651e-05
-3.18925352853967e-05
-1.92715161969081e-05
-1.75289829651401e-05
-4.10095429925701e-05
-3.60761040347647e-05
-1.9592183818258e-05
-4.48642482253497e-05
-4.12057579364924e-05
-4.07598200569403e-05
-2.91447934330647e-05
-7.18390100996179e-06
-3.4259389165393e-05
-5.58340185888987e-06
-1.42738785123595e-05
-2.25115094007814e-05
6.50527052515694e-06
-3.03594570342578e-05
-2.49972775623805e-05
-1.59914239416107e-05
-3.31059023761328e-05
4.43817259023802e-06
-3.91899818216975e-05
-5.06244543686184e-05
-2.9646195473701e-05
-2.05181775493108e-05
-3.60486659756434e-05
-4.87099223109218e-06
-2.84633358724652e-05
-2.77342600484884e-05
-4.1946491415603e-05
-4.17303972433046e-05
-3.50608138488381e-05
-3.09551107603524e-05
1.62221350074828e-05
-1.3322150033414e-05
-1.81753622313678e-05
-3.68048331952018e-05
-1.05685534279424e-05
-5.32864577566079e-05
-3.46374959344236e-05
-2.44919510176668e-06
-2.84883492975477e-05
-3.5585402408072e-05
-4.35127484965525e-05
-8.60705040603356e-06
-1.36446589367802e-05
-1.46145781544604e-05
-4.42534450055021e-05
-7.38408061692909e-06
-3.12429926648363e-05
-1.24220549477868e-05
-3.00470692304496e-05
-1.68621226401838e-05
-2.49501189614306e-05
-4.20352824693421e-05
-2.44925123677948e-05
-4.17756847071512e-05
-2.89105686768152e-05
-2.18005175982862e-05
-5.13129207145151e-05
-1.88748508729162e-05
-1.50778252280626e-05
-2.4354031547082e-05
-3.7594064387243e-05
-2.8575370661224e-05
-4.21653856922205e-05
-3.46916804305825e-05
-3.40353362464971e-05
-3.2016288035667e-05
-1.84761038339687e-05
-1.81897070143307e-05
-2.67538191363381e-05
-5.36698630487271e-05
-1.22436258595737e-05
-4.3450503540442e-05
-3.53066675803735e-05
-3.76248207543987e-05
-2.61568268094124e-05
-7.0181155032889e-06
-3.53461763815662e-05
-2.83817167771161e-05
-2.03969174592864e-05
-3.16190978639369e-05
-2.68745585356525e-05
-2.98827251750311e-05
-4.33149108976591e-05
-1.99841090952442e-05
1.65936256171578e-06
1.01072156226487e-07
-2.50373234156563e-05
1.59301388007996e-06
-4.65835478729159e-06
-3.87203570261218e-05
-8.35319505269582e-06
-1.08950857893046e-05
-2.18417710011481e-05
-4.36955309569544e-05
-1.67629798424217e-05
-2.94323137036127e-05
-1.35565255372064e-05
-1.36691085234457e-05
-9.66074126242145e-06
-6.05154587983767e-05
-7.8658502561072e-06
-3.83922172921336e-05
-1.73137957715153e-05
-3.30446895431804e-05
-3.00973807114902e-05
-4.56998048435271e-05
-3.33349325321487e-05
-2.25439638595567e-05
2.65420152129271e-06
-2.38586524311461e-05
-5.02715783627795e-06
-4.51092191125541e-06
-6.19453361776532e-05
4.70452737836827e-06
-2.53073613720708e-05
-6.06084815896066e-05
-4.15639236861939e-06
-2.26302747630274e-05
-3.20560312821284e-05
-1.57785128721147e-05
-3.3263824351227e-05
-4.40915858161833e-05
-4.09276761585807e-05
-3.12695523876151e-05
5.80466277631077e-06
-2.82753368626074e-05
-1.41682481811052e-05
-4.62642413124149e-05
-7.46263667133202e-06
-1.89002154402925e-05
-1.82870159030944e-05
-3.40661885624434e-05
-3.54955673753828e-05
-4.40008757465568e-05
-3.57339980033303e-05
-2.83750379837077e-05
-4.22659728148503e-05
-4.16555138137033e-05
-8.15001475326582e-06
-1.81431897167017e-05
-3.68892115571773e-06
4.82267277940126e-06
6.99902048358988e-06
-3.64405679837515e-05
-2.77854252662743e-05
-3.83869251031435e-05
-2.65667188298517e-05
-2.8105985207089e-05
-5.16206849497028e-05
-4.43951010803276e-05
-2.9523309889527e-05
-3.40155844299562e-05
-2.30998773263345e-05
-2.79022442679952e-05
-3.79608475268048e-05
-2.46009039775401e-05
-1.16937387540294e-05
-3.3760812224821e-05
-3.31067481263411e-05
-4.35234667857711e-05
-3.42217341126647e-05
-3.79760551986709e-05
-1.52464715882259e-05
-1.70675912899935e-05
-2.3806500281006e-05
-2.04870570017362e-05
-3.01217051279881e-05
-2.12722902444791e-05
-1.6184591820236e-05
-4.79359597939271e-05
-3.35665006666374e-05
-2.75490129716468e-05
-4.65940811484552e-05
-1.61781014552462e-05
-5.05925565141027e-05
-3.37990607325724e-05
-3.9514239202439e-05
-1.0280106971624e-05
-2.69554039714659e-05
-3.92190167653919e-05
-3.89831726621675e-05
-4.04934364122892e-05
-1.49411568359622e-05
-3.15834975992511e-05
-4.06681306379807e-05
-4.59151641500026e-05
-2.79714770130752e-05
-6.11330035229273e-06
-2.88479292016448e-05
-2.71443304741308e-05
-3.06213260291307e-05
-4.44383040512835e-05
-5.56552344999388e-05
-2.58798072436134e-05
-6.31199508347416e-05
-2.72776770581199e-05
-1.78977047856898e-05
-1.29472445341256e-05
-2.67062680808699e-05
-4.51229261348159e-05
-3.65511904196004e-05
-1.9080119964004e-05
-3.74674880796603e-05
-1.71682138547554e-05
2.82351936871208e-06
-4.67982905876801e-06
-1.86348120060756e-05
-4.07064756598255e-05
-3.69002424365807e-05
-2.59198014154818e-05
-2.3126702303678e-06
-2.12875116399329e-05
-2.41729460498914e-05
-3.89502390010368e-05
-3.32133606377972e-05
1.984350298133e-06
-5.81309811213776e-05
-5.16466133583035e-05
-2.05723356121725e-05
-4.21977179153297e-05
-3.8584061683803e-05
-1.2686711329965e-05
-2.19832664602604e-05
-1.96202275506129e-05
-9.69969675717919e-06
-5.282098518301e-05
-1.20181745117093e-05
-3.17099976991647e-05
-3.39175070422073e-05
2.39252889707789e-06
-9.40199502486601e-08
-1.01510571365092e-05
-1.49698493064053e-05
-1.67003515135534e-05
-4.37020387568716e-05
-1.8006234186728e-05
-1.4431600319557e-05
-1.98003250431244e-05
-4.74057399951345e-06
-4.38645875390044e-05
-4.13194278774457e-05
-2.22910875977022e-05
-9.01319231022287e-06
-3.42082517742909e-05
-1.36226725263557e-05
-2.59162476389802e-06
-5.30660275286148e-05
-3.20633301637473e-05
-5.05405983388038e-05
-3.43324995789664e-05
-1.95027298816858e-05
-2.37961091143719e-05
1.33458700948687e-06
-2.62893621184174e-05
-3.37564545773654e-05
-2.42985598440147e-05
-4.3327279911243e-05
-1.00299603391517e-05
-5.19810997426758e-05
-5.12490958910313e-05
-3.76711804302021e-05
-3.86538045721238e-06
-1.63667474494003e-05
-2.31920008946926e-05
-4.01677983948454e-05
-5.07787597102978e-05
-4.49299697760312e-05
-5.00106843789816e-05
-1.9095304544889e-05
-1.67181253642731e-05
-2.18163905634075e-05
-7.79176213932376e-06
-3.65023584884827e-05
-2.23150590001424e-05
-4.82068175001147e-05
-2.34466923189292e-05
-3.33111440652962e-05
-2.4677046206422e-05
-2.95586941017189e-05
-2.56511591417108e-05
-5.12623287793591e-05
-1.39814038925103e-05
1.19059689995057e-06
-1.73891907435316e-05
-3.55018117401861e-05
-2.79197342757892e-05
-3.33117300751365e-05
-8.70281136763617e-06
-3.39613802532126e-05
-1.53332897708235e-05
-4.33863628952384e-05
-1.36233564285755e-05
-4.32525721124292e-05
-4.02490716730878e-06
-1.80871690909461e-05
-2.38723693664679e-05
-1.85052176908213e-05
-2.2781081372553e-05
-1.51440330062918e-05
-1.61413432395429e-05
-2.6916538364465e-05
-1.16932251029299e-05
-3.43020187845836e-05
-6.31039704108752e-06
-2.05992096949723e-05
-4.30950079164048e-05
-4.19312994159951e-05
-2.54457862719313e-05
-1.77427802094852e-05
-4.33762224476403e-05
-1.13284476770978e-05
-3.39089618051252e-05
-3.40582160674197e-05
-2.22633967589923e-05
-3.71848352326889e-05
-1.98248882361853e-05
-3.14672717021319e-05
-2.603355299969e-05
-3.82574483867483e-05
-2.09558647732372e-05
-2.47815499495792e-05
-4.91310449509001e-05
-2.71584585051179e-05
-2.97091311541049e-05
-2.20565907138875e-05
-1.80265854501201e-05
-3.72839527139615e-05
2.43377613220897e-06
-2.72721642280754e-05
-3.42704257233695e-05
-2.31085816582353e-05
-9.32358962143288e-06
-4.64640475904546e-05
-1.44125087502262e-05
-1.82789738811633e-05
-3.65835991031675e-05
-2.00519695858223e-05
-9.33510961708491e-06
-2.22251862349451e-05
-2.43924544311703e-05
-5.93740489423115e-07
-1.07937284045815e-05
-7.57908452742448e-06
-3.68274319124643e-05
-4.77537224349765e-05
-2.82623714569147e-05
-2.72451645598767e-05
-4.00364449784314e-05
-6.93942029850544e-05
-3.98621323293532e-05
-3.20435913393769e-05
-7.331637376083e-06
-2.49166167550838e-05
-2.04311800946194e-05
-2.344789977621e-05
-6.72439455793207e-07
-3.81629503503406e-05
-2.53071412422126e-06
-4.957332794033e-05
-3.83674803762602e-05
-4.50309416075157e-05
-2.58757990674111e-05
-4.43120283429127e-05
-5.86766049085011e-05
-5.05779829140599e-06
-3.26301097717759e-05
-3.7175334896019e-05
-4.2484062667541e-05
-5.4965898824739e-05
-4.85406630024904e-05
-5.57893993251018e-05
-3.36251663124466e-05
-8.60490365146648e-06
-4.67831856696654e-05
-4.29059557428768e-05
-1.42269096142188e-05
-4.23476805105987e-05
5.87149634137464e-06
-2.43183777757537e-05
-3.32509908521872e-05
-3.36073488762581e-05
-3.95649937639909e-05
-8.0658188747709e-06
-1.70957586512619e-05
-3.35901017289275e-05
-8.57679511255121e-07
-3.92842339844296e-05
-1.14787235502888e-05
-2.6026558917388e-05
-3.84588638792858e-05
-9.59851402164667e-06
-2.77679867928366e-06
-1.18492438291437e-05
-2.50109142295844e-05
5.32440713994359e-06
-2.10078464704049e-05
-3.02473625119996e-05
1.20616146249597e-06
-2.98922451472455e-05
-1.25525788504652e-05
-1.7908307184961e-05
-1.61242352241336e-05
-2.18046041376898e-05
-4.76943752837111e-05
-4.04558494324816e-05
2.85251110410879e-06
-3.56902162299743e-05
-1.81366914447235e-05
1.36143222866402e-05
-3.01583323257697e-05
-6.17705228223098e-05
-1.35081456084165e-06
-1.12986347760446e-05
-2.70161093540249e-05
-2.98910108930541e-05
-2.97491143668851e-05
-2.06121103798438e-05
-1.7442243898067e-05
-3.97765984599171e-05
-5.23763755207538e-05
-3.29831661339742e-05
-1.35222734823377e-05
-4.06189671842409e-05
-1.05058196477542e-05
-2.41083733213456e-05
-5.41762699526099e-05
-2.1281542587081e-05
-5.51802124676175e-05
4.83495141313877e-07
-1.33312136921164e-05
-2.99864192390392e-05
-6.86873673570998e-05
-2.49206628138615e-06
-2.87174942866107e-05
-4.55604831991516e-05
-4.21325749856987e-05
-5.61896059167876e-05
-1.46324341524066e-05
-4.15433117927409e-05
-2.25232115546013e-05
-2.85855037003737e-05
-2.80570001721625e-05
-4.60526003635608e-05
-2.31027124915559e-05
-2.1238806541701e-05
-2.4971080667225e-05
-3.5919768802665e-05
-2.43155463893488e-05
-2.99759625115879e-05
-2.88428112131577e-05
-1.55702081731772e-05
-3.209745969853e-05
-2.49356275676678e-05
-2.47199611504017e-05
-3.37985278896254e-05
-2.1543297036494e-05
-2.92650387650138e-06
-1.81838709939046e-05
-2.55297679261925e-05
-3.86614022217178e-05
-2.2058291934577e-05
-3.78707896599759e-05
-2.2962756289309e-05
-3.64863253509847e-05
-2.45701582255094e-05
-2.15532273643316e-05
-9.27560881043487e-07
-3.05423612258649e-05
-2.31911489051547e-05
-4.6245940660621e-05
-2.44459149393946e-05
-3.64626703030166e-05
-1.80254278503718e-05
-2.915895766601e-05
-1.36335398983434e-05
-3.01860955166473e-05
-3.69445997163581e-05
-1.61156733011156e-05
-2.86821924720424e-05
-7.21216094707778e-06
-1.05260709678821e-06
1.0078815218847e-05
-5.68990259351588e-05
-4.25612319709376e-05
-9.28569711307593e-06
-4.42399831161257e-05
-3.99906212067722e-05
-2.25047709742855e-05
-1.70768957725562e-05
-9.98076853181548e-06
-2.26722487802034e-05
8.43778703762546e-06
-7.65516119439977e-06
-2.52688984018811e-05
-2.33560149088664e-05
-1.72745617351473e-05
-2.82634286035867e-05
-3.51622090224756e-05
-3.14518236665446e-05
-6.52975536264157e-05
-3.09882495643879e-05
-2.60304535108062e-05
-2.91348790963535e-05
-3.2414486138883e-05
-3.13189950162389e-05
-1.45177790557284e-05
-1.43869707984359e-05
-3.9900852153665e-05
-2.18123223294602e-05
-1.87623106485448e-05
6.32680863984255e-07
-1.7310871812106e-05
-6.65951353434074e-05
-4.89534988483714e-05
-3.392615217505e-05
-2.98757202010012e-05
-2.75642481671988e-05
-1.41003028424836e-05
-6.10164769347828e-05
-3.00735892861447e-05
-2.12964167584751e-05
-7.81509419345202e-06
-9.16226979407666e-06
-3.64784873944221e-05
5.01810907859925e-06
-4.59975283424297e-05
-2.62623553498382e-05
-5.18521825437798e-08
-5.63235816425037e-05
-2.86233810639763e-05
-3.6828870738243e-05
-2.2594591557688e-05
-5.26504340911541e-05
-2.6203210705612e-05
-3.3023866324303e-05
-2.17978541871441e-05
-1.01128432878085e-05
-1.46241080234145e-05
-1.62610110225153e-05
-1.931223984827e-05
-3.42502436509212e-05
-2.10335236820369e-05
-1.70308697332332e-05
-2.84534468295511e-05
-4.55199985709637e-05
-4.32580347033928e-05
-3.64914352857213e-05
-5.95038290269526e-05
-1.12350844507272e-05
-1.14077342697796e-05
-2.56463696251451e-05
-1.39532569382724e-05
-1.84606478139939e-05
-3.57088995302754e-05
-1.70648035547026e-05
-9.72295317529966e-06
-3.37662739233737e-05
-2.79607465347302e-05
-5.00271692989559e-05
-1.29583592040465e-05
-1.45071593724798e-05
-3.35540635327738e-05
-2.18583815086898e-05
-3.19775417426405e-05
-5.77812698009941e-05
-2.56306546632646e-05
-1.30750089858386e-05
-4.33776553682247e-06
-3.93747363816359e-05
-3.96546114889232e-05
-3.89603896344952e-05
-4.10390953538533e-05
-3.41901026636346e-05
-1.73771072476817e-05
-1.76986538398317e-05
-8.7916837860095e-06
-1.14037526842472e-05
-2.39376027732669e-05
-1.60257261593931e-05
-1.08146856746001e-05
-3.70967890797412e-05
-1.59908630872603e-05
-1.43139844134723e-05
-2.02233823303657e-05
-4.40529346961588e-05
-7.39752459603214e-06
-1.02140910527266e-05
-2.39837561493309e-05
-1.98335317957675e-05
-2.95557105453569e-05
-1.9305606206357e-05
-3.87362001715751e-05
-1.10078439997188e-05
-1.09836929236265e-05
9.39880308954056e-06
-2.60106041243931e-05
-6.03323301299156e-06
-2.34780062457256e-05
-4.38367251315934e-05
-3.66489593830379e-05
-4.38621631525814e-05
-3.53923155486084e-05
-1.09140634610121e-05
-1.70799987778069e-05
-3.26869819947837e-05
-3.39958274814607e-05
9.21939794279111e-06
-2.71246446527149e-05
-2.62351090728331e-05
-3.021516806393e-05
-4.07289631569578e-05
2.75449813955038e-06
-2.00244950695813e-05
-3.79470322154077e-05
-1.88281163077203e-06
-1.36128635807654e-05
-1.64822055139358e-05
-5.60091749110411e-05
-2.99860113348502e-05
-1.17007797894079e-05
-2.85880198641976e-05
5.6416628614153e-07
-2.84247885819112e-05
-4.97992067088421e-05
-4.93511331474273e-05
-1.65334262279413e-05
-1.40617046735283e-05
-1.33683149737448e-05
-3.68722425572592e-05
-2.37754471787769e-05
-3.61725432902049e-05
-2.31933064537951e-05
-3.60528547417366e-05
-2.41266488529281e-05
-3.56167852238463e-05
-5.67892731558999e-06
-3.7861727351425e-05
-3.1461065938991e-05
-3.04519415408206e-05
-4.7448043430303e-05
-4.99329002359441e-05
-3.25785015183308e-05
-1.94500641195887e-05
-4.67310899582682e-05
-2.30299293896657e-05
-2.76659799941641e-05
-1.38462999634804e-05
-3.55923594543085e-05
-7.46707460848898e-05
-5.35816349317491e-05
-2.0223958019674e-05
-2.69422962127714e-05
-1.52000195519988e-05
-3.48208063424257e-05
-4.93113488668164e-05
-5.52312474767458e-05
-2.04670917713164e-05
-3.70395476973914e-05
-9.0494986119448e-07
-3.18621018872472e-05
-3.33051523270899e-05
-3.87552797360373e-05
-1.51336046021606e-05
-2.41967489037212e-05
-2.67722841268902e-05
-9.73526710491865e-06
-1.94219990861569e-05
-2.90511141196731e-05
-5.71839277748113e-06
-1.02882113469911e-05
-4.90954621220172e-05
-4.50205151281467e-05
-2.01719435989287e-05
-3.26471550899738e-05
-3.86565565263819e-05
-2.6795273947612e-05
-5.37148655959312e-05
-4.90198574190513e-05
-1.55860088557174e-05
-1.43116940252403e-05
-4.06664515553469e-05
-1.3182589639843e-05
-7.07348436724463e-05
-2.12039217405897e-05
-4.18233219588562e-05
-4.1447547179855e-05
-3.20509350655933e-05
-1.0379503430269e-05
-1.45467587188402e-05
-3.17677274180222e-05
-2.10418210208576e-05
-3.8366940054099e-05
-4.38979746093846e-05
-1.75781546699314e-05
-2.05268239735563e-05
-3.21242348911856e-05
-5.57753409747337e-05
-6.26841518488344e-06
-1.51361262734569e-05
-4.46557605194105e-05
-3.29312569057039e-05
1.00962774400285e-05
-2.9616377006729e-05
-3.58808308502439e-05
-4.89626283832955e-07
-2.63605190567994e-05
-1.54856865432492e-05
-1.32147191735327e-05
-5.42351034050548e-06
-2.34182827847172e-05
-2.89753210757262e-05
-2.62531627406009e-07
-1.81396808201156e-05
-1.6067748533745e-05
-4.51640772010052e-05
-3.34324058912923e-05
-6.63904586011399e-06
-1.3961411819896e-05
-4.98774820360784e-05
-2.68294218441913e-05
-2.02889327335272e-05
-1.60285945091993e-05
-1.28060355273345e-05
-4.88613167981793e-05
-3.44583891621761e-05
-4.45846592165642e-05
-3.03093476427398e-05
-2.51346537899451e-05
-2.29271475458156e-05
-2.61676957915471e-05
-2.01611699658997e-05
-2.26781477844674e-05
-3.23920980876766e-05
1.43243426318534e-06
-3.05821461016944e-05
-2.65916053595412e-05
-5.48043244035053e-05
-4.12174977057626e-05
-1.53904897198942e-05
-3.52318798751571e-05
-5.78908912542443e-06
-3.04729883748068e-05
-1.26800501500285e-05
-5.45654127479134e-06
-2.8740861053212e-05
-1.83529140072583e-06
-4.51182665386495e-05
-3.26663545333395e-05
-2.37824232331847e-05
-1.13860436796148e-05
-3.04788713110007e-05
-2.75673775311121e-05
-1.21016864644227e-05
-1.0224470136197e-05
-6.49398295809799e-05
-2.9112231959575e-05
-2.43091337098603e-05
-2.43655262714541e-05
-4.60690794955687e-05
-7.45021297243615e-06
-3.35481570455375e-05
-2.49283742225358e-05
-4.30781564873046e-05
-5.74399954115575e-05
-3.36854139834307e-05
-2.10779933588291e-05
-2.13577166823694e-05
-2.54050973728196e-05
-1.85093327383352e-06
-4.07333599940835e-05
-3.98332779884955e-05
-3.32500039587151e-05
-3.36466046864386e-05
-3.05098257940785e-05
-4.80986900172621e-05
-5.75469134161446e-05
-4.41523615199907e-05
-3.89438074074643e-05
-1.37244797651077e-05
-4.32617245635494e-06
-7.2633442739467e-05
-1.42428315238888e-05
-3.15317851752239e-05
-3.62380326793787e-05
-1.62631801745859e-05
-5.90717998887387e-05
-8.60952593724082e-06
-3.1619483790679e-05
-2.85615080733722e-05
-4.59866102384471e-06
-4.60172110682681e-05
-1.76167950027253e-05
-2.89602826580387e-05
