# Supplementary material for: Research on computational propagation and identification of mine microseismic signals based on deep learning
Source: PLoS One. 2025 Oct 22;20(10):e0334641. doi: 10.1371/journal.pone.0334641 (PMC12543183; doi:10.1371/journal.pone.0334641)
Supplement: S6 Data — (ZIP) [file pone.0334641.s006.zip › 000100900000212.xlsx_0.txt_24.txt.txt]

-2.17024751254021e-05
-2.59822989466333e-05
-3.48790009769615e-05
-4.75141527453785e-05
-3.54665503632424e-05
-3.30373027399177e-05
-2.67694074673315e-05
-2.94493641832482e-05
-3.26691037623852e-05
-3.50849842467169e-05
-1.33806312280852e-05
-4.9461017142514e-05
-2.60066913755849e-05
-3.36540658044958e-05
-2.52590112020143e-05
-2.26768693396647e-05
-2.52539417179971e-05
-1.72143123790361e-05
-5.17350752080065e-05
-1.43429069952828e-05
-2.80472262547773e-05
-2.98428132239258e-05
-6.38068103289701e-05
-4.3715626125454e-05
-2.22122919329102e-05
-2.71025007817018e-05
-1.23947441905881e-05
-3.28571495467226e-05
-4.13589179255618e-05
-1.89584014699714e-05
-2.73051389330633e-05
-2.83163050191442e-05
-3.72509867590152e-05
-4.2333864136177e-05
-2.69816103871671e-05
-4.48347954281327e-05
-2.13921029613129e-05
-3.0110853633362e-05
-9.74105519745219e-07
-2.15599835053581e-05
-3.6748288522992e-05
-2.17733819480239e-05
-6.20028446268322e-05
-5.28540374565607e-05
-2.92645948266253e-06
-1.93279847655644e-05
-1.92154041095803e-05
-2.83832752284453e-05
-2.13306571984628e-05
-3.8611034260379e-05
-3.44003298890937e-05
-1.96548185593771e-05
-1.32138644673453e-05
-4.98477479696173e-05
-4.1041329676554e-05
-9.50362254795003e-06
-3.752388693436e-06
9.62782938938677e-06
-2.54286828215023e-05
-5.69206135637437e-05
-2.38237339427834e-05
-2.30218322251167e-05
-2.87438478631491e-05
-3.45925221917465e-05
-5.47322293953466e-06
-9.19103825561233e-06
-4.49539394123663e-05
-3.44445138168078e-05
-3.7817093823908e-05
1.16480348397497e-05
-2.40518558205673e-05
-5.0558440178432e-06
-2.31363682194269e-05
-4.86806008263951e-05
-4.00603672314429e-05
-2.03940540261377e-05
-3.49081465542869e-05
-8.22476552812999e-06
-1.58153232271518e-05
-3.5071947730147e-05
1.35087518273711e-05
-1.13565126750967e-05
-4.35048335930874e-05
-4.02855737783994e-05
-3.91475775912104e-05
-3.65513946274981e-05
-2.42725491891647e-05
-2.36883643199719e-05
-8.47110294139122e-06
4.99720860937572e-06
-2.73134598242258e-05
-1.50178805410465e-05
-1.11707450157748e-05
-6.79741624155505e-06
-3.46107588879926e-05
-1.59830005237358e-05
-2.19489252063002e-05
8.48449862871756e-07
-1.26018172855756e-05
-1.36290928897706e-05
-2.0295604267635e-05
-1.32841782821528e-05
-1.0934386698896e-05
1.76212319198686e-06
-2.38056062937865e-05
-5.1907668898424e-06
-8.58437757540261e-06
-4.2126248263855e-05
-7.88817422852176e-06
-3.85620571424387e-06
-2.15590621758472e-05
-2.62283424162415e-05
-1.64208075033274e-05
-2.82768647306538e-05
-2.09381241719005e-05
-3.95546714643444e-05
-2.44116226203969e-05
-3.90089368065999e-05
-2.84048722031868e-05
-2.12166284068673e-05
-2.0022770367357e-05
-3.12053819277471e-05
-2.40584228114906e-05
-5.37306424022397e-05
-3.96891791764484e-05
-5.02400644261428e-05
-3.08215853083936e-05
-2.47928786685066e-05
-9.51440618971287e-06
-2.96125009867901e-05
-2.73745155370495e-05
-4.16361351262979e-05
-2.62483618340678e-05
-5.33869433478359e-05
8.26494205213858e-06
-2.82561250957431e-05
-2.02558675633355e-05
-4.50405427713255e-05
-1.82206165299748e-05
-8.14251963582861e-06
-1.70499993975802e-05
-4.35045769201186e-05
-1.29780302900812e-05
-5.4872693281306e-05
-2.74481243463157e-05
-1.47505345080834e-05
-3.18703269930631e-05
-1.69638848398288e-05
-2.92571762596799e-05
-3.230583482695e-05
-3.64488976258796e-05
-6.21357309174995e-05
-3.36023639553918e-05
-2.26250525036541e-05
-4.34586568388473e-05
-3.88744434523888e-05
-2.58235408747359e-05
-3.55339774648141e-05
-4.32769713194526e-05
-3.90984617026723e-05
-2.08356123403789e-05
-6.95431409622855e-07
-1.5859506621045e-05
-4.56257561791756e-05
-1.59496159132352e-05
-1.65574491828069e-05
-1.22804248686582e-05
-3.25345334573536e-05
-5.33030721044886e-05
-3.8546570010075e-05
-4.49384714036086e-06
-1.72623225935432e-05
-1.95465913197741e-05
-5.25003972948482e-05
-3.11328009937109e-05
-6.60158486675373e-05
-4.47948936689707e-05
-1.52851711552906e-05
-2.73818503588521e-05
-1.5375983931254e-05
-1.53526787059016e-05
-2.41489096541114e-05
-4.39136553076267e-05
-7.59357214121425e-06
-2.8160899269248e-05
-1.36270183408678e-05
-3.96769230840329e-05
-3.05436205373542e-05
-2.7858933706062e-05
-5.18437688265138e-05
-2.07670693782484e-05
-8.96710672651034e-06
-2.52193270007384e-05
-2.17890354094727e-05
-3.22426716139338e-05
-1.95900973964673e-05
-1.89128865008458e-05
-3.85871705000019e-05
-3.0077913401517e-05
-3.13490653455025e-05
-3.35416850040996e-05
-3.38083477230388e-05
-2.26115972231465e-05
-2.50956798722176e-06
-2.48259205558367e-05
-3.14111880739068e-06
-1.86929554175191e-05
-3.22465329182198e-05
-1.63551332913298e-05
-2.91411780770185e-05
1.29414324721845e-06
-2.2478613525876e-05
-1.80067623961146e-06
-5.64021264831002e-05
-2.05615497300752e-05
-1.57098998598805e-05
-3.3403441229319e-05
-4.65841546387772e-05
-3.32626478944047e-05
-4.75186967855348e-05
-2.32682031630757e-05
-4.17377754921974e-05
-2.85613218023866e-05
-2.90994290855296e-05
-3.50996818602357e-05
-2.46223943446756e-05
-2.51841468777875e-05
-2.00848523121519e-05
-3.90162494414555e-05
-2.7547594441329e-05
-3.51849732998242e-05
-3.48026142329539e-05
-3.50244551057495e-05
-2.37156710352974e-05
-1.9711650615105e-05
-3.13509390258401e-05
-1.85974739218083e-05
-3.80459922434257e-05
-1.32861848075378e-05
-1.4577424924857e-05
-5.2322033364362e-05
-2.33853383631272e-05
-1.71215639133501e-05
-5.59320829730878e-05
-1.26834332397355e-05
-3.67817529012613e-05
-2.73553294320267e-05
-1.35442465770694e-05
-2.06737028747053e-05
-5.04449099331426e-06
-4.88753562346252e-05
-3.3472150632899e-05
-3.55479827674802e-05
-2.76458679778268e-05
-2.6112754369417e-05
-2.97480382544916e-05
-3.25334840187065e-05
-3.69701767002948e-05
-1.77431778390609e-05
-2.23809773480682e-05
-1.75477371027405e-05
-3.83607593672198e-05
-6.10306061599198e-05
-4.19331735242231e-06
-1.02863904370317e-05
-3.30241887462751e-06
-5.7954463385128e-05
-3.49320680780079e-05
-3.0833747789817e-05
-1.66065536816984e-05
-1.84140103069923e-05
-4.88054279212904e-05
-2.59736650709744e-05
-3.9170090914202e-05
-2.54425340036275e-05
-5.76376773626668e-05
-2.31194884628794e-05
-4.5436748640886e-05
-2.81956000826002e-05
-3.80547689345168e-05
-3.78634976559812e-05
-5.68418802457568e-05
-5.7970181265026e-07
-8.82435942685561e-06
-9.65933198073185e-06
-1.59619813208649e-05
-2.44918268835865e-05
-1.11599913659732e-05
-6.62576831962328e-05
-5.62127297686121e-05
-2.05938908612362e-05
-2.23522724368733e-05
-4.39330710993588e-05
-2.32988855450626e-05
-2.86653154788372e-05
-1.46508043806243e-05
-4.96589032796953e-05
-4.35348149269611e-05
-1.4739889420343e-06
-3.7658671697018e-05
-2.4211632370371e-05
-2.38524796710516e-06
-2.63665227709907e-05
-4.28338099124407e-05
-2.645983932122e-05
-1.2132132179589e-05
-4.35825630017419e-05
-3.70797461265837e-05
-6.73213178856212e-06
-5.01746274871598e-05
-2.59510795045516e-05
-3.6161371366354e-05
-1.8353904339302e-05
-6.61374713949132e-05
1.09289979701192e-05
-4.79897218085687e-05
-9.82448336933791e-06
-2.19902347422268e-05
-1.89677353741977e-05
-3.28071584443259e-05
-3.1195941164181e-05
-6.8147813937127e-05
-1.02921017234025e-05
-2.30405592771307e-05
-1.22422186707397e-05
-1.44896556475561e-05
-1.03738672372665e-05
-4.13567832227106e-05
-4.51120930997196e-05
-1.34293948841513e-05
-3.73325480989279e-05
-3.19108776272548e-05
1.56604878067697e-05
-5.23112845954254e-05
-6.02892074019124e-06
-1.24816544635954e-05
-2.65383106532319e-05
-4.61093948345863e-05
-6.05233335290071e-06
-3.83861722077076e-05
-3.20147813971647e-05
-1.92716470911531e-05
1.88616521726338e-06
-3.70433252447398e-05
-2.59628514230509e-05
-2.51307382803245e-05
-1.04398895456101e-05
-9.04700005233611e-06
-3.51902339432962e-05
-1.38638901295028e-05
1.32767431487229e-06
-1.6033453529912e-05
-2.24633417005477e-05
-2.11765219106387e-05
-2.38860665469359e-05
-1.22823809135606e-05
-1.80426268104669e-05
-1.33258704231094e-05
8.12478810615214e-06
-4.31052224353717e-05
-2.78241470673566e-05
-3.2775529229513e-05
-3.42872442356939e-05
-6.54858866321545e-06
-1.96549265863422e-05
-1.583659336713e-05
-2.18092350963292e-05
4.68390734734446e-06
-2.03561654378995e-05
-2.07628111189578e-05
-2.20170391068596e-05
-2.15561981796817e-05
-3.48807600857415e-05
-2.46475833589298e-05
-1.67628135422472e-05
-1.45417767139112e-05
-3.8557646000743e-05
-2.0566295671109e-05
-3.42899158596148e-05
-1.91012999669253e-05
-2.19201291133025e-05
-2.98863127866024e-05
-2.20860747235095e-05
9.99325672100546e-06
-3.36724994192276e-06
-2.69960432844736e-05
-5.37302670249746e-05
-1.09333090052694e-05
-4.30205611516566e-05
-2.11132596212364e-05
-3.44940792548463e-05
-2.29159055913698e-05
-1.80888475293992e-05
-2.6231548352781e-05
-1.82673567758812e-05
-1.91169056415348e-05
-3.44376925972612e-05
-3.51326392937906e-05
-7.57615420525868e-05
-2.14037937332243e-05
-5.25503461019397e-06
-5.34592083553772e-05
-1.3187118653777e-05
-2.82503697735015e-05
-1.55003539507017e-05
-4.15496626776866e-05
-4.4351916164867e-05
-6.14935693978319e-05
-1.91725744383326e-05
-4.33427088660676e-05
-3.55842102949566e-05
-1.66134267928611e-05
5.53058183028511e-06
-3.97716521157745e-05
-2.85437008231477e-05
-3.66044856654339e-05
-2.1919109475551e-05
-3.35144650469654e-05
-2.24175251275084e-05
-2.60115597029109e-05
-2.04032461666507e-05
-1.61038642241052e-05
-1.90376808332367e-05
-4.16726919454963e-05
-4.40530910766323e-05
-3.42311445998324e-05
-1.77528734138546e-05
-1.31801450734944e-05
-2.28451222315173e-05
-5.39494289309425e-05
-2.75442478018408e-05
6.35395888430798e-06
-4.80786129460448e-06
-1.37011435307765e-06
-2.28882352555037e-05
-2.89489287521988e-05
-3.17469146986511e-05
-4.1222791177421e-05
-4.28109533796749e-05
-6.82664406488444e-05
1.99546496643227e-06
-3.29622990811748e-05
-5.57832167187441e-06
-4.21676112104672e-05
-2.74727483744456e-05
-4.57150597293883e-05
-5.25613132736887e-05
-6.39062671179156e-05
-1.69993418557353e-05
-3.88358617981173e-05
-1.64374941352827e-05
-1.2189605871134e-05
-4.64563208969282e-05
-4.78733292467896e-05
-3.78532776513136e-05
-1.94690830932195e-05
-2.22487617516665e-05
-3.15689386913033e-05
-2.77990868205072e-05
-2.6998481499891e-05
-2.02957289847385e-05
-2.63450027629959e-05
-2.59748758465039e-05
-4.48398746364669e-05
-2.97468093478834e-05
-3.44560910008604e-05
-1.07169084290221e-05
2.2124909341447e-06
-2.25399315620862e-05
-3.09381887448443e-05
-1.85045615569543e-05
-1.67884467970007e-05
-1.94064340515927e-05
-7.66798873339967e-06
-4.35000164724165e-05
-4.01642411935392e-05
-2.65077049481381e-05
-2.96457982608891e-05
-4.8185881809376e-05
-4.12057864683865e-05
-1.99948476349427e-05
-4.93989399181011e-05
-2.12546168134815e-05
-3.07354024977039e-05
-1.07133723543117e-05
-4.27099887334416e-05
-3.29371813275171e-05
-4.81896451785019e-05
-3.66329532793705e-05
-4.4348663960966e-05
-2.65157535419064e-05
-1.07335891533996e-05
-3.28881223957019e-06
-4.02627942935818e-05
-1.86920814416995e-05
-1.90071933374273e-05
-3.0248799400006e-05
-2.5493126193532e-05
-3.2771624069245e-05
-1.90516953728645e-05
-5.23359695695242e-05
-4.0500973982581e-05
-4.14816403398657e-05
-4.83329328710117e-05
-1.96804382320053e-06
-3.56433575914947e-05
-3.07575908502927e-05
-9.01305423237591e-06
-3.0124744398091e-05
-1.27402141511735e-05
-2.32955730949296e-05
-3.74054839022972e-05
-1.7882569535515e-05
-2.17505540903087e-05
-3.94120172620546e-05
-1.98236208989847e-05
-2.43137570178643e-05
-1.45751708234422e-05
-2.15376445336501e-05
-3.46174510173465e-05
-1.16912119122898e-05
-3.12445449055556e-05
-3.73925067095144e-05
-2.82266023424177e-05
-3.70444183577704e-05
-4.11863636424147e-05
9.49686498173738e-07
-4.11491147379568e-05
-6.46108855530104e-06
-2.20383826292443e-05
-1.75830456818313e-05
-1.44066299892723e-05
-4.16550895920872e-06
-3.44187387802752e-05
-2.93298731516649e-05
-3.27832567295385e-05
-2.65443767946397e-05
-1.16639019275051e-05
-4.11609914003171e-05
-2.24774275783853e-05
-6.81620929604239e-05
-3.46111326404966e-05
-3.96342710558738e-05
-2.91414137777129e-05
-4.06287199493745e-05
-3.94113007278043e-05
-3.58474924303089e-05
-5.00969332865836e-05
-2.5526848912366e-05
-7.33807753621276e-06
7.51320001468841e-06
-1.75112996773447e-05
9.08405864229514e-06
-6.64499289455496e-05
-2.1153232697776e-05
-4.7119298128434e-05
-3.72764452590105e-05
-5.12535507351172e-05
-2.82504276279955e-05
-4.49950755886922e-05
-2.44850650258203e-05
-3.96880884437085e-05
-4.17928878108197e-05
-1.66802589697547e-05
-3.10581779468099e-05
-7.69309145075589e-07
-1.75377637918142e-05
2.72509536301627e-05
-2.93348333718075e-05
-1.8639116660291e-05
-3.20655610069461e-05
-4.85392642373162e-05
-1.81820008258811e-05
-3.61221686004018e-05
-2.38795698019751e-05
-2.40187722789131e-05
-2.36305126310039e-05
-9.36143979325742e-06
-3.95213331275394e-06
-2.4231794670745e-05
-1.67061899355145e-05
6.55184785416374e-06
-1.55556600059267e-05
-2.32727551721485e-05
-3.31597904680485e-05
-2.59349758828465e-05
-5.42745493016404e-05
-3.61543219199869e-05
-5.08754290084893e-06
-4.85635546694772e-05
-2.28945354985083e-05
-4.43578984282656e-05
-5.74306906852539e-05
-3.92067308679266e-05
-5.11581758104425e-05
-2.24148219783299e-05
-2.10584723901944e-05
-3.58529067397201e-06
-3.45458288660327e-05
-4.08370497312933e-05
-3.04840250206339e-05
-3.08511153467103e-05
-3.42522179638753e-05
-5.22380371916958e-05
-4.19155194328836e-05
-3.96828803991611e-05
-3.58263939860793e-05
-3.22643028493849e-05
-4.48281610528914e-05
-4.66943409756799e-05
-3.26989985392565e-05
-4.81722721158779e-05
-3.62924036913052e-05
-2.7644382588658e-05
-4.86227373492832e-05
-1.05217933638458e-05
-9.86098298719025e-07
-1.28461041125447e-05
8.2337194252321e-06
-2.33050239206424e-05
-3.60519193631974e-05
-2.31855386310403e-05
-2.2314645468005e-05
-1.80234234686659e-05
-9.58218420670255e-06
-5.40925546928264e-05
-4.21361733697982e-05
-2.17362391907013e-05
-2.66864189692498e-05
-5.91803522348229e-05
-1.46415696143465e-05
-4.1168683703126e-05
-8.7919665881357e-06
-3.91411447665493e-05
-4.85232784834615e-05
-2.79010442747928e-05
-3.88500147895245e-05
-2.38593583288082e-05
-9.59430487193455e-06
-4.73193452263845e-05
-1.02492366220826e-05
-4.841557374075e-05
3.09941141219207e-06
-3.76800778326948e-05
-3.69263096676212e-05
-1.56943688847088e-05
-3.5353351207703e-05
-1.76606292248709e-05
-4.2142715523217e-05
-2.08067755616737e-05
-4.81497656913685e-05
2.13003986849431e-08
-3.7093060992386e-05
-2.02226168295399e-05
-2.13116893658215e-05
-4.32729625315396e-05
-2.269494870724e-05
-3.56025749399369e-05
-3.1153576577786e-05
-3.36331752045051e-05
-3.89374247628049e-05
-1.58164089482865e-05
-1.42553897471032e-05
-1.76816537626959e-05
-9.50728091703271e-06
-6.84387000359196e-05
-1.72238514708301e-05
-4.30118592005337e-05
-1.3931827403078e-05
-3.5801070731328e-05
-5.39938878065297e-05
-4.30959486588959e-05
2.24926541171989e-06
-2.24512835108189e-05
-2.4594270362524e-05
-1.28490846300238e-05
-1.87958849288719e-05
-3.67682172482361e-06
8.77817953852226e-06
-8.40660658091225e-06
-3.79345368670324e-05
-1.69978801042898e-05
-2.12490164979949e-05
-3.24465061774201e-05
-1.8313337698145e-05
-2.1450005677924e-05
-4.62634580753969e-05
-1.2740268431522e-05
-4.84431880124593e-06
-3.60659338405572e-05
-1.88336124540617e-05
-3.86970058822715e-05
-4.11326557605055e-05
-1.4573032877246e-05
1.23742242198576e-05
1.85780251730173e-05
-2.62377762905377e-05
-6.82019081998833e-05
-3.73745212015011e-05
-2.3085445433261e-05
-4.55451097563943e-05
-4.40558447520338e-05
-5.46204146695455e-05
-2.60397467170313e-06
-4.18807857316493e-05
-4.17357791939784e-05
-2.36513676477978e-05
-2.3471392705729e-05
-3.2128122283319e-05
1.00567438858395e-05
3.40974561939581e-06
-4.1699601624139e-05
-1.25505433437079e-05
-3.22868022812651e-05
-1.58820331649591e-05
-3.14986543708144e-05
-2.58189180877269e-05
-3.04111418522514e-05
-3.82182245671223e-05
-4.423808829096e-05
-3.49097256834637e-05
-5.96049461266034e-05
-3.2269926695549e-05
-2.95427739193144e-05
-4.62899268853358e-05
-4.11816850922661e-05
-5.21855484196511e-05
-3.24961064099227e-05
-2.52803843559671e-05
-3.53692200073104e-05
-9.06355556576147e-06
-2.21085959447235e-05
-1.95364149735224e-05
-7.74897201161195e-06
-9.1501012121131e-06
-2.19017755124021e-05
-2.33074962913191e-05
-4.86605588974406e-05
-2.82339869183167e-05
-1.09309258281372e-05
-2.30834573706675e-05
-4.43772202991252e-05
-3.36987014083352e-05
-3.19872910898037e-05
-2.61896897039572e-05
-3.82124602560136e-05
-3.14444829489426e-05
-3.9317193456417e-05
-8.06508130802296e-06
-3.67581159060666e-05
-1.96028492119019e-05
-1.6432978741285e-05
-2.6524773238305e-05
1.48922250046129e-06
-4.42384318239467e-05
-2.72099861620068e-05
-2.61219557900416e-05
-4.6677727490606e-05
-2.89016163585951e-05
-4.98481810130897e-05
-3.31309465097778e-05
-2.52543781690733e-06
-2.95342261534751e-05
-3.89776302714723e-05
-3.86628139229115e-05
-1.96739306948353e-05
-9.87268436868673e-06
-1.9680680296618e-05
-4.10847122933044e-05
-1.38002632230098e-05
-5.08607120630842e-05
-2.28991621408157e-05
-4.04473223743445e-05
-4.21831307262943e-05
-1.77041313909435e-05
-1.41460486177821e-05
-2.15058149214937e-05
-4.61625714683837e-05
-5.13414011692301e-05
-2.58106501613882e-05
-3.74285792977396e-05
-1.49641843247317e-05
-1.44517861286182e-05
-1.89844889900328e-05
-4.61352108392856e-05
-3.70298335760675e-05
-3.21869820358592e-05
-1.55693500810593e-05
-2.08467707144191e-05
-8.84370731841874e-06
-1.0071485394258e-05
-5.27207588800024e-05
-3.75258671026404e-05
-2.12158451216183e-05
-5.78625859211563e-05
-2.00621473978438e-05
-4.46829514641727e-05
-1.16678835562284e-05
-3.85764697082456e-05
-2.4582586294717e-05
-1.72115999004909e-05
-2.82582763987946e-05
1.7752602778416e-06
-3.42263727294101e-05
-3.88117887441675e-05
-4.57119009542027e-05
-1.26983398548555e-05
-4.70421805532335e-06
-3.62643984553325e-05
-7.56934088892301e-06
-8.97608189375973e-06
-2.93260901521672e-05
-9.45617614316157e-06
-3.62785483703572e-05
-4.39530864479368e-05
-2.37905546284467e-05
-2.65533086852764e-05
-9.82604974219824e-06
-7.06425319820497e-05
-2.42533668313489e-05
-1.45106042649062e-05
-2.4393644718759e-05
-4.29773846099488e-05
-2.560515600313e-05
-1.53208039102543e-05
-4.93737831123651e-05
-3.36674776010511e-05
-4.7729034260046e-05
-4.06438156312784e-05
-3.26493494703218e-05
-4.28715770528752e-05
-2.9247868171114e-05
-1.5165207801854e-06
1.6910516666904e-06
-2.85960899674053e-05
-3.37784082144518e-05
-1.93489982607901e-05
-4.53960056276184e-05
-3.58721616901666e-05
-4.40015961524583e-05
-3.65088444316507e-05
-4.1726170311875e-05
-1.20074114299e-05
-1.59705746242272e-05
-2.47536909115812e-05
-4.28487321787985e-05
-2.3764021291637e-05
-3.03871117264235e-05
-2.52423348919614e-05
-2.97673646693996e-05
-2.39037429082478e-05
-1.87899600115013e-05
-3.67359991372905e-05
-2.33837074634478e-05
-4.37000439311845e-05
-7.27319805305075e-06
-4.40975432185645e-05
-3.2502548401348e-05
-2.69989841771654e-05
-3.38204024479874e-05
-3.17192728083585e-05
-4.14125259087087e-05
-2.35148025780292e-05
-3.56799817286867e-05
-1.06501198631017e-05
-7.5292406163665e-06
-2.06594033740239e-05
-2.36289379613319e-05
-7.61086395716594e-06
-1.23831238582148e-05
-1.30879690717084e-05
-5.17937740911199e-05
-3.23846296975507e-05
-1.46639668341021e-05
-4.42604438488535e-05
-4.0821729322949e-05
-5.09395290587529e-05
-9.76872062392125e-06
-1.50712250322856e-05
-3.20349137890576e-05
-2.34635089395027e-05
-3.36582612340904e-05
-2.06210993816949e-05
-2.35176970868016e-05
-5.01252999259723e-05
-3.11661188624118e-05
-1.9602367031823e-05
-3.22548055930427e-05
-5.21950215680164e-06
-1.09381552646053e-05
-5.59859387007036e-05
-3.63856805653836e-05
-2.6989625446103e-05
5.44337805471208e-06
-1.58199065036433e-05
-2.54759475549317e-05
-1.03304473338807e-06
-4.35931888359789e-05
-2.30986317075149e-05
-2.28712399200311e-05
-3.1864650528796e-05
-3.31067520147477e-05
5.21460047837112e-06
-3.28799040444907e-05
-4.11691571074677e-05
-4.38917184623359e-05
-8.73069149286941e-06
-3.52120084949917e-05
-3.91270305404231e-05
-1.34844388026779e-05
-3.67355921804941e-05
-5.5755221268054e-05
-2.49141238884734e-05
-2.08162262914942e-05
-3.19205927147786e-05
-1.88510722447926e-05
1.63439244098728e-06
-3.81086846506457e-05
1.34684247366079e-06
-3.48511475369665e-05
-7.3399605602167e-06
-3.99864319490427e-05
4.81021640780941e-08
-4.84965805021125e-05
-2.38625242896941e-05
-4.29532073855892e-05
7.69372315228166e-07
-4.54295965272088e-05
-8.93742626878417e-06
-3.76192265600095e-05
-6.70218426869732e-05
-1.67194172301751e-05
-3.0272163664964e-05
-4.42907726596726e-05
-3.68891276739132e-06
-4.4037808688754e-05
-7.70610256550816e-06
-4.40480239916017e-05
-1.48576297530727e-05
-2.08467161277058e-05
-2.81538961793677e-05
-7.85493736439061e-06
2.14493244955493e-05
-1.52588604040857e-05
-1.91571608730085e-05
-2.92577412750745e-05
-2.19480354966829e-05
-4.83526585407962e-05
-3.32898096762389e-05
-3.07014804983556e-05
-5.43240759345845e-05
-1.91027504002916e-05
-7.76063046202761e-05
-2.09690916314559e-05
-1.77444047108903e-05
-3.09611165753573e-05
-1.27967970288495e-05
-1.31567967754993e-05
-1.52465185727974e-05
-2.27074727338021e-05
-1.05312655926648e-07
-1.65749978728125e-05
-4.17045065056513e-05
-3.65493941299104e-05
-1.83853611240123e-05
-5.55500081888318e-05
-3.43635958288367e-05
-2.79908368388905e-05
-6.61240711083806e-06
-2.15117352704148e-05
-3.13086257304138e-05
-3.29319773174543e-07
-2.50700251706093e-05
-3.53849301326121e-05
-2.52611546537602e-05
-3.84162730842256e-05
-4.58299168482399e-05
-8.36733792069878e-05
-1.53541625248942e-05
-3.03973634490809e-05
-2.04920126943306e-05
-4.92042837800034e-05
-3.25278086181621e-05
-3.00232200964096e-05
-7.43735287696673e-06
-8.33056331052232e-06
-4.29350872605576e-05
-2.35984872528125e-05
-3.91509462157992e-05
-8.65469032042704e-06
-1.61683947291023e-05
-2.07984890319746e-05
-2.56842541328933e-05
-1.54287660263469e-05
-2.71855547270471e-06
-2.85839798471298e-05
-2.85649155353963e-05
-8.65725299203665e-06
-2.6549281034575e-05
-2.43701992100488e-05
-1.83768623650377e-05
-3.69098350939647e-05
-1.36991435255026e-05
-3.80971466678597e-05
-1.61943576117882e-05
-1.48394263833087e-05
-2.42345126364004e-05
-2.31238661192218e-05
-3.71297093818369e-05
-2.79603613547328e-05
-3.34422225307058e-05
-2.34990426897493e-05
-2.44379458738381e-05
-2.84035860522121e-05
-2.04031840739942e-05
-5.23642593049797e-06
-2.21512373537992e-05
-3.04426979042534e-05
-4.48894612473398e-05
-3.70877696371507e-05
-2.64304354095328e-05
-5.43602736247484e-05
-3.4449437847507e-05
-5.65504066632314e-05
-3.69365334857784e-05
-2.33658257355413e-05
-1.06859399253788e-05
-3.76739812818111e-05
-1.87147670835691e-05
-2.68985649934063e-05
-3.0196035918565e-05
-7.6025610254106e-06
-1.20383120485197e-05
-2.76123279843475e-05
-4.68559306012441e-05
-3.83799034626604e-05
-2.21910120843647e-05
-4.31841400730707e-05
-3.84227479239949e-05
-3.07084154974086e-05
-7.22265691082291e-05
-1.85194093054144e-05
-3.99281474196519e-05
-3.31439686591298e-05
-5.03740927465184e-05
-1.37296516228294e-05
-4.88123619162137e-05
-3.05151164226047e-05
-2.27294640909468e-05
-6.39717065548382e-06
-1.02392747726295e-05
-1.54889480313833e-05
-5.913858524511e-05
-2.59382293998199e-05
-4.35983779519238e-05
-1.13031435948916e-05
-3.79965774735579e-05
-3.57083146049778e-05
-2.72255328198516e-05
-2.2271315635291e-05
-4.5926162379833e-05
-1.928576167541e-05
-1.19524812776057e-05
-2.72396331189824e-05
-1.56217350874995e-06
-3.18488703099675e-05
-2.07579643311578e-05
-2.38376862860804e-05
-1.37594269025263e-05
-2.36814219696315e-05
-5.74197823236031e-05
-5.62596027824437e-05
-1.97889566187224e-05
-1.19617912321841e-05
-2.6055359808191e-05
-4.54009891705613e-05
-2.82134709954792e-05
-1.79957960743659e-05
-2.45467672564836e-05
-2.02689739657316e-05
-3.93566613289442e-05
-2.81869030081582e-05
-4.91967493735833e-05
-1.47861456911534e-05
-1.94430752637769e-05
-3.02611541471132e-05
-4.72195157924658e-05
-2.06655641651953e-05
-1.88613774346134e-05
-3.06114714062123e-05
-1.30241116054834e-05
6.03450687907459e-06
-3.00804282439668e-05
-3.04547025244221e-05
-2.57335473151538e-05
-1.57442572671254e-05
-1.942838570575e-05
-4.02308048072855e-05
-2.59801160122614e-05
-1.32670649254052e-05
-2.40586495975907e-05
-2.74934186149487e-05
-2.65444710260936e-05
-4.62200266753931e-05
-2.12467680142816e-05
-7.22670607448396e-06
-2.0587260899254e-06
-4.37587456754773e-05
-8.44198112024367e-06
-1.73715747318332e-05
-2.44081519326932e-05
-4.23877806001137e-05
-2.53513392217276e-05
-2.98182470134736e-05
7.31215260037528e-07
-4.05504210475149e-05
-9.66601834015797e-06
-5.53726295346586e-05
-3.43730150862993e-05
-4.01009140765444e-05
-3.18148078004957e-06
-4.76379132454797e-05
-4.84219402576515e-06
-2.08370729219057e-05
-2.80067593705422e-05
-3.26535890777694e-05
-2.10515581101033e-05
-1.19426747168694e-05
-5.74757044414904e-05
-6.63134058577164e-05
-3.61874930661849e-05
-4.15531325966958e-05
-3.52118466609842e-05
-2.81733924737305e-05
-3.01895539369976e-05
-1.60069885526658e-05
5.88478002879515e-06
-2.1428053033128e-05
-3.66801434106783e-05
-5.66457846156174e-05
2.89910187520456e-07
-3.08681721278822e-05
-2.43881781981546e-05
-4.02535565173432e-05
-1.85335790799394e-05
-2.11731885752289e-05
-1.61302976284255e-05
-2.43323234337782e-05
-5.19986167841992e-05
1.57848453105362e-05
-4.33124615485587e-06
-4.34040252276892e-05
-1.6327540643637e-05
-1.78193897631371e-05
-6.74170496567791e-06
-3.48400202144398e-05
-4.26425189947433e-05
-1.49995467234494e-05
-3.00462706126045e-05
-4.09230767603408e-05
-1.78285727468498e-05
-3.48836300254231e-05
-3.75215908873753e-05
-3.75505215708443e-05
-4.99059609318079e-05
-4.27196028605425e-05
-7.98850875917463e-06
1.62033539522657e-05
-2.20836197370484e-05
-1.95639524480384e-05
-3.18712235454905e-05
-4.33292793734168e-05
-3.59435235937823e-05
-4.18256005732434e-05
-4.34040893589829e-05
-4.90656489248489e-05
-2.73311630563932e-05
-3.91607457398344e-05
-3.12888357246902e-05
-5.72890055054812e-06
1.04389939246771e-05
-2.26927614812504e-05
-5.2869749681429e-05
-3.90003468251178e-06
-3.38927378114846e-05
-3.44308673129532e-05
-1.47419912568792e-05
-2.01703834020907e-05
-3.15768207110945e-05
-2.45557929200296e-05
-1.99530029100038e-05
-5.62655013519102e-05
-1.56818301261539e-05
-3.88367252819179e-05
4.93099655073047e-06
-1.88560057288064e-05
-2.3880849875924e-05
-4.4435670590441e-05
-3.80962612532529e-05
-6.90892269747163e-06
-4.86680818842617e-05
-1.38993747155291e-06
-2.31574852007266e-05
-1.39032529420407e-05
-4.19908100117961e-05
-3.56443933897907e-05
-2.91173889165809e-05
-6.00868046239774e-06
-1.40608599319147e-05
-5.76846203384414e-05
-3.98134328600031e-05
-2.51753305091648e-05
-2.78011226260124e-05
-2.89638655189979e-05
-3.7698530545534e-05
-3.05032360126279e-05
-3.26647172989469e-05
-2.1694998040854e-05
-3.51007121106508e-05
-2.23902385419507e-05
-3.37570955941787e-05
-4.41491138056814e-05
-3.17635568505617e-05
-3.14821181851205e-05
-5.20945372015738e-05
-1.47923448914674e-05
-3.28871597399424e-05
-1.32325298815078e-05
-2.50288569207389e-06
-3.00870027880681e-05
-1.38969711237485e-05
-2.43098865631297e-05
-7.48899933584611e-06
-3.42763024904339e-05
-1.52973880613435e-05
-4.36341343094342e-05
-1.322191007194e-05
-4.27933715318727e-05
-2.73280112573766e-05
-4.76199668699115e-05
-2.85516835412579e-05
-3.78546578166935e-05
-2.74375360338299e-05
-4.96054827634102e-05
-3.55268521023241e-05
-9.12817582926361e-06
-3.31758035424864e-05
-3.23449101124808e-05
-3.00074995854899e-05
-3.85570373110923e-05
1.19185051550735e-05
-2.51527435269302e-05
-1.38370323806587e-05
-3.40190987963981e-05
-3.30438642082145e-05
-3.16475768216258e-05
-4.22518168637606e-05
-4.8541510798248e-05
-1.17342867630791e-05
-2.0254050897388e-05
-5.68091151073295e-06
-3.87407985729535e-05
-2.50538725337663e-05
-3.20416012534585e-05
-2.66068150834394e-05
-3.08279446004052e-05
-4.5707235950021e-05
-4.54736023001764e-05
-2.27441875777267e-05
-1.60986471464053e-05
-4.7229465713421e-05
-1.80383473969097e-05
-2.39263471440832e-05
-2.30644123329496e-06
-4.28596125052768e-05
-6.71313713346068e-05
-4.86949670331207e-05
-4.26196926837829e-05
-3.09237133282953e-05
-5.07941188129897e-05
-2.58360046645592e-05
-2.39213223705155e-05
-4.32181699640006e-05
-1.89617191583918e-05
-4.30613921776262e-05
-5.27697698153517e-05
-2.78735515511123e-06
-1.93250964944714e-05
7.15212263312708e-06
-1.61269076127696e-05
-2.65629987338938e-05
1.97622933221277e-06
-3.58075819748433e-05
-1.04534216550422e-05
-2.86987836165556e-05
-3.93370942441214e-05
-3.69890543358268e-05
-1.13327390799422e-05
-1.58440869418486e-05
-3.67591862908291e-05
-4.09352328827495e-05
-2.58722159845501e-05
1.7667127502285e-06
-4.81550373445833e-05
-9.45654288831227e-05
-3.30436278188579e-05
-3.8856373467641e-05
-3.6084309859197e-05
-1.2545206615303e-05
-3.99422872691956e-05
-1.76853109942406e-05
-5.91776564682987e-05
-4.16295205542686e-05
-3.75577836564491e-05
-2.97402455288693e-05
-1.48872833663433e-05
-1.66698085774497e-05
-6.60203744982384e-05
-3.46958765388142e-05
-2.68701416605637e-05
-1.79457135885452e-05
-3.15496996458959e-05
-3.15839253382285e-05
-2.46752718327089e-05
-1.14350439330038e-05
-2.02406058774937e-05
-1.25928791999218e-05
-4.50866345200411e-06
-5.77770019910899e-05
-3.72658823119101e-05
-3.89800378310766e-05
-2.39859205193334e-05
-3.14747278855722e-05
-4.3234980690921e-05
-3.57359565782128e-05
-4.24866337334738e-06
-2.79444784075417e-05
-1.79025527023102e-05
-3.55393451876492e-06
-5.01216864666079e-05
-1.43686127366904e-06
-1.98224889746413e-05
-3.61529972309644e-05
-3.33250898100728e-05
-2.5778678633051e-05
-3.46559503516274e-05
-3.59664042906168e-05
-4.64858044802607e-05
-3.36439441947878e-05
-2.88122224423493e-05
-4.04789271588919e-05
-5.91228856532615e-05
-2.1708887489092e-05
-1.44418853682191e-05
3.59078537038063e-06
-3.80913269428823e-05
-3.6959343746659e-05
-4.83788590778435e-05
-2.8917702650096e-05
-6.53097812410836e-05
-4.89173737026138e-05
-3.17849228816339e-05
-3.43055593986643e-05
-3.00469647056841e-05
-3.97557013524907e-05
-5.32563276318007e-05
-3.94737977000027e-05
-2.63313685212539e-05
-2.26369077107138e-05
-2.80469650821647e-06
-1.70575485557539e-06
-4.56901359508369e-05
-1.80810055432747e-05
-3.17027044126886e-05
-2.43696362153002e-05
-2.740533491173e-05
-4.21004417434786e-05
-3.52014377314956e-05
-5.86798139342468e-05
-3.56689353259685e-05
7.59372095330446e-07
-1.34522622900981e-05
-3.40675382332565e-05
-2.65470746680171e-05
-6.34243846345718e-06
-3.04166369249348e-05
-3.23082396811251e-05
-2.73822516787163e-05
-2.38807768814153e-05
-2.03303709108636e-05
-4.15089496366704e-05
-4.48190401423967e-05
-2.13935138054454e-05
-3.6327860053419e-05
-4.6159257713847e-05
-2.70041000736239e-05
-1.50367384358919e-05
-2.79556024297434e-05
-3.60241455871852e-05
-1.36348743832967e-05
-1.5086815139759e-05
-2.54003610661794e-05
-2.18721723144261e-05
-1.93053765754121e-05
-3.46303781410207e-05
-2.64777249863578e-05
-4.56533694055993e-05
-1.9025267359675e-05
-5.85440507740347e-06
-1.52134031148599e-05
-2.29229267388311e-05
-1.68631722675565e-05
-5.32047936604242e-05
-5.1691440136882e-05
-5.68120913548172e-05
-3.52682412762267e-05
-2.67060194231897e-05
-4.4515327979344e-05
-2.99801034425829e-05
-1.65402290294232e-05
-2.68818481399525e-05
-2.6678117876451e-05
-3.13095460647417e-05
-3.07311565087033e-05
4.61439401751146e-06
-3.03322126275059e-05
-2.78813123758705e-05
-3.68130803824893e-05
-1.58746770382959e-05
-1.32717124766009e-05
-1.06325328015644e-05
-4.61323303249856e-05
-1.37561045108566e-05
-2.16184205787032e-05
-3.81113874877266e-05
-2.11720346218695e-05
-6.13674752181771e-05
-2.99235285000775e-06
-2.51035105255145e-05
-4.92855122956698e-05
-3.72467304239634e-05
-3.86214866185756e-06
-2.85106009934647e-05
-2.04768022514379e-05
-2.58670736549161e-05
1.03242287748673e-05
-2.49823230754235e-05
-4.12457478660167e-06
-4.18207140738294e-05
-3.31560103925406e-05
-3.7906857358112e-05
-2.39588373653264e-05
-3.77957815043242e-05
-3.89691262220466e-05
-3.7456977687715e-05
-2.82480702023089e-05
-2.6928815557372e-05
1.30211205003483e-06
-3.36286633921217e-05
-2.55789998255734e-05
-2.0029951066622e-05
-4.43234378527691e-05
-1.90668072972058e-05
-4.6979969676392e-05
-2.69885353732414e-05
-1.45531372002547e-05
-1.5079842078352e-05
-4.154475442509e-05
-3.03491943168214e-05
-3.97140430001678e-05
-3.17696097975247e-05
-3.09367392669883e-05
-5.02222789858315e-05
-1.45264336096781e-05
-2.50668550981815e-06
-6.04761849288841e-05
-4.5143097108838e-06
-4.11632658208309e-05
-3.58823784743753e-05
-1.10704584187991e-05
-3.01456095473425e-05
-3.4223483967325e-05
-3.06380735854157e-05
-3.92959778451681e-05
-4.83440130943107e-05
-2.1116532513825e-05
-2.69178223206648e-05
-1.11369245636033e-05
-1.9152587890553e-05
-2.08757925295903e-05
-4.53402654229631e-05
-1.74076754863117e-05
-3.92699122288981e-05
-2.80250477506017e-05
-3.52855661426419e-05
-3.5879726036081e-05
-1.69501739127776e-05
-3.30680378216762e-05
-3.17849225953142e-05
-2.20758570723054e-05
-3.15859593671964e-05
-2.28640042271411e-05
-2.40636480508814e-06
-4.02621327472551e-06
-4.08465597151218e-05
-4.56577644098513e-05
7.17179104871666e-06
-3.3629090337382e-05
-7.64541386230989e-06
-5.76308237265517e-05
-3.15454545965809e-05
-4.18796501326404e-05
-2.8120070380283e-05
-1.81449800038233e-05
-1.68943006799827e-05
-3.45255565590129e-05
-2.23085213990375e-05
-4.47760030912377e-05
-6.38424852117003e-05
-6.68554180025157e-05
-3.69706461817915e-05
-8.12255389870878e-05
-2.15912093341344e-05
-6.54340187873875e-05
-2.36729637818659e-05
5.28402614865735e-07
-2.12831818082171e-05
-2.417115995253e-05
-3.4270037203344e-05
-1.58033063761954e-05
-5.23222440815224e-05
-2.456055388022e-05
-2.23183831103925e-05
-1.99472938660223e-05
-3.82830282787306e-05
-5.23937781431324e-05
-1.46993262943789e-05
-1.36791177235653e-05
-4.03305114273984e-05
-4.05355843869163e-05
-4.37883895990715e-05
-3.409846477867e-05
-2.87155325462524e-05
-2.68153788628225e-05
-1.40386473320605e-05
-3.29905557872688e-05
-2.2204327282016e-05
-6.01113226844358e-05
-2.14481419513134e-05
-1.80991828256389e-05
-2.72440964094684e-05
-2.59654509379474e-05
-2.25125804455341e-05
-1.70169761424319e-05
-2.92055276132829e-05
-4.22360309878638e-05
-1.69898000337799e-05
-2.92077625038166e-05
-7.02863038575921e-06
-1.94768449957776e-05
-3.43524753317596e-05
-5.03339083127051e-05
-1.93418100387006e-05
1.83277291191312e-06
-5.8140514627632e-05
-7.46621198647264e-06
-2.04167281858287e-05
4.14148125018035e-06
-1.98086097726908e-05
-2.91551995979135e-05
-3.0713265249038e-06
-3.38603222925796e-05
-2.41904163282713e-05
-2.73141916420517e-05
-4.20579841479246e-05
1.40279963796135e-06
-5.00318748860448e-05
-1.7958134410935e-06
-1.85163519945299e-05
-4.66863054687724e-05
-2.56600950276185e-05
-4.43676298405342e-05
-1.1156581749601e-05
-4.31957422775675e-05
-4.86708687537568e-05
-3.39293482006376e-05
-3.75030809155469e-05
4.62034401713764e-06
-2.40077298732405e-05
-4.45199816025404e-05
-3.50250176628956e-05
-2.60715573676675e-05
-2.8044695120671e-05
-1.4294415936892e-05
-4.7323465717856e-05
-2.44204770127056e-05
-4.64411378387591e-05
-4.81202304664435e-05
-1.78153247492366e-05
-5.87220168886544e-06
-3.19362087625068e-05
-3.9502716353926e-05
-4.64478639459215e-05
-1.32488560870681e-05
-3.54409233279172e-05
-1.42400655471777e-05
-1.42949363953127e-05
-2.99582369308249e-05
-2.27096119868926e-05
-4.19032800379325e-05
-5.36702646313186e-05
-2.62435652972085e-05
-1.56992862383089e-05
-2.953463971893e-05
-1.29925416513231e-05
-2.52755575548286e-05
-2.02290951715747e-05
-2.81912914788345e-05
-2.95645192403445e-05
-2.83927349760029e-05
-4.36079440264307e-05
-3.84630555945257e-05
-1.28502231740415e-05
-1.35761145179163e-05
-2.12243078351717e-05
4.56933444419555e-06
-2.20351555127014e-05
-4.01954042722117e-05
-8.80820482322102e-06
-3.63901686132787e-05
-5.46268829559765e-05
-1.32505962057065e-05
-4.02686197722978e-05
-2.27166014935915e-05
-2.92283148625976e-05
-1.62326446023242e-05
-4.35139397952941e-05
-2.11274564450914e-05
-3.37011149233189e-05
-7.23727538408639e-05
-3.95904559054474e-05
-4.76446952388414e-05
-5.79802337312248e-05
-2.8566857098673e-05
-5.17744524269021e-05
-9.26806525695977e-06
-1.6728353430102e-05
-4.05303132318746e-05
-4.41999550490494e-05
-2.44806892768346e-05
-4.4093802086613e-05
-5.80751758410212e-06
-1.73476290460558e-05
-3.94459982677419e-06
-3.30308120914508e-05
-4.33254838796828e-05
-2.14448450005837e-05
-6.64035955130384e-06
-3.35913029291829e-05
-6.39219011189383e-06
-1.05822049576693e-05
-2.1027571295297e-05
-2.77507833680445e-05
-6.03830905340124e-05
-3.30564529973026e-05
-9.82801701074763e-06
-2.09542820812434e-05
-1.59964129970633e-05
-4.48279070980391e-05
-4.24728908421247e-05
-3.7432657960092e-05
-3.14847316609957e-05
-9.73969539834641e-06
-1.8711369757903e-05
-2.62575993344759e-05
-9.23557072361932e-06
-1.19300181426416e-05
-4.71627072830016e-05
-4.57163174674927e-05
-3.0540470863265e-05
-4.47970632206873e-05
-4.68235245736882e-05
-5.59226209095937e-05
-7.00376763580938e-06
-4.08159580032854e-05
-1.32688518770864e-05
-1.61629341305653e-05
-1.63255006263015e-05
-9.41868208811999e-06
-3.4834731618576e-05
-2.38174139601536e-05
-4.1872916117528e-05
-1.82803429697536e-05
-1.71612279076911e-05
-3.30463539264345e-05
-1.01012731195017e-06
-1.96620283984197e-05
-1.64768037723115e-06
-7.26891563745859e-06
-1.94145579612307e-05
-3.35153378923243e-05
-2.84739634050215e-05
-9.8408025187393e-06
-3.56641243102198e-05
-3.45351706386348e-05
-2.22479406395152e-05
-2.84137221590691e-05
-4.10882188233762e-05
-3.44637861019658e-05
-1.43132801127074e-05
-1.04486036694442e-05
-1.07707970237229e-05
-3.23610315484285e-05
-2.39963286692441e-05
-2.55270419027409e-05
-2.68875705578366e-05
-2.5571503880068e-05
-2.72676366585696e-05
-5.72257225300278e-05
-1.4854345310229e-05
-1.35538381043347e-05
-3.50245357931005e-05
-7.51683416852368e-06
-3.02922125891394e-05
-1.49604458051191e-05
-1.45446328985728e-05
-1.65643026480946e-05
-2.70674963413263e-05
-2.34787344324935e-05
-2.75981656320449e-05
-2.25165389816598e-05
-5.55279970348121e-05
-1.4855307919529e-05
-2.87460100731256e-05
-2.61482171212897e-05
-4.46901761918511e-05
-3.76291712161606e-05
-3.74216588033632e-05
-2.61346220780118e-05
-3.52568216498503e-05
-3.27209901537452e-05
-3.81978126771042e-05
-2.05925133368367e-05
-4.65933378449077e-05
-2.6273889557656e-06
-2.50029965039128e-05
-2.58402467914286e-05
-2.76761983468019e-05
-1.9415054983535e-05
-3.72948777479042e-05
-1.79521631799715e-05
6.30272091978095e-06
-1.98251289086182e-06
-2.51138039156959e-05
-1.45212401862206e-05
-3.67732045312227e-06
-3.91131236570472e-05
1.41885691684158e-05
-7.72896969661342e-06
-4.43360670296479e-05
-3.80387457228467e-05
6.16561756086108e-06
-2.34892067310885e-05
-4.73373343981608e-05
-1.03909842389029e-05
-2.49777177191528e-05
-2.55887699087318e-05
-1.58439702695642e-05
-4.18736323670454e-05
9.74516517112311e-06
-3.67191120597306e-05
-1.8771680569472e-05
-3.53116204974614e-06
-1.56784636581162e-05
-3.9564243437712e-05
-3.39655262720206e-05
-2.69890878650986e-05
-2.34784810741531e-05
-2.56469516438919e-05
6.28175725799622e-06
-8.82465401329582e-06
-2.11737074240339e-05
-3.4538893880815e-05
-4.20009071995495e-05
-4.03146280955864e-05
-2.11409699246034e-05
-4.03853310013267e-05
-2.75564386457749e-05
8.90208448737027e-06
-4.33103203405993e-05
-2.95516722678568e-05
-1.80505280623184e-05
-2.83911440210357e-05
-3.06197753788871e-05
-2.86189086083329e-05
1.09786314634719e-05
4.49992964043632e-06
-3.0334228498485e-05
-2.70286466762489e-05
-2.8802017329823e-05
-5.75102033987338e-05
-4.98356339867107e-06
-3.10521084636997e-05
-4.28824643956901e-05
-4.40253282896676e-05
-2.18233993937242e-05
-1.74830258133261e-05
-4.49272203866952e-05
6.92601442586936e-07
-3.79904490218417e-05
-4.39254668380155e-05
-5.47703431297155e-05
-1.82777693764596e-05
-1.51271628876977e-05
-4.8939295395395e-05
-4.81901084065017e-05
-2.57308864190692e-05
1.24862932179686e-07
-2.80910232323033e-05
-6.35819252470157e-05
-3.02045744920956e-05
-3.75526040834816e-05
-1.97870090807044e-05
-2.48105904369925e-05
-3.00061420244702e-05
-2.55224110067849e-05
-1.62042937277139e-05
-2.48611307542974e-05
-3.84482364313522e-05
-3.77234456983015e-05
-4.35115621866103e-05
-1.1599488133331e-05
-3.98739613318726e-05
-4.81255742178467e-05
-2.96141252533341e-05
-2.21714192007558e-05
-1.54888282266862e-06
-3.74312584573535e-05
-3.57513509155896e-05
-3.10209703347768e-06
-2.43938661341916e-05
-3.29816795673994e-05
-9.89412364828776e-06
-4.2203564022625e-05
-3.74127414488307e-05
-3.50144515479037e-05
-3.90693819518838e-05
-4.06181803128018e-05
-6.19815290977507e-06
-3.63059921851219e-06
-2.85562127722748e-05
-1.83542169118837e-05
-2.07269330648165e-05
-2.12676430785382e-05
-1.21778695312402e-05
-7.06418854924788e-05
-3.68284290461723e-05
-3.00372146692148e-05
-3.28274230202842e-05
-1.9497833509946e-05
-1.85382575697692e-05
-3.2238916793559e-05
-4.39558085139399e-05
-7.77176305673747e-06
-5.9383552263908e-05
-3.84410568522094e-05
-1.00984954122054e-05
-1.5005420437662e-05
-1.50027463765709e-05
-4.65574180725867e-05
-2.05763688527079e-05
-3.95421757295717e-05
-2.61317074018345e-05
-8.76835711302749e-06
-2.24148130982958e-05
-7.23683804701046e-06
-3.01837241137331e-05
-5.33332156591582e-05
-3.15999393016438e-05
-2.8172177905594e-05
-4.99571345029277e-05
-2.29340524170326e-05
-1.50847849886641e-05
-2.12669273304998e-05
-1.5858039706436e-05
-2.62019124213522e-05
-1.91897280214419e-05
-1.02173275099326e-05
-1.42679927222836e-05
-1.49003813810664e-05
-3.61226259707883e-05
-1.48512294644101e-05
7.97194556645116e-06
-1.32148946303705e-05
-8.4832919061844e-06
-1.6779066008308e-05
-1.78279530647997e-05
-2.56895211642292e-05
-5.0843415490357e-05
-3.00855529349381e-05
-1.25055410394479e-05
-4.65371176925104e-05
9.43981824534084e-06
-4.00248718990522e-06
-1.49334923590758e-05
-1.09746161932733e-05
-3.34874695360523e-05
-3.63502700009771e-05
-2.31820302382842e-05
-2.80544912523599e-05
-7.92496189131826e-06
-3.45770377138762e-05
2.78220651002095e-05
-1.87788468346899e-05
-3.25638559542936e-05
-3.91054644194337e-05
-2.7699776939336e-05
-4.14536929071271e-05
-3.8762467163019e-05
-3.64635195656468e-05
-1.63437651929684e-06
-5.38200021166385e-05
-4.8475205665978e-05
-5.36293369040047e-05
-3.26602823546179e-05
-3.49598865436936e-05
-2.47956218874739e-05
-5.2583751733027e-05
1.08660352474735e-05
-2.31466704520019e-05
-5.89284413796171e-05
-3.30339136983379e-05
3.40684088314331e-06
-3.56743108270181e-05
-4.12055056503735e-05
-2.85436519568047e-05
-7.52497185267456e-06
-1.84667325228506e-05
-3.90176615634073e-05
-3.06659651487858e-05
-3.10285371494773e-05
-4.37598988114587e-05
-4.68628175596311e-05
-1.05369229742784e-05
-7.73564742172054e-06
-5.56556366564728e-05
-1.48332718024203e-05
-1.61419894446234e-05
-2.94287526996154e-05
-4.92449147861765e-05
-1.81199049911733e-06
-3.99425998103649e-05
-1.02623260442836e-05
-2.46175534623963e-05
-2.97487940692647e-05
-8.95342089599484e-06
-5.34422611234184e-05
-3.45382507804727e-05
-4.93048626524611e-05
-4.85906802963261e-05
-2.45053675355597e-05
-1.31621736757917e-05
-2.82576715341237e-05
-3.95717081750531e-05
-3.54819765924662e-05
-1.03317276138444e-05
-3.03269151105264e-05
-2.07564233133023e-05
1.12387042189392e-06
-2.4282189305091e-05
-2.02841789150251e-05
-3.72065715006914e-05
-3.22061401379473e-05
-1.99928514330216e-05
-1.8205678814883e-05
-1.95156971751335e-05
-2.14503999610089e-05
-1.2918668221435e-05
-2.66544723667166e-05
-2.58557612606471e-05
-6.91993837995633e-05
-2.12398490417178e-05
-3.78608195085163e-05
-3.52473430194594e-05
-1.44380842401351e-05
-4.77617116244253e-05
-5.06975574721754e-05
-3.97170113703999e-05
-1.99657214198338e-05
-7.14838743133893e-06
-2.64878283877937e-05
-3.13357773473574e-05
-2.8571319955142e-05
-4.13627479616617e-05
-6.09861518806607e-05
-3.61558881561589e-05
-1.64553906364671e-05
-1.50866956643674e-05
-2.31427847039928e-05
-2.03821703562762e-05
-7.20532614465872e-05
2.18190820706263e-06
-1.61729289403778e-05
-2.26660306202908e-05
-2.90055829029904e-05
-3.5223852088324e-05
-2.26081548892026e-05
-3.75649478642214e-05
-2.67218060975177e-05
-4.30183985261218e-05
-1.8919894627584e-05
-3.51483761933179e-05
-3.9325249260722e-05
-4.0209255930935e-05
-1.97060160461247e-05
-4.83759947428623e-05
-6.58919216517791e-05
-9.43014240385723e-06
-8.45138258211272e-06
-3.72738984504326e-07
-2.42562009599349e-05
-5.49777337572349e-05
-2.18947913959149e-07
-1.66726880055637e-05
-2.53546019381856e-05
-3.97012349207188e-05
-1.29585579324315e-05
-3.10012518561771e-05
-3.93519743373338e-05
-5.04509026982786e-05
-3.30622780406313e-05
-2.26050538634541e-05
-3.16538664758196e-05
-1.56415257325524e-05
3.87261236427405e-06
-4.10659585342051e-05
-2.16072404452109e-05
-8.08497413826772e-07
-3.10312559251294e-05
-2.51810279933165e-05
-5.30893339455324e-05
1.97210662178189e-06
-4.96547713788829e-05
-1.77288742057518e-05
-1.34274922241583e-05
-1.79760371311657e-05
-4.05496570060367e-05
-3.89683335735673e-05
-2.46580773714038e-05
-1.23887596205175e-05
-3.46962064684896e-05
-3.0821056961052e-05
-2.50950595388678e-05
-5.14870900842144e-05
-2.60054838264449e-05
-1.95573736150825e-05
-4.15791505657036e-05
-2.70823721686081e-05
-3.29460216080202e-05
-4.13508381006559e-05
-2.37526942834966e-05
-1.30528142191232e-05
-3.38956040415206e-05
-3.19819378539714e-05
-2.17000218625079e-05
-2.37467875129119e-05
-1.54685817929752e-05
2.47510449058116e-06
-3.71367188489101e-05
-3.31202253290962e-05
-5.57237812684888e-05
-3.45181505321955e-06
-2.82787091541333e-05
-1.73034929354415e-05
-1.45147332291175e-05
-1.95207289196842e-05
-1.16509096917041e-05
-4.02400344881935e-05
-1.47687256244922e-05
-2.45993365153284e-05
-6.72327140382467e-05
-2.84239646789227e-05
-3.50571250086043e-05
-7.90270645891213e-06
-4.59728428507591e-05
-2.59591521830258e-05
-3.4811695182709e-05
-3.95961478205627e-05
-7.55534221537263e-05
-3.2795768377479e-05
-3.46143946857463e-05
-3.89224198523125e-05
-4.57704156674805e-05
-5.01917382541143e-05
-2.59115399733269e-05
-1.90651391804053e-05
-6.75221807796495e-05
-1.92600281934675e-05
-2.9364227573012e-05
-3.66134671729643e-05
-4.38421003457909e-05
-2.37177036904487e-05
-3.48098196105865e-05
-4.51599428728506e-05
-1.00079968576049e-05
8.39596838774794e-06
-3.23365187412932e-05
-3.68926063714821e-05
-4.19578718598666e-05
-1.54379066037609e-05
-1.6923970453401e-05
-4.05549347724797e-05
-1.46213881386675e-05
-2.47940678814895e-05
-2.97756802516579e-05
-4.9814998197516e-05
-3.06004187623821e-05
-1.48020095090816e-05
-1.83577207538555e-05
-3.09881521996516e-05
-4.70954053749345e-05
-4.33982236451458e-05
-5.04563617106193e-05
-4.01904984181081e-05
-2.96134642359498e-05
-1.34367720928019e-05
-4.3554764879508e-05
-4.5758167578442e-05
5.82171068571106e-06
-3.32728995072774e-05
-3.30891263068537e-05
-3.57408882321886e-05
-1.70211490895795e-05
-3.7067341648003e-05
-2.54382036363719e-05
-4.28078462859813e-06
-2.89052464316477e-05
-4.47896110810909e-05
-1.41427996890437e-05
-5.54932700345165e-05
-4.12240829459323e-05
-4.05201536391959e-05
-2.41211119730621e-05
2.29265236578361e-06
-3.20927096425719e-05
-4.51266189789495e-05
-5.72314084202876e-05
-3.23624954362976e-05
-3.02197509964479e-05
-3.16564218468458e-05
-2.13034232916643e-05
-5.54224247077292e-05
-2.84990882862768e-05
-4.01764991025906e-05
-1.09840516932052e-05
-7.06804490522884e-05
-4.10629170245322e-05
-1.47704576696379e-05
-2.56336071560809e-05
-3.61436860856428e-05
-4.94989683734061e-05
-1.26155167481297e-05
-1.9896654217287e-05
-3.6936223485383e-05
-5.01472635063681e-05
-2.44461931796343e-05
-2.46297592981636e-05
-5.12706974650251e-05
-1.87859956896603e-05
-3.19475707277587e-05
-4.89878235394891e-05
-2.66708609862385e-05
-3.49356592036181e-05
-1.07101424652201e-05
-1.16343209961987e-05
-5.05423702025031e-05
-3.08933311557616e-05
-3.07240764042239e-05
-2.58052285479954e-05
-4.15317893196456e-05
-8.46400580779527e-07
-1.73178240547946e-05
-3.28829274867972e-05
-2.40870371400289e-05
-3.53474785352716e-05
-4.25230975295623e-05
-3.72021324318178e-05
6.71605231736451e-06
-1.84654697067044e-07
-3.86891818413925e-05
-3.42371512460251e-05
-3.34488664334149e-05
-2.54529070215517e-05
-4.74147579134803e-05
-3.23741306083793e-05
-4.69215059240928e-05
-3.62326199571782e-05
-1.87405369867138e-05
-2.38213156187066e-05
-1.34270443647073e-05
-5.5847886481595e-06
-2.75896823500832e-05
-2.50529430236738e-05
-2.52120466376446e-05
-2.03246496174961e-05
-1.67254265014857e-05
-3.48529227507813e-05
-1.22272307003668e-05
-1.63657769555441e-05
-4.23615478585505e-05
-5.95831431847452e-05
-3.70149265477823e-06
-5.32648963060948e-05
-7.34105592093812e-06
-1.34290214333861e-05
-3.79764886868899e-05
-1.53101591975497e-05
-3.4336022291037e-05
-2.18129739489018e-05
6.3741465499717e-06
-6.52072226631139e-05
-5.06324069930019e-05
-4.02159550534867e-05
-1.79065686088514e-05
-7.00843878182874e-06
-2.77893913435114e-05
-5.54681384146623e-05
-4.71156870921974e-05
2.31133015350789e-05
-3.49017326305729e-05
-4.93490676744809e-05
-2.11841644950772e-05
-2.20449732051387e-05
-2.87834534215405e-05
-4.3433193305273e-05
-5.69818039397553e-05
-9.95287434383184e-06
-1.57316349986031e-05
-4.83320397923684e-05
-1.78889736409699e-05
-2.82969947795897e-05
-2.17261757387544e-05
-2.81904495277151e-05
-2.8235116814418e-05
-2.20352483593008e-05
-9.69782665826823e-06
-4.16438324966515e-05
-3.54355031264773e-05
-5.74020069430359e-07
-2.9144321773545e-05
-1.68160949428149e-05
-2.35864008551598e-05
-8.9707528223332e-06
-3.04364357774303e-05
-4.3256509277847e-05
-4.24663547611704e-05
-8.34517557619081e-06
-4.18937294563251e-05
-3.33684732140523e-05
-2.16765069627935e-05
-4.02797696894281e-05
-2.79193976586628e-05
-1.34288501299291e-05
-1.49570094783921e-05
-1.6884456823446e-05
-2.75541193378395e-05
-1.78843380728668e-05
-4.94414623613899e-05
-2.22048329639076e-05
-3.60567262549141e-05
-5.21957201652994e-05
-2.07540618490403e-05
-2.64014121953802e-05
1.13859748575356e-06
-5.48544596563578e-05
-5.58305543586628e-05
-1.33995276128812e-05
-9.46516149682818e-06
-1.00740981114377e-05
-3.302698362747e-05
-3.4935179061714e-05
-7.10417933169982e-06
-4.71543766869874e-05
-5.22775349676133e-05
-3.01963598935573e-05
-5.50683562057984e-05
-9.90782745355076e-06
-2.07412196720158e-05
-4.18636034411562e-05
-4.32675818961563e-05
-2.16794663061769e-05
-5.9650163582712e-05
-6.19346181549903e-05
-4.88080749571609e-05
-4.86086409275473e-05
-5.08984915935167e-05
-8.930781129107e-06
-4.34684408538495e-05
-2.90325636088208e-05
-5.00517473931962e-05
-1.56118226414749e-05
-8.03747057671535e-06
-3.36314745301788e-05
-2.39656962710963e-05
-1.8628652428927e-05
-3.81749780847872e-05
-1.01182192178617e-05
-2.08877022717612e-05
-3.29445116382201e-06
-2.16446378194004e-05
2.07102840873433e-06
-4.22683637593039e-06
-3.11725867300915e-05
-5.87046137633348e-05
-2.81713275142112e-05
-1.80374649116939e-05
-1.82596405781688e-05
-2.84141950609652e-05
-2.08104121910937e-05
-1.93178405342167e-05
-1.32726437766031e-05
-4.25457575555954e-05
-2.08099411029766e-05
5.86340329828728e-07
-4.20883771767887e-05
3.40297665978092e-06
-7.65851433302519e-06
-3.1038396806802e-05
-1.9878809573514e-05
-1.7204710460598e-05
-3.23090386989458e-05
-2.00150980142904e-05
-6.6705449236521e-05
-1.54313532255249e-05
-1.55301259072645e-05
-4.86376884635891e-05
-3.73362607428322e-05
-4.85320730282932e-05
-3.52889621326253e-05
-2.30258085225875e-05
1.19439472540217e-05
-4.74764258932187e-05
-9.10845151573059e-06
-4.82723289110865e-05
-1.28521768933642e-05
-3.61631032994425e-05
-2.28803489716066e-05
-2.64196464759817e-05
-3.67605185006324e-05
-2.9778950975728e-05
-1.31923208143723e-05
-3.92333356426355e-05
-2.33829471351361e-05
-1.62297387937114e-05
-3.33703912693039e-05
-3.80637785325463e-05
-1.8656369270528e-05
-4.42378296707453e-05
-8.86197467156537e-06
-2.61802733183201e-05
-4.34293259910815e-05
-4.51498237658275e-06
-3.2407912104863e-05
-3.90680431306443e-05
-3.04614220143881e-05
-3.68403316201563e-05
-4.3796695589853e-05
-2.5448659993544e-05
-2.2420056267177e-05
-1.43106159847442e-06
-3.99836464486093e-05
-3.86501152541285e-05
-6.00877815873941e-05
-2.47297360818577e-05
-4.96278670124133e-05
-1.62336864232911e-05
-2.86820077038405e-05
-3.79045607943254e-05
-4.97066249344157e-06
-4.49315317095985e-05
-2.23642450762007e-05
-4.94884635363162e-05
-3.19474336380781e-05
-3.78357870055078e-05
-1.30157524647291e-06
-5.10921246869326e-06
-4.73443227299748e-05
-2.13612620228906e-05
-4.79365699238706e-06
-1.68037813720123e-05
-5.27876065116521e-05
-2.64170587954699e-05
-1.23600196186882e-05
-4.40798067852641e-05
-2.54580632711153e-05
-3.10095813249284e-05
-3.43370627463717e-05
-3.94417499704686e-06
-2.14270142646989e-06
-1.83679435093773e-05
-5.79149954521094e-05
-1.95593046473788e-06
-3.74641645330232e-05
-5.83558035660015e-05
-1.62810752951349e-05
2.08875454084459e-06
-3.24035583534909e-05
-3.40468436194019e-06
-2.99628475054815e-05
-1.27750175825046e-05
-3.43573465773234e-05
-3.55247098204354e-05
-9.6766638836095e-06
-1.99135644011127e-05
-3.49402280491895e-05
-9.71386523709834e-06
4.87507898760236e-06
-2.24554710959142e-05
-2.4233920299243e-05
-3.91574713595324e-05
2.44004927127096e-05
9.62655809712993e-06
-3.20647779564866e-05
-6.70431209516033e-06
-3.42139614156854e-05
-3.32151164495358e-05
-1.08917182329651e-05
-3.21090675921054e-05
-1.76542583977474e-05
-4.52274576133349e-05
-1.14191542313223e-05
-2.96158233495811e-05
-4.45460034705536e-05
-4.67716437011353e-05
-2.6987825413085e-05
-2.69293706004616e-05
-4.74741765538633e-05
-1.11813978624318e-05
-1.24555196628853e-05
-4.27824150951532e-05
-5.9726428850127e-05
-3.53323695497994e-05
-2.68308676383844e-05
-2.69440274500417e-05
-3.09768600523905e-05
-2.39832573631244e-05
-2.00839710877807e-05
-8.75939130734608e-06
-5.31681205114616e-05
-4.78674001307815e-05
-3.3824435427438e-05
-5.46287470190306e-05
-1.15766134963298e-05
-3.26388255992529e-06
-3.2455315607121e-05
-2.61542009324564e-05
3.92577004625617e-06
-1.13890508077148e-05
-4.2967877849381e-05
-3.0812745210439e-05
-4.00606366142864e-05
-4.87186036807131e-05
-2.44797154336493e-05
-5.03224653163147e-05
-4.47501071384774e-05
-2.50661545862482e-05
-1.05721792204887e-05
-2.65766505849031e-05
2.74986208969157e-06
-5.21739285980724e-05
-3.60422512679448e-05
-3.42291990479559e-05
-2.95113690724918e-05
-5.16654869824608e-06
-4.72942602577267e-05
-3.70159308215726e-05
-3.62503247461131e-05
-5.50180224184545e-05
-5.63461950716057e-05
-1.79393852585776e-05
-2.28412433264116e-05
1.85879005043575e-05
-7.00765242496346e-05
-2.916945920627e-05
-1.09125407661787e-05
-1.86735879331099e-05
-3.54466530277036e-05
-1.22602581987957e-05
-4.11813187832554e-05
-2.00818026412141e-05
-1.98506957724419e-05
-3.33920533487686e-05
-4.05699417872765e-05
-1.99658377578944e-05
-5.2722632971745e-05
-3.31255835250336e-05
-4.1008617644847e-05
-2.43576415129856e-05
-1.82349628829184e-05
-3.14046887588014e-05
-2.96508739762478e-05
-5.49374732635929e-05
-5.06663054069209e-05
-2.88553900082939e-05
-3.53093683816918e-05
-3.84128445178608e-05
-2.97036784940731e-05
-4.99271434393503e-06
-3.26560815189746e-05
-1.72344431405873e-05
-2.33490617742817e-05
-4.23079360280382e-05
-4.16050605873668e-05
-3.26158020420454e-05
-2.54914696410389e-05
-2.44992569483894e-05
-4.05202111608308e-05
-3.22790829194181e-05
-3.28259875693544e-05
-1.10013838316061e-05
-4.33409295218837e-05
-1.55902384363532e-05
-3.82990232743752e-05
-3.44766888186027e-05
-2.53840628524351e-05
-5.07596452177256e-05
-2.20693418734039e-05
-5.18530567911528e-05
-4.27883776837889e-05
-3.07010002160407e-05
-2.02854995873477e-05
-4.36976831418425e-05
-1.78232702373085e-05
-4.45402958834014e-05
-3.22931999615751e-05
-1.14885601806194e-05
-1.94518499357201e-05
-4.8175362438526e-05
7.44917883107252e-06
-1.70663306632531e-05
-4.37638730699502e-05
-1.93146475160813e-05
-6.96354863751945e-05
-5.36173804117923e-05
-2.57646732501187e-05
-1.90954315648077e-05
-2.35066731271487e-05
-1.84343218181646e-05
-2.8719982801285e-05
-4.51318083061016e-05
-3.25519600508902e-05
-3.56991431538316e-05
-1.77923800817344e-05
-2.47982272466387e-05
-2.78153201861634e-05
-2.34972319731234e-05
1.38282412040566e-06
-3.82240291725624e-05
-1.28232658178902e-05
-1.44293599069973e-05
6.33654404234477e-06
-1.50237926580599e-05
-1.67046911212381e-05
-2.2184384110745e-05
-3.72691635142559e-05
-5.49824549422986e-05
-5.35496372635603e-05
-2.91415122915378e-05
-5.07520595628296e-05
-4.36207186357598e-05
-4.16496476262493e-05
-1.15722001485394e-05
-1.06245887466461e-05
-2.76729478831419e-05
-4.44032643592266e-05
-2.08486780614715e-05
-6.14135321362756e-05
-1.27012693299472e-05
-2.73937881363903e-05
-4.14993509922987e-05
-6.40746076590109e-06
-4.3694339755925e-05
-2.35117893759069e-05
-9.45712815099167e-06
-6.05239637243913e-05
-3.0014207481397e-05
3.31545397801287e-06
-4.2284999814264e-05
-4.25113250326905e-05
-5.7421706689636e-06
-2.03583242534502e-05
-5.54178199930998e-06
-6.17860565991612e-06
-5.67816817090775e-05
-4.74339916370559e-05
-1.99079411798903e-05
-3.44849779813372e-05
-5.15926059572236e-05
-1.65668249731285e-05
-2.77474110086326e-06
-2.50816206672643e-05
-2.67667616137719e-05
-1.00571909045319e-05
-2.70325119699265e-05
-4.34553980751434e-05
-4.23919510927531e-05
-3.30992342803602e-05
-3.41324612041644e-05
-6.60295237317602e-05
-4.04056923348624e-05
-4.3489384002972e-05
-4.74280475182291e-05
-1.59177113915218e-05
-5.58708587431801e-05
-5.8375621579425e-05
-1.65857002831356e-05
-2.99195247076738e-05
-4.46388136562662e-05
-8.43398652303668e-06
-2.16278476689504e-05
-3.63576231758959e-05
-4.04953338326007e-05
-1.84875945231132e-05
-1.12991620978851e-05
-2.73795071914374e-05
-2.2839274635069e-05
-3.43997351133269e-05
-2.94188284513208e-05
-4.45132178991826e-05
-3.64637988356877e-05
-2.95252634563038e-05
-3.38795354280696e-05
-3.48985700471215e-05
-1.81343091492823e-05
-1.21281441801562e-05
-4.84546247564068e-05
1.61915759768097e-05
-7.61934963285689e-06
-2.89716021341136e-05
-1.17213842129615e-05
-2.68650488134103e-05
-2.38404795985502e-05
-3.98184526531888e-05
-3.58005580913189e-05
-2.36636260779365e-05
-3.35745836613789e-05
-1.26712343771883e-05
-5.95603906357176e-05
-2.6263782131841e-05
-3.27616995473802e-05
-3.55164907169713e-05
-2.69824929878897e-05
-3.15476687197659e-05
-2.66730423209644e-05
-2.61026775489089e-05
-3.41906142947647e-05
-5.68800380204465e-05
-1.23463626939918e-05
-5.69538223867094e-05
-2.52483619646594e-05
-2.46600689535694e-06
-1.60022502705143e-05
-2.10580147908831e-05
-1.35537623624933e-05
-3.84893387005925e-05
-9.89181917343325e-06
-3.56997576027066e-05
-7.00431172417508e-06
5.37666391049575e-06
-4.36911200260434e-05
-3.65678596377819e-05
-1.99638239724839e-05
-6.44345506438508e-05
1.62241087656389e-07
-2.12613520387611e-05
-4.29355755988451e-05
-4.11687060434418e-05
-1.35159693973935e-05
-2.83864929525113e-05
-2.13220457038469e-05
-1.26304562566794e-05
-3.0601282570174e-05
-1.34631831754161e-05
-8.54329248685071e-06
-1.64173873528975e-05
-1.20625798046639e-05
-1.30884641724152e-05
-2.85392899055258e-05
-2.15131029441992e-05
-1.98451555592449e-05
-1.33028936440905e-05
-1.54423938879581e-05
-2.39350943879035e-05
-1.40530751253722e-05
-4.04630811661012e-05
-2.78142277488245e-05
-2.09290174929443e-05
-4.11338790243136e-06
-6.90366893121876e-06
-6.49387126270865e-05
-3.87210690753617e-05
-1.84004561479922e-05
-6.88522765989065e-05
-4.3316022608658e-05
-2.56268583468666e-05
-9.28658322469077e-06
-4.88114235739549e-05
-3.65833127634814e-05
-3.23717861859413e-05
-2.69006099853483e-05
-2.71858673954864e-05
-2.36345935892429e-05
-4.77747937381264e-05
-2.74016009265318e-05
-4.5408248346496e-05
-3.24163555921362e-05
-4.95900506405365e-05
-6.80963419690735e-06
-3.30038794576317e-05
-3.96487490856562e-05
-3.49818454321206e-05
-5.28124868230032e-06
-2.5365835369911e-05
-3.31147590595961e-05
1.00234241552987e-05
-1.66024432942963e-05
-2.9045450762141e-05
-3.08992263895171e-05
-2.34843834482903e-05
-4.54500385576024e-05
-4.49055714150691e-05
-5.46047315250311e-05
-4.96237995491402e-05
-3.39705802959266e-05
-1.02844783126941e-05
-3.02336082025343e-05
-2.69018906844906e-05
-3.11852595772613e-05
-1.1058992323659e-07
-3.72646589927435e-05
9.9022792916254e-06
-9.42826513813539e-06
-6.97832798341532e-05
-4.44211698528333e-05
-3.72943610936092e-05
-3.60134639802058e-05
-1.62902200371074e-05
-2.58406890929345e-05
-1.65882744874533e-05
-2.95583747182985e-05
-2.19066154285954e-05
-2.77822819592211e-05
-3.68825373999388e-05
-5.41035816519798e-06
-3.36515370870869e-05
-7.00651227731624e-05
-2.84404460403069e-05
-1.21750019369007e-05
-4.98647749929615e-05
-4.1960501522084e-05
-6.03422699914533e-05
-4.41625550525476e-05
-5.27930876217803e-06
-2.44617338724689e-05
-1.8862108688663e-05
-1.65406554061049e-05
-3.6753905175283e-05
-2.45089499241668e-05
-7.36268576177891e-05
-5.02250607437405e-05
-4.35542738000125e-06
-6.79032349622282e-06
-7.35061660613555e-06
-4.45725152283343e-05
-1.81444842225423e-05
9.34532553739783e-06
-1.97767141098834e-05
-2.88446541724382e-05
-2.19757916549941e-05
-5.18535507004523e-06
-3.36427649883061e-05
-6.73776606205797e-05
-3.18493409885664e-05
-3.28373584174679e-05
-4.37969604727194e-05
-3.01730250340669e-05
-4.30396928623383e-05
-2.77511263486731e-05
-8.96839162860527e-06
-3.83188413441749e-05
-3.12237882045946e-05
-2.47233113897187e-05
-4.53462735632385e-05
-2.65619973445902e-05
-3.54112556780138e-05
-4.51959546625349e-05
-9.90887594712358e-06
-3.45652143108429e-05
-2.86323264514207e-05
-4.35839502961369e-05
-5.56737003257551e-06
-5.92994578948906e-05
-2.98942677686096e-05
-1.69779744618695e-05
-3.31910991943079e-05
-3.38181285039937e-05
-4.79927946138369e-05
-4.72389730675275e-05
-1.18199039364001e-05
-2.5479179898731e-05
-4.15027735407132e-05
-5.16444763638689e-05
-1.43303932107818e-05
-2.72829303066358e-05
-4.09230401155897e-05
-8.93486773244507e-06
2.43180074038534e-05
-1.34421558504496e-05
-3.43839535907587e-05
-1.39631156448823e-05
-4.03175378115739e-05
-2.86897805573106e-05
-1.69882683241775e-05
-2.24191264080904e-05
-3.51581293425895e-05
5.88180803603297e-06
-2.2600525118434e-05
-3.67588939838789e-05
-2.25988540294953e-05
-2.29419783613004e-05
-2.59920539527876e-05
-1.60742094775153e-06
-1.40060178090212e-05
-1.22230120844315e-05
-4.51495690531329e-05
-4.87872437952248e-05
-3.8179829844132e-07
-6.2870912899687e-06
-2.80817972641967e-05
-2.40364113575464e-05
-2.35205375005834e-05
-3.25283677749742e-05
-4.07412017793304e-05
-3.64351140263222e-05
-7.84125165351993e-06
-1.23745193039476e-05
-7.0978238032869e-05
-2.8380945733669e-05
-4.26375999334686e-05
-6.70835060020829e-06
-2.80693858320068e-05
-2.64353455926752e-05
-3.08829537874607e-05
-9.29967196234353e-06
-3.77513002110365e-05
-4.15251563548432e-05
-3.89116611309176e-06
-1.01454643002166e-05
-5.4129654720976e-06
-6.31390938900938e-05
-3.30351351904663e-05
-1.30928795982297e-05
-3.22217227753651e-05
-8.42353770960627e-06
-1.75677495300856e-05
1.64296141285682e-06
-1.28739134444602e-05
-2.3910241366775e-05
-1.33538608353877e-05
-2.426137094697e-05
-5.39582652267411e-05
-2.03245639642511e-05
-3.89405407815581e-05
-2.3675031704534e-05
-3.81885180587205e-05
-4.74377322751327e-05
-2.98806282805726e-05
-3.4415133608242e-05
-2.67573296620508e-05
-6.78081964845836e-05
-5.5070304804678e-05
-4.69952107459293e-05
-9.08435510728052e-08
-4.34565139822876e-05
-2.70967649980994e-05
-4.26267105640418e-05
-3.1907442683934e-05
-2.83408551803554e-05
-1.184603945516e-05
-3.24439312560845e-05
-1.35769638530961e-05
-1.34619112602199e-05
-3.96737372840371e-05
-4.39643193701634e-05
-2.5999427091759e-05
-1.90273888588923e-05
-2.96751365062339e-05
-4.7637386398688e-05
-3.85950148802743e-05
-2.14413726187453e-05
7.03959675668273e-06
-2.93669570181654e-05
-3.02703242876954e-05
-1.97313492104885e-05
-2.08295048771528e-05
-2.82475937689653e-05
-1.63296576615996e-05
-3.57836252672952e-05
2.33665478544608e-06
-2.75367508689658e-05
1.88300070394266e-06
-1.38900787670922e-05
-2.26473568959548e-05
-4.08628494576248e-05
-4.79701039700718e-05
-2.51615510739835e-05
-4.78506977083105e-05
-3.67271860742574e-05
-3.79525093490314e-05
-4.03733895298873e-05
-1.18310381073407e-05
-3.85511295797393e-05
-4.21669906359912e-05
-4.39140030238634e-05
-4.99905155337186e-05
-3.25056333389933e-05
-5.13030450699401e-05
-2.03542078606885e-05
-7.00747076910276e-05
-4.51120265304652e-05
-2.19446882169801e-05
-2.99029683538912e-05
-2.31330229185536e-05
-8.44297477054386e-06
-3.95590357361043e-05
-7.8610181097251e-06
-1.72633222835337e-05
-1.83418945486195e-05
-1.57834595640652e-05
-3.48029705177942e-05
-3.93719259544955e-05
-4.68855717172107e-05
-1.41439864827738e-05
-3.37288770167337e-05
-2.66064548879429e-05
-1.72978736365598e-05
-4.987167422029e-05
-3.18154331513694e-05
-1.55998583473157e-06
-7.57060326412289e-05
-5.38683974493734e-05
-2.529009715093e-06
-2.82740588566196e-05
-6.02687895060391e-05
-1.57308687223661e-05
-9.80870816803758e-06
-2.78815896705861e-05
-4.77711669561908e-05
-3.35575257248043e-05
-3.59458953999428e-05
-4.59251898454734e-05
-4.60073501974222e-05
-3.98137192836313e-05
1.85409623796649e-05
-1.64736422005866e-05
-2.97304606916712e-05
-3.37003195545044e-05
-3.83628894933553e-05
-4.3920136365256e-05
-2.72784072624385e-05
-4.02667685218517e-05
-1.96175908917549e-05
2.23045834796724e-06
-3.37794817470474e-05
-5.88731544585213e-05
-2.55792545271288e-05
-4.39477285870289e-05
-3.8473229179759e-05
-4.2343230094888e-05
-2.61249656076192e-05
-1.91612559194431e-05
-1.0977017220823e-07
-2.89824564595117e-05
-3.14958415131914e-05
-4.86563969960504e-05
-2.39689456037804e-05
-1.67535407008455e-05
1.2136082989204e-05
4.97799337351563e-06
-4.80680207801656e-06
-1.66226668831253e-05
-3.09297216598894e-05
-1.8347044359722e-05
-2.90872177949546e-05
-3.99868007531808e-05
-1.76875424673763e-05
2.05123424017686e-06
-8.69161818215037e-06
-2.65056022996011e-05
-2.27326060555115e-05
-4.7357979853583e-05
-5.29058947017257e-05
-3.4490671871329e-05
-5.30483919290634e-05
-8.20141041858506e-06
-3.09647395636296e-05
-2.4410763881855e-05
-1.08048345763348e-05
-3.95100630033146e-05
-5.42004201726832e-05
-6.36904103023499e-06
-4.06406928523404e-05
-2.6595042359455e-05
-3.03515683965345e-05
-3.97614991537771e-05
-1.79542852957381e-05
-9.14330514835264e-06
-2.85641597635562e-05
-1.79492962385245e-05
-5.45125570213275e-05
-6.41717444405157e-05
-1.69047632526374e-05
-2.7730183057128e-05
-3.10823501559453e-05
-3.05676107406267e-05
-2.89493812973647e-05
6.35309721477365e-06
-3.26776444198363e-05
-1.37438779218144e-05
-3.82757953756892e-05
-5.31652547069418e-05
-5.51730444739033e-05
-2.41521303392338e-05
-8.83438165262335e-07
-3.75730245949449e-06
-4.51221193727032e-05
-3.01481778051242e-05
-3.78932527537165e-05
-6.47591106889806e-05
-4.44725477952125e-05
-4.57465126731525e-05
-2.391868856059e-05
-1.02524602406711e-05
-2.94883808257674e-05
-2.10233324711643e-06
-1.37795907405288e-05
-4.4843390594682e-05
-2.1219300051639e-05
3.29666404437388e-06
-3.08109710569168e-05
-4.26848525123323e-05
-2.45493016051875e-05
-3.86070334637873e-05
-2.50701031715556e-05
-2.40941847593798e-05
-3.24058794270868e-05
-1.65777686836637e-05
-4.40678790465619e-05
-3.34484698752994e-05
-1.51752638257878e-05
-6.41892944919248e-05
-2.70569097564204e-05
-5.95709858446287e-05
-5.50569243722094e-05
-5.26961985252226e-05
-6.50753695912436e-06
-5.59114367008686e-05
3.43110280735848e-06
-3.10941184939828e-05
2.04552132625981e-05
-2.28739707191018e-05
-4.60187047180978e-05
-1.19143057730909e-05
-1.60716046273672e-05
-4.02175251353405e-05
-2.81906337877191e-05
-1.69522509889479e-05
1.03075311414352e-05
-3.20739948038306e-06
-3.32926400350032e-05
1.0027113776807e-05
-3.31666113546674e-05
-9.17521508488434e-06
-1.68109634522231e-05
-6.35573081085413e-06
-9.38225958117475e-06
-3.70081647197927e-05
-1.75678962016264e-05
-2.4612586454679e-05
-1.07278437894411e-05
-5.56606094975937e-05
-2.99315609311283e-05
-4.40674306983892e-05
-2.60248835766684e-05
-3.99219968807946e-05
-2.64718022303993e-05
-1.01030100868416e-05
-3.75498737574048e-05
-3.71767559191662e-05
-3.08065120789714e-05
-1.58134641804918e-05
7.43865648295381e-06
-4.89768006206314e-05
-1.93212001143146e-05
-9.45154042826205e-06
-1.84706493345557e-05
-1.50517726528168e-05
-4.00718376900897e-05
-3.93769175390965e-05
-3.02331770880969e-05
-3.05318472047518e-05
-3.39369809322709e-05
-4.7204292764742e-05
-5.30581269167172e-05
-1.46052064485051e-05
-4.71234690785271e-05
-3.39007426581556e-05
-2.39987572149325e-05
-2.91013858676321e-05
-4.45369186923605e-05
-5.30177736847359e-05
3.32992950860924e-07
-3.254953209752e-05
-1.52198599318589e-05
-3.11053171511676e-05
-1.28230945138679e-05
-7.65047304580185e-06
-3.41138909934623e-05
-5.26165923809541e-05
-2.00422217101933e-05
-5.25082372546998e-05
4.84094280936368e-06
-3.72913996559288e-05
-7.20132589310799e-05
-4.50603865072765e-05
-2.97567171629454e-05
-2.27171077798133e-05
-3.20351614272674e-05
-3.3323430322487e-05
-8.65642318714899e-06
-3.47261273547284e-05
-2.14477512397755e-05
-1.71810993712263e-05
-3.00970711664316e-06
-3.08787296454561e-05
-2.8288400238167e-05
-2.29888916708156e-05
-4.47797632490389e-05
-4.32370821622977e-05
-2.72934334093796e-05
-6.19365364878988e-06
-5.5252635439332e-05
-3.9034201388853e-05
-3.97771376583003e-05
-8.53028201541067e-06
-1.68211863209234e-05
-1.53794147011712e-05
-1.62951615640836e-05
-1.65377275003663e-05
4.61192409369317e-06
-3.69476139937063e-05
-8.25568444636393e-06
-2.40241305402658e-05
-1.0105219061941e-05
-5.13456687946482e-06
-3.45938403501852e-05
-1.63551010599326e-05
-1.80918772316449e-05
-3.60868045564523e-05
-2.39148943592332e-05
-9.34671759137432e-06
-2.18578584883474e-05
-3.88618898654738e-05
-3.1381648943929e-05
-5.37985569297198e-06
-2.0719419146072e-05
-3.96718898080583e-05
-3.69467484543999e-05
1.3469837732893e-06
-5.4841577867208e-05
-3.63084604292358e-05
-2.39102937256584e-05
-2.77618437622404e-05
-3.41107350563408e-05
-3.35698310789248e-05
-3.02347807202126e-05
-1.17041596306647e-05
4.69828899471507e-07
-2.45193816592549e-05
-2.47820406079192e-05
-3.3992856394455e-05
-1.66087303167443e-05
-3.48974084473491e-05
-8.95907019144279e-06
-4.1951609382043e-05
-1.82974287744103e-05
-1.9005158437644e-05
-3.43936470211845e-05
-5.09454922587584e-05
-5.200619262115e-05
-8.34012535700951e-06
-4.44826354376726e-05
-3.67029709939411e-05
-2.69950925218913e-05
-2.82479192833177e-05
-4.28852226227736e-05
-5.39807723053661e-05
-2.58513031086164e-05
-4.02448159756569e-06
-3.54997519493176e-05
-1.61830609494951e-05
-4.29942999397344e-05
-3.82475173387958e-06
-2.03245593253623e-05
-9.32872522785159e-06
-2.3917066184746e-05
-4.35278621561264e-05
3.24447220111296e-06
-9.02427270154425e-06
-6.4386826641454e-05
-2.87173396141005e-05
-3.62190727338648e-05
-2.42871155728015e-05
-3.00429275617801e-05
-1.81704599704265e-05
-2.6499430498057e-05
-5.81715552109396e-06
-3.54325983418731e-05
-2.10020457403015e-05
-3.42100762047724e-05
-3.06797212977511e-05
-2.05264441599299e-05
-4.39392257825916e-05
-4.88460269304084e-05
-1.9544565854644e-05
-3.40344908413662e-05
2.5797100043552e-05
-2.95224330909152e-05
-8.81732917827207e-06
-2.80976278960549e-05
-2.21412692625654e-05
-5.67049525900482e-05
-4.74736608281268e-05
-5.6374428019434e-06
-4.28864422684445e-05
-1.84434402292494e-05
-5.00329444040526e-05
-2.41589211269466e-05
2.12778760901547e-06
-2.48161668088548e-05
-4.55635624786145e-05
-4.20209308321974e-06
-2.65513874348348e-05
-1.16679251667184e-05
-2.63200365025582e-05
-2.15863399479151e-05
-4.32938783277093e-05
-2.14109078263444e-05
-3.84030285633498e-05
-4.14214924650641e-05
-2.32440120014569e-05
-1.33780417085174e-05
-3.60813339557305e-05
-1.99109569429167e-05
-3.3474530921908e-05
-3.5235082569817e-05
-9.90333125979926e-06
-4.19801717365159e-05
-2.17913401741824e-05
-2.32258406749902e-05
-9.28834561862995e-06
-1.73063905402109e-05
-2.21768241276367e-05
-2.71026690442823e-05
-3.50373088625577e-05
-2.94140254038535e-05
-3.45669071516149e-05
-1.72615935051815e-05
-1.29604008716082e-05
-2.80067258725677e-05
-2.76162525367971e-05
-5.69652291429889e-05
5.07892426862556e-06
-1.7694132203468e-05
-1.3930026763887e-05
-2.0446128110663e-05
-3.3470335406406e-05
-2.69810037787326e-05
-2.59199751565195e-05
-3.64797910356706e-05
-1.38395587004894e-05
-2.65960178767541e-05
-5.91986710678103e-05
-7.55446123648168e-06
-3.25958690456365e-05
-5.52326422708792e-05
-4.93293746380625e-05
-3.57491741500787e-05
-1.6182984439107e-05
-3.46838242298286e-05
-2.10128975153636e-05
-1.69381895497515e-06
-1.0350445268756e-05
-3.2393772819556e-05
-3.82114776361056e-05
-2.47418920591255e-05
-1.29108090956904e-05
-4.93985578565431e-05
-3.7224622398206e-05
-1.23373960569859e-05
-4.38701825052111e-05
-2.69897932712009e-05
1.78085535321327e-05
-2.25817713738269e-05
-2.09681727634374e-05
-4.50605114112171e-05
-2.99694175176502e-05
-3.84539852011642e-05
-3.6268784324829e-05
-1.44806581642012e-05
-5.05525205076733e-05
-2.1250121833066e-05
-4.99745376474172e-05
-2.10713418901453e-05
-3.57825143145278e-05
-5.31562596892278e-05
-4.04834584008481e-05
-1.54906862867453e-05
-3.27291686876649e-05
-3.35465183001551e-05
-3.3394822063268e-05
-8.01248412616728e-06
-3.81854152850283e-05
2.38975590308225e-07
-2.30143580855081e-05
-1.10198475342917e-05
-2.93202536087935e-05
-1.91037759084725e-05
-6.86881435434708e-06
-3.68809212632972e-05
-2.29558244903487e-05
-3.16172206041147e-05
-3.13610495113039e-05
-2.00976162250011e-05
-3.84387728831776e-05
-5.65330687830205e-05
-8.93036415755842e-06
-2.68438457911574e-05
-2.73855850992726e-05
-1.61913484433443e-05
1.57613828401874e-06
-7.21909157525913e-06
-4.25971376950748e-05
-2.54460656132884e-05
-1.66590056200265e-05
-2.7971191055923e-05
-2.9045767388007e-05
-4.24238150121518e-05
-4.32677728564962e-05
-1.42698584175646e-05
-1.37111568580743e-05
-2.31156606700198e-05
-8.22744409608931e-06
-2.02255027276554e-05
-1.94172932123484e-05
-5.66526135502563e-05
-2.93864341336079e-05
-2.14095187199447e-05
-1.08028249510964e-05
-2.25307475016641e-05
-3.80742867192183e-05
-3.41126565599241e-05
-9.5767482452764e-06
-2.9146448808221e-05
-5.20178140106804e-05
-5.42380611132673e-05
-2.06394204383868e-05
-4.46570815881567e-05
-2.88936840527877e-05
-2.9533657563183e-05
-2.49853496026349e-05
1.36642834978382e-06
-2.34112502181517e-05
-2.69581862615987e-05
-3.89887221558573e-05
-3.08715906700379e-05
-2.13318149574291e-05
-3.65044260197239e-05
-2.40224823963337e-05
-6.0173963390146e-05
-6.11153710241271e-05
-2.47097491020951e-06
-5.79405103008457e-06
-3.13318554355187e-05
-4.93910290730062e-05
-2.39469353220848e-05
-3.42256279083808e-05
-2.24903554256723e-05
-4.16730423543863e-05
-3.08908907320466e-05
-2.4927038801542e-05
-2.27398560050744e-05
-1.2941391562378e-05
-6.16901392936717e-05
-2.99127862105023e-05
-2.90115817783603e-05
-2.97658613221602e-05
-2.75294793212027e-05
-2.71900270726058e-05
-1.68168284671789e-05
-6.3497118695374e-06
-3.42489259546264e-05
-1.67633129122328e-05
-7.79740556078794e-06
-4.20518593918808e-05
-4.66827456299278e-05
-3.38520737584759e-05
-1.78057336185897e-05
-2.39564144716284e-05
-4.49724418307062e-05
-5.14783417592937e-05
-2.6252118501683e-05
-3.16244563465016e-05
-2.66833633951998e-05
-1.92623329745454e-05
-2.65958469986051e-05
-4.36746145157365e-05
-5.14275059218887e-06
-3.61987798940077e-05
-5.32908141199996e-05
-1.50831136712847e-05
-4.21397001981508e-05
-2.51692733494621e-05
-2.63274292999571e-05
1.05806004339274e-06
-4.05517419151042e-05
-3.00623486372151e-05
-7.62068943863299e-06
-2.78087969058134e-05
-1.49912842421834e-05
-2.51195563145111e-05
-3.00454194354447e-05
-2.12084970115774e-05
-4.63369815902597e-05
-6.54682786685924e-06
-1.43815472945803e-05
-2.88374454429522e-05
-1.31037133017435e-05
-3.26701694358689e-05
-4.61967529449822e-05
-4.38041383042199e-05
-2.93343058752006e-05
3.97762227597377e-06
-6.04379079984597e-05
-2.17445568958126e-05
1.26578395097138e-05
-1.82918645944834e-05
-2.13189009305469e-05
-1.8986525464855e-05
-3.61449529620763e-05
-3.33980082348727e-05
-1.75855292505386e-05
1.57245242737021e-05
-1.20291758096722e-05
-2.25600418005119e-06
-3.01139970719454e-05
-3.4697041071981e-05
-1.12343348205057e-05
-2.65408212224682e-05
-3.49400065948054e-05
-2.40988627039934e-05
-4.83404389299716e-05
-5.80538003336508e-05
-1.91967620659455e-05
-3.11815042996628e-05
-1.66227332816924e-05
-2.11445302309564e-05
-3.73326557327162e-05
-4.27501932758515e-05
8.89044020909042e-06
-1.15638587122573e-05
-2.81369163641171e-06
-1.74351347341396e-05
-1.96930850172766e-05
-2.12257397190737e-05
-2.28265251631079e-05
-2.5281665190027e-05
-3.56123037488093e-06
-1.42271212093317e-05
-4.03246677071736e-05
-2.04468575948263e-05
-4.98451544800475e-05
-3.53389094341451e-05
-2.14376192996254e-05
-1.8487747795601e-05
-1.10988296554001e-05
-2.76935675264453e-05
-2.19933744655355e-05
-4.52969634174224e-06
-3.06996729338204e-05
-2.58857788620599e-05
-4.35479671091714e-05
-1.66514432501158e-05
-1.87780441635747e-05
-2.95886609201277e-05
-1.71248107852092e-05
-7.95524612192985e-06
-7.72444438989572e-05
-1.25161223687816e-05
-3.65058313853977e-05
-4.2196294959153e-05
-3.14881768080935e-05
-2.91200147692064e-05
-4.31942953035168e-05
-3.32880302941276e-05
1.9543029990501e-05
-3.57340873973243e-05
-4.77883461443081e-06
-2.66428475505485e-05
-1.96847040256724e-05
-2.42870465856307e-05
-3.99661759241954e-05
-3.83182945692447e-05
-4.94019211199119e-05
-1.55821410440093e-05
-4.39468836927259e-05
-2.45664232639152e-05
-3.65386516511472e-07
-2.74356969981375e-05
-4.81994903926246e-05
-3.23592437844978e-05
-2.21733413266594e-05
-2.71854782463449e-05
-2.68700381746283e-05
-5.0162539162596e-05
-4.8744063695228e-05
-3.63138206572292e-05
-2.14741515591085e-05
-1.82417410448748e-06
-3.69304550836372e-06
-4.12773700346752e-05
-4.39090648824507e-05
-5.24191934419565e-05
-4.03966695375711e-05
1.55166228520226e-05
-6.47891263655571e-06
-2.97162337622265e-05
-1.7363899063713e-05
-1.70532503128757e-05
-3.5451313730068e-05
-1.7667185532782e-05
-4.34108526622055e-05
-3.88403231808406e-05
-3.13872876543715e-05
2.21835309884352e-06
-3.74025067841144e-05
-4.16787852016942e-05
-3.30527090730005e-05
-5.4966086757023e-05
-2.25461251419899e-05
-2.54290068459973e-05
-1.81748605658265e-05
-2.74697873601281e-05
-2.34114938284265e-05
-5.87604244704126e-05
-2.09549667345237e-05
-2.55789316860322e-05
-5.01553276423411e-06
-2.80767611608644e-05
-1.66250084990009e-05
-2.48065979100474e-05
-3.26752258541391e-05
-1.16655106103668e-05
-3.52501128659617e-05
-3.45863299129719e-05
-5.25096069278372e-05
-2.42284627377387e-05
-4.6378857437615e-05
-1.06327353562249e-05
-3.20765843795713e-05
-4.81688677755607e-05
-2.93571232851658e-05
-2.55462532568885e-05
-2.72739907188435e-05
-2.48511204163557e-05
3.61702314081209e-06
-2.10617333742149e-05
-2.16329658150752e-05
-1.76190379645629e-05
-1.14787917902921e-05
-3.37055905257577e-05
-3.3728936799976e-05
-1.97868721783575e-05
7.99492109017408e-06
-4.48030818250305e-05
-2.64738273929174e-05
-3.63111065049758e-05
-2.35177101251247e-05
-7.6128410995809e-06
-2.71260555723189e-05
-3.71576714557507e-05
-1.13792591182687e-05
-2.86363609998837e-05
-1.37426546903623e-05
-1.35154187069446e-05
-2.36199838485604e-05
-3.94889130941818e-05
-4.48300383840577e-05
-2.83932780386739e-05
-8.87482105033662e-06
-4.65759112498491e-05
-6.89255918260234e-05
-9.09922552770957e-06
-7.06349209741076e-05
-1.35649277846633e-05
-3.52329332774016e-05
-4.21372272617772e-05
-3.74050697544867e-05
-1.215348907317e-05
-4.05475163301625e-05
-9.74780215013227e-06
-9.99348050552114e-06
-3.13533291570454e-05
-3.68130078873335e-05
-2.83975754322886e-05
-9.64401557358504e-06
-1.47877863891863e-05
-5.74934344247406e-05
-2.50602467012891e-05
-2.63175665250623e-05
-5.22907283554974e-05
-1.70492114424574e-05
-2.20901686694837e-05
-2.14789304447454e-05
-1.89291419548645e-05
-2.26998929630428e-05
-2.86865217364461e-05
-2.87749018527479e-05
-2.59699781463102e-06
-3.13151348337188e-05
-4.85989174422347e-05
-2.11130728303437e-05
-1.48250282663743e-06
-3.71888483255845e-05
-2.3479992563146e-05
-3.39462680550724e-05
-3.63634987085446e-05
-4.75549435313101e-05
-4.82191048832277e-05
-2.41294693582368e-05
-3.11799897658822e-05
-1.93846744725835e-05
-2.10909622877699e-05
-2.16885845602571e-05
-2.5106737876274e-05
-2.18943854052231e-06
-2.08260484494681e-05
-3.58786957791599e-05
-1.56703179379148e-05
-3.83129387544176e-05
-1.60425459727218e-05
-4.79237324041004e-05
-6.01556466960117e-06
-1.62287163639165e-05
-6.5951106783584e-06
-3.31636210355698e-05
-3.46514647108011e-05
-1.17765543983275e-05
-3.19240511506915e-05
-2.33231268199723e-05
-3.84650139408135e-05
-4.50583752642293e-06
-1.41605087277889e-06
-4.46397237699121e-05
-3.20071642566067e-05
-3.37065303082698e-05
-1.76590778804598e-05
-1.97613278898504e-05
-2.06013604439202e-05
-2.71022712579563e-05
-1.39013555807268e-05
-3.88086774046732e-05
-5.3927639809797e-05
-1.94952724565148e-05
-3.0608224166802e-05
-4.8241894091446e-05
-3.33883458929859e-05
-2.03992191424759e-05
-3.25275063703004e-05
-3.07835275538484e-05
-2.41759294445927e-05
-2.35384461305639e-05
-1.94169500698635e-05
-3.43525989606504e-05
1.23603787109077e-06
-4.5409107333891e-05
-6.25899073990136e-05
-3.05096847473257e-06
5.47310709490044e-06
8.12549476832136e-07
-2.57390217296802e-05
-2.1070711402179e-05
-4.6026395343695e-05
-3.86121969279559e-05
-2.76937937658749e-05
-4.44148684660429e-05
-3.40363028540759e-05
-3.96192193231619e-05
-2.62335879112939e-05
-4.05564405132677e-05
-2.99198098886299e-05
-1.41348069849094e-05
-1.90035428439134e-05
-1.54352438356385e-05
-2.54322140311464e-05
-8.95160896214051e-06
-2.54083329965314e-05
-2.41538367644094e-05
-4.92032737030369e-05
-2.6853381189525e-05
-1.50192052220114e-05
-2.37543504616775e-05
-1.82047248297089e-05
-2.81188374276817e-05
-3.07532856606696e-05
-3.71524903293234e-05
-1.98982850285547e-05
-3.19295674236885e-05
-2.14276520894389e-05
-4.17585267749519e-05
-5.49251277688427e-05
-9.58753990354251e-06
-3.42829994339305e-05
-3.85845689904217e-05
-6.75437357172779e-05
-3.11269116518317e-05
-3.32427226511064e-05
-3.47002230334849e-05
-4.79768387956458e-05
4.09262794120246e-06
-3.79694120530011e-05
-1.46823738424153e-05
-2.22762890812635e-05
-2.45176149701746e-05
-3.34644103358941e-05
-4.03477181854603e-06
-6.37480785408791e-05
-1.78433601337581e-05
-2.51603164208797e-05
-2.67212369675296e-05
-3.07262941695734e-05
-2.28924276032808e-05
-1.48412085384305e-05
-3.91551793813058e-05
-1.14234035807943e-05
-1.79596488143112e-05
-2.97559345637751e-06
-2.85493921343766e-05
-1.95567344322155e-05
-1.68402966410042e-05
-4.94386408425433e-05
-3.4993001124906e-05
-3.89467962896216e-05
-3.42859502251023e-05
-2.39211679641701e-05
-2.25923163466645e-05
-2.61598893877155e-05
-3.59015609335535e-05
-3.27950387658919e-05
-3.47068907818123e-05
-3.92834695727463e-05
-1.20048498222859e-05
-3.2255432377206e-05
-2.0707129208377e-05
-2.10770174827407e-05
-6.55565145429177e-05
-9.45519597428956e-06
-3.14717374234982e-05
-3.08075272240333e-05
-3.34064527544221e-05
-1.39420894051571e-05
-2.058682642417e-05
-2.31658083290094e-05
-2.76257773310654e-05
-1.15998045301723e-05
-2.0141384921715e-05
-4.68475609935677e-05
-4.95131960998108e-05
-1.48854165920329e-05
-1.358952289978e-05
-1.47953967426601e-06
-3.9691364353697e-06
-3.64956527857509e-05
-3.72562728678567e-05
-1.90588372805108e-05
-1.9924684695935e-05
-4.00395298066488e-05
-4.48132483506824e-05
-2.87639861504039e-05
-1.4248947472605e-05
-3.15449713638305e-05
-3.63989090811306e-05
-3.93184508383468e-05
-3.96368607749386e-05
-1.07501201652158e-05
-4.78180073937965e-06
-2.09271135612208e-05
-5.00522375404403e-05
-2.12621091305127e-05
-2.60960611780898e-05
-2.26968414081489e-05
-1.02487560209451e-05
-4.21834535757368e-05
-3.44377879206226e-05
-1.03179730965313e-05
-2.58677873247495e-05
-1.8276476082969e-05
-2.57940417902442e-05
-1.29620619654242e-05
-3.12329999294468e-05
-4.26144709282298e-05
-2.58977587045017e-05
-2.76777686607755e-05
-4.66214371823462e-05
-2.23362323524061e-05
-4.06498699989406e-05
-4.28452516420099e-05
-2.56934498249913e-05
4.26902276410746e-06
-2.25434094539162e-05
-1.66396181744809e-05
-1.74904402972255e-05
-3.89063543428381e-05
-2.55704949559714e-05
-1.81409586697166e-05
-2.79252406448302e-05
-2.64796653153568e-05
-5.00317640006742e-06
-2.68522411398261e-05
-3.64347831093423e-05
-2.30011384965775e-05
-3.16380099542828e-05
-1.62513625449692e-05
-3.84610288757053e-05
-2.96129351882429e-05
-3.66047575089226e-05
-2.94723025376116e-05
-4.42135057745675e-05
-3.13166962456023e-05
-2.27306996051069e-05
4.49591432559028e-06
2.77943403686264e-08
-1.67495132860148e-05
-2.29656929578355e-05
-4.29349657071627e-05
-4.72353083270174e-05
-2.44900824696831e-05
-2.3925887983958e-05
-1.69330188012987e-05
-1.420064443362e-05
-4.91068721681216e-05
-9.27204457756578e-06
-4.32153501457485e-05
-1.16649708665594e-05
-2.23661572622986e-05
-1.31770283191611e-05
-2.40819957255719e-05
-1.93151737854067e-05
-1.45691651285617e-05
-5.05086158101185e-05
-4.2255860381853e-05
-2.899994766206e-05
-3.86504671836319e-05
-2.50350914955952e-05
-3.06836194149747e-05
-3.21722828262958e-05
-5.75698691567903e-05
-3.46143431329023e-05
-3.00813968795764e-05
5.48088220135502e-06
-2.02307858442166e-05
-3.99632560813874e-05
-3.22371024284224e-05
-3.28432623925481e-05
-2.03988875241635e-05
-3.39264250784853e-05
-1.94932328918066e-05
-3.53933504091358e-05
-4.80287142881214e-05
-2.51979373913347e-05
-3.89955974946135e-05
-3.8092804648338e-05
-5.59907378474807e-06
-2.89557709594831e-05
-2.52239562810502e-05
-3.80296291145115e-05
-3.24828082944703e-05
-2.04146909493083e-05
-2.15758937887341e-05
-1.43270984937318e-05
-1.8246549282733e-05
-2.6487473619421e-05
-4.57646110020199e-05
-1.76939956801418e-05
-5.07397707022253e-05
-3.45427740167608e-05
-2.84608181666451e-05
-1.90947164912506e-05
-3.22999814216215e-05
-2.2410317340228e-05
-2.78433572815604e-06
-9.23652336227306e-06
-4.27545152594982e-05
-6.92794351312066e-07
-4.43970338337613e-05
-2.34251664468382e-05
4.41468677940564e-06
-1.09299393606211e-05
-4.73987536798359e-05
-2.18539395620026e-05
-4.0038099662595e-05
-3.1130193658933e-05
-2.47030155537993e-05
-5.97276777978253e-05
-3.91844621600101e-05
-2.67647815166825e-05
-9.27558282604953e-06
-1.30737445842494e-05
-3.54053560765107e-05
-1.86132647424475e-05
-4.24407652303467e-05
-2.86646776962154e-05
-1.23701415763327e-05
-7.07756020864923e-06
-1.2583634294937e-05
1.38899080430219e-06
-6.64252235591495e-05
-5.5443510268498e-06
-4.95930220723865e-06
-3.3813310803311e-05
-3.84427489848809e-05
-5.18328330188991e-05
-4.04705440141048e-05
-2.66640645013482e-05
1.31389971438416e-05
-2.9407954492894e-05
-4.3855684998725e-05
-1.87794479822122e-05
-3.04390134823085e-05
-3.27132893687438e-05
-2.69127268060603e-05
-4.46028266380341e-05
-3.3974758010066e-05
-2.48316240102931e-05
-3.85459545883139e-05
-7.91687948714529e-06
-2.91223884916418e-05
-9.97376229487314e-06
-5.75505219480235e-05
-1.17527995649109e-05
-2.41902458274819e-05
-7.18340406042228e-06
-4.5876871373649e-05
-3.66946705762888e-05
-3.95623448513072e-05
-1.30631854826442e-05
-4.72701563368883e-05
-3.68165236699531e-05
-1.76675060710796e-05
-2.63071307516723e-05
-1.79229583534678e-05
-2.04935137722451e-05
-6.20762176328488e-05
-9.15878726872258e-06
-6.23993584236354e-06
-2.34863807133735e-05
-1.43774427891949e-05
-2.33256649638044e-05
-1.39888093383705e-05
-1.85094811210899e-05
-2.07382742195421e-05
-2.60839979209743e-05
-9.66256700066347e-06
-1.98525142902157e-05
-6.61362510314645e-06
-6.02709836252847e-05
-4.36329850617469e-06
-2.35485587969699e-05
-1.8744500600178e-05
-1.82094065215914e-05
-2.54198822581365e-05
-2.21935746070303e-05
-3.74796760102324e-05
-4.43147611053544e-05
-4.56536405177738e-05
-4.05843068947143e-05
-3.4852266227899e-05
-4.8675090579502e-05
-3.49177682606989e-05
-3.1542493278215e-06
-6.81534189915892e-05
-1.62299229702776e-05
-1.18080702932345e-05
-2.9759344475941e-05
-3.55970374623881e-05
-6.22238102767593e-05
-5.11500550314792e-05
-5.75576206846901e-05
6.70982583828595e-06
-3.26038995784406e-05
-1.37778682155945e-05
-2.99947239554936e-05
-3.09607476082071e-05
-6.61066963087343e-06
-1.52631888008691e-05
-3.78275138549992e-05
-3.92316948036158e-05
-3.02869243350859e-05
-3.5452685227653e-05
-2.24100252424471e-05
-3.5667766374148e-05
-4.33245940957391e-05
-4.0891418790097e-05
-1.04997032921298e-05
-5.47881250688359e-06
-3.3203152209085e-05
-4.0387240790249e-05
-5.1855943673683e-06
-4.51067903062518e-05
-2.1665162935688e-05
-3.20997499309878e-05
-5.60128846356895e-06
-8.96739523313208e-06
-2.72031872402261e-05
-4.19820315426084e-06
-3.69926925777945e-05
-1.16706675695121e-05
-2.90038378840735e-05
-2.40368190063223e-05
-1.61610809095405e-05
1.47099897884735e-05
-4.99710339851094e-05
-3.48431854068252e-05
-5.64326512868697e-05
-2.20477824526549e-05
-1.56256536094053e-05
-2.07316197088897e-05
-2.48550538509133e-05
-1.14141286360423e-05
-1.85775717648455e-05
-2.71607590045561e-05
-2.18882290464414e-05
-4.94167554610598e-05
-3.7285162568224e-05
-2.35203955915933e-05
-4.2845843439651e-05
-3.88325265258371e-05
1.95769251745399e-05
-3.35531468212602e-05
-3.2746491330854e-05
-3.55012972650537e-05
-5.77881306969268e-05
-3.12618505773621e-05
-4.46349466502692e-05
-5.96750147619844e-05
-5.34841869967124e-05
-2.89114716151136e-05
-1.77989985862723e-05
-2.62060672321449e-05
-1.0131688935944e-05
-3.65836115355591e-05
-3.19856414215202e-05
-4.34623992402143e-05
-6.04114944931115e-05
-2.24390282963256e-05
-1.53736140645635e-05
-3.00068803594538e-05
7.75153974304186e-06
-5.56809939915325e-05
-2.28194782584633e-05
-2.65972019757784e-05
-5.35413683349332e-05
-4.76009757841907e-05
-4.30024847242485e-05
-1.0729298496332e-05
-1.26658722760992e-05
-4.05121104456327e-05
-1.26713234628126e-05
-2.46030346420378e-05
-3.66724734687799e-05
-4.53794772312916e-05
-5.06928187793074e-05
1.04280198124941e-05
-3.86858077489076e-05
-2.96842113674354e-05
-1.92082706898617e-05
-5.07188158580738e-05
-3.26410510405342e-05
-1.80353893235603e-05
-2.00692899731113e-05
-3.55696781178422e-05
-2.73674815530979e-05
-4.38406774039699e-05
-3.30257219577503e-05
-1.33440730023254e-05
-3.16718969975909e-05
-4.37310380946965e-05
-4.58105144133352e-05
-4.00993872852096e-05
3.42553476619927e-06
-3.0337866592355e-05
-3.25964092722129e-05
-3.96557879896291e-05
-3.74734168157026e-05
-3.00938971577534e-05
-8.21895969368642e-05
-3.9124229153447e-05
-2.23075021105577e-05
-4.21745130988084e-05
-3.24723502254489e-05
-5.43654781989892e-05
-8.52752792295124e-06
-1.92404112045656e-05
-3.25202557765472e-05
-1.4864925585191e-05
-4.80221889935315e-05
-3.27247229835991e-05
-4.950189305315e-05
-2.26625915817602e-05
-6.70789381693148e-06
-2.81946747080188e-05
-3.00377292622482e-05
-3.96965103874984e-05
-2.76978344213839e-05
-3.48847493729378e-05
-1.44722834867856e-05
-2.57862868840342e-05
-4.21114984407046e-05
-2.48529031789669e-05
-3.07280193011217e-05
-3.48742097780765e-05
-2.09480836361326e-05
-2.64589706976714e-05
-1.4770928975747e-05
-3.03130839745258e-05
2.40401622459863e-06
-5.54878846821591e-06
-2.16874681305857e-05
-4.90676566081771e-05
6.31067796300326e-06
2.37804723141888e-06
-8.62721855153768e-06
-2.79461251051991e-05
-3.67692833403358e-05
-3.86288080851769e-05
-1.64794854386909e-05
-2.25285380460628e-05
-4.67210831062109e-05
-8.71952290213748e-06
-3.426164863217e-05
-2.57254062882332e-05
-2.23752070650138e-05
-1.57496930260998e-05
-5.31112799459495e-05
-3.64872713335266e-05
-3.61943716362572e-05
-2.48952790169169e-05
-3.18065311507621e-05
-4.70035642916348e-05
-2.5518336483409e-06
-2.32725034126217e-05
-1.68699663194226e-06
-1.58407235993033e-05
-2.71699063617e-05
-1.74129837054867e-05
-2.98040554231891e-05
-3.43654550476629e-05
-1.26642859446744e-05
-6.01257622720803e-05
-4.58819118533803e-05
-3.88760663517357e-05
-1.78036522964023e-05
-7.11602559026853e-05
-2.78599850452051e-05
-3.01307531207545e-05
-2.97363692670737e-05
-2.26363981923785e-05
-3.03582514547544e-05
-1.58567620213599e-06
-7.29027307172516e-06
-3.52581586702752e-05
-1.26392248459207e-05
-3.087915686149e-05
-3.44786337700154e-05
-3.20874794542804e-05
-3.15983287913974e-05
-2.60705463932047e-05
-3.2857548659091e-05
-5.13009632997267e-05
-3.66549022608838e-05
-2.58387458882221e-05
-2.96042011517951e-05
-1.16109144183931e-05
-2.99488631007917e-05
-1.56532303619182e-05
-1.12523946727026e-05
-1.01981352487784e-05
-3.24740122385335e-05
-2.92202618261829e-05
-2.19079120489802e-05
1.32481633505091e-06
-3.0715924633995e-05
-3.89096697111512e-05
-2.38502533986465e-05
-2.39459159422425e-05
-4.07466860002416e-05
-4.022453749621e-05
-1.40671010839145e-05
-1.50227839348385e-05
-2.83492623952221e-05
6.91392317319366e-06
-3.1543929109702e-05
-3.1029304347588e-05
-3.70163637271177e-05
-3.30942484002812e-05
1.20653995630377e-05
3.83676102835234e-06
-1.26513524079887e-05
-3.44609571061887e-05
-2.2717077300191e-05
-3.58324812058623e-05
-2.80781011567881e-05
-4.00475936873067e-05
-2.02383010095311e-05
-9.99063083308662e-06
-2.97359923010431e-05
-1.67675016643582e-05
-2.88051153996168e-05
-2.98633890485946e-05
-1.69226469180247e-05
-3.85303074271907e-05
-1.28040355767763e-05
-5.5935580931036e-05
-4.11976199289318e-05
-1.65333911346731e-05
-9.27101677817147e-06
-4.94586894715853e-05
-4.75779263834098e-05
1.38152380503821e-06
-2.85025437630426e-05
-2.04586297971177e-05
-2.3281277470493e-05
-3.42815611107657e-05
-5.49146662254512e-05
-2.87409258955555e-05
-3.07688125764021e-05
-2.99970613499699e-05
-2.50333992524874e-05
-2.42947986549648e-05
-1.55381714346883e-05
-2.3027513356643e-05
-3.7796863877296e-05
-2.37548810280599e-05
-4.33631767522658e-05
-5.70505122604825e-05
-1.9572200038327e-05
-2.6757974433743e-05
-6.14002983018259e-05
-1.98993241694818e-05
-4.37962491645398e-06
2.44727531134804e-06
3.24209198987285e-06
-3.53381379057444e-05
-9.44051548732342e-06
-2.50431854678362e-05
3.42347355545616e-06
-1.24896995048175e-05
-1.79196408340017e-05
-2.95613414610545e-05
-1.61040067167028e-05
-2.20985606670466e-05
-1.63640828522289e-05
-1.85611016482467e-05
-2.98737616251649e-05
-3.25309063710749e-05
-2.64611863077873e-05
-2.54048589421681e-05
-2.76542148759805e-05
-4.58499244997373e-05
-1.30810792268083e-05
-2.93700568583426e-05
-1.9301355899492e-05
-5.49716707485259e-06
-1.18581116666432e-05
-4.91682381302533e-05
-4.67191296408172e-05
-1.62813346291287e-05
-3.00717092384767e-05
-2.56400925996932e-05
-2.46303273688379e-05
-3.67263298292515e-05
-3.5348287070868e-05
-1.49887392475846e-05
-3.77020390152214e-05
-3.87434684438705e-05
-3.01995209541043e-05
-3.10542941982069e-05
-4.44010350429425e-05
-4.56770475440053e-05
-2.81690127664157e-05
-1.59782935938988e-05
-1.76165929280189e-05
-3.16693920253469e-05
-5.03097173435911e-05
-2.09930889697734e-05
-4.13163478760283e-05
-5.98855301446238e-05
-2.04133089554408e-05
-3.37368039420151e-05
-3.40084925294547e-05
-3.70093368577926e-05
-3.88966066451445e-05
-1.49100235179076e-06
-1.08431030340747e-05
-2.17571727008303e-05
-5.60789647067333e-05
-4.65918666971769e-05
-6.43681532934802e-05
-6.58655385752468e-05
-3.44315379784571e-05
-1.57901375002901e-05
-5.59181489427787e-05
-3.9733568662466e-05
-5.09121543372042e-05
-1.89482103448028e-05
-4.22441622889317e-05
-2.31090581137769e-05
-3.11870153865727e-05
-1.60568759175992e-05
-3.36848327513988e-05
-2.98340794079072e-05
-2.74193126074169e-05
-3.53460461082563e-05
-3.03383081497909e-05
-2.72003536709603e-05
-1.16548132743181e-05
-1.99312631082272e-05
-1.4045485790803e-05
-2.80917189253989e-05
-8.46316809552575e-06
-2.01555625910194e-05
-3.67602852212881e-05
-3.19597281131795e-05
-3.14623041842112e-05
-4.83362376426747e-05
-3.6108731059593e-05
-9.76796893131187e-06
-3.93209537431437e-05
-2.87014464502283e-05
-1.65254123664155e-05
-2.42561315172215e-05
-3.83073786436889e-05
-2.77835095607405e-05
-3.34781007310209e-06
-6.36115521475131e-05
-2.97464525737886e-05
-3.07167062958775e-05
-5.83895575631871e-05
-2.51363979287233e-05
-2.36183726196928e-05
-9.77345278000997e-06
-4.99477728988783e-05
-3.40218735247741e-05
-1.71837249591679e-05
-3.55382771509206e-05
-5.87981583640381e-05
-5.1312692869861e-05
-2.86103554444758e-05
-3.27906869346513e-05
-3.14169500217005e-05
-7.97313240422187e-06
-2.4996286007295e-05
-6.01222759546983e-05
-4.00596151998657e-05
-1.50272661418812e-05
-5.7050098231354e-05
-4.02375461259347e-05
-4.14886420486994e-05
-2.84144168560457e-05
-3.62140246819368e-05
-4.1259582924078e-05
-5.91412662809694e-05
-2.90389391658464e-05
-3.47668622038756e-06
1.30272149765196e-05
-8.83775373948713e-06
-4.26506118582298e-05
-4.32754995745685e-05
-1.1317539535524e-05
-9.31673791170107e-06
-2.62001935356355e-05
-5.07434935474188e-05
-1.68037599068653e-05
-5.15548580061968e-05
-3.91700638430248e-05
-5.03757051139515e-05
-4.03354690561891e-05
-3.06288237801085e-05
-4.79934925009078e-05
-3.96994736757424e-05
1.33172814181395e-07
-2.79907292034686e-05
-1.32501916930982e-05
-2.83020690746081e-05
-8.80655702459006e-06
-2.39962077751767e-05
-4.37822255875642e-05
-4.80034183713197e-05
-4.35662401962243e-05
-1.24754279694464e-05
-5.25415210313331e-06
-5.41944582336731e-05
-1.87964910692492e-05
-2.67656271141677e-05
-3.02545668031332e-05
-4.4952696692789e-05
-2.4516178942606e-05
-2.53158738128919e-05
-2.23942071357918e-05
-3.54894181873669e-05
-3.35165474487354e-05
-2.25012597334281e-05
-4.85056250245403e-05
-4.02238774758164e-05
-1.56113465781026e-05
-4.6579148419316e-05
-1.30141449527855e-05
-4.43226691168067e-05
-1.16075499591644e-05
1.20427954574861e-05
-7.64148165350368e-06
-7.36616362800358e-05
-8.68613921497925e-06
-4.14762267738905e-05
-2.65149972674383e-05
1.13498161308637e-05
-5.21615992728671e-05
-3.03979908195389e-05
2.24512033515118e-05
-3.37802160312907e-05
-2.32789166135472e-06
-3.96762851853128e-05
-3.47176082321557e-05
-3.05288219278912e-06
-6.31788986920379e-05
-4.69884211372207e-05
-3.57252469885943e-05
2.22971250445432e-06
-1.04856400497033e-05
-2.01093726771654e-05
-4.4785779028781e-05
-4.17369962871617e-05
-8.45698853634209e-06
-1.03121249327475e-07
-4.60468888870267e-05
-3.92875409213024e-05
-4.40496691289191e-05
-3.39671128564418e-05
-6.26438683416526e-05
1.22795330477404e-05
-3.65203160600236e-05
-1.8516429273734e-05
-4.10158569712805e-05
-3.54180051194908e-05
7.57535650258017e-06
-2.56533730453543e-05
-3.60965849305184e-05
-7.81488934311541e-06
-3.47171488973362e-05
-4.71977845798594e-05
-4.14603694738575e-05
-2.15739429827032e-05
-6.30794788881001e-06
-5.07742050244083e-05
-1.10061462816084e-06
-3.16028425689706e-05
-5.79671458214374e-05
-2.37055398591432e-05
-9.20869602552965e-06
-2.86279772648322e-05
-6.20406144934071e-05
-4.10001658633351e-05
-4.6578618140338e-05
-4.10902015309151e-05
-3.75197593756156e-05
-4.20505627456855e-05
-2.3098637696322e-05
3.03999681597932e-07
-4.20965822370796e-05
-6.14697315773743e-05
-3.5963028249672e-05
-2.97176976972229e-05
-3.36463864935552e-05
-4.15863858569635e-05
8.17130910254171e-06
-3.40910166844244e-05
-1.19722494942848e-05
-3.31419643398373e-05
-1.9009114567325e-05
-3.0380444106153e-05
-3.28955829825599e-05
-1.99695258053628e-05
-1.86196290539333e-05
-5.90674268330757e-05
-2.91870745249286e-05
-3.97540829344899e-05
-4.73067367362685e-05
-5.2793253540568e-06
-2.90646117925338e-05
6.20902279608599e-06
-2.78225720092546e-05
-4.44672704263659e-05
-4.63352125005695e-05
-2.69506723433304e-05
-5.15720338043401e-05
-2.22952049780324e-05
-3.98821705765969e-05
-1.41928728004441e-06
-3.15384803217761e-05
-1.94247181422683e-05
-4.17253083851551e-05
-2.12767521145049e-05
-7.92584751071984e-06
-2.7805437730476e-05
-3.25425364819131e-05
-2.51717006998607e-05
-3.81438788404194e-05
-1.52999308580137e-05
-5.89098237762197e-05
-3.43416113515823e-05
-1.53290569552086e-05
-4.14539120554919e-05
-3.73170259584719e-05
-5.20515974486138e-05
-3.88675064958252e-05
-3.92036545614437e-05
-4.87247031793973e-05
-1.60593820566294e-05
-5.40845979406996e-05
-4.64328892566245e-05
-1.26714673415758e-05
-4.60917251336175e-05
-3.94901037918368e-05
-3.09479807761648e-05
-3.10807604013235e-05
-3.7416136697869e-05
-3.69292559178318e-05
-2.34186663833662e-05
-2.8018362520319e-05
-4.99090145492122e-05
-3.63887262997433e-05
-4.29160312124002e-05
-1.22241051485658e-05
-2.68979074015907e-05
-4.65064574583771e-05
-4.75779661581912e-05
-3.32990278944018e-05
-2.0147975804639e-05
-3.07819115661615e-05
-3.36480780496019e-05
-1.56090954794405e-05
-2.46816029016837e-05
-2.44997175865731e-05
-4.18208905933718e-05
-1.05421705938421e-05
-3.39773371078017e-05
-2.58080890896229e-05
-3.04734828125563e-05
-1.55576007923819e-05
-1.9758240481489e-05
-3.50800268474542e-05
9.45223829767912e-06
-3.23586603601355e-05
-4.29977468098699e-05
-3.04620375029662e-05
-4.0161493749084e-05
-1.02083208929853e-05
-5.23360824831842e-05
-2.60140075007977e-05
-3.29188848583052e-05
-3.379851129374e-05
7.37381148538513e-06
-4.30527067874561e-05
-1.12325998207646e-05
-5.17224427189315e-05
-1.03414383723992e-05
-1.66739751292028e-05
-4.95523169739529e-06
-3.41076661102304e-05
-7.33608478078642e-06
-1.71469862477813e-05
-3.63550814855623e-05
-1.12474915346889e-05
-2.48635642234963e-05
-2.02570455036907e-05
-2.54293285723736e-05
-2.76861038535503e-05
-2.68847790338455e-05
-2.19496323755848e-05
1.44040030599924e-05
-3.50838626451244e-05
-7.25703643410218e-05
-2.80930337914601e-05
-4.15008315143689e-05
-4.63748445886404e-06
-4.89204304723941e-05
-2.91040810766785e-05
-3.19810962575157e-05
-2.02888038922966e-05
-1.88937173004587e-05
-2.35193268651418e-05
-3.13596955154626e-05
-2.63453676860504e-05
1.11845540407381e-05
-2.93363167765507e-05
-3.45265402445291e-05
-2.76808198649939e-05
-4.68658822489589e-05
-3.1782921410786e-05
-1.55394531790425e-05
-2.97795049120481e-05
-2.41853148369761e-06
-2.32857260059419e-05
-2.16899093511445e-05
-4.82916384660134e-05
-5.30095162914024e-06
-3.82689966569828e-05
-3.48039438294266e-05
-2.14217957115066e-05
2.73149242877597e-06
-3.89560265547007e-05
1.6610783061709e-07
-7.6728531751823e-06
3.45869287639412e-06
-3.55331389723017e-05
-5.72791979529351e-05
-2.46518891646669e-05
-3.12379628299588e-05
-3.56855299201733e-05
-3.82496588832632e-05
-1.97251072066984e-05
-9.86269980507335e-06
-3.53351762728693e-05
-1.83631905888946e-05
-1.51971357448543e-05
3.30090432462019e-06
-2.54107250432129e-05
-1.60390025858615e-05
-3.13650783739686e-05
-4.14425845279705e-05
2.63666184172196e-06
-8.64005375402124e-06
4.72475625624259e-06
-1.37991569113899e-05
-3.85291177744312e-05
-2.38344916456065e-05
-2.09420322517092e-05
-6.05148051613518e-05
-5.29994557323229e-05
-4.60376835573779e-05
-5.27581449223835e-06
-4.01329042574772e-05
-4.18115459615549e-05
-2.2718094782062e-05
8.12922167228711e-06
-5.30528313670765e-05
-3.37523645252544e-05
-5.6251370806038e-05
-2.98991588331461e-05
-4.67177566363839e-05
-1.7471168887782e-05
-2.59243359929934e-05
9.35848223801098e-06
-1.28433133622078e-05
-6.47073309188188e-05
-3.49382844011387e-05
6.66453010496974e-07
-3.06749328171137e-05
-4.7493119479116e-05
-4.08866686427985e-05
-4.90452488802707e-05
-5.10936831529953e-05
-2.94536771963744e-05
-3.05836169719336e-05
8.61000033866208e-07
-4.86039541875514e-05
-2.51312531799365e-05
-3.18335749964185e-05
-5.09901471124824e-05
-2.50845528805763e-05
-1.92796963045269e-05
-2.30553716359227e-05
-8.62136163211501e-06
-3.3416488152614e-05
-2.86022489965323e-05
-5.18366328504051e-05
-4.56786800808776e-05
-2.49575710959542e-05
-2.01726618816351e-05
-3.0218955435647e-06
-2.45137262147921e-05
-3.78430177536261e-05
5.86841259263535e-06
-3.77109928630241e-05
-3.48711017625627e-05
-9.73488137602178e-06
-3.06303175601983e-05
-3.76374751915105e-05
-1.62358685151664e-05
3.1206598092045e-06
-2.77251539373507e-05
-2.20232925491886e-05
-3.22720695345716e-05
-5.06546597488959e-05
-2.5052096558805e-05
-3.06080319555077e-05
-1.77808565230462e-05
-4.63956471924886e-05
-2.772389462235e-05
-3.3983793582415e-05
-2.28683510417307e-05
-3.75887541413465e-05
-3.4015518838476e-05
-3.54521537670438e-05
-3.10242695755221e-06
-3.63236751022789e-05
-2.64758222282324e-05
-2.23105996453308e-05
-1.60759836229303e-05
-5.65659309600288e-06
-4.50977208154452e-05
9.35443019001426e-06
-2.03669554233677e-05
-1.00463914149156e-05
-4.07725790948285e-05
-3.79036039105896e-05
-3.06036593904944e-05
-3.82563635094878e-05
-3.61084638935711e-05
-1.80192790192293e-05
-5.9106347276495e-05
-6.80312127018954e-05
-1.82024103262099e-05
-3.26326990842969e-05
-8.05118323202151e-06
4.60153719263771e-07
-2.03933614403925e-05
-4.24729710385216e-05
-3.41387835826225e-05
-2.56158948462086e-05
-2.78262078247956e-05
-1.35013148316405e-05
-3.40162491953415e-05
-5.61610730575412e-05
-2.16846411691176e-05
-6.56037411107739e-05
-1.66465933233647e-05
-3.63303762506518e-05
-3.72375377197876e-05
-4.78426054756152e-05
-3.48452900260384e-05
-3.33277561580469e-05
-2.71269544866555e-06
-3.4660657051555e-05
-1.815939723e-05
-1.47884076324529e-06
-3.94906117853835e-05
-4.2416253554929e-06
-3.83173413726835e-05
-4.36864933725953e-05
-3.93976664720256e-06
-1.27555030398799e-05
-2.71790932538426e-05
-1.0965608591986e-05
-3.10692735387516e-05
-5.74915246448206e-05
-3.15283309659109e-05
-1.87946313376246e-05
-5.79861476579182e-05
3.45969742207878e-06
-4.24768903615911e-05
-3.35502335157404e-05
-3.89115237761271e-05
-1.82982369111307e-05
-5.47843970024736e-05
-2.77590252276863e-05
-5.03061237754186e-05
-3.98892131277673e-05
-3.98527406249562e-05
9.52931132533579e-06
-5.10928416010425e-05
-5.11213412370725e-05
-4.20045425390637e-05
-2.89701913691247e-05
-3.60518954099699e-05
-3.97709764777858e-05
-1.91719272230876e-05
-1.49903799577967e-05
-3.28973486896715e-05
-1.64909035211158e-05
-4.54676110164469e-05
-2.6124738653682e-05
-3.51439423765953e-08
-3.357718094302e-05
-6.23791001832667e-05
-6.46204505931831e-06
-2.44227418349045e-05
-7.02105049354141e-06
-3.18661724948293e-05
-1.90572086385715e-05
-6.06219539912203e-05
-3.40212394246124e-05
-2.13398771967798e-05
-2.00505353261184e-05
-1.97568493779158e-06
-1.68057346018738e-05
-1.9824029834801e-05
-1.96526246959001e-05
-2.3486434776598e-05
-1.52951774273451e-05
-1.08687713232593e-05
-5.12216816467501e-05
2.69728337651951e-06
-4.02251302034697e-05
-3.07768351508217e-05
-4.38903897306216e-05
-5.69718104034246e-05
-4.72956245779399e-05
-3.26517077148256e-05
-2.90348078433874e-05
-2.12426890992245e-05
-2.25332541762971e-05
-4.57862713701808e-06
-3.89826462969713e-05
-4.72489113459911e-05
-6.18546967255728e-05
-3.74054700730513e-05
-2.31974269314814e-05
-4.69110410670071e-05
-4.6761427141096e-05
-5.34104285999502e-05
-3.68192234102486e-05
-3.8988274820433e-05
1.39448009102544e-05
-4.52080028145827e-05
-5.91676591687877e-05
-6.2896760330586e-05
-4.19217361560642e-05
-1.68359931649966e-05
-4.4986159096995e-05
-4.10011160498374e-05
-3.18541212451263e-05
-2.92879813556667e-05
-4.40730748576705e-05
-3.06724834136219e-06
-4.62507930357055e-05
-2.9367283856215e-05
-1.56259201629186e-05
3.77005887725618e-06
-2.06639124596961e-05
-1.11586289693296e-05
-2.9883858927154e-05
-1.44796706555737e-05
-6.27033695774209e-05
-1.06351303518872e-05
-3.10076141183857e-05
-2.80309730799987e-06
-3.31734879834086e-05
-2.02941927588026e-05
-5.31842633431941e-05
-3.54224703735542e-05
-1.19415971577953e-05
-1.00285575615967e-05
-3.22577714734331e-05
-2.82100865682528e-05
-6.0520638622084e-05
-6.5205955128453e-06
-9.35810437351753e-07
-4.20313118631319e-05
-3.68724828213783e-05
-5.00246871908062e-05
-2.26286220214628e-05
-1.95668741973136e-05
-1.31827740632254e-05
-2.81556563196073e-05
-4.34750697053855e-05
-3.50273867951943e-05
-3.82174606097719e-05
-9.63242541599827e-06
-6.13411337011274e-06
-2.69418803441978e-05
-4.53389549263279e-05
-9.53390771048049e-06
-3.87306102422943e-06
-9.71836899933009e-06
-1.02525598992586e-05
-3.181108251771e-05
-2.16014664012339e-05
-4.68412810786596e-05
-3.74296786331102e-05
-4.16506555250765e-05
-5.45758260907084e-05
-2.40705801544802e-05
-5.67790253852802e-05
-4.19840599295281e-05
-1.30536033463986e-05
-1.97623272122237e-05
-2.59739302641272e-05
-1.30717698654217e-05
-2.88737614007217e-05
-3.82409481792054e-05
-3.91785879381977e-06
-3.8580835071667e-05
-6.99251252515177e-06
-3.68090439728497e-05
-2.35811777724421e-05
-5.42404814202557e-05
-6.67772770732767e-05
-2.07929060371178e-05
-2.63595103838501e-05
9.3529816786079e-07
-3.83970903088938e-05
-3.63647374951436e-05
-1.2967930782578e-05
-2.53336832901931e-05
-6.49917578118263e-05
-4.07370009494505e-05
-3.03221125984788e-05
-2.9298995622979e-05
-3.38181891699676e-05
-4.12946716691961e-05
-6.443719319863e-05
-2.04985320398389e-05
-1.01738704414274e-05
-3.2723308646611e-05
-3.04797390269911e-06
-2.90419269803963e-05
-3.34044390401498e-05
-3.21477093242848e-05
-4.87377466373017e-05
-1.49298129846233e-05
-3.48475465528834e-05
-3.22405680477315e-05
-7.17338447571321e-06
-3.59263714613256e-05
-1.74121430416361e-05
-1.91697091759709e-05
-1.42275306324624e-05
1.10848917523427e-05
9.11942571364328e-06
-5.22883916329058e-05
-2.94366314115407e-06
-4.18654240875005e-05
-3.57700692387303e-05
-1.84294670171609e-05
-5.05912771806485e-05
-2.79759404951593e-05
-2.73811562911449e-05
-3.78577139764018e-05
-4.15595263383268e-05
-7.17419019222829e-06
-1.11063519759678e-05
-2.61155882170767e-05
-2.02101440269366e-05
-4.83613934531802e-05
-1.60696433815928e-05
-1.55090047165614e-05
-2.05049667219117e-05
-1.76236615019059e-05
-3.92573378512772e-05
-1.82257304149547e-05
1.30523141087261e-06
-1.72430867842388e-05
-7.49052761404749e-06
-1.24282293748825e-05
-1.21587977514377e-06
-5.40164865094959e-05
-3.77453646602082e-05
-2.23472089334048e-05
-4.39406295754233e-05
-2.34635331826463e-05
4.23091752050602e-06
-4.49142730465653e-05
-3.9894235428262e-05
-5.50510671229084e-05
-5.50918314129669e-06
-2.46538027566013e-05
-1.2492672111734e-05
-2.76633596490647e-05
-3.78193299713803e-05
