# Supplementary material for: Research on computational propagation and identification of mine microseismic signals based on deep learning
Source: PLoS One. 2025 Oct 22;20(10):e0334641. doi: 10.1371/journal.pone.0334641 (PMC12543183; doi:10.1371/journal.pone.0334641)
Supplement: S6 Data — (ZIP) [file pone.0334641.s006.zip › 000100900000213.xlsx_0.txt_24.txt.txt]

-3.39229415547471e-05
-4.41758209140034e-05
-2.90856103173941e-05
-5.87739412836958e-05
-3.15851355550769e-05
-2.06144555627211e-05
-2.89610648113015e-05
-7.25550149994562e-05
-1.9054353146899e-05
-2.60104983160961e-05
-4.16487919026831e-06
-4.1518355741193e-05
-4.21428947329826e-05
-3.48364116456429e-05
-4.44582992281632e-05
-2.06694318909965e-05
-3.16188296261999e-05
-1.86630429223626e-05
-3.75923741035729e-05
-1.44513293000461e-05
-4.26801531346503e-05
-4.7054960968065e-05
-1.13494040568527e-05
-1.45230136693875e-05
-2.22884417116327e-05
-5.78885795530254e-05
-4.63583796150289e-05
-5.31877165406567e-05
-4.18774178368849e-05
-3.23279696730814e-05
-9.88099498884507e-06
-3.21700327496966e-05
-1.50766518840094e-05
-2.7564116037128e-05
-2.42734085340279e-05
-4.79275950633867e-05
6.311291289465e-06
-1.41328871929124e-05
-2.90487518879742e-05
-4.48208651196803e-05
-3.61757213215742e-05
-1.60855294381502e-05
-9.12882064632433e-06
-2.57132791487061e-05
-8.79315855913359e-06
-3.05072000595266e-05
-4.11222718392e-06
-4.57565315065826e-05
-3.22472680803772e-05
-3.71671063927086e-05
3.23954959917059e-06
-4.54248809880833e-05
-2.63929609087047e-05
-1.69536854696628e-05
-3.46030123322028e-05
-6.03151697308289e-06
-2.51330737070976e-05
-5.64141422957513e-05
-5.96111899898096e-05
-2.27253360695104e-05
-3.62865467137482e-05
-2.21190577853389e-05
-3.65617597038336e-05
-5.18861958903531e-05
-1.37158148628258e-05
-5.38937270965217e-05
-3.46776213841537e-05
-1.07541076220044e-05
-1.48129085033339e-05
-2.38086775808362e-05
-2.94525842826287e-05
-1.68983139855776e-05
-3.87995936877139e-05
-2.08238314533607e-05
-1.1198438801686e-05
-2.94220233830483e-05
-2.99245567080738e-05
-7.14864508573978e-06
-7.03417489822076e-06
-6.68704467997246e-06
-6.6474979316354e-06
-3.06324533081372e-05
-4.03804739581448e-05
-2.77362780560572e-05
-2.63726576443212e-05
-3.2425288037007e-05
-2.15758751677557e-05
-1.35610780798933e-05
-3.41418756472967e-05
-1.04280664317157e-05
-2.18795157899557e-05
-1.72077903519404e-05
-5.7127806095762e-05
-2.1117612101024e-05
-3.07006788290816e-05
1.14898877867854e-05
-3.80798158048735e-06
-4.28950928416139e-05
-5.28868097206842e-05
-3.23241195774731e-05
-3.58941236984191e-05
-2.09035100292374e-05
-1.73674563852694e-05
-4.87831409082838e-05
-2.62390851211717e-06
-2.88591078527409e-05
-6.25422684550964e-06
-2.00191747518001e-05
-1.9933798186007e-05
-2.46107250733597e-05
-2.03790005574104e-05
-2.38836361104721e-05
-4.40957531719427e-05
-3.67051381192955e-05
-2.82453581082588e-05
-2.27256544043573e-05
-3.11696453269213e-05
-1.72525313841868e-05
-2.8711657671996e-05
-1.93604160667073e-05
-3.79618604868308e-05
-4.55837083347608e-05
-2.85861758700939e-05
-2.83916603051189e-05
-6.06914102725855e-06
-2.9469980586223e-05
-4.69728555707213e-05
-8.75578832001003e-06
-2.2334891290925e-05
-2.84159971652884e-05
-4.59338289111991e-05
6.78872350331715e-06
-2.80728564255415e-05
-4.95906776830987e-05
-6.39494331681365e-06
-2.03117638401601e-05
-4.07935418722543e-05
-3.80520729083888e-05
-1.93125002063247e-05
-3.99274251249452e-05
1.46913459194433e-05
-1.86806227566319e-06
-1.99433786602635e-05
-2.9218257823717e-05
-4.85180688400307e-05
-2.65783955229078e-05
-5.05972767561699e-05
-4.55941639286597e-05
-1.4823039281313e-05
-2.26200339995754e-05
-2.45986112155782e-05
-1.29165911294236e-05
-1.97975169910601e-05
2.33986596338861e-05
-9.5690528607155e-06
-2.20606217925547e-05
-2.22315638336327e-05
-7.72501047842267e-05
-1.72598514869989e-05
-1.42666173530626e-05
-5.51033562877913e-05
-4.92648788501343e-05
-4.43045897395899e-05
-2.5149585203921e-05
-7.80693636596149e-06
-3.36149735482444e-05
-4.17889350390013e-05
-1.5391394275401e-05
-5.96418283563112e-05
-2.76953633045853e-05
-3.90787989756303e-05
-3.11731913306104e-05
-1.30857723834205e-05
-1.81123102836158e-05
-6.28015434086109e-06
-1.47288567900848e-05
-3.15140197574599e-05
-7.31712389901939e-05
-2.49008098998136e-05
-3.34132418018293e-05
-2.85796880588665e-05
-2.24378142856046e-05
-2.30528491665653e-05
-4.27984330498086e-05
-3.44762041979154e-05
-3.7618979665194e-05
-1.02757057900809e-05
-1.00326852429017e-05
-2.97947306515965e-05
-1.2810129345124e-05
-9.30371905230553e-07
-6.43779586541851e-06
-5.16682232123828e-05
-2.47844583855839e-05
-2.19252990805405e-05
-2.20704968709247e-05
-4.80169331336537e-05
-9.71430458216561e-06
-2.21787899515945e-05
-4.21682259862067e-05
-3.58912845426135e-05
-3.7624647186902e-05
-1.91558734109378e-05
-8.30242804254987e-06
-6.12803691668204e-06
-7.18442710664391e-05
-4.06683145948519e-05
-2.44061959790634e-05
-3.29628077839268e-05
2.31909890521038e-06
-4.71530272128383e-05
-3.14904500078154e-05
1.46580998743093e-05
-3.43664345139529e-05
-2.96206565525659e-05
-3.38297040987418e-06
-2.11524936802274e-05
-2.0762829914397e-05
-6.47011907175272e-05
-3.29801879232777e-05
-4.44309981357194e-05
-2.58974189774212e-05
-4.39094636215677e-05
-3.20282659255078e-05
-4.3384815659267e-05
-7.26742034682099e-06
-9.42992957856619e-06
-2.70358408719094e-05
-3.07498377706664e-05
-4.35727707173609e-05
-2.4476266318774e-05
-5.39609633724759e-05
-5.67094704876244e-06
8.53694259408596e-06
8.64066897384277e-06
-2.51471359368857e-05
6.47160072590258e-06
-2.43232558590642e-05
-6.77055290652069e-05
-5.51333304131878e-05
-3.70111899355142e-05
-3.80983940152683e-05
-1.12667641870209e-05
4.52850239140152e-06
-3.44300971369197e-05
-1.45781646105544e-05
-3.03816332281276e-05
-4.00262571038586e-05
-4.10694562700455e-05
-1.71151252103083e-05
-4.29779054290176e-05
-1.17015069565295e-05
-2.26218997024356e-05
-2.89467228910317e-05
-4.17831354002232e-05
-3.05579033451855e-05
-2.43405486259048e-05
-1.5983324224965e-05
-5.9377484732551e-05
-6.40697707875385e-05
-2.73624304501376e-05
-8.9246575552231e-06
-4.29418857142309e-05
-4.33570461082955e-05
-2.89191028683833e-05
-1.74375800233513e-05
-1.42325904324974e-05
-4.30387281977514e-05
-1.96855692756574e-05
-7.76044477543582e-06
-4.63897662870809e-05
-2.99607691157115e-05
-3.69960577549591e-05
-1.86691664440158e-05
-1.51411916292862e-05
-2.7295010904656e-05
-5.75561230466295e-05
-1.12808725404433e-05
-1.16887671263647e-05
-3.6960271780381e-05
-3.46465058326786e-05
-5.77636367362794e-05
-3.39513744305165e-05
-1.22479517523622e-05
-5.31110293912124e-05
-3.4128562607286e-05
-3.07728985530381e-05
-1.00427205137431e-05
-3.91605205792468e-06
-3.96022180708629e-05
-3.63373925291069e-05
-4.36191095025081e-05
-3.47443881756795e-05
-4.08054139246811e-05
-2.95983497707109e-05
-3.94558804476837e-05
-2.31835057362491e-05
-5.47308553671623e-05
-3.55977832921579e-05
-4.45895135799475e-05
-1.31772025170696e-05
-1.3378162975306e-06
-4.5475655624163e-06
-4.69136641320799e-05
-4.13704940372018e-05
-3.3806593777815e-05
-2.10044082806454e-05
-1.46033922229448e-05
-3.34472041425651e-05
5.89650091524402e-06
-2.19059013894046e-05
-2.22712451847683e-05
-3.78013562682088e-05
-1.55002988979747e-05
-4.67270806986585e-05
-2.01559951567381e-05
-5.74486910840206e-05
-3.50939503388233e-05
-4.6202394060357e-05
-1.41323686756691e-06
-5.16115019371226e-05
-2.64803463871478e-05
-3.05437864275621e-05
1.23051278340909e-06
1.61645828902537e-05
-2.69763458135821e-05
-1.54427848865898e-05
-8.01423562691057e-06
3.5065175146634e-06
-1.02883957430804e-05
-2.5463026881151e-05
-5.02021952325466e-05
-4.04792776342362e-05
-1.88361851001779e-05
-4.02349000055283e-05
-1.17763226463445e-05
-1.08388502467517e-05
2.34673100060902e-06
-6.0772329801409e-05
-3.44795344409216e-05
-3.82134480984858e-05
-5.72010203853408e-05
-1.52409224401218e-05
-4.1636273656387e-05
-3.84548516227863e-05
-6.4297018906315e-06
-3.94118446839777e-05
-2.48495207436962e-05
-4.23656676012393e-06
-4.47883374826611e-05
-3.26061163032906e-05
-3.98783331508592e-05
-3.58533435019578e-05
-1.39588753135214e-05
-4.73158698341178e-07
2.897455182072e-06
-3.26046944122901e-05
-3.50695611361852e-05
-6.85595295057344e-06
-2.48034139424208e-05
-1.31360770566392e-05
-4.13953140727644e-05
-1.8477439915497e-05
-2.86798280320158e-05
-4.48831164486938e-05
-5.15520670028509e-05
-3.88379324770513e-05
-1.60353613127591e-05
-3.48590270870222e-05
-3.80261960096906e-05
-3.46532708100736e-05
-2.47761707652058e-05
-4.35273204546981e-05
-4.67568270273679e-05
-3.44277586930305e-05
-2.29291616243653e-05
-3.94544035874345e-05
-4.26279165593677e-05
-1.40711392670218e-05
-4.59751079623714e-05
-3.09814548148689e-05
-4.60729464089908e-05
-2.9898693632766e-05
-1.87191988351267e-05
-1.65747750225287e-05
-1.34932881536565e-05
-4.72706746704717e-05
-1.9129706745431e-05
-2.11928013819954e-05
-3.27604171449981e-05
-3.99312256835999e-05
-1.52882008000682e-05
-3.93315082697715e-05
-2.5568472032002e-05
-3.60138869139434e-05
-4.97472542051178e-05
-3.2605774142332e-07
-3.64293247984298e-05
-1.66706078900217e-05
-2.20824314401927e-05
-3.45909145626289e-05
-3.22180420350876e-05
-5.51692203544043e-05
-3.7398974220992e-05
-1.27061049649468e-05
-3.726420257512e-05
-6.10894937935267e-05
-2.7086620975368e-05
-3.49292269145427e-05
-2.81013257128533e-05
-3.65293239524353e-05
-1.44265884738448e-05
-3.2822792630181e-05
-3.81638955799056e-05
-3.45079441294484e-05
-1.17961294021291e-05
-1.33342260560819e-05
-1.78112740094717e-05
-2.55104544653778e-05
-4.17961494030967e-06
-1.73664203330659e-05
-2.04978420990934e-05
-2.51272174478308e-05
-5.48130406127653e-05
-2.90788356637876e-05
6.46106203546065e-06
-4.02671637948416e-05
-4.02436517244541e-05
-2.26545629134024e-05
-4.14452246273059e-05
-6.39164069428466e-06
-1.66533706985782e-05
-1.86120736459713e-05
-2.95504585870073e-05
-2.51863467640496e-05
-3.58273929207843e-05
-1.21167530884854e-05
-1.81975205552329e-05
-2.62657128756241e-05
-3.91711615998071e-05
-4.9703565371886e-05
-3.81101655677659e-05
-4.50054550416364e-05
-5.05727173524326e-05
-3.00868676304285e-05
-1.60434775588492e-05
-3.78105263819049e-05
-4.23520721054304e-05
-3.82062692426921e-05
-6.44128299182147e-05
-3.61119064873551e-05
-2.70498924115053e-05
-3.06488768805567e-05
-2.79732428820638e-05
-2.54942167156548e-05
-3.83880807758521e-05
-2.94104118850207e-05
-1.43313438805732e-05
-2.35825605660288e-05
-3.24755790882447e-05
-3.70744053668216e-05
-2.29971724184821e-05
-6.27784700557232e-05
-2.41931937865305e-05
-4.04711955727797e-05
-8.15408487899561e-06
-1.32978424075009e-05
-1.272693863561e-05
-1.96012469213023e-05
-2.98560918972675e-05
-3.30849036397057e-05
-3.21549719674691e-05
-5.14674980044559e-05
-2.01189698368349e-05
-2.46590450126207e-05
-3.06863295595792e-05
-7.85719897192378e-06
-1.08700902003712e-05
-4.18020640387889e-05
-3.52902188824043e-06
-3.44077434721359e-05
-5.25111650616692e-05
-4.51815712538377e-05
-2.75162739653245e-05
-3.04511990438973e-05
-4.3126909571505e-05
-3.24364723520283e-05
-9.68620334277014e-06
-1.10658948408316e-05
-4.75951593969204e-05
-4.41321219678609e-06
-3.71444318480493e-05
-2.44717397134287e-05
-2.25336147758236e-05
-3.7321944712934e-05
-1.95166478785109e-05
-1.6434352740775e-05
-7.70577591535162e-06
-2.94094009425129e-05
-4.51148931133973e-05
-1.44493411261397e-05
-4.2519369932984e-06
-3.52678926234314e-05
-1.50788839945196e-05
-8.50166445804502e-06
-2.73052507767692e-05
-2.33039239556337e-05
-2.58461050746527e-05
-3.47796382143393e-05
-2.87220592877172e-05
-1.24078639411504e-05
-3.27367286180487e-05
-5.62864158510724e-05
-2.40420566102855e-05
-1.42557244806222e-05
-8.61381202024691e-06
-1.0997211507547e-05
-2.13529773124633e-05
-5.05706597025072e-05
-3.48105883215303e-06
-1.28253467279717e-05
-1.8891869304327e-05
-4.11836101617494e-05
-2.39254295217057e-05
-5.57339841862478e-05
-3.91758788716626e-05
-2.43892056610644e-05
-2.18134835030335e-05
-4.48653949389606e-05
-2.59185217041674e-05
-5.3538359405068e-05
-2.09562099707116e-05
-3.97232962908701e-05
-7.47981495328945e-07
7.66126110808778e-06
-3.15160224938396e-05
-4.29622236370577e-05
-2.10516110272662e-05
-1.63457825443762e-05
-2.80414945094292e-05
-6.30959742957515e-05
-2.59715571962682e-05
-5.34955572241856e-05
-6.51521397524381e-05
-4.00427236145697e-05
-3.35736838065697e-05
-2.07505145912127e-05
-2.20952021488036e-05
-4.66205598354246e-05
-3.15996769667425e-05
-4.52861101961919e-05
-2.67481402987819e-05
-1.84005515843714e-05
-4.50938986405236e-05
-1.87712473196993e-05
-2.604996564434e-05
-3.20916935787208e-05
-2.98327987922644e-05
-2.88553615592204e-05
-4.61715081293288e-05
-5.8341078475283e-05
-5.57834060408446e-05
-7.13294992263139e-06
-2.78301761148886e-05
-2.70527253915113e-05
4.14662953648046e-06
-3.12724796913859e-05
-1.32317647535774e-05
-3.30628204602864e-05
-3.34490835740409e-05
-4.78193385417038e-05
-3.08726437837611e-05
-7.92932041606124e-06
-5.29124129043783e-07
-2.56826111720183e-05
-3.99444461448397e-05
-2.58669861209304e-05
-3.12316964451048e-05
-2.18957694068762e-05
-4.64491200970081e-05
-3.19336381542846e-05
-2.25370409871333e-05
-2.03783919638536e-05
-3.96891797365451e-05
5.68036493015932e-06
-2.24816446656075e-05
-4.32706643764763e-05
-6.86672545737036e-06
-2.58621652015029e-05
-1.54445466173405e-05
-3.83240062130344e-05
-2.74865080407017e-05
-2.39911770962719e-05
-1.77428467891114e-05
-3.1711193079689e-05
-4.15717915494351e-05
-4.31957384759282e-05
-5.66147625664216e-05
-3.06596874195328e-05
-1.90513618412104e-05
-1.04586238191084e-05
-5.80217698491892e-05
-1.91550511170075e-05
-3.34081294626932e-05
-5.09029473851125e-05
-7.12834107655694e-06
-3.2440817218169e-05
-3.80222015008382e-05
-3.06187499641291e-05
-2.95453677031943e-05
-4.13744046365129e-05
-4.49195375537546e-05
-1.49560855159386e-05
-1.25635289796622e-05
-2.63642999207612e-05
-4.65166939237466e-05
-3.33740939220327e-05
-2.18185590138288e-05
-2.02506125981299e-05
-1.43179600218668e-05
-3.99527998075053e-05
-5.26301877327384e-05
-3.74976348092478e-05
-6.55405802605755e-06
-5.03095668281985e-05
-2.60962730942372e-05
-5.17606002195569e-05
-3.18291944050617e-05
-2.5393195024868e-05
-6.10245272014598e-05
-9.49907180131965e-06
-2.0744383006035e-05
-3.39223741060283e-05
-2.7366613552476e-05
-1.61205417495286e-05
-4.88651706803851e-05
-1.46045858381526e-05
-3.36090559123227e-05
-4.37560352692787e-05
-3.55059229844279e-05
-9.3595941108626e-06
-3.50644976923055e-05
-4.34563229070926e-05
-7.16550825422004e-06
-2.8201357281784e-05
-3.59845887244057e-05
-3.45771549278775e-05
-2.26326128392939e-05
-1.19952111161098e-05
-2.91841652252361e-05
-2.21261436280636e-05
-2.17149044881096e-05
-5.91963642786986e-06
-2.25983707956773e-05
-5.44577946038097e-05
-3.54661404983541e-05
-1.54861790845483e-05
-1.74733276072652e-05
-1.22571092869961e-05
-1.59113899978037e-05
-2.22250283944272e-05
-4.74959189618691e-05
-5.33263358324655e-05
-9.3399936976699e-06
-1.60697941593228e-05
-2.17190482611585e-05
-3.41826760373334e-05
-2.93860072872719e-05
-3.9461349299132e-05
-3.08222628643468e-05
-1.2015766604963e-05
-5.21889846959318e-05
-3.98561328070717e-05
-1.33580440772868e-05
6.03093068203421e-06
-6.98892727950863e-05
-5.02429600627106e-05
-1.63449883186236e-05
-2.94166140786869e-05
-5.03338257706306e-05
-5.20340890375024e-05
-3.60282779854779e-05
-3.0547380820617e-05
-3.83998786287108e-05
-3.02098727110835e-05
-1.7359234541258e-05
-2.63947039693472e-05
-1.58559652546277e-05
-2.96292656513657e-05
-1.84515878043109e-05
-7.60132254667602e-06
-1.60652767129649e-05
-4.20209059692701e-05
-3.81236297047293e-05
-3.03813686050093e-05
-2.36711528484534e-05
-1.42335566599247e-05
-1.47773429581942e-05
-1.02861876576402e-05
-2.07937718793001e-05
1.72718669837077e-05
-3.85506069890338e-05
6.86351388036246e-07
-9.83807361930436e-06
-4.09822533200418e-05
8.82960956097553e-06
-2.91131142181347e-05
-2.69370180075074e-05
1.24866362502617e-05
-3.00736312624498e-05
-2.70904163448321e-05
-2.96054789387412e-05
-2.03845244039501e-05
-2.57065400058242e-05
-3.72818810250998e-05
-3.3581690202303e-05
-1.67138357499247e-05
-2.46673893368566e-05
-1.36722451821746e-05
-1.69151614919132e-05
-3.99340715122559e-05
-3.26946623346834e-05
9.35535944646693e-06
-3.85846148732395e-05
-6.14217850568163e-05
-4.49058077739599e-05
-1.43479323921179e-06
-3.99094823769328e-05
-2.22004435258022e-05
8.3969946021306e-07
-4.26861310484101e-05
-2.69161904775228e-05
-2.47487015994388e-05
-4.92717985045135e-05
-1.99046802842782e-05
-4.33484963023106e-05
-1.79768739785415e-05
-2.84336718498553e-05
-2.2864634144607e-05
2.26528969633687e-07
-2.33356413193281e-05
-9.41532613247462e-06
-4.24937011194199e-05
-1.9427940096942e-05
-1.82167666304907e-05
-3.43026154383739e-05
-3.15823723958942e-05
-1.01834153013351e-05
-3.79346042330377e-05
-2.3915048643026e-05
-3.9023757403143e-05
-3.08516268293641e-05
-1.77636463954747e-05
-3.99246364886347e-05
-1.89211591728228e-05
-1.76342134062414e-05
-1.74831108878208e-05
-4.91521997266772e-05
-1.2125078987803e-05
-4.83701078286949e-05
-4.09421360886394e-05
-1.47559697914981e-05
-2.54386968985481e-05
-1.80701654516358e-05
-5.26587154632023e-05
-2.56865457009497e-05
-3.68528216791226e-05
-3.34869514630642e-05
-2.00761277316159e-05
-2.89994564698918e-05
-2.21219244114444e-05
-1.24225098873218e-06
-3.81323722442238e-05
-2.63947277932968e-05
-2.13049703841391e-05
-1.62411283815761e-05
-3.36212763498156e-05
-2.93850564237545e-05
-5.35586973493095e-05
-5.50087164813568e-05
-3.83144729393611e-05
-2.38051410467555e-05
-1.05632947230743e-05
-3.05030260316762e-05
-7.49622329586747e-06
-2.82324014372603e-06
-1.23715191059891e-05
-3.00586711196368e-05
-1.36991474169271e-05
-3.43261582261958e-05
-2.61164135328616e-05
-2.42038588329055e-05
-3.64473637863093e-05
-1.92393961781811e-05
-2.87605457748432e-05
1.74775991005844e-06
-2.91295699716597e-05
-7.47742951533195e-06
-3.48752647034271e-05
-1.25010889068888e-05
-2.36346443517258e-05
-1.89938574267528e-05
5.33056668704644e-06
-2.37768685745398e-05
-3.8342083786283e-05
-5.7114663549445e-05
-3.44106803396099e-05
-4.45557682848707e-06
-3.91255141168419e-05
-3.38596944760862e-05
-2.10298335960057e-05
-7.01880583213614e-06
-5.37256558870243e-05
-2.25467798280637e-05
-3.96571531099656e-05
-2.34972873358979e-05
-2.89041374095699e-05
-2.32367062130135e-05
-4.14097391122545e-05
-1.79276829330638e-05
6.28541960064741e-06
-4.32417301095913e-05
-1.67354413750068e-05
7.20839258790719e-07
-1.23581423023143e-05
-3.89400486062073e-05
-3.6738793133273e-05
-8.0076910104179e-06
-6.56889152459623e-05
-2.19184633491437e-05
-4.02044156157248e-05
-3.6831059840718e-05
-2.59286679247347e-05
-2.44389703578788e-05
-2.51143786145643e-05
-4.48994902709589e-05
-2.43064901698733e-05
-1.11813411055857e-05
-1.85012799289783e-05
-4.03811227240837e-05
-1.48796382927338e-05
-4.49757613388881e-05
-3.35839342005339e-05
-3.18867314622067e-05
-2.39050032282528e-05
-4.09993635057314e-05
-3.89538840204878e-05
-2.00293357167516e-05
-1.3382979012812e-05
-2.01298820010582e-05
-2.70797746201009e-05
-2.89756148926363e-05
-1.43801248371156e-05
-1.7038802469115e-05
-4.33815286996892e-05
-2.83946445233212e-05
-2.06695818902718e-05
-3.0817195665397e-05
-5.20754261814725e-05
-4.03154789236325e-05
-7.42558589390537e-06
1.27301808881487e-06
-3.51132331011018e-05
-4.35457023493346e-05
-2.19803309116883e-05
-5.16349264748429e-05
-2.10106150791094e-05
-2.84385534645796e-05
-2.14055552870438e-05
-2.44163994736636e-05
-2.63038313520241e-05
-9.68750214327329e-06
-4.82141100674451e-05
9.30949541646621e-07
-3.35779345059806e-05
-4.69000809318498e-05
-3.74377005411299e-05
-4.05598996959731e-05
-2.55002471281055e-05
-8.90070139040862e-06
-7.5377036855259e-06
-2.94263763916093e-05
-3.51340330789478e-05
-1.98416075162033e-05
-2.10110232321216e-05
-3.27122525080029e-05
-2.49210935044167e-05
-1.91548466937411e-05
-2.51036220385301e-05
-2.02320736640565e-05
-3.80313991895252e-05
-4.68660825247776e-05
-1.13720234035519e-05
-1.06343691901385e-05
-3.50974899436073e-05
-1.34599419725979e-05
-3.16627090375542e-05
8.49488572228716e-07
-1.24038189829843e-05
-1.81916462231668e-05
-3.4461613657291e-05
-4.16912636507486e-05
2.41500100317958e-05
-1.75494159739832e-05
-2.22616219210024e-05
-2.56190477235757e-05
-3.4782056686044e-05
-2.67794040188908e-05
-1.84529185907655e-05
-2.26908800622445e-05
-2.47074228850184e-05
-3.22993361675639e-05
-2.07955843859197e-05
-1.793177327936e-05
-2.1294726703988e-05
-3.36880966600415e-05
-2.72067206675173e-05
-2.32716779187857e-05
-4.07114034361385e-05
-8.2849538651229e-06
-5.34984347676031e-05
-3.48184445070396e-05
-3.92247446156781e-05
-2.73333397479697e-06
-4.43660903458392e-05
-2.24996444173942e-05
-3.89780886081274e-05
-3.25375721396162e-05
-4.4984551136064e-05
-6.71345735518159e-05
-3.13552728240767e-05
1.27491557836718e-05
-2.69668529663713e-05
-1.41305425979156e-05
-4.83167715398471e-05
-3.99747580674414e-05
-2.64269765656698e-05
-1.55282723638244e-05
-2.06928328899038e-05
-2.29666531574199e-05
-1.82147588364129e-05
-2.35812300603971e-05
2.12996945820439e-06
-1.32226152657948e-05
-4.31036079218341e-05
-2.80304314180742e-05
-2.21651385507373e-05
-2.57447930864246e-05
-9.50459542914601e-06
-2.37778074349231e-05
-2.06155049638532e-05
-3.88909483494535e-05
-3.34184250651594e-05
4.89860707957812e-06
-3.93340786848886e-05
-1.35576056502148e-06
-2.70726779527906e-05
-3.61131955964126e-05
-1.63809552684619e-05
-3.60132431805257e-05
-1.18433606859519e-05
-1.76007058462822e-05
-3.31508186647548e-05
-7.48899769730131e-06
-3.92002259421637e-05
-4.4040699279958e-05
-2.7271661633092e-05
-1.23568271955433e-05
-4.77849118733371e-05
-2.21225178545582e-05
-2.03365449223976e-05
-2.22783444319255e-05
-3.45643510576511e-05
-2.61431148994389e-05
-9.22618469425941e-06
-3.61873427830952e-05
-4.80263702415186e-05
-9.29849073175355e-06
-5.6625309801942e-05
-5.33926488414159e-05
-2.77604631203041e-05
-9.181689314269e-06
-5.94420667146789e-05
-3.48493493622607e-05
-4.3442564158953e-05
-4.86531572386534e-05
-2.64304071733652e-05
-2.12671025402166e-05
-2.98738660462709e-05
-3.2830363567286e-05
-2.02381790564132e-05
-6.23647180146877e-05
-2.81565163904175e-05
-3.90967239126019e-05
-2.47862242080011e-05
-3.88719224725206e-05
-1.27159399280377e-05
-2.53848023513687e-05
-2.37420927181091e-05
-9.09864668326811e-05
-4.8408814278579e-05
-8.66512854405618e-05
-4.71409354111142e-05
-3.32985092657174e-05
-4.82427198544143e-05
-3.63939638242466e-05
-4.95335987884548e-05
-6.66211059424772e-05
-1.24660390580487e-05
-3.48591563964966e-05
-4.43029315090047e-05
-1.78178691733138e-05
-1.68462972993962e-05
-2.33431198622698e-05
8.59225219519485e-06
-2.77871960681581e-05
4.10983883573418e-06
-1.99204901807918e-05
-6.0727717998063e-06
-3.40199892072481e-05
-4.81333821612955e-05
-2.56401301688874e-06
-5.58406032958414e-05
-4.10560910886581e-05
-2.25157722603527e-06
-9.31972650276471e-07
-3.13376805255862e-05
-2.40899971896896e-05
-4.52115987778791e-05
-2.20120306911164e-05
-2.41498232791055e-05
-3.19551932259029e-05
-3.05990034846332e-05
4.93036495908529e-07
-4.46549312147369e-05
-1.30610203566522e-05
-1.02030185991517e-05
-5.53927575427919e-05
-3.08261180203577e-05
-3.69412628551281e-05
-2.55259614455625e-05
-3.29635146183908e-05
-2.09770715972135e-05
-1.21531533116422e-05
-5.59812459343197e-05
-2.93990511867483e-05
-4.06539347104436e-05
-3.64534760115262e-05
-2.37144733624541e-05
-5.69475873743223e-05
-3.54343442624037e-05
-3.28446687875585e-05
-1.65606819061582e-05
-1.33124548739088e-05
-6.23445325710405e-05
-4.73809029120585e-05
-6.4009001358017e-06
-7.933897017467e-05
-3.69600837496331e-05
-3.6057167865538e-05
-4.08621296712603e-05
-1.96971939834089e-05
-4.43006147810856e-05
-1.58598391817176e-05
-3.0735158999641e-05
-4.68577485573159e-05
-3.73471970218126e-05
-1.76911084499641e-05
-2.62446255924817e-05
-2.82607880408428e-05
-2.52523796011885e-05
3.5947448996519e-06
-1.62062219010561e-05
-2.11361578108267e-05
3.70089409346542e-06
-3.18132775596685e-05
-1.166038428014e-05
-4.62882787023244e-05
-4.27022006783785e-05
-6.83488807602706e-06
-1.91806491334948e-05
-4.94729822393133e-05
-5.37214782663263e-05
-1.16956969068387e-05
-2.38613350279514e-05
2.66143235544509e-06
-4.62561992573918e-05
1.96778439891311e-05
-2.01191115192149e-05
-1.56645881595651e-05
-2.40561763126558e-05
-4.54254393803944e-05
-5.95542655526556e-06
-1.51861789532114e-05
-1.99780428640781e-05
-1.94081407510343e-05
-5.4434881312139e-05
-1.75543719417699e-05
-1.93826187423625e-05
-3.19042332592359e-05
-3.81597269425994e-05
-3.65502118318913e-05
-3.59137248962518e-05
-2.62136688288119e-05
-5.09795024981646e-05
-2.11835938911939e-05
-2.62179452363142e-05
-4.32629891343553e-05
-5.57940266501754e-05
-4.54609006686303e-05
-5.29778664022687e-05
-3.85773626182892e-05
-1.09209945107741e-05
-3.01728922767003e-05
-2.49928134074054e-05
-6.65976417464304e-05
-2.20538964846011e-05
-1.79259182248378e-05
-1.48937212183574e-06
-4.06204531269194e-05
-4.52324402945167e-05
-3.45664368471511e-05
-5.26221042852562e-05
-1.82900482160993e-05
7.17489669009761e-06
-3.7944947358527e-05
-1.40668752164524e-05
-4.29770221360185e-05
-1.79119166773696e-05
-4.0523278658055e-05
-1.98089260505788e-05
-1.84676837407613e-05
-1.69082871482437e-05
-2.22330389844217e-05
-1.388027488662e-05
-1.95787897203496e-05
-1.83864079610678e-05
-2.12848108172762e-05
-3.20856706798248e-05
-3.40146605329376e-06
-1.71979636964105e-05
-2.01368210498606e-05
-2.02862097972127e-05
-3.4460427210077e-05
-4.58670043258755e-05
-4.50278334009709e-05
-4.73623631861082e-05
-4.0181538519596e-05
-7.32326782316017e-06
-2.36257951487895e-05
-4.20172453514974e-05
-2.62814409663029e-05
-6.65855707768579e-05
-3.21692000899534e-05
-2.332822342141e-05
-2.39871250418616e-05
-1.06924224807954e-05
-3.9414147601681e-05
-2.83085841894789e-05
-4.04987717718837e-05
-3.03899547576638e-05
-1.32181689363986e-05
-3.77513534995848e-05
-6.53781647237135e-06
-2.8033537193991e-05
-1.89339535943498e-05
-3.59247277494272e-05
-1.57279631351428e-05
-4.49389801198144e-05
-3.64932566457332e-05
-6.27970296086036e-05
-3.43464086996715e-05
-2.052468330175e-05
-3.47589264138752e-05
-1.02021095833574e-05
-3.14873179465967e-05
-4.64191611233639e-05
-6.51489556547128e-05
1.07270334045246e-05
-1.31622593798612e-05
-3.2863280069252e-05
-4.31643887198574e-05
-4.30913109361789e-05
-2.8311511165235e-05
-2.36813856514856e-05
3.36923483215845e-06
-2.73454544909853e-05
-3.44629879519421e-05
-4.07507060884741e-05
-2.00409822335465e-05
-1.05260037675089e-05
-2.52956878231288e-05
-1.11090643024856e-05
-4.78531308103384e-05
-3.53985267077458e-05
-5.32147840860944e-05
-4.86382437040306e-05
-4.00324773486443e-05
-6.66232269678849e-05
-2.87669054425086e-05
-3.31498634886142e-05
-4.5064570667944e-05
-1.94562064393605e-05
-3.05836604723963e-05
-5.76652805327289e-05
-3.04508568660889e-05
-2.59179947523405e-06
-5.16913717321093e-05
-2.40914701138633e-05
-4.33042035866229e-05
-2.82063297276558e-05
-1.23761618863343e-05
-1.75087976602103e-05
-1.17761653940287e-05
-3.60909662281636e-05
-3.58622851520808e-05
-4.69147324167621e-05
-2.40490948212002e-05
-1.55482937210372e-05
-4.3969488261815e-06
-3.08945287813756e-05
-3.6037851064229e-05
-2.10201300440469e-05
-2.82205915105112e-05
-1.32872057937831e-05
-3.57836933081343e-05
-9.30909400334488e-06
-1.83797021281295e-05
1.30986185790298e-06
-1.80016807248789e-05
-3.72530534328015e-05
-2.84418066081644e-05
-1.86573947329367e-05
-2.38852813893113e-05
-3.52620154853227e-05
-2.18910313865768e-05
-2.27492377229729e-05
-1.41406093618469e-05
-4.3349806718986e-05
-5.56536138029889e-06
-3.76171469637066e-05
-3.63523394260144e-05
-3.84640893992362e-05
-5.6924892338062e-05
-2.8877458620607e-05
-4.59621770333765e-05
-3.17211387626636e-05
-4.48747366345828e-05
-2.65152230695988e-05
-7.33502620769589e-06
-1.51077127363704e-05
-2.40320560676013e-05
-5.46739928960008e-06
-2.56084269673478e-05
-2.28529462747092e-05
-3.26251534101364e-05
-3.16427244926664e-05
4.59733100057639e-06
-2.22034975679348e-05
-1.56786743825355e-05
-5.17835963555459e-05
-5.4947523111295e-06
-6.09207270119285e-05
-2.06373283233096e-05
-1.54354678638808e-05
-1.1527023648954e-05
-3.33646121217772e-05
-7.13040641376286e-05
-8.41792449938895e-06
-1.78255089484509e-05
-6.11550814766498e-05
-5.45709131329997e-05
-2.62938143885415e-05
-2.40112525399504e-05
-4.65901299974848e-05
-5.33391146989042e-05
1.12279848499712e-05
-1.58686276224307e-05
-3.39318669877466e-05
-9.65467215404508e-06
-8.24317458860756e-06
-4.03076814772271e-05
-2.35162606349576e-06
-2.15732002437529e-05
-2.42922816461058e-05
-2.76809143731665e-05
-1.68845946806149e-05
-1.55903919624331e-05
-1.3985050358676e-06
-1.63258823711641e-05
-2.2976376738839e-05
-1.38929754415067e-05
-3.65928346588114e-05
-2.72636669627295e-05
-2.99063316131201e-05
-1.75954581035889e-05
-4.12744488213317e-05
-1.33276832428007e-05
-5.25802218571415e-05
-4.27814981199073e-05
-1.62656987777592e-05
-1.03910602106593e-05
-2.6790659376037e-05
-3.53553655198938e-05
-2.69201541100603e-05
-5.64104839128278e-06
-2.98543342163427e-05
-2.84584661577874e-05
-2.5508894005014e-05
-3.90564930181061e-05
-6.40108230377263e-05
-1.64970331225052e-05
-1.85345542396738e-05
-2.626502761694e-05
-2.35151564154791e-05
-1.51059966398342e-05
-1.11758088638901e-05
-2.25698883229492e-05
-3.3642540327701e-05
-2.54654263233412e-05
-3.3788329384237e-05
-3.09313272024571e-06
-3.90828062197925e-05
-2.8599632836306e-05
-2.35737502112637e-05
-2.3620146034238e-05
-2.82323035348715e-05
-3.47884712542339e-05
-1.50974106676803e-05
-2.71190818861475e-05
-3.80816055691326e-05
-2.18175041538856e-05
-3.03244846036826e-05
-1.3094490211323e-05
-5.21436532336922e-05
-4.52971732141969e-05
-3.4413728670423e-05
-4.42388526170115e-05
-2.92637841229647e-05
-1.83560940020395e-05
-3.36650753612785e-05
-3.2634188907513e-05
-2.58773017496612e-05
-3.5507514280467e-05
-3.29323616457525e-05
-1.73905761767002e-05
-3.9559969079936e-05
-2.89681799324018e-05
-1.22693896166995e-05
-1.95429554993555e-05
-3.57764856139409e-05
-5.12977122249112e-05
-3.37767538619133e-06
8.46545964649647e-06
1.97645728648402e-06
-5.84936437664691e-05
-1.96817447599711e-05
-1.33735872220042e-05
-3.30579539949927e-05
-4.04308868134314e-05
-4.79911273306562e-05
-4.31435133183021e-05
-3.27760246241305e-05
-3.49091429408316e-05
-3.49760902390931e-05
-2.86651634808824e-05
-2.64012484378273e-05
-2.16871285485803e-05
-6.69776120493353e-05
-3.27353031777251e-05
-4.11779178940708e-05
-3.35969474158439e-05
-3.73896255693956e-05
-4.25455243777483e-05
-1.50058932409074e-05
-2.55290321381003e-06
-5.58952620681234e-05
-3.10719565767504e-05
-2.13401748513726e-05
-1.69980241182232e-05
-1.24717486545158e-05
-2.97404160830065e-05
-3.2274379577799e-05
-1.27816312903823e-05
-2.66960031978088e-05
-3.31205114033481e-05
-3.48165647325477e-05
-3.25243153744119e-05
-3.6801124689059e-05
-9.18687069414446e-06
-1.43229708268972e-05
-2.09054195753951e-05
-2.57733916966779e-05
-3.06532232821938e-05
2.87814339559152e-06
-3.20378313052539e-05
-1.82455532868658e-05
-4.1665671833414e-05
-4.68839978139821e-05
9.96214075656312e-06
-3.44898193395048e-05
3.10344577924386e-06
-1.75685488679761e-05
-2.71016553061508e-05
-2.69191666689313e-05
-2.22710303866112e-05
-2.60472793269863e-05
-5.05192195842217e-05
-5.68021878322586e-06
-3.06586791089309e-05
-2.65721535405197e-05
-1.06269851316757e-05
-2.2664769082758e-05
-2.77042347569736e-05
-2.61343284552913e-05
-2.83353786675522e-05
-4.5118333170766e-05
-1.79150347916348e-05
-3.0604738150513e-06
-4.4520791539187e-05
-8.86239530032243e-05
-5.72208948177721e-06
-1.04063672163478e-05
-1.83228851896534e-05
-5.08990650136384e-05
-8.70697295121571e-06
-2.93664230655312e-05
-6.93754884435026e-06
-5.46595942835819e-06
-3.50745960372069e-05
-1.26923457109334e-05
-3.07902822195921e-05
-6.61200790283833e-06
-9.3587991217375e-06
-2.05737121552615e-05
-2.29960148697209e-05
-3.55353181400378e-05
-5.68028804590166e-06
-5.05393338533266e-05
-3.18107448233558e-05
-1.31176644529491e-05
-2.06052054692069e-05
-2.09884752515861e-05
-1.61766247007827e-05
-1.83252152841875e-05
-2.52718248789871e-05
-7.05853655359828e-06
-1.22561614291509e-05
-2.52078013128441e-05
-3.02231526105738e-05
-3.6186805707175e-05
-3.46076963169713e-05
-3.85677191939653e-05
-3.1394521942527e-05
-6.64199834371125e-06
-1.01330222389979e-05
-2.75870015275784e-05
-7.59112297641209e-06
-1.75677661270859e-05
-1.71633969192853e-05
-1.34369897900891e-05
-4.11245830169608e-05
-2.58052233107376e-05
-4.76138500060509e-06
-2.94355305705846e-05
-6.75422484172285e-06
-2.17501837349069e-05
-2.54255505684898e-05
-3.24796036622451e-05
-2.37671288414396e-05
7.66020174526559e-07
-4.3058510149047e-05
-3.06596281836184e-05
-3.55198426584592e-05
2.80197382108115e-06
-2.04825509396382e-05
-7.28153338903543e-05
-1.72327496781367e-05
-3.79124544478335e-05
-3.93438183377883e-05
-6.23158854975631e-05
-3.92004688482419e-05
-2.19934119476938e-05
1.48333902618441e-06
-4.05485434612967e-06
-1.06704161755243e-05
-2.24497220035899e-05
-8.23565977498394e-06
-1.05155549505301e-05
-2.95597921574419e-05
-5.8023692170405e-06
-3.78371216508882e-06
-3.30491074563084e-05
-2.76200560052165e-05
-2.61905492901308e-05
2.39218862885168e-06
-2.02477465451376e-05
-2.00800551520593e-05
-3.10481219113302e-05
-2.83818033423019e-05
-3.13476727923718e-05
-1.01511217490256e-05
-3.12883513675237e-05
-2.56528730083079e-05
-2.63679070870855e-05
-1.06059740080653e-05
-4.34484819257003e-05
-5.15725272079948e-05
-1.97310076344965e-05
-2.69999341504645e-05
-6.24050727393887e-07
-5.92332446874673e-05
-3.4237619849247e-05
-2.08060801949765e-06
-3.07354456000359e-05
-2.28213944500161e-05
-5.30417989992299e-05
-3.68548992099615e-05
-3.41124124327755e-05
-3.17892834975766e-05
-3.77748252999849e-05
-2.06500305640546e-05
-5.55349740128313e-06
-2.1413124539078e-05
-3.81604799745363e-05
4.80387621647445e-06
-2.47767241084262e-05
-4.27464182648756e-05
-2.15133665484576e-05
-2.14633017354006e-05
-3.21525422327814e-05
-2.30758730429718e-05
-3.81700951687685e-05
-1.2290908192948e-05
-1.85269071024233e-05
9.38462403198054e-06
-3.18495058310529e-05
-2.40702806496578e-05
-6.75903935379347e-05
-2.8412110702187e-05
-1.88100997578137e-05
-3.52772687667629e-05
-2.45045020009587e-05
-4.6605134481442e-05
-7.49829473537961e-06
-1.1870703397548e-05
8.10754375206119e-06
-5.10262911147078e-05
-3.61687131681528e-05
-9.03522706480552e-06
-1.7780903155884e-05
-3.14369186110826e-05
-3.86686386479351e-05
-8.50830910680693e-06
-4.36323591258558e-05
-3.4356070605733e-05
-3.25062956652794e-05
-2.17968274968871e-05
-6.9397386272806e-06
-3.29217492411106e-05
-3.68369428142178e-05
-2.08989878592511e-05
-2.54065634957879e-05
-2.88750854735102e-05
-2.02481852069865e-05
-2.15778120614266e-05
-4.79888372620563e-05
-3.57366912600603e-05
-1.4498426777651e-05
-3.01008821703623e-05
-5.15898945714321e-05
-3.71400316847707e-05
-5.85498405640014e-05
-3.24748838609106e-05
-8.69466706629301e-07
-3.74146993322516e-05
-2.38462170768105e-05
-1.47097529991309e-05
-2.64402988159347e-05
-3.72164807334062e-05
-2.93554471814036e-05
-5.15866334236841e-05
-4.3624456379323e-05
-1.9522110064665e-06
-5.93622687562737e-06
-1.03932012304786e-05
-3.51199228317723e-05
-3.28233842454552e-05
1.75598946081375e-05
-4.71880263488357e-05
-1.58194005791701e-05
-5.20879017591435e-05
-1.77107191110461e-05
-1.42927968283533e-05
6.27178574802737e-07
-3.1686925298477e-05
-2.34452707970423e-05
-1.67573759626892e-05
-3.46805179688274e-05
-1.44865095694785e-05
-1.58140215802788e-05
1.005359665829e-05
-2.60759750701497e-05
-3.54569848121121e-05
-1.66786045442941e-05
-5.10121482151842e-05
-3.33422430933142e-05
-4.11177920813904e-05
-1.72907722585394e-05
-4.06560120622769e-05
-3.04497327365461e-05
-2.45645421952142e-05
-3.68357668779505e-05
-1.74049012387627e-05
-2.27262167550201e-05
-4.97036060349586e-05
-3.56407963873993e-05
-4.26044258772921e-06
-3.60984565059535e-05
-3.36537462732493e-05
-3.42326904179649e-05
-3.36869337452594e-05
-2.168921544569e-05
-1.98927953356021e-05
-4.92919483572213e-05
-4.72856115370696e-05
-3.87381976566619e-05
7.05727955354071e-07
-3.57356262651897e-05
-2.56401357291043e-05
-4.44042595303327e-05
-1.22781059183668e-05
-2.66703701922115e-05
-4.56294962985714e-05
-2.4245695347287e-05
-3.25776494978496e-05
-4.60861143286516e-05
-3.4533643701034e-05
1.2992862025168e-05
-1.32822946530322e-05
-2.70777852791411e-05
1.37806411015467e-05
-6.0095457474708e-05
-1.8545587822953e-05
-1.29522018867076e-05
-2.17475652680148e-05
-2.01132240694443e-05
-4.72717727838489e-05
-4.11512751156519e-06
-3.29355493197041e-05
-5.06528745700703e-05
-1.01535053144804e-05
-3.21309316175068e-05
-2.52171830501339e-05
-1.48625602433051e-05
-1.50540588973789e-05
-2.51884247395645e-05
-5.35920651515343e-05
-2.15224076731179e-05
-1.36191104309897e-05
-4.06860614139205e-05
-8.58575257134632e-06
-1.08284235561826e-06
-1.7958190829468e-05
-3.34666786287848e-06
-3.24120958836003e-05
-4.24806475695699e-05
-1.21267754329125e-05
-2.41161972164751e-05
-9.83523017389252e-06
-4.49772564815088e-05
-2.41541470444434e-05
-5.0061696264598e-05
-6.16432256058236e-05
2.57376561797412e-06
-2.06155178226223e-05
-4.24095051480688e-05
-1.25420237737527e-05
-2.11776566705658e-05
-2.76867887171976e-05
-3.9340865237562e-05
-4.13021161286812e-05
-3.50721710943646e-06
-1.19744025331696e-05
-7.85435234430073e-07
-3.51893147401225e-05
-1.57424691812369e-05
-2.26257367723775e-05
-5.06919604515429e-05
-3.71131975221072e-05
-3.68313839222057e-05
-6.18645549466045e-05
-3.58705800566544e-05
-3.52627213753722e-05
-2.38501629444018e-05
-4.55989155966419e-05
-2.61311354156562e-05
-1.71315814183457e-05
-3.0792975464481e-05
-3.04914698076685e-05
-1.14404707122216e-05
-2.39656874090098e-05
-4.20433145335335e-05
-2.00607536888864e-05
-2.05212303362224e-05
-5.23233976411114e-05
-2.32756588322899e-05
-3.17787467445388e-05
-3.97238158814696e-05
-1.64946496364146e-05
-6.60834318077158e-05
-1.0299393681115e-05
-2.94193003444898e-05
-3.02097851159548e-05
-2.16745849634928e-05
2.83869881586112e-05
7.94828943014192e-06
-4.61453525189455e-05
-1.75359143697808e-05
-2.73446266069989e-05
-1.93221786580054e-05
-2.23997443349748e-05
-3.5579454860136e-05
-1.97070905703729e-05
-5.0512136735837e-05
-2.32873895088149e-05
-4.0512257888209e-05
-8.12208503379566e-06
-2.85922050682723e-05
-2.32764112572015e-05
-9.89740855853669e-06
-1.38635968870375e-05
-1.98132691129945e-05
-3.68198426670968e-05
-1.89780937904811e-05
-3.91743595832777e-05
1.35896704717866e-06
-4.09945879913813e-05
-3.24798833798241e-06
-3.31103510329541e-05
-2.86487639607011e-05
-2.54333746113855e-05
6.35814913846415e-06
-1.17790234378063e-05
-4.73981416319854e-05
-1.5291430872021e-05
-9.99322790176443e-07
-2.4778752262775e-05
-1.58727564400798e-05
-4.78937476055949e-05
-5.33540869437858e-05
2.9886330948101e-06
-5.76590572564775e-05
-2.76468331430827e-06
-2.71978882925932e-05
2.19771265807656e-06
-3.90565869372237e-05
-3.37167069557146e-05
-1.97671411600184e-05
-2.08668985528598e-05
-4.18498843553342e-05
-2.90532694802723e-05
-4.30865423536383e-05
-3.66072453519993e-05
-1.94948449973352e-05
-5.73472226170783e-05
-1.91602642909859e-05
-1.69825838184291e-05
-1.75632360422649e-05
-9.58519297557253e-06
-3.49154464561697e-05
9.63598907022199e-07
-9.84761563329874e-06
-4.19676540469913e-05
-3.3894294999737e-05
-2.14466146881451e-05
3.60453718766589e-06
-1.98471596666985e-05
-3.03703574455923e-05
-1.36266018001033e-05
-3.02878163402261e-05
-2.46921501683494e-05
-4.70220990525261e-05
-4.68008450507191e-06
-1.64946714032816e-05
-4.7779020818235e-05
-4.42227026690496e-05
-2.49369325678411e-05
-2.41068607135232e-05
-3.03642718650586e-06
-5.3409651714226e-05
-4.27655374716826e-05
-3.45616387605476e-05
-1.90794723347606e-05
-6.43210546638987e-05
-5.33158141968569e-05
-2.94885659144234e-05
-4.67501001050214e-05
-2.25878380799243e-05
-3.99210984019303e-05
-3.66329979697633e-05
-3.82363196874181e-05
-7.34030260403749e-06
-2.74335476027383e-05
-3.20752543125709e-05
8.12165478459303e-08
-2.03313687608469e-05
-2.6568746386229e-05
-1.27163007105189e-05
-1.4511503985452e-06
-4.63530724754405e-05
-6.76705056411605e-06
-1.30377883808594e-05
-1.31581769884854e-06
-3.97439144215969e-05
-4.93401665562881e-05
-4.33140856008167e-05
-1.92496842827861e-05
-4.8178468239623e-05
-3.12268302800296e-05
-3.62757391871953e-05
-1.23665150995881e-05
-3.2710295181056e-05
-4.89191070019066e-06
-1.72896846051594e-05
1.15320276481532e-05
-1.07342507375379e-05
-2.76697848556987e-05
1.0266453763113e-05
-4.05704627935314e-05
-2.76468520572103e-05
-2.90177865507405e-05
-1.92012225483084e-05
-1.52961971348762e-05
-1.54330749230093e-05
6.3188309135622e-06
-4.94604930110206e-05
-3.29897104986478e-05
7.54131260230857e-06
-5.02795761035282e-05
-9.56109436449292e-08
-2.27933484833228e-05
-3.91237309572664e-05
-2.54312058662186e-05
-3.76683136289695e-05
-7.88445962021425e-06
-3.58803027036536e-05
-5.95312777457271e-06
-2.36763671459754e-05
-5.64893679392363e-05
-2.11371686053118e-05
-5.51302238605232e-05
-2.10584273090321e-05
-4.22339652178784e-05
-4.46092430494345e-05
-1.61960470002209e-05
-1.63069628437743e-05
-4.11496418109761e-05
-4.19890858069475e-05
-3.7571373340257e-05
-3.05432098455449e-05
-2.77382695265041e-05
-2.72480333527129e-06
-3.87338611906214e-05
6.0199315723308e-06
-4.3482263380384e-06
-8.74402531272941e-06
-4.13875405770679e-05
-4.43165108678447e-06
-1.7951699859064e-05
-3.10124550936301e-05
-4.1406235688218e-05
-2.94529301585879e-05
-9.68787188761752e-06
-2.44284828585358e-05
-2.72079442859618e-05
-1.8822817516343e-05
-7.81342416245036e-06
-2.98936269006775e-05
-4.45330235260372e-05
-3.38119541222911e-05
-1.99568717102924e-05
-3.60862036114901e-05
-4.29894937079696e-05
-3.33647854069288e-05
-2.92985808307143e-06
-3.70059193634659e-05
-3.29180615616829e-05
-2.10856043194188e-05
-3.72861194567292e-06
-1.49204211578909e-05
-1.08768474380003e-05
-3.38772632871161e-05
-6.59087471494626e-05
-4.28112825233744e-05
-1.71814840813945e-05
-2.61076438670875e-05
-1.67623272496827e-05
-5.06835419624299e-05
-3.14251492790516e-05
-5.77739161328386e-05
-1.30352046683473e-05
-1.48160557329936e-06
-2.98408947739087e-05
-3.28892385633626e-05
-3.69454434731323e-05
-6.23059099748162e-05
-5.14937697103528e-05
-3.30414639171075e-05
-3.18661737163821e-05
-2.17078961552431e-05
-1.49635863962093e-05
-2.17949746423495e-05
-1.68429624158384e-05
-5.43014434866131e-05
-2.04227524262488e-05
-2.150919851233e-05
-4.49805263085237e-05
-1.17555126348421e-05
-2.35765294877784e-05
-4.58055386958382e-05
-1.63832583093635e-05
4.79304997753867e-06
-4.00596436520184e-05
-1.89479981457805e-05
-8.53325859460749e-06
-3.46347194448384e-05
-8.87957847667045e-06
-8.32913522794486e-06
-3.12194868873732e-05
-2.73227636843744e-05
-3.52048127275497e-05
-3.74670694377876e-05
-2.72389619315796e-05
-4.6839827142024e-05
-2.42062410595016e-05
-1.18606052980509e-05
-4.17446486732772e-05
-3.78936249700262e-05
-8.37090874492481e-06
-6.93052706893472e-05
-4.03728822915842e-05
1.08526854239745e-05
-2.18264864285823e-05
-5.12490039282461e-05
-9.19913926141848e-06
-2.98830598465365e-05
-1.12337623634383e-05
-8.38202197540143e-06
-4.5220054888563e-06
-2.97230129624163e-05
-4.34304259304531e-05
-5.04006455599754e-05
-4.10652335892694e-05
-2.60854154486518e-05
5.71500770648767e-06
-5.54535037914628e-05
-4.19304376401764e-06
-3.56142088603016e-05
-3.04327100944946e-05
-4.96084364513134e-05
-4.09523032502242e-05
-9.91490154589365e-06
-3.60021412398428e-05
-4.33367205121193e-05
-2.29438170209253e-05
-2.21637671065383e-05
-3.63827604263789e-05
-3.99851981993355e-05
-4.06765010389838e-05
-5.53677272628954e-05
-2.13173388000186e-05
-1.20684350878034e-05
3.71457636888111e-06
-1.79101828571265e-05
-6.40460452121671e-06
-3.87623401008384e-06
-1.27728319524415e-05
-2.97311435140332e-05
-3.06413169208577e-05
-3.27921701412199e-05
-1.29173312874403e-05
-1.09136202677146e-05
-3.30230050627704e-06
-2.45193784239669e-05
-3.18191783332196e-05
-1.70906249564205e-05
-1.85141210232992e-05
-5.44166285117383e-05
-3.04993418942373e-05
-1.69224038620185e-05
-3.08777212095034e-05
-3.04410943894641e-05
-4.65153388246425e-06
-4.85842284921426e-05
-2.95610494413366e-05
2.67299316223352e-06
-2.78032388734711e-05
9.00249032917245e-07
-4.88811258522128e-05
-3.2821642984823e-05
-4.10386287722382e-05
-2.11413983743689e-05
-1.12900867708991e-05
-3.64999430703594e-05
-6.34338775131212e-05
-3.20931600068955e-05
-4.43874468735373e-05
-3.89608733781246e-05
4.84625444484587e-06
-2.68180870442856e-05
-1.88336660611037e-05
-2.33031491049707e-05
-3.88874330766835e-06
-1.42141232727251e-05
-1.827964512587e-05
1.64947385704524e-06
-2.21941187863055e-05
-1.27620697497816e-05
1.35109555358674e-05
-2.75485652783591e-05
-1.91096528555913e-05
-2.59348644627245e-05
-3.22838802886759e-05
-5.15801986129068e-05
-2.52317002562715e-05
-8.81124974973913e-06
-4.59860701447454e-05
1.46932352371039e-05
-4.93246235614133e-05
-3.67253809023431e-05
-1.96731825838837e-05
-3.18339122225753e-05
-3.15386096418836e-05
-3.92628325615856e-05
-2.16672487777053e-05
-3.36729355173932e-05
-4.39487798807681e-06
-2.8011701928946e-05
2.12732125463656e-06
-3.33486001517871e-05
-2.45000061065485e-05
-1.68983842836012e-05
-3.1006152215502e-05
-5.42489472012747e-05
-3.83923841357053e-05
-2.56997163968355e-05
-4.19960457051792e-10
-2.57504759015731e-05
-2.2453326075774e-05
-4.8402996758697e-05
-1.40289368614945e-05
-2.48586008109783e-05
-3.05531661684914e-05
-4.61741565406855e-05
-1.84738345417955e-05
-8.50198971515436e-06
-1.44498550060482e-05
-4.31822973552645e-05
-2.72533391786729e-05
-3.1180186022808e-05
-1.54446298375009e-05
-2.71686955923522e-05
-2.81855787503504e-05
-2.76200114372962e-05
-5.27042834988489e-06
-5.08917822486806e-05
-2.48812075794141e-05
-2.85579558861293e-05
-2.33921141549938e-05
-2.15339898599336e-05
-2.03939413877259e-05
-6.09136690242963e-06
-4.49099343460561e-05
-5.8592574256829e-06
-1.07333749869108e-05
-3.94180941432385e-05
-1.52321684750161e-05
-1.94818218303447e-05
-2.66527830034451e-05
-2.79663512335738e-05
-3.62976674687829e-05
-3.53947183077628e-05
-4.55097458409193e-05
-4.04346939151109e-05
-2.75684800834051e-05
-3.98565339057345e-05
-5.08607349324495e-05
-1.48593440354118e-05
-2.87117375166856e-05
-1.65771991057779e-05
-4.58261102375441e-05
-5.62502967920865e-05
-9.77846752438705e-07
-2.28514597954219e-06
-1.27300173887859e-06
-4.61687995994466e-05
-4.02789284336364e-05
-4.16154186339043e-05
-2.17046965323098e-07
-1.21475810606777e-05
-2.22708358709811e-05
-3.61018446821851e-05
-1.10862663491689e-05
-1.75959044530076e-05
-3.26962308770022e-05
-5.60631789435459e-06
-1.37567709331203e-05
-2.63024999905945e-05
8.89413469997343e-06
-6.13454198333355e-05
-1.20872305016022e-05
-3.21859947948468e-05
-3.68813228741608e-05
-2.13356678605421e-05
-3.61700181754248e-05
-4.13164075178336e-05
1.92098216701416e-06
-5.77361256824634e-05
-4.74989280145894e-05
-4.61695220513239e-05
-3.79455142879641e-05
-3.48116744061986e-05
-2.33654916414832e-05
-5.83432969604052e-06
-2.68887652229317e-05
-2.69953788518977e-05
-3.97427168628901e-05
-8.16578840287527e-06
-3.1797641218356e-05
-4.15282243991111e-05
-1.43259549639615e-05
-4.39812772978019e-05
-3.95685740526069e-05
-1.86908337386645e-05
-4.55977133670999e-05
-5.49540606838434e-05
-2.05207638480229e-05
-2.0590507082982e-05
-3.4802667630982e-07
-1.42629026949396e-05
-5.14624555757383e-05
6.31001510276438e-06
-9.70566906272924e-06
-3.55059183269177e-05
-2.20760966587664e-05
-4.46702960435479e-05
-2.62457396899291e-05
-5.98568336266124e-05
-4.2100017287261e-05
1.45382752362285e-05
-5.14604166911922e-05
-8.11881533487982e-06
-3.00451444307077e-05
-5.22719579820305e-05
-1.75347558190874e-05
-4.98899067507978e-05
-3.57185285564793e-05
-1.59974563107846e-07
-2.73862135853092e-05
-3.01202364147032e-05
-2.68132846096057e-05
-4.33656830725866e-06
-3.13061724653933e-05
-1.43618354722181e-05
-3.1944287619419e-05
-6.92698515092947e-05
-3.45702842592099e-05
-2.86926060837157e-05
-2.78491729043125e-05
-2.59441243070182e-05
-2.95464864262448e-05
-5.47735610049618e-05
-1.58166060313642e-05
-1.22415483227792e-05
-3.75800100290959e-05
-5.13965223887185e-05
-1.68961686984398e-05
-1.46014572143774e-05
-3.55635451800715e-05
-1.21244475294556e-05
-2.34145006937513e-05
-2.08078245993719e-05
-1.47766525706551e-05
-3.75880253090058e-05
-4.19153613323566e-05
-5.25321484632961e-05
-3.39485750457614e-05
-3.78974535724854e-05
-1.61037730021026e-05
-5.15602325754007e-05
-2.2920491827608e-05
-5.4461648758771e-05
-3.74904810591031e-05
-3.00008143389527e-05
-2.50358765437012e-05
-1.65179131946396e-05
-3.12820804479153e-05
-3.35979881106344e-05
-1.88069206396902e-06
-3.09331445405981e-05
-2.39029625763173e-05
-2.95469267538682e-05
-3.8084260821886e-05
-2.54609096575069e-05
-3.81676936956652e-05
-1.98049314683518e-05
-1.51719172118535e-05
-5.62474271241261e-05
-5.50763364638169e-05
-1.43882509604785e-05
-4.85413041295244e-05
-4.14382016176618e-05
-2.02200239477264e-05
-2.57223339826243e-05
-3.69070168369766e-05
-2.53963734545006e-05
-6.17625763421736e-05
-4.10505240454202e-05
1.37567560042406e-05
-4.43445232387945e-05
-6.09415245490237e-05
-3.3348976206351e-05
-3.64467418093827e-05
-7.54182425432299e-06
-2.25074411196178e-05
-4.07883892180629e-05
-1.78012197812493e-05
-1.80057158374064e-05
-4.0637593921131e-05
-4.18979821723539e-05
-1.06301649091556e-05
-5.73919727837856e-05
-6.04444211210638e-05
-1.74382129567364e-05
-2.24979804611588e-06
-2.71918391135461e-05
-1.30259554337106e-05
-5.17937788826614e-05
-2.07569029318849e-05
-6.03790566131229e-05
8.73477977466184e-06
-2.91361562985261e-05
-2.05916192029641e-05
-2.57097167000371e-05
-2.85584102647684e-05
-4.93798295747029e-05
-2.4969044251924e-05
-2.20675917851222e-05
-4.35232780229456e-05
-2.06490688826981e-05
-1.38695803366366e-05
-4.93956790673123e-05
-3.4268674431539e-05
-3.69339497119431e-05
-5.0156690460242e-05
-2.93652404210758e-05
-2.36243507666038e-05
-1.08005365162376e-06
-3.95450393267429e-05
-3.02000458795208e-05
-4.49190656141774e-05
3.91475574128837e-06
-3.1328329792996e-05
-1.7337001041277e-05
1.11676594764826e-06
-3.31843809807136e-05
-2.2836366749411e-05
-2.93709400841626e-05
-2.16031132472885e-05
-1.64746492967128e-05
-2.41037264942296e-05
-2.49986697090519e-05
-5.08566997818981e-05
-2.87202751847524e-05
-2.38872442069798e-05
-4.33343429290082e-05
-1.41852353494296e-05
-5.29153814080147e-05
-5.13200790530369e-05
-2.51513213465791e-05
-2.81767189121841e-05
-3.671076620728e-05
-2.40801150797958e-05
-2.91513376347037e-05
-7.15511083413822e-05
-2.98887286604561e-05
-2.75377041348055e-05
7.27699014945234e-06
-5.18600882895768e-05
-1.34875427532197e-05
-4.32501138372528e-05
-1.31398897106655e-05
-2.28755822816741e-05
-3.73656518268383e-05
-2.77355139850709e-05
-4.03564646284686e-05
-3.59362097373929e-05
-5.97819741319898e-05
-2.0928159733991e-05
-2.01042071565976e-05
-1.05028126046076e-06
-2.27458640900418e-05
-5.05185565961182e-05
-4.90873956815061e-05
-3.06850104493668e-05
-2.92131533389333e-05
-1.79461582042803e-05
-3.63951452069035e-05
-1.55894470610817e-05
-2.59340400132528e-06
2.89419887415663e-05
-2.58549125423401e-05
-4.6583468855001e-06
-2.88633887038898e-05
-3.09224658576277e-05
-1.57292835164161e-05
-2.27188830539422e-05
-4.64748380912572e-05
-4.06336756080815e-05
-3.66530521773907e-05
-1.80476986281682e-05
-4.2835970071962e-05
-5.73760698431039e-05
-3.63423605482678e-05
-5.09252615913927e-05
-4.07428041142845e-05
-3.64374661909717e-05
-3.24809573622714e-05
-1.85542965335442e-05
-4.04489366196991e-05
-3.48350449058898e-05
-3.17469357918194e-05
-2.01416026907855e-05
-1.60165613381867e-05
-3.06712172602385e-05
-4.37943465346516e-05
-1.64995134208898e-05
-2.60186684362654e-05
-2.58034734624453e-05
-4.20911483038343e-05
-1.71865631545977e-05
-2.91717476784364e-05
-1.15743445111968e-05
-2.85562868298317e-05
-3.30178885379416e-05
-4.50917770024393e-05
-4.41972812766848e-05
-1.32493025314717e-05
-1.83349957127177e-05
-3.4300578907522e-05
-3.29016308704335e-05
-1.43172163114372e-05
-3.10814045724044e-05
-2.70933983414473e-05
-1.68259804655169e-05
-4.77831498134395e-05
-1.54943265357994e-05
-2.56606699748163e-05
-2.54301026869354e-05
-4.61165065555953e-05
-2.9816399851282e-05
-3.15250533142053e-05
-1.38638722041149e-05
-2.75460891111998e-05
-1.22523600221565e-05
-2.00434061968634e-05
-4.56965142854558e-05
-2.00711976887124e-05
-1.15702081871163e-05
-4.51207727637212e-05
-4.86751180840133e-05
-1.61739715426345e-05
-3.87463006933275e-05
1.41994408711713e-06
-8.60675094615438e-06
-2.57383485953143e-05
-4.64183444048992e-05
-1.26436210573412e-05
7.04980812343119e-06
-1.55342025139535e-05
-3.96445787922396e-05
-2.74366979044588e-05
-1.8624557755103e-05
-2.62403571138239e-05
-2.74276539018658e-05
-2.94779651245955e-05
2.57276219050873e-06
1.05341061841631e-05
-2.54236424135906e-05
-4.41211134540107e-05
-1.06127062155054e-05
-2.93120842343034e-05
-6.37457156324501e-05
-1.93098948167769e-05
-4.58236690793439e-05
-3.53750450540463e-05
-2.45224930682424e-05
-3.40527303548031e-05
-1.36177535889403e-05
-3.98520701055077e-05
-3.35913497189668e-05
-2.05806754597602e-06
-3.40439900654853e-05
-1.72341787183607e-05
-2.9611942782063e-05
-3.06671811661171e-05
-2.01698353733132e-05
-2.53974979073568e-05
8.99777946425812e-06
-4.73656824904102e-05
-3.27145962477914e-05
-3.69163310738798e-05
-2.87535013742463e-05
-3.45372640937438e-05
-2.55759499014415e-05
-5.52300959559217e-05
-2.07935710913972e-05
-4.02333376384535e-05
-4.27327441156375e-05
-6.86576432597086e-05
-3.14293741058267e-05
-2.51481392657375e-05
-3.03878857752023e-05
-3.61744328239705e-05
-1.71878392760902e-05
-2.11787095403552e-05
-3.77944561832594e-05
-2.62467700439734e-05
-6.55385313563e-05
-3.23551355233242e-05
-2.83826051865623e-05
-3.97097761777793e-05
-8.03304212123739e-06
-5.09909225691354e-07
-9.83604280143684e-06
-2.77007990586033e-05
-4.63315555726165e-05
-4.23938474831492e-05
-5.31470336254145e-05
-3.64395125874769e-05
-5.34242315585393e-05
-2.7650028039914e-05
-6.37092779889757e-05
-5.94045286149752e-05
-2.24571068172558e-05
-3.55012394834039e-05
-5.28538755482618e-05
-3.79020480609473e-05
-1.61796316722332e-05
-3.57802115830708e-05
-2.13685800862545e-05
-4.1775643218967e-05
-5.52315851865569e-05
-3.53989848400988e-05
-4.5320988636543e-05
-4.24924058706429e-05
-4.11704919179222e-05
-5.78608342150132e-05
-3.58739716638782e-05
-1.24392864097372e-05
-3.43924725438183e-05
-4.14851793425852e-05
-3.09439828029875e-05
-1.64146781054243e-05
-2.09603409771459e-05
-3.00252004603658e-05
-1.19165096228775e-05
-2.2028108878725e-05
-3.58989059835638e-05
-2.77238044837814e-05
-1.718814820851e-05
-4.06897233148207e-05
-9.22528171928049e-06
-3.16524548994754e-05
-3.00425809813572e-05
-4.67481242667804e-05
-1.29316539570299e-05
-3.70262500772397e-05
-5.3492911267442e-05
-3.32781241180543e-05
6.29398192079521e-06
-3.27791434597687e-05
-1.52512078096423e-05
-4.50261592763942e-05
-7.28729219498266e-06
-9.42751260768369e-06
-5.16758159434577e-05
-3.54127625491676e-05
-6.38557451005014e-06
-5.14744618310865e-05
-3.63330246035615e-06
-3.18115420538374e-05
-5.48348369905311e-05
-3.34764683699668e-05
-3.74866873571019e-06
-6.46909908433309e-06
-1.35755041219697e-05
-1.87431200253953e-07
-4.01524257619277e-05
-1.9488989987968e-05
-3.94826070959724e-05
-1.8612971987378e-05
-2.36389131818188e-05
-1.47999610554514e-05
-2.66010186927444e-05
-2.8956494315799e-05
-1.5451513917835e-05
-5.25601476503808e-05
-4.75700808342056e-05
-1.61898089634156e-05
-3.01995075618829e-05
-4.76665438842609e-05
-8.55637889498773e-06
-3.38098093205897e-05
-6.08982542668549e-05
-2.62506123207658e-05
-3.23347872565123e-05
-1.07418485161861e-05
1.00523583186477e-06
-3.11450200594745e-05
8.46478571150016e-07
-3.39344816763872e-05
-2.82508639606656e-05
-2.90327669555427e-05
-2.82706411356301e-05
-3.84509642436332e-05
-2.88091979161164e-05
-1.88645978587442e-05
-2.11477823447206e-07
-3.24391438731502e-05
-3.81332671880627e-06
-1.0270973379762e-05
-1.74534419993249e-05
-3.65571840469314e-05
7.71582589371272e-06
-1.66783869912311e-05
-2.2769083067976e-05
-3.06323168698176e-05
-2.34720005880562e-05
-5.01463459590517e-05
-2.8421885181622e-05
-4.75808612806213e-05
4.08513059209297e-06
-3.67221897828082e-05
-2.72320260368569e-05
-2.44808114413877e-05
-2.86181159270225e-05
-4.10683982767354e-05
-4.02879244756962e-05
-6.55995292142726e-05
-1.95468342231045e-05
-4.5564174938206e-05
-1.65123123760197e-05
-2.97865776654535e-05
-4.02057094819508e-05
-2.36511860173566e-05
-3.94477164966166e-05
-4.51657411532302e-05
-2.71810678787147e-05
-3.84027844061073e-05
-1.85647608104166e-05
-3.56753808482092e-05
-2.75531274277962e-05
-5.29514182463613e-05
-1.89072244920435e-05
-5.31011212910465e-06
-4.02952677690888e-05
-4.09637274601188e-05
-2.91657144483514e-05
-2.06559957435872e-05
-2.4588594548136e-05
-4.71534434138386e-05
-1.5621087277881e-05
-1.16751063096677e-05
-1.22707716184062e-05
-1.1902656401622e-05
-3.5145990976895e-05
-3.70760944602604e-05
-1.58687542362394e-05
-4.14392869534466e-05
-6.97180460961851e-07
-1.15342465964723e-05
-4.06586300699804e-05
-2.54434148267809e-05
-3.06267014510137e-05
-1.79262618217754e-05
-1.43552086577734e-05
-3.32801632826264e-05
1.41439310369929e-05
-2.29062997454606e-06
-5.06044143573362e-05
-2.44732421072533e-05
-3.97532919521417e-05
-2.86560210057159e-05
-4.94168265794569e-05
-2.7822509359923e-05
-4.04932682058967e-05
-1.8741371645908e-05
-1.2641375693825e-05
-1.9855388389771e-05
-4.16227004965597e-05
-4.50833485803016e-05
-3.5235824021256e-05
-5.87101725473987e-05
-6.20162881573678e-05
-4.10029696843508e-05
-4.32786584397383e-05
-5.6456208849868e-05
-3.24916578953017e-05
-3.6229890104779e-05
-2.07791264639314e-05
-5.7930689997361e-05
-3.2412528117603e-05
-4.01261445931612e-05
-1.67190727055304e-05
-3.49397154156847e-05
-3.69741202626806e-05
-3.08824400003672e-06
-1.37032908998956e-05
-5.23693928243911e-05
-4.34592680049654e-05
-1.97936142702625e-06
-2.91934585739711e-05
-3.99137070729399e-05
-2.96001192835071e-05
-4.56236051403887e-05
-2.73255789791086e-05
-4.05755067761678e-05
-3.12372339163685e-05
-2.86250576903861e-05
-2.40373683930702e-05
-1.04262120505704e-05
-2.5980679332117e-05
-6.297037015804e-06
-3.31012422456508e-05
-4.57365183217285e-05
-3.23906861141065e-05
-3.01356426116932e-05
-1.77368401912873e-05
-3.24581119873474e-05
-4.10222348974271e-05
-7.41264177032609e-05
4.13610687481234e-06
-3.30541699402858e-05
-6.42114842086974e-05
-3.79302038967134e-05
-4.96426268538513e-05
-4.0114847890449e-05
-1.5804698269965e-05
-4.97507468454526e-05
-2.90502151215445e-05
-2.81008111559062e-05
-3.11441060690501e-05
-3.15958602788116e-05
-2.74151275573989e-05
-4.14229630554667e-05
-2.09148882189225e-05
-2.35980448110078e-05
-4.47890108846912e-05
-2.92218506191423e-05
-1.4978820561235e-05
-2.8442335595963e-05
-1.88998809990423e-05
-2.51441528279613e-05
-2.97306971314806e-05
-3.67382262466926e-05
-1.3138531583141e-05
-3.83626580901062e-05
-5.26099156716616e-05
-4.44798648323857e-05
-2.47429273782234e-05
-3.71637007919606e-05
-3.21610336170963e-05
-2.9422012470689e-05
-2.48419579144797e-05
-1.68584657784746e-05
-2.55632256191886e-05
-6.49935167652715e-05
-2.34037424007141e-05
-1.29223351192121e-05
-3.05544684350073e-05
-3.54123786257856e-05
-3.66940762207578e-05
-3.48655658799286e-05
-2.67723104538755e-05
-1.92115397514471e-05
-1.44541223731105e-05
-9.33416574147266e-06
-3.94744918342333e-05
-1.90364650891533e-05
-3.34374909705932e-05
-3.32939618493193e-05
-4.31285011172155e-05
-3.4034030204747e-05
-9.31640988919637e-06
-1.28353450345416e-05
-1.77062078187015e-05
-2.75148452669227e-05
-1.21380412970802e-05
8.22934247963688e-06
-2.79481417202195e-05
-2.12614757529454e-05
-5.34433064893442e-05
-2.29842570344354e-05
-4.7850692761614e-05
-2.09025963845782e-05
-3.21340042364873e-05
-2.79477445870208e-05
-5.87952502670703e-05
-9.71777819951102e-06
-9.49571249951291e-06
-2.81295552777739e-05
-2.03515653641546e-05
-3.08416535469975e-05
-3.59221260947254e-05
-2.60591252627997e-05
-2.5810137729307e-05
-4.1867716185234e-06
-2.7675255835434e-05
-2.72771167922498e-05
-1.196525331059e-05
-3.33358284898878e-05
-2.32956102636589e-05
-1.99645154377754e-05
-1.79828777623982e-05
-2.81494811549686e-05
-3.80272601081515e-05
-3.19972093247025e-05
-3.56170447284758e-05
-2.25999514437274e-05
-3.106490953652e-05
-1.67790931047328e-05
3.26966071799432e-06
-3.3621839650199e-05
-3.51810008360462e-05
-2.25773428096347e-05
-4.82300375278722e-05
-2.51947257052982e-05
-3.06659563797826e-05
-3.16326754201992e-05
-1.54111260210946e-05
-6.91579215472139e-06
-4.90860436330929e-05
-2.31459629961836e-05
-3.70741453562312e-06
8.49721794844125e-06
-4.16795665416167e-05
-3.25850641450148e-05
-3.52743799155547e-05
-3.66827309005482e-05
-3.0082335895083e-05
-7.75380288401904e-06
-6.07666584505575e-05
-3.82735118301652e-05
-2.86106973822592e-05
-2.93616061504631e-05
-1.19463947250323e-05
-2.21579599482627e-05
-4.45021044651461e-05
-8.52928216293398e-06
-3.69643869666346e-05
-2.75847344045804e-05
-5.75651828124585e-07
-1.53119764001826e-06
-2.13923261325463e-05
-1.06950113595916e-05
-4.02789619750842e-05
-1.10365683485956e-05
-2.3297941697763e-05
-2.6897689971222e-05
-2.01193767627915e-05
-3.29349270683046e-05
-2.56189680210624e-05
-3.55896588507483e-05
-2.58606328651701e-05
-4.85211168279064e-05
-2.50086270580846e-05
-2.36136046705685e-05
-3.63087726209369e-05
-3.41829911427969e-05
-7.58494409911675e-05
-4.39274359470711e-06
-3.27185391246851e-05
-4.68610521096215e-05
-1.5099901337193e-05
-3.18312382168274e-05
-5.27786020756227e-05
-1.41182949777635e-05
-2.12020426879006e-05
-3.82917887419382e-05
-4.08853702220385e-05
-2.75619720689823e-05
-1.81945903130257e-05
-2.5682151678177e-05
-5.1071025726193e-05
-3.95040353306486e-05
-3.85436761103532e-05
-2.40807149701341e-05
-1.58735339137474e-06
-7.03862842045943e-06
-7.14419592017009e-06
-2.24420631956189e-05
-1.83390206992699e-05
-1.42661662131628e-05
-3.21996615704457e-05
-1.16736858009369e-05
-3.91656967260789e-05
-2.92620135976938e-05
-3.0172416739616e-05
-4.07974505567491e-05
-7.63258997839826e-06
-1.98945408942308e-05
-5.96049891335351e-06
-4.7168788244681e-05
-1.07989925994791e-05
-2.93833961011182e-05
-3.49806689257902e-05
-8.03756105559849e-05
-4.08203241963961e-05
-3.34153235841217e-05
-2.10596684798333e-05
-2.85528476149947e-05
-3.71291445875702e-05
-1.72044283453171e-06
-3.17692131723674e-05
-2.27373101347204e-05
-3.48293149044517e-05
-2.54591438852258e-05
-2.74549224635678e-05
-3.13049354397519e-05
-5.62340013846531e-05
-5.57318066723501e-05
-4.5848202625333e-05
1.43103577701924e-05
-4.56834552447394e-05
-1.97367913576631e-05
-3.92425472645e-05
-3.7574766867541e-05
-1.80852091184331e-05
-2.50449941179102e-05
-3.79730766401176e-05
-4.40072076856741e-05
-1.1685829258607e-05
-1.77452723201725e-05
-2.94293004229607e-06
-3.65012090518952e-05
-4.52835652026854e-05
-4.46708106185733e-05
-3.05440988165685e-05
-2.05091397490793e-05
-3.45949525764953e-06
-5.32736594060638e-05
-1.1113374383584e-05
-5.4479109112324e-05
-4.06029322358229e-05
-2.86698425887904e-05
-2.80937259847288e-05
-3.53503003699442e-05
-3.30300050616564e-05
-2.80733465599276e-05
-6.26520179192947e-05
-2.03437121974551e-05
-3.76415052006541e-05
-2.70746403243109e-05
-2.07676041808312e-05
-2.43760714145683e-05
-1.99240601607189e-05
-1.80289935968779e-05
-6.53075800214337e-05
-3.47482929810799e-05
-2.05850536133235e-05
-9.58475495694364e-06
-1.4952317227993e-05
-3.43315042051969e-05
-4.17643650844465e-05
4.61058924044998e-06
-3.85119899611327e-05
-5.1943578993621e-05
-2.2198567385923e-05
-5.17007876588306e-05
-4.29244516101909e-05
8.76506280689568e-06
-1.39132786709851e-05
-3.3439486076309e-05
-6.40228264057343e-06
-1.8854631077258e-05
-6.3274653606848e-06
-2.19132834341136e-05
-1.45609475921358e-05
-1.39376610046881e-05
-2.11020078429427e-05
-3.68451512395324e-05
-1.63738656656703e-05
-1.93365333994458e-06
-1.88362996370761e-05
-5.96474547226033e-05
-3.1997662586167e-05
8.80611199586019e-06
-2.97576995505557e-05
-3.563069264812e-05
-2.15373719465233e-05
-3.08882116453263e-05
-3.31325646794706e-05
-2.51149516840627e-05
-1.63983743263379e-05
1.48028331739103e-05
-1.72765075173439e-05
-3.29865337731961e-05
-2.58793429144032e-05
-2.75120734061726e-05
1.38752258678139e-05
-1.0946556720298e-05
-1.35773039950162e-06
-1.15490107402304e-05
-1.42053398307984e-05
-2.62620929322372e-05
-3.06564513841707e-05
-5.44225143300721e-05
-1.05146418980656e-05
-2.84558276432585e-05
-2.9730348632786e-05
-3.96261836209974e-05
-3.75691193019339e-05
-5.94090100359081e-05
-2.53737295863467e-05
-5.47038939153139e-05
-3.73454087519278e-05
3.41466990307789e-06
-3.13800047613621e-05
-3.31422210020435e-05
-6.77543335594438e-05
-2.2686148789448e-05
-4.94299602888082e-05
-1.17588279864369e-05
-4.25205514926039e-05
-2.3465883213444e-05
-3.06113371943556e-05
-3.69160176364704e-05
-6.55210948882308e-05
-4.65408682409674e-05
-2.88813034379624e-05
-4.54859193499374e-05
9.77416351184108e-06
-3.67244401693087e-05
-4.34479109552767e-05
-2.3184303801826e-05
-2.42376514860103e-05
-3.38944167325976e-05
-1.41033573034565e-05
-1.02205405507965e-05
-2.30493733256322e-05
-5.19766107667966e-05
-3.83924830455298e-05
-3.82837693328664e-05
-3.1773430710225e-05
-3.86263832345777e-05
-2.4807567495431e-05
-2.93405750550684e-05
-2.18988605455474e-05
-2.55115974422305e-05
1.17147415075375e-07
-3.83241987109531e-05
-3.19042281870921e-05
-4.6746515162732e-05
-2.27794486152922e-05
-1.14762829073233e-05
-3.12108726882116e-05
-3.34839477824965e-05
-4.94840505774126e-05
-4.24005618637546e-05
-3.1534428495548e-05
-3.34628911398607e-05
-5.15710752018345e-05
-1.86649114351701e-05
-2.42137650561429e-05
-2.18829215752017e-05
-1.29813862799474e-05
-1.82418031607762e-05
-3.27499937124981e-05
3.29314831400457e-06
-4.99865777354205e-05
-3.99955619835522e-05
-2.10137698401299e-05
-2.52168081448979e-05
-2.05375437414652e-05
-3.81311213345409e-05
-2.73464213399927e-05
7.05295560907836e-06
-2.49115900638885e-05
-3.79586562102834e-05
-7.20640169627831e-05
-3.4244413984857e-05
1.83139593332519e-05
-2.76421645929872e-05
-5.65801154633193e-06
-5.58924228113552e-05
-3.62779853444759e-05
-1.20051349230256e-05
-3.64912217525023e-05
-1.78777364302631e-05
-3.8688303944776e-05
-3.24188848239991e-05
1.21471131115324e-05
-5.56485293860799e-05
-1.51390553182089e-05
-3.4778784969175e-05
-1.47168379685789e-05
-4.85172323538145e-05
-3.56999226614209e-05
-5.76724108246778e-05
-3.44827887612362e-05
-4.97698286475102e-05
-3.84188559608555e-05
-3.71055807590297e-05
2.36375391830117e-06
-1.88687753870615e-05
-3.15656843061963e-05
-1.88697375735679e-05
-2.81274823266044e-05
-3.57354429087515e-05
-2.71399769977189e-05
-4.29010585546463e-05
-3.71282055236384e-05
-4.63363853007572e-05
-3.42179249031538e-05
-3.81244165936065e-05
3.22688928073282e-09
-4.35264899280962e-05
-3.2828668472556e-05
-3.15654860615339e-05
1.84127782522795e-05
-4.71735603623419e-05
-7.47759249843888e-06
9.1174128313648e-06
-3.75734558007038e-05
-3.27291340355985e-05
1.95732482835253e-06
-3.01459531660534e-05
-4.01360320482352e-05
-2.20488681692056e-05
-1.69582921488049e-05
-6.76932790440665e-05
-8.19919553333394e-06
-8.5877514189263e-06
1.5250616140876e-06
-2.19471006686016e-05
-9.54257014033454e-06
-2.18318317269418e-05
-5.94555859284692e-05
-1.9349164866835e-05
-2.64549452800166e-05
-3.35777137635134e-05
-3.54160056691505e-05
-4.90458449403223e-05
-1.36301068022496e-05
-2.4217486133923e-05
-3.15501547794384e-05
-4.72312080593625e-05
-2.73026113300257e-05
-2.59117042011158e-05
-3.52256853781946e-05
-4.03772846564888e-05
-3.26222509715209e-05
-1.5344201925857e-05
-2.82359490650485e-05
-5.19447608257905e-05
-2.37280234675826e-05
-2.60046733669977e-05
-5.30952083887006e-05
-3.13971430358483e-05
2.18874115144565e-05
-3.54932285007324e-05
-1.01604342940369e-05
-2.18118415278007e-05
-1.45086643884558e-06
-4.14345578683561e-05
-6.50309314625967e-05
-2.82425813243523e-05
-1.77948127741486e-05
6.25661078797309e-06
-3.11481056706211e-05
-1.25625379723725e-05
-4.58353237890008e-05
-2.94185167929755e-05
-2.51886988993779e-05
-4.25429370019086e-05
-4.03183296664274e-05
-4.57600695756172e-05
-7.55554593704888e-06
-1.67748677133667e-05
-2.27718611330029e-05
-5.41633029977317e-05
-1.69974606819898e-05
1.21339379134295e-05
-4.05415153931318e-05
-4.07232775426111e-06
-1.83722529525112e-05
-4.08614069825267e-05
-2.2897504676565e-05
-3.73426770545844e-05
-5.49564079707731e-05
-4.50146909877021e-05
-1.84188226922591e-05
-9.49014346473459e-06
-4.73873827402921e-06
-3.16245688625343e-05
-1.79487478991232e-05
-3.75609904267955e-05
-4.05744931945098e-05
-3.43396100837516e-05
-1.84599895665316e-05
-5.23124747409278e-05
-1.39167180418353e-05
-3.60547781937257e-05
-3.30119779188981e-05
-2.68477425594206e-05
-2.76780411045242e-05
-3.13205951968916e-05
-1.58797734583105e-05
-4.42106213627533e-06
-3.01601274348246e-05
-4.27724011163923e-05
-4.63575470122186e-07
-2.35685215568023e-06
-3.27958374946757e-05
-3.90100060687089e-05
-3.012766401294e-05
-3.0031776883665e-05
-4.70454806560978e-05
-3.32761220846151e-05
-9.61845093656679e-06
-3.92497811140945e-05
-5.29479505355143e-05
-4.9611798922224e-05
-2.71537643655325e-05
-2.59841830103117e-05
-1.19767281303791e-05
1.43370646382828e-06
-4.43792888291354e-05
-3.14658031183904e-05
-3.75006544146219e-05
-6.13263684010386e-05
-5.22423885343684e-05
-3.20771181521389e-05
-1.88165737234106e-05
-1.74892728894815e-05
-8.44662805650754e-07
-3.63152194082456e-06
-1.22998747376487e-05
-1.27754975011365e-05
-2.01288137050659e-05
-2.390222960979e-05
-1.21809505873973e-05
-5.36200640622652e-05
-4.65568728974924e-06
-3.50731349571684e-05
-8.20073550518492e-06
-4.59251696372186e-05
-1.28202153670328e-06
-1.00156793818722e-05
-3.55560257593157e-05
-4.07468832928002e-05
-2.48845483177296e-05
-3.92892031377844e-05
-2.11374532327963e-05
-5.13671978779259e-06
-4.38111540291931e-05
-2.3166732926342e-05
-9.78542304484521e-06
-3.92103622607422e-05
-4.53379508315073e-05
-4.0510415811582e-05
-2.37689187444258e-05
-1.84619593734998e-05
-3.35667157766533e-05
-4.55343417630647e-05
-2.73349575823163e-05
-5.83855355477826e-06
-2.65964200612031e-05
-1.65723864455118e-05
-3.48682188506872e-05
-4.43115803267654e-05
-4.92499825273131e-05
-3.98455895622114e-05
-1.84799553421887e-05
-4.60881335607285e-05
-2.64281444158834e-05
-3.40045071622279e-05
-3.67873816693573e-05
-2.55549734894004e-05
-7.75219968399047e-05
-2.70639486068445e-05
-1.74169066588119e-05
-4.94544268616079e-05
-2.3424023644516e-05
-3.54036501065726e-05
-3.20506775352489e-05
-3.43857703808109e-05
-1.92724231117755e-05
-3.95789899388239e-05
-1.55836934069569e-05
-1.57248835298869e-05
-5.05120619769735e-05
-2.1887387311337e-05
-2.73200982913099e-05
-1.8919392122638e-05
-4.33360953228435e-05
-3.04276017415545e-05
-1.6346330178002e-05
-3.32554074766921e-05
-3.89385718546765e-05
-1.1559446724851e-05
-2.99643985297299e-05
-4.77471588016849e-05
-4.32540843983363e-05
-6.99818820759949e-05
-6.93002376907932e-05
-1.85806691361166e-05
-2.52632253973167e-05
-2.94775217017057e-05
-2.23836333285604e-05
-5.43790650342923e-05
-8.20983255895397e-06
-8.40189763443142e-06
-2.54457299244911e-05
-9.83161503324628e-06
-2.73139960652365e-05
-2.47593774430106e-05
-1.78640753224995e-06
-3.65193678338302e-05
-3.51665411935601e-05
-5.78196056266019e-05
-1.50905768576016e-05
-3.49792335428944e-05
-2.66779672186079e-06
-2.11845409412041e-05
-3.6490187866918e-05
-6.95303683051362e-05
-3.67395385442212e-05
-1.93336009494418e-05
1.25419624505276e-05
-2.9662257998184e-05
-2.26241631790738e-05
-2.58343685665587e-05
-5.1949710834245e-05
-3.14055803329256e-05
-8.43500033397146e-06
-2.2788067684684e-05
-1.69868065182806e-05
-1.47012790995362e-05
-6.75940131192708e-05
-6.028432535752e-05
-3.30827291675347e-05
-3.24256808884045e-05
-4.22134787114098e-06
-9.64786921067135e-06
-3.16434322479639e-05
-3.3923918998911e-05
-1.4113945813811e-05
-1.70058869220819e-05
-2.44455598848577e-05
-2.21142416266309e-05
-3.26141928527775e-05
-3.61342386176638e-05
-2.71757363566742e-05
-1.65145716914037e-05
-3.06344573673728e-05
-2.9896796390854e-05
-3.55983139811724e-05
-1.83539376844895e-05
-1.30400757542056e-05
-4.90123375816317e-05
-3.26316157047265e-05
-2.26818259686531e-05
-7.25483715099331e-05
-1.6219578964741e-05
-2.29158745559191e-05
-3.25608333979704e-05
-2.29945591224223e-05
-2.69678456141167e-05
-1.52502397984407e-05
-2.2278347464241e-05
-2.05523797628424e-05
-4.01123807822182e-05
-3.75594491647072e-05
-2.21628820093875e-05
-5.86525595297307e-05
-1.79543771459069e-05
-5.51362558112782e-05
-2.70016122818561e-05
-4.08647911400645e-05
-1.88278362701401e-05
-2.90213424807957e-05
-2.32144995474271e-05
-8.01981426228691e-06
-1.55846309898855e-05
-2.86996868084797e-05
-2.77109529996325e-05
-4.22641735280932e-05
-2.95972645603698e-05
-2.98492052208567e-05
-3.14816103515738e-05
-2.60924443742194e-05
-3.13773911412711e-05
4.89767336659051e-06
-4.67538650137659e-05
-1.86670094966608e-05
-6.5840124539026e-05
-3.53865183509725e-05
-2.97111162160578e-05
-2.3056280735312e-05
-3.55895316573323e-05
-2.91336445736686e-05
-1.19136052594875e-05
-1.3664149713688e-05
-1.58689036729042e-05
-2.94355248954551e-05
-3.243146074579e-05
-2.04819953598992e-05
-2.26411102275655e-05
-2.79536117793417e-05
-4.03364354003251e-05
-5.49222213132724e-06
-3.78737252612061e-05
-4.94167572940738e-05
-3.33001470137664e-05
-7.96647877175379e-06
-3.28639096290301e-05
-1.03623659550872e-05
-2.38517849267514e-05
-3.27014278918763e-05
-2.61878143033894e-05
-1.39581262072075e-05
-2.02456930158715e-05
-2.56247607098681e-05
-3.10684889161722e-05
-4.62360217786729e-05
-2.70892904371157e-05
-1.65023861271412e-06
5.48547610287664e-06
-5.16878289512572e-05
-4.97885509870911e-05
-3.3568660715138e-05
-1.83929206673578e-05
-1.17479783277544e-05
-2.99289677814705e-06
-3.31267189729752e-05
-2.39112445046369e-05
-4.81608420301867e-05
-3.00578219037521e-05
-2.60881437083121e-05
-2.58177833765968e-05
-3.61924501840413e-05
2.72743414480629e-06
-2.05534498349311e-05
-3.71003669382359e-05
-3.82617466810313e-05
-3.29184649431328e-05
-1.88180711764526e-05
-5.51961843560545e-05
-4.96635849259212e-05
-2.77402542844021e-05
-1.58829527675781e-05
-3.64806354374151e-05
-3.43329384972968e-05
-4.18212376324955e-05
-2.04933366453419e-05
-3.20272130192858e-05
-4.21385811059341e-05
-4.65056901580161e-05
-3.48463950130774e-06
-2.92486950498955e-05
-1.82078520955659e-05
-3.06377746193389e-05
-2.35517732064033e-05
-3.45854181488067e-05
-4.06603551735368e-05
-1.81931764728092e-05
-4.58219364905535e-05
-3.8115660382104e-05
-4.00862998976373e-05
-1.85135618241183e-05
-3.33441618955508e-05
-1.50626311719891e-05
-4.00112331107993e-05
-1.88625099527482e-05
-3.96780276783602e-05
-2.6144898203165e-06
-6.54034327076433e-05
-1.02534025367962e-05
-5.19897226015392e-05
-9.54142900864923e-07
-3.38779035314797e-05
-6.96044461544361e-06
-3.60475570799563e-05
-1.77830903023002e-05
-3.37968119531278e-05
-4.25062090201297e-05
-1.38281560809506e-05
-4.63155435118809e-05
-3.47259413255692e-05
-2.49227284906173e-05
-3.64578596377375e-05
-3.69887482485479e-05
-1.20881128300105e-05
-1.00555534369167e-07
-4.40188600508835e-05
-4.11103540347451e-05
-1.21281206788182e-06
-2.07128647406606e-05
-2.00014302342488e-05
-4.19265350947924e-05
-1.62844533480058e-05
-2.10360213001447e-05
-3.56088568640137e-05
-2.63484856074434e-05
-3.63421890116715e-05
-9.42443671637989e-06
-3.47999639808647e-06
-3.77730379192167e-05
-4.32091770646011e-05
-6.26073469839093e-05
-3.69191579416584e-05
-1.97250769459743e-06
-1.69684650208988e-05
-2.07455256473576e-05
-1.63142828693743e-05
-3.61044273747173e-05
-7.24765932347651e-06
-2.79038709115531e-05
-4.45878293659457e-05
-2.36823363644609e-05
-8.50361187160468e-06
-1.81161605330029e-05
-4.02630458805213e-05
-2.05023514569733e-05
-2.28257498015627e-05
-3.02252628106942e-05
-2.56365688051058e-05
-3.07560514430018e-07
-3.29155719487893e-06
-4.5308124571596e-05
-2.82100948898841e-05
-2.53822445580415e-05
-3.14354834119141e-05
-2.10550397209807e-05
-3.66022270039194e-05
-2.67093252321147e-05
-2.21152266244546e-05
-4.42204477213913e-05
-3.14790804241207e-05
-4.33582894766328e-05
-2.73942700120974e-05
-7.38763339044543e-05
-3.01186047174464e-05
-4.67666906327828e-05
-4.6408328240968e-05
-2.78777527273696e-05
-5.23866899533561e-05
-3.78896215080282e-05
-1.29955963871865e-05
-2.15583715290138e-05
-3.17203905233466e-05
-4.39772507500653e-05
-3.33035387572764e-05
-5.6883197915728e-05
-2.49436125736529e-05
-1.4271656952457e-05
-2.24206699194397e-05
-5.16977751899456e-05
-2.27603903819875e-05
-4.49428749082425e-05
-1.76370079267622e-05
-2.04672004923525e-05
-3.15157902842073e-05
-4.93420506712355e-05
-3.81522547245054e-05
-1.32842375860835e-05
-2.41700792179113e-05
-1.00356676443717e-05
-3.22445528060225e-05
-2.42866557554212e-05
-5.66653191206328e-05
-1.70031858198065e-05
-4.05580007630206e-05
-3.3476661937779e-05
-2.06768590540549e-05
-1.25657817779677e-05
-2.70211341070308e-05
-3.2677392933069e-05
-3.81753668140114e-05
-4.33610474862508e-05
-4.57299714179296e-06
-3.64565242840183e-05
-1.48144224178439e-05
-3.68396368066637e-05
-2.67702663675097e-05
-3.37487039075833e-05
-3.49468468899679e-05
-3.31911632587773e-05
-3.03968474656741e-05
-9.50833050491728e-06
-1.82567630227915e-05
-2.39310610392516e-05
-3.86108489454772e-05
-1.8489843972338e-05
-3.83179370400018e-05
-3.3183133326359e-05
-1.64916558357978e-05
-1.34920656959343e-05
-4.64180103909271e-05
-2.39921126774197e-05
-3.71446066822948e-05
-3.28343384865714e-05
-2.16315801465262e-05
-3.93566725711635e-05
-2.88023345159965e-05
-1.16133502774128e-05
-2.08062683747306e-05
-2.13845991423082e-05
-4.5256525780991e-05
-1.56695287560116e-05
-4.56103894826228e-05
-2.64080984040156e-05
-2.38445081628462e-05
-3.19044791547422e-05
-3.08841879092427e-05
-3.05082922259126e-05
-4.36835333908318e-05
-2.64228748672395e-06
-3.98736837431056e-05
-3.37358245209218e-05
-1.85416750796729e-05
-2.03537009361063e-05
-3.36020568414e-05
-4.41253140889404e-05
-3.31646503180534e-05
-2.06727230494583e-05
-3.79287641904552e-05
-8.28840673607142e-06
-2.82473473648147e-05
-2.76158704864945e-05
-3.13011896025299e-05
-3.13168601350101e-05
-1.318856478577e-05
-3.40109251173449e-06
-9.50281581461749e-06
-2.95313867182491e-05
-3.27732938221318e-05
-2.56492571466753e-05
-2.38864550579084e-05
-2.53417759490439e-05
-2.36994497418246e-05
-4.78822942939896e-05
-1.0029676248325e-05
2.52307017589308e-06
-2.16480366641035e-05
-5.26487642706627e-05
-2.04380189161846e-05
-3.03318315780631e-05
-2.75377477560947e-05
-3.04725891758171e-05
-3.1947784910166e-05
-4.87711063134273e-05
-2.84264071267018e-05
-4.49353498268166e-05
-6.93000533608067e-06
2.02176615089263e-06
-1.74433912530745e-05
-2.51076759909437e-05
-7.07253529239637e-05
-3.12165082032842e-05
-3.02531531824433e-05
-2.80253327998151e-05
-4.63281458772598e-05
-2.81093486831133e-05
-9.96451066381141e-07
-1.63118079301788e-05
-1.81813323512597e-05
-2.57049331718971e-05
-5.10657866290942e-05
-2.36441010560299e-05
-6.82114713802035e-05
-4.70444091638906e-05
-4.53455727054521e-05
-3.95696697541532e-05
-1.39244567274436e-05
-3.08002807850225e-05
-2.88128571289525e-05
4.50814158757634e-06
-1.850003780198e-05
-6.3842445357349e-06
-5.67193682594137e-05
-2.85157951479862e-05
-1.70905789949471e-05
-2.58571831221166e-05
-2.18552849822714e-05
-3.32871129233775e-05
-1.58889768189937e-05
-4.42944821503907e-05
-1.25971917507665e-05
-1.28535004171252e-05
-8.81964379823784e-06
-2.4708032517945e-05
-2.58487979340822e-05
-6.62431256253478e-05
-1.93140187539313e-05
-1.06226886719019e-05
-2.69588534478386e-05
-3.51485294780416e-05
-5.14066139089838e-05
-5.64983288366871e-05
-3.63450278648441e-05
-2.13941090795226e-05
-1.73559566806847e-05
-3.41759474192968e-05
-2.0481935694263e-05
-4.11119969221298e-05
-2.51794715851474e-05
-2.74366256333209e-05
-2.03091258917716e-05
-2.98505468991368e-05
-1.07100857944196e-05
-4.83599732777084e-05
-1.64219889955656e-05
-2.16953061047633e-05
-7.79592296332341e-06
-3.86900569795707e-05
-1.30666805460982e-05
-3.09648949337045e-05
-2.24909901514665e-05
-1.61217569201097e-05
-3.28840793335794e-05
-2.19988845965973e-05
-1.57071327233046e-05
-2.32867198484955e-05
-3.53400725640209e-05
-3.91653973778828e-05
-1.39947984321419e-05
-1.87151972973425e-05
-4.32236337255245e-05
-3.68549200420618e-05
-4.92344069738358e-05
-2.7465124063095e-05
-2.72666597773354e-05
-1.76588357796989e-05
-4.92198388967885e-05
-2.39407994281963e-05
-2.57569174784736e-05
-2.99861345606551e-05
-1.91703290899885e-05
-1.23366544111177e-05
-4.73972844860133e-05
-3.35404508609424e-05
-2.86658091768721e-05
-3.49222907005996e-05
-3.58819137173385e-05
-2.56702492186723e-05
-3.26860017887835e-05
-3.21855498741403e-05
-2.91111314211012e-05
-1.53736289461851e-05
-4.77226015805479e-05
-3.91948453837537e-05
-2.75946857584393e-05
-1.36216811092032e-05
-1.55838779848368e-05
-2.99067226020253e-05
-4.50769715524305e-05
-5.28071036994065e-06
-3.46393233127561e-05
-2.5987709409549e-05
-1.43277740674522e-05
-3.93202474528378e-05
-1.67039237936228e-05
-5.77440319862536e-05
-4.8115308780346e-05
-4.90666320656314e-05
-2.36569810318766e-05
-4.63184578635139e-05
-1.26934494424842e-05
5.47309138377932e-06
-8.63098334602601e-06
-1.24299780592254e-05
-4.76185414547684e-05
-5.14699056763179e-05
-3.76343829073661e-05
-3.87976734138212e-05
-5.27523143378649e-05
-2.49937612073663e-05
-2.80985965431865e-05
-3.07435563368999e-05
-3.24897235871686e-05
-2.5273763629344e-05
-1.23584307728746e-05
-2.12122314171404e-05
-4.28316998059654e-05
-4.23014429709815e-05
-2.15004882588563e-05
-2.38569025175669e-05
-2.30200713080335e-05
-3.42989138191406e-05
-4.50995481488012e-05
-1.85933470281232e-05
5.89923152585178e-06
-4.36716179394096e-05
-1.83389035590894e-07
-1.84271201738838e-05
-3.4365007734177e-05
-3.29705138352833e-05
-1.52940941543207e-05
-2.15155545736201e-05
-8.62978082583546e-06
-1.24017321450569e-05
-2.96864496432073e-05
-2.0032434856727e-05
6.70399689720722e-06
-4.7722304969856e-05
-4.95414142181478e-05
-3.59390200942864e-05
-3.20635229972067e-05
-3.74384463875595e-05
-3.79463189824016e-05
-2.01029854945379e-05
-2.32641297058295e-05
-2.55056541916318e-05
-9.74125877735781e-06
-3.29066544490324e-05
-2.83120384993724e-05
1.10694931501782e-06
-2.85461351926428e-05
-1.75323861602418e-05
-1.81815443488694e-05
5.27624977326954e-06
-9.99244992018556e-06
-2.38512274232947e-05
-1.56184404016486e-05
-5.26904587930108e-05
-1.38967107142782e-05
-2.13577613760119e-05
-3.58364960436152e-05
-3.87148253673922e-05
-3.12529442097778e-05
-2.96548223587662e-05
-4.0012767421344e-05
-3.3122904225949e-05
-1.94059974175638e-05
-3.96420944570686e-05
-3.07915533459458e-05
-5.44280735389578e-05
-3.64686379854007e-05
-5.12386463681994e-05
1.88309545683331e-05
-4.07098603377784e-05
-1.41781859492153e-05
-1.64813170168822e-05
4.31522253203245e-07
-4.67224113254974e-05
2.03118728497527e-06
-4.34255326635727e-06
-1.4947468404453e-05
-3.65529284061767e-06
-2.16875002243094e-05
-3.88643519589862e-05
-4.46100864421879e-05
-7.64105336349594e-06
-2.56470168766376e-05
-2.68649788935713e-05
-4.66764206149996e-05
-2.21412202057751e-05
-3.7672635660608e-05
-3.51113481633533e-05
-1.2300305234185e-05
-1.67349627482836e-05
-2.57340079500142e-05
-4.38845582723894e-05
-1.47750153138199e-06
-3.89785897257259e-05
-3.6357072144823e-05
-4.26209348760921e-05
-3.27650861716038e-05
-1.49048272952923e-05
-2.64233885524276e-05
-3.12165247102995e-05
-2.88318885059569e-05
-2.84928746784329e-05
-1.69464709769656e-05
-1.47004955992083e-05
-5.51386006144614e-05
-1.66304235557823e-07
-2.23663458895819e-05
-1.23222756661028e-05
-4.20053488776975e-05
-2.2779260847216e-05
-3.25264436268978e-05
-3.10767737759572e-05
-1.81458928399416e-05
-8.84711723113325e-06
-4.58615988045137e-05
-5.06236564651634e-05
-3.24690591853046e-05
-5.42821522065745e-05
-3.91387832047046e-05
-5.38226761172959e-05
-2.04210833978644e-05
-3.35285205742237e-05
-5.58322707301038e-06
-3.533119587532e-05
-2.64277738322614e-05
-6.47646893056391e-05
-4.02134978082976e-05
-3.76847094500191e-05
-1.1702878351026e-05
-2.80572818483686e-05
-2.527497590495e-05
-3.34499047186758e-05
-1.50995056135025e-05
-3.68269513109355e-05
-4.96998175597957e-05
-3.35930458459543e-05
-2.30579443929197e-05
-3.45345893638344e-05
-7.96163671212429e-06
-8.73216841403291e-06
-4.61070169486363e-05
-5.96167917701136e-05
-8.68027559906238e-06
-4.38814738353514e-05
-6.8520208089138e-05
-1.01730837948617e-05
-8.3169106742499e-06
-2.0913780085787e-05
-3.77238767302458e-05
-3.50409203108266e-05
-3.31779242934533e-05
-4.57250637444279e-05
-3.50330274095737e-05
-5.11732294308747e-05
-2.14935871847803e-05
-2.05931619044421e-05
-7.48939301226301e-06
-5.71360780987449e-05
-4.25411005157318e-05
-3.67723077321903e-05
-2.78541582748719e-05
1.72969872372943e-05
-1.56517258705061e-05
-3.64471654888522e-05
-3.0717707119922e-05
-2.00946549610138e-05
-4.90030048137323e-05
-4.81565597962188e-05
-2.48251744292189e-05
-3.83614726704195e-05
-4.10110550704978e-05
-4.30192883220545e-05
-2.13695924384992e-05
-1.64815572902138e-05
-3.42759060159861e-06
-3.06365663555169e-05
-5.40684468808075e-05
-2.20636763409026e-05
-2.07118265439442e-05
-7.24590341838501e-06
-3.42878281060829e-05
-2.33459500676813e-05
-2.91734504947664e-05
-2.98381567014323e-05
-3.16194856335339e-05
-2.48689526286336e-05
-3.98240822828987e-05
-2.07617018959004e-05
-3.30109454116045e-05
-3.52025920058464e-05
-5.94306677362546e-05
-1.139598576396e-05
-2.86545457639594e-05
-3.37243283644016e-05
-2.46882551839575e-05
-3.11070115762546e-05
-2.42835755592362e-05
-2.62041966692249e-05
-1.58422929305483e-05
-1.67287165978242e-05
-3.34808117651701e-05
-2.42716329285046e-05
-1.64322991490419e-05
-4.78390346985125e-05
-7.52545599486666e-06
-2.63197527294683e-05
-3.67835766945934e-05
-2.712104185083e-05
-4.64063699508034e-05
-1.95446795351487e-05
-3.36356421475255e-05
-2.38887755390667e-05
-2.65098820018308e-05
-2.6730121671366e-05
-2.46658780744677e-05
-2.14520344666322e-05
-3.48235141938771e-05
-4.07803256952375e-05
-3.84379183824295e-05
-3.6612556063267e-05
-2.26867254427545e-05
-3.94622432427606e-05
-2.65535333349494e-05
-4.36567620985637e-05
-3.54640336604742e-05
-3.22578274991948e-05
-1.46303715629758e-05
-3.52549301959411e-05
-5.12962132767676e-06
3.05891023398925e-06
-1.02790251248683e-05
-2.40019966093579e-05
-6.81063165482554e-05
-2.62952114015983e-05
-2.94263158026879e-05
-9.5137081039081e-06
-1.72066155455145e-05
-2.69277137014255e-05
-4.66663958147999e-05
-2.44429350307175e-05
-3.66317468935886e-05
-2.22208248714407e-05
-4.96142636033705e-05
-1.58433118854311e-05
-6.53708857626837e-05
-5.69132977841403e-05
-2.86148628142109e-05
-3.61268360513813e-05
3.48029348954158e-06
-1.09994626844577e-05
-3.35845842540393e-05
-2.65456322112361e-05
-1.41983319844619e-05
-1.58464327255447e-05
-1.23469591168319e-05
-1.79834420513547e-05
-1.5779351151339e-05
-2.51993460937272e-05
-2.20267633575354e-05
-4.10057324920874e-05
-1.42533969532405e-05
5.05940572835579e-06
-2.62390167369269e-05
-6.29953457262608e-05
-6.37930896877062e-05
-3.95368449108788e-05
-5.25878098776691e-05
-2.60548967150784e-05
-1.93198354882378e-05
-3.66575848354632e-05
-3.00684124476672e-05
-4.48527163216894e-05
-4.39174713431041e-05
-3.69574930186121e-05
-3.91155903161306e-05
-4.73433419334614e-06
-3.17313581302542e-05
-2.27547907439059e-05
-2.40042203215924e-05
-2.17172511515891e-05
-2.91793263857676e-06
-1.32449774868857e-05
-4.53189983115236e-05
-7.66794782322897e-06
-3.3266133243469e-05
-3.35139218918986e-05
-5.9774496316529e-06
-4.31639381303072e-05
-1.99071856535359e-05
-5.10314327058812e-06
-2.85562287405817e-05
-3.82937818158109e-05
-5.06599225054952e-05
-4.09869638073668e-05
-2.06985935252304e-05
-2.94494902659561e-05
-2.1728701882304e-05
-5.31124773167981e-05
-3.76735751971131e-05
-3.5658601638442e-05
-4.22729533880217e-05
-4.30260105187183e-05
-4.14232742966258e-05
-4.75929093957273e-05
-5.42502680189781e-05
-2.81056192968602e-05
-1.92440956612988e-05
-2.87898311779007e-05
-1.40408247094375e-05
-1.20218880673464e-05
-2.22577085828522e-05
-5.14555653316274e-05
-5.39297303234075e-06
-5.16950725341824e-05
-1.96320560540869e-05
-4.4509776415041e-05
-2.83177597283172e-05
-2.86851170819979e-05
-2.38738981753196e-05
-1.45328999626758e-05
-7.51726260740892e-06
-5.17500725046004e-05
-9.99170839787309e-06
-4.32220742599749e-05
-3.8523406673065e-05
-3.30725588639568e-05
-2.65588173646503e-05
-3.01264889143063e-05
-3.50490638611339e-05
-2.17530531298831e-05
-2.65942566678751e-05
-4.07702838497754e-05
-2.45063199623529e-05
-2.10843402516015e-05
-3.27662128593092e-05
-4.38031621220547e-05
-3.45815240791283e-05
-8.05825323006503e-06
-3.18479922162581e-05
-3.63157397562971e-05
-3.08479974683253e-05
-2.19418293333677e-05
-3.29789288627113e-05
-5.01906172953623e-05
-5.14417218582179e-05
-1.87604407401021e-05
-2.23090584571922e-05
-3.80077253684341e-05
-2.3554890751048e-05
-3.68748734301968e-05
-2.72719798587562e-05
-2.4087226808333e-05
-5.77456020041528e-05
-3.42367245897759e-05
-2.87861824287576e-05
-2.47278916458317e-05
-1.55696904477128e-05
-3.61186218074391e-05
-3.81221863149601e-05
-8.97491187802851e-06
-5.28273151439935e-05
-3.66704225197813e-05
-1.63318941902376e-05
-1.54908387225464e-05
-3.80757373513309e-05
-2.31611922506272e-05
-2.66357840900847e-05
9.85380142369005e-06
-5.48416956220989e-05
-3.38456221104111e-05
-3.83586904497058e-05
-3.69444153589835e-05
-3.88322852105217e-05
-5.52830564410602e-06
-3.37136689965284e-05
-7.21152428052258e-05
-6.19255362902799e-06
-1.37264686677153e-05
7.38458657473459e-06
-2.76140044137841e-05
-2.36150804723171e-05
5.07017948433032e-06
-3.5469600131968e-05
-4.37409399412303e-05
-2.49592422160685e-05
-2.6519274549382e-05
-3.32077003870941e-05
-2.73707731001032e-05
-2.352941181247e-05
-1.28714666684959e-05
-1.41450766276219e-05
-1.28671964291758e-05
-2.37054414494791e-05
-2.56385718861662e-05
-3.22458605790543e-05
-4.13813503412402e-05
-2.13849860244556e-05
-3.41672217654281e-05
-2.23897838983163e-05
3.75565818030881e-06
1.28994420890497e-05
-2.72777058698832e-05
-5.08666758812495e-05
-1.63381910602342e-05
-2.69037713848405e-05
-2.48082323538181e-05
-5.74849387335952e-06
-3.50121774074832e-05
-3.11038260271536e-05
-1.77747220303608e-05
-4.387534384133e-05
-1.77651064168626e-05
-3.72421682180204e-05
-1.38409911552563e-05
-4.01803853183863e-05
-3.22660163562289e-05
-3.13246849886201e-05
-2.74888744775504e-05
2.34097002324638e-06
-2.0025850673103e-05
-2.52655469462706e-05
5.70340983707496e-06
-1.63479146255355e-05
-2.54272889675413e-05
-2.88583534012398e-05
-3.50492884031306e-05
-4.72202817991866e-05
-2.99837414663387e-05
-2.91630762652201e-05
-2.62957916286737e-05
-2.78383499841616e-05
-4.29144469474017e-05
-5.01082722281939e-05
-2.65399670966065e-05
-2.87626637957241e-05
-2.02864281427454e-05
-6.98969822889314e-06
-2.64039352170933e-05
-3.68363963392263e-05
-1.57479308562046e-05
-3.52549943550095e-05
-3.28668242381842e-05
-4.84953246551074e-06
-1.75450750489539e-05
-4.39863197238722e-05
-3.19484300261698e-05
1.08504385784581e-06
-4.36681479051231e-06
-2.45620963723881e-05
-2.85305197712566e-05
-5.96374457508327e-05
-4.72275246548085e-05
-2.77461983722329e-05
-5.29421163404572e-05
-2.95920784139623e-05
-2.01935794643797e-05
-1.88204745076498e-05
-3.46765406667983e-05
-1.90765744467559e-05
-2.37422667006362e-05
-1.40819648405536e-05
-3.82219059222927e-05
-6.01353928899397e-05
-1.704875789565e-05
-6.67979945163515e-05
-2.31780024444915e-05
-1.49952714819705e-05
-2.36898053309735e-05
-3.31332952451027e-05
-2.28534970671965e-05
-2.20318993538732e-05
-2.94086645132932e-05
-3.34331427006775e-05
-1.72943797975416e-05
-2.24828795280584e-05
-2.52076954758414e-05
-5.31843253836613e-05
-3.57322122647195e-05
-1.57562647772492e-05
-2.92474684342988e-05
-2.06997335196869e-05
-3.76196480458987e-05
-1.64419430549204e-05
-2.97650068443004e-05
-3.45353634779079e-05
-5.55125733194551e-05
-3.96897834853007e-05
-3.68895427908468e-05
-3.69528467427212e-05
-2.18473331681547e-05
2.4709806036093e-06
-1.12112954889535e-05
-2.40489072376669e-05
-6.52228666162077e-06
-7.38806356037838e-06
-1.51934296063853e-05
-4.90163196656219e-05
-3.5900718383665e-05
-3.09064201877212e-05
-2.11850780030822e-05
-3.95865292879075e-05
-7.82720164734173e-05
-4.64972626711393e-06
-2.36786438324072e-05
-2.38376163701958e-05
-8.71283892938652e-06
-3.84799650674366e-05
-3.31305498356849e-05
-1.30809964973298e-05
-3.39861765313485e-05
-2.2662871256669e-05
-3.13607284564917e-05
-5.16862314436049e-05
-1.13615016045519e-05
-3.38253685072335e-05
-2.92348208977789e-05
-1.18316954920968e-06
-4.53824464174969e-05
-2.56201114102393e-05
-3.31098254265058e-05
-3.36185356922768e-05
-2.44787857845501e-05
-1.15740842198807e-06
-4.28177277227217e-05
-3.64121105316531e-05
-2.41114438591561e-05
-3.42781425655839e-07
-1.73171313456393e-06
-2.64076967289859e-05
6.50091575425152e-07
-1.11934921709056e-05
-2.81066720274459e-05
-1.35838867714735e-05
-7.93385481457207e-06
-2.31050510019084e-05
-3.13530200115206e-06
-1.37911564247734e-05
-5.00816679338049e-05
-5.52596736331047e-06
-1.12372757832506e-05
-4.0839111638957e-05
-2.34040079029298e-05
-2.99697854741267e-05
-1.66824133776388e-05
-3.39988770357567e-05
-3.59306465292648e-05
-5.87620397163096e-05
-4.86630141029417e-05
-2.68326916106731e-05
-2.70353351657836e-05
-1.7839022464657e-05
-3.436240746234e-05
-4.68337527567585e-05
-1.35111728714885e-05
-2.95039447558263e-05
-2.36778109226091e-05
-1.52514612388748e-05
-3.60215793013162e-05
-3.69551809819769e-05
-4.29572807994908e-05
-2.58659743068277e-05
1.89155975664402e-05
-3.41757500011622e-05
-1.87329364018886e-05
-4.92775472344938e-05
-2.31503649879895e-05
-2.27272739447815e-05
-1.25084724817375e-05
-2.94001221938058e-05
-2.97613656107059e-05
-3.31254385870348e-05
-3.46940815803335e-05
-4.3537766859584e-05
-2.97011178734658e-05
-2.482511784532e-05
-3.60986032590274e-05
-1.39094410900618e-05
-5.94022014348555e-06
-4.97141275655287e-05
-1.27383563116416e-05
-2.44429542594529e-05
-3.39495561404683e-05
-2.31701099347953e-05
-3.4670737575283e-05
-3.79441422668607e-05
-3.14031469350288e-05
-1.44045976365434e-05
-2.74358777755602e-05
-3.77407651552518e-05
-1.3080282965248e-05
-1.38059656832071e-05
-3.73908731051033e-05
-1.28075754235378e-05
-3.82263085242361e-05
-6.59977949713724e-05
-2.94795634882239e-05
-1.2832540091033e-05
-2.05223946018663e-05
-4.87777684714723e-05
-2.10669598854921e-05
-2.41238689971525e-05
-4.48247721722344e-05
-1.66181765901213e-05
3.81999706790103e-07
-2.08426856040364e-05
-2.63534241441689e-05
-5.3749102786905e-05
-2.02972084254736e-05
-3.49367229251008e-05
-1.90215653407345e-05
-4.32308497137893e-05
-1.24708562856951e-05
-2.73249904448474e-05
-2.48422530019327e-05
-2.83752994507612e-05
-1.92439006885329e-05
-2.42055522321245e-05
-2.89648163159491e-05
-9.65205217246161e-06
-1.01282573238847e-05
-1.22857599861847e-05
-3.6354887150015e-05
-1.81332287801537e-05
-2.62767976416979e-05
-3.34875280346875e-05
-4.57703153409308e-05
-8.58230726979939e-06
-4.38758836371222e-05
-2.61225362687025e-05
-1.62105200435397e-05
-4.98610705348073e-05
-5.40836988880063e-05
-4.00217286656851e-05
-2.45827094682347e-05
-1.08349274151513e-05
-2.77292317278691e-07
-9.95026852848473e-06
-3.5344379109825e-05
-3.25934221330557e-05
-3.18949571290796e-05
-2.23115386059732e-05
-3.74596006077896e-05
-1.68973887922112e-05
-3.16417188468764e-05
-2.18837744873134e-05
-1.92212633148119e-05
-1.24059562838942e-05
-1.33054990947656e-05
-4.4490654553745e-05
-2.90825195882724e-05
-1.7102931449502e-05
-4.63500978522928e-05
-3.45462372940986e-05
-1.19134252284342e-05
-2.86702417562594e-05
-3.7250754077224e-05
2.9878275986588e-06
-1.23316607171291e-05
-5.48181055703382e-05
-4.29528641783335e-06
-3.58051644706629e-05
-2.01995759089485e-05
-2.33528757967537e-05
-2.48243840650978e-05
-3.05002687016644e-05
-3.19821890815422e-05
-3.07187156633985e-05
-2.49925156409154e-05
-3.4299698665185e-05
-3.93997675309511e-05
-2.167735647799e-05
-3.24921509313041e-05
-2.95520343641467e-05
-5.74617954883315e-05
-4.77417537091727e-05
1.22136462888166e-06
-2.86880049033912e-05
-1.75578640017736e-05
-3.01091407058991e-05
-3.05688515476301e-05
-3.3347523433805e-05
-2.94482367072479e-05
-2.73924118404613e-05
-2.84467814005563e-05
-3.60421945102352e-05
-1.8196945186402e-05
-3.48339875285751e-05
-2.85828773395773e-05
-3.26023790962857e-05
-5.70878506530812e-05
-3.14169526368906e-05
-3.66535195919935e-05
-4.44385444303168e-06
-1.83215648916305e-05
-2.05356849057242e-05
-4.49910874600631e-05
-1.58432267471239e-05
-2.36501516299177e-05
-4.36751119867074e-05
-2.70348067610237e-05
-1.78469043927856e-05
-3.56315484011146e-05
-4.46574281191168e-05
-3.88243371794115e-05
-5.9286176212457e-05
-7.71758509778818e-06
-4.06534210500659e-05
-5.3366542619626e-05
-1.90777414673191e-05
-2.47565909178417e-05
-1.24316254402971e-05
-1.79936970321465e-05
-6.05280653353395e-05
-1.53259135561626e-05
-3.50890408458549e-05
-8.66214542604649e-06
-1.36586592815296e-05
-3.51962434111275e-05
-4.34784690326436e-05
-1.6902391297852e-05
-2.75596802495711e-05
-1.21809345154764e-05
-1.52825061489495e-05
-5.43292640885418e-05
-1.53778697931125e-05
-4.20084473814947e-05
-3.16680860961918e-05
-2.2274528612331e-05
-5.83798159177836e-05
-3.813054057254e-05
-2.15324443874155e-05
-3.55664970411628e-05
-2.68554189106722e-05
-2.92763086649606e-05
-4.15243356246212e-05
-5.44005169637553e-05
-3.35825237313477e-05
1.581571067881e-07
-3.23188950885182e-05
-9.12443332009932e-06
-1.41986709965832e-05
-1.56063669155967e-05
-1.78905838851622e-05
-1.90303835917919e-05
-4.73894260550396e-05
-3.15415776391615e-05
-6.5351904459042e-05
2.13533429470464e-05
-4.77618548880403e-05
-3.31845116140792e-05
-2.67079262680231e-05
-2.28556282925333e-05
-3.2720306349207e-05
-1.43245353592088e-05
-3.69460863051433e-05
-4.99218444405254e-07
-5.48988112497111e-05
3.03576773226266e-06
-1.33072987877002e-05
-4.27038211558696e-05
-4.44510416928178e-05
-8.46559505464093e-06
-2.23542072018689e-05
-4.38669386711451e-05
-2.76331498904065e-05
-5.79050982215201e-06
-2.90522409472703e-05
-2.07250496759721e-05
-1.52351508544601e-05
-7.72001130750943e-06
-3.46247042457806e-05
-6.10551038669823e-05
-2.35621825783659e-05
-1.39175719168769e-05
-3.53364082354877e-05
-3.57750876337668e-05
-1.22071614396774e-05
-2.16890051148865e-05
-9.64744002513664e-06
-3.62483616955999e-05
-4.44337447819686e-05
-2.43966970186666e-05
-3.65617177897262e-05
-1.88999134170997e-05
-1.29631178110155e-05
-2.99260668839663e-05
-2.73102760607788e-05
-4.85791394687239e-05
-3.24383509319317e-05
-1.85287910027006e-05
-1.58155351815071e-05
-2.00978755022001e-05
-4.90687535502552e-05
-1.34537116763801e-05
-1.37720751166017e-05
-6.86574246664013e-05
-4.86307658183558e-05
-4.12778995610733e-05
-2.78240522638798e-05
-2.3300181905236e-05
-5.23447019779205e-05
-3.94842231282764e-05
-1.53124531995161e-05
-1.4455660007759e-05
-7.87366992999821e-06
-3.47443004551702e-05
-4.31258747044011e-05
-4.44498903294007e-05
-4.58283632680544e-05
-6.06687785154635e-06
1.54591945626687e-06
-1.67422787317373e-05
5.92631069474161e-06
-3.05625114199114e-05
-3.13699660691037e-05
-3.46181310871664e-05
-3.48863741222015e-06
-3.49198681497089e-05
-3.67794747733425e-05
-3.49109310167062e-05
-2.26121183270606e-05
-2.75917278613944e-05
-2.5559548248748e-05
-2.0615354571175e-05
-2.65689843945173e-05
-3.58463236752912e-05
-2.41578503170431e-05
-3.61008412734406e-05
-4.69950405420713e-05
-5.61795277690565e-05
-1.43371369464889e-05
-3.12029378261381e-05
-3.25633715509821e-05
-2.6871616533089e-05
-5.70315964436458e-05
-3.78325224888122e-05
-3.86980485063191e-05
-1.98712958092837e-05
-3.97523288664473e-05
-2.45907113358861e-05
3.45354842253527e-05
-5.60193541443448e-05
-1.46743836903633e-05
-1.07411016237246e-05
-2.43002375390339e-05
-1.92237896959865e-05
-2.54352528877715e-06
-1.7009541367094e-05
-2.6957465411288e-05
-2.8971754168549e-05
-3.9123761618066e-05
-4.40688390064741e-05
-2.80662600716984e-05
-1.49123587014413e-05
-3.84402505638257e-05
-1.86783578686967e-05
-3.84094350540817e-05
-2.84734488700589e-05
-1.95914925643776e-05
-4.336459465624e-05
-4.68934631844602e-05
-4.57431804149089e-05
-1.0516495420678e-06
-1.16690698226529e-05
-1.51437088638912e-05
-2.84027803782776e-05
-2.66235191829766e-05
-1.33880181014084e-05
6.29927784413958e-06
-2.13288243878591e-05
-2.76825933886442e-05
-1.01279244822827e-05
-4.15859461634899e-05
-8.95784841044016e-06
-3.5716129001209e-05
-3.09372167436894e-05
-8.27592777094473e-06
-3.51353894474296e-05
-1.21186962477877e-05
-1.71352207736285e-05
-2.01340246199352e-05
7.00313856987034e-06
-2.34895863694192e-05
-1.27643397992538e-05
-5.13703307454914e-05
-2.3120394468432e-05
-2.00960682729869e-05
1.12828409666387e-05
-4.07585327993674e-05
-3.0014586294777e-05
-4.41495422664116e-05
-4.04930296641408e-05
-2.9034632680931e-05
-2.41906168433737e-05
-2.58917097320155e-05
-2.05785314467584e-05
-4.17666682870716e-05
-2.95181091820039e-05
-6.48377858896848e-05
-4.25875733452354e-05
-1.52056336463346e-05
-1.72388799598753e-05
-1.33976503389357e-05
-2.19688148721766e-05
-1.78774595251616e-05
-4.41794075052868e-05
-1.87179860733454e-05
-2.56515270631644e-05
-1.49047711217092e-05
-3.7153446207111e-06
-5.96159891550816e-06
-3.50948010448846e-05
-1.6931251210586e-05
-1.926949363263e-05
-5.38193407466495e-05
-5.86618830256829e-05
-2.83205404280676e-05
-4.05065878685889e-05
-1.9489642093816e-05
-1.43571793671515e-05
-5.39473859268381e-05
-2.59173222910933e-05
-2.06532443612651e-05
-3.19691652018696e-05
-2.94891312778367e-05
-8.62536941631041e-06
-5.26564283667815e-05
-3.19485861346688e-05
-3.71041676694014e-05
-4.10268297983582e-05
-2.04099848377494e-05
-4.66323470473123e-05
-5.25164519972642e-05
-4.80390932169617e-05
-1.78380469502014e-05
-3.33904615239493e-05
-6.39937499423718e-05
-4.16055479203983e-05
-2.8786853455413e-05
6.83930118371569e-06
-4.47163510753966e-05
-4.44081132555031e-05
-7.84164077823267e-06
-2.745429023841e-05
-4.81035726659668e-05
-3.30576982497393e-05
-1.90165065213899e-06
-5.32315648319482e-05
-2.27230792004999e-05
-1.02374308208808e-05
-3.43222187319438e-05
-1.94633632922352e-05
-2.45384911040064e-05
-3.25415838524672e-05
-4.02209162743328e-05
-4.38618784074391e-05
-2.08126266768566e-05
-2.77425196086318e-05
-2.63417156088183e-05
-7.75454350837532e-06
-2.65566951158468e-05
-5.91555051349242e-05
-1.86498117233896e-05
-2.76587631661707e-05
-1.66137491292227e-05
-1.48243029015778e-05
-2.6182555298784e-05
-1.65423319915513e-05
-2.11012354360597e-05
-3.188603300328e-05
-3.57811668425917e-05
-2.49770846207589e-05
1.60282400876593e-05
-2.13415913819259e-06
-6.77760859374827e-05
-1.07400647104828e-05
-1.09014076290509e-05
-5.10246722211019e-05
-9.59221672211199e-06
-3.45000461745382e-05
-4.14168200503163e-05
-3.02640965799155e-05
-5.18209473058258e-05
-3.24516733492555e-05
-2.53653368402637e-05
-1.05299410912353e-05
-3.16535622975877e-05
-1.84140572368872e-05
-6.14371581991427e-06
-1.76777950283213e-05
-4.0543509552287e-05
-9.72156660496177e-06
-1.95029285587415e-05
-4.50242529883726e-05
-3.2816922585195e-05
1.22595835240585e-06
1.78525191015683e-05
-2.49269013843255e-05
-8.3031761264842e-06
-2.99685937502734e-05
-3.39845118854654e-05
-9.6691550771473e-06
-2.92442057466832e-05
-3.53033504803029e-05
-3.21067509743796e-05
-2.89935435983616e-05
-1.14747216388899e-05
-2.00396215755779e-05
3.53384669341829e-07
-2.55421848373875e-05
-3.23811666592187e-05
-6.41839694242934e-05
-1.45714608337661e-05
-2.8729279411108e-05
-1.77165011634407e-05
-5.85577425376122e-05
-2.76787514368121e-05
-4.54997379627818e-05
-1.77091966143907e-05
-1.70973176782119e-05
-1.73155920301377e-05
-3.94284898277514e-05
-3.81391543977342e-05
-3.20999886441138e-05
-2.69584195079592e-05
-3.56573053132368e-05
-2.86059355860171e-05
-2.75808509921974e-05
-3.58160180320053e-06
-3.82723883606542e-05
-4.19656317115273e-05
-2.93762986106252e-05
-5.77136004572578e-06
-9.55140540175656e-06
-3.85211951975895e-05
-5.89370741891874e-06
-2.85181848374539e-05
-4.53981355842905e-05
1.47918627458932e-05
-2.83349911365374e-05
-4.39273700627209e-05
-7.79209548208926e-06
-4.41057121170897e-05
-2.72337662923901e-05
-2.01879155277629e-05
-2.37121491319476e-05
-9.94164780563878e-06
-2.93093958538935e-05
-4.13510750842382e-05
-3.14081767894278e-05
-2.22047100325845e-05
1.70808876901509e-06
1.65392345332517e-05
-2.96494297008868e-05
-3.0762877827345e-05
-3.66809513308008e-05
-1.28899514945612e-05
-5.84278416180312e-05
-3.54174968930695e-05
-4.26449325018312e-05
-2.20115673415778e-05
-7.52216852793813e-06
-5.89421704482346e-06
-4.42408056632027e-05
-3.60851025017932e-05
-2.85614383908409e-05
-2.83960104521181e-05
-7.63086957230202e-06
-1.25754007655073e-05
-8.59643717879042e-06
-3.69689272313852e-05
-2.29714721719235e-05
-1.93456108407911e-05
-1.65574641532802e-06
-2.86249454946408e-05
-2.36824592191179e-05
-2.84038750768565e-05
-3.42728079196611e-05
-8.51171124681827e-06
-4.23626122418711e-05
-3.26868731656488e-05
-6.6961042970652e-06
-1.65022536785911e-05
-2.73439760640767e-05
-1.72999134101077e-05
-3.33831987459567e-05
-1.6983570405433e-05
-2.62812340072673e-05
-3.10384185494506e-05
-1.99269578599904e-05
-1.92377397896017e-05
-2.59369867982641e-05
-3.17634173502759e-05
-2.74919891397858e-05
-6.82753969546509e-05
-3.21553314174809e-05
-2.08042969012459e-05
-2.81852307610125e-05
-3.65990608402565e-05
-5.31181503221653e-05
-1.26224343561295e-05
-8.32288755031281e-06
-1.92090417219693e-05
-6.60387926762538e-06
-3.47963762395705e-05
-4.68255229649282e-05
-4.11850265104173e-05
-3.08084632054573e-05
-5.75933791607759e-05
-3.66210309420112e-06
-5.45460073918293e-05
-1.75161345414875e-05
-3.9748961504329e-05
-3.78716316077309e-05
-2.95436476695495e-05
-1.98147765100046e-05
-3.39683359470775e-06
-1.77986540436984e-05
-5.29204590352926e-05
-1.3197979521398e-05
-6.39184832416006e-05
-2.80671587122473e-05
-3.96764774179186e-05
-5.70605014947854e-05
-3.19040877864571e-05
-2.00607382810592e-05
-7.90303152553215e-06
-1.08840425376724e-05
-3.97462455587451e-05
-2.50250401590118e-05
-1.07659360389445e-05
-1.71597128331736e-05
-2.59640613533092e-05
-3.58840632934201e-05
-3.26243761823488e-05
-1.05624693353529e-05
-2.86252362684365e-05
-7.2469666926522e-06
-3.46480293967375e-05
-5.69663887972659e-05
-1.88724313283602e-05
-2.34328599412663e-05
-3.26888024023981e-05
6.57998928961577e-06
-1.82042854276164e-05
-3.71539562218744e-05
-3.0429005672276e-05
-3.53667688336408e-05
-2.20780991988319e-05
-3.35446434255361e-05
-3.14115811062453e-05
-4.15721977522586e-05
-1.32371515842902e-06
-4.86364013048302e-05
-2.01767641360697e-05
-4.18997472088609e-05
-3.97883280093878e-05
-1.43910938936696e-06
-1.40645741353537e-05
-2.21986084320866e-05
-3.8944118677967e-05
-7.90806792316436e-06
-2.38907090354226e-05
-3.41358312475623e-05
-3.9609520194082e-05
-3.47081876925567e-05
-4.77560806521468e-05
-2.61544518156015e-05
-1.16391594358004e-05
9.15625825501136e-07
-3.96024486045193e-05
-2.55495842650933e-05
-1.91326852522158e-06
-7.85042321179884e-06
-1.12542205794459e-05
-4.78628641025439e-05
-5.20085951381111e-05
-3.1281944501453e-05
-2.94575144372089e-05
-2.72458337943019e-05
-3.26761333288093e-05
-2.01982458809684e-05
-2.30349247803544e-06
-2.46386767352951e-05
-3.61515342948647e-05
-9.80802815324363e-06
1.32146402879942e-05
-2.95757961742739e-05
-1.27796711598661e-05
-4.22245542038644e-05
-1.67689506174749e-05
-3.71534928470806e-05
-5.29402972782163e-05
-9.97828487594807e-06
-3.12145260987206e-05
-3.55723526598796e-06
-7.1699316438263e-05
-5.09891984480891e-05
-4.39915710423444e-05
-3.03392069736391e-05
-5.80872404423447e-05
-1.08235155410017e-05
2.58415841287604e-06
-4.72184814145874e-05
-2.7513206059568e-05
-1.56630633084879e-05
-1.61213272109607e-05
9.55092924144758e-07
-1.86998405801584e-05
-3.23102544243717e-05
-5.72891864460384e-05
-3.91962978847972e-05
-3.11261608277374e-05
-2.50412566483506e-05
-2.77765624557814e-05
-4.34130072745164e-05
-2.9265979355519e-05
-2.80916373445895e-05
-2.96234694239973e-05
-4.80798666874532e-05
-2.58419808721796e-05
-5.98751485837546e-05
-4.10013880383913e-05
-3.05558562319148e-05
1.86174281887309e-06
-2.81911170416777e-05
-2.1234842270624e-05
-2.51864909631397e-05
-3.47581288795343e-05
-5.12111034464954e-05
-1.01803953282706e-05
-1.71702735930727e-05
-3.07933788348793e-05
-3.3916232738014e-05
-1.73514343057435e-05
-2.53149750770331e-05
-2.99438054766791e-05
-4.84889159539749e-05
-3.99553947095693e-05
-3.52563536895705e-05
-3.26212862727898e-05
-4.77196884501318e-05
-3.20256753015156e-05
-2.5036660596391e-05
-3.32902501498745e-05
-3.48076756122805e-05
-2.70070570608597e-08
-3.79843937461766e-05
-3.2458484922028e-06
1.30973670363365e-05
-5.40645229863406e-05
-4.40388750555212e-05
-5.54373958248338e-05
-2.65889120735404e-05
2.5035943338597e-06
-9.38741412496775e-06
-2.38377899948315e-05
-5.28529027024754e-05
-4.09560367799161e-05
-1.91724067552412e-05
-3.85811816774258e-05
-3.28149943991049e-05
-6.43365607975516e-05
-3.00852970701799e-05
-1.66681959846968e-05
-3.35339684616889e-05
-2.24285369583091e-05
-1.03459851951492e-05
-1.35864876341855e-05
-5.23538152419236e-05
-2.12319495435996e-05
-2.83720778571032e-06
-4.50234922216042e-05
-1.14645717885711e-05
-9.57561108635362e-06
-7.43311553338545e-05
-1.72318237705534e-05
-1.52335763018357e-05
-3.9063458846399e-05
-4.43744466267088e-05
-1.12432740469693e-05
-1.84482726997922e-05
-2.51754567105912e-05
-2.36229477184635e-05
-5.12610762447641e-07
-3.06789240687561e-05
-1.31260666284247e-05
-2.8237189235057e-05
-2.95988288555142e-05
-4.28096159738142e-05
-3.12900186647732e-05
-3.95299875109835e-05
-2.28263879799249e-05
-1.32848794281681e-05
-1.60028035933257e-05
-3.78164906408456e-05
-7.0605535312804e-05
-4.75838327871285e-05
-2.94215504993112e-05
-2.95744845341611e-05
-2.6528607011794e-05
-2.44007832164176e-05
-1.4223491046037e-05
-4.44017279055824e-05
-2.68599987419167e-05
-3.22789696386903e-05
-4.51276398231838e-05
-2.59920239731893e-05
-5.88243829086577e-05
-3.29298630742061e-05
-3.33708874198292e-05
-3.74261772447444e-05
-1.27397562397202e-05
-5.22936755303255e-06
-6.28447500481583e-06
