# Supplementary material for: Research on computational propagation and identification of mine microseismic signals based on deep learning
Source: PLoS One. 2025 Oct 22;20(10):e0334641. doi: 10.1371/journal.pone.0334641 (PMC12543183; doi:10.1371/journal.pone.0334641)
Supplement: S6 Data — (ZIP) [file pone.0334641.s006.zip › 000100900000214.xlsx_0.txt_24.txt.txt]

-5.56122372887988e-05
-2.16270674112484e-05
-2.05310898649602e-05
-3.37951869017171e-05
-3.15477468121507e-06
-2.83480327273137e-05
-4.51221201975605e-05
-4.53003606220177e-05
6.21680620790359e-06
-2.1721949981121e-05
-1.28652065491073e-05
-3.79856165058443e-05
-5.85204329113452e-05
-4.59758010734296e-05
-1.18223500828118e-05
-3.31977446768177e-05
-5.69594639430355e-05
-2.70643396585258e-05
-2.24466372293271e-05
-1.45367654322139e-05
-5.44121806398716e-06
-2.71440189933467e-06
-1.49957496650833e-05
-4.80959945130008e-05
-2.34196512516038e-05
-2.47984248179762e-05
-4.14016048867172e-05
-3.12279555532583e-05
-1.42166859131891e-05
-3.17627329222873e-05
-2.72918921221571e-05
-2.06000253773851e-05
-3.6676643561727e-05
-3.02807170698104e-05
-4.04864817670115e-05
-2.17462646216756e-05
-4.2091826375093e-05
4.3859279075747e-06
-2.21017827197366e-05
-4.16187524892466e-05
-9.79725031206151e-06
-1.72677833183005e-05
-3.94267006706612e-05
-1.11401974684399e-05
-4.1582058546539e-05
-2.06590252090811e-05
-2.67506377810518e-05
-2.5819914373965e-05
-5.6593387221544e-05
-2.81357598840123e-05
-1.45361640749867e-07
-2.36587652032829e-05
-3.73461095384428e-05
-3.51666371769363e-05
-8.22671692880326e-08
-1.19988865019134e-06
-1.88420514520471e-05
-2.97441587095216e-05
-3.2392530502447e-06
-4.13241349145311e-05
-8.11759582909825e-06
-5.83228913318181e-06
-4.83903345003237e-05
-2.7539211679945e-05
-3.62511984324614e-05
-3.93420965222372e-05
-1.69807420716801e-05
-3.51060240476429e-05
-4.29917928613098e-05
-3.95483049216995e-05
-4.58170389480425e-05
-1.97493785427662e-05
-3.44305971658612e-05
-4.09895456624986e-05
-4.57196189823414e-05
-2.45311846374038e-05
-5.35351171733675e-05
-3.74582120103747e-05
-2.74986808964101e-05
-4.67726358165321e-05
-4.59525241245193e-05
-4.69790679968045e-06
-1.13783259403521e-05
-2.02993213719368e-05
-1.95332697039939e-05
1.18027340821977e-05
-5.37538767904609e-06
-2.53622443031924e-05
-3.05142086184065e-05
7.36204932287551e-07
-3.33676759115772e-05
-3.03272655609459e-05
-2.71460963282567e-05
-2.93545113209944e-05
1.85039781672408e-05
-1.67778069436894e-05
-4.92341047320487e-05
-1.52533274904819e-05
-1.760548914592e-05
-5.34681517383339e-05
-4.17276232762772e-05
-6.99328455356722e-05
-2.89186648488953e-05
-3.38480049145578e-05
-3.61819469861315e-05
-1.70980070539834e-05
-3.0795416743961e-05
-2.13268282125632e-05
-3.48717402367895e-05
-3.1773312101389e-05
-2.33997854339151e-05
-8.52464950609875e-06
-3.25739331806801e-05
-2.57012490955976e-05
-2.31304828945297e-05
-4.40247604723608e-05
-2.64076513321152e-05
-2.23365784237319e-05
-3.83897362039112e-05
-2.29358033596859e-05
-4.50957791507089e-05
-1.33656146645338e-05
-2.79596987414937e-05
-3.14465334015672e-05
-1.39802641734861e-05
-2.58260397768045e-05
-4.4323596103973e-05
-4.73674772686401e-05
-1.98839580656089e-05
-3.13093102768982e-05
-5.09348291102626e-05
-1.30706049352827e-05
9.60478912237698e-06
3.90865144132377e-06
-2.31527323438287e-05
-4.17273494530631e-05
-1.70363440298268e-05
-6.72002716052645e-06
-3.42860290294792e-05
-1.18885335924177e-05
-7.03455472543025e-05
8.91552233746293e-06
-6.86509933985143e-06
-1.93666945931177e-05
-1.36233006273101e-05
-9.32222581992527e-06
-3.48901572766866e-05
-1.50864133750706e-05
-2.67738042557309e-05
-2.09037168808146e-05
-3.26284123166276e-05
-2.63025090346802e-05
-4.10079034975139e-05
-2.5843355233188e-05
-3.68832959442587e-05
-1.00606717435343e-05
-3.01554126159066e-05
-3.50029466799994e-05
-1.58742548606179e-05
-4.49023758740363e-05
-4.2671014932187e-05
-1.02737851613273e-05
-1.98540748322735e-05
-4.73870201539167e-05
-8.47865012422612e-06
-2.82505181193515e-05
-6.76941941481733e-05
-4.56749581260076e-05
-3.07991191366175e-05
-5.65337213602394e-05
-4.00197440679209e-05
-3.75200210099873e-05
-4.66621841619048e-05
-4.65077168111159e-05
-2.71247443503988e-05
-1.68440503235568e-05
-3.93988251779835e-05
-1.38820803035323e-05
-5.36065591485645e-05
-3.38113305790869e-05
-3.04883341527663e-05
-2.22235904940601e-05
-5.5695844201365e-05
-5.27662304798247e-05
-1.82961718781127e-05
-3.83677050828653e-05
-3.39413672910481e-05
-1.97143662022672e-05
-3.39175427537801e-05
-2.59492119994833e-05
-3.2296490192037e-05
-3.38483201290314e-05
1.3866208125411e-06
-4.79876100325177e-05
-3.81920296253466e-05
-2.85945230997554e-05
-2.11456548423934e-05
-3.8106272525307e-05
-3.14329679371367e-05
-2.80830408338951e-05
-5.42099773533352e-05
-3.77202591536662e-05
-1.34049546306562e-05
-1.11592242774676e-05
-2.31730385539805e-05
-1.41892792931443e-05
-1.78192598044471e-05
-1.97078161643362e-05
-1.7913919472579e-05
-3.24102068225023e-05
-1.91667358865318e-05
-2.42739077709522e-05
-2.32553402625327e-05
-2.53855156583439e-05
-8.6881185492862e-07
-2.23824720229067e-05
-3.83219616357173e-05
-2.41588234501984e-05
-4.9865703605011e-05
-7.92360771934113e-06
-2.61104551758277e-05
-2.76847085615589e-05
-2.13580927471568e-05
-4.16005402235211e-05
-1.61853110036648e-05
-2.40025554674096e-05
-1.02419956045169e-05
-4.9375390339302e-05
-4.03947311031966e-05
-4.48361826607451e-05
-2.56015118148292e-05
-4.52619235829725e-05
-1.57841609958456e-05
-1.34799787277726e-05
-2.2474021747376e-05
-3.619441673275e-05
-4.16125780693972e-05
8.81732415578066e-06
-4.0385720806683e-05
-7.81738594725974e-06
-1.27346794036536e-05
-1.97445916590434e-05
-3.06876982218217e-05
-1.27395704838272e-05
-9.95870111213005e-06
-5.64885307626914e-05
-2.40269567350178e-05
-3.36226017162712e-05
-1.53706976511709e-05
-1.77973605469781e-05
3.39372751275827e-07
-5.7966806527094e-05
-2.49541810831637e-05
3.36475460427459e-06
-1.67036205909131e-05
-4.13732573156711e-05
-5.54605760048354e-05
-3.67295183919955e-05
-2.88962410197288e-05
-2.86373106460221e-05
-3.73701783847383e-05
-3.20489743843451e-05
-4.40143232477609e-05
-2.32450627385122e-05
-5.17907285891139e-05
-3.80117060073775e-05
-1.50343156146363e-05
-4.46399051171822e-05
-3.70559568247771e-05
-4.02346356361168e-05
-4.64975966186609e-05
-3.56180332330357e-05
1.30547179336528e-05
-3.53207638959953e-05
-4.748155889263e-05
-2.85737884246731e-05
-1.57761569518537e-05
-1.38779289175991e-05
2.02917271287391e-07
-1.39358835090175e-05
-2.27830197139494e-05
-4.67394310079451e-05
-6.6994489230509e-05
-2.67327266710637e-05
-4.68326548763649e-05
-4.37679308253769e-05
-7.22263473898926e-05
-7.74847677229238e-06
-2.81297757477157e-05
-2.90026421085705e-05
-3.33581357182158e-05
-6.36364807743243e-05
-2.77151772160935e-05
-5.18024386902858e-05
-3.07435464128954e-05
-1.58928133947028e-05
-1.15243861335805e-05
-2.87462695432968e-05
-3.87696498867463e-05
-1.30228115466501e-05
-5.69193470227532e-05
-3.47661702572673e-05
-3.39347875543007e-05
-2.45869687588488e-05
-6.83021255071586e-05
-7.68328154136602e-05
-4.31832554176092e-05
-3.16128660447239e-05
-1.48321158375125e-05
-8.24233287245017e-06
-3.1841815064356e-05
-4.45133602335742e-05
-2.84510883814982e-05
-2.85367080373671e-05
-2.75570566597961e-05
-2.41407555520362e-05
-2.09916054187373e-05
-3.82096974950476e-05
3.93807876050673e-06
-4.45784238657493e-05
-3.45520984196705e-05
-3.1043336156247e-05
-4.14040464627526e-05
-2.17622733945163e-05
-3.30430471706886e-05
-4.22668897364227e-05
-2.26848441103342e-05
-2.20339873793592e-05
-3.13002942967001e-05
-3.50617338171486e-05
-1.30092661977754e-05
-3.25964728292825e-05
-3.35908652609587e-05
-1.08969155042872e-05
-1.72659845017884e-05
-4.19484369897583e-06
1.45763381489116e-06
-1.23253917334424e-05
9.32144153700353e-08
-1.96503599358736e-05
-2.33183144228888e-05
-3.60955947710873e-05
-3.68972644361012e-05
-4.80648560259044e-05
-3.98399208537517e-05
-5.92532636914267e-05
-3.2523792240686e-05
-1.70914636802914e-05
-2.32518394866822e-05
-2.15392590820959e-05
-1.55950110484551e-05
-1.23185748523159e-05
-5.35456568387419e-05
-2.62987665675009e-05
-3.05926456134662e-05
-3.74060448913593e-05
-2.33767882223189e-05
-2.31515661045389e-05
2.59056049225988e-06
-3.51617674843937e-05
-2.37568418417841e-05
-4.03117477562785e-05
-1.10726837379895e-05
-3.96428017623926e-05
-2.92287103854096e-05
-2.49568758668762e-05
-1.70727833431508e-05
-8.74189708530771e-06
-3.90855558460391e-05
-3.48165159471478e-05
-3.13356610805385e-05
-1.10494380409008e-05
-4.70751378627319e-05
-1.0822442904149e-05
-3.95490195484939e-05
3.87074551699455e-06
-3.02816569248919e-05
-4.39960962741803e-05
-3.17279602441799e-05
-3.34762583663064e-05
-2.66981441019216e-05
-4.89101399123453e-05
-4.13451094008442e-05
-2.58891080219595e-05
-3.4972861424888e-05
-2.76244929446775e-05
-3.68594921706061e-05
-4.35171978755389e-05
-2.51117618882803e-05
-3.16731905159354e-05
-3.48049305937253e-05
-1.9404393351573e-05
-6.33860656845336e-06
-1.78866688113977e-06
-2.23469745694609e-05
-3.20560295137143e-06
-1.35443982068022e-05
-2.38248133793585e-05
-1.3635611985692e-05
-3.56639505097952e-06
-3.08802172469449e-05
-1.64462879163938e-05
-2.82784188221712e-05
-1.24807460272371e-05
-3.72866237981144e-05
-3.7526154699428e-05
-4.58405658134757e-05
-9.97451489222396e-06
-3.62661695680898e-05
-2.58675842246553e-05
-2.57106617075316e-05
-3.74276184860879e-05
-3.70661376856896e-05
-6.06895386366913e-05
-2.06177413341446e-05
-1.39127534234122e-05
-5.21572255200001e-05
-1.5802649178167e-06
-3.01815125738164e-05
-1.36400003114961e-05
-2.43928128617522e-05
-5.3679628268131e-05
-2.7408357035763e-05
-4.13063417546839e-05
-2.91742933645371e-05
-1.47465922576202e-05
-3.01296170162381e-05
4.78142290627487e-06
-9.80074977282357e-06
-2.43373959393359e-05
-4.43965291674094e-05
-3.64205511564045e-05
-3.5193655671192e-05
-7.40866848546636e-05
-2.3310477726458e-05
-1.38799711737863e-05
-4.09524815637388e-05
-1.44654869491913e-05
-1.95080013976734e-05
-5.43782085181382e-05
-2.11810905068634e-05
-2.56760550575983e-05
-2.09954921036194e-05
-5.46032228820723e-05
-1.82166743412861e-05
-8.15591549429812e-06
-2.50600737447044e-05
-3.59387782497738e-05
-1.4116628791551e-05
-2.00371869722039e-05
-9.69197182598496e-06
-3.40512318823482e-05
-3.6199998696169e-05
-4.80634599351537e-05
-3.25528977954854e-05
-5.55823656758391e-05
-2.70293959806049e-06
-9.8283685191091e-06
-1.45573020380148e-05
-2.71008100478165e-05
-5.07795046995892e-05
-1.08069382311367e-05
-6.89199712957392e-06
-3.41296378745075e-05
-4.05975708998779e-05
1.06499018182125e-05
-3.05479671341601e-05
1.95711762159822e-05
-3.58906914984819e-05
-5.60987637186151e-05
-1.83607198167018e-05
-2.51550724953872e-05
-4.72078014580282e-05
-1.97208271858686e-05
-2.83832885261601e-05
-7.15811836582998e-06
-1.67312025194655e-05
-6.07977631102606e-06
-2.92900885139903e-05
-9.18151404939393e-06
-2.6952367650739e-05
-4.91000546024995e-05
-2.07037594893456e-05
-3.94397791085187e-05
-1.72468221066111e-05
3.66906176880908e-06
-1.43709245756885e-05
-1.15544948007778e-05
-3.05944307445816e-05
-3.67074925942672e-05
-4.07335129788937e-05
-4.69211406126117e-05
-2.67980177547654e-05
-4.35386986393617e-05
1.57789605581389e-05
-4.59238344800903e-05
-1.82545071973115e-05
-5.8549419296219e-05
-2.36675663264841e-05
-1.43255946406282e-05
-4.5473928682984e-05
-2.97283988548217e-05
-3.94015320154153e-05
-3.5712283491365e-05
-3.08112956090329e-05
-3.25908156830495e-05
-3.30622231976743e-05
-1.08446984595582e-05
-3.28300306589801e-05
-4.81499867762726e-05
-3.05841378374659e-05
-3.62386434361083e-05
-4.063047846757e-05
-2.48119396338932e-05
-1.29930264284048e-05
-2.06650334562082e-05
-2.09974976370218e-05
1.96690101298644e-06
-2.679730399714e-06
-2.81380626714105e-05
-4.21834376211324e-05
-1.03917914895994e-05
-5.93388131981949e-05
-1.65866646354447e-05
-2.66985957565187e-05
-4.23738603391145e-05
-1.39918772511181e-05
-2.95042960128455e-05
-4.31143959931912e-05
-3.91360863677897e-05
-1.50722415126391e-05
-3.1837190877981e-05
-2.3612683207337e-05
-3.22956282846201e-05
-1.88137933587692e-05
-3.93031668205177e-05
-2.22044087403196e-05
-1.71673509364449e-05
-1.53932682900348e-05
-9.46826612828337e-06
-1.9883695505649e-05
-3.27805554600598e-05
-2.84223823953083e-05
-1.60868854283385e-05
-2.94526841366623e-05
-7.12887459035639e-06
-2.96022873038186e-05
-9.31191051585374e-06
-4.48047435682318e-05
-5.05421899925482e-05
-3.71313686995454e-05
-5.71492289382789e-05
-3.4956598337741e-05
-3.14658788755366e-05
-1.40005398041464e-05
-2.82564701352285e-05
-4.57256576043992e-05
-2.0630122326313e-05
-2.52779440008331e-05
-3.82357695841401e-05
-3.94703655321979e-06
-2.48930960533711e-05
-4.66276659263861e-05
-3.26127318772588e-05
-4.66546451282064e-06
-2.11945088312791e-05
-2.25084383906387e-05
-5.35738823918839e-06
-3.09269617199558e-05
-2.78040238237171e-05
-1.5561343944182e-05
4.959729782134e-06
-3.01958054461389e-05
-6.07860200791355e-05
-5.02995497499019e-05
-2.19514845480461e-05
-6.63035068433992e-05
-1.29528912385225e-05
-2.49859604412287e-05
-5.28693816588988e-05
-2.39521281087985e-05
1.45324941507889e-05
-2.74207160966102e-05
-1.65424628880244e-05
-2.55146270511288e-05
-2.62379246208972e-05
-4.37660127470865e-05
-3.26683419936645e-05
-2.37277623792734e-05
-2.54477604544316e-05
-4.72124866457213e-06
-1.40612857620389e-05
-1.86723484871169e-05
-1.04804151983352e-05
-2.91317592415832e-05
-2.78890305312453e-05
-3.50484593765032e-05
-2.58344033936846e-05
-2.21600976427738e-05
-2.25605965238834e-05
-2.84268491250895e-05
-3.88082672742312e-05
5.868407984929e-06
-6.14025128787029e-05
-2.01314232179003e-05
-2.40078379546247e-05
-7.92333404590777e-06
-6.10838538680912e-05
-2.52449145156313e-05
-1.5096774685997e-05
-3.15252799876193e-05
-4.10151599096668e-05
-3.23638014885285e-05
-3.6629511967989e-05
-1.43126139362434e-05
-5.70785452235836e-05
-3.40813610150834e-05
-1.96543807378637e-05
-3.61000664475562e-05
-3.72360854755625e-05
-3.58494167510853e-05
-3.78977220219347e-05
-2.86242639864273e-05
-4.84457774437855e-05
-2.41335850115135e-05
-3.11873695634801e-05
-2.48200177610055e-05
-4.17751473861796e-06
-1.67090366208875e-06
-5.065384712026e-05
-2.19803641476639e-05
-9.11573672111602e-06
-1.4134865841766e-05
-2.18332457405179e-05
-2.12151475455175e-05
-1.67471907555708e-05
-5.33925916427943e-05
-2.56003141644914e-05
-1.77679297859326e-05
-1.01389510774495e-05
-3.86464917728595e-05
-2.48618038077686e-05
-4.23281373662918e-05
-3.67146815533324e-05
-3.9525003446192e-05
-3.94033927266054e-05
1.26847955475096e-05
-3.65764930277917e-05
-1.77715881289216e-05
-2.22360729020295e-05
-3.20614321653022e-05
-4.39408556801006e-05
-3.5340734874035e-05
-3.4856057218553e-05
-4.40391110626113e-05
-2.91794567036111e-05
-3.45945341765399e-05
-3.70166615000286e-06
-6.4007543652855e-06
-4.99508247639295e-05
-1.9497023580833e-05
1.23414610298723e-05
1.412722312121e-06
-3.68780334193701e-05
-4.70601293199824e-05
1.4380436345086e-05
-2.13716247435696e-05
-3.08612133752633e-05
-1.83181881328106e-05
-2.74301134716897e-05
-1.59424196228352e-05
1.35029091435466e-05
-6.06455401706206e-05
-3.47927275161774e-05
-3.21174055400133e-05
7.28078242903256e-07
-2.3730874625752e-05
-3.20595217380475e-05
-2.80651442115942e-05
-1.39910210824403e-05
-1.20441120088809e-05
-1.91553463204028e-05
-1.07162047937304e-05
-3.85818367840065e-05
-2.73656241844658e-05
-5.04109797218103e-05
-3.47207879460589e-05
-4.55594493709445e-05
-4.22893970384735e-05
-4.12374206537387e-05
-4.87975151379866e-05
-3.56032642316163e-05
-2.05997244358712e-05
-3.54419290885336e-05
-3.22848005792184e-05
-2.99563227486575e-05
-7.15791678459278e-06
-1.73461701052411e-05
-1.46414835693264e-05
-5.99554932428136e-05
8.05812140598719e-07
-2.450203180517e-05
-5.05661429713253e-05
-9.82512863246998e-06
-5.13966034621785e-05
-2.42602482915677e-05
-1.8794607795497e-05
-2.36094165256057e-05
-3.76123608941552e-05
-3.16887246149547e-05
-4.78571191110507e-05
-4.67534110023536e-05
-2.86604267475458e-05
-2.81459960550195e-05
-3.71961110783324e-06
-4.33989271075112e-06
-2.85811778543539e-05
-3.51335142477005e-05
-4.86896912677629e-05
-2.23722424468213e-05
1.46056828142548e-06
-3.47768378136056e-05
-1.08161237863062e-05
-3.78103353683463e-05
-3.4391160735781e-05
-5.74128981941717e-06
-1.74704930905947e-05
-1.50226564873391e-05
-4.07233127908692e-05
-6.03456501531261e-05
-4.34833397326376e-05
-3.11810938254639e-05
-3.71338643564032e-05
1.72048723839995e-05
-2.80533931346353e-05
-3.35157245504771e-05
-2.93008511185361e-05
-1.20023471711403e-05
-1.75624568189591e-05
-3.23833931887032e-05
-1.7125642060516e-05
-4.88638084950379e-05
-3.99760875055921e-05
-4.89268214696242e-05
-3.41826939472301e-05
-1.86610680069422e-05
-3.35645649604982e-05
-4.75077879108877e-06
-2.3828960474758e-05
-5.66284800641558e-05
-5.65590561093786e-05
-1.85873258813954e-05
-3.54663877321526e-05
-4.7040993834703e-05
-4.8061041700223e-05
-4.64105605655465e-05
-3.98564928774843e-05
-3.32874776942309e-05
-5.92709594997134e-05
-5.37957175310736e-05
-6.75033165739251e-05
-2.51678945434589e-05
-4.34908184807058e-05
-4.63498824016772e-05
-1.96491658691743e-05
-6.01319587925255e-06
-6.32068146749988e-06
-2.05989368003255e-05
-3.93608760693907e-06
-3.27275597552917e-05
-1.87958494779699e-05
-2.30718974536418e-05
-3.78727007755251e-05
-4.68874252415134e-05
-3.32441472893408e-05
-2.75968837674442e-05
-1.03830883020949e-05
-2.4890483646687e-06
-4.05077353387649e-05
-3.73732312355772e-05
-9.5301577164871e-06
-2.71324615520236e-05
-3.2748304282007e-05
-1.86045951830581e-05
-1.64435915635825e-05
-2.47773704512286e-05
-3.5685443267507e-05
-2.84111513107038e-05
-2.06218391500655e-05
-2.11759930066037e-05
-3.78758508875523e-05
-3.89082750068262e-05
-3.71777284970984e-05
-1.99484253242367e-05
-1.8541743338436e-05
-2.27410917169957e-05
-4.9825948332656e-05
-4.9701621093052e-05
-2.16493285241494e-05
-4.11454887683584e-05
-4.23050711354188e-05
-3.98880304927228e-05
-1.86586095138771e-05
-1.4472223714949e-05
-2.30927844362187e-05
-2.1752806551834e-05
-3.54567790876835e-05
-2.8893536706725e-05
-4.1594061984472e-05
-5.25835206382047e-05
-1.18898205391024e-06
-5.41844000749035e-05
-3.87942478344484e-05
-5.58252486569917e-05
-3.1078740310348e-05
-3.55780394239935e-05
-4.21650509455242e-05
-2.66145418072706e-06
-1.6475189579249e-05
-5.68744087559725e-05
-1.41000142064493e-05
-8.95509188181398e-06
-3.80529051658609e-05
-1.75957354025596e-05
-1.44800331063488e-05
-3.82522250236965e-05
-8.79496376775557e-06
-3.01903275564843e-05
-3.75125675805131e-05
-1.06389123355473e-05
-1.12861418553834e-05
-2.73319748927949e-05
-3.94751658382518e-05
-1.51293211358032e-05
-2.44895897728708e-05
-4.77617659372792e-05
-2.93980677355449e-05
-3.73618502420284e-05
-6.38785255065632e-05
1.47597662318066e-06
-3.46805961138123e-05
-2.06756710097235e-05
-5.36637864510099e-05
1.99889243085708e-06
-4.38496195361027e-05
-2.39006305469513e-05
-2.1034254652834e-05
-4.73973825925956e-05
-1.98993632539615e-05
-3.83037012051359e-05
-2.0551821903917e-05
-4.78766253910769e-05
-5.55520280192837e-05
-4.89416594408932e-05
-3.86327172217773e-05
-1.82473458177601e-05
-3.58750731216703e-05
-2.54969720512235e-05
-3.8503438601385e-05
-3.1679057716929e-05
-4.08843152988884e-05
-9.71035850558595e-06
-3.94523835775197e-05
-4.34994329451407e-05
-2.25640816698072e-05
-4.86987812562711e-05
-9.39852116260366e-06
-9.47490926387132e-06
-6.64566832945301e-05
-3.8143102112687e-05
-7.84179214151481e-06
-1.70088371267786e-05
-4.53818764119992e-05
-2.57831107229126e-05
-5.81249027134778e-06
-3.3222380764455e-05
-3.38995402923672e-05
-1.35767131917784e-05
-3.43599309841022e-05
-4.03500778870056e-05
-3.92229350963727e-05
6.19543035151883e-06
-1.37270655720761e-05
-3.68537955866893e-05
-4.05725962198569e-05
-4.36175506712829e-05
-1.90326681905223e-05
-3.35523339997858e-05
-2.45531242130661e-05
-1.74579105979812e-05
-1.72296971333751e-05
-2.42911855663853e-05
-4.43222732062079e-05
-6.79630547020702e-06
-2.82529688330493e-05
-4.28679391540917e-05
-2.36992742131372e-05
-2.13828734742238e-05
1.18841818803435e-06
-4.68507371085774e-05
-7.01486154779221e-06
-3.1054079083172e-05
-2.39342744456466e-07
-4.02767394355526e-05
-3.77058331068891e-05
-3.91882908081931e-05
-3.21568902204919e-05
-3.29005152941851e-05
-3.33711944927582e-05
-3.12840637637102e-05
-4.92936852694636e-05
-3.45687565126323e-05
-2.51409225907501e-05
-2.33703718146788e-05
-1.60576462759098e-05
-2.68494175845562e-05
-1.35585145156443e-05
-1.49304183195989e-05
-3.90133930313604e-05
-3.91889118429131e-05
-2.14146325472027e-05
-3.67216151304069e-05
-3.23127813070187e-05
-3.70996590654552e-05
-1.92243965484743e-05
-1.75496659182658e-05
-3.49609774778129e-05
-2.12881490921174e-05
-3.76974703268071e-05
-2.98059981623906e-05
-3.08056292156971e-05
-5.32133524969748e-05
-2.94088308465883e-05
-1.60656649663598e-05
-1.26582563193631e-05
-2.74407113917313e-05
-8.00723067765796e-06
-1.34363829456122e-05
-9.86088498377234e-06
-3.99397460011884e-06
-1.85492489240608e-05
-3.58564792134725e-05
-3.88522931049328e-05
-3.47441248734476e-05
-2.95676391413964e-05
-1.33998269402279e-05
-1.78669491011832e-05
-1.55111926167527e-05
-3.47372871685129e-05
-3.23086655915321e-05
1.74274551456844e-06
-2.38950346372672e-05
-1.61733165142162e-05
-1.74041815311795e-05
-4.61363797399241e-06
5.93389683156232e-06
-5.49826686898538e-05
-1.06655151405275e-05
-3.91548080876127e-05
-3.55508966409263e-05
-6.62477378617615e-05
-3.75305006265458e-05
-3.40693083261866e-05
-2.10409396400657e-05
-5.21449234312705e-05
2.10574843624494e-06
-2.56289048180013e-05
-2.34605320586703e-05
-3.17863289887852e-05
-3.20917460229207e-05
-4.06413337628901e-05
-3.25718632793647e-05
1.79379411398842e-06
-3.07254875873046e-05
-3.3703195603134e-05
-3.71938727230872e-05
-5.05664374051184e-05
-4.83686321593432e-05
-1.88078273467397e-05
-1.81544361064212e-05
9.52801471666011e-06
-4.13956284058947e-05
-4.26357291895397e-05
-2.99341235469551e-05
-2.91754396768506e-05
1.58391592876448e-06
-1.59814632094618e-05
-2.66812027053864e-05
-2.5920142001574e-05
-1.06101427490019e-05
-2.51482294772868e-05
-3.36944376755616e-05
-3.62512108990959e-05
-3.5621369213007e-05
-3.25698285196503e-05
-5.46188273282824e-05
-2.91371516215835e-05
-2.55857853864281e-05
-3.39497885560301e-05
-5.67129497812857e-05
-7.15359211394283e-06
-3.29406937427137e-05
-3.26737624342989e-05
-5.43462026515263e-06
-3.77530442161319e-05
3.91479022847191e-06
-3.70937914510574e-05
-3.89947697653979e-05
-2.20498308142667e-05
-2.20931817710119e-05
-9.74294757043542e-06
-2.0040763900384e-05
-6.95348609258042e-05
-4.23238688916507e-05
-3.5914000719801e-05
4.83060694958369e-07
-2.0624572321187e-05
-1.76977195078872e-05
1.09872004821988e-05
-2.43124860863224e-05
-3.99381686132588e-05
4.97776465802014e-06
-3.75501087669603e-05
-1.87271535697527e-05
-1.53512542221444e-05
-1.59023320451965e-05
-1.57191676496902e-05
-3.47890196147108e-05
-1.86014284918098e-05
-1.84828158529257e-05
-3.64540216277909e-06
-7.45048488816789e-06
-2.58067906571881e-05
-3.69637205635162e-06
-1.09410407952767e-05
-2.09381199332253e-05
-9.39019807483636e-06
-3.4432014751349e-05
5.17449821724918e-06
-2.31965353726353e-05
-1.62348067690868e-05
-3.17258751327111e-05
-2.59572828855441e-05
-4.22473567099474e-05
-2.42171623117516e-05
-4.087859976906e-05
-3.66816958363542e-05
-4.11025050361335e-05
-2.09804910040543e-05
-2.22235923038198e-05
-1.49073262519739e-05
-2.84698315765675e-05
-3.78588380855693e-05
-2.20395033180637e-05
1.83114255034277e-05
-2.77258215846187e-05
-4.73763532472285e-05
-4.12682176421155e-05
1.48007785009712e-05
-3.29542959221054e-05
-3.89538089890539e-05
-4.66347882066733e-05
-3.97985220498402e-05
-1.03629740747056e-05
-3.98614075681844e-05
-2.88665581258008e-05
-8.07248097991985e-05
-7.66990729245041e-06
-2.52753302989331e-05
-2.66475847378e-05
-1.24595679332314e-07
-1.52158946454919e-05
-4.04231939916119e-05
-1.66643466748751e-05
-3.51867705398984e-05
-3.71103241180482e-05
-3.74576702110783e-05
-2.41408045300147e-05
-3.15233389477912e-05
3.66353370348778e-06
-3.106004008996e-05
-2.10537711023173e-05
-5.34976155141099e-05
-3.53146736245819e-05
-2.46090953162483e-05
-3.95362342378562e-05
-3.55463187490914e-05
-8.48553639034965e-06
-4.69752851801168e-05
-1.23559201072897e-05
-2.87572112348459e-05
-4.84965510694848e-05
-2.67352883197532e-05
-5.06699328608293e-05
-2.02199164742154e-05
-3.4612777988934e-05
-3.13821601019344e-05
-2.25616313088661e-05
-1.91770930231811e-05
-4.78976778610699e-05
-3.22464615021386e-05
-2.25261376826925e-05
-3.57646864183748e-05
-1.39832943884285e-05
-3.05061481718222e-05
-1.09815191411946e-05
-8.77368499737453e-06
-1.13080729609919e-05
-3.03202875643185e-05
-2.30407309281309e-05
-1.30360762946239e-05
-4.23519597346948e-05
-2.00147699301377e-05
-3.16436635313682e-05
-6.45340089514829e-05
-4.73507389723106e-05
-3.41432223216633e-05
-2.06552901824141e-05
-2.95381943078364e-05
-4.00260100146745e-05
-5.02126650153701e-05
-4.48600072982534e-05
-5.16409294176563e-05
-4.10421613347161e-05
-9.57876356955997e-06
-4.06003636472869e-05
-4.74147322917705e-05
-3.29227406891152e-05
-4.46009981526416e-05
-2.50944996667454e-05
-3.73358701580251e-05
-2.37116831143982e-05
-1.16927442194221e-05
-6.9704114104376e-06
-1.30229738550595e-05
-1.12844402047144e-05
-2.99265376970118e-05
-5.38799158482395e-05
-8.95334508834975e-06
-2.85257489124707e-05
-1.84672275430501e-05
-5.44219497463091e-05
-7.22349886574184e-06
-1.91502790262854e-05
-9.06525180396902e-06
2.4298711687823e-06
-4.03088851142366e-05
-4.56349214744437e-05
-1.944533045392e-05
-2.5720554621289e-06
-1.30225619751886e-05
-1.35102315533522e-05
-4.39451229346958e-05
-2.32708711361836e-05
-3.62422102547065e-05
-3.27608827182624e-05
-3.46856210108652e-05
-5.11360149797211e-05
-4.70062988538095e-05
-9.56783623574482e-06
-3.8313839867246e-05
-8.77314401228915e-06
-2.1221090912605e-05
-2.71129645567945e-05
-2.190235004674e-05
-2.7877021232438e-05
-3.25026942346737e-05
-3.33122154675109e-05
-4.40083721410903e-05
-2.96704732938948e-05
-7.32212628965038e-05
-4.53814026437221e-05
-4.63871077732352e-06
-4.11539716133967e-06
-3.24678867559034e-05
-6.26092246903944e-06
-4.06970809481983e-05
-2.41043367389386e-05
-1.47258933451754e-05
-5.5850561738139e-05
-2.66145554582387e-05
-1.60581547261024e-05
-1.18639244069645e-05
-1.90772543361935e-05
-3.12163501972442e-05
-1.66899905401668e-05
-4.89442222470928e-05
-9.25449215307315e-06
-4.34390605170655e-05
-3.31961952529211e-05
-1.99490742182203e-05
-2.43427396822007e-05
-3.42366300754679e-05
-1.41897050405722e-06
-2.51028517223275e-05
-2.50343781953232e-05
-1.53400984023072e-05
-1.56916992045494e-05
-4.73491496189862e-05
-1.84069217555778e-05
-3.99521030954515e-05
-4.35706609551377e-05
-3.45698602584938e-05
-7.92501388085349e-06
-5.17339384657625e-05
-2.11332414965875e-05
-1.96760758420552e-05
9.01267013954052e-06
-6.12431023368915e-05
-1.46625323150423e-05
-1.39081069374854e-05
-5.2784054197759e-05
-2.3426351897431e-05
-2.34883659591361e-05
-3.00970474420083e-05
-4.60978187409718e-05
-6.07287794290011e-06
-4.98982361956152e-05
-2.41987477102745e-05
-5.08719532831704e-05
-3.09150957906608e-06
-2.77402211919355e-06
-5.96252871343597e-05
-1.53716898396423e-05
-3.01692088893017e-05
-3.69361770923425e-05
-4.17242470648754e-05
-5.22624895737363e-05
-3.39575517690962e-05
-3.6075929819163e-05
-6.1288178564418e-05
-2.56718765617085e-06
-9.93478708509889e-06
-4.43678669100855e-05
-8.94304095734937e-06
-1.87944499498411e-05
-5.74721256566837e-05
-2.06615823606499e-05
-2.31284747051763e-05
9.64803208621276e-06
-3.98141705300115e-05
-5.74088896224192e-05
-2.25548948374887e-05
-3.41674089950304e-05
-1.3315014162301e-05
-2.80955849343645e-05
-1.24005183160301e-05
-4.38083139383357e-05
-8.0732933926846e-06
-1.93274825086212e-05
-3.09693761519304e-05
-4.88444824101364e-06
-5.46510661065293e-05
-3.05139284554072e-05
-3.93456427256566e-05
-3.33323709136672e-05
-3.99157030540159e-05
-3.3972308939193e-05
-4.00387488136762e-05
-4.0845969717714e-05
-2.55876087018392e-05
-3.39165291547907e-05
-1.48974888114692e-05
-4.54001057046256e-05
-8.25434648241217e-05
-3.37750016383421e-05
-2.95413307270606e-05
-3.08771170813258e-05
-1.52930891061796e-05
-2.67130221562791e-05
-2.99701136223442e-05
-6.81277779645046e-05
-4.7829178314134e-05
-4.8404868367912e-05
-7.29750914856402e-05
-5.81487403720521e-05
-2.66766083164892e-05
-4.4286842645763e-05
-4.36202116606893e-05
-3.70095914152332e-05
-1.85053832958756e-05
-1.86372891141352e-05
-8.70741051262517e-06
-4.31475791029871e-05
-8.075376075165e-06
-3.10011348077398e-05
-1.79839386571731e-05
-4.31119815299716e-05
-2.29526108818773e-05
-2.5546820048891e-05
-1.9858354515354e-05
-1.13404906041957e-05
-3.33536670832899e-05
-6.2356514873821e-06
-2.38620506870958e-05
-3.5828753872182e-05
-2.70392734574807e-05
-2.91562242413323e-05
-8.15352919885902e-06
-5.65102898621133e-05
6.82799618245195e-07
-1.03916363333588e-05
-4.43166430384868e-06
-1.07034027513542e-05
-3.90802015761165e-05
-1.8750760561853e-05
-1.74499074777052e-05
-2.11117762435497e-05
-2.68077531691146e-05
-1.45110057810635e-05
-3.52613465683575e-05
-3.83703390289115e-05
-5.34480182201666e-05
-3.32568970067169e-05
-1.40955070375639e-05
-3.96404199870954e-05
-5.13362526399974e-05
2.35593138858154e-06
9.85740317522778e-07
1.03919814848553e-05
-1.8156524245769e-05
-2.78492235243154e-06
1.47005180042563e-05
-5.0631349291005e-05
-2.87860868260934e-05
-1.73173810439777e-05
-6.22732350782175e-07
-2.41914692183131e-06
-2.96845761301244e-05
-3.33779694588189e-05
-3.26969001147968e-05
-2.90783010598147e-05
-3.37180389034102e-05
-3.23648622175282e-05
-2.24382400390253e-05
-1.97157940930053e-05
-2.23280795850911e-05
-2.91225390894661e-05
-2.07847899762519e-05
-3.96721046845085e-05
-2.10511696775022e-05
-6.34181265737293e-05
-4.679000797044e-05
2.41452670582866e-06
-1.44533427500782e-06
-4.11739618037089e-05
-3.00876820193973e-05
-2.85127713761281e-05
-2.89446385838258e-05
-2.5954596322983e-05
-1.3265311046123e-05
-4.77543859758641e-05
-1.4934499354113e-05
-2.23586728737011e-05
-1.64793822069057e-05
-2.84982713612603e-05
-3.77935078257709e-05
-5.00918195523899e-05
-4.46763817384047e-05
-3.58240270993264e-05
-3.19022016996099e-05
-2.38253840500867e-05
-2.94303796651262e-05
-3.09763387470386e-05
-1.23954684903961e-05
-1.99619532428362e-05
-2.01057563270327e-05
-2.11472558589238e-05
-4.38748587345511e-05
-7.77438590760606e-06
-2.98154913269282e-05
-3.03998778001178e-05
-2.72481485444159e-05
-2.7651599390569e-05
-2.66746817555808e-05
-1.07022544216757e-05
-2.57681743325233e-05
-1.82856118977797e-05
-4.38120610059077e-05
-3.92164021035597e-05
-3.63678368600312e-05
-2.55409276693867e-05
-3.3366018014772e-05
-1.38768562079319e-05
-1.60413123867213e-05
-5.16496493015287e-06
-2.75882753319206e-05
-2.41394261681378e-05
-1.8000233049752e-05
-1.72112289084769e-05
-4.98879623637029e-05
-2.73940781986523e-05
-2.5661757941036e-05
-1.91628821214851e-05
-2.33494364421229e-05
-2.47070143953002e-05
-1.45131780008198e-05
-1.18547613298925e-05
-2.76975634684272e-05
-2.06225969090503e-05
-3.76417717775276e-05
-1.19048665151324e-05
-1.8008270165513e-06
-3.92689809479295e-05
-5.22979044367861e-05
-3.65849640235353e-05
-2.515322044668e-05
-4.25173108974415e-05
-5.19698135157988e-05
-2.18942787205813e-05
-2.19429272676588e-05
-4.14354164272321e-05
-2.67616206710898e-05
-2.79435444241547e-05
-4.53158039055643e-05
-3.0986532127701e-05
-4.61914749699899e-05
-5.45451044325525e-05
-2.74457866760012e-05
-3.22626240542128e-05
-4.08012942632814e-05
-1.97874182797665e-05
-2.70374422940053e-05
-3.31329190817992e-05
-2.67710376637933e-05
-4.10899937070709e-05
-4.14305696350121e-05
-4.16298392764954e-05
-2.97486554246145e-05
-3.61842757543466e-05
-4.30353993912026e-05
-5.07429957457991e-05
-4.04000857090925e-05
-3.27406834474048e-05
-2.60669055803125e-05
-1.39568770147919e-05
-3.90834249265607e-05
-1.92145513182856e-05
-2.70172957445116e-05
-3.50238050928004e-05
-9.77448877512949e-06
-2.50215183898265e-05
-2.15644976089664e-05
-2.75998656658904e-05
-3.44119779274317e-05
-2.28699956345533e-05
-5.53900659097523e-05
-5.16793521134552e-05
-4.9558470948752e-05
-2.65161934794002e-05
-9.47614971562775e-06
-5.90154360496098e-05
-4.05552278082496e-05
-1.72836921715495e-05
-4.22018384994644e-05
-1.42899657392408e-05
-2.35329494165358e-05
-2.27049078412481e-05
-2.52954627328913e-05
-3.99785191108039e-05
-1.31311688691758e-05
-1.70013547975753e-05
-2.40297729596983e-05
-2.64619722322972e-05
-5.19904304025036e-06
1.46744363633487e-05
-5.81531670188543e-05
-2.06309520636912e-05
-4.78125748794768e-05
-3.11859412008454e-05
-2.41133243465623e-05
-6.08151306693856e-06
-2.95990153875334e-05
-5.63421675253264e-05
-3.75923102480216e-05
-4.02935870879244e-05
-3.96674741608501e-05
-4.02441972867907e-05
-2.47065859796111e-05
-3.52354331698249e-05
-1.17509329191768e-05
-4.37260970166716e-05
-1.55400232138166e-05
-1.85159194397911e-05
-3.61727577851165e-05
-3.16675948933602e-05
-7.89639462990086e-06
-9.41953447058512e-06
-2.82797401773602e-05
-3.17491873983166e-05
-1.47739696145633e-05
-3.47314719229683e-05
-3.90427745921898e-05
-9.59018449128782e-06
-2.17129970998844e-05
-3.00001835378581e-05
-3.62801726603099e-05
-2.19980896013856e-05
-4.99410609318502e-05
-1.0771461847817e-05
-3.64195553347037e-05
-3.17925386008653e-05
-1.71620968138492e-05
-4.9851318897138e-05
-2.43041247351137e-05
-1.0444391120807e-05
-1.63791937565095e-05
-2.6361432845522e-05
-8.72113007196866e-06
-5.02983833807594e-05
-1.04785193745139e-05
-2.2027394170252e-05
-3.30600411891352e-05
-4.40757198853105e-05
-8.61399081455119e-06
-5.55544795620833e-06
-3.71690504769772e-05
-3.99402098885701e-05
-3.59510049736758e-05
-1.13898337489967e-05
-2.54785502395597e-05
-1.64738117037546e-05
-2.56283737453968e-05
-2.07164159898677e-05
-1.9673120255752e-05
-5.29786155434044e-05
-4.00857500777064e-05
-5.49668384816462e-05
-1.80518042483058e-05
-1.69807034338901e-05
-4.46006821624863e-05
-5.47970403228145e-05
-2.02236052801058e-05
-2.144532976974e-05
-4.71459039369455e-05
-2.68625558314452e-05
2.55205908264741e-06
-1.27383908800867e-05
-4.16180040238553e-05
-2.4443124915396e-05
-1.57957386539824e-05
-2.16896775978412e-05
1.29445425011404e-05
-1.16894008340279e-05
-5.09406971633037e-05
-1.72530633275006e-05
-1.9529031930544e-06
-3.27580160224003e-05
-3.02150214605342e-05
-3.64674100660494e-05
-1.58747395626983e-05
-2.59387918571322e-05
-4.34125561021707e-05
-8.02260157712693e-06
-2.7097343344071e-05
-2.45529685650012e-05
-1.50925397535883e-05
-3.20279074430729e-05
-3.61122716613617e-05
-1.7940175559262e-05
-4.39236663244586e-05
-3.31310817575492e-05
-4.78147957862335e-05
-1.32781477488756e-05
-5.35844016593167e-05
-1.80026968635672e-05
-1.22782733330497e-05
-2.06745538455864e-05
-2.80730901128077e-05
-1.87811264466896e-05
-4.29180614191581e-05
-3.07524713041615e-05
-4.5013647186621e-05
-4.09923576687897e-05
-1.74049038884433e-05
-2.82613055029244e-05
-3.31676821554623e-05
-4.93605434480193e-05
-4.11226527114605e-05
-6.02199576476982e-05
-2.60958808327749e-05
-2.40804131112489e-05
-6.85398513713391e-06
-2.92790685775361e-05
-5.06564742183332e-05
-5.95715409718688e-05
-2.07871578046042e-05
-5.11320516632145e-05
-1.22110748677523e-05
-2.39477107590965e-05
-2.2945496065473e-05
-3.70498752103138e-05
-2.11595990676963e-05
-2.63991955973996e-05
-1.2337380444869e-05
-2.86168745006333e-05
-5.53262042362025e-05
-2.55430288430871e-05
-4.7303302471912e-05
-1.81838759062553e-05
-1.55138617175198e-05
-1.33751111800998e-05
-1.90870107283155e-05
-3.50661026260536e-05
-5.54707518932518e-05
-4.69395138126071e-05
-1.49105365361422e-05
-3.24191410474565e-05
-1.88853615486719e-05
-3.99387352490399e-05
-4.31851443771448e-05
-2.30003276117615e-05
-3.27270715296602e-05
-4.24175154954083e-05
-2.2621372445015e-05
-4.43723577648712e-05
-5.45381603991093e-06
-1.83402915792482e-05
-1.99337639828218e-05
3.51166383690291e-06
-1.64554505448862e-07
-2.51681958343031e-05
-4.32285953428289e-05
-3.33791495779068e-05
-1.074064978808e-05
-1.2013769641067e-06
-2.13782711526677e-05
-2.11968126452583e-05
-1.81358233937324e-05
-2.65248442303561e-05
-2.61976237900239e-05
3.75341472875551e-06
-3.8330858244926e-05
-2.40202818349461e-05
-4.55485154068446e-05
-2.30530184576774e-06
-2.60722411523543e-05
-4.80493611573969e-06
-1.16490174361602e-05
-3.96199681466422e-05
-2.91896278398546e-05
-3.49810390194447e-05
-5.6477014775716e-05
-2.91332473555883e-05
-2.38265293903408e-05
-1.14656981776464e-05
-2.81226545954356e-05
-2.04767462524973e-05
-4.63287277677029e-05
-2.70686175919942e-05
-1.64801959866612e-05
-6.69917902159074e-06
1.11804018561549e-06
-3.58866828390808e-05
-3.65264657524352e-05
-1.76752071418085e-05
-1.36525236858311e-05
-2.34424077755965e-05
-3.74072986183833e-05
-5.83988846100431e-05
-3.25259271218662e-05
-2.81773034098947e-05
-4.96478509549385e-05
-3.35671090702664e-05
-3.57405312553148e-05
-1.03010111208192e-05
-2.93600046469185e-05
-1.01847960581368e-05
-2.90769658129039e-05
-3.72801791334641e-05
-5.80011472550228e-05
-1.96493369432588e-05
-2.73588359251243e-05
-2.97762843246584e-05
-1.85962460919117e-05
-3.16125168125229e-05
-3.78466791925722e-05
-3.19955899022001e-05
-7.41108343260267e-06
-2.69766435428478e-05
-1.94681124953437e-05
-3.00812948506927e-05
-3.6758577199728e-05
-3.57594154984642e-05
-3.67657106338677e-05
-6.47165434268921e-06
-3.27676263532016e-05
-3.25830336596608e-06
-5.40214253448568e-05
-1.77760429895753e-05
-1.2360357000767e-06
5.16380180737082e-06
-4.91789342412864e-05
-3.07337640985581e-05
-4.54510099077076e-05
-3.00519031208441e-05
-6.29933965712196e-05
-1.51082518229454e-05
-5.65956407228513e-05
-4.72830326843377e-05
-2.44525193524291e-05
-3.11518817268525e-05
-3.19573715721292e-05
-2.04858066957013e-05
-2.77301607653713e-05
-4.48351016146877e-05
-4.98476380007798e-05
-2.1183275282866e-05
-1.21139549987749e-05
-4.95382481838408e-05
-1.95783634167251e-05
-3.84427097935462e-05
-2.90498432632552e-05
-1.30049279692709e-05
-5.74277949467309e-05
-5.19134083925721e-05
-3.85234883844605e-05
-1.18743692389817e-05
-3.55819069725185e-05
-2.97851629878263e-05
-1.29102840176798e-05
-3.57407041378002e-05
-4.32960686369189e-05
-2.59544582731144e-05
-1.18818608301661e-05
-3.80836162777242e-05
-2.44399626353764e-05
-3.68481329409003e-05
-2.05275824380426e-05
-3.90975407279734e-05
-9.01483889627503e-06
-4.08668216256943e-05
-1.77707744235138e-05
-3.57006251242326e-05
-3.0986140370333e-05
-3.73949848190083e-05
-3.74606332689388e-05
-1.82786549163177e-05
-3.34193307959281e-05
-3.78406430987194e-05
-3.23701009751393e-05
-3.03747709461724e-05
-4.33008631839937e-05
-3.31151240379627e-05
-3.54380992727396e-05
-2.35082076612075e-05
-4.03548873295784e-06
-1.9767140978882e-05
-2.16170541078315e-05
-3.04975226962087e-05
-4.20109940267809e-05
-3.75326798919781e-05
-2.88092620807007e-05
-3.3710978658451e-05
-4.3844115629833e-05
-7.9599306160821e-06
-9.646969231879e-06
-8.34972794565802e-06
-2.65599808992593e-05
-4.54148441737765e-05
-3.31807360638319e-05
-5.02394337900347e-05
-4.15773535356222e-05
-4.53701874989936e-05
-3.13019017822847e-05
-9.83961508053492e-06
-1.52710464466592e-05
-4.03079677377453e-05
-1.76525909586615e-05
-6.9134737222742e-05
1.57993038184578e-05
-1.56649461830256e-05
-5.90547875347499e-06
-3.90773092040852e-05
-1.68584369484202e-05
-3.21502332534449e-05
-2.61632274183504e-05
-2.6298982237991e-05
-5.93581330231641e-05
-4.37744994126685e-05
-3.29033918463814e-05
-7.40103564455157e-05
-2.35282747348456e-05
-1.43700151083257e-05
-2.46902782565409e-05
-3.81363206793732e-05
-5.27420288305685e-05
-2.38293489762052e-05
-3.44782641527322e-05
-1.27769002655184e-05
-2.67747652704975e-05
-4.9434806155531e-05
-1.43462250357697e-05
-9.44480781059445e-06
-4.25173509966609e-05
-3.28147546068784e-05
-4.979138979068e-05
-3.2146036501456e-06
7.11981445407742e-06
-1.78409948627802e-06
-2.69707708341185e-05
-4.17636859029006e-05
-2.63096622868832e-05
-2.7647294470804e-07
-2.3473776619806e-05
-1.92457860441335e-05
-1.42070985349404e-05
-5.09958270577309e-06
-4.26566439409156e-05
-3.88136845972656e-05
-5.12665270520843e-05
-1.42944488809541e-05
-2.89716920488281e-05
-2.0268913818989e-05
-3.64646698677426e-05
-5.08364282193224e-05
-3.02634754830715e-05
-3.01006031513905e-05
-4.57249734975103e-05
-2.4792301495747e-05
-4.15536169647084e-05
-3.31565876346593e-05
-5.07330433371035e-05
-2.16373902406748e-05
-5.74380613445061e-06
-1.84669787846956e-05
-3.32915597120108e-05
-4.24365213403383e-05
-6.92957730832892e-06
-1.61323266348098e-05
-4.20960328515331e-05
-6.29811298938752e-05
-4.41705982420037e-05
-2.0946297042828e-05
-1.11335333364787e-05
-4.26823599568449e-05
-2.42434260205727e-05
-2.34944097953294e-05
-4.88082125437284e-05
-1.13934576844829e-05
-5.05131734531275e-05
-2.24429826635741e-05
-3.17784800207149e-05
-1.82640473152179e-05
5.68242736049463e-06
-2.46543256144623e-05
-2.02610734835404e-05
-3.71822067438549e-05
-3.85041745026698e-05
-1.4433729688201e-05
-5.0420911857036e-05
-4.52097057958598e-05
-3.68327429623657e-05
-4.86401416371498e-05
-2.7494266304088e-05
-3.17743771569135e-05
-4.38378971324364e-05
-2.87527329205131e-05
-4.24671387698288e-05
-1.74938514792376e-05
-4.11758397411184e-05
-4.58918094672167e-05
-2.3511267782856e-05
-2.70242853032808e-05
-2.32027992826038e-05
-1.18015139878877e-05
-3.75399826169346e-05
-2.75712646235676e-05
-2.83511255984474e-05
-1.78593154535946e-05
-3.7125340149403e-05
-3.25714868951099e-05
-3.46396424246774e-05
-2.82166074239324e-05
-4.70583559830002e-06
-1.80616177347553e-05
-3.86286341540009e-05
-3.98647638483187e-05
-2.91807834591719e-05
-2.47011748317656e-05
-1.34423935241024e-06
-3.94578099584168e-05
3.06160800347406e-06
-2.85313271127122e-05
-2.17198710447675e-05
-1.8886674298842e-05
-4.73990862102229e-05
-3.69929267280001e-05
-3.88287969592649e-05
-6.23140830169127e-05
-3.05102038430704e-05
-3.9452439864292e-05
-2.29279829793398e-09
-4.39507576426334e-05
-4.10581930557549e-05
-2.96450553611697e-05
2.27391116362752e-06
-2.61981249706465e-05
-4.23890137922784e-05
-3.71390043363196e-05
-3.36673565304227e-05
-1.84247598854146e-05
-1.64644771672693e-05
-3.35157457528883e-06
-5.56564700860937e-05
-3.56625971728677e-05
-3.55626178190668e-06
-1.02736758672266e-06
-2.30989743120858e-05
-3.43589981902888e-05
-3.20706166276318e-05
6.94940676347264e-06
-1.38267266263933e-05
-4.55246555657737e-05
-2.74576305191095e-05
-1.6292646880949e-05
-9.33675399998913e-06
-3.78641578795551e-05
-1.60156809857525e-05
5.13526943417748e-06
-9.03340623653699e-06
-3.64396600548309e-05
-2.6454921300724e-05
-6.61636343121179e-05
-1.88826125019784e-05
-5.7899334572208e-05
-1.24478558250447e-05
-2.08920651959527e-05
-1.72042349818278e-05
-1.1347651435701e-05
-1.56959215416879e-05
-4.8674994407414e-05
-2.95854556824256e-05
-2.33691531700542e-05
-4.37950471430085e-05
-4.3199517903802e-05
-3.35928240905338e-05
-8.70295400411111e-06
-1.36138051951183e-05
-7.08699962951966e-06
-1.45748343436225e-05
3.32331974493505e-07
-4.34596756264875e-05
-6.49943014441796e-05
-3.82374949896298e-05
-2.59355956418355e-05
-2.11609232137486e-05
-6.52741540736901e-05
-3.83730898931543e-05
-5.19046108666219e-05
-4.00502723941615e-05
-2.54800327819762e-05
-1.08924321454152e-05
-5.66432423553127e-06
-3.05101993120258e-05
-3.02856618973573e-05
-1.82558986378506e-06
-5.16063949911643e-05
-3.49999759488419e-05
-1.61479501352981e-05
-2.84649713382091e-05
-5.34428466531325e-05
-1.22632095862895e-05
-1.3605541681145e-05
-3.30794518444168e-05
-3.27815864844503e-05
-3.66547518506742e-05
-1.76005933742465e-05
-3.79103662433902e-05
-1.50724266403131e-05
-2.94929114475134e-05
-4.66728805852264e-06
-2.01323291002617e-05
-5.16552567270918e-05
-2.28026467643508e-05
-3.52250519613646e-05
-5.22041018984157e-05
-3.84558102479258e-05
-1.46013651992599e-05
-3.56203484623488e-05
-5.53182630394834e-05
-5.65686642616976e-05
-4.5466501321603e-05
-2.92082128355496e-05
4.72746316475267e-06
-1.80687320044711e-05
-5.51210979499002e-05
-2.06164551112044e-05
-5.2962318777587e-05
-3.87388261816829e-05
-3.46546168513157e-05
1.48437492389513e-06
-1.99565587692978e-05
-3.16644846718542e-05
-3.84584008293121e-05
-4.4748225136898e-05
1.13987117779857e-06
-1.75370427909434e-05
-3.87166794434277e-05
-3.73971344018397e-05
-3.95137709770055e-05
-4.40501138065588e-05
-5.79258384831989e-05
-2.72056749744383e-05
-2.14435190245897e-05
-2.69621222111121e-05
-2.77395618191136e-05
-5.00471285716406e-05
-3.16999145842353e-05
-6.75099451299026e-06
-5.21770437428213e-06
9.32442898775431e-06
-9.29701800088168e-06
-5.04762516699109e-05
-5.017285100078e-05
-2.47782549152141e-05
-4.55907586602012e-05
5.53952810748227e-06
-1.59124110836173e-05
-4.07322229131658e-05
-3.78282073563545e-05
-2.22915897472322e-05
-1.73278115056542e-05
-4.14456483706583e-05
-2.51245862277044e-05
-1.29617661399759e-05
-2.19512432899261e-05
8.49081239374685e-07
-2.75979296000606e-05
-4.1867099428813e-05
-3.24123648214196e-05
-4.59734158524412e-05
-2.12985510735883e-05
-4.61584552005442e-05
-2.87411929669982e-05
-1.62088159051913e-05
-4.42840405838072e-05
-1.57232778602955e-05
-4.66582652373915e-05
-4.29922171149058e-05
-1.92291899061406e-05
-2.02207717517412e-05
-2.46139348789678e-05
-4.29023177064327e-05
-4.19653826872522e-06
-4.31888534517259e-05
-2.29162948546417e-05
-1.15125838465263e-05
-2.84528972396721e-05
-3.50157951933096e-05
-1.38322562707232e-05
-1.72615099106157e-05
-8.82125724758251e-06
-4.18802865710858e-05
-1.25433939809325e-05
-3.2744128927076e-05
-2.69703014552058e-05
-2.73175721227814e-05
-3.68392009442387e-05
-2.11992336580155e-05
-3.27628453760859e-05
-8.9757300194534e-06
-3.49144944935618e-05
-1.44417899422213e-05
-8.47766834847922e-06
-7.59817297762705e-06
-5.58676362351826e-05
-3.91850270012765e-05
-2.23558810654524e-05
-3.25581412167628e-05
-1.62025465701828e-05
-3.3462797106402e-05
-5.51667222629313e-05
-4.4964469273815e-05
-4.53661666701008e-05
-1.94990802444809e-05
6.07925348640305e-06
-3.72118347132183e-05
-3.62949100213437e-05
-5.65822581425671e-05
-3.22898266631425e-05
-2.84935186608167e-05
-9.97263460718999e-06
-2.95701278381732e-05
-2.6155399630207e-05
-3.43965493495095e-05
-1.46969782926053e-05
-4.87120012810613e-05
-3.06872263775576e-05
-2.78584814430427e-05
-2.45612304237472e-05
-4.74866363954391e-05
-4.4042550793996e-05
-1.86180754860622e-05
-1.67075429540796e-05
-5.21972850952271e-05
-2.39519848054345e-05
-4.91905135803086e-05
-3.97470287928042e-05
-2.05609851135408e-05
-2.17336543858401e-05
-2.27577160220693e-05
-3.29897740311106e-05
-2.93397498189531e-05
-2.69961768298907e-05
-2.00210426182119e-05
-2.52581441364096e-05
-5.31244596247019e-05
-4.79939100300371e-05
-3.06217454425527e-05
-1.30324079132297e-05
-4.16693222649629e-05
-3.9910112506223e-08
-5.61078026108968e-06
-4.82476742031166e-05
-3.13258427672395e-05
-3.83829524884358e-05
-8.49558940543538e-06
-2.93146893731369e-05
-2.96898840465025e-05
-7.14770273724035e-06
6.06629143726232e-07
-7.66915776419722e-06
-1.51048608073896e-05
-2.091244123565e-05
-1.37646576088651e-05
-2.70193793352286e-05
-4.71520173107863e-05
-3.75014451311111e-05
-2.15811065465804e-05
-9.81633056717646e-06
-4.77975087114824e-05
-4.68032896649398e-05
-5.58097299896016e-05
-3.78272608650895e-05
-7.38959328956245e-06
-1.72909108248523e-05
-2.05744260068943e-05
-3.81618549299038e-05
-5.42480190247983e-06
-5.87226515883738e-05
-3.22474481658796e-05
-1.31893358178858e-05
-3.86638550440377e-05
-4.96292894864476e-05
-4.84292385448106e-05
-4.08599900837588e-05
-5.23628963115374e-05
-6.17703620006705e-05
-2.06190217508014e-05
-4.058736167196e-05
-4.45660128530818e-05
-3.92912786052987e-05
-1.89791028487943e-05
-3.46370479384355e-05
-3.3991736082256e-05
-3.03761545582352e-05
-3.6304840637808e-05
-2.41853135132655e-05
-2.8977753788239e-05
2.54955788922629e-06
-4.17002755613897e-05
-2.43901363597395e-05
-9.6766968167569e-06
-3.68804001218237e-05
-2.22601410555198e-05
-1.99976749307404e-05
-2.68645302506475e-05
-5.20918600568407e-05
-5.21733774626819e-05
-2.62014704095156e-05
-3.81414153090333e-05
-3.11807859101394e-05
-1.50806786249873e-05
-2.76000070276093e-05
-3.2700434953392e-05
-2.19337012367744e-05
-4.29143207040692e-05
-2.39084040548527e-05
-2.68144186359987e-05
-3.00594694939515e-05
2.70208225296493e-06
-5.31704484417161e-05
-1.80863824419595e-05
-4.10125387949049e-05
-9.06767106858775e-06
-5.84872399638065e-05
-4.40046941350304e-05
-1.83951414740476e-05
-5.8098921750627e-05
-5.83591989881347e-05
-2.97958077009046e-05
-2.55767900267569e-05
-4.8448200954707e-05
-4.82832888807175e-05
-1.46268380341092e-05
-3.06354205367775e-05
-2.90358390706507e-05
-4.58645706637073e-05
-3.38084218525365e-05
-5.60522665264734e-05
-3.4583660265602e-05
-4.73873048673131e-05
-3.02495129366639e-05
-1.95419189163569e-05
-3.04957651169958e-05
-4.03953839872613e-05
-3.29399630137327e-05
-5.40769964412611e-05
-3.57143115207116e-05
-1.55923604516012e-05
-1.71283219052863e-05
4.78335563436729e-06
-4.87592398015123e-05
-5.13413145666196e-05
-2.76287363458621e-05
-2.9728546517525e-05
-2.23732926525923e-05
-3.10661421722708e-05
-1.00449488478649e-05
-1.74357688713496e-05
-4.46918410477857e-05
-2.12425073112665e-05
-5.20804358341606e-05
1.07464131144611e-06
-5.40274479867156e-05
-2.67722061773176e-05
-2.30996831487367e-05
-5.31176217704079e-05
-4.49969465592165e-05
-3.42092261391056e-05
7.80173925013695e-06
-2.03387609651817e-05
-2.38943803367142e-05
4.06375002682887e-07
-4.47748767305943e-05
-2.77053530451076e-05
-2.79473538720232e-05
-3.34068561731877e-05
-2.09422202291906e-05
-2.39853612077323e-05
-3.03064139509015e-05
-7.27780624048158e-06
-2.82232308037114e-05
-4.73741871748908e-05
-3.71748868578558e-05
-2.963495713378e-05
-5.47487737865375e-05
-3.27820245789101e-05
-4.12704508646728e-06
-4.2262208711131e-06
-4.77252111155161e-05
-3.5146312866824e-05
-3.51246306645429e-05
-1.63517538819802e-05
-4.00293391476086e-06
-1.91951040318946e-05
-2.01723770698192e-05
-2.52871928231475e-05
-5.20302717601766e-05
-2.44041471381843e-05
-2.41823324930564e-05
-2.5173981276605e-05
-1.88947480727851e-05
-3.07461966193667e-05
-4.27467034939704e-05
1.28406842568883e-05
-3.40476561047544e-05
-3.07667812895111e-05
-6.04543521413055e-06
-7.89845627749158e-05
-2.90569506892663e-05
4.82327280622411e-06
-5.32171800267937e-05
-4.01701543544913e-05
-3.83325649100194e-05
1.01483036087731e-05
-2.82075563255324e-05
-1.71856887885893e-05
-2.93407096479326e-05
-2.9807686019429e-05
-4.14525955876997e-05
-3.28692706817416e-05
-2.8808912708464e-05
-2.49967656277088e-05
-3.64219168300077e-05
-3.02689590516871e-05
-4.69310674723103e-05
-3.62480647787995e-05
-4.16740951605029e-05
-3.56934778610417e-05
-2.97778320486091e-05
-3.92122044111902e-05
-3.68167722176662e-05
-2.07383527384085e-05
-1.1480559308969e-05
-4.40512674511231e-05
-2.68380831627859e-05
-3.92303005268495e-05
-1.36731035426519e-05
-2.3228792201616e-05
-3.25433683351265e-05
-3.52534074124544e-05
-1.12127748547606e-05
-4.00258956409984e-05
-3.86419517377117e-06
-2.33562295047565e-05
-2.56310653492115e-05
-3.71403154619586e-05
-1.36205786669313e-05
-5.06117547969655e-05
-3.07997157107042e-05
-1.68887624711844e-05
-2.35152943257567e-05
-2.10622302592968e-05
-1.52033149073539e-05
-2.28634455644281e-05
-3.73481182521625e-05
-4.79167702858435e-05
-2.45087420819446e-05
-1.80693741491603e-05
-1.96702255034587e-05
-1.15740056823539e-05
-4.36383974943297e-05
-1.95987578392271e-05
-1.21019995131845e-05
-2.65021061619528e-05
-7.73472086227555e-06
-2.93569424205114e-05
-2.9389002044015e-05
-3.71021532256965e-05
-6.99630217009202e-06
-2.56469535039258e-05
-5.13304526839939e-05
-4.82870267472392e-05
-1.4692233515121e-05
-3.93202336743398e-05
-3.66237580743971e-05
-5.00169979914281e-05
-2.45427169944652e-05
-3.67116013949811e-05
-3.1774493366422e-05
-2.51288730014684e-05
-8.1412351472987e-06
-2.04376712392803e-05
-2.07269551070431e-05
-1.87245397688089e-05
-2.09481116469999e-05
-1.99852796576334e-05
-3.2878396735003e-05
-3.70108198765662e-05
-1.91945571605708e-05
-9.10224204151288e-06
-1.96020948377311e-05
-2.29587427403501e-05
2.88650461231452e-06
-2.16460145522286e-05
-4.8493615664898e-05
-2.87612513730639e-05
-2.40347364950133e-05
-3.21336971073176e-05
-1.26271258531617e-05
-9.78496004277592e-06
-4.71576388902742e-05
-2.83689342882441e-05
-1.21198581538341e-05
-8.11604873694704e-06
-3.69087384345878e-05
-7.71651952616298e-06
-6.0115928704146e-05
-5.80587025115288e-05
-4.42219810433473e-05
-2.83673433889592e-05
-9.21908013988259e-07
-5.01825352727502e-05
-4.36031896602227e-05
-1.31993851608643e-05
-2.91333329107679e-05
-5.34459926553774e-05
-2.01369607754322e-05
-3.66197516457589e-05
-2.80449713170722e-05
-1.45767399136247e-05
-3.25267199728696e-05
-3.52673591255772e-05
-3.20947523575398e-05
-3.86935586063133e-05
-4.4175481847805e-05
-3.6155735719657e-05
-5.37625938768919e-05
-5.13220191304468e-05
-4.03568643226387e-05
-2.1305527663458e-05
-2.29379209650006e-05
-2.61484728258391e-05
-3.8284354498275e-05
-2.89205184811776e-05
-2.08061910994364e-05
-1.84917117072197e-05
-5.02135801454392e-05
-5.30362015590935e-06
-1.54216103118454e-05
-3.89518030871706e-05
-1.91111057451786e-05
-6.60395636565366e-05
-4.34061971617599e-05
2.08461306747123e-05
9.85852402104077e-06
-3.78457501610595e-05
-3.32325700794177e-05
-2.02363996896137e-05
-4.44400891008897e-05
-2.8938787775401e-05
-4.43938372788705e-05
-4.07571411536461e-05
-3.85091979583851e-05
-1.08899913565378e-05
1.29437171172058e-05
-3.25433144027921e-05
-6.60480588846303e-05
-3.28224302745761e-05
-3.17557259941427e-05
-1.20489590628213e-05
-1.50037068285141e-05
-3.76323499823105e-05
-2.77754130367243e-05
-3.07649016891436e-05
-5.06246632078414e-05
-2.55181066236624e-05
-3.86576278275949e-05
-2.14047397924133e-05
-5.22224439457975e-05
-3.74109825526145e-05
-5.61903211146247e-05
-1.40483856386362e-05
-6.12498029538008e-05
-5.71309784858971e-05
-2.48948115816308e-05
-3.56962686476798e-05
-2.53747578587842e-05
-1.62383788192181e-05
-1.23200819633692e-05
-2.4008816175878e-05
-1.31090439833993e-05
-3.25599131239299e-06
-2.11187746786605e-06
-2.23631786534518e-05
-2.34743856607874e-05
6.62089527160564e-06
-1.22446423342597e-05
-1.61325457844715e-05
-6.01878134682037e-06
2.15941764065407e-06
-5.51211702182149e-05
1.34034151098411e-05
-2.84747451624415e-05
-4.02131258327031e-05
2.4409202861869e-06
-3.72279595282923e-05
-2.08103800471426e-05
-3.01462222993797e-07
-5.17550049209876e-05
-3.80283639879775e-05
-2.07322545546544e-05
-8.18703193729457e-06
-2.74543978356977e-05
-3.75566547864125e-05
-1.67249568796753e-05
-8.48224223315824e-06
-2.25091361757474e-05
-1.6678731356876e-05
-6.44924390218963e-05
-5.04239749573976e-05
-8.20160900533215e-08
-8.33428399239549e-06
-2.99850753238093e-05
-3.71293454485298e-05
-3.50713954228489e-05
-2.87284866616776e-05
-2.92993975849842e-05
-1.45102777696925e-05
-2.68027953542516e-05
-1.41614895347654e-05
-2.36889321750454e-05
-4.1725957182291e-05
-3.92483349039878e-05
-4.53214185566541e-05
-1.72348709100528e-05
-3.30339604424558e-05
-2.83426810640231e-05
-2.43642672173021e-05
-4.94777145376013e-05
-3.66640616821141e-05
-3.68052089295056e-05
-1.10418637244703e-05
-1.14151015964558e-05
-1.34273047908007e-05
-1.14612707911887e-05
-3.28811835554374e-05
-1.85020280622469e-05
-2.2307463397731e-05
-6.75320652385847e-06
-3.14431872381242e-05
-3.27846890691504e-05
-4.44115923562235e-05
-1.71925206414092e-05
-3.32918371986983e-05
-2.890096236892e-05
-1.06268876844202e-05
-1.74213029592537e-05
-1.62663426734272e-05
3.63084424540413e-06
-8.93503223013924e-06
-4.89437344447249e-05
-3.12351541154652e-05
6.63698723819879e-07
-6.37485086290999e-05
-1.50850515563876e-05
-1.75062058530884e-05
-1.72979947218098e-05
1.43263899873662e-05
-3.18010979202573e-05
-3.7161100015279e-05
-2.44824311395567e-05
-2.61821179637354e-05
1.17869758882038e-05
-3.76405962481487e-05
-1.33621866141802e-06
-1.894205923732e-06
-1.79971726500265e-06
-4.13208234983089e-05
-1.76638003791796e-05
-2.74809932121282e-05
-1.75819507518421e-05
-3.66112932077955e-05
-5.54841406032865e-06
-3.39221600366597e-05
-4.77337770236746e-05
-7.67518556373835e-05
-3.74294697655529e-05
-4.58038118131692e-05
-3.99926533032717e-05
-4.27935448179364e-05
-3.3943754676767e-05
-1.56787285886237e-05
-2.16902253176069e-05
-4.15172072933531e-05
-4.03039224323967e-05
-7.24188758084494e-06
-1.02419155711317e-05
-4.43691316057686e-05
-8.51987796280858e-06
-2.70308578975819e-05
-2.81801716695307e-05
-6.58663559408264e-06
-2.01815919498068e-05
-3.75280113855061e-05
-3.5471848583313e-05
-3.64434878427443e-05
-1.78718385336515e-05
-7.64370992761258e-06
-5.02115004359489e-05
-1.77734947703975e-05
-3.30111107001309e-05
-5.74379788918368e-06
-2.62656094555132e-05
-2.12045898200943e-05
-1.60215326932831e-05
-5.52788069343041e-05
-2.6060542275764e-05
-4.58126743550891e-05
-8.14865581241376e-06
-1.73008152822372e-06
-2.60983406010424e-06
-2.75939311301227e-05
-2.82085829252605e-05
-4.78045216879084e-05
-3.2178392073238e-05
-3.08857371106695e-05
-3.42969635416016e-05
-1.47094701419277e-05
-4.56176177319257e-05
-7.51229594171833e-06
-4.536118410425e-05
-6.33693428619639e-05
-2.79569782142739e-06
-3.79639180074833e-05
-2.77668342036336e-05
-2.02709344762459e-05
-2.22023060791083e-05
-2.4572888311376e-05
-3.30219621870312e-05
-5.74365187085206e-05
-9.06832038250955e-06
-5.24567035176119e-06
-1.6797679270191e-05
-2.63175818948972e-05
-1.49860585542665e-05
-4.4450146585175e-05
-2.95141986396547e-05
-1.61121250154963e-05
-4.39250665342857e-05
2.72953490242846e-07
-1.15031676870794e-05
-3.71862547255908e-05
-3.02697356827271e-05
-9.97257456336339e-06
-6.0340806663026e-05
-2.76555750983223e-05
-5.13846794834897e-05
-2.19174326255593e-05
-2.56389316373474e-05
-5.90418406189252e-06
-4.71467871707576e-05
-1.60493686822291e-05
-1.51529704406867e-05
-1.60324907386477e-05
-2.59939695999387e-05
-1.08374276107498e-05
-3.95456843023547e-05
-2.76467631549445e-05
-2.46515805117412e-05
-4.33833639676749e-05
-6.39255813321164e-05
-1.18496953481907e-05
-2.0509286578918e-05
-2.91993494394008e-05
-1.5469556688296e-05
-1.99938943992509e-05
-5.73341305093686e-05
-4.19441687164663e-05
-2.59766527217117e-05
-2.17598825822423e-05
-4.04736221047305e-05
-4.66009050034492e-05
-1.13266244468389e-06
-7.35356157690411e-06
-2.38038538956097e-05
-2.81333512226631e-05
-4.36809619331344e-05
-3.05937246694426e-06
-3.38907448428332e-05
-5.69754446482323e-05
-8.57775531752115e-06
-3.94514381756287e-05
-5.85852198922779e-05
-5.30450630844181e-05
1.02545805712525e-05
-2.87291166756338e-05
-5.55401027009493e-05
6.69456353718698e-06
-5.95710682160196e-05
-1.04865254402399e-05
-3.04347598659803e-05
-2.75499709629206e-05
4.10331385773197e-07
-4.01633958149279e-05
-1.58467770418e-05
-4.16865096523025e-05
-4.07892015951768e-05
-2.89084461495279e-05
-2.0368709922359e-06
-5.17393015868471e-05
-2.75715013598914e-05
-3.67169103931632e-05
-1.82087047559035e-05
-3.61475131950296e-05
-3.34555734028845e-05
-3.75267466286427e-05
-5.3859015631333e-05
-3.92079410589803e-05
-3.57731403953012e-05
-6.33147405846942e-05
-7.04652017608898e-06
-1.82242159762408e-05
-1.96177513192531e-05
-1.97774788069352e-05
-1.97252108369717e-05
-1.26305465412406e-05
-9.57983521015851e-07
-2.19106181142681e-05
-4.18228047024703e-05
-3.93552365855742e-05
-1.69122738246823e-05
-5.25548842469142e-06
-1.69864792674037e-05
-3.0827771821918e-05
-1.44793200255953e-05
-5.86445919287206e-05
-1.51633514868546e-05
-2.04504098046411e-05
-3.91220141639286e-05
-2.15038997150237e-05
-2.10657519960568e-05
-2.15566869648489e-05
-5.65319294275953e-05
-2.55435903594528e-06
-1.8758245816298e-05
-2.69353941988711e-05
-1.23614085918029e-05
-2.28461697100987e-05
-3.68862410531948e-05
-3.60988166053628e-05
-4.22366935506188e-05
-5.81687485565718e-06
-2.56185910057267e-05
-3.29625801143675e-05
-3.94612739646766e-05
-2.25178194663466e-05
-1.22804679696001e-05
-3.27431292234112e-05
-3.18947599242841e-05
-1.42281454849549e-05
-1.61028743004149e-05
-1.90783782958646e-05
-7.77266484377077e-06
-4.2198639832481e-06
-1.86686292489949e-05
-7.72678508906933e-06
-3.53392011789622e-05
-2.00890975883345e-05
8.73199324550392e-06
-1.31050306599035e-05
-2.22920674632139e-05
-4.07340271330287e-05
-3.45522293884568e-05
-1.23456901336699e-05
-2.75821371460958e-05
-2.31120431221664e-05
-2.59435133404756e-05
-1.96546674588661e-05
5.09846989409336e-06
-5.49521295941879e-05
-3.07152086812453e-05
-3.62547820395941e-05
-9.95827553378407e-06
-9.01367039026061e-06
-1.7290081878566e-05
-3.94812676497918e-05
-2.40147468527157e-05
-3.02961897838489e-05
-3.27605660307064e-05
-7.29979446682162e-06
-7.40134867341846e-05
-5.00380011884263e-06
-1.54364320381698e-05
3.88768420332115e-08
-3.79012507627119e-05
-5.29436886338559e-05
-6.46539155708377e-06
-9.31721591568754e-06
-2.47839466834101e-05
9.58760328145323e-06
-5.59627858906563e-05
-4.32956369727817e-05
-3.3455929301325e-05
-1.30577030151246e-05
-4.03458911982531e-05
-3.91007396069985e-05
-8.9169590853636e-06
-1.83499628535308e-05
-4.83945852748606e-05
3.24250399155019e-06
-3.25322725172695e-06
-2.46254650850069e-05
-1.92530387346984e-05
-2.67393341890173e-05
-6.51937142139547e-06
-3.60267641598668e-05
-6.86732450124755e-06
-2.70165087554e-05
-2.44536211272948e-05
-1.22588548614054e-05
-1.66629417556652e-05
-2.47356277647856e-05
-3.00740906313844e-05
-4.21497785751799e-05
-1.96429673012443e-05
-3.38277237976699e-05
-2.55429106571944e-05
-3.61959360481695e-05
-2.97496517270691e-05
-3.74832785607093e-05
-3.33591995240302e-05
-4.32263575748887e-05
-2.65030751360752e-06
-2.19542433945247e-05
-1.03908703502774e-05
-5.81003466569458e-05
-7.58038735255363e-06
4.30588330977679e-06
-2.70803503345568e-05
-2.27918301374377e-05
-2.33732589984072e-05
-2.29459337411879e-05
-3.79096951430864e-05
-1.53057674261538e-05
-1.90007122929336e-05
-4.02240838349713e-05
-9.9768626298944e-06
-3.47812977962664e-05
-3.34002004677131e-05
-1.36523510767202e-05
-1.86446277776925e-05
-2.98667008022664e-05
-3.69131880802052e-05
-3.27734964404909e-05
-2.78015627331786e-05
-1.51562325845906e-05
-1.71797697161827e-05
-5.74684297903334e-06
-1.05482433529333e-05
-1.11879003909687e-05
2.5612519682337e-07
-2.11919002288481e-05
-3.95825774928618e-06
-2.44842537524804e-05
-3.43504912656355e-05
-5.49038240285965e-05
-3.59773096261525e-05
-3.56699860269649e-05
-1.48096153279972e-05
-2.97146286772772e-05
-4.57007248995066e-05
-3.24173021288741e-05
-1.35933609406695e-05
-4.97840219708795e-05
-1.70066176534127e-05
-2.99439549457844e-05
-2.66097784554442e-05
-3.97840233241097e-05
-5.27262314111036e-05
-3.39651064625306e-05
-2.05701980382975e-05
-4.846538808156e-05
-5.229321446794e-05
-2.27734859645729e-05
-2.73986893721913e-05
-3.18019679573957e-05
-5.62643082037232e-05
-3.84271843893756e-05
-3.79108122796773e-05
-4.02832487751792e-05
-7.52353794570997e-06
-3.60524718494361e-05
-3.944914462682e-05
-2.53471644418215e-05
-5.13504383910892e-05
-1.1962267987213e-05
-1.22206205605556e-05
-4.51024457009645e-05
-3.92010172935216e-05
-2.89190706681255e-05
-5.4011123925558e-05
-2.16711967780775e-05
-1.42947853716961e-05
4.85498295107162e-07
-1.80757106185617e-05
-3.4837773961115e-05
-3.22369801803409e-05
-3.38313483438651e-05
-2.31239331059221e-05
-3.25190967147461e-05
-3.14721114707873e-05
-3.03493967870358e-05
-2.12569625067559e-05
-1.70272284994165e-05
-4.01470039137684e-05
-1.8200288438456e-05
-5.71988259292969e-05
-2.07884881374581e-05
-5.0071475137573e-05
-4.14387735911945e-05
-6.79542875901969e-05
-2.94330798872815e-05
-2.25634972462351e-05
-3.68909766647171e-05
-3.8318816701904e-05
-3.49771090232091e-05
-3.98753262377688e-05
-1.79055330152726e-05
-5.70813807126015e-05
-7.37640209681906e-06
-4.67377851697804e-05
-2.29478275237086e-05
-3.03762096536514e-05
1.90117842377218e-06
-3.68089596131591e-05
-1.95214305193503e-05
-1.57484945488115e-05
-2.99539061083535e-05
-7.91014226905233e-06
-5.09673307931053e-05
-5.0586746104684e-05
-3.34736202403453e-05
-4.10666467207952e-05
-2.67016545699865e-05
-3.67559981245248e-05
-3.8837858779669e-05
-4.59107218821371e-05
-1.01776258139962e-05
-3.47892466641135e-05
4.04426918419855e-06
-2.88207090956846e-05
-2.06826246986712e-05
-5.30783214053194e-05
-2.26783650317753e-05
-2.38707904615707e-05
-3.91673035655734e-05
4.12688547345795e-06
-3.58832208281876e-05
-7.15195952608035e-06
-3.67918822637284e-05
-4.33413268735817e-05
-2.26932378486694e-06
-2.92112990105902e-05
-1.59129787503664e-05
-2.05079521596738e-05
-8.18756651805925e-06
-4.56668457736214e-05
-1.19237269986446e-05
-3.73314221796316e-05
-1.74595093743735e-05
-1.07010718642002e-05
-3.50011083424706e-05
-2.40185297721912e-05
-4.94787165041633e-05
-2.70684734811873e-05
3.73628896417879e-06
-1.64693680664946e-05
-3.18289565451845e-06
-1.94612685410566e-05
2.42348692865342e-06
-1.485622987163e-05
-3.15791448806696e-05
-1.75589986440668e-05
-1.56596480641994e-05
-2.75101435310772e-05
-1.77322377018296e-05
-1.5102371619713e-05
-1.86496794605665e-05
-2.335836712473e-05
-4.98744685861138e-05
-2.47769670820878e-05
-2.08565808231035e-05
-4.01337263623081e-05
-2.11650308152701e-05
-2.17245599787191e-05
-2.31829397497413e-05
-2.68844595586857e-05
-4.74002152809957e-05
-3.36502206646654e-05
-5.08914860683044e-05
-3.35812072586631e-05
-3.13335048873304e-05
-3.91269870366079e-05
-4.7919771212919e-06
-3.4533374011271e-05
-2.43067689681369e-05
-3.52129795674012e-05
-2.4714672816216e-05
-1.67462775553598e-05
-3.89055252657261e-05
-4.41933154321279e-05
-5.07255139239535e-05
-4.94350910352668e-05
-3.3944780949264e-05
-2.34713117368313e-05
-4.05926134731876e-05
-1.5334009428382e-05
-3.76382768829568e-05
-1.34220471066296e-05
1.26497300027422e-05
-5.33928058153588e-05
-3.00757832304124e-05
-1.78029822676486e-05
-5.91660767589338e-07
-2.49340969949476e-05
-2.99112616447462e-05
-3.01032164907712e-05
-2.3862364901182e-05
-2.78836309533667e-05
-1.15592236626885e-05
-2.13636918564492e-05
-2.36366406595551e-05
-4.88624747241819e-05
-1.59922686538395e-05
-2.33214350316644e-05
-3.41414969457726e-05
-2.17064815489745e-05
-6.75551569865194e-05
-3.75347145170842e-05
-3.1846426591806e-05
6.80147958161884e-06
-2.39043255661436e-05
-3.01449365600941e-05
-4.56817761117914e-05
-5.32204933778534e-05
-3.24965601129814e-05
-2.23887680434515e-05
-2.65863483745999e-05
-3.45680184931623e-05
-4.31255048308885e-06
-5.32492850204949e-05
-1.69180947065496e-05
-1.46357261878936e-05
-3.14210068010907e-05
2.87717500139696e-06
-2.36362097261913e-05
-3.03955475684039e-05
-3.80895829181603e-05
-6.40234346506356e-07
-3.70604131910754e-05
-3.33604727667035e-05
-4.13015169103078e-05
-1.89483682520383e-05
-1.12285261074003e-05
7.88995336015438e-06
-2.61655826619308e-05
-2.77413859647174e-05
1.03352295520464e-05
-5.70264953230439e-05
-4.75439201643245e-05
-3.99001652227716e-05
-2.84834351872131e-05
-3.25497934505899e-05
-1.14358323593027e-05
-2.78326510491297e-05
-7.59204222544971e-06
-7.10190645356833e-06
-2.79048900488362e-05
-2.70985889330961e-05
1.42589615209666e-05
6.01696334000176e-06
-2.25656537550314e-05
-2.55162899604293e-05
-7.18689708876028e-05
-3.6083659383631e-05
-3.35084831058586e-05
-3.08995438499376e-05
-2.64147426365066e-05
-1.67953278868007e-06
-1.58641386500806e-05
-4.64648152431117e-05
-2.98568588910806e-06
-1.3255897896864e-05
-3.04020282622333e-05
-1.64299786966293e-05
-2.66173454868668e-05
-3.54724767079864e-05
-3.46650816941768e-05
-2.11353663672639e-05
-3.25063289208666e-05
-4.55211221451341e-05
-2.05997569150984e-05
-2.20219014898776e-05
-3.76422207737254e-05
-4.16242356974458e-05
-1.22110272111916e-05
-4.7346831751868e-05
-4.36030360613184e-05
-8.99787580137049e-07
-1.55608894577596e-05
-7.1034298611918e-06
3.04860579892062e-06
2.51875932037765e-06
-4.22505682717676e-05
-2.38196980053397e-05
-1.15178665332461e-05
-1.23891590163449e-05
-4.88330231491746e-05
-2.49828198778202e-05
-4.47450574260081e-05
-4.24575646936278e-05
-2.2902446431806e-05
-3.28087154343686e-05
-3.78850971480003e-05
-5.4903410904078e-06
-5.34435945171171e-05
-1.5069238046902e-05
-3.0801871534586e-05
-8.11373399416434e-06
-3.66092281041307e-05
-2.79030591756339e-05
-2.49912059537142e-05
-4.19758352931882e-05
-2.44597285542458e-05
-3.68527368246014e-05
-1.26102790794994e-05
-2.19724939164615e-05
-3.53711732054193e-05
-3.74129046160638e-05
-8.23625277642203e-06
-2.00915579616393e-05
-2.93330986612418e-05
-5.50210750492247e-05
-3.18019415022672e-05
-5.53808594148282e-05
-1.99237617530536e-05
-2.07182127802555e-05
-4.0056703901615e-05
-4.25984446031655e-05
-1.57386217688767e-05
-3.17294595617807e-05
-2.57416361561594e-05
-4.55803094545063e-05
-3.03543491420833e-05
-2.98029461135695e-05
-4.8746657205707e-05
-2.17068810226496e-05
-2.22278828992866e-05
-4.10106340831299e-05
-5.74769681072142e-05
-4.10738320697887e-05
-2.76381232479487e-05
-2.25093965300094e-05
-3.69984285191104e-05
-2.34820687558032e-05
-1.6856770124504e-05
-3.84967396128969e-05
-3.00041354635783e-05
-4.38945008403737e-05
-8.85412118171036e-06
-4.79447343615735e-05
-4.59543131122902e-05
-3.53887850777382e-05
-4.20659786459104e-05
-1.90803877017453e-05
-7.8517724522425e-05
-4.99212525920538e-05
-4.42311959189924e-05
-2.40875634731996e-05
-9.78169179047892e-06
-1.18798631023678e-05
-5.5559509860487e-05
1.50248053523878e-06
-2.81054163405896e-05
-3.5002344783177e-05
-4.26399836547989e-05
-2.12049318068616e-05
-4.60885244935133e-06
-5.03953602280175e-05
-3.33558663617743e-05
-2.44950286031407e-05
-5.88906262106096e-05
-3.59731216375544e-05
-4.64174433888636e-05
-1.44018942658034e-05
-2.91178606890615e-05
-9.04178626323322e-06
-1.37323653414927e-05
-2.72109578167651e-05
-2.95769772037035e-05
-1.82858419892644e-05
-2.474988332867e-05
-4.02930285392106e-05
-4.28277992983801e-05
-5.6007887802437e-05
-4.31844309856401e-05
-1.797125764071e-05
1.48218256000662e-05
-3.18804304176156e-05
-3.86425842351126e-05
-2.7235969470257e-05
-5.29643848211235e-05
-2.68022958676325e-05
-2.48453896836943e-05
-3.11608843542675e-05
-2.17477599366958e-05
-3.29124661866745e-05
-3.13443442832479e-05
-3.2532150537571e-05
-1.81022768289876e-05
-4.7502761190778e-05
-1.63055503332574e-05
-1.55277469192369e-05
-1.98267930788226e-05
-6.51562155594553e-05
-1.47265812826499e-05
-3.24439117442882e-05
-2.18514371027038e-05
-4.43141259145526e-05
-4.60347385792609e-05
-3.16570616826938e-05
-3.99820095422249e-05
-2.896578329822e-05
-4.28141231296078e-05
-2.0803179562858e-05
-7.7604243336383e-06
-1.98461788051243e-05
-6.54600942625818e-07
-2.94497518780371e-05
-8.5574915470224e-06
-2.53233945564818e-05
-3.84905669844038e-05
-2.33180298392373e-05
-1.86200930215738e-05
-1.16339867704155e-05
-1.44950535441316e-05
3.81054145268957e-06
-1.61850406754571e-05
-1.66992124455598e-05
-1.51771835750454e-05
-5.62935123380349e-05
-2.04845199696742e-05
-5.61909558701481e-05
-2.67555141842042e-05
-3.84693472821788e-05
3.23793768651567e-06
-4.54963489468736e-05
-3.27756838176947e-05
-4.11317278186355e-06
-5.28971854331973e-05
-5.66770018235149e-05
-3.99363722527014e-05
-4.24022900391577e-05
-3.83949256000505e-05
-3.23928477631131e-05
-2.2967752392672e-05
-2.84988551336016e-05
-2.49509393431726e-05
-1.77810515945768e-05
-5.14049314982359e-05
5.13016071158586e-06
3.0130067393596e-06
-3.4886262421606e-05
-7.65770988349979e-06
-1.62087070847255e-05
-1.3885417974718e-05
-4.10810314805899e-05
-1.77994447204223e-05
-3.64409317676494e-05
-5.05855204113999e-05
-4.39145260949834e-05
-3.65457146989158e-05
-3.17882897803761e-05
-1.2526688785893e-05
-2.02516815781603e-05
-5.47692436438739e-06
-1.02560248179821e-05
-1.90123273250692e-05
-2.32790933609096e-05
-5.03675670500951e-05
-1.61495028140011e-05
-3.51273782223416e-05
-3.18289363416884e-05
-3.83869354172071e-05
-1.14411194202704e-05
-3.92724002215946e-05
-3.78165044524686e-05
-1.78410749982577e-05
-2.78621971099574e-05
-3.53765713961899e-05
-3.19409139961738e-05
-2.75733067657583e-06
-3.48725507606379e-05
-1.099839686059e-05
-2.12574900933887e-05
-4.31422633765831e-05
-2.55740875414973e-05
1.24415709638233e-06
-1.57660916341309e-05
-1.87294448816471e-05
-4.56799114808038e-05
-2.88499550192614e-05
-5.89767871539255e-05
-1.36436256808154e-05
-3.37587362499263e-05
-1.87758722336587e-05
-3.89626135121013e-05
-1.64014838651886e-05
-5.11088149929233e-05
-5.53765729240125e-05
-2.67242885852566e-05
-8.35494237326024e-06
-2.5567213227002e-05
-3.02781660923712e-05
-4.18621771699013e-05
-7.92402946696923e-06
-2.14969719835736e-05
-3.29998441315541e-05
-3.18962528482857e-05
-3.71425619711821e-05
-2.24425065362172e-05
-2.72498548950259e-05
-6.48194965937957e-06
4.77879561925775e-06
-2.57846249252027e-05
-3.78834186539094e-05
-2.17046172912688e-05
-2.24784129823579e-05
-3.05921110550587e-05
-4.52104587179159e-05
-2.43177646967513e-05
-2.19259714368888e-05
-1.76857358029952e-05
-1.6622784421895e-05
-3.45003699066639e-05
-1.46533243571742e-05
-2.27675077607579e-05
-2.50068665629193e-05
-1.50598929407832e-05
-3.4194028614848e-06
-3.92706197294082e-05
-3.82914185726589e-05
-3.54572724425709e-06
-2.71574289626626e-05
-4.82288674932653e-05
-5.26843483914613e-05
-1.06004905021971e-05
-1.45308018389017e-05
6.41642542463928e-06
-4.84117384963032e-05
-3.99143893942882e-05
-5.33703883635932e-05
-2.32094068458059e-05
-7.315596733431e-05
-5.05829092019244e-05
-4.66488248200924e-05
-5.4466334017712e-05
-5.35775888071704e-05
-2.05318074213051e-05
-4.424276757877e-05
-4.0262637973697e-05
-2.35561821758713e-05
-2.5501005641469e-05
-4.81665860589369e-05
-4.38166301620955e-05
-2.49005115657701e-05
-4.63465921042114e-05
-8.90142977875636e-06
-2.9703967949526e-05
-2.65559385715008e-05
-2.29178478788247e-05
-4.93698432195225e-05
-1.29263893424551e-05
-1.51417196983728e-05
-2.09713934483974e-05
-2.72137380907393e-05
-4.37141266698444e-05
-1.78961653580801e-05
-2.47630811880294e-05
-2.63653884469639e-05
-2.76695307610106e-05
-2.29437986158597e-05
-3.01628073297395e-05
-7.51291676531181e-06
-3.46695357688456e-05
-2.12429371875941e-05
-1.38040844488011e-05
-3.62808251775469e-05
-4.51915911856048e-05
-1.10926368815808e-06
-1.05504736947357e-05
-3.49668654327423e-05
-6.10150444445209e-06
-4.06496813851111e-05
-1.46153052233814e-05
-2.94712800050786e-05
-1.7858623581146e-05
4.88313470907761e-06
-5.81264952073062e-05
-1.47328701757421e-05
-1.26095780595679e-05
-2.07762428094868e-05
-4.14300488624199e-05
-2.1406642674608e-05
-3.02915401135881e-06
-3.15681632581491e-05
-6.65749264868146e-06
-7.19152541978454e-06
-4.46561116128859e-05
-6.12355616280704e-05
-3.93445985970194e-05
-1.23163244631288e-05
-3.62734213600366e-05
-1.83712545531349e-05
-4.35714702767665e-05
-1.18545364713359e-06
-2.05695450588786e-05
-3.10634392467661e-05
-1.74492204355527e-05
1.11750291349237e-06
-4.00358809462033e-05
-3.14834122125659e-05
-3.49243015644631e-05
-6.38715895976489e-05
-1.17360795835751e-05
-1.93633152943616e-05
-3.29506555644294e-05
-4.25909110535282e-05
-6.67029178837669e-06
-2.26431093845265e-05
-1.49334030477562e-05
-2.22505581309615e-05
-3.96234454598526e-05
-5.24493067223328e-05
-4.03746251702774e-06
2.68221657231378e-06
-4.4131099685743e-05
-2.20178131569112e-05
-2.79189260006514e-05
-3.23035417252983e-05
-3.63924887283043e-05
-3.5761524512644e-05
-3.07872943087689e-05
-1.17025113822207e-05
-3.03586165515793e-05
-2.32656541269107e-05
-2.35627629208281e-05
-2.75459154259248e-05
-2.84666387972842e-05
-1.07167317485736e-05
-6.59842876090744e-05
-1.26829500393418e-05
-4.52454183164877e-05
-5.14127548725388e-05
-9.26279401959004e-06
-9.25004696076311e-06
-1.61637900764014e-05
-3.50722611755289e-05
-3.303385009826e-05
-3.08679184257609e-05
-4.76514971549852e-05
-1.37830853074687e-05
-1.159748567325e-05
-4.00878514710484e-05
-3.3604837491259e-05
-3.33458775393868e-05
-2.61350974761144e-05
-1.30033434318316e-05
-1.87560839622439e-05
-1.81202659015013e-05
-1.72264027466487e-05
-2.83900952742812e-05
-2.30057235178017e-05
-1.96916561850807e-05
-1.39072436365441e-05
-5.44396630799609e-05
-2.9816869429175e-05
-1.96819978894971e-05
-3.59289361226851e-05
-4.08225900169075e-05
-1.9954111552104e-05
-1.68865378415743e-05
-3.77459985574145e-05
-2.25924218155436e-05
4.33322592343618e-06
-4.28387406378137e-05
-1.97034344996643e-05
-5.66264503863583e-05
-1.66254788158421e-05
-3.78871208470209e-05
-2.26080522443046e-05
-2.54971405710121e-05
-4.16949192469629e-05
-3.61270758146295e-05
-4.08993519735831e-05
-8.39421486724023e-06
-4.44032874258266e-05
-2.73345191213868e-06
-2.274529915862e-05
-4.630823575937e-06
-4.96576515824252e-05
-1.76882977369699e-05
-3.37936536473212e-05
-4.52473820893713e-05
-1.52682234219548e-05
-4.08449287321278e-05
-3.20201016441994e-05
-4.67350311553089e-05
-1.29473642789554e-05
4.28044332258266e-07
-4.92118578782506e-05
-6.08597394877035e-05
-3.67074967459187e-05
-8.18785560444279e-05
-5.93458350193424e-05
-4.28217993178842e-05
-4.23047126727017e-05
-2.64974231231667e-05
-3.87980402260825e-05
-3.81232895466077e-06
-2.42421281716712e-06
-1.7420357571321e-05
-2.48931736265747e-05
-5.25518530461849e-05
-1.23097732282006e-05
-1.83932811126764e-05
-1.86922617263103e-05
-3.57993801577973e-05
-1.78913563854144e-05
-7.75611064909165e-06
-3.10789597011345e-05
-2.01817093301182e-05
-1.06667523813631e-05
-2.90798938950069e-05
-3.0354733066471e-05
-5.8249251222599e-06
-4.55885753098207e-05
-4.17737263820132e-05
-5.38906999030508e-05
-4.71072981006026e-05
2.1673254820784e-05
-4.1241509001342e-05
-5.17442894773426e-05
-4.33046784488901e-05
-3.53716969493824e-05
-5.50764617934201e-05
-9.72811642370486e-06
-3.29497692901098e-05
-3.68763857038622e-05
-2.70509082105533e-05
-5.46113466464802e-06
-1.94024825691255e-05
-4.42699101223406e-05
2.78965527424104e-06
-2.2495380257989e-05
-4.69845947835101e-06
-3.57911008929785e-05
-1.74524499418995e-05
-2.57458215997948e-05
-3.53658516115489e-05
-2.68433499108287e-05
-4.55694284238939e-05
-3.48912546474459e-05
-3.80185661624796e-05
-2.27334562789966e-05
-7.01692395427924e-05
-2.99035250922065e-05
-3.46831867546963e-05
-1.50132195397346e-05
-6.05728621653697e-05
-5.42517272554187e-05
-9.50102828611356e-06
-2.7788497834531e-05
-4.84320513834061e-06
-2.39736108082056e-05
-4.36367001880762e-05
-1.27578203389705e-05
-2.95485730037775e-05
-3.56617675179831e-05
-3.99685021076105e-05
-4.0377524510629e-05
-2.41526218063922e-05
-2.19598437804457e-05
-4.3133326982725e-05
-2.8699518076307e-05
2.69792142314648e-06
1.79078236248052e-06
-3.83765807816692e-05
-6.64567055792179e-05
-5.61251267073936e-05
-1.88359957425493e-05
-3.19904801466918e-05
-3.70465650661419e-05
-1.15819593509491e-05
-3.6588234568992e-05
9.82151819350712e-06
-1.20489648698959e-05
-2.16653560669944e-05
-2.86127655096791e-05
-2.67919080326404e-05
-2.43154840459524e-05
-4.0743015871532e-05
-2.86656500834788e-05
-2.10136649401632e-05
-4.12941784814192e-05
-1.57770897713096e-05
-1.31009609980257e-05
1.18125464774358e-06
9.87420826854855e-06
-2.45176185409781e-05
-2.25570113767133e-05
-2.65131247796117e-05
-2.60971127037105e-05
5.93751112714394e-06
-2.81268349558633e-05
-4.59603343397296e-05
-5.74487613387078e-05
-1.79929799221572e-05
-2.05641905679429e-05
-2.8421188838265e-05
-3.90314332372992e-05
-3.60840359570586e-05
-4.46755449405474e-05
-3.65349628472078e-05
-2.45259314146065e-05
-2.98585315687994e-05
-1.79807368844162e-05
-3.16254382595829e-05
-3.20668893750654e-05
-6.62423848338107e-05
-3.16276294715902e-05
-2.10984013694356e-05
-3.04118348387753e-05
-4.30211163635105e-05
-2.20303592845091e-05
-1.48833587370319e-05
-2.7697766433634e-05
-4.71294543600796e-05
-1.40705696844909e-05
-3.92652039071095e-06
-3.21838712631694e-05
1.22299387261592e-05
-3.66807637549532e-05
-3.16791417259857e-05
-2.64997199204028e-05
1.21723261290618e-05
-3.42596778170642e-05
-3.4707973197474e-06
-4.26192330855165e-05
-1.38949427643625e-05
-2.3974271833637e-05
-3.71865561120891e-05
-4.98023531058803e-05
-3.98681913186561e-05
-2.0360180907584e-05
-3.94581211565078e-05
-3.31312963254333e-05
-2.38305191096984e-05
-3.91372661805999e-05
-2.19046613679692e-05
-1.33099434358325e-05
-3.27272958134903e-05
-9.39103068377962e-06
-7.37110916522192e-06
-2.49201436048492e-05
-2.14802687827001e-05
-3.79318941795517e-05
-4.5305031913505e-05
-5.46384546108113e-05
2.15249690892213e-07
-5.56610877593764e-05
-2.47767301452244e-05
-4.64882967554701e-07
-2.57257118487999e-05
-8.33479676516172e-06
-2.80889606090151e-05
3.70713260378519e-06
-1.81070722207168e-05
-4.36960837996779e-05
-5.25876305416385e-05
-6.9777933550488e-05
-2.97922832636129e-05
-2.31084226114385e-05
-6.17521024020127e-05
-3.22455890367627e-05
-3.1782064339918e-05
-3.63479898025349e-05
-2.38892058962225e-05
-3.21268468550039e-05
-4.29828498320533e-05
1.87407692054735e-05
1.76159960757676e-05
-2.61851555852684e-05
-4.80270397771681e-05
-2.47040226802176e-05
-2.14832976631128e-05
-6.84058121708759e-06
-2.30303490982932e-05
-8.71702392733516e-06
-3.26375921801476e-05
-4.74707917488894e-05
-3.12156446108338e-05
-9.54091600691534e-06
-2.52870239825664e-05
-2.59437840774138e-05
-3.32277765162901e-05
-1.93872208446447e-05
-6.80736217753115e-05
-2.38257726194847e-05
-1.77766801798024e-05
-4.21541543956578e-05
-3.28570152446104e-05
-5.0061643070873e-05
-1.00896953299387e-06
-2.79714981548056e-05
-4.35562876296885e-05
-4.16827798102681e-05
-2.85960235228008e-05
-2.87320835120297e-05
-2.7736166289533e-05
-2.6768559175239e-05
-4.19107340082472e-05
-3.50432066468694e-05
-3.47219380987749e-05
-9.81222949075327e-06
-5.02728584854761e-05
-2.41100979841624e-05
-2.55737469351958e-05
-5.20836476799076e-05
-2.1513876089554e-05
-3.43586456077884e-05
-5.07518993600031e-06
-3.56872310026998e-05
-4.58808270358346e-05
-1.9495352462361e-05
-1.82687174522847e-05
-2.76364920823388e-05
-9.94040215480426e-06
-1.16596760781482e-05
-5.07194772524157e-05
-4.29721752895314e-05
-2.14819558361901e-05
-4.46215231393567e-05
-1.3898838572503e-05
-2.51329311449717e-05
-4.86636939993163e-05
-2.42457941485546e-05
-2.04208804993194e-05
-4.78547826308254e-05
-2.22117696527142e-05
2.04317747167229e-05
-1.45615313263224e-06
-4.93244391952602e-05
-1.56100248023256e-05
-2.15347213535421e-05
-1.61739838659797e-05
-3.59716330738413e-05
-3.20284608044319e-05
-3.91124605471242e-05
1.50657637615033e-06
-5.14817308699946e-05
-1.45555269445211e-05
-4.12471146736984e-05
-5.44194565773174e-05
-3.8853328437012e-05
-4.50765719346002e-05
-2.36414496337528e-05
-4.42110511999111e-05
-3.30316638486027e-05
-3.31807953717503e-05
-2.54176924240079e-06
-2.88421096270878e-05
-2.91242286086507e-05
-2.34182226416816e-05
-3.07629418171777e-05
-3.34364886169544e-05
-3.26934048056073e-05
-1.24093892873812e-05
-1.13499761396951e-05
-4.08503761803796e-05
-1.4186059039771e-05
-2.11982114267855e-05
-7.67208974009573e-06
-1.68178565047962e-05
-1.97860373809921e-05
-3.82746585776669e-05
-4.08238449216584e-05
-1.75587801292326e-05
-3.04332406462411e-05
-4.00097026578802e-05
-3.44794015517513e-06
-1.80372621790958e-05
-2.88432911128293e-05
-3.59431999234636e-05
-3.98649617194636e-05
-2.61712902634987e-05
-2.72010936038113e-05
-2.25898884432666e-05
-2.59372054699466e-05
-2.96062948028501e-05
-4.94194454025066e-05
-4.46663076309526e-05
-6.13829164067153e-05
-1.56974702027989e-05
-1.77931403692347e-05
-2.64459312680802e-05
-4.66497752159103e-05
-3.17443404485007e-05
-1.82802822100825e-05
-4.71582677328635e-05
-3.44601216571455e-05
-7.20389537806335e-05
-2.14755652742937e-05
-1.35620764845428e-05
-3.141944611231e-05
-1.10252856338187e-05
-2.2192564327145e-05
-2.75450100801069e-05
-2.31698966106484e-05
-3.54724190989488e-05
-2.49305573770469e-05
-2.06383834812302e-05
-1.4182604957688e-05
-3.16096368839167e-05
-4.42018567360133e-05
-3.64807238787075e-05
-5.46757010352183e-06
-3.86157505620454e-05
-6.62398791143912e-05
-1.95625350335898e-05
-3.845259385275e-05
-2.45178870169484e-05
-3.73923500805852e-05
-5.1988455219855e-05
-1.31896773304723e-05
-1.31609233257358e-05
-4.43729688846984e-05
-2.74675678976742e-05
-6.24300592217705e-06
-1.33280308758395e-05
-2.54576025108581e-05
-4.13338221676582e-05
-2.0684372164066e-06
-2.65923408598244e-05
-2.91546601561369e-05
-3.87904619680222e-05
-3.75247578558506e-05
-3.02316034042895e-05
-5.06923600958934e-05
-4.42227111161502e-05
-3.58303176193227e-05
-2.22126251599835e-05
-3.46294864937357e-05
-3.64858510071639e-05
-2.41812438940598e-05
-4.02825573344552e-05
-5.21287776194603e-05
-1.91663603905976e-05
-1.52116110932982e-05
-4.70765638210636e-05
-3.58011166575803e-05
-3.22829560899726e-05
-3.61735074827081e-05
-1.71654125701304e-05
-1.51862067609375e-05
-1.00065609381898e-05
-2.22733100146129e-05
-3.10017556789549e-05
-2.03039580014966e-05
-5.12971337175496e-05
-3.92424994296714e-05
-3.61927266520306e-05
-2.25164268670961e-05
-1.16888773708758e-05
-3.80390134888886e-05
-4.56011598120419e-05
-2.14981742761593e-05
-1.23026402292268e-05
-2.20551899906487e-06
-4.09983385634516e-06
-4.766690161715e-05
-5.74476991601623e-05
-2.30043291873141e-05
-4.14212908353991e-05
-4.17152497965385e-05
-5.38228728352447e-05
-5.71413788009595e-06
-7.62684116290867e-06
-1.68107981968207e-05
9.94590161809573e-06
-4.59143655294545e-05
-2.78136456198996e-05
-1.33057506564102e-05
-4.44638178016594e-05
-6.50543914189448e-06
3.33165407113329e-06
-2.9619278415889e-05
1.0421098749002e-06
-3.64690162790909e-05
-4.39866467499917e-05
-2.51742891009907e-05
-8.76059369793017e-06
-1.70245474928213e-05
-2.73304583056392e-05
-6.13591253616251e-05
-3.75398152025875e-05
-1.93907967785455e-05
-1.23898018429033e-05
-4.70060946493739e-05
-4.72680319333556e-05
-8.60906082564241e-06
-3.84552729735886e-05
-4.36924377438334e-05
-2.74089975388149e-05
-8.14404867036807e-06
-2.36365877577909e-05
-2.69742969746041e-05
-1.81126213573744e-05
-1.81172393929873e-05
-2.82290963493111e-05
-2.66860623028257e-05
-1.39391890344837e-05
-9.9315131259689e-06
-2.69682410335048e-05
-4.35626505780535e-05
1.06973194063109e-05
8.9567468714614e-06
-4.32486679439866e-05
-8.81368621331211e-06
-3.19318860091186e-05
-4.34378842760244e-05
-1.3494331572389e-05
-2.14588841225102e-05
-1.83602411076959e-05
5.07470222979115e-06
-1.57119295561514e-05
-5.17037615187752e-05
-1.02627007092665e-05
-3.26457475093695e-05
-2.03112382152675e-05
-2.73137621872526e-05
-2.93271881232112e-05
-3.02512770996838e-05
-5.32128287697373e-05
-9.51411719478381e-06
-2.53590857075702e-05
-4.4283671817739e-05
-4.29753693809326e-05
-3.97011123471882e-05
-3.05402516922263e-05
-2.26432277212871e-05
-1.23654831108061e-05
-1.26047422672533e-05
-1.39998757305898e-05
-4.61945052043486e-06
-7.02791372108314e-06
-2.64809298806277e-05
-2.975178311754e-05
-3.30185945739391e-05
-1.14616480701539e-05
-3.2454238176495e-05
-2.76682680476012e-05
-2.52100209274969e-05
-3.57881999672327e-05
-1.1182850275972e-05
-3.87281817843833e-05
-3.38263412092077e-05
-6.66476277142257e-05
-3.1641730939582e-06
-3.54641333288623e-05
-4.67926583163449e-05
-2.63574203660571e-05
-5.47059287986953e-05
-2.30942833388618e-05
-7.8050423668822e-05
-1.19456808301994e-05
-2.06683943792518e-05
-2.14617950694583e-05
-4.2293893019903e-05
-2.72795727094304e-05
1.00424053622825e-05
-4.78024617976834e-05
-3.50638170567676e-05
-3.73327591860369e-05
-7.79496362194427e-06
-5.98093899183395e-05
-2.74405106298861e-05
-3.95382311200542e-05
-4.30165618671479e-05
-2.44134457959202e-05
-3.17209351025523e-05
1.14553487867945e-06
-6.84843283320216e-06
-1.48442843985426e-05
-1.18564546622457e-05
-2.18715575162443e-05
-2.33465321271956e-05
-5.97729548858169e-05
-2.5581228252413e-05
-1.07349194787457e-05
-5.66368549951408e-06
-3.47182526950971e-05
-2.41109885511499e-05
-1.81599245146672e-05
-3.11055342623812e-05
-3.67990944309443e-05
-1.01602842775823e-05
-1.13914634687347e-05
-1.95215601504499e-05
-2.1241362106985e-05
-3.10858407677628e-05
-1.1261832832243e-05
-1.46187616931129e-06
-1.50365580973417e-05
-4.66006339667981e-05
-8.65290337615782e-06
-1.99529787364522e-05
-1.25459599583776e-07
-4.98300094972579e-05
-2.90091558415196e-05
-4.48728500891696e-05
-3.09637109261354e-05
-1.89467387555865e-05
-3.31750275547238e-05
-2.26219785612903e-05
-2.75213018485789e-05
-1.43282055797699e-05
-5.99221212113438e-07
-1.79282750117753e-05
-4.83797815252374e-05
-3.81978585149224e-05
-2.92590815401601e-05
-5.47600740465495e-05
-4.33022537071372e-05
-4.24931239235257e-05
-1.11475054546435e-05
-2.82085051998207e-05
-4.30738281323887e-05
-2.88031889607721e-05
-3.18027178960233e-05
-3.74351083497406e-05
-5.00528137701131e-05
-4.66933090124016e-05
-2.55241052573143e-05
-1.2739805123538e-05
-1.93562544000064e-05
-1.34939504098052e-05
-3.99569298691921e-05
-6.70573323663432e-05
-3.43795252300472e-05
-2.32316076873659e-05
3.33022433927646e-06
-7.48208926261498e-06
-2.3978736962616e-05
-1.82392861749045e-05
-1.80466342006033e-05
-4.50560101627247e-05
-2.1196074668494e-05
-1.72042403851755e-05
-4.30530700570652e-05
-4.48158926878359e-05
-2.01190280654088e-05
-2.27410809453078e-05
-1.90218361445461e-05
-2.67404627121324e-05
-4.59598770137582e-05
-4.876341494755e-05
-5.22171731787994e-05
-2.48693431468225e-06
-5.31480731773537e-05
-3.15394620830487e-05
-1.58747651518578e-05
-1.10339451231715e-05
-4.60656359275216e-05
-1.17521648913184e-05
2.87579502749632e-06
-3.113279915504e-05
-1.901599210283e-05
-4.23703757280407e-05
-2.14396951698265e-05
-9.48465455274012e-06
-1.00268537707159e-05
-2.58572657835605e-05
-3.57914231609013e-05
-5.16718739773216e-05
-2.27239701836948e-05
-1.2767519263807e-06
-2.62444598794449e-05
-4.35867899557812e-05
-2.55474878811374e-05
8.92704582740992e-07
-3.91787593840524e-05
-3.78987757429606e-05
-3.33581466895782e-05
-1.56206540510768e-05
-4.11322397631837e-06
-2.65430763062937e-05
-5.5978744077258e-05
-1.75204607825068e-05
-5.59945268742458e-05
-5.71125012016171e-05
-1.11961313727439e-05
-3.38956563301608e-05
-4.16446186872764e-05
-2.20296479975101e-05
-3.27007497782994e-05
-2.34182447900462e-05
-9.07632229379816e-06
-6.19892810819546e-07
-1.79869192967268e-06
-3.29606861000796e-05
1.74057147864902e-05
-7.87759899729556e-05
-5.66902073897881e-05
-3.07319916538828e-05
-1.91213388962125e-06
-1.08048835240338e-05
-3.14170706668509e-05
-3.81326546962536e-05
-3.39414947438654e-05
-4.31424390715046e-05
-7.63877724791537e-05
-5.92022761558991e-05
-3.29750935131764e-05
-2.51199553235655e-05
-9.04752345439569e-07
-1.52488123639494e-05
-3.12208841870952e-05
-3.55996156509997e-05
-1.28548229465205e-05
-2.14011689813699e-05
-3.48768321852799e-05
-5.30072974202953e-05
-2.16116683621508e-05
-1.84543952269949e-05
-3.55704879461378e-05
-3.69667153530787e-05
-1.45389270606271e-05
-4.36043377436777e-05
9.38232830243146e-07
-4.2094562396468e-05
-4.95815510375586e-06
-2.24358953479026e-05
-2.80857889163168e-05
-2.61280557457798e-06
-2.05480198198374e-05
-1.22909502431867e-05
-1.14416653408702e-05
-4.78163974580404e-05
-5.06301104085624e-05
-1.28685466076036e-05
-3.19583896029186e-05
-2.41383449064414e-05
7.51339045599448e-06
-2.38807777156357e-06
-4.4979019149202e-05
-4.48999061929959e-05
-2.28037105222782e-05
-3.84740362455051e-05
-3.82345123486036e-05
-1.31752263165214e-05
-2.52944774222474e-05
-3.25470566450234e-05
-3.13913915928134e-06
-3.00507094884547e-05
-3.32908818295696e-05
-2.18396777606646e-05
-4.98981978903708e-05
-3.38253589341895e-05
1.09786980953401e-05
-3.95330703549446e-05
-3.7582173046643e-05
-4.73104403739136e-06
-5.31183179682743e-05
-1.80007858312602e-05
-3.02153490484689e-05
-5.61895702548916e-05
-2.5995003879343e-05
-1.70747184579761e-05
-2.62493977212831e-05
-4.71175465665067e-05
-1.86664003807085e-05
-3.78123010241825e-05
-2.20975815638583e-05
-2.72471935251884e-05
-1.05159779469629e-06
-1.99235451438415e-05
-8.14002974633731e-06
-7.57099202768443e-06
-2.3187297128926e-05
-3.08049210277261e-05
-1.94108198738311e-05
-6.28019363339999e-05
-1.70219949781472e-05
-7.41969367409052e-06
-4.0210184899526e-05
-2.85747744715002e-05
-4.80375239361545e-05
-2.0747294998235e-05
-4.54128670010302e-05
-6.09048916471255e-05
-4.37786125610008e-05
-3.9216561357206e-05
-2.43568988722724e-05
-2.99103042512449e-05
-4.00050760977799e-05
-3.13936673088052e-05
-3.51611679917516e-05
-5.30752355125381e-05
-3.16693290912939e-05
-4.18954911190825e-05
-1.38120354213859e-05
-7.02277927048197e-06
-2.98337655195065e-05
-1.82375714043369e-05
1.20868129505765e-06
-1.78717434711204e-05
-5.20679034803019e-05
-2.74386610850062e-05
-4.65776670342101e-05
-2.08290006850427e-05
-2.17859079705907e-05
-1.45472130397058e-05
-5.69215685064704e-05
-2.93601982781276e-05
-4.31229110506329e-05
-3.59498769084828e-05
-4.35698317800127e-05
4.38042649494691e-06
-5.10674950271087e-05
-3.07975969342731e-05
-2.64786067824722e-05
-3.86759280970196e-05
-5.04140029091498e-05
-3.16160118103972e-05
-4.19739972151689e-05
-3.21681194824951e-05
-2.53138421777079e-05
-2.47056612653092e-06
-2.13110699812379e-05
-4.10526737500059e-05
-1.53198491740471e-05
-3.60195448947256e-05
-5.4569477177968e-06
-2.73166595480991e-05
8.65448918163502e-06
-4.62834075677911e-05
-3.22570593853411e-05
8.91819314139427e-07
-4.42117762373233e-05
-2.4339967167567e-05
-1.6569106850607e-05
-5.42239799007024e-06
-3.56499538872635e-05
-6.90300212876916e-06
-3.60479373051063e-05
-6.00276150050291e-05
-1.85635112296339e-05
-6.3135972532713e-05
-2.25778789110374e-05
-1.27425047353743e-05
-6.72399720108393e-05
-4.68567588097402e-05
-2.07896162344488e-05
-2.79363998859892e-05
-3.50263213593651e-05
-2.47106618624168e-05
-2.49793207920419e-05
-7.63520502444322e-06
-7.03617987745581e-06
-3.830871320588e-05
-5.5433609463542e-05
-1.91359707541903e-05
-2.18399515215712e-05
-2.36430927021714e-05
-3.19459803194502e-05
-4.39702195782349e-05
-1.91392358867907e-05
-1.11722896543338e-05
-3.79114835810811e-05
-1.85156398462878e-05
-5.99623319347743e-05
-2.66959873976896e-05
-1.4940872513847e-05
-5.89717032561396e-05
-2.99072082617813e-05
-5.4920519000508e-05
-3.45361768967008e-05
-5.48174717486437e-06
-3.9086023121551e-05
-1.58591321894747e-05
-2.93867021608664e-05
-2.07959075866541e-05
-2.79837819631409e-05
-2.34788002104466e-05
-2.82575673776566e-05
-5.08630768384824e-05
-3.81614247768615e-05
-1.52769470159149e-05
-1.94786961633167e-05
2.24197224926122e-06
-3.24167362370462e-05
-4.0392451770715e-05
-4.06920897823528e-05
-5.36577198120859e-05
-5.9690772250631e-05
-2.26388541423197e-05
1.14542947780232e-05
-1.84159824579673e-05
-1.57885610330299e-05
-7.23475315950829e-06
-1.00525502010197e-05
-3.12589905965469e-05
-4.13256969202521e-05
-2.82796524683537e-05
-3.99145534732581e-05
-5.9613797516319e-05
-6.79242495541923e-05
-5.38151563848828e-05
-6.42922788275272e-05
-3.81382810719669e-05
-3.55733897969504e-05
-3.69666040229994e-05
-3.16864316324745e-05
-6.13842400212041e-05
-5.76739129326538e-06
-2.98520151029657e-05
-3.57774941147001e-05
-3.33606465631197e-06
-3.83395311698157e-05
-2.71289176784163e-05
-2.36269838424085e-05
-2.44672869507739e-05
-5.5765478762667e-05
-1.0724857338963e-05
-3.0576390244299e-05
-3.44233326347289e-05
-2.19009990392948e-05
-4.67617251364549e-05
-3.11974904530539e-05
-3.53841969494977e-05
-3.80213074212191e-05
-2.32428444350325e-05
-4.02378452316196e-05
-2.62250898200788e-05
-5.45018860155078e-05
-4.38478380875022e-05
-5.12672241367294e-05
-4.79921080345284e-05
-3.74412677381983e-05
-1.6566222527996e-05
-1.81163833949428e-05
-4.02745932662485e-06
-1.46728167311588e-05
-6.71649106236271e-06
-4.31716074809435e-05
-4.01462622536249e-05
-2.92782965036015e-05
-2.3341330895744e-05
-5.03053283853901e-05
-6.67772121779254e-06
-2.95905354749715e-05
-6.10353337632608e-05
-1.2656635989775e-05
-3.87999176412131e-05
-2.56618672246523e-05
-6.19789721302631e-05
-4.33488836022684e-05
-3.99388609077344e-05
-2.66465742161973e-05
-2.23407104118672e-05
-3.23716368283953e-05
-2.08829984114005e-05
-4.92796795902285e-05
-3.81673159139721e-05
-4.71911299944456e-05
-3.00006126238201e-05
1.20671557489278e-05
-1.03913284568235e-05
-1.82066208538366e-05
-3.96872818781985e-05
-3.05476569502886e-05
-3.28658692247931e-05
-8.4516561037827e-06
-2.68984718759823e-05
-3.93780381170207e-05
-3.86330058677478e-05
-2.46561364074484e-05
2.06053464911146e-06
-3.35965341598483e-05
-1.8214316851278e-05
-4.57380124817551e-06
-2.47006448722983e-05
-8.87619009774969e-06
-1.50409924676491e-05
-4.26989286519321e-05
-4.58760129430903e-05
-5.11879078991194e-05
-2.64571993519065e-05
-1.80706640059178e-05
-1.03994714792277e-05
-3.15798596345064e-05
-4.95873599384997e-05
-2.64940198323881e-05
-2.39374349411349e-05
-3.57511152556848e-05
-2.61581582556343e-05
-1.42196317673026e-05
-1.18300984010332e-05
-1.31047292177098e-05
-3.04878670982802e-05
-2.10497948281882e-05
-3.4789464822422e-05
-4.50561761304499e-05
-6.16284054481389e-05
-3.41580025286244e-05
-1.20158106131589e-05
-2.38244297179726e-05
1.70437957749091e-06
-1.99477300665078e-05
-2.1274007906799e-05
-2.45137636817489e-05
-3.40681041211653e-05
-3.91753161027599e-05
-1.84809268234976e-05
-2.19096843136761e-05
-3.19782057279146e-05
-2.40571903801007e-05
-4.31159080813457e-05
-5.88874572636072e-05
-1.58866876385977e-05
-1.96058296041249e-05
-5.01949838352459e-05
-6.12557729295624e-05
-2.89955769927783e-05
-3.28618193340996e-05
-4.36846998727379e-05
-4.6248807566944e-05
-2.67042398883407e-05
-1.71541585938101e-06
-5.12594319847606e-05
-6.97443354422045e-05
-5.774281788968e-05
-3.98563663591805e-05
-3.7488413027978e-05
-4.15851492718305e-05
-2.05817439004286e-05
-4.93796397809751e-05
-2.76591604780208e-05
-6.17554944789765e-06
-2.59106571766168e-05
-2.13083094553894e-05
-2.96625013088122e-05
-4.40718639700815e-05
-3.23010114209997e-05
-1.96053917457174e-05
-5.35897891081817e-05
-1.41901435885296e-05
-4.38266501646946e-05
-1.98024789869192e-05
-2.92424417133427e-05
-2.82361152116646e-05
-3.47873832257664e-05
5.98761186364912e-06
-5.0396402241331e-07
9.69243714423419e-07
-2.73221521393082e-05
-1.54168482988138e-05
-5.90419285504194e-05
-2.29791462375852e-05
-4.21941643379876e-05
-4.23815535339769e-05
-1.97872700761207e-05
-1.72970775519406e-05
-3.19220204958316e-05
1.01075163028335e-05
-1.1966783944386e-05
-4.08852064750581e-05
-1.49699716908658e-05
-4.98939135608181e-05
-1.95051436136801e-05
-5.23350325638537e-05
-2.4071900808368e-05
-4.37755189675335e-05
-3.26787730508519e-05
-3.6288354193857e-05
-1.31449527312301e-05
-5.27716029533788e-05
-2.52318887979658e-05
-2.88971366026697e-05
-4.26219083459263e-05
-4.81309633094234e-05
-2.64679750124624e-05
-4.2286859975685e-05
-4.33173974642951e-05
-1.53523819428371e-05
-3.997277907394e-05
-3.09499317212557e-05
-1.75054979786928e-05
-2.24003121041246e-05
-2.85290929911634e-05
-3.151490410402e-05
-1.44292298447183e-05
-3.50482018963717e-05
-2.11673794264275e-05
-2.28848101338288e-05
-2.3427335063442e-05
-4.08696628246017e-05
-1.73480596077776e-05
-3.39554985931731e-05
-2.06849618140026e-05
-2.66285630734299e-05
-2.64816112857174e-05
-4.42372960516462e-05
1.23481219062838e-06
-3.33754243561159e-05
-1.65628553968279e-05
-1.54927647364117e-05
-4.63205927844413e-05
-3.2548286782329e-05
-9.62908343303554e-06
-3.47267403697042e-05
-4.66751302144795e-05
-1.93467505976751e-05
-1.8452598097713e-06
6.28889862947083e-06
-1.07337457891763e-05
-5.37328633593613e-05
-1.94494520721397e-05
-1.393583584351e-05
-2.28966375929241e-05
-2.25150241766699e-05
-2.17732435551663e-05
-3.06229282457856e-05
-5.01002208271531e-05
-3.87665597147277e-06
-6.50253263566392e-05
5.19516269042701e-06
-4.53964531664675e-05
-3.15663950505184e-05
-4.51156175013375e-05
-3.98933647092855e-06
-4.45711071106306e-05
-2.80531869397986e-05
-1.66839939357314e-05
-3.67460848517449e-05
-5.25223528091029e-05
-2.02655549267419e-05
-3.3449157041976e-05
-3.90364609128812e-05
-1.15641919046505e-05
-3.82786828581172e-05
-2.60016515296572e-05
-3.0431853883774e-05
-2.10723886736803e-05
-3.90716109522129e-05
-3.21384212209669e-05
-3.49201823729576e-05
-1.58259276957729e-05
-7.57901318526864e-05
-1.73585601888352e-05
-1.57451299520406e-06
-4.79061218969146e-05
-1.96522234572819e-05
-4.88776708308478e-06
-1.71218920879599e-05
-1.31601869037232e-05
-3.54661007930032e-05
-2.6704128778571e-05
-2.368841681634e-05
-6.29420833390481e-05
-2.79209978943422e-05
-1.18633982816962e-05
-4.32052002943521e-05
-7.19724817331085e-05
-2.7308723670927e-05
-7.23349464900718e-06
-5.7269862080825e-05
-1.2171873894328e-05
-1.60891290995506e-05
-2.74893687819573e-05
-3.66456882717163e-05
-9.22583573167711e-06
-3.82973078449696e-05
-1.61255992813126e-05
-5.74001215222548e-05
-1.4803837317743e-05
-8.94520873163659e-06
-4.41013275715229e-05
-5.26312375976574e-05
-6.39808441170371e-06
-3.75590907664607e-05
-3.89496332847519e-05
-3.11955780900568e-05
-3.6571552716853e-05
-3.34984976150705e-05
-4.22784035857161e-05
-2.46130005540813e-05
-2.16065090416478e-05
-2.75044484183123e-05
-2.79046451361118e-05
-1.72687986259729e-05
-3.03778076323297e-05
-2.97278910477499e-05
-5.41702940097472e-06
-2.81242097251159e-05
-2.6043245962958e-05
-5.06375610178372e-05
-1.63147692574212e-05
-1.75052743091941e-05
-2.61359142259808e-06
-3.02666085585933e-05
-3.00855081475097e-05
-4.8077726422931e-05
-3.5959789214973e-05
-4.30343203736881e-05
-4.55486895270837e-05
-3.86782521178134e-05
-1.18644080724003e-05
-8.10428677249737e-06
-4.50322588523757e-06
-2.00829379450533e-05
-3.01237714827311e-05
-3.70620867797382e-05
-3.72088000744412e-05
-3.82217318784546e-05
-1.04592026172849e-05
-4.42832352507626e-05
-3.55004287164162e-05
4.7018278349054e-07
-2.28986839664688e-05
-4.34527313995974e-05
-1.98045678346963e-05
-4.83761422476503e-05
-1.25512081352186e-05
-1.13191712953502e-05
-2.83314633137783e-05
-2.54651701431868e-06
-1.41118159976075e-05
-1.14446498605909e-05
5.31512437254506e-06
-4.4908643197841e-05
-3.65566036602941e-05
-1.94747453200524e-05
-3.59583911923634e-05
-1.63027663562488e-05
-1.23502863226013e-06
-2.23022737781186e-05
-1.8083898950924e-05
-1.80554209830124e-05
-2.79664734989755e-05
-2.46142766287951e-05
-3.97994254949093e-05
-2.65436897753656e-05
-1.0223734773668e-05
-2.4746738790635e-05
-1.58470712053395e-05
-4.13651976012028e-05
-3.46170445625171e-05
-2.12953758631475e-05
-2.76186978425216e-06
8.37536678333993e-06
-3.94008961509643e-05
-5.04294848130026e-05
-3.40685059704246e-05
-3.92976591334393e-05
-3.22735192271497e-05
-8.49378886821457e-06
-5.89280869606042e-05
-5.95056440058117e-05
-4.47553840964347e-05
-1.63579594680731e-05
-2.76462907350952e-05
-3.55750569226912e-05
-1.56321807341797e-05
-3.00291083267635e-05
-3.29876606244578e-05
-3.50551603556145e-05
-1.72430156361336e-05
-3.19062204652712e-05
-1.06605383353663e-05
-1.89159487827706e-05
7.14111294472436e-06
-2.28184359742163e-05
-1.8088394858388e-05
-5.12257984052484e-05
-3.80064184090056e-05
5.09507140339314e-06
-3.73546901760429e-05
-2.66554926986279e-05
-7.94276166112041e-05
-2.8442823909871e-05
-2.25414557641339e-05
4.30867722385168e-06
-2.80973131156487e-05
-6.90874432172466e-06
-4.11685732916142e-05
-3.41662236849552e-05
-3.34264963073704e-05
-1.80172743009549e-05
-2.77974942424063e-05
-2.00617890441886e-05
-5.6995835662811e-05
-5.32150599185651e-05
-3.88315165900331e-05
-7.31322609248442e-05
-9.26491691768433e-06
-1.32122141114373e-05
-1.18165625684001e-06
-2.09040092982147e-06
-2.40175733839874e-05
-1.6894615332268e-05
-2.97169052216955e-05
-2.58541540761184e-06
-3.57134150693657e-05
-2.32075690858673e-05
-2.97707832204945e-05
-9.55147986594263e-06
-7.38139596419641e-06
-4.88571955178817e-05
-2.67111368460879e-05
-3.76762143494636e-05
-2.59937407486346e-05
-2.97327596410616e-05
-3.09803479891263e-05
1.15249020910212e-05
-3.98720740082802e-05
-3.20839702815819e-05
5.01516296813511e-06
-6.01350038791079e-05
3.50123939425625e-06
4.41673014757702e-06
-3.01577836384775e-05
-2.87711481131476e-05
-1.33834539267981e-05
-8.03479458302352e-06
-3.19890718913917e-05
-4.20169567961397e-05
-4.67726644347333e-05
2.24259115878656e-06
-2.83545365765947e-05
-3.2280094642384e-05
-1.50274105564018e-05
-4.27096717576929e-05
4.44592956497211e-07
-2.2605170348699e-05
-4.77037121916081e-05
-2.86419077124119e-05
-4.57175151004156e-05
-3.88067348679641e-05
-4.67740474542045e-05
-3.13345564879606e-05
-3.08681000779485e-05
-2.35000766938808e-05
-7.93324057095489e-06
-3.24070793422954e-05
-2.57584993264711e-05
-2.5825776682774e-05
-3.76246306147364e-05
1.64523079364512e-07
1.48519233227466e-05
-3.28824859970509e-05
-3.55679981108376e-05
-3.68590848774051e-05
-1.62828419091981e-05
-5.30297981833315e-05
-1.55108083595533e-05
-6.1852430748306e-06
-4.02855312758057e-05
-8.52710650517817e-06
-1.91096684002597e-05
-3.34879953954238e-05
-8.55088869207744e-06
-1.33910141567207e-05
-4.02634659313809e-05
-1.14406379195932e-05
-5.21008538319836e-05
-3.93128367279195e-05
-2.78087332065045e-05
-1.53005052729177e-05
-4.95619780680291e-05
-1.90147108221048e-05
-2.1996296079021e-05
-3.16134891430008e-05
-2.47893673902166e-05
-2.86135282995376e-05
-1.41332020265741e-05
-3.45534166804212e-05
-2.26112068955589e-05
-1.56024881135358e-05
-2.54601514670419e-05
-2.62473767555729e-05
-2.28405963554363e-05
-4.07520656746988e-05
-2.17943260297994e-05
-5.50658976345974e-05
-5.6635293555927e-05
-2.37084184276962e-05
-4.43912542837787e-05
-1.16669677710568e-05
-3.04223747234373e-05
-3.51239080277387e-05
-3.79173809941131e-05
-6.28561738889864e-06
-1.80471699188721e-06
-3.19789972552934e-05
-4.09643209548826e-05
-1.69948985409731e-05
-2.27531446680545e-05
4.62058291019101e-06
-3.2081432189583e-05
-1.3124116087722e-05
-2.30357986296344e-05
-1.77481177975416e-05
-5.82242450235809e-05
-2.72738515169854e-05
-2.75600762432398e-05
-1.83573108824243e-05
-8.71057355886988e-06
-3.63576422539758e-05
-3.83631019273342e-05
-2.47880963283503e-05
-2.30925678109019e-05
-1.1174060529704e-05
-3.38510747042492e-05
-2.40490914097611e-05
-2.76317695614607e-05
-4.07349944847909e-05
-1.03429884794428e-05
-4.11876517903782e-06
1.86888494713991e-07
-3.06624212642718e-05
-2.75267084159542e-05
-1.37182366310806e-06
-2.0468752347332e-05
-2.2455710208866e-05
-4.67863598062094e-05
-4.18472773223492e-06
-1.42176251200998e-05
-1.7864246651032e-05
-5.19205079490917e-05
-2.10154505653924e-05
-3.97768208653219e-05
-4.32728405955794e-05
-4.15205778618672e-05
-3.09660106366345e-05
-4.37131731585343e-05
-3.87922956664909e-05
-2.7799064667713e-05
-1.490861823366e-05
-3.06850199564541e-05
-5.70419455584101e-05
-1.44905663415344e-05
-4.26892519647549e-06
-1.5924612546443e-05
-8.32385471186777e-06
-1.85613175841391e-05
-2.47950811709926e-05
-4.76586086439593e-05
-4.10297047119346e-05
-1.7483901427239e-05
-2.84784420469759e-05
-1.75838128194784e-05
-1.22534318660556e-05
-4.09340685838367e-05
-2.9935335497199e-05
-2.78607007823187e-05
-1.55536131766246e-05
-4.00554947342065e-05
-3.849013828726e-05
-1.46138685862728e-05
-3.52827825856998e-05
-1.10524669603599e-05
-2.5375914550494e-05
-6.16604384298056e-05
-2.30482907326063e-05
-3.41815525633743e-05
-4.43070798969087e-06
-5.17035656946358e-05
2.39740003300105e-06
-3.49880780149758e-05
-1.04007462997684e-05
-1.70684748165724e-05
-1.69531742486912e-05
-1.61271936999973e-05
-1.31346973401987e-05
-2.45673461570015e-05
-2.16695793851935e-05
-5.66771916893113e-05
-2.2195550228682e-05
-3.21574573350728e-05
-2.51204511925258e-05
-1.48130070540614e-05
-4.50301857132832e-05
-6.06459224185563e-05
-2.04350592404219e-05
-2.04019144479164e-05
-4.35242998055834e-05
-2.29124874367129e-05
-1.76583231035629e-05
-3.55442063014137e-05
-4.69769845977588e-05
-3.52249984606344e-05
-2.84380066075784e-05
-8.53665763101666e-06
-1.04096367389198e-05
-1.05605830361702e-06
-1.62943649445348e-05
-3.39344815697307e-05
-4.01204994413263e-06
-2.60349217764242e-05
-2.93047102188059e-05
-4.09773273359405e-05
-3.53498168466845e-06
-4.72033398082593e-05
-3.87215065381453e-05
-4.0138809103514e-05
6.90057760762681e-06
-4.29501406614062e-05
-3.50057533707725e-05
-3.07355875636274e-05
-3.33611353085638e-05
-5.66211464374114e-05
-3.97609275413389e-05
-5.65947542896266e-05
-9.64865768520281e-06
-2.21216023760669e-05
-4.10080422519652e-05
-3.15288981927459e-05
-2.5703143346311e-05
-3.35246341352276e-05
-2.95224095315605e-05
-4.14339186374812e-05
-2.7157773010355e-05
-3.60246560601347e-05
-5.09341297861171e-06
-3.33155867773201e-05
-4.08876847951579e-05
-3.14768559684782e-05
-4.33362008629235e-05
-5.97891917110285e-06
-4.01476513763619e-05
5.52400209883216e-06
-1.18871677072094e-05
-2.06239409594025e-05
-1.2634095855692e-05
-2.93292043846622e-05
-5.10419990019121e-05
-1.60680568053072e-05
-2.84346671066553e-05
-3.99537165238835e-05
-2.49687534993817e-05
-1.25617784630646e-05
-4.35189027934616e-05
-6.38873710079075e-05
1.68013661332159e-07
9.71558991498226e-06
-2.92577868453901e-05
-4.55365789103255e-05
-5.40763036358885e-07
-2.23564375641566e-05
-1.5438606885453e-05
-3.97396315053657e-05
-4.54669091466749e-05
-5.05034029680189e-05
-1.76349798741929e-05
-4.59799477213187e-05
-1.20281901070191e-05
-3.24993055648026e-05
-3.63973335830391e-05
-3.57853719883622e-05
-4.75997967542388e-05
1.18707761231018e-05
-5.40776257701956e-06
-4.13802988071728e-05
-5.72698080911897e-05
-3.16824046781626e-05
-2.97303666279825e-05
1.19410280974287e-05
-5.09148732297867e-06
-4.30824161986734e-05
-1.13323371312913e-05
-6.08416671303344e-05
-1.96218578139898e-05
-3.48125207875766e-05
-3.10409862375805e-05
-2.05871832836151e-05
-3.28345062087409e-05
-4.12206190956041e-05
-2.34728089454156e-05
-1.13669086295301e-05
-1.4793990483945e-05
-2.02192211945274e-05
-8.84074485569065e-06
-1.91176939349885e-05
-4.87405035069945e-05
-3.13014181026545e-05
-4.1130194569489e-05
-3.74601836043887e-05
-1.21568311499503e-05
-3.44473176328919e-05
-3.36015706367786e-05
-4.84441721557157e-05
-2.14169038472117e-05
-3.73793703980999e-05
-5.96822359169775e-05
-4.16227896516422e-05
-9.22629221556497e-06
-3.97628513993465e-05
-4.46705801452069e-05
-2.27993029302866e-05
-3.38339291533763e-05
-2.63058774484394e-05
-2.18343305089517e-05
-2.8654767598544e-05
-4.7343173531822e-05
1.2751919648973e-05
-6.14982035946643e-07
-2.69435892685413e-05
-2.10094582722944e-05
-1.60144855134457e-05
-1.71031831370232e-05
-7.32376475568857e-06
-9.89681439554408e-06
-3.43845189900461e-05
-3.68355725342004e-05
-4.39742404815895e-05
-4.84051864361337e-05
-2.61275864704756e-05
-2.23259982698251e-05
-2.15274433782375e-06
-2.44156015925177e-06
-5.20375855041959e-05
-3.75544683259075e-05
6.26055591608988e-06
-3.73396087599248e-05
-2.02949833271345e-05
