# Supplementary material for: Research on computational propagation and identification of mine microseismic signals based on deep learning
Source: PLoS One. 2025 Oct 22;20(10):e0334641. doi: 10.1371/journal.pone.0334641 (PMC12543183; doi:10.1371/journal.pone.0334641)
Supplement: S6 Data — (ZIP) [file pone.0334641.s006.zip › 000100900000215.xlsx_0.txt_24.txt.txt]

2.96208592344337e-07
-2.47363974097938e-05
-5.21127924410899e-06
-3.63067321277332e-05
-1.85998720388733e-05
-5.62103840903985e-06
-1.28155830289363e-05
-3.41862935436347e-05
-3.51382798790228e-05
-4.91880075990099e-05
-9.0264951044842e-06
-3.35013261310649e-05
-4.05354478847546e-05
-2.15244670425086e-05
-2.81069430767393e-05
-3.83222281880797e-06
-1.34269480630594e-05
8.05194164048825e-07
1.22851046305446e-07
-3.03561079683555e-05
-1.93865568439861e-05
-1.12048444007059e-05
-3.01842775464357e-05
-2.08949168939064e-05
-2.61058875966891e-05
-1.68184645075334e-05
-5.37219676095702e-05
-4.01697759195949e-05
-2.58948627714581e-05
-4.30051463889377e-05
-2.06433100462385e-05
-8.65930608725652e-06
-2.10846420163191e-05
-3.19447850788947e-05
-2.41021749686406e-05
-1.19753203243748e-05
-3.29303907918974e-05
-1.43670345349683e-05
-5.68341558824466e-05
-3.99227955008811e-05
-5.17388486831354e-05
4.60937623251503e-07
-1.98387210503647e-05
-2.76508854355895e-05
-3.19954826346492e-05
-1.76333634034522e-05
6.73375875098958e-07
-1.37294896586638e-05
-3.12742945108878e-05
-2.54317635459769e-05
-1.36951859544869e-05
-2.73931845031868e-05
-1.97765791346139e-05
-2.98560790468459e-05
-1.55693020123396e-05
-2.71008580549891e-05
-1.84254232057569e-05
-4.12720128163919e-05
-2.60418482321802e-05
-4.55232146917745e-06
-2.71324383078117e-05
-3.33615954039726e-05
-3.18037805908702e-05
-2.07971885886954e-05
-2.15131457062101e-05
-3.63230138440502e-05
1.51145763171605e-05
-2.35940894150484e-05
-2.41640458934785e-05
-3.07009157560423e-05
-2.22298705131221e-05
-5.14793042078182e-06
-5.19463045764995e-05
-2.47923543112984e-05
-3.38006014673588e-05
-3.34531783090569e-05
-7.13075627503682e-06
-5.15220476305778e-05
-4.70508548977359e-05
1.04269091709394e-05
-7.60138758820288e-05
-5.85723359653442e-05
-3.28056573484774e-05
-3.59394523259302e-05
-3.08526872468555e-05
-4.32327913985175e-05
-3.17714728424885e-05
-2.82628169955083e-05
-4.91434847808213e-05
-4.47536077997397e-05
-5.33179906300906e-06
-1.62718184521789e-05
-5.26945223341414e-05
-5.36533738277126e-05
-1.54219972971954e-05
-1.32840320129576e-05
-2.6155392009225e-05
-1.90793699918434e-05
4.58267275394566e-06
-3.0631120440236e-05
-4.50394069280152e-05
-5.10693963989486e-05
-3.2824631700843e-05
-1.08360585929575e-05
-1.96369034450026e-05
-3.59399243865425e-05
-1.23172225846588e-05
-3.85859777462169e-05
-4.74522323942153e-05
-1.98567736974412e-05
-4.2496935331483e-05
-1.09746287202807e-06
-1.26150504828184e-05
-1.93692851069811e-05
-3.25907426443791e-05
-4.0049745301929e-05
-3.36863352386186e-05
-1.67803541563089e-05
-9.11419061761744e-06
-1.40957092210448e-05
-2.75207274502615e-05
-5.31899611725766e-05
-6.49907439608292e-05
-3.44098061410622e-05
-1.53679049825221e-05
-2.34081921588808e-05
-6.37112652435111e-06
2.33011921085914e-05
-2.24869238896301e-05
-3.04416472537456e-05
-1.76984115979828e-05
-3.37274491344517e-05
-3.80243671834931e-05
-3.21783500477504e-05
1.21567028684825e-06
-1.92576535753209e-05
-2.60903704310377e-05
-4.3241888276327e-05
-2.9124239722352e-05
-1.0133060282771e-05
-1.39060651960521e-05
-2.48587710654676e-05
-2.24098634713711e-05
-4.00129731325337e-05
-2.19677088190361e-05
-4.62538296244818e-05
-3.12505154578908e-05
-2.84628295657608e-05
-3.53031783617046e-05
-9.06234920526607e-06
-3.25460928774301e-05
-2.22661032943676e-05
-6.55376703202663e-05
-2.46457720037657e-05
-2.5753598917877e-05
-3.94546095513232e-05
-3.26958188415161e-05
-1.73611972180097e-05
-5.68973153506826e-06
-4.21186433248797e-05
-6.66858084578536e-06
-1.33451625200043e-05
-1.13812306525285e-05
-5.15495066004778e-05
-4.41386982761309e-05
-6.58656247969633e-05
-6.55845402419945e-05
-2.670427470068e-05
-3.24998211641562e-05
-4.31716418869472e-06
-3.61210457050189e-05
-1.95625358991585e-05
-4.41767298342743e-05
-1.20167754260974e-05
-2.01527251608709e-05
-2.1954831791256e-05
-5.23858330934388e-05
-4.84724021298116e-05
5.7475749140434e-06
-1.04771572048999e-05
-1.34603855132314e-05
-1.26556348678169e-05
-3.8253661938587e-05
-1.77109813583256e-05
-4.12576441908414e-05
-1.53397944581212e-05
-5.03215073684629e-05
-2.2575655446142e-05
-3.30590912451173e-05
-1.62819564741856e-05
-4.26922791859378e-05
-3.87434428537253e-05
-1.88924117046471e-05
-4.98347970888092e-05
-3.31123115358052e-05
-5.64032448681041e-05
-1.83018760150678e-05
-2.64510208003341e-05
-1.90336971481638e-05
-1.52551739428565e-05
-4.98797881723376e-05
-2.5274961243416e-05
-4.86321406812885e-07
-2.88719398990948e-05
-2.83947111126813e-05
-1.03104706535803e-05
-4.56984020240192e-05
-1.90439144909629e-05
-3.19385415606204e-05
-2.45358292132828e-05
-9.11085228877094e-06
-5.02921632473379e-05
-1.75203950488594e-05
-4.97357953085975e-05
-1.87559304826935e-05
-5.46291836225539e-05
-4.99440075089259e-05
-2.40288860707768e-05
9.25963312961557e-07
-4.24201504648843e-05
-5.29811888053077e-05
8.02167250420426e-08
-1.24041802629884e-05
-3.19721050060233e-05
-1.94594891384571e-05
-6.42634139931365e-05
-3.15803169949726e-05
-6.13594554670258e-05
-2.85766852163852e-05
-3.04748184674644e-05
-2.5886517724225e-05
-1.10210526966399e-05
-2.10339173599644e-05
-5.29462687876549e-06
-2.26699282281545e-05
-3.31311581773798e-05
-2.04987836818751e-05
-3.80954145292113e-05
-1.65417755342901e-05
-5.06008984001586e-05
-4.61903659882112e-05
-5.58055060796562e-05
-5.07356964687323e-05
-4.1237820933096e-05
-1.86432950156026e-05
-1.60668617164397e-05
-4.62998211658347e-05
-1.65124569778332e-05
-3.05885034137098e-05
-5.40391710319506e-05
-2.79029174117348e-05
-3.82999332973103e-05
-5.22103462676901e-05
-2.36893849406425e-05
-1.41594011960992e-05
-3.89606708742839e-05
-5.36902536076628e-05
-4.0962094124136e-05
-3.08675091925807e-05
-3.4040982671219e-05
-4.95025577251187e-05
-4.78661179217152e-05
-1.8654332170935e-05
-2.29514093162053e-05
-4.14321702553515e-05
-2.03981613143662e-05
-2.60294702328301e-05
-3.19846358934085e-05
-2.89773972770554e-05
-5.84721542308578e-05
-5.72418998471837e-05
-3.83063283329701e-05
-4.7672788950863e-05
-2.85079068556078e-05
-3.46631678598228e-05
-1.42549957522579e-05
-2.56104101469921e-05
-3.42161329010935e-05
-4.11760154941418e-05
-2.79956940375497e-05
-1.73297135365031e-05
-5.20397620487421e-05
-1.58660170543881e-05
-2.16872674590684e-05
-2.93564936476561e-05
-3.13276970160835e-05
-4.35070935294861e-05
-3.62387557501536e-05
-8.19190886343743e-05
-3.58252226605574e-05
-3.38070336572311e-05
-3.50405373984693e-05
-1.60187345475762e-05
-2.33252366315076e-05
-1.10538329512969e-05
-5.3577972841793e-05
-1.61053910368755e-05
-2.86645082849152e-05
-8.12769974710703e-06
-3.33703100889605e-05
-3.82358023771679e-05
-1.48244905495766e-05
-3.51010634135107e-05
-2.60852243914104e-05
-1.13883038867815e-05
-2.12368529877716e-05
-2.7716189350668e-05
-4.08205011517817e-05
-3.77591875942717e-05
-2.85498906718545e-05
-2.85575505496036e-05
-1.44063927056634e-05
-3.7480910059614e-05
-3.07042199088217e-05
-2.70290953565217e-05
-2.688484040308e-05
-9.88936127456113e-06
-1.72872904225692e-05
-1.26338281865152e-05
1.61083754016431e-06
-5.12477685166275e-05
-2.94771357565136e-05
-3.83374029117539e-05
-3.66678712442086e-05
-5.87221297926964e-06
-2.9532974342128e-05
-1.02633987098663e-06
-1.40500793206821e-05
-2.01416547517201e-05
-1.64712166405461e-05
-4.46777999039942e-05
-5.18290944404856e-06
-1.19191586668187e-05
-4.11258637128643e-05
-2.72395598905367e-05
-2.79001656826029e-05
-2.48513396852957e-05
-3.31092869967576e-05
-4.04242244370847e-05
-1.90504916099172e-05
-3.32147856346523e-05
-1.99223003573137e-05
-3.28028493776727e-05
-2.44552884483969e-05
8.63252673224932e-06
-5.29504068267134e-05
-1.42520748320608e-05
-5.41169945175182e-05
-4.81652336211283e-05
-2.36944548787551e-05
-3.0443227266616e-05
6.7875476278422e-06
-1.93009444521538e-05
-2.67190927824919e-05
-3.86789791368996e-06
-3.90502350326138e-05
-2.69549511336055e-05
-2.57620606267931e-05
-2.9162493813423e-05
2.65842095708314e-07
-4.90894221338476e-05
-1.28907991593296e-05
2.05627984172521e-06
-1.28079869732193e-05
-3.74162750040385e-05
-3.91878749627778e-05
-7.61123485913026e-06
-4.01295920468403e-05
-3.82704939707497e-05
-5.81539797906575e-05
-1.69808772403004e-05
-1.72334798010655e-05
-1.81373215555606e-05
-3.28870911453462e-05
-3.15136879415534e-05
-3.82695268564368e-05
-2.58618640113628e-05
-2.76586886096646e-05
-4.66460615741676e-05
-3.14186422065441e-05
-1.44123793115616e-05
-1.75157834757744e-05
-6.38878579686858e-05
-5.44481003453544e-06
-5.23348454406183e-05
-1.93852950614812e-05
-4.23983168353175e-05
-2.53951878807915e-05
-4.13723155716045e-05
-2.07883455275441e-05
-3.58656822672299e-05
-2.2274562127394e-05
-3.45051963223174e-05
-2.65115771445707e-05
5.34350545467626e-06
-2.67054996913355e-05
-1.16527008042984e-05
-2.52100982959934e-05
-3.36251332886738e-05
-4.83698982951857e-05
-3.17199293328706e-05
-1.50516089346274e-05
-1.14624437219579e-05
-2.85837153748695e-05
-1.98311902089644e-05
-4.23314262604905e-05
-3.06543679362369e-05
-7.21551275609316e-06
-2.78155415021265e-05
-4.57789552482202e-05
-2.19839549291434e-05
-7.48439609215857e-06
-3.61540033574748e-05
-4.88119489587077e-05
-4.92547150307919e-05
-2.57868813867133e-05
-1.67556911854391e-05
-4.47508782280623e-05
-1.90207836834863e-05
-3.85704595858457e-05
-5.01784221435115e-05
-1.67039506819326e-05
-1.50418119917458e-05
-3.26580046992292e-05
5.99042174744402e-06
-2.05916481957389e-05
-4.42504198082788e-05
-1.03357208943254e-05
-2.65469817314703e-05
-1.00943351751381e-05
-5.56622480338169e-05
-4.99752320323656e-05
-3.4818807568988e-05
-4.47750584198721e-05
-3.18027388580748e-05
-2.4656958481585e-05
-3.10794574475478e-05
-3.02896723998111e-05
-1.96861576447968e-05
-3.53529798972612e-05
-2.54513408016558e-05
6.10334350507513e-06
-2.27183546911531e-05
-1.92923471854363e-05
-3.27701432430643e-05
-3.34356650234964e-05
-2.69067055090791e-05
5.63164257365597e-06
-4.23035873739517e-05
-4.04188320844296e-05
-8.33276198278239e-06
-2.11591539268147e-05
-2.33019456964071e-05
-1.84811377908202e-05
-4.21521202900772e-05
-2.95200075472843e-06
-1.8838268417689e-05
-4.3293690074535e-05
-1.25663691455953e-05
-2.7066161286575e-05
-7.63863649479857e-06
-1.55881791517815e-05
-3.87631362091328e-05
-2.33676566037696e-05
-1.35184738627648e-05
-3.52525841893111e-05
-4.5341903368172e-05
-3.34035806953799e-05
-1.91155653134696e-05
-2.43504994174639e-05
-1.54960700061258e-05
-4.51380474803389e-05
-4.18855655659591e-05
-1.90279946841882e-05
-1.85919203788455e-05
-3.89201011397665e-05
-4.77636740223914e-05
-2.3738008608297e-05
-1.92304202443172e-05
-2.97819665541064e-05
-2.30749226079918e-05
1.5132975214295e-05
-1.77632415290849e-05
-5.74314022597855e-06
-2.07365680370977e-05
-5.56599552152477e-06
-4.21874300896498e-05
-3.38696839854438e-05
-1.66104792889772e-05
-3.38788609148983e-05
-4.14605253602114e-05
-1.7356865048875e-05
-1.74641301123488e-05
-3.63095191482188e-05
-2.27858252750864e-05
-2.31060315142985e-05
-2.34241180561285e-05
-4.86475721526056e-05
-3.60707383006025e-05
-3.18025270480253e-05
-3.05836653812407e-05
-2.99728094240427e-05
-7.10728157354709e-05
-5.98688590701075e-05
-1.77092134672433e-05
-8.33667638927234e-06
-5.81644462202401e-05
-1.44615519431781e-05
-6.63035757938574e-06
-5.98748396025138e-05
-3.00978990941547e-05
-1.98281854977293e-05
-1.8103407852662e-05
-2.87295152427769e-05
-1.46719388755532e-05
-3.3305375172977e-05
-2.7231792544118e-05
-5.27727168827107e-05
-4.88385479429743e-05
-6.49084351176854e-06
-5.02748864816571e-05
-2.32650062312902e-05
-3.26280622788535e-05
-1.74253826980363e-05
-1.37041581720531e-05
-4.02266025731499e-05
-5.04604331246424e-05
-2.91759748218296e-05
-4.7331283003331e-05
-4.98862616914704e-05
-9.27572655095813e-06
-2.18870613408312e-06
-2.43354757618386e-05
-4.47111713879693e-05
-3.0707464364842e-05
-9.27350232920479e-06
-2.01197119040852e-05
-2.7237312712704e-05
-4.44861541712725e-05
-3.89294788662933e-05
-3.26206745039889e-05
-6.77224524004889e-05
7.38811952719234e-07
-4.87906041709123e-05
-2.64783320794788e-05
1.36693724248917e-05
-5.810352936656e-06
-6.01763035568421e-06
-5.09766263986157e-05
-4.52620597853676e-05
1.24346563786354e-06
-2.43996700653143e-05
-1.82840011024759e-05
-1.81524681693715e-05
-2.75866840835155e-05
-5.45726555681793e-05
-5.35671317314878e-05
-3.65238231230461e-05
-3.57653465852788e-05
-5.34431572348466e-05
-1.75593238706478e-05
-9.94374703729064e-06
-2.3079652977805e-05
-3.67155095652143e-05
-4.3520382930531e-05
-8.89215718218074e-06
1.00835468395312e-05
-6.75803275941255e-05
-2.62138372161778e-05
-2.40932674116941e-05
-2.16177550098638e-05
-6.42582075508534e-06
-4.73490359811894e-05
1.68984981406597e-05
-1.26534298963831e-05
-1.86069911036033e-05
-5.7616069966556e-05
-3.98466854482058e-05
-4.08160265224591e-05
-5.83002644927392e-05
4.90683522473976e-08
-3.38264716271485e-05
-2.95551752518279e-06
-3.81351315462749e-05
-5.64150007961449e-05
-3.33117568223364e-05
-1.50459967491094e-05
-4.53786496755466e-05
-4.54197436596141e-05
-1.52473083461989e-05
-4.3657582883075e-05
-4.357739559433e-05
-4.96191161894289e-05
-4.46655225537416e-06
-4.35049419755207e-05
-4.16216918469381e-05
-3.5179546509815e-05
-3.29370230026184e-05
-4.2185228533732e-05
-2.0841153234762e-05
-2.12382542855646e-05
-2.02857136198024e-05
-2.27352875000479e-05
3.37122145090684e-06
-5.8030545126607e-05
-4.95379260363333e-05
-5.38357794626737e-05
-3.32498065440699e-05
-1.24975781488478e-05
-2.13325052757939e-05
-2.65561509732221e-05
-1.75969950221833e-05
-1.79340439384366e-05
-5.52789840039386e-05
-1.40956389129762e-05
-2.80392313227121e-05
-2.04348369532811e-06
-3.05546148679856e-05
-3.72688860677882e-05
-2.59313869286441e-05
-4.21794433892708e-05
-3.5815096806631e-05
-2.32080490966248e-05
-2.80659443837279e-05
-6.30504234238204e-05
-5.47338157299731e-06
-4.47026562379533e-05
-3.5657100450147e-05
-1.38974149990894e-05
-3.37921181684193e-05
-5.46786740526276e-05
-7.82114216319122e-08
-3.15462106921901e-05
-2.81179688534606e-05
-3.62496961536701e-05
-1.03134993142012e-05
-5.90561545899263e-06
-2.88349789453968e-05
-3.95988185324157e-05
-1.35708530154723e-05
-3.25320762024625e-05
-3.78083381226921e-06
-2.61665014128676e-05
-4.31939681618774e-05
-5.62256587576176e-05
-3.37140853327897e-05
3.55099377339571e-06
-4.95131413454188e-06
-7.76744892584657e-05
-2.76680801425061e-05
-3.59346486037666e-05
-3.70537745477368e-05
-4.16407512903466e-05
-4.04649374092461e-05
-1.44545549198967e-05
-1.35411335733823e-05
-2.5230433666619e-05
-4.16259947883781e-05
2.33386106256639e-06
-3.538056053186e-05
-2.03683757913191e-05
-2.82179764291592e-05
-5.53783310630567e-05
-3.3841499738747e-05
-2.88004975329347e-05
-4.76659722945342e-05
2.54349455775872e-06
-3.73820491089291e-05
-1.7557401704316e-05
-1.18232388086712e-05
-1.50400843499852e-05
-1.54344026615073e-05
-3.45668190275929e-05
-7.08473177914364e-06
-1.91462034780908e-05
-3.32899143756793e-05
-2.27281995161681e-05
8.62303565343864e-06
-1.29849397947851e-05
-3.11285978473699e-05
-2.40068573550021e-05
-3.21826750110792e-05
6.44600667193929e-06
-3.72020162665709e-05
-3.18265404448467e-05
-3.30310644746262e-05
-3.02350691180397e-05
-4.34610061787403e-05
-2.12866094025066e-05
-2.33190144842141e-05
-2.07520036859156e-05
-2.48036935606534e-05
-1.39772282868599e-05
-1.14340558005683e-05
-1.25603152922879e-05
-4.12235852784233e-05
-3.41073638221957e-05
-2.17774816039568e-05
-1.98288071438369e-05
-3.10692302358662e-05
-1.08460998108508e-06
-1.19836562686359e-05
-2.88571910937354e-05
-2.26300547162209e-05
-3.43283444417121e-05
-3.06430248037233e-05
-2.90333901489502e-05
-2.22965760181868e-05
-3.62976971805229e-05
-9.64414998196921e-06
-3.16112203979314e-05
-1.78716265593399e-05
-3.89284776284859e-06
-9.62373798887575e-06
-5.39006009551619e-05
-2.88361194826232e-05
-3.51259353930023e-05
-2.8224799632624e-05
-1.9702650375668e-05
-6.69178750997152e-05
-1.15912550265758e-05
-1.11022284357901e-05
-1.09317324961998e-05
-1.8339939844157e-05
-2.48850891001117e-05
-2.36738905277944e-05
-3.64138500139841e-05
-2.881195032077e-05
-4.93205570684872e-05
-2.3608487669693e-05
-3.76288333414764e-05
-3.08041951955848e-05
-3.51088903791109e-05
-2.8664846747505e-05
-1.99358602880269e-05
-2.68402840358818e-05
-3.09341735885433e-05
-1.08818634436765e-05
-3.74159156126813e-05
-4.14365703483109e-05
-1.31419600911753e-05
5.72047717462949e-06
-6.43754273792007e-05
-3.06256628108769e-06
-4.91325240071091e-05
-1.66489566604789e-05
1.8476288618649e-06
-1.35772179461998e-05
-3.7006370094429e-05
-2.28393482041565e-05
-6.31073505522539e-05
-3.80789216396143e-05
-1.33926794496717e-05
-5.46338845819399e-05
-2.34207692953244e-05
-3.39866615023134e-05
3.65911043764931e-07
-4.22002382570836e-05
-6.06180542896953e-05
-1.82414184505127e-05
-2.91138521528995e-05
-6.25088984560079e-06
-2.90521385960725e-05
-2.24216476615572e-05
-2.92867555767606e-05
-3.45230169044848e-05
-5.4550840009841e-05
-9.96286026523801e-06
-3.11239421878619e-05
-1.14305216867189e-05
-1.94152600731685e-05
-2.77310262424917e-05
-1.8324680419349e-05
-1.32960232348261e-05
-2.60447598660299e-05
-1.86736546329651e-05
-2.80682196138947e-05
-2.89296244172498e-05
-2.60681836671131e-05
-3.13040783567702e-05
-2.67215552943071e-05
-1.81417309706125e-05
-2.50025885826155e-05
-1.5047498708578e-05
-3.44728418285825e-05
3.35711075301347e-06
-3.23010771715392e-05
-2.67935840170685e-05
-4.32359243523829e-05
-4.01351142447444e-05
-5.58597910832566e-05
-2.69453875264892e-05
-3.42983900976352e-05
-1.28169718523798e-05
-3.2463079270985e-05
-3.13543469255479e-05
-2.03507920544244e-05
-2.39861621804519e-05
-3.21460226867881e-05
-6.3270620848105e-06
-4.2718060571943e-05
-2.72984260952005e-05
-2.45413301299648e-05
-1.4655315640697e-05
-4.18574458044263e-06
-1.62019347557963e-05
-6.60410939189579e-05
-5.44350161461434e-05
-9.7250738033341e-06
-3.06732243662169e-05
-2.92600325252882e-06
-2.30195398702475e-05
-5.02897624259677e-05
-1.73010330194168e-05
-2.66079706776999e-05
-4.81151811519429e-05
-6.24835948985238e-06
-3.42643247821581e-05
-7.65346764577492e-06
7.39331429253201e-06
-3.96770356739353e-05
-1.97163814118441e-05
-1.79601877904618e-05
-6.00721598615142e-05
-1.70618545857785e-05
-1.18297740867922e-05
-3.09715174070086e-05
-1.51420399313813e-05
-5.43499754406495e-05
-4.22268054220547e-05
-1.47950643676965e-05
2.55591760101755e-06
-1.60386589529978e-05
-2.12607844753298e-05
-3.8500399149324e-05
-5.08659133567853e-05
-3.8103078617867e-05
-2.37478461258616e-05
-2.0734043168274e-05
-3.90495161927885e-05
-6.12748366811397e-05
-1.35493046432427e-06
-1.26891120418925e-05
-2.35752618859825e-05
-2.64862497458741e-05
-1.82758909297964e-05
-5.69869724491906e-05
-8.83348147143838e-06
-7.09443423748448e-05
-2.047915904555e-05
-3.62230155286672e-05
-2.56403975784589e-05
-2.08036177127538e-05
-3.02042261684193e-06
-1.24363263699697e-05
-5.27139289950561e-05
-4.784647939974e-05
-1.59228205964808e-05
-1.9900942797305e-05
-4.90502945394719e-06
-3.19915499211377e-05
-5.14605349292156e-05
-4.88443760726636e-05
-2.52837679930206e-05
-2.06643439861537e-05
-2.52749129358152e-05
-8.39207946294614e-06
-6.01718792393646e-05
-2.85306224240905e-05
-2.18865979690503e-05
-3.69558046557778e-05
-3.82940773040421e-05
-2.01503390668192e-05
6.36087391265634e-06
-2.7155116755159e-05
-4.24684912973166e-05
-1.77568130791772e-05
-4.19024503848223e-05
-1.15862363638032e-05
-1.72648733088931e-05
1.41963061967222e-05
-1.09808650095681e-05
-2.42201900704674e-05
-3.03984410774782e-05
-4.38784258064874e-05
-4.37569113056842e-05
-3.87537946296671e-05
-1.38501509442721e-05
-1.38939639185286e-05
-4.42361774043004e-05
-3.70741954095752e-05
-2.69071811218328e-05
-2.93457858022918e-05
-3.29580363250427e-05
-4.48125757757221e-06
-3.05708757151299e-05
-4.15336746599547e-05
-2.04874714329143e-05
-1.62141949763452e-05
-1.77823245137062e-05
-7.09855974414232e-05
-1.83385854184341e-05
-2.14975984607416e-05
-3.77933547757242e-05
-6.6288628055459e-06
-4.38068232191903e-05
-1.73119274390945e-05
-3.31939895243377e-05
-5.24783661988606e-05
-5.19576909526249e-05
-3.30161587897886e-05
-4.56825576721548e-05
-3.46615658629283e-06
-2.65686614960286e-05
-1.89972622128673e-05
-3.09452379072162e-05
-6.08303836225443e-05
-3.0192201015944e-05
-2.97848952186965e-05
-3.81560659969448e-05
-1.67660047620024e-05
-2.92285798732966e-05
-2.09411275154046e-05
-5.71242964003442e-05
-9.76101092561894e-06
-3.80261945917006e-05
-6.15129712198719e-06
-2.51828619478145e-05
-6.30329374321681e-06
-2.94814967745943e-05
-1.42205130734901e-05
-4.93620629519545e-05
-2.34872178621109e-05
-2.36831011442476e-05
-2.53433558139361e-05
-2.13768195421424e-05
-1.0820772347426e-05
-5.00060355494548e-05
-3.64295303090976e-05
-3.27850045856625e-05
-5.99449339717084e-05
-7.33523308976213e-06
-9.02933777265e-06
-2.75475059772569e-05
-7.93755692315957e-06
-3.47032574917218e-05
-9.61452820777202e-06
-2.61167960725314e-05
-1.91081755440061e-05
-2.48256474166356e-05
-4.04632131508517e-06
-4.277074986945e-05
-3.73307245313548e-05
-4.93730066643475e-05
-2.93920520187992e-05
-3.1172616812511e-05
-5.98868267255005e-05
7.58428388519626e-07
-4.48995089017956e-06
-1.74963478946278e-05
-3.08534348704206e-05
-3.31482506762591e-05
-5.05821548238956e-05
-1.44886995178079e-05
-4.81358041698437e-05
-1.10403849819047e-05
-1.40590243309672e-05
-1.12638769426274e-05
-1.31170392752389e-05
-3.17377319757739e-05
-1.26899961246119e-05
-2.25728001575986e-05
-2.04108338179677e-05
-3.69640793018181e-05
-2.83661386420754e-05
-4.29444113684989e-05
-3.03473068011982e-05
-2.03139840344301e-05
-1.93181252525573e-05
-3.37398382362449e-05
-7.56361683684206e-05
-3.2572766879746e-05
-2.35968769565282e-05
-3.62901672648917e-05
-3.33063700134203e-05
-3.44272632682019e-05
-2.48572570032724e-05
-4.32868980032076e-05
-2.51346361234383e-05
-2.80935200190376e-05
-1.63754698393529e-05
-2.18286699022978e-05
-1.56596511370663e-05
-4.57565352211744e-05
-2.73384507166561e-05
-3.7273524740305e-05
-1.07591000784485e-05
8.18991135600042e-06
-3.81962790032412e-05
-2.0515856265426e-05
-5.34771781226475e-05
-3.73102536840693e-05
-4.2685797089365e-05
-3.63894606129009e-05
-2.28972023589459e-05
-3.68120482003787e-05
-4.29623817578804e-05
-3.02514676972913e-05
-3.68549970629171e-05
-1.31303781556043e-05
-2.36354089782702e-05
1.36561401276808e-07
3.30208438446456e-06
-2.58269825832682e-05
-2.63411116036214e-05
-5.48608997378299e-05
-2.70584054033958e-05
8.50073461177284e-06
-2.3139461485681e-05
-2.41733436061857e-05
-3.10230114472547e-05
-3.45961699327777e-05
-1.18536248263304e-05
-3.31189650216294e-05
-1.91220506616644e-05
-3.95521428744787e-05
-5.02119070691677e-05
-1.98509685876598e-05
-5.157159003803e-05
-2.81102739429503e-05
-3.8323482870766e-05
-1.22148066078856e-05
-2.06236576548877e-05
-5.6583675934893e-05
-4.04607463746798e-05
-2.82127084016027e-05
-1.54179420672341e-05
-3.4295104636488e-05
-7.27087696046046e-05
-5.48109976671902e-05
-8.21715827718446e-06
1.09261632649851e-05
-5.55121469860584e-05
-5.16942262728443e-05
-3.86943891933581e-05
-4.17513959108989e-05
-4.23675474335677e-05
-3.14051847909108e-05
-9.70594426456873e-06
-1.32563473472171e-05
-2.33123790293192e-05
-5.68552314016585e-05
-2.58814985726693e-05
-1.80576141249322e-05
-3.16449013600214e-05
-3.63628951031923e-05
-1.66515578283138e-06
-1.80100199507764e-05
-1.50706102198776e-05
-3.45579042615031e-05
-2.44381176556062e-05
-7.69529617455366e-08
-2.74288112191563e-05
-3.18461520032602e-05
-1.2654688832801e-06
1.31659114006411e-05
-2.27487826706631e-05
-3.63545379731912e-05
-3.01734319835746e-05
-3.92977825825947e-05
-3.30412520241979e-06
-1.28836688872408e-06
-1.59657388101493e-05
-5.9088725931498e-05
-1.21673148803659e-05
-4.90648390737813e-05
-1.93217965978324e-05
-3.33399713702339e-05
-2.01557721343063e-05
-6.07628926560185e-05
-3.1526193559597e-05
-4.04439175885386e-05
-1.88773315467745e-05
-2.43838735374531e-05
-1.85059132267081e-05
-8.17653248181433e-06
-3.30121853291493e-05
-4.47713625471576e-05
-2.2300793429367e-05
-1.13578945023501e-05
-1.92832623741431e-05
-3.55680215291136e-05
-3.39689566785416e-05
-4.02655181938185e-05
-4.99729865324509e-05
-5.4199114218143e-05
7.31799482863483e-06
-3.30053188436189e-05
-3.52742227551014e-05
-1.9417369603565e-05
-4.11475863239793e-05
-2.27028487650414e-05
-1.73523570763833e-05
-1.17246097728351e-05
-2.14202639881862e-05
-3.45645598670761e-05
-2.34633797990376e-05
7.8574839492821e-08
-4.58521788367374e-05
-4.31520883426939e-05
-2.57892345916935e-05
-1.71074190636026e-05
-2.86588674371458e-05
-4.8725334020434e-05
-1.60429007613206e-05
-1.71516859472524e-05
-2.27310381935463e-05
-3.68710696446518e-05
-4.01600852135172e-05
-3.18903438916681e-05
6.68399782606922e-07
-3.79138575490998e-05
-3.11968136448577e-05
-1.9787273129571e-05
-2.61089228658448e-05
-2.49194926877101e-05
1.67053893808413e-05
-3.38647630947414e-05
-3.31282580732447e-05
-4.58202247244159e-05
-4.01485667127509e-05
-3.07717684499301e-05
-1.93112396346962e-05
-5.26112181258756e-06
-3.5380919703143e-05
-8.24374942782179e-07
-2.89490738010602e-05
-1.59837075099389e-05
-1.68572389239549e-05
-3.41897338151961e-05
-3.71053132040562e-05
1.37115164333489e-07
-1.31338353708857e-05
-4.54716401043243e-05
-3.83018338654836e-05
-3.59742868195422e-05
-2.06535151357901e-05
-4.51011115786186e-05
-2.30401704295241e-05
-5.32501460752549e-05
-4.02598559556668e-05
-4.42843318665407e-05
-2.52712729460639e-05
-4.35862683382228e-05
-3.55183306057414e-05
-2.64261836210126e-05
-2.82916075892117e-05
-4.08627358379788e-05
-4.21087173938025e-05
-4.71410050165753e-05
-5.2038987881957e-05
-3.98333677205934e-05
-1.82951414063096e-05
2.66405053889416e-06
-2.0803006057034e-05
-6.78620433496447e-05
-1.94879100530043e-05
-3.77927261042604e-05
-4.58396051113252e-05
-1.46546807782598e-05
-1.62074735395246e-05
-3.23690615765242e-05
-1.9491380267466e-05
-2.84680297219874e-05
-4.74280954494629e-05
-4.11003471236015e-05
-1.53589114655236e-05
-2.02459686215036e-05
1.74914978969189e-06
-1.19657248641881e-05
-3.31725279930923e-05
-1.69671542296117e-05
-3.97090709744281e-05
-2.0543174381109e-05
-5.3613263930125e-05
-1.55545351829901e-05
-5.3444308217315e-05
-2.70142065964684e-05
-5.08086031386193e-05
-9.12202779915493e-06
-1.27566386888788e-05
-5.09166718230549e-05
-1.34898646616305e-05
-2.48608630133151e-05
-3.74785032134264e-05
-5.68996476756197e-06
-3.73595531412846e-05
-3.88381558517616e-05
-3.89187944306292e-05
-5.33356511528977e-05
-3.63924219618653e-05
-3.37404442423869e-05
-3.05444489752317e-05
-2.23747038661628e-05
5.40834825461332e-06
-4.73932768638696e-05
-5.16486642760782e-05
-2.80626425242255e-05
-3.63128726166834e-05
-4.21369673376581e-05
-1.32454556474575e-05
-3.68645761559197e-05
-5.98052638461861e-05
-2.34015304406196e-05
-3.07573805171536e-05
-3.48694143168359e-05
-4.65686240139302e-05
-2.77215057953454e-05
-4.58598137631429e-05
-1.38666739148275e-05
-3.5884525688349e-05
-1.3025247446892e-05
-4.3811304356935e-05
-3.94622605887237e-06
-4.00975278317481e-05
-3.7191616238732e-05
-4.07026076937761e-05
-5.97930578030856e-05
-2.21830433523714e-05
-1.42342651760443e-05
-2.71297656066465e-05
-3.03893157463465e-05
7.93879704904735e-06
-2.29066857650135e-05
-2.25416859243026e-05
-3.37524244764939e-05
-3.92169004175987e-05
-1.33124674026805e-05
-1.44364449813613e-05
-1.30823654151338e-05
-2.92758503095891e-05
2.1185019935177e-06
-5.78651244906411e-06
-1.73982834559203e-06
-2.53169262478915e-05
-2.7446854115154e-05
-4.69515424862278e-05
-2.7701826499227e-05
-3.36070068584406e-05
-2.33276012780194e-05
-2.09810265679468e-05
-4.65937805385676e-05
-3.65594551893224e-05
-2.92936079430391e-05
-2.41400457420179e-05
-4.48227764456211e-05
-3.10909775392182e-05
-3.56954543213078e-05
-1.12613303662775e-05
-3.501210979166e-05
-3.6660497369947e-06
2.08476633026577e-05
-8.00364752879403e-06
-1.25443075320893e-05
4.16252365277983e-06
-2.08915532198279e-05
-1.04086474453773e-06
-2.43592512033448e-05
-2.67788712511504e-05
-5.52341031658158e-05
-4.04748148445933e-05
-3.05480766192173e-05
-2.27196780046884e-05
-5.65944262833494e-05
-1.79892741351315e-05
-3.6466758697839e-05
-1.88100386078425e-05
-1.62072870386338e-05
-2.15457262685572e-05
-6.4801706907461e-06
-3.90696320761345e-05
-3.31180197976685e-05
-5.68518263830022e-05
-4.59519501680647e-05
-3.25764760674117e-05
6.14278402584984e-06
-3.42389045820466e-05
-2.68886907154531e-05
-2.11863483109977e-05
-2.59933734942643e-05
-2.76142789419995e-05
2.29948786558176e-05
-3.85722619868889e-05
-2.65209700907013e-05
-2.20861280760956e-05
-2.2659121972033e-05
-9.84132556090873e-06
-4.76500963176659e-05
-3.29959497383722e-05
-5.0141502860784e-05
-3.57594359251037e-05
-4.5621496447072e-05
-5.56923253701951e-05
-4.76965134133573e-05
-1.44377767360106e-06
-1.03735805169644e-05
-2.38989884847125e-05
-4.85034344445083e-05
-2.03943591167394e-05
-4.83855025436338e-05
-3.26999254680274e-05
-3.35260325259275e-05
-3.05860935139229e-05
-3.5634871769511e-05
-2.78044713183508e-05
-4.04301198403208e-05
-1.59924500597024e-05
-1.72877861660392e-05
-2.59698768593176e-05
-3.4257127943782e-05
-5.41734544965069e-06
3.36940317931798e-06
-3.45149836326267e-05
-4.27198283440852e-05
-2.58442548448315e-05
-2.85586383102957e-05
-2.36162811880311e-05
-5.7343962968527e-05
-1.82917944699646e-05
-5.09714963305472e-05
-5.73227046885564e-05
-4.38744348642705e-05
-3.28434139033992e-05
-1.72608828172928e-05
-4.27741314491704e-05
-5.61403262607075e-06
-2.76549579898706e-05
-4.33507641372807e-05
-4.64031496374739e-05
-3.45822957972747e-05
-1.51318303698816e-05
-3.36390173020715e-05
-2.79737937226685e-05
-1.64764990179472e-05
-4.14886479977101e-05
-2.87849240395398e-05
-4.00462309558115e-05
-2.09162972982664e-05
-8.42171952017918e-06
-3.19455785026865e-05
-3.72120558260298e-05
-1.49177550236581e-05
-2.40815866612976e-05
-1.89725546825029e-05
-3.0972959625619e-05
-5.6228901306471e-05
4.0493444269066e-06
-8.64227475088348e-06
-3.26560776687999e-05
-4.21661442866071e-05
-3.03981267458306e-05
-4.31884426023374e-05
-4.14398763290323e-05
-1.96221052420344e-05
-1.33579497160925e-05
-3.94710229627727e-05
-3.34077545642985e-05
-3.39413999854215e-05
-2.87619456706846e-05
-4.67255200512418e-05
-3.90214442405528e-05
-1.3321585946976e-05
6.66743920059238e-07
-3.83121066429106e-05
9.62645962231192e-06
-2.29670481711362e-05
-2.78554994561907e-05
-2.96294448285541e-05
-7.05396278959519e-06
-9.70025981804574e-06
-2.14710685075422e-05
-1.46775402202304e-05
-4.58491991213873e-05
-6.33459704651797e-06
-1.81454897412728e-05
-5.6873131022597e-05
-5.1831601533986e-06
-6.0979197370419e-06
-5.1489765288707e-05
-2.66763356154615e-05
1.87197074467014e-05
-3.32645822182255e-05
-2.84996228556826e-05
-2.54580532668496e-05
-5.2815326018718e-05
-2.29875047511897e-05
-4.51072923319371e-05
-2.92906613258862e-05
-3.48021026724301e-05
-6.04988880512357e-05
-1.67943776888758e-05
-3.12194386199014e-05
-3.23338784442082e-05
-2.98463151474082e-05
-2.5162608317424e-05
-2.11220942077506e-05
-3.90156551540947e-05
-3.76403350917075e-05
-4.35730745252536e-05
-3.6118655863353e-05
-2.37386846245333e-05
-1.60484337736341e-05
-1.82995272033168e-05
-5.26960480068247e-05
-7.40094177652484e-05
-1.75078013176284e-05
-5.13735687726056e-05
-4.02711401281218e-05
-1.66281689970716e-05
-3.66326288618527e-05
-2.74852392986163e-05
-1.6791800225455e-05
-1.14547663385746e-05
-2.65349172806478e-05
-2.42461978024177e-05
-4.64222877515323e-05
-2.28249179135548e-05
-3.68426964082787e-05
-1.44285711854011e-05
-3.31837110251151e-05
-3.64045910319355e-05
-3.85933714041112e-05
-3.75614173709281e-05
-4.3207394329563e-05
-5.41707421548673e-05
-3.57832217971129e-05
-2.70566571187193e-05
-3.83890269394867e-05
-1.17390192545905e-05
-5.24002623072629e-05
7.87994846617022e-06
-3.7731087110439e-05
-1.96555076345182e-05
-1.94636801926084e-05
-4.22735195204974e-05
-2.38314874639086e-05
-3.69131361677344e-05
-3.99353137644306e-05
-3.4273184868633e-05
-4.9334588787712e-05
-1.8443335472362e-05
-1.71189714732843e-05
-4.28711370180777e-05
-7.8763263050046e-07
-2.97496193913111e-05
-4.1292431247211e-05
-2.27139874686717e-05
-5.42749513972076e-05
-3.70109636617574e-05
-9.12102371308473e-06
-2.08728760895005e-05
-2.19560295697713e-05
-8.90325722467403e-06
-3.30373978613175e-05
-3.62383066561904e-05
-3.67938621355159e-05
-3.30961709486962e-05
-2.31831034989995e-05
-2.90961670797574e-05
-4.85149453495119e-05
-1.33859627178871e-05
-2.51535823922224e-05
-4.59485543765601e-05
-2.53241711055504e-05
-2.67988397040344e-05
-8.21228630685317e-06
-3.12878561499906e-05
-3.41982916350323e-05
-3.56315251988203e-05
-3.74034343351247e-05
-3.00551506966465e-05
-4.72723056450674e-05
-4.11683290738083e-06
-2.75477912698655e-05
-3.42306735106954e-05
-2.85409174859305e-05
-3.33404434589117e-05
-1.70802057531249e-05
-4.69207250083876e-05
-5.31912003561548e-05
1.286512546599e-06
-4.83761891139465e-05
-4.28784079795307e-05
-2.51378861066635e-05
-1.96209958470145e-05
-3.5621055875535e-05
-3.26042311728835e-05
2.50294894822789e-06
-4.46586784848823e-05
-2.37460062248194e-05
1.08722377153221e-05
3.97973638850064e-06
-4.39744937255702e-05
-6.68751627009166e-05
-2.6357748368608e-05
-6.28793777510744e-05
-1.16925111012588e-06
-3.73983612701254e-05
-4.66047192976197e-05
-1.43810632595002e-05
-1.01413586986626e-05
-2.56054466931162e-05
3.3426591655433e-06
-7.24780222160697e-05
-5.03270327851783e-05
-1.47888986448846e-05
-4.6339476003552e-05
-5.64668357522459e-05
-2.4650353007779e-05
-9.80242365142752e-06
-4.42119151161217e-05
-1.92671935276841e-05
-4.61512916347727e-05
-4.76885568480733e-05
-2.82131905221469e-05
-3.04409394977927e-05
-4.28427159947302e-05
-2.20106370094617e-05
-2.87002961820821e-05
-1.70670491303364e-05
-1.43268392909616e-05
-2.41250424814728e-05
-2.58909660209483e-05
-2.70310197307728e-05
7.48027799790062e-06
-3.74567852603903e-05
-1.53314576577455e-05
-3.68551403448803e-05
-1.58911945632508e-05
-1.53742037551008e-05
-2.70583565521004e-05
6.01954742772884e-06
-3.68249325903028e-05
-2.69799933506816e-05
-2.80587946058135e-05
-5.49390383661145e-05
-4.23739161695006e-05
-5.57202267983732e-06
-1.37558061606222e-05
-3.80929270232388e-05
7.12139123499663e-06
-3.67941272870196e-05
-3.40363342248452e-05
-3.5421321397855e-05
-3.65147358998773e-05
-6.6058937057207e-05
-6.32670996380501e-05
1.26598875403406e-06
-2.54878418230812e-05
-2.14626043462704e-05
-1.12517613514395e-05
1.04125486016489e-05
-4.98071756831458e-05
-2.05716703346789e-05
-5.86103959127414e-05
-4.90560800359528e-05
-2.58339032535888e-05
-3.46611248674562e-05
-2.71618206277511e-05
-3.0222599009394e-05
-1.53783253516683e-05
-4.73348043885162e-05
-3.03830666379001e-05
-2.19743133364038e-05
-2.1762568714176e-06
-6.14511762716728e-05
-3.63384460905761e-05
-1.37166304258512e-05
-3.66409452551672e-05
-4.47660057147689e-05
3.67432382644304e-06
-2.62524599994482e-05
-2.07360946145031e-05
8.16134772705019e-06
-5.03255322948896e-06
-2.94883836649616e-05
-4.26577593582857e-05
-1.40577183634505e-05
-1.73106175495682e-05
-1.63875640644336e-05
-5.41682846066704e-05
-2.3670292248726e-05
-8.27263847068418e-06
-6.46115951927024e-05
-1.63165199348916e-05
-2.11899655103148e-05
-3.08358245039875e-05
-4.46978545511531e-05
-3.25220588213924e-05
-4.17314616738307e-05
-2.55817107601752e-05
-2.37119982106779e-05
-5.46407602616997e-05
-3.10691949201032e-05
-6.06668514581746e-05
-4.37450524893299e-05
-2.69903637156815e-05
-4.77840003346409e-05
-2.3997118998229e-05
-2.96996922432242e-05
-5.46521649184895e-05
-5.88415778833259e-05
-3.08497865271519e-05
-1.02463951515561e-05
-3.83777247310137e-05
4.2202127128506e-06
-2.80941423027927e-05
-4.24046870417609e-05
-1.07052344577965e-05
-4.84124855967528e-05
-2.48841988570904e-05
-2.99144511887191e-05
-1.22836732418132e-05
-4.05450840679084e-05
-5.58188513923335e-05
-2.77399139935196e-05
-1.21998625692574e-05
-2.74536905644934e-05
-1.95973922806295e-05
-2.07088891366983e-05
-3.45695640323515e-05
-2.96042497582879e-05
-3.93990034239594e-05
-1.57530969902589e-05
-8.24732044518162e-06
-1.9281101336602e-05
-3.2180111491848e-05
-7.01936677793317e-05
-3.51320887092758e-05
-4.01492775600797e-05
5.90937537087525e-06
-2.18231698224116e-05
-9.13619436519729e-06
-3.76267131529805e-05
-1.98293960949225e-05
-6.07004805405448e-05
-2.43738894678856e-05
-2.07165827281208e-05
-1.40228544121968e-05
3.86737466941351e-06
-2.84741793643786e-05
-3.12514314229758e-05
-3.02948062749864e-05
-5.23880892320997e-05
-2.83837528805506e-05
-1.01066529414439e-05
-3.7290088733256e-05
-9.46579633599182e-07
-5.63484874228661e-06
-1.0807321208329e-05
-3.31404994047496e-05
-3.02849123733433e-05
-5.02573437904575e-05
-3.62815140672974e-05
-4.19795474843067e-05
-6.85503318392817e-07
-1.88678110668039e-05
-4.33950011422559e-05
-3.94316994228198e-05
-1.92933843413614e-05
-3.51483216241978e-05
-5.65500011704444e-05
-2.2061025689127e-05
-4.89318373679132e-05
-2.84680248348422e-05
-4.3631120436973e-05
-2.56176021712033e-05
-5.26572322564666e-05
-6.09222997205501e-06
1.03829482056227e-05
-2.30872533016157e-05
-1.14716006214783e-05
-8.8299417793974e-07
-2.46608349179764e-05
-4.9401532091571e-05
-4.44649985388816e-05
-4.25241826878843e-05
-4.56146783441267e-05
-2.61745832685258e-05
-9.57267001830925e-06
-4.99421663002405e-05
-5.01796642775501e-05
-5.10143315815932e-05
-6.32627547951394e-05
-8.6559145882586e-06
-3.84708923782181e-05
1.03581484494497e-05
-3.56447621648681e-05
-2.08299270490694e-05
-3.70913471573978e-05
-3.35862585278696e-05
-4.09442496872383e-06
7.27453009599547e-07
-4.66244126286317e-05
-1.4977411009738e-05
-3.67873907457965e-05
-3.8221081951234e-05
-1.52125299074082e-05
-1.31327679712592e-05
-2.04900192550827e-05
-9.05039513851529e-06
-2.7624861220738e-05
-7.59046712870227e-06
-2.24679476164885e-05
-5.71925275955873e-05
-2.94715209458335e-05
-5.07350783366521e-05
-3.94936175008292e-05
-1.26812292087084e-05
-5.09338088880841e-05
-2.75042174189887e-05
-3.00011456179911e-05
-6.47874069979029e-05
-1.19465759123345e-05
-5.8289918849031e-05
-2.03431061413709e-05
-6.61494708939422e-06
-5.54935987071034e-05
-6.71762117846644e-05
-2.35237841037574e-05
8.19716399897201e-06
-2.4009192357987e-05
-3.27809857183475e-05
-2.73430044683764e-05
-1.73948955725708e-05
-5.1758286409322e-05
-3.54136466677414e-05
-6.72903745225495e-06
5.43167030081865e-06
-9.33436503242856e-06
-4.31288307638642e-05
-3.0645321810663e-05
-1.57193684943373e-05
-4.82623246129376e-05
-1.67254217792612e-05
-2.13485090055302e-05
-5.31829668036557e-05
-4.52756193205271e-05
-2.1167511558874e-05
-1.24019193336487e-05
-4.38448892871816e-05
-2.99060147085013e-05
-2.20060424965922e-05
-1.56200093859196e-05
-1.47551984952584e-05
-4.74328376840677e-05
-1.72233184306623e-05
-2.79759883345616e-05
-3.51210622966427e-05
-2.06190968977199e-05
-6.45549968088801e-06
-5.15985684975049e-05
-1.81017872902935e-05
-1.08821556753034e-05
-3.72380281742041e-05
-1.20816842310351e-05
-2.56925455008781e-05
-3.42569969205866e-05
-3.25449694089459e-05
-3.21985390577366e-05
-2.90374878292495e-05
-2.97157910262186e-05
-5.22556994487068e-05
-2.38391272639339e-05
-3.01695659140638e-05
-3.78430907718232e-05
-1.5883548805869e-05
-2.10527807896202e-05
-5.33705086481002e-05
-4.73646590061519e-06
-2.40209806592889e-05
-1.58989007279194e-05
-3.36055439453606e-05
-3.6652608018794e-05
-5.66947728284834e-05
-2.05225892183115e-05
-4.35674676668854e-05
-3.10089823797019e-05
-2.93058911251701e-05
-1.68337765145322e-05
-1.24784857148348e-05
-9.95279349914975e-06
-3.48262032449634e-05
-2.40349517415108e-05
-4.9262621280259e-05
-2.26483496251915e-05
-7.97211601296878e-06
-5.0057520564879e-05
-2.47656617273102e-05
-2.06219117174553e-05
-2.00990395736455e-05
-3.3021559354401e-05
-4.3955041276178e-05
-1.26922343246462e-05
-4.89849244202264e-05
-1.73451302377983e-05
-3.29169551849106e-05
-5.26854771165766e-05
-3.21755694468308e-05
-3.72631678983453e-05
1.51491202496445e-05
-5.0146767916919e-05
-1.74376554702745e-05
-4.08636684322241e-05
2.78355676797229e-07
-2.83673126875197e-05
-3.85162092982264e-05
-3.26816179564075e-05
-1.44448448066193e-05
-7.216092700331e-06
-2.02329125002246e-05
-5.29716411849045e-05
-3.30111175055043e-05
-3.7406810642646e-05
-6.35367851387243e-07
-3.2148037962228e-05
-1.02561169021634e-05
-1.57667686762746e-05
-3.51679036416428e-05
-3.10672173143046e-05
-3.21474209635107e-05
-2.52741511742942e-05
-2.60143681822547e-05
-3.71924213751816e-05
-2.253208547629e-05
-3.20991978030579e-05
-3.21178290797934e-05
-3.57232008597328e-05
-2.26744962603401e-05
-1.8779084966402e-05
-1.75702646096058e-05
-2.43628490249526e-05
-2.40401880278359e-05
-3.79389919942326e-05
-3.48160605810301e-05
-3.70253952925662e-05
-2.07531699108181e-05
-1.14049439722474e-05
-9.97288942774449e-06
-8.30412863386065e-05
-1.50130481429318e-05
-4.44208864492668e-05
-3.42026810288491e-05
-4.59330663608547e-05
-3.66732428812194e-05
-4.44338193823591e-05
-2.68187719371009e-05
-5.78343823796281e-06
-5.57747375078602e-05
-1.82260044019588e-05
-2.96010567941067e-05
-1.53843999684733e-05
-1.3042883718319e-05
-3.48409613236686e-05
-1.18747307836364e-05
-6.99853355574893e-06
-1.40850673455926e-05
-1.55518828034493e-05
-4.71804329913998e-05
-4.78418759576784e-05
3.66764101622548e-06
-1.40468740343097e-06
-2.54426760637549e-05
-1.21383987970326e-05
-1.02001381093961e-05
-2.95177538589841e-05
-1.82006455075471e-05
-5.45550173966781e-06
-2.5681202700339e-05
-4.07698279132538e-05
-1.92034856953948e-05
-1.8474675194675e-05
-2.58863450196354e-05
-1.55503589360333e-05
2.17158672572699e-05
-3.03872109616017e-05
-3.71405887692717e-05
-3.64524101133143e-05
-3.22907519536059e-05
-3.3874917308281e-05
-2.34225253894431e-05
-3.39321258374909e-05
-8.38782247121666e-06
2.72619935701054e-07
-1.86493587121839e-05
-1.34412867307229e-05
-3.47706722443348e-05
-3.83012346883524e-05
-3.82180996645653e-05
-3.43161444096495e-06
-3.35477453377014e-05
-2.44512789415361e-06
-4.85192718604222e-05
-4.45768245765298e-05
-4.34816897295154e-05
-3.31313650958713e-05
-1.80128160341979e-05
-4.23313193891823e-05
-4.06881563317149e-05
-5.53901304749705e-05
-3.03478258172744e-05
-4.62252654266528e-05
-1.95556078997913e-05
6.17224861933459e-06
-1.71730704353688e-05
-1.46278122174254e-05
-4.12283374535734e-05
-2.57597266437537e-05
-1.90672127307318e-06
-5.85602518467688e-05
-2.66061770184783e-05
-2.47058413846941e-05
-2.26457379937045e-05
-2.00054447955878e-05
-2.67121322591175e-05
-1.88441231301273e-05
-7.82133311190862e-06
-6.17149354460522e-05
-4.97609696539335e-05
-4.41118308188257e-05
-2.23215953552482e-05
-3.23134706834901e-05
-4.4875801084824e-05
-1.08203626876746e-05
-2.76108820220817e-05
-4.29914087176475e-05
-2.40036711139679e-05
-5.35948664860697e-05
-3.47240531530072e-05
-1.10437016769432e-06
-2.09736462240316e-05
-2.58149928520398e-05
-1.3692846153481e-05
-1.38957121363444e-05
-3.96045282334593e-05
-3.41931174346069e-05
-3.35765021197819e-05
-1.66197866461121e-05
-2.9881953550911e-05
-4.11395540318166e-05
-1.21071420688993e-05
-3.49945592480364e-05
-6.29629059363473e-06
-3.65793738047201e-05
-1.25093330855201e-05
-3.45490713972892e-05
-3.77186604918984e-05
-3.75536060134701e-05
-4.41226159612598e-05
-3.31204581222762e-05
-2.03733476197375e-05
-3.27371913039742e-05
-8.45035982865053e-06
-3.72998832206275e-05
-4.9733074453482e-05
-3.83656228897077e-05
-3.28159954380174e-05
-1.46379653728986e-05
-2.72002320367631e-05
-5.1942858949504e-06
-3.58152202625396e-05
-1.93917796126693e-06
-2.97703740238378e-05
-1.12989976917875e-05
-4.62259498247051e-05
-2.67943823729676e-05
-1.57529615222556e-05
-2.36346778124391e-05
-4.10037206441995e-05
-5.06634490120824e-05
-2.39056891985821e-05
-7.62360436376944e-06
-3.7391245046445e-05
-3.57605992847177e-05
-2.90063586768086e-05
-3.26048361153661e-05
-3.78752842318043e-05
-2.50211089718617e-05
-2.00660482811922e-05
-5.47727168149081e-05
-4.56274584462488e-05
-1.39542580235304e-05
-4.63008569680222e-05
-2.64543335096428e-05
-4.09886210644996e-05
1.14709961318449e-05
-2.09081243904519e-05
-3.06869832980129e-05
-3.88939596603676e-05
-4.83686256199131e-05
-1.60783306108651e-05
-1.69031211872179e-05
-2.35977347446528e-05
-3.1263917793516e-05
-1.03275792997654e-05
-3.90812141289573e-05
-3.18039428788155e-05
-1.63827662391103e-05
-2.18965220924939e-05
-5.1818310600121e-05
-2.41910982827537e-05
-4.10871774695414e-05
-2.67973667479797e-05
-3.28500194220837e-05
-4.86461943802307e-05
-4.90235529140654e-05
-8.23850213808146e-06
-3.38543568668919e-05
-1.84772322269568e-05
-2.13035839482152e-05
-1.74328394849127e-05
-2.28324862378844e-05
-1.11435967414623e-05
-7.44202989376417e-06
-2.70178887405204e-05
-4.72036861377223e-07
-3.08259060898561e-05
-3.52807982163141e-05
-3.29720010642052e-05
-3.41382365811687e-05
-5.15849127393965e-05
-4.60091518918525e-05
-3.4742719948058e-06
-2.17638832017678e-05
-1.2993113518122e-05
-2.55480645257642e-05
-4.84570694922119e-05
-2.63662840065426e-05
-5.19543221153257e-05
-3.70697471844651e-05
-6.03952744892922e-05
-3.68310380407802e-05
-6.88561635862723e-05
-4.97994427962875e-05
6.18036308291578e-06
-3.84639249948673e-05
-2.67167238791305e-05
-3.09365960152542e-05
-1.8564931606766e-05
-3.97498067121606e-05
-3.98863049339638e-05
-4.54452681717566e-05
-4.46772541342267e-05
-3.6098671743369e-05
-2.40044143115013e-05
-3.03672053050343e-05
-4.92125241015229e-06
-5.54721098150735e-05
-2.65868800533087e-05
-2.70752050895597e-05
-5.10867885886716e-05
-3.56180572023123e-05
-3.8543514514107e-05
-4.59777075397069e-05
-4.50557104519968e-05
-2.84713413735947e-05
-3.52828674779484e-05
-3.43905990573795e-05
-4.24391091234794e-05
-1.83294317253867e-05
-4.117522029868e-05
-2.91474159269857e-05
-2.87128779483041e-05
-4.33089957965062e-05
-3.35725430627516e-05
-3.00404847606659e-05
-6.14938043731484e-05
1.54305460338585e-06
-4.94042590101997e-05
-3.36538955366063e-05
-4.46695106563922e-05
-2.4181258660762e-05
-2.60624837782153e-05
-2.92786337944714e-05
-9.85612527686862e-06
-1.94074056070122e-05
-5.54280363610184e-05
-8.5411171183518e-06
-4.14292166257047e-05
-2.64873437037813e-05
-4.74206836757971e-05
-3.61920922173542e-05
-1.57101560020556e-05
-3.849445503749e-05
-1.72696535592665e-05
-1.15317476724674e-05
-2.08716702505736e-05
-1.47702907572512e-05
-1.47470933864441e-05
-3.90719651215305e-05
-5.51742727655881e-05
-2.42621754283317e-05
-2.60333481687351e-05
-8.62248593049148e-06
-4.03260882511668e-05
-4.15610297161999e-05
-1.69219225793762e-05
-1.63134142935533e-05
-3.38330875371195e-05
-3.0224289870947e-05
-2.56954062064512e-05
4.73361574939902e-06
-8.92954995428124e-05
-1.96139097134725e-05
-5.42673219439624e-06
-3.18033067649768e-05
-2.54522848389092e-05
1.27986327733046e-05
-2.24995741726073e-05
-2.05186657439521e-05
-1.71512027684078e-05
-2.70155242954047e-05
-2.75860708330598e-05
-3.92196811526153e-05
-5.14838194396994e-06
-2.29376033730033e-05
-3.58385906563765e-05
-1.16694725044663e-05
-3.32990278885913e-05
-4.90679529980404e-05
-1.39172342411528e-05
-1.45732885623857e-05
-1.72526796750667e-05
-3.82284164377404e-05
-1.45908566321645e-05
-3.23563080729782e-05
-4.6719945162703e-05
-1.82830909961764e-05
-5.99369547341706e-05
-3.96135232194975e-05
-4.04895822641128e-05
-5.43100117798148e-05
-2.86709323141293e-05
8.35482844474453e-06
-3.10865138025841e-06
1.26067398186612e-05
-4.40433541948692e-06
-2.34457069291795e-05
-4.75313849551624e-06
-4.52560560462402e-05
-4.28357474948919e-06
-6.6881877949516e-05
-3.26388683925817e-05
-1.27265805257862e-05
-4.92926474615312e-05
-4.32710590313867e-05
-2.38150262028157e-05
-5.67475869709549e-05
-4.57925625678477e-05
-4.7186667556337e-05
-3.7101336296023e-05
-3.3997079293845e-05
-4.23386947875483e-05
-4.38186733832971e-05
-3.47691626012684e-05
-3.87547459258067e-05
-4.42456357738933e-05
-2.92760705248044e-05
-4.80381035728325e-05
-4.16931388949091e-05
-2.84185035152375e-05
-2.13195575882919e-05
-1.16111022794392e-05
-7.78954648149278e-05
-4.79416535740836e-05
-3.98154868215972e-05
-7.92707126179417e-06
-2.30081234343145e-05
-3.23608331978654e-05
-8.48462395585448e-06
-2.26924416569437e-05
-2.36203033421197e-05
-2.29376807719378e-05
-3.80015494790276e-05
-2.23337616993115e-06
-5.0281927340109e-05
-3.49038592160267e-05
-4.10399235688844e-05
1.70717022080377e-05
-2.24179721688405e-05
-2.74768649397364e-05
-3.20589822725796e-05
-6.37847238169212e-05
-1.79187432609495e-05
-2.12421412504741e-05
-2.57467582112139e-05
-4.56792300493983e-05
-1.93473202486752e-05
-5.2318980558258e-05
-4.1868657687562e-05
-1.79021661432347e-05
-4.66351514832184e-05
-5.46204404650455e-05
-3.31175566186245e-05
-3.85537994457005e-05
-9.89921694459375e-07
-3.41450370391016e-05
-4.2581596517643e-05
-1.3029810456808e-06
-4.37350521220393e-05
-2.47759405794145e-05
-4.79412942629261e-05
-4.14897435377979e-05
-1.18227927288497e-05
-3.15010628309442e-05
-3.81008120108128e-05
-4.51764784537481e-05
-1.98772601506147e-05
-8.88791773917959e-06
-3.44225597160118e-06
-3.25193323358446e-05
-2.34740680600535e-05
-2.96696155669241e-05
-4.00534662055954e-05
-4.95028587759134e-05
-2.77035441538566e-05
-4.25226922264612e-05
-2.89453440029171e-05
-2.23636381667215e-05
-3.65918247737385e-05
-3.45214833177762e-05
-2.21770948939186e-05
-2.87462048565436e-05
-7.5662090394893e-06
-3.42555101838679e-05
4.57116213525842e-07
-7.70385436886776e-06
-2.37629190414648e-05
1.12902839760017e-05
-2.94661154652782e-05
-3.13997342654669e-05
-3.93872092598882e-05
-2.50123075290671e-05
6.30040860084683e-07
-3.0709592991704e-05
-3.59172347839575e-05
-4.75151696923232e-05
-3.58071019697078e-05
-3.92501751565785e-05
-4.16217303307853e-05
-1.04209642482353e-05
-3.96318650686426e-05
-5.30015690218368e-05
-3.96602120293554e-05
-2.86345012759518e-05
-2.17529472454291e-05
-1.79379902630851e-05
-3.50069814736272e-05
-1.54870206819769e-05
-3.2081816791627e-05
-1.06928347520021e-05
-1.70372885028899e-05
-3.86958062221846e-05
-2.59021467591482e-05
-2.09110959872069e-05
-2.87533316430232e-05
-3.6596806962366e-05
-2.84916172517753e-05
-1.82653484101794e-05
-3.77736571664126e-05
-2.90216509252963e-05
-2.3897924567543e-05
-3.5435063615281e-05
1.60277442801472e-05
-2.58404826151278e-05
-2.43204635799473e-05
-1.48387380043328e-05
-8.88118876975558e-06
-2.33140591169296e-05
-3.26538178069254e-05
-2.75934723010034e-05
-4.15519393018281e-05
-1.75993382325491e-05
-2.03229405298432e-05
-2.60090239051936e-05
-4.55004517381483e-05
-2.95724651085597e-05
-3.49189186241486e-05
-1.83311424233033e-05
-4.95746426422715e-05
-1.91318728590941e-05
-9.2706943262085e-06
-3.75287424145741e-05
-1.99190358408041e-05
-5.29565954232544e-05
-3.54637743882464e-05
-4.19561035926633e-05
-1.79656748484302e-05
-2.61697467916793e-05
-2.14870278933998e-05
-2.99418680369798e-05
-5.80192062739279e-05
-3.09014454430675e-05
-3.29452862802262e-05
-1.17904899352831e-05
-4.25938743534778e-05
-1.46280879159162e-05
-1.43664211804903e-05
-4.36711503552792e-05
4.09170485878947e-06
-4.1649516967297e-05
-1.85557412126684e-05
-1.99176752624927e-05
-4.30343275980647e-06
-1.30456566302111e-05
-5.58858115473511e-05
1.15156339947556e-05
-2.33425560690518e-05
-2.64090582996339e-05
-1.31942729652406e-05
-4.97205390875207e-05
-8.74319209518687e-05
-1.49483471938453e-05
-2.15959375077618e-05
-2.448979587355e-05
-4.84713988971586e-05
-2.28164848265367e-05
-1.29167409346656e-05
-3.87412776805118e-05
-1.52472513526948e-05
-2.09969982089267e-05
-7.66275391042045e-05
-3.72675250862207e-05
-3.2909978149234e-05
-4.54468125484116e-05
-3.6656382137612e-05
-6.56709573930219e-05
-6.5727416232043e-06
-1.07399568711685e-05
-5.8747109771344e-06
-3.2868650560344e-05
-4.10158476851024e-05
-2.61988314585468e-05
-9.9357674324893e-06
-1.83955512226756e-05
-2.2390305699848e-06
-8.76373603984837e-06
-2.42360426175161e-05
-3.23924439735357e-05
-2.8913251814225e-05
-7.31135076198475e-05
-2.1021909668523e-05
-3.78180935730456e-05
-2.23433930085648e-05
-3.80930482605808e-05
-6.20525851373802e-05
-1.36501956856155e-05
-3.12610350840743e-05
-2.43567302389835e-05
-4.68105087129179e-05
-4.35918873586109e-05
-3.74201960004397e-05
-1.44663057019865e-05
-2.72741606565546e-05
-4.08431228078385e-05
-1.99436932425233e-05
-3.3972173754652e-05
3.00916689015287e-06
-1.58876357638207e-05
-2.86719467829515e-05
-5.0632192465716e-05
-4.24233178141702e-05
-1.5033536828042e-05
-3.34799616714303e-05
-3.55672688145919e-05
-1.97127766400812e-05
-1.10883971866423e-05
-1.50121249658705e-05
-1.35238858090465e-05
-2.76070181149524e-05
-1.13149821236082e-05
-3.67433400973073e-05
-1.48378911979642e-05
-1.05272378012746e-05
-5.94722123747986e-05
-4.57776734494028e-05
-2.3032247113122e-05
-4.82308587330829e-05
-5.436637234477e-05
-2.31985006792067e-05
-2.47457471641626e-05
-5.13306304938773e-05
-2.68512162686265e-05
-3.3736860098331e-05
-1.84587257988802e-05
-1.74757827915963e-05
-3.93843942096831e-05
-4.99312200225239e-05
-2.9005754244258e-05
-2.66751106874136e-05
-2.14722300928768e-05
-5.6560123675774e-06
-3.73858557243273e-05
-1.06271754033662e-05
-1.88781167361826e-05
-7.07343947757346e-06
-3.19093854835912e-05
-4.77288547324268e-05
-3.43899482397318e-05
-1.66097161545416e-05
-5.69248476022438e-05
-2.38616206289571e-05
2.30015767774368e-05
-1.3589069883107e-05
-2.96991862180593e-05
-6.51427967716006e-05
-3.7073508547267e-05
-3.12782280102879e-05
-4.41680735252609e-05
-1.69410482764285e-05
-4.24278638091572e-05
-2.5168876404611e-05
-3.08308737529112e-05
-3.07385365792876e-05
-2.84791779890875e-05
-3.70883314320472e-05
-2.59344037592644e-05
-4.16747504668213e-06
-1.00401653534365e-05
-3.97313424864171e-05
-3.3646212407222e-05
-4.43520757506247e-05
-7.24042976398181e-06
-3.9097721470171e-05
-3.68141131644826e-05
-1.53227916688478e-05
-2.44449700239998e-05
-3.63251516663817e-05
-1.04928495350472e-05
-3.36495082822408e-05
-1.14211270353544e-05
-2.98145870084528e-05
-3.58514086982582e-05
-3.51017967084539e-05
-3.95755177981991e-05
-3.48757542047179e-05
-2.74247288383618e-05
-5.86772877027241e-05
-1.16970721894856e-05
1.38009262164904e-05
-3.48383252698815e-05
-3.96404285959281e-05
-3.51401774703557e-05
-1.55071094778731e-05
-2.2465579589868e-05
-1.6139010080836e-05
-3.60626994089966e-05
-3.92335261538571e-05
-2.36108303841397e-05
-5.75942052961204e-05
-5.08053062101212e-05
-6.68298136191625e-05
-1.56196141445181e-05
-3.31633585294466e-05
-2.03141407313464e-05
-3.8747378823288e-05
-1.85312138353331e-05
-3.00986782172227e-05
-1.72350721489282e-05
-5.53196894883868e-05
-3.03726064379194e-05
-2.70609095604667e-05
-8.15903400929197e-05
-4.60020006197428e-05
-1.42403561958266e-05
-1.50241451089212e-05
-1.24158271342172e-05
-1.53554592226974e-05
-2.261856905733e-05
-4.75885076343572e-05
-6.78778899054856e-06
-3.94353975378302e-05
-2.188820210689e-05
-2.56807177638904e-05
-2.41379883295021e-05
-4.07775543133932e-05
-2.643591912835e-05
-4.20497903868747e-05
-3.85096680070658e-05
-1.91142636483452e-05
-1.91467220517729e-05
-2.93288249670502e-05
-3.89373397682483e-05
-4.3762374616872e-05
-2.02010523302517e-05
-1.57642495767981e-05
-2.49792908325282e-05
-2.7452504835579e-05
-4.94776226493609e-05
-4.07494696250323e-05
-3.75698228923685e-05
-2.00119697071769e-05
-4.58449645832197e-05
-3.13032922650308e-05
-1.19499781359871e-05
-2.72747737518695e-05
-1.08596217012001e-05
9.81106998747346e-07
-3.6107071670041e-05
-4.53246467955841e-05
-2.64322599629741e-05
-7.79141766590252e-06
-2.83087659704292e-05
-3.00348234894795e-05
6.77448824477723e-06
-1.15937101841475e-05
-1.99364912409016e-05
-7.74155749775543e-06
-7.08684934366426e-06
1.41152585675076e-05
-3.14776663314015e-05
-2.89122540149984e-05
-2.04455201456571e-05
-3.47684169623482e-05
-2.86241540250291e-05
-3.75354123736953e-05
-3.06462781765043e-05
-3.16788244100813e-05
-5.36040739869771e-05
-1.21057454366185e-05
6.18479959247704e-06
-5.18959555522904e-05
-3.5269417536074e-05
-2.4379584488986e-05
-1.31513838981087e-05
-1.12339020961179e-05
-3.49039074101007e-05
-4.40251162084623e-05
-1.19851690066292e-05
-3.45116732254952e-05
-2.68656690663931e-05
-3.01784301710772e-05
-1.72834601132237e-05
-1.73385741707792e-05
-1.19048862515748e-05
-4.22616851298833e-05
-3.4608359396517e-05
-3.06171749795339e-05
-2.91376882327192e-05
-1.81342666388624e-05
-4.19254847750385e-05
-1.7226241256549e-05
-2.91699192587415e-06
-1.5487267875302e-05
-3.40513499314186e-05
-4.73994141933024e-05
-3.55367474260507e-05
-3.41414325240774e-05
-4.06256510929385e-05
-2.44636327161251e-05
-4.08736541539396e-05
-3.21843805781861e-05
-2.55386481913049e-06
-3.29695804171113e-05
-3.55809293525204e-05
-3.09875960703728e-05
-8.55464230542454e-06
-3.21697706804756e-05
-3.09536145725434e-05
-1.5478782959074e-05
-5.19589915430342e-05
-3.71798742109383e-05
-9.70203418114531e-06
-4.02681367496652e-05
-3.39862463577865e-05
-2.72215283841276e-05
-3.53017538717864e-05
-1.26901728741001e-05
-3.86031025261742e-05
-1.28796918470179e-05
-4.60596400929651e-05
-3.80179455783371e-05
-1.62464075513168e-05
-3.49737566566898e-05
-5.01600908202229e-05
-1.06353101686067e-05
-7.13510904155902e-06
-3.43945667613534e-05
-2.34587867070157e-05
-7.07320505445892e-05
-6.88026500430941e-05
-1.43503540924942e-05
-4.68486595577293e-05
-4.67280990611298e-05
-1.28752647359281e-05
-7.45938322241817e-06
-3.56016808534175e-05
-3.01641989976427e-05
-3.92996267965497e-05
-7.42386255029221e-06
-2.2160576704665e-05
-4.41659299134907e-05
-3.34868520898327e-05
-3.12858840477187e-05
-3.73937471918205e-05
-2.58783029792129e-05
-1.87115998170778e-05
1.47410168504202e-05
-2.74211440334862e-05
-6.632407771085e-05
-2.38112646056163e-05
-6.19655880418242e-06
-3.24584636979098e-05
-2.89005596590487e-05
-4.75140223472344e-07
-3.900768662163e-05
-1.73833508442322e-05
-3.29775264095709e-05
-1.38134227609805e-05
-7.81379968903415e-06
-2.0358764762167e-05
-3.85611952119624e-05
-3.69947747204137e-05
-1.25128724878579e-05
-2.77232694995125e-05
-1.59106248438588e-05
-2.79131262938283e-05
-3.16617131818789e-05
-2.16911116602933e-05
-2.57384564770764e-05
-5.15858610494757e-06
-2.1506773633074e-05
-5.53042676198106e-05
-2.58259172716038e-05
-3.45324660913654e-05
-2.17651464724868e-05
-1.10162006860052e-05
-1.86483122440009e-05
-9.00437562516776e-06
-2.98518044277862e-05
-1.70433638008603e-05
-3.50608592586862e-05
-2.19100214167226e-05
-4.84792776905194e-05
-2.59020759242973e-05
-2.24818013981684e-05
-3.19781702552359e-05
-3.02471424265953e-05
-5.45360631249837e-05
-3.14122462531305e-05
2.36260745658886e-06
-2.84796098569906e-05
-8.54658678517998e-06
-3.69198959894778e-05
-1.84472911613203e-06
-3.4363391110137e-05
-2.78473514003421e-05
-2.63964084512223e-05
-1.50661494055715e-05
6.63795624051495e-07
-2.05637146686187e-05
-3.17678941471406e-05
-1.61651105605676e-05
-3.15693332744721e-05
-1.90768239670843e-05
-1.36898018620504e-05
-3.9305073928069e-05
-3.10216326522404e-05
-2.87493991835093e-05
-7.34809663216634e-06
-3.6507815654026e-05
-2.55904262785149e-05
-2.33087102498646e-05
-2.36857729634341e-05
-1.72506954569748e-05
-1.24845339177131e-05
-2.37080394631047e-05
-3.24429694196651e-05
-4.36201239603132e-05
-3.80408516196941e-05
-2.03046777670478e-05
-2.64080502840079e-05
1.9744314285881e-06
-7.27024113466056e-06
-2.65206303354126e-05
-3.2495602822082e-05
-7.1995144216526e-05
-3.58352742598213e-05
2.10517124104763e-05
-3.73568040608966e-05
-4.29747952902564e-05
-2.29110647299067e-05
-1.63440102646122e-05
-3.98199326231036e-05
-4.25146514438887e-05
7.19727666439281e-06
-2.5987012763075e-05
-4.89727724954303e-05
-4.44124532985854e-05
-3.99337381599063e-05
-3.24307408092706e-05
-3.29240722457283e-05
-2.98023748753284e-05
-1.8937095146131e-05
-6.28324812944156e-05
-2.02592964857339e-05
-3.43230136645468e-05
-1.54919458650878e-05
-4.0210352113032e-05
-2.64197853655383e-05
6.18061402495903e-06
-2.36258191914726e-06
-4.92762617722693e-05
-6.02655282734862e-05
-3.04826044338595e-05
-5.53778986968086e-06
-1.53356377040592e-05
-2.3845418906049e-05
-6.98287742818436e-06
-4.09845965025853e-05
-3.5384677442182e-05
-2.94239754083635e-05
-7.39035479881514e-06
-2.23610664229539e-05
-1.5049191783156e-05
-1.74163634863891e-05
-3.26523444233591e-05
-4.61342815076709e-05
-3.6819126226785e-05
-4.12775215831767e-05
-4.13480307700173e-05
-3.86972333790792e-05
-4.78101754456496e-05
-3.52338851608425e-05
-4.47973353084433e-05
-1.01638743923132e-05
-2.67773507706843e-05
-3.07916863128947e-05
-2.91490403099107e-06
-1.85478652535813e-05
-1.68262192269867e-05
-3.71086588020304e-05
-3.07648771731244e-05
-4.03376850589519e-05
-1.35611730067791e-05
-1.76704108047997e-05
-4.61988060646927e-05
-3.51206966015562e-05
-4.08763191151498e-05
2.7032129051078e-06
-3.63144538093693e-05
-3.38021843470847e-05
-3.65805991859812e-05
-7.20940040053713e-05
-7.57734025200662e-06
-2.09908044814617e-05
-3.49962849584093e-05
-1.85157192134464e-05
-4.48087660040785e-05
-2.51666413000842e-05
-1.86826676851984e-05
-2.51368108535728e-05
-1.10532696541189e-05
-1.69029129711491e-05
-3.50905917589286e-05
-4.00658109142171e-05
1.4141534603646e-06
-6.88162238395133e-05
-2.77391538665104e-06
-3.9206997999082e-05
-3.60039246913311e-05
-3.76086188582691e-05
-3.74385759667215e-05
2.76026281003689e-06
-1.08532298039207e-05
-3.98713457036534e-05
-4.3079857826368e-05
-4.15731254149165e-05
-6.60163893525493e-05
-2.448538948033e-05
-7.11821289526919e-06
-3.76852905000817e-05
-9.28826506198299e-06
-5.32118530901097e-05
-3.75578098295234e-05
-2.78524030958642e-05
-3.63542936402414e-06
-1.87613450894836e-05
-3.01595252692893e-05
-4.88369077329296e-05
-3.84281475536584e-05
-3.64803193762785e-05
-2.34517350688903e-05
-8.76105906649633e-06
-2.94690243803362e-05
-2.89245139054779e-05
-2.50524777542341e-05
-4.7911619710018e-05
-1.95721690504743e-05
-2.80183367310738e-05
-2.02027942834434e-05
-1.26187006994852e-05
-7.4519597924836e-06
-3.85955992980795e-05
-3.13367285307044e-05
-1.79652359457292e-05
-5.02106080598373e-05
-4.32017505966476e-05
-1.94544410026559e-05
-3.49582290877465e-05
-5.20896411880271e-05
-2.12625372793934e-05
-4.87753273831867e-05
-1.5486433032998e-05
-4.74744010663673e-05
-2.80731635267857e-05
-3.16545940791592e-05
-3.59199949640771e-05
-2.18532860204586e-05
-2.95874774971525e-05
-2.85615909554815e-05
-1.61245158660103e-05
-1.7155097255637e-05
-2.32922049919726e-05
-1.81280882616202e-05
-2.4820385000341e-05
-4.03166523560095e-05
-6.72764870234797e-05
-3.50935147559222e-05
-1.89850869120727e-05
-5.19340317357762e-06
-3.83208994166404e-05
-1.46875772003838e-05
-3.23207480449138e-05
-4.13267788507744e-05
-2.32871271477008e-05
-1.84579370837815e-05
-1.24285159886655e-05
-3.42965118387312e-05
-2.67353601918874e-05
-3.81340521962636e-05
-1.82943228813746e-05
-6.63426753937761e-05
-2.59760190233136e-05
-1.42135984569477e-05
-4.24364611493009e-05
-1.61638922762231e-05
-3.94098111015486e-05
-3.67975292741806e-05
-3.64277068180566e-05
-4.35188780020398e-05
-2.42846452166776e-05
-5.1986366765614e-06
-5.00771831222161e-05
-4.25537049393056e-06
-4.18678477868079e-05
-1.22747304283778e-05
-5.58116896285927e-05
-5.00800394217888e-05
-3.31013822349185e-05
-7.71076741680352e-06
-3.00272285489328e-05
-4.91874350749537e-05
-2.67981547295888e-05
-6.09953842691999e-05
-3.95181598840673e-05
-1.58125983573456e-05
-2.59054038150216e-05
-1.20540576201927e-05
-3.52453656008712e-05
-1.14684938819538e-05
-2.63502667417819e-05
-4.7622519586832e-05
-3.22605709109398e-05
-4.36142721426402e-05
-2.2130906239853e-05
1.87081865822633e-06
-5.74166563352492e-05
-1.9734402415995e-05
-9.28027417775505e-06
-8.56291771425945e-06
-1.80011701242098e-05
-3.97171982662119e-05
-5.40940501123414e-05
-2.56875941720549e-05
-5.63448276461545e-05
-5.29527350108233e-05
-3.0844078122847e-05
-6.86769208914067e-05
-2.47248285761094e-06
-2.52804294006141e-05
-5.57964899271744e-05
-3.96285338722486e-06
-1.74872242143272e-05
-7.20939127002381e-06
-1.66913933943329e-05
-2.97453608319211e-05
-3.25441906265638e-05
-1.46062007561504e-05
-5.29620358756634e-05
-4.28231440802585e-05
-1.47880777820359e-05
-2.21076102808262e-05
-3.28982027603958e-05
-2.75660880841258e-05
-3.14043428557751e-05
-3.10675609081595e-05
-1.64693603409926e-05
-2.34077854508795e-05
-4.00434819848191e-06
-4.78675948431773e-05
-4.94064904632087e-05
-1.73943082711385e-05
-1.73501791586626e-05
-2.49573707207112e-05
-1.61283603131604e-05
8.61918242732702e-06
-1.6805281210463e-05
8.84670222260493e-07
-3.03761673311336e-05
-2.18695408349198e-05
-4.9337703124632e-05
-1.21794495439306e-05
-1.5653767086404e-05
-2.80080324731054e-06
-1.72208009086203e-05
-1.49026743319164e-05
-3.5977030076331e-05
-2.80242883040879e-05
-2.19521808744547e-05
-3.33533940251346e-05
-2.2063906797901e-05
-4.6395343140792e-05
-2.09385813451495e-06
-2.16848764997529e-05
-1.32325468898025e-05
-1.38682483801528e-05
-2.46424590897134e-05
-3.39382544555964e-05
-2.14166114079646e-05
-3.12018745783971e-05
-3.77276529645545e-05
-2.43687773329597e-05
-4.43198910948691e-05
-4.56913426918871e-05
-3.28206124869116e-05
-2.29292276363445e-05
-4.48576935521114e-05
-4.21761471180979e-05
-2.20541977403881e-06
-3.77004969213664e-05
-3.78901670983441e-05
-2.12597003970908e-05
-1.9098370105739e-05
-1.56088579363798e-05
-1.00585894097945e-05
-4.32257247487326e-05
-6.18470193669307e-05
-4.93482203453523e-05
-1.27568099835047e-05
-4.76611216926995e-05
-2.44498682118232e-05
-7.361170990582e-06
-2.76818696273411e-05
-3.49681746305371e-05
-1.47786611880524e-05
-7.23663861073725e-07
-2.00963484298269e-05
-2.90530829317887e-05
-2.95171689221528e-05
-1.4446991491633e-05
-1.95386490726472e-05
-4.43423759610232e-05
-2.56218516633848e-05
-2.53845866105716e-05
-1.71951171070651e-05
-6.984134291648e-06
-1.26898871292797e-05
-4.24387059162168e-05
-2.83860522649101e-05
-4.3130826825699e-05
-3.152198675417e-05
-2.12344054464197e-05
-1.63991251546988e-05
-1.68472565327022e-05
-3.85610403219685e-05
-2.98830188758138e-05
-2.32932055399191e-05
-3.94847512342091e-05
-2.09167960426369e-05
-2.09569466432438e-05
-2.03782057768654e-05
-4.81090713367414e-05
-4.04390595597128e-05
-4.66892910348283e-05
-1.78452851663493e-05
-3.46431509243668e-05
-3.10676395606627e-05
-1.89813606303456e-05
-1.44838391440834e-05
-1.98895201801607e-05
-3.70244577098884e-05
-2.6100962501579e-05
-3.23295235711848e-05
-3.04847934707647e-05
-2.85846074343939e-05
-2.69766993579363e-05
-2.84486697832755e-05
-5.7431061051198e-05
-4.50158935226195e-05
-2.87616192888682e-05
-1.54487209020291e-05
-4.02675460567219e-05
-2.13389786726691e-05
-5.50385953798637e-05
-3.39778771578636e-05
-2.16908494551567e-05
-2.79175712892862e-05
-2.4347197803583e-05
-4.29822604463837e-05
-3.82435125082476e-05
-1.97673399976891e-05
-1.96281757439886e-05
-3.40401866987727e-05
-6.67263613760635e-06
-1.3124603023081e-05
-1.38388808512109e-05
-2.38244774617997e-05
4.9636837247075e-06
-4.57814140148153e-05
4.92768532164757e-06
-2.78272939682744e-05
-2.67446664674596e-05
-2.16019933775218e-05
-5.89571003496967e-05
-5.40582895476838e-06
-3.0295756514656e-05
-2.06118504808931e-05
-2.53972314188113e-05
-1.02826305453023e-06
-1.48516136278995e-05
-2.30525097845874e-05
-2.86306775034731e-05
-2.29144351924698e-05
-2.50281997972794e-05
-3.14217980676908e-05
-9.87948493721254e-06
-1.05521446854108e-05
-3.76424707426791e-05
-1.43258012432104e-05
-1.3228313188491e-05
-4.19481666873971e-05
-4.45772330634209e-05
-9.3945666563103e-06
-3.46346915513146e-05
-2.91589948478027e-05
-1.90125054122574e-05
-3.02867649874663e-05
-2.2446876074971e-05
-1.51612462915302e-05
-6.88010354152592e-05
-2.98269043531428e-05
-3.18554011843682e-05
-2.72726532009948e-05
-1.69315166932538e-05
-1.51909609040648e-05
5.65694430627243e-06
-2.97134039347459e-05
-5.63589793277089e-06
-2.00515868952446e-05
-3.30359003412872e-05
-1.4121875408942e-05
-2.37281629687758e-05
-4.54315804480849e-05
-7.4955213723944e-05
-1.74288969887313e-05
-3.8190677013964e-05
-2.06938753126468e-05
-3.36914518201477e-05
-2.39237064705794e-05
-2.8963808267147e-05
-3.45734853080034e-05
-2.14977456200482e-05
-3.52567484066765e-05
-1.64858959569025e-05
-2.85505572430785e-05
-2.39164704634367e-05
6.09262973620746e-06
-4.49393851614545e-05
-3.85950266575022e-05
-4.64161866061551e-05
-3.44273785006391e-05
-1.68705502579479e-06
-4.43017393033351e-05
-2.09649720491444e-05
-2.86052552484993e-05
-1.19282022369951e-05
-4.27541449552152e-05
-4.77446422688908e-05
-1.22031784386353e-05
-1.05190799411876e-05
-1.78725438723387e-05
-4.21023855377878e-05
-1.7446360879176e-05
-3.41140601458077e-05
-2.19018908950457e-05
-3.85814107214112e-05
-6.10183084918069e-05
-2.46189434530706e-05
-3.22354690566488e-05
-4.99277345025911e-05
-7.93333796437561e-06
-2.69801095441853e-05
-3.38620931486818e-05
-4.6381833918945e-05
-1.37250809306783e-05
-2.18466451317624e-05
-5.34757801615362e-05
-1.99708357123357e-05
-5.05107344222532e-05
-1.1740609268768e-05
-3.16480372470295e-05
-2.32220616309699e-05
-2.62968698531491e-05
-2.9416628469468e-05
-5.20957588975235e-05
-2.4369934633628e-05
-3.24402390355557e-05
-3.87587242419428e-05
-4.30666350445648e-05
-4.10660578176507e-06
-2.92530434099965e-05
-3.96269530703582e-05
-8.31211862036191e-06
-3.02454846238525e-05
-1.53829170033462e-05
-1.2117336555372e-05
-4.87240034225965e-05
-6.82233184025978e-06
-3.52882733973327e-05
-2.03497795314086e-05
-1.63736619505235e-05
-3.83703955558323e-05
-1.59352620202254e-05
-3.3513475544337e-06
-3.36394898045903e-05
-3.76354275485673e-05
-2.78887932526504e-05
-2.74593528533756e-05
-1.27634896399032e-06
-1.44026468502717e-05
-4.45272717768688e-05
-3.76584677082542e-05
-3.56697348347852e-05
-4.6048149352975e-05
5.79456981134552e-06
-2.11582806593331e-05
-1.49168224387173e-06
-2.59566768266947e-05
-2.03928848539624e-05
-2.9293538779712e-05
3.3201814836668e-06
-4.432106710654e-06
1.29132997334163e-06
-5.00206977026791e-05
-2.96471137644852e-05
-3.72028829513295e-05
-2.45586596122442e-05
-2.05723666959532e-05
-7.71054891408478e-06
-8.32689835036164e-06
-3.93374877196472e-05
-1.25733360979818e-05
-4.04981666100968e-05
-2.85354855790808e-05
-5.60891436876927e-05
7.90283582900072e-06
-2.60184906788573e-05
-5.76596978631821e-05
-3.83724522235258e-05
-5.67936372270712e-05
7.64246818723261e-06
-2.50274052651123e-05
-2.12314389863517e-05
-3.44958836892651e-05
-2.3845900957593e-05
-3.52118524009547e-05
-9.61553176855228e-06
-3.33858240865864e-05
-5.00860447776737e-05
-2.02934250471649e-05
-6.63693558525204e-06
-1.60315916117376e-05
-2.69221918951851e-05
-3.68353977267585e-05
-2.33734623833019e-05
-6.26523803557449e-05
-2.08406196511453e-05
-4.64901024982322e-05
-2.56341848063533e-05
-2.68991902067941e-05
-9.06444981169855e-06
-3.62612075478046e-05
-4.00676314465908e-05
-1.11438706417651e-05
-4.43440374858702e-05
-3.15814390971625e-05
-3.95530525627239e-05
-1.68855402657261e-05
-2.47678231739716e-05
-4.85698799644569e-05
-2.49051589063932e-05
-3.08420256900604e-05
-2.04317151630264e-05
-1.42620321007827e-05
-3.68100446904029e-05
-5.85164885421066e-05
-3.56265016579372e-06
-2.24696435130131e-05
-4.54817198848678e-05
-3.43294941528022e-07
-9.13827389627067e-06
-4.16853640374113e-05
-3.79953337928696e-05
-3.31972007588004e-05
-1.11121066861778e-05
-5.25406627509541e-05
-4.26135129100613e-07
-4.06775717576237e-05
-4.54643298799013e-05
-3.02878845178232e-05
-1.8122733616005e-05
-2.90651875749395e-06
-1.59780761917248e-05
-3.91505504677032e-05
-2.66353111693036e-05
-1.81895716817441e-05
-3.53354940727249e-05
-2.44628896424176e-05
-2.88426702608071e-05
-4.30900424890013e-05
-1.1040440932314e-05
-2.56602895171829e-06
-3.31296161805178e-05
-5.31711836234059e-05
-3.7445539491278e-05
7.58045188754287e-06
-1.6541730275154e-05
-3.63277802356508e-05
-1.97835446664871e-05
-2.88037891103614e-05
-2.74261691848648e-05
-2.75237587207814e-05
-2.13306000372609e-05
-3.28563641415698e-05
2.60131774026721e-06
-1.85113314429835e-05
-3.16141382069251e-05
-6.48721477168525e-05
-5.05527120719693e-05
-1.43084755625944e-05
-2.41176895679607e-05
-2.15899670994783e-05
-5.09108797230805e-05
-1.57146434927942e-05
-2.34736930958119e-05
-1.47110611926176e-05
-3.59198127180923e-05
-4.96018578482737e-05
-3.09507404451259e-05
-3.07650177948643e-05
-2.19318935787572e-05
-3.29056879134175e-05
-3.79065375706482e-05
-3.4531541932354e-05
-1.88095185104678e-05
-3.40271452296636e-05
-1.28425439973731e-05
-3.76734929452113e-05
-3.57745843117996e-05
-1.8362108348022e-05
8.23525525633344e-06
-1.26766173038693e-05
-1.86851647569293e-05
-4.02070056702076e-05
-1.61346216774768e-06
-4.25294092394916e-05
-1.84659306770051e-05
-3.11459026749107e-05
-3.09247133984316e-05
-1.66240522693489e-06
-4.26855849252485e-05
-3.01497598382111e-05
-3.91018940304289e-05
-4.37464816229272e-05
-3.04778900418941e-05
-1.6008194109691e-05
-3.34819689310712e-05
-3.09476345287382e-05
-3.3102967057351e-05
-4.4870579018945e-05
-1.96163879620404e-05
-4.04151748144705e-05
-2.08041474185179e-05
-8.35946664419477e-06
-3.22307878743382e-05
-4.31262665813049e-05
-4.99788511247973e-05
-3.74820407974992e-05
-4.53730156772643e-05
-7.01261878226712e-06
-6.37145345929759e-05
-3.49093070141015e-05
-4.85425706286572e-05
-2.24550634530732e-05
-4.95512788677107e-05
-7.50720743187192e-06
-1.90788658952261e-05
-4.34881211723953e-05
-3.00440516675536e-05
-2.5364282868382e-05
-2.53035809752451e-05
-2.49063914069613e-05
-2.28795754429074e-05
-4.6799180833919e-05
-2.26347274756293e-05
-4.97482722511582e-05
-5.26706017284786e-06
-8.71608186510456e-06
-2.62887067604929e-05
-2.59327348506814e-05
-5.3330001089832e-05
-1.3857284647648e-05
-4.01309474277464e-05
-3.76033489879559e-05
-2.1897546252367e-05
-2.78164860960087e-05
-3.45562507727438e-05
-2.4848044029934e-05
-4.93470359034755e-05
-1.59403909351547e-05
-5.06235221733026e-05
-1.3856895848634e-05
-4.55016638220672e-05
-1.92000123995731e-05
-2.92941477196646e-05
-3.51970198221669e-05
-3.57188911301853e-05
-2.8561987540685e-05
-5.72976195199545e-05
-2.41228942342056e-05
-5.92181583808711e-06
-1.82508131354964e-05
-5.02342994731109e-05
-4.58468660101117e-05
-5.27705130586912e-05
-1.51127743355723e-05
-1.38917127063332e-05
-2.75922992908193e-05
-3.01129177064932e-05
-4.17429551038602e-05
-2.91492784354466e-05
-4.23869224261683e-05
-5.67437929378084e-05
-5.26424113643599e-05
-3.65745329430833e-05
-4.39029341219619e-05
-5.50033472123606e-05
-1.30766905710208e-05
-1.87016471437572e-05
-5.59405412557342e-05
-1.2624118973277e-05
-7.46183055230456e-06
-1.04463230258382e-05
-5.67444850694917e-05
2.58938943313875e-06
-4.18017906000407e-05
-1.67087080837425e-05
-1.87829086600654e-05
-3.12008293792254e-05
-4.21116841180955e-05
-1.62047548998552e-05
-2.46990096041877e-05
-2.3718963477712e-05
-1.8937499931412e-05
-2.98551205290515e-05
-2.47117167832646e-05
4.03503420273993e-07
1.59888185510692e-06
-1.80752016147418e-05
-1.91092386965501e-05
-2.48774225295902e-05
-3.65338098314462e-05
-1.64074273641591e-06
-3.09985903322623e-05
-4.24704050854573e-05
-3.0443338024045e-05
-2.61325594729412e-05
-3.34587016195133e-05
-3.04829659941189e-05
-2.03075071688499e-05
-4.97680917891451e-05
-4.7222018016949e-05
-3.24957461545091e-05
-4.61099631597611e-05
-4.08100071004274e-05
-2.57431293261842e-05
-2.33273917576784e-05
-1.62068400557602e-05
-9.86544681043302e-06
-1.47928097998083e-05
-1.94315080673264e-06
-2.37239664344618e-05
-1.38309376846077e-05
-2.13056855152693e-05
-4.08108861050299e-05
-2.62301351090118e-05
-3.08961841054697e-05
-5.95222724097352e-05
-4.243497010752e-05
-6.54421353004475e-05
-3.21206501306668e-05
-3.73812695656759e-05
-3.42860174832498e-05
-2.81031507564952e-06
-1.27057454686718e-05
6.96972083271472e-06
-1.5855102319869e-05
-6.00262115651085e-05
-1.88255772743203e-05
-1.73513910664715e-05
-1.46085689947893e-05
-4.08847135235411e-05
-4.2921364797627e-05
-1.57595782504722e-06
-4.19317364617079e-05
-5.54518192158163e-06
-3.63548921302268e-05
-2.8323589933829e-05
-4.54841187660872e-05
-2.96747833133325e-05
-9.42019076279671e-06
-5.76467187869577e-05
-1.48726547337469e-05
-3.52956770374072e-05
-1.77989726760322e-05
-2.69087462920165e-06
-1.32376790054981e-05
-2.61841888620431e-05
-3.59688683298649e-05
-1.94628589430503e-05
-4.19759125758115e-05
-4.51495617371367e-05
-1.31572548939592e-05
-3.08863729433653e-05
-2.0057241177717e-05
-1.59882940981946e-05
-3.11969345297992e-05
-3.23533995656096e-05
-1.44107548150141e-05
-2.76962570744592e-05
-3.40234389094549e-05
-6.88258486970061e-06
-1.23334905901061e-05
-1.20666823003028e-05
1.28382980168904e-05
-4.50334786149561e-05
-3.02670593960157e-05
-3.23206361313266e-05
-2.65906252055623e-05
9.96290704623323e-06
-1.80683608034826e-05
-2.35312640812143e-05
-1.91055389892187e-05
-4.15529653434728e-05
-3.0611949726819e-05
1.04562904704552e-05
-4.62816572945971e-05
-4.43206805538329e-05
-3.4247882761719e-05
-3.07714797934922e-05
-2.54274264955597e-05
-4.67286303082964e-05
-4.3934670064618e-05
-1.50599531923433e-05
-2.73578106860349e-05
-2.24117074437762e-06
-1.82875974308731e-05
-1.3904323503724e-05
-5.41008731486447e-05
-2.26362097266918e-05
-3.89578078876543e-05
-4.5966997020612e-05
-3.46894187449939e-05
-3.68478603731942e-05
-1.07622881336525e-05
-3.51011544733808e-05
-3.58450966474479e-05
-5.79682694574983e-05
-4.12419044389566e-05
-1.83280072236415e-05
-1.92872494559013e-05
-5.0172834697775e-05
-5.48067649693193e-06
-2.63707067130976e-05
-2.07956233994743e-05
3.59468381123391e-06
-2.17759547209241e-05
-2.0583481682635e-05
-1.41164832274916e-05
-5.03226423038192e-06
-3.98847371729087e-05
-2.55941161801404e-05
-4.8640056619858e-05
-2.22896824233041e-05
-1.75238769975206e-05
-1.05591918634437e-05
-1.20606416478409e-05
5.68196761003871e-06
-2.3772573972402e-05
-6.88874674796773e-06
-4.02361603493017e-05
-3.06487671095174e-05
-2.68305676607639e-05
-3.13899862371167e-05
-3.64765358410462e-05
-3.00340480331043e-05
-4.20912412846188e-05
-3.06388295339475e-05
-2.5621747704251e-05
-3.53884343211759e-05
-4.08719859751825e-06
-5.10161640539733e-05
-5.6988354790853e-05
-4.71231762538323e-05
-2.2763441554939e-05
-3.60943586096738e-05
-2.92401974964709e-05
-3.48306493988709e-05
-3.28428595935895e-05
-5.02694918480793e-05
-1.36881844240173e-05
-1.39052542106122e-05
-2.46792538696623e-05
-3.07665766842722e-05
-2.36468613219439e-05
-1.67545877315437e-05
-8.37405785358405e-06
-5.58583110025034e-05
-3.0631877171172e-05
-1.87193976027626e-05
-2.50811202277354e-05
-2.98058283494259e-05
1.72468948525287e-06
-3.13874881761741e-05
-1.07872102196999e-05
-4.9661013361491e-05
-2.72411994065786e-05
-4.994946317676e-05
-4.06281394687233e-05
-2.77984448457374e-05
-1.90934385145185e-05
-3.2819123330971e-05
-2.60778329783829e-05
-1.33937685602486e-05
-6.59050377089239e-06
-4.83120579177732e-05
-1.12223720109921e-05
-1.43585273464582e-05
-3.76394390258364e-05
-3.07329816282918e-05
-3.13258709094735e-05
-1.22425314927929e-05
-4.82948727002526e-05
-2.6564813026677e-05
-3.44957580734931e-05
-4.27482729799244e-05
-4.06882746571999e-05
-3.91550257513262e-05
-1.28594010617435e-05
-2.12730282289652e-05
-3.72955070978018e-05
-5.02460822951789e-05
-4.1193238092429e-05
-3.03351808110418e-05
-2.33973478649927e-06
-4.92728673805165e-05
-3.94214156125252e-05
-2.66654349564222e-05
-2.50538349056214e-05
-6.6313933353377e-05
-5.85098795871833e-05
-2.14032939066302e-05
-4.09840026986376e-05
-3.3821049933165e-05
-4.2917964974329e-05
-3.74548142755652e-05
-1.81199000771892e-05
1.721913719399e-06
-5.29662003371893e-05
-1.9838009309844e-05
-1.77524264385394e-05
-2.99155105796904e-05
-3.54884680157404e-05
4.77183817393386e-06
-4.05616928428015e-05
-2.16358130024702e-05
-2.39047637246558e-05
-3.3521672272906e-05
-3.18076274515605e-05
-2.10239703110967e-05
-5.49969118697154e-05
-4.69040211266646e-05
-3.60902174326727e-05
-3.56149326643034e-05
-1.38994948329147e-05
-4.77043898128112e-05
-5.52939477846242e-05
-3.07348907512248e-05
-1.74727336759349e-05
-2.49178187389685e-05
-3.10435704427899e-05
-2.95954071208804e-05
-3.66668903036539e-05
-1.10696895376563e-05
-2.42081831482902e-05
-4.06473135684452e-05
-3.01757977210924e-05
-5.33975562971363e-05
-4.23995071108651e-05
-2.02856903456281e-05
-2.99051338448859e-05
-4.155343744517e-06
-1.77957117754331e-05
-3.90424802097962e-05
-2.9001517570511e-05
-9.30111817965895e-06
-2.52949744312833e-05
-4.10899089279971e-05
-9.33946940555527e-06
-1.56122414397611e-05
-1.38436397764812e-05
-1.41688338425649e-05
1.37910888149759e-05
-1.47524480850105e-05
-2.47154830019527e-05
-7.93995974165647e-06
-2.72800752616329e-05
-3.76663302637982e-05
-2.72621792468879e-05
-5.85703997797371e-05
-2.0648506129739e-05
-3.01392231971529e-05
-3.92468812155367e-05
-4.66332794318104e-05
-3.47615980183394e-05
-2.25674090691917e-05
-2.18604466379616e-05
-1.39841944059841e-05
-7.29169251079761e-06
-2.92585308475791e-05
-3.58772341378103e-05
-2.4338971998345e-05
1.18798582050975e-05
-2.01508680480875e-05
-2.20825175101009e-05
-3.04004368049279e-05
-2.97523192602058e-05
-3.70017176246365e-05
-9.40143392798367e-06
-3.40503366188342e-05
-4.21446607458884e-05
-2.68502548147714e-05
-5.38617129543757e-06
-2.50393026340239e-05
-4.02246777611724e-05
1.41054647652139e-05
-4.3665032759159e-05
-3.63405738065109e-05
-4.13435770853087e-05
-1.21956029458684e-05
-3.98968703330092e-05
-1.74688846735758e-05
-6.05529085022071e-05
-4.26069746787622e-05
1.6250449029596e-05
-2.81389056446289e-05
-6.32865077169967e-06
-5.34249689967518e-05
-3.88790366410017e-05
-7.29789623176442e-07
-3.21368181198315e-05
-4.02083192079216e-05
-6.20992814431225e-06
-5.90415809434444e-07
-1.22801901755492e-05
-3.18594122419997e-05
-8.42696091690138e-06
3.25279296049565e-06
-3.77274242503182e-05
-5.14435716036984e-05
-4.05779719250793e-05
-9.17241398391024e-06
-4.20173229645562e-05
-3.21618958004504e-05
-2.82904098172148e-05
-2.37641779648984e-05
-3.42442333222904e-05
-2.48521137724644e-05
-2.26665790294353e-05
-5.12679600461499e-05
-4.50761892464098e-05
-1.15668816594128e-05
-2.17776228448445e-05
-4.81244673615537e-05
-7.06717380045054e-06
-3.82740292883677e-05
-5.13098044863099e-05
-2.15519161142651e-05
-4.53059002462044e-05
-3.71001249165313e-05
-3.94204982197784e-05
-3.61760266784448e-06
-2.23392535108317e-05
-1.53378481358961e-05
-3.35616357653263e-05
-8.70075143343707e-06
-1.45672426397116e-05
-5.43910561102916e-05
-5.89369727131101e-05
-2.63663203904673e-05
-2.93728595729655e-05
-1.1952582521746e-05
-3.12397767513876e-05
-4.35653255744639e-05
-1.85667752743069e-05
-1.56531135538709e-05
-2.81802465401926e-05
-2.41703628744938e-05
-3.2452198389533e-05
-4.37896537690206e-05
-1.60166885252656e-05
-3.98733588746028e-05
-4.97116053738377e-05
-4.33452251178612e-05
-3.65196510346065e-05
-3.07297252449577e-05
-1.70262876748005e-05
-4.91758911010424e-05
-2.19872457675579e-05
-1.9915545303239e-05
-2.90194575369022e-05
-3.0585867200049e-05
-5.1870181358802e-05
-4.61921318620733e-05
-1.95575747317922e-05
-2.41730922781125e-05
-1.76237391260376e-05
-3.38118698519809e-05
-3.51759071192434e-05
-1.77443556313099e-05
-3.74576456800033e-05
-3.12910476423924e-05
-5.14259058333799e-06
-4.28964796875463e-05
7.65816041372653e-07
1.2869660558752e-05
-4.22101313738761e-05
-1.55222544652276e-05
-3.42650396637398e-05
-5.94634546298411e-06
-9.03799626884399e-06
-1.57160859813863e-05
-5.80846727369459e-05
6.54425218111055e-06
-1.28437825148598e-05
-3.59354586983157e-05
-3.02889792955441e-05
-2.66288943462302e-05
-3.37209640169828e-05
-5.50287341105491e-05
-4.86110353263086e-07
-5.51806024239806e-07
-4.6549430225138e-06
-2.34180968717608e-05
7.7054209386955e-08
-9.40566921012532e-06
-2.19230145301089e-05
-3.03050724371607e-05
-4.78209508535557e-05
-5.76182824117288e-05
-8.26917510939622e-06
-4.1478295105511e-05
-8.90625405834904e-06
-2.8953224898773e-05
-9.92509863184629e-06
-1.1588011772569e-05
-3.32665338264598e-05
-2.01438258838693e-05
-2.85612352429154e-05
-2.33036751488955e-05
-1.67010400792453e-05
-4.98491713475919e-05
-5.26567600571471e-05
-1.11702757442404e-05
-6.552075798446e-05
-2.50843140791151e-05
-1.56067945853911e-05
-3.09380455445993e-05
-2.08601699858613e-05
-2.9741878043475e-05
-3.30972098026823e-05
-5.18715413108315e-05
-4.0735939496763e-05
-6.44400604777776e-05
-2.91886126219574e-05
-5.38308020720756e-05
-3.30931638958571e-05
-4.14104062304377e-05
-2.99732261315077e-05
-2.25544728897295e-06
-2.40229998262901e-05
-4.22269208361285e-06
-2.72568735820226e-05
-4.98771396692694e-05
-4.78976769651176e-05
-3.22806121343625e-05
-1.70575791291255e-05
-3.51207007838846e-05
-5.11600145182175e-05
-3.0271207008541e-05
-2.01232170903172e-05
-3.46793702990381e-05
-2.99414471353217e-05
-3.82973160794028e-05
-2.13764108015174e-05
-2.21349111174925e-05
-6.54508826720578e-05
-3.86815706710859e-05
-2.98745178677307e-05
-3.40950318941213e-05
-1.70978031794403e-05
-3.56268703932449e-05
-9.27132381557048e-06
8.73600705959795e-06
-4.49703516267803e-05
-1.71115101028189e-05
-1.96350185782003e-05
-3.80479057270101e-05
-3.47619825281397e-05
-5.76189675169471e-06
-5.53308273122197e-05
-4.29013854964799e-05
-1.23841201764747e-05
-6.04880604335665e-05
-2.16195880054997e-05
-3.02195116803075e-05
-2.87112605896672e-05
-3.1184182917263e-05
-3.20096634510008e-05
-3.43315479135713e-05
-4.73765799632122e-05
-5.30488990113024e-05
-3.65167711949367e-05
-4.47965080399037e-05
-4.73924849495496e-05
-3.18761437579607e-05
-8.0494000000515e-06
-3.08750687469483e-05
-7.09242834348119e-05
-2.54481101676151e-05
-5.8880261473478e-05
-2.5237414809959e-05
-2.56703280556871e-05
-2.53203124971469e-05
-1.46708578604332e-05
-2.66861882453985e-05
1.57496643718339e-05
-1.1134756993287e-05
-3.06268665598451e-05
-2.14207805458509e-05
-3.87170435745646e-05
-3.67361185442068e-05
5.2227787647672e-06
-4.75917967239318e-05
9.09817976829204e-06
-2.72439030422789e-05
-1.93920041648983e-05
-2.02412864588557e-05
4.63866446683217e-06
-2.77467251591089e-05
-3.43647229916014e-05
-4.74906700660083e-05
-3.43881923242576e-05
-3.41333130261085e-05
-2.97553441276531e-05
-2.82187569801296e-05
-2.71276551837467e-05
-3.29480081448856e-05
-1.71848212259084e-05
-1.4845786849084e-05
-2.99714639428278e-06
-4.83758183137371e-05
-5.0835810275849e-05
-1.07571465347518e-05
-3.25327217883986e-05
-3.48671616142589e-05
-8.23611605034155e-06
-6.39700915042122e-05
-2.89261371434978e-05
-1.75059950368913e-06
-3.55356041342891e-06
-5.64590426438514e-06
-4.94635261955667e-05
-6.21692016304163e-05
-3.08238129131585e-05
-5.3914618687224e-05
-2.99011856755538e-05
-2.03684341309464e-05
-2.84156782491101e-05
-4.28273229214535e-05
-2.25657103194997e-05
-1.53154343898532e-05
-3.26303001445702e-05
-4.07873377737407e-05
-4.55600403052844e-05
-5.10394317436854e-05
-5.07574025567813e-05
-3.33883768650541e-05
-1.92326833847503e-05
3.83219317143763e-06
-4.61053248148917e-05
-1.57114210745597e-05
2.68294247229118e-06
-2.39257953851682e-05
-8.68976998391888e-06
-1.51006642200921e-05
-3.16181414209756e-05
-1.80762659912287e-05
-3.89330521707769e-05
-4.61039030605374e-05
-1.49638420238608e-05
-3.80392633002304e-05
-1.1326612304361e-05
-5.74855540707542e-06
-2.91394327572291e-05
-4.00984347735575e-05
-3.8258875682683e-05
2.59915367963209e-06
-2.10950865587429e-05
-5.20320571038015e-05
-2.22925308201243e-05
-2.25821828785895e-05
-2.81387505936223e-05
-3.83818149872711e-05
-8.13004370630312e-06
-2.76042001078899e-05
-2.302457128171e-05
-3.75145965963555e-07
-5.66477276839999e-05
-1.59155224384756e-05
-3.738321646669e-05
-4.16801445302538e-05
-5.72375881425104e-05
-2.60345719178988e-05
-3.35327781247598e-05
-1.39283471195074e-05
-3.78292762810293e-05
-2.95565459319464e-05
-3.17710905123087e-05
-2.1769790198886e-05
-4.97771219751924e-06
-3.57357537430763e-05
-4.4144308024833e-05
-2.86998856713284e-05
-3.77274084669786e-05
-5.56218667345206e-05
-1.831489400356e-05
-1.22662596003451e-05
-2.00361990191429e-06
-2.28360105454428e-05
-1.19721719072692e-05
-5.86376545969524e-05
-2.89507585706656e-06
-1.78340719713387e-05
-3.16671974973886e-05
-2.16539162778073e-05
-4.03069176866676e-05
-1.38319611405615e-05
-2.93829855887665e-05
-2.7833844907048e-05
-6.09807035046577e-05
-2.17558021740652e-05
-3.94070445241248e-05
-4.2666660495538e-05
-3.60113077201399e-05
-3.59478506734947e-05
-3.0620688639272e-05
-1.79736048017023e-05
-3.05977110325328e-05
-5.17828921079474e-05
-1.25919473862731e-05
-9.61896519071206e-06
-3.44498323190612e-05
-3.10949235562066e-05
-4.26241973518899e-05
-2.94809049280835e-05
-3.25994607993174e-05
-2.66431797404183e-05
-2.3504109782138e-05
-5.55391534585124e-05
-3.6718163608233e-05
-2.99257318880931e-05
-4.4392085604297e-05
-2.46219598555035e-05
-3.56220946681157e-05
-2.0510995706412e-05
-4.89555109400849e-05
-2.58446957930013e-05
-2.80536937468532e-05
-5.25653083529675e-05
-7.69772896556849e-06
-2.11672265038814e-05
-4.30293905861334e-05
-1.16265450993212e-05
1.28395947703003e-05
-2.08509406540439e-05
-3.37797524761992e-05
-1.20756847546651e-05
-1.14801609623932e-05
-2.19779265325606e-05
-2.4716902210826e-06
-2.8327037943231e-05
-3.81569802071189e-05
-2.36477551501071e-05
-5.07290658840363e-07
-2.55675833680085e-05
-1.8276598345621e-05
-3.07338730278788e-06
4.61805929629535e-06
-7.70915618555863e-07
-4.49268861706993e-05
-2.34678627836756e-05
-4.2467648879989e-05
-4.44815061589498e-05
-2.13311022177066e-05
-1.10058528937909e-05
-2.97387928355842e-05
-3.28090316376416e-05
-5.06922586152001e-05
-2.62754338570238e-05
-4.88630399316767e-05
-4.71260198434987e-05
-4.14058962355793e-05
-2.46272703322325e-05
-2.46601054581394e-05
-3.80597226454419e-05
-3.27169922007882e-05
-2.93620398575832e-05
-3.51254997769823e-05
-5.22118060371762e-05
-2.64028824815299e-05
-1.63594230215695e-05
-2.66322442023819e-05
-2.29807541987521e-05
-3.87009976804799e-05
-1.53277504973929e-05
-4.02034146006259e-05
-5.28481373259595e-05
-3.25289411587581e-05
-2.63147439158587e-05
-1.53841516521021e-05
-2.5588805497712e-05
-3.07784318470184e-05
-3.4779766703696e-05
-2.16517313768767e-05
-2.46114742406627e-05
-6.94614675663388e-06
-3.03662877739827e-05
-3.93329567388869e-05
-3.74465513025623e-05
-7.91148184518406e-06
-4.31779830923597e-05
-4.6971209525526e-05
-1.73854828592709e-05
-3.81259662364101e-05
-3.68397370518903e-05
-3.34212688039318e-05
-5.43209471864971e-05
-9.33693342227926e-06
-2.8899982126091e-05
-4.27801133706135e-05
-1.34241773801078e-05
-2.55860008965692e-05
-2.91987140822488e-05
-3.39081261281067e-06
4.03741090237164e-06
-8.49052735868635e-06
-3.98273084095816e-05
-3.7415322082047e-05
-1.51074875077794e-05
-6.20588329988851e-05
-2.71349205106761e-05
-4.3455135240337e-05
5.04879525984578e-06
-5.70605198893293e-06
-4.30879883032418e-05
-4.8926568734072e-06
-2.10685787032999e-05
-1.35250436951991e-05
7.76338541903317e-06
-1.25833934112812e-05
-1.87350469985578e-05
-1.47970934533907e-05
-2.59620287601474e-05
-1.78775684048685e-05
-3.94892342515543e-05
-2.20544733223461e-05
-4.50273240474452e-05
-3.09237978503441e-05
-4.33035358121784e-05
-5.06445161433843e-05
-2.81602349104704e-05
-2.95532902713147e-05
-2.1040533600489e-05
-2.44234287965939e-05
-6.50719768408469e-06
-5.70318497870717e-05
-2.58158382486077e-05
-2.3454586139333e-05
-2.71856971300471e-05
-5.73342902796482e-05
-3.28696029772213e-05
-5.3668270147858e-05
-4.2030666778012e-05
-3.44869266151414e-05
-1.44793051806082e-05
-3.57054213579241e-05
1.29081678440473e-05
-3.2875736214104e-05
-6.74361141595948e-06
-2.3330277697596e-05
-1.09640716878076e-05
-2.19092118270629e-05
-1.9086005845486e-05
-3.53584849529814e-05
-1.8819563015599e-05
-1.95543939887604e-05
-3.78661501661533e-05
-7.15560537217885e-06
-1.95812669519042e-05
-3.59888363214503e-05
-1.65020518772404e-05
-1.85480519513322e-05
-6.01590968620974e-06
-1.60398889128702e-05
-2.74487925894279e-05
-3.49663826548943e-05
-6.48695370643794e-05
-3.79653543592734e-05
-3.71741584108209e-05
-2.42026894738771e-05
-4.20166147185397e-05
-4.04751783758998e-05
-3.50996475886629e-05
-3.15098708700296e-05
-2.46564037393462e-05
-4.02885346352607e-05
-1.32744816304994e-05
-4.7166877744373e-05
-3.93472169926231e-05
-4.32124437907491e-05
-4.79032951158084e-06
-7.44754928417698e-06
-2.59924620025346e-05
-1.40546379369692e-06
-4.22377415177885e-05
-4.87297601323535e-05
-1.12206761876634e-05
-1.79733050532024e-05
-9.01936672461326e-06
-1.83272127110241e-06
-4.28022971987085e-05
-3.06559358619964e-05
-4.64440961941904e-05
-2.7476721455273e-05
-6.322929737931e-05
-1.16322407231344e-05
-3.28295534356654e-05
-4.47983789863134e-05
-4.0935753509108e-05
-2.90111165758626e-05
-3.40119603200307e-05
-3.21960065707866e-05
-4.65894236427268e-05
-3.87129371219627e-05
-3.53639763759886e-05
-2.28073603002815e-05
-2.26925662902989e-05
-3.12034823631772e-05
-1.67580725862591e-05
-1.0332225628339e-05
-2.00783985973749e-05
-3.79321532195982e-05
-8.93059799996915e-06
-2.57470826801662e-05
-3.05150847378389e-05
-3.02559360516999e-05
-2.73953526878968e-05
-1.36979050289049e-05
-2.67553932860516e-05
-4.51281427209421e-05
-2.80530107629233e-05
-3.28318813593492e-05
-2.19103475989363e-05
2.61730681337207e-06
-3.23372356845549e-05
-3.30033203956833e-05
-1.57402618403074e-05
-4.27623068110241e-05
-3.29949654442458e-05
-3.17357688344763e-05
-2.83010219012955e-05
1.77051048614082e-05
-3.89778257958758e-05
-5.449963526729e-05
-2.08276553674979e-05
-2.2047136281442e-05
-1.45012190369271e-05
-3.58847629111743e-06
-2.13784817085395e-05
-6.25216901761541e-05
-2.23362370250911e-05
-4.46848719143003e-05
-2.47196451954242e-05
-5.00252067149203e-05
-2.93136631894283e-05
-2.13483595870317e-05
-1.13949222817908e-05
-4.38319187378447e-05
-2.09253048893898e-05
-3.89120359017451e-05
-1.25376294393017e-05
-1.29600718424971e-05
-3.63257366361195e-05
-9.45596416053171e-06
-3.23375964166876e-05
-4.60012853659166e-05
-3.92704318050632e-05
-3.08738717262203e-05
-2.3394423817533e-05
-2.93238751628973e-05
-2.89251166019111e-05
-3.30207281586209e-05
-4.68403018036227e-05
-2.27216075976965e-05
-4.30977186085846e-06
-3.51077786221924e-05
-1.45308114873115e-05
-9.05504809857869e-06
-1.30315243423778e-05
-1.61030927178634e-05
-5.98555794660854e-06
-5.15970288971456e-05
-2.11516026306e-05
-3.62901297803426e-05
-3.18038130754645e-05
-4.78543076610142e-05
-1.54146812937306e-05
-5.09697012482108e-05
-1.02289153138672e-05
6.21725322511345e-06
-6.0978816027378e-06
-2.54791411322632e-05
-2.99320476793152e-05
-4.66158736255054e-05
-1.80627803308231e-05
-1.83303113663351e-06
-2.62662862439039e-05
-2.69366805103147e-05
-7.10836775953002e-05
-3.02686204999048e-05
-2.81786839549599e-05
-3.86987938151001e-05
-1.02827255312834e-05
-1.97276012595524e-05
-1.61309194613227e-05
-1.93565613833776e-05
-2.23905296649638e-05
1.79944394276847e-05
-2.2546398588607e-05
-2.06667397800545e-05
-3.79591156564397e-05
9.52467623885517e-07
-1.83695140049007e-05
-4.63824090689643e-05
-3.53203915959575e-05
-2.14498036471898e-05
-5.30008500040264e-05
-4.40746703115374e-05
-2.74324768748577e-05
-6.53387985091158e-06
-2.82599105019649e-05
-5.80870135176078e-05
-2.95754044288754e-05
-3.78963469519076e-05
-2.92790209815227e-05
-5.98035674808702e-05
-5.06383446455046e-05
-1.90970041500745e-05
3.02022553427665e-05
-3.23144981613939e-05
-5.37733245194385e-05
-1.6506820084434e-05
-3.92538724907972e-05
-4.82867808879078e-05
-4.70011921819519e-05
-1.36667028961515e-05
-2.91270838612138e-05
-6.05368298394613e-05
-2.07157832011591e-05
-3.35830398040582e-05
-1.04571101554041e-05
-3.42112146305045e-05
-6.56533209036646e-05
-1.01484227841635e-05
-4.197034479776e-05
-2.17127264777745e-05
-2.7631390430751e-05
-8.3019752364802e-06
-3.55583795856549e-05
-4.39206906836751e-05
-2.04867664870259e-05
-4.21273867048663e-05
-3.54673490263771e-05
-3.4732147358874e-05
-1.58950708164866e-05
-4.10458841133296e-05
-2.97101610198682e-05
-3.55712577474192e-05
-2.49538096278085e-05
-2.6902248169697e-05
-5.28957224388502e-05
-5.10011828497756e-05
-4.21024094905119e-05
-1.89184257990066e-05
-1.85508658454102e-05
-1.78657805685708e-05
-1.98001428028401e-05
-4.79612237045107e-06
-3.02211945723269e-05
-3.34766189744463e-05
-5.19158197672025e-05
-2.60430552109389e-05
-2.81702964942946e-05
-4.87638076605913e-05
-5.99688889098125e-05
-1.91464750332365e-05
-2.54427823157518e-05
-2.61047440499483e-05
-2.98342601226059e-05
-2.16969517222257e-05
-4.61837839959631e-05
-4.27297968228423e-05
-3.99344469446418e-05
-3.36734484876021e-05
-4.22304415531111e-05
-1.85959011783611e-05
-3.13842703650541e-05
-2.45364401973681e-05
-2.19647997305023e-05
-3.02133869010002e-05
-2.02663210304739e-05
-2.09712111999241e-05
-3.16137363572947e-05
-4.15750016140055e-05
5.99234954591423e-07
-2.35216844946374e-06
-4.77898046224574e-05
-4.20797114477919e-05
-1.41817793235232e-05
-4.68529188370179e-05
-2.45645040548566e-05
-7.90633000866777e-06
-3.34925636705583e-05
-4.43885034981387e-05
-2.3114342862371e-05
-2.52275075516144e-05
-2.1798066639667e-05
-3.96964826726365e-05
-1.6014647104664e-05
-4.44510871330481e-05
-9.00737533100423e-06
7.32182793039444e-06
-4.1706420156339e-05
-3.26571253075711e-05
-4.00465362033699e-05
-4.47662525994056e-05
-1.89598432828788e-05
-1.82422582392752e-05
-2.68020939740891e-05
-1.86320274442983e-05
-3.9868241252222e-05
-4.56415277911903e-05
-1.67931783384337e-05
-2.18303553313926e-05
-1.26845387459924e-05
-2.9854632788058e-05
-3.06487538643298e-05
-1.12049278916895e-05
-1.04337457263258e-05
-3.86874174920529e-05
-1.77013045364903e-05
-1.67816247371901e-05
-4.13653603152624e-05
-4.69633240417323e-05
-5.27128026260726e-05
-4.33211369529035e-05
-2.33538954401158e-05
-2.93408484893405e-05
-1.63056917877926e-05
3.31550540086642e-06
4.18917567286821e-06
-3.40658877771638e-05
-8.90315430234358e-06
-1.9705541074929e-05
-3.36865275200898e-05
-2.70897332130205e-05
-3.93334780872695e-05
-2.22632835646472e-05
-3.8410323336328e-06
-1.87167493126244e-05
-3.48595405175004e-05
-4.05978810547913e-05
-1.00638693682569e-06
-2.87052865278061e-05
-2.41316646318042e-05
-3.42809460963091e-05
-1.39556998178863e-05
-3.55041827310553e-05
-3.63341329760067e-05
-5.71214200672446e-05
-3.33828243212308e-05
-1.76444183091286e-05
-4.10196018832993e-05
-3.05212683843466e-05
-8.06827868626828e-06
-1.75205981180121e-05
-9.86328732694607e-06
-1.62665957069248e-07
-3.51052006045964e-05
-3.2251659141842e-05
-2.51768230389265e-05
-2.93602324705323e-05
-1.55377161726421e-05
-1.87673833982888e-05
-2.60283808705654e-06
-1.96475125810683e-05
-4.6711696235474e-05
-5.08362512661386e-05
-4.93956718917667e-05
-7.64146566176379e-05
-1.21734599691992e-05
-1.84054736522664e-05
-3.49467978644137e-05
-3.70522640600373e-05
-2.95137531206081e-05
-1.78062915157797e-05
-3.67124928372572e-05
1.6754608220712e-06
-1.61717418126678e-05
-3.97783010058584e-06
-3.96087563146554e-05
-5.02653315793801e-06
-4.70542091146051e-05
-9.46265823403254e-06
-2.26170378576595e-05
-5.37150016227521e-05
-1.74400932678649e-05
-2.31749121380762e-05
-3.86026896827092e-05
-3.36133678988147e-05
1.28502847182985e-05
-4.18667502329633e-05
-1.13115338381504e-05
-1.18558211088764e-05
-1.50462049331083e-05
-1.95333374738667e-05
-4.52272182148737e-05
-4.94123314866926e-05
-4.6319555252799e-05
-3.93911379263164e-05
-4.83149718828432e-05
-3.49878930310873e-05
-2.72967749564002e-06
-4.84695905181232e-05
-2.15172631721433e-05
3.92176812972531e-06
-4.07568711791428e-05
-4.75377116157277e-05
-4.41730910806511e-05
5.26315894257232e-06
-1.86803600574862e-05
-3.05158049226802e-05
-4.6585953524302e-05
-7.84838339641053e-05
-2.75977583536128e-05
-2.87664715163711e-05
1.5267695582273e-05
-1.528326856722e-05
-3.76937792690527e-05
-1.44599320958282e-05
-1.24703983363793e-05
-3.51234240992663e-05
-4.23415226622153e-05
-2.72009807436484e-05
-4.4260260654316e-05
-4.68039067051985e-05
-3.62297100460791e-05
-2.27064428335977e-05
3.0695692207357e-06
-4.45347347256333e-05
-7.15614038385004e-06
-3.15147848554273e-05
-6.59203050391653e-06
-3.54143145634633e-05
-3.48725745650799e-05
-4.47038628454162e-05
-3.92859647283816e-05
-3.31504798532746e-05
-2.3343644249177e-05
-1.98367922367337e-05
-4.87137803658455e-05
-1.61852060853244e-05
-1.2129795141596e-05
7.88310409316507e-06
-2.20563363485249e-05
-5.1979659471204e-05
-2.48364257130331e-05
-2.71516624970071e-05
-1.82718191191619e-05
3.01435261412872e-06
-2.57965620240791e-05
-2.22724653395743e-05
-5.38743307335336e-05
-1.25708856241842e-05
-3.79593494637863e-06
-4.72773723039124e-05
-3.58627458888605e-05
-2.61889422862948e-05
-1.27656530818092e-05
-6.05203570877561e-05
-3.78135719530731e-05
-3.26037361078904e-05
-1.69788106583581e-05
-3.10806427757238e-05
-2.25197761217624e-05
-1.47276171998416e-05
-4.3844653579436e-05
-4.7944302054967e-05
-2.75408153018453e-05
-3.65782688069659e-05
-2.16185492279091e-05
-8.25595884786286e-06
-3.2315303327537e-05
-1.63048803549953e-05
-3.53381190230692e-05
-3.16294722438903e-05
-2.78079626540714e-05
-1.21281348745813e-05
-3.79610501771975e-05
-3.19370737840852e-05
-4.26364541815361e-05
-1.53786180147311e-05
-3.02182291615416e-05
-2.72909753237896e-05
-3.88607587776258e-05
-1.90908085258555e-05
-1.96588987593146e-05
-1.05443579904762e-05
-1.97129839560891e-05
-9.03094369396972e-06
-3.0368892761966e-05
-4.75848286474185e-05
-3.17878823894267e-05
-5.73148214719137e-05
-6.14620679324872e-05
-1.21136369260629e-05
-4.32835159711807e-05
-1.46329979835365e-05
-5.79471232872161e-05
-4.74953243602907e-05
-2.48412661230756e-05
-1.05779615074593e-05
-5.4744799106893e-05
-3.88725898940435e-05
-1.45939053574786e-05
1.75917704841313e-06
-1.8897556766676e-05
-5.47069079733819e-05
-1.30539564107169e-05
-3.08895172737847e-05
-1.52297958568033e-05
-2.53087754113467e-05
4.11349424118283e-06
-4.00830961608789e-05
-1.76380164515694e-05
-1.68675379447546e-05
-4.7486218311475e-05
-3.54580538363266e-05
-1.31245231555628e-06
-3.87738478600789e-05
-5.11683494878149e-06
-1.34896819968906e-05
-3.90002403317986e-05
-2.53644370141069e-05
-1.98313156922151e-05
2.66026751826022e-06
1.70763460870404e-06
-7.09923956346424e-06
-3.91294708433751e-06
-2.82747767570043e-05
-3.83992998835926e-05
-5.61705396960562e-05
-2.90362096330354e-05
-6.54652403851832e-06
-2.11912752412721e-05
-8.8043726302582e-06
-1.82435994395437e-05
-1.79076076015252e-05
-3.69484874273923e-05
-4.4732992917277e-05
-3.5748692067047e-05
-3.25931377769979e-05
-2.57200736234652e-05
-4.15992741377959e-05
-4.06669183180549e-05
-3.47912542854482e-05
-2.67898462026296e-05
-6.50085479080416e-05
-2.45602321862709e-05
-1.14177605462465e-05
-1.84189308536646e-05
-2.30702776303223e-05
-3.71047229115337e-05
-6.07329052272525e-06
-3.36484323632086e-05
-3.0240893065187e-05
-3.74968792240919e-05
-4.75992177770355e-05
-1.55423719478561e-05
3.62628221365468e-06
-3.14246480115252e-05
-2.27463618273654e-05
-4.0892190455357e-05
-4.85556644916438e-06
-4.23914993573574e-05
-3.94453219106098e-05
-2.01851771621801e-05
-3.68199302644125e-05
-4.39357286501227e-05
-3.93631480026017e-05
2.07150677559229e-05
1.17342601830674e-05
-2.55878234703865e-05
-2.22944716022161e-05
-1.37957832942868e-05
-3.26529957476834e-05
-1.70803506453106e-05
-1.08782688124775e-05
-1.80482777007095e-06
-2.81458489890475e-05
-4.38993897619375e-05
-4.04989404738417e-05
-3.36959709133265e-05
1.2852947539874e-05
-3.35196555484499e-05
-3.16408150471412e-05
-3.9956748777375e-05
-4.67461619507724e-05
-6.4159371120209e-06
-3.15703004755063e-05
-4.14976432420872e-05
-1.74157337999857e-05
-2.20120182600946e-05
-3.53987825375078e-05
-6.92335328560445e-06
-1.51154077277212e-05
-3.36592643079222e-05
-1.89450468629003e-05
-2.01420944815359e-05
-1.55182533453075e-05
-1.82807383565518e-05
-3.00631155239794e-05
-3.74636032383443e-05
-1.26535848349201e-05
-4.13235842897409e-05
-1.39910406933084e-05
-1.55512464477537e-05
-4.62729588429398e-05
-3.21081320310849e-05
-4.85085582936999e-05
-5.18402738101492e-05
-4.82190720776363e-05
-5.34051112621937e-05
-2.38048232868042e-05
-1.24486771586808e-05
-2.17420154159107e-05
-5.10639360464132e-05
-2.86841415637292e-05
-1.66806880316442e-05
-4.16297940065482e-05
-1.50477441429593e-05
-3.2003980224598e-05
-1.95006559899233e-05
-3.01869472419387e-05
4.3302721208428e-06
7.13918845288565e-06
-1.29788533846317e-05
-3.19645503113099e-05
-4.15641331809809e-05
-1.8676632986651e-05
8.14431266376794e-06
-2.60282799998801e-06
-4.75762099196687e-05
-1.21101827402069e-05
-1.91834536303562e-05
-1.69717676674227e-05
-3.96441204632593e-05
-1.74483784793282e-05
-3.87788453027119e-05
-4.56759863072744e-05
-3.87017448542815e-05
-2.95226042369228e-05
-3.87944801100669e-05
-1.56718354141449e-05
-5.75634183604678e-05
-8.23439905081082e-06
-7.03249549491852e-06
-2.08068256558296e-05
-3.88013119266183e-05
-4.29483847495369e-05
-2.1349906589576e-05
-2.42291329932806e-05
-1.1791860154615e-05
-4.00363399760811e-05
-3.57942862120619e-05
-3.98875909440877e-05
-3.69933498415568e-05
-1.76289962592034e-05
-2.42607598121219e-05
-8.6224475968875e-06
-2.98006877705749e-05
-3.76306206428899e-05
-7.56289483122654e-06
-4.95080974425581e-05
-3.73231865565918e-05
-2.16377453591281e-05
-5.41284257400136e-05
-1.43440434900939e-05
-2.39315892610644e-05
-1.31216400177893e-05
3.52835915305196e-06
-3.82189838027714e-05
-4.65194540524091e-05
-1.1582388847091e-05
-4.59984036864705e-05
1.35304461160538e-05
-2.01976630498194e-05
-3.8348510390946e-05
-4.30061421929739e-05
-3.46451876202336e-05
-1.95500682136159e-05
-3.85012112129532e-05
-3.49899313154372e-05
-9.48881609306923e-06
5.45815169004017e-07
-3.43115763584031e-05
-5.24473114511911e-06
-4.39594463503358e-05
-4.56425850793798e-05
-3.4736062851961e-05
-3.43589485445236e-05
-3.68309260336904e-05
-3.72252223747735e-05
-5.69331557019619e-05
-5.90990302929155e-06
-2.00735433108141e-05
-3.45769136027774e-05
-4.20144267561747e-05
-5.90165895749394e-05
-2.67475633487196e-05
-3.03047159430299e-05
-2.86256288255065e-05
-3.97216158463211e-05
-1.39827839677391e-05
-1.96703721033511e-05
-2.33989233066242e-05
-3.61540889191115e-05
-3.47071933086144e-05
-3.18035510859673e-05
-2.10024284995155e-05
-3.68574471258627e-05
-2.13132862516956e-05
-4.84208959240758e-05
-6.10005100916841e-05
-1.13053300818388e-05
-1.09775024359697e-05
-1.65177719954986e-05
-2.05672099042364e-05
-4.33801097827721e-05
-3.10547117187276e-05
-2.97098831804393e-05
-2.80586483413531e-05
-2.33018660168709e-05
-3.51734119022291e-05
-2.00532032744088e-05
-5.94344106859454e-06
-2.82547346708977e-05
-2.96018389673021e-05
-1.55083153027597e-05
-6.42205934339256e-05
-3.10922734786809e-05
-2.43039686270823e-05
-9.39792053396904e-06
-1.21885782275169e-05
-4.23265419815591e-05
-3.84973122553868e-05
-3.72562399745177e-05
-4.71552243800674e-05
-3.44123323253767e-05
-1.8003599050264e-05
-5.80516778641914e-07
-3.41638130202526e-05
-2.53089872652035e-05
-2.89928606317615e-05
-2.45575033045086e-05
-3.99281317207873e-05
-2.92644015658006e-05
-4.19741415986074e-05
-5.92971513262858e-05
-2.09023181539588e-05
-2.87353929884673e-05
-8.19541557738641e-06
-2.7462779748504e-05
-2.14308740627954e-05
-4.41782189686858e-05
-1.93287354039757e-05
-9.09524835595501e-06
-1.35245296444578e-06
-2.93820462212065e-05
-5.2653982550288e-06
-3.28529829033063e-05
-4.69655602425182e-05
-5.97320381791082e-05
-2.13952492611919e-05
-4.3115546107292e-05
-1.04705034137246e-05
-2.46516337734697e-05
-1.94568576535613e-05
-2.26776077852307e-05
-2.6793682071417e-05
-2.44631358225197e-05
-2.44918353153449e-05
-1.77017350312728e-05
-3.86789193178652e-05
-4.38238532883922e-05
-5.09090266371448e-05
-6.11059278377812e-06
-3.25505588492479e-05
-2.83287595832893e-05
-1.72766133988207e-05
-4.44980792025172e-05
-5.14011308040168e-06
-2.94510631891173e-05
-2.73706021209076e-05
-2.03149458829243e-05
-4.31786865808686e-05
4.10093437883997e-06
-2.04339867455239e-05
-5.626890223312e-06
-4.37500292130901e-05
-1.01666071900659e-05
-3.07187230291652e-05
-3.15437501534906e-05
-2.91720566479177e-05
4.51850287617759e-06
-2.8024898395487e-05
-5.42135786058726e-06
-3.18646792862866e-05
-2.94818252169299e-05
-1.8091455785184e-05
-5.16286731798251e-05
-4.26103675335166e-05
-1.02109827540674e-05
-2.33997416395084e-05
-5.48670453027409e-05
-4.57465114545589e-05
1.23249245685833e-06
-6.97841330541088e-05
-3.72316117687858e-05
-9.33788119067918e-06
-3.22810350085715e-05
-8.83824310937128e-06
-1.94019314757176e-05
-3.42873589547959e-05
-2.72503276640932e-05
1.16058460343373e-05
-1.95216391998199e-05
-3.94046683203737e-05
-2.25671752464076e-05
-4.14715101346307e-05
-4.33227960792365e-05
-3.5308802957175e-05
-2.30313181476333e-05
-1.02830945505321e-05
-3.85329304312027e-05
-1.14647406672105e-05
-2.68661141986806e-05
-2.44087582163635e-05
-2.16492248699402e-05
-4.5876553069468e-05
-2.23872366595125e-05
-4.41431109365889e-05
-3.7394276680875e-05
-1.27211808139008e-05
-2.06279399390011e-05
-3.2444026957183e-05
-2.033968457619e-05
-1.29727133097304e-05
-3.52955450395454e-06
-2.35997035964748e-06
-4.46968260896923e-05
-4.26308654640192e-05
-4.29464854438727e-05
-2.9802034759063e-05
-1.43425621136266e-05
-2.05008133854254e-06
-1.07526400404836e-05
-3.99802541995465e-05
-3.34054716575859e-05
-3.16489699403703e-05
-3.87650385171528e-05
-3.04813816548244e-05
-3.91204536367218e-05
-4.99964065555424e-05
-3.01606141303244e-05
-1.15168237832882e-05
-3.83059832489881e-05
-6.69959057462452e-05
-4.02569728305096e-05
-1.6010875266565e-05
-4.36192174255793e-05
-1.40603282191137e-05
-6.38187818292987e-05
-5.1020951004458e-05
-2.79662563188628e-05
-3.20767717393321e-05
-3.66118585822618e-05
-4.01935311872176e-06
-3.39619088908178e-05
-4.18836674788878e-05
-8.19677486444052e-06
1.12795970795164e-05
1.11500482281777e-06
-3.38877693761357e-05
-5.2118534975523e-05
-4.53594485043737e-05
-4.25793449832601e-05
-4.72879404193218e-05
-1.41442105134878e-05
-3.97373314712802e-05
-2.61775173040916e-05
-1.52463659515738e-06
-6.68812445267683e-06
-2.23924395455979e-05
-4.29685047802521e-05
-3.51666653101503e-05
-8.19068920712158e-06
-2.24614017180881e-05
-9.76664018414841e-06
-5.34177734415116e-06
-3.55891863125486e-05
-1.96927169826899e-05
-5.49753689131283e-05
-1.72115016701649e-05
-2.1475794682657e-05
-7.43544801602478e-05
-9.3834072983471e-06
-2.75979261341995e-05
-3.67300296461511e-05
-2.71365474969139e-05
-2.316625988497e-05
-6.51244916619269e-06
-5.30121828123904e-05
-1.70557019066374e-05
-9.73845399076285e-06
-1.54517185931227e-05
-5.84087098743138e-05
-1.12375918234072e-05
