# Supplementary material for: Research on computational propagation and identification of mine microseismic signals based on deep learning
Source: PLoS One. 2025 Oct 22;20(10):e0334641. doi: 10.1371/journal.pone.0334641 (PMC12543183; doi:10.1371/journal.pone.0334641)
Supplement: S6 Data — (ZIP) [file pone.0334641.s006.zip › 000100900000216.xlsx_0.txt_24.txt.txt]

-7.21752928324604e-06
-4.06909469990894e-05
-1.70558230555392e-05
-2.82425080907392e-05
-2.18150756686778e-05
-3.94130325779983e-05
-3.32564675577108e-05
-1.61046007229746e-05
-5.91329992599565e-05
-5.38971493088749e-05
-2.22000536584023e-05
-2.7415093177285e-05
-2.79106399516259e-05
-1.91164618633911e-05
-2.47605852690328e-05
-4.49052867997518e-05
-2.10365756428639e-05
-2.14652940525061e-05
-5.07343308055504e-05
-1.05340760556042e-05
-7.01092069811328e-05
-3.27690676544352e-05
-4.0076197636596e-06
-4.45171879839522e-06
-2.15811539501203e-05
-2.08101061705371e-05
-1.91654928368234e-05
-2.05210120349019e-05
-1.14517943842065e-05
-4.53386805852044e-05
-2.4828030986705e-05
-2.70170634972833e-05
-2.36499506717657e-05
-3.4326880887249e-05
-2.07917496450269e-05
-3.04256949037626e-05
-2.45355940438058e-05
-3.35249864089293e-05
-3.93087483363141e-05
-1.47755376710405e-05
-2.51335161217013e-05
-3.40659831224969e-05
-3.10248205093974e-05
-3.47681599626587e-05
-2.48234797070942e-05
-2.4706686334176e-05
-4.12057065552663e-06
-3.75962295302157e-05
-3.87024963987131e-05
-1.6623382632818e-05
-3.65942291034118e-05
-4.10277132789293e-05
-1.92546194996848e-05
-7.69763880646107e-07
-4.4614392540998e-05
-2.25375926121135e-05
-1.21768942954167e-05
-1.48761432148509e-05
-1.47966887839019e-05
-2.01926868175235e-05
-2.26448384096327e-05
-3.62491757837236e-05
-3.18764237227781e-05
-6.05103881704326e-05
-2.45116115259342e-05
-2.45893339419245e-05
-3.12789037152714e-05
-1.80154622474043e-05
-3.09682045568223e-05
-5.74899469253505e-05
-2.70237652367573e-05
-7.16967568828974e-06
-4.27914709959477e-05
-4.82845720919857e-05
-4.01001508504645e-05
-4.70997233754916e-05
-3.4155624705463e-05
-7.46851337915222e-06
-3.3085782675852e-05
-4.34926568696796e-05
-1.57358562424621e-05
-4.86401262287874e-05
-3.51189544694466e-05
-6.77121511928071e-06
-1.24237484670342e-05
-3.0372832743667e-05
-6.0812116186364e-05
-3.8597656385394e-05
-2.71564987679718e-05
-6.21777522101828e-05
-1.32486846494673e-05
-3.83169299459214e-05
-2.93529435189588e-05
-3.58172116333516e-05
-1.45745991433409e-05
-3.90653100966932e-05
-1.1639349621971e-05
-4.0002743378391e-05
-3.49203024488632e-05
-1.27316295132925e-05
-2.33239616268216e-05
-9.63443538437052e-06
-1.42834276150842e-05
-1.03256440385543e-05
-3.68152004975915e-06
-5.78763197057978e-05
-3.22342871404474e-05
-2.05980802796939e-05
-2.53795069467062e-05
-2.85642375577261e-05
-4.70503762782065e-05
-3.24544628394257e-06
-2.01355831347118e-05
-4.05528534015858e-05
-1.36234118058396e-05
-3.98895639378342e-05
-2.945788562687e-05
-1.81782969109732e-05
-8.5445259355831e-06
-4.25280205938235e-05
-2.71878178498048e-05
-4.71154265603407e-05
1.06111009452389e-05
-2.40963525556186e-05
-4.25279714092808e-06
-5.34663086578269e-05
-2.92014341859792e-05
-2.44601705281302e-05
-1.93324826076319e-05
-5.99766684617928e-05
-9.7783209391077e-06
6.76842079551009e-06
-3.96994237907601e-05
-3.31833057118951e-05
-2.57365935334989e-05
-4.16218383914449e-05
-4.11420099646168e-05
-5.44351046643545e-05
-2.25658562490525e-05
-4.29479738219937e-05
-4.6861804675899e-05
-2.69565369224104e-05
-3.63153670372043e-05
-6.05414346575858e-05
-5.80180450472835e-05
1.63391835030597e-06
-4.63528806091297e-05
-1.7547755893821e-05
-4.47839230741581e-05
-5.8276733305027e-05
-2.39194260776108e-05
-4.66192012025601e-05
-2.6535213405389e-05
-3.92393795806793e-05
-3.12804863383439e-05
-4.08043348987879e-05
-1.7771505663387e-05
-2.92401492758549e-05
-3.44380919576632e-05
-5.74746383275159e-06
-2.39731621028559e-05
-6.27270614386107e-07
-1.57664056815217e-05
-1.00721978976266e-05
-1.26763357172433e-05
-2.39682276809829e-05
-1.85338431926682e-05
-5.42003265986966e-05
-4.82433683708718e-05
-2.72304244506018e-05
-3.33670042619863e-05
-2.19963427339514e-05
-3.49479676124892e-05
-2.78504934166822e-05
-3.72964321208854e-05
-4.27851256008565e-05
-2.74456771409361e-05
-4.16023948375272e-05
-8.38882548437754e-08
-1.27512445251402e-05
-4.30580566263133e-05
-3.64675993157536e-05
-2.0247587481931e-05
-2.93508705613184e-05
-2.15129245731339e-05
-5.28495660926406e-05
-3.68982182471203e-05
-3.23093543267523e-05
-2.64722812946864e-05
-2.51673590908624e-06
-2.18588742156257e-05
-8.13470726273399e-06
-1.14044443741118e-05
-1.45525380220856e-05
-1.13969025797859e-05
-1.31456897377623e-05
3.93863797667307e-06
-2.88667481956285e-05
-3.1625657972834e-05
-1.94608234615395e-05
-3.68861721285016e-05
-5.60600855454675e-05
-3.01811151861261e-05
-2.4337373545312e-05
-2.99491126149982e-05
-2.90174726156415e-05
-3.16798720824101e-05
-3.73217537139511e-05
-4.95661233140823e-05
-1.34114648328274e-05
3.37005548403522e-06
-3.18629582974542e-05
-2.99286115646356e-05
-2.97533337761323e-05
-1.18624794241703e-05
-3.08679056620574e-05
-4.74056409513768e-05
-4.65111416134079e-05
-4.44754555991167e-06
-4.1121588768367e-05
-2.74544304530071e-05
-5.56131514006775e-05
-5.94543754868592e-05
-1.96133468409371e-05
-2.2975644820396e-05
-4.00596715505886e-05
-3.06164105768429e-05
-1.787736629951e-05
-4.11837543405549e-05
-2.49158900382137e-05
-4.5814602772499e-05
-2.12848426889031e-05
-7.26633771051873e-05
-2.17921047202985e-05
-1.86770540476182e-05
7.18862186145614e-07
-4.08438066155284e-05
-3.00602930676766e-05
-4.05253230679309e-05
-1.52753622031701e-06
-1.91820937374151e-05
-2.77015550626845e-05
-7.8747425105574e-06
-3.69127489536322e-05
-4.2559421938074e-05
-2.74511540051868e-05
-3.35251211018429e-05
-2.77673312652382e-05
-1.87333167848066e-05
-1.21164894538247e-05
-3.04009146741876e-05
-3.82896001577547e-05
-2.87358714986018e-05
-3.12420541843902e-05
-3.70560699148832e-05
-6.03925680719519e-05
-3.56568037290024e-05
-3.60718497857823e-05
-2.39135799057179e-05
-1.56115498012468e-05
-4.82984153044696e-05
-3.69781318572985e-05
-1.90912379855685e-05
-5.10384751151679e-05
-1.60477201850005e-05
-2.23390928823951e-05
-1.60297970379253e-05
-2.32575571063961e-05
-1.85326968507112e-05
-1.43234494402836e-05
-2.32842883723905e-05
-3.03048954246536e-05
-3.99992885260731e-05
-3.76253952773423e-05
1.76033418840744e-05
-3.29845202455792e-05
-3.39883877635173e-05
-3.01941163209818e-05
-3.7633523994887e-07
-2.67082807974989e-05
-1.00015378709538e-05
-3.2380455639999e-05
-1.72550334528078e-05
-2.56029626479438e-05
-3.97065135315913e-05
-1.44367922431299e-05
-8.31236721901879e-06
-4.59301940072374e-05
-2.26568526318998e-05
-2.79714927019411e-05
-4.56359298520292e-05
-5.18318553092286e-05
-2.8208570267554e-05
-3.94266640962719e-05
-1.3551432211803e-05
-2.02457511658249e-05
-4.87188613830502e-05
1.38875232592348e-05
-2.92897021623114e-05
-3.90413371794344e-05
-3.1135492698068e-05
-5.39213358031078e-05
-4.92640646422101e-05
1.43812736077753e-05
-3.63534611940762e-05
-1.46218812237877e-05
-2.83621162201779e-05
-3.24522694833487e-05
-4.06816964243165e-05
-2.49504829946962e-05
-3.95645146361301e-05
-2.88708094380306e-05
-3.61942531724835e-05
-1.06674352247693e-05
-5.23978689793016e-05
-2.57036163881984e-05
-1.26133604634549e-06
-2.45276328933472e-05
-3.7437487705805e-05
-7.37260168577076e-06
-5.09850854959883e-05
-4.4817898943996e-05
-1.34437744519219e-05
-4.83203533807213e-05
-3.0820551169145e-05
-7.76793802678011e-06
-2.05842904044538e-05
-3.90527846994984e-05
-3.18339966041077e-05
-1.7523022376963e-05
-3.75626860242571e-05
-5.64596244232093e-05
-1.80119076114548e-05
-2.46026916742612e-05
-2.66332540652554e-05
-2.45159405624124e-05
-4.58511242632742e-05
-6.9452431322304e-05
-3.17251100705698e-05
-3.87429246938833e-05
-3.25806979566397e-05
-6.06602632753102e-06
-5.28604240630521e-05
-3.48493118466179e-05
-4.18962831797112e-05
-5.35044534648924e-05
-4.41327163883238e-05
-3.12218848175425e-05
-3.33657432222338e-05
-7.49943396120631e-06
-4.03215707866117e-05
-2.21265105757271e-05
-3.88723026544721e-05
-2.7124355604868e-06
-3.15096561419944e-05
-4.71546203555919e-06
-1.81050139736924e-05
-1.81979252871526e-05
-1.63248931568703e-05
-1.97638592634686e-05
-6.41200416245523e-05
-4.59966335372605e-05
-9.65686185941225e-06
-3.34988286196725e-05
-3.44903631616114e-06
-4.2561722576244e-05
-2.43486934083529e-05
-4.37779830675349e-05
-4.15484126983186e-05
3.16647441923019e-05
-1.39904867113054e-05
-4.3380671864026e-06
-1.73044287675529e-05
-2.42314493275094e-05
-2.59019687507529e-06
-1.07098727272981e-05
-3.90060209611208e-05
-2.7265193952705e-05
-5.97196616847069e-07
-3.51077723355502e-05
-1.58485782720216e-05
-3.0144712719437e-05
-4.30648533502316e-05
-8.08925515346595e-06
-1.57000138281142e-05
-3.25616699316338e-05
-4.20454824230774e-05
-2.96971524766194e-05
-1.83036723106651e-05
-3.18989662722785e-05
-2.44568303676671e-05
-2.33489875333798e-05
-2.92606503447261e-05
-3.70801369458576e-05
-3.29686544049789e-05
-5.78525433372896e-06
-1.43246120196175e-05
-1.7687865602378e-07
-2.23216050291061e-05
-3.78238215348866e-05
-3.04765413003481e-05
-3.39954682295204e-05
-2.40376707913414e-05
-5.85659662765095e-06
-3.74738600656144e-05
-3.15309615512831e-05
5.6383173103153e-06
-4.64326540106779e-05
-3.88911822647247e-06
-7.79770865900582e-06
-1.76586337236466e-05
-2.04526255510393e-05
-4.49035980686153e-05
-4.48926992723191e-05
-8.82182431932877e-06
-1.72245518015088e-05
-2.1265538976174e-05
-3.27613374410619e-05
-5.44360053477453e-06
-3.74390229955528e-05
-1.3836856903347e-05
-1.73369621385863e-05
-4.24497152746565e-05
-5.32819023409381e-05
-1.3682422842263e-05
-2.0452381224127e-05
-2.46561086903395e-05
-5.1722870201914e-05
-2.25962953091362e-05
-4.15328651491006e-05
-1.13825260114638e-05
-3.44849779436152e-05
-3.68027970194181e-05
-2.70528739009295e-05
-1.97282730756555e-05
-3.5919842369435e-05
-5.04231517953637e-05
-2.44712396770759e-05
-1.17701583945045e-05
-3.75531852523782e-05
-1.67631043621533e-05
-2.06274123529314e-05
-4.60231695215267e-05
8.24923706152426e-06
-4.6193158562631e-05
-1.83089684224358e-05
-2.87840210152371e-05
3.34862685153749e-06
-1.74581758004237e-05
-2.00052211872625e-05
-6.5225138254156e-06
1.51247569039439e-05
1.0332332006815e-05
-2.02501514568539e-05
-2.02685794419623e-05
-1.49413365188249e-05
-1.30295031810257e-05
-4.92909173464083e-05
-3.6772608264792e-05
-9.32492224304556e-07
-5.16391431112803e-05
5.35870643904737e-06
-3.48747635285597e-05
-4.78818733912144e-05
-3.84081019426741e-05
-2.7873291830987e-05
-2.34471577924987e-05
-3.00769260569861e-05
-4.26104406522109e-05
-3.47954985562252e-05
-5.32939825813342e-06
-3.20114339055824e-05
-3.82467517623963e-05
-9.09134353622752e-06
-5.26396189221256e-05
-1.77128330460493e-05
-2.5409984697919e-05
-1.93464800912047e-06
-3.00752744905805e-05
-4.60466973083173e-05
4.47107269558481e-06
-1.00154289996435e-05
-2.57427801549665e-06
-3.88923453622705e-05
-3.71937109601473e-05
-3.78254223411494e-05
-1.5673288229983e-05
2.00590202257836e-07
-5.92074129368153e-05
7.63902083178177e-06
-4.06946470410969e-05
-5.33569093616769e-05
-2.44154023026027e-05
-2.82356188027175e-05
-2.81978371716669e-05
-1.7020973832521e-05
-3.39550389556285e-05
-4.31780318914123e-06
-1.77255661308536e-05
-2.68104411575614e-05
-1.50485097836207e-05
-3.87913823166239e-05
-7.27889505306085e-06
-3.55749864212233e-05
-2.84368786916021e-05
-3.39851909889935e-05
-1.24594039694811e-05
-1.492341150357e-05
-4.64757010437267e-05
-2.36998335155521e-05
-5.1212911893117e-06
-1.66787889970361e-05
-5.66755778588844e-05
-5.27234203121019e-05
-1.95702482112498e-05
-1.01060743868801e-05
-1.82533359913988e-05
-4.99778480094659e-05
-5.32553412940495e-05
-5.24612452506643e-05
-1.98585754865144e-05
-2.29889237096599e-05
-2.72636174387111e-05
1.3479190130778e-05
-4.73597068914857e-05
-1.13116884913683e-05
5.19475660943159e-07
-3.17055251903874e-05
-3.33513600937045e-05
-1.68219410817488e-05
-6.08111659430393e-06
1.4318011552493e-05
1.52797739926216e-05
-2.53533578510092e-05
-7.02346024916867e-05
-2.57736663493972e-05
-2.92449143785494e-05
-2.51658113296721e-05
-4.22212408090242e-05
-2.94908198851066e-05
-3.83580277141639e-05
2.52478867670805e-06
-2.14856674658908e-05
-3.55199840136904e-05
-1.49257833328769e-05
-3.80323261425977e-05
-5.87403186748187e-05
-5.92726850434782e-05
-3.58002749611094e-05
-1.80422341322056e-05
-5.21919242445586e-05
-5.76218674575752e-05
-3.51610972520949e-05
-3.15567033759897e-05
-2.04514966125735e-05
-2.38040995931998e-05
-7.13688515192445e-06
-6.08058534945463e-06
-4.25236568860385e-05
-8.90614437006968e-06
-3.00275974634919e-05
-1.74770844649139e-05
-2.96185802166938e-05
-2.43325927247451e-05
-3.81903983427943e-05
-2.90154549349843e-05
-2.06170838101063e-05
-4.78731353271917e-05
-1.93658995429356e-05
-3.47025623555345e-05
-2.57982304820006e-05
-3.52298240643103e-05
-2.34463005477203e-05
-2.05544471776992e-05
-5.79662656420129e-05
-1.95376841589046e-05
-5.08046695802873e-05
-1.76288205799502e-05
-4.35568296938364e-05
-2.21993672459807e-05
-5.05549515753955e-05
-2.74919423371891e-05
-3.18865161451592e-05
-4.53514653820838e-05
-3.96542393747527e-05
-3.46093705459874e-05
-2.24465565179159e-05
-2.10979770987298e-05
-1.34246659757315e-05
-3.25410660872802e-05
-2.28488095184393e-05
-4.39552152664864e-05
-2.08849186448454e-05
-2.49195045281511e-05
-2.52060727185389e-05
-4.05106075314767e-05
-2.19481687733203e-05
-2.8052975572077e-05
-2.53065387478757e-05
-3.00529086790957e-05
-1.92401545732014e-05
-6.26527188678826e-05
-5.28164074470094e-05
-4.39495244656393e-05
-2.24154645991356e-05
-3.08902987063607e-05
-2.73938986561423e-05
1.60504117300637e-06
-3.02278065539277e-05
-5.02830556845007e-05
-1.23188097026811e-05
-2.60303891617043e-05
-2.49111941648373e-05
-2.73455382066207e-05
-4.37780562949527e-06
-1.21490331772915e-05
-3.85660610083976e-05
-3.4875613639678e-05
-3.58174438471596e-05
-3.76813767638379e-05
-3.01066799741003e-05
-3.37887966860916e-05
-1.82806809400355e-05
-2.75402909986897e-05
-4.30028380204467e-05
-4.15700569253445e-05
-3.87569938994645e-05
-1.88808752070151e-05
-9.6473331866579e-07
-1.77546389745616e-05
-4.55576639558094e-05
-4.20128031700053e-05
-4.15110350648429e-05
-3.11603136780637e-05
-1.73768996774368e-05
-2.3438063365151e-05
-4.75304666537471e-06
-4.04260771408193e-05
-2.0756796477323e-05
-3.96848470212918e-05
-3.48270807541633e-05
-3.10616850896847e-05
-4.44955649750921e-05
-3.53493587731972e-06
-2.03377918139556e-05
-2.96623845634848e-05
-2.95633380784453e-05
-2.46957242983786e-05
-1.91550955616677e-05
6.62880889091484e-06
-5.29651531796104e-05
-5.60855083642873e-05
-1.43688448779013e-05
-3.78737583141426e-05
-3.04229378402484e-05
-3.3160697418882e-05
-6.14157200940126e-05
-3.7302021171813e-05
-2.42755106187264e-05
-6.15084542035807e-06
-8.74468799401666e-06
-5.59988401876204e-05
-2.14519736767381e-05
-1.86291180097919e-05
-4.80029551941088e-05
4.56225779593614e-06
-2.42373967173303e-05
-2.24617454076147e-05
-2.89257122269642e-05
-3.82249372566869e-05
-8.75940162395724e-08
-1.79751918313006e-05
-2.8815203058505e-05
-2.55892632593822e-05
-1.81386249696171e-05
-2.96170966255987e-05
-1.95484914880552e-05
-8.24784797164095e-06
-2.2525910739714e-05
2.16721041046856e-06
-3.92874260935575e-05
-1.52168064921449e-05
1.5294184026895e-05
-4.93298429665217e-06
-9.15949337330371e-06
-4.956758279874e-05
-3.26881558432348e-05
-1.73142977362537e-05
-1.74333418006197e-05
-2.3613671556712e-05
-1.69576924418471e-05
-4.95263983930232e-05
-2.37149129414918e-05
-3.18398405754066e-05
-8.38192907035499e-06
-2.51157485355072e-05
-8.44534955039685e-07
-5.75406305749897e-05
-3.75255537638204e-05
-1.5029304375109e-05
-3.78193800540844e-05
-2.5958052886333e-05
-1.41263161921219e-05
-3.11383961314841e-05
-4.56038137579312e-05
-3.86625495852716e-05
-2.2340062823148e-05
-1.70730377556862e-05
-4.84776001665374e-05
-3.6433104945392e-05
-3.85769908104879e-05
-4.60783254825508e-05
-2.84363457541802e-05
-2.59066996458378e-05
1.85771674260372e-05
-5.55391771574469e-06
-3.81127340827069e-05
-3.28012978524407e-05
-1.88984662788117e-05
-4.71664838839577e-05
-3.04653097391709e-05
-2.05543439737916e-06
-1.66746360019353e-05
-2.31914816325707e-05
-5.07676319444674e-06
-2.21814023915178e-05
-2.90756183372767e-05
-1.52908876668833e-05
-4.94588632407743e-05
-5.29329935373576e-05
-5.04122455105687e-05
-5.86481183204375e-05
-2.9997552048727e-05
-2.16970846300992e-05
-2.36016914114367e-05
-3.07233281906687e-05
-1.77748951000888e-05
-2.05519259170994e-05
8.06917309329196e-06
-4.92613984419755e-05
-2.78911765253279e-05
-5.11600923719695e-05
1.44465885590175e-05
-2.27516818350865e-05
-2.94333823759111e-05
-1.92987607644019e-05
-3.56640838323071e-05
-5.96034675785893e-05
-3.15130446287345e-05
-4.92377359491097e-05
-3.14514759804426e-05
-1.20205423948209e-05
1.10883896181166e-06
-1.93709114685058e-05
-2.13545436184726e-05
-1.90304907562304e-05
-3.69407777900022e-05
-4.04503777269755e-05
-2.37557760058194e-05
-1.06789338111986e-05
-1.16498628084225e-05
-1.46037868834132e-05
-2.01022164115322e-05
-8.46872171223573e-06
-1.85749991479141e-05
-4.5016027788026e-05
-2.81243448385835e-05
-7.98661286255297e-06
-4.27341222978622e-05
-9.315443319927e-06
-2.34930871548092e-05
-4.39352664499701e-05
-2.43781080047302e-05
-4.28168231526319e-05
-2.77679062364662e-06
-3.67270441640884e-05
-2.80896701616666e-05
-3.33009850895022e-05
-1.87092960217151e-05
-1.2300906136083e-05
-1.20267592196323e-05
-9.51508080831557e-06
-5.5889184821502e-05
-2.03850485912717e-05
-2.72840818414779e-05
-1.81638084898197e-05
-4.75221027213883e-05
-4.21736313942793e-05
-4.56960785473171e-05
-2.72178944057463e-05
3.44506804272271e-07
-4.17554414638688e-05
-5.04361492601803e-05
-1.81006528429381e-05
-3.43105520062025e-05
-2.46677517319376e-05
-4.91238860532334e-05
-2.1279367667582e-05
-3.59635499607039e-05
-1.99552207132875e-05
-1.32702593687217e-05
-5.41205672632788e-05
5.09521816747623e-07
-4.1217357297603e-05
-2.43111592050027e-05
-3.89559922268985e-05
-2.72389802822103e-05
-6.55687877972973e-05
-3.53717669284569e-05
-4.21660621111566e-05
-2.17142308200938e-05
-4.23289095614161e-05
-2.28055049890073e-05
-3.54194947583373e-05
-5.59184703693442e-05
-2.45827420410794e-05
7.04571204204464e-06
-3.38610363403802e-05
-4.19546810200054e-05
-4.45645593229693e-05
-1.27912527109809e-05
-3.85510408849494e-05
-5.04677716923333e-05
-3.06725761010621e-05
6.94444973568392e-06
-9.2713070511645e-06
-5.45828472834377e-05
-2.68659940698802e-05
-1.5629234627182e-05
-3.10439325511183e-05
-2.33872909600091e-05
-2.60313120454167e-05
-3.15535096198512e-05
-2.00392387520982e-05
-2.03035088599204e-05
-3.9326525934438e-05
-1.52016041997581e-05
-2.48340624066183e-05
-3.67717292939675e-05
-1.01307454283487e-05
-2.67248015889521e-05
-3.25873942787e-05
-5.02678332231787e-05
-2.59623941421679e-05
-3.86045734911876e-05
-1.98558169322826e-05
-2.86698145945664e-05
-4.11741321063178e-05
-3.13400517752506e-05
-3.6139406457317e-05
-1.32754729443562e-05
-1.64805616352676e-05
-3.17974966171091e-05
-1.87490455163489e-05
-5.84751745319194e-05
-2.77036303654107e-05
-1.72948343109898e-06
-1.64774496537661e-05
-1.68388448511219e-05
-2.12246308777791e-05
-3.90111578526923e-05
-4.20530743606069e-05
-3.21736976293431e-05
-5.27235881788576e-05
-4.12229801691218e-05
-1.13684719808284e-05
-4.82643936041069e-05
-4.76245103308966e-05
-1.99319786468943e-05
-3.14442233679977e-05
-1.38351407289073e-05
-3.9378137281708e-05
-3.86471212070173e-05
-3.8304594850184e-05
1.10084670373357e-05
-6.23399944593186e-05
-7.88185707117107e-06
-1.81261298009229e-05
-3.14856028806656e-05
-3.04385170552259e-05
-2.22953671663361e-05
-2.36247990435563e-05
-1.66925468203707e-05
-1.91485102437339e-05
-1.34300428759975e-05
-7.45659917203759e-05
-4.45026552519268e-05
-3.66175758474972e-05
-1.99435161270024e-05
-2.9617550409328e-05
-5.42778647403998e-05
-3.93632645570279e-05
-3.33774075455118e-05
-3.56790413487492e-05
-2.88145206623676e-05
-2.77711769107488e-05
-3.25582341785061e-05
-2.33414307350174e-05
-2.0314496205898e-05
-5.40472712469522e-05
-1.52464117380684e-05
-2.11305666744377e-05
3.66172886072419e-06
-3.70312624075371e-05
-6.71475272982211e-06
-2.58349018679034e-05
-1.59185478955993e-05
-2.96962226934163e-05
-3.99655175684921e-05
-1.19611685033017e-05
4.60916515226033e-06
-5.32460708251794e-05
-3.93641890302521e-05
-4.91785039507578e-05
-2.53038349565205e-05
-3.09194717824434e-05
-5.2369643783375e-05
-5.31522657356702e-05
-3.42176350975866e-05
-6.74210288759008e-06
-2.94620634231478e-05
-2.93547276242379e-05
-1.83631158151257e-05
-1.66217052103338e-05
-1.31663846658424e-05
-5.12038733702175e-05
-4.39777064686344e-05
-8.14226711153167e-06
-4.80094672331131e-05
-2.94467999840075e-05
9.03138424188611e-06
-3.19449149365563e-05
-2.66297774719966e-05
-2.37502492311611e-05
-3.97388822465951e-05
-8.21047297397601e-06
-3.73188979329596e-05
-4.75487761679005e-05
-2.51071247160016e-05
-2.79223636094034e-05
-2.99335914932487e-05
-3.52937830209689e-05
5.54362233486891e-06
-3.879851667568e-05
-9.26951983635651e-06
-3.60737294245499e-05
-1.32324702324833e-05
-7.14286956999629e-06
-3.09644143262231e-05
-1.50121625308918e-05
-4.62865872905643e-05
-1.27893648771938e-05
-2.60406223390555e-05
-1.12087134792611e-05
-2.27190674333018e-05
-5.24301645729185e-05
-3.02452257033375e-05
-2.91445122902777e-05
-4.49362319048479e-05
-3.66896444338053e-05
-2.82238967989384e-05
-2.99072890305646e-05
-3.6511877228137e-05
-4.32154838714852e-05
-2.06599970917048e-05
-3.70083983818589e-05
-8.64430595280651e-06
-7.12403473497228e-06
-1.7615580977732e-05
-1.06940837166934e-05
-2.17204329812824e-05
-4.12414418751436e-05
-3.03714141474354e-05
-3.32789993038019e-05
-4.00295441913134e-05
-3.15368889264554e-05
-1.29103986008107e-05
-1.96352346881283e-05
-4.11346097356384e-05
-3.5125141282381e-05
-7.0141921513039e-06
-3.98511331837612e-05
-4.39467987073849e-05
-3.92065869219517e-05
-4.53801263301292e-05
2.46280664121107e-06
-2.53199636559016e-05
-8.82941611636622e-06
-4.82855701533987e-05
-3.52644238483287e-05
-3.4071798610195e-05
-4.2630256238876e-05
-4.72403389752727e-05
-3.18297012817107e-06
-2.45493538534038e-05
2.68258337038088e-05
-4.4217790701707e-05
-1.48205063661845e-05
-3.67099341700054e-06
-1.38516341512134e-05
-5.78335299556896e-06
-1.71244569145653e-05
-1.57422025748129e-05
-2.37179940661465e-05
-1.79566356825234e-05
2.97447194691255e-06
-2.11967155473909e-05
-3.99083246145277e-05
-9.96424971862965e-06
-2.60488536055345e-05
-2.91435769108372e-05
-8.80954096785333e-08
-4.66942517546465e-05
-1.64564370016447e-05
1.13893562733391e-06
1.6370001602715e-06
-5.89878466153147e-05
-4.03618915156697e-05
-3.93918222658924e-05
-5.3656944978881e-05
-3.07708908844068e-05
-3.63203768987331e-05
-3.00097465248717e-05
-1.93973817542491e-05
-3.54386029101258e-05
-1.69460782947201e-05
-5.40036171266964e-05
-2.49415897526943e-05
-3.16525035397373e-05
-2.52040286226567e-05
-2.56713266388552e-05
-3.85567339167747e-05
-1.43999233937339e-06
-4.06251915184976e-05
-2.9762741375595e-05
-2.92080294719158e-05
-1.75528393444881e-05
-2.70924796613856e-05
-1.33304662465954e-05
-1.40614487327589e-05
-5.42045405274618e-05
-3.52332044579659e-05
-1.52308143207359e-05
-9.00451187361748e-06
-4.97942235130337e-05
-2.95564952940958e-05
-5.18477986148311e-05
-5.57046840369467e-05
-1.77107901424134e-05
-5.82094169038949e-06
-4.84014112422491e-05
-5.07115746027176e-06
-2.64001948443174e-05
8.49462720759701e-06
-2.299488367977e-05
-3.65773257893878e-05
-3.12906063356654e-05
2.14024450491638e-07
3.7069685123098e-07
-2.03805654351727e-05
-1.47221749822283e-05
-5.84488616817182e-06
-3.72657511700753e-05
-5.04079039371204e-05
-1.60622777298182e-05
-3.53239659664475e-05
-1.68203632014929e-06
-5.38701637170809e-05
-2.77270245905804e-05
-3.96524863904686e-05
-2.59306856169195e-05
-4.46282632146791e-06
-2.69042261566229e-05
-3.14222144894653e-05
-4.59409924602281e-05
-3.42531236346342e-05
-8.5489303927657e-05
-3.19368935954401e-05
-1.77437721045367e-05
-1.68068555269143e-05
-3.06236832106362e-05
-1.94722922731268e-05
-2.36506238441835e-05
-5.40317673942948e-05
-3.9102263543751e-05
-2.74330406943438e-05
-2.26732964871445e-05
-1.11299454053434e-05
-3.70491719673372e-05
-1.78542994906784e-05
-2.54767068212156e-05
-2.52368450244465e-06
-3.29662186172509e-05
-1.40019934629444e-05
-4.12787528094125e-05
-1.75437723060298e-05
-3.74553503542638e-05
-5.15935649558689e-06
-8.58304984706676e-07
-5.62276981366036e-06
2.93699874161506e-06
1.10510374580654e-05
-5.25651378253831e-05
-2.29120221952284e-05
-2.46780131304168e-05
-5.04070068072886e-05
-3.2515304484944e-05
-2.28108541605034e-05
-3.31173725385401e-05
-2.78597624775513e-05
-8.05327442092337e-06
-1.43575759416867e-05
-5.58301685507632e-05
-2.32577823764983e-05
-1.32288576720054e-05
-2.2134102333303e-05
-1.32463313539049e-05
-3.57857420818354e-05
-3.88675879122996e-05
-3.49127144495883e-05
-1.47036578181765e-05
-3.79247347780446e-06
-3.07504432702414e-05
-3.19592264913081e-05
-4.2263874722982e-05
-3.40387304569512e-05
-1.17864027175098e-05
-1.0174357646264e-05
-3.62612799824377e-05
-1.55647852410582e-05
-6.95351691465431e-05
-2.33241440478564e-05
-2.18238066237903e-05
-5.25211516847823e-05
-2.03313767145938e-05
-4.53072456755751e-05
-5.5205354078311e-05
-2.6053672944129e-05
-3.7370399691051e-05
-6.11225415698835e-05
-1.85154896787815e-05
-4.38795307994407e-05
-3.01700519021955e-05
-2.64060109014392e-05
-5.07993925833758e-05
-2.67691608495483e-05
-3.90624025454149e-05
-3.05447013645738e-05
-2.6417446370447e-05
-2.40133732703649e-05
-1.74051212300279e-05
-2.66596909777839e-05
-3.60893266840271e-05
-2.64664335321865e-05
-4.79310050516407e-05
-2.36762677299408e-05
-2.09882896521926e-05
-4.74440111066142e-05
2.3292928076177e-06
-2.93302573462353e-05
-1.61344434986866e-05
-4.91049798778094e-05
-3.53280135729751e-05
-4.09348931065901e-05
-2.27632750538546e-05
-4.00826961645441e-05
-2.45810915402119e-05
-3.03081536834482e-05
-4.73887507854005e-05
-1.07615284323902e-05
-3.07420498132591e-05
-3.86329261865065e-05
-2.58761847086764e-05
-1.93041186311984e-05
-2.36227999670093e-05
3.72622047700506e-06
-1.23986888795767e-05
-1.11510333397381e-05
-2.24244456690657e-05
-2.60067570801853e-05
-6.79674913319436e-05
-1.2876379098094e-05
-4.55622887666156e-06
-1.31051808380559e-05
-3.62422673106262e-05
-2.97257440511573e-05
-4.43217748208876e-05
-7.28761942232014e-06
-2.39451076951341e-05
-3.40798995801515e-05
-3.0460898864121e-05
-2.46387831977912e-05
-3.40958936037137e-05
-4.42808368272649e-05
-3.48172609500465e-05
-3.34709157787158e-05
-2.20076120231148e-05
-4.68578883497154e-05
-1.93351532841241e-05
-3.01967282228139e-05
3.11015021446414e-06
-3.07923711865238e-05
-2.7872157849618e-05
-1.56142285288025e-05
-2.59471792513403e-05
-8.49463439541885e-06
-3.7391197899872e-05
-3.38767105376839e-05
-4.71870587745145e-05
-5.16074049532368e-06
-2.53054780650738e-05
-5.74211183709847e-05
-1.24416530943963e-05
-4.46706760165019e-05
-1.95414317698027e-05
-4.58429438710861e-05
-1.66233045183287e-05
-2.43564555294996e-05
-3.12186252361412e-06
-4.11333218929315e-05
-6.86078122249049e-05
-1.38317997821614e-05
-3.97116364343345e-05
-2.0800996292748e-05
-3.20676938521516e-05
-2.10437804618049e-05
-3.30254408638094e-05
-7.73460217154648e-06
-3.69910066587754e-05
-4.2582069415924e-05
-4.33212783859077e-05
-3.01268164945005e-05
-3.36431789014411e-05
-6.51580709763035e-05
-5.09578248637953e-05
-3.02094048891123e-05
-3.50411478915159e-05
-5.11594007413126e-05
-1.14288324305121e-05
-4.05412595984919e-05
-2.64806127898391e-05
-8.28476512309984e-06
-3.31972845158285e-05
3.86770548148662e-06
-4.26255714270035e-05
-3.48529667141941e-05
-3.31761565385201e-05
-4.55559904466857e-05
1.01489762312773e-05
-1.93926504306634e-05
-1.77211183639953e-05
-3.19397609566048e-05
-2.40300767425727e-05
4.4821561320498e-06
-4.25571865394477e-05
-6.12722187740768e-05
-5.0602978415035e-05
-4.95728447888613e-05
-1.63757145479193e-05
-1.79383978700798e-05
-3.66604095994685e-06
-3.10361093379838e-05
7.37787065550771e-06
-4.27059903017171e-05
-2.85626581127908e-05
-3.05608410708531e-05
-3.67579089226077e-05
8.33647494370737e-06
-1.94832863300196e-05
-3.65515885147722e-05
-3.67846321053505e-05
-3.25344730495457e-05
-4.14964213921615e-05
-3.89411644053724e-05
-3.89704542257281e-05
-4.23320202227556e-05
-2.2579769497372e-05
-1.82000918804325e-06
-2.72051158137951e-05
-5.2339756855884e-05
-3.53347315289503e-05
-1.79098931878609e-05
-4.65863478795612e-05
-1.70269486570369e-05
-1.0683216921916e-05
-3.20423152670975e-05
-2.04713229707997e-05
-1.64458546734503e-05
-4.11757335633657e-05
-1.4430030951821e-05
-1.72726975437297e-05
-3.15792736530699e-05
-5.34122513054599e-05
-3.05830095177319e-05
-2.957764947576e-05
-2.39429951293154e-05
-3.6142011303841e-05
-1.85252342709078e-05
-4.73709557114207e-06
-2.97227476229317e-05
-3.29692814432789e-05
-2.45753737518063e-05
-1.1259666358898e-05
-5.12840533225669e-05
-4.13762077442184e-05
-2.63236325188921e-06
-2.18589028434869e-05
-2.22386550342814e-05
-3.01369114130897e-05
-3.91355912294455e-05
-3.92790367774083e-05
-1.73360504348802e-05
-1.22302815341121e-05
-2.12906959309994e-05
-3.91401799479996e-05
-1.33473686365464e-05
-2.42283839530801e-05
-2.92734643738579e-05
-3.33754220714554e-05
-3.17652792397602e-05
-1.98104335376687e-05
-1.54071056337548e-05
-5.96467320358978e-05
-3.46261027371203e-05
-1.28552530576959e-05
-7.53008824562284e-06
-1.87052998125317e-05
-2.30673227889952e-05
-2.32934321725027e-05
-1.84025116412129e-05
-3.60716690744e-05
-1.79430531625512e-05
-1.33757075435988e-05
-1.93268720867341e-05
-4.54718619746566e-05
-2.49356675884833e-05
-4.7235777910885e-05
-6.16187390103013e-06
-3.89331226077462e-05
-1.66812782295273e-05
-4.90539505242419e-05
-3.06613041668771e-05
-5.07286877950911e-05
1.98877621467085e-06
-3.27159313061974e-05
-3.26556004360843e-05
-5.9538181296612e-05
-2.05455672033382e-05
-8.23506174011164e-06
-3.01457961669917e-05
-5.8047182872003e-05
-3.47468880584679e-05
-2.43467636762383e-05
-3.66938431088547e-05
-2.200038981909e-05
-2.52588120185047e-05
-5.1667532942264e-05
-5.3708498302574e-05
-3.70422435056384e-05
-2.2232802273828e-05
-5.01654619035625e-05
-1.24429182949039e-05
-1.4650217195232e-05
-1.4141550454627e-05
-1.44081953593643e-05
-1.51765557990085e-05
-4.2757565879148e-05
-1.35852072824056e-05
-2.10867854528805e-05
8.08257173568285e-06
-3.39354963562905e-05
-2.96786582345307e-05
1.82093133997337e-05
-2.98887962199909e-05
-3.06222109634116e-05
-1.77765715058855e-05
-1.26956509775468e-05
-2.51636695028434e-05
-4.10572974376478e-05
-3.49320519617506e-05
-3.32491651754959e-05
-4.60249280603968e-05
-4.90546010692981e-05
-3.25098568589082e-05
-5.37010185808129e-05
-1.28265196230275e-05
-2.75895407070795e-05
-2.63289937758261e-05
-2.98088743935062e-05
-2.98652291650347e-05
-4.00431290147601e-05
-2.4329737034155e-05
-1.42197701822059e-05
-3.32629825883656e-05
-1.69565264334185e-05
-5.97562327087308e-05
-3.15066089693065e-05
-2.40471660125147e-05
-7.83399524069777e-06
-2.33409859149091e-05
-5.22603096600281e-05
-3.34445680385857e-05
-2.15329734176146e-05
-2.25196479886492e-05
-3.41561626651601e-05
-2.868808300159e-06
-2.92535329459163e-05
-3.03584049388914e-05
-3.68498978333731e-05
2.26955446436049e-05
-5.21467609841468e-06
1.14057636419506e-05
-2.61644768260511e-05
-2.24817847110669e-05
-3.32424978348971e-05
-5.52426067310482e-05
-3.07591648412903e-05
-1.39179438358599e-05
-3.79763781450734e-05
-2.2219307650259e-05
-3.80576196775523e-05
-3.01386177356878e-05
-3.58982415103432e-05
-3.1735651899675e-05
-1.70079854903628e-05
-3.4225150043316e-05
-1.15577129969319e-05
-5.44751372238396e-05
-4.93059950930275e-05
-2.70370522204654e-05
-6.80847169280305e-05
-4.12205531782614e-05
-3.77509790253999e-05
1.45044589087441e-05
-4.180740737938e-05
-2.11398466320994e-05
-3.41441615585916e-05
-2.67911228887019e-05
-4.65584384104069e-05
-5.97450662247743e-05
-4.533954428065e-05
-5.32512293411733e-05
-4.59001321827424e-05
-1.22306861948824e-05
-8.99484343959038e-06
-2.25792827908496e-05
-3.02419084819547e-05
-3.44838695715665e-05
-2.53920718539628e-05
-2.0138000414145e-05
-3.56402210713543e-05
-4.38533516731778e-05
-3.7100641826791e-05
-2.74117929865579e-05
-3.78158066739248e-05
-1.75789825777807e-05
-2.09593340877418e-05
-2.06463122435979e-05
-5.31545084496177e-05
-2.79837293279588e-05
2.44620898168704e-06
-1.17207573443018e-05
-2.21579188980043e-05
-2.61317592164555e-05
-9.08725620751977e-06
-3.25282519963233e-05
-2.05592301006653e-05
-1.85073370933483e-05
-2.97475095871565e-05
-4.75383488732773e-05
-1.73438644715799e-05
-4.13459692044454e-05
-2.81077944879996e-05
-1.35847275719683e-05
-9.73167698807956e-06
-2.40132567372662e-05
-3.84293542886142e-05
-1.75645343386188e-06
-3.30407145962216e-05
-3.31727142408671e-05
-2.51189862426792e-05
-1.74795219026854e-05
-1.09079751288192e-05
-1.1447182724782e-05
-3.23553364088245e-05
-5.56218058736029e-05
-3.52033895009032e-05
-2.52068332988815e-05
-3.22104063605589e-05
-1.63332231051904e-05
-2.74607651934532e-05
-3.83690556656873e-05
-3.13302560837184e-05
-3.97100823349954e-05
-3.19297287703846e-05
-2.61268717655632e-06
-2.31009660871993e-05
-2.61139683567122e-05
-4.61759720464245e-05
-3.58419281414385e-05
-2.86486994442884e-05
-4.53506323769592e-05
-3.03592165395261e-05
-4.4574497898657e-05
-6.74069301855734e-06
-2.78124015464009e-05
-4.11327778423068e-05
-7.34477627445311e-05
-2.20835429547709e-05
-3.76657357455616e-05
-9.26060692026083e-06
-5.62616124573383e-06
-2.30529425263189e-05
-2.41670656530336e-05
-2.84560110168904e-05
-1.92388528555153e-06
-2.96861265466343e-05
-2.49342713262011e-05
-1.79326543290009e-05
-1.28585348171681e-05
-4.48793736876311e-05
-4.25951845514011e-05
-4.51317258779693e-05
-2.76038822397385e-05
-1.64717398350454e-05
-3.36211673468962e-05
-3.78174037000772e-05
-4.82571628508806e-05
-5.57568852268899e-05
-1.18326683290189e-05
-3.39213125811438e-05
-7.89762687771171e-06
-2.45362791026021e-05
-1.78835231554458e-05
-1.20962565489664e-05
-1.40522206161632e-05
-4.4199454019808e-05
-5.567104872885e-06
-3.75751012356511e-05
-3.11140407371075e-05
1.17195379720448e-05
-5.59891583680881e-05
-2.61195443824941e-05
-6.66322364226935e-06
-4.36004120032211e-05
-1.95966015326086e-06
-1.95982389004008e-05
-3.04171026631084e-05
-2.43936134874172e-05
-4.97507380698991e-05
-2.12013497633021e-05
-4.12712544812647e-05
-1.67644013024097e-05
-3.34151077621112e-05
-1.9815557862673e-05
-1.54541927069206e-05
-4.33045932071964e-05
-7.64207327191253e-06
-4.53256900635159e-05
-4.59083494860706e-05
-4.09887789066774e-05
-4.33413662163584e-05
-3.69202341920655e-05
-5.59731255160295e-05
-1.31488342433283e-05
-3.48315208410302e-05
-9.24908687512541e-07
-3.39281021020444e-05
-2.62600764924432e-05
-3.93064554442285e-07
-6.40002347319493e-05
-5.08467083297877e-05
-2.55797726388998e-05
-4.79306908025173e-05
-1.84849719231402e-05
-2.74502343998119e-05
-5.93594030819337e-05
-3.19397085916518e-05
-2.48830967230935e-05
-2.99278188905777e-05
-4.27286796628366e-05
-3.10779446104612e-05
-9.80246968986119e-07
-3.16112524481625e-05
-2.21611482284133e-05
-5.88103493782749e-05
-8.38190011897843e-06
-4.76514864486259e-05
-3.44122150544893e-05
-6.55342873686611e-05
-1.50508030528541e-05
-3.14616211961087e-05
-2.89585397456468e-05
-5.55130218718197e-05
-5.03282842316188e-06
-2.39732584392182e-05
6.87218275706693e-06
-1.56306537204382e-05
-1.82621909652921e-05
-3.57732747465454e-05
-4.56662997195012e-05
-2.28435114671592e-05
-3.70333164734475e-05
-3.89917711609504e-05
-1.1753392368495e-05
-3.2983778739796e-05
-2.43535045116219e-05
-2.08525173050749e-05
-2.6744076532201e-05
-3.88359239784859e-05
-5.18625796276432e-05
-2.73289181997841e-05
-2.74445985410394e-05
-2.83546762193272e-05
-4.22269923109008e-05
-4.64603171129776e-05
-4.31152867819244e-06
-3.49617415116611e-05
-4.89514391779353e-05
-1.03958446965804e-05
-2.92658581490065e-05
-2.66800449811732e-05
-6.93451973503967e-05
-4.08823550076659e-05
-5.62173559355838e-05
-3.93273837972296e-05
-2.60212481048397e-05
-1.39188390357413e-05
-1.14475507780654e-05
-2.28538871105186e-05
-1.70518079554147e-05
-2.96900297735457e-05
-6.49112179195014e-06
-2.95281392645021e-05
-3.66424245848281e-05
-1.64071142128564e-05
-2.69729661016169e-05
-2.57250354229077e-05
-2.4283738763149e-05
1.06102921053928e-05
-7.14984852623872e-05
-4.13348742403083e-06
-1.27418440102874e-05
1.60553243667593e-05
-3.23656180180092e-05
-6.62998115781258e-05
-1.277490323871e-05
1.24355743912371e-05
-2.4423288204151e-05
-4.69466797448654e-05
-3.49329998553094e-05
-2.25351323880858e-05
1.30599328173834e-06
-6.66737789309809e-05
-2.96032997339629e-05
-2.12407548271186e-05
-1.98331634930855e-05
-4.04486166329047e-05
-1.75907842167683e-05
-2.47104379897686e-05
-3.83167954747112e-05
-3.31642888453845e-05
-3.37952842023583e-05
-1.41772003446551e-05
-5.75596666958154e-05
-8.66075398902721e-06
-4.42952353446069e-05
-1.18118363941642e-05
-3.31077413240459e-05
5.30147488821459e-07
-1.7893412773088e-05
3.68874277013894e-07
-5.57797722564856e-05
-2.11511101983915e-05
-2.01098271253512e-05
-2.43438228793689e-05
-1.44108537891017e-05
-2.29075372734897e-05
-4.12378440712941e-05
-5.03851981442709e-05
-3.12122875951349e-05
-1.63032765567474e-05
-6.65114807222786e-05
-2.53819883089706e-05
-6.54337477592434e-06
-3.04814424550779e-05
-4.75080132968156e-05
-8.98402256257852e-07
-3.88934935704846e-05
-2.22229249340669e-05
-2.14361639834104e-05
-2.28148183119959e-05
-1.62711221103334e-05
-3.8029027057057e-05
-1.91763564394019e-05
-1.92551463778311e-05
-3.97809803860239e-05
-4.20605730563588e-05
-3.87389859167591e-05
-4.45156716048401e-05
-2.91113694269537e-05
-5.56872942010441e-05
-4.54990136143024e-06
-3.68745468515926e-05
-2.28703099145523e-05
-2.67386455361615e-05
-2.04592545834083e-05
-9.14312534650472e-06
-2.25004989097344e-05
-2.27473351019905e-05
-5.53398332777889e-05
-3.57835105801597e-05
-4.73973683129191e-05
-1.35553794697014e-05
-3.18607902968719e-05
-2.2889026493839e-05
-1.27173006840826e-05
-2.16455672502374e-05
-3.796821009356e-05
-2.83459151936518e-05
-2.1426446464786e-05
-2.32750847398321e-05
-2.78560697173481e-05
-1.46234747522962e-05
-5.2713680106437e-05
-5.04163567389106e-05
-2.8652362327937e-05
-3.06601115065504e-05
1.75667967333358e-06
-1.59654245067574e-05
-3.18919620201758e-05
-7.93701967065024e-06
-4.3371971995433e-05
-3.53576700481261e-05
-2.19285213222958e-05
-2.59225847509606e-05
-2.50728515024184e-05
-3.75403004827273e-05
-6.18376879106624e-05
-2.42225442444175e-05
5.4834058115134e-06
-1.63686357870601e-05
-9.55179324083282e-06
-4.57817610007579e-05
-3.97862910638024e-06
-4.59961382444429e-05
-4.25518421846919e-05
-1.04014173359481e-05
-3.75697759519953e-05
-3.32877907776978e-05
-4.72003547136274e-05
-2.89043880044982e-05
-2.09941618452955e-05
-5.39590203295162e-06
-3.14187476386708e-05
1.88551813718291e-06
-6.15274090175008e-06
-4.9331887985622e-05
1.72200215818853e-05
-5.59337211283275e-06
-3.30579003969674e-05
-3.90404031116466e-05
-3.67982538623922e-05
-1.82559105902483e-05
-6.85330693058042e-06
-4.40473369179495e-06
-6.18157001537693e-05
-1.92731397335062e-05
-4.75206786486974e-05
-2.98208044873113e-05
-2.50509332632288e-05
-3.54893701716106e-05
-3.06818112321589e-05
-2.54297771495231e-05
-1.63077240642889e-07
-6.28889790923167e-06
-2.24754568485738e-05
-5.43845572018421e-05
-2.1275318076145e-05
-3.64132078300138e-05
-3.06840844245843e-05
-2.66498802936803e-05
-1.62457051562167e-05
-2.95903346140788e-05
1.78149308829746e-05
-1.64262538334147e-05
-3.74242073557711e-05
-3.21171092359517e-05
-5.47038129893621e-05
-4.40343751837243e-07
-1.56106240784796e-05
-2.91658748149056e-05
-3.19580199856066e-05
-3.13460240838548e-05
-4.48318452924681e-05
-4.68240158805516e-06
-4.35422722092256e-05
-4.19722304965464e-05
-3.22789125565531e-05
-4.95768112532293e-05
-5.01468443481777e-05
-2.80058150246373e-05
-1.08740133988918e-05
-2.65056077990255e-05
-1.05533776677503e-05
-1.27124758267686e-05
-1.9861912211573e-05
-2.66631490236617e-05
-1.63117826525974e-05
-7.01931587661492e-05
-5.09790141935373e-05
-3.2273831082887e-05
-2.83685778660003e-05
-2.68576885314026e-05
-4.8277008821623e-05
-2.23139396937232e-05
2.67536029680295e-06
-1.18919473542954e-05
-3.98644010935538e-05
-1.23642861970993e-05
-6.0323383288378e-06
-1.90402693941293e-05
-2.82814182994016e-05
-4.24678483152079e-06
-5.48892505179374e-05
-1.65947492980429e-05
-1.57379600677571e-05
-1.41281395404431e-05
-2.10406156346253e-05
-2.74071899286196e-05
-4.94947633577313e-05
-3.06216973026587e-05
-4.82871652713271e-05
-1.03323427448066e-05
-5.57572794456094e-05
-1.3614030234111e-05
-1.35500257595623e-05
-2.41439422865301e-05
-2.84432542122888e-05
-3.24982516485549e-05
-4.11951037083954e-05
-4.00239170078231e-05
-4.34710891829397e-05
-3.59874713096346e-05
-4.42816757879999e-05
-2.14318734584045e-05
-1.70823291820963e-05
-4.16744732274824e-05
-3.15996698214604e-05
-1.24545995629307e-05
-3.89838690274654e-05
-4.90457596404649e-06
-3.92394576590185e-05
-3.63067582769531e-05
-4.32775848094357e-05
-1.62747796767012e-05
-2.65650836237754e-05
-2.56743139664369e-05
-6.91174880159644e-06
-2.100030569786e-05
2.21441746151769e-05
-7.58033148477475e-07
-2.7009274137905e-05
-4.65739267046508e-05
-5.59378763347943e-05
-4.08708312298112e-05
-4.13217319260025e-05
5.27720390028436e-06
-1.63581227952124e-05
-2.69937533010733e-05
-2.34167835731923e-05
-2.24526314207771e-05
-5.85551871279749e-05
-1.936883250812e-05
-2.93129322651767e-05
-5.53333340054446e-06
-6.22729590844874e-06
-2.46512720281468e-05
-5.5053653926327e-05
-8.21573106458474e-06
-1.85399867164333e-05
-1.56492970760785e-05
-2.53616349262499e-05
7.062991264129e-06
-1.38833950304936e-05
-6.12602256277885e-05
-2.07006173696469e-05
-4.27691245076199e-05
-3.13392826204665e-05
-1.60584436420277e-05
-2.64039278655053e-05
-2.3016322546837e-06
-3.16854691039317e-05
-2.03924405441171e-05
-2.54557548280418e-05
-4.63342444529356e-05
-4.41422251455293e-05
-1.66669124258941e-05
-3.16410619112769e-05
-1.98637654828545e-05
-2.09832953182231e-05
3.94776636795503e-06
-2.67650526641764e-06
-1.56442684018702e-05
-5.57433072341764e-05
-2.60123752945372e-05
-2.76803382690664e-05
-4.59857809881448e-05
-6.99421304238171e-05
-6.64698273967259e-06
-7.17796886965113e-06
-4.6561593099327e-05
-3.03817053366578e-05
-5.93550765065885e-05
-4.44107881624009e-05
-2.71004278042075e-05
-1.1515575353174e-05
-5.58695743325771e-06
-3.94821132942185e-05
-2.00240740667407e-05
-4.10539914320934e-05
-2.78764903081341e-05
-1.75900783130968e-05
-4.26887141266459e-05
-4.4134836484767e-05
-2.85192238180539e-05
-6.55945482683709e-05
-1.26244534697127e-05
-3.48710093688015e-05
-4.04210983439469e-05
-6.46432849006928e-05
-3.68715332986738e-05
-2.53984321756574e-05
-1.76588894212108e-05
-1.80640703558112e-05
-3.9896656222044e-05
-2.94848849647919e-05
-6.28062375123846e-05
-4.13872781570606e-05
-2.94021819883631e-05
-3.01317735499802e-06
-2.36000091764862e-05
-1.20191806977968e-05
-3.24945349898786e-06
-3.32617776379577e-05
-3.2306973321484e-05
-2.89301941127788e-05
-2.3503171856807e-05
-1.69814490215561e-05
-6.79783739437898e-06
-5.87512352916529e-06
-2.12681449724645e-05
-2.75616275666953e-05
-3.14896033322267e-05
-4.91453909593587e-05
-2.18761314066214e-05
3.71330356111701e-06
-5.67352223751868e-05
-9.46352978349749e-07
-3.79888787596029e-05
-3.62771222289891e-05
-4.26884905019998e-05
1.6142357063674e-07
-1.27934029815247e-05
-4.25886620470769e-05
-9.72705519149111e-06
-2.27293375974098e-05
-3.16850066943541e-05
-7.57477030369077e-06
-4.10392040673604e-05
-3.24479069743075e-05
-2.69443723033448e-05
-2.77333130422774e-05
-1.28710900974732e-05
-2.06130526814766e-05
-2.43162494275494e-05
-1.30279037780351e-05
-3.297443748527e-05
-3.54029307455967e-05
-1.5087446932966e-05
-3.21453566872894e-05
-3.51995058370421e-05
-2.07692021134008e-05
-1.91792433531164e-05
4.197417386326e-06
-2.41216367428071e-05
-5.64746998472096e-05
-5.26247081757521e-05
-3.96566465654996e-05
-3.81693923443351e-05
-1.67669156090777e-05
-1.3419148617761e-05
-3.34189767857099e-05
-1.94363478048136e-05
-1.48869455044618e-05
-3.82694940185926e-05
-4.4969428257621e-06
-4.45861812798258e-05
-4.2410937140036e-05
-3.73051206885506e-05
-4.93099143975911e-05
8.24662184225991e-06
-4.00268398553334e-05
-4.09993537758723e-05
-2.31504354501712e-05
-3.2837152620801e-05
-3.30576850299849e-05
-2.72167833781736e-05
-1.9794881442536e-05
-1.37768889235528e-05
-4.76219132580844e-05
-5.1853510631554e-05
-3.1505556404576e-05
-3.99779810932208e-05
-4.2980957869304e-05
-6.34107456490753e-05
-4.31579703968369e-05
-2.84958014875624e-05
-1.03215196385106e-05
-4.00177602157497e-05
-1.6817321754087e-05
-3.37442890467083e-05
-3.674788364899e-05
-8.74092267612757e-06
-3.30341740419297e-05
-3.25169102151657e-05
-3.79095776762747e-05
-3.99776869469775e-06
-2.08274716994168e-05
-5.98858830249915e-05
-5.75866923306531e-05
-3.73626457590486e-05
-1.10651597000367e-05
-3.13082366286296e-05
-2.51396258831061e-05
-3.17768721938375e-06
-1.14238196502639e-06
-4.08342698227553e-05
-2.70247340429266e-05
-3.24938059415991e-05
-7.18898006790332e-06
-4.74417078345255e-05
-1.29115998553344e-05
-2.72238254254601e-05
-3.1768579895071e-05
-3.13761288634266e-05
-2.47472315368497e-05
-2.25976681201298e-05
-3.6707735216909e-05
-2.36223370179656e-05
-2.93150580865478e-05
-2.18283700871099e-05
-1.87191433343655e-05
-2.64311373180224e-05
5.64027429978278e-06
-8.37957131359803e-05
-2.8302508680613e-05
-2.10154246003356e-05
-7.5015246610117e-06
-4.64336973630983e-05
-4.45571120710954e-05
-4.7100729202984e-05
-1.54486716057478e-05
-3.48721533769441e-05
-4.55390075484395e-05
-2.7720696725255e-05
3.64395436305996e-06
-2.34178787275451e-05
-4.43398885480119e-05
-5.52347352690946e-05
-5.67096266718916e-05
-5.67933168338975e-06
-3.97892160091326e-05
1.50944695675011e-05
-4.03459916631529e-05
-5.85751731584455e-05
-5.57506327243072e-05
-5.40015854691215e-05
-4.4394607562255e-06
-4.08278448611531e-05
-3.97674109824098e-05
-2.02506750498155e-05
-8.36260354126962e-06
-2.12705045650179e-05
-2.02421763327426e-05
-1.17895998359141e-05
-6.22306262647088e-05
-3.59682938412851e-05
-4.46847098451104e-05
-1.98478906336322e-05
-4.95502701456444e-05
-2.10916921093043e-05
-2.68021840092202e-05
-4.9418817736594e-05
-3.91484695675637e-05
-6.87575592315398e-06
1.36193957075796e-06
-1.99764850717082e-05
-5.11334419017172e-05
-3.63296308808022e-05
-4.39891325170401e-06
-3.69120786619774e-06
-7.56494338766938e-06
-4.99907794095639e-05
-4.04348840069729e-05
-2.62492643359948e-05
-5.14108239201222e-06
-8.47472960568179e-06
-1.26834276207282e-05
-2.0664606899835e-05
-4.29769267060386e-05
-2.85730386866347e-05
-1.43792629873008e-05
-2.03933340153525e-05
-4.5419856107902e-05
-1.33399684602242e-05
-1.65988679994178e-05
-2.19295482205997e-05
-5.16397209975693e-05
-2.86153592578989e-05
-3.28669834347626e-05
-2.49551709828828e-05
-4.92083023723339e-05
-1.65502566458176e-05
-2.94881389755904e-05
-4.88823977551071e-06
9.31604976114338e-07
-4.69534350489612e-05
-2.01146899959038e-05
-3.51835792467647e-05
-5.0068908488875e-05
-2.82697421926386e-05
-5.55886623684937e-05
-1.90650585480421e-05
-3.06339728091797e-05
1.87740559042489e-05
-3.98678533000623e-05
-1.53866614756639e-05
-1.69723005524311e-05
-3.15875800232236e-05
-3.48767071941853e-05
-2.55200066487427e-05
-3.99027924007222e-05
-1.69188381084159e-05
-2.7470916616579e-05
-5.76102407957434e-05
-3.85356824067012e-05
-1.69849171390106e-05
-4.54402553853183e-05
-1.57618746428259e-05
-2.46607373036214e-05
-4.72008218724641e-05
-4.80375441140265e-05
-2.5106637757139e-05
-4.52793283894794e-05
-1.46366550744167e-05
-6.56273149669749e-05
-2.46017360209997e-05
-3.24374528957357e-06
-4.29431646634518e-05
-3.19658240472448e-05
-4.5674397114174e-05
-3.3993573241493e-05
-3.91245697561275e-05
-3.33975177649046e-05
-1.95806843271032e-05
-3.38994059513576e-05
-4.69555149866214e-05
-4.39347405771088e-05
-3.69160325659396e-05
1.53915078940436e-05
-6.46977635612522e-05
-3.59841853959735e-05
-1.73795498536201e-05
2.27728098156867e-06
-5.12513047240802e-05
-4.71271793781324e-05
-1.74996861127812e-05
-2.69581547100343e-05
-1.89091502214821e-05
-5.14474464195938e-05
-3.6044234345773e-05
-1.36146168091223e-05
-3.5509762704718e-05
-1.8201091951939e-05
-2.0317948308659e-05
-5.88691741268677e-05
-3.22687496080614e-05
-3.84916319504184e-05
-1.18334291882796e-05
-2.59800007328332e-05
-4.90306282272973e-05
-2.18769463343347e-05
-2.4337814968573e-05
-1.75610563278155e-05
-6.41077098998489e-05
-4.49315757278498e-05
-2.31723864155656e-05
-6.66642077700953e-05
-4.28203320063567e-05
-4.75406432360763e-05
-2.03181989127551e-05
-4.32653786778407e-05
-2.44356791991329e-06
-4.06891408308109e-05
-1.62810585386799e-05
-6.16655064137121e-06
-4.70005770128113e-05
-3.01325827941887e-05
-2.61595369593133e-05
-2.8309474434849e-05
-9.96879720808932e-06
-2.21745450377747e-05
-3.05776965598129e-05
-2.96466270043207e-05
-4.15452793519399e-05
-4.95894011980098e-05
-1.87135037138197e-05
-2.35057930558192e-05
-2.87601666567878e-05
-4.80268173389367e-05
-1.90416907822375e-05
-1.73290341571698e-05
-1.40504512684492e-05
-5.5605913957112e-05
-4.1117138562255e-05
-3.95756843313297e-05
-1.10275646503736e-05
-2.17011643218722e-05
1.45558487533379e-06
-3.65292284776872e-05
-3.70382760019415e-05
-3.51655362682886e-05
-4.96178868546257e-05
-3.58589493332769e-05
-3.34622442318049e-05
-2.27571171260591e-05
-1.35766346559568e-05
-2.21591869544455e-05
-1.29580912733472e-05
-1.60517929418971e-05
-2.5590287374092e-05
-1.39842301412211e-05
-3.20445194909486e-05
-2.95340901599694e-05
-3.13674050009789e-05
-2.00597804893666e-05
-5.36514689742023e-05
-6.42492360108017e-05
-2.54574484458855e-05
-1.34815122372749e-05
-5.19903056359689e-05
-2.04027504979962e-05
-2.18859330365903e-05
-2.86570387764163e-05
-4.26321086129893e-05
-5.46263405545411e-05
-2.76646603902563e-05
-1.57839512637875e-05
-4.76955510277907e-05
-2.29508577856512e-05
-1.15554692764141e-05
-8.72895827389121e-06
-1.80075424236095e-05
-3.47929759222969e-05
-4.03075260842506e-05
-2.88317595569975e-05
-3.15122695473392e-05
-3.37163651926285e-05
-3.77861363916783e-05
-2.55160324649511e-05
-2.84808401285225e-05
-2.17249667681707e-05
-3.16981913391763e-05
-4.65118899976913e-05
-1.65772034236862e-05
-5.31903703579266e-05
-2.19587702219561e-05
-1.95490051509927e-05
-3.8667210297492e-05
-1.63565979010792e-05
-2.64723385558799e-05
-1.59916964627143e-05
-3.64929556858382e-05
-2.76089117467573e-05
-3.43412305070292e-05
-3.2794490754607e-06
-1.74001330608827e-05
-1.04985467613128e-05
-3.84480856451865e-05
2.58124234892871e-06
-2.66129767976731e-05
5.89418425150214e-06
-1.54458833660542e-05
-2.48322783596785e-05
-2.69537484810069e-05
-2.58789359835898e-05
-2.7187937604176e-05
-1.10668256061785e-07
-3.8488260641928e-05
-6.76185764957012e-06
-4.92769439954509e-05
-4.05477701791281e-05
8.94254336410215e-06
-4.89805028164244e-05
-3.98418332476121e-05
-2.41544469690594e-05
-4.4556658573494e-05
-4.86412721340224e-05
-2.29207853267205e-05
-5.61312076805352e-05
-3.32982598512797e-05
-1.07523220555908e-05
-2.37529595928674e-05
-1.09587276301088e-05
-5.8277310765758e-05
-2.41521207106835e-05
1.80622139934054e-05
-1.92663587356163e-05
-4.24683672106888e-05
-4.12444617601533e-05
-4.02786114737519e-05
-3.82899114221474e-05
-3.95409820304773e-07
-2.31418239370426e-05
-1.07146765473067e-05
-3.76666897178998e-05
-1.49639516714317e-05
-8.8375903262661e-06
1.78391938400323e-05
-1.67161871101318e-05
-2.24473654934788e-05
-4.46919734005413e-05
-1.06967648028227e-05
-1.02285543493894e-05
-6.33191740869186e-05
-2.6601615268038e-05
-2.64749680892274e-05
-2.8772237166738e-05
-1.16254858339966e-05
-4.57339447099419e-05
-3.42946135584841e-07
-2.46000728355275e-05
-4.17824336543236e-05
-4.15119078715565e-05
-1.77428267521297e-05
-3.176155699417e-05
-2.33920231679186e-05
-3.33059073666807e-05
-1.22197133978392e-05
-6.6034388493054e-05
-4.06082249584605e-05
-2.93358761889794e-05
-2.84428615862319e-05
-1.75482038069798e-05
-2.00514815063248e-05
-2.76722542802315e-05
-5.61733688617426e-05
-4.79478670307624e-05
-2.27028095824206e-05
-2.05209780964928e-05
-4.21918203193377e-05
-4.73666789380279e-05
-8.83262972783933e-06
-1.03827817729732e-05
-3.85995406382404e-05
-4.39674112372977e-05
-5.09830920731588e-05
-3.65491986156458e-05
-5.00789469765909e-05
-1.07471329596645e-05
-3.39478932187135e-05
-9.94259267948208e-06
-1.79122541056499e-05
-3.93109541043205e-05
-2.06253612315054e-05
-3.55622220449533e-05
-5.696020261663e-06
-5.77296717293337e-05
-3.80485217348382e-05
-7.11604421676473e-06
-2.47437385788978e-05
-1.56581145506188e-05
-1.71825733248782e-05
-2.448705530124e-05
-3.89943964714493e-05
-2.25647765848128e-05
-3.9451698939781e-05
-3.01894187137625e-05
-1.87306765330381e-05
-3.17320835424283e-05
-4.39756515165844e-05
-1.08947117237096e-06
-8.46612986916681e-06
-1.03017444460545e-05
-1.02396501652414e-05
-1.17663336888504e-05
-3.37255131853357e-05
-5.38165211090352e-06
-1.95935312950804e-05
-3.01539819932308e-05
-2.72128705855702e-05
-1.89872026752249e-05
-2.31594233423775e-05
-9.58483419374813e-06
-3.33675810960591e-05
-4.77791102850513e-05
-1.29991433170672e-05
-5.36406128275928e-05
-2.53674653339838e-05
-4.63747447890967e-05
-4.81559231054639e-05
-2.64436241048052e-05
-5.14566727033728e-05
-2.24212591573719e-05
-3.24858021996238e-05
-6.89990868763646e-07
-3.95606063590589e-05
-4.36021031816655e-05
-2.85789593319592e-05
-1.51682177375779e-05
-1.75412565173226e-05
-3.52905289395693e-05
-3.95282534861523e-06
-2.22631056159367e-05
-4.63456404332721e-05
-3.1483394834403e-05
-2.00062630798616e-06
-4.36729141944373e-05
-4.55633839589574e-05
-1.82642652968696e-05
-2.32517057520532e-05
-2.05004743196761e-05
-1.22852478767447e-05
-2.03866074250867e-06
-4.38556586523721e-05
-4.76227285691953e-05
-5.15232280003121e-05
-1.41516687951199e-05
-9.65453460118625e-06
-1.11764216919129e-05
-6.03457631166703e-06
-2.71289181692641e-05
-4.65619406469648e-05
-3.33449894339253e-05
-1.67894958183294e-05
-3.41319354211445e-05
-1.55380194092005e-05
-3.12519322928941e-05
-5.40918049462856e-05
-2.62624989608349e-05
-1.78971429645657e-05
-4.05761920274399e-05
-4.00610709791158e-05
-3.75989269746836e-05
-2.35263881148764e-05
-3.97963254065128e-05
-3.18055140644075e-05
-1.6726430858543e-05
-2.50392591677463e-05
-9.805782803061e-06
-1.79269995055456e-05
-3.33278203393487e-05
-2.13448116764763e-05
-1.49460212837985e-05
1.28674724455608e-07
-1.75653868917501e-05
-2.33511704246954e-05
-1.17887940556157e-05
-2.91987531986186e-05
-2.30778042652037e-05
-4.1413884140117e-05
-3.56503989383095e-05
-5.34868176269013e-05
-2.42028284201667e-05
-3.82572963386341e-05
-3.14786175741945e-05
-1.37116525872416e-05
-1.35038300428792e-05
-5.05414399155822e-05
-1.89820389329068e-05
-1.79632387753677e-05
-9.03558626962164e-06
-4.22337772687765e-05
-4.05025920894536e-05
-4.98486842801473e-05
-3.18761843602942e-05
-4.13932455044166e-05
-3.26709824422752e-05
-1.35010732770904e-05
-4.32243649645061e-05
-1.59058520061694e-05
-2.80986019559067e-05
-1.10287687077845e-05
-3.52107063958918e-05
1.38919149180406e-06
-3.67736382199807e-05
-3.03392660428325e-05
-2.32224695573244e-05
-1.17786945223979e-06
-3.42616091032035e-05
6.77900238764889e-08
-1.47775434591174e-05
-2.13249145751615e-05
-1.81424168910307e-05
-2.55928159342082e-05
-4.46912975846021e-05
-3.14655305569775e-05
-3.81707336262718e-05
-7.76110820296278e-05
-1.96236211137186e-05
-3.49371012185209e-05
-2.58944824581026e-05
-1.77715839060064e-05
-1.75542390715863e-05
-3.95605147264525e-05
-4.39864021139289e-05
-5.41171084189258e-05
-2.97788634232513e-05
-3.40480795722003e-05
-3.85896444926073e-05
-4.78388690860402e-05
-1.6295363972192e-05
-4.21781127205414e-05
-1.48171184947507e-05
-1.63495067991959e-05
-5.32808849248394e-06
-3.73880854365281e-05
-4.90565199865087e-05
-9.59547469584509e-06
-4.05707218607153e-05
-2.12864929606354e-05
-3.58752037871987e-05
-2.28641330185562e-05
-5.00492071394317e-05
-2.31058571561225e-05
-3.48811891311549e-05
-4.2455023433882e-05
-2.92435568156598e-05
-8.02577990882054e-06
-4.65810834929296e-05
-3.48097826228346e-05
7.74594999957434e-06
-3.88425616079669e-05
-6.36501717138816e-05
-6.32243670129453e-05
-4.09843769155594e-05
-6.01035889460507e-05
-4.69535987436773e-05
-3.79897057581836e-05
-3.72546083683228e-05
-3.14822131242858e-05
-9.35880052235801e-07
-2.75299493331357e-05
-3.07994576004883e-05
-1.62927929938732e-05
-3.45879215777633e-05
-3.52311242690104e-05
-3.39900930697121e-05
-3.42573405005766e-05
-3.18819705527426e-05
-1.6580320058714e-05
-4.9743875717149e-05
-1.55786702461416e-05
-4.789544067087e-05
-1.02051706004514e-05
-4.50246607378959e-05
-3.58683058869368e-05
-2.07645709763833e-05
-5.56515274628456e-06
-2.6297567839261e-05
-2.39703907476683e-06
-1.88123466272122e-05
-2.6205406363799e-05
-4.72302109414601e-05
-1.84586203661762e-05
-2.1035685518285e-05
-4.22939778120963e-05
-2.62020432725644e-05
-3.87384644279184e-05
-5.60883932447048e-05
-2.60375600464798e-05
-3.83669865724845e-05
-1.98912803844681e-05
-3.051697918704e-05
-6.52103060239357e-05
-1.41150533612353e-05
-3.19559485073572e-05
-3.46746267608794e-05
-4.30967395249537e-05
-3.16491948814034e-05
-1.8478899383731e-05
-2.18304084827694e-05
-2.86544441442577e-05
-1.06981697047701e-05
-1.03481835113185e-05
-6.37897167109621e-06
-2.55648285467488e-05
-2.44025026567437e-05
-1.37023348132244e-05
-4.58364095173319e-05
-2.39338667718563e-05
-2.25156115623974e-05
-1.68991930359219e-05
-3.5218871610647e-05
-6.85767169051498e-05
-3.22059001982324e-05
-4.65833543280582e-05
-2.69578694439767e-05
-3.21284066718266e-05
-4.69269407088116e-05
-3.19318978892189e-05
-2.1107301686359e-05
-5.19667858547895e-05
-2.33024566504533e-05
1.36413048517865e-06
-1.95520862522653e-05
-1.19523394187904e-05
-2.52814664147998e-05
-4.20182196633852e-05
-1.35313510531585e-05
-2.98765258489584e-05
-4.52546546731145e-05
-2.07337073859274e-05
-4.90586626004994e-05
-4.74922730960957e-05
-1.18962056337119e-05
-2.66399705763991e-05
-3.26061451481379e-05
1.35272224824204e-06
-4.03586817260648e-05
-2.68653402126699e-05
-4.00906798589718e-05
-2.01353211784106e-05
-2.70159595900572e-05
-3.90664417395439e-05
-2.47349317794912e-05
-2.80856476261295e-05
-1.78856992703367e-05
-3.86452315092628e-05
-1.12217379913777e-05
-4.10125687233304e-05
-3.22736531346915e-06
-2.27863105988497e-05
-8.33724939712186e-06
-3.33240843980881e-05
-3.78436158349187e-05
-2.53668450829989e-05
-2.15100922188536e-05
-3.78773821602166e-05
-3.54722714860549e-05
-3.41627229207817e-05
-6.19230575554438e-05
-3.75343128065467e-05
-3.3897528266179e-05
-1.86247338022833e-05
-2.89029417168059e-05
-2.50015639392643e-05
-3.93239166537154e-05
-1.60889473496579e-05
-2.89863454968528e-05
-3.61886184560923e-05
-1.07921628164153e-06
-3.96322034414702e-05
-2.929089604102e-05
-3.90997559735917e-05
-2.73380588475741e-05
-4.19437044782887e-05
-9.57437886892688e-06
4.81661515847516e-07
-3.96949070723397e-05
-4.29448188072539e-06
1.86291086237011e-06
-2.72655566478115e-05
-3.1696071016235e-05
-3.86301958534729e-05
-9.00652669256352e-06
-1.64319364331474e-05
7.55586698680204e-07
-1.45655457909091e-05
-8.94897169525085e-06
-1.92306010430737e-05
-3.09682537567445e-05
-1.94833838877427e-05
-4.96613422718551e-05
-3.08639152123181e-05
-4.77946543393261e-05
-1.33508195934961e-05
-9.03416558491726e-06
-1.42793757146058e-05
-3.27341555165516e-05
4.46858073031001e-06
-4.41005368788183e-05
-4.38140041146077e-05
-1.09088337646275e-05
-5.98752715142635e-05
-3.52699947707339e-05
-9.93085425923612e-06
-2.79191657939306e-05
-2.24488111390435e-05
-1.53270182417945e-05
-2.83326875254146e-05
-3.24214344396521e-05
-2.2604595908663e-05
-1.31663955343073e-05
-3.14360817659762e-05
-2.67349477538696e-05
-3.65770407348498e-05
-1.89333675500964e-05
4.60095454364684e-07
-5.22788531416499e-05
-8.88646923469631e-06
-2.28571044140303e-05
8.17949309740974e-07
-4.37331416157836e-05
-6.47511629215512e-05
-2.92481173521126e-05
-2.69359817735391e-05
-2.94442823599703e-05
-2.66885291914652e-05
-3.36084818994289e-05
-3.15211408392923e-05
-2.61327130892955e-05
-6.17915767405264e-05
-2.22310011985296e-05
-1.37263194167025e-05
-4.20574405987316e-05
-2.49624897696481e-05
-3.66218173282581e-05
-3.9351476287199e-05
-3.04507697737317e-05
-3.1136625349268e-05
-3.14245630446127e-05
-8.64116190044535e-05
-7.2955292688327e-05
-2.56624270899204e-05
-5.37878908264444e-05
-3.55051360613934e-05
-3.31497843800559e-05
-1.94860096030134e-06
-2.07214318983579e-05
-1.7053446889068e-05
-5.28613947458189e-05
-3.77494401135993e-05
-2.51004216096193e-05
-7.93716042288104e-06
9.47035380888036e-06
-6.47376979306138e-05
-4.46990258947426e-05
-2.91039624324138e-05
-5.95366561010108e-05
-2.65000627535437e-05
-3.49801173044727e-05
-9.25397523327624e-06
-4.60832904572911e-05
-3.33037905700633e-05
-3.78211350135192e-05
-3.98332965176984e-05
-5.5733937849738e-05
-2.33227806182951e-05
-4.78806048706414e-05
-3.0980672580693e-05
6.18662592351856e-06
-3.38532394717378e-05
-2.28495099780939e-05
-3.05643733485748e-05
-3.63946016499459e-05
-4.62723727708633e-05
-4.00273802581118e-05
-3.15910977659519e-05
-4.04469929212459e-05
-5.77082035127062e-05
-3.04768804934021e-05
-2.9355193474157e-05
-2.76390169288707e-05
-2.05204353541803e-05
-1.61879139131613e-05
-1.72610627460591e-05
-2.03555818445684e-05
-4.79843666445957e-06
-3.60017033090187e-05
-1.83896376429331e-05
-2.09497225061385e-05
-3.84969679585026e-05
-5.43257861451166e-05
-5.03041125855607e-05
1.81971939824327e-05
-2.67505566400337e-05
-4.05627951025388e-05
-1.37322193561356e-05
-3.73507582211802e-05
-1.1263969793049e-05
-4.23451823386539e-06
-2.37920010967172e-05
-4.85914701303662e-05
-3.22894502097369e-05
-2.00018544495335e-06
-3.66000668058338e-05
-3.46131010355395e-05
-4.09007775354344e-05
-5.24490771137831e-05
-2.42278129256101e-05
-2.40439826872935e-05
-2.18908291521686e-05
-1.97132948688461e-05
-1.41319814918234e-05
-3.99739213437399e-05
-1.49065415975007e-05
-3.18768464608818e-05
-5.36989004171256e-05
-7.65428433219837e-06
-1.34929799837185e-05
-6.07402093440131e-06
-5.50352707031765e-05
-1.81390651703741e-05
-3.86063383584914e-05
-2.32659889299812e-05
-1.99623335154606e-05
-1.83037748456682e-05
-1.65722830076004e-05
-3.78182589531318e-05
1.07384380574554e-05
-1.69598709098743e-05
-1.93872582429492e-05
-9.87408841204488e-06
-3.33209048215796e-05
3.00042483529887e-06
-3.68460965859463e-05
-4.44766177256467e-05
-3.78820983867481e-05
-1.59462941036519e-05
-1.69710784594783e-05
2.4622289266774e-06
-7.02857034503906e-06
-2.20699520348439e-05
-2.69064599787716e-05
-2.39764281725367e-05
-1.28318995908066e-05
-4.3119192511767e-05
-4.92231388043538e-05
-4.43460355682467e-05
-1.97969047421752e-05
-1.66509786238268e-05
-6.90542537360663e-05
-2.91100778162266e-05
-5.01818748934183e-05
-3.03748160380613e-05
-4.47863995060503e-05
-1.16049331335839e-05
-2.91411109390422e-05
-3.00562336585425e-05
-6.35645585787795e-05
-1.07131551947801e-05
-3.9139630817697e-06
6.6777961357495e-06
-1.83684976939006e-05
-4.98962333331499e-05
-2.46404007833246e-05
-1.37888863319723e-05
-7.15690187111787e-07
-2.52438596373208e-05
-1.74985318895271e-06
-5.0046583678267e-05
-4.09832754399144e-05
-1.52974027326056e-05
-1.54998834000752e-05
-2.70456593840193e-05
-1.48786004004883e-05
-6.35068364122986e-06
-2.95498832053329e-05
-2.42865553224464e-05
-3.36131266581847e-05
-6.86658037578474e-06
-2.09204854549335e-05
-1.75849215105363e-05
6.39034756088038e-06
-1.62376614571152e-05
-2.79114350203984e-05
-1.98652930288951e-05
-2.35086837539207e-05
-2.28687172713135e-05
-5.74573545963294e-05
-3.86438186334935e-05
-7.97353959584013e-06
-5.08740575650945e-05
-2.6251613169444e-05
-3.34914984340028e-05
-4.34027748100512e-05
-2.7238740425432e-05
-8.86032257215451e-06
-4.08266908698185e-05
-4.49683456286806e-05
-6.6841949239394e-05
-4.29436835522575e-05
-2.02246641646593e-05
-3.23720942837961e-05
-2.86797919800531e-05
-3.08571465104274e-05
-4.15936287284874e-05
-2.79642003520491e-06
-4.18155551516883e-05
-1.59115491262339e-05
-2.74921592035394e-05
-2.92386064235118e-05
-1.23255183051791e-05
-5.7654077011658e-05
-3.69067182068917e-05
-1.11261919751791e-05
-3.95666008757765e-05
-1.49445461463127e-05
-2.02639231174486e-05
-1.16594636854264e-05
-3.58719105178228e-05
-3.46696578510882e-05
-5.56097826070396e-05
-4.39090211741277e-05
-4.02931776153056e-05
-2.9640017677723e-05
-4.22799277963295e-05
-2.76719403873208e-05
-1.31688091365247e-05
-3.03250779791364e-05
-5.72311098274587e-05
-2.95482071058811e-05
-5.42099966156346e-06
-5.38373077237788e-05
-5.61938435478261e-05
-1.35446950508495e-05
-7.74980948014351e-06
-1.30724833511616e-05
-6.01012975801125e-07
-3.67856269489525e-05
-5.83434929001485e-05
1.33693865971294e-05
-4.02976959576079e-05
-6.67071297035957e-05
-6.94850878235319e-06
-1.27753135823023e-05
-3.70818804270568e-05
7.40129027071006e-07
-2.18828119557959e-05
-1.49940029819657e-05
-1.37121043398988e-05
-1.25302897957235e-06
-1.93965067980892e-05
-3.08199791068434e-05
-2.76654835959099e-05
-2.08225335173626e-05
-2.53676444646699e-05
-3.23875691167194e-05
-3.00559041620129e-05
-4.38539396030995e-05
-3.17673217247842e-05
-1.82640865043961e-05
-3.97554541028861e-05
-2.70131131905309e-05
-4.30174710704926e-05
-1.11443866227448e-05
-2.52854841605807e-05
-2.03541892867996e-05
-4.04978677483334e-05
-2.28660979065828e-05
-1.42891685222541e-05
-3.87723463377305e-05
-9.14897942965374e-06
-1.80715160611436e-05
-5.99907065487297e-05
-2.22307707210769e-05
-3.73097641985977e-05
-4.33595125140626e-05
-5.23095955245599e-05
-4.99492940213311e-05
-4.37003154983938e-05
-3.60026743423446e-05
-5.52308047025134e-05
-2.79683231232934e-05
-2.82443447662743e-05
-1.62239830284112e-05
-4.86121580008079e-05
-2.3785713895738e-05
-4.46570760023032e-05
-5.62757238054169e-05
-1.07457610937332e-05
-9.53583852063166e-06
-8.02058025789213e-06
-4.68874667975809e-06
-3.10718580727093e-05
-2.52241222956425e-05
-5.50187835799767e-05
-6.39833499404265e-06
-2.3549940112772e-05
-7.06930295536898e-06
-3.3013517502724e-05
-2.9278523548494e-05
-3.69854403397638e-05
-3.56922465203958e-05
-3.43690610308303e-06
-2.54854558573698e-05
-4.15114535332067e-05
-5.002838355096e-05
-3.45769444227425e-05
-2.4269350424837e-05
-5.75610337001876e-05
-1.99245762537e-05
-3.73212238006209e-05
-2.9230041887874e-05
-2.06972743855977e-05
-3.24763582438678e-05
-5.61802138900196e-05
-2.02268385335582e-05
-5.00164861530904e-05
-6.9282458869764e-05
-3.30230710653559e-05
-2.9025830426611e-05
-4.19396261048855e-05
-3.69516050988988e-05
-6.53814975939755e-06
-3.01585278791003e-05
-3.36961169987141e-05
-1.89164793453547e-05
-3.4721643222011e-05
-2.64143754995545e-05
-3.11575261628046e-05
-3.96745457468458e-06
-6.03301129932676e-06
-1.59241052819354e-05
-4.80334183693657e-05
-3.41288382394211e-05
-1.39234110223446e-05
8.34694500495281e-06
-1.91762390861572e-05
-2.29820255832669e-05
-4.9652553626006e-05
1.53194948964675e-05
-1.83376449321406e-05
-3.58368676733441e-05
-8.13050334869964e-06
-5.05261244445932e-06
-3.31503613008809e-05
-3.43200031148576e-05
-5.39186537523415e-05
-6.58483311927219e-05
-2.4045387819172e-05
-2.73112555027995e-05
-6.06163370575813e-07
-2.65549257105248e-05
-2.09187256084152e-05
-3.02551653333978e-06
-5.18902924103254e-07
-6.01250527013488e-05
-2.19870988938874e-05
-1.13982031678948e-05
-1.4721055246813e-05
-2.55407605981434e-05
-5.39006618577403e-05
-2.67976490129615e-05
-2.58519743473912e-05
-3.93736295406365e-06
-3.50551241143779e-05
-1.99826906351487e-05
-2.59387068819927e-05
-2.83140709273647e-05
-5.903767964518e-06
-1.27901398494566e-05
-1.69739333123274e-05
-1.86747100243249e-05
-1.5290254055282e-05
-4.17135945498595e-05
-3.93403079828225e-05
-2.16064756686913e-05
-5.26121384675557e-05
-3.62048018308713e-05
-2.03085000346859e-05
-2.53766240697609e-05
-3.9254466677568e-07
-3.30048157906322e-05
-4.53310097998464e-05
-3.58784422184861e-05
-2.39355119949534e-05
-5.6035487310479e-05
-2.60639400642795e-05
-2.62890824995093e-05
-2.26014485303165e-05
-4.6682802651242e-05
-2.25167038662948e-05
-4.06015681890199e-05
-3.29912266758621e-05
-4.51867943636686e-05
4.73780729057289e-06
-1.73220256009864e-05
-4.04319422482454e-05
-1.64128273083799e-05
-9.72166854454674e-06
-2.76810050478777e-05
-1.84874519067538e-05
-2.04381063057408e-05
-1.21497336019014e-05
-2.95979474497601e-05
-1.65295086194715e-05
-3.13764017676261e-05
-1.14222569829429e-05
-3.46825200132054e-05
-3.97721482743127e-05
-3.04928504042968e-05
-1.51985904007578e-05
-1.11209360057548e-05
-5.92380178617173e-05
-2.34521761030421e-05
-4.07186885836132e-05
-1.80369659609928e-05
-1.71278464670532e-05
4.0654381809789e-07
-2.49038116906808e-05
-5.04099250716149e-05
-4.42369776672898e-05
-4.16890092703509e-05
-4.0907215229423e-05
-1.43046850061005e-05
-1.96175720691822e-05
-4.42847345329453e-05
-4.7076197531725e-05
-4.13168463472183e-05
-3.65875085851685e-05
-1.54799384176057e-05
-2.47159710083843e-05
7.46576574717293e-06
-4.96997007371945e-05
-1.42317518222064e-05
-3.06656936409318e-05
1.70899694315844e-07
-2.93696826740041e-05
-3.65139893977166e-05
-3.54198737924956e-05
-1.80440563765308e-05
-1.61119319814954e-05
-3.5473941885824e-05
-1.20536846303324e-05
-2.13029545243261e-05
-3.2680679474466e-05
-4.01410576543353e-05
-2.84997608235457e-05
8.96250826812866e-06
-3.99914088101369e-05
-1.20255526351894e-05
-6.04223801689768e-05
-4.305002158017e-05
-2.62021584261899e-06
-5.45378196479673e-05
-3.35371192606014e-05
-1.3079251588833e-05
-3.37688450561069e-05
-3.58112212613186e-05
-1.24778321266376e-05
-3.51051603967136e-05
-4.40226908441927e-05
-9.152012492627e-06
-2.84457608466629e-05
-4.32088863244977e-05
-4.77577778241772e-06
-2.70703672066048e-05
-2.52422750297267e-05
-4.01770154583119e-05
-4.10278835993766e-05
-3.06058135962988e-05
-2.7308724455748e-05
-2.93430696580289e-05
-2.66615408763391e-05
-5.05265290936674e-05
-3.6704410468938e-05
-2.92902627071765e-05
-3.80775952190776e-05
-5.47569472564202e-05
-2.92730869629665e-05
-1.56730078888049e-05
-2.76663355160597e-05
-8.55272475719598e-06
-3.43401760015807e-05
-2.79440341703189e-05
1.53501519906717e-06
-6.42866855344362e-05
-2.18271352718786e-05
-5.04754596362699e-05
-2.05617674291454e-05
-3.71757725936035e-05
-3.25973349710492e-06
-4.38393532299283e-05
-3.95512774248828e-05
-2.8375859220641e-05
-4.92414629396198e-05
-2.53677590414067e-05
-2.2754150040952e-05
-2.9645259400764e-05
-2.01054544820983e-05
-1.93062604679246e-05
-2.6272825716135e-05
-1.63766534506382e-05
-1.99261582641082e-05
-2.77676938892393e-05
-2.95615434417571e-05
-2.59080623425159e-05
-3.28042877323202e-05
-1.26752378348677e-05
-3.12500823902441e-05
-4.46240204838899e-05
-1.92602424723223e-05
-1.63269772577151e-05
-2.75392795710519e-05
-4.36341531137431e-06
-1.24138660419879e-05
-5.49408079678663e-05
-8.6451753724318e-06
-8.66019682533776e-06
-6.41801198311618e-05
-3.70163674047532e-05
-3.54212332188856e-05
-5.42635464702847e-05
-8.64040225533776e-06
-2.08685512512753e-05
-2.94532796037756e-05
-2.81616079678874e-05
-1.59266778587656e-05
-3.48595102936687e-05
-2.55574498557634e-05
-4.97488231222522e-05
-5.71065658451007e-05
-6.01634198481061e-05
-3.41648374750826e-05
-1.46655552803861e-05
-2.13966720942547e-05
-2.49029212027362e-05
-7.73514055371403e-05
-2.31241855681288e-05
-1.60496071568961e-05
-3.87638297275456e-05
-5.11242830600546e-05
-1.75240424734275e-05
-4.3784951288286e-06
-5.52537519576143e-05
-4.46552317850707e-06
-5.34742165249996e-05
-3.06507135267614e-05
-3.06698305476414e-05
-3.22481300671162e-05
5.63055610106592e-07
-1.62103497070894e-05
-2.76070291340843e-05
-2.91560256591846e-05
-2.8816877916324e-05
-6.90602047601269e-05
-4.41339507979226e-05
-2.45172646427768e-05
-1.38018795983179e-05
-6.41687451534894e-05
-1.22999725850382e-05
-3.38449688099095e-05
-3.52306476650334e-05
-1.47434971039783e-05
-4.44847555607082e-05
-2.4020528024797e-05
-3.36532864472372e-05
-5.19865127801495e-05
-3.04933675230913e-05
-3.25181415662591e-05
-2.04645149335348e-05
-2.91464752840972e-05
-3.22634817766621e-05
-2.32818128154783e-05
-8.24314422318385e-06
-3.14385146355106e-05
-6.91387418323774e-05
-3.26365640193311e-05
-2.5860497040201e-05
-2.45291043983166e-05
7.81252061191409e-07
-2.87749244638928e-05
-1.56340925918487e-05
-3.69323049925927e-05
-4.80361312683157e-05
-3.45731267589235e-05
-1.59931165319262e-05
-5.35943387978689e-05
-4.02599287286107e-05
-2.44617271090439e-05
-3.47752593978498e-05
-1.56595788752865e-05
-2.77580222524673e-05
-1.29548782759926e-05
-4.46711054806818e-05
-5.12968167207775e-05
-6.97466366571031e-06
-8.943590190024e-06
-1.62041800929577e-05
-3.85165227148053e-05
-6.73499276197753e-06
-2.44707655497734e-05
-2.0003572635144e-05
-4.17867107558113e-05
-4.63113953322597e-05
-1.99715456288126e-05
-1.52606618315189e-05
-9.42789183530015e-06
-2.21345969454683e-05
-1.17667429796894e-05
-5.06280322845927e-06
-5.87534831699142e-05
-3.35664185198658e-05
-1.88276435282719e-05
-4.01480742377027e-05
-5.72723285912703e-05
-4.85043854651249e-05
-3.67555161283024e-05
-3.5633727298846e-05
-4.31788394006577e-05
-2.83892681604809e-05
-4.00770990466146e-05
-3.37088166025201e-05
-5.84628026988475e-05
-3.6173375584428e-05
-2.0769002906048e-05
-4.10376457277407e-05
-7.06881152488053e-06
-2.01212486556807e-05
1.70044803555774e-05
-3.70700296949922e-05
-3.8211469155083e-05
-1.02609317498538e-05
-1.26500305420849e-05
-2.57582959486361e-05
-7.71004932080249e-05
-1.5894690646742e-05
-2.11528459020197e-05
-5.64606028380147e-05
-2.57870314975248e-05
-2.26594344439234e-05
-3.27167211641616e-05
-2.61004162758464e-05
-6.77730571366174e-05
-5.22371992614126e-05
-6.3698625414171e-06
-4.37770614112401e-05
-5.19885371722589e-05
-6.26559471295607e-05
-3.02645962011023e-05
-1.26964767697754e-05
-3.35007020266569e-05
-5.34921174340195e-05
1.19648706477737e-05
-2.61093759243243e-05
-1.65285178915698e-05
-5.69472697064427e-05
-1.81962691227782e-05
-3.03976807308182e-06
-1.85156168790235e-05
-1.30827977938307e-05
-5.73389046779028e-05
-4.51943938400397e-05
-3.56293551327463e-05
-3.32887479068017e-05
-1.92744632361787e-06
-1.96529817430194e-05
-3.92954399157585e-05
-5.12938365110565e-05
-3.70605720241762e-05
-2.75998958011018e-05
-3.07259511156867e-05
-4.25278616673605e-05
-3.26959600031802e-05
-2.48320007153983e-05
-1.82910851787263e-05
-4.62620262163816e-05
-4.28605409075737e-06
-3.05735846808076e-05
-4.95061786102147e-05
-7.4832507015861e-06
-6.65383953224302e-05
1.65861518104791e-06
-2.3037651525343e-05
-1.8727856415313e-05
-9.88881864039643e-06
-2.15306315684065e-05
-1.90925731416302e-05
-3.56872801380937e-05
-3.99211773937954e-05
-3.54084726566896e-05
-1.91367002150829e-05
-2.34193337298365e-05
-1.22120749310025e-05
-4.50036577891292e-05
-2.05107812000141e-05
-1.46967176929203e-05
1.26919776530056e-06
-2.3952651143887e-05
-3.94175388960927e-05
-2.10336385398071e-05
-2.81143796723683e-05
-1.34641261700291e-05
-3.31974109361251e-05
-4.19146634509281e-05
2.98909301161568e-06
-9.07784345272854e-06
-3.99826867058556e-05
-3.69956630358121e-05
-3.42917910011132e-05
2.50531655653842e-05
-2.33614674029619e-05
-3.62409212242934e-05
-3.94677866515612e-05
-7.07970743676989e-06
-5.05744926514972e-05
-1.05038297343875e-05
-9.05506524295134e-06
-4.18467491914174e-05
-4.34689994509188e-05
-8.52879396187488e-06
-3.2026284659196e-05
-1.60323261645957e-06
-1.04448361636308e-05
-3.74189415658581e-05
-3.78642756440449e-05
-6.64229271910635e-06
-2.76699531716715e-05
-2.73125345466627e-05
5.41757710153512e-07
-3.28532548480102e-05
-2.68135005788101e-05
-2.20568887116168e-06
-4.33921400564508e-05
-1.78583992465168e-05
-3.12612072075603e-05
-2.61550281818957e-05
-4.50877554367313e-05
-3.39863541130114e-05
-3.93046003364349e-05
-2.02393540191738e-05
-2.05663504694731e-05
-4.00401171578356e-05
-3.90182177949389e-05
-3.54857222592917e-05
-4.64217718779143e-05
-5.13124155575429e-05
-3.34368512095804e-05
-4.29449269775259e-05
-6.28308657236595e-06
-1.60770472464145e-05
-2.36131871357773e-05
-1.94730132163924e-05
-3.8999796888146e-05
-1.47993848604421e-05
-4.22219706923495e-05
-3.46076547108964e-05
-2.13731472442017e-05
-4.08944914132414e-05
-5.19539425608692e-05
-2.86315999322132e-05
-3.50971611543429e-05
-7.77574401075784e-06
-2.94801362685392e-05
-6.17598955069741e-06
-2.46561886511144e-05
-3.0915587900725e-05
-2.92168113976167e-06
-1.44350118179895e-05
-4.70344600865904e-05
-2.5944802681399e-05
-1.45172863195001e-05
-4.34900824235661e-05
-4.39110801723534e-05
-4.39899565786112e-05
-2.4535172096711e-05
-3.17846029785714e-05
-1.2018049160961e-05
-1.70214883212245e-05
-6.85278389668455e-06
-4.3356020426108e-05
-2.61843406007916e-05
-2.83753330978444e-05
-1.59189246269251e-05
-2.72736652398089e-05
-5.52293100156309e-06
-2.37450181410801e-05
-1.44712193591771e-05
-2.4987096541823e-05
-3.51078611963004e-05
-3.69898080878244e-05
-1.70663427991549e-05
-3.0606347649355e-05
-5.1373127514235e-05
-3.69222758246424e-05
-2.36419588278606e-05
-2.54072038701712e-05
-1.6990609484829e-05
-3.09319464040802e-05
-3.34572375425166e-05
-1.90728954754088e-05
-2.69120076004593e-05
-4.63919930836604e-05
-3.17440220154807e-05
-1.43364784018167e-05
-4.71642682278485e-05
-3.00666860318026e-05
-2.36251612786345e-05
-1.78096783912876e-05
-3.45678395833386e-05
-5.91915907576462e-06
-3.30072813693242e-05
-4.42499604805444e-05
-5.11490880739432e-05
-2.55718636030091e-05
-2.96656497417909e-05
-2.45542500960296e-05
-1.88051834343683e-05
-1.72044157271867e-05
-1.52055400083929e-05
-3.17461239825666e-05
-3.73332319658216e-05
-6.40299826444109e-05
-2.14360833717917e-05
-8.31219737757785e-06
-4.55858972706529e-05
-5.4640348371923e-05
-5.12857188533039e-06
-3.17559529972861e-05
-5.58440152440927e-05
-3.82745515672093e-05
-5.32415501807767e-05
-2.57585879043937e-05
-4.93297199423041e-05
-3.01113832260521e-05
-2.41841027600477e-05
-2.66792837988013e-05
-5.57833306628793e-05
-2.81588035315694e-05
9.3363411163761e-06
-3.30827558892136e-05
-2.05177944654989e-05
-5.21761888748768e-05
-3.23827913969513e-05
-1.90699932221041e-05
-1.45014209814375e-05
-9.10651500462338e-06
-3.4561660441236e-05
-4.74797369919117e-05
-7.39346855468448e-06
-5.14992896043527e-05
-2.34720207184357e-05
-3.19270066735048e-05
-2.35907903261049e-05
-1.28830376939485e-05
-5.61932658500965e-06
-4.45345134460476e-05
-3.53653077150441e-06
-3.11681053769484e-05
6.49852766270711e-07
-3.33590859718553e-05
-2.74771967286524e-05
-4.00809475728796e-05
-4.07617578955618e-05
-8.39096601184922e-06
-2.29835755123099e-05
-3.25658493932323e-05
-1.94085548214797e-05
-2.41405274492825e-05
-6.58342350221492e-06
-2.01192658980829e-05
-1.4631618845756e-05
-1.98880952034971e-05
-2.79193986039683e-05
-2.24141635162667e-05
-2.77499670237865e-05
-3.81271745176456e-05
-4.99801102661873e-05
-3.0774918095348e-05
-2.44042575614874e-05
-2.81872768277472e-05
-3.2955632318809e-05
-1.0867328351817e-05
-1.65106076834182e-05
-5.19456415241671e-05
-4.33975736776644e-05
-4.53688177901167e-05
-3.11623442312826e-05
-2.06654808677196e-05
-3.79862695204744e-05
-4.82670498721052e-05
-2.73191873894346e-05
-3.94884269695398e-05
5.10505566726686e-06
-1.63473381215312e-05
-3.23229651699744e-05
-1.62019211653563e-05
-2.4381083609299e-05
-2.1845016264762e-05
-3.13103538445238e-05
-3.12991396946485e-05
-1.84044759621909e-05
-5.98838492335894e-05
-3.79388071482078e-05
-2.83379096817013e-05
-3.64566033738944e-05
-1.23994298762408e-05
-1.79151578048787e-05
-1.79797787247436e-05
-1.79619375174194e-05
-2.54411729554567e-06
-2.15929792995229e-05
-3.34610759518129e-05
-3.52876582436656e-05
-3.9294060571888e-05
-2.24433209748763e-05
-2.58692525786405e-05
-3.52513516299088e-05
1.08972526964609e-06
-6.49074283783467e-07
-2.41902166093579e-05
-2.95372954995358e-05
-4.28548368220706e-05
-2.88132947717441e-05
-3.69533935506162e-05
-2.63867123712526e-05
-3.38004662724091e-05
-3.15669395255355e-05
-5.22937883412098e-05
-1.77346625252833e-05
-3.98232810827617e-05
1.82516148328429e-06
-1.15295352148544e-05
-4.17681130722156e-05
-5.27017965439055e-05
-1.47888866204757e-05
-4.79859725333115e-05
-1.53178417789098e-05
-1.59885228463366e-05
-3.06182732017579e-05
-5.15043133904449e-05
-3.606298611946e-05
-3.19627949465561e-05
-1.63712997450075e-05
-4.22343612303271e-05
-3.56283291794226e-05
-4.84137850212064e-05
-5.05855736622474e-05
-3.21912448607161e-05
-3.67944738341331e-05
-2.19308896721904e-05
-2.7267374130749e-05
-3.63715738060823e-05
-9.5128831077133e-06
-5.70004742703296e-05
-3.71099742008303e-05
-5.72059945789215e-05
-2.10328587074946e-05
-1.475073779068e-05
-3.60533469576024e-05
-4.11140860736653e-05
-4.64228780134621e-05
-2.76099892067846e-05
-1.222869087071e-05
-4.96375160114061e-05
-1.39952221267375e-05
-3.3615663267119e-06
-2.50375823041488e-05
-4.05803543008678e-05
-2.4241312427194e-05
-2.41245186983982e-05
-3.57156458727061e-05
-3.23921743367274e-05
-3.84341276859597e-05
-3.66524592681848e-05
-2.09518284055102e-05
-2.98887032196208e-05
-1.61335913569627e-05
-3.25746060953385e-05
-1.69206874725974e-05
-3.45736855943952e-05
-2.84222074926515e-05
-4.8487956985651e-05
-1.60153578545454e-05
-4.04277996409968e-05
-3.50333758116818e-05
-1.68316102699436e-05
-2.86909742594308e-05
-1.0316138601479e-06
2.46324792802127e-05
-2.93239575160778e-05
-1.65323599735677e-05
-3.37424061465957e-05
-1.79130896017696e-05
8.42644012799032e-06
-2.99883627198368e-05
-5.01578019036485e-05
-4.50532285445222e-05
-1.73594169154224e-05
-3.65507305211332e-05
-3.10463295728081e-05
-1.50264063106717e-05
-2.3431949595418e-05
-1.01811493538661e-05
-4.57839725350956e-05
-2.54328524673909e-05
-3.0055566972208e-05
-2.75275747483391e-05
-3.25121095216273e-06
-2.06104645987104e-05
-1.9561162210036e-05
-1.12258414108532e-05
-3.08415125515793e-05
-4.32068808486735e-05
-6.94634110638726e-06
-2.05414251889424e-05
-1.17699768305244e-05
-3.76875143953258e-05
-3.98204336256267e-05
-2.91388265088012e-05
-4.78936515029e-05
-2.91434568853496e-05
-5.2528561620801e-05
-4.30308711380559e-05
-3.61032963957956e-05
-4.86745691452992e-05
-5.59433466741607e-05
-3.6820996092893e-05
-1.12590378073626e-05
-3.1670951036304e-05
-8.92353309023538e-06
-2.47549546657741e-06
-1.3875325532529e-05
-2.60090575348737e-05
-4.10569997631767e-05
-4.14741077526314e-05
-3.84411647161955e-05
-3.12979833370687e-05
-2.19514743765548e-05
-3.26243991178764e-05
-1.52481580770022e-05
-3.55199257915512e-06
-3.90864735191883e-05
-1.09442775288972e-05
-3.72038741149355e-05
-3.62660962782603e-05
-3.14014007429222e-05
-2.98881957160341e-05
-3.0749337555577e-05
-2.49964928305618e-05
-4.41732563464935e-05
-3.31532483157135e-05
-3.0583492605752e-05
-3.30576006647203e-05
-4.44406421190311e-05
-2.41030813205753e-05
-3.2753883770108e-05
-5.44656850610706e-05
-4.98886383602683e-05
-3.81792155951215e-05
-3.90411075114173e-05
-1.25000457271347e-05
-2.70868121920571e-05
-2.84460391443481e-05
5.58096288820265e-06
-3.38538560746192e-05
-1.68240847844739e-05
-2.54716456575531e-05
-1.71947414765016e-05
-4.23699403641258e-05
-4.26334160950377e-05
-5.87491860570366e-05
-4.47442178857674e-05
1.03865492129882e-06
-4.1901105324527e-05
-5.24195177926719e-05
-3.30453983699632e-05
-3.96479355888097e-05
-1.57234146851371e-05
-3.70741347351386e-05
2.89259641329585e-07
-2.80108745230924e-05
-2.97693036392832e-05
-2.80916148550677e-05
-9.72681992039933e-06
-3.57040597421331e-05
-2.42670949843168e-05
-2.50852996361697e-05
-3.78122092341193e-05
-3.96628681830156e-05
2.8674701844108e-07
-1.89832945204243e-05
-5.01079682612017e-05
-2.91726199935988e-05
-5.34751664176567e-05
-3.31500919467504e-05
-2.43493219871238e-05
-4.90274318849436e-05
-3.3740187603793e-05
-3.14570403806483e-05
-3.94716321929498e-05
-1.83730271560146e-05
-3.60183842939312e-05
-3.6379478262385e-05
-1.39448173194184e-05
-8.61871766595656e-06
-3.64241370783431e-05
-3.46016993055081e-05
-2.05625482900147e-05
-5.08207256922148e-05
7.57283646383299e-06
-2.24374476053875e-05
-3.36404888754938e-05
-4.3085068908284e-05
-2.67898901090464e-05
-1.47617509853842e-05
-2.72315865861509e-05
-4.30210505170919e-07
-3.48923576312826e-05
-3.77564691863646e-05
-2.70759354147516e-05
-2.70273833177872e-05
-2.29993180520505e-05
-1.89807017922551e-05
-5.00718540220163e-05
-5.11185788948504e-05
-3.05955394322844e-05
-7.30889987274392e-06
-9.22488773839725e-06
-5.35311172702684e-08
-4.94109763539196e-05
-3.62863711350699e-05
-2.11418400689384e-05
-3.16920564230816e-05
-4.0977477294952e-05
-5.4720791027619e-05
-2.35726183096666e-05
-1.6505617822614e-05
-1.9966257930436e-05
-1.727412858979e-05
-2.18282450042422e-05
-1.54449877412262e-05
-2.72591423038425e-05
-3.11826336586198e-05
-3.53505977863807e-05
-1.05144295625122e-05
-4.20351201115321e-05
-6.04692360821441e-05
-3.88619553134593e-05
-6.11055375971492e-05
-3.06684868268925e-05
-4.09667936703214e-05
-9.52590677500115e-06
-7.2522492849277e-06
-3.2192495283115e-05
-2.40659119931e-06
-3.11218168932408e-05
-2.56532634286144e-05
-1.72248061651373e-05
-6.23592626329969e-05
-2.36587540619671e-05
-4.03724584091794e-05
-8.75975449444716e-06
-3.78647023892252e-05
-3.11363023386597e-05
-2.13991791698666e-06
-4.54788657202479e-05
1.42048696185186e-05
-4.52312772252898e-05
-2.64079927132405e-05
-2.39404590557099e-05
-2.88701694665841e-05
-1.12606888981682e-05
-1.20373299011637e-05
-2.13299495696519e-05
-1.74729099496705e-05
-3.35998623132296e-05
-3.24961425978556e-05
-3.41508461521957e-05
-2.12348071840866e-05
-5.54602835354814e-06
-1.39212934282232e-05
-7.0362752416572e-05
-1.74391597499447e-05
-3.91190919442252e-05
-1.6375448050789e-05
-4.03895691717013e-05
-6.94504622122909e-05
-3.42003009493983e-05
-1.87834541213209e-05
-1.86270059961792e-05
3.95878745116531e-07
2.24100360655844e-06
-3.45966475786237e-05
-2.04358166274713e-05
-2.67161055780964e-05
-2.71608927391313e-05
-4.23051530218676e-05
-5.65485240570132e-05
-3.30841846818569e-05
-3.07883513229517e-05
-3.07564544467743e-05
-3.57463025284379e-05
-5.96751784805878e-06
-2.75944018002336e-05
-4.54593380511299e-05
-5.97917517736517e-05
-5.09285112256776e-06
-3.44308260936363e-05
-3.90406071848353e-05
-4.08155810977466e-05
-7.21524514979427e-06
-4.5030483609165e-05
-1.39703524159938e-05
-4.86470846812054e-05
-2.52392889244786e-05
-1.47959305198572e-05
-5.05997153576639e-05
-1.77054618523511e-05
-2.6555907337463e-05
-4.94881208526564e-05
-2.96356771437371e-05
-7.92552577651927e-06
-6.51610645735574e-06
7.2339691658103e-07
-3.65864377778743e-05
-8.95294825648962e-07
-2.03784326200985e-05
-3.56715758412635e-05
-4.10901351827096e-05
-1.49619843702462e-05
-4.06189163635436e-05
-1.93137149840075e-05
-8.12232721034325e-06
1.42406262544982e-06
-4.27416007542994e-05
-2.44366147033768e-05
-4.4414988702202e-06
-2.93704847757644e-05
-2.18484159562082e-05
-5.27840213122228e-05
-1.78059455484215e-05
-2.85967391488317e-05
-3.79518676421701e-05
-5.60786009024514e-05
-3.7590679696309e-05
-2.09177454144588e-05
-2.73813514322609e-05
-2.22607155405252e-05
-5.24379515659227e-05
-1.02721545833826e-05
-3.93809480581143e-05
-4.17817004463271e-05
-4.79362322367942e-05
-1.82148145304064e-05
-3.02483741025509e-05
-1.83481313595542e-06
-2.53128742355619e-05
-1.3550393683375e-05
-2.45650915386392e-05
-4.66826229665585e-05
-3.66624229705929e-05
-1.99071138683802e-05
-1.96152424015139e-05
-1.46600334275572e-05
-2.380202505062e-05
-1.61122761282586e-05
-1.56316083357995e-05
-3.17510149028289e-05
1.94513920630748e-06
-8.81574768420449e-06
-4.22719616668167e-05
-1.70987754694304e-05
-4.06746467282321e-05
-3.19968479283005e-05
-3.03565440020175e-05
-4.1136475532679e-05
-3.03329611029669e-06
-2.90377642006298e-05
-5.22749302615843e-06
-1.68870309758856e-05
-4.63392739811134e-05
-3.82002797156998e-05
-4.26957717129773e-05
-4.60084752626736e-06
-1.00400996216284e-05
-2.93644142043121e-05
-3.27963359479909e-05
-3.20431489162273e-05
-2.049458991785e-05
-4.01932111169178e-05
-3.83052583441331e-05
-5.24642177281177e-05
-4.28443763329342e-05
-3.69368115176876e-05
-2.16488401197775e-05
2.02280019025604e-06
-2.76304749752107e-05
-6.48614757037482e-06
-4.02279184968617e-05
1.54464921695462e-06
-4.84605617246624e-05
-4.6529464928979e-05
-1.24868531297914e-05
-4.32664682842492e-05
-4.30361990149595e-05
-2.46117972223079e-05
-2.03708537024489e-05
-4.5367440960652e-05
-6.21150546699866e-05
-1.203303979485e-05
-3.89229199604171e-05
-4.55940075525041e-05
-1.00227939048794e-05
-3.9988747486138e-05
-4.06985914913983e-05
-4.91722938401539e-05
-1.66442797114137e-05
-5.24445796452711e-05
-1.06240169207137e-05
-2.86189940489992e-05
-4.35332614481497e-05
-3.85920096038557e-05
-4.1781512923875e-05
-3.57402020151926e-05
-3.63362194967586e-05
-1.99735620550692e-06
-4.36770138561585e-05
-3.27698063479935e-05
-2.13326099338864e-05
-2.27634628798146e-05
-3.96782679856847e-05
-3.90108217705773e-05
-3.87729894200535e-05
-3.33508028465433e-05
-4.01696817366873e-05
-3.73751906179064e-05
-2.65999620736584e-05
-5.9460464444355e-05
-3.06438721034422e-05
-1.5777070921979e-05
-8.48997321439917e-06
-2.18322215244519e-05
-3.28677350051008e-05
-4.43239916641892e-05
-2.81624009898779e-05
-2.03068563754044e-05
-1.15421338517589e-05
-2.18194270444459e-05
-2.05542816949581e-05
-4.99166497413659e-05
-2.57477208193862e-05
-1.11118832903492e-05
-1.49985806385022e-05
-1.38529669197399e-06
-3.40014798143671e-05
-1.80608290156104e-05
-4.40370384767903e-05
-1.18838180534022e-05
-4.04950202987182e-05
3.36657384287873e-06
-3.84990897165091e-05
-1.72353312153262e-05
-1.84651569884962e-05
-1.37159015290984e-05
-2.06366628875297e-05
-4.57253317962827e-05
-4.01470412043566e-05
-3.47168885110616e-05
-7.87458727817078e-06
-1.15938311245827e-05
-4.84456970108239e-05
-2.79528959624597e-05
8.78699915643474e-06
-3.74942637046853e-05
-4.28342724033522e-05
-2.25766664212463e-05
-4.61045063944299e-05
-1.23956006595356e-05
-4.5295195179424e-05
-2.08492362529532e-05
-2.11617157875918e-05
-2.2833511452222e-05
-3.63152514660086e-05
-1.40504778043237e-05
-3.84711901316082e-05
-3.18145500232658e-05
-4.68200594910433e-05
-1.39179681294535e-05
-3.92649399099704e-05
-2.05712796259384e-05
7.82572013718363e-06
-3.70926798403469e-05
-3.18575966366844e-05
-1.65049493053814e-05
-5.04392124689086e-05
-2.21458880677104e-05
-2.24723067802306e-05
-2.26691860389341e-05
-2.3417804772714e-05
-3.68238375714006e-05
-1.34130371574308e-05
-2.9813348651038e-05
-1.78864018636052e-05
-4.99346252110879e-05
-3.34221569876661e-05
-1.66583535556947e-05
-1.792494280419e-05
-1.33596470542991e-05
-2.77692299268841e-05
-2.50619850413637e-05
-8.93364832984237e-06
-5.21061272056789e-06
-3.45230794403974e-05
-2.54102330403013e-05
-1.92081047352045e-05
-1.09298200972734e-05
-5.23147589534307e-05
-2.46828476395215e-05
-2.90407886555112e-05
-1.38968970282019e-05
-2.28308145738461e-05
1.24388546018795e-06
-1.49186104705299e-05
-1.83779832465866e-05
-9.55282757274298e-06
-8.13420810769556e-06
-2.91665002631366e-05
-1.23150168790566e-05
-4.67849388179387e-05
-1.94636390172852e-06
-8.00694035565471e-05
-1.61554719413058e-05
-1.21229932141094e-05
-3.45920691878297e-05
-3.6629045946824e-05
-1.53600296781255e-05
-7.72772769128348e-06
-2.56434211139769e-05
-4.14721152200121e-05
2.12460785521838e-06
-8.95847871073336e-06
-4.49934393082235e-05
-4.33374235067243e-06
-4.09879163275935e-05
-4.5496536302482e-05
-4.2101686032636e-05
-1.50283826703887e-07
-3.19397219146106e-05
-2.04906305402554e-05
-4.24487682716e-05
-3.2951775087795e-06
-1.34462530422989e-06
1.74131156550564e-06
-1.22531823582361e-05
-4.25392746439731e-05
-4.98068026163424e-05
-5.25441333544822e-05
-4.54533632167504e-05
-3.77594763355775e-05
-2.54080415526685e-05
-4.96904479608104e-05
-8.15400982515454e-06
-3.78053524843183e-05
-3.46614301868422e-05
-1.06583987050609e-05
-3.42530204503864e-05
-9.43124852115141e-06
-6.44764614677104e-05
-3.12366825737262e-05
-3.09533341548672e-05
-2.25813924745196e-05
-5.28299506329869e-06
-4.80358563709e-05
-1.33054525008444e-05
-2.84977747078473e-05
-4.16134193510826e-06
-3.96870536033088e-05
-5.49790450096291e-05
-1.16878817009737e-05
-6.86574543117709e-05
-1.43130742166416e-05
-2.73703759580387e-05
7.05533859427928e-06
-1.57040956695501e-05
-2.38134739820948e-06
-2.08516247444839e-05
-1.52292305097424e-05
-1.43803291168521e-05
-2.96404058145787e-05
-3.32139547919013e-05
-2.90468581694963e-05
-1.46118293390844e-05
6.42817470401271e-06
-4.59273371182176e-05
-2.50363158667632e-05
-2.13690414072908e-05
-4.91038713200014e-05
-1.76265002764103e-05
-2.3254836544206e-05
-3.67500109260999e-05
-2.65779148349673e-05
-2.17428602375797e-05
-4.99846299857284e-05
-3.8715709532544e-05
-1.53652265411009e-05
-2.18609293059238e-05
-4.36582668168296e-05
-2.15832207180718e-05
-3.28652463212101e-05
-2.70804101385128e-05
-5.06589537994786e-05
-3.23535223909385e-05
-4.36230712193698e-05
-3.55215256432645e-05
-2.45196468654792e-06
-3.18495119383834e-05
-2.38794424485927e-05
-2.8653587448104e-05
-1.22710804186848e-05
-5.24455402962738e-05
-1.03888688729226e-05
-1.66248435853361e-05
-3.01287177088339e-05
-4.94068505118809e-05
-6.197756470473e-06
-4.50074267786997e-06
-2.19487727003365e-05
-1.55497874419506e-05
-2.16592507763439e-05
-2.86891241444251e-05
-1.71489344450175e-05
-4.90432002861674e-05
-1.73648228134223e-05
-2.90281102324432e-05
-8.44778811991459e-06
-4.03048283354299e-05
-3.06298865223585e-05
-2.10220295607656e-05
-4.54824427703745e-05
-2.98075448288917e-05
-1.7041750004123e-05
-2.13686682905712e-05
-3.99148207400344e-05
-3.14859646685667e-05
-3.77219691536507e-05
-5.31071778907294e-05
-4.18546716222781e-05
-1.43443326950286e-05
-2.01153008978477e-05
-2.15306475535878e-05
3.70799202597863e-06
-3.49537984632311e-05
-4.15804208186585e-05
-3.52296798219348e-05
-4.43615231533049e-05
-3.06120590281806e-05
-7.60937414241464e-05
-2.71418074196801e-05
-1.89499722570408e-05
-1.84196070009717e-05
-3.55299669325297e-05
-5.48097057074635e-06
-1.82134187665463e-05
2.1771175874988e-06
-4.14988198747881e-05
-1.46389862601726e-05
-2.85593952805991e-05
-4.38655548299111e-05
-4.22795373238604e-05
-5.1106352351345e-05
-1.16916329323115e-05
-4.2735692196337e-05
-2.37918892464348e-05
-5.79801504003612e-06
-3.79237622983128e-05
-3.21623991476032e-05
-9.53027323714553e-06
-5.18641431126116e-05
-3.57120158772489e-05
-4.22122896609431e-05
-1.47452232233492e-05
2.01354634270714e-05
-3.16144429488878e-05
-9.88378855163279e-06
1.14300123404124e-05
-5.19324811519178e-05
1.26162086903489e-06
-2.30586902545625e-05
-1.33424972864636e-05
8.07965463981837e-07
-2.81866872313694e-05
-3.42632206565908e-05
-1.8453138111396e-05
-2.32341328522199e-05
-3.07007676336922e-05
-3.58593412083332e-05
-1.18410159041318e-05
-3.05750767921242e-05
-2.33870138261863e-05
7.28873088048313e-06
-6.04565934165572e-05
-4.26857676330999e-05
-5.2663211692078e-05
-6.79408697864158e-05
-1.00046384104345e-05
-2.80579895496845e-05
-4.48980880286018e-05
-1.80472309741106e-05
-5.08894271320822e-05
-6.52816076956575e-05
-6.41520631823259e-05
-3.0788691320939e-05
-3.8663014202563e-05
-2.42826694794757e-05
-1.62131465839797e-05
-2.82793948772611e-05
-3.44577017861229e-05
-1.89148730381961e-05
-1.20503739648334e-05
-3.5029846559951e-05
-3.1294358143308e-05
-3.25700936489398e-05
4.21988874640633e-06
-5.81395838044868e-05
-3.45762256330119e-05
-1.63838150398265e-05
-2.31774383915379e-05
-1.00004276472885e-05
-4.28021517387863e-06
-2.75661919917437e-05
-5.04695108672281e-05
-1.26386573863906e-05
-4.21225737181455e-05
-3.59233076226683e-05
-3.46631839136948e-05
-5.80432114985256e-05
-6.12980922694521e-05
-3.50783154596902e-05
-5.59150894691594e-05
-3.56493088787376e-06
-2.67263465535337e-05
-3.69165172572599e-05
-3.05022377568111e-05
-3.2270367111403e-05
-1.74571164238075e-05
2.11620703719444e-06
-1.72686896149068e-05
-2.45999206849903e-05
-4.33273843014993e-05
-2.85406272551745e-05
-3.64674736320643e-05
-1.90273156962119e-05
-2.48322486301468e-05
-2.04152055551205e-05
-2.73283616805372e-05
3.75485029651958e-06
-5.59395677388974e-05
-3.21505954197892e-05
-3.76290331489586e-05
-2.14019425197537e-05
-1.12403505885153e-05
-3.7806854176419e-05
-1.63740761004146e-05
-1.56375239397854e-05
-5.05345624240787e-05
1.75896223374709e-06
-4.5301514548545e-05
-3.09560811015685e-05
-1.66206425833813e-05
-5.66422652962201e-05
-5.83235740412395e-05
-1.47214013379589e-05
-3.3349927805164e-05
-2.01572010077279e-05
-3.4670424516024e-05
-2.19061757569677e-05
-3.97301510313501e-05
-2.84527495281622e-05
-3.11918700090607e-05
-4.13179710372918e-05
-3.86226942779353e-05
-3.9260941090668e-06
-1.9379657585234e-05
-1.77165700459037e-05
-3.5776804151541e-05
-3.48240834857511e-05
-5.04086843980921e-05
-4.36290833064236e-05
-2.86631995937671e-05
-3.81790901716445e-05
-3.91922835717501e-05
-3.2320327253095e-05
-1.37508054995741e-05
-7.36955193373101e-05
-4.99266627432012e-05
-4.20753159407057e-05
-1.00495920391307e-05
-9.28645411836696e-06
-3.93087812891857e-05
-2.62169716751943e-05
-3.48689491911541e-06
1.01523584570528e-05
-2.29722413386966e-05
-3.62015107817268e-05
-1.73319580876291e-05
-3.43946291612173e-05
-2.26055327865245e-05
-1.19463124977488e-05
-8.72879985218778e-06
-5.39857166115854e-05
-3.41567290426371e-05
-2.19384116969669e-05
-2.9045528844973e-05
-4.05831162903749e-05
-5.62712451315809e-05
-3.18279796375677e-05
-3.92242615562669e-05
-2.22448558766955e-05
-2.82109214494993e-05
-2.7946224922852e-05
-3.66733797946135e-05
-6.2594732211409e-06
-8.23096915853742e-06
-3.55499815621702e-06
-1.26999138448868e-05
-8.62209433712065e-06
-1.16155087562978e-05
-2.06646153951015e-05
-7.67639656415681e-06
-4.04514891388977e-05
-5.13987196929791e-05
-6.65770296717188e-06
-1.66327230648577e-05
1.4716236202312e-05
-2.98973010382501e-05
-3.12650978813299e-05
-1.43420871178377e-05
-3.47010851762889e-05
-1.040667243305e-05
-1.25552737395517e-05
-2.54585956421813e-06
1.01806447513097e-05
-4.08526119696443e-05
-2.5268011666765e-05
-3.03759267289239e-05
-3.13170657913457e-05
-1.99881236952037e-05
-1.3502056424138e-05
-1.78303447196799e-05
-4.19492294321705e-05
-3.87682598680512e-05
-3.3411703749894e-05
-4.28232240978774e-05
-2.06729243554761e-05
1.21775965588738e-05
3.82346787270178e-06
-1.95136927463942e-05
-5.29245799605201e-06
-3.19892182315131e-05
-3.76340529354774e-05
-2.55704785550888e-05
-2.23576934372903e-05
-1.05037614111805e-05
-4.5696976884678e-05
-4.70467681870693e-05
-5.36503432849809e-05
-4.01501397334439e-05
-4.08111696057527e-05
-2.86914960922162e-05
-2.77313846942355e-05
8.67665176207948e-08
-3.94715881745254e-05
-1.92259945630375e-05
-4.39254491138208e-05
-4.71145693161044e-05
-3.3044446072727e-05
-2.81450555858083e-05
-1.26293937088719e-05
-1.73657205802684e-05
-2.48707531108492e-05
-1.15147396192287e-06
-5.80999866433246e-05
-2.7685865175229e-05
-6.45598921219579e-05
-2.31638121186521e-05
-4.31053968025231e-05
-1.47195334100661e-05
-4.80879360874141e-05
-2.75241162872795e-05
-2.23796359725421e-05
-1.80691975945172e-05
-5.78848485959428e-06
-1.73600980803526e-05
-4.96679346222931e-05
-4.06102886543587e-05
-4.20474054212322e-05
-1.94912230028589e-05
-4.77993225860938e-06
-2.3812813063791e-05
-5.45846207146682e-05
-2.21189016171292e-05
-2.62906556130619e-05
-3.2807062712174e-05
-1.12698335675247e-05
-1.33627171022835e-05
-3.45556401637607e-05
-4.88152449002008e-05
-1.28210187931135e-05
-2.6170199387016e-05
-2.50195355178321e-05
-4.63868339615389e-06
-8.72893775579095e-06
-3.14887304606554e-05
-5.01875608906947e-05
-4.05099748330365e-05
-2.57789708679343e-05
-4.44937412827975e-05
-4.06802566247012e-05
-5.4675704298075e-05
-1.60522832339248e-05
-2.31935485671715e-05
-2.82536015487255e-05
-3.27822528400055e-05
-2.45718134973211e-05
-2.46978403906045e-05
-1.30740625440784e-05
-1.90658815945677e-05
-2.75120256629514e-05
-2.43409433475499e-05
-3.62747297788542e-06
-2.87614918751066e-05
-4.4506366138035e-05
-9.82975286286622e-06
-1.74238836250631e-05
-1.89298322402813e-05
-2.04576056605389e-05
-5.52143533389451e-05
-4.03821556480504e-05
-3.85763019424972e-05
-1.45965826609691e-06
-1.2771502412104e-05
-3.97494082891821e-05
-1.64879093985602e-05
-1.44934208276684e-05
-2.01968088481659e-05
-1.52056621731673e-05
-3.85622925326855e-05
-5.72250027726213e-05
-1.21225732923369e-05
-3.16096774824009e-05
-7.30206653610769e-06
-3.89029640568741e-05
-9.67624163753113e-06
-1.09077886999127e-05
-2.85199080227576e-05
-2.67201109925634e-05
-2.20448433478261e-05
-2.24324862735135e-05
-1.81521406293175e-05
-2.05688178948414e-05
-1.1842486620897e-05
-4.19956261138256e-05
-3.76444864579589e-06
-1.94905211552439e-05
-2.62093275075143e-05
-5.64381923009148e-05
-3.50482165836327e-05
-7.2944825405265e-05
-2.03069491350953e-05
-3.00695047074306e-05
-2.0027556857265e-05
-2.48155825603545e-05
-3.25873619379136e-05
-2.10828309372864e-05
9.61173252939948e-06
-2.35691732816033e-07
-4.44279935795837e-05
-2.71207225092045e-05
-4.69984524159646e-05
-2.32688841513684e-05
-2.32722369553718e-05
-2.45431456292002e-05
-1.09542663164552e-05
-3.07965981192574e-05
-1.76016980186629e-05
-2.85947055524464e-05
-3.1496873574436e-05
-1.90727406811063e-05
-1.30998565891751e-05
-5.52312449313798e-05
-2.52201824461678e-05
-3.61624773967975e-05
-2.93040714238844e-05
-1.07552462759779e-05
-1.53965392172133e-05
-2.15644386321044e-05
-2.72018171017931e-05
-3.36308805699743e-05
-1.30057833617018e-05
-4.8680883182143e-05
-7.98558177026613e-06
-3.65785235309821e-05
-2.71211137038922e-05
-2.23043904108366e-05
-1.84454943997443e-05
-4.09877815444491e-05
-2.49832114367501e-05
-4.31144550392644e-05
-5.25917854833299e-05
-4.12537975260556e-05
-5.07595392018111e-05
-2.49807906008989e-05
-3.99274271537424e-05
-5.3491547956962e-05
4.4394217659265e-07
1.97516632807457e-05
-3.12422752352438e-06
1.0500250710454e-05
-2.08468168660877e-05
-3.70429374652569e-05
-4.55867714220639e-05
-7.81913761492769e-07
-2.84322292468538e-05
-2.7130206118806e-05
-2.46923318579768e-05
-3.24518732926708e-05
-6.31156220784622e-05
-5.44780120316853e-05
-3.96709682858106e-05
-1.76029687826609e-05
-2.00750537371732e-05
-4.50261932341931e-06
-1.22874148135342e-05
-3.00794826570448e-05
1.71015087835351e-06
-9.07479865690945e-06
-1.98452696646948e-05
-3.65158346504078e-05
-2.29171543043762e-05
8.70542578662859e-06
-1.25258403386855e-05
-5.28653703799339e-06
-4.80084840311193e-05
-3.3217559875911e-05
7.21199426638312e-06
-1.93647129871898e-05
-2.68237054462032e-05
-5.29802038931847e-05
-5.42808345270012e-06
-4.48706936726202e-05
-5.30041217977365e-05
-2.87084162960787e-05
-4.09799433768632e-05
-3.44422703165837e-05
-3.60222567002907e-05
-7.11428439152833e-06
-1.93268147412453e-05
-1.70968056285673e-05
-7.28084996992234e-05
-3.54892884935048e-06
-2.40224941247244e-05
-3.51394094358659e-05
-3.75635224075504e-06
-2.25624861741916e-05
-2.8982799792216e-05
2.76919245639041e-06
-2.60422988297841e-05
-4.57311544547398e-05
-3.19910431452364e-05
-3.91682635637269e-05
-1.87913055647448e-05
-1.7445955373159e-05
-5.02976821567978e-05
-2.88641404699221e-05
-4.11237869647302e-06
7.25003532623421e-06
-2.62539012651368e-05
-1.10914246405512e-05
-6.14794781011972e-05
-1.10183883502552e-05
-2.71098189677041e-05
-3.92852317617495e-05
-8.42100845676178e-06
-2.37021385457191e-05
-3.87480763553984e-05
-4.2013603410404e-05
-2.61928141787548e-05
-5.09046421652434e-05
-2.70363359541117e-05
-1.77447052895655e-05
-1.33778066212043e-05
-1.15213329556853e-05
-1.25299828973272e-05
-1.66388548637392e-05
-2.80896819003317e-05
-2.82852432505733e-05
-1.6270850517194e-05
-1.80093882053859e-05
-3.72186277923321e-05
-9.91771334768368e-06
-1.97957293038525e-05
-2.7285943242499e-05
-3.65241874400681e-05
-2.61343217706475e-05
1.10466993769764e-05
-3.30222811201289e-05
-4.50444133400295e-05
-5.00534542824421e-05
-3.30050510254447e-05
-6.29943420882326e-06
-8.65966282627051e-06
-3.38325873278177e-05
-4.24581841402645e-06
-2.63204734524431e-05
-2.00493910076668e-05
-1.50739223146432e-05
-3.15921629628213e-05
-1.49977398158564e-05
-1.81159995974875e-05
-2.92486849820549e-05
-3.98439568745272e-05
-4.26818030972899e-05
-3.68395420541789e-05
-2.73639658355454e-05
-5.74856794895902e-05
1.8085400176998e-06
-1.5429521428822e-05
-6.898573586335e-06
-2.15299535956474e-05
-3.59235888364211e-05
-4.85586310450987e-05
-1.19256407680465e-05
-3.31965709804078e-05
-2.91254059310932e-05
-4.45520844957626e-05
-3.9363337245218e-05
-3.38594574814387e-05
-2.12379761750925e-05
-4.33799284699793e-05
-1.11164081847519e-05
-3.12837400611653e-05
-4.59312484728807e-05
-5.93778079275056e-05
-3.10027460715441e-05
-2.30098724739206e-05
-1.69841900385907e-05
-2.49321766683518e-05
1.31207959266293e-05
-2.78205328442938e-05
-1.90541496244788e-05
-1.12946028202453e-05
-1.90729200520575e-05
-3.90958815724333e-05
-1.99931626234386e-05
-3.35462203396442e-05
-2.66601591853031e-05
-4.77238130407097e-05
-1.53112011858589e-05
-3.95010237979191e-05
-3.21208113329571e-05
-2.70318960177355e-05
-4.83845836901008e-06
-2.37526539650914e-05
-3.8655182611498e-05
-2.49042874283331e-05
-3.52615307670586e-05
-5.91026792993625e-05
-1.66324452071396e-05
-2.21387796391748e-05
-2.02052812531304e-05
-3.59507220236666e-05
-3.2883046233553e-05
-3.21716041224378e-05
-2.04151794123862e-05
-2.58676199733369e-05
-1.94874310917418e-05
-3.76210775842663e-05
-2.18555185088993e-05
-2.21715938569926e-06
-9.66987334095565e-06
-2.04792832236368e-05
-3.11406383953338e-05
-1.50456076572673e-05
-2.29904538576622e-05
-2.30422901167545e-05
-2.59796850645501e-05
-2.01560479982638e-05
-1.1119887486241e-05
-3.34554778935443e-05
-7.79939928152916e-07
-5.05091695574058e-05
-6.32288190387432e-05
7.01949123974571e-06
-5.85204654940203e-05
-2.76516443010912e-05
-2.88081304157488e-05
-3.62681380156239e-05
2.31649419724504e-07
-3.96357867586226e-05
-2.33170598494372e-06
-2.27985637745368e-05
-3.05934885093993e-05
-5.35990309556927e-05
-2.10535722224558e-05
-3.70375704646567e-05
1.27232767725499e-06
-5.0974933514786e-05
-2.66657331863554e-05
-5.13215860151729e-05
-3.13875513349974e-05
-4.89940015011292e-06
-8.38729655665038e-07
-2.52869067243358e-05
-4.48550078804132e-05
-3.79058782090482e-05
-1.63907521228481e-05
-3.82340632329765e-05
-3.30526769367903e-05
8.45168061751594e-06
-2.47188401284383e-05
-1.79854377198932e-05
-2.27746070920852e-05
-2.83344360452881e-05
-3.42869519015262e-05
-4.22022967652497e-05
-4.30586610213713e-05
-1.07582642839967e-05
-3.8128910070106e-05
-2.13739802357031e-05
-3.45824922753606e-05
-4.86691867360425e-05
-2.01660648582862e-05
-4.10395587904319e-05
-1.2252414482722e-05
-7.59747094068919e-06
-2.58029648822773e-05
-3.13864050318301e-05
-3.57414841160413e-05
-2.86022093310494e-05
-2.26598767993562e-05
-3.22814228166368e-05
-2.79768294694589e-06
-1.49535722040144e-05
-6.54504469972998e-05
-2.10396424181874e-05
-1.54700483927976e-05
-1.30501121890397e-05
-1.97256345826361e-05
-2.51643653115828e-05
-2.71000464155941e-05
1.54734816851142e-06
-4.51760147347621e-05
-4.78116202317809e-05
-3.35290008539383e-05
-2.48783229585747e-05
-3.76434938636141e-05
-4.17867450766619e-05
-2.14522330501508e-05
-3.03370122963821e-05
1.52404294998347e-05
-4.05382328243433e-05
-5.60369891343406e-05
-2.45736354472646e-05
-2.91094815754329e-06
-3.78514117197562e-05
-2.08261543311601e-05
-2.92756179748069e-05
-1.55788254225131e-05
-1.70893681716343e-05
-3.34308612994206e-05
-4.39263822654463e-05
-1.26844980427359e-05
-2.38935807115864e-05
-3.02510197159309e-05
-1.97591432965237e-05
-1.9955621206753e-05
-4.70546267145798e-05
-6.50250348336567e-05
2.56158311423307e-06
-4.42473074524034e-05
-1.81367900193483e-05
-1.36537558245048e-05
-3.0483628251456e-05
-2.49363896893107e-05
-2.91022909003278e-05
-3.52339641894538e-05
-1.81305286301555e-05
-5.75763249283574e-05
-3.05628499574847e-05
-2.02031712656032e-06
-3.21966229280145e-05
-1.53730055966028e-05
-4.9903787687184e-05
-2.64033317865282e-05
-2.70902187118589e-05
-1.93968442923161e-05
-3.96408330991861e-05
-4.10642428061127e-05
-5.70901703744706e-05
-2.66115827176841e-05
-2.90586568745649e-05
-2.60977294309906e-05
-4.20497787719045e-05
-5.8578367212773e-05
-6.57315756849054e-05
-3.17124549941007e-05
-7.8877775824209e-06
-4.06665151844769e-05
8.8738175006898e-06
-5.39571819040059e-05
-2.83781099934605e-05
-7.38459355417596e-06
-5.1794508250341e-05
-3.03952245433539e-05
-2.75478430190652e-05
-2.09936474455236e-05
-4.5940799137873e-05
-3.2435771759769e-05
-2.49222555823329e-05
-3.44693242521387e-05
-2.04386448282827e-05
-3.29887842117027e-05
-4.15468713335644e-06
-3.27621893093981e-05
-6.69968552520151e-05
-2.21015596547561e-05
-2.33552458997507e-05
-6.27610271163421e-06
-1.1794228203888e-05
-2.67866522517084e-05
-3.37738216314878e-05
-3.10796998467913e-05
-2.5024931226658e-05
-5.21240053654003e-06
-4.83860717533357e-05
-2.3879004687837e-05
-4.65464402925114e-05
-9.3399337242193e-06
-3.40706791669923e-05
-2.93549086050931e-05
-3.64352898852382e-05
-3.3271006126692e-05
-1.55777362703067e-05
-1.69355209685467e-05
-1.3443044328767e-05
-3.18544337574441e-05
-3.03044631046322e-05
-5.45907164743627e-05
-2.42627466910673e-05
-2.04848151973158e-05
-7.56436989601325e-06
-3.73213107137905e-05
-1.74511757205835e-05
-4.70096612690483e-05
-2.16391505753862e-05
-4.99138880598461e-05
-2.74025635057274e-05
-1.39021937605941e-05
-2.63928951633932e-05
-4.0292653956797e-05
-5.56219043162081e-05
-3.01378790937466e-05
-4.40433165420088e-05
-2.39541900729613e-05
-4.39507933241479e-05
-1.64841895846284e-05
-1.73456077511487e-05
-3.2097192083495e-05
-1.8298534708705e-05
-3.85943077536388e-05
-2.02944396049895e-05
-2.71438716359921e-05
-1.13719553629166e-05
-3.3875469046976e-05
-5.41436641985346e-05
-2.03984907371248e-05
-4.31090756945312e-05
-3.13030658554297e-05
-3.45873276485863e-05
-8.34388350465829e-05
-4.29026921485616e-05
-4.77572961672236e-05
-4.60456807143307e-05
-4.93509968083252e-05
-1.21937902282094e-05
-4.8567548144398e-05
-2.07842006027371e-05
-3.32459865381091e-05
-3.16017068735498e-05
3.60440016999365e-06
-2.03443977895357e-05
-2.94585694319386e-05
-2.73724278433744e-05
-2.48014988528439e-05
-4.55807125655939e-05
-7.29519177912424e-06
-3.4540199332251e-05
-3.6379671615786e-05
-4.9428984508491e-05
-2.92209363560628e-05
-3.95811012920271e-05
-1.85744157214525e-05
-4.17241188722925e-05
-3.03588506874493e-05
-3.69265705315189e-05
-2.23187441846787e-05
