# Supplementary material for: Research on computational propagation and identification of mine microseismic signals based on deep learning
Source: PLoS One. 2025 Oct 22;20(10):e0334641. doi: 10.1371/journal.pone.0334641 (PMC12543183; doi:10.1371/journal.pone.0334641)
Supplement: S6 Data — (ZIP) [file pone.0334641.s006.zip › 000100900000217.xlsx_0.txt_24.txt.txt]

-3.60083563531185e-05
-1.49294403611752e-05
-2.63792448113945e-05
-2.35621961842562e-05
-7.00868044937993e-05
-3.35784066709504e-05
-2.71317655805681e-05
-2.03732414269507e-05
-2.20384136502174e-05
-6.18897706782416e-06
9.91281772391584e-07
-1.67941132622152e-05
-3.01047074443838e-05
-2.48047782523997e-05
-4.42022239602886e-05
-9.41108809727953e-06
-1.92230990918633e-05
-6.91257861364783e-06
-3.73553015970323e-05
-3.45627759488043e-05
-3.1132363961327e-05
-4.27376489491802e-05
-3.73925519018796e-05
-2.93929636595523e-05
-2.21522888039192e-05
-3.58946559929766e-05
-2.47531125978898e-05
-1.74006422777471e-05
-3.1087964529247e-05
-2.39208418037392e-05
-4.93846533070941e-05
-3.08616257598666e-06
-1.89995919239206e-05
-1.52696641851648e-06
-3.66044046360278e-05
-1.9918919321812e-05
-3.52892502990367e-05
1.90833907061016e-06
-6.50596270817284e-05
-4.53179584629698e-05
4.49187123836553e-06
-3.73554272193708e-05
-1.0767035904421e-05
-1.40421864608166e-05
-5.99610392934912e-05
-3.6968874162661e-05
-3.73363373318058e-06
-4.83261486041215e-06
-3.40436071521085e-05
-6.51671170482656e-06
-4.01926781643004e-05
-3.34364710398517e-05
-3.90782923934693e-07
-4.78376175244698e-05
-1.36856160342591e-05
-4.05616162594338e-05
-5.37232185606277e-05
-4.90885188363134e-05
3.20375347455072e-06
-9.75112251954618e-06
-3.02015339430204e-05
-4.35143910296654e-06
-1.93510674876662e-05
-2.87802402476194e-05
-1.14720637342246e-05
-3.07504155318845e-05
-1.59836539620359e-05
-2.03143262354403e-05
-3.71631636883681e-05
-3.51801878024649e-05
-4.69878488937418e-05
-2.21500915960248e-05
-8.85664492072946e-06
-4.29324964685336e-06
-7.50057778716853e-05
-8.27256579492684e-06
-2.61849357328282e-05
-3.07382247617211e-05
-2.58333921749753e-05
-1.96806883951373e-05
-1.77552066803623e-05
-2.82261611447773e-05
-3.4225009939312e-05
-1.51611842075709e-05
-1.50968905454665e-05
-1.44043609159536e-05
-6.23549402855826e-05
-5.88443486825089e-05
-2.24425206776274e-05
-3.14428979574417e-05
-4.97805727611043e-05
-5.2366316915619e-06
4.10814762160042e-06
-3.0860038306868e-05
-9.82810381342804e-06
-4.78139776395528e-05
-3.65409259877302e-05
-1.14610594557733e-05
-2.53664812282766e-05
-1.10432127281551e-05
-2.9034511035537e-05
-7.11326320994846e-05
-3.14065828091007e-05
-6.15219363545253e-05
-2.5901939228018e-05
-3.13202696748808e-05
-3.56485467885358e-05
7.7121389031698e-06
-9.27071737977269e-06
-5.95738983618478e-05
-4.76825516413008e-05
-2.0220037479481e-05
-7.02118172314576e-06
-8.86443889137228e-06
-3.32095917225589e-05
-2.86451889491866e-05
3.8864133896386e-06
-2.24999765344676e-05
-4.52221309425736e-05
-1.20012299203305e-06
-4.54568263773025e-05
-2.07755819608326e-05
-4.09459351476717e-05
-2.04025322131895e-05
-3.90632531476138e-05
-1.71861930120812e-05
-3.03022740476649e-05
-3.54306689914478e-05
-3.63115615935192e-05
-1.29713299332069e-05
2.06687826275308e-05
-4.05807483810846e-05
-6.95383273079771e-06
-2.1445323815468e-05
-2.68119145310846e-05
-1.24579763345106e-05
-1.59851064096264e-05
-1.77423776431343e-05
-2.2432696129486e-05
-5.23797362547612e-05
-2.28492518715384e-05
-3.68471266867491e-05
-2.44587082974199e-05
-6.99389142970946e-06
-6.35414522212888e-05
-2.70270321095036e-05
-4.6287334936802e-05
-3.22474959776457e-05
-4.37094033671207e-05
3.22840321187735e-06
-3.69266462806028e-05
-4.47325133363301e-05
-5.03683672732218e-05
-2.5549407619095e-05
-2.87778434985227e-05
-3.00359404922913e-05
-3.62810813464944e-05
-2.06308965620205e-05
-1.00205874727712e-05
-1.79996405129874e-05
-3.46903664350029e-05
-2.2087873190707e-05
-1.00145607542804e-05
-2.13727901906075e-05
-3.89590594756841e-05
-2.80977073004878e-05
-5.18650621499983e-05
-5.65024121506201e-05
-3.74218550568566e-05
-7.33027519402706e-06
-1.28305100594451e-05
-1.18235549394071e-05
-1.47188484766577e-05
-5.17001178446833e-05
-2.64848746888475e-05
-1.31278953806264e-05
-1.92359968304267e-05
-1.29431713772316e-05
-2.79285607421766e-05
-3.23926418110622e-05
-3.88808077730131e-05
-4.53227274546688e-05
4.45084118379051e-06
-3.92120750460174e-05
-2.47985501877536e-06
-3.12416214521827e-05
-1.99897206858778e-05
-2.71997259762836e-05
-3.89915509778913e-05
-2.51896177117626e-05
-5.57474837227815e-05
-3.1183973854932e-05
-1.39735553639681e-05
-3.91254692353494e-05
-2.97443676605363e-05
-3.60409228377682e-05
-2.09378565093743e-05
-3.91590854457291e-05
-2.20898473777952e-05
-7.77324575786206e-06
-4.76054879780765e-05
-2.8453430109022e-05
-3.40759787247493e-05
-2.10473314221299e-05
-3.74850061708107e-05
-3.93837872148403e-05
-2.28701495695735e-05
-1.20793829072464e-05
-8.58105075442873e-06
-7.90195257762858e-06
-3.35296045541007e-05
-3.03082085877713e-05
5.26373499237308e-06
-2.8616238807664e-05
-5.53027369638734e-05
-5.14951163794264e-06
-1.14380782616333e-05
-2.7912048440472e-05
-7.07927924825608e-06
-7.91982418275032e-06
-4.32938747203796e-05
-1.13652080879949e-05
-8.47495161825964e-06
-5.78104497382024e-06
-4.05775150365981e-05
-2.05240184352855e-05
-2.71762781194946e-05
-2.04809767492671e-05
-2.34346265876747e-05
-1.50230584663201e-06
6.02090166646669e-06
-2.46016707799411e-05
-4.95713085680195e-05
-3.38131640695521e-05
-3.58207181062083e-05
-4.69403464248864e-05
-5.91634495588253e-07
-3.23872971185039e-05
-2.01041508053872e-05
-1.84709986338158e-05
-2.64847792664056e-05
-2.62529073158763e-05
-5.72724370662202e-06
-8.16321237537171e-07
-1.30351059438525e-05
-2.47082714213647e-05
-3.98934972422171e-05
-4.87758264996483e-05
-2.29650948846479e-05
-1.79830727682617e-05
-2.05086519105964e-05
-4.47816763141e-05
-3.60937351558231e-05
-3.77838003032123e-05
-3.23119181225004e-05
-4.22805419677291e-05
-3.39722638346395e-05
-4.8731069163463e-05
-2.65093059713392e-05
-4.68300224623382e-05
-4.77425008398978e-05
-4.80867183803521e-05
-3.33068336164503e-05
-2.49542261619041e-05
-3.6815085698694e-05
-1.07244148937123e-05
-2.79758590502904e-05
-3.69624347235607e-05
-3.56495933747947e-05
-4.29514030058545e-05
-2.4000284552294e-05
-1.20269949984562e-05
-4.61085530307236e-05
-1.55288028834736e-05
-4.87873800199757e-05
-2.24356243853436e-05
-2.96258805826976e-05
-7.60778965716822e-06
-2.28807740509973e-05
-2.55253810317126e-05
-4.69429537933702e-05
-2.03647059788958e-05
-9.55629477874776e-06
-5.1468796871427e-06
-2.53974078393862e-05
-3.25240608490342e-05
-3.64116192275654e-05
-3.69120716241981e-05
-3.34527194617095e-05
-4.07171248499194e-05
-5.64953605251332e-05
1.04224378606532e-05
-3.69461718552272e-05
-3.40210481415233e-05
-2.77498365947726e-05
-3.3553503175034e-05
-3.48725374458951e-05
-1.79967324214661e-05
-2.30247980431413e-05
-1.65887315469149e-05
-3.14886070413456e-05
-5.02947612064993e-05
-3.63034498267791e-05
-1.1707486704048e-05
-4.14920795936287e-05
-1.29483730946081e-05
-4.24124880139139e-05
-2.67706863752847e-05
-5.9739072359166e-06
-2.18189842191293e-05
-3.54601874351206e-05
-3.30943218495394e-05
-2.02402205165003e-05
-3.65428334509068e-05
-4.21883463966612e-05
-3.23290351453911e-05
-6.27795537054763e-08
-4.74774464700607e-05
-5.42240888787273e-05
-5.16905894544137e-05
-3.02549224683535e-05
-4.65050849661392e-06
-1.41775120164443e-05
-3.34405177059131e-05
-3.77373684408004e-05
9.04262494555801e-06
-3.22260272826663e-05
-3.26184859051781e-05
-1.32670154808761e-05
-2.88427684592034e-05
8.87127806340358e-06
-4.56214974604389e-05
-4.41406034693858e-05
-2.92398557946779e-05
3.09703807610609e-06
-4.62398632527619e-05
-4.82809971372098e-05
-5.8866810453285e-06
-5.66456972568723e-06
-1.87524987967113e-05
-4.72918483572583e-05
-4.75761861207881e-05
-6.30195456388317e-05
-3.99195979605276e-05
-4.94478987566911e-05
-2.66525056423643e-05
1.34210864284851e-05
-3.3351401310258e-05
-4.67576940629544e-05
-1.17406493776578e-05
-2.34971566606674e-05
-3.64458761045594e-05
-6.43150420679521e-05
-8.55756105631765e-06
-2.78844892616777e-05
-1.09278918850292e-05
-3.07577410035883e-05
-3.38328079682686e-05
-2.60628322247632e-05
1.53968904735008e-05
-1.60948200007955e-05
-3.50702944988656e-05
-3.63752861058535e-05
-1.66268110165386e-05
-3.57395219131471e-05
-3.79971731676689e-05
-4.39279604583966e-05
-2.91939400291381e-05
-1.89295853655668e-05
-1.78371164262722e-05
-4.23651298601409e-05
-4.63565976448749e-05
-1.98197850586737e-05
-2.95607673303633e-05
-5.01681315210648e-06
-2.0637904611266e-05
-3.32498068664416e-05
-2.84097867096826e-05
-9.40795543554238e-06
-4.25376509084448e-05
-2.56293085306929e-05
-1.13175613074894e-05
-2.26100082435807e-05
-4.63643129294384e-05
-1.9899768298787e-05
-3.53714948688635e-05
-2.70433276318666e-05
-1.23096666741605e-05
-5.61025479210527e-05
-4.48912014578348e-05
-3.74665420443336e-05
-4.2710127187199e-05
-4.21669522139184e-05
-2.28924540591884e-05
-3.04810881101574e-05
-2.46418039821306e-05
-4.02117717283552e-05
-6.32535256964137e-05
-3.73830184733641e-05
-2.49558664875192e-05
-5.50906220280772e-05
-3.2070803568887e-05
-2.11747744591589e-05
-2.98818216524368e-05
-3.66787537515994e-05
-5.01608456824412e-05
-1.91064021389034e-05
-2.28289063667846e-05
-3.30915468966288e-05
-2.55231230806474e-05
-3.25727384062522e-05
-1.46624989067067e-05
-4.39527741006649e-05
-3.1831431425898e-07
-4.38926543586031e-05
-2.29753769394349e-05
-6.47773767991095e-05
-3.39671018399862e-05
-1.5204474527843e-05
-1.19380905431604e-05
-8.43782139263912e-06
-4.61751445515713e-05
-2.72395976186792e-05
-4.71503346732546e-05
-5.3816022465793e-06
-1.54861092982868e-05
-2.59309175384231e-05
-3.32098453862103e-05
-7.99136067060605e-06
-3.70926129605069e-05
-2.5652191090281e-05
-1.41390087377827e-05
-3.91121335265482e-05
-3.80707223918976e-05
2.8558675661682e-08
-5.13282921570975e-05
-6.17738436331806e-05
-2.65327163601021e-05
-2.48738946791293e-05
-2.11719476816731e-05
-2.20853569135014e-05
-3.22382002528605e-05
-4.4568622660156e-05
-4.81091598438071e-05
-3.13508169643242e-05
-1.71482327970474e-05
-9.7164004715662e-06
-3.64435679472559e-05
-2.37482316731529e-05
-2.44888502780224e-05
-5.04193504015488e-05
-2.38779542667631e-05
-3.7421756832809e-05
-2.58509598692356e-05
-1.29210059809926e-05
-2.98366541568661e-05
-2.90598126724214e-05
1.58387938027346e-05
-6.19746927922619e-05
-3.93106004866543e-05
-1.60767954128611e-05
-3.25582373388631e-05
-7.18038536996312e-06
4.42392056420283e-06
-2.99047820977338e-05
-2.16443286015712e-05
-2.94336957868528e-05
-4.28502458820663e-05
-1.1812000217381e-05
-4.55510461483793e-05
-8.42116342519801e-06
-3.2013014253818e-05
-3.03838662546142e-05
-6.10602574797022e-05
-5.00030128620017e-05
-4.16039879170215e-05
-1.13620092135149e-05
-1.46880583601658e-05
-6.50103035843699e-05
-2.44436751529406e-05
-5.24853796179364e-05
-3.80664415898646e-05
-2.40064883076009e-05
-1.90855051364201e-05
-1.9650724385012e-05
-2.80536609050878e-05
1.83739614324432e-06
-4.78639605173254e-05
-2.54103605546794e-05
-3.38226136187546e-05
-2.295830644719e-05
-1.4522017910533e-05
-3.48818232972142e-06
-3.91736245511535e-05
4.1834395752749e-06
-2.65952329542018e-05
-7.06263953470624e-05
-2.43591365087063e-05
-1.69157484020186e-05
-5.24014144323334e-05
-2.80504164196429e-05
-5.42583984823479e-06
-5.89832511081832e-07
-2.35035047309767e-05
-2.2040132303895e-05
-2.69913957205845e-05
-2.34024864133588e-05
-4.28360650666448e-05
-2.28932128131609e-05
-2.72354986921065e-05
-4.09848490541968e-05
-6.85495988484674e-06
-1.82879641199731e-05
-2.50956849380188e-05
-5.00016008733788e-05
-3.26179131114159e-05
-5.00362410787258e-06
-5.75642910343461e-05
-6.16319468970016e-06
-2.31467880012399e-05
-3.27332617951584e-05
-1.74664027538688e-05
-3.25172356299524e-05
-3.25894944880969e-05
-1.38968335086634e-05
-4.16163931140935e-05
-5.03241680668054e-05
-2.30785940628332e-05
-4.74125842868608e-05
-2.19958960522044e-05
-3.42560860028564e-05
8.20265466448494e-06
1.33836283395009e-07
-2.04310993905202e-05
-5.3463314835897e-05
-5.26323529709853e-05
-4.46878157967569e-05
-3.82189964875325e-06
-2.97987249899904e-05
-4.05562501409506e-05
-4.73639086246257e-05
-3.79080981135006e-05
8.7770314281568e-06
-5.74603447164006e-05
-3.73559792412257e-05
-3.42309295683079e-05
-9.17776530666752e-06
-2.91281173408168e-05
-2.39750416083747e-05
-1.80297945119348e-05
1.02752542955648e-05
-4.55973282451565e-05
6.21178411204628e-06
-3.00384241241466e-05
-9.15491943375557e-06
-4.03387839380099e-05
-4.65372630512846e-05
-3.36039258456443e-05
-2.06721657179048e-05
-4.31233471648677e-05
-2.75982995558854e-05
2.04657133924748e-05
-2.51495761452711e-05
-1.41532830135942e-05
-5.70962458019413e-05
-2.07274100641607e-05
-3.80848856862709e-05
-2.70885495350853e-05
-3.47667740542081e-05
-5.91148550769733e-05
-2.07524941954884e-05
-2.48147389508731e-05
-4.72416387802663e-05
-3.06083742752394e-06
-6.20690054153527e-05
-1.77722920934019e-05
-2.38181019349398e-05
-3.38973701388153e-05
-3.90364530743265e-05
-7.19369650649519e-06
-4.33669864657595e-05
-1.11877181204321e-05
-4.81555683362576e-05
-3.80684558505317e-05
-2.76351051758589e-05
3.77897291523584e-06
-1.24826269779723e-05
-2.92135020497057e-05
-3.46727171150547e-05
-2.37299155231967e-05
-2.41798909847823e-05
-3.38650224165926e-05
-2.32925340292587e-05
-3.20330803777948e-05
-2.88337390173104e-05
-5.63973519532797e-05
-2.45361809216867e-05
-2.70850631803465e-05
1.55956247698803e-05
-4.99675465247491e-05
-3.45374818533694e-06
-1.65082669553931e-05
-3.02911748221672e-05
1.92944369016765e-06
-2.61972838662119e-05
-1.32869416414103e-05
-3.50814853920678e-05
-9.59678794826967e-06
-2.73837542369272e-05
-2.96360094038056e-05
-3.23305041714246e-05
-5.3109740339436e-05
-7.04507407870176e-06
-2.7836517231346e-05
-1.94272351574968e-05
-1.5957390191062e-05
-2.65479857163688e-05
-2.40864451033563e-05
-4.61228281774504e-06
-2.85064544555342e-05
-6.35627088685338e-05
-2.11046364142668e-05
-4.09272319489611e-05
-4.16315489330653e-05
-1.13804305166075e-05
-3.00910640848617e-05
-3.03192898774994e-05
-3.76876024724421e-05
-4.50266186275086e-05
-1.49032625089863e-05
-4.74808234713904e-05
-1.8762412544206e-05
-3.85139230139573e-05
-6.48032420108085e-06
-4.09203053152297e-06
-5.42218276016805e-05
-5.83450260635557e-07
-1.89066761527123e-05
-5.00433749772582e-05
-3.62443663983093e-05
-4.14877462124304e-05
-2.10911341449414e-05
-1.09800977047968e-05
-1.14565840135141e-05
-4.48612102331091e-05
-3.95599385767793e-05
-2.14211915261074e-05
-7.29004801879214e-06
-2.19604260420008e-05
5.35290240917869e-07
-2.19798378882569e-05
-2.86235169887485e-05
-4.35665684183404e-05
-2.92342376730706e-05
-4.84855498444212e-05
-1.67405440274152e-05
-3.10436782124737e-05
-5.29551408294887e-06
-3.18746977841238e-06
-2.49907513052332e-05
-3.17796456810513e-05
-2.66812824599353e-05
-1.41597548708484e-05
-4.63297246275749e-05
-3.1807665146689e-05
-1.01309576098002e-05
-3.49238115147124e-05
-1.49545433910168e-05
-2.7147220885378e-05
-4.58316918062862e-05
-2.8229315951113e-05
-3.48071586575245e-05
1.45942960968574e-06
-3.65260179159262e-05
-6.25811654552088e-05
-1.11198104960685e-05
-1.99521233000322e-05
-2.44693148929539e-05
-1.90656930011425e-05
-4.17239877540309e-05
-1.85264321486973e-05
-3.44718952911079e-05
-2.38621036688927e-05
-1.67766039057111e-05
-4.27103572679306e-05
-3.96669940435523e-05
-2.03045232496273e-05
-1.94199749376896e-05
-1.38266965728225e-05
2.78047245599308e-06
-3.66720141130565e-05
-4.14232837413312e-05
-1.67736511858591e-05
-4.0628644479658e-05
-1.91851819134404e-05
-3.0560174322814e-05
-4.9935734200648e-05
-3.65018413529737e-05
-1.98551969528582e-05
-2.60537760315388e-05
-3.19298549974658e-05
-3.91495450105189e-05
-1.41552230447543e-05
-1.94885413788265e-05
-3.01808314257187e-05
-3.71836757010349e-05
-9.5275838769623e-06
-2.00871890005795e-05
-4.76768233499234e-05
-3.36892347003488e-05
-4.55697233998026e-05
-2.68461638188295e-05
-9.37217557750677e-06
-4.23580236257486e-05
-1.87141454762764e-05
-2.30588429073309e-05
-7.66132102610214e-06
-1.55400382634708e-05
-2.98267077364676e-05
-3.84322424012286e-05
-2.86521555779121e-05
-3.55357802184195e-05
-1.88639668949586e-05
-2.39959561362887e-05
-2.73184832106581e-05
-1.58167872407035e-05
6.46846342242837e-07
-1.81768616456301e-05
-3.86369612147753e-05
-2.41606533401886e-05
-4.25032248026767e-05
-5.19027549608777e-05
-3.49765495734975e-05
-2.54647221085194e-05
-6.08904962650985e-05
-1.90617720059038e-05
-6.69037202443054e-06
-1.89116465966579e-05
-4.02040657761049e-05
-4.34628553910256e-05
-5.91512186671076e-05
-5.1008770376113e-05
-1.90840088257474e-05
-4.4525262024262e-05
-2.69892704147411e-05
-1.24010259737252e-05
-4.19216718293084e-05
7.97536518444633e-06
-4.55881848488594e-06
-3.98442918988839e-05
-8.98761045315116e-06
-5.01108108483218e-06
-1.48375858198043e-05
-1.10194946891271e-05
-1.33093218678115e-05
-2.31580218834938e-05
-1.73018129394934e-05
-2.80591088687919e-05
-3.06140583024676e-05
-3.72930358994362e-05
-2.11220075954047e-05
-3.55378758371209e-05
-3.72049957197642e-05
-2.42406139073712e-05
-3.80440766736272e-05
-3.53006029512564e-05
-4.41638122874186e-05
-5.26734541684558e-06
-6.06115425409841e-05
-4.89912251211526e-05
-4.47430529346119e-05
-2.30477986392045e-05
-4.27997713349414e-05
-2.74502127051121e-05
-2.42287947370724e-05
-1.86227306937413e-05
6.36466961961743e-06
-2.64355594564636e-05
-1.88794098610043e-05
-2.74255272810017e-05
-3.82014692491106e-05
-3.48298747734672e-05
-2.87450403327716e-05
-3.86334447333977e-05
-4.81256066048772e-05
-2.7550093557405e-05
-3.86335543326408e-05
-3.72582288482933e-05
-3.72308231642406e-05
-4.3619294170859e-05
-4.46438850574471e-05
-3.11856197930223e-05
-5.58229515240152e-06
-4.93207726624086e-05
-3.68401741073333e-05
-2.96086220254846e-05
-7.08129526032579e-05
-3.21653482743984e-05
-2.14561543029145e-05
-1.74115535620421e-05
-3.24622934442389e-05
-1.34061330469705e-05
-2.74654251420128e-05
-1.52097362938571e-05
-6.04130984701834e-05
-3.40897463210205e-05
-8.82197133885501e-06
-2.08034725868539e-05
-2.97866305866991e-05
-1.89974854324847e-05
-4.27707971711254e-05
-2.15083969375975e-05
-4.33929116520638e-05
-1.97704444334659e-05
-2.10997471892316e-05
-1.6027860194113e-05
-2.87926081610484e-05
-5.94176887036289e-05
-3.41993911930847e-05
-2.88636589003417e-05
-5.04664352562964e-05
-5.3522743595661e-05
-3.05814884332823e-05
-1.38748561837077e-05
-2.64523368854766e-05
9.28967361726739e-07
-2.12515120574986e-05
-1.31081955364886e-05
-5.36599070533329e-05
-1.55497952276851e-05
-1.41134677292559e-05
-3.36324369385238e-05
-3.89605284662868e-07
-3.80042806470519e-05
-2.58542420737103e-05
-3.57189208643569e-05
-5.07626152967391e-06
-4.94969569806982e-05
-1.68710342874831e-05
-1.38068600561297e-05
-1.97531817177693e-05
-1.76873917999908e-05
-2.55141356809014e-05
-2.83411318838266e-05
-4.74472346604734e-05
-9.97865945512305e-06
-3.54668867352804e-05
-1.84398289063859e-05
-1.45402355189595e-05
2.07779229208686e-05
7.05339116366396e-06
-7.34015640776086e-06
-1.1515865419642e-05
-4.21694101741067e-05
-6.46064496979219e-06
-5.03477124075996e-05
-5.08476243263603e-05
-3.37011340388541e-05
-2.73558211101308e-05
-2.29570644651546e-05
-2.77610998809844e-05
-2.7258214205935e-05
-4.31625721197412e-05
-2.36066202404519e-05
-2.08852026963395e-05
-1.36220321156962e-06
-2.11133319136492e-05
-4.27583286778637e-05
-6.56271291463901e-06
-2.62326078305581e-05
-2.21315982557806e-05
-4.20504248811793e-06
-3.17613787625952e-05
-4.46778690663392e-05
-3.90514573907339e-05
-5.24887892797671e-05
4.55150791892518e-06
-1.87937089394598e-05
-5.27141381365816e-05
-4.80330082708624e-05
-1.61533966666498e-05
-5.39200320555336e-05
-4.47803898218139e-05
-2.96612743117887e-05
-4.09437143894314e-05
-5.35526858159581e-05
-1.24209437936004e-05
-5.56048034780802e-05
-4.23308714962095e-05
-5.17422158268889e-05
-3.69900879961281e-05
-3.69014942502485e-05
-3.49730497984487e-05
-3.48756532991516e-05
6.29452661814298e-06
-4.775926065435e-05
-2.97835875421264e-05
-5.54289085221224e-05
-3.12108570477868e-05
-2.15144440494142e-05
-9.6920459348775e-06
-2.49994151714919e-05
-3.18831305930775e-05
-5.65471579953025e-05
-3.68704414482523e-05
-4.94994890540465e-05
-2.38603259008149e-05
-5.06071797202335e-06
-1.39466739877175e-05
1.22313882374942e-05
-7.54608486743945e-06
-2.82495509301966e-05
-2.30987884840076e-05
-9.35562232415532e-06
3.18128947664144e-07
-1.1203970126329e-05
-2.30203466150664e-05
-2.01199377699589e-05
-6.39406565975348e-05
1.38064283273703e-06
-1.7380512128503e-05
-4.35121254073223e-05
-5.46952633055192e-05
-1.1935928204046e-05
-2.08828050851633e-05
-4.67148070060986e-06
-3.67021621048602e-05
-2.51445289398326e-05
-2.40122253640158e-05
-2.16665767836781e-05
-2.17293818125161e-05
-2.75688870108787e-05
-2.3295187165439e-05
-3.0198616951733e-05
-1.32297879208388e-05
-5.5637002926901e-05
-2.43008296746789e-05
-4.78154597945625e-05
2.60675597075965e-06
-5.30601160869414e-05
-2.26476047681891e-05
-1.69598192478086e-05
-2.1013613420708e-05
-1.36544050617245e-05
-5.88419562301428e-05
-6.17974176789222e-06
-4.49591092470841e-05
-2.93288612936168e-05
-2.9872834920735e-05
-2.91327499796872e-05
-1.88629239500193e-05
-1.00640869852935e-05
-3.63296100348941e-05
-1.25826012846225e-05
-4.3631535391832e-05
-5.55047466944617e-05
-9.56972213713037e-06
1.50242314296208e-06
-2.64372003192567e-05
-7.16478404539336e-05
-5.65910809289444e-05
-4.06503939328769e-05
-2.23132068060382e-05
-3.37675169202026e-05
-3.58358888978063e-05
-5.00666925619341e-06
-4.44982562023e-05
-3.93848009064963e-05
-2.88566090315698e-05
-1.41122413112126e-05
-2.16804217375677e-05
-1.92381355396216e-05
-2.40334732144279e-05
-3.34371296484859e-05
8.04281049913223e-06
-8.39950280202051e-06
-1.67688303961014e-05
-4.17830438218518e-05
-3.43501326940386e-05
-1.75998529731324e-05
-3.19203688508759e-05
-4.1435460815877e-05
-2.88617299254579e-05
-3.04382844045929e-05
-4.33811800861472e-05
-1.44244690920751e-05
-3.18936934300246e-05
-5.31929605624899e-05
-4.36136699958885e-05
-1.75937927649995e-05
-3.15433267921474e-05
-3.94458609441264e-05
-5.08853071639515e-05
-2.96342561004541e-06
-3.04638040034538e-05
-5.18694329075859e-05
-3.60703210927343e-06
-1.14535646133777e-05
-2.20749292079882e-05
-1.70939394636717e-05
-4.59819870034987e-05
-5.77569987029489e-05
-2.86036206673042e-05
4.19702659066521e-06
-3.09218268596676e-05
-3.6867617604365e-05
-1.06598729081093e-05
-1.3121505859214e-05
-4.01128767278995e-05
1.03805561568276e-05
-3.85409628684832e-05
-2.61847556701117e-05
-2.07097932930551e-05
-2.28630232299898e-05
-2.60870323101027e-05
-2.12137236437743e-05
-4.94936084805946e-05
-4.69970804523399e-05
-7.21124459388916e-06
-3.78674719487743e-05
-1.84857582779122e-05
-4.19437549064631e-05
-1.69894018208176e-05
-4.26593446162181e-06
-1.8349574115176e-05
-1.65093094193372e-05
-3.24166500703246e-05
-2.32974701359683e-05
-2.2700542051445e-05
-3.37370017558534e-05
-4.79788397980248e-05
-1.82439562316705e-05
-7.89927020411171e-06
-1.43113491853771e-05
-2.07651366549189e-06
-1.3724057727521e-05
-5.39428131964303e-06
-5.01522554218998e-05
-5.21007233558118e-05
-2.19894827718963e-05
-3.63145827482197e-05
-2.77745332712608e-05
-2.75498786299824e-05
-3.87628432229712e-05
-2.90398256845005e-05
-2.96060141372972e-05
-3.15695343872352e-05
-6.00684531624419e-05
-2.56446635885928e-06
-1.66570277584911e-05
-8.76615151500866e-06
-1.65435059636169e-05
-1.69187196463133e-05
-1.53484722081508e-05
-1.02174215497967e-05
-3.39814576003258e-05
-3.7719323086579e-05
-5.03111019546244e-05
-1.01979951816619e-05
-4.86539882130176e-05
-4.26472606384363e-05
-1.17173567220299e-05
-3.90639289024534e-05
-1.60630511546668e-05
-2.81272559784416e-05
-4.44482142955888e-05
1.21977380327038e-06
-4.33270598744079e-05
-1.97072757491911e-05
-1.39668819081463e-05
-4.34304749604435e-05
-4.45066110395231e-05
-3.68905593074525e-05
-4.05473953572589e-05
-1.05937934041544e-05
-3.01480602255508e-05
-1.72562400295823e-05
-3.6872025706682e-05
-1.19626936560841e-05
-3.3522911470666e-05
-2.18575146492845e-05
-3.73156433139504e-05
-2.24297425257208e-05
-5.77736659076101e-05
-2.85123625171034e-05
-4.20612615084013e-07
-2.70424586848285e-05
-5.38547487176166e-05
-3.35012451769147e-05
-3.8313930654868e-05
2.64982006981069e-06
-2.06469866649077e-05
-4.41627788501077e-05
-3.4622775838957e-05
-2.74642734201128e-05
-4.79603133789089e-05
-3.58474481403893e-05
-6.2613671925062e-06
-8.33406051996638e-06
-3.326987411872e-05
-1.19841697229865e-05
-3.2633088194755e-06
-1.06963310663201e-05
-5.1710884849331e-05
-7.81295755781027e-05
1.03616079755372e-05
-1.16730855203868e-05
-2.85232376973032e-05
-2.02453382507086e-05
-4.01685845712644e-05
-3.01373210835374e-05
-3.37751394195427e-05
-1.50032353695545e-05
-1.83564799286888e-05
-2.92189265461981e-05
-5.2124726738128e-05
-3.43138650478616e-05
-5.85190774058595e-05
8.87049895243333e-07
-5.59610489312924e-05
-5.09584651499718e-05
-5.11829531683507e-05
-1.18683880530297e-05
-3.26661843694213e-05
-2.58235636936837e-05
-4.72441223154838e-05
-3.60641550224153e-05
-1.59375110254418e-06
-4.56467280279664e-05
-1.87719547450742e-05
-4.25573106355123e-05
-3.64544445299355e-05
-1.67610478758939e-05
-4.86356140953119e-05
-1.79767820189119e-05
-4.86008932256275e-05
-3.94329728049219e-05
-5.36579828525932e-05
-1.6231575705393e-06
-3.53501699960511e-05
-4.93844881001913e-05
-1.65542732882346e-05
-1.04083971011607e-05
-7.95855088094841e-05
-9.33259157304305e-06
-4.06493904242121e-05
-2.48970003866683e-05
-6.72617477832133e-05
1.25920918595779e-05
-5.66460267850325e-05
-2.91576413258481e-05
-4.15788491099863e-05
-1.83248021527036e-05
-1.43999301308768e-05
-3.56807818131906e-05
-4.84596789007128e-05
-1.98360288051162e-05
-9.56865115958503e-06
-9.20778420469933e-06
-1.91217186088248e-05
-2.52398458991392e-05
-5.57899523616168e-05
-2.73777985983859e-05
-3.29134431459757e-05
-1.18028232002765e-05
5.61822076336215e-06
-1.2968225509863e-05
-2.29472360080775e-05
-1.15536004565061e-05
-2.57416489268825e-05
-2.70357707872052e-05
-4.24120847294179e-07
-1.1635966197265e-05
-1.45412362475002e-05
-4.78717741508341e-05
-2.48382875441274e-05
-4.44738749233334e-05
-2.63477772480599e-05
-1.37430408322431e-06
-3.35587960873849e-05
-4.55883291823466e-05
2.24762285124952e-06
-2.0996083038632e-05
-2.00988580274305e-05
-2.24068529149621e-05
-4.52204194662103e-05
-1.42751059239197e-05
-5.53734783672634e-05
-2.70139933470566e-05
-9.8712144085436e-06
-3.61501064690999e-05
6.37954560648435e-06
-1.47362649601188e-05
-1.28098842101184e-05
-5.92459040781544e-05
-3.94346567621815e-05
-2.92198355670353e-05
-5.03250998582885e-05
-2.81800081145626e-05
-3.05190949948059e-05
-6.43230180381187e-05
-2.84035385644712e-05
-4.20159168624134e-05
-2.37401432428322e-05
-3.9409297528149e-05
3.6357851839699e-06
9.48775555468376e-06
-2.40278008685434e-05
-2.69113444093069e-05
-3.10926783451438e-05
-1.10304779292352e-05
-1.35997998303821e-05
9.2738621866503e-06
-1.37508536857015e-06
-3.64595685745987e-05
-4.20314010989404e-05
-1.66297396978983e-05
-3.15413743311005e-05
-5.02492796328726e-05
-2.15173720331107e-05
-4.49546894652489e-05
-1.57331765135167e-05
-3.01268644316823e-05
-3.3168050582888e-05
-2.60650393506856e-05
-1.71867535354603e-05
-3.59098708816655e-05
-5.37239574487031e-05
-2.65061409734717e-05
-2.51872332149409e-05
-3.76932085500791e-05
-2.33349229351448e-05
-7.37474702605527e-06
-6.28945712070473e-06
-3.89394429781895e-05
-3.30658081715848e-05
-2.06445602523476e-05
-3.14773154823167e-05
-4.95165717379279e-06
-3.7295305427444e-05
-2.18304495503576e-05
-2.08505569508832e-05
-1.33248182043028e-05
-1.97489916643477e-05
-2.09071235470912e-05
-4.1074077929791e-05
-3.72900709568518e-05
-2.42394759614696e-05
-2.81359323359275e-05
-5.26108023505027e-05
-2.14390054441156e-05
-4.87302399163311e-05
-4.68061191613573e-05
-2.14506255110452e-05
-4.9041003912053e-05
-7.40204737837414e-06
1.18586905757557e-05
-5.52134530664166e-05
-3.34543449751415e-05
-3.38650090910277e-05
-2.94859062388206e-05
3.1194782484058e-07
-2.63018682348473e-05
-3.7561408040293e-05
-1.49287480976892e-05
-3.24392768777356e-05
-2.60360976120904e-05
-1.85838269809559e-05
-4.60363701040892e-05
-2.05267297843328e-05
-3.62035352149767e-05
-3.1064610522888e-05
-2.97170629759226e-05
-2.06847626127868e-05
-4.45424792263314e-05
-3.95272642872393e-05
-3.68796579959155e-05
-4.90824055803824e-05
-3.91140873338368e-05
-2.29732418065251e-05
-3.90308226440151e-05
-4.70251040499018e-05
8.92426419395163e-07
-4.57557877609987e-05
-1.25240550749124e-05
-4.40165789105024e-05
-5.93840492279608e-06
8.67400347003987e-06
-9.72925853430655e-06
-4.41796345392899e-05
-4.71799055917427e-05
-2.35534167957585e-05
-4.51888486916595e-05
2.19839602912181e-06
-2.9309938591365e-05
-6.15671779522748e-05
-2.40773640220286e-05
1.20553497566841e-05
-2.83690122721895e-05
-2.85025206445052e-06
-4.56836781276544e-05
-1.01431579387885e-05
-4.36226452094568e-05
-4.1102639612451e-05
-4.12665543326107e-05
-5.07150331334012e-05
-4.32334546683684e-05
-1.48136232457751e-05
-2.85494612920431e-05
-6.25225330947554e-05
-5.02662365895627e-05
-3.05136356825598e-05
5.33736717752172e-06
-6.98201228336104e-05
-4.95886919926146e-05
-3.14031675423069e-05
-4.65995727527771e-05
-5.3524360550799e-05
-3.85363240007935e-05
6.95257724618717e-06
-2.3109472882275e-05
-2.28216968198999e-05
1.93909299575133e-06
-2.05471505355443e-05
-2.88357771034145e-05
-3.12126586135156e-06
-7.51193086210825e-07
-2.91031234060916e-05
-2.2132166780527e-06
-4.19058707737052e-06
-3.23242369330143e-05
1.30887772066453e-05
-4.23485687469485e-05
-3.84270100972744e-05
-1.32367079744844e-05
-3.69703290984672e-05
-6.38838915184805e-05
-5.41411464282859e-05
-4.82570067163983e-06
-5.2300510417958e-05
-1.57831873184753e-05
-3.8564907583679e-05
-1.75258118865036e-05
-3.17174382825191e-05
-3.70896485744239e-05
-2.05922168254433e-05
-4.47263267580275e-05
-2.51667001634225e-05
-3.16301049254261e-05
-4.30315780112878e-06
-5.57423149946248e-05
-4.07701294932626e-05
-1.54112376971913e-05
-3.3600879805142e-05
1.21192294215957e-05
-2.7404144362307e-05
-2.80941944368827e-05
6.92757684804466e-06
-3.20520142609837e-05
-4.99986264231702e-05
-2.55299631322281e-05
-3.00769792112014e-05
1.1687326977036e-06
-4.76994595080719e-05
-6.44836770281413e-05
-3.5284400800612e-05
-2.87937506059296e-05
-3.27027021621483e-05
1.11932615858661e-05
-9.11365445313966e-06
-1.05967692137149e-05
-2.6332976066482e-05
-4.36887000052311e-05
-1.67888224652738e-05
-2.89006499449713e-05
-9.6254269276547e-06
-4.61296383489497e-05
-1.44468131263054e-05
-1.30971114913642e-05
-2.02923158746728e-05
-3.49596746929916e-05
-2.88293361765816e-05
-3.42973992822094e-05
-2.77115222966348e-06
-1.83848161216094e-05
-2.17636095640629e-05
-4.4125429553472e-05
-5.06520671272915e-05
-2.67974943469384e-05
-3.08329133849254e-05
-9.43218641253201e-06
-1.88938702634823e-05
-2.03455121964379e-05
-2.84010560818533e-05
-1.17931457573111e-05
2.0942299025431e-06
-6.6648061995824e-06
-1.55701885614846e-05
-4.16417900247364e-05
-4.69624730819868e-05
-3.74115096778732e-05
-4.85608079421421e-05
-8.11574161262658e-06
-2.23958860072916e-05
-7.95356562602279e-06
-4.11196768603747e-05
-4.08429469516861e-05
-6.21917039762839e-05
-9.722876252999e-06
-3.12923010197375e-05
-5.3351877955527e-05
-2.62361540561698e-05
1.95158401862495e-06
-6.66659180971125e-05
-1.60281186150333e-05
-7.70686660992303e-06
-2.86809102789506e-05
-1.94500120940409e-05
-1.58371987312272e-05
-7.42072400925009e-05
-6.01279021014668e-06
-4.62190560299808e-05
1.11665910486252e-05
-6.49607844776854e-05
-1.52737603133951e-05
-4.40152707029092e-05
-3.17215344711663e-05
-2.33235921211964e-05
-3.58751559474649e-05
-5.89359728957877e-05
-1.95369827460782e-06
-1.52873263651624e-05
-1.3084515951433e-05
-3.16094540766827e-05
-3.63552130470646e-05
5.17607583833506e-06
-1.48104620986288e-05
-1.92242336517366e-05
-2.70623322347902e-05
-2.30258268802566e-05
-2.10322517553438e-05
-1.28620336980824e-05
-2.70355694430397e-05
-5.2568828414301e-05
-2.21917553099907e-05
-2.7246446015123e-05
-1.5671541464607e-05
-1.94249282057477e-05
-1.17136231919571e-05
-3.34365689519026e-05
4.72591157384664e-06
-2.76305300043731e-05
-3.52895094981274e-05
-4.33938655563779e-05
-4.52120665802706e-05
-4.19495358949333e-05
-5.93520128720926e-05
-4.56108554923944e-05
-4.47195279365993e-05
1.7580455516701e-07
-4.45240237839962e-05
-3.67819916470999e-05
-3.83102083467252e-05
-1.98025277702399e-05
-3.39625375660127e-05
-4.50829574285552e-06
-3.47771481142012e-05
-2.51336664022916e-05
-3.91438261307123e-05
-1.17803210769882e-05
-3.86093704265281e-05
-8.72108151536315e-07
-2.72740290723893e-05
-2.80878222214375e-05
-2.47866635980627e-05
-6.06713190363695e-05
-2.60530956097732e-05
-1.7378250047688e-05
-3.10430983725061e-05
-1.24579078722962e-05
-5.16298111527927e-05
-3.79808632803101e-05
-2.63330865064383e-05
-3.83340989309343e-05
-3.47683477178743e-05
-2.89057341954109e-05
-4.33960536625542e-06
-4.10451094831016e-05
-5.52428259433527e-05
-2.7050919219099e-05
-4.58088763924925e-06
1.08923282955443e-05
-2.53841168761171e-05
-6.53352512967018e-05
-2.24536414045009e-05
-3.56039288026316e-05
-1.07156892591242e-05
-3.26932308721559e-05
-3.30237504463516e-05
-6.77377903481837e-06
-3.94336801043699e-05
-4.49273622081809e-05
-4.54721771180434e-05
-3.59105067300446e-05
-2.9137642350618e-05
-3.73191290059178e-05
-1.37706067924007e-05
-5.14555280811584e-05
-1.89669866311052e-05
-2.00496840309153e-05
-2.5160306944063e-05
-5.95541651985511e-06
-4.19404803463963e-05
-7.23182555972797e-05
1.44570728207109e-06
-3.60602749708515e-05
-1.27080956012469e-05
-2.25061976391833e-05
-1.235250015329e-05
-3.40550991131305e-05
-3.70133014073352e-05
-5.97231879918045e-05
-2.68821553361018e-05
-2.47022846909693e-05
-1.48638541398957e-05
-2.60607053367681e-05
-1.62904562420971e-05
-1.97409228586078e-05
6.03325348530076e-07
-5.00485510474634e-05
-2.57508389500203e-05
-5.44906049558078e-05
-5.04184833028595e-05
-3.89871276307944e-05
3.72753797782924e-07
-2.30677398792771e-06
-5.11771006857991e-05
-3.17746881546483e-05
-2.80893001833937e-05
-1.3585435789473e-05
-4.48637791843802e-05
-3.7330703507905e-05
-3.71008115979824e-05
-4.95490949435238e-05
-3.1399095205372e-05
-4.22058122967005e-05
-6.58174009932246e-06
-2.64880064952113e-05
-3.19630627345345e-05
-3.17617090472959e-05
-3.26673348831862e-05
3.20657369818156e-06
-3.99444689456769e-05
-4.15181611815326e-05
-3.99972570975097e-05
-3.31456127683684e-05
3.12553176152869e-06
-2.28296159763435e-05
-2.3926567622615e-05
-3.81265360061145e-05
-2.48213254356599e-05
-2.62071549077061e-05
-1.06981046370755e-05
-1.98975714013472e-05
-2.58647676697576e-05
-1.47810427570803e-05
-1.31967414050197e-05
-2.58628170886525e-05
-2.11457920616665e-05
-2.71573568808268e-05
-1.21495372149122e-05
-3.54141482719111e-05
-2.00456368809902e-05
-1.78643115963344e-05
-8.58891140585421e-06
-1.72488472437485e-05
-3.33343929217838e-05
-3.80216837254343e-05
-1.9640541477683e-05
-1.34202227310968e-05
-1.32175513071194e-05
-1.46766759450612e-05
-3.76524395815988e-05
-1.98784309422456e-05
-3.65225411483021e-05
-3.11278060807385e-05
-5.11346022661515e-05
-1.62603141606832e-05
-2.65504496593639e-05
-3.7711634890028e-05
-1.15639831955318e-05
-2.58998851481509e-05
-4.07335053896295e-05
-3.36206724650175e-05
-2.4745614381011e-05
-6.89471520712354e-05
-3.01368964106313e-05
-3.11832861198234e-05
-4.49444306151116e-05
-2.07976965572561e-05
-8.76324492939917e-06
-1.43247608866681e-05
-3.8228407093315e-05
-3.55288196998139e-05
-9.77906533245689e-06
-2.70789923686318e-05
-6.40070289427277e-05
-3.65749470225654e-06
-5.38515617262214e-05
-3.97966493520415e-05
-4.0543811254951e-05
-2.81239498378429e-05
-3.59775109987728e-05
-4.52071133261452e-05
-2.87494144750432e-05
-7.93602095331183e-06
-2.70573122055841e-05
-2.59978398155637e-05
-2.86877890503587e-05
-3.24845786225146e-05
-1.86829553997229e-05
-4.50656024900116e-06
-1.88008091062359e-05
-4.578931689381e-06
-3.1453968754096e-05
-3.0753975969382e-05
-2.62569155462314e-06
-2.66384440363248e-05
-1.57011720082264e-05
-1.98731001218833e-05
-1.0199205122897e-05
-2.62507680421366e-05
-4.76956804773779e-05
-3.66034326223029e-05
-1.61358588199142e-05
-3.43965942216803e-05
-4.07053038271139e-05
-2.32445475401326e-05
-1.82278323499481e-05
-3.28465284986279e-05
1.86163581737506e-06
-3.1459186016005e-05
-3.43173973390319e-05
-3.65747250468284e-05
-4.14312510598463e-05
-3.97398376967308e-05
-1.88256285052714e-05
-5.02619928321884e-05
-5.19118435548289e-05
-3.45471154646215e-05
-3.33892979524116e-05
-2.12218089580714e-05
-1.44019786327896e-05
-2.25244664600504e-05
-1.83809134303204e-05
-3.29386442320337e-05
-4.10984558552123e-05
-1.23744750354526e-05
-5.08458446998929e-05
-4.04806255112295e-05
-7.11288755833505e-06
-2.71097980595353e-05
-9.3136495603856e-06
-1.77128527716677e-05
-1.64308882647047e-05
-2.26154045848162e-05
-3.93995970507173e-05
-1.77666532821643e-05
-1.30184141325016e-05
-1.86435381869836e-05
-6.85324634403162e-05
-4.92115269267884e-05
-6.58841270352456e-06
-3.28930587346827e-05
-2.88792053084929e-05
-3.52716746859644e-05
-1.08754977217924e-05
-4.85939707651958e-05
-4.90378945432287e-05
-2.07985981039623e-05
-1.36029914995513e-05
-2.0588805736667e-05
-4.02587180638656e-05
-4.06940620405471e-05
-1.44789690940747e-05
-9.62942495452002e-06
-4.26527502177596e-05
-5.22369976274252e-05
-4.08645339530711e-05
-1.91396475848738e-05
2.26327177577456e-06
-2.68126852792911e-05
-4.9349118640299e-05
-3.35813516221223e-05
-3.59097846328594e-05
-2.85756383595545e-05
-2.58392299599157e-05
-6.87320005976424e-05
-2.22658765073982e-05
-4.47703224031686e-05
-2.88991428309723e-05
-2.8563083806205e-05
-1.76518222794056e-05
-4.30130010540263e-05
-1.31054299004085e-05
-4.17794954443129e-05
-5.97948067218796e-05
-1.79418461003213e-05
-1.74813360569375e-05
-5.36217015390378e-05
-2.89417689700903e-05
-2.53997682879247e-05
-1.97766261670607e-05
-1.00136145112037e-05
-6.32721730672166e-05
-9.17663848310188e-06
-2.82161122705994e-05
-3.90505484331969e-05
-4.7814176583681e-05
-2.13726768228058e-05
-4.60622104550225e-05
-5.68993862793852e-05
-4.5264880800372e-05
-3.44920195997774e-05
-3.22533066456436e-05
-5.2422167045922e-05
-6.74689552105258e-05
-2.48411618653206e-06
-2.24704490653673e-05
-4.76627211682418e-05
-2.72867851469429e-05
-1.06150285367489e-06
-3.23711143206479e-05
-6.30113186576209e-05
-9.81507312387675e-06
-3.00728630390385e-05
-4.99791764772092e-05
-5.46454967623403e-05
-3.94611020605572e-05
-2.50104331529476e-05
-5.4671486140927e-05
-1.83512230849896e-05
-4.43458983851304e-05
-1.34685666724992e-05
-3.09197076055391e-05
-4.99925163784967e-05
-4.58369069335596e-05
-2.39452081561232e-05
-3.81102918009702e-05
-3.39737299638285e-05
-2.87559326918592e-07
-2.04022823214708e-05
-2.76439278882168e-05
-4.71076770686918e-05
-2.48001333590964e-05
-4.20881902691702e-06
-3.93312500791955e-05
-1.07564757963473e-05
-3.54492020200636e-05
-5.44015008029329e-05
-1.72842201583308e-05
-2.19409774360842e-05
-2.61892308900076e-05
-3.79480883579674e-05
-1.90179180513727e-05
4.06086041198979e-06
-1.59138270996521e-05
-4.2570905969109e-05
1.04753876132468e-05
-2.20261668340739e-05
-3.34728163208404e-05
-3.00031636146004e-05
-2.65487602893447e-05
-4.9074310782324e-05
-3.47768187372429e-05
-1.92284035405416e-05
-2.25412726335685e-05
-3.69681822516602e-05
-3.67186107899379e-05
-4.0443174797771e-05
-2.79825171041898e-05
-3.53561070151017e-05
-3.02542603482489e-05
-3.22593147219995e-05
-4.47425193924878e-05
-4.03546400370482e-05
-3.2874028710315e-05
-5.97264364408583e-06
-3.25111923403419e-05
-3.1347085819993e-05
-2.07965404146417e-05
-4.15036642882187e-05
2.80110511469863e-05
-1.33175405830198e-05
-1.80475702493347e-05
-6.31495485273142e-06
-2.37049552890807e-05
8.79927361349615e-06
-2.33475831277359e-05
-1.70559977727562e-05
-3.23679673231999e-05
-4.18346925406772e-06
-3.55006308847941e-05
-3.90920483574167e-05
-2.44785694914112e-05
-2.8745715083871e-05
-1.92827981981056e-05
-3.10967001462028e-05
-5.74695438887781e-05
-1.23891951229744e-05
-2.41936139120352e-05
-3.76936509752502e-05
-3.55800817742184e-05
-4.70391861673291e-05
-3.12846262387263e-05
-1.98928956074883e-05
-3.4457079075817e-06
2.98728887132628e-06
-7.13066866966837e-05
-3.99079325568253e-05
-5.24338713720929e-05
-2.06504793935529e-05
-3.15721378844676e-05
-4.37960041562959e-05
-5.08508117126994e-05
-4.97241282263759e-05
-1.65141553864114e-05
-3.13768334459403e-05
-4.03769707139131e-05
-3.61631746903198e-05
-4.5024840991285e-05
-2.71208458526247e-05
-1.10658781519714e-05
-3.81233667117625e-05
-4.40112175978013e-05
-3.0846920121344e-05
-6.26881630858784e-06
-3.27420249176444e-05
-6.60812034491119e-05
-3.54714636830313e-05
-5.41265017135413e-05
-3.22560820998066e-05
-1.47843590417795e-05
-2.92741225276998e-05
-3.2984180926406e-05
-2.92647567016255e-05
-1.64980395793337e-05
-3.59192078885552e-05
-6.39944923712787e-06
-1.82770183969431e-05
-3.73401202255765e-05
-1.10436132957827e-05
-3.96428381073186e-05
-1.176579211832e-05
-2.34219491109643e-05
-4.12065093936577e-05
-1.97266052585939e-05
-3.41066523584983e-05
-1.62742455332431e-05
-2.83786808234194e-05
-5.48614399394076e-05
-5.00058507977535e-06
-2.83667753526981e-05
-1.24301483394622e-05
-2.610050916392e-05
-4.69711664022775e-05
-3.58850466231816e-05
-2.23761601747417e-05
-1.69590084834854e-05
-1.48454240764084e-06
-3.40161803890508e-05
-2.08961217056566e-05
-2.47818385470194e-05
-1.08908711747263e-05
6.98145190371132e-08
-1.82420910183787e-05
-4.26149136725369e-05
-5.08425400852184e-05
-1.49431973220441e-05
-1.94324975633649e-05
-3.56859541777354e-05
-4.76744340200727e-05
-2.54575577884826e-05
-2.54544079069273e-05
-9.25493356674818e-06
-5.20021200639144e-05
-3.04875723321931e-05
-8.65284508419612e-06
-3.42006085221756e-05
-7.72059644041102e-05
-1.54051114188302e-05
-3.54421314276042e-05
-5.09372174012102e-05
-2.52968593270299e-05
-7.8382745178498e-07
-6.00724208064158e-05
-3.61626317655448e-05
-2.59697604546948e-05
-3.12331481111601e-06
-4.00514418217403e-05
-3.46202583561834e-05
-2.60279912280699e-05
-5.01309831499998e-06
-3.51894608142193e-05
-1.48091930917456e-05
-4.95597721524322e-05
-2.48379171633191e-05
-2.75039536905733e-05
-2.24729055417645e-05
-5.29544800937587e-05
-3.66643103765633e-05
-5.1142875360957e-05
-4.33102228665943e-05
-5.63499135773176e-05
-1.60476482423464e-05
-4.58174011915024e-05
-1.46736942612328e-05
-5.99940556678933e-05
-4.73015284758859e-05
-1.67198145762223e-05
-4.84730343372629e-06
-1.88953802376823e-05
-4.87631117325854e-06
-3.65444750344015e-05
-2.62395858261345e-05
-3.30774316158793e-05
-3.63009268579931e-05
-1.19248244324647e-05
-1.6913232373475e-05
-2.29265990281747e-05
-2.29014186668144e-05
-2.0628938937607e-05
-7.42583812371385e-06
-4.50392334960823e-05
-2.3413591499746e-05
-1.70969675173298e-05
-1.78373975010567e-05
-7.60789732605049e-05
-2.03443236183016e-05
-2.54319174295157e-05
-5.14372861989162e-05
-3.55064829232927e-05
-4.3647735935903e-06
-5.46503311404727e-05
-2.35915171367292e-05
-4.21146784658723e-05
-3.01805936489677e-05
-3.98773606615228e-05
-5.08193122800062e-06
-3.39243471769405e-05
8.6717135255023e-06
-3.9254546168966e-05
-3.26887171807335e-05
-2.8876590187197e-05
-4.60248998578399e-05
-1.51387877199735e-05
-5.06851181036854e-05
-3.41909660054222e-06
-3.26803497594456e-05
-1.07710278625091e-05
-3.6430182699193e-05
-3.03556095518047e-05
-4.03131230923485e-05
-2.5266274552519e-05
-3.91921892479967e-05
-4.35182166769346e-05
-1.39125200745879e-05
-2.97800900506494e-05
-3.1535126182212e-05
-4.89461602710113e-05
-7.55481400705484e-06
-2.74516934138739e-05
-6.62155715572936e-05
-1.18879547959427e-05
-3.08860008893132e-05
-9.72872811861754e-06
-4.37109366247533e-05
-3.8607872751177e-05
-3.08435955578206e-05
-2.0224697044968e-05
-2.52304501764566e-05
-1.91917399866852e-05
-2.25797811111835e-05
-1.9064617696217e-05
-1.90454763970725e-05
-3.74421837988456e-05
-4.45119379010251e-05
-3.8582574074943e-05
-3.34034350489375e-05
-2.8520027406766e-05
-3.88979628983876e-05
-1.93328559341982e-05
-2.84994164782645e-05
-2.68586471113019e-05
-3.65852972193452e-05
-4.07233779729118e-05
-5.38571426345357e-06
-3.80209664634019e-05
-2.45596507140402e-05
-1.45972953245886e-05
-1.97320747185765e-05
-3.92599734012607e-05
-2.2633002913703e-05
-2.20058475512626e-05
-3.49584603683749e-05
-3.36430019875561e-05
-1.32619233681213e-05
-6.58837973678993e-06
-2.43381783905269e-05
-6.29894414577589e-05
-1.41884255714221e-05
-3.7899326848652e-05
-2.77001490901095e-05
-3.44680460524484e-05
-6.94045951472581e-05
-3.10615490570533e-05
-5.02414118890912e-05
-3.31002090464391e-05
-5.1193792909263e-05
-4.12674231441871e-05
-5.27638557924175e-05
-3.52914776235925e-05
-3.90755003043636e-05
-2.16887713411262e-05
-4.25491721886318e-05
9.77040070654336e-07
-4.59263272187964e-05
-6.35331782711898e-05
-2.00268482245825e-05
-5.19493312154605e-05
-5.36095682187126e-06
-2.38245216332532e-05
5.97892812770931e-06
-2.65615909848621e-05
-6.62440275480229e-06
-3.17777693418605e-05
-4.57772670680769e-05
-3.65100304437968e-05
-3.02831250862133e-05
-1.00458225894126e-06
-6.44038746826823e-05
-5.09575600311427e-05
-3.92161134801185e-05
-2.24543811995573e-05
-1.9378714463259e-05
-2.89055799345991e-05
-3.16605969040533e-05
-5.12969921404206e-05
-1.75621030633366e-05
-5.03680604548179e-05
-3.29579293731855e-05
-3.84655385310495e-05
-9.62459604313923e-06
-1.72619593464787e-05
-1.92574679558442e-05
-3.24137103490395e-05
-2.56044810827847e-05
-7.13967598478593e-06
-2.94058264684823e-06
-2.89062848980142e-05
-3.88389459994781e-05
4.28535515433002e-06
-4.68463206330911e-05
-3.36623360202878e-05
-3.88698443727563e-05
-2.90795191958874e-06
-3.26984680978788e-05
-5.60292694880558e-05
1.19283354470505e-06
-1.86662682957589e-05
-1.4152717269476e-05
-1.06202626416058e-05
-1.21612103138938e-05
-6.16199782052835e-05
-3.30235740943402e-05
-3.05216207538943e-05
-2.76307981469337e-05
-2.06979172637107e-05
9.97133122304745e-06
-2.24999171565096e-05
-4.62515981181869e-05
-4.19488969135615e-05
-4.22349682141096e-05
-3.62735203851194e-05
-4.80969088206367e-05
-3.25933869055532e-05
-1.76184299494257e-05
-2.04320206189323e-05
-2.02269673426601e-05
-3.37174194651954e-05
-3.85815811713127e-05
-2.62847588851199e-05
8.71080308041127e-07
-3.65476395320813e-05
-3.35934037238076e-05
-2.02025894736815e-05
-2.70492405859534e-06
-3.37307560947887e-06
-5.19394183068151e-05
-2.61898292786819e-05
-4.24343743196153e-05
8.04748091001451e-06
-5.50546670088453e-05
-5.04614978753735e-05
-2.56528874851065e-05
-4.11794096758102e-05
-2.40386730979801e-05
-1.0102628583977e-05
-2.70363110938692e-07
-3.28792991657118e-05
-1.36091646643351e-05
-4.87720860748058e-05
-5.81195830489859e-05
-9.89090146434165e-06
-4.32153884358697e-05
-3.01378529227306e-05
-5.30932654099738e-05
-4.76084000024405e-06
-2.443487020824e-05
-2.50471582976907e-05
-3.60799744102129e-05
1.54644997137192e-06
-3.47371995407994e-05
-3.27535842621163e-05
-4.84496374599322e-05
-3.08551725331289e-05
-1.9144512203986e-05
-4.25590462352005e-05
-2.21879966996173e-05
-2.77711691319715e-05
-2.08752600821982e-05
-1.47924167479389e-05
-4.50180463132811e-05
-2.24407181573222e-05
-5.5242618856249e-05
-2.9568310465098e-05
-2.30093238827782e-05
-3.39108656594156e-05
2.64464592126397e-07
-3.99361306926013e-05
-2.36802094977504e-05
-4.49460571974144e-05
-4.00354932583668e-05
-3.36158984559523e-05
-2.11140571432938e-05
-1.82236775769623e-06
-3.35384392484627e-05
-7.39278418136993e-06
-2.51037609522329e-05
-1.79137961779806e-05
-4.44161863719993e-05
-2.39617640128125e-05
-5.01003662055909e-05
-5.23832255026346e-05
-3.71080085812347e-05
-3.78734520423987e-05
-3.81147486212425e-05
-2.91737807441793e-05
-6.44366879427989e-05
-4.70657832549875e-05
-3.31283859711658e-05
-3.62990835479686e-05
-2.12038109284363e-05
-3.89811237125002e-05
-2.35064408224313e-05
-2.61350529530044e-05
-5.12766935324232e-05
-1.96583801174801e-05
-2.55014424882951e-05
-2.02351739293889e-05
-2.99947636380215e-05
-1.43828579039241e-05
6.37547102712364e-06
-8.39276010967293e-07
-2.44026664048402e-05
-3.48057805472592e-05
-2.61924921812696e-05
-4.46354194941328e-05
-1.97807318886302e-05
-4.78266740038238e-05
-2.99697283270914e-05
-5.97382792624021e-05
-5.3037545046022e-05
-4.81437268635556e-05
-2.11351687747839e-05
-1.72285315802792e-05
-3.60261740677563e-05
-2.26052305515832e-05
-7.96162974779701e-06
-3.78086009894458e-05
-7.0578520178136e-05
-3.19239783095699e-05
-3.24664419685706e-05
-3.37492834893705e-05
-7.95473305870404e-06
-2.97333582447066e-05
-1.9654271609051e-05
-1.82748295885336e-05
-2.63792743787205e-05
-4.197815835595e-06
-2.94010939030279e-05
1.43559029787654e-05
-4.07394219257329e-05
-5.53268330031016e-05
-3.03409065420321e-05
-1.66045676333638e-05
-6.65219467167804e-06
-1.55546035421895e-05
-4.60830977880113e-05
-3.06361709169045e-05
-4.13506311291554e-05
-3.63715371454647e-05
-3.25556511691712e-05
-3.83181419926071e-05
-3.90531783445398e-05
-4.36963774130001e-06
-2.38019553314698e-05
-3.403348868085e-05
-2.31073976477619e-05
-3.83612489546165e-05
-1.77727057383574e-05
-1.77531790437366e-05
-2.61271977805749e-05
-2.66060916867234e-05
-5.6200301437046e-05
-3.25944494321694e-05
-3.39705312878875e-05
-1.35050270600775e-05
-1.5568383266552e-05
-3.43550024655525e-05
-4.14295742263469e-05
-3.81538096374063e-05
-4.5111519914231e-05
-4.31119688589446e-06
-2.14911249939858e-05
-1.98244806360524e-05
-1.54934944380338e-05
-3.2222789681164e-05
-2.67316557294316e-05
-4.60452980826102e-05
-4.29507574348233e-05
-1.13062179457685e-05
-7.04010708211768e-06
1.16970898059035e-05
-3.00860234769419e-05
-2.22325363500346e-05
-8.7917417007686e-06
-3.69812451806412e-05
-1.24093249384238e-05
-1.05010627693221e-05
-3.4901851128098e-05
-2.37590887578981e-05
-2.31262217462637e-05
-9.00552674009328e-06
-4.11940226067858e-05
-1.73411639028431e-05
-1.61448919955338e-05
-2.46650974652301e-05
-9.36689178392791e-06
-3.19593195122697e-05
-4.41028017460947e-05
-3.02325218953854e-05
-5.70212670963769e-05
-6.25997171021871e-06
-2.7748645730659e-05
-1.01940019186744e-05
-2.17904318954233e-05
-3.33668190908787e-05
-3.58883786718707e-05
-2.26396173349547e-05
-2.92080156708037e-05
-5.23936315957897e-05
-1.44646675431759e-05
-5.5242882639146e-05
-5.47615253607716e-05
-4.89274124704491e-05
-2.78967201898886e-05
-1.45855567881062e-05
-1.65998655984204e-05
-1.693718133815e-05
-2.20649403854487e-05
1.54134705481601e-06
-7.52311637475179e-06
-2.55838268237973e-05
-2.94265856548256e-05
-4.85079366695547e-05
-2.83669358148174e-05
-1.75432329660016e-05
-1.79624014411822e-05
-4.7899047996596e-05
-2.56373761448253e-05
-3.91204270929791e-05
8.23719106859211e-06
-7.26342042128147e-06
-1.21783953430065e-05
-3.46859341292701e-05
-4.67404358877221e-05
-2.2635137798141e-05
-3.63663992595459e-05
-9.16128853574953e-06
-2.07826556827842e-05
-4.92245538920982e-05
-5.69807023082702e-05
-6.68614549883701e-06
-1.39744909769364e-05
-1.69007169746204e-05
-1.83373293453701e-05
-4.04666161401912e-05
-1.62095379480307e-05
-5.16216497295861e-05
-5.5706484682255e-05
-2.80406988726616e-05
-1.7310765385795e-05
-3.80241708647679e-05
-1.56804163608815e-05
-9.33035378871692e-06
-4.65622580413504e-05
-1.15192525621603e-05
-3.22343511747004e-05
-4.9537535832853e-05
-3.41639590650976e-05
-4.17253381518098e-05
-3.57401734069625e-05
-2.32897494749243e-06
-3.9380309876661e-05
-3.00240244513155e-05
-3.78336393629453e-05
-3.28307735216498e-05
-2.10039501191653e-06
-5.71244418484417e-05
-4.74346974628463e-05
-4.08380610954491e-05
-4.14244302087765e-05
-1.63732464287995e-05
-3.58195366464777e-05
-3.58266713080456e-05
-1.81745958613057e-05
-2.02216335435951e-05
-3.02851358183962e-05
-4.90812642181242e-05
-7.50559789994338e-06
-5.70744273417072e-05
-3.74365856527946e-05
-4.4445040990652e-05
-3.08192144239206e-05
-1.03889058146072e-05
-1.71083538028283e-05
-2.91615918091201e-05
-3.02010083550398e-05
-5.5835213011949e-05
-7.13304929727558e-05
-1.52829354681374e-05
-3.82914234366252e-05
-2.70647570000903e-05
-2.38929872001087e-05
-5.3507115740113e-05
-5.52334032214164e-05
-2.80241978695224e-05
-2.69130295274749e-05
-1.83057636100185e-05
-9.34091796770081e-06
-4.45814598337139e-05
-1.23794247153273e-05
-5.77990848528945e-05
-4.17376797523943e-05
-4.98253582906676e-05
-1.21248061945233e-05
-3.14416027053603e-05
-2.65971651750181e-05
-3.55327464638715e-05
-2.04270626704332e-05
-5.48004025691404e-05
-5.11341616535824e-05
-1.69698390484478e-05
-3.66335813588346e-05
-4.07680539280598e-05
-1.46284743820695e-05
-4.18477993919528e-05
-4.23016810395468e-05
-3.54771591757266e-05
-1.81257776643724e-05
-1.37578094280531e-06
-4.01818922367634e-05
-3.99646668086344e-05
-1.88288631285233e-05
-5.72693459349781e-05
-1.66597358093138e-05
-1.27164251296267e-05
-5.81336055746158e-05
-3.14325060403867e-05
-2.7166369409073e-05
-3.23775138149605e-05
-3.10854741754173e-05
-1.35257543991439e-05
-1.99379560494892e-05
-3.25829842025457e-05
-1.62590277238152e-05
-2.53686648559801e-05
-3.91781195483536e-05
-2.38730332385255e-05
-7.26596074034627e-06
-1.84359532885447e-05
3.22835067386052e-06
-5.45539246156931e-05
-3.66098587635449e-05
-2.42611391235194e-05
3.54988145041009e-06
-3.95624800577777e-05
-1.32174157507659e-05
-7.09618527525121e-05
-1.32166869565017e-05
-1.64602594301836e-05
-3.33324743083183e-05
-2.97019760987654e-05
-3.00408699852036e-05
-4.71074858725305e-05
-3.10709942613047e-05
-3.19006548318224e-05
-3.54274350154526e-05
-4.55425435663385e-05
-1.66808694868197e-05
-2.91581148105759e-05
-2.69253845557633e-05
-4.13210949461914e-05
-4.78216355436051e-05
-4.41950870392577e-05
-2.47813110245057e-05
-3.21062618255999e-06
-2.36669123974095e-06
-1.07693994140799e-05
-5.24461148598139e-06
-4.15151466707371e-05
-4.59959306805249e-05
-4.32608116755886e-05
-1.18295301364092e-05
-2.13260529412978e-05
-5.88469366075748e-05
6.16604138440701e-06
-3.7894136730671e-05
-1.71358605506513e-05
-3.01912304515756e-05
-2.72703769559115e-05
1.11590649263771e-06
-1.71537270242716e-05
-4.29377235484166e-05
-2.80716415696493e-05
-4.20055121357839e-05
-1.94418638512883e-05
-5.08635675198195e-05
-4.0864814137003e-05
-1.26151380694983e-06
-4.99539987047656e-05
-5.00132569858618e-05
-3.46860993659206e-05
-4.55250197255488e-05
-1.21721395156721e-05
-1.73868071517088e-05
-7.9897130747631e-06
-2.76325869096739e-05
-1.96924375535913e-05
-1.85705001002623e-05
-3.2424152701057e-05
-4.51230038545644e-05
-3.50448134039309e-05
-5.34937174159077e-05
-3.06969801791353e-05
-3.15945701574802e-05
-1.79379495202621e-05
3.9631688148726e-06
-5.19797627937791e-05
3.88106751981437e-06
-4.77255243813919e-05
-2.19912845626229e-05
-2.8552959387904e-05
-1.98478628320651e-05
-6.61978161303529e-06
-2.68438242403458e-05
-4.64228136653727e-05
-1.10833239103628e-05
-3.06823105785166e-05
-1.09310783690542e-05
-3.09570770197395e-05
-2.86086197023602e-06
-3.66095917892477e-05
-5.47603377009046e-05
-2.96671820903084e-05
-3.51634200352285e-05
-2.84513802171516e-05
-6.04912348394247e-05
-1.83691107867285e-05
-2.673832815087e-05
-3.40298931624072e-05
-3.3109851363295e-05
-1.21294918120058e-05
-1.64910035257106e-05
-2.79551290646627e-05
-1.80426000449902e-06
-2.70309789325394e-05
-3.07989200572473e-05
-6.31984063437778e-05
-3.4192017628559e-07
-3.6727387588125e-05
-4.61082362801558e-05
-4.2914654234464e-05
-3.27766162092422e-05
-5.71082899754749e-05
-4.51479067274182e-05
-5.51087151712716e-05
-2.83168841877619e-05
-4.83875194461e-05
-3.81699775482814e-05
-4.45555563307421e-05
-2.78123589450954e-05
-1.77415614765305e-05
-2.90312011183244e-05
-2.65236369310804e-05
-4.96105596803948e-07
-2.68552087974585e-05
-2.42774383397083e-05
-2.20180151858094e-05
-2.2641772563481e-05
-2.50632966220795e-05
-4.23429225782421e-05
-2.04426657998366e-05
-2.17651979363871e-05
-5.69253670283289e-06
-2.74431623048192e-06
-1.96696904643556e-05
-2.06970822168925e-05
-1.2895252287634e-05
-2.01888113961164e-05
-5.4585544420485e-05
-2.12395948072896e-05
-1.97504129447607e-05
-2.51485041467431e-05
-2.73330616144984e-05
-7.55762011947488e-06
-2.46467466333152e-05
-2.26396110135572e-05
-1.32474256470229e-05
7.10583951531456e-06
-2.57514545934727e-06
-1.98190983116102e-05
-3.09860811784313e-05
-4.40566802443032e-05
-5.35893291940436e-05
-3.44268542611932e-05
-4.63819125864709e-05
-1.96237318301802e-05
-2.87676035609276e-05
-5.5381742339117e-05
-4.04423698984973e-05
-5.43879729533531e-05
-3.09789191746982e-05
-3.94287673286197e-05
-1.81345433480406e-05
-4.75987724257793e-05
-2.13597961738701e-05
-4.37149052841535e-05
-4.28119535514836e-05
-4.57708783788672e-05
-4.61110319002755e-05
-4.33176379020742e-05
-2.17987120989756e-05
-1.03922146333276e-05
-4.53651416824237e-05
-3.52509302259669e-05
-3.62437738764571e-05
-6.02566037540741e-05
-5.37155814427837e-05
-3.95890310400731e-05
-3.13583276984983e-05
-1.24925716698325e-05
-2.90127256311672e-05
6.21564819776936e-06
-4.58251084257668e-05
-2.63141494834903e-05
-3.61623413157814e-05
-7.90037879133052e-07
-2.8929109996713e-05
-1.97086755207306e-05
-1.91323226707023e-05
-8.50616746471362e-06
-3.12213377553289e-05
-3.88695763830564e-05
-1.65324513406525e-05
-5.84026505798244e-05
-2.66045584902769e-05
-1.23662205721464e-05
-5.0172720460336e-05
-5.33970068589503e-05
-3.19389239316655e-05
-3.34467456630684e-05
-2.28346553478221e-05
-1.35870455714771e-05
-1.08996627574148e-05
-5.43423960874625e-05
-2.1794664836966e-05
-4.08698727453496e-05
-1.8919100948505e-05
-4.10332399630335e-05
-3.0832861176313e-05
-4.49876286364453e-05
-2.42280319233009e-06
-5.87574231202292e-05
-5.73471415595203e-06
-1.0769557297573e-05
-2.82574639584779e-05
-2.79901575826993e-05
-3.32546287845738e-05
-6.00540872509505e-05
-8.52169015390383e-06
-5.45853384021766e-05
-4.47343371041034e-05
-5.28105271638568e-05
-3.59761509278891e-05
-9.07931201168102e-06
-1.19546710196829e-05
-3.13793466041654e-05
-5.83413566189388e-06
-4.06889020693073e-05
-2.71524593161442e-05
-4.75990447453909e-05
-3.76970933225819e-05
-2.29898635101325e-05
-2.10756016562387e-05
-4.15517461538078e-05
-2.43352304431743e-05
-3.71866128696138e-05
-3.4220534880423e-05
-2.63961018555601e-05
-9.98893465909342e-06
-1.74504161231206e-05
-4.09786162132756e-05
6.02513395663829e-06
-1.29390068090826e-05
-1.59323523111052e-05
-4.34813710281186e-05
-1.20353413000577e-05
-8.22394553969323e-06
-2.42766859758094e-05
-1.26097094100872e-05
-4.31150489661086e-05
-2.8707009474695e-05
-3.84438922553662e-05
-3.15142616284451e-05
-2.87218522750864e-05
-2.99856665377295e-05
-5.9678032332491e-06
-1.18206824704108e-05
-2.80511993400178e-05
-2.53842331537833e-05
-2.11725608796295e-05
-5.68913462432499e-06
-1.74673833150591e-05
-6.82143610603089e-05
-1.40346219927742e-05
-2.43421946460272e-05
-4.90045992174879e-05
-1.93358031895721e-05
-2.62312738348933e-05
-4.05793394772417e-05
-5.46598796616978e-05
-4.11366957999416e-05
-1.50282451251783e-05
-4.19179139449779e-05
-5.25785413744202e-05
-2.93111489243391e-05
-6.06445014837754e-05
-3.19346497667755e-05
-9.18431386871458e-06
-2.50694430195002e-05
-5.920324800549e-05
-3.47859217324666e-05
-3.67099258516921e-05
-5.6728918608789e-05
-6.51041792439867e-06
8.83802255917456e-06
-3.41979464806174e-05
-3.39289384140224e-05
-4.38241301984065e-05
-3.93109407250267e-05
-2.58659111799124e-05
-4.01923899541813e-05
-1.58168667299695e-05
-3.02767507011464e-05
-4.18473795020233e-05
-6.57349808793993e-06
-1.03907208358099e-05
-3.8764536639317e-05
-2.29235466488462e-05
-2.13192804996902e-05
-4.61340055657202e-05
-2.11105196895757e-05
-4.62286773367058e-05
-1.00029883089843e-05
-5.56991108196399e-05
-3.29078488647045e-05
-2.8516730120479e-05
-6.91340667915525e-05
-2.63931260981149e-05
-9.83193651743238e-06
-3.6701021887148e-05
-2.68079060721352e-05
-4.13491648081973e-05
-2.13532217148209e-05
-2.7006811394425e-05
-4.59662243943292e-05
-3.22230129455441e-05
5.96796115282778e-06
-1.96441761518664e-05
-1.36790952262873e-05
-2.38503873319315e-05
-2.09750724899125e-05
-4.34426306616657e-05
-1.89889040431379e-05
-3.0747713262686e-05
-4.58493190261604e-05
-2.81473564864924e-05
-6.85828447544107e-05
-4.74227732007794e-05
-3.01513678512621e-05
-2.51434290293107e-06
-6.06353296394589e-05
-6.66873932613171e-05
-1.40952225458278e-05
-2.43902868039832e-06
-2.9012949214766e-05
-4.47303822719368e-05
-3.63974141092519e-06
-2.83677908405963e-05
1.35454839073644e-05
-5.20118599347947e-06
-1.90439498201678e-05
-1.66330096203618e-05
-1.78883651688755e-05
-5.17210233591888e-05
-1.74155075446852e-05
-6.12458947270316e-05
-2.30434069299286e-05
-3.82662047453875e-06
-2.83294256258207e-05
-5.61795880873956e-05
-2.43198104007754e-05
-1.81525564362719e-05
-4.22409825119923e-05
-4.0305424536792e-05
-4.78390240816789e-05
-4.05018442468808e-05
-3.82115581622228e-05
-5.8842920872573e-05
-1.88754083499533e-05
-2.99855073758806e-05
-5.55690522146338e-05
-3.0809383442204e-05
-4.55617318340626e-05
-5.13174306221895e-05
-6.99297935229936e-06
-2.99945030366722e-05
-6.60653274284432e-06
-2.00708582376331e-05
-3.52073828677796e-05
-2.03249333818829e-05
-2.76459061379055e-05
-1.35124097442271e-05
-7.24552475817513e-06
-2.03812627506558e-05
-8.95708241401767e-06
-3.26325790395539e-08
-3.86169085432477e-05
-1.39632321676611e-05
-2.28196770750782e-05
-2.18445436940473e-05
-2.59980175624151e-05
-3.74166267628586e-05
-2.22443324603148e-05
-1.69956049769618e-05
-2.58279241132432e-05
-2.70940005786621e-05
-1.1576770673492e-05
-6.44931405957688e-05
-4.02370280483112e-05
-4.20812134077554e-05
-4.32687867208168e-05
-1.09181501791074e-05
-2.32078522176335e-05
-3.89627049381723e-05
-2.69808506981558e-05
-4.27223539161369e-05
-4.67984676226475e-05
-5.35406142491737e-05
3.21644483174914e-06
-3.46932385339502e-07
-4.66797354416554e-05
-3.79789921289166e-05
8.77967972117487e-06
-1.96569448936388e-05
-2.65643586355042e-05
-3.07231969681877e-05
-3.61328643520306e-05
-2.302791839506e-05
-1.43473784253658e-05
-4.4981574441493e-05
-4.48599693620337e-05
-2.96280361620296e-05
-2.83372163045217e-05
-2.81897381659499e-05
-3.15265813035448e-05
-3.50377827549365e-05
-2.22937951884989e-05
-4.19465005336946e-05
-2.30584307425942e-05
-5.42395062362843e-05
-3.15644853148219e-05
-2.81657902155636e-05
-2.42662252800254e-05
-4.21096769714811e-05
-7.21694455424615e-06
-1.03038639575436e-05
-4.6331089453333e-05
-3.72114894235377e-05
-5.63530336045814e-05
-3.82820968587535e-05
-4.23023687142143e-05
-8.52247710225459e-06
-6.04996259316286e-06
2.829659233618e-06
-4.92262751486002e-05
-2.94600366928757e-05
-1.66909584386061e-06
-4.63863699849742e-06
-4.87392370434184e-05
-8.02139265696781e-06
-3.55688172570651e-05
-5.06293671540688e-05
4.09293967508845e-06
-3.89515373581758e-05
-5.33994123541712e-05
-5.31781428449539e-05
-3.86845983933179e-05
-1.55111114779058e-05
-3.42556892340538e-05
-7.27700309703977e-05
-1.77086038951139e-05
-3.54564055475542e-05
-3.98458347611477e-05
1.04721087136777e-05
-9.10744249888076e-06
-4.11776783580074e-05
-6.67952320735574e-06
-1.47421510067681e-05
5.95323033795759e-06
-2.96851093823314e-05
-3.90758728100081e-05
-2.29887264249696e-05
-3.33098463200903e-05
-2.45021224870873e-05
-2.88682342281038e-05
-1.5515328742584e-06
-4.52192538208279e-05
8.89096346197907e-07
-4.07587873708489e-05
-6.64995927943742e-05
-1.81745027764096e-05
-2.28409013620626e-05
-3.76581611378769e-05
-2.95760365814723e-05
-3.26348314954243e-05
-1.97350460930236e-05
-3.21053169399477e-05
-3.84161279619069e-05
-8.36420132602424e-06
-3.41003832334377e-05
-2.48623104787425e-05
-4.7442317580758e-05
-4.31694139001353e-05
-3.74357945087827e-05
-2.68760968143274e-05
-1.32777233398269e-05
-7.62826582252798e-06
-3.77777787209496e-05
-2.09784307889462e-05
-6.54519698704154e-05
-1.62922199346746e-05
-1.38809019896992e-05
-4.57456372621205e-05
-4.48028349603532e-05
-5.85236302380132e-06
-4.27534453360467e-05
-3.9172417189902e-06
-3.39884308791961e-05
-3.11241266120754e-05
-4.68673789207388e-05
-3.93927417734062e-05
-3.24594713939304e-05
-4.67037548937599e-05
1.16513905377341e-05
-5.05054273560982e-05
-6.26768592933932e-05
-5.50507984320057e-05
-3.42986543136191e-05
-3.54423030846099e-05
-3.43646658278301e-05
-5.36446563521499e-05
-1.26123290689135e-05
-4.59386768325847e-05
-1.88864301460587e-05
-4.49644302818475e-05
-2.28148067717588e-05
-4.66578601907637e-06
-2.58503437435715e-05
-3.91659593759087e-05
-3.47229655771177e-05
1.16463772420617e-05
-3.55198612511049e-05
-2.64893079144423e-05
-4.32389808463217e-05
-3.90149435572756e-05
2.90637667899838e-06
-3.51234829883143e-05
-1.15150850647826e-05
-6.04250345562315e-05
-3.17391577292779e-05
-2.72150042972685e-05
-2.68386526195004e-05
-2.84667981801247e-05
-2.77095330159516e-05
1.31212668923894e-05
-2.96769415369179e-05
-2.86334921014712e-05
-4.99193295376132e-05
-2.60622628650656e-05
-2.33634197633287e-05
-1.75477044189939e-05
-8.0888149662656e-07
-3.5373515085871e-05
-1.59992570951673e-05
-3.07009075843161e-05
-2.08209822467415e-05
-2.38786196495211e-05
-2.289536892236e-05
6.37584880352224e-06
-2.83766046675184e-05
-2.09633620766292e-05
-3.58581521331503e-05
-2.36360789347624e-05
-4.79970309240731e-05
-1.50377153605845e-05
-4.27224219768016e-05
-3.98029604468038e-05
-3.17464032434984e-05
-3.13161794167067e-05
-1.33057115066025e-05
2.86491895830744e-06
-5.52325684387904e-05
-4.86565975627658e-05
-2.98809550667971e-05
-3.53360999325405e-05
-4.57995021592695e-05
-6.07432689062969e-05
-4.76156262496131e-05
-3.14964105998201e-05
-3.5838279088218e-06
-3.051103876652e-05
-4.24670303564465e-05
-2.65731973071426e-05
-4.22153660122857e-05
-3.83021414793864e-05
-3.56664702007595e-06
-3.94046322228633e-05
-2.60318796682572e-05
-2.13290592457532e-06
-1.44820437150886e-05
-4.65765964268706e-05
-3.06792026400467e-05
-4.00361888569035e-05
-2.41470767668342e-05
-4.73461905555304e-05
-2.44390230770911e-05
-2.22813125240212e-05
-4.97036361709138e-05
-3.93946327821773e-05
-1.92439951377292e-05
-4.53855474180029e-05
-6.36527900916172e-05
-4.1067376646827e-05
-6.67284799761174e-06
-3.45768248927491e-05
1.05875990468975e-05
6.94590378883585e-07
-3.98095680752513e-05
-5.35204187106588e-05
-4.54622727983569e-05
-4.42198917558812e-05
-4.37088999210729e-05
-2.35313301452679e-05
-1.79629749979166e-05
-1.6124665652624e-05
-3.24066954506026e-05
-3.61666216735324e-05
-5.00579710789319e-05
-1.81246589091252e-05
-2.29136776818092e-05
-2.63086250580539e-05
-2.81301412642214e-05
-2.47651444201524e-05
-2.99619236225121e-05
-2.53242285103777e-05
-2.26154009563174e-05
-5.66390021547473e-05
-2.56127817693558e-05
-3.04437635143031e-05
-1.51327529732115e-05
-3.94869933047245e-05
-4.93488087862811e-05
-3.20259044123474e-05
-1.34601276898655e-05
-2.2845780657614e-05
-1.69359918420037e-05
-2.0400606135285e-05
-2.72983926651954e-05
-1.71643973645102e-05
-1.55444607341936e-05
-3.58790620298244e-05
-2.84677996170578e-05
-4.35892344014187e-05
-1.00560898844279e-05
-4.23318319881155e-05
-2.98524683329282e-05
-2.48019190480583e-05
-3.12023180868518e-05
-5.48852729973218e-05
-1.4702828440229e-05
-1.64480085720763e-05
-3.03205826292443e-05
-2.68065852713514e-05
-3.26144195752531e-05
-3.03437027029727e-05
-4.40959871652608e-05
-3.31125341837874e-05
-2.67681838690597e-05
-1.18375871746199e-05
-2.1059477943757e-05
-5.3244471244156e-05
-3.15248966609939e-05
-3.40315610644758e-05
-5.1965152979498e-05
-1.40226551576606e-06
-6.98153734485755e-06
-2.81560538393332e-05
-1.98769093291688e-05
-4.05636716712203e-05
-3.05364494151393e-06
-3.66071114185761e-05
-1.24552293908901e-05
-1.43187428643656e-05
-2.77631717494426e-05
-2.7111344314846e-06
-3.74380199522633e-05
-2.35172539558405e-05
-2.94487471767483e-05
-2.15901784640817e-05
-4.14995166712141e-06
-6.93868328361192e-06
8.55191138403818e-06
-4.84076807188024e-05
-1.99095941585958e-05
-4.39042207327591e-05
-3.76599190633247e-05
-5.05568548674263e-05
-2.3839732832363e-05
-4.52540012209967e-05
-6.10484385733085e-05
-3.60323644763705e-05
-4.24435290624768e-05
-3.99380283579065e-05
-3.30740213619163e-05
-6.54423689921514e-05
-3.19475123931507e-05
-3.31429801115208e-05
-2.31302878475413e-05
-3.25829096150604e-06
-9.80292894110414e-06
-1.09434200060495e-05
-1.78999965553944e-05
-3.53054570912907e-05
-2.52969969721901e-05
-3.00092750587017e-05
-1.92056632974258e-05
-2.48513362750606e-05
-1.733245299632e-05
-4.31177041610452e-05
-2.76712149899977e-05
-3.82428556914984e-05
-2.13146458668045e-05
-4.13453023624358e-05
-4.71946718907588e-06
-6.10709858571647e-06
-1.67813000226671e-05
-5.06012706248347e-05
-1.89953843014801e-05
-5.03324282324439e-05
-2.13513719281275e-05
-3.81824239541866e-05
-6.66103526613128e-05
-2.58360661351936e-05
-2.32608190521537e-05
-9.25168847490195e-06
-2.25104044478839e-05
-2.77426154796149e-05
-3.29000986162458e-05
-3.93963327007226e-05
-1.61306222216426e-05
-3.49512885609374e-05
-2.61606241452996e-05
-2.98550568297399e-05
-4.95276337057212e-05
-4.17515650029177e-05
-3.36762948181966e-05
-2.04274023852262e-05
-6.20987208692882e-05
-4.4485254032259e-05
-2.49031725275521e-05
-3.64740981375984e-05
-5.06161214229331e-05
-5.15373896321214e-05
-3.3147073690894e-05
-3.38193189019498e-05
-2.33244869308714e-05
-3.60810020179272e-05
-2.71319142562353e-05
-3.41193581690568e-05
-2.87582560881985e-05
-3.48706736814142e-05
-3.72336782085907e-05
-2.32664610912281e-05
-3.13864080554219e-05
-3.19239550066683e-05
-1.94477719264936e-05
-2.03433247150926e-05
-5.82352322923776e-05
-7.04542550926138e-06
-4.29315553653012e-05
-3.36187357853319e-05
-5.116070542886e-05
-3.17787494719071e-05
-2.14081179523207e-05
1.19585765186061e-05
-5.66341059281545e-05
-4.89062940456374e-05
-1.25863993085796e-05
-2.76011802729863e-05
-5.41742691015812e-05
-2.34626546832482e-05
-6.2341300253351e-05
-3.22454272357644e-05
-4.52405075124246e-05
-2.94341291487512e-05
3.69735154130847e-06
-2.68364319246368e-05
-6.7552902288199e-06
-1.36392456169074e-05
-4.35201656640569e-05
-7.51773725047078e-06
-4.67438899577053e-05
-3.02807402497247e-06
-3.24575260554741e-05
-2.83753449560422e-05
-2.26641842899294e-05
-4.99982131955199e-05
-3.12180594216512e-05
-4.12071590956823e-05
-4.10460675039668e-05
-3.37474574239878e-05
2.58538801765742e-06
-2.29881871749733e-05
-4.06057508676219e-05
-7.85493951178717e-06
3.61685429188829e-06
-3.98008039269296e-05
-5.50456130943973e-05
-3.3658108749857e-05
-5.03586168370996e-05
6.09823079161024e-06
-5.28284856796132e-05
-4.80483594410273e-07
-3.85202065573836e-05
-1.93374382193935e-05
-2.20566519087118e-05
-3.83968156001665e-05
-3.26188786979279e-05
-8.79568558767068e-06
-5.03835118581828e-05
-3.55268338723332e-05
-8.79614760710615e-06
-2.67239079442341e-05
-1.42583041505746e-05
-9.46079853573596e-06
-6.34719612435904e-06
-3.49711357949216e-05
-2.58494401594391e-05
-7.84228103082095e-06
-2.73080024325552e-05
-2.31105257326599e-05
-1.73946814532189e-05
-4.84886133899683e-05
-3.27745297313022e-05
-4.1755953009709e-05
-1.93860745234219e-05
-7.38824757611241e-06
-4.07808860905773e-05
1.36614086450632e-06
-9.07244419920865e-06
-1.42850230424452e-05
-1.0362415032891e-05
-5.098185981637e-05
-3.70021872434909e-06
-5.30568426269491e-05
-1.05968219725209e-05
-1.0671204871846e-05
-6.56857663437646e-06
-4.33470748527966e-05
-3.99229117357068e-05
-9.7256106324683e-06
-4.74548716404227e-05
-3.17627996642095e-05
-2.77416402935715e-05
-3.98141120755894e-05
-4.23103381382945e-05
4.84473095786563e-08
-2.55765470799447e-05
-1.52600640151488e-05
-5.26400906459269e-05
-4.87284069938535e-06
-7.55751972093933e-06
-4.38566708886302e-05
-5.03510390591731e-05
-6.05158146192713e-06
-3.68023987607084e-05
-7.11849402754496e-06
-2.23519714795616e-05
-3.14538246339019e-05
-3.44784192294404e-05
6.4541007732874e-06
-4.20223633148661e-05
-2.8161286344173e-05
-3.71335372205917e-05
-1.21981208545424e-05
-3.08941114290275e-05
-4.96692232754617e-06
-4.22560644237256e-05
-4.34428971302482e-05
-5.55591453625423e-05
-5.44469817542071e-05
-3.52335615771011e-05
5.90166269035477e-06
-4.13483646380762e-05
-6.1609506496499e-05
-2.26136819310998e-05
-8.58774698447403e-06
-2.4653124236043e-05
-3.57456638111403e-05
-4.90058340063945e-05
-8.24805119113756e-06
-1.1178355585998e-05
-2.00791880977379e-05
-1.09063223766262e-05
-3.5611950281147e-05
-1.87733390342418e-05
-4.57652374186288e-06
-5.24933352456518e-05
-4.07961035679504e-05
-2.38135938694216e-05
-1.88837197977139e-05
-2.2541920810927e-05
-4.83666383660271e-05
2.37042314517068e-05
-2.60755090331881e-05
-2.3221217280739e-05
-2.96568338746732e-05
-1.99714593022877e-05
-2.32718789141618e-05
-7.30740682228971e-06
-4.04283870199718e-05
1.62656804229624e-05
-2.48867438555835e-05
-4.30402726835858e-06
-6.35509880981598e-05
-1.89106138263006e-05
-1.66583187534593e-05
-1.02889081653829e-05
-3.28538280410321e-05
7.0216423038799e-06
-4.19815595645979e-05
-1.91017509595797e-05
-3.68856052767035e-05
-4.87552516865101e-05
-4.44680060670679e-05
-1.83924812571503e-05
-3.27103973023246e-05
-2.60260312991126e-05
-1.27557480074731e-05
-2.51939907538075e-05
-4.35704335836469e-05
-3.7976083605716e-05
-3.66267059845665e-05
-8.63793039793138e-06
-5.49812871069683e-05
-5.29617243485214e-05
-6.54484103185386e-05
-4.70480202585356e-05
-3.10722739376307e-05
-2.95779954911084e-05
8.80396513845002e-06
-1.83886254168441e-05
-4.76479176718524e-05
-3.67173708377797e-05
-2.28271816366551e-05
-3.25314192753425e-05
-8.79363478142576e-06
-2.89991094406476e-06
-2.87002265515474e-05
-1.2685549678245e-05
-7.37512025868529e-06
-7.2454703942159e-06
-1.05718879563542e-05
-1.32817327665927e-05
-4.04404526155453e-05
-5.09057158593014e-05
-6.37052004685364e-05
1.59920294001043e-07
-4.46251788120621e-05
-1.27130543004233e-05
-3.9855063143059e-05
-2.11020759303342e-05
-5.27173201244646e-05
-1.56202183005262e-05
-4.5939697390331e-05
-2.06858844938316e-05
-1.64760665906127e-05
-2.08911971960936e-05
-2.22009670013715e-05
-9.00369963701103e-06
-1.32481535148122e-05
-3.04787362401814e-05
-1.69028521267584e-05
-4.09348567955507e-05
-2.76384592912601e-05
-2.42631614000613e-05
-3.29198505405316e-05
2.31301408601314e-06
-3.34927529841686e-05
-3.42793257817739e-05
-4.28059068890677e-05
4.47866837691666e-06
-3.79602618044936e-05
-2.03962144673222e-06
-5.62278631189105e-05
-4.09291082222969e-05
-4.13299543873998e-05
-1.54237906939864e-05
-5.32177312213877e-05
-6.22658182694513e-05
-5.0629013474932e-05
-2.15683950093551e-05
-3.34508441917206e-05
-2.62849823828796e-05
-2.06592082466302e-05
-1.00795551199597e-05
-1.64124729751819e-05
-2.86404717572249e-05
-3.75981790038235e-05
-5.23896166256581e-05
-3.09897270407097e-05
-1.71948261940249e-05
-2.3552653589713e-05
1.31361783997227e-05
-1.72942053782594e-05
1.68756892948053e-05
-4.42943666509661e-05
-3.21918331224216e-05
-1.59612296875434e-05
-1.38982164105316e-05
-2.3513797527525e-05
-1.4502801805492e-05
-3.27181108164159e-05
-2.61271093127006e-05
-7.12581274021847e-06
-3.51985938003947e-05
-3.48463047086208e-06
-7.26702740073892e-05
-3.25336186034426e-05
-3.67060257609319e-05
-5.79919532538682e-05
-4.26164664961532e-05
-3.21808264314585e-05
-6.91743564760626e-05
-1.43958794686925e-05
1.37434640090182e-06
-3.87135327766654e-05
5.70247054444905e-06
-1.68334200328017e-05
-6.09818457785619e-05
2.39925853750297e-07
-3.32258718074621e-05
-4.32167842159912e-05
-3.09120863332751e-05
-2.5657830865615e-05
-2.5007781933598e-05
-1.86036986177186e-05
-4.12980402001982e-05
-3.14735656858165e-05
-1.27608580424836e-05
-1.91733516415513e-05
-2.13449340048495e-05
-1.83011139749591e-05
-9.14262093913197e-06
-3.98002047336164e-05
-1.88303887916884e-05
-6.28915158929151e-06
-4.04748765912035e-05
-4.91064217221648e-06
-5.45828116343761e-05
-3.9408949502688e-05
-3.1852631151475e-05
-3.22230157594882e-05
-4.97900876539631e-05
-1.5781497131911e-05
-4.07347163555061e-05
-3.05823352177203e-05
-2.07683148491669e-05
-7.40973624119028e-06
-2.71807380545695e-05
-1.18936324910771e-05
-3.92326193970462e-05
-5.45427687052898e-05
-2.12968153745939e-05
-4.89613604438831e-05
-1.88598014520003e-05
-3.16207753747193e-05
-2.20379236773347e-05
-1.8616674969901e-05
-5.77239758879366e-06
-3.21379832479315e-05
-2.43414506435871e-05
-3.55303893267015e-05
-1.57878866157181e-05
-4.69897983584019e-05
-5.61378392577397e-05
-4.64703219076356e-06
-2.46809958445564e-05
-1.53837749825616e-06
-4.0984431908254e-05
-1.20710672665197e-05
-3.31083626826117e-05
-3.96953721246944e-05
-5.75735485720499e-05
-5.79379352242374e-05
-2.31219795829819e-05
-5.53898362049803e-06
-2.86672632692766e-05
-2.82069829229845e-05
-3.72627709777932e-05
-1.51935213274064e-05
-4.17637249055405e-05
-2.6419503200117e-05
-2.68635848589989e-05
-3.27431911486532e-05
-3.92928644688151e-05
-2.72122506892258e-05
-4.00381814412163e-05
-5.51426599918362e-05
-1.72074442841102e-05
-4.30819040563992e-05
-3.06755385997849e-05
-3.03158576648986e-05
-4.23364120664811e-05
-1.74504867858388e-05
-2.66970385160491e-05
-1.55472170069112e-05
-5.03386736586035e-05
-4.63700797367022e-05
-2.8928396414011e-05
-3.29659611347454e-05
-4.38995380564063e-05
-2.10376871208529e-05
-2.58868026307927e-05
-1.40508021917634e-05
-8.70635290835951e-06
-2.86807145397927e-05
-2.42447056526851e-05
-3.91813746862817e-05
-3.77138495423908e-05
-1.54959213516856e-05
-4.78569751252022e-05
-3.22998110850732e-05
1.18551720478174e-06
-3.65510555748342e-05
-2.03476244709027e-05
-1.30777385952662e-05
-4.39330921737919e-05
-8.25106399466606e-06
-3.44319595222918e-06
-2.89212768299534e-05
-3.88420748551905e-05
-2.72097367612246e-05
-1.1424903621583e-05
-8.42289312177323e-06
-1.64627454066179e-05
-4.86198492907929e-05
-4.1704778992726e-05
-1.27240671291426e-05
-4.50352815231851e-05
-3.62870988576835e-05
-5.86708444829942e-05
-2.37030380256555e-06
-3.46856764689805e-05
-2.05966551591698e-05
-8.11058680243661e-06
-4.9439834447939e-05
-2.04450697042981e-05
-4.07055623990491e-05
-3.52073041089078e-05
-3.18350957820783e-05
-2.11789899002163e-05
-3.82190926613256e-05
-3.85077197577672e-05
-1.29606112842862e-05
-1.46712735518503e-05
-1.15380741132168e-06
-2.8878116931235e-05
-3.78578281174814e-05
-1.03193619914727e-05
-3.45383593590474e-05
-2.29429273940831e-05
-1.80860469110276e-05
-1.89052080545641e-06
-3.78611489603206e-05
-9.6928098815906e-06
-5.3601576481369e-05
1.74631220481637e-05
-6.68138133592211e-05
-1.47551197264248e-05
-3.16776918116934e-05
-4.7501285102587e-05
4.40912139673051e-06
-4.96377521943006e-05
-2.43092368410723e-05
-4.41016512466049e-05
-3.47488242936492e-05
-3.93938365391839e-05
-5.40680522496561e-05
-2.70901619309749e-05
-1.17399489520723e-05
-5.17955489422801e-05
-3.41092745404771e-05
-1.62259584863078e-05
-4.02953624915528e-05
-8.00364989865209e-06
-2.18433565571699e-05
-3.29401971489327e-05
1.00375011783424e-05
-6.46825370242931e-05
-3.917579942283e-05
-2.95696174282082e-05
-1.20486449926735e-05
-1.89450884539431e-06
-2.57948037776637e-05
1.01200316475837e-05
-2.93592188012819e-05
-5.08286093628292e-05
4.10130876396517e-07
-2.20120842763054e-05
-5.68538420815482e-05
-1.34646349987983e-05
-4.03897945797094e-05
3.66326897330927e-06
-2.71139387346995e-05
-3.49235064261171e-05
-4.70234739828383e-05
-8.87032185130076e-06
-3.43346112188467e-06
-2.74749083721095e-05
-4.53154467973598e-06
-2.18269760456004e-05
-1.93512900225871e-05
-2.45783886636276e-05
-5.07245430731816e-05
-4.22659143333187e-05
-6.03569464954642e-05
-2.62838900836024e-05
-4.03170671204761e-05
-2.23747235882898e-05
1.05632801119379e-05
-1.87228079405957e-05
9.68265847782676e-07
-4.87004767857979e-05
-3.18913649140645e-05
-3.06640695907823e-05
-1.59073618064434e-05
-6.09087043296471e-05
-5.49363118177772e-05
-4.59434131498831e-05
-4.86994181162636e-05
-2.88773461295061e-05
-5.75149208276279e-06
-3.92356815711324e-05
-3.91553019590016e-05
-1.35689635694487e-05
-3.74137758740914e-05
-2.13378950129095e-05
-2.75349351120509e-05
-1.46366123725634e-05
-2.83584272563514e-05
-4.05779740625911e-05
-4.19135043841678e-05
-1.04396711434162e-05
-6.01591930772222e-05
-4.29175531065455e-05
7.46139847380454e-07
5.60799182714891e-06
-9.76608262639612e-06
-3.92434290164513e-05
-2.39100566111128e-05
-1.2370855342108e-05
-3.70326108107324e-05
-2.61721613329729e-05
-4.48333015714796e-05
-1.12133728955226e-05
-1.29747261936238e-05
-3.67121609907462e-05
-4.58896080926361e-05
-6.43329389766108e-06
-3.33883172966118e-05
-2.90262001400317e-05
-1.66172540236596e-05
-4.38479316143167e-05
-3.61180481597169e-05
-4.37017791571464e-05
-2.50890879981035e-06
-2.61694918051824e-05
-4.44948916230638e-05
-2.33311021840342e-05
1.85863847403092e-06
-3.98539720950969e-05
-7.44212926298113e-06
-2.36384124316525e-05
-1.54282327189504e-05
-3.31645455786394e-05
-1.72195697042503e-05
-3.24918300036647e-05
-6.78781480572537e-06
-3.68386126806672e-05
-1.61593021384159e-05
-1.28144260463613e-05
-4.05879887474342e-05
-2.3656088559054e-05
-3.07220476523002e-05
-2.07290821686696e-05
-2.42972251612449e-05
-7.73044408637952e-06
-4.8207542446881e-05
-3.04085998140745e-05
-1.91757889305187e-05
-6.55848238283807e-06
-5.80843477425653e-05
-9.67792279118533e-06
-2.43636607163079e-05
-2.9113370462008e-05
-4.017972689064e-05
-1.92453046284325e-05
-4.51017572291759e-06
-2.11646320862785e-05
-2.05793216894929e-05
-6.17429743999428e-05
-4.25970513190907e-05
-3.8496116776702e-05
-3.14677215368581e-05
-2.1477968142125e-05
-3.79894992537489e-05
8.11342703853123e-06
-3.94517533111619e-05
-2.94247269047482e-05
-2.55651714844867e-05
-7.8036258779893e-05
-5.96431738068902e-05
-1.57032710767058e-05
-2.96044400248462e-05
-3.63931514462893e-05
-3.68058944282037e-05
-6.47948734352343e-05
-3.07240883238994e-06
-9.90074856289458e-06
-2.86613842705563e-05
-2.55174089487585e-05
-3.75750114057937e-05
-1.72188578762331e-05
-1.07533287381553e-05
-3.59082511381218e-05
-4.29624546939188e-06
-6.8479030666491e-06
-2.96116395261937e-05
-2.17593039379498e-05
-2.2244142854786e-05
-2.01737353294235e-05
-5.22362761733669e-06
-1.45124279026259e-05
-1.54902185018284e-05
-3.52317433292685e-05
-2.99524202472512e-05
-4.57575597073873e-05
-4.1764367388218e-05
-4.2258851882346e-05
-2.83249135172578e-05
-3.5400744549993e-05
-4.60070461537318e-05
-5.0731761036814e-05
-2.52319312880583e-06
-3.54893717895728e-05
-5.38870689976583e-05
-2.59254658926899e-05
-1.21449336681788e-05
-2.00045022214988e-05
-4.05613652272727e-05
-3.21798022817362e-05
-1.76255968436881e-05
-3.91063487184021e-06
-1.67584402142406e-05
-2.49266892927413e-05
-1.89295912154358e-05
-6.91095192832095e-05
-3.57381666058608e-05
-1.65251089754607e-05
-1.14984137464725e-06
-3.58572989195781e-05
-5.21896123545189e-06
-3.28197510760902e-05
-5.545710694211e-05
-4.81003054929249e-05
-4.00799423360081e-05
-5.10376023014356e-05
-2.62131873095952e-05
-3.34896437325377e-05
-3.12630514982695e-05
-3.89386059924291e-05
-1.21810485535052e-05
-3.93971552274101e-05
-4.05899337910991e-05
-1.17331011587775e-05
-1.37317969166892e-05
-6.94711636142541e-06
-5.05047067895462e-05
-2.17803376145126e-05
-1.95948628931004e-05
-7.07524993783044e-05
-4.25462117789998e-05
-3.75244306075251e-05
-2.29713803715835e-05
-4.8554965169252e-05
-5.21878307502675e-05
-2.59940668236702e-05
-4.44981329596683e-05
-1.7974674438873e-05
-3.2813869526534e-05
-6.21732921000062e-05
5.86127274167123e-06
-4.03061075573846e-05
-4.019757931056e-05
-3.48352267669677e-05
-2.96317829310817e-05
-1.94159254799865e-05
-3.39102876694838e-05
-7.53226798947694e-06
-1.13270559107424e-05
-3.99930166717336e-07
-6.6630096238947e-06
-4.0697772369687e-05
-1.12610964914838e-05
-1.82315393542624e-05
-9.51856866731657e-06
-2.67197327787518e-05
-3.69395623732341e-05
-2.42066180630343e-05
-4.99139464096262e-05
-3.58231663272661e-05
-4.99741188784141e-05
-3.98939101878044e-06
-3.60518632934781e-05
-1.00251596326107e-05
3.68450115431808e-07
-3.10840502598381e-05
-3.83902674922522e-05
-2.67054210514391e-05
-3.97300940060361e-05
8.55586125966126e-07
-3.98855161606435e-05
-1.98908694092845e-05
4.52988618722099e-07
-2.77767415605963e-06
-3.50592308646558e-05
-3.58742279734133e-05
-2.00751524312383e-05
-5.92690933569257e-05
-4.10390668326894e-05
-4.67270631578336e-05
-2.99972836746714e-05
-2.56511526231483e-05
-1.85897598969931e-05
-3.51099047351245e-06
-4.5281144323353e-05
-2.39115992755975e-05
-9.17890253495552e-06
-3.12153760201671e-05
-5.6141240657631e-05
-6.4963203813363e-05
-3.39622574010255e-05
-1.69079759086025e-05
-1.65820947695372e-05
7.38964245933593e-07
-2.21901280910732e-05
-3.21895452630612e-05
-3.05922140956246e-05
-3.73805292149393e-05
-5.43577570667558e-06
-3.70901450968575e-05
-4.05232839681752e-05
-2.11081952452859e-05
-2.72633482692087e-05
-2.40045785342852e-05
-2.68991352696075e-06
-2.55692452484211e-05
-2.37504488356426e-05
-4.12979396564931e-05
-2.04353891682252e-05
-2.4722606556498e-05
-3.40754800385454e-05
-4.07650323701355e-05
-2.72278063290624e-05
-5.53956672759939e-05
-2.50726571882773e-05
4.70328900393344e-07
-2.93203138301631e-05
-2.72574105870517e-05
-4.19058583077906e-05
-1.11939625683073e-05
1.06593144113631e-05
-1.90529807360848e-05
-2.54525104407306e-05
-5.27623235880914e-05
-4.74678182729282e-06
-4.44479266530461e-05
-1.01852029785561e-05
-5.87665375138403e-05
-1.57697001356171e-05
-3.04328263600848e-05
-2.31258837229767e-05
-5.52234141229018e-05
-4.58497245994707e-05
-3.2078400102879e-05
-5.99085777645693e-06
-4.75198826142856e-05
-3.20783609662249e-05
-1.8402617293116e-05
-2.2763034968574e-05
-2.99380449762985e-05
-2.40217437299628e-05
-5.6189878380727e-06
-3.36605387887321e-05
-2.43337107598249e-05
-2.20776240765694e-05
-1.17398783094118e-05
-3.68607824456097e-05
-3.82390943927202e-06
-4.39508749814539e-06
-3.27309467381463e-05
-2.15517641494216e-05
-2.93686798699672e-05
-2.24240098278504e-05
-6.15089760409206e-05
-1.62365313753008e-05
-3.68669281473413e-05
-6.14486813178557e-05
-2.98771685621155e-05
-6.23104774821954e-05
-3.91205974328811e-05
-1.9068020088633e-05
-3.07970911820651e-05
-1.69523812155169e-05
1.477072643875e-06
-4.6103222930424e-05
-3.36745815912048e-05
-3.67958508044396e-05
-3.38523115136427e-05
-5.35948257340994e-06
-5.07034724848732e-05
-4.10105797971774e-06
8.63221949159886e-06
-1.78213281229869e-05
-3.96728776933813e-05
-1.17218466374809e-05
-2.53379906260542e-05
-2.5200360606956e-05
-3.06664374335235e-05
-1.68906754514384e-05
-2.03818995790364e-05
-6.58988885229278e-06
-4.39971432762674e-05
-1.57306125284821e-05
-2.65286569334793e-05
-3.11092323858248e-05
-3.21033471615727e-05
-1.35595274057485e-05
-2.57878430176783e-05
-2.79019780668865e-05
-6.64424923817254e-05
-2.02659774720356e-05
-3.23393224963188e-05
-4.63279503276413e-06
-4.39302903874044e-05
-6.82084310494654e-05
-2.76193013287529e-05
-2.30153032833357e-05
-3.58065280743223e-05
-3.28853428135709e-05
-4.66219441130552e-05
-3.23673870952919e-06
-5.76062668401845e-05
-2.95854650288361e-05
-4.2186804000981e-05
-6.12244111749002e-05
-4.37797027541096e-05
-2.85602378767486e-05
-2.48508622367058e-05
-1.1777723113455e-05
-5.69948438147687e-06
-1.5334657882742e-05
-1.98147261568794e-05
-1.98231417163685e-05
-2.83878627470527e-05
-2.40270723626996e-05
-3.05289082054694e-05
-2.80645062284507e-05
-3.45758182163759e-05
-2.32082581612025e-05
-6.40768021520824e-06
-2.32970014799179e-05
-2.75877368893502e-05
-4.04553628866868e-05
-2.42783466839662e-05
-4.44528053836381e-05
-4.25909010206701e-05
-3.36859370644237e-05
-2.71372676260864e-05
-2.39568615910854e-05
-5.60463899584826e-05
-4.61269456286527e-05
-3.46666332543729e-05
-2.8304902588569e-05
-2.26313785422507e-05
-2.88788034508625e-05
-3.79077959703213e-06
6.26186208977759e-06
8.69490113121349e-06
-3.87364731703474e-05
-2.92841400404853e-05
-2.28511148671822e-05
1.97732504787469e-06
-4.2413727097141e-05
-5.77186370077443e-06
-3.48025996273207e-05
-2.91481961051803e-05
-3.30829818341752e-06
-1.94550569887886e-05
-4.31499986509235e-05
-3.41809705258104e-05
-3.82823161164365e-05
-3.79834425347192e-05
-2.75832258114653e-05
-3.07414652627762e-05
-5.56237360566407e-05
-2.99282491919089e-05
-2.60452133500545e-05
-2.65334126239026e-05
-2.16036320436956e-05
-4.9689611124994e-06
-3.13982890744674e-05
-6.70904486868711e-06
-2.79166724863567e-05
-4.11590160989789e-05
-2.59516499143661e-05
-4.25809448401189e-05
-1.35120624953682e-05
-9.54800951762368e-06
-1.18219415669814e-05
-5.06359866340637e-05
-2.80421626355464e-05
-2.39786459389235e-05
-6.74799816365177e-06
-4.26480847894563e-05
-1.21518063651441e-05
-2.52913298318827e-05
-2.15451090148165e-05
-3.98724549936351e-05
-4.12901127368429e-05
-1.25462622281338e-05
-2.54155049004271e-05
-4.90722935276404e-05
-4.29328507012548e-05
-5.35331760760455e-05
-3.31898723975397e-05
-6.11914313691379e-05
-1.8994416361023e-05
-3.99027948918824e-05
-2.51836846113543e-05
-2.49629171932221e-05
-2.29978654748877e-05
-1.46892151691498e-05
-4.23127269157222e-05
-3.36021309194231e-05
-1.51018570291114e-05
-1.36180448753103e-05
-2.08491842748447e-05
-3.17663370961954e-05
-2.9044414828843e-05
-2.06873565760722e-05
-2.64422785500251e-05
-1.60475281780217e-05
-2.73595238522643e-05
-3.36420099079531e-05
-1.77734985470913e-05
-3.23992865066384e-05
-3.51389281317089e-05
1.88789924786559e-06
-2.49493781055155e-05
-1.56060744486955e-07
-4.62527059104307e-05
-2.48952438150408e-05
-9.42076152940062e-06
-3.9852608128102e-05
-3.03469076564354e-05
-1.75506789934793e-05
-3.74008077712941e-05
-3.9390641228151e-05
-9.09892642034952e-06
-2.40331153676611e-05
-1.86657817093436e-05
-9.74784692845429e-06
2.19414848696562e-06
-7.44332071827508e-06
-2.67479059389799e-05
-4.00654705653952e-05
-3.88004125856237e-05
-2.87270652361392e-05
-3.50746035653642e-05
-3.45042276398319e-05
-1.61948766384853e-05
-5.59736472427372e-05
-3.64860686208215e-05
-2.24648152675375e-05
-3.56498996303234e-05
-4.77628823516832e-05
-3.66509136110517e-05
-1.94502969166337e-05
-2.92838674118225e-05
-4.56341928030806e-05
-2.68599183669377e-05
-3.53293870529361e-05
-3.45950952480242e-05
-3.93895884238531e-05
-1.38684125508629e-05
-3.43321576827027e-05
-2.23342822925559e-05
-5.33690197201076e-05
-4.88478396291157e-05
-3.68562121535548e-05
-9.7378286274634e-06
-1.66340542662068e-05
-2.7200357723648e-05
-2.41031284311339e-05
-3.2225511421105e-05
-4.49700772855842e-05
-5.90209259346517e-05
-1.98513331514335e-05
-1.2051615516862e-05
-3.67360153721959e-05
-4.47440469270933e-05
-3.46755077857464e-05
-2.22726101965319e-05
-2.2838296420264e-05
-3.92134659213532e-05
-2.25281984972487e-05
-1.96483409941601e-05
-6.76863538088918e-06
-2.23116508066083e-05
-3.18101752213533e-05
-3.62053660955858e-05
-4.21055569631144e-05
-2.61992247375054e-05
-2.39238549292114e-05
-4.68833786726534e-05
-9.05944389644523e-06
-4.43795906831838e-05
-5.51667392359605e-05
-4.26856371225182e-05
-3.39748792724682e-05
-2.67699570359936e-05
-4.91671900242581e-05
-3.23440972370709e-05
-1.70483837804499e-05
-2.12590495809442e-05
-1.368006151342e-05
-3.95890853891305e-05
-3.97291655911262e-05
-2.8117839801105e-05
-2.59400973915946e-05
-2.35581258941935e-05
-3.75892297573666e-05
-4.29398476718035e-05
-2.1430271450895e-05
-3.4905121899904e-06
-4.09529603845765e-05
-3.81536085305871e-05
-2.9073446492594e-05
3.34846473086266e-07
-5.4840971808732e-05
-4.37454260303989e-05
-4.01897954828955e-05
-4.2278517579184e-05
-3.89043457722932e-05
1.6353479349429e-06
-3.65378344655438e-05
-2.94242875827116e-05
-4.17697819872281e-05
-2.49005562699171e-05
-4.65294323366965e-05
-2.20311163025245e-05
-3.81909656612182e-05
-3.63432923948578e-05
-4.82557611096508e-05
-5.15261305695785e-05
-1.44855096048549e-05
-4.05228780310046e-05
-5.84826086895572e-05
-3.0609363348338e-05
-1.98594585727337e-05
3.49509068441007e-06
-1.2468187298667e-05
-5.40835587912828e-05
-1.47476533563642e-05
-2.94742415385972e-05
-3.6070880753015e-05
-3.68545151036404e-05
-1.18710716240754e-05
-4.82148514207222e-06
-2.76318212045166e-05
-4.4518342203769e-05
-4.11234219566116e-05
-3.06164134987333e-05
-4.02791585954537e-05
-3.75778327704152e-05
-1.89801752200086e-05
-1.87903718566167e-05
-3.55474749217226e-06
-4.11623288172887e-05
-3.83597390201662e-05
-4.50993366954834e-05
-2.85313916766052e-05
-3.89727409297489e-05
-1.77182379280924e-05
-2.1717120537082e-05
-2.87852508539056e-05
-2.34155137243199e-05
-3.99655758536132e-05
-3.55027289265074e-05
-3.19793423067591e-05
-3.24414399875483e-05
6.54414380624358e-06
-4.0329802357628e-05
-3.68276410021025e-05
-2.94360566056568e-05
-6.15871412022884e-05
-5.46618917411227e-05
-2.74901461819966e-05
-6.6923108930331e-05
-1.50357375057238e-05
-8.89787699867057e-06
2.4321453543923e-05
-3.72451193008469e-05
-1.01040927276853e-05
-3.73270745077543e-05
-4.53374219943717e-05
-4.04800526563014e-05
-3.10195281652794e-05
-1.84671578419648e-05
-2.18496608105866e-05
-2.37234518439398e-05
-2.04533161831055e-05
-1.56026935303166e-05
-2.84557136519556e-05
-2.63772268131442e-05
-2.34862447903395e-05
-3.78601968719683e-05
-5.22391857771659e-05
-1.95438666342394e-05
-2.32976150734747e-05
-1.66634532568066e-05
-4.32811219114875e-06
-3.68624513926579e-05
-3.18182914641411e-05
-2.13027238614389e-05
-1.0242626299101e-05
-4.79445359748405e-05
-4.26575642200337e-05
-3.67384061752399e-05
2.14423181340063e-07
-2.37007118767388e-05
-2.24126954642069e-05
-2.8760652281998e-05
1.42870482033679e-06
-2.62435738373899e-05
-2.92516546468981e-05
-3.76497807923167e-06
-1.38156164571182e-05
-3.2860510002891e-05
-4.59886644266318e-05
-1.42830799689081e-05
-3.75221741359031e-05
-2.98997542108165e-05
-3.17886864397979e-05
-1.3711125554697e-05
-2.59303113129919e-05
-4.57751517117626e-05
-3.98375164104279e-05
-4.20335080501008e-05
-2.21681040745648e-05
-2.30093811857023e-05
-3.84682996286368e-05
-3.23375809365027e-05
-2.29952400550774e-05
-4.01829478712723e-05
-3.96712965795904e-06
3.01895821842675e-05
-2.36989537063109e-05
-4.76179718464495e-05
-2.77110524944244e-05
-2.05931178104544e-05
-3.30304532369066e-05
-5.25439773809766e-05
-1.74267840191005e-05
-3.49883122129986e-05
-4.06186905145482e-05
-2.32184310363677e-05
-3.12420364115146e-05
-1.93698616832451e-05
-4.32086571695113e-05
-2.92975654592513e-05
-2.34374000139825e-05
-2.55559458881873e-05
-3.14694062958708e-05
1.30365030960332e-05
-4.47021478938426e-05
-3.06962520054387e-05
-2.05151796164211e-05
-4.39564666316943e-05
-4.43263352442826e-05
-5.66653925542722e-05
9.82987392749067e-06
-3.70821549393788e-05
-1.62069401965983e-05
-2.14698012026912e-05
-4.22661825615082e-05
-4.08980437396385e-05
-3.21064420150146e-05
-2.69395354936552e-05
-5.90135960833138e-06
-2.47335443966832e-05
-1.17535765865041e-05
-3.16939662978926e-05
-2.69438744646688e-05
-4.75007187013542e-05
-1.79576960074675e-05
4.89677925209352e-06
-1.36216579205803e-05
-4.776725219047e-05
-3.27883162574329e-05
-3.52227165023941e-05
-1.30954562349632e-05
-3.09563240952963e-05
-5.24363189573107e-05
-2.97247044665377e-05
-8.60547709327332e-06
-1.1011907891141e-05
-2.57046327304908e-05
-2.9533445716438e-05
-1.91329183471513e-05
8.99550768952767e-06
-1.84401911029481e-05
-1.69267888032107e-05
-3.34414023364221e-05
-2.47275769582378e-05
-4.73938375740759e-05
-1.37504474065331e-06
-2.57676954777323e-05
-2.6962824470621e-05
-2.2262502355064e-05
-7.07302111747824e-05
-4.97664876328909e-05
2.56976353453285e-06
-2.23232876349537e-05
-4.46229336881575e-05
-3.58015631777704e-05
-4.0381625054714e-05
-9.1728898101986e-06
-2.7867965346239e-05
-1.46662342666868e-05
-3.41084667404686e-05
-9.19903177974199e-06
-5.47643837179335e-05
-2.80595394410484e-05
-9.41593981941486e-06
-3.50440021370263e-05
-5.09613946713244e-05
-4.30590992070831e-05
-3.53171890723619e-05
-3.01609692538448e-05
-3.03352122550591e-05
-1.92680262745155e-06
-2.45668923437283e-05
-2.50451977763995e-05
-3.37603852850696e-05
-7.74377872486434e-06
-2.21126357920928e-05
-1.79937375372962e-05
-2.80812246132282e-05
-3.5154842413896e-05
-4.2845658989172e-05
-2.05822167553956e-05
-2.46646018767156e-05
-4.0021646855518e-05
-2.86614287910301e-05
-4.18628962338777e-05
-2.29406167466607e-05
-1.68433615455951e-05
-6.46361315239334e-05
-2.73745627460916e-05
-5.73930404986821e-05
-5.34101436266397e-05
-2.63358273563943e-05
-2.25492884918276e-05
-1.20214574961162e-05
-2.66889197047313e-05
-1.15150625972645e-05
-3.11359620446219e-05
-1.3241574579794e-05
1.24282795669895e-05
-1.54168645936992e-05
-2.76266432348459e-05
3.88169881439476e-06
-4.0338977484581e-05
-2.65414148314673e-05
-2.20093010600788e-05
-2.2654925811249e-05
-2.2866355077071e-05
-6.96786101354769e-05
-4.73407345046786e-05
-1.78428372352709e-05
-2.86024210071697e-05
-4.56369915981889e-05
-2.03309076706536e-05
-1.98169434113168e-05
-5.3683314250223e-05
-1.30040078719491e-05
-6.42790661718969e-06
-3.31614290183545e-05
-3.02697160651034e-05
-4.65445573085289e-05
-8.74012459520273e-06
-1.58349959759202e-05
-2.46439614571926e-05
-5.29158919874007e-05
-3.95184718934032e-05
-2.18092520035405e-05
-3.39392549745776e-05
-4.60895035025109e-05
-1.38764221974395e-06
-3.65653158949239e-05
-3.67341969130201e-05
-2.10407917099947e-05
-5.4798731022747e-06
-2.07486957212751e-05
-5.48441068657872e-05
-2.44871902672227e-05
-2.76864686040592e-05
-3.21820575152506e-05
-3.89872659516657e-05
-7.85914103427899e-06
-3.13802878844247e-05
-2.67699193467773e-05
-1.33590314739877e-05
-2.60180148794886e-05
-4.94164015493072e-05
-4.72941321284373e-05
-3.60115465792495e-05
-3.18740564792557e-05
-1.82226454118598e-05
-2.62111130881821e-05
-4.10184963309283e-05
-4.92054165169244e-05
-1.49710863277654e-05
-2.41803185763059e-05
-1.87398157148609e-05
-3.38440584577892e-05
-5.29849605764927e-05
-2.01467421072864e-05
-2.69081494074921e-05
-5.77399222481666e-05
-2.55882452898865e-05
-2.35873146386277e-05
-7.06127847312726e-05
-3.56624949170383e-05
-3.26253483077896e-05
-4.33347379100576e-05
-2.44991545913322e-05
-5.34626735554413e-05
-5.49606638157228e-05
-1.73693069358692e-05
-2.84703563066041e-05
-3.19642025871824e-05
-3.19859442949753e-05
-4.50025553800079e-05
-2.3007980416036e-05
-3.13802282530544e-05
-3.09491714287483e-05
-3.28965553739037e-05
-4.25189491481581e-05
-3.74016630314754e-05
-6.99657118343404e-06
-3.624475761903e-06
-3.44967702208977e-06
-3.58663287922481e-05
-3.17318458788053e-05
-1.7880086858835e-05
-1.33524168905112e-05
-4.15375995564016e-05
-1.8895467922855e-05
-3.00104445222238e-05
-2.63926648445484e-05
-5.33273344184327e-06
-3.65143395283172e-05
-3.87053110613717e-05
-3.50487243439276e-05
-2.77856320012412e-05
-1.07353608279639e-05
-1.3764055623992e-05
-1.88535938598607e-05
-4.60720614859582e-05
-6.42016539139528e-05
-4.61539333212137e-05
-7.38577672128753e-06
2.8769191634852e-06
-6.53879724252992e-05
-1.25640257341322e-06
-1.81150489350932e-05
-3.47563459442852e-05
-2.96833328860559e-05
-2.31563094957656e-05
-2.26103251808521e-05
-2.19661686940985e-05
-1.47707443552516e-05
-3.33395861161252e-05
-2.19314898224322e-05
-2.56498626130383e-05
-2.99229252985869e-05
-3.28739516826984e-05
-3.56595281271644e-05
-3.05478837871171e-05
-5.15757849616788e-05
-5.49782339275976e-05
-1.27999102791942e-05
-1.40771313549976e-05
-3.28399197984399e-05
-4.5884724694679e-05
-4.26714803518252e-05
-6.30220937049606e-05
-1.68738439069268e-05
1.51120540921329e-06
-5.95700904427564e-06
-3.15479051443927e-05
-2.01460761495986e-06
-5.00038829134924e-05
-3.87431261088317e-05
-2.13605441803798e-05
-2.58693093109177e-05
-2.6378840159879e-05
-1.77794402471598e-05
-4.77882994347423e-05
-1.13112816441631e-05
-1.58297840832565e-05
7.58641449860369e-06
-1.55213401659289e-05
-3.60722605154623e-05
-1.87270526167589e-06
-1.19863676568484e-05
-3.43111653370809e-05
-5.10570151919581e-05
1.57363972903239e-05
-2.80415974980099e-05
-4.87946053823076e-05
-3.30787667427523e-05
-3.96271545486536e-05
-2.59995402427725e-05
-1.35288906758671e-05
-4.07355172622723e-05
-1.05869573367335e-05
-2.50424844292599e-05
-4.15963564065181e-05
-2.5258908012283e-05
-3.75962668309085e-05
-3.46641739639e-05
-2.67508074649679e-06
-2.80674197552038e-05
-2.87710952939249e-05
-4.64868134506174e-05
-6.64796804918377e-05
-4.65731772249182e-06
-5.30219070925408e-05
-4.81183488145753e-06
-3.10409731388358e-05
-2.30050211199138e-05
-4.33495368760862e-05
-8.40108673058801e-06
-3.12284571099094e-05
2.004905070141e-06
-4.60524089541871e-05
-2.30875919531218e-05
-2.89452988244326e-05
-8.18302046912218e-06
-1.07978361449183e-05
-3.3841180693422e-05
-6.17993144393506e-05
1.532402674159e-06
-1.60090070972939e-05
-5.4763270650482e-05
-2.36126325310738e-05
-3.36069874837633e-05
-2.65865152796825e-05
-1.63560338213513e-05
-3.60944046973837e-05
-7.71612875177884e-06
-1.44595933932663e-05
-3.39861460253605e-05
-1.82707525150831e-05
-3.93085682941631e-05
-1.12653409736191e-05
-5.34819317556692e-06
-4.96307963286503e-05
-1.51318849136856e-05
-4.30829271034453e-05
-4.30040039314539e-05
-2.09760732601328e-05
-1.15497374464942e-05
-7.35252920093783e-06
-2.96498250232736e-05
-3.69540130455094e-05
-1.74916251144933e-05
-2.2917416611815e-05
-5.65400548940715e-06
-1.04067898730043e-05
-2.78491812136792e-05
-3.47588560689348e-05
-3.888995885281e-05
-5.89553443289305e-05
-2.56258348579925e-05
-6.54461637659467e-05
-6.90274333635851e-05
-3.28579005521079e-05
-4.19847232574649e-05
-4.84978135585687e-05
-5.34321906806485e-05
-4.915357692887e-05
-2.29788808217192e-05
-3.55559638719675e-05
-4.58120313795139e-05
7.60877033461269e-06
-5.51272597089973e-05
-3.26091573733252e-05
-2.33442568240841e-05
-5.20995712322487e-05
-4.80154243049016e-05
-8.90637324842281e-06
-2.83324009570659e-05
-4.80165080482357e-05
-2.26946417058614e-05
-2.82717838109651e-05
-3.20781833762227e-05
-3.47105127540469e-05
-3.80419582756914e-05
-1.44656606159528e-05
-1.54740153251993e-05
-8.75650292306287e-06
-2.08954691611462e-05
-3.41449483912966e-05
-4.62316293175304e-05
-2.46737435815404e-05
-6.54795710159926e-06
-2.11627086311457e-05
-1.88957406206608e-05
-2.39373246488498e-05
-5.42458222294679e-05
-5.03376817915195e-05
-3.62125092114267e-05
-3.75614246739786e-05
-8.6777910007832e-07
-4.124204372415e-06
-5.11000832119758e-05
-6.73440579957132e-06
-3.63811723862025e-05
-3.34291807565686e-05
-3.58157575726761e-05
-5.40177358500788e-05
-1.18187371730895e-05
-3.88149020672393e-05
-4.59237095436259e-06
-2.81964848609034e-05
-5.44139382948633e-05
-2.91480574521551e-05
-4.11282598672825e-05
-7.54857766215534e-05
-2.42871369442478e-06
-3.0225047523432e-05
-1.98305577015716e-06
-3.3545895491386e-05
-3.9171983016052e-05
-3.01699762731038e-05
-4.48151871900813e-05
-3.55111895964177e-05
-4.26326429197302e-05
-4.80197070421312e-05
-3.81651294506151e-05
-2.45418123210106e-05
-5.55966133852364e-05
-2.16129824125642e-05
-1.53316893955484e-05
1.44077028074312e-05
-3.77607208181281e-05
-1.54739593229834e-05
-4.07130951024191e-05
-2.64607841635922e-05
-1.45551587605028e-05
-4.29545982180597e-05
-3.29075240328749e-05
-4.28189514972118e-06
-1.63954978431559e-05
-2.13598061534343e-05
-4.5915888928504e-05
-3.80063937422937e-05
-4.6066686243298e-05
1.72448125340229e-06
-2.2806315710084e-05
-3.89251389775218e-05
-1.6928641687755e-05
-4.25002195422182e-05
-4.74032645720875e-05
1.5516262818671e-06
-3.03778316982456e-05
-3.36336738818949e-05
-3.88071651274224e-05
-4.9700774646475e-06
-3.14537609194353e-05
-3.27146834302652e-05
-1.2849596405095e-05
-1.13990043632577e-06
-3.3071261397896e-05
-3.29609237411391e-05
-1.74037566347058e-05
-2.72675702787493e-05
-4.22770182764633e-05
-1.66645233260685e-05
-1.9213759368568e-05
-3.4737309715709e-05
-1.29806371517063e-05
-3.53817793236209e-05
-2.98812920329777e-05
-1.5521469514059e-05
-3.36579759812416e-05
-1.36183275190073e-05
-4.9629441224196e-05
-2.74794044665536e-05
-4.64823929101958e-05
-2.53794928923205e-06
-1.15911557940733e-05
-3.27805569382872e-05
-4.27547493461533e-05
-3.7236644234423e-05
-2.6348604572213e-05
-4.06541169839752e-05
-3.39926831018496e-05
-1.40339262443256e-05
-2.53898363796811e-05
-4.31477656942369e-05
-6.48727168033036e-06
1.60765293561015e-05
-1.42707987447648e-05
-1.76349075401998e-06
-3.41521119523394e-05
-3.40742297034081e-05
-1.95786167394114e-05
-3.3136994231351e-05
-1.32171479238029e-05
-2.74385237268789e-05
-3.17990075542351e-05
-3.58042436434955e-05
-2.87395240075203e-05
-3.66221747156106e-05
-3.51633067714185e-05
-4.68967003757601e-05
-2.04067209334762e-05
-2.18872095974048e-05
-2.52315629125834e-05
-8.0191729488845e-06
-3.12591470716986e-05
-4.5861976037544e-05
-4.59217871365379e-06
-6.59982657210618e-05
-3.25503481268802e-05
-3.26103354552092e-06
-3.11989109667853e-05
-2.94467103774031e-05
8.28443701540562e-07
-3.81117335552189e-05
-3.87504138699971e-05
-2.94659291442308e-05
-3.99338544326774e-05
-1.95895744262914e-05
-2.95911238513343e-05
-9.38406333474589e-06
-4.53275972631132e-05
-1.51299185954908e-05
-5.85188212349906e-06
-1.57298944540195e-05
-1.6727125178032e-05
5.25405829466113e-06
-3.25410326974619e-05
-1.08672627772398e-06
9.54604215096342e-06
-2.04875165737746e-05
-3.49457657177623e-05
-2.42158398859027e-05
-4.72053938941093e-05
-1.50434040942118e-05
-1.32493595245462e-05
-4.35333766557791e-06
-2.81964093468911e-05
-3.37728363160717e-05
6.60144639448632e-06
-7.37854244438076e-06
-1.39768517726604e-05
-4.26710818266465e-05
-2.49369827885743e-05
-2.47889639694373e-05
-3.29897796935454e-05
-1.33755677087797e-05
-3.05849632770432e-05
-5.58017885930101e-05
-4.2152942269173e-05
-2.73665335324966e-05
-5.16221099213037e-05
5.01467490359255e-06
-4.58585301758019e-05
-8.68705821669497e-06
-4.65655870980426e-05
-2.91193661150854e-05
3.8073192649772e-06
-3.43900323715415e-05
-3.16546348691052e-05
-3.90054584357041e-05
-2.07317357658354e-05
-3.37912933346988e-05
-4.30425847134141e-05
-2.95885969744972e-05
-3.19448534850976e-05
-3.88445308012748e-05
-3.52358155792116e-05
-4.17110390134588e-05
-2.17957388525855e-05
-3.00983536465509e-05
-4.38257426670894e-05
-3.064531980284e-05
-5.79605594734529e-05
-2.73386596481278e-05
-4.8006700008111e-05
-1.13696834652795e-05
-3.71543926630263e-05
6.1580405045822e-06
-1.20997510628147e-05
-1.74789678109926e-05
-5.1582300172203e-05
-3.28975462386103e-05
-3.21070408003053e-05
-3.75968948176473e-05
-3.08477189152167e-05
-2.50111439190369e-05
-3.34950151334453e-05
-3.45396244939858e-05
-1.08726418689283e-05
-3.93892271660518e-05
-1.09629797471391e-05
-2.41430059176746e-05
-4.59328903652222e-05
-1.88510401924076e-05
-3.74989551168063e-05
-2.83021309561674e-05
-4.10864712631917e-05
-3.7861489972925e-05
-6.19595911187921e-05
-9.97908044689893e-06
-2.86517568525531e-05
-1.29640856867736e-05
-3.3333817047426e-05
-9.6770663278363e-06
-2.4670997447145e-05
-2.55026300871593e-05
-2.95929577247379e-05
-1.12484300648439e-05
-2.3366905726365e-05
-2.16038631299526e-05
-3.69376177820784e-05
-2.85865898121289e-05
-6.24621029464191e-05
-4.37305374092974e-05
-2.44520788235135e-05
-2.23817752564237e-05
-4.22680259512916e-05
-7.57417827130414e-06
-2.66798161822749e-05
-5.87876099114993e-05
-3.93220457998251e-05
-2.44157591691512e-05
-4.54847901849514e-05
-4.53024144813052e-05
-2.35994656228884e-05
-2.18962495359184e-05
-2.20858053063362e-05
-2.60337954521776e-05
-1.47217916781638e-05
-4.61725980421396e-05
-4.47652825416323e-05
-2.65035531082902e-05
-2.3077088164824e-05
-5.31671577821617e-05
-3.69977883972909e-05
-1.06688185922119e-05
-2.36513479296142e-05
-5.48274261059166e-05
-1.83658432665924e-05
-4.44046524796798e-05
-7.22389879716952e-06
-2.36790406481216e-05
-1.59066747888864e-05
-3.15786288043164e-05
-1.98845215453084e-05
-3.32546501525694e-05
6.12864159619578e-07
-1.87033108061761e-05
-6.00492558483048e-05
-2.43307253676034e-05
-1.68390865225544e-05
-5.72346384393952e-05
-2.14090034609417e-05
-5.45638650942554e-05
-4.53732615234165e-05
-2.95487299297063e-05
-2.33381920694628e-05
-1.76900197556639e-05
-3.10658682719796e-05
-3.66907514461073e-05
-3.42500102809825e-05
-3.89270998218945e-05
-5.22960269572469e-05
-1.61220043075669e-05
-3.94020605760802e-05
-2.44434646973964e-05
-4.29118718928101e-05
-1.40755207925421e-05
-6.38082665119139e-05
-3.88412568877787e-05
-4.41931797927693e-05
-8.22195544656736e-06
-3.33802049943645e-05
-2.17313859877858e-05
-3.31608771032802e-05
-3.00374654395136e-05
-4.74148373730615e-05
-4.69315737998447e-05
-4.17329897300021e-05
-5.80666165711779e-06
-1.3747979108967e-05
-3.10877008570958e-05
-3.70364669924991e-05
-2.5322467155291e-05
-3.77168863754751e-05
-1.67196453480281e-05
-2.68596315912673e-05
-2.2229863363683e-05
-2.86006967365226e-05
-3.28409868692199e-05
-1.62477128458163e-05
-1.47582414003446e-05
-3.92056668212822e-05
-3.03532336467451e-05
-4.05110024149958e-05
-3.03696360598504e-05
-3.46068690136513e-05
-1.64499681817976e-05
-1.99230174864903e-05
-2.10579820834868e-05
-2.66547717562652e-05
-4.91979477777345e-05
-3.56077143914118e-05
-1.35789485930802e-05
-2.39812502744377e-05
-5.52838029092474e-05
-3.23346917721077e-05
-4.31285071867003e-06
-1.55432432236446e-05
-4.1285139462279e-05
-4.66522833045934e-05
-4.34402032931693e-05
-4.665079133972e-05
-2.04490714307819e-05
-5.05533937756596e-05
-4.54750882835069e-05
-2.7974321326095e-05
-5.23341127879422e-05
-4.6308277989118e-05
-3.77596815868473e-05
-3.05227290886285e-05
-1.83826864484633e-05
-1.70700572617147e-05
-2.24885814247722e-05
-3.90642022581082e-05
-5.63087182603016e-05
-1.82355788546006e-05
-2.92416832251023e-05
-3.6789463352482e-05
-2.20721829541077e-05
-1.11785396985767e-05
-3.79370431796985e-05
-2.99599116243068e-05
-2.870344028001e-05
-3.05430026429208e-05
-1.48853987674577e-05
-3.3848020133108e-05
-4.00580776572147e-05
-3.32323256133724e-05
-3.07532185157e-05
-6.98963229964646e-06
-3.75492434315969e-05
-6.31527594127497e-05
-2.02466740819005e-05
-2.07049579934879e-05
-1.4564930629066e-05
-2.14331235899848e-05
-1.17276326345963e-05
-3.8525954312827e-05
-3.06457785234234e-05
-1.65260849484787e-05
-2.99775533534709e-05
-3.01484443621584e-05
-3.04211682038772e-05
-9.51548512757842e-06
-1.20897128971103e-05
-2.11589360438539e-05
-3.66034152599125e-05
-4.02804346274523e-05
-7.50869006531744e-07
-4.31779970964623e-05
-3.67217111682932e-05
-1.36947412613626e-05
-1.19756462452164e-05
-5.32634148223787e-05
-3.73292675415156e-05
-3.47192284221606e-05
-2.71019966699292e-05
-2.1872132965367e-05
-5.63870318158636e-05
-4.18093025423805e-05
-3.18363779695767e-05
-3.33984389213235e-05
-3.88040678265651e-05
-4.02929888113262e-05
-2.55797050878816e-05
-4.93603553611562e-05
-5.60898538207908e-05
-2.62899708799824e-05
-1.74632196702554e-06
-2.5057075474778e-05
-4.04504531904412e-06
-3.50166554100166e-05
-1.65149724451018e-05
