# Supplementary material for: Research on computational propagation and identification of mine microseismic signals based on deep learning
Source: PLoS One. 2025 Oct 22;20(10):e0334641. doi: 10.1371/journal.pone.0334641 (PMC12543183; doi:10.1371/journal.pone.0334641)
Supplement: S6 Data — (ZIP) [file pone.0334641.s006.zip › 000100900000218.xlsx_0.txt_24.txt.txt]

-1.85370281470244e-05
-3.9131101586716e-05
-1.10731158803828e-05
-4.97937140467849e-05
-1.55461506524533e-05
-3.72057396452797e-05
-1.80500983350711e-05
-2.75798368830016e-05
-2.18172794442202e-05
-3.70442641787654e-05
-4.63171538230855e-05
-2.96008911898626e-05
-4.55898180823318e-05
-3.26224685428547e-05
-1.14572765123933e-05
-7.63409699160619e-05
-4.47984595641114e-05
-2.85507463325376e-05
-2.5816152833745e-05
-2.55625440955775e-05
-5.64712312567687e-05
-5.53865231140455e-05
-2.8588665956536e-05
-1.80687641161338e-05
-3.05941090769034e-05
-3.93878415651456e-05
-5.17539507738013e-06
-4.99933197513985e-05
-1.25109837290693e-05
-3.67577126468821e-05
-1.16700329572985e-05
-1.59369574227685e-05
-3.54369268280342e-05
-4.35952626829853e-05
-6.42501970113968e-06
-7.52836854928465e-06
-3.03573095691756e-05
-3.88027005576166e-05
-2.31398163719082e-05
-1.07518404349585e-05
-1.71992053733975e-05
-1.84473136142153e-06
-4.16787703769181e-05
-2.11571565220654e-05
-1.22076752305031e-05
-2.13497592427243e-05
-6.65800030482108e-05
-4.18561954770309e-05
-2.04487754919904e-05
-1.48271878751161e-05
-4.46289519273862e-05
-2.88609998653476e-05
-5.30209653750822e-05
-2.64744169724449e-05
-4.73188746977329e-05
-4.58237583112202e-05
-2.00355452084919e-05
-8.59376001356526e-06
-4.07655597670255e-05
6.51663139387927e-06
-1.60548753802595e-05
-1.5909858361605e-06
-4.22086125660266e-05
1.52753752181127e-05
-3.31582568435267e-05
-3.56816058008057e-05
-2.35683213523702e-05
-1.4959439439e-05
1.1776380152103e-05
-4.30726726049381e-05
-2.70374543076794e-05
-1.71632120320077e-05
-3.18518782484679e-05
-2.99602167285817e-05
-1.52950933626638e-05
-3.52105141105069e-05
-5.83779818031813e-05
-1.79915688764994e-05
-2.93372415951002e-05
-4.71447779457403e-05
-1.88315175069042e-05
-3.01941410404941e-05
9.38049174008383e-06
-2.24855403515471e-05
2.50667805330956e-06
-1.71868838663305e-05
-8.90522610691556e-06
1.47324987466584e-05
-4.39906653613593e-05
-3.31029376503692e-05
-1.59406283807543e-05
-1.55653724278012e-05
-2.13168886085594e-05
-6.25747077036507e-06
-3.38279004088208e-05
-2.68118646498346e-05
4.31432204120315e-06
-4.7320905893003e-05
-1.58433887552475e-05
5.8713058811844e-06
-6.95328232333682e-06
-1.11478251654513e-05
6.49048176328345e-06
-4.41251666604448e-05
-4.51375535950909e-05
-3.05554394943019e-05
-6.22232920750416e-05
-2.10656213186351e-05
-7.89222228004992e-07
-4.6921127225127e-05
-2.24968691296972e-05
-3.83215077748376e-05
-6.85286914714585e-05
-3.34992467810902e-05
-3.29568292556697e-06
-3.51434557604432e-05
-3.73752453053917e-05
-2.0712107355396e-08
-3.52856919389379e-05
-3.06817652373272e-05
-3.50359272377364e-05
-7.16336631162417e-06
-4.92255601495847e-05
-2.00745493548871e-05
-3.58651450730431e-05
-2.68213081384719e-05
-4.46772981784765e-05
-2.38496972606239e-05
-4.96039097208308e-06
-2.44623434911588e-05
-4.12212489219744e-05
-2.03173296549709e-05
-3.07852226418196e-05
-4.2187744781321e-05
-5.42122380148636e-05
-3.25575849696318e-05
-3.10737678254457e-05
-2.7374619094638e-05
-3.04168915837204e-05
-6.43206756627699e-05
-3.01057250121855e-05
-2.45994966235385e-05
9.73447209133342e-06
-1.54511261540952e-06
-2.21504335907608e-06
-5.44374958312508e-06
-2.79458601129844e-05
-3.53159854187215e-05
-1.53350353832478e-05
-3.35271162918378e-05
-1.34224823175386e-05
6.52788529455255e-06
-4.39578768204123e-05
-2.29969487584034e-05
-3.87429637267422e-05
-4.96552236889105e-05
-1.2657072542988e-05
-2.5015115275969e-05
-3.79138342931577e-06
-3.91243120948396e-05
-2.92942942574076e-05
-4.51279197164119e-05
-4.38202495337255e-05
-5.28105802423088e-05
-5.02169989119675e-06
-1.45869752177092e-05
-2.71615922196042e-05
-2.73875990895166e-05
-2.8053975964239e-05
-2.59479992090864e-05
-1.98448439845811e-05
-3.38416894979067e-05
-1.39429045883396e-05
-1.49841295179171e-05
-7.0927579150391e-06
-1.00645078443145e-05
-8.79530285491512e-06
-6.60115867503499e-05
-4.17926315794289e-06
-9.3611100231076e-07
-3.19199218018025e-05
-1.69836621801576e-05
-2.83840533047502e-05
-4.89807782975795e-05
-3.28748250288678e-05
-2.74099732372049e-06
-5.63974562382242e-05
-2.91784858069177e-05
-1.38375641283725e-05
-3.36177526113166e-05
-6.13653455674271e-06
-1.94987783926548e-05
-1.41798054789632e-06
-1.05608883821088e-05
-3.56585703730914e-05
-6.59039135604291e-05
-4.61999298545378e-05
4.84629517754546e-06
-4.59593069141371e-05
-5.20174713701791e-05
-1.58772739737429e-05
-3.22516212258451e-05
-3.50060155420359e-05
-1.76435799974136e-05
-3.32789270783381e-05
-7.41072546813429e-06
-5.54378326830738e-05
-4.78359412199031e-05
-3.08724451095301e-05
-3.17164060747751e-05
-5.66552280449898e-05
-4.62422412470105e-05
-3.95501864692457e-05
-2.18013691915444e-05
-2.71245326902377e-06
-5.37869710052321e-05
-8.70349031195385e-06
-8.69208985245713e-06
-2.20353757725193e-05
-2.80975186395563e-05
-4.42917539114612e-05
-2.42262044877614e-05
-2.97439240457209e-05
-5.7753197109885e-05
-6.09914556127369e-05
-3.09343990629506e-05
-2.24070094836246e-06
-2.4425410238454e-05
-3.49255161311285e-05
-3.01391515182211e-05
-1.39689380784047e-05
-2.04283377130398e-05
-3.092844379763e-05
-3.65368367661828e-05
-2.75043197590836e-05
-2.26638196716988e-05
-3.25110954063139e-05
-3.18411449865907e-05
-2.21731124414132e-05
-2.90383510849242e-05
-3.05837437410567e-05
3.15112749353459e-07
-1.5475155003201e-05
-2.4087922179614e-05
-2.46807456416525e-05
-1.15563791791041e-05
-2.45283805619086e-05
-7.39363750880328e-06
-4.32539022495975e-05
-3.15138807704059e-05
-2.21061653145837e-05
-2.03253947850415e-05
-3.66019982758644e-05
-1.24122053261582e-05
-2.869001057387e-05
-2.788754516964e-05
-2.75098283234034e-05
-2.8324450818154e-05
-4.11597443499784e-05
-2.59448427317998e-05
-6.69011804549776e-06
1.74154214958013e-05
-3.03502165324504e-05
-3.78438544105508e-05
-2.11403059891533e-05
-4.08081092206575e-05
-1.47427904396942e-06
-2.90379035528106e-05
1.71959167696795e-06
-2.68843869852067e-05
-4.12988205738109e-05
-5.4612904797975e-05
-2.40298240393516e-05
-2.19331755744386e-05
-3.254165628005e-05
-1.53820525204214e-05
-4.41528475479913e-05
-4.93202572061047e-05
-1.28102126347669e-05
-1.89494271424853e-05
4.33144862430947e-06
-3.0495538039095e-05
-8.5737771120002e-06
-3.74924524086247e-05
-6.01751166893218e-05
-3.13471868214884e-05
-2.64596082757938e-05
-1.8354932681018e-05
-2.73631901460318e-05
-3.82629921460183e-05
-4.6348765720731e-05
-1.09218286570017e-05
-2.67410334047826e-05
-2.37905019422388e-05
-6.02040023849655e-05
-3.98282168515552e-05
-2.7144030995941e-06
-3.9621231636596e-05
-1.9908721515571e-05
-3.86694156489326e-05
-3.29995571583772e-05
-1.5256747127396e-05
-2.43757996785125e-05
-5.50770055033291e-05
-3.69040899810201e-05
-4.60992420739362e-05
-2.22291706721824e-05
-4.4451396656509e-05
-5.17335511934244e-05
-2.5506265485852e-06
-4.62584483135589e-05
-1.46570620514308e-05
-3.87155212396864e-05
-6.03322007652259e-05
-6.26741613228456e-06
-3.98170158274134e-05
-3.26042135793941e-05
3.15366717389102e-06
-2.0798622623492e-05
-1.37921256476689e-05
-3.55716742904958e-05
-3.71423453342029e-05
4.69825344710775e-06
-2.04469622488682e-05
-3.50832781491262e-05
-6.62428642314625e-05
-2.1771428115434e-05
-2.28269704716166e-05
-2.93251762943088e-05
-5.31679362951932e-05
-3.29149739857129e-05
-3.05463479325803e-05
-8.35955184014944e-06
-2.60719165893386e-05
-1.99475867781986e-05
-1.37256418856481e-05
-1.80178676240141e-05
-5.29662410174705e-06
-9.00563605277451e-06
-1.58909428263194e-05
-3.3506928642861e-05
-3.36259977326679e-05
-2.17826231216174e-05
-1.25769595091099e-05
-4.15526328704698e-05
-2.29998277702089e-05
-1.22566994961381e-05
-7.1719027068907e-05
-1.76514980950648e-05
-3.43232416727434e-05
-5.19578029471496e-05
-3.83543354842343e-05
-1.59261154365491e-05
-1.56079401256895e-05
1.86377187059391e-05
-2.02484578029948e-05
-6.60009798265194e-06
-5.699124284116e-05
-3.44816274241956e-05
-2.65200309993813e-05
-3.77194645176905e-05
-1.9403855077985e-05
-4.50116519531526e-06
-1.04030128057545e-05
-2.83244378659584e-05
-2.5623211412999e-05
-4.3345324101895e-05
-4.15130000181309e-05
-2.39811755507018e-05
-2.42029132523631e-05
-2.91923806208192e-06
-2.22081133557741e-05
-1.8887795679297e-05
-2.31524210731041e-05
-1.58351649166581e-05
-2.19179762328805e-05
-3.60315377264319e-05
1.13580614299192e-06
-2.91814085104858e-05
-4.57176963457843e-05
-3.23782363122061e-05
-2.8162340986645e-05
-1.78547044330199e-05
-5.55450273142892e-05
-5.16832456579454e-05
-1.2850561778072e-05
-3.59622521204037e-05
3.20121054526667e-06
-6.36501947601934e-07
-1.8182173390382e-05
-3.83946471081813e-05
-1.69396928174097e-05
-4.1707116355889e-05
-4.36240653852332e-05
-4.89139529704319e-05
-3.42262233042537e-05
-3.20883970771978e-05
-1.28538491908278e-05
-2.70115279112896e-05
-2.32248710157336e-05
-1.21316174384286e-06
-6.00323469407292e-05
-2.20714144284492e-05
-1.07853876395213e-05
-4.63914798270155e-05
-4.29777606927116e-06
-1.37741615253194e-05
-4.04270401585316e-05
1.12926903378033e-05
-1.70216057382321e-05
-4.3453675288061e-05
-4.45798063307533e-05
-2.86270354989873e-05
-3.66179047040982e-05
-5.41410801293388e-05
-5.69747558452637e-06
-2.76020251161012e-05
-5.34392555744706e-05
-2.28383317056457e-05
-3.07294801775731e-05
-9.00295579063318e-06
-3.69014576989497e-05
-2.47179957376735e-05
-4.68735053418355e-05
-4.00761931473396e-05
-8.35298426580964e-06
-2.51433841821795e-05
-2.10463913820203e-05
-3.79114247216808e-05
-4.22605095779327e-05
-4.4291506718247e-05
-4.20079447389712e-05
-4.44694643484887e-05
-2.0993236031795e-05
-2.49469149207192e-05
-1.62608081931512e-05
-4.19329560779847e-06
1.50562055012411e-05
-7.89130985716594e-06
-2.17967047175782e-05
3.2680282466934e-06
-3.23105425786187e-05
-1.86701545771203e-05
-4.81348181043505e-05
6.44990464968566e-07
-3.06949035550701e-05
-3.95829183333825e-05
-3.7278494575215e-05
-3.94080433662586e-05
-4.27930552205246e-05
-4.24694422515015e-06
1.37103181338305e-06
-4.55239802821989e-05
-4.31562582179758e-05
-4.33398272504293e-05
-3.13673773192676e-05
-1.47758229944731e-05
-3.54503491022103e-05
-2.70097099506603e-05
-4.5662021196561e-05
-4.32833446727712e-05
-1.21300353274503e-05
-4.20286701625857e-05
-6.11303767579969e-06
-3.81443812014505e-05
-3.29452194483288e-05
-2.84950862664169e-05
-3.81958821914283e-05
-3.20508710121553e-05
-2.78818745149836e-05
-2.12599028653969e-05
-5.22358861199005e-05
-3.08190869879006e-05
-9.72110636263277e-06
-6.18342034160754e-06
-2.60006293369778e-05
-1.29934081669136e-05
-1.46021089095016e-05
-2.57944383187258e-05
-3.59807255208426e-05
7.4199914276978e-06
-1.05391277778142e-05
-2.2305466824901e-05
-1.79252734779732e-05
-3.65204420547437e-05
-5.42460628221959e-05
-5.92621959958204e-05
-3.51580804976272e-05
-4.55817418779355e-05
-3.90174512825319e-05
-6.61919167965758e-06
-6.86971612837349e-05
-5.34329499560113e-05
-4.90540924693766e-05
-1.67941459648368e-05
-2.74817337832115e-05
-4.56986547679939e-05
-1.6533312669545e-05
-6.93788407099301e-06
-4.16478558521818e-05
-2.19831354182246e-05
-1.90856585132018e-05
-1.78037709751154e-05
-1.79921288973667e-05
-2.03695806625992e-05
-2.60205271724687e-05
-2.7032750988513e-05
-2.92025839872853e-05
-3.551969655854e-05
-1.82230621924185e-05
-1.94116492333595e-05
-5.31933896845323e-05
-2.0501067482614e-05
-2.662654464377e-05
-2.4791523741834e-05
-4.45791991482337e-05
-6.41624312073016e-05
-4.37876849296458e-05
-2.41987931228624e-05
-1.14548040766732e-05
-3.14585250608741e-05
-3.81084584571303e-05
-4.73700565094272e-05
-2.50776215029563e-05
-2.64023330203861e-05
-2.10477564593971e-05
-2.04821152080856e-05
-5.05748682181819e-05
-6.04300995436162e-05
-3.60002001686574e-05
-2.59810435931717e-05
-1.96388056683777e-05
-4.35076139008409e-05
-4.34501495837967e-05
-3.50256343630814e-05
-2.3535523316254e-05
-9.9742318064755e-06
-2.19092118011849e-05
-2.89823507264491e-05
-3.58032272563562e-05
-4.8668201331919e-05
-4.03110200103315e-05
-2.29980088182162e-05
-3.85082073678156e-05
-1.98135100119424e-05
-3.08551117905242e-05
4.30604276656467e-06
5.00627792502687e-06
-1.5023854101108e-05
-1.51543723730043e-05
-4.89566366041018e-05
-3.53296268060262e-05
-4.38328252670376e-05
-3.91461012765818e-05
-2.67050712105308e-05
4.78809131813057e-06
-2.06653488856746e-05
-1.18213890707768e-05
-6.93215352795912e-05
1.64228345449018e-06
-1.24751839543799e-06
-1.90584855854058e-05
-1.91794774388184e-05
-1.50772896426169e-05
-5.82108535884982e-05
-2.9447145662613e-05
-3.49234027318866e-05
-4.23133859773885e-05
8.37784260704548e-07
-5.74202271663851e-05
-2.54296533578422e-05
8.50414998388747e-06
2.34250546678862e-06
-2.36857615849975e-05
-4.08919118336455e-05
-3.49167989801617e-05
-2.53822708556e-05
-6.25910680290457e-05
-1.90232878241204e-05
-4.16670834297973e-05
-5.40385793863507e-06
-3.44024094482849e-05
-5.37353928217395e-05
-4.42636825617727e-05
-2.95311832013429e-05
4.71655770647896e-06
-5.68086922513896e-05
-6.41701859996696e-06
-3.20178133716337e-05
8.10861069626043e-06
-3.92726790027714e-05
-1.9088082051183e-05
-3.61285023633155e-06
-5.57022306523232e-05
-4.30259047793673e-05
-1.40146276885138e-05
-4.91859408023671e-05
-4.1125559475698e-05
-2.32431063801735e-05
-3.17255703291472e-05
-3.10632323242479e-05
-3.36601532958587e-05
1.49822218436968e-06
-2.63765147501148e-05
-2.19344605145704e-05
-2.96680756931236e-05
-6.23207912271509e-05
-4.09778827230469e-05
-1.45690263163973e-05
-4.4421549443833e-05
-3.4806118791614e-05
-8.50909993621156e-06
-4.69059166291598e-05
-4.74296691505168e-05
-2.27128527087208e-05
-8.87690622193747e-06
-5.67472698508113e-06
-2.19641832322658e-05
-3.68056220827303e-05
-3.24029780702865e-05
-4.38929917495024e-05
-2.40557692971031e-05
-2.3676622162715e-05
-2.98378555540216e-05
-2.47765255261847e-05
-6.35005168685345e-05
-4.05019475890548e-05
-3.38883099821027e-05
-1.63498653348628e-05
-4.62763482325277e-05
-2.66747526687591e-05
-3.76566956205643e-05
-2.50438259575107e-05
-2.99843675522441e-05
-2.72197880485932e-05
-2.47018855347597e-05
-3.89393764806745e-05
-1.97748406909417e-05
-3.44770871646368e-05
3.00935515658372e-06
-1.69702608366376e-05
-5.90784040002257e-05
-3.91719135161317e-05
-5.88430108254686e-05
-1.58676025233948e-05
-2.52178600965247e-05
-3.27157572435584e-05
-4.51817376374665e-05
-3.42016459509479e-05
-1.84142040112139e-05
-7.6712712334737e-06
-5.37270503572805e-05
-4.58814790694836e-05
-5.6592612757635e-05
-5.37100161053345e-05
-3.0478724422932e-05
-2.65617399390879e-05
-4.01648833569147e-05
-3.69718301891486e-05
-3.47154912704937e-05
-1.78028795988796e-05
-2.1700166719904e-05
-3.57479845408568e-05
-3.94709325832789e-05
-3.48596767761845e-05
-1.73348065151632e-05
-1.30667450750832e-05
-4.10073099177524e-05
-2.10547316157773e-06
-6.95890762213508e-06
-1.8970155427925e-05
-5.45294169617427e-06
-5.39845467307392e-05
-2.10104468523859e-05
-3.06429993139514e-05
-5.37660759918421e-05
-3.61996730459622e-05
-4.6255088806329e-05
-3.55087562128543e-05
9.17066680299021e-06
-1.66180534496208e-05
-1.25467474159774e-05
-3.71821202070802e-05
-3.64198372401792e-05
-5.70026649492748e-05
-1.96839795621194e-05
-3.69320479765256e-05
-4.95088336768026e-05
-5.68036485238571e-05
-4.33812719125961e-05
-2.34751292787121e-05
-5.13869092054176e-06
-4.82486692846658e-05
-3.48475980541617e-05
-2.62331893687063e-05
-2.49341961684279e-05
-9.5429257233314e-06
-1.22760563836007e-05
1.91927007012981e-05
-3.47675699498099e-05
-1.35251834417237e-05
-2.43631852293929e-05
-2.22155646232081e-05
-3.28649391940494e-05
-3.76343346150702e-05
-1.44856109563756e-06
-2.74078285762446e-05
-4.48246666779168e-05
-4.43558307622495e-05
-3.47903287293756e-05
-2.79837667934119e-05
-1.10940267839053e-06
-3.23421286050716e-05
1.02520778814397e-06
-2.91944029309662e-05
-4.35181773384397e-06
-5.87011574863838e-05
-3.90791222236923e-05
-2.26655842979411e-05
-1.16325098913728e-05
-1.70579713385486e-05
-1.81831390747965e-05
-1.7349736286025e-05
-6.37732789529721e-05
2.20435060209347e-06
-3.08721751245757e-05
-2.83395754278146e-05
-5.09425493304894e-05
-3.51770508856848e-05
-4.10886044699111e-05
-1.77464304202342e-05
-2.83619419728149e-05
-9.9312848019367e-06
-2.26764600720263e-05
-1.8391641290832e-05
-5.48168751818789e-05
-2.65024236101043e-05
-7.93054950823749e-06
4.43869809583625e-07
1.18929201580423e-05
-4.40084297368545e-05
-4.8929254370836e-05
-3.99883259149387e-05
-3.22403157550982e-05
-1.1305044449093e-05
-2.83608253244461e-05
-3.3841782331808e-05
-2.18779109555513e-05
-7.63541616738988e-05
-3.36126411897897e-05
-1.01560858261096e-05
-2.92393492061866e-05
-8.94410145216161e-06
-2.00977473209927e-05
-1.19252787185485e-05
-9.18240032321699e-06
-8.18911856134894e-06
-2.99359124227198e-05
-3.70014124648919e-05
-3.07706103012369e-05
-1.43775738569451e-05
-3.31690343609832e-05
4.5282705212677e-06
-3.8619120679941e-05
-1.99040234598506e-05
-8.46219859245708e-06
-2.37867027826153e-05
-5.00849639225667e-05
-4.88090991688829e-05
-5.53770063905834e-05
-6.07931796446851e-06
-1.71283970624358e-05
-3.38912814740806e-05
-4.7559897523095e-05
-5.58676185487372e-05
-2.47449391077112e-05
-3.97049972789399e-05
-1.73493232333484e-05
-3.3671098079581e-05
-3.08318907712858e-05
-3.61237259716877e-05
-1.74437026687851e-05
-2.03994805672806e-05
-6.42819400333463e-05
-1.21883084705634e-05
-2.53178109816206e-05
-4.34199730329271e-05
-2.86094692344234e-05
-3.0982019782589e-05
-5.76389067318377e-05
-2.95447561308429e-05
-2.64850162674319e-05
-9.86062630267661e-06
-3.42261647481057e-05
-2.75777774502887e-07
-2.82298046509691e-05
-2.98998336209825e-05
-3.08686593613838e-05
-4.47817178079745e-05
-1.50412118397753e-05
-2.9917936777932e-05
1.65244283838256e-05
-3.60798733249585e-05
-2.7526724573855e-05
-3.08050667337058e-05
-4.59971005707219e-05
-1.39969858276549e-05
-1.45522822407134e-05
-2.88877792058929e-05
-3.69051045338002e-05
-6.39606510698082e-06
-3.10889799796471e-05
-3.71175868161878e-05
-2.26755018445808e-05
-4.95627667714883e-05
-3.16702168442335e-06
-3.10097314594106e-05
-4.97014089407792e-05
-4.77795868224693e-05
-3.24259378542426e-06
-2.77934074949052e-05
-9.81432127949966e-06
8.2434470752465e-06
-1.02543686583879e-05
-1.18453873627271e-05
-7.00170209850521e-06
-1.10343459618952e-05
-2.69725592446348e-05
-4.1890480375759e-06
-3.44689640410164e-05
-3.56258311694741e-05
-3.77217192975202e-05
-3.46131590080388e-05
-4.51342275082361e-05
-3.27442377366934e-05
-4.60412499054899e-06
-4.18465787524059e-05
-2.4300898993723e-05
-3.09553113767493e-05
-3.10927011674043e-05
-1.19545338777656e-05
-1.80163864968279e-05
-1.72299052619492e-05
-1.74754790854894e-05
-2.8701814920773e-05
-2.97126159185333e-05
-6.01760971624146e-05
-1.0497606784658e-05
-4.13927541522738e-05
-2.15968713541773e-05
-1.66696260739912e-05
-4.28173922651733e-05
-3.53601094325823e-05
-9.04321282574657e-06
-1.78713729773345e-05
-4.00522227626467e-05
-7.11776538487987e-05
-3.87588513159511e-05
-1.95028145615705e-05
-1.45269974001252e-05
-5.46011860129261e-05
-8.40916953819953e-06
-3.36474786007403e-05
-2.85389581021104e-05
-3.00998321214503e-05
-4.88283010241338e-05
-4.13532737546834e-05
-2.14534868915312e-05
-3.94587242113392e-05
-3.20228828839371e-05
-4.24167506721161e-05
-7.57085403961475e-05
-3.05242964063187e-05
-2.9633078131269e-05
-4.44352811741809e-06
-2.37343922094733e-05
-1.35499659160537e-05
-8.97254485898324e-06
4.45522681773633e-06
-2.50950286072532e-05
-4.59222510526837e-05
-2.39675372960338e-05
-3.24356923943879e-05
-2.80823379886289e-05
-2.29664742166884e-05
-1.81261621090816e-05
-2.18036978281025e-05
-1.67423917193332e-05
-2.96798696060066e-05
-4.16643996605741e-05
-4.45559778860593e-05
-3.83207045590733e-05
-1.36586350713587e-05
-1.82193730316494e-05
-2.70986638694402e-05
-4.18839171658904e-05
-1.77356019764464e-05
-3.04953616562976e-05
1.11729226247146e-05
-2.79823519097019e-05
-1.02827667875812e-05
-2.45514950075013e-05
-3.3665507814281e-05
-3.538724399566e-06
-2.24412002479158e-05
-5.32348939418063e-05
-3.64439396593021e-05
-2.95194973436702e-05
-2.22707801335342e-05
4.4179182759483e-06
-5.25463417034133e-05
-4.17174112382017e-05
-5.08900094215946e-05
-9.46291794384199e-06
-5.98079086233985e-05
-1.53343616025155e-05
-3.68821480721373e-05
-2.54086682166149e-05
-3.32264657649172e-05
-4.88858860414005e-05
-1.19584866152271e-05
-1.72042944916125e-05
-2.70084918701023e-05
-3.60739528339028e-05
-2.09620708093665e-05
-1.79252840333166e-06
-4.55598451806284e-05
5.97959226201459e-06
-2.16001580771192e-05
-2.2663826949202e-05
-1.86822115752676e-05
-2.26873877665185e-05
-3.33061650211557e-05
-3.75653304068665e-05
-1.74386741533698e-05
-6.50496373588817e-06
-1.34128537647418e-05
-6.32839494321698e-05
-2.80757075934868e-05
-3.13772147856266e-05
-2.9670501019632e-05
-2.97084832799697e-05
-4.26484202052671e-05
-1.29256384879212e-05
5.97518686357868e-06
-4.62769294432243e-05
-9.88382995557633e-06
-3.50423472438188e-05
-4.75983752726445e-05
-2.39484252863217e-06
-3.65121846340893e-05
-2.35924946497981e-05
-1.92089251232555e-05
-2.57957416335371e-07
-1.8578021941252e-05
-2.44584988583641e-06
-1.32635883502706e-05
-4.45851267340864e-05
-4.40789386250435e-05
-3.15055247504301e-05
-1.6992379000195e-05
-5.32709603346344e-05
-5.76988467841066e-05
-3.66327185111633e-05
-2.71021310975676e-05
-1.60868560622846e-05
-3.47533969269775e-05
-4.65328258133083e-05
-3.00221635362124e-05
-2.53276533743138e-05
1.13492394281813e-05
-3.6752240478443e-05
-3.70959760586748e-05
-1.32205844851245e-05
-1.34737903663588e-05
-3.89335778052275e-05
-2.21082834665192e-05
-3.82076710355034e-05
-5.21967146755038e-05
-4.22863762940996e-05
-1.84027630688795e-05
-4.14359777020643e-05
-2.83903445111208e-05
-1.01717656628496e-05
-5.65461292695166e-05
-4.50308336047492e-05
-5.07784595039529e-05
-4.92009302134157e-05
-1.25032330506369e-05
5.5918532506298e-06
-5.0476644694766e-05
-4.22680638106205e-05
-3.04455298275927e-05
-1.1909263929893e-05
4.32771004808386e-06
-4.24495771098793e-05
-5.0288361614405e-05
-2.94259069520596e-05
-4.08418450862713e-05
-7.32123943753896e-05
-2.71703189056411e-05
-4.4877160895513e-05
-2.57275073316511e-05
-1.12848765632123e-05
-3.58835296023731e-05
-3.07171297479298e-05
-2.37088958325119e-05
-1.42806518069959e-05
-1.20375926108673e-05
-2.43936710119083e-05
-2.22897812713962e-05
-5.52142024388864e-05
-1.95824902726197e-05
-3.64454719626672e-05
-4.27415503143289e-05
-6.5654021325817e-05
-2.73134249448957e-05
-5.85307781089375e-05
-4.52951633764923e-05
-3.99259216250203e-05
-9.67895147127869e-06
-4.678833148185e-05
-4.57532965396109e-05
-1.233409165432e-05
-1.40871829710418e-05
-1.51593103828614e-05
-2.96012445674821e-05
-4.54888146088481e-05
-1.43957960322649e-05
-5.13225123169759e-05
-9.88312698054174e-06
-3.20944413746764e-05
-2.37372884611202e-05
-5.19655893720022e-05
-5.37678178212218e-05
-6.2435172761173e-05
-4.04060141065371e-05
-1.24794842997869e-05
-2.17311079580372e-05
-4.41791097754664e-05
-3.24849881754187e-05
-2.12506022564383e-05
-2.87225422335727e-05
-2.63738153480565e-05
-7.57899096416568e-06
-2.67905015246036e-05
-4.08208025637057e-05
-2.6003619433947e-05
-2.98974254598339e-05
-2.04361275447092e-05
-3.8157612759676e-05
-1.11208098710382e-05
-3.20155610670061e-05
-7.35232374812477e-06
-1.84510938521001e-05
-9.57016316444406e-06
-3.10350066367855e-05
-2.06426471907363e-05
-4.23266113072941e-05
-4.02410205684001e-05
-2.61513019415031e-05
-4.49005947005893e-05
-4.35938728980031e-05
-2.16420416184012e-05
-3.87219291127646e-05
-2.52631412032901e-05
-4.35464978839282e-05
-9.09821855851609e-06
-5.09582924040814e-05
-4.23199833718181e-05
-1.86005914464187e-05
-5.32360534291326e-05
-2.30296815548702e-05
-3.26435519010559e-05
-5.0201621731834e-05
-3.09812711229324e-05
-3.34133610712684e-05
-3.01115821415716e-05
-4.40476807708308e-05
-1.81238675931261e-05
-3.2413351872343e-05
-3.55696688503387e-05
-2.73817459505675e-05
-2.75834562610511e-05
-4.20145229225786e-05
-1.17593894268201e-06
-6.99825264279465e-05
-2.90444774148422e-05
5.64944782095357e-06
-3.9547923898076e-05
-8.2625119612818e-07
-3.80545066901927e-05
-2.20155315101146e-05
-1.10228508945891e-05
-1.40069024770589e-05
-3.76942153813574e-05
-1.75679776405706e-05
-2.95909454301817e-05
-1.95071044509592e-05
-2.82110828948035e-05
5.94585253903793e-07
-4.30119530713592e-06
-5.71161334576733e-05
-1.88243571570246e-05
-1.91194261657471e-05
-2.08475200733801e-05
-2.6547975406065e-05
-3.8504037916235e-05
-7.09471467228772e-06
-2.39100154156345e-05
-5.62065568895289e-05
-4.25770567133336e-05
-3.52838256098208e-06
-2.2780696961196e-05
-3.88784228921051e-05
-4.05036790899588e-05
-3.64544351962846e-05
-7.95299065883906e-06
-7.23081574408802e-06
-3.81620757288008e-05
-1.98265378901236e-05
-1.95280590752703e-05
-2.30439597467199e-05
-2.26286017454162e-05
-2.110872667473e-05
-3.66514869654092e-05
-1.84146316540734e-05
-5.52159067001725e-05
6.0726986858836e-06
-3.99492721828585e-05
-2.10693855773057e-05
-1.74485853338329e-05
-2.97699687989608e-05
-3.06899338468616e-05
-2.85532460193911e-05
-5.85708193385826e-05
-3.77828972089556e-05
-5.14521364615951e-05
-4.59121779944454e-05
-4.59268768869474e-05
-1.02317018421168e-05
-5.52551082483421e-05
-3.22310824976731e-05
-3.50366071516178e-05
-3.45928153407463e-05
-3.02123001194857e-05
-4.89443909648421e-05
-3.44193501022255e-06
-2.98055040398135e-05
-3.41885219832563e-05
-4.33063434962345e-05
-4.85408283093675e-06
-3.70536371941577e-05
-7.99932829089724e-06
-2.74209162969748e-05
-2.59468499749963e-05
-3.09578021875678e-05
-2.00121660422011e-05
-3.44892844304451e-05
-2.92345540805799e-05
-4.08503152441764e-05
-2.46378191346532e-05
-4.51014916099989e-05
9.93854708499392e-06
-4.52751897527538e-05
-1.26774823289724e-05
-4.60066381860779e-05
-2.81465455737857e-05
-3.68942076541706e-05
-6.53499609597818e-05
-2.60348809396831e-05
-2.09199451093565e-05
-4.48911677595661e-05
-2.94352603428258e-05
-6.1553579771462e-05
-3.30371787541705e-05
-5.20119871446518e-05
-4.82814097547725e-05
-8.73528980830628e-06
-1.40662112725101e-05
-3.08182040486964e-05
-2.24569894174835e-05
-2.93327567509456e-05
-3.09094517465951e-05
-2.14921451713999e-05
-2.72265029262362e-05
-3.64279171246679e-05
-3.77038475734561e-05
-4.74354627251588e-05
-3.22233704457758e-05
-6.62535890614212e-06
-2.44999524791034e-05
-1.02168535300157e-05
-1.20312237762839e-06
-3.48181534564383e-05
-3.01438021335437e-05
-6.14386967721802e-05
2.22595524881963e-07
-2.73333928615787e-05
-4.42438566738755e-05
-1.6294266677797e-05
-3.4889830878502e-05
-3.14238148689345e-05
-3.2701754268733e-05
-4.433763558024e-05
-1.54362620070167e-05
-1.4393129347995e-07
-1.03457663442948e-05
-2.10036573663298e-05
-3.37715806377874e-05
-3.37489637846399e-05
-6.18996708912529e-06
-3.2410803745209e-05
-2.12291625685157e-05
-2.2830975416874e-05
-3.78854507393106e-05
-2.07197802654474e-05
2.44951356298954e-06
-9.8505484005433e-06
-1.16145027097422e-05
-4.348796193759e-05
-2.79418173331427e-05
-1.90687978241713e-05
-4.16097347991428e-05
-4.97097241002228e-05
-2.78890372868311e-05
-4.17920118417126e-05
-5.20652950250004e-05
-2.85944663172916e-05
-2.39894664358594e-05
1.00782866592435e-06
-2.65696221495922e-05
-3.91414033437731e-05
-4.91656254418773e-05
-4.65789866574626e-05
-2.01388657872385e-05
-6.56685949111087e-05
-1.72918212377876e-05
-4.75676766922929e-05
-2.19474779531301e-05
-4.06182761771852e-05
-3.9126388041523e-05
-3.32423989247311e-05
-3.46717519474271e-05
-4.81446792047576e-06
-2.56487457617377e-05
-3.04607114597133e-05
-1.98719370267088e-05
-4.54509547533994e-05
-5.45582379600011e-05
-3.51524894135911e-05
-5.79469999871405e-05
-2.4184004150268e-05
-4.5983913358508e-05
-6.51842533476788e-05
-2.00285254128302e-05
-4.51728802858458e-05
-5.35331881565104e-05
-5.03359743242857e-05
-2.90328138940584e-05
-1.0692532585081e-05
-2.03908279690393e-05
-5.1491439045333e-05
-3.11383680155172e-05
-5.22940781768789e-05
-4.44490183741949e-05
-3.91382229948613e-05
-4.73197842316585e-05
-4.41224271473755e-06
-3.59680244086674e-05
-5.57504503625024e-06
-1.78518043331716e-05
-1.49080591234148e-05
-6.7022566873375e-05
-3.07924786501069e-05
-1.23423163361792e-05
-3.8015372561752e-06
9.63334843838073e-06
-3.03918917975153e-05
-3.98254985188955e-05
-3.59575538008538e-05
-2.45545088403391e-05
1.63964813613532e-05
-2.62704253448342e-05
-4.46912989272234e-05
-5.22781070752653e-05
-3.74649578450844e-05
4.93423779391075e-06
-4.23074990074819e-05
-3.31731806686463e-05
6.3891548589568e-06
-9.15929288959115e-06
2.73344175837791e-06
-5.92460437615215e-05
-3.71870142975836e-05
-2.15030868356307e-05
-1.96758597002817e-05
-2.65344708856904e-05
-1.21043316619252e-05
-1.06588668693224e-05
-3.01756103315677e-05
-1.40350176146012e-05
7.56403940603314e-06
-5.15698112647856e-05
-2.56720824172034e-05
-2.55857452183127e-05
-4.88800526424152e-05
-1.71758429890157e-05
-7.66524987556819e-05
-2.07328412088453e-05
-3.53458720700097e-05
-2.6012648517908e-05
-4.23948710070432e-05
-2.71940687989243e-05
-2.02251686679075e-05
-4.13758371603034e-05
-3.59020931534159e-05
-7.30719874145386e-06
-3.1130700528489e-05
-2.0742890306231e-05
-6.27763602266126e-06
-1.90981377804066e-05
-1.92438543957372e-05
-4.63620616928185e-05
-5.24190572079904e-05
-3.73569793259507e-05
-1.8044030774557e-05
-6.84827092489689e-05
-2.96125545369429e-05
-1.85708133658095e-05
-4.92639251545971e-05
-2.04376966866716e-05
-1.53226441916689e-05
-5.54135323367235e-05
-2.52743575611276e-05
-5.16965901107323e-05
-1.81343850641896e-05
-9.90797022662654e-07
-3.48299707261406e-05
-1.30021852715625e-05
-2.07994518220368e-05
-3.64086723049934e-05
-3.69632372110646e-05
-3.93081076742725e-05
-4.63778243478915e-05
-5.59176051263059e-05
-2.63435116461678e-05
-3.42264874909445e-05
-2.64962206736117e-05
-4.22898706343095e-05
-4.92943393632275e-05
-2.4284323291118e-05
-4.42367014504075e-05
-3.12271930815498e-05
-2.18287398503903e-05
-7.53173874789877e-06
-3.64625444430753e-05
-4.88720616230681e-05
-3.16674838761952e-05
-9.31105651423952e-06
-2.51265489630686e-05
-5.04144929232719e-05
-1.82273739587336e-05
-1.34551808532585e-05
-5.68215749781973e-05
-2.72006005788941e-05
-1.19746237222396e-05
-2.95986256905184e-05
-1.89675217629474e-05
-1.86836959475943e-05
-2.97587951922853e-05
-5.66384335257774e-05
-1.62355677573459e-05
-3.34791702809939e-05
-3.39546893595377e-05
-5.70792077818977e-05
-4.40858992161786e-05
-2.58515815105292e-05
-4.19056073762339e-05
-3.94634476170869e-05
-3.58737845281683e-05
-1.67688413909256e-05
-3.25748242276013e-05
-2.26252992786696e-05
-3.91019789859036e-05
-6.18624186782078e-05
-7.73795203107377e-06
-2.13229920587045e-05
-2.66328325216648e-05
-2.33813550809674e-05
-2.91450865289178e-05
-4.30309676936504e-05
-1.70484929115451e-05
-3.73520962866033e-05
-1.11609172973167e-05
-4.83106328338155e-05
-3.44999447016232e-07
-2.58446441017371e-05
1.01840006674686e-06
-5.21837226093102e-05
5.09405296332852e-06
-1.85747700128521e-05
-5.04087516352188e-05
-5.30054021587663e-06
-1.17554549915588e-05
-2.92506345575291e-05
-1.52705895429702e-05
-2.128662393728e-05
-1.75184939870863e-05
-3.85596810024535e-05
-3.95183330477509e-05
1.42260077998442e-05
-1.82078447187958e-05
-1.14685620399319e-05
-3.28990868726768e-05
-1.11462981816397e-05
-6.31945237567023e-05
-2.25151671229042e-05
-2.63532644872682e-05
-3.91063570787453e-05
-2.19409301211719e-05
-2.87080469016165e-05
-3.72866734168626e-05
-3.96703190486958e-05
-2.91194118852521e-05
-1.66507774931416e-05
-3.89714125102424e-05
-2.36244634708096e-05
-2.99727633685411e-05
-2.03327614900897e-05
2.03855910111608e-05
-6.20546085640844e-05
-2.67814249892249e-05
-1.04042712388115e-05
-1.86279010588841e-05
-9.82729995678414e-06
-1.62428922366174e-05
-4.71472204287634e-05
-4.06164770231984e-05
-4.87629989985703e-05
-3.1682524818326e-05
-2.44589515439761e-05
-3.45590821527545e-05
-1.57303455713736e-05
-6.3613508142715e-05
-3.93458560444564e-05
-3.92492687301953e-05
-1.79232380827412e-05
-1.97469827497869e-05
6.92854689491115e-06
-2.2637160781128e-05
6.79167499363057e-06
-2.56529444784936e-05
-3.99466083691604e-05
-2.50282747514222e-05
-1.84058186201943e-05
-3.39404635561175e-05
-1.46413685307796e-05
-4.9979943664324e-05
-4.28040258571539e-05
-1.99309576932703e-05
-1.92561091009537e-05
-5.18612344884845e-05
-4.24074541245189e-06
-1.47265016091201e-05
-9.00792898439817e-06
-1.68852984170607e-05
-3.61050183177858e-05
-2.94884310250885e-05
-4.62669744605387e-05
-2.70205284759514e-05
2.08529360127361e-06
-1.41159256119567e-05
-2.30658918343291e-05
-1.32164839101112e-05
-3.06962452258047e-05
-3.83898744220135e-05
-3.8975306412083e-06
-2.55315324375059e-05
-1.79348549305489e-05
-7.04385455806001e-05
-2.33147837364569e-05
-1.76883232036763e-05
-1.1336551774063e-05
-5.47976348965982e-05
-2.63519800833092e-05
-5.39920694751452e-05
-5.13657683570498e-05
-2.03012237540563e-05
-3.63494841427904e-05
-7.61066164105937e-06
-3.55327838665986e-05
-3.71823316262554e-05
-1.95272806671296e-05
-4.62567625230526e-05
-2.91130258068112e-05
-1.53675067960758e-05
-2.7816935358522e-05
-1.80543580239383e-05
-4.3339731598221e-05
-2.22894634369721e-05
-2.79414393324999e-06
-1.59920595884175e-05
-5.54210409236381e-06
-2.68755975139185e-05
9.53124924742994e-06
-2.72554678719338e-05
-4.9541062594634e-05
-3.7247775817792e-05
-1.56247348501351e-05
-2.44038451385558e-05
7.98362682274475e-06
-8.48854547357432e-06
-2.8013445367699e-05
-4.50283328916945e-05
-5.64473282834728e-05
-1.38249857295408e-05
-9.30772248633541e-06
-3.72279895809567e-05
-3.01428993972165e-05
-2.46578334103668e-05
-3.29756385309166e-05
-3.30981602018022e-05
-4.33944145857189e-05
-4.33211083890814e-05
-2.8566274036328e-05
-5.64658111609856e-05
-1.58628906038863e-05
-7.09523777538121e-06
-3.03178567766369e-05
-1.53149879889106e-05
-4.78959249410121e-05
-2.43404523553477e-05
-1.53965379464706e-05
-3.8529337875385e-05
-4.65925733320489e-06
-4.14500164140253e-05
-1.48276581867791e-05
-2.83132864203724e-05
-5.10535738410164e-05
-2.46722401735686e-05
-5.59804249540197e-05
-2.55216418346644e-05
-3.19855824696274e-05
-3.50667282893256e-05
-1.73448278469772e-05
-2.50675282425481e-05
-1.63986613758704e-05
-5.54278652368123e-05
-6.43187185065404e-05
-3.38101341735803e-05
-1.35756716916135e-05
-3.98781373803835e-05
-3.8374803327758e-05
-1.06360428351422e-05
-1.04873816022063e-05
-3.67115089521736e-05
-4.44985881868872e-05
-1.72348121334576e-05
-2.07097709821295e-05
-9.64325042684445e-06
3.04999038666933e-06
-1.74391963451579e-05
-8.34486215105802e-06
-2.84328697854193e-05
-4.4131178041445e-05
-2.92964483696596e-05
-4.11919015440439e-05
-3.94903372694599e-05
4.05902477216011e-06
-4.67243307322992e-05
-2.11831116459701e-05
-3.55735725419276e-05
-1.87085792483901e-05
-2.72610061550049e-05
-3.46340470775427e-05
-3.89514131050018e-05
-4.48791417417001e-05
-2.53279587053689e-05
-4.74573181004477e-05
-5.81128009107349e-05
-2.58758270686286e-05
-3.18168860463647e-05
-4.41090039020284e-05
-5.51377856760299e-05
-4.26751187752533e-05
-2.61658950242258e-05
-4.11465960214835e-05
-2.48725381033467e-07
-4.5239825450776e-07
-4.70913320708359e-05
-5.30938405471641e-06
-1.39098242220584e-05
-1.34228855617462e-05
-3.3754262991608e-05
-4.33543685297683e-05
-6.39742091790204e-05
-5.61529101998661e-05
-1.74953524021847e-05
7.35882265205275e-06
-1.45393154992609e-05
-2.58173600828641e-05
-4.55264885032064e-05
-4.64020841309722e-05
-1.2422548763203e-05
-5.25113851303182e-05
-2.00285130244937e-05
-2.73938309641703e-05
-2.41109810398586e-05
-4.23263992880266e-05
-4.6441947490192e-05
-4.17398634395614e-05
-5.84762423741979e-05
-3.29872276837854e-05
-1.12218224304677e-05
-2.41316384617224e-05
-5.37850046471195e-06
-1.90982799020899e-05
-3.78710513711914e-05
-2.6832632833656e-05
-2.79916022556678e-05
-1.81216767018728e-05
-3.52801715147292e-05
-5.0876631806282e-05
-2.18097582948983e-05
-1.61200335595659e-05
-7.20214274258567e-06
-7.37762433476678e-06
-2.18141536528107e-05
-2.26758036201237e-05
-3.30542761962268e-05
-3.98493445579031e-05
-1.84107052274933e-05
-3.43061977751018e-05
-5.87173694487561e-05
-6.20373146349301e-05
-4.28495704101608e-05
-3.07081545500625e-05
-4.8047923777451e-05
-6.19339273970817e-05
-1.73674973999809e-05
-2.90160435325569e-05
-3.50327060566859e-05
1.37196169685941e-05
-1.81755687600442e-05
1.71654876257984e-07
-2.11632828956894e-05
-2.75941167459836e-05
-2.74651291166383e-05
-2.0364323273064e-05
-1.99214932803609e-05
-5.16485535416225e-05
-3.40201016110086e-05
-6.17640618969789e-05
-1.70242928495334e-05
-3.6202969753443e-05
-9.27124371926352e-07
-2.5921170949344e-05
-3.79075257375579e-05
-2.30301866603408e-05
-3.06953091427913e-05
-2.12003301736285e-05
-2.89411085625909e-05
-3.82259235660815e-05
-3.46623728945581e-05
-1.88347564255886e-05
-1.55478465034791e-05
-5.96290305233863e-05
-3.73044453615623e-05
-5.54316546033803e-05
-3.96211665167778e-05
-2.80631210535132e-05
-3.28872011779216e-05
-3.05844261866711e-05
-4.99302431015609e-05
-4.75241891228166e-05
-2.9570275889508e-05
-4.42942451558027e-05
-2.30280106843669e-05
-4.93783841240863e-05
-2.61515129026413e-05
-2.40495945722255e-05
-2.83460709512772e-05
-2.33457203240133e-05
-5.22321391599786e-05
-2.57242288904005e-05
-2.02437211448712e-05
-1.64650119228677e-05
-5.24681228174291e-05
-1.60483920435554e-05
-3.54403983227337e-05
-4.04555850955595e-05
-2.93985540476987e-05
-3.86954509080748e-05
-3.15898709750333e-05
-2.95106916624201e-05
-1.31923320718569e-05
-3.5027565144366e-05
1.62713672501266e-06
-2.40693520798519e-05
-4.33831707331666e-05
3.37450704021818e-06
-2.67874681006832e-05
-3.82694868047509e-05
-1.12359989657775e-06
-2.68933155240665e-05
-2.88162325088471e-05
-4.21240629812043e-05
-2.15504798511367e-05
-4.34466756513341e-05
-6.4546076187872e-05
-2.37574437332983e-05
-2.96501082005988e-05
-4.13753450054952e-05
6.52682041661986e-06
-1.08260780844793e-06
-3.02482394545706e-05
-3.45183529084778e-05
1.26813731982357e-05
-3.40048363348763e-05
-1.6051325748544e-05
-8.19607716649315e-06
-1.91689090701436e-05
-2.67810728369699e-05
-2.33695646269615e-05
-1.53581677506898e-05
-5.29627866264904e-05
-3.55908721511344e-05
-3.571436282667e-05
-2.17480728743584e-05
-8.12825642243101e-06
-4.14534169831697e-05
-1.22552324171553e-05
-4.36320013285503e-05
-1.78840218222994e-05
-2.94835303390342e-06
-4.82112838930429e-05
-4.93329468054927e-05
8.64767669758316e-06
-2.42497375186398e-05
-4.5360086702828e-05
-2.56356536027993e-05
-1.59820713303122e-05
-1.48273728955218e-05
-2.84650468091724e-05
-1.89470327974827e-05
-2.01093493703585e-05
-3.89549650524574e-05
-4.77161667536206e-05
-2.16426876172261e-07
-2.11032428964267e-05
-4.19202004613271e-05
-5.08549876051633e-05
-4.29160968028419e-05
-3.58743824193535e-05
-2.64850938545785e-05
-5.11993550539749e-05
-4.1337465768816e-05
-1.88550706499133e-05
-2.27179171860856e-05
-1.67755439235516e-05
-7.43104921269946e-06
-3.20758923211825e-05
-2.87729042070399e-05
-1.52384483775674e-05
-2.20773790739243e-05
-4.18175768099423e-05
-4.42829375776649e-05
-2.62925488080492e-05
-2.48168053646638e-05
-9.65619494460614e-06
-4.09406998226492e-05
-6.61748586806187e-05
-3.36840742867073e-05
-2.90185298426822e-05
-1.62552574463473e-05
-2.60753091676367e-05
-1.37802868828704e-05
-4.17011816091733e-05
-3.12688833480295e-05
-9.09673301795849e-06
-1.40407265257557e-05
-2.67554160201844e-05
-1.16122379150922e-05
-2.49793367300489e-06
-2.62401345234445e-05
-4.31502203367746e-06
9.40569965920689e-06
-3.08833647405877e-05
-6.07651265787865e-06
-2.62100071376466e-05
-3.63695650732865e-05
-3.88905928983256e-05
-8.74547528482537e-06
-4.59980481566028e-05
-1.90112153790064e-05
-3.58967433627746e-05
-4.0194572635769e-05
-2.01827518877222e-05
-5.24166903832659e-05
-9.47805136210769e-06
-2.9774050988196e-05
-2.99900763993191e-05
-3.15070137594812e-05
-3.35247508679278e-05
-5.88540195451881e-06
-2.24978087860207e-06
-1.08601220230954e-05
-2.83163487737306e-05
-2.41550630575974e-05
-2.36927851967023e-05
-4.08770457770511e-05
-3.06493820151749e-05
-4.86806915960875e-05
-1.33961003596711e-05
-8.44228953254182e-06
-1.89187248954275e-05
-2.83162451187578e-05
-3.55986331675356e-05
-1.84802984694667e-05
-2.85246457249335e-05
3.59067254614868e-06
-2.65194336387894e-05
-2.51025081742219e-05
-2.66590005909993e-05
-2.73300829172564e-05
-4.55571547794918e-05
-1.59633212061309e-05
-2.99255117530214e-05
-5.7460086343656e-05
-5.55213937320401e-05
-4.23775696712309e-05
-3.97695458947724e-05
-3.36480937929133e-05
-1.60179745715233e-05
-5.25682489817259e-05
-2.2930955591239e-05
-3.47068295410794e-05
-1.36491132631973e-05
-5.75373898676093e-05
-2.39769009018219e-05
-8.79569222707168e-06
-7.42483426053331e-06
-2.09547651245563e-05
-1.79936204067209e-05
-3.24854636956313e-05
-4.81751650809928e-05
-1.38759152111409e-05
-1.90172742764773e-05
-3.68389945676194e-05
-6.3265731694766e-06
-2.47021273261187e-05
-1.70849863856283e-05
-3.24842993285572e-05
-2.7073295962002e-05
-4.49732208143214e-05
-3.82782735788443e-05
-4.24264431767626e-05
-3.62178278971826e-05
-3.81837713280164e-05
-2.28736068575477e-05
-1.14086085013371e-05
-4.27094378600158e-05
-6.08261853449605e-05
-9.98665377488227e-06
-9.58508943152657e-06
-4.02418152722481e-05
-4.44281678420971e-05
-3.07105586107383e-05
-2.96806128650762e-05
-3.82335452301667e-05
-4.50148642295525e-05
5.9533374472763e-06
-4.83045591803668e-05
-6.62591111173407e-05
-1.99998880759894e-05
-1.95210426441683e-05
9.81942430800822e-06
-4.73234442061351e-05
-2.82975872106127e-05
-3.05202757442813e-05
-2.37406572022467e-05
-3.16545370373837e-05
-3.48977213005025e-05
-1.72438670274932e-05
-1.88235036638897e-05
-1.97023951848036e-05
-2.92736368723353e-05
-1.37202429188141e-05
-1.27374458445491e-05
-3.30382024574887e-05
-4.30793687446167e-05
-2.22485105068901e-05
-8.94081478082613e-06
-4.58239913291165e-05
-2.87008610545921e-05
-5.55775198972667e-05
-1.45460931708984e-05
-1.88343789574223e-05
-2.63486934172517e-05
-5.65816605089222e-05
-3.13853985605208e-05
-7.04313301587908e-05
-5.81058169877974e-05
-4.1412329164764e-05
-4.08975822937262e-05
-1.42848684027795e-05
-2.13602594352687e-06
-2.75554259398213e-05
-2.22090110073684e-05
-1.25455246713716e-05
-5.50060396239166e-05
-3.83593311454158e-05
-2.11415817213229e-05
-5.2111436835897e-05
4.45908733287835e-06
-4.49909350388308e-05
-5.32142761926056e-05
-1.61664117583189e-05
-3.04872355568945e-05
-4.58763739237162e-05
-4.73519638028311e-05
-4.64835060508733e-05
-5.68117292206154e-05
-5.68390915999919e-06
-5.22979029381994e-05
-2.29084669562405e-05
-4.79943039470642e-05
-4.42933410666781e-05
-4.23486020126218e-05
-5.51839356156901e-05
-4.16403902250066e-05
-3.58863414725641e-05
-2.32007347102473e-05
-7.80896251745682e-06
-2.35232776018862e-05
-4.07908141508771e-05
-3.91391407576726e-05
-3.44926170542145e-05
-1.50266031560011e-05
-2.79997849408803e-05
-2.65617697912306e-05
-2.69017043605144e-05
-3.82390607525201e-05
-1.80950588790941e-05
-2.18818994323348e-05
-2.30176258720582e-05
-4.88933703775065e-05
-3.1872481463178e-05
-2.59434958321191e-05
-4.11058211136023e-05
-3.3862807598851e-05
-3.30689909182077e-06
-4.78543271665198e-05
-1.22159186138946e-05
-5.3380605581291e-05
-4.09967494472416e-05
-4.1861538510606e-05
-5.7615636507769e-05
-2.3286750692179e-06
-9.73465036315548e-06
-3.78334978659245e-05
-3.30490583534433e-05
-2.14174228434676e-05
-5.86634646421324e-06
-2.19694885873661e-05
-2.0032794498555e-05
-3.02837142660966e-05
-2.24844867604916e-05
-1.73985778457161e-05
-4.29365864967686e-05
-4.9414165572118e-05
-5.57091164045311e-05
-4.31122211024026e-05
-2.78411397288343e-05
-3.83244988507515e-05
-9.04973160966759e-06
-2.93801153434764e-05
-3.93503963210034e-05
-1.56190558103027e-05
-2.91233916169103e-05
-4.8444852464451e-05
-4.082612763733e-05
-3.40294429988586e-05
-1.43889355141427e-05
-2.84561310427556e-05
-2.26351070399332e-05
-5.4629611706333e-05
-6.35986557936864e-06
-1.44165908660896e-06
-5.68582494162929e-05
-3.95358248815995e-05
-4.05582316902685e-05
-4.01335957313444e-05
-1.7418159706171e-05
-8.71462473868196e-06
-4.06210573250921e-05
-2.19468720741971e-05
-3.72042998591418e-05
-5.48891864623812e-05
-1.03340474481751e-05
-5.10446833894286e-05
-1.18585355725492e-05
-2.41344944358056e-05
-6.00880595028811e-05
-2.89023553135429e-05
-3.02381977055599e-05
-3.41513680969258e-05
-2.36083273580885e-05
-6.91053035511746e-06
-3.22148309264038e-05
-4.68645523725812e-05
-2.80338334443079e-05
-4.24262145249355e-05
-2.9417338249742e-05
-2.45837004193563e-05
-3.74042216315712e-05
-8.49792756251514e-06
-5.13655786553202e-05
-4.37816179626534e-05
-4.94944120976287e-05
8.16887161990028e-06
-6.25201734099609e-06
-5.50751697024239e-05
-2.86354349168564e-05
-2.91687473077358e-05
-1.53723442794058e-05
-3.90949536325785e-05
-5.83134310641645e-05
-4.34280698909353e-05
-3.14478461974045e-05
-2.71389333324043e-05
-3.14977001296848e-05
-2.11096854778606e-05
-2.45019426712138e-05
-1.84911016702726e-05
-3.74923395665326e-05
-1.40012151649285e-05
-1.78536241631341e-05
-3.21170674819722e-05
2.97277061672988e-06
-1.10618014030305e-05
-6.06848484001715e-06
-3.56446319663257e-05
-2.236397834404e-05
-4.35548316957384e-05
-3.98629218532906e-05
-3.17012456598984e-05
-1.68717262229739e-05
-5.64525663289877e-05
4.86113763035675e-06
-3.32424499759865e-05
-7.96553649084728e-06
-5.5129055430186e-05
-1.82328514133702e-05
-3.25574966862067e-05
-3.4451013020002e-05
-2.78006638127558e-05
-2.22531232670376e-05
-7.95119212081635e-06
-1.2574933506294e-05
-3.30319026808873e-05
-2.22320884450572e-05
-3.72842378737719e-05
-2.74674028487276e-05
-2.07295985446084e-05
-2.33308819659454e-06
-5.91697252518079e-05
-3.52341096046627e-05
-3.707712878429e-05
-3.52373496349517e-05
-4.36661227440714e-05
-2.18057129821578e-05
-2.31969819802297e-05
5.02480110854271e-06
-2.64633025517169e-06
-1.86583649212491e-05
-6.89545502921167e-05
-3.09914462709632e-05
-2.66464730833569e-05
-2.19814629095576e-05
-2.14376691456151e-05
-3.22290911364301e-05
7.09541192669551e-06
-1.44143105737541e-05
2.55434029334173e-06
-3.91703999819434e-05
-2.3513735955544e-05
7.75803354907818e-06
-3.87141590525038e-05
-2.26554518387898e-05
-5.7623447768678e-05
-6.34042083204843e-05
-3.50930320478327e-05
-2.37388091439138e-05
-1.49433769695989e-05
-2.75029510407382e-05
-3.37510004119105e-05
-4.91298513755079e-06
-3.73811496128339e-05
-3.53387296238068e-05
-2.80202157370442e-05
-3.83703431750505e-05
-1.63705351452098e-05
-2.683008494824e-05
-3.97781580069279e-05
-4.33307692470987e-05
-1.10703641815262e-05
-2.09128000889594e-05
-2.63081174605633e-05
-2.02032987306602e-05
-3.23447459898384e-05
-2.90472959548363e-05
-2.24943335766505e-05
-3.22593470873805e-05
-2.58008125284278e-06
-2.06710896782034e-05
-6.715971463306e-05
-2.25877301657905e-05
-4.68014884840504e-05
-4.58494254756249e-05
-3.53297079835204e-05
-2.92853317229787e-05
-4.17201846940202e-05
-3.43914227835672e-05
-1.01366563162109e-05
-2.78892777543971e-05
-6.27268859904476e-05
-2.30939860392112e-05
-3.76705248828166e-05
6.06900688284993e-07
-1.19147992889793e-05
-3.56741078992316e-05
-2.315060803942e-05
-4.15489925661818e-05
-6.67676151170469e-05
4.48593796214777e-06
-3.52403903842371e-05
-2.90443775128961e-05
-2.84561036114812e-05
-2.96461327761119e-05
-1.68185143987244e-06
-1.88885929942898e-05
-2.73635825638864e-05
-4.61853744849332e-05
-2.95221835616062e-05
-4.656280642905e-05
-5.4558676721762e-05
-3.60211196223109e-05
-1.12265066404165e-06
-2.86335349699776e-05
-3.16553388062898e-05
-4.08502271077343e-05
-3.07150605194316e-05
-4.02632973908311e-05
-2.74165098042952e-05
-1.39614885002555e-05
-5.60177756155261e-05
-2.69284944973379e-05
-1.99287089219846e-05
-7.34747894702335e-07
-1.92536475361587e-05
-2.96326129318115e-05
-6.37808211234252e-05
-4.85183728865618e-05
-3.90984795665081e-05
-3.93036305067467e-05
9.12921499001733e-06
-3.1394839706697e-05
-7.69407573705276e-05
-2.38902406279739e-05
-4.96038128204899e-05
-8.63046397372842e-06
-3.95606858202572e-05
-4.74137204945916e-05
-3.24507991679043e-05
-3.11525159963263e-05
-3.52955092291422e-05
-2.42785108485568e-05
-1.53062723045151e-05
-2.74768875861578e-05
-1.11502570522637e-05
-2.21369383491236e-05
-4.53879437467769e-05
-3.4219714623916e-05
-2.81108729722403e-05
-2.40822221686291e-05
-6.18787583147655e-05
-4.87939657703146e-07
-1.41492689130261e-05
-2.85045100413789e-05
-1.60503088629043e-05
-1.89426822713927e-05
-1.55668727623153e-05
-5.00705745588918e-05
-2.75371090748188e-05
-3.38233238534721e-05
-5.21314295779233e-05
-1.11035602951746e-05
-2.25119487925345e-05
-4.5277275381975e-05
-3.37193040116095e-05
-3.19514434353315e-05
-1.76935764790967e-05
-6.28725133689161e-05
-2.47944586109452e-05
-2.32645439496707e-05
-3.49095830638006e-05
-3.40471551989146e-05
-3.3507085638702e-05
-1.93499310856603e-05
-4.5195443641456e-05
-6.20118841943499e-05
-4.8511696932041e-05
-5.25835588096839e-05
-1.81849855557394e-06
-3.14423417619001e-05
-1.39918282057395e-05
1.88132340543892e-06
-2.84988871344869e-05
-4.13477376396175e-05
-2.56697074168421e-05
-3.61494070024301e-05
-4.66146063578642e-05
-4.0966635552717e-05
-3.84400839970896e-05
-3.94358121073742e-05
-2.66424894767612e-05
-2.92140513117537e-05
-2.12481154489235e-05
-5.18987180553404e-06
-1.59858794459543e-05
-2.24118947508016e-05
-2.54643417162954e-05
-2.62660950322263e-05
6.99346301777854e-07
-3.07663632463639e-05
-1.54241555448993e-05
-1.19596265443459e-05
-2.70266471073125e-05
-2.77022096004031e-05
-3.48721027866836e-06
-2.60670866905845e-05
-3.01432771071593e-05
1.20797331286127e-06
1.20624084341693e-05
-6.44676636463834e-06
-1.8489365972994e-05
-3.01246270695421e-05
-5.20486471638818e-05
-3.39055325481651e-05
-1.90225583141095e-05
-1.44203023566262e-05
-6.78834223519736e-05
1.8135806357051e-08
-9.97478849551056e-06
-5.77009254467345e-05
-3.84062093199609e-05
-3.29528388916198e-05
-2.37680232191064e-05
-2.86930169160121e-05
-4.35520426017729e-05
-3.24888210330869e-05
-2.46974258575364e-05
-6.88812727446003e-06
-5.01563743931343e-05
-3.85336095378048e-06
-1.99883431992255e-05
-3.99031443053254e-05
-4.57874582857681e-05
-9.3640098119853e-06
-2.81526113815437e-05
-1.80367964866739e-05
8.75004513673053e-07
-4.16730700916202e-05
-5.74326612930661e-05
-4.48668790444537e-07
-4.31014416184919e-05
-2.01071591949463e-05
-2.69683854706564e-05
-1.45320290762503e-05
-2.78223522833048e-05
-6.15243515303174e-06
-2.97260206906017e-05
-2.77207000735963e-05
-4.76881158526828e-05
-4.74268280438819e-05
-2.50619845450566e-05
-1.1666763474333e-05
-3.27503594477796e-05
-3.6636503188582e-05
-7.8010002453913e-06
-4.04864888104654e-05
-3.89556429022907e-05
-3.64273374659828e-05
-3.89319950958621e-05
-2.45236285588045e-05
-1.05102589325028e-05
-1.5824605149603e-05
-4.6264735070525e-05
-3.02297757098592e-05
-4.62450400000405e-05
-2.46621299292533e-05
-4.05806331626784e-05
-5.44764151674068e-05
-1.98060063868399e-05
-5.28311974159039e-05
-3.36445802968788e-05
-9.02889199205478e-06
-4.05779999151359e-05
-4.66067196308005e-05
-4.71434356001508e-05
-6.00249295194898e-05
-4.20185196215095e-05
-3.99689561553701e-05
-2.65823836481819e-05
-1.46137174894001e-05
-2.88925665859086e-05
-2.16228456005045e-05
-2.77663021453794e-05
1.06511756161899e-05
-2.43342310988116e-05
-4.06765549308944e-05
-3.02371281981427e-05
-1.74287716560116e-05
-2.99121387336901e-05
-3.89559657767264e-05
-2.07524463831049e-05
-4.60699686374883e-05
-1.87852028768014e-05
-3.30283804141201e-05
-1.07131167507122e-05
-3.48437212760575e-05
-2.96764273879264e-05
-2.19930204582046e-05
-1.83298594613359e-05
-2.82497961319587e-05
-2.4397425264616e-05
-4.44062095655314e-05
-3.62917785251367e-05
-3.4018238545034e-05
-5.45988681622205e-05
-4.5859108586628e-05
-4.0460478527508e-06
-2.51697875544464e-05
-4.69269335402724e-05
-4.74802166267138e-05
-1.24214636795315e-05
-2.10718582960308e-05
-3.44505759887127e-05
-4.7816595654077e-05
-3.47854050819403e-05
-5.17098699983811e-05
-4.7368797149668e-05
-1.22658511012373e-05
-4.66227897750782e-05
-1.76238583370751e-05
-1.59795068102087e-05
-6.75623009222737e-05
-2.13298346605592e-05
-6.99014429103546e-05
-8.96321158642084e-06
-3.45865930301659e-05
-2.45702057125052e-05
-1.8956495439376e-05
-3.86269478304866e-05
-2.93056060059442e-05
8.33097340068477e-06
-3.97543651031935e-05
-2.79993783476391e-05
1.33696740521337e-05
-6.01134848343942e-05
-5.71846475665304e-05
-3.72231436719639e-05
-2.56809561707274e-05
-3.19577627247231e-05
5.9190684076037e-07
-3.70422807483896e-05
-1.6130718373616e-05
-4.21763248237759e-05
-2.47805260112326e-05
-2.82714191118579e-05
-4.21049082371066e-05
-3.79767481906994e-05
-4.3842752502557e-05
-4.84212022347566e-05
-9.98567621012512e-06
-2.73299970226118e-05
-2.53461699880379e-05
-1.02750533489032e-05
-4.49917694980471e-05
-5.67193690601841e-05
-3.07347567657053e-05
-3.72482118357237e-05
-4.68072764391884e-05
-2.32756114266295e-05
-1.43727031993847e-05
-1.49027419424068e-05
-5.23664045549477e-05
-2.34763119435827e-05
-3.6380529062035e-05
-1.94657356041567e-05
-5.62393558758879e-05
-5.5371489411424e-05
-6.24026476315708e-05
-1.53782892309523e-05
-2.41275216125732e-05
-2.97419222372713e-06
-1.24456427100847e-06
1.14760699227445e-06
-3.11522309685453e-05
-3.44973541903756e-05
-2.87850818788403e-05
-3.15350477746341e-05
-2.92315745560646e-05
-1.58176809181772e-05
-3.35327011920359e-05
-2.95614185071344e-05
-2.96903817858015e-05
-2.35904527791574e-05
-2.41768768724953e-05
-3.40377393127953e-05
-1.30187007444364e-05
-4.00160732458037e-05
-3.15540656605282e-05
-3.34586039086401e-05
-5.35960703577691e-05
-2.68806839478039e-05
-4.27384015996829e-05
-2.6277811509149e-05
-3.66302781766642e-05
-2.50073542955997e-05
-1.26544254458027e-05
-3.6911991404228e-05
-5.21890124808759e-05
-1.83319055077269e-05
-2.7183086855468e-05
-2.69597973592251e-05
-5.13456040172284e-05
-4.05887431434211e-05
-2.41940159856133e-05
-4.11210035511518e-05
-3.6600469616893e-05
-2.23775132171091e-05
-2.23760831408083e-05
-1.84755520824756e-05
-1.88073176653576e-05
-3.73154412085802e-05
-6.5933891116939e-05
-7.08046522389863e-06
-3.83310293329797e-05
-2.22105705037052e-05
-3.5193771031606e-05
-3.36125829671504e-05
-2.21067130179272e-05
-1.66112937214702e-05
-2.00211479384264e-05
-4.1125653322066e-05
-5.34886981239955e-05
-2.02188620306066e-05
-4.79178170978167e-05
-1.68721120876102e-05
-2.74009495384706e-05
-4.31548009100116e-05
-2.4653689234702e-05
-1.24390822025453e-05
-2.60141166506495e-05
-4.68662502632775e-05
-4.4431642399859e-05
-3.54601891954788e-05
-2.71005931168435e-05
-1.02167609194191e-06
-3.89774638307078e-05
-1.93971740512201e-05
-3.3480196573184e-05
-6.8532067095638e-06
-2.0503253951557e-05
-3.30380683152239e-05
-2.4822588742033e-05
-1.10998518255529e-05
-3.2096937870921e-05
-5.80517391116835e-05
-2.84103534796802e-05
-3.87439286194617e-05
-1.37118729692664e-05
-1.6389358329608e-05
-1.01350137410292e-06
-4.29590502445867e-05
-3.8943775961508e-05
-1.04618223514649e-05
-3.0731175116408e-05
-3.09822856003194e-05
-1.75618836813243e-05
1.08470735978226e-05
-1.52869260252353e-05
-4.26901164289339e-05
-3.85357629323532e-05
-1.08875836580241e-05
-3.06598186867262e-05
-3.30739845239648e-05
-1.75512192794407e-05
-3.75140969019793e-05
-5.61978834574529e-05
-3.58996126691882e-05
-4.07439298612874e-05
-2.62875811938428e-05
-2.6875279597182e-05
-3.98113569623393e-05
-1.76747060117181e-05
-1.87321310242047e-05
-1.32587417544416e-05
-1.894480433966e-05
-3.38413563689863e-05
-3.64369132871233e-05
-2.98645772168431e-05
-1.46267695525408e-05
-3.34024449954358e-05
-2.20279393326269e-05
-2.12182664977689e-05
-5.68715686191665e-05
-2.25283071209921e-05
-3.8773384006308e-05
-4.03480931713338e-05
-2.45499140141464e-05
-3.15344373039187e-05
-4.4782507560724e-05
-2.23365619462011e-05
-3.01272436405679e-05
-1.38844301833449e-05
-4.02709192105042e-05
1.754814007548e-06
-2.00797859531569e-05
-1.6354015802871e-06
6.76198279658465e-06
-4.03402507918205e-05
-4.59704066875135e-05
-3.79305336919033e-05
-1.52577221501429e-05
-4.37169886351681e-05
-7.65115564534063e-06
-3.74334132405864e-05
-2.63865997064071e-05
-7.60800004019474e-06
-1.04119135228007e-05
-4.06543139459827e-05
-1.28257695573672e-05
-4.196481440817e-05
3.3912900161853e-06
-1.93972240413478e-05
-4.59797979708954e-05
-3.49116633056275e-05
-3.08566906634295e-05
-3.51094685338123e-05
-3.96295088501255e-05
-2.37681017896546e-05
-3.69162667453989e-05
9.89193855763571e-07
-3.38973561350101e-05
-4.85363843324603e-05
-1.78452175400992e-05
-3.95938851418891e-05
-3.9083737738444e-05
-3.4303178691971e-05
-2.27805043036379e-05
-1.6893112996539e-05
-5.00138735692556e-05
-4.60874590824402e-05
-5.41023081509642e-05
-2.84823330056276e-05
-7.65165111135147e-06
-2.76693088350978e-05
-4.20103537626851e-05
-4.07668256985012e-05
-2.73072082420602e-05
-6.47722169305364e-05
-3.15401134997002e-05
-3.14299766245238e-05
-3.51149035920519e-06
-3.18169835427822e-05
-3.84583293604227e-05
-4.39284931120197e-05
-3.45885701674991e-05
-2.63181884832985e-05
-1.43084457434286e-05
-3.99874779884933e-05
-2.05953889870197e-05
-5.36989150754851e-05
-1.47627554934716e-05
-9.94979690267664e-06
-3.02947248891814e-05
-2.5557775182781e-05
-4.77310382014528e-05
-2.00059850448991e-05
-2.58162453968127e-05
-3.70431662086755e-05
-2.70185717114687e-05
-3.658355649822e-05
-3.10125727468584e-05
-4.94810780658602e-05
-4.82803800224262e-05
-4.15737969086963e-05
-1.49090767851441e-05
-6.44834462420243e-05
-2.29830050145482e-05
-8.50906082296247e-06
-1.80832609478121e-05
-4.11014672257873e-05
-1.32772656355785e-05
-2.48999210797134e-05
-3.2048653756669e-05
-3.36771332955091e-05
-1.96725068356493e-05
-2.96251820597537e-05
-3.97113761868945e-05
-5.67049391733676e-05
-1.93767343873026e-05
-2.93983507901202e-05
-4.69445609399803e-05
1.14666990121463e-05
-3.49056054759387e-05
-5.09401107960815e-05
-3.34095849465441e-05
-2.59709339022723e-05
-2.57949882067571e-05
-3.43161597611096e-05
-3.63770849152518e-05
6.18382815885953e-06
-2.66975651450177e-05
-2.38293512355974e-05
-9.79373779715481e-06
-2.21847395792286e-05
-1.24472755457538e-05
-4.70895935936885e-05
-3.50079621362881e-05
-2.16847072836098e-05
-3.37158776657606e-05
-3.50010050158211e-05
-2.08006500922023e-05
-2.75252215458849e-05
-3.53658489065833e-05
-4.91314316565251e-05
-2.22597899314317e-05
-4.45220937078998e-05
-3.58922353481785e-05
-5.89274294160375e-05
-1.48618340165391e-05
-1.88619004361213e-05
-1.27858211864486e-05
-2.34259976116625e-05
-6.50988474207751e-05
-4.95720378652744e-05
-3.24947361895107e-05
-3.86366579084387e-05
-7.81292002231149e-06
-2.59755911502694e-05
-1.09266809464377e-05
-1.34146110346105e-05
-3.55852645594332e-05
-1.60951125036931e-05
-4.33797151485401e-05
-4.13505357821885e-05
-1.76875785058448e-05
-4.49083196008666e-06
-1.21888187004431e-05
-6.09444035998898e-05
-3.57237182599806e-05
-4.33091705045112e-05
-4.50691394644163e-05
-2.53519696138913e-05
-2.164723923897e-05
-3.66727641906545e-05
-1.90658162482875e-05
-2.63011744552915e-05
-2.16079878322225e-05
-4.66255373621968e-05
-1.59413632469608e-05
-3.86470260729124e-05
-2.44747430776136e-05
-4.85712622113247e-05
-2.56236351828228e-05
-2.8209137142334e-05
-3.67783803215627e-05
-1.57363513828844e-05
-1.58076352290662e-05
2.60232843660569e-06
-2.78627230790229e-05
-3.19528327139794e-05
-5.53667924305435e-05
-1.29250842876225e-05
-3.40606546967157e-05
-2.49767227956992e-05
-2.95520381979239e-05
-4.58329869172823e-05
-9.33220181966295e-06
6.41973615902722e-06
-2.65209646045056e-05
-4.44670959425759e-05
-2.3911771555731e-05
-4.71102776488538e-05
-2.40278634424589e-05
-2.84103712249478e-05
-1.342687437258e-05
-5.95528717191023e-05
-7.39951502359009e-05
-3.99053731081297e-05
-6.47112265820071e-05
-7.78873388843881e-06
-1.36356637527831e-05
-1.24257903179493e-05
5.27096445784783e-07
-3.87200569302046e-05
-2.85652988893951e-05
-4.21986408620357e-05
-3.57621332891079e-05
-1.64421533980656e-05
-1.61338158653768e-05
-2.74938129214117e-05
-3.64110508845115e-05
-3.78530420112119e-05
-3.31187908913919e-05
-4.0293165886519e-05
-3.66166174831355e-05
-1.92810352253019e-05
-4.45904631546118e-05
-1.95366971520802e-05
-3.44498176429796e-05
-2.31797969711007e-05
-7.78915140452083e-06
-2.83260313627387e-05
-5.08729918026711e-06
-8.70995484914542e-06
-1.29087289510745e-05
-2.41713513829883e-05
-3.60570052434868e-05
-3.74781910859078e-05
-7.12125960236565e-06
-1.90720130273505e-05
-4.95065442521082e-05
-2.17623250013798e-05
-2.51679748833041e-05
-3.67060463102155e-05
-1.11002876584471e-05
-1.34931267920543e-05
-2.07666891056966e-05
-3.41353278278109e-05
-5.69018808315611e-06
-3.80864706289097e-05
-5.89870667662636e-05
-1.7485257595283e-05
-3.32981691678409e-05
-2.14460314959517e-05
-3.28951407691418e-05
-4.71352780002399e-05
-2.49734373519986e-05
-2.59310253419215e-05
-3.5624974487397e-05
-4.10758486005681e-05
-3.65000029815224e-05
-2.62639522054899e-05
-2.09127547721079e-05
-3.63354751743652e-05
-2.90399922300112e-05
-3.17320581923203e-05
-4.17737929602346e-05
-1.60759299027366e-05
-3.28147878193524e-05
-3.81556930260934e-05
-2.81544005084944e-05
-4.04517103708102e-05
6.51389981666895e-06
9.28956081744499e-06
-5.80587648921853e-05
-6.58079816944696e-05
-6.07405303675259e-05
-2.75167818891504e-05
-2.13535918342342e-05
-4.32021652014727e-05
-4.80576842518726e-05
-4.72337476397543e-05
-3.99349323640697e-05
-3.78981185562103e-05
-9.34506888287426e-06
7.34245026188531e-06
-4.4417559972681e-05
-5.02078144920136e-06
-3.62123737966872e-06
-3.40004304886929e-05
-4.58476215628143e-05
-3.70261671161291e-05
-2.82664375503275e-05
-2.13904661909689e-05
-3.90597342248521e-05
-2.86840992745718e-05
-2.78487689379632e-05
-3.402670231002e-05
-4.9182198626051e-05
-2.76433661786467e-05
-7.61154257616846e-06
-3.31254265580303e-05
-2.52869406440551e-05
-1.39190657743154e-05
-2.47100342265547e-05
-3.83791282284663e-05
-2.80426153891747e-05
-2.92028612300323e-05
-1.5890156854597e-05
-5.00221889527793e-05
-3.24469807513776e-05
-2.84118457492252e-05
-4.94015108959715e-05
-4.10905066601854e-05
-3.0860052474409e-05
-1.01174039902103e-07
-1.38960073046174e-05
-3.99101773513922e-05
-4.77528473246832e-05
-4.9403840534062e-05
-1.65661667776366e-05
-2.85797404765408e-05
-3.51617235514009e-05
-5.15281888773198e-05
-1.49736185311909e-05
-3.51572492868615e-05
-3.59694441963388e-05
-1.21846726384019e-05
-6.28665877494052e-05
-3.3224208191504e-05
-5.01913737260961e-05
-2.01807552586826e-05
-2.61469571970746e-05
-2.1514057557011e-05
-1.88583761746492e-05
6.46910482071157e-06
-2.96942705655974e-05
-2.85478869815997e-05
-1.19598117710864e-05
-5.27525505731596e-05
-2.82111869247239e-05
-1.96870759786294e-05
-1.03254095558415e-05
7.51123334727522e-07
-3.33841347305229e-05
-2.0996680711876e-05
-1.63215082694509e-05
-3.23219980483489e-05
-2.12620380281384e-05
-1.86268320112813e-05
-3.781884815025e-05
-5.19854090684704e-05
-4.28531631800057e-06
-2.23858410817635e-05
-3.75961064927178e-05
-3.19306841052248e-05
-1.72284607231697e-05
-4.1360400595619e-07
1.15704725380434e-05
-3.79784874388944e-05
-4.53573089996513e-05
-4.99519222200617e-05
-5.35284676164428e-05
-3.36431736534867e-05
-3.99621440044609e-05
8.3264990289832e-06
5.35670898772842e-06
-4.14644915191381e-05
-2.99907465899961e-05
-4.14452276088178e-05
-1.97837255500394e-05
2.57026765298184e-06
-3.53675819558543e-05
-2.02254765094407e-05
-1.69920741625742e-05
-4.7198038570871e-05
-8.93429852552264e-06
-3.37598044654004e-06
-2.11394159523823e-05
-2.66448288121695e-05
-3.50294020071455e-05
-3.27852081985924e-05
-9.99779596415619e-06
-3.4913826052479e-05
-3.18232610667285e-05
-2.15155771581031e-05
-5.18895501820144e-05
-2.45150700549691e-05
-3.21783356681105e-06
-2.42930269468719e-05
-6.04770992782195e-05
-4.43876872297175e-05
-3.15475073455917e-05
-2.01958157856759e-05
-2.76357680368385e-05
-3.8753380076085e-05
-4.85272282951785e-06
-2.56025682769133e-05
-2.06578631191663e-05
-2.23610856534538e-05
-3.17741213961859e-05
-4.97311390446388e-05
-2.54832703983239e-05
-1.03501171091828e-05
-1.94387410366038e-05
-5.22802250908438e-05
-4.5955115169615e-05
-1.85356076161977e-05
-1.143672758663e-05
-2.87406553348387e-05
-2.18555087186179e-05
-1.49275394694937e-05
-3.64285762038237e-05
-1.49679977772535e-05
-1.27966250413939e-05
-3.33546908036657e-05
-2.00122979181901e-05
-2.19643507488356e-05
-3.07224978981401e-05
-3.66799534998278e-05
-6.15558088843087e-05
-4.62363708346567e-05
-5.26825515049451e-05
-3.68833391092178e-05
-5.92241015167333e-05
-3.19445609434508e-05
-3.30717793188264e-05
-4.0386074955492e-05
-3.78747266934531e-05
-4.13541336812128e-05
-3.90569712665357e-05
-4.96454065620405e-05
-2.57214377367564e-05
-1.46519663503659e-05
-3.41109112159609e-06
-4.89566883648914e-05
-4.11806450896045e-05
-2.70574819500587e-05
-1.24565693970109e-05
-2.76651280027944e-05
-2.25161145407222e-05
-1.38189299199186e-05
-1.74598587284815e-05
-1.70182403314796e-05
-1.35530904926554e-05
-1.75665147817935e-05
-2.40513196671437e-05
-4.09635850497485e-05
-4.34803797785904e-05
-2.43309953327097e-05
1.00059685810765e-05
-8.04587030110858e-05
-2.60464338384653e-05
-8.1385390388872e-07
-4.68678910117484e-05
-5.01108125251255e-05
-1.52879931954876e-05
-1.55429750657807e-05
-5.92293208693996e-05
-1.52612527812418e-05
-7.30099458492812e-05
-2.89950460293955e-05
-3.0456912633148e-05
-3.63807648779875e-05
-3.78634477998556e-05
-3.91925228319206e-05
-6.48508035481353e-05
-1.03605138547485e-05
-5.63231018476707e-05
-3.41353007729584e-05
-2.5488396770633e-05
-4.89560196018011e-05
-4.90197138811621e-05
-2.23771460769539e-05
-9.43849697657701e-06
-7.05032980150389e-05
-2.60522925755518e-05
-3.24857899557165e-05
-2.40075427991796e-05
-3.48173966549059e-05
-1.81144621856146e-05
-5.29309883276151e-05
-4.2054186139769e-05
-1.30059037504044e-05
-1.62351309731308e-05
-3.0497946099698e-05
-4.48360161094643e-05
-6.97537925998472e-06
-6.47153985378178e-06
-1.86002420515854e-05
-2.11138266071069e-05
-3.12146848373398e-05
-4.1570220200357e-05
-3.07612279630742e-05
-3.06790522553936e-05
-3.34495400902889e-05
-1.65717687512592e-05
-4.80878977780493e-05
-5.53170057728515e-05
-5.83988474833717e-05
-2.76976348956285e-05
-2.07795188942171e-05
-3.95269839381223e-05
-2.82922677983446e-05
-2.17994960597166e-05
-3.59832318821604e-05
-2.01345586495221e-05
9.27350052635989e-06
-4.07561287069967e-05
-1.77549445630537e-05
-1.93250281876049e-05
-4.18085181959219e-05
-2.95050944171319e-05
-2.29655464642292e-05
-1.31565963814278e-05
-1.57338990390647e-05
-4.08233323800785e-06
-2.25989204828292e-05
-2.65816868118237e-05
-4.56916913392698e-06
-4.7207253473553e-05
2.16006421834672e-07
-3.56121137201318e-05
-2.27781583102587e-05
-5.1509234573778e-05
-2.11179076828814e-05
-4.86645624036434e-05
-1.56830099755352e-05
-4.01702849803479e-05
-1.27681742032803e-05
-4.46363072935228e-05
-6.95782214845302e-06
-2.66287244905819e-05
-2.3688289581781e-05
-4.89275537166025e-05
-2.10040240253763e-05
-5.51010814051991e-05
-1.47494449065349e-05
-2.70810489539249e-05
-1.92023959622927e-05
-4.04036841895873e-05
-6.90109279392862e-05
-6.55515792308349e-05
-5.44802712077712e-05
-3.52833051246291e-05
-6.24108160000888e-05
-3.82725741782832e-05
-6.65733989802967e-05
-2.13040905111015e-05
-2.87279584168495e-05
-2.88039760560943e-05
-1.71814189558688e-05
-1.34357217252012e-05
-3.92485384445527e-05
-3.40123884011152e-05
-3.10088115266332e-05
-1.06185882072545e-05
-6.63485749064297e-05
-4.91305594792002e-05
-3.83205810143319e-05
-3.05569141400496e-05
-3.37370456819019e-05
-2.38397986889602e-05
-5.64432753010046e-05
-3.61875896087443e-05
-3.65718858017957e-05
-6.14346442040978e-06
-6.29077535286961e-05
-2.0126092533987e-05
-2.76594497151235e-05
-2.63072749952107e-05
-2.20364952690681e-05
-3.48698760322786e-05
-1.40855945191695e-05
-2.38780186196189e-05
-4.20199687843656e-05
-3.6793701977167e-05
-2.18235408307156e-05
-3.63853805453463e-05
-7.35830047367812e-06
-4.38095098128851e-05
-3.86217339542169e-05
-2.70980812172496e-05
-4.3664131043984e-05
-3.78223984537864e-05
-1.68256954195217e-05
-2.70694286312175e-05
-4.14928054820048e-05
-2.23138174507812e-05
-2.25948937052125e-06
-2.84433673411537e-05
-4.31068377190589e-05
-2.0472344896383e-05
-2.99421159623368e-05
-1.90058553094288e-07
-3.48104163916962e-05
-3.9560201605812e-05
-2.49644521614273e-05
-3.58145692979531e-05
-3.61516380598267e-05
-1.34743465656803e-05
-3.48753109593199e-05
-2.76539862507815e-05
-2.80122752955558e-05
-4.6680142844611e-05
-2.98155384713852e-05
-4.26437853334962e-05
-4.78106257804829e-05
-2.26498455919909e-05
-8.16688252997371e-06
-1.19351623195424e-06
-3.03074522198869e-05
-1.66841276012928e-05
-2.53930763184227e-05
-1.2232678515929e-05
-1.1501869913226e-05
-1.89618135704004e-05
-2.75094036064953e-05
-2.91276490029298e-05
-5.08378064377949e-05
3.4825620575242e-06
-3.70588842488783e-05
-3.68416799580209e-05
-4.1259398471979e-05
-8.80345384864167e-06
-2.30318192521564e-05
-4.27610129184519e-05
-3.35364550359e-05
-3.0936766149024e-05
-5.96162571253286e-05
-3.8272665153145e-05
-2.81572750655286e-05
-1.34554464603162e-05
-3.73739263206228e-05
-1.97012898832513e-05
-1.91131662880429e-05
-1.6825907836104e-05
-2.1854965602146e-05
-2.010320391049e-05
-2.43199571277469e-05
-1.96826003041682e-05
4.22224226907431e-08
-4.97872027268017e-05
-5.01681551863467e-05
-2.18711501406572e-05
-9.14558075594536e-06
-2.52792069158772e-05
-3.26119812737375e-05
-4.4485358042213e-05
-3.62666079403001e-05
-3.30254260329328e-05
-1.39881975507873e-05
-1.30993769725872e-05
-4.35459947869012e-05
-1.58052427918585e-05
-1.96724382144965e-05
-1.96231267202692e-05
-2.54675289402974e-05
-3.85538706295481e-05
-1.12680438860598e-05
-3.32818980436949e-05
-1.57966790254279e-05
-1.67444897795297e-05
-1.97489417004069e-05
-3.55937566595588e-05
-3.6179441185337e-05
-1.78049137035053e-05
-3.28289266887847e-05
4.18372186481462e-06
-1.19966418651717e-05
-5.38552424469345e-05
-3.11816453811777e-05
-3.25216277365364e-05
-8.74282944254514e-06
-1.39352199183373e-05
-1.51166444583352e-05
-3.47234720159436e-05
-6.84711171906202e-05
2.0701657119128e-05
-4.20630943220845e-05
-1.61844747107645e-05
-1.39703552776304e-05
-5.02678432001448e-05
-4.75018694143133e-05
-1.67123168599281e-05
-3.00099070800255e-05
-4.8304106353713e-05
-3.43618534485745e-05
-2.20065780385297e-05
-2.53153369299688e-05
-3.73641171082586e-05
-1.06743750089391e-05
-4.32727801846285e-05
-7.23043560218539e-05
-2.89811377747512e-05
-2.57159101262647e-05
-8.36468553107669e-06
-7.29279399609607e-06
-5.56139968512046e-06
-2.70394249769219e-06
-9.07763113097145e-06
-2.43117203693219e-05
-7.30067510710087e-05
-5.15471040305526e-05
6.89726481056539e-06
-2.375224353317e-05
-3.50729718946764e-05
-7.24038232442317e-06
-3.30271191071323e-05
-3.703787267768e-05
-4.71066308709132e-05
-3.00398403694598e-05
-3.99634451762603e-05
-8.5225172780787e-06
-3.54293557202183e-05
-4.61346285708858e-05
-1.62347202884014e-05
-2.94175749201177e-05
-3.22200959885054e-05
-2.35024225430461e-05
-2.03517816327715e-05
-2.6780889107599e-05
-3.94760329425823e-05
-2.31936001590535e-05
-4.08127924496781e-06
-3.03039959599685e-05
-6.29762693451282e-05
-2.70134750982691e-05
-1.34120433400497e-05
1.39513627960918e-06
-6.89666346237336e-05
-2.50984739298998e-05
-2.84206347611356e-05
-4.19348946260532e-05
-9.62895801135166e-06
-1.05989454244841e-05
-3.30966371451412e-05
-2.53525552886267e-05
-5.34068827839655e-05
-5.40744626141836e-05
-1.50191347804983e-05
-1.00338586301023e-05
-8.75708414029864e-06
-3.79118901490616e-05
-3.06903013072181e-05
-3.17274589309414e-05
-2.21412928735833e-05
-2.710211807607e-05
-1.0883321258101e-05
-5.23979396360792e-05
-2.78552206697455e-05
-2.77422035358087e-06
-5.0188128694469e-05
-1.46615848486591e-05
-3.71735052813792e-05
-2.18757253056747e-05
-3.43820034090533e-05
-9.38636952391893e-06
-2.71629904378933e-05
-2.94480842714662e-05
-3.58798332209841e-05
-4.05489338386854e-05
-9.82511924020754e-06
-9.20993370957111e-06
-1.15675185554054e-05
-6.42614546310164e-05
-2.01025940641458e-05
-2.36998468628098e-05
-2.63692490323192e-05
-3.54266549649986e-05
-5.20507714327204e-05
-3.01375752031587e-05
-6.28368435752172e-05
-1.35595770826094e-05
-2.63467580724388e-05
-2.4175899402563e-05
-3.01567533721018e-05
-2.02107619515507e-05
-6.14452052261497e-05
-1.45815070262831e-05
-4.14676227612898e-05
-7.83474349286272e-05
-3.39065443497678e-07
-9.46216021233752e-06
-3.18633846965454e-05
-3.95912685927046e-05
-3.71731205126356e-05
-2.35885091307729e-05
-1.86668149617255e-05
-5.75562106183262e-05
-4.77748995837898e-05
-1.77346377254594e-05
-2.31429330512738e-05
-1.98650573484815e-05
1.01439088334312e-06
-4.34044284285799e-05
-1.43734546739781e-05
-3.12257278245827e-05
-2.03134831320953e-05
-3.42448336833368e-05
-4.12129146858841e-05
-3.53027399200268e-05
-1.35596738987386e-05
-1.0252136974629e-05
-3.96028782046886e-05
-4.31759300139138e-05
-3.3153690302082e-05
-1.87430428189293e-05
2.64514251106805e-06
-2.07661703395739e-05
-7.63556534382291e-06
-2.19217886613823e-05
1.36811590521799e-05
-1.31087896578406e-05
-5.1150250443756e-05
-2.35904288075926e-05
-3.0540456236448e-05
-3.6743477881041e-05
-8.17881305814306e-07
-2.02718104272522e-05
-1.1222590143124e-05
-2.18308882398092e-05
-4.72804986598844e-05
-2.54342728315804e-05
-3.51487493910623e-05
-4.4875597537225e-05
-3.1853934658771e-05
2.17905796419195e-06
-2.48086564905049e-05
-2.73760628148248e-06
-2.17152893706072e-06
-5.43157828510709e-06
-2.38366422457656e-05
5.88734680485422e-06
-1.02306482841972e-05
-3.16275596878969e-05
-3.27137992102905e-05
-4.02340635461886e-05
-1.59639822727921e-05
-3.5643219342414e-05
-1.59010558071724e-05
-4.68070404799312e-05
-1.539992170691e-06
-1.39048495321574e-05
-2.76275920748838e-05
-5.18314718718447e-06
-4.60626284821167e-05
-4.61164489039356e-05
-5.19437243976077e-05
-3.57063612293497e-05
-3.67872652303806e-05
-1.33907518390653e-05
-2.56380222525928e-05
-5.30944387823687e-05
-3.22789846061737e-05
-3.50911146507187e-05
-2.05089249123702e-05
-2.26561017277227e-05
-3.89047368294567e-05
-4.29321120848968e-05
-1.42911474660259e-05
-1.36288387428586e-06
-2.91313821875665e-05
-3.39489173065338e-05
-1.54734379230156e-05
-1.48467377514921e-05
-3.37903223128484e-05
-1.14561594368791e-05
-2.29225749298467e-05
-3.8901275236886e-05
-3.97928876863733e-05
7.15583800485758e-06
-5.14572190568272e-05
-6.07515943351019e-05
-2.06067327183286e-05
-3.08156923088949e-05
-3.72865447340519e-05
-1.48471150274331e-05
-1.27118533783986e-05
-3.64443004546686e-05
-4.58446512716494e-05
-1.38097635694838e-06
-1.3669388213446e-05
-6.44051619250325e-05
-1.91012702955876e-05
-3.22320199227943e-05
-3.33359189302885e-06
-2.92259596920323e-05
-4.97453256923576e-05
-1.37338910315029e-05
-1.35144336130936e-05
-4.14641015095949e-05
-2.48217258122754e-05
-4.99013057802087e-05
-4.85080160382549e-05
-4.1619402575465e-05
-1.8818275293319e-05
-3.96367781867776e-05
-4.14912333392864e-05
-1.49285136776633e-05
-4.35297734278432e-05
-5.75342464058881e-06
-2.93791656794983e-05
-1.19272187926485e-05
-1.66977232096108e-05
-2.14096891362966e-05
-2.00816202004645e-05
-2.03519406589748e-05
-5.02448548853569e-05
-3.1516301487874e-05
1.22778170793723e-06
-4.40507980274823e-05
-5.37659942040422e-05
-2.30343845130917e-05
-3.27297501662943e-05
-7.51345143295774e-06
-9.771588626552e-06
-3.48588336854444e-05
-2.91122486668112e-05
-2.41340407218082e-05
-1.90331624166539e-05
-1.26136775036874e-05
-1.99939539620012e-05
-2.24777170805445e-05
-3.5122327684921e-05
-4.85338704069495e-05
-1.36689966698603e-05
-6.16207656774911e-05
-8.07249225070038e-06
-9.0479356504458e-06
-3.51672931453137e-05
-2.28215809460834e-05
-1.94831844377161e-05
-5.28782545535599e-05
-4.86938997299992e-05
-4.24059860531818e-05
-6.51808642345453e-06
-1.73146240769211e-05
-1.57758221830809e-05
-3.37831582072583e-05
-2.18545425834658e-05
-3.35486241179016e-05
-5.04410776088386e-06
-3.40239849552641e-05
-3.8699740427846e-05
-2.15605635395099e-05
-2.27604672627753e-05
-4.24164914272151e-05
9.91055285338784e-06
-2.95692842257328e-05
-3.26480459815846e-05
-2.39341629873793e-05
-1.78550929854603e-05
-4.77530002950176e-05
-1.3621492874476e-05
-5.68002234473395e-05
-5.34816449447286e-05
1.2911001298932e-06
-2.8193512361503e-05
-8.50619319194204e-06
-2.36517253804094e-05
-4.78212047145441e-05
-3.9223512589906e-05
-3.1329094689807e-05
-3.96403555977828e-05
-8.81947295848017e-06
-4.58925236681082e-05
-1.02026923131908e-05
-3.67354247137343e-05
-2.34455403932621e-05
-5.21911276600633e-05
-2.60425194876403e-05
-3.30339027135956e-05
-4.84887067748471e-05
-1.47065516940646e-05
-1.37232648672624e-05
-3.35199384335249e-05
-2.14204326359383e-05
-3.08723059841797e-05
-4.81421435236407e-05
-5.03951625548911e-05
-2.50263670185432e-05
-3.46871589909772e-05
-6.54723358111129e-05
-1.92652081280972e-06
-3.68295881549923e-05
-3.48618809279791e-05
-2.64232568218924e-05
-1.57263946016306e-05
-4.23064486289207e-05
-3.99704409327411e-05
-1.74143652745905e-05
-1.89866329982777e-05
-4.63840938096012e-05
-2.55561238259631e-05
-4.07092651953031e-05
-4.22466754677462e-05
-3.76602303109452e-05
-3.26467528577928e-05
-2.72312381768945e-05
-3.6476791819381e-05
-2.76413948195582e-05
-2.17633373239405e-05
-4.03280292077318e-05
-1.16901988593099e-05
-2.49445071025563e-05
-3.93135113438088e-05
-1.72921880945174e-05
-3.50023498594033e-05
-1.32127063201183e-05
-1.50493635564333e-05
-3.8388326100039e-05
-3.43263745141547e-05
-3.60779118078086e-05
-3.05704943663734e-05
-1.71011992103059e-05
-3.26773721930416e-05
-3.11899199923045e-05
-2.42090983835957e-05
-2.06246031540688e-05
-2.69829072290776e-05
-2.25384717707311e-05
-1.09420058969033e-05
-1.49005534027026e-05
-2.42853524086181e-05
-1.49368659626463e-05
-1.09057768734724e-05
-5.56038695136989e-05
2.73745359811999e-05
-3.1416758683439e-05
-1.85381395395095e-05
-3.53950281100355e-05
-3.05707656701886e-05
-6.22029471394181e-05
-2.16380341558424e-05
-1.29347248318584e-05
-5.2374257224206e-05
-2.18088913356463e-05
-5.17943389336368e-05
-2.23466509746169e-05
-1.820951495029e-05
-2.66366693233353e-05
-4.9189710395802e-09
-9.95177258120658e-06
-4.38471898402695e-05
-1.40483191290777e-05
-7.19553687561501e-05
-3.93344415110057e-05
-4.06006244117422e-05
-1.36221671213736e-05
-2.80070307852418e-05
-1.95471126752205e-05
-4.02857893434644e-05
-2.43618567436177e-05
-3.72300882014716e-05
-9.43960422094974e-06
-4.78194231753988e-05
1.17465290884438e-06
-3.16207122494487e-06
-3.84372752798804e-05
-2.14365877041657e-05
-3.72968334752211e-05
-2.54696113332361e-05
-1.70260375832496e-05
-3.84916738951399e-05
-5.3271965028544e-05
-1.7471656229214e-05
-2.74416331879145e-05
-1.51106059196981e-05
-1.5111703634146e-05
-2.11273021182236e-05
-3.49022990326954e-05
-3.3519411255357e-05
-4.29342824061746e-05
-5.90943354288837e-05
-3.61119204551731e-05
-7.62482718683039e-05
-5.28106536177065e-05
-3.05431384929297e-05
-3.97664837422582e-05
-3.61579671625868e-05
-2.67504832889169e-05
-7.0845554983609e-06
-3.77850796459221e-05
-4.83240312081601e-05
-1.15291633730901e-05
-4.86086231281015e-05
-2.23556416338233e-05
-4.42803563692177e-05
-2.11320117947118e-05
-4.30676329287614e-05
-3.0531767539931e-05
-4.49294483816593e-05
-3.50267934211923e-05
1.84695154327087e-06
-9.11412639123989e-06
-4.31177801606076e-05
-1.8390891936343e-05
-4.15190771876574e-05
-5.65082173578935e-05
-2.66119709426992e-05
-2.17572697064762e-05
-2.45629169000094e-05
1.75373199285803e-06
9.93628788091257e-06
-3.97119163625025e-05
-4.45997103077606e-05
-1.9876022054791e-05
-4.09508276117546e-05
-3.53058211310684e-05
-4.11704646767396e-05
-2.51937644761451e-05
-3.40056670839271e-05
-4.2416142904193e-05
-5.07193609048728e-05
-5.38957935409518e-05
-4.2252297582157e-05
1.02345927082441e-05
-2.2598716902754e-05
-5.19935336811352e-05
-7.96306664437321e-06
-5.82490329020579e-05
-3.54502633771219e-05
-1.39331312662397e-05
-1.56038771275404e-05
-7.55904500164552e-05
-2.45324599582444e-05
-2.67657121149476e-05
-1.986572932316e-05
-2.76951670745901e-05
-3.75182595168303e-05
-2.87889705862605e-05
-2.4513778016227e-05
-4.34453495844935e-05
-2.0589003455013e-05
-4.29750238632133e-06
-1.25253035576964e-05
-1.22585470500584e-05
-1.0673438238444e-05
-1.35966174952098e-05
-2.78525880308742e-05
-5.18296534305297e-05
-3.10815652434006e-05
-2.96797305367943e-05
-3.65395417211099e-05
-5.33116816323198e-05
-3.13953421527558e-05
-5.9038865321418e-05
-3.38819930247516e-05
-6.56452839538085e-05
-4.69912804364324e-05
-1.73383124933313e-05
-2.3756228454201e-05
-3.7862316190264e-05
-3.85805022936815e-05
-1.25336132428158e-05
-2.89576970953182e-05
1.20339408277783e-05
-2.15241936846607e-05
-5.36780336467658e-05
-1.93023551146477e-05
-3.97572161435583e-05
-3.66400265196589e-05
-6.34691188521607e-05
-5.0281888521911e-05
-4.06932674637771e-05
-4.28229887300326e-05
-3.65781272845888e-05
-3.64092278782979e-05
-1.88218586706035e-05
-2.78404545703622e-05
-1.36272896806953e-05
-1.33947451804655e-05
-3.11831649750451e-05
-2.09375732340879e-05
-3.37816772576557e-05
-1.69803485815355e-05
4.7567513166214e-06
-4.14716358593053e-05
-1.27457252928159e-07
-2.97805819543988e-06
-4.66515532348418e-05
-5.34078266555729e-06
-2.78528767706724e-05
-4.34404604055431e-06
-4.2754930571915e-05
-1.64051003187903e-05
-6.17577632229604e-05
-3.9471127851064e-05
-4.87261489012296e-05
-2.40407150301453e-05
-4.63470143377292e-05
-2.78998082709193e-05
-1.7290042597231e-05
-3.78226487624378e-05
-9.38137856076011e-06
-4.09635311550164e-05
-2.99211446929171e-05
-1.27536082843002e-05
-5.12214485888007e-05
-4.19887538629529e-05
-1.26973127309561e-05
-9.59608025830462e-06
-2.18166765102029e-05
9.41312775847811e-07
-2.3942279258547e-05
4.47227126296521e-08
-3.51534145035691e-05
-3.27021850678136e-05
-3.02637523024739e-06
-3.0003523590157e-06
-2.04563353932824e-05
-3.55994448847451e-05
-3.38858935894283e-05
-2.7809416635784e-05
-4.1519328003072e-05
-4.97321458524498e-05
-5.71565876453479e-05
-3.60110903486336e-05
-1.83365013224427e-05
-1.78985094989296e-05
-8.29406769970165e-06
-1.45524203997445e-05
-3.77557885740744e-05
-3.59791370141081e-05
-1.31624073711505e-05
-3.64688451477106e-05
-2.71290474894461e-05
-4.85303606167318e-06
-2.94318444247264e-05
-2.02247996363565e-05
-1.28165529533687e-05
-1.99883669933368e-05
-3.74770671951286e-05
-1.54876733458965e-05
4.59296808263038e-06
-4.91273282424323e-05
-3.89088587040485e-05
-3.96278541308677e-05
-2.14433657792192e-05
-2.7911328527413e-05
-4.69905571655181e-05
-2.81889530508682e-05
-1.67302138687792e-05
9.85224279729151e-06
-4.58674186882837e-05
-5.2049253733888e-05
-3.62420622510657e-05
-2.84204011230302e-05
-5.00561034900047e-05
-5.47741696685236e-05
-3.14406162650188e-05
-1.83862561717736e-05
-8.88635324952778e-06
-6.13359079028296e-05
-6.6359331460442e-06
-3.66257858880082e-05
-4.49982875975752e-05
-6.95396533167346e-06
-5.65486839134848e-05
-3.31244113556956e-05
-1.05380729857589e-05
-4.88956647954142e-05
-2.76015437612403e-05
6.07390894821743e-08
-3.6828493533864e-05
-3.07231445894309e-05
-4.66673154385307e-05
-2.2235362464022e-05
-2.51500360433859e-05
2.28579552947578e-05
-3.62633691829897e-05
-4.9037822387702e-05
-1.57221038607602e-05
-3.02582896117465e-05
-3.92165570735793e-05
-3.33573794343013e-05
-1.119920806493e-05
-9.41006030604659e-06
-1.84055969669387e-05
-4.47483011999251e-05
-5.40789206230749e-05
-2.22469852519838e-05
-5.31543078371141e-06
-4.74047535503821e-05
-2.36817115365559e-05
-1.80144731892121e-05
-3.79383561925418e-05
-2.38231240867303e-05
-2.12185194145219e-05
-3.22810126659231e-05
-2.78903107285273e-05
-1.72943001982111e-05
-3.69574831762642e-05
-3.38469364221362e-05
4.53735803486805e-06
-2.36745546967875e-06
-8.62344454154749e-06
-3.23409136625891e-05
-3.7563542384211e-05
-2.53707607361994e-05
-4.43493650348801e-05
-1.91563389391401e-05
-5.67820378847212e-06
-3.37189642104828e-05
-4.90880647636932e-05
-3.26618157844541e-05
-3.16568893644057e-05
1.21609739654087e-05
-1.57279638552255e-05
-4.79979971429074e-06
-2.12312545403281e-05
-1.79592490158619e-07
-3.88424298491283e-05
-7.04748900920514e-06
-1.97046263501041e-05
-9.73117257222184e-06
-2.94994306540889e-05
-2.84786788372581e-05
-1.90179319517431e-06
-3.78938704309003e-05
-7.79875139620016e-06
-3.63191547959749e-05
-4.65694615981979e-05
-2.5844173248215e-05
-1.12600845460398e-05
-4.81508998981527e-05
-1.59386898351815e-05
-3.37860386922334e-05
-3.98800528144299e-06
-2.88611143733299e-05
-2.58073309953584e-05
-2.44544251046376e-05
-1.69898455115578e-05
-1.45969551922287e-05
-3.86200105766991e-05
-4.39768640535392e-05
-3.31608207694353e-05
-4.79608216344403e-05
-6.47343083586556e-05
-2.90936044186479e-05
-1.83361033598329e-05
-5.53811012617639e-05
-5.76690871295691e-05
-3.16366821986183e-05
-1.15548311752314e-05
-5.05090361703083e-05
-3.51099080978043e-05
-1.7205508941976e-05
-5.15100129278743e-06
-4.43598207109984e-05
-1.86265422549134e-05
-1.78736846148767e-05
-3.13704711690017e-05
-5.60661014150503e-05
-2.42998554372487e-05
-1.19344197318179e-05
-4.3579766035347e-05
-1.37722618930968e-05
-3.30397761591635e-05
-1.99771311361987e-05
-4.71615846071761e-05
-3.07579862592552e-05
-2.20841311066432e-05
-2.33858256164307e-05
-6.58348750567771e-06
-7.8589009193286e-05
-6.0443134769341e-05
-3.13339618347333e-05
-7.80182246264658e-06
-2.3163550845139e-05
-4.51371073023255e-05
-1.4308616635007e-05
-3.5820686218811e-05
-5.37639813174739e-05
-2.86122225026429e-05
-2.76428756651191e-05
-2.12226302029062e-05
-3.17519647289096e-05
-5.02685743180249e-05
7.01647089872271e-07
-1.08334645787335e-06
-1.98731843163881e-05
-3.43077236065132e-05
-1.58890394273461e-05
-9.83582228911304e-06
-1.84282134089045e-05
-2.23261926190432e-05
-3.78010024113111e-05
-2.57393694655146e-05
-3.27030864170025e-05
-7.20686599387808e-07
-2.60653049775048e-05
-5.52195472904311e-05
-4.37413073511316e-05
-1.85735942264116e-05
-3.1056670284795e-05
-4.84426759303478e-05
-3.78485360230514e-05
-4.43591332586852e-05
-4.16800724999714e-05
-3.20608907083514e-05
-3.35913039239413e-05
-4.23369192732759e-05
-2.98491326569438e-06
-3.75446082335159e-05
-6.28418558815587e-05
-2.45369438023787e-05
-3.76961602749986e-05
-2.51495493763453e-05
-4.20451428221531e-05
-4.35244196653882e-05
-1.41471781043457e-05
-1.03250985441356e-05
-3.64062707489948e-05
-1.71572255686381e-05
-2.43915473628634e-05
-3.44156620753984e-05
-2.91411471236108e-05
-5.38783411884761e-05
-2.27302353306134e-05
-3.44827295529043e-05
-2.07846875159377e-05
-2.61839308063082e-05
-2.39687684023612e-05
-1.70085027395798e-05
-5.11806801726097e-05
-4.56292403954324e-05
3.24938745214041e-05
-3.1718173026799e-05
-5.06535080489694e-05
-1.98713413602353e-05
-3.45435207190654e-05
-5.32162461632532e-06
-5.2534264070936e-05
-2.56586369990141e-05
-4.19286612468209e-05
-3.69587115137695e-05
-3.02325177136593e-05
-7.50661294735123e-05
-5.33134306727684e-05
-2.99666708659284e-05
-4.53821192327347e-05
-3.41190850442494e-05
-6.6487234381644e-05
-3.74911503498832e-05
-9.34904552309278e-06
-3.86925662120379e-05
-3.45322746664539e-05
-4.1551878212992e-05
-2.52510708586005e-05
-4.29919444512989e-05
-9.39513009536788e-06
-5.22204443463827e-05
-1.20789896885049e-05
-2.68992398876984e-05
-4.45829195057139e-05
-4.32472108349874e-05
-3.38813925976537e-05
-3.40244543633522e-05
-2.00302152585678e-07
-2.95646972164047e-05
-2.08449751956308e-05
-2.93056892156898e-05
-2.99968351692829e-05
-2.25989897298597e-05
-1.28386437862965e-05
-5.1141265569027e-05
-2.57813594274617e-05
-4.03187245754436e-05
-3.47145394727553e-05
-3.49454914326082e-05
-3.93338177509937e-05
-4.18798934319902e-05
-2.24497754205843e-05
-1.19405579245364e-05
-1.2515989966892e-05
-4.81364521522168e-05
-1.74193535118616e-05
5.83662325933767e-08
-4.44325305228917e-05
-4.41392312122439e-06
-2.83273526048783e-05
-2.97735216854546e-05
-2.77009305945094e-05
-7.92331428415221e-06
-8.9078694635412e-06
-2.15293914167449e-05
-1.40743377467411e-05
-6.43941258577033e-05
-5.30768244799259e-05
1.0860328288846e-06
-4.99608446362815e-05
-2.98700143535795e-05
-3.48726851882831e-05
-5.13021403331694e-05
-2.98139359444329e-05
-4.91913923146716e-06
-1.9373642226772e-05
-2.14268617308906e-05
-2.49203889447611e-05
-3.2227425831627e-05
-4.71823089657291e-05
-3.73179751951089e-05
-2.10958552281872e-05
-1.66622237617348e-05
-4.70347979421721e-05
-1.94041527755309e-05
-3.21681596070725e-05
1.47729379344542e-06
-2.32227001214156e-05
1.2638045227691e-06
-4.3641336670823e-05
-4.47838655414885e-05
-4.30491544387249e-05
-1.40233179397637e-05
-8.77106439193989e-06
-2.77179606542248e-05
-3.2206186064842e-05
-7.96530626107741e-06
-1.69007978802812e-05
-2.05881273176402e-05
-4.8996837800743e-05
-3.76173668959126e-05
-1.42210604936671e-05
-4.35029241850492e-05
-4.84905584469566e-05
-3.51571421182269e-05
-9.65618093298549e-06
-1.69050447975749e-05
-1.60365055761985e-05
-1.56311471732288e-05
-2.50137206615488e-05
-3.113089480271e-05
-6.76940541304152e-05
3.21696197292455e-06
-1.32718888600704e-05
-1.9217446452784e-05
-2.27209834268803e-05
-3.37934703528978e-05
-2.6783353806783e-05
-4.24742384324525e-05
-1.39151177691856e-05
-3.16055010155369e-05
-2.46110766594185e-05
-4.64743351056616e-05
-3.18929088434622e-05
-2.73739214960824e-05
-4.02243560187202e-05
-1.52569329653338e-05
-4.86156695564211e-05
-3.35232508700622e-05
-2.26176070522899e-05
-2.93052056006265e-05
-1.92493373978016e-05
-5.31095283676285e-06
-3.95915109506832e-06
-3.45933421737422e-05
-1.03962491757538e-06
-2.89172598873823e-05
-4.81070709453098e-05
-3.6949261456575e-07
-2.50689813473755e-05
-1.84232029387188e-05
-4.12330683010465e-06
-1.76392605230634e-05
-2.09392630356838e-06
-3.09692136044036e-05
-1.77568168278615e-05
-1.78671104741523e-05
-1.17684078868397e-05
-4.78378535515186e-05
-1.310553423404e-05
-3.14394444241652e-05
-1.82101952232436e-05
-4.46559973365612e-05
-9.8281177755994e-06
-4.11896794547335e-05
-2.70293076543269e-05
-4.70589392465045e-05
-5.02579624545999e-05
3.20104561759144e-07
-5.02994988430302e-05
-3.20834606277436e-05
-6.80716294960608e-05
-7.1488962892861e-06
-1.02733252136966e-05
-6.09568350512554e-06
-1.02403692493389e-05
-4.09476135871448e-05
-4.66393901760438e-05
7.36640444153232e-06
-1.22005192965674e-05
1.56789480048938e-06
-3.86068255231411e-05
-2.70510485040609e-05
-2.06995990313604e-05
-3.54125987114513e-05
-2.76928998961648e-05
-7.2268512761612e-06
-2.56193546177874e-05
-2.16534823544092e-05
-5.45043769816642e-05
-3.50089669429037e-05
-2.64388774925011e-05
-5.88376846895741e-05
-1.47441536321765e-05
-1.47467538869274e-05
-2.22579830096568e-05
-3.15311658460752e-05
-2.56883944519677e-05
-4.22130526747391e-05
-8.39114888491792e-06
-1.29308425128261e-06
-3.42300920900146e-05
-2.42763405662558e-05
-4.65332136501128e-05
-3.87006799831747e-05
-2.11970213338456e-05
-2.80575675107024e-05
8.10398591074142e-06
-2.65759456732977e-05
-2.13585687248023e-05
-8.20778263087109e-06
-3.60997599121534e-05
1.41409880945329e-05
-3.76352161118938e-05
-1.00950563052384e-05
-3.38345873098999e-05
-2.82999984171306e-05
-4.21807423314801e-06
-4.75618189727959e-05
-5.00602356143055e-05
-2.19781096197475e-05
-3.91977396004872e-05
-2.08295172978242e-05
-2.2696131246118e-05
-3.41213972037368e-05
-5.09050793444767e-05
-5.15706389833945e-05
-2.51362893385632e-05
-2.90027825898808e-05
-4.67483670151772e-05
-1.22162606941204e-05
-1.93873893908989e-05
-2.85545888274865e-05
9.27957556128074e-06
-1.39586629204471e-05
-2.27968187066709e-05
-4.65502481688156e-05
-1.92488912544025e-05
-2.77495893633036e-05
-2.23024361635353e-05
-2.759637676027e-05
-3.59097878773032e-05
-1.02670427609748e-05
-2.81665342041767e-05
-4.01226216097223e-05
-4.70374641677383e-05
5.05649985618039e-07
-3.99772418606692e-05
-7.02530826643159e-05
-3.22187849823424e-05
-1.4120879003521e-05
-3.58336465001839e-05
-2.31300643485572e-05
-2.92708927989354e-05
-4.22934826260205e-05
-3.01937998311578e-05
-1.75305969888053e-05
-2.16729451931979e-05
-7.52740050677763e-06
-3.54937314759301e-05
-3.60052244879015e-05
-2.04060969550172e-05
-1.05557069935651e-05
-1.69603615834498e-05
-1.75181857053007e-05
-1.80956644134668e-05
-4.99585944353052e-06
-4.64890415016943e-05
-1.50837131731713e-05
-5.1280250209463e-05
-6.91199411320405e-05
-4.7649744827811e-05
-3.02868037673398e-05
-4.28487870311919e-05
-4.36702459253169e-06
-3.84096218241929e-05
-2.4831357385556e-05
-3.8125670278138e-05
-3.99457877610989e-05
1.83194229931629e-06
-2.38102734883679e-05
-3.45195826650919e-05
-2.80015131185568e-05
-2.31797263402793e-05
-1.12636036743507e-05
-2.97857780884667e-05
-2.36631903820955e-05
-4.61064160950805e-05
-2.55412681365831e-05
-7.42571186296139e-06
-3.46116054545061e-05
-2.35171728401559e-05
-1.48570528303401e-05
-1.63961312250219e-05
-4.17061625974631e-05
-2.6225390648108e-05
-3.87914147920021e-05
-1.24671367927066e-05
-4.89097156299825e-05
-4.03170661746932e-05
-3.62536528090872e-05
-5.46130501193643e-05
-1.48216110735607e-05
-4.2924894522254e-05
-2.85195283818812e-05
-5.73681769632316e-05
-4.1281026610098e-05
-1.36160466687853e-05
1.4278615275713e-05
-2.01718209434263e-05
-4.36122952867919e-05
-4.10139057277561e-05
-6.82322820613954e-06
-4.94874765742685e-05
-2.04576584755736e-05
-2.91110399864407e-05
-3.84890759564363e-05
-2.8726229628887e-05
8.67159234566415e-06
-1.6335081381514e-05
-2.41024051359091e-05
-2.47690135643813e-05
-2.69380812327179e-05
-2.19208494747668e-05
-5.84856272406345e-05
-4.07591994739022e-06
-5.13842225125349e-06
-3.21069149757681e-05
-1.70506382134007e-05
-3.38696003965213e-05
-3.1655069669126e-05
-1.24321073061647e-05
-1.68704014185987e-05
-2.06041159953986e-05
-2.59332463106701e-05
-1.13331602930237e-05
-5.39697820308148e-06
-8.40699323422996e-05
-1.48040751178886e-05
-2.70042452142656e-05
-2.98174130749837e-05
-3.7383220123259e-05
-5.18176297527489e-05
-2.13225035844871e-05
-2.46818609343788e-05
-3.02071606775276e-05
-1.53860422919721e-05
-4.74284965530977e-05
-3.77479846262801e-05
-4.23421640651115e-05
-7.62781161429955e-05
-4.69117629879011e-05
-4.09206720784222e-05
-4.76077172673791e-06
-4.20415500100802e-05
-2.860213944906e-05
1.32487860227413e-06
-1.77904669887187e-05
-2.58809942547964e-05
-2.43706813512357e-06
-2.01985452492806e-05
-1.84338007529006e-06
-5.84401453748967e-06
-1.1596879943266e-05
-4.65294173227959e-05
-2.26874593387048e-05
-4.56164402880878e-05
-2.59495656305548e-05
-4.16898727666065e-05
-3.52949661394257e-05
-1.68127085044809e-05
-4.3499154529432e-05
-4.16136621767288e-05
-4.72289802825534e-05
-6.58574152145884e-05
-3.3220746136046e-05
-3.55104942590249e-05
-2.05310570491605e-05
-2.07339049255647e-05
-2.05121515165215e-05
-2.62089470837811e-05
-3.10587027832834e-05
-4.16472294545491e-05
-4.59321976564644e-05
-3.77783596052624e-05
-2.50453002014951e-05
-1.18201957227255e-05
-4.56237852943609e-05
5.66318391644132e-06
-4.94078842909186e-05
-2.01848415571579e-05
-2.69058253021015e-05
-1.55389642875548e-05
-3.54198743558772e-05
-2.99810115900226e-05
-1.14419227557265e-05
-1.77423364625138e-06
-4.82413638873484e-05
1.31276685566567e-05
-5.4766926063339e-05
5.36368339392297e-06
-2.80871231875917e-05
-2.88465725180214e-05
-3.28110358679398e-05
-1.66900539056666e-05
-4.05633263937862e-05
-5.33841651732791e-05
-2.68770441461255e-05
-1.90414030125461e-05
-1.96817534974045e-05
-3.58870266734229e-05
-6.18057496810831e-06
-2.70120849724648e-05
-7.69221377092752e-06
-1.72396673626305e-05
-1.5857944913211e-06
-2.74060419364634e-05
-1.92656011152969e-05
-4.17481159691941e-05
-2.92591667437593e-05
-6.1024078371677e-05
4.40844154182684e-06
-6.49557065337178e-05
-4.86269754079245e-05
-7.25164082653502e-06
-1.91463440510776e-05
-8.91176780280035e-05
-3.40821393794641e-05
-5.31951622895354e-05
-3.18273345850003e-05
-6.50905137205863e-06
-2.12993837004609e-05
-3.32185777692384e-05
-2.84687404374661e-05
-3.40220219056176e-05
-2.94403535211983e-05
-1.72474485011367e-05
-2.34880696847656e-05
-1.38204107436001e-05
-1.7530164303892e-05
-4.31601225576505e-05
-2.5334300715406e-05
-2.59078780041568e-05
-4.13635857449584e-06
-3.68153349119514e-05
-2.7172315000354e-05
-2.12374168539988e-05
-1.94139333499664e-05
-5.27861348976331e-05
-2.11962520465778e-05
-4.70001179062219e-05
-3.93475608063366e-05
-2.56258869523396e-05
-1.45158245983808e-05
-4.21302901726242e-05
-6.08771945238087e-05
-4.8852882222747e-05
-2.49438777545843e-05
-1.97514418626874e-05
-2.07283312459601e-05
-4.33873040122828e-05
-2.88568534301011e-05
-5.08266068600406e-06
-2.10227766831496e-05
-3.40790129721625e-05
-2.24748098686406e-05
-5.45608840866792e-05
-4.39488275915908e-05
-3.99003112548705e-05
-5.04578387268402e-05
-1.31186556099534e-05
-2.81031255961578e-05
-6.73807095953415e-06
-3.09472337007316e-05
-3.9676526560461e-05
-5.95451737456876e-05
1.30541467894029e-05
-6.22509751198484e-05
-3.47059317384843e-05
-1.1052908892343e-05
-3.78271986091073e-05
-7.59999043987303e-06
-4.13882704024875e-05
-1.82979508598506e-05
-2.57619768932133e-05
-5.21285204965964e-05
-6.45415496024236e-05
-1.41939587318208e-05
-1.18948740934016e-05
-4.90597489288223e-05
-5.26134932283705e-05
-4.93100592897617e-05
-2.38415698215132e-05
-3.41273365624391e-05
-3.07027938120762e-06
-2.09906880372579e-05
-2.07009437683233e-05
-2.76981384737067e-05
-4.20910166378054e-05
-3.42304607168572e-05
-5.21541863376103e-06
-2.88770969558743e-05
1.61179606796565e-05
-4.38080227581845e-05
-2.56075186655391e-05
-3.70210178636432e-05
-4.53557889283815e-05
-4.52937247156873e-05
-3.59455003386846e-05
-2.59915043373257e-05
-4.04037470396115e-05
-2.11293465737553e-05
-1.95970503775518e-05
-5.00000448636836e-05
-1.91471004452851e-05
-3.24664296843409e-05
-1.92633969420071e-05
-3.44924475239311e-05
-1.25323742796673e-05
-8.58141436793494e-06
-2.86518526245764e-05
-2.75691909538951e-07
-3.10426915842876e-05
-4.06653780244874e-05
-5.01989854068026e-05
-1.23514257994453e-05
-3.29652013194365e-05
-2.33268164686023e-05
-7.07184082790981e-06
-3.18119143792929e-05
-4.21060381404186e-05
-1.61557299563618e-05
-1.83231061978623e-05
-1.65241551572825e-05
-1.72811395832001e-05
-3.33117300350845e-05
-9.90590889412771e-06
-4.19162181625867e-05
-1.78293496359423e-05
-3.88639780167125e-05
-2.98816707167223e-05
-7.64075399015939e-05
-2.36300009381014e-05
-3.10860948146034e-05
-4.00320755860613e-05
-5.13559293793212e-05
-2.45722194481796e-05
1.68714147177787e-06
-6.46173620504127e-06
-4.1497431703049e-05
-1.96152773561771e-05
-6.54298821262614e-06
-4.23251166706942e-05
-3.96086527049836e-05
-3.39971713482487e-05
-1.54733340488108e-05
-4.58605505212239e-05
-1.2657450358889e-05
-2.26370277043997e-05
-4.07980288157427e-05
-3.67490073877825e-05
-1.72997001124104e-05
-2.83275441479413e-05
-1.63157035507118e-05
-1.23926313287041e-05
-1.17231097790529e-05
-2.23479423654363e-05
-2.03074598864359e-05
-1.23412934670372e-05
-2.90795019223863e-05
-1.28984516686448e-05
-5.66596794520082e-05
-3.20370161249647e-05
-3.30993997035091e-05
-2.46298604284272e-05
-4.32217212411892e-05
-9.70001651122016e-06
-2.30815860305414e-05
-4.77465758275255e-05
-4.45880637741582e-05
3.56242734262268e-06
-2.10302784233269e-05
-2.58487914846086e-05
-1.280159188128e-05
-3.88343548772238e-05
-1.23343332361938e-05
-1.67935520124494e-05
-2.94049326710123e-05
-8.04967566322614e-06
-1.19610183851462e-05
-3.39331964535381e-05
-1.35095540428406e-05
1.82815081754028e-06
-4.29977148510696e-05
-9.22273928389493e-06
-5.05251968036063e-05
4.16780704757375e-06
-4.23132758250111e-05
-4.30845156306544e-05
-3.74933853020864e-05
-1.78638833965837e-05
-3.51006972648126e-05
-3.29093957410631e-05
-2.9791169911224e-05
-3.14959859669384e-05
-3.60633508281076e-05
-3.90242164189048e-05
-3.7558352226814e-05
-4.01144285088569e-05
-2.10964381900681e-05
-4.40313114110488e-05
-2.72895714763259e-05
-3.29233732660009e-05
-1.91577524288676e-05
-3.78646239490328e-05
-1.6938762901978e-05
-1.28518179670537e-05
-1.83067500737828e-05
-1.44382256357197e-05
-2.79309371830745e-05
-2.1108410404618e-05
-1.98259042786087e-05
-3.99841936536874e-05
-3.64036130656592e-05
-2.95293726662488e-05
-5.29703974569439e-05
-4.09939979327559e-05
-9.95464401141779e-06
-3.20918811844754e-05
-2.63236113701109e-05
-4.1472916625551e-05
3.95383905075421e-06
-2.5869559014917e-05
-1.84795122661177e-05
-3.01037072759544e-05
-3.11686504888014e-05
-3.52960076669538e-07
-2.0966685627564e-05
-4.89317079581351e-05
-3.32323359316643e-05
-4.62391964569886e-05
-2.95253493797704e-05
-5.16112154653378e-05
-3.73664547996116e-05
1.22662029833081e-05
-1.55586628977637e-05
-2.64059738342638e-05
-1.8358032798505e-05
-1.92163246789911e-05
-3.06114016680803e-05
-5.64601048309108e-05
-5.94165530796339e-06
-2.26240886925256e-05
-1.96191820718485e-05
-3.1792378024167e-05
-9.97434265918841e-06
-8.02758875465945e-06
-3.11111399631937e-05
-1.74067699408771e-05
-2.49190859884553e-05
-4.34714750401602e-05
-4.16102339911004e-05
-2.99450288815835e-05
-1.91628164468575e-05
-5.36173401961445e-05
-1.29058293282911e-05
-3.16867074067769e-05
-1.6210743495426e-06
-2.27284379962136e-05
-3.05610807196829e-05
-3.5894357233894e-05
-3.59686629120109e-05
-1.4694488512547e-05
-2.70548131717774e-05
-2.20681070151512e-05
-2.13389077044158e-05
-5.14970518292737e-05
-2.93776613771246e-05
-3.98807837547923e-05
2.0641965592027e-05
1.46057282589816e-06
-1.26887219094513e-05
-5.8664658188489e-05
-3.75555974294346e-05
-4.6550144218956e-05
-2.1125071717103e-05
-1.20170309672595e-05
-3.31313744556296e-05
-1.89733326477627e-05
-4.34382234947878e-05
-2.92007128973275e-05
-2.11556409733931e-05
-2.93881385746744e-05
-3.68849815083043e-05
-3.42131457814412e-05
-3.55140435070733e-05
-2.58088809533411e-05
-3.30514400199904e-05
-2.20744589729864e-05
1.27173200344354e-06
-2.27053212819723e-05
-3.28816540788661e-05
-4.47168864733816e-05
-4.69102820351109e-05
-3.72022705888153e-05
-3.19499815083623e-05
-8.54392210002707e-06
-4.221386113524e-05
-3.89202707631851e-05
-3.66316786859847e-05
-2.83531118268317e-05
-3.38328214806713e-05
-4.08136121489961e-05
-7.13162533602062e-06
-4.5981467380499e-05
-2.12554254929047e-05
-1.88365561132186e-05
-2.39328652889007e-05
-4.50288317609874e-05
-1.66463088968724e-05
-4.16344646005124e-05
-4.05542851427161e-05
-1.51591494848482e-05
-4.53685214158794e-06
-3.42293607813738e-05
-2.78760399211086e-05
-1.44277541446644e-05
-3.12827984182488e-05
-4.327140225349e-05
-2.16010667800572e-05
-3.28060517658799e-05
-2.36835652721701e-05
-2.90847797287884e-05
-3.49164667770134e-05
-1.50510516359253e-05
-3.17611176858141e-05
-1.42661309394004e-05
-2.78348647832329e-05
-2.7755659877587e-05
-1.99952062487404e-05
-3.48836374869994e-05
-3.4238375795799e-05
-9.62193936534374e-06
-1.0961399329514e-06
-5.29885250574226e-05
-3.48570261035694e-05
-3.69403171552292e-05
-6.57848353367185e-05
-6.39040012507958e-06
-3.96717000530133e-05
-2.88852510159386e-05
-1.85163269505668e-05
-4.81633422817152e-05
-5.14656395851127e-05
-4.06655545818421e-05
-2.37785728401692e-05
-5.90213924525568e-06
-6.62033319265398e-07
-4.34935617446447e-05
-3.32781173834131e-05
-4.67042356374099e-05
-4.88673516900028e-05
-3.64373642826209e-05
-1.66016175076336e-05
-1.26794896302007e-05
-8.20226805608519e-06
-1.8727286664477e-05
-4.33606347138031e-05
3.23231097009449e-06
-2.03448989284174e-05
-3.77932923051421e-05
-3.0621255628529e-05
-5.17471192942948e-06
-4.73801592909524e-05
-4.52530216864715e-05
-5.90065733106339e-05
-3.66064624020758e-05
-2.480999002111e-05
-6.50396658503814e-06
-8.33750433849973e-06
-4.78473519281935e-06
-1.93448316157427e-05
-2.32508969744868e-05
-1.52065791993469e-05
-1.99659778722352e-05
-2.6891215382307e-05
-1.26402006620067e-05
-2.02234224548567e-05
-3.87760937197168e-05
-2.19565193143259e-05
-2.38816270955793e-05
-2.62912317652681e-05
-2.07156111700007e-05
-3.80244993033035e-05
-2.06940992817055e-05
-4.22949228413944e-05
-4.91636915476653e-05
-3.15835199865944e-05
-5.59732405973722e-05
-1.97382301818217e-05
-2.79724460142748e-05
-1.4689780286301e-05
-2.59453963567364e-05
-6.05373939052906e-06
-2.06145827537141e-05
-2.5519794459899e-05
-2.61821146776235e-05
-3.59303940995197e-05
-1.39251702830739e-05
-3.40337066699289e-05
-3.10330413241845e-05
-4.0667873697598e-06
-4.13740690580039e-05
-2.65719855443183e-05
-2.56444587380995e-05
-3.12764564138902e-05
-1.05402636203837e-05
-4.01848883813737e-05
-2.38049937809505e-05
-3.73058949148146e-05
-8.60485940818823e-06
-1.32954213770939e-05
-3.78680859265647e-05
-1.12573077649239e-05
-4.01711948114006e-05
-3.83861631193186e-05
-3.83601892485542e-05
-3.92860059891118e-05
-3.49067311515422e-05
-5.61018264869745e-05
-5.55310096832721e-06
-5.56229900245413e-07
-2.57297307862836e-05
-2.98480422477452e-05
-4.25233785300949e-05
-6.97225423546277e-05
-3.19452670357472e-05
-9.23305834666793e-06
-1.72185173817012e-05
-5.32092288020407e-05
-3.24609362556606e-05
-4.26761661412856e-05
-1.79159680509675e-05
-1.0744589963936e-05
-1.82489107822369e-05
-3.9723193542805e-05
1.60454698209191e-06
-2.4561109654997e-05
-5.80978528574744e-05
5.50695424881686e-06
-5.95741680506968e-05
-2.63751620209933e-05
-2.06880387692027e-05
-4.04575589610321e-05
-2.42573990707241e-05
6.83927936274929e-06
-1.03864755707636e-05
-2.66968280840094e-05
-3.25432390561059e-05
-6.37041276205334e-06
-2.10716683463e-06
-2.12275102557994e-05
-4.25387858972356e-06
-2.71757852623422e-05
-2.50766041395001e-05
-7.32811667168462e-05
-4.67766880649825e-05
-2.18803605457274e-05
-3.90645060147747e-05
-1.86519941341237e-05
-4.20891409518824e-05
-1.56985883701941e-05
-4.594264187221e-06
-2.36256369986764e-05
-3.55685407911072e-05
-4.26938369515814e-05
3.3028701328268e-06
-1.62022559743986e-05
-7.67304868162855e-06
-2.69535445793239e-05
-2.46798946024798e-05
-2.48499106860236e-05
-3.2435805904294e-05
-2.85997294908196e-05
-4.11741338482537e-05
-3.20959350067068e-05
-4.86048619027308e-05
-5.11943624461331e-05
-2.95410600381901e-05
-1.78458387903e-05
-3.31051687948885e-05
-2.5108057801341e-05
-3.1627082051593e-05
-4.94373822466307e-06
-3.1120824488649e-05
-3.00724017343522e-05
-2.64489377585116e-05
-5.53124708260867e-05
-2.28341310840956e-05
-9.16377770107491e-06
-4.32325050059495e-05
3.50998361202999e-07
-2.64831678630147e-05
1.49888350885082e-05
-1.67963415503884e-05
-5.75693139388102e-05
-3.2440665178445e-05
-5.33356279811325e-05
-2.205944049164e-05
-4.55634386304646e-05
-3.52871149742445e-05
1.25376132807015e-05
-2.60790104980192e-05
-5.15123728626775e-05
-3.35476200454896e-05
-9.98268323002221e-06
-2.21916028292671e-05
-3.30177261065246e-05
-9.48873432528257e-06
-2.93708508326503e-05
-1.36301870655314e-05
-2.00854650983111e-05
-1.79519535228977e-05
-2.36164731182695e-05
-4.72911462670979e-05
-4.54699844415258e-05
-2.01653396063977e-05
-3.33271302462024e-05
-3.14416804142382e-05
-4.61351945180429e-05
-1.84634070692468e-05
-6.39420174838596e-05
-3.39139223366454e-05
-3.58290634711214e-05
-4.6897127467587e-05
-3.78796735926855e-05
-1.43631833041829e-05
-5.04003316147271e-05
-3.84206356748209e-05
-2.05758776751427e-05
-6.27985988750387e-06
-2.73565642792273e-05
-7.94981124668739e-05
-2.18078814972581e-05
-6.10121144248317e-05
-1.01307103406345e-05
-4.98207604883032e-06
-1.0416443737264e-05
-4.42090947627658e-05
-1.39498517366705e-05
-1.78506517245715e-05
-2.12986982480734e-05
-2.26456351918241e-05
-2.18097267871322e-05
-3.61459255170103e-05
-3.86460261228421e-05
-3.33755136564029e-05
-3.95102469330607e-05
-3.12697429062215e-05
-9.37945927669544e-06
-5.35282264814909e-05
-3.47356490472116e-05
-3.70702176046355e-05
-2.26993447765471e-05
-5.96540939772399e-05
-5.02420445338308e-05
-4.4666840030889e-05
-2.96997492926473e-05
-1.07287534581224e-05
-3.13568652391861e-05
-3.94380538159544e-05
-3.00909765095184e-05
2.67570156274516e-06
-1.52523688567452e-05
1.57119808972366e-07
-5.63837730367841e-05
-5.97143306782776e-05
-4.02897849786301e-05
-1.188077356621e-05
-1.14491437545025e-05
-1.08801921067986e-05
5.3380671862211e-06
-8.22966994468702e-06
-4.27101286842954e-05
-2.18205816835502e-06
-4.22735136182413e-05
-3.96023499810577e-05
-3.08902032938996e-05
-2.558006747129e-05
-3.74239896603849e-05
-7.67272759760915e-06
-1.55073746436104e-05
-2.13307896418219e-05
-1.15700669491185e-05
-4.15066591838088e-05
-1.74448499828199e-05
-1.73273714490152e-05
-1.14668378556744e-05
-3.04531131233227e-05
-3.975715308045e-05
-1.27372132658607e-05
-8.69253520728651e-06
-4.66327685025553e-05
-4.27732030756049e-05
-3.47176245106982e-05
-3.62137867939451e-05
-9.62786800579524e-06
-5.30387892256085e-06
1.66062770272446e-06
-2.46029552357375e-05
-3.51717165918432e-05
-3.842978088629e-05
-2.98385882617562e-05
-1.44820248455538e-05
-3.25566597890316e-05
-2.60057069690658e-05
-8.35469972578126e-06
-3.10398622969478e-05
-2.35280927142273e-05
-3.30819860495962e-05
-3.1781168425353e-05
-3.51017176085023e-05
-1.85865022346339e-05
-5.55191299331524e-05
-3.85416892142436e-05
-2.18220421262353e-05
-1.35095793591406e-05
-2.05536070142409e-05
-3.23654515456261e-05
-2.56815705190312e-05
-1.77587602105051e-06
-1.77418518865123e-05
3.25894826979358e-06
-1.15360083692882e-05
-2.93892479798723e-05
-2.3908728165442e-05
-9.14648642690387e-06
-5.71627062949895e-05
-3.19701755175819e-05
-3.69592370086341e-05
-1.20952075031903e-06
-4.61069619463897e-05
-6.0290368659238e-05
-3.1318124155072e-05
-1.91152787467656e-05
-3.23166028687381e-05
-3.58425396103329e-05
-4.23563826949982e-05
-4.40518266849916e-05
-3.02662151900786e-05
-3.09332706631093e-05
-1.21144360433452e-05
-4.11646990781529e-05
-5.90810702134926e-05
-3.91205556902508e-05
-3.4549204981218e-05
-2.68019137999093e-05
-1.14157391630886e-05
-3.38250080428849e-05
-3.36921793712235e-05
-3.2006718938044e-05
5.15633815146503e-06
-6.36932071396037e-05
-3.80770035323692e-05
-2.87226652569616e-05
-2.94024988924629e-05
-4.22561393253387e-05
-4.06621509721456e-05
-4.28137835702933e-05
-2.33155370787014e-05
-5.25194924299824e-05
-1.62797400569321e-05
-3.66363618303865e-05
-4.93285736438788e-05
-8.90482099103497e-06
-4.37650087270229e-05
-1.3567154016505e-05
-3.88160839442319e-05
-2.19816590152143e-05
-5.42039915897773e-05
-3.13335271408604e-05
-4.20617883340894e-05
-5.41245389348572e-05
-2.66734423520218e-05
-9.38901841489108e-06
-4.07002773971535e-05
-2.72957408754701e-06
-5.07351059767321e-05
-2.31503513283937e-05
1.74023524582369e-06
