# Supplementary material for: Research on computational propagation and identification of mine microseismic signals based on deep learning
Source: PLoS One. 2025 Oct 22;20(10):e0334641. doi: 10.1371/journal.pone.0334641 (PMC12543183; doi:10.1371/journal.pone.0334641)
Supplement: S6 Data — (ZIP) [file pone.0334641.s006.zip › 000100900000219.xlsx_0.txt_24.txt.txt]

-3.57391114617524e-05
-2.85370433622547e-05
-3.14127824741581e-05
-2.3407145939904e-05
-3.29454618213479e-05
-5.39530678822716e-05
-4.12683992725238e-05
-1.89462141870416e-05
-2.03741127464095e-05
-5.25054817409805e-05
-1.26008801685598e-05
-4.79356043210033e-05
-3.07705864090328e-05
-2.21994626527249e-05
-4.55076434021772e-05
-9.06974704483602e-06
-3.13072728919333e-05
-5.23266310790951e-06
-3.27984275281779e-05
-2.67049007938844e-05
-3.38563500990114e-05
-4.89019582344936e-06
-2.91203532567341e-05
-2.61470871201132e-05
-3.90506542993975e-05
-3.87587118949238e-05
-2.29347802171076e-05
-3.30772510068147e-05
-3.04349310747901e-05
-3.74628219007052e-05
-1.80738795124132e-05
-2.23499245695927e-05
-3.08638895486962e-05
-4.21606464025714e-05
-2.46772138236413e-05
7.38142707520602e-06
-4.42863701036614e-05
-3.86932216019129e-05
-5.1385556788298e-06
-3.75923982300087e-05
-1.83558099707281e-05
-4.91182511371101e-05
-2.59454202340035e-05
-3.04733264020843e-05
-1.80195563177514e-05
-2.18200822805153e-05
-4.80618434426132e-05
-2.2351246397089e-05
-1.82998210839107e-05
-3.09278843689624e-05
-1.14144228345937e-05
-2.02753921039745e-05
-7.28839416619212e-05
-1.45913403501734e-05
-1.90673301602792e-05
-4.87548057323653e-05
-5.11683623728574e-05
-3.14914376691996e-05
-3.25423049888777e-05
-4.54432370366982e-05
-2.14071845145378e-05
-2.24062603210088e-05
-3.11428845080944e-05
-2.70334924187793e-05
-3.17873809317557e-05
-1.30348205008595e-05
-1.15461510883217e-05
-4.99809179522692e-05
-2.13166293435248e-05
-2.30995087675458e-05
-4.2690775350553e-05
-2.34784278976641e-05
-3.76752178460045e-05
-5.25808804875926e-05
-4.23955439110984e-05
-6.73723451890247e-05
-1.10199720549389e-05
-2.16481005435259e-05
-3.19905874608135e-05
-7.48204950843569e-05
-3.9980713284374e-05
-7.90850428802212e-06
-3.39710693315846e-05
-3.04707893882032e-05
-1.33801132025557e-05
-9.043549909596e-06
-5.41849860164575e-05
-1.4875580177292e-05
-2.58850406937291e-05
-2.98960268653599e-05
-3.88812927071468e-05
-1.89490059749389e-05
-5.1657216962677e-05
-1.83203680891733e-05
-7.80327987398637e-07
-2.75820709320932e-05
-2.5703914711842e-05
-6.37168999077243e-06
-2.72757691240493e-05
-7.6054302302163e-06
-3.56677390911449e-05
-1.98502097044931e-05
-2.36417105672155e-05
-2.58708356967888e-05
-4.00483409839052e-05
-2.35148934304297e-05
1.09087765286311e-05
-2.63854964577436e-05
-4.28798937813203e-05
-8.73459209081995e-06
-4.31533710972464e-05
-3.42781177595374e-05
-2.2843084551377e-05
-2.91735943696807e-05
-2.54813430797589e-05
-5.65128245679064e-06
-4.59101332775844e-05
-3.02297154639619e-05
-1.40892838216411e-05
1.10603321494251e-06
-1.4998254871666e-05
-1.60432337991983e-05
-3.97409215546053e-05
-8.36234817497499e-05
-3.29687151239355e-05
-4.91830684259356e-05
-1.53129807268099e-05
-4.0534520076251e-05
-3.14602945760356e-05
-1.94611686901658e-05
-2.20762942089068e-05
-2.70856129426608e-05
1.89626801862953e-06
-4.6668231107325e-05
-3.48270039174053e-05
-2.56582108992865e-05
-4.12441339496141e-05
-2.81219750293812e-05
-2.14406449280786e-05
-1.24561909013752e-05
-2.52654944953672e-05
-1.8470614874776e-05
-3.08011139021303e-05
-2.87734534694925e-05
-6.24719411251082e-05
-1.25614776571711e-05
-5.73402989116642e-05
-2.0216515086511e-05
-5.13087850871459e-05
-1.30072803848015e-05
-9.11539758273871e-06
-1.59119823474613e-05
-2.71807296696185e-05
-2.6612509642616e-05
-1.69162910830764e-05
1.0930920545675e-05
-1.49113889196991e-05
-3.01158731195793e-05
-3.85394391144651e-05
-4.92125444089731e-05
-2.96847923109898e-05
-1.51757651112247e-05
-2.96499018825351e-05
-3.58786930117022e-05
-3.25507409578003e-05
4.49538810247917e-06
-1.00367342386583e-05
-1.76150751599212e-05
-1.47545012400593e-05
-2.61789402250923e-05
-3.33851808797764e-05
-2.25313736756795e-05
-2.04154433950058e-05
-3.38208909195349e-06
3.23538124877509e-06
-4.86614292277687e-05
-1.62578819660104e-05
-1.45979009807767e-05
-3.88586199374659e-05
-2.12061759023893e-05
-3.84545332741278e-05
-3.41040248204673e-05
-3.19716636934196e-05
-3.37595533868393e-05
-2.48481024188884e-05
-2.33581969938266e-05
-2.85561416173092e-05
-3.71351177638488e-05
-4.5431993897147e-05
-3.61401336376201e-05
-4.40463588648741e-05
-3.40639088205972e-05
-2.68876839503049e-05
-3.35984112754379e-05
-5.87057134906626e-05
-5.17758823202718e-05
-2.18398535467609e-05
-1.65003546506275e-05
-3.35689934334643e-05
-1.29945155653957e-05
-2.96568706416583e-05
-2.95995635646095e-05
-4.59085616323609e-05
-1.92521882534835e-05
-2.05302464058555e-05
-1.58900606071729e-05
-2.3366414893688e-06
-2.37754425420351e-05
-3.23337041950777e-05
1.06478355373285e-06
-1.2471011347255e-05
-2.91232014546705e-05
-1.89794519495181e-05
-2.29581033227718e-05
-3.45926757047268e-05
-2.52945510759791e-05
-1.64381566917758e-05
-2.76128010925943e-05
-1.91870968750861e-05
-5.17094729389123e-05
-2.96454963483018e-05
-6.54338420894492e-07
-5.58365469110976e-05
-2.28580340483128e-05
-1.85375365447797e-05
-3.90107357891638e-05
-2.302162180914e-05
-8.89314339992608e-06
-4.7340454475811e-05
-3.40306308240254e-05
-4.8767927822505e-05
-4.78825203894412e-05
-1.58320266408384e-05
-1.55205398305934e-05
-1.59161790472628e-05
-3.92734908608264e-05
-1.68546750848911e-05
-4.10920729520614e-05
-1.80220933354673e-05
-2.53662569094696e-05
-3.62161640843211e-05
-3.15665656535606e-05
-1.86745728687627e-05
-4.11202209994272e-05
-2.04175829474001e-05
-4.90343045921893e-05
-3.00860374306946e-05
-7.04996825052542e-05
-5.28919608617974e-05
-2.18705536786651e-05
-3.06858975337754e-05
3.14687786008391e-05
-6.62595896470349e-05
-2.5067246920312e-05
-2.29048992170806e-05
-1.0518554497108e-05
-1.30935413848246e-05
-2.4037431393563e-05
-2.50721120523284e-05
-2.83702357530572e-05
-4.37775267428008e-05
-3.6117812181174e-05
-4.27234545159139e-05
-3.52379176302349e-05
-2.67853853926873e-05
-3.75477656399624e-05
-2.23126716159501e-05
-2.37931250547822e-05
-1.69733007547493e-05
-3.45573008687302e-05
-4.6827355658924e-05
-7.77086229130801e-06
-8.15535094032096e-06
-3.94801361779929e-05
-4.33407191285351e-05
-3.86048327469279e-05
1.55135716914e-06
-3.58679378985848e-05
-3.92167953100081e-05
-3.21772351151544e-05
-2.88622983275808e-05
-3.84516373412904e-05
6.40361457094776e-06
-5.66226448712367e-05
-4.13756924776728e-05
-4.63770406174613e-05
1.4661928687165e-05
-3.80516995303051e-05
-2.74923283148831e-05
-3.30102614903972e-05
-3.0921521678273e-05
-2.79256432738293e-05
-2.88120463371694e-05
-1.5894526067142e-05
-2.05998598392129e-05
-5.07947004715589e-05
-3.28474869782106e-05
-2.94803168652189e-05
-3.99131441772776e-05
-3.81701813029585e-05
-4.80065899581255e-06
-7.63797586427847e-06
-5.3654284257302e-05
-3.55600085933168e-05
-4.42005091964631e-05
-3.75767755798229e-05
-5.40531916840975e-05
-4.1932859462414e-05
-4.05822344725913e-05
-2.45996640115976e-05
-2.24958714664857e-05
-2.92769066222885e-05
-2.30263160350492e-05
-4.84157216940763e-05
-4.24988132585662e-05
-3.9379813264215e-05
-4.71605948345783e-05
-2.53119426303766e-05
-2.14124889918865e-05
-5.27078292005023e-05
-7.974957691547e-06
-2.82437835901449e-05
-3.75979863171674e-05
-4.57913198315014e-05
-2.89585504109907e-05
-2.89208468412048e-05
-4.68848500721904e-05
-1.65237436224774e-05
-2.35555007016661e-05
-4.99484794637326e-05
-4.63454769137564e-05
-3.8167027611663e-05
-6.50660248863226e-05
-4.10358152721507e-05
-3.60414479073269e-05
-3.99466708233681e-05
-1.96507027955709e-05
-2.58156995132257e-05
-2.70839158599434e-05
-3.86583722889393e-05
-1.73451374962602e-05
-2.10851939814541e-05
-1.92839616017205e-06
-2.05267467318535e-05
-3.94570153708744e-05
-1.10318623303068e-05
-3.62981335798873e-05
-4.0578422323752e-05
-1.99366649058895e-05
-3.76567418635066e-05
-3.22075135217788e-05
-2.32540608577188e-05
-4.91512696677081e-05
-1.41189148571943e-05
-3.98439204955825e-05
-1.80781381814156e-05
-1.69941162792055e-05
-3.05786002133075e-05
-4.28342207175688e-05
-2.86630147013953e-05
-2.33774428510897e-06
-1.51432942754248e-05
-2.57407925396923e-05
-1.96327136164988e-05
-5.32129722881691e-05
-7.42591188949397e-06
-2.63226278412834e-05
-3.2727712095603e-05
-3.89403228048234e-05
-2.59346636230543e-05
-1.66729778044257e-05
1.30625582532026e-05
-2.4750298655549e-05
-2.0387831266472e-05
-5.09629730329454e-05
-2.55125638609801e-05
8.10656064915239e-06
-1.83512527138901e-05
-5.22276874246595e-05
-4.79229908643238e-05
-5.10711207413789e-05
-2.68251834925987e-05
-2.89599870046366e-05
-2.45750908517784e-05
-4.54349956471831e-05
-2.5289495134535e-05
1.26003517190295e-06
-2.32212765166903e-05
-3.51037793997275e-05
-2.20333989995225e-05
-9.39493961619047e-06
-9.54708737847625e-06
-1.5152818321021e-05
-1.75125139268761e-06
-4.09854957084095e-05
-1.80673241839021e-05
-8.64559214148746e-06
-3.78446364353673e-05
-6.9546891058523e-06
-4.87402290609853e-05
-2.28202647197453e-05
-2.83294332796071e-05
-1.7116430180263e-05
-2.80694131193096e-05
-1.42247687876288e-05
3.07599455160118e-06
9.54730224109829e-07
-5.19824437008359e-05
-2.99279187270722e-05
-7.71971826634682e-06
-2.03006908376631e-05
-4.06322154080526e-05
-4.08937330109039e-05
-1.65585239264894e-05
-2.2127336239514e-05
-1.14248900365062e-05
-4.07153292686933e-05
-3.29196012618055e-05
-3.08572335644293e-05
-2.80905233681826e-05
-1.82659160571615e-05
-3.9422003438102e-06
-2.8073555670075e-05
-1.95792146510412e-05
-1.85487036048634e-05
-2.25362745302774e-05
-2.1691142871797e-05
-2.97027160096271e-05
-2.59219712215527e-05
-3.51309895574957e-05
-4.09209221719914e-05
-4.13994524976995e-05
-1.13376793625943e-06
-4.7892319944246e-05
-3.12274649228204e-05
-2.80384022413835e-05
-1.04433664627095e-05
-1.91923569055029e-05
-3.79720449222248e-05
-2.55377688238705e-05
-5.16391518876573e-05
1.1891338048153e-06
-2.96702042577878e-05
-2.86553218429016e-05
-5.19992185455546e-07
-6.11881063241237e-06
-2.87255582799453e-05
-1.81354102376402e-05
-1.01440385548538e-05
-2.68565070702087e-05
-2.61109158553222e-05
1.4463722735362e-06
-1.97745501357975e-05
-2.58380175694985e-05
-2.05231641411113e-05
-1.92086220793824e-05
-2.34151224708482e-05
-2.72079255471963e-05
-2.78277567753383e-05
-1.9699314712776e-05
-5.31495780704172e-05
-2.71597479224509e-05
-2.81373969560665e-05
-3.58690409863685e-05
-3.14826451097915e-05
-1.06898978653462e-05
-1.57415975532829e-05
-1.0830605911341e-05
-4.26533626103511e-05
1.36563798812916e-05
-9.81418331860837e-06
-4.16087853541583e-05
-4.49603001289266e-05
-1.63045580328259e-05
-3.32415059260593e-05
-4.94853969404447e-05
-5.78671774371026e-06
-3.02046903876105e-05
-4.1088229174087e-05
-2.51247496128692e-05
-3.88540636049364e-05
-4.85707268750517e-05
-3.21823035180287e-05
-4.13813810522559e-05
-1.93304110902017e-05
-4.20382146716085e-06
-1.07163769632897e-05
-3.61479450087773e-05
-2.7426945343953e-05
-2.39600158372669e-05
-4.4832626474095e-05
-3.35844594003223e-05
-2.23718729617153e-05
-5.78884080580295e-05
-1.74913472533409e-05
-1.83328729947453e-05
-2.03722665157168e-05
-3.22382909397205e-05
-5.13879801679447e-05
-2.71896133998095e-05
-1.18736117943276e-05
-3.50804083913422e-05
-1.29131605294937e-05
-2.07071053620529e-05
-4.12499747446092e-05
-2.50487889848493e-05
-1.34244673584105e-05
-3.42139563163667e-05
-2.68262961929973e-05
-3.49215561381599e-05
-1.33148242586384e-05
-1.11574574942755e-05
-1.05844705893331e-05
-6.14428359960162e-06
-1.41546067807251e-05
-5.40825539189618e-06
-2.28087609893341e-05
-6.14440578669505e-05
-4.26594893586042e-05
-1.34121892860998e-05
-2.71186948881045e-05
-3.32115904005987e-05
-4.11343503722746e-05
-3.01947332986945e-05
-1.47147866444278e-05
-5.4747618863701e-05
-3.43156188595898e-05
-2.38603482599533e-05
-2.63982601242419e-05
-5.53801081809945e-05
-1.5432299824617e-05
-2.66923062703589e-05
-2.17307212025017e-05
-1.83360296146634e-05
-3.48950637078603e-05
-1.11680467742828e-05
-4.19804240225649e-05
-6.0603386376688e-06
-6.55863342221661e-06
-2.84982779372115e-05
-4.62806732692274e-05
-3.48704072649348e-05
-1.32237084633129e-05
-1.05761021123596e-05
-3.95082200129522e-05
-3.40607699397689e-05
-2.23594383294202e-05
-5.40000736622538e-05
-4.33065746114452e-05
-2.514984373811e-05
-2.43561546258165e-05
-1.31659819862294e-05
-2.75887527156031e-05
-4.28545767218766e-05
-3.94312068902734e-06
-4.4387735749027e-07
-2.51149371384425e-05
3.15129740159384e-07
-1.87864045620205e-05
-2.05949683496086e-05
-9.02709161048578e-06
-3.66230157130477e-05
-1.65261121825638e-05
-7.33388566523989e-05
-4.02205888547966e-05
-4.01427235796102e-05
-3.33195181325389e-05
-2.47009102431034e-05
-3.2381886373232e-05
-2.12572598516821e-05
-2.94015586259843e-05
-3.28503177019928e-05
-4.11354921733179e-05
-3.08456083875057e-05
-3.34018297622118e-05
-2.16878874533543e-05
-5.03325301670384e-05
-2.64721869606867e-05
-2.35780074780667e-05
-1.46871212948648e-05
-2.1263063383507e-05
-2.25149068081529e-05
-9.72152023804912e-06
-2.72264074599952e-05
-2.46383205984837e-05
-1.56686893447727e-05
-4.46221108402169e-06
-3.09878356372474e-05
-3.94184547557947e-05
5.75980768890588e-08
-2.75843131177044e-05
-2.7310205995657e-05
-3.73197980461298e-05
-5.02167370132735e-06
-5.64839192256874e-05
-2.39729452464132e-05
-3.23146635884048e-05
-2.6716711877195e-05
-1.83863738418753e-05
-2.5678139767871e-05
-2.30611517389412e-05
-3.15576319240929e-06
-3.55858686869514e-05
-1.89014156424537e-05
-3.64073267685095e-06
-1.18143351084198e-08
-1.80963294433902e-05
-4.71953205783896e-06
-1.83800609550737e-05
-3.14725554441042e-05
-4.11693716388764e-05
-7.99959334375438e-06
-3.05400978089683e-05
-2.28424955604475e-05
-4.27694806012404e-05
-4.79429456333003e-05
-1.32777320449732e-05
-1.17208496466317e-05
-4.92487827420506e-05
-3.37143257273127e-05
-1.17796420879026e-05
-2.66086379794041e-05
-4.261204056914e-05
-5.06768804243974e-05
-1.95888296533906e-05
-2.7913455434195e-05
-2.55210747859607e-05
-4.59205057733927e-05
-6.25394757948283e-05
-3.57222172692211e-05
-3.30996120675678e-05
-2.03975266496194e-05
-3.32752767515605e-05
-5.81237361318288e-05
-5.20567630827261e-05
-1.09474545404802e-05
-4.53496334290849e-06
-2.33534559109636e-05
-4.94971950804689e-05
-2.89045604816534e-05
-4.31424027494562e-05
-1.21755884837262e-05
-2.91632005717308e-05
-3.56399413611612e-05
-2.99729901183814e-05
-5.71313303760385e-05
7.93303702765771e-06
-3.97607284678817e-05
-2.37875870008549e-05
-2.32638721354536e-05
-4.39863611285412e-05
-2.85683797129287e-05
-2.53889010213315e-05
-2.3245065883183e-05
-3.33818322790166e-05
-4.87456346860107e-05
-2.1251220388824e-05
-4.0625405567471e-05
-1.74372653287362e-05
-3.39604525412735e-05
-4.83133519200213e-05
-1.86209105229059e-05
-5.72621080544568e-05
-1.5222624501377e-05
-3.90426788387838e-05
-2.62964604779425e-05
-2.68127015511103e-05
-2.68516446510315e-05
-2.89243431238974e-05
-1.4142067423459e-05
-3.27465481094905e-05
-5.70691485243075e-06
-3.08589436963469e-05
-4.71976975942383e-05
-2.53320994144068e-05
-1.71588852552444e-05
-2.43203478581959e-05
-5.43891989905451e-05
-2.8842442888394e-05
-5.67047972184653e-05
-3.02067247166123e-05
-3.12301960383926e-05
-2.98147868900946e-05
-3.30913018599385e-05
-3.81604043078867e-05
-3.4229344049457e-05
-2.42227158001711e-05
-2.85906160606866e-05
-5.53890520395879e-05
-3.00776755252134e-05
-2.4835802349963e-05
-2.97059599653003e-05
-6.06466670921737e-05
-1.59999814232479e-05
-3.1772577147615e-05
-3.15672948687118e-05
-4.84655104844243e-05
-2.34523027760122e-05
-2.75745165367148e-05
-3.1365403997936e-05
-4.07970389315866e-05
-4.25858273889986e-05
-1.52705217020067e-05
-1.00136635265817e-05
-4.93604091188071e-05
-3.112702367282e-05
-5.42361178849511e-05
-2.58537988549348e-05
-4.26854650492388e-05
-2.18373237830099e-05
-4.00237388545024e-05
-3.03895174245209e-05
-7.04263467442658e-05
-4.09205883089314e-05
-2.67935367567084e-05
-3.74267307483448e-05
-4.65914203501019e-05
-6.7923355515844e-05
-3.14399475197562e-05
-1.53462607312214e-05
-5.94961168284767e-05
-3.28848505775319e-05
-2.74853507029898e-05
-4.63661349368772e-05
7.23332884714686e-06
-3.32100604498578e-06
-2.92275496949137e-05
-4.45519480766202e-05
-4.19844989496074e-05
-4.31600264424741e-05
-3.79310651196636e-05
-4.71747584343683e-05
-2.72385626122433e-05
-3.57939079103723e-05
-2.51340936421874e-05
-8.66798339521049e-06
-4.33368036202205e-05
-5.08230516919927e-05
8.78123038509236e-06
-4.85852812786827e-05
-4.58669152480311e-05
-1.10251299057988e-05
-5.66431554192084e-05
-2.64349175412136e-05
-6.22515245748321e-07
-3.45971942458583e-05
-6.43431403712261e-05
-2.23633536853083e-05
-2.49540512883949e-05
-1.66369809531539e-05
-2.64492515143495e-05
-5.0548856652366e-05
-3.90989378305478e-05
-3.83505797024689e-05
-3.38783184473121e-05
-2.6401105101868e-05
-3.3025894362308e-05
-5.24673149598327e-06
-2.45169693732653e-05
-7.39447460655681e-05
-3.64655658338736e-05
-5.70134745634059e-05
-6.31195966601282e-05
-3.51143970066966e-05
-3.28889929320855e-05
-1.52660500828325e-05
-4.61046908589648e-05
-3.96898143929293e-05
-3.69826341484154e-05
-8.98092323663065e-06
-1.021149012557e-05
-2.27318207174541e-05
-4.3738860059613e-05
-2.16818754693182e-05
-4.39507467914647e-05
-7.2009150693682e-05
-1.93558245638465e-05
4.67070128731548e-06
-1.25508358679774e-05
-2.71958134103721e-05
-2.53920063449384e-05
-4.36645592122161e-05
-3.09357553840752e-05
-2.93514684413528e-05
-3.29828022961407e-05
-4.45348854545899e-05
-3.13018665530943e-05
-1.70995937122304e-05
-1.43474134642038e-05
-3.20101166032951e-05
-2.37272080730102e-05
-2.68767701203703e-05
-4.95999357240045e-05
-3.19150410036372e-05
-4.66942726842988e-05
-7.72777057728659e-05
-1.44519478005789e-05
-5.5448416999217e-05
-5.70206421897391e-05
-3.35245678465189e-05
-5.62805423877205e-05
-4.01461222944505e-05
-3.3355239877353e-05
-3.40282020743415e-05
-1.60025246769467e-05
-2.68852997952903e-05
-1.06687668326923e-05
-3.31535337364727e-05
-3.17020642128767e-05
-2.54505784771895e-05
-2.94950256925838e-05
-2.26433287744059e-05
-6.50668665802898e-05
-3.37997226264383e-05
-2.05869248495531e-05
-5.61627286217007e-05
2.47892692038611e-06
-4.18336719196193e-05
-8.30891658481128e-06
-2.53115379917793e-05
-5.83570039770703e-06
-2.19608924080787e-05
-2.59811647808943e-05
-1.41374548808601e-05
-2.14391723626126e-05
-2.99824241947641e-05
-3.39406103559273e-05
-4.67967893496881e-05
-2.14865094292615e-06
-1.50319810408453e-06
-2.92186800547218e-05
-2.6910031410383e-05
-3.72244940754414e-05
-2.52016975383888e-05
-3.30184960368751e-05
-3.802533358361e-05
-2.91085390274989e-05
-3.94190359226397e-05
-3.70545109362085e-05
-3.6442351875222e-05
-6.20643055465429e-05
-2.53077020827683e-05
-2.47217387083639e-05
-3.27420314349257e-05
-1.73214130252978e-05
-5.97853254614194e-06
-3.19258352712123e-05
6.85526683067408e-06
-5.07111037463779e-05
-5.05079216263401e-05
-3.93121403249822e-05
-1.91569545958053e-05
-1.70014581313129e-05
-2.31527238389433e-05
-2.99709170594983e-05
-3.7889658701467e-05
-2.79764163288983e-05
-5.56585900488671e-05
-4.02754690217248e-05
-2.09271337030704e-05
-4.02653429895934e-05
-4.90722800609098e-05
-8.17955227427022e-06
-1.42880356479779e-05
-2.7808404092323e-05
-3.46787157544069e-05
-4.51989243816608e-05
-4.73326168275316e-05
-7.62975261950488e-06
-9.66194452677283e-06
-3.51021268427343e-05
-3.28139433487234e-05
-3.93996430668128e-05
-3.23173647729434e-05
-3.42487959887464e-05
-3.21540278506079e-05
-3.60233909531523e-05
-5.82739414594002e-05
-3.63465309630588e-05
-1.98621454003302e-05
-2.86629223312452e-05
-1.60931180870425e-05
-1.59547585991252e-05
-2.55245511787894e-05
-3.72592741492542e-05
-6.35519663044776e-06
-4.21624692779805e-05
-1.96236013496905e-05
-4.64247309568014e-05
-4.21314901645177e-05
-1.98181837834935e-05
-4.72727556820096e-05
-2.96747680041885e-05
-2.53803858058565e-05
-1.27606504210369e-05
-4.14562374424331e-05
-1.36486543043027e-05
-3.33096031129173e-05
-2.26091152869422e-05
-2.83624125189433e-05
-4.45603909248293e-05
-5.0434131472399e-05
-7.21848142490251e-06
-4.82480608960222e-05
-1.21182510267262e-05
-2.82314558365518e-05
-3.08527741695053e-05
-1.33266544498985e-05
-3.86508091672703e-05
-2.97882180758848e-05
-1.820091580455e-05
-4.27316300835697e-05
-4.46977442912965e-05
-6.07398506170388e-05
-2.62684012443005e-05
-7.46334939790674e-06
-3.01037126445564e-05
-1.74984984329892e-05
-2.13785031835038e-05
-1.30582916101759e-05
-4.83272779788131e-05
-1.54240685131826e-05
-2.5268589559962e-05
-5.04149246385307e-05
-1.83099794051009e-05
-3.69529293758116e-05
-1.98603770388792e-05
-2.20337806002607e-05
6.2756188366716e-07
-1.51957392200107e-05
-1.32359882182954e-05
7.03844832346881e-06
-2.67361578622021e-05
-2.0811031893764e-05
-2.45159768744047e-05
-2.89804768752205e-05
-2.91770001645887e-05
-4.20249625635789e-05
-5.84195434475817e-05
-3.85420550838202e-05
-1.9950666099868e-05
-3.94280940542305e-05
-1.30647529292835e-05
-4.14096264962425e-06
-2.25503878808986e-05
-3.45327236147182e-05
5.90301807363799e-06
-3.36757535340473e-05
-3.55410143058062e-05
-2.61080056021205e-05
-2.61726988577921e-05
-3.89729586454997e-05
-2.68927081404328e-05
-4.57712920743798e-05
-3.03952692274469e-05
-2.97855056400949e-05
-3.59422325696155e-05
-5.54346539399218e-05
-8.05235911703709e-06
-2.70060945390011e-05
-4.45111761638758e-05
-2.48010828477789e-05
-2.47503988443986e-05
-3.24795269301856e-05
-3.83121185998585e-05
-2.37819942856828e-05
-6.00875299129063e-08
-3.7808098821439e-05
-4.80584613755252e-05
-5.9787109344198e-05
-6.68428597188586e-06
-9.50355288656174e-06
3.61485728284319e-06
-1.97548647106028e-05
-5.20319413009789e-05
-2.99592763044261e-05
-4.27635705221498e-05
-2.56397374509733e-05
-1.45470109252949e-05
4.9667688295577e-06
-2.3499181905721e-05
-2.08100304319756e-05
-2.94580107703295e-05
-3.78803779671726e-05
-3.09999171018388e-05
-2.60290493396507e-05
-4.32888103482749e-05
-3.53921494939841e-05
-3.83608542695171e-05
-5.2786658067071e-05
-1.65728046441664e-05
-9.60849216333725e-06
-4.50804246882371e-05
-1.60661815670717e-05
-3.76042620931743e-05
-4.05379902915108e-05
-2.41187533687149e-05
-2.3755128646884e-05
8.05725074685559e-06
1.65344821367094e-05
-2.72664618015888e-06
-2.46071321604249e-05
-3.10148533635748e-05
-1.78713029497974e-05
-1.8325544616809e-05
-8.39035270038134e-06
-2.45876217273398e-06
-2.36407281002139e-05
-1.16179116244481e-05
-2.89927295560303e-05
-2.15790972194006e-05
-8.64116859111776e-06
-4.1396336767326e-05
-2.18218623215948e-05
-2.09330651166451e-05
-5.62939512968941e-05
-6.00002402783793e-05
-3.85966371698777e-05
-3.6027859887566e-05
-1.11394143119137e-05
-4.68151501847352e-05
-2.58609860355558e-05
-9.24472302358892e-06
-2.0693308356526e-05
-1.34846773022427e-05
-1.49787252972083e-05
7.39141540689022e-06
-1.44237713273935e-05
-1.96180310701648e-05
1.14503462049746e-05
-2.14809689817883e-05
-1.17708344934551e-05
-4.38555097171442e-05
-2.67583781567407e-05
-2.65977882347077e-05
-1.29811604916331e-05
-3.87846623737469e-05
-1.86725256985088e-05
-1.39167391433452e-05
-1.44773664592323e-05
-2.93715467394622e-06
-3.04643130077368e-05
-2.75646646169281e-05
-2.62769517491676e-05
-3.71683350966378e-05
4.29679947056936e-08
-3.18563018822154e-05
-1.92525015777315e-05
-2.8657063043112e-05
-2.60325097327442e-05
-3.53662047126883e-05
-1.02359801081607e-05
-3.47275916039485e-05
-3.99095586781433e-05
-4.28348280064795e-05
-4.76272525048463e-05
-3.54844854281166e-05
-1.08355440502987e-05
-2.87181230130093e-05
-4.4188052560332e-05
-4.04818362667642e-05
-6.02134031530613e-06
-3.17385098296477e-05
-4.93527834626813e-05
2.31328747241203e-06
-1.80429623515227e-05
-2.85370556702108e-05
-2.47580036315739e-05
-3.8323656693258e-05
-3.8524863264452e-05
-1.48828762889663e-05
2.3727565679734e-05
-1.66702659277645e-05
-5.91628006488809e-05
-1.65127293657495e-05
-3.73662414454699e-05
-4.0574442064249e-05
-1.2344088829039e-05
-1.04635266171087e-05
-2.7541686466926e-05
-4.77943747223562e-05
-1.08637082678818e-05
-1.84573270824651e-05
-4.78866027072564e-05
-2.98005464040309e-05
-2.73915266075197e-05
-1.12591747547581e-05
-2.87486423495987e-05
-3.22595345211817e-05
-1.55838353271791e-05
-3.78120497916133e-05
1.9574917884748e-05
-2.94650541863661e-05
-2.98684619976082e-05
-3.51519333652786e-05
-4.14766155471709e-05
-4.42560774797197e-05
-1.48342537093695e-05
-1.42300067634122e-05
-2.48247109049822e-05
-2.63214809582919e-05
-3.05788807337271e-05
-7.40231287137802e-06
-3.52440046581241e-05
-4.10147677062157e-05
-2.11109535730645e-05
-1.21827650506996e-05
-2.72573945055327e-05
-1.04217710849001e-05
-8.6822365184205e-06
-4.45886775195336e-05
-5.55023374659965e-05
-3.23896459713087e-05
-2.69689128208933e-05
-1.81133991087296e-05
7.90532579598498e-06
2.12162208312797e-05
-5.13294565892236e-06
-3.46518742222311e-05
-2.95351787982859e-05
-4.12334367292982e-05
-6.75736950608119e-06
-1.39421727487457e-05
-2.80903239701928e-05
-1.92018898295573e-05
-4.99033676577508e-05
-6.32007441606491e-05
-8.88941158240961e-06
-1.41917873080321e-05
8.59838863544454e-07
-2.81743347807635e-05
-2.42800415517087e-05
-3.62376196143207e-05
-1.74614849305315e-05
-2.54153640766066e-05
-2.77325229719566e-05
-5.98162959196978e-05
-1.15583745649845e-05
-5.35034846946907e-05
-2.33052058096331e-05
-3.17147059425095e-05
-5.71545228637439e-06
-1.3943110682176e-05
-8.05043188239358e-06
-2.14691724932247e-05
-2.51164361360945e-05
-4.98553968966061e-05
-1.29647441352631e-05
-3.04481455921172e-05
-3.59512526474348e-05
-3.83183059385219e-05
7.27876638036783e-06
-2.66645855536151e-05
-5.21267869823988e-05
-2.55738164236175e-05
-2.96225422256097e-05
-1.50654538453583e-05
-2.30717248564831e-07
-1.94535426949097e-05
-4.68571603972039e-05
-2.17855033560481e-05
-3.96366930129924e-05
-7.38903432301104e-05
-1.17639660349732e-05
-4.24769434688703e-06
-7.7326329593534e-06
-4.76557143541607e-05
-6.71806092732487e-06
-2.61342104549427e-05
-3.94633650569135e-05
-6.03433781290051e-05
-2.04949769044464e-05
-2.71144630893757e-06
-4.74946992001922e-05
-1.47185109323308e-05
-3.08722646929175e-05
-4.06234058915787e-05
-5.12253754190395e-05
-3.80353945737629e-05
-1.97612966792122e-05
6.91733416906683e-06
-3.31477655747313e-05
-2.60001620903441e-05
-5.62509504445187e-05
9.41751487445076e-06
-3.81784522303732e-05
-3.07255147716257e-05
-4.19681595434389e-05
-5.1327868972847e-05
-1.10056933178061e-05
-1.01295957659282e-05
3.67392860555246e-06
-2.79831113183944e-05
-6.50611665751882e-05
-3.49221557972282e-05
-1.20435467265875e-05
-4.98446468779954e-06
-1.35753674084844e-05
-5.01127303260124e-05
-2.44790966183594e-05
-5.18322568124173e-05
-3.96979712337074e-05
-2.31705038770983e-05
9.03413482234984e-07
-3.7094131235652e-05
-1.68828441418761e-05
-4.70515677519833e-05
-8.96644339040073e-06
-3.42952704644986e-05
-4.12513049940953e-05
-7.43068027912391e-05
-1.12017860527972e-05
-1.07661291541868e-05
-1.34445690302111e-05
-3.4324561202802e-05
-5.24159378244521e-05
-4.02717592976802e-05
-2.00578555724555e-06
-1.0239259309472e-05
-2.30345368053148e-05
-3.20798266380497e-05
-1.84109008159686e-05
-2.25177178971197e-05
-2.4229481988286e-05
-3.46157477633066e-05
-2.38816444184511e-05
-4.53485339904881e-05
-4.0495588396639e-05
-1.34058053010189e-05
-2.6656554397652e-05
-4.23328690645427e-05
-4.41748941331671e-05
-3.33389954728332e-05
-2.52793827953713e-05
-3.19051585429027e-05
-3.78874576749642e-05
-3.26080123481878e-05
-1.06477831688738e-06
-3.03798365424962e-05
-9.75444826176562e-06
-4.56705311432008e-05
-2.43320165153942e-05
-1.46533604739052e-05
-1.72204065605794e-05
-3.9352395646057e-05
5.19223646471736e-06
-3.60426936232486e-05
-3.66263542660444e-05
-5.19571365831374e-05
-1.95361363837718e-05
-4.07754902427394e-05
-1.93119914278239e-05
-9.78823931577335e-06
-3.50417632657715e-05
-3.266851857768e-05
-2.60023035534428e-05
-4.01742562939179e-05
-3.04175577441914e-06
-2.34057776679078e-05
-1.38888277559291e-05
-5.51826212784616e-05
-4.62716157464e-05
-6.33071581134931e-06
-7.87011673118849e-06
-2.7423811224963e-05
-2.68672685115141e-05
-3.05432798090001e-05
-1.54943276949585e-05
-1.86538069590416e-05
-4.73883742585487e-05
-1.18464775471856e-05
-5.00883698080336e-05
-2.36768622546319e-05
-3.19690231897394e-05
1.25995735926043e-05
-2.72364824011668e-05
-2.77995131361206e-05
-1.42894473374079e-05
-3.28033231151037e-05
-4.80485758325639e-05
-3.67296556274684e-05
-1.05092507185687e-05
-3.71424123849973e-05
-1.67048213841605e-05
-3.52684966261202e-05
-7.07720356587359e-06
-6.62657888864516e-05
-3.56746571118874e-05
-2.64326709968301e-05
-1.46980070574927e-05
-4.65938149418363e-05
7.3590485121104e-06
-5.1839631867863e-06
-1.93154694720416e-05
-3.82208549259324e-05
-3.31321639742167e-05
-3.00316639875137e-05
-3.39024366130321e-05
-6.69929402663473e-05
-4.49204737476896e-05
-3.36485071481519e-05
-2.31718991279969e-05
-2.57476437042485e-05
-2.17943233691072e-05
-1.23468544892375e-05
-2.33116252601766e-05
-2.56816381976492e-05
-5.38625258230308e-05
-1.50914597712088e-05
2.4208289432922e-07
-5.5982231824751e-06
-2.25014443970628e-05
-4.39283413437747e-05
-1.59314447085005e-05
-5.643895061399e-05
-4.44641698287707e-05
-3.89185870532137e-05
-1.53726698635508e-05
-3.05923072448252e-05
-1.34723828784748e-05
-4.53634787237262e-05
-4.87519786703596e-05
-5.48539980841265e-05
-9.31120738570035e-06
-1.92864830500158e-05
-1.63253568865361e-05
-1.04547264243921e-05
-2.65615715028669e-05
-3.1766996985507e-05
-1.17692211791838e-05
-3.64780825413156e-05
-1.85534029355012e-05
-1.78609436203525e-05
2.04391171059092e-06
-4.78481202414841e-05
-2.20738946832396e-05
-1.4217815320323e-05
-3.99614729656116e-05
-1.72213119499487e-05
2.04195472774276e-05
-2.32067183502243e-05
-3.00373147097877e-05
-5.71794942221451e-05
-5.39085979718687e-05
8.65839947233107e-06
-1.47764218246407e-05
-3.5866030665618e-05
-8.70257251568059e-06
-6.38360429310115e-06
-2.69102514132866e-05
-3.40008369784745e-05
-2.82328776542692e-05
-4.09216197525434e-05
-1.63715458562082e-05
-5.65592835102516e-05
-2.77293445379809e-05
-2.30770176049092e-05
-4.47463444193422e-05
-3.80581398276532e-05
-2.28138543911493e-05
-2.98165436831414e-05
-4.55494001202986e-05
-2.99792813454352e-05
-3.66018965395801e-05
-2.85442385323763e-05
-2.40325367073608e-05
-4.90680794818883e-05
-2.76843886494719e-05
-5.28371328079505e-05
-1.93853832590225e-05
-3.01728776140952e-05
-3.65551233488999e-05
-2.10207428534222e-05
-3.25191844684076e-05
-6.54444698381919e-05
-4.64842731457887e-05
-5.5222931852901e-05
-3.07052451122746e-05
-1.48107771042656e-05
-1.91089015820932e-05
-1.32243012992711e-05
-2.24491683960899e-05
-2.59175662870693e-05
-3.19850282335547e-05
-3.33136757216919e-05
-4.80768493475082e-05
-3.24545995091042e-05
-4.92479662951808e-05
-3.1962347844635e-05
-3.53396301691139e-05
-5.6332353944456e-05
-3.50136236390621e-05
-3.00274166232896e-05
-4.198473215404e-05
-2.98718002255972e-05
-6.48988185706539e-06
-2.24111594239671e-05
6.17951658908342e-07
4.69501898760399e-06
-5.88324240840407e-05
-4.15352715271296e-05
-1.46525273652146e-05
-4.42737827254152e-05
-3.83768933005923e-05
-3.51097827343498e-05
-3.19655314171984e-05
-1.19697868263183e-05
-3.16333741818986e-05
-3.24037350172207e-05
-1.88539026577497e-05
-2.76728726110348e-05
-2.27394534781129e-05
4.44566852950834e-07
-4.2955536645481e-05
-3.82821170597067e-05
-3.41944575275651e-05
-2.27061936409513e-05
-7.04261434549681e-06
-1.50563431320103e-05
-5.10867883017496e-05
-5.97072023745071e-05
-1.3052253856238e-05
-3.14661325267524e-05
-8.82647447311904e-06
-1.03819032975773e-05
-2.42823633183715e-05
-2.50362585699779e-05
-2.85855404220045e-05
-4.28408886820461e-05
-1.67615871297323e-05
-2.71729234258933e-05
-1.37206236451052e-05
-5.38590749962323e-06
-1.67449199325168e-05
-6.60660726672104e-06
-4.10052874337278e-05
-6.29360053882048e-06
-1.98136391067603e-05
-4.92110607352347e-05
-1.22317466379553e-05
-1.51916402358034e-05
-5.7171813196277e-05
-3.48458325137759e-05
-3.31720732742878e-05
-2.12532580548789e-05
-3.56591862685284e-05
-1.18066490498981e-05
-1.07387777634404e-05
-2.62666710023134e-05
-3.56205164873267e-05
-1.33881178719491e-05
-5.77465679643581e-05
-3.19307727193985e-05
-4.99157154038206e-05
-8.19705054198871e-06
-3.90052830628732e-05
-3.62614544271197e-05
-1.76805388270321e-05
-2.81999641744601e-05
-4.43322804583514e-05
-3.35552648140904e-05
-4.07843404866938e-05
-3.42931187392678e-05
-9.85154182260041e-06
-2.22779747895521e-05
-2.64314815722445e-05
-4.83010646472533e-05
-2.2432817743145e-05
-3.08615710054886e-05
-1.25517008583007e-05
-2.73604506478191e-05
-2.94448996167821e-05
-2.48535790113106e-05
-4.54592403807497e-05
-1.97476122778236e-05
-3.57690936866e-05
-3.61792640715316e-05
-3.44953168682495e-05
-8.0529017498161e-06
-1.11299337187085e-05
-6.36199971176449e-05
-2.44182307356983e-05
-5.73684646836498e-05
-2.58652576035672e-05
-3.80424850434662e-05
-2.76046495319479e-05
-2.01219726899792e-05
-2.49852905327948e-05
-2.97584650500622e-05
-1.80429959183644e-05
-4.12731704513993e-05
-4.67800567863414e-05
-2.57560353935998e-05
-5.52967121196274e-05
-4.50201662150505e-05
-4.37154598777428e-05
-2.50972121526538e-05
-3.87298609137837e-05
-5.9555774647397e-05
-3.0641764152135e-05
-2.19732157959585e-05
-2.60688058764179e-05
-4.01512889001591e-05
-2.24757566766363e-05
-2.67614080935341e-05
-2.42864359411695e-05
-7.20200543006088e-05
-1.50528395164694e-05
-2.06730681136311e-05
-2.62901152737874e-05
-4.06243759613727e-05
-1.60406270100424e-05
-3.74383988677109e-05
-4.01761170876326e-05
-5.39752798451563e-06
-3.93584747640327e-05
-7.94017268736381e-07
-1.58363962161443e-05
-3.74085023803582e-05
-3.31665770199443e-05
-5.73531053324866e-05
-1.95592609356299e-05
-1.16291466027147e-05
-3.38371509135951e-05
-3.32424889012199e-05
-2.57690421645156e-05
-5.48630044500069e-05
-1.87380982772704e-05
-1.92388010233059e-05
-1.25172268001123e-05
-7.02380053886279e-05
-1.96970637941677e-05
-2.73092345973966e-05
-3.02389623610131e-05
5.82373466687265e-06
-3.94628272614157e-05
-1.86403455507612e-05
-1.53781679397507e-05
-2.78909688193792e-05
-1.84151529668422e-05
-1.70731315156205e-05
-4.82757436799116e-06
-5.88727780056588e-06
-1.51197453823348e-05
-5.10842060292823e-06
-2.03966633626539e-05
-3.05184059337875e-05
-5.22029120601508e-05
-4.17211950114032e-05
-3.28281577383356e-05
-1.03625032638953e-05
-3.12863861638632e-05
-3.41703365548196e-05
-4.66213916413652e-05
-3.32492065524361e-05
-1.99113977656779e-05
-2.1333939183296e-05
-3.6416341966198e-05
-1.81203307125037e-05
1.61275070096113e-05
-2.49884866711401e-05
-3.12608211532613e-05
-1.4025803807802e-06
-2.18393434268466e-05
-3.20189718722122e-05
-1.30479714027508e-05
-1.49138439427947e-05
-7.33767701426989e-06
-3.31872919486452e-05
-4.94146121470387e-05
-2.44153185355406e-05
-2.17331314300902e-05
-1.05684113211878e-05
-2.76878905639021e-05
-1.69400600041983e-05
-4.97670289016484e-05
-1.25694681568254e-05
-4.43422461844176e-05
-5.11869971360698e-05
-3.5968930460342e-05
-5.8204675861393e-05
-2.53495289053698e-05
-3.2944425464578e-05
-2.42012489247889e-05
-3.85181905215638e-05
-5.40420133996279e-05
-3.31021844256736e-05
-5.13316675435212e-05
-4.90286152666869e-05
-3.02009708563979e-05
-7.76959255200181e-06
-5.66041260539284e-07
-2.78130212522664e-05
-3.08742391238601e-06
-2.73315567090781e-05
-7.27611230742489e-06
-4.68668861166639e-05
-2.00380236985836e-05
-3.30989684724432e-05
-1.60643800226835e-05
-2.13803312596746e-05
-2.39856653245309e-05
-2.10624927009622e-05
-2.4902376079252e-05
-3.28067900453355e-05
-3.15176849678468e-05
-1.11559789687601e-05
-1.66769068113767e-05
-1.37015903501179e-05
-3.54096509654698e-05
-2.26697273527167e-05
-2.29953395859075e-05
-3.80426231589866e-05
-6.39098331787355e-05
-1.86464487067142e-05
-3.41249428340307e-05
-2.64490865656555e-05
-8.41164111814307e-05
-3.81561289122844e-05
-4.56862921403984e-05
-2.38228313208888e-05
-1.80943002692276e-05
-3.60814752359197e-05
-8.95808074753375e-06
-3.15164195943194e-05
-1.57322307281143e-05
-5.8771109392073e-06
-1.22040729095336e-05
-5.22521516150595e-05
-1.78137386614724e-05
-3.06424351743309e-05
-5.11721486385218e-06
-2.04199286136066e-05
-2.13989467531271e-05
7.41627547570278e-06
-3.43151709607965e-05
-3.86316771903494e-05
-2.9409452641082e-05
-1.04609036923754e-05
-1.49032162183873e-05
-1.87681514042005e-05
-2.4624127282274e-05
-1.41063992697091e-05
-1.50029072726838e-05
-2.63514558629755e-05
1.24658035375455e-05
-1.49000524264695e-05
-3.37956659214545e-05
-3.91762526249409e-05
-3.035786592679e-05
1.1720353164228e-05
-6.04723323647381e-05
-4.99503937594583e-05
-4.45976539740248e-05
-4.41338687474562e-05
-3.29355202493566e-05
-4.85230988913966e-05
-3.9335204942561e-05
-5.13331794334234e-06
-4.18450635574767e-05
-3.90919402646827e-05
-3.21057218954023e-05
-3.45904386814343e-05
-1.71667411749928e-05
-1.63178138743183e-05
-1.42704934627943e-05
-5.89826002568229e-05
-2.47569781976799e-05
-2.04922069067429e-05
-5.12926642273004e-05
-3.98209123151554e-05
-7.2454430525286e-05
6.76974231737323e-06
-4.11270120477024e-05
-5.82206720504048e-05
-5.91059700745616e-05
-3.33506902245567e-05
-5.41885048763354e-05
-2.24252596678686e-05
-5.49115626311512e-05
-2.95978944485864e-05
-2.96440625935214e-05
-2.88007751157649e-05
-6.07347083054202e-05
-1.60216455371661e-05
-3.96244215731733e-05
-3.76372453938313e-05
-3.26905700097725e-05
-3.49525224698471e-05
-3.0376544909844e-05
-2.40948795589684e-05
-4.14306885830647e-05
-6.8586407708835e-05
-1.6454811164599e-05
-1.16285312637287e-05
-5.0715472714383e-05
-5.81797616881289e-05
-2.20677151735797e-05
-7.55006700177393e-05
-2.5764626178831e-05
-1.7789687842617e-05
-4.94879432649632e-05
-4.09091175500436e-05
-4.48549871604284e-05
-2.61852078217986e-05
-3.88969483014471e-05
-3.07295450871559e-05
-1.87939661048393e-05
-4.2110311735786e-05
-3.77868554793789e-06
-3.88589228175553e-05
-2.90360380488431e-05
-2.002408224413e-05
-3.07145889890073e-06
-4.94703645228567e-05
-3.32978274321447e-05
-3.24822334076113e-05
3.81336569930475e-06
-4.36946831062191e-05
-6.16108787748748e-05
-2.27348321986297e-05
-3.73810958037694e-05
-2.43381886664675e-05
-3.25489509685338e-05
-1.860877831712e-05
-1.54459468864667e-05
-5.21703472787088e-05
-1.36382112240828e-05
4.63138939126968e-06
-2.06708034873014e-05
-2.9836714255866e-05
-5.56479353554444e-05
-1.24870656425731e-05
7.90711996907882e-06
-2.76776682279956e-05
-4.18498107989176e-07
-3.45581519124763e-05
-4.07698343824594e-05
-1.4336003480658e-05
-4.55039461030816e-05
-2.34053524561831e-05
-1.70767569460349e-05
-2.17538122499042e-05
-4.30351775089505e-05
-3.22898879940613e-05
-3.05216996255028e-05
-5.38656117793653e-05
-6.11379334782943e-05
-2.8717738535716e-05
-3.37274866803865e-05
-4.91708762383365e-05
-1.87526780176484e-05
-3.50176812811555e-05
-2.43790285412382e-05
-1.68607972032788e-05
-3.77856414334821e-05
-4.41006722465834e-05
-5.09490649092792e-05
-2.55591825804404e-05
-4.61407938955469e-05
-3.47435963436265e-05
-3.20331900931034e-05
-7.16289162253699e-05
-5.21234311067556e-05
-1.51368168635342e-05
-2.45074312283089e-05
-1.92405547135442e-05
-2.65490249191465e-05
-5.41779641957802e-05
-6.92679041953921e-05
-4.62360502474108e-05
-3.4751776689736e-05
-3.67094592270117e-05
-2.81518879989571e-05
-5.68674649083675e-05
-3.86571302966269e-05
3.89738734364517e-06
-3.99148930139446e-05
-1.29381770265175e-05
-3.75090940344458e-05
-1.45620872805347e-05
-1.20739583437678e-05
-6.9599428489571e-06
-4.38057625303842e-05
-2.34696815501386e-05
-3.8733517583128e-05
-5.00107216430368e-05
-5.45017493907229e-05
-5.02454945687946e-05
-3.22800865954591e-05
-4.94020156831543e-05
-3.78120231255564e-05
-2.68212629190498e-05
-1.45345644700381e-05
-8.14026743349111e-06
-1.13445902905853e-05
-2.67283918064912e-06
-1.20694924059142e-05
-5.61958028799431e-05
-1.56704172761815e-05
-3.26723026610987e-05
-3.58872728640438e-06
-4.17903822661037e-05
-1.8679519876067e-05
2.18224494012772e-05
-2.1018337087128e-05
-2.06686904743606e-05
-1.53278813492231e-05
-3.51756061546988e-05
-1.59432295544991e-05
-2.11923722498898e-05
-1.53910184499479e-05
-1.42486029377607e-05
-2.21084437337736e-05
-2.4241672155012e-05
-1.68315659549506e-05
-2.82270207599319e-05
-6.2309955137799e-05
-1.52415747228909e-05
-4.16210162039251e-05
-5.84425470059117e-05
-5.16918209032457e-05
-4.15964353623682e-05
-1.7766577730531e-05
-5.16896344186139e-05
-4.41737495590372e-05
-5.21890512256379e-05
-4.30704109888063e-05
6.82372339369797e-07
-3.28413539981051e-05
-3.79851792921002e-05
-4.02971832638514e-05
-3.59661921123234e-05
-1.9872286808048e-05
-2.55618205796448e-05
-3.05391979935679e-05
-2.35945791266219e-05
-2.13240966975516e-05
-9.42650110139063e-06
-3.60910622070138e-05
-4.87985332457899e-07
-2.41690621312824e-05
-3.04058641839918e-05
-8.42395904238031e-06
-1.06802452959702e-05
-6.68861927232824e-05
-1.23380370701104e-05
-8.36488163289862e-06
-3.69793071712742e-05
-3.05111938402011e-05
-2.57810307101635e-05
-4.43135506813068e-05
-1.05215184465571e-05
-1.08680033428925e-05
-3.51289083673015e-05
-2.5607579028668e-05
-1.28396850120419e-05
-1.39670486896655e-05
-3.67774801867449e-06
-3.68255090753486e-05
-1.7587450306173e-05
-3.85692509242856e-05
-3.41720871002653e-05
-2.41955502035695e-05
-3.21400696808524e-05
-5.33762956874344e-05
-1.89006704276587e-05
-2.88664420927569e-05
-3.79958220953284e-05
-2.20143722923232e-05
-3.51927628520771e-05
-2.4973883734244e-06
-5.48380047283022e-06
-1.71047180560829e-05
-4.70664521761898e-05
-1.34413124916472e-05
-2.82420733796276e-05
-2.3814015789589e-05
-3.83800479145231e-05
-2.71743431338118e-05
-1.2178828718935e-05
-2.41854938993792e-05
-6.45738485859287e-05
-9.44399180816412e-06
-3.10344587149813e-05
-2.69180865409449e-05
-2.29924296355803e-05
-2.76776689524433e-05
-8.63048503802858e-06
-5.08483192578104e-05
-1.86869368593372e-05
-3.04909691382428e-05
-2.19497898445758e-05
-7.31274892339599e-05
-3.41749492271309e-05
-3.20156343548806e-05
-3.15882088116038e-05
-2.74547412164155e-05
-7.67152779412089e-05
-2.46893990869205e-05
-2.48605754023379e-05
-1.42141275932207e-05
-3.24175642433549e-05
-1.97410254872771e-05
-2.73186721009515e-05
-5.00877161790148e-05
-7.89509094346005e-06
-4.30365479025711e-05
-3.10883043459442e-05
-2.87958295952015e-05
-2.12955294888392e-05
1.37335383345086e-05
-4.29655976990063e-05
-2.39461323586628e-05
-3.342978636367e-05
-4.42092255805008e-05
-2.24825377715746e-05
-2.51019991953157e-05
-2.8603190513552e-05
-4.98507170455895e-05
4.58328203876466e-06
-4.00525730902597e-05
-2.70418913613364e-05
-4.19322980807905e-05
-4.74131942652097e-05
-1.9367254665197e-05
-5.23758856453796e-05
-2.10868780112946e-05
-4.55983865697018e-05
-3.47603276051941e-05
-2.77744313739972e-05
2.01723877835466e-05
-2.68318524881093e-05
-3.8591297172834e-05
-2.8195965081824e-05
-2.62877837535374e-05
-3.8085971987935e-06
-3.33936545918894e-06
-4.09478859243926e-05
-1.65053505300459e-05
-1.55962721630238e-05
-3.40289183902394e-05
-1.99069804836543e-05
-3.89957048673604e-05
-7.05458582842147e-06
-5.60537494519935e-05
-5.87452544912868e-06
-2.85765237949193e-05
-2.34448829007802e-05
-2.08857911927213e-05
-1.15109736287538e-06
-2.87643270066334e-05
-9.00851835449495e-05
-3.3097721202199e-05
-1.08543203573962e-05
-2.2899289225172e-05
-5.03060351257924e-05
-3.9668527956949e-05
-3.44402485704758e-05
-4.12549661411313e-05
-2.76667473264174e-05
-9.76898582104475e-06
-4.4820824649343e-05
-4.3387733705269e-05
-2.52219634186414e-05
-3.99909372787444e-05
-2.79160122470215e-05
-1.07957919132013e-05
-3.85755284113275e-05
-5.29392345778214e-05
4.69587796082175e-07
-7.37533540358029e-06
-4.03324107729476e-05
-3.8323211747904e-05
-1.86497760988766e-05
-4.80807126222767e-05
-2.11640166699337e-05
-1.34578760174055e-05
-2.8201129059045e-05
-5.17889430987383e-06
-1.03572139983852e-05
-6.59446505980195e-05
-3.05193137103261e-05
1.54152920805332e-05
-1.351599950614e-06
-3.35862766556203e-05
-8.86223241098469e-06
-6.1225058357735e-06
-2.70955304647038e-05
-3.86181564089506e-05
-3.54163362600279e-05
-3.50202770830556e-05
-1.5522060374443e-05
-9.15815056636347e-06
-5.38145257846248e-05
-1.61523573723638e-05
-3.72747343781515e-05
-2.7868519406543e-05
-2.84860531681882e-06
-2.72396722838775e-05
-1.31605216333505e-05
-3.7545594218099e-05
-3.44147424908597e-05
-3.77338511895641e-05
-1.16366880935193e-05
-4.11598822230599e-05
-5.13123789241712e-05
-4.22264449895122e-05
-2.10924866321923e-05
-1.83630591042684e-05
-4.22717342209273e-05
-1.58946811693022e-05
1.11517855823294e-06
-2.60231233889162e-05
-2.53526895711097e-05
-1.32719138629077e-05
-4.7371774048565e-05
-4.83261908204715e-05
-4.41950545083317e-05
-2.28088844562544e-05
-1.66315981231263e-05
-4.13694006147121e-05
-2.34463648502096e-05
-1.48597419615326e-05
-3.77323404444065e-05
-2.77802804730152e-05
-4.33163879952115e-05
-1.94183347495651e-05
-4.56538954777364e-05
-3.91541557906842e-05
-6.19358348450438e-06
1.01869046965033e-05
-3.58340668282e-05
-2.39115615474667e-05
-5.97888469274192e-05
-2.25286966370618e-05
-2.8429139821395e-05
-3.13719948561041e-05
-2.6322747161824e-05
-2.57887120997815e-05
-2.04577891128862e-05
-2.35597893739264e-05
-1.54285037038123e-05
-4.69759562899617e-05
-5.2241317180344e-06
-4.29176957713869e-05
-1.00939365552524e-05
-8.80202570968469e-06
-5.11480453364888e-05
-1.99097888065929e-05
-2.76422340230815e-05
-7.50802450581111e-05
-3.90603149305356e-05
-1.76722598125373e-05
-2.23865562234605e-05
-1.53413832812394e-05
-3.29803623098543e-05
-5.0033523948121e-05
-1.50918098986523e-05
-1.5116217389486e-05
-3.39763006164163e-05
-3.28893993840695e-05
-1.41698176596562e-05
-3.66544544735565e-05
-2.98946897846088e-05
-1.35925113695133e-05
-2.13514808651155e-05
-2.67793797422819e-05
3.44227101444627e-06
-1.24545643046264e-05
-2.68869621725297e-05
-6.71324281381849e-06
-3.46325867157797e-05
-3.23149833517451e-06
-3.05718573413982e-05
-3.20028259974929e-05
-2.04808119594199e-05
-1.06151475280813e-05
-3.65073800995745e-05
-3.83653448850434e-05
-4.66343645334221e-05
-3.44907890030564e-05
-5.69203031342161e-06
-3.40220668008667e-05
-1.64388124755744e-05
-4.17261554427987e-05
-4.81984597274919e-05
-2.16403430538803e-05
-1.92697452874154e-05
-4.31940588102303e-05
-2.36704035726107e-05
-4.80044998569602e-05
-4.80159951326827e-05
-2.34286215498786e-05
-2.34523725223929e-05
-3.5874758398082e-05
-4.10027597035404e-05
-1.37591210339516e-05
-6.15595705180465e-05
-1.71626807770942e-05
5.14697851327632e-06
-2.64339366660259e-05
-1.06408949051779e-06
-1.24084991584288e-05
-1.98239058480733e-05
-4.25756369105355e-05
-3.51859536829107e-05
-1.95211902074858e-05
-2.80630830404219e-05
-2.69791244622007e-05
-2.46247445619611e-05
-2.78615058295224e-05
-3.85343321695391e-05
-3.70744561082902e-05
-2.30276562822713e-05
-1.67507324158603e-05
-3.14123185389677e-05
-3.39851136800488e-05
-7.04418800664264e-06
-1.6078886370395e-05
-2.50841509868619e-05
-3.53764339041842e-05
-2.98945542865116e-05
-6.43440857181684e-05
-3.19281038415007e-05
-8.03904922564675e-06
-2.39869292699545e-05
-2.52391823704647e-06
-4.23148396522912e-06
-3.95737196208944e-05
-1.1846640951948e-05
-6.68022406832059e-06
-9.7153898563152e-06
-1.57009563251412e-05
-6.31089565070948e-06
-2.28178319508359e-05
-2.96447208642713e-05
-3.3022901181094e-05
-2.40058215833079e-05
-5.86864094278262e-05
-4.96804857130989e-05
-5.83058661262601e-05
-1.47451492491438e-05
-5.11499536167794e-05
-5.56146478456223e-06
-3.49025702516263e-05
-3.06141443470384e-05
-4.35505435149615e-05
-1.13252274404666e-05
-2.34517711205797e-05
-1.61129907419616e-05
-1.74327207796287e-05
-3.43615175878634e-05
7.45385630232347e-07
-1.77646190569348e-05
-4.15057478093866e-05
-5.36715778760452e-06
-1.95523893180959e-05
-4.19957544672714e-05
-3.53328627551326e-05
-2.83888350021439e-05
-3.42998959972802e-05
-5.56871103101974e-05
-2.40797079733846e-05
-1.64468816158766e-05
-2.26527814491209e-05
-1.555224259034e-05
-3.75240926156981e-05
-2.3694958079203e-05
-2.30339688070864e-05
-2.7308811911346e-05
6.96499179642893e-06
-2.66492511578623e-05
-5.53601273690744e-05
-5.12896202559902e-09
-5.56053701843634e-05
-3.60592496564046e-06
-4.44036135084304e-05
-2.23433770615478e-05
-2.04561876764733e-05
-2.55952191174121e-05
-2.87272873250484e-05
-5.24345061199082e-05
1.02753024681054e-05
-3.12553310535969e-05
-1.4145431837839e-05
-7.02169041459954e-05
-2.71081130691295e-05
-3.40245549621839e-05
-6.21462217806524e-06
-1.83907314231138e-05
-2.87843917036211e-05
-3.03157316026549e-05
-1.71742202583572e-05
-9.10959905939255e-06
-2.05621636309425e-05
-4.55759957670177e-05
-4.37501298821212e-05
3.26909613827416e-06
-3.762854922468e-05
-1.44356538153496e-05
-4.54580677769588e-05
-3.25040743846814e-05
-2.01034607053346e-05
-1.2853910722481e-05
-2.04352534962239e-05
-2.59186532634573e-05
-2.01287736556499e-05
1.72726729779856e-06
-7.56096236251654e-05
-1.17316256216886e-05
-1.44215411575364e-05
-2.63713859418102e-05
-2.51223058730153e-05
-2.14544261434158e-05
-3.13820026014168e-05
-2.7402083367357e-05
-3.76797526385341e-05
-5.7497999739118e-06
-1.17147101681674e-05
-4.87540705780812e-05
-4.47725986750438e-05
-1.0121793838988e-05
-3.81308394381628e-05
-2.97625646547235e-05
-3.88397511091279e-05
-3.99183805550511e-05
1.62632956114181e-05
-6.86778689688479e-06
-1.015722990284e-05
-2.340140153534e-05
-4.59513911412419e-05
-2.24032874464102e-05
-1.72437387501574e-05
-4.83551460893488e-06
-5.40743410548514e-05
-1.38710126651512e-05
-1.04738788209938e-05
-3.70547140420174e-05
-3.0432621108786e-05
-3.70595899094046e-06
-2.19844379820215e-05
-4.85085524000998e-05
-3.1141078971601e-05
-5.25138567521808e-05
-1.2236224065192e-05
-1.31488389695322e-05
-4.71350693755544e-05
-1.73491397592665e-05
-2.66738962014561e-05
2.50561247996066e-06
-3.33002804190724e-05
-1.533493796079e-05
-4.55539341572268e-05
-1.77792516498159e-05
-1.49984386717231e-06
-4.73927336759212e-05
-6.01334267901645e-05
-2.26814476392778e-05
-3.49835052940126e-05
-5.4695800687174e-05
-3.28464809011138e-05
-3.69602596934166e-05
-1.53723454252683e-05
-2.71062321584396e-05
-3.73239657087285e-05
-3.58229624638364e-06
-1.30186178066998e-05
-3.91134669787418e-05
-1.39376009650699e-05
-3.77691668976694e-05
-3.74905337809414e-05
-3.19763705281969e-05
-2.43771985176595e-05
-7.95645222315285e-05
-2.25520573106122e-05
-1.93039225963737e-05
-3.62618795117599e-05
-3.4839938595737e-05
-2.03862777282377e-05
-4.35129796341192e-05
-1.40621414439581e-05
-7.4875972448259e-06
-5.30619128803004e-05
-4.04949581185986e-05
-2.83394184477916e-05
-4.21058361377924e-05
-2.55130047405683e-05
-2.49968796718564e-05
-4.20838708852124e-05
-6.50470501284239e-05
-3.19396388866726e-05
-1.52257732026193e-05
-3.013456770168e-06
-5.05960688920422e-05
-3.20837911090655e-05
-1.35654229321127e-05
-4.18270820054852e-05
-1.73296674207456e-05
-2.32612467719215e-05
-2.29740327410805e-05
-3.08364052422535e-05
-1.67646579241734e-06
-3.912853734558e-05
-1.47054938624092e-05
-4.20423916693621e-05
-3.05128987329636e-05
-5.26628072881899e-05
-3.45219364727933e-05
-2.67971963078414e-05
6.70509418692159e-06
-2.30479256453555e-05
-4.77207302699184e-06
-4.68687984099445e-05
-1.78042568004118e-05
-1.49806183042184e-06
-4.47962454823659e-05
-4.57775405978588e-05
-6.50570488438267e-06
-1.53617373212351e-05
-1.32034761804334e-05
-3.87318492122433e-05
-1.08176041990356e-05
-1.1701992318801e-05
-3.13684509883938e-05
-3.27726683684988e-05
-3.64023147849205e-05
-5.25939299606913e-05
-2.68803807128196e-05
-1.33760369933585e-05
-6.27721298757112e-05
-2.63993297082283e-05
-3.15417030496531e-05
-1.18577144937966e-05
-2.84665674298174e-05
-3.08720544973428e-05
-3.1596992229257e-05
-1.82451466757893e-05
-1.86743317486788e-05
-3.54109194205253e-05
-2.52280604062381e-05
-2.95269412440239e-05
-4.75313420332303e-05
-1.78888991793994e-05
-4.08467767145391e-05
-4.65425325142656e-05
-5.5758522892739e-05
-1.74434558017096e-05
-2.87421116143881e-05
-3.71187763482766e-05
-2.11642014237033e-05
-4.75429644650765e-05
-3.13105048296404e-05
-3.11232684599246e-05
-3.18737656636882e-05
-5.08405090625118e-05
-8.38060514751979e-06
-3.5099135090439e-05
-4.76380529782148e-05
-1.26881320376996e-05
-4.64047189314766e-05
-4.08957670676381e-05
-5.22595996350162e-07
-1.15405034879626e-05
-3.30447234132113e-05
-3.66686018702087e-05
-1.12718768205903e-05
-2.72863291439018e-05
-1.3777907739805e-06
-5.28783783515905e-05
-1.9851770957913e-05
-2.95726800800102e-05
-2.69435396281996e-05
-4.90084585212582e-05
-1.41755192558256e-05
-3.74641907105297e-05
-2.58621956616234e-05
-2.83474937143064e-05
-3.23967994524424e-05
-4.64369185914075e-05
-3.12602342923932e-05
4.31742937709744e-06
-4.17580909529853e-05
-3.99656105340239e-05
-2.66716316095301e-06
-3.98717143714501e-05
-3.34202257453933e-05
-5.79043111143712e-05
-3.03764661626616e-05
-1.95820202460078e-05
-1.83976178147238e-05
-5.2310958562209e-05
2.1754847359745e-06
-2.13279921212164e-05
-4.82812752820312e-05
-5.33559783722409e-05
-1.83089466352973e-05
-3.16668217228162e-05
-4.8216012210368e-05
-5.60622076096944e-05
-2.69255445606861e-05
-1.18474377647079e-05
-2.83627675356518e-05
-4.41126402455319e-05
-3.85798529771274e-05
-1.68991269871111e-05
-3.95927261420368e-05
-4.75447788508918e-05
-4.91927538658666e-05
-1.63720777513354e-05
-2.80240340893316e-05
-3.06803156091126e-05
7.11147741321392e-06
-1.8621170061433e-05
-2.80471114693027e-05
-9.98094829538591e-06
-1.46936841167123e-05
7.80950988843105e-06
-3.57142985648145e-05
-1.52270174758233e-05
-5.52414807082323e-05
-1.69069563764918e-05
-3.14827281622134e-05
-4.57858879652941e-05
-1.96334323238103e-05
4.58135219024434e-06
-3.82537815692138e-05
-3.00459916014661e-05
-5.97672572028549e-05
-4.491027192779e-05
-5.48542925532098e-05
-3.80605755381581e-05
-1.98979944142741e-05
-4.4274182329539e-05
5.41167148551247e-06
-9.73826390626304e-06
-1.63681052561042e-05
-2.33438807219298e-05
-4.48975883988829e-05
-1.69082514696558e-05
1.68033465338138e-06
-2.70103165783659e-05
-3.55577666670673e-05
-6.49430149890506e-06
-1.10098088180541e-05
-2.65815039036598e-05
-1.18039199626026e-05
-3.51533860601666e-05
-6.32890795183357e-05
-5.65065690576372e-05
-3.04529115675383e-05
-3.65090401319513e-05
-1.61868189257039e-05
-1.84541113472707e-05
-2.81251982642527e-05
-5.51388940567532e-05
-5.67881591146992e-05
-2.79886436567959e-05
-4.06851035825192e-05
-2.76748529344412e-07
-3.74699616275585e-05
-2.6770211944742e-05
-1.75664036027293e-06
-2.67845174017692e-05
-4.81535863230922e-05
-2.01431538224556e-05
-1.24566411139659e-05
-4.50698361577511e-05
-1.66047922203794e-05
-4.7340647303951e-05
-3.61379576875585e-05
-1.22726597719965e-05
-3.73170687828064e-05
-1.98440855820845e-05
-2.24655535070387e-05
-3.79905579566688e-05
-4.47940757061223e-05
-1.50619328995298e-05
-3.1262457398581e-05
-3.60820681834068e-05
-2.30949628167104e-05
-3.4014146457019e-05
-8.76074045132882e-06
-2.15991894341759e-05
-6.92557636476819e-06
-2.1798976755305e-05
-4.16605638326813e-05
-3.08695279602712e-05
-4.09474300615783e-05
4.44611420108251e-06
-2.51168663390289e-05
-3.14153234818769e-05
-3.73692866168502e-05
-3.5632143300087e-05
-6.32241691276383e-05
-1.53313358736942e-05
-8.46538205467521e-06
-5.62950116311009e-05
-2.32447478932073e-05
-4.42651725909531e-05
-2.59870498342865e-05
-1.83140524564976e-05
-2.52168926130509e-05
-1.01285144270661e-05
-1.51425031099984e-05
-2.47528030489175e-05
-4.40071763635594e-05
-4.54536921254941e-05
-2.43943394423435e-05
-2.29601718962904e-05
-1.94271611066285e-05
-1.31541610617693e-05
-5.26834725636045e-05
-3.70451606155062e-05
-6.67623082568106e-06
-9.98534120790791e-06
-3.21157364248495e-05
-8.65476414032565e-06
-5.98132554925696e-05
-6.30124330900641e-05
6.61863198353232e-06
-1.42043945162454e-05
-3.03112533428653e-05
-4.38189803990304e-05
-4.18255370719799e-05
-1.82575684026182e-05
-3.50257291574813e-05
-5.78670369520757e-06
-1.53978782453992e-05
6.2360294619058e-06
-2.34537761970415e-05
-5.80422224248498e-05
-4.22705236545878e-05
-2.34101328139226e-05
-2.21081070638395e-05
-2.27954228804241e-05
-3.86183701626525e-05
-1.9359335876478e-05
-2.76013721654142e-05
-1.75581805027969e-05
-3.99296459255141e-05
-2.77163783039318e-05
-6.99829201730488e-05
7.89980706649724e-06
-1.38420210362279e-05
-6.92448174639849e-07
-6.06308593164675e-05
-1.74448711088635e-05
-3.92449224890501e-05
-2.93221403625928e-05
-3.00528002055528e-05
-3.29606847238803e-05
-4.22665792512579e-05
-2.22345488162995e-05
-1.861035066068e-05
-6.9380116053939e-06
-6.55668021019356e-06
-1.52799000448939e-05
-2.31542400002715e-05
-3.35841211962982e-05
-2.73982692128488e-05
-3.03684337745268e-05
-1.65935518673616e-05
-5.48132267886909e-05
-2.44849931571999e-05
-3.09854070714376e-05
-3.98863972272525e-05
-5.4936582720171e-05
-4.40169739411641e-05
-3.26499431032112e-05
-1.68796253608464e-05
-3.80099188671148e-05
-4.1869196957353e-05
-3.19940377266022e-05
-3.64196266486378e-05
-3.86337974039002e-05
-4.5186772366018e-05
-2.31381887974211e-05
-3.00272663703698e-05
-2.9524305135449e-05
-5.91156951647632e-05
-3.59685847822426e-05
-1.83193992376076e-05
-5.18504262779598e-05
-2.80182316678075e-05
-2.52158903383115e-06
-2.15794269610566e-05
2.64335171833143e-06
-3.39646942330357e-05
-2.90795464522932e-05
-2.51657858801233e-05
-6.42770730796615e-05
-1.06760838885888e-05
-3.5212900431395e-05
-4.21074891927448e-05
-1.1531146143411e-05
-1.22049015568759e-05
-1.12111827819037e-05
-2.5116105685348e-05
-3.03936688657401e-05
-4.64989101888062e-05
-2.25848008196245e-05
-2.98746549363025e-05
-5.03638528587375e-05
-2.70348346868553e-05
-4.50965310454733e-05
-1.36603361172614e-05
-1.39750456537936e-06
-1.42673351916844e-05
-4.45827464294358e-05
-1.76922096328377e-05
1.11259754208624e-07
-1.8507326567224e-05
-1.53372694936288e-05
-2.66198441552699e-05
-4.58860350170162e-05
-4.85845747278876e-05
-2.16723739788027e-05
-1.63500366389219e-05
-1.22046217462803e-05
-3.40308888138449e-05
-4.35714236232776e-05
4.38514832830603e-06
-6.03634639335152e-06
-2.89421772487972e-05
-5.94315377489588e-05
-3.31802292281021e-05
-2.40378190504734e-05
-1.45827857462743e-05
-1.90045490645687e-05
-2.04154450347705e-05
-3.04431438473709e-05
-1.10544214088017e-05
-1.93044477474837e-05
-2.17033310427452e-05
-4.28998034293031e-05
-3.61142945494411e-05
-1.61270302602892e-05
-3.98934168131064e-05
-1.32396072924936e-05
-4.31274872504796e-05
-2.42259157209009e-05
-2.93765326207065e-05
-2.77349819638296e-05
-3.03288289748047e-05
-2.80007060222835e-05
-2.931146058354e-05
-5.104930290137e-05
4.15131149896414e-06
-5.22674618792864e-05
-2.33546914208733e-05
-1.89261238063045e-05
-1.73565136953732e-05
-3.83701519920299e-05
-4.12699893179388e-05
-3.16771125333184e-05
-2.93810379970498e-05
-3.20918778136424e-05
-5.27414957279498e-05
-1.7874225876472e-05
-2.3757811495715e-05
-1.99154966072456e-05
-2.33845977533209e-05
-1.80476592658704e-05
-2.00295039418209e-05
-3.71068964161775e-05
-2.49224278554902e-05
-4.11357794248439e-05
-3.25938708223123e-05
1.99679840042272e-05
-1.42711547926061e-05
-5.65898933594419e-05
-1.36854921397023e-05
-3.55611254761985e-05
-3.60470405192784e-05
-4.25037238370446e-05
-4.11684075423282e-05
-3.91791754097851e-05
-1.99571623097579e-05
-2.69846966635964e-05
-3.32429161683345e-05
-8.73684146716157e-06
-1.68906201604904e-05
-2.28804117713237e-05
-2.6248142756451e-05
-2.95498913489058e-05
-3.85498772483133e-05
-4.16422552036954e-05
-3.25214412279785e-05
-2.71518437435257e-05
-3.10307374258268e-05
-1.56133068238564e-05
-2.46682145229293e-05
-1.18426470381444e-05
-2.33084786093191e-05
-3.84809477837225e-05
-3.60235453851966e-05
-1.51617565754768e-05
-2.10177079567116e-05
-4.06199836681389e-05
-1.92306681565087e-05
-6.13762102426612e-08
-3.05519720004846e-05
-4.17403592530676e-05
-1.22742968890049e-05
-3.88190450101441e-05
-6.10290935557034e-05
-4.75938255128903e-05
-4.02879176568181e-05
-1.08974762142182e-05
-4.37612892260568e-05
-3.37737845325848e-05
-3.95821111794473e-05
-4.75096739576711e-05
-2.39411231694081e-05
-4.19388603411832e-05
-3.04256144847132e-05
-2.84976885630964e-05
-4.23172927550282e-06
-1.86482383665994e-05
-5.48400852600227e-05
-2.66271436287024e-05
-3.5429899813692e-05
-2.10238698429557e-06
-1.68987979274511e-05
-1.94513341018268e-05
-3.07975089629029e-05
-4.71449937228719e-05
-5.03471982967038e-05
-3.84390463393158e-05
-1.80445890021433e-05
-4.93376204167086e-07
-4.36112438798903e-05
2.13472009779474e-07
-2.25699986844855e-05
-1.59436035262652e-05
-4.97907101023065e-05
-2.56114843587925e-06
-2.3029622423479e-05
-1.85219271101906e-05
-2.22140394297551e-05
-2.01664112523906e-05
-4.20639471672027e-05
-6.96743084938172e-06
-3.53348307566296e-05
-5.77004104880216e-05
-3.54546367599104e-05
-3.58874176940162e-05
-2.09970430022403e-05
-2.36853518778398e-05
-1.92047831364414e-05
-4.81304794642811e-05
9.98802172726384e-06
-5.56219250629404e-05
-2.20193666462573e-05
-4.22612990405883e-05
-3.98916854208677e-05
-3.10142430040418e-05
-5.69812464080957e-05
-5.49850326242135e-05
-3.87563922751214e-05
-2.40870284812555e-05
-5.99069257897504e-05
-4.70008085791694e-05
-5.37773624815334e-05
-5.59033107707827e-05
-2.17708256964999e-05
-2.07200267495341e-05
-2.24771566224272e-05
-2.75811062695256e-05
-2.98877622954101e-05
-1.98725974587893e-05
-1.49320038925978e-05
-2.84160970163201e-05
-3.00984589251758e-05
-5.33321656629103e-05
-7.30929935889827e-05
4.2910314752117e-06
-3.79851432861019e-05
-6.52144588718721e-06
-2.18029331459888e-05
-4.85062956400298e-05
-1.74286652883365e-05
-4.46977169239241e-06
-1.65020395196683e-05
-1.49132634326321e-05
-5.53911888351729e-05
-4.32889978523917e-05
-2.78133788528699e-05
-1.88414167299958e-05
-1.79567199799013e-05
-3.7454785298486e-05
-5.14235980998965e-05
-1.49410277342152e-05
-5.74750981070526e-05
-4.72513750447609e-06
-3.2885700416871e-05
-2.15123767553262e-05
-3.23224145986232e-05
-6.62755918476269e-05
-3.73726271425146e-05
-4.13937241521684e-05
-2.50907037684388e-05
-4.02547849621989e-05
-6.33752608429911e-06
-1.87181311754257e-05
-2.50286214436201e-05
-5.69187506584617e-05
-3.35416690435698e-05
-2.98104259378938e-05
-4.68286203820097e-06
-4.09661805999421e-05
-1.58879073437208e-05
1.61610073385047e-06
-3.3201742693211e-05
-4.38513653580772e-05
-9.88775941022919e-06
-1.65069620210311e-05
-4.15958821982039e-05
-1.98701901108192e-05
-4.00523308672875e-06
-2.66183676543887e-05
-2.1190512399138e-05
-3.26261765663943e-05
-3.31018788080564e-05
-4.22601614898514e-05
-3.69381849427429e-05
-4.72530273093232e-05
-3.76926748166109e-05
-3.47933973613477e-05
-3.02349118916109e-05
-5.66087287617476e-05
-4.7337839985115e-05
-5.19412890143706e-05
-6.51449144996953e-05
-3.56561789217912e-05
-2.14175063270433e-05
-2.06609605157078e-05
-3.06239372052335e-05
-3.39278751059603e-06
-1.69123412570945e-05
-2.54338579984498e-05
-5.55945283064793e-06
-2.37845326354683e-05
-1.41830179815334e-05
-1.35452288409071e-05
-4.77467155039385e-05
-6.67618906998711e-05
-6.38035159573995e-05
-3.33872970392898e-05
-6.10871282025141e-05
-4.72107599245683e-05
-3.20436789056289e-05
-2.21899245984855e-05
-1.28079378171031e-05
3.15857718272695e-06
-1.79979084851123e-05
-4.20654074246494e-05
-1.6460303211972e-05
-3.40391932421002e-05
-5.84807292522121e-05
-2.41405658493137e-05
-1.01884648226086e-05
-2.60167288940796e-05
-2.77423299350224e-05
-4.5794632177836e-05
1.2158006912865e-05
-4.87589769429843e-05
-1.95659306167026e-05
-3.04268153495206e-05
-1.01002716482503e-05
-3.48102076368526e-05
-4.11486237729061e-05
-1.43891138060701e-05
-6.4309800178091e-05
-3.17525371430289e-05
-6.03824889842138e-05
-1.76838774854223e-05
-6.44439853403617e-05
-2.45084435884823e-05
-3.73789492699022e-05
-1.22472404104063e-05
-4.93916138332032e-05
-1.99085962710709e-05
-4.64579655133506e-05
-4.1088252275022e-05
-3.8011632106134e-05
-2.10856303084332e-05
-2.9877373886636e-05
-3.77484478053954e-05
-2.28271432300084e-05
-4.1647523294357e-05
-2.660899193953e-05
-2.76320357429684e-05
-1.06054198852817e-05
-2.51236716851494e-05
-3.49158198897621e-05
-1.90771085416546e-05
-2.43323165074413e-05
-1.38733306722323e-05
-2.32177344275792e-05
-2.38186529948331e-05
-2.80485426398708e-05
-2.54892192741274e-05
-2.55928221637473e-05
-4.70406183638876e-05
-3.69753558947336e-05
-1.99164836546811e-05
-4.67861099210083e-05
-5.00216188601104e-05
-5.5017571248239e-06
-4.83451210566145e-05
-3.14617233145209e-05
-3.18083552224495e-05
-6.40967911103138e-05
-4.39343735837195e-05
-2.94294549097237e-05
-2.45009568343347e-05
-4.31669636581886e-05
-4.58989740977587e-05
-3.58790355180259e-05
-5.40514427137364e-06
-9.53720074808728e-06
-3.24889472156381e-05
-3.51340946613249e-05
-2.93336429620917e-05
-3.11603129844228e-05
-2.84031320550858e-05
-4.21772097885819e-05
-4.93466512820014e-05
-2.18294776806033e-05
-3.17687375536703e-05
-7.46220407224882e-06
-2.97326998288378e-05
-1.83882825652588e-05
-5.98443512878862e-05
-1.70692961943719e-05
-2.7014499833478e-05
-1.25877600913984e-05
-5.64057837638783e-06
-2.18085022393133e-05
-3.54164740376773e-05
-2.74600796789904e-05
-1.8090604845734e-05
-4.48954446945495e-05
-2.98321393150042e-05
-4.49184582144461e-05
-1.44619857012132e-05
-2.55305501321171e-06
-4.3599322951792e-05
1.2469831667392e-07
-5.20477636955447e-05
-2.75182170077688e-05
-1.74463952080426e-05
-6.02403541809651e-05
-3.92409142826293e-05
-4.46423868065182e-05
-1.44834661845239e-05
-3.72616239495172e-05
-1.57733160283234e-05
-3.47515560707003e-05
-2.32167236146834e-05
-6.25642788079341e-05
-3.01173254322824e-05
-2.19032634187035e-05
-2.24943438815584e-05
-2.9935117855516e-05
-2.2654178464768e-05
-2.95046627786699e-05
-1.44277353526812e-05
-1.98266486146444e-05
-5.82429573651179e-05
-3.60083521986321e-05
-4.02004606195705e-05
-7.46619018435056e-05
-2.14500551503802e-05
-2.38093899348977e-05
-5.0110262757378e-05
-4.22631148167332e-05
-2.22582035167146e-05
-8.43534115994515e-06
-2.6922609012728e-05
-4.4837289980348e-05
-3.56045938689274e-05
-3.48308157237406e-05
-4.85585672971478e-05
-2.62177253821193e-05
-2.89557942706781e-05
-2.92823848344095e-05
-5.41421992165029e-05
-3.84989875329837e-05
-2.62790595127351e-05
-1.49325897602804e-05
-4.01679833725092e-05
-3.24736686398892e-05
-3.53648957457697e-05
-3.34388920923775e-05
-3.65701656983475e-05
-1.3335189925429e-05
-5.832063682631e-05
-4.69839818448599e-05
-2.17017132579404e-05
-2.490075942808e-05
-2.56342088091688e-05
-3.92968330079294e-05
-3.75764132542109e-05
8.3604052741654e-07
-5.65016352809649e-05
-4.1664405360426e-05
-2.32271530076081e-05
-3.2774401782746e-05
-5.94692137536808e-05
-6.41246049045901e-06
-1.89425190755752e-05
-5.78933091102097e-06
-2.03722260055054e-05
-3.62474753935849e-05
-3.42930416804531e-05
7.25608465576251e-07
-1.69377694404304e-05
-2.63354922201609e-05
-2.48726555039841e-05
-1.75151983495005e-05
-3.29318832525692e-05
-3.57823315011235e-05
-4.83563716556035e-06
-2.19708587625979e-07
-2.26408534146601e-05
-2.29075156766074e-05
-9.84155853627918e-06
-3.45882167355231e-05
-1.86025536726967e-05
-6.55743674675192e-05
-2.33724334342193e-05
-1.95267855223306e-05
-4.5280665600949e-05
-1.82500885140292e-05
9.84936960769656e-06
-2.51584476015938e-05
-1.93572043564093e-05
-2.23050089945923e-05
-3.24896008139756e-05
-4.5912754947972e-05
-3.20583515948635e-05
-2.95521540278426e-05
1.37268375017423e-06
-5.36458246392999e-05
-5.33054405365768e-05
-1.20178851137094e-05
-2.72068491487624e-05
-3.22706856681445e-05
-2.80777678992806e-05
-2.25631787851791e-05
-2.96938228348703e-05
-1.22440922851284e-05
-5.40969397399301e-05
-3.06313501635623e-05
-5.33108126440358e-05
-3.14140547290174e-05
-4.59051020377443e-05
-3.19668028204042e-05
-3.04877417345445e-05
-7.75402104434757e-06
-3.3931406725901e-05
-3.91769107717194e-05
-9.87330151463305e-06
-2.07917438900336e-05
-2.17341972239089e-05
-1.99938900254729e-05
-4.81959563822607e-05
-8.42818910460464e-06
-2.98508023769789e-05
-3.69671682511128e-05
-1.28241746805973e-05
-1.70851772891838e-05
-4.16971859228889e-05
-2.16916357012691e-05
-3.6851644949242e-05
3.11735084571901e-07
-3.20226987572398e-05
-3.60407762060393e-05
-2.3169884023685e-05
-5.45681335915671e-05
-5.84845664833053e-05
-2.72679052562976e-05
-3.44068998854216e-05
-2.33479687537936e-05
-1.55887952214508e-05
-4.55211724494847e-05
-4.53061676063278e-05
-9.2545433175649e-06
-2.90125880346574e-05
-3.9551503873859e-05
-5.48945978753951e-05
-4.57498028104869e-05
-3.43361935520493e-05
-4.66034870579946e-05
-3.84921185075469e-05
-2.23499937920295e-05
2.87936633017013e-05
-2.26275203122986e-05
-2.77228433483784e-05
-1.89538355024913e-05
-2.02435600406578e-05
-2.98683876735578e-05
-2.48638536753866e-05
-1.51618637306042e-05
-3.39924053289389e-05
-4.15567167809606e-05
-6.63873491829667e-05
-2.14955635009101e-05
-2.67509486362052e-05
-1.80932033569144e-05
-1.19613334814107e-05
-1.28593016554598e-05
-2.74425296379924e-05
-3.85464355622404e-05
-5.83843854007593e-05
-4.9925429908057e-05
-6.08316351706468e-06
-2.75670723161229e-05
-4.01817880148017e-05
-3.50707222099284e-05
-4.1434345481146e-05
4.31125261951093e-06
4.86511778964265e-06
-2.64395090062273e-05
-4.30285517600926e-05
-2.5657444822392e-05
-5.92024205913172e-05
-2.82722005199004e-05
-7.52748958078171e-05
-1.99120273129876e-05
-5.30257084400408e-06
-5.41878507767939e-05
-4.20892667664749e-05
-6.61738679262471e-08
-5.6346071399432e-05
-1.65225731028633e-05
-4.14028750365636e-05
-3.0153760159784e-05
-4.68720065927539e-05
-6.54726419181072e-05
-5.59343415987967e-05
-1.0101885449622e-05
-4.09682791132438e-06
-3.05219348499675e-05
-3.85516063017742e-05
-3.0017195665081e-05
-3.31669808505061e-05
-3.01904689722747e-05
-1.86777217954876e-05
1.32353396096498e-05
-2.34625540545179e-05
-2.17878478657162e-05
-3.56887400146204e-05
-3.46308177683953e-05
-5.62435891480947e-05
-1.06026870262616e-05
-4.2470875084004e-05
-8.19394120217797e-06
-4.82186295907428e-05
-3.18953739781295e-05
-2.15085918284294e-05
-2.74676905417244e-05
-1.89159610969115e-05
-3.69260420248739e-05
-3.91804582605985e-05
-3.92455940282066e-05
-1.75760101135924e-05
-1.69523086042443e-05
-4.66453536511921e-06
-7.5284538980569e-06
-1.47259427264793e-05
-4.61992114872245e-05
-3.8760704763758e-05
-1.3197241629878e-05
-7.14829688368029e-05
-1.45851270331788e-05
-2.93920971007864e-05
-3.03308763935721e-05
-1.77027071204986e-05
-4.07718814137924e-05
-1.88646537308719e-05
-7.57175637999834e-06
-2.83058185879806e-05
-1.72816579318224e-06
-4.48599262453207e-05
-3.02686036392365e-05
-4.17181065553249e-05
-3.00611066286808e-05
-3.51471640191269e-05
-5.79161018051754e-05
-1.54517994061073e-05
-1.27059300751842e-05
-2.99526422312582e-05
-2.57483559263747e-06
-2.82104992448764e-05
-3.7036308482934e-05
-5.17219520191783e-05
-1.75755801631007e-05
-1.04036209937754e-05
-1.9930294173535e-05
-3.05442921712575e-05
-3.12948127475336e-05
-2.57239045967779e-05
-3.2498397166211e-05
-5.88505104390436e-05
-4.79564437376202e-05
-3.41840340846725e-05
-9.88278771806279e-06
-3.29828977456947e-05
-1.3006767349383e-05
-3.01353318055691e-05
-1.81852152692067e-05
-2.62754524240347e-05
-9.62068944400962e-06
-4.27351989036174e-05
-1.46388883004075e-05
-2.1424127053061e-05
-3.81233448238439e-05
-9.77393021111549e-06
-9.20813268672733e-06
-4.36646940679004e-05
-4.20526484436012e-05
-2.89559645798008e-05
-9.69632923500918e-06
-2.15763322215869e-05
-2.97252338501289e-05
-3.67983805477784e-05
-4.07288551163186e-05
-1.12357551451536e-05
-1.78558511039709e-05
-4.07328080709686e-05
-6.10060834041202e-05
-2.27961188132998e-05
-3.32911635904012e-05
-5.07239740512639e-05
-2.05251697628585e-05
-5.6275583592103e-05
-5.39204527978654e-05
-6.1387967653382e-06
-3.43736406295859e-05
-4.07094558012773e-05
-2.91269291419537e-05
-6.17568010365449e-05
-4.03637377440128e-05
-3.096009251492e-05
-2.32906655373004e-05
-3.7230275989481e-05
-3.98328649822275e-05
-1.54090617465022e-05
-4.52031057256501e-05
-2.79225269845184e-06
-9.55098002985179e-06
-2.42429604162278e-05
-1.67450269985288e-05
-5.80218999092766e-05
-5.20085896976691e-05
-4.3323737230464e-05
-4.65302160473441e-05
-1.7373086009619e-05
-1.84565400840391e-05
1.50454838748922e-05
-3.73269915738168e-05
-6.17436063581771e-06
-3.26640409036481e-05
-2.78848479104125e-05
-8.11127719561816e-06
-2.74546253716066e-05
-1.78610477068803e-05
-2.56375231467388e-05
-2.67131629119372e-05
-3.34773700802759e-05
-2.36829339798862e-05
-2.43214112793122e-05
-1.14835211234968e-05
-6.81618756065683e-06
-1.52173192166001e-05
-4.68310954743254e-05
-5.23380612646659e-05
-2.97852870637943e-05
-2.44408648313707e-05
-4.39509297143095e-05
-5.21129098370645e-05
-2.68883598678392e-05
-3.9689386903187e-05
-4.99132590930594e-05
-2.87302086580235e-05
-2.00247650056519e-05
5.97497805523483e-06
-3.4214402203028e-06
-1.49169456160219e-05
-1.19869749308124e-05
-2.55010481633595e-05
-6.55379250341623e-05
-5.52989726470059e-05
-2.76964640995997e-05
-3.2792694743132e-05
-3.01483878559286e-05
-1.237389323624e-05
-4.45836033949772e-05
-3.6467678576027e-05
-4.82591512447331e-05
-1.54908275056098e-05
-5.68823284216993e-05
-5.14987745940298e-05
-4.89620269476966e-05
-7.52654050436408e-05
-4.02401995070153e-05
-6.51298219267814e-05
-3.08928806668647e-05
-3.45678942249536e-05
-1.90340608579079e-05
-9.886956885953e-06
-8.48727800892605e-06
-2.61970549583221e-05
-4.21534515704605e-05
-5.21806578058162e-05
-3.76769155301834e-05
-5.04615979657091e-05
-2.75428454894333e-05
-1.80335554341595e-05
-1.81751210427774e-05
-2.4706710729272e-05
-1.52912571955831e-05
-2.94291275452702e-05
-4.43589959630235e-05
-4.20555335338629e-05
-2.30427532978433e-05
-3.04345326648806e-05
-3.3066264963019e-05
-2.97846530557408e-05
-5.72613352900447e-05
-3.72899402698456e-05
-2.27061486752969e-05
-3.61699973075929e-06
-6.20542490678812e-05
-2.45540508628289e-05
-5.85284036009844e-05
-1.68683263251844e-05
-1.50313738215429e-05
-3.66712961754002e-05
-2.34789290377753e-05
-3.56816119137969e-05
-1.09607854168358e-05
-1.08886975322267e-05
-3.29949603000251e-05
-3.34393116733212e-05
-6.14572064763737e-05
-6.47369687857762e-05
-4.38205941069161e-05
-7.24458264741944e-05
-6.32868270700611e-05
-1.90769123435305e-05
-2.40594555105362e-05
-2.38181001705225e-05
-1.8458120752477e-05
-5.41584918464475e-05
-5.05414915598809e-06
-2.79871731686229e-05
-3.9488487204972e-05
2.78970077196307e-06
-2.36075415769415e-05
-5.37102800592455e-05
-2.03937277132692e-05
-5.50069260298547e-05
-2.57665648695174e-05
-3.10911035035192e-05
-2.67516060323637e-05
-3.13219722738723e-05
-4.11319486380061e-05
-2.17172748538277e-05
-7.54179199598546e-06
-1.72410906534767e-05
-2.83562121290769e-05
-3.80678741553003e-05
-2.54384143858176e-05
-3.71697194056156e-05
-4.45775698921769e-05
-1.93555921745685e-05
1.60301388515904e-05
-3.84516609358054e-05
-3.8671666632558e-05
-1.79387793740413e-05
-4.01183098521681e-05
-1.90300695544267e-05
-2.78810636623672e-05
-1.29843082733318e-05
-4.17762760677683e-05
-4.12230802278863e-05
-2.10920266874484e-05
-1.71654145864101e-05
-3.90665053477611e-06
-1.19547598480107e-05
-1.68978189830426e-05
-4.64746264367393e-05
-1.34274948746863e-05
-1.19742549236448e-05
-2.84215307354895e-05
-2.29732242442378e-05
-3.04105446036649e-05
-3.75195189404512e-05
-2.37457388601733e-05
-2.55824860334172e-05
-1.06575531702565e-05
-1.59641862696842e-05
-9.67961464311334e-07
-4.80449921733106e-05
-1.99010532791103e-05
-1.12342191515123e-05
-4.15214308543397e-05
-2.80052836289151e-05
-3.04806371162882e-05
-3.8672699394169e-05
-5.09906919523773e-06
-4.81152969447788e-05
-1.32437097592116e-05
-4.90413742194207e-05
-4.49099811041355e-05
-2.07503604490206e-05
-3.18209727427194e-05
-1.26144733720303e-05
-1.32444626053458e-05
-3.9969047990339e-05
-1.07030031588583e-05
-2.8700801612657e-05
-5.31550748231705e-05
-4.64283742148511e-05
-3.00957609116783e-05
-1.40301200924752e-05
-4.76895280621497e-05
-7.71820103631034e-05
-3.81830732740061e-05
-5.63417488762614e-06
-4.0256055325571e-05
-4.35903353545096e-05
-2.75406515175809e-05
-4.87118346332665e-05
-2.00555570518079e-05
-4.52411200675887e-05
-3.02572171053396e-05
-2.53826587795826e-05
-5.42656069461053e-05
-2.41534945240049e-05
-3.16388253092017e-05
-2.53253056071916e-05
-1.59231161600047e-05
-3.95691290338941e-05
-7.10558054664963e-08
-3.58155687145954e-05
-2.83938311230636e-05
-3.15149471006345e-05
-1.26551107502424e-05
-3.37788409038441e-05
-5.41229026690326e-05
-6.40030296203068e-05
-5.01684635332399e-05
-2.98172076166566e-05
-1.53505852584853e-05
-4.28572287110487e-05
-4.56938813978311e-05
-4.59802886843326e-05
-2.29323747541042e-05
-3.66108895804921e-05
-3.94950522809564e-06
-2.35439267658739e-05
-1.77850080354462e-05
-3.50801210269621e-05
-3.2314865140835e-05
-8.09421728439356e-06
-1.63988317212246e-05
-2.91210780839487e-05
-2.69780331317449e-05
-4.49304334379631e-05
-2.09991478207673e-05
-2.14909330482481e-05
-3.08034118081456e-05
-2.88526149312298e-05
-3.54027971476278e-06
-5.50643159295454e-05
-7.97639470367443e-06
6.38625559042084e-06
-1.20780640438885e-05
-3.54133899376292e-05
-2.37334611547062e-05
5.26147745276067e-06
-7.71367473363003e-06
-3.44122878708684e-05
-4.62781165732642e-05
-3.9905728098629e-05
-2.47724992073658e-05
-3.79763049685912e-05
-3.1457789679667e-05
-4.32247562276497e-05
-7.85484502461226e-06
-3.03800914634523e-05
-2.78214617491376e-05
-3.03075384404262e-05
-3.46063618172869e-05
-3.13117318071609e-05
-5.19654891289961e-05
-9.33059314731213e-06
-3.64843451827904e-06
-2.16902139235617e-05
-3.41199536531094e-05
-1.6427920422805e-05
-9.54775123230574e-06
-2.99070473063353e-05
-5.59575112966711e-05
-3.37094864800122e-05
-3.9850256814474e-05
-4.87028045135238e-05
-3.85345740167948e-05
-3.8680837168671e-05
-4.16981434084299e-05
9.83769065756769e-06
-5.6399370754871e-06
-3.36345498582266e-05
-2.75762352694824e-05
-5.30614513696154e-05
-1.3798456268371e-05
-2.59315935198709e-05
-2.93180377500665e-07
-1.98339842632817e-05
-1.82813795233355e-05
-2.10680908227215e-05
-1.94258096979452e-05
-3.58824280126494e-05
-2.41330269521245e-05
-2.29746544232623e-05
-4.25596897259028e-05
-2.76361318588559e-05
-5.11878843323972e-05
-2.47698651502735e-05
-3.02350498077195e-05
-2.4226763175004e-05
-4.02435740643973e-05
-2.89484811854192e-05
-5.28207254402151e-05
-2.16626152918002e-05
-2.89003304857324e-05
-1.29768170178784e-05
-2.02779613238375e-05
-1.63751867022468e-05
-4.16236473999452e-05
-3.95378991834978e-05
-2.95699962611331e-05
-2.44106629149647e-05
-2.74013104045128e-05
-4.25936225890101e-05
-9.68713691373381e-06
-3.2526476339239e-05
-5.43254388826108e-05
-1.36501649178413e-05
-4.73327671135361e-05
-6.94685702713817e-05
-3.55681793338098e-05
-1.72519362533056e-05
-6.67890624125758e-05
-3.96155744619689e-05
-5.30541854856449e-05
-3.68811519063875e-05
-2.22022931178783e-05
-3.57216481559926e-05
-2.36941359175581e-05
-3.17345458010159e-05
-3.29854046364433e-05
-2.56693364696935e-05
-1.85561369415849e-09
-1.64498127487748e-05
-1.64529230831606e-05
-2.03592132627228e-05
-4.97836806971154e-07
-3.33916035425071e-05
-8.23133838532307e-06
-4.51040550493031e-05
-2.06292810501378e-05
-8.99301995194787e-06
-3.48419463674404e-06
-2.78843409497852e-05
6.77053194813038e-06
-4.17419691043199e-05
-6.18825206460963e-05
-1.91984832367935e-05
-4.08170919672248e-06
-2.23503617754861e-06
-4.5095753102843e-05
-2.04964404072079e-05
-1.9823794572289e-05
-4.86957498104329e-05
-1.55076087479827e-05
-1.25534986111636e-05
-3.31260932694208e-05
-2.62338803036781e-05
-3.41729754664345e-05
-1.35384894038979e-05
-4.45303293843667e-05
-3.41626156400126e-05
-2.06603396053243e-05
-4.26938166475044e-05
-2.21832139373172e-05
3.27998161248162e-06
-3.87271791118575e-05
-3.3378571950589e-05
-2.03694203145336e-05
-2.82231399737106e-05
-5.56352737408408e-05
-1.62727603133047e-05
-1.38425901754786e-05
-3.87239732910359e-05
-1.82763712406155e-05
-1.70911439195534e-05
-2.75380748816884e-06
-4.19296418222888e-05
-2.47670516170796e-05
1.00565362628361e-05
-4.97062376982325e-06
-2.1075519401172e-05
-3.35084973853975e-05
-3.34054809578199e-05
-2.97943703982348e-05
-2.42890317476113e-05
-2.3262964192539e-05
-6.29380485170011e-05
-2.76659009331996e-05
-1.5803374298568e-05
-2.95068902342556e-05
-3.98131285425459e-05
-3.21999591296192e-05
-2.21644660988264e-05
-6.63025277222454e-06
-2.27393007328839e-05
-3.56903623939319e-05
-5.07364957502628e-05
-2.46926718186471e-05
-3.98900796705475e-05
-4.44478929370304e-05
-3.37616938068252e-05
-2.3044118029156e-05
-5.01785633222376e-05
-8.87060096752894e-06
-1.16291306249772e-05
-2.11375175093218e-05
-6.45679752772353e-05
1.83691402234835e-06
-3.41318817624239e-05
-4.52086876284335e-05
-5.96584215043519e-05
-1.4990599538772e-05
-2.42649596459545e-05
-4.63111762505107e-05
-3.68636370197468e-05
9.5501739728694e-07
-8.63626095214624e-06
-1.99170014147853e-05
-3.43321600584601e-05
-3.42572219668903e-05
-2.0585212322005e-05
-4.36447766883947e-05
-4.0588126641106e-05
-2.61001150416914e-05
-1.92635205993346e-05
-1.94711613962042e-05
-3.601723571098e-05
-2.40177842896273e-05
-4.90813143037112e-05
-1.68657675354829e-05
-1.86758750407668e-05
-2.35086732343203e-06
-4.07063883418348e-05
-3.59666113253323e-05
-4.26842051638901e-05
-2.49719926473188e-05
-6.26206799646933e-05
-3.00367253814037e-05
-3.57036927872689e-05
-3.13452024518997e-05
-4.8485193589516e-05
-3.8128970376139e-05
-2.75688257169185e-05
-3.95004921350263e-05
-5.94944082327105e-05
-2.1454267890855e-05
-3.86259173070808e-06
-3.88193565298443e-05
-2.42247936636116e-05
-3.92341310509311e-05
-3.38901381637355e-05
-4.6469549399043e-05
-3.93028456365305e-05
-1.56929979736087e-05
-4.33390178396325e-05
-9.39489809542775e-06
-3.67501749651865e-05
-2.08164351144161e-05
-3.04599435743094e-05
-3.64809096618247e-05
-3.49801517054332e-05
-4.44082390898373e-05
-3.32231367594023e-05
-4.16242292529893e-05
-1.6580987852742e-05
-3.57750319260112e-05
-5.45538019800396e-05
-1.99435117883984e-05
-2.81219393409121e-05
-5.06859704393283e-05
-3.13261027177944e-05
-3.55758241085585e-05
-1.99621128262416e-05
-2.86244667744109e-05
-3.00180010931649e-05
-5.44225417237396e-05
-1.69258834708867e-05
-2.3896485607079e-05
-1.73059936545908e-05
-5.16918667236139e-05
-3.55830460043348e-05
-6.06448114046167e-05
-3.66525917098123e-05
-2.98684755703455e-05
-3.39457737364467e-05
-3.97667830686672e-05
-5.34339471464225e-05
-2.44552464330126e-05
-3.65681094164093e-05
-3.47243853792975e-05
-2.74187687798821e-05
-1.24190581909583e-05
1.04974371742839e-05
-2.37751758973152e-05
-3.50422532279105e-05
-2.03751470648334e-05
-1.23008967484533e-05
-3.98136157438416e-05
-1.48763607356217e-05
-1.14579276634218e-05
-3.80972563533668e-05
-8.26334920296648e-06
-2.08552710587623e-05
-3.88368578262197e-05
3.55351944192885e-06
-2.78798301350338e-05
-4.32960236063799e-05
-3.18567857202886e-06
-4.73482508217376e-05
-3.38150861790282e-05
-2.22013014791578e-05
-2.43474876420612e-05
-3.65050823770633e-05
-4.68259630349163e-05
-4.23792427809545e-05
-2.72354405233754e-05
-8.98616002374314e-07
-4.46775406927598e-05
-6.15745171390179e-05
-1.50560203383318e-05
-1.76507077644072e-05
-2.99135282441769e-05
-1.32662987990536e-05
-1.91944505391484e-05
-6.47302631376285e-05
-1.31289788836905e-05
-2.14473852761264e-05
-5.80233588097982e-07
-2.6469862307314e-05
-5.07723037661936e-05
-3.61362852652011e-05
-1.92415572479356e-05
-3.2409713936348e-05
-1.58109811619489e-05
-2.51594089628861e-05
-6.56696653133796e-05
-1.58704637320882e-05
-2.44242561230599e-05
-3.929430485639e-05
-2.17851222315939e-06
-4.58857427268817e-05
-2.61519537572032e-05
-1.07086380168234e-05
-3.61913797723759e-05
-3.02076668695502e-05
-3.47645084979868e-05
-3.77511013382057e-05
-2.811531892387e-05
-6.31574000524733e-06
-5.36412687382218e-05
-3.06406430448246e-05
-1.37446276880129e-05
-1.64571205236182e-05
-4.38516092027425e-05
-1.4649030078869e-05
-2.60596766733833e-05
-1.74797847761933e-05
-4.77949563651181e-06
-6.25686398969629e-05
-3.5396629313464e-05
-2.7514752053603e-05
-9.05092584827229e-06
-1.36992740124377e-05
-3.52554793355094e-05
-1.19387012389473e-05
-1.82600121304939e-05
-2.62766758373462e-05
-3.80770518958669e-05
-2.15249428523981e-05
-3.47871715963945e-05
-4.63347804302226e-05
-1.17364467572262e-05
-6.58934341710447e-05
-1.23687547608567e-05
-5.4137377514284e-05
-3.21901126277426e-05
-2.35438685810876e-05
-4.55171954496166e-05
-3.58103499551748e-05
-1.48664047689563e-05
-2.73493218098258e-05
8.85734655510457e-07
-1.59853560960412e-05
-3.16826197895017e-06
-4.7821984636168e-05
-3.02581331636192e-05
-1.55100594385246e-05
-2.85536091594453e-05
-4.18234198593864e-05
-3.78351292730697e-05
-2.50992837294601e-05
-3.21328965640487e-05
-4.32558385860483e-05
-1.58870273341589e-05
-1.24072019068674e-05
-1.26224273765724e-05
-2.00449742754072e-05
-2.47179134279312e-05
-1.23849380138351e-05
-6.2460772146848e-05
-2.40423168849132e-05
-2.91331145740063e-05
-2.23306726160147e-05
-3.52165621949622e-05
-4.34597333535236e-05
-1.58697436082487e-05
-3.83947224403477e-05
-3.15032041954568e-05
-4.97321998460188e-05
-5.29446847702617e-05
-2.90570664300059e-05
-5.69929056129656e-05
-3.42370019501191e-05
-3.89114226110944e-05
-1.57717719971853e-05
-5.8944452050634e-05
-5.39357591581243e-05
-4.50835513400802e-05
-4.41736841714863e-05
-1.26666494582358e-05
-2.91302186948444e-05
-3.67196699656677e-05
8.10572388606125e-06
-4.68053316312883e-05
-1.27752593494921e-05
-4.85143367088522e-05
-4.07145421636918e-05
-4.42793090398844e-05
-3.05273917143576e-05
-1.3324869126729e-05
-4.04077580983358e-05
-2.82208230813717e-05
-1.13592610344473e-05
-1.68832067046733e-05
-3.37362100681966e-05
-2.95567759887497e-05
-4.96475836689857e-05
-3.87059387212175e-05
-3.73673625029019e-05
-1.43540014104403e-05
-5.43258847051241e-05
-4.30424716527277e-05
-4.57535145267497e-06
2.6806715181117e-06
-3.91117019029729e-05
-2.87501449117623e-05
-7.13915752247476e-05
-2.32677477927934e-05
-8.71947811313279e-06
-4.36010091122242e-05
-2.81598694542713e-05
-2.25589240251302e-05
-3.05656162414879e-05
-4.67340395826076e-06
-5.65201428445886e-05
-3.64148823944902e-05
-5.58278744379638e-05
-2.76457512687425e-05
-3.40859476528439e-06
-3.808847915995e-05
-5.24817366330995e-05
-3.65228162108404e-05
-4.9481756645555e-05
-5.4661976984205e-05
-3.91141146111032e-05
-7.47125748943557e-06
6.45133912339637e-07
-3.1145123228982e-05
-1.86436274441913e-05
-8.437251240856e-06
-3.74962013967045e-06
-2.13852541304433e-05
-2.09353300107779e-05
-3.01759537007739e-05
-3.58489860694343e-05
-3.16631690839094e-05
-3.19918335846692e-05
-4.00659763186228e-05
-4.88980025688634e-05
8.8648287886875e-06
-2.94584787623482e-05
-2.86973516246747e-05
-2.61930575758638e-05
-5.26597343236383e-05
-3.01637846307556e-05
-2.60856242342748e-05
1.82389014642029e-05
-5.54576945176365e-06
-1.22955445567716e-05
-1.48315915101014e-05
-4.31873672833794e-05
1.05800641485037e-05
-2.34710490372368e-05
-4.41894254461228e-05
-2.83230677349096e-05
-1.5618464860371e-05
-3.97616486865183e-05
-3.54593949029854e-05
-4.63842535543211e-05
-3.14475135278718e-05
-3.15721337594381e-05
-3.98863291199275e-05
-2.88230247659581e-05
-3.18997907322914e-05
-6.43070277600503e-05
-3.32383134202011e-05
-2.41828262254782e-05
-4.54204417021931e-05
-2.45334788861634e-05
-2.46409074358734e-05
-3.66960892388899e-05
-3.10238653430692e-05
-3.37110644571147e-05
-2.17150100929568e-05
-1.84972405041302e-05
-3.70698294372435e-06
-7.7827811222137e-06
-2.87342225957688e-05
-1.92482667771957e-05
-3.24673746571242e-05
-3.47169446620882e-05
-4.55890689896009e-05
-4.17760159915984e-05
-3.27395568724943e-05
-3.21916149942707e-05
-2.90358627970801e-05
-2.56965432138017e-05
-5.06155114950812e-05
-9.73169737451528e-06
-1.76669753306397e-05
-1.74455349564645e-05
-3.36649694145859e-05
3.72619447715901e-05
-6.13371835376775e-05
-3.42992231330738e-05
-6.81673662529249e-05
-2.95721002237367e-05
-3.07819680484083e-05
-7.31878125470178e-05
-3.19776972629826e-05
-1.74182722071473e-05
-3.78081683218473e-05
-3.93857894359007e-05
-3.01126536620544e-05
-1.50628600933235e-05
-2.77127283835781e-05
-3.98776052933979e-05
-1.06760575259783e-06
-2.81128253569271e-05
-3.46856382145453e-05
-1.06558138343219e-05
-4.97721493141552e-05
-1.20540454190171e-06
-2.33808359780887e-05
-3.79957217674608e-05
-2.77991265815333e-05
-3.10540177781363e-05
-2.63393539054815e-05
-5.57139332856075e-05
-2.30962866125448e-05
-5.70835645452057e-05
-3.32813871718186e-05
-4.42880803673833e-05
-2.63157443699476e-05
-3.95072623839675e-05
-3.84823732492181e-05
-3.83462909619062e-05
-4.0441917265629e-05
-4.0742511359978e-05
-1.99416066935899e-05
-4.15800220119322e-05
-2.02223437700601e-05
-2.89933901264928e-05
-2.39059171770455e-05
-3.38683458501804e-05
7.35525649597734e-07
-4.10366740173173e-05
-4.04995665400264e-05
4.71149416239201e-07
-3.79108871618484e-05
-1.02462235245877e-05
-3.91835940643074e-05
-3.95912929560636e-05
-9.52286490251599e-06
-4.22830391519483e-05
-1.78136367439638e-05
-3.47536472871354e-05
-2.72490446655995e-05
-4.40186272655059e-06
-3.66131383506309e-05
-1.92999624284896e-05
-2.04885659340911e-05
1.78123536072448e-06
-8.8322177634577e-07
-3.99817368808744e-05
-2.13203488608391e-05
-1.11942841527437e-05
-2.25748790398035e-06
-2.49921364306878e-05
-3.63724717541027e-05
-2.90551012802372e-05
-3.39705000162358e-05
-2.11892197792384e-05
-1.75327709403724e-05
-2.30472898515478e-05
-3.76950765840775e-05
-1.82555636662208e-06
-5.88465353413914e-05
-1.79892269578266e-06
-2.31637921864077e-05
-3.85980565181878e-05
-2.19402293152573e-05
-3.1361874836578e-05
-4.72741446022214e-05
-1.62297505803104e-05
-4.68555803293761e-05
-7.78059266421058e-06
-1.57910592655616e-05
-6.12222870613257e-06
-2.11450684793558e-05
-8.85235652492772e-06
-2.91525148919884e-05
-2.18080971220053e-05
-2.97513435943006e-05
-5.27458266488551e-05
-3.22080933511952e-05
-2.50678308901088e-05
-3.44664791418603e-05
-2.31475686376712e-05
-3.67647384134876e-05
-6.54556389782696e-05
-5.03354048642246e-05
-2.74464451862482e-05
-4.59687250553596e-05
-5.61880715025522e-06
-4.80712392074782e-05
-6.18401724220226e-06
-4.32072986073692e-05
-4.61237701044831e-05
-4.26840453564965e-05
-2.86599031077413e-05
-4.56978063934029e-05
-2.89368303413256e-05
-2.92529691269829e-05
-2.92468309215997e-05
-4.046556467947e-05
-7.52019066836189e-05
-1.53407898866578e-05
-3.67341554292999e-05
-6.67509740376223e-06
-2.13879416412997e-05
-1.26687225623921e-05
-4.34460949214032e-06
-7.15361168354789e-05
-6.36987891480431e-06
-2.16679824855695e-05
-2.5157798448056e-05
-2.15289485601798e-05
-4.88067853068954e-05
-4.98339122874625e-05
1.64256578872705e-05
-2.60380819724615e-05
-1.45145931794491e-05
-4.95271033531443e-05
-3.70989664120737e-05
5.00432305244337e-06
-4.49533830672134e-05
-2.89382382678888e-05
1.73158539469391e-06
-4.75078047849823e-05
-5.57994579908548e-05
-3.88532519448346e-05
-3.93406111240808e-05
-1.35157296749603e-05
-6.01083416490092e-05
-2.55223683117771e-05
-3.72387311933583e-05
-5.83305358924744e-05
-1.82916860642946e-05
-3.45298704726747e-05
-2.95387592174361e-05
-2.93766870493294e-05
-8.91084541138769e-06
-3.15390995500076e-05
-3.99963504090759e-05
-4.1381701457732e-05
-3.45341384537525e-05
-1.65681300698363e-05
-2.82387086220032e-05
-3.0614627596616e-05
-1.07320729824205e-06
-1.4308684465164e-05
-2.37516603467988e-05
-2.55675073067874e-05
-2.2498157816082e-05
-2.54364758259131e-05
-3.45565582752159e-05
-3.03997634918124e-05
-3.04875961259173e-05
-2.67632646028685e-05
-1.46919353932783e-05
-2.5218619854802e-05
-1.87408724743773e-05
-2.13182307088334e-05
-4.64313229214395e-05
-2.67318562527849e-05
-2.96865725042839e-05
-7.36252791576655e-06
-2.77645737609634e-05
-3.3554797597616e-05
-1.39576720355513e-05
-3.01509586754285e-05
-5.13602209921439e-05
-2.34776231850473e-05
-1.55103000477945e-05
-2.92966813440199e-05
1.73454819029375e-06
-5.3331028165543e-05
-4.49157877597889e-05
-4.2852438665992e-05
-1.53687164078634e-05
-4.97817431463961e-05
-5.85718841968688e-05
-2.7958572163483e-05
-5.30215982988231e-05
-4.56976477899989e-05
-3.31013563007534e-05
-9.40743574491223e-06
-4.52151165032227e-05
-1.28954791818359e-05
-2.36903844664592e-05
-3.80005929884549e-05
-4.37732659342168e-05
-2.250231121001e-05
-5.46999524617842e-05
-2.4921943774111e-05
-2.25282587363716e-05
-4.4685506788263e-05
-3.74312391648874e-05
-2.81699278226414e-05
1.1885178623405e-05
-2.48589296557058e-05
-4.19959599927407e-05
-2.14646027150394e-05
-2.06539469792863e-05
-2.49157815252758e-05
-2.02543659771486e-05
-2.23868929125469e-05
-1.71093421604616e-05
1.83716931758013e-06
-5.28038856337665e-05
-4.50854591617528e-05
-2.20512420397573e-05
-2.1169160232525e-05
-2.68260685782074e-05
-4.75251713499025e-05
-3.1603318897693e-05
-2.32358408743503e-05
-2.85987263699341e-05
7.82101567342683e-06
-4.44076953936415e-05
-1.82055910649909e-06
-2.64605646233763e-05
-2.7643375311518e-05
-3.98532886398184e-06
-2.72267876735931e-05
-3.57879176776127e-05
-2.67407170663055e-05
-1.49314158553847e-05
-3.68750891591707e-05
-2.1262820145924e-05
-1.42281834815991e-05
-5.38484968420393e-05
-3.46790759977137e-05
-1.0219860471393e-05
-4.18854139130729e-05
-3.054714976037e-05
-4.862655451318e-05
-2.01450122919749e-05
-3.63473655937169e-05
-3.14591315444747e-05
-7.63140955977732e-06
-2.22306354103133e-05
-4.51086759774182e-05
-2.09973141835139e-05
-4.8489896476255e-05
-4.41353967195522e-05
-4.78300160952577e-05
-1.76383835979974e-05
-3.02727982493319e-05
-9.47248563369785e-06
-2.89141813091534e-05
-2.72883732725909e-05
-7.37073990915984e-05
-4.23658301645017e-05
-1.99983548314648e-05
-3.43478711057218e-05
-5.02699350030326e-05
-1.83453590281543e-05
-4.5338555236636e-05
-3.85132970548481e-05
1.83710608389447e-06
-8.11455316808909e-06
-3.32014693666035e-05
-3.09735794931835e-05
-2.40497397528442e-05
-5.40309047116145e-05
-4.17831038725931e-05
-2.37952186253779e-05
-2.62316634597644e-05
-8.50863695458919e-06
-5.22932472902054e-05
9.79415879325598e-07
3.24780625001895e-06
-2.74567066979361e-05
-1.83524820498779e-05
-4.45740626628259e-05
-3.83948339695916e-05
-3.15145904965084e-05
-6.68228485678742e-06
-1.25297253779388e-05
-4.74413442224538e-05
-4.75553613964354e-05
-3.59582431695977e-05
-3.17488455368229e-05
-4.22452951812676e-05
-1.41015024915863e-05
-1.12979188518401e-05
-3.65579143966693e-05
-2.8518485375896e-05
-2.57913307975953e-05
-1.91089924653078e-05
-2.14333866386141e-05
-4.09270335129816e-05
-1.6619836516117e-05
-1.92482593419216e-05
-1.94062197631242e-05
-3.32777260702346e-05
-2.80125771561016e-05
-1.60624649556138e-05
-2.82529219621643e-05
-2.35474771405821e-05
-3.36870234132543e-05
7.0238277540793e-06
-2.96464363026458e-05
-3.82043277157529e-05
1.08537913357536e-05
-4.20836984575576e-05
-3.83173551655931e-05
-2.56128669703942e-05
-3.40862269997807e-05
-1.69869233287519e-05
3.48769087131298e-06
-3.61804069746414e-05
-2.75491501684517e-05
-5.41152854352872e-05
-1.06956862118967e-05
-1.57323756580861e-05
-2.50914874393123e-05
-2.68477794626458e-05
-3.7273438064555e-05
-1.749289666872e-05
-2.59789254312542e-05
-6.18494291224078e-06
-3.86779679370802e-05
-5.12373924416536e-06
-1.48588418545772e-05
-2.38683395642374e-05
-6.90073229358322e-05
-1.33284171140544e-05
-2.10940070513542e-05
-1.83946691788893e-05
-2.7677916602328e-05
-2.44472251784017e-05
-1.86577195489849e-05
-3.36386876512139e-05
-1.06660812367149e-05
-4.22205497412381e-05
-2.1484632414418e-05
-4.5484057479827e-05
-5.71956798460637e-05
-2.11287722022855e-05
-4.80060149559772e-05
-3.75179664721563e-05
-2.15945694907251e-05
-7.31921944259953e-05
-1.22497510547932e-05
-2.54743270711263e-06
-1.64933171442413e-05
-4.13135013833618e-05
-1.91390831738446e-05
-3.04666215656996e-05
1.8538321074317e-06
-4.75809818429434e-05
-2.73339660073279e-05
-3.12940206009926e-05
-4.974259853136e-05
-3.41428066293788e-05
-4.51988221935674e-05
-4.23776654292269e-05
-8.80325264113819e-06
-1.37001590184209e-05
-5.28357673391897e-05
1.91401933261352e-05
-1.96021920739093e-05
-4.25397494635295e-05
-6.18875784140183e-06
-1.16098354207801e-05
-1.45063404052044e-05
6.87662691657279e-06
-4.84784992143008e-06
-5.02113704742867e-06
-4.74598214474118e-05
-1.78646273095791e-05
-3.09435149591252e-05
-2.8783865938965e-05
-4.51478335984794e-05
9.7035982957851e-07
-2.45005333551442e-05
-3.21243458604427e-05
-4.12519247175134e-05
5.53296947921114e-06
-1.40917976487629e-05
-1.1952479285108e-05
1.06814394424235e-05
-5.09836685362535e-05
-2.90531235394603e-05
-2.11073597223957e-06
-2.79753083727092e-05
-1.95473025605078e-05
-1.84531355743807e-05
-2.63961725593089e-05
-2.7039489577054e-05
-7.8744019524074e-06
-2.71315162206583e-05
-4.73833674979782e-05
-5.15311372748569e-05
-2.53590329436512e-05
-4.61687927705676e-05
-4.56131049935646e-05
-2.80010117499807e-05
-1.04918192416798e-05
1.58253335162341e-06
-5.26768559961188e-05
-3.14355612640395e-05
-4.35823246792535e-05
-2.97185985120965e-05
-8.11429575286486e-06
-1.84481700489301e-05
-1.38540628028598e-05
-5.60708004868336e-05
-4.47332320880999e-07
-1.75304065530329e-05
2.59990453050494e-05
-3.23643262804799e-05
-3.47326706902803e-05
-2.35759078431089e-05
-1.76604677651837e-05
-3.69262862534274e-06
-4.01892964049458e-05
-2.77881127740313e-05
-4.22617402630952e-05
-2.51790444257003e-05
-1.43937519447319e-05
-2.84730849698973e-05
-2.87630950229639e-05
-3.1676716309669e-05
-1.12359863663199e-05
-2.08290914787308e-05
-2.70711631092694e-05
-4.22040064497141e-05
-1.45108530427692e-05
-8.66541082207963e-06
-4.05194672023787e-05
-3.56961608375335e-05
-2.12131690957732e-05
7.31171450646348e-06
-2.47947511949746e-05
-4.68523531135243e-05
-2.52792406787854e-05
-3.30250801153046e-05
-3.28024888188147e-05
-2.06273488472159e-05
-2.1732829096027e-05
-2.4986807191589e-05
-4.17591006869125e-05
-1.49987923075111e-05
-1.49350936031568e-05
-4.5221152176196e-05
-1.01394700765093e-05
-4.52030063143848e-05
3.37015943208416e-06
-2.49730346832903e-05
-2.06961491877259e-05
-4.19137274548061e-05
-4.89710811553514e-05
-1.93029169145214e-06
-2.72510097271024e-05
-3.05904634607751e-05
-1.60186790758711e-05
-5.10519779654425e-05
-4.00406568446219e-05
-5.31383447352236e-05
-2.45010671528796e-05
-3.42931669670718e-05
-2.89504936944837e-05
-6.14625881346748e-06
-2.25371859952226e-05
-1.73678877297031e-06
-8.35082117643809e-06
-2.22251400929176e-05
-2.76920388173947e-05
-3.78726649560356e-05
-4.12354353368467e-05
-2.78526370818699e-05
-3.75056791951245e-05
-3.2640546834267e-05
-3.26675335828432e-05
-1.3282822836731e-05
-1.77741257044314e-05
-3.38580712925462e-05
-3.36885827000777e-06
-4.81802010263818e-05
-1.8210582696981e-05
-5.05944454952284e-05
-1.85637368469829e-05
-4.17230790206807e-05
-4.98711681283806e-05
-2.86256694292706e-05
-3.99101064045018e-05
-2.58616852441078e-05
-2.31594031767138e-05
-3.51607648460241e-05
-2.50044040278862e-05
7.44801837508478e-07
6.46301364497838e-06
-2.39542412312168e-05
-1.83142870065845e-05
1.85675733746981e-05
-3.54696404569416e-05
-5.480696963654e-06
-3.35188509485229e-05
-2.81414112214173e-05
-1.85610428349993e-05
-4.48774619469178e-05
-9.05403100384552e-06
-2.1064712234805e-05
-1.8385125585949e-05
-1.61809839380568e-05
-2.24503082775996e-05
-5.49641925604886e-05
-4.54532506738439e-05
-7.34847822319249e-06
-5.32607552818475e-05
-4.56259507502741e-05
-3.17347332480546e-05
-3.94196927822224e-05
-2.07966982620055e-05
-2.3742693456114e-05
-1.13716437758048e-05
-2.58153156860971e-05
-2.56522809687556e-05
-3.26470910747636e-05
-3.7808078208853e-05
-4.65261164680283e-06
-3.98192090057846e-05
-5.57023776129867e-06
-4.50124639762434e-05
-2.86278929109888e-05
-8.83800805442132e-07
-1.74121372453649e-05
-4.99185147663125e-05
-1.45156945355763e-05
-7.38913304880456e-06
-2.23984237216505e-05
-4.29074843080707e-05
-4.5666003163351e-06
-3.21494435722591e-05
-2.16977630311734e-05
-1.4399134817295e-05
-3.6270905632237e-05
-2.9663625197084e-05
-3.35650183309444e-05
-2.0460138836547e-05
-2.12703039294105e-05
-4.01975503399119e-05
-1.22715097646248e-05
-1.70246626533711e-05
-3.64378962859311e-05
-4.33490330580395e-05
-1.62804644877815e-05
-1.07263835792369e-05
-5.84635188736787e-05
-5.02801969321128e-05
-2.23286227110118e-05
-4.41640480353781e-05
-2.47606090549611e-05
-3.27415950023879e-05
-5.23993424712848e-05
-5.74422612413873e-05
-1.66926026566228e-06
-9.20671747425333e-06
-2.5432590687538e-05
-3.23939437650763e-05
-6.31215550332744e-05
-2.09677182941004e-05
-1.76436895716483e-05
-8.2762660640164e-06
-2.96521030021354e-05
-1.4747873926562e-05
-1.43171458441915e-05
-3.5572677734757e-05
-4.18220304650427e-05
-1.91116794179188e-05
3.05487348127412e-06
-1.95042596573804e-05
-5.42141806408367e-05
-4.98896138670424e-05
-4.15320100622502e-05
-4.67517349303362e-05
-1.29196818961331e-05
-1.00709832025049e-05
-3.6813337650979e-05
-5.91258880764554e-06
-3.91935262698406e-05
-2.30265115519204e-05
-3.94814399861578e-05
-2.15915737335442e-05
-3.97094277068421e-05
-5.02558275357607e-05
-4.72496814241486e-05
-8.72785642917472e-06
-6.43983051132662e-05
-5.95399711108597e-06
-6.30700159806986e-06
-2.85104513146865e-05
-3.16687257325691e-05
9.05184321514313e-06
-1.5711589214279e-05
9.9855505295564e-07
-3.9355307256291e-05
-3.61444889643666e-05
-2.41977074603027e-05
-3.31041916097141e-05
-2.81466654785545e-05
-7.79701357632537e-05
-6.22500032988439e-06
-2.26354203144538e-05
-6.93276395319321e-06
4.30725317825131e-05
-5.62575425868497e-05
-2.12746697159518e-07
-2.91315455441446e-05
-1.4492521484028e-05
-2.00629545800066e-05
-1.65743346962832e-05
-5.0863105472956e-06
-1.05288032350011e-05
-3.57538983773202e-05
-1.00534083731641e-05
-2.73171726234982e-05
-2.98317142772834e-05
-3.31288407088194e-05
-6.79246780357658e-06
-5.84458142196225e-05
-5.29338025410468e-06
-3.09294991486969e-05
-1.45991742494146e-05
-2.93963773521094e-05
-4.32684979572887e-06
-4.01391066410226e-05
-4.17225111330254e-05
-8.28904803654764e-06
-4.98529351769242e-05
-2.23809664281352e-05
-2.56264454875554e-05
-2.34895796643753e-05
-5.12154484464282e-05
-3.45174070850535e-05
8.26706203809578e-07
-1.66970388132578e-05
-5.43368200516337e-05
8.83438369841281e-06
-7.46005951352052e-06
-3.25975976068657e-05
-2.30732241870176e-05
-1.6739378390994e-05
-2.07158935063631e-05
-3.96934709011326e-05
-1.84398055645499e-06
-4.11629830113143e-05
6.35300429921616e-06
-2.40308297011363e-05
-1.52177888972389e-05
-2.3761136194911e-05
-2.98101317470277e-05
-1.2126481472665e-05
-3.05381272599967e-05
-1.6512610394276e-05
-4.2620604611115e-05
-2.49555078361784e-05
-4.54941894106294e-05
-5.86496285385289e-06
-4.2280657137037e-05
-3.3568431295919e-05
-4.14731131278969e-05
-1.61113817774745e-05
-9.86959839449111e-06
-1.92879039805169e-05
-2.51406653578885e-05
-3.05647881565804e-05
-2.77807749107214e-05
-3.36683383969268e-05
-1.36975131578049e-05
-3.80351978815254e-05
-3.34275050121054e-05
-3.10091178493465e-05
6.97174705176627e-06
-4.57104836973024e-05
-5.13346426152644e-05
5.20953717286245e-07
-2.54667959314956e-05
-1.28322802263503e-05
-4.46114075990183e-06
-9.29604323223089e-06
-1.24155888436845e-05
-4.28727109591623e-05
-2.04169043732422e-05
-4.12829816620524e-05
-2.66313427846909e-05
-3.67309388781423e-05
-4.8881215443817e-05
-2.18161059887495e-05
-3.36871726458919e-05
-3.26815392024011e-05
-1.29603034290665e-06
-1.70159427547423e-05
-3.84141321262055e-05
-1.65749592531579e-05
-2.07770553509027e-05
-2.35449707896926e-05
-1.65586896022991e-05
-3.17643525996097e-05
-2.70371216893996e-05
-1.5503361781248e-05
-5.06853474035576e-05
-2.6294768177261e-05
-8.64223595291901e-06
-4.22735404493135e-06
1.99092616419304e-06
-2.45773145379874e-05
-9.82023871317574e-06
-2.32506108779864e-05
-5.87660962644314e-05
-1.61557195046147e-05
-3.2015663013254e-05
-3.4240603160392e-05
-3.84226159746151e-05
-1.66327583364829e-05
-4.6938913223458e-05
2.07358847545794e-07
-3.98982915137628e-05
-1.3601404299942e-05
-4.05786515326175e-05
-3.40406558970584e-05
-1.53361864671161e-05
-3.73497162954797e-05
-3.4056626616422e-05
-2.1891740810229e-05
-1.49552845264137e-05
-3.27356111753805e-06
1.11754610237068e-05
-1.97363042071183e-05
-2.20052251726719e-05
-4.21608757357156e-05
-3.29781809642408e-05
-2.80509399463846e-05
-3.99452159768117e-06
-2.2813596959321e-05
-2.12803464895682e-05
-2.35188394093843e-05
1.38931688360367e-05
-2.38901339513261e-05
-2.87182076006687e-05
-4.55127928602559e-05
-2.90598895009774e-05
-4.07088509901001e-05
-1.73192032106777e-05
-5.05523067794017e-05
-4.49910227335522e-05
-1.47016629945983e-05
-5.2847916115439e-05
-2.73723889692272e-05
-6.25944810148489e-05
-1.8932831558327e-05
-5.35163245890923e-05
-3.47514941194617e-05
-4.73577722599698e-06
-2.36528429201383e-05
-2.98081004371157e-05
-3.37395467075315e-05
-3.94719451650691e-05
-2.95988102628559e-05
-3.78687816853455e-05
-3.73004599509485e-05
-3.19199277724458e-05
-3.52485550525379e-05
-1.60458264851541e-05
-3.23426125418448e-05
-5.01533286805421e-05
-4.72676300064114e-05
-4.82147611310743e-05
-1.79198847393776e-05
-2.64795747147135e-05
-8.15103876466421e-06
-4.50195603070102e-05
-3.32287855054074e-05
-4.37964075824348e-05
-3.05001429362455e-05
-3.02728789711419e-05
-4.79591193707951e-05
-2.89703062817119e-05
-3.81524170938166e-05
-4.19088440673519e-05
-4.9969182447045e-05
-4.30915025906017e-05
-3.91693610871874e-05
-3.03146439461102e-05
-3.9239517016851e-05
-4.35446741566839e-05
-4.32331649775413e-05
-3.11970146409198e-05
-2.88051233490974e-05
-2.76460475222923e-05
-2.87322903882953e-05
-3.23754021989811e-05
-2.29593196523799e-05
-2.95073582600892e-05
-3.85215304714582e-05
-2.91612268614223e-05
-2.30862708573089e-05
-2.76747099315506e-05
-4.53204631182177e-05
-1.72666342910486e-05
-3.38229022968096e-05
5.19962538536187e-06
-4.12904074864736e-05
-2.82865195149255e-05
-2.12025466145907e-05
-1.20983347204059e-05
-2.65131296644738e-05
-5.364975028006e-06
-5.44780972584559e-05
-3.08897262384693e-05
-3.29838495917483e-05
-3.11922045346879e-05
-3.81923198738029e-05
-5.82626301038404e-05
-4.61552996877853e-05
-8.7924952555308e-06
-1.2450967800526e-05
-3.98467421943985e-05
-2.42014207355463e-05
1.0366053288784e-06
-1.16223651284421e-05
-2.60067702898901e-05
-1.68801900467843e-05
-1.68033825281256e-05
-2.53495787620047e-05
-4.24432649296498e-05
8.84944740576804e-06
-4.7492441606193e-05
-3.58319655880332e-05
-1.02611344549798e-05
-5.42156810299799e-05
-5.49928125917725e-06
-6.14980169783727e-05
-1.41093995162437e-05
-3.98758343507576e-05
-3.910642872581e-05
-3.83667480413222e-05
-2.96320979001169e-05
-1.59964992923121e-05
-2.99798716332581e-05
-4.98404579374261e-05
-2.37288406302425e-05
-3.88920964169167e-05
-3.67650928166047e-05
-3.47835350883242e-05
-4.74349219095852e-05
-7.55398764457305e-06
-4.52930247121533e-05
-3.02299257397171e-05
-4.52688491903459e-05
-4.65697814206161e-05
-3.88364134062783e-06
-3.18138911713643e-05
-4.36441007469399e-06
-4.08186730453144e-05
-6.09603230009175e-05
-2.46648717978253e-05
-2.95843668353306e-05
-2.61600334652846e-05
-3.74758392466087e-05
-1.71470392760255e-05
-2.29698801213299e-05
-1.65647460705963e-05
-7.25108124376184e-06
-4.40072933084843e-05
-2.77370806880557e-05
-2.04238631209908e-05
-2.98136180113684e-05
-2.1393920680778e-05
-1.76930941778641e-05
-4.57556776267217e-05
-3.30186325047334e-05
-3.07819761277878e-05
-3.46971052029802e-05
-4.12062528057057e-05
-2.02801445384338e-05
-5.41253191525644e-05
-4.94921585676283e-05
-2.36032029356849e-05
-4.77865491627317e-05
-3.45104628452641e-05
-1.15080768588154e-05
-3.36067234699552e-05
-2.69612112902038e-05
-1.49652524685575e-05
-3.18923921161438e-05
-4.73878863646872e-05
-3.18389113667849e-05
-2.60595385092434e-05
-2.77103262280549e-05
7.096064613837e-06
-4.52522024898757e-05
-2.45406651052117e-05
-3.92376554164367e-05
-6.04133999049303e-06
-4.21976034450129e-05
-5.3338948234579e-05
-1.97054700775417e-05
-2.00915961154346e-05
-1.71830749811864e-05
-2.05180757904715e-05
-2.62382108082503e-05
-3.18117937721459e-05
-1.63843551220803e-07
-3.1602213065365e-05
-1.12265273174905e-05
-1.03703159848936e-05
-2.95746733236643e-05
-3.60861966873188e-05
-3.60295464359123e-05
-3.99109641475968e-05
8.3410362421818e-07
-6.67410947357137e-05
-4.5192354104452e-05
-4.46584995326344e-05
-1.18651380859369e-05
-1.25655853792743e-05
-4.68064514151636e-05
-3.31681918360865e-05
-5.7334802282954e-05
-2.08020476421734e-05
-1.11441243555748e-05
-2.04614118063317e-05
-1.40017513056811e-05
-2.72272052372518e-05
-2.2199904813139e-05
-5.38165351126388e-05
-5.60785409308893e-06
-1.39200367088626e-05
-2.4074940878928e-05
-1.09138086322476e-05
-1.97211258311107e-06
-3.04308536904253e-05
-1.85638657030268e-05
-4.27278041071705e-05
-6.1577400072644e-05
-1.18405302099129e-05
-2.55785657484503e-05
-1.65120974589764e-05
-2.76689607254665e-05
-1.47119052753846e-05
-4.50287901088183e-05
-2.07497738473066e-05
-6.28689222760088e-06
-2.94602918709713e-05
-3.78823898987808e-05
2.07085049798217e-06
-4.10643983171249e-05
-5.68195492210547e-05
-3.29885683193597e-05
-3.51180789493571e-05
8.52619691475486e-06
-2.81987378928049e-05
-8.88101878556839e-06
-1.72222429488557e-05
-3.03616598695305e-05
-1.01747377100737e-06
-3.46360924595726e-05
-3.55141023502064e-06
-8.06726635048653e-06
-4.0403301586105e-05
-4.64972623097895e-05
-4.95391693570638e-05
-4.71988499153335e-05
-1.19311781487904e-05
-7.45614451568416e-06
-1.53388858217764e-05
-2.73363131479298e-05
-1.01285568955854e-05
-4.02240543602185e-05
-3.99401090317419e-05
-5.23027899031828e-05
-2.17324356660573e-05
-2.6831119091715e-05
-1.41874727691039e-05
-4.84278833396234e-06
-5.27651808121189e-06
-3.18070719213786e-05
3.5482535130979e-06
-1.44244459286992e-05
-6.16255733211688e-05
-9.03746070204549e-07
-2.8778692301482e-05
-1.26707875001721e-05
3.8097425922323e-07
-3.09052579163681e-05
-4.34612518638941e-05
-4.02696430539286e-05
-4.91541589117472e-05
-8.21749528923729e-06
-3.47326917195864e-05
-3.54896648844021e-05
-1.74606411985365e-06
-3.96967510551367e-05
-3.80327568830687e-05
-2.46554178779449e-05
-3.60203062226186e-05
5.13320411141228e-06
-3.03523691130617e-06
-2.46275820672871e-05
-4.36018752035814e-05
-6.05623448899994e-05
-4.06015701913071e-05
-4.51419711618835e-05
7.24916235599969e-06
-4.92755115882872e-06
-7.3833073890303e-06
-2.99159931324174e-05
-5.28594970975792e-05
-1.35398079238276e-05
-4.15264631539569e-05
-2.06385596815673e-05
-4.06353423273833e-05
-3.33836301420896e-05
-1.6311756778867e-05
-1.81785680808257e-05
-7.58373926300559e-05
-6.23973318570091e-05
