# Supplementary material for: Research on computational propagation and identification of mine microseismic signals based on deep learning
Source: PLoS One. 2025 Oct 22;20(10):e0334641. doi: 10.1371/journal.pone.0334641 (PMC12543183; doi:10.1371/journal.pone.0334641)
Supplement: S6 Data — (ZIP) [file pone.0334641.s006.zip › 000100900000220.xlsx_0.txt_24.txt.txt]

-1.77530999268647e-05
-1.01573557344569e-05
-2.90220383652347e-05
-4.98039671705178e-05
-6.55794169561575e-06
-3.92615273406171e-05
-3.79900428844855e-05
7.34955969965941e-06
-4.24075255932136e-05
-3.63190131351856e-05
-1.8982993347552e-05
-4.40303231141798e-05
1.17093297659716e-06
-2.4035968830053e-05
-2.4018694986067e-05
-1.84096532351336e-05
-4.25384897510143e-05
-2.87090863054321e-05
-1.87033043687308e-05
-2.36658763813093e-05
-5.42967498684306e-05
-5.00189993203424e-05
-8.75966119224466e-06
-9.10670832293622e-06
-2.28399078882899e-05
-4.27254442478307e-05
-2.02505225409592e-05
-2.19289880633756e-05
-1.68053658661717e-05
-2.42009267880672e-05
-5.00319891810939e-05
-3.20738157845075e-05
-3.41133582133229e-05
-3.41653253510945e-05
-3.06524099178607e-05
-3.6966749618127e-05
-5.80453570197745e-05
-3.39295160708971e-05
1.44900198266682e-05
-2.86849193592594e-05
-4.12309635995817e-05
-3.85274336323486e-05
3.0527956951727e-05
-4.91543640688406e-05
-7.75622057354876e-05
-2.44666337133149e-05
-1.57160648556765e-05
-7.00575651033972e-06
-1.818455555537e-06
-1.74046737459598e-05
-4.20295700290507e-05
-2.96754246489909e-05
-2.15172427782779e-05
-5.66803312302778e-05
-1.46724118231538e-05
1.20429500886975e-05
3.51974711771319e-06
-2.04752190584706e-05
-2.93739978117853e-05
-2.67024140029439e-05
-2.30332333960359e-05
-8.92499500840119e-06
-6.31345716628278e-05
-7.1758882105568e-06
-6.1354812716272e-06
-3.16076986395414e-05
-3.41862294373324e-05
-4.6694562963237e-05
-3.2758501419601e-05
-2.55809018663375e-05
-3.36437430605891e-05
-1.04105862235633e-05
-5.97582094242336e-05
-2.81255669394902e-05
-5.08754241104701e-05
-3.10992307584966e-05
-2.24726325506346e-05
-1.9121682238962e-06
-2.72949179915659e-05
-3.15978160135931e-05
-6.25482919722571e-05
-2.92401224790315e-05
-1.59590234044696e-05
-4.28053304417058e-05
-4.70785640468487e-05
-9.37153272936933e-06
-3.94876624993759e-05
-4.31248269517168e-05
-1.24717698998884e-05
-4.72346934113229e-05
-2.05958176190797e-05
-1.57744827473915e-05
-2.94729656130796e-05
-2.21708832337691e-05
-3.76627217011787e-05
-2.8266494987278e-05
-1.67857519131045e-05
-3.28568110168018e-05
-3.04721215744189e-05
-3.91113884250825e-05
-5.55984190937882e-05
-1.86058961819525e-05
-5.10259552039405e-05
-2.22779970424272e-05
-3.9072021058529e-06
-2.55326413022103e-05
-5.72646317696076e-05
-3.10041608852053e-05
-3.58882190359469e-05
-5.68955388742582e-05
-1.430230019522e-05
-1.39871557864766e-05
-2.18510361618163e-05
-4.97054664897255e-05
-7.61893292153615e-06
-2.66528822252721e-05
-2.78062217336426e-05
-3.43286996988998e-05
-3.57030643817228e-05
-3.07146765341161e-05
-1.45638558417401e-05
-2.03292560358313e-05
-1.24553409563463e-05
-4.17257756864987e-05
-3.56259214174912e-05
-4.68226360864165e-05
-2.1615189232707e-05
-1.01895422344057e-05
-4.1941488504422e-05
-8.46912321022812e-06
-2.36329825636743e-05
-1.0403959365562e-06
-7.66140389097712e-06
-4.34546420025965e-05
-2.45023651786101e-05
-1.41809969923592e-05
-2.88086367614213e-05
-6.16809661305133e-06
-7.98567165052439e-06
-4.27029130803799e-05
-2.01276220564494e-05
-2.70264085242352e-05
-1.01514114905508e-05
-2.65185461692852e-05
-1.196270210692e-05
-1.66510974385058e-05
-1.10680511664811e-05
-3.75298133814969e-05
-3.45130044569801e-05
-1.75909731003736e-05
9.93220992642953e-07
-3.31658003203653e-05
-3.39762462012879e-05
-2.26565325444039e-05
-4.46809880644437e-05
-5.59504785433983e-05
-2.7236061369235e-05
-4.15234550744493e-05
-9.2440978795026e-06
-4.35597903476241e-05
-3.9676462349506e-05
-4.25132507108605e-05
-1.21558670461348e-05
1.18700111820832e-05
-1.0406401001873e-05
-1.75717632673088e-05
-4.88494902374442e-05
-1.32376388718029e-05
-5.25299989659265e-05
-3.01087348989487e-05
-6.49029766097936e-05
-3.5335948717025e-05
-4.13726321567164e-05
-3.76594260704749e-05
-3.67229424057355e-05
-5.50044717364714e-05
-1.99424474306972e-05
-2.97228990484467e-05
-5.48851272971983e-05
-1.47590418843673e-05
-4.03986517275106e-05
-3.24460795535071e-05
-1.2942929038543e-05
-2.07816193309356e-05
-2.63080641454425e-05
-4.62553445617619e-05
-3.50750119728837e-05
-4.56316752863031e-05
-1.8428237016228e-05
-4.00507939121961e-05
-4.71501219040045e-05
-3.60217209254112e-05
-3.59521722761578e-05
-5.05537137858834e-05
-7.69268973293375e-05
-2.61896208190214e-05
-3.27072492218617e-05
-4.9748905354887e-05
-3.74660941212808e-05
-3.23161774787019e-05
-4.74746797971717e-05
-2.08869151279738e-05
-4.15955015512673e-05
-1.76180438037529e-05
-3.77255987948223e-05
-2.83410758933433e-05
-4.47842685219562e-05
-4.65098043048519e-05
-3.6642818887654e-05
-3.56751063683506e-05
-3.8929227493276e-05
-5.67022133728762e-05
-9.0108991753745e-06
-4.94998409412936e-05
-4.63001024338237e-05
-1.44078110117402e-05
-4.0687192104814e-05
-8.82161933039341e-06
-3.80153342520982e-05
-3.07311966696863e-05
-4.28487006842392e-05
-2.56813351320607e-05
-1.00294856787746e-05
-7.72336744881019e-06
-3.85594298791755e-05
-2.15712389490874e-05
-3.86219187736015e-05
-3.19103685744706e-05
-3.26397586284462e-05
-2.0214990034881e-05
-4.54254379349366e-06
-1.37010413142884e-05
1.06129705169217e-06
-5.23871613328677e-05
8.64591992153521e-06
-4.66832825472599e-05
-3.67481013861193e-05
-3.70365444481083e-05
-4.27240676022548e-05
-4.1289792555439e-05
-1.56073063740668e-05
-2.99745914759168e-05
-3.69360142859868e-05
-4.79673493501805e-05
-1.99830486716877e-05
-2.71894938083304e-05
-3.1499418129864e-05
-3.63995220001397e-05
-5.51210449101197e-05
-2.80931207033912e-05
-1.08775892515159e-05
-3.4066317374635e-05
-2.83679852413258e-05
-9.1631491576479e-06
-4.09835972883562e-05
-3.47321786939416e-05
-1.52513115749105e-05
-4.71984638064492e-05
-1.19765987690242e-05
-1.30110560986615e-05
-3.06113129011651e-05
-3.12779106502823e-05
6.39044858302981e-06
-3.61553632658457e-05
-1.31714622848635e-05
-1.28224663063819e-05
-2.2466291690039e-05
-2.46701836764952e-05
-1.57175816202754e-06
-2.29717146232171e-05
-3.58199931862738e-05
-1.49903570748108e-05
-9.9754777341305e-06
-3.52577440662091e-05
-5.49047114661403e-05
-9.8841276233486e-06
-4.79320633716747e-05
-1.52019326968513e-05
-1.72105569215366e-05
-3.97805681031382e-05
-4.1986118778562e-05
-3.75975132997905e-05
-5.17796611574195e-05
-1.74243920937547e-05
-1.33951383240445e-05
-3.52860491748435e-05
-3.62659692217338e-05
-5.43913114726311e-05
-1.98648925637521e-05
-4.39478757418313e-05
-4.3919639806608e-05
-1.59126119300921e-05
-3.47723121408414e-06
-3.39656337861179e-05
-1.53391303765577e-05
-2.34748468153717e-05
2.68216354263037e-05
-3.42123601764594e-05
-2.17313232401624e-05
-9.73574682928201e-06
-4.36493693533138e-05
-9.59366078118617e-06
-2.69359159227615e-05
-2.70107028875034e-05
-2.90500036956028e-05
-3.10341442983516e-05
-3.49941683855245e-05
-1.90815082170985e-05
-8.39409944685819e-05
-4.0081726743533e-05
-3.62479578322974e-05
-2.44445398128607e-05
-8.14714168886352e-06
-2.63928722135941e-05
-3.63164144902255e-05
7.81004320141734e-06
-2.34171477501512e-05
-2.62721697592135e-05
-4.48849105931526e-05
-2.11814993184178e-05
-3.49125382545956e-05
-2.36972645491034e-05
-2.83958294443229e-05
-3.53777128944912e-05
-2.64061759167584e-05
-9.38638306088454e-06
-2.07660211640633e-05
-3.6963074786416e-05
6.24941346387781e-06
-3.89195292890948e-05
-2.18120666076894e-05
-1.85063811676234e-05
-4.32303764387005e-05
-4.06713031629312e-05
-5.12540597382783e-05
-4.03200761634092e-05
-2.14489417070994e-05
-3.39049600044359e-05
-2.96005987099456e-05
-3.43819134305744e-05
8.9837197117579e-06
-4.57744441464632e-05
-1.49665823394383e-05
-4.58313274304172e-05
-3.65815412289435e-05
-3.42234440686027e-05
-2.6588495961382e-05
-2.66950014103731e-05
-2.98385146197441e-05
-4.09823314689628e-05
-1.41537444307537e-05
-5.71204136401457e-05
3.97079226450392e-07
-6.09112327979191e-05
-2.13175597455691e-05
-2.24983295573653e-05
-3.93972035101347e-05
-3.51651868874815e-05
-4.41539398967299e-05
-3.71120412766145e-05
-2.34811520472569e-06
-2.87087077721295e-05
-5.08826943974221e-06
-6.34478225784814e-05
-3.38201681661436e-05
2.62711813039981e-06
-1.21612476951993e-05
-2.58394027073097e-05
-2.2230079666465e-05
-2.82094431552811e-05
-2.97541951655976e-05
-2.52857094297009e-05
-1.74061474457483e-05
-3.80815349301019e-05
-4.15710163250109e-06
-3.50152784729803e-05
-2.40533601832968e-05
-1.86047292150959e-05
-3.12855953196024e-05
-2.45372883689521e-05
-2.37286451097901e-05
-3.0609558527357e-05
-2.58381465147013e-05
-1.55730427116887e-05
-2.65465737074618e-05
-2.49161330355813e-05
-6.0127131747072e-05
-4.14573333893757e-05
-1.54999231586588e-05
-3.50386996530962e-06
-3.03278009473012e-05
-2.18702839104326e-05
-5.30231086015616e-05
-3.88953818168931e-06
-2.1068235067369e-05
-3.99519669359271e-05
-2.34898618739403e-05
-1.49199218573431e-05
-4.29465520891086e-05
-4.77008649351586e-05
-2.00489132248343e-05
-2.09128806757186e-05
-9.90147954441899e-06
-1.17156661098902e-05
-2.37187655382387e-05
-2.10781212877017e-05
2.2366218949389e-06
-6.90843259312081e-05
-1.92014434863633e-05
-2.98428558262071e-05
-2.90476214543338e-05
-2.68708714838688e-05
-5.336973395363e-05
-4.93131308288238e-05
-2.91958007282221e-05
-3.42277195287513e-05
-1.55825608661529e-05
-1.93542492392414e-05
-4.13306933650565e-05
-1.35972325516845e-05
-2.94807081793982e-05
-4.08047169858782e-05
-1.72671513365416e-05
-3.0864807134917e-05
-3.62568243093989e-05
-1.23824474343439e-05
8.08209061720608e-06
-3.41116683161708e-05
-1.09510269097443e-05
-1.97595275679908e-05
-4.20098374921529e-05
-3.79288849817414e-05
-3.80767873298375e-06
-2.56021628162166e-05
-1.23278738659264e-05
-9.64224079043185e-06
-3.85599874951369e-06
-3.98900952942614e-05
-1.88403650114967e-05
1.20483402318656e-05
-3.94655827792813e-05
-2.16909530184984e-05
1.11095081246775e-06
-4.84448197435449e-06
-1.32117174681155e-06
-4.93229187349745e-05
1.56492850993567e-07
-2.86870422835879e-05
-3.47756609659471e-05
-1.08252610405608e-05
-2.29661619245784e-05
-4.19209024404078e-05
9.61894271125575e-06
-4.42026902639049e-05
-3.15272533962519e-05
-1.86740625866626e-05
-5.45259347462486e-06
-2.18916898867166e-05
-2.82956785401168e-05
-5.36820315139197e-05
-3.05533232590938e-05
-2.08226304489284e-05
-1.87802782401413e-05
-4.50507846987672e-05
-3.92507961887725e-05
-2.39815602839692e-05
-2.32044615106767e-05
-1.06117249834707e-05
-5.21542184522109e-05
-2.91025187025083e-06
-1.72130596031478e-05
-3.19844373417947e-05
-2.67272245713575e-05
-2.97412418425669e-05
-3.34104776602375e-05
-3.34439279422467e-05
-2.50680933592948e-05
-7.17412437972408e-06
-3.32517042156161e-05
-1.11748991240945e-05
-4.6371194166705e-05
-4.73508257509661e-05
-2.42995711134004e-05
-3.65883399433898e-05
-2.59557465172319e-05
-3.63970714809421e-05
-3.68143808800591e-05
-9.4581097436132e-06
-2.93889257867584e-05
-2.92779792468882e-05
-2.81405890773577e-05
-1.50273999897627e-05
-4.59484426995128e-05
-5.38666363895773e-05
-2.23960181972044e-05
-5.04180948094188e-05
-2.56139886319167e-05
-6.88602020838058e-05
-2.39670895324256e-05
-5.04825802688039e-05
-1.00612340506805e-05
-3.4542015034605e-05
-3.66026219798869e-05
-6.36841444779643e-05
-4.49648256255569e-05
-3.81184759723979e-05
-4.90813316065556e-05
-1.7123291547684e-05
-4.51862755113952e-05
-8.86868597978388e-06
-3.34489912274816e-05
-5.5356086817668e-05
-1.8363712920763e-05
-3.91028159515259e-05
-2.62383861879955e-05
-9.7321176613408e-06
-4.33859941387743e-05
-3.69020235529179e-05
-2.21757659307723e-05
-3.3437922526426e-05
-1.47596205731165e-05
-3.03010227858228e-05
-4.82468061709848e-05
-1.17526744568874e-05
-6.90586620589741e-06
-4.04566580058365e-05
-3.66090081606112e-05
-3.02428148969112e-05
-2.369466707576e-05
-3.01629473374077e-05
-9.60442262980806e-06
-5.77211628770939e-05
-2.43709620198514e-05
-3.9754261032435e-05
-3.40506393531822e-05
-1.48891804132689e-05
-2.85683934248577e-05
-1.50938129038245e-05
-2.35028516358621e-05
-3.46630294024089e-05
-3.44631095786315e-05
-2.35595554723034e-05
-6.46068298303329e-06
-4.02095500048384e-05
-2.96147537969661e-05
-2.55744045981439e-05
-4.93305701062425e-05
-4.24010624149005e-05
-1.21066460150281e-05
-3.58447575129102e-05
-1.39075899327548e-05
-2.37152289920474e-05
-4.61172660895937e-05
-2.47978296913927e-05
4.08680148111447e-06
-3.99168991741543e-05
-2.97132301440188e-05
6.85722603396426e-06
-3.54215958887341e-05
-5.54667228121692e-05
-1.63284318045291e-05
-2.01836878290993e-05
-9.88524254083298e-06
-3.23354416625074e-05
-1.30441474740337e-05
-5.3309696631676e-05
-6.54766076822112e-05
-3.33909851671072e-05
-2.85710321179298e-05
-3.36152772563181e-05
-9.56888492810663e-06
-7.6784235125545e-07
-3.48618013630604e-05
-2.65362089828729e-05
-3.42325149567558e-05
5.08765664721193e-07
-4.10223364273081e-05
-4.35717603242067e-05
-2.39711385622948e-05
-1.80927033735343e-05
-3.15312512450233e-05
-2.13228940139977e-05
-3.24993989402937e-05
-4.11610555945192e-05
-2.41813430414532e-05
-4.92483143063414e-05
-1.11717548003951e-05
-1.23166941176318e-05
-2.30780635955537e-05
-3.34328501502316e-05
-3.22281472865642e-05
-2.55399242133473e-05
-2.80116398058277e-05
-4.92584361024845e-05
-5.30816429141445e-05
-5.29338073171224e-05
-3.01093241642209e-05
-1.27917612639338e-05
-2.42613973037012e-05
-2.48949855394835e-05
-1.76926525672595e-05
-1.76975839216466e-05
-6.33310584620575e-05
-6.21873151547587e-05
-5.29603876467571e-06
-4.95033596118792e-05
-2.13435579456875e-05
-1.9836291956929e-05
-3.98664570964309e-05
-4.622804411195e-05
-2.04879770218962e-05
-2.67598779578979e-05
-1.79846408397652e-05
-3.64402037827437e-05
-2.29970931642134e-05
-3.11295200745603e-05
-2.76312057118196e-05
-1.69675289656551e-05
-1.63217921175487e-05
-2.53910842156723e-05
-5.8922484490043e-05
-4.20192196869202e-05
-3.20769753160269e-05
-6.33694605854972e-06
-4.5211550766467e-05
1.21808138105857e-05
-2.71301879152007e-05
-6.96714763618371e-05
-3.0229333688295e-05
-2.03249173901218e-05
-2.74988646304557e-05
-4.51734594652617e-05
-2.69838917639781e-05
-2.25832048546309e-05
-4.05499095760971e-05
-6.31488886958112e-05
-3.02310069336209e-05
-3.64955761251613e-05
-1.11670829900379e-05
6.84576074015665e-07
-2.77042072102784e-05
-3.61365842578631e-05
-2.4898874835917e-05
-2.16477058755867e-05
-4.92183652962648e-05
-1.38577530246242e-05
-3.74384305214896e-05
-7.52645699284941e-06
-2.75910892883956e-05
-3.83622632831556e-05
-2.82941585430877e-05
-2.49202258662005e-05
-7.84770828730193e-06
-3.40108860047893e-05
-4.00162302689216e-05
-4.57665461048465e-05
-2.76825608052854e-05
-3.96984148066621e-05
-1.05307557459985e-05
-2.34011336977064e-05
-3.30414828732987e-05
-3.54021948045354e-05
-2.01702383289403e-05
-3.54392613661368e-05
-4.33009250430983e-05
-3.55925848864629e-05
-5.87524798759635e-05
-1.77782883343492e-06
-6.57149743117576e-05
-3.61037715402349e-05
-4.51128128233691e-06
-2.487139726196e-05
-3.28511515608715e-05
-3.53315101440005e-05
-6.27120781189649e-06
-3.24481681852954e-05
-4.14929236205279e-05
-6.23423364457154e-06
-3.29435261039667e-05
-4.58346309435849e-05
-3.167438404244e-05
-3.57533085148061e-05
2.31476332674982e-05
-3.18840506050363e-05
-2.23528267678221e-05
-3.40153231974754e-05
-4.17758205887232e-05
-1.92583175975743e-05
-3.11767259741307e-05
-5.97930286453959e-06
-1.02172101649843e-05
-4.65715544553267e-05
-5.517086325612e-05
-4.54287423013422e-05
-8.8114643614796e-06
-2.48803277148962e-05
-2.339106507054e-05
-2.71628968325266e-05
-4.34571778354448e-05
-3.61913878755441e-05
-2.30377217353685e-05
-1.92605240360199e-05
-4.02310001025883e-05
-2.45184247835659e-05
-1.92342024500155e-06
-4.52896815916433e-05
-2.42962984158977e-05
-4.58192619307903e-05
-4.17378733607977e-05
-2.87544181163457e-05
-2.6521385315971e-05
-5.06367634874503e-05
-1.13911032347972e-05
-1.17449755438981e-05
-3.15911243009059e-06
-3.66811572530422e-05
-3.55074551414187e-05
-3.49421423344669e-05
-2.90323065058037e-05
-4.15850301807257e-05
-2.84687011222122e-05
-4.3801632845377e-05
-4.92039849248649e-05
-2.6762727474151e-05
-2.34713943235176e-05
-3.32137939849649e-05
-9.30895851796875e-07
-2.42408864725127e-05
-1.38085118301359e-05
-3.11401616923844e-05
-1.67560946319649e-05
-4.43448416373393e-05
-1.5231958367209e-05
-1.2091262448474e-05
-1.46228158219321e-05
-4.17143798656218e-05
-5.5714637585364e-05
-7.44082103061797e-05
-2.68500638206883e-05
-2.35834315840408e-05
-2.37303637126586e-05
-3.06693300179597e-06
-3.62921079796542e-05
-3.24380769844031e-05
-3.5817393767082e-05
-6.12472616649709e-06
-5.00849254007314e-05
1.52506823518929e-05
-4.10390521370497e-05
-5.3946189501474e-05
-2.28733161112605e-05
-2.42100228012363e-05
-1.77072104192772e-05
-3.14747783350782e-05
-2.24134734079678e-05
-3.86729536344416e-05
-2.19241101911168e-05
8.15855074795216e-06
-3.56660523497897e-05
-3.99946751698472e-05
-1.41778551804455e-05
-3.30879719093735e-05
-1.00519196599394e-05
3.57168835055546e-06
-3.61372917047372e-05
-4.09139742363983e-05
-6.08552873611263e-05
-4.1915714781329e-05
-4.50363204832773e-05
-8.69476998443058e-07
-3.44099408572813e-06
-2.67577088674725e-05
-4.18469795437494e-05
-5.87746195573195e-05
-3.60683731251904e-05
-4.44649868703744e-05
-2.46278440462427e-05
-4.26835943165475e-05
-3.82871066470973e-05
4.48087764179994e-06
5.24242953696167e-06
-3.6984202912581e-05
-9.83687329132633e-06
-2.12217503838798e-05
-3.00327606779274e-05
-2.33865640327492e-05
-4.34765568908913e-05
-5.95994155474982e-05
-3.33916082732494e-05
-2.43692697890457e-05
-6.76394647800386e-08
-3.39793615585035e-05
-4.59255705263193e-06
-4.85118557965602e-05
-1.12495950084232e-05
-3.85961228829876e-05
-8.53324432267881e-06
-5.7468267170642e-05
-5.21642360509872e-05
-3.89548223311302e-05
-3.94541213329115e-05
-4.59822448876015e-05
-1.59097208859567e-05
-1.23734300025911e-05
-3.12228602954895e-05
-2.11472853253865e-07
-1.16314323436447e-05
-1.55157956358176e-05
-5.17076965867902e-05
-8.19197015108868e-06
-2.65579720103701e-05
-2.53990806997687e-05
-1.63755373429753e-05
-3.70084970070945e-05
-3.61608033682895e-05
-3.86538343862249e-05
-3.17134156240342e-05
-2.96773124554415e-05
-5.07942217363335e-05
-2.99604334719513e-05
-6.50371787242949e-05
-1.17634702697581e-05
-1.28625437896847e-05
-2.54284071911676e-05
-2.46265125883354e-05
6.48225423895908e-06
-1.74074408749547e-05
-9.28969904770311e-06
-3.44472636044937e-05
-2.92665159472025e-05
-8.94384301798414e-06
-4.24083647595687e-05
-3.5203458975058e-05
5.05849900059441e-07
-2.13031090467842e-05
-5.72048289849438e-05
-7.97660255261278e-07
-3.7129965362518e-05
-4.95486243594005e-05
-5.83003754636355e-05
-8.11810192742488e-06
-2.03024321684861e-05
-2.41892511424279e-05
-5.02449690725464e-05
-3.47981558143327e-05
4.68492750234947e-06
-3.16342340204281e-05
-7.79027535212004e-06
-1.66313441634616e-05
-2.52445532785645e-05
-1.60495296962585e-05
-4.76397520280229e-05
-3.81231347798164e-05
-4.46623907264292e-05
-4.43281917195361e-05
-1.59338536724768e-05
-3.67719761792721e-05
-1.88943305606374e-05
-1.52950397008462e-05
-3.90280214865804e-05
-1.41840581693483e-05
-1.85750300475057e-05
-7.75538369006922e-06
-2.97940229233206e-05
-2.09974563427478e-05
-4.23859335929382e-05
-2.07380249745834e-05
-9.71599376250029e-06
-3.9876433035057e-05
-4.40740199180297e-05
-4.07713489597908e-05
-3.80536669112466e-05
-3.41561021992078e-05
-6.31386985309942e-05
-1.83736443540198e-05
-2.8798927953284e-05
-2.97701701052612e-05
-2.57844918399604e-05
-3.2654519711154e-05
-2.38323358291472e-05
-6.24802227479516e-06
-5.52176795507065e-05
-7.13116178714186e-06
-3.60543246528998e-05
-2.21043677225413e-05
-6.0156341751943e-05
-3.35554727013351e-05
-4.83374247252658e-05
-5.40094692520685e-07
-2.40535878462026e-05
-4.49374242511296e-05
-2.87761149758862e-05
-2.8420925911542e-05
-2.43580288181815e-05
-1.87041025124728e-06
-2.24104080995101e-05
-1.02835968782907e-05
-4.27955665286067e-05
-3.39452727959732e-05
-7.67958104564799e-06
-3.46488719255386e-05
-2.02960514739606e-05
-5.83618636959221e-05
-2.89963766827567e-05
-4.89014958708494e-05
-8.23339304374879e-07
-5.30234745752448e-06
-1.74968438981003e-05
-3.17908177688527e-05
-5.62605433510977e-05
-5.60331506223955e-05
-2.75234529712664e-05
-2.34324295813338e-05
-3.71590837889424e-05
1.0718976851333e-06
-4.24993335546313e-05
-6.14195514348204e-05
-1.84478492162521e-05
-3.85933142487475e-05
-2.78909239440469e-05
-3.74274781184183e-05
-3.08693994581377e-05
-1.04924327251646e-05
-6.27456646851329e-06
-2.78758656910679e-05
-4.66886170630958e-05
-2.68570699928311e-05
-3.903590830085e-05
-3.44885359811541e-05
-3.11725943064782e-05
-5.32734616656566e-05
-1.60509421498456e-05
-5.40949805277185e-05
-4.97184368972413e-07
-5.02898234993626e-05
-2.73960239469656e-05
-9.33344849405808e-06
-2.0752119239257e-05
-1.47516321011193e-05
-2.54444491446774e-05
-3.05812363693472e-06
-2.13590440475821e-05
-5.34575410740276e-05
-4.38429496633467e-05
-2.49153062995167e-05
-3.06265129426539e-05
-3.2481318002054e-06
-2.57852912644355e-05
-2.26123507809251e-05
-3.86986103870243e-06
-3.36494242547842e-05
-5.44202199248799e-05
-1.48532334174966e-05
-1.81685062053443e-05
-2.65005786097543e-05
-2.78667802458237e-05
-8.03298613829225e-06
-5.40741848697134e-05
-2.61294437828717e-05
-3.10231152562261e-05
-3.11626489882114e-05
-4.95589817145472e-05
-1.83351938774024e-05
-3.1308061482828e-05
-2.23967331520936e-05
-1.44111534571514e-05
-3.51570792207506e-05
-3.20702779885758e-05
-9.63539851785674e-06
-1.98940661456566e-05
-3.41239138340576e-05
-3.9703204976629e-05
-3.97416602021715e-05
-4.43456483948684e-05
-3.6510814673764e-05
-1.87714406322235e-05
-2.2563168974434e-05
-4.50690944894938e-05
-2.85960654852786e-05
-3.13104887343954e-05
1.63441660031695e-05
-5.90087788556386e-05
-3.8422734313918e-05
-3.09132494748852e-05
1.80592325287897e-05
2.95092170249164e-06
-1.52668067928875e-05
-4.87758742185257e-05
-3.05160996949565e-05
-6.60262334946619e-06
-3.6010949152788e-05
-4.34195854823154e-05
-5.39249395257594e-05
-2.86842551554333e-05
-3.2882965111106e-05
-3.4845644366006e-05
1.07418935414825e-05
-2.81575047312957e-05
-5.0110596307158e-05
-1.5084798445197e-05
-3.05533621244365e-05
-7.641267491293e-05
3.24771190562185e-06
-9.19561625768704e-07
-5.96464772244969e-05
-2.35025498620326e-05
-8.95431316781794e-06
-4.34316849222542e-06
-4.59835120612633e-05
-4.5450104409031e-05
-9.28310460413796e-06
-1.27339469602645e-05
-6.60796437057587e-06
-2.25680372029432e-05
-4.12205101843643e-05
-3.8942098743872e-05
-1.0742171585821e-05
-3.90243950532806e-05
-5.16573083306541e-05
-2.7917028211314e-05
-3.60749643520078e-06
7.27847822525079e-06
-3.90468762007389e-05
-3.79005264432791e-05
-4.01543546890112e-05
-1.580423685209e-05
-7.01301731042882e-05
-7.66879161129223e-06
-8.27904092445784e-06
-8.26971506489515e-06
-2.6997823175407e-05
-3.33752819019867e-05
-3.16067498487139e-05
-1.3271353876529e-05
-2.26976242079341e-05
-1.91145593310338e-05
-3.89788973968175e-05
-4.60986322352206e-05
-5.08952837280526e-05
-2.90388264345774e-05
-5.87729384198201e-05
-3.24276026620537e-05
-2.30010771784134e-05
-2.3477717429125e-05
-4.36503792621099e-05
-3.37443844421695e-05
-1.0638008542176e-05
-2.62487461620673e-05
-4.55445214150523e-05
-3.26399401123878e-05
-3.14395121838301e-05
6.40713362192592e-06
-2.30959226885567e-05
-1.97394033869403e-05
-4.69961536066442e-05
-4.83383796680986e-05
-3.15772760328935e-05
-5.86246097292627e-05
-1.70275181205024e-05
-2.51328626407234e-05
-3.95903581182645e-05
-2.65450970526847e-05
-6.77459733733728e-05
-3.29542959439337e-05
-1.43324339090078e-05
-1.13369003131506e-05
-2.25255479015447e-05
-3.43928805357913e-05
-5.57769754500903e-05
-4.35795414092524e-06
-2.72859642556062e-05
-2.39854307249796e-05
-3.89725700129055e-05
-4.41056360287846e-05
-5.99696139474228e-05
-1.73193456886166e-05
-3.27659799174956e-05
-2.12826042927172e-05
-3.60501176565056e-05
-1.84084526438602e-05
-3.54083868874905e-05
-6.74001976065049e-05
-8.25595251462366e-06
-5.26749060039962e-06
-1.05698996574766e-05
-3.92185036247302e-05
-3.45205257053149e-05
-2.41518218917774e-05
-2.60372109273429e-05
-3.40857651582573e-05
-2.69841258794733e-05
-3.35511914614961e-05
-2.75175206330757e-05
-2.61732359907413e-05
-1.93503494232972e-05
-5.61471228614492e-05
-3.10382370535971e-06
-1.56861695392512e-05
-3.13358339816138e-05
-3.09270543375979e-05
-3.40528408881262e-05
-3.54294000373882e-05
-6.63989519204246e-05
-3.17234374491951e-05
-1.34397386823439e-05
-3.68873867768348e-06
-1.06651224563653e-05
-2.65053599048575e-05
-3.84925462084574e-05
-3.37853587942898e-05
-3.32082399752911e-05
-3.69215511584493e-05
-8.86638995659243e-06
-2.97593305156308e-05
-9.15742652875323e-06
-3.05540727656828e-05
-2.68560653742604e-05
-5.09783626234174e-05
-5.64209990915302e-05
-3.20427141746439e-05
-2.41878923377428e-05
-3.19481138504838e-05
-9.10931387941585e-06
-3.18615786489874e-05
-5.59472933992736e-05
-2.89524679951056e-05
-6.87144545225779e-06
-1.04673491824239e-05
-2.08374803262202e-05
-3.87234166776962e-05
-2.58427386016506e-05
-2.35349347716808e-05
-2.3200245259016e-05
9.22510401706942e-06
-5.11846202729101e-05
-4.4173673852874e-05
-4.2558371155072e-06
-5.17048680961253e-06
-3.1548717665278e-05
-6.01127373418626e-05
-4.38584860859834e-05
-3.48351896834486e-05
-2.23108952219103e-05
-4.50811285098498e-05
1.35783088493659e-06
-3.09746379590814e-05
-3.18150092117642e-05
-4.78664445259067e-05
-3.45029174936584e-05
-3.87324996928033e-05
-6.66204687278504e-05
-3.86663480176632e-06
-3.825748372029e-05
-2.47031861233429e-05
-3.31979223190973e-05
-3.05540506976097e-05
-4.67858130899773e-05
1.03746646895881e-05
-4.411744877261e-05
-5.30700374483845e-05
-1.3459483308118e-05
-2.34962635887468e-05
-8.11594365031621e-06
-6.7747026549774e-06
-5.6314948467725e-06
-5.32243132744355e-05
-3.0766025401555e-05
-1.39233210894962e-05
-2.58419755045779e-05
-3.33543163972362e-05
-2.54676931617268e-05
-2.901077940603e-05
-3.65549790651001e-05
-1.15235183797874e-05
-1.10172823234265e-05
-5.4093878239248e-05
-3.72974213569664e-05
-3.44057531749748e-05
-2.57300870590675e-05
-5.92078605465489e-05
-4.86856616611674e-05
-5.74359925078099e-05
-4.87009891047063e-05
-9.98793222549496e-06
-2.94273366043885e-05
-2.58396150318016e-05
-9.87769197447107e-06
2.81577885437737e-06
-3.04607587171098e-05
-5.977960160497e-06
-4.869579926072e-05
-2.17574361689517e-05
-1.73554754871269e-05
-1.55240621506751e-05
-7.36199610409272e-05
-3.27515471755377e-05
-2.06298027737317e-05
-4.05979684167003e-05
-4.16389314570338e-05
-2.30408381558242e-05
-2.13273026645232e-05
-4.18007332164054e-05
-3.15519151944294e-05
-3.69353380629e-05
-4.80509337312196e-05
-4.06348330255619e-05
-3.45646503383502e-05
-3.43887840730704e-05
-5.52229274520387e-05
-2.25278776380702e-05
-9.36816578100305e-05
-4.41936101821846e-05
-1.82918675110801e-05
-3.50580988491331e-05
-2.64887615633804e-05
-1.97524435089582e-05
-5.48223873249533e-06
-4.64371082277103e-05
-4.23185802081591e-05
-8.67630248183115e-06
-3.48025340778395e-05
-2.88617719448998e-06
-2.46812624646027e-05
-2.91586471947797e-05
-2.72226204901861e-05
-2.92443917121138e-05
-3.69840548902018e-05
-3.40374580298982e-05
-2.86125707610513e-05
-3.70259757605668e-05
4.43355226494914e-06
-4.479358050935e-05
-3.20608454231185e-05
-5.52043076121024e-05
-3.83994614238125e-05
-3.85609903376515e-06
-2.21035173567542e-05
-3.81999197707452e-05
-3.43498782361078e-05
-3.17643676346791e-05
-2.20863991540688e-05
-2.11014330381496e-05
-6.35102608083521e-05
8.21763658479625e-06
-2.71480457661761e-05
-6.7354194936063e-06
-1.81025298496965e-05
-4.29650513942427e-05
-2.74508887681581e-05
-3.40718836134666e-05
-7.40354914839638e-06
-3.62027464308783e-05
-1.5743113612103e-05
-3.62167207676389e-05
-3.42279341617719e-05
-1.98115835462237e-05
-3.47648412430328e-05
-2.90101404238446e-05
-1.81309740686155e-05
-2.44982614271804e-05
-2.05766274910962e-05
-2.93549750110679e-05
-3.06871267496405e-05
-1.64254400326534e-05
-4.36795606456056e-05
-1.58091225370244e-05
-4.91592539957661e-05
-6.82480818383401e-05
-4.41070415827692e-05
-2.76559867498841e-05
-1.55728055283074e-05
-3.51965781119724e-05
-4.29776584247485e-05
-5.16421734063923e-05
-3.12625123856063e-05
-1.14534893386783e-06
2.43166862584276e-06
-2.32458146309741e-05
-5.82878301825468e-05
-1.30842726522516e-05
-5.33167544561087e-05
-3.7780545577638e-05
-4.91329745211145e-05
-3.5735851503577e-05
-4.99091957354371e-05
-3.74542551421524e-05
-2.08875308533618e-05
-2.39929186198603e-05
-2.7233733325632e-05
-2.25670959005503e-05
-2.3586730557884e-05
-6.49712824574817e-05
-2.70555240669812e-05
-1.89109158295262e-05
-4.28076131435767e-05
-1.9963142002422e-05
-3.12408431809634e-05
-3.94887468443054e-06
-1.59153053884157e-05
-9.88793076954129e-06
-2.72392493384984e-05
-1.69189555704629e-05
-3.31465435667656e-05
-4.94733208217989e-05
-3.18981919726661e-05
-9.47921053543499e-06
-3.13153502292309e-05
-2.40504778250491e-05
-2.47011682307204e-05
-7.73425050391e-06
-2.89498331289334e-05
-2.27795219512799e-05
-3.49451934153596e-05
-3.46701510011897e-05
-1.51289450694834e-05
-2.66796112038678e-05
-1.89636495725933e-05
-3.22163616095659e-05
-2.69555177033534e-05
-1.54534495845358e-05
-1.24850747019671e-05
7.66909324766116e-06
-2.92501408880792e-05
-4.61296195247715e-05
-3.64415706998765e-05
-3.05312545213528e-05
-1.24197745665436e-05
-4.94930668487195e-05
-2.96683327674996e-05
-6.7437492355206e-05
-1.913581117148e-05
-1.21279296636265e-05
-1.42110120808511e-05
-4.10606909338676e-05
-7.04707036213074e-06
-1.56098879329441e-05
-3.7053520503744e-05
-1.7015645511271e-05
-1.25163519122889e-05
-4.35059695881852e-05
-2.85376676853411e-05
-1.40954981201857e-05
-3.31423160673204e-05
-2.39812899962223e-05
-4.62855204012977e-05
-2.9757555273154e-05
6.69541641446179e-06
-2.98373243528655e-05
-1.63904408094167e-05
-3.23671434477767e-05
-2.68582944096768e-05
-1.17506293980837e-05
7.84897507717798e-06
-1.46534435619241e-06
-3.30049662814812e-05
-3.97404689621023e-05
-3.25282055165213e-05
-1.85589151240656e-05
1.77973307169693e-05
-1.70170491736456e-05
-1.29030447675907e-05
-1.58533217561218e-05
-4.34947122512075e-05
-2.78587969027998e-05
-4.92547361212365e-05
-4.93822516731241e-06
-2.93849413214107e-05
-4.58943453234039e-05
-6.03601128624309e-05
-1.57209298204447e-05
-3.18492905173348e-05
-2.45796155948241e-05
-3.10353968459971e-05
-1.86434167001342e-05
-1.72263663895677e-05
-5.61324634247315e-06
-3.40509006823964e-05
-5.54443198099697e-05
-7.99759297910834e-06
-1.9084644016847e-05
-3.34863071365268e-05
-6.2845401863326e-05
-1.02399200115674e-05
-4.70160926583031e-05
-2.97525442475285e-05
1.73273162538334e-05
9.39025130819803e-06
-3.08284795191387e-05
-2.30671689660819e-05
-2.56024556517347e-05
-5.95840660313693e-05
-3.22586415710788e-05
-2.23983925675496e-05
-2.31639651149051e-05
-4.38928657837899e-05
-3.77945149425461e-05
-5.40943608500591e-06
-4.48643236919251e-05
-1.21934607244332e-05
-2.66890757336754e-05
-2.21978153828095e-05
-3.13486815776699e-05
-2.98442135197958e-05
-1.2103216829419e-05
-1.72814620198669e-05
-1.43936767440771e-05
-9.32134566897207e-06
-4.27397607081761e-08
-2.05338417046793e-05
-1.82831807009387e-06
-2.52039492762587e-05
-2.2237983246334e-05
-3.92144446212238e-05
-4.51678501000675e-05
-1.21131462916896e-05
-4.13192390894451e-05
-5.44086707855034e-06
-2.20807194840781e-05
-2.87975595031837e-05
-3.19421393792113e-05
-3.24482653551423e-05
-5.1814071413305e-05
-3.836334772e-05
-2.0072670314554e-05
-4.66857743983187e-05
-2.35996738867159e-05
-7.09931527636029e-06
-3.13343011466714e-05
-5.33706926581891e-06
-1.44967380309047e-05
-2.28871237698157e-05
-9.73781979343051e-06
-5.26620370923977e-05
-2.47793709905147e-05
-5.96095476943564e-05
-1.24821739863402e-05
-1.38854763800009e-05
-4.24133177360987e-06
-3.87142906359349e-05
-2.17656555527308e-05
-6.8219338837141e-05
-2.58117072330968e-05
-3.98411040545636e-05
-2.89576448261163e-05
5.69533039659907e-06
-3.56755671208462e-05
-8.63449995142366e-06
-1.02503394417019e-05
-4.49933234823673e-05
-3.88597739369638e-05
-3.77151198795269e-05
-2.03524687774793e-05
-3.46815202845895e-05
-1.65444842699243e-05
-1.76701384843432e-05
-1.19210522639986e-05
-2.61707271350614e-05
-3.64364426735262e-05
-5.99213207860535e-05
-1.45650358756509e-05
-3.24434454610787e-05
-1.47982734979197e-05
7.61159271737121e-07
-2.26106398723089e-06
-5.75338512543106e-05
-1.72009646822646e-05
-1.26641565946596e-05
-1.68381180914312e-05
-6.18572705504217e-05
-5.54304760894636e-05
-2.73021997428577e-05
-5.48698922467755e-05
2.51669465689797e-06
-2.48590757753618e-05
-5.62481402611467e-06
-3.65905959890409e-05
-3.35403474733961e-05
-4.02439234846066e-05
-2.49050472143815e-05
1.40416958057472e-05
-3.46610196463505e-05
-4.64484710132323e-05
-2.91555410015446e-05
-1.03343376471948e-05
-1.00865888844339e-05
-1.10135865237518e-05
-2.6745519466965e-05
-6.42387581836317e-05
-3.91762235193491e-05
-1.20482858150021e-05
-2.59459247435628e-05
-1.94175748080093e-05
-4.73701818554076e-05
-5.86598917229901e-07
-1.70166286761654e-05
-3.38063467987557e-05
-3.00721825705162e-05
-1.23102536587999e-05
-3.96410561555659e-05
-4.52078978420668e-05
-3.27427993800128e-05
-3.7424072946923e-05
-4.05128076416487e-05
-4.5366157058153e-05
-3.22316974873773e-05
-1.94909347985319e-05
-1.78316628851421e-05
-1.56242852097356e-05
-1.78075502635398e-05
-4.317024847337e-06
-2.86604031173424e-05
-1.8599179941652e-05
-1.99846012833865e-05
-5.432469699098e-05
-3.68821801459999e-05
-1.71591595969039e-05
-1.28795652483995e-05
-2.12857162976085e-05
-4.43902889292741e-05
-6.00006916773087e-05
-3.21851754138269e-05
-6.90899283881522e-06
-7.24928126315518e-06
-7.30387189361336e-06
-3.34479988303837e-05
-4.53675966802065e-05
-2.68027869444614e-05
-2.19982405702118e-05
-2.09438139842351e-05
-2.97473045760248e-05
-2.87118666156034e-05
-3.50444116982516e-05
-4.7058296776029e-05
-3.87712560240254e-05
-4.50847360428509e-05
-3.74104844089829e-05
-4.44342491196146e-05
-4.60341428664964e-05
-2.54222795941671e-05
1.40433818577548e-05
-1.94929176998727e-05
-3.98195687298364e-05
-2.1621697450219e-05
-2.80879692313809e-05
-1.58619412126888e-05
-5.37560784161704e-05
-3.36789950126377e-06
-3.60089544991169e-06
-2.11192394875841e-05
-1.25438303847945e-05
7.68435749707901e-06
-2.91398550677503e-05
-3.53298107960453e-05
-7.52351681301073e-06
-7.80131926398742e-06
-1.90768833721461e-05
-1.72155801770534e-05
-9.23441579785432e-06
-1.8690106314365e-05
-2.92096153331924e-05
-1.66817683723239e-06
-1.03853212052639e-05
-1.10386153413504e-05
-1.3038575060751e-05
-4.49435598685563e-05
-8.52712552248624e-06
-4.92670781291589e-05
-6.56197060229499e-06
1.01751237809861e-05
-2.35862064725351e-05
-5.3134022240015e-05
-3.56405046741176e-05
-1.87637169479988e-05
-1.83106908236311e-05
-1.30886626326105e-05
-6.30098888114025e-05
-2.02331967245742e-05
-6.05170976388717e-05
-1.31734610221854e-05
-1.67259917781701e-05
-2.64107364802692e-05
-2.64679868925993e-05
-1.91516838856365e-05
-1.61923947814874e-05
-1.57694184566822e-05
-1.39931895612655e-05
-2.23486879141915e-05
-2.80404139255744e-05
-2.15886022759227e-05
-6.00702180049599e-05
-1.40993445156168e-05
-2.80889679031284e-05
2.42519759937022e-06
-6.6024587960759e-06
-5.22987780906689e-05
-8.80090659161821e-06
-5.53494549248095e-05
-8.34741535396273e-06
-2.34237254597508e-05
-4.46258496822328e-05
-4.08513060779514e-05
-9.83915245148882e-06
-1.26414393849489e-05
-4.6171084192221e-05
-3.48308696094884e-05
-1.51130971092759e-05
-5.86639006974073e-05
-1.2592814274686e-06
-4.29463522963606e-05
-5.59140585474646e-05
-4.09143935719133e-05
-3.9219246469964e-05
-1.94928865579558e-05
-3.67934310265002e-05
-2.23125229306278e-05
-2.21605688390587e-05
-2.17269939604152e-05
-3.67753283688272e-05
-5.41039331588349e-05
-4.77822373176913e-05
-6.23322831415759e-06
-1.66950573822879e-05
-6.0732504550292e-05
-1.27631396578594e-05
-3.03001796110032e-05
-1.77642871772276e-05
-5.47965624554143e-05
-4.50101069161619e-05
-3.32333810415591e-05
-1.59217830548084e-05
-1.16411706452976e-05
-1.42691376032326e-06
-3.63666504432692e-05
-2.77498225166729e-05
-4.22210125486965e-05
-1.88915721248704e-05
-3.17524179729023e-05
-2.30670205448348e-05
-4.28252253295494e-05
-9.69607538061933e-06
-1.36966849090176e-05
-2.73268256645031e-05
-3.02888890685243e-05
-2.18480455451147e-05
-6.27235060312831e-05
-3.34622845842201e-05
-4.04225802873349e-05
-3.08174204969978e-05
-3.95697982330272e-05
-3.33303919343404e-05
-6.2763638413433e-05
-3.35755500926105e-05
-4.23867077830576e-05
-4.51398980215961e-05
-3.65781657453444e-05
-4.37896685655442e-05
-2.50245897979291e-05
-5.13083131571234e-06
-4.41226452455492e-05
-2.9207781769379e-05
-1.23117134474069e-05
-3.0897467661578e-05
-2.12801185430858e-05
-3.54371055636524e-05
-8.46273054120081e-06
-1.44215247150226e-05
-3.65681531118155e-05
-2.25313303557448e-05
-2.47399117643671e-05
-3.5085181237803e-05
-4.78735035398755e-05
-2.63281029994948e-05
-4.28012002112307e-05
-4.68431060673441e-05
-2.42844109563177e-05
-2.66708521616896e-07
-2.5392700658594e-05
-1.18708138086698e-05
-1.40678379105366e-05
-3.38697470154662e-05
-2.32113169512756e-05
-3.52701994019394e-05
-4.31491448207722e-05
-3.97424013505569e-05
-4.22586751982691e-05
-4.30626000202416e-05
-4.562858413792e-05
-1.96612236323323e-06
-2.10092492655775e-05
-5.73903671714175e-05
-3.74755745691582e-05
-3.48822489060442e-05
-2.90345893938936e-05
-6.95302603892391e-05
-4.94012198498739e-05
-2.79950377995512e-05
-3.91234293634911e-05
-7.5336841686766e-06
-3.50364745197966e-05
-3.69723196294352e-05
-2.467560020402e-05
-1.68641228087096e-05
-2.88755225519777e-05
-3.76450406876324e-05
-1.71437282251151e-05
-3.37852427012955e-05
-5.68524321386167e-05
-3.3171225122565e-05
-6.77157894387351e-06
-3.96683491979922e-05
-1.23242282731748e-05
-4.49068531853203e-05
-4.39791698187266e-05
-7.67379162643488e-05
-3.96114743743917e-05
-2.36824985450697e-06
-3.84329312979132e-05
-4.14386753712766e-05
-4.94815381881196e-05
-1.57406050507535e-05
-5.78619325134121e-05
-3.86263200796985e-05
-3.94817838274542e-05
-6.86823642314214e-06
-3.33079263701695e-05
-1.06261998573588e-05
-3.56031132032403e-05
-7.80095521601434e-06
-2.80877877401351e-05
-5.76621446037844e-05
-5.65754277965587e-05
-2.37554273944885e-05
-4.25508922801725e-05
-3.00839765939158e-05
-3.78571350282484e-05
-1.96301865556544e-05
-5.54476527641242e-05
-5.66484610893673e-05
-2.7120224353506e-05
-8.41386310445497e-06
-3.79343910393175e-05
-4.56878647358154e-05
-9.57483386048659e-06
-1.39014532473106e-05
-4.60866579802747e-05
-2.77060837649021e-05
-3.34493101931816e-05
-2.09425103392886e-05
-2.00809953675742e-05
-3.45664321130265e-05
-2.19133437531885e-05
-4.00801718717873e-05
-1.55266134432737e-06
-1.41870417149385e-05
-2.99255534336453e-05
-4.25268751646033e-05
-2.64983036266538e-05
-2.68501785950966e-05
-4.97459407597444e-05
-2.5502088858888e-05
-5.77351750395098e-05
-1.51278152330876e-07
-3.30433341639722e-05
-2.5881202732696e-05
-3.74514805568321e-05
-1.58715155907291e-05
-3.14641945327515e-05
-2.18930696607116e-05
-4.80729651910911e-05
-1.51512749221816e-05
3.90861750216366e-06
-4.56583803701836e-05
-3.44769032058452e-05
5.00415335702008e-06
-1.17309083189248e-05
-1.74962456996099e-05
-4.02446226523373e-05
-4.33751853187257e-05
-3.55216195881462e-05
-1.40898301047368e-05
-2.11333549026117e-05
-4.18453828235552e-05
-3.89847718995972e-05
-2.25529283901033e-05
-5.05359615270176e-06
-4.87489502513278e-05
-5.00292145042664e-05
-5.46725220019643e-05
-3.24604744577442e-05
-1.07526892852269e-05
-4.44404486425072e-05
-8.07241110133084e-06
-3.24014141538621e-05
-3.75753243207638e-05
-7.55516401859252e-05
-2.2211419775973e-05
-3.5505157742114e-05
-4.03654861448424e-05
-3.09711329236085e-05
-1.78573268289918e-05
-1.51386056863903e-05
-2.99963568264921e-05
-2.09205673204881e-05
-4.41346825638544e-05
1.92224450013057e-06
-2.79919787073518e-05
-4.42284602524913e-05
-4.98693291895496e-05
-1.14920873897001e-05
-3.12913655646246e-05
-3.91759029196021e-05
-2.73654936798111e-05
-2.18522321449444e-05
-3.34708104678893e-05
-2.03425134470466e-05
1.10425882365356e-05
1.38088659175044e-05
-3.58644342045232e-05
-1.1460231570381e-05
-2.52421221438625e-05
-2.69804376033653e-05
-2.82861736608496e-05
-2.65189204427062e-05
-3.43205512392825e-05
-3.4963191445733e-05
-2.53824822254146e-05
-5.32853452682866e-05
-2.05975820689509e-05
-5.14019548749566e-05
-1.64708568820462e-05
-9.92803894804395e-06
-2.93308386663624e-05
-1.43667130184424e-05
-4.50869606001622e-05
-1.93996404384384e-05
-1.87748386549098e-05
-3.33570122497961e-05
-1.37923277812927e-05
-2.08251544708102e-05
-3.40547917410144e-05
-2.63827077432489e-05
-3.30448538239579e-05
-4.48502610527015e-05
-3.14663020117661e-05
-4.0806002577257e-05
-3.52563941066508e-05
-3.27024088904683e-05
-5.3565487346605e-05
-3.67778591308966e-05
-5.1417649406865e-05
-2.13821535990683e-05
-1.53063316797784e-05
-5.25508101763642e-05
-4.33161693320867e-05
-3.91931523027746e-05
-1.17053731664055e-05
-2.77846179494153e-05
-2.85920324443996e-05
-1.81038347027579e-05
-1.66393987013462e-05
-3.67251875161338e-05
-4.29286420010345e-05
-3.78931736709463e-06
-3.24213817473856e-05
-4.02721686047987e-05
-2.31771619333053e-05
-2.78544493938505e-05
-2.74860806037538e-05
-4.41289813421275e-05
-3.96393858138874e-05
-5.30643511470966e-05
-5.66618450150334e-05
-5.3638824639556e-05
-2.48060227950399e-05
-2.35904779658102e-05
-2.43337470178881e-05
-1.20432802053698e-05
-2.82058579016368e-05
-1.2670827851557e-05
-1.3126562717341e-05
-1.02540180878851e-05
-2.37448747768258e-05
-2.34892514850289e-05
-1.14718614636131e-05
-2.77190026566211e-05
-2.27414820658226e-05
-4.28529404365909e-05
-2.14390223805878e-05
-6.02832399335652e-06
-2.22136120234142e-05
-2.53365138009911e-05
-3.26186286519369e-05
-4.51428212113851e-05
-6.61182844485705e-05
-4.28594191951685e-06
-1.2352804253538e-05
-4.24171966552889e-05
-1.79420717265385e-06
-2.56916678568495e-05
-4.75596100808194e-05
-3.17278787507087e-05
-2.693565268603e-05
-3.27586563802253e-05
-3.14510976897954e-05
-6.0164574668273e-05
-2.36016794787467e-05
-5.74169561705731e-05
-3.88614980944808e-05
-4.62071147687421e-05
-5.78689234397593e-05
-2.0894243281181e-05
-4.9781709484831e-05
-3.98167472548935e-06
-1.98913033405107e-05
-2.92993280679544e-05
-2.94102420683222e-05
-3.40216718314254e-05
-1.11864223809153e-05
-5.41042081803812e-05
-4.04586470485969e-05
-1.97099571293871e-06
-5.44233665807034e-05
-4.80005603382436e-05
-3.8520018753222e-05
-3.64805640811078e-05
-8.78396277858551e-06
-2.75112091832205e-05
-2.33617969451641e-05
-3.75593557113926e-05
-4.28892981149376e-05
-1.13027688848624e-05
-1.34376350633622e-05
-3.996360385955e-05
-6.1119367324274e-06
2.84992552524473e-06
-3.33727697426326e-05
-3.28910650446935e-05
-3.11969346507269e-05
-2.09915129421244e-05
1.70241943911055e-06
-2.24476817858418e-05
-5.77521515469287e-05
-3.86388105157623e-05
-5.61133737659115e-06
-2.34551645342751e-05
-3.24814762030516e-05
-8.68424086493372e-06
-2.06228342473606e-05
-5.41695615497324e-05
-4.81158459494022e-05
-2.01841220356274e-05
-5.72673618214798e-05
-4.73910718527644e-05
-4.57487909512855e-05
-1.90749918838547e-05
-1.1495478815197e-05
-5.9844404771377e-05
-2.81652470422916e-05
-4.36419853346398e-05
-3.31317606544922e-05
-2.24045872501966e-05
-3.66887556159678e-05
-2.88581586715402e-05
-2.39769021846615e-05
-2.0652437036325e-05
-2.69706436138848e-05
-1.49756491254599e-05
-4.97882280406878e-05
-4.6380854690078e-05
-7.52085508518331e-06
-1.13310924103866e-05
-2.27266837771027e-05
-1.70313068634138e-05
-1.73923196281827e-05
-3.92101717334274e-05
-1.90009486338444e-05
-3.99422194207761e-05
-2.09364605691397e-05
-3.71108955746911e-05
-2.00898588551111e-05
-3.5098515045529e-05
-4.84949809268002e-05
-2.63511262789974e-05
-3.99288516380861e-05
-4.46727899306426e-05
-2.45161093744589e-05
-2.32181896578262e-05
-5.17892474793219e-05
-2.02197636070649e-05
-7.95690542784467e-06
-2.53040899891163e-05
-1.01896374787435e-06
-6.41333729687341e-05
-2.79066931915618e-05
-4.62332523182787e-05
-2.14066320654078e-05
-2.76279939428514e-05
-2.81476585616937e-05
-7.87254168670187e-06
-1.72112038917873e-05
-2.85827328808305e-05
-1.03594105747307e-05
-5.02627639855977e-05
-3.67084803475072e-05
-3.74962693302616e-05
-4.04836210134441e-05
-4.24062454306862e-05
-1.83354105751449e-05
-2.79245355597742e-05
-5.59594709469153e-05
-2.09619629929411e-05
-4.9904237114836e-05
-3.4149958607979e-05
-5.06024377207641e-05
-1.67936165703984e-05
-2.83359630689867e-05
-1.88681849370848e-05
-1.7886285202942e-05
-3.18119762216961e-07
-6.10627455191645e-05
-3.62687719572296e-05
-4.73871331211756e-05
-2.36488838786661e-05
1.0181119883624e-05
-2.37993532580697e-05
-1.00357940258913e-05
-4.20502029750315e-05
-5.47254949518484e-05
-4.66774848371058e-05
-2.13744231388191e-05
-3.90508050688782e-05
-3.48527439076156e-05
-4.39506074669937e-05
-1.19106380133089e-05
-3.20774783726873e-05
-6.06640021055681e-06
-2.50906075133293e-05
-3.83947887245568e-05
-4.81903520970368e-05
-1.29405324927083e-05
-3.40670567518766e-05
-4.52027022642691e-05
-1.97998903410237e-05
-3.63503925377262e-05
-3.60020499879613e-05
-1.90913313351051e-05
-4.51083468303133e-05
-2.05898980384635e-05
-3.30616080255471e-05
-1.43436900712625e-05
-2.94203884403195e-05
-2.4614984450045e-05
-3.2873188531237e-05
-2.5171264472591e-05
-1.87959571363099e-05
-2.31195518862796e-05
-5.01601715242445e-05
-4.86760507911323e-05
-2.44587086300913e-05
-3.24954252865092e-05
-1.52639486818658e-05
-1.11119008192299e-05
-6.98193741865487e-05
8.54768448879071e-06
-3.60776903907969e-05
-2.32175757252305e-05
-3.08276259918746e-05
-2.46653566863479e-05
-3.77259064646525e-05
-1.94001430329536e-05
-5.68223864053142e-05
-3.88133646293369e-05
-4.01605455903215e-05
-2.30170921945503e-05
-4.08091983069152e-05
-9.70738276843773e-06
-5.66416462205501e-05
-9.24041687743913e-06
-4.02263766924724e-05
-3.7254624556398e-05
-2.88612894810782e-05
-2.44098023233304e-05
-3.58969739416464e-05
-1.44773000235116e-05
-2.85751079233994e-05
-3.92046980245485e-05
-1.66926317337663e-05
-2.1599062022962e-05
-3.40922937458345e-05
-3.41113788278013e-05
-1.39631394819946e-05
5.43243916201994e-06
-1.96937674781849e-05
-3.57480481914813e-05
-3.71075677729937e-05
-2.15053526478022e-05
-1.7004860424617e-05
-4.57830718243369e-05
-1.87460555251156e-05
-3.52364879912337e-05
-3.61808723861948e-05
-3.29032039938252e-05
-2.11093074268898e-05
-4.48656176986723e-05
-6.717099791553e-05
-5.68026707115084e-06
-2.81009922159786e-05
-3.64867154009429e-06
-3.09588158526207e-05
-2.17713974694683e-05
-3.26170111983291e-05
-3.1892394447256e-05
-1.8503653267704e-05
-1.3710624981875e-05
-5.74565852410436e-05
-6.73836746423604e-05
-1.76097439082688e-05
-3.18074847321965e-05
-1.24565604744038e-05
-3.96562569333947e-05
-2.44201424921439e-05
-1.13166510764639e-07
-1.73827719216901e-05
-3.76837917106052e-05
-2.27568110937514e-05
-1.2957820337371e-05
-2.09757768246414e-05
-5.31684025766931e-06
-6.13296869509561e-06
-1.35990293459924e-05
-4.07510677837767e-05
-4.80740379702233e-05
-1.7478061214022e-05
-1.7540804000389e-05
-1.35644596310647e-05
-1.68437266340614e-05
-3.98669865338222e-05
-5.0444437207607e-06
-4.73558006774897e-05
-3.16150558017804e-05
-7.89899269186482e-07
-4.82447715906144e-05
-4.65835202963853e-07
-3.39202319552361e-05
-4.03497930609196e-05
-1.26156386023587e-05
-2.11230077024681e-05
-4.64841802316188e-05
-2.95914927783513e-05
-1.00242745570958e-05
-3.92864588863117e-06
-4.47570925174595e-05
-2.41881401248938e-05
-2.60317636261076e-05
-6.2820204786221e-05
5.19841523833198e-07
-4.64363494175262e-05
-1.77972261874335e-05
-1.33474753897517e-05
-2.58102130597616e-05
-1.71055280572189e-05
-1.94605956550604e-05
-2.28412648233601e-05
-5.16975679440059e-05
-1.98013235941706e-05
-3.40648209187008e-05
-3.71446086193938e-05
-1.00722509797151e-05
-2.50964011823149e-05
-2.28907730472149e-05
-2.75502763411061e-05
-5.14157424610601e-06
-4.41316911276798e-05
-3.07942730326375e-05
-5.65710490311194e-05
-2.79175919761588e-05
-2.09255991685252e-05
-3.85644157439083e-05
-4.14995650569608e-05
-4.79847788492509e-05
-2.41399061471485e-05
-3.68505093936853e-05
-2.40622305348035e-05
-4.10571272611789e-05
1.6437132488133e-05
-3.87415138830692e-05
-4.60613092950897e-05
-3.30707083741462e-05
-2.24381339514981e-05
-3.6386021294641e-05
-3.84581102214736e-05
-3.61672717704796e-05
-4.00018850962795e-05
-2.45151263785582e-05
-4.02256015822987e-05
-3.63535628807397e-05
-2.13964684663927e-05
-3.78865959755402e-05
-4.93325249395384e-05
-8.06001335219037e-06
-5.07170796934314e-05
-4.88528212775248e-05
-4.23519425016207e-05
-4.3659036322101e-05
-4.40567753047905e-05
-1.31310366084908e-05
-4.98071614336883e-05
-5.5919235937195e-05
-3.6135869758732e-05
-9.15148215523338e-05
-3.24980995629833e-05
-1.88923335213167e-05
-3.81904411018366e-05
-3.12452578095147e-05
-4.57041545239916e-05
-3.21960136750508e-05
-8.84047347405554e-06
-2.59865724319254e-05
-3.62853598433511e-05
-3.86703989449994e-05
-4.78120755183619e-05
-9.16679787550748e-06
-3.12869837720989e-05
-2.09171242118396e-05
-3.96972304346768e-05
-2.76856769476349e-05
-1.64266452396654e-05
-4.94478636527136e-05
-6.20370837895035e-05
-2.28086352821901e-05
-1.96072567839693e-05
5.46700340878845e-06
1.43922324595565e-07
-2.16013755060751e-05
-4.0549986125393e-05
-2.72343161984092e-05
-2.96667304623004e-05
-1.69974176503004e-05
-2.6360774376803e-05
-4.0049787667957e-05
-3.72923796664829e-05
-3.32780916285169e-05
-7.67018950367447e-06
-2.7901085265249e-05
-3.84368618477395e-05
-3.13183351709498e-05
-2.28710120875527e-05
-3.11601368041497e-05
-4.57239618490476e-05
-3.69040817051224e-05
-4.24063170610332e-05
-5.80103848129238e-05
-1.95677065784161e-05
-3.00982392864046e-05
-2.8037096166483e-06
-8.49751401315093e-06
-2.45782718964615e-05
2.64429172654324e-06
-2.87135604171692e-05
-7.56019249158677e-06
-3.33477595161584e-05
-2.78883822621611e-05
-2.43112109672176e-05
-9.95539194258498e-06
-8.21976095475195e-06
-5.11434073143959e-06
-3.94050651757014e-05
-6.19567759461611e-06
-5.20036921016483e-05
-3.69583803053835e-05
-3.60565300561758e-05
-3.1303763112522e-05
-1.82384525524171e-05
2.036979372471e-06
-4.33152346891463e-05
-2.94351159295365e-05
-2.65935141038462e-05
-2.79034478293886e-05
1.16874661248341e-05
-5.07994985860299e-05
-5.08080548449542e-06
-4.11895844889382e-05
-2.41084695488884e-05
-4.13728468513513e-05
1.58469250251963e-05
-2.01812557752058e-05
-3.02925084243896e-05
-3.46755389658361e-05
-5.30212209499154e-05
-2.41995296071242e-05
-4.61140907585988e-05
-5.60923450406829e-05
-2.17317463602671e-05
-4.72359587096758e-05
-3.50922216574957e-05
-4.11951765100977e-05
-3.45862530202792e-05
-1.96799041055562e-05
-3.1879510577734e-05
-3.76241844605676e-05
-3.50679523281863e-06
-4.0783458981525e-05
-4.89982193760756e-05
-2.20798967623487e-05
-6.63815336287804e-06
-3.70600975494736e-05
-4.03523632316216e-06
-2.64874281057088e-05
-1.85630766175527e-05
-5.03598955954758e-05
-5.63243489735877e-05
-4.97660635898661e-05
-6.78109690394893e-05
-5.19033412365881e-05
-2.65316891174567e-05
-2.45107232664722e-05
-8.41758077086734e-06
-2.45729378422139e-05
-2.08749935319781e-05
-1.99376964952913e-05
-3.18888877606989e-05
-2.27356541535855e-05
-3.30485145671621e-05
-3.54728725251899e-05
-3.19502410853924e-05
-4.21199615941857e-05
-1.63032016744606e-05
-4.02912653949817e-05
-3.5450767734888e-05
-3.01371521431348e-05
-3.92533677356067e-05
-2.88528831775137e-05
-5.36050499834684e-05
-2.41511482735532e-05
-3.43814948718352e-05
-3.47948590515442e-05
-1.98258032105846e-05
-2.98602305693333e-05
-1.00170986291584e-05
-4.05695321453997e-05
-3.5450547945829e-05
-2.190930003094e-05
-2.79867227106023e-05
-3.45268543991369e-05
-3.40252696990056e-05
-4.41972104914433e-05
-1.46124224524556e-05
-6.62168862328827e-06
-1.74344494458451e-05
-4.15330420196817e-05
-8.2894440833979e-06
-5.33752047756476e-05
-3.57938256350339e-05
-2.3090174292041e-05
2.59804630156713e-06
-1.43595234753725e-06
2.04045622335453e-05
-3.38346938342365e-05
-3.78119338814925e-05
-3.29970775838247e-05
-4.99202946894823e-05
-1.52609085549708e-05
-5.77647769631254e-05
-4.71487397695163e-05
-3.42738066198885e-05
-4.17040886290714e-05
6.92883926409988e-06
9.94131561902097e-07
-4.90787768426969e-05
-4.16885979591482e-05
-1.66255844232064e-05
-4.24321032098723e-05
-2.37632445560463e-05
-1.31872934624399e-05
-4.95146978608263e-05
-2.25940531003891e-05
-1.5341893165801e-05
-2.04777973379374e-05
-6.61055156884895e-05
-2.82993777605382e-05
-1.39938965568865e-05
-6.27995250271334e-05
-3.46586879039915e-05
-2.85851293020949e-05
-3.91707555298381e-05
-3.84363681035263e-05
-1.95002172746199e-05
-4.0604156638309e-06
3.80921014942086e-06
-1.71156665755448e-05
-3.14074577863018e-05
2.3335666109097e-06
-8.30802701110249e-06
-8.42250268546516e-06
-5.88933345838628e-05
-1.50989105816455e-05
5.0472607919534e-06
-2.1519551830281e-05
-2.84900107904734e-05
-2.27436486340197e-05
-1.47809246960295e-05
-2.31310205982037e-05
-6.31356966187409e-06
-2.95354444610468e-05
1.88761757072594e-05
-4.98456919013961e-05
-2.55470653951142e-05
-6.88014123514364e-06
-5.42887698567117e-05
-2.45984950483399e-05
-3.34397946752064e-05
-1.53161374957151e-05
-3.74487515273478e-05
-7.4236910352861e-06
-4.97155277191665e-05
-9.20600163522141e-06
-3.9873561879996e-05
-5.08110131869868e-05
-4.07282919738338e-05
-2.2995151137236e-05
-1.90274378221023e-06
-3.73232511717921e-05
-3.33869920438908e-05
-9.92341625796282e-06
-5.16296411220754e-05
-2.83904410959864e-05
-4.4132599743158e-05
-2.5899792523044e-05
-3.54493772298632e-05
-2.85486420100668e-05
-3.77658584406264e-05
-3.08673408716777e-05
-3.57080833448469e-05
-4.43911259080724e-05
-4.06853029587677e-05
-1.39650056969303e-06
-1.74205551808601e-05
-1.88985448104594e-05
-3.79304083273455e-05
-2.3367595905342e-05
-4.96797547499389e-05
-6.43190785334502e-05
-3.19675507045811e-05
-8.5712936304332e-06
-3.23085392766555e-05
-3.12311388668626e-05
-2.12106150624852e-05
-1.92831997919978e-05
-5.27625461572207e-06
-6.34258310871178e-05
-3.29226109502741e-05
-2.4676173369632e-05
-5.09899828644305e-06
-2.10625289582978e-05
3.94047017537183e-06
-3.72871219273251e-05
1.33013670497532e-05
-5.03048700019645e-05
-4.61275443045272e-05
-2.37299045869554e-05
-4.70758976219915e-05
-3.84905969256852e-05
-2.65751438318492e-05
-3.10275202655159e-05
-3.814998325987e-05
-3.2601230734281e-05
-2.84485202554304e-05
-3.6000247995415e-05
-4.24289432169295e-05
-4.09483686056685e-05
-4.58036916807176e-05
-2.37884791924034e-05
-3.08203106210769e-05
-3.00797353284111e-05
-3.50804701086046e-05
-2.24308387482965e-05
-2.03731028963193e-05
-2.85932828112999e-05
-4.35588049228498e-05
-4.03530374651747e-05
-3.61291239460171e-05
-1.94440293396243e-05
-4.67459235587744e-05
-1.15149412486695e-05
-3.10653057206875e-06
-2.81589989059099e-05
-3.9269685459204e-05
-4.14707465437027e-05
-2.18065457269614e-05
-1.99383933394225e-06
-4.61311274097479e-05
-1.81387453331959e-05
-1.99013943175741e-05
-2.589010623037e-05
-3.93834001460479e-05
-3.51837040589065e-05
-2.01207152595796e-05
-1.92138477688478e-05
-2.33765940469072e-05
-7.26433661995736e-06
-1.25435506376079e-05
-4.91713158119001e-05
-3.27456609844204e-05
-1.29373907355386e-05
-6.56515230382268e-05
-4.98331849458867e-06
-1.72360384827881e-05
-2.38988387954502e-05
-3.25203216716846e-05
-1.38106391638637e-05
-3.80118736802318e-05
-7.21176897043788e-06
-2.03651023166461e-05
-2.28500537260241e-05
-6.77804004046303e-07
-2.28191735543451e-05
-4.99941881096837e-06
-3.32412009550613e-05
-1.11684569918894e-05
-1.49923225873419e-05
-2.12153367167551e-06
-4.99677611824355e-05
-4.16311305988818e-05
-2.66252788118505e-05
-2.10816753974559e-05
-5.44863283096746e-05
-1.28858277297893e-05
-4.1362910977234e-05
-3.93451286742962e-05
-6.54219665002028e-06
-4.67039343715301e-05
-3.7591150426693e-06
-3.72897505006255e-05
-1.70793336498163e-05
1.04480109220721e-05
7.89361465327469e-06
-3.91916775424799e-05
-3.486171605877e-05
8.00754541092416e-06
-3.20039331903427e-05
-4.52008733075288e-05
-4.12880109992662e-05
-1.20089937336278e-06
-3.27946989721906e-05
-2.17329649977053e-05
-2.38592970672481e-05
-4.1049169582749e-05
-1.2832816263014e-05
-4.62582510241821e-05
-3.19603751281267e-05
-1.9596148692954e-05
-2.36696709658749e-05
-4.70783804097104e-05
-4.78350595232728e-05
-2.96218362090499e-05
1.99746476510774e-06
-2.85879818956684e-05
-3.84451802710709e-05
-3.50480850138964e-05
-2.26071599593931e-05
-1.23059926081189e-05
5.13057962018063e-06
-4.81881201162712e-05
-3.83278709024929e-05
-3.83478279186653e-05
-5.50915260817737e-05
-4.75266989937734e-05
-3.21680664530864e-05
-3.5032068961657e-05
-4.3761843974732e-05
-1.5016305204947e-05
-2.13931706515737e-05
-5.13254570166285e-05
-3.49476643618946e-05
-2.48453390847391e-06
-2.23239420650605e-05
-3.70020254668136e-05
-1.77732681244516e-05
-2.34451314231623e-05
3.01416772951107e-06
-2.0608950445746e-05
-5.85371350444867e-05
-2.47700231648538e-05
-1.21730488824458e-05
-1.49109776257653e-05
-2.69324528255342e-05
-2.15156866529328e-05
-4.13618945072629e-05
-4.11381339613303e-05
-3.76927954362156e-05
-2.22863922435481e-06
-9.12742865448959e-06
-3.06195276960786e-05
-3.72317418093492e-05
-2.02713598029979e-05
-2.37172346466269e-05
-1.32572344106571e-05
-4.43348527831805e-05
-3.62425444257025e-05
-4.02425160298529e-05
-2.97044132819598e-05
-4.69744706171031e-06
-2.26654640971315e-05
-4.36999487702142e-05
-1.76524550581521e-05
-4.64644835401369e-05
-5.44074655584354e-05
-9.64005205231217e-06
-3.60808783050996e-05
-2.66942150543118e-05
-3.21742196218232e-05
-1.78782244074051e-05
-2.44025243623094e-05
-2.15145616620931e-05
-2.09225056723635e-05
-2.41530419047886e-05
-3.8332115691177e-05
-2.49661048434682e-05
-4.03312664109327e-05
-5.24955245946464e-06
-1.84274344237778e-05
-3.24256596067488e-05
-3.08332083544816e-05
-1.78266817024396e-05
-2.52660549849477e-05
-6.06166205223413e-05
-3.36537680938069e-05
-3.40580084447118e-05
-4.01736999252752e-05
-1.85997614241579e-05
-1.61350373972876e-05
-4.64515196432469e-05
-3.0041899023455e-05
-4.10215976326078e-05
-3.87237711898106e-05
-2.63918693264916e-05
-4.06442411230347e-05
1.12153237026675e-05
-7.68571844957068e-06
-4.60666337894261e-05
-1.01798576483563e-05
1.3287052666438e-06
-1.16769537513117e-05
-2.82789549280554e-06
-1.42313372657737e-05
-8.54574205494672e-06
-4.3227900530141e-05
-3.83773842459728e-06
-1.53899822375346e-05
-6.9099905878023e-05
-5.7103540947037e-05
-2.8960845008249e-05
-6.2001622137706e-05
-2.04067490483602e-05
-2.78956770083722e-05
-2.31931622270273e-05
-4.45956488488174e-05
-9.83372200693008e-06
-2.21090127178875e-05
-3.22632004281957e-05
1.31333728982506e-05
-3.17555901856334e-05
-1.4467371280403e-05
-4.95388512420944e-05
-2.60344497638848e-05
-1.04439465945214e-05
-3.58900238289732e-05
-5.11844793568962e-05
-4.94198464101938e-05
-4.52584675482116e-05
-3.45198158430959e-05
-1.22895156340502e-05
-1.92414519575311e-05
-3.70898852441826e-05
-1.05662598278914e-05
-4.56299792741079e-05
-2.71024791160968e-05
-3.14291954776801e-05
-5.61080746345699e-05
-1.36759251959593e-05
-1.4313012878781e-05
-3.06208816985288e-05
-8.73726449750485e-06
-3.16187894651048e-05
-4.30244375547149e-05
-3.07074788881697e-05
-4.73710933040686e-05
-1.63016638460729e-05
-3.93016685728427e-05
-5.2954276663239e-05
3.71245029021619e-06
-4.00358538697827e-05
-3.14685066636465e-05
-3.28334713006898e-05
-2.87538828117326e-05
-1.82851746189587e-05
-1.87586586703498e-05
-2.18948305448793e-05
-2.95071899628128e-05
-1.48160897574623e-05
-1.66213513952323e-05
-1.53800791059392e-05
-4.30001490168349e-05
-4.00386132456251e-06
-2.55590153123224e-05
-9.14270297223578e-06
-1.02058817216661e-05
-4.6500976005079e-05
-4.05332463482234e-05
-2.4208727780566e-05
-5.63908970513766e-05
-1.1305654256142e-05
-3.5817194105495e-05
-4.90782767365777e-05
-3.76867340296026e-05
-5.33716964722236e-05
-2.57243957609792e-05
-4.45556239511982e-05
-4.2499919703916e-05
-2.68077104568243e-05
-5.80491441871419e-05
-3.74895482456293e-05
-1.81420436685831e-05
-3.87631245152108e-05
-2.05206379343416e-05
-2.66264598945892e-05
-1.11169442635879e-05
-3.87365718472898e-05
-2.61412492320935e-05
-2.01219989918698e-05
-3.81043102058122e-05
-3.57086771014302e-05
-3.17353073902547e-05
-2.91228450421126e-05
-3.15189018883741e-05
-3.78684230987677e-05
-4.18160782875956e-05
-3.19290943201717e-05
-2.40002983571319e-05
-3.42726170057363e-05
-2.66668184890668e-05
-8.41190031233836e-06
-4.28752565296525e-05
-4.22236835591198e-05
-7.8099475943767e-06
-4.25834222654119e-05
-5.04947908990602e-05
-2.01902046780648e-05
-3.47376722825131e-05
-1.39095906601136e-05
-2.40831528041586e-05
-3.31923077153867e-05
-3.39119250932846e-05
-2.21496522610723e-05
-4.14482026907404e-05
-4.02012635838418e-05
-2.61518016347693e-05
-2.17617879820897e-05
-3.14551829499041e-05
-5.45600365777142e-05
-1.48787667438517e-05
-5.41038067169924e-05
-3.05074233130028e-05
-5.040177191442e-05
-5.70026616673404e-05
-3.22177998280892e-05
-2.07475500740183e-05
-6.27688412702506e-06
-5.27966335668687e-05
-3.39427831307544e-05
1.05357559146688e-05
3.73758533242844e-06
-3.38497311132927e-05
-3.72160268036779e-05
-2.48642016142729e-05
1.08519773547572e-05
-3.38550331518077e-05
-3.14380352101446e-05
-4.58936308786942e-05
-1.2885671466403e-05
-1.7232559914729e-05
-3.51692164876799e-05
-3.40741157506769e-05
-4.2765516873511e-05
-1.20477615264115e-05
-4.08026471824678e-05
-1.66733881134553e-05
-1.9017797068257e-05
-2.28851431987939e-05
3.86553934913329e-06
-3.58416006745773e-05
-2.11552632738733e-05
-3.46732710756849e-05
-3.10146082963363e-05
-1.5244864698383e-05
-3.22307475333874e-05
-5.61232899098025e-05
-4.46709751187008e-05
-2.90108487430896e-06
-1.68174604790167e-05
-2.93855915940267e-05
-1.53018435425461e-05
-2.932738816107e-05
-2.98564339161796e-05
-4.02591330018161e-06
-2.25009412868997e-05
-3.74102933765694e-05
-3.66782381167339e-05
-7.26325633633526e-05
-3.55804931074732e-05
-2.81412647616969e-05
-4.61207602996503e-05
-3.39777777046299e-05
-3.71297935199568e-05
-1.52875351279806e-05
-2.89355451214319e-05
-4.57804863038317e-06
-3.13390229562663e-05
-2.82534162089477e-05
-2.3085200308629e-05
-3.52356508256908e-05
-7.4739097643542e-06
-2.50594786588357e-05
-2.6082437237444e-05
-1.96186188565773e-05
1.63182094001007e-05
-3.35155309090571e-05
-2.05521634102317e-05
-3.91286943430072e-05
-1.79430470830078e-05
-1.49901237268764e-05
-4.75839125946978e-05
-3.43944424496724e-05
-3.44878010004861e-05
-2.15808339317227e-05
4.93060599191914e-08
-1.79222063177821e-05
-3.78047565939968e-05
-4.48392152434306e-05
-2.56434140478422e-05
-4.34729151960755e-05
-1.73517244886125e-05
-1.65606431556158e-05
-1.44204346640727e-05
-2.36550715935004e-05
-4.83485241998563e-05
-4.14803484076616e-05
-4.79190219948847e-05
-3.49249833365262e-06
-2.96817074240939e-05
-3.46200351390043e-05
-3.60532482987554e-05
-6.2492680498142e-05
-5.55842140199497e-05
-3.23404702178521e-05
-5.38390056940337e-05
-2.0097298793723e-05
-3.96329308810731e-05
-1.74316784164303e-05
-3.53102536071407e-05
-2.75976591216811e-05
-1.7890886121329e-05
-3.72862806380507e-05
1.7505474680704e-08
-2.22607765187907e-05
-1.72997101908047e-05
-2.10470822403487e-05
-2.26575630801259e-05
-2.94429113391742e-05
-3.23499652233631e-05
-3.69434495415778e-05
-1.99799505048983e-05
-4.84952383689601e-05
1.30341877633687e-05
-3.22552196359368e-05
-3.54900705374207e-05
-4.2482665886951e-05
-5.00671565073313e-05
-3.48378677886392e-05
3.5438675243821e-06
-2.71136498772037e-05
-3.62713269889109e-05
-2.83540980153325e-05
-1.91245626546515e-05
-4.69687821293073e-05
-3.48907761432424e-06
-0.000102295984271176
-3.36025659176611e-05
-1.51145101319257e-05
-2.036513930687e-05
-5.42996407113552e-05
-3.4249957459633e-05
-2.53756669644504e-05
-2.79004649716117e-05
-9.94527128677331e-06
-2.57398728657412e-05
-4.43078865777783e-05
-3.31104124043075e-05
-2.12815298639658e-05
-3.31519386114958e-05
-3.91749122445552e-05
-4.4922710850343e-05
-1.5725945261606e-05
-2.62684120586048e-05
-3.56115513466463e-05
-2.33318431260796e-05
-2.73206765952665e-05
-2.22029641592432e-05
-1.64641248741217e-05
-5.50264364666151e-05
-6.10639227163791e-05
-2.75384553702179e-05
-3.0396180902201e-05
-1.59115564303144e-05
-4.41435979564392e-05
-3.07581264736187e-05
-1.77491559571781e-05
-2.71609040413502e-05
-2.07182514788972e-05
-5.41830882141902e-05
-2.60922271953228e-05
-2.79009789911017e-05
-2.90747704996068e-05
-3.82572839650173e-05
1.81492849671383e-06
-1.68570934272329e-05
-5.60975186375135e-05
-3.48682236854677e-05
-2.6510112975122e-05
-3.53870141478413e-05
-3.33930533624708e-05
-3.56019858280552e-05
-4.94093557259142e-05
-2.50728488886671e-05
-4.11744942855165e-05
-3.02665741355645e-05
-1.11007460287615e-05
-2.32755626055113e-05
-7.77826265948284e-06
-4.23939716072219e-06
-1.25196471016716e-05
-3.21023580341363e-05
-1.27256840746461e-05
5.27311087886774e-07
9.29866678517871e-06
-2.96400272709838e-05
-1.79878416928175e-05
-4.88597643449819e-05
-8.97353834573233e-06
-2.3161784535719e-06
-8.80998139770861e-06
-1.6736082487479e-05
-3.29486370119666e-05
-1.8178689071443e-05
1.21036269999574e-06
-4.12896585447126e-05
-2.89198186104079e-05
-1.98981537758955e-05
-1.13142478514315e-05
-6.61710808373695e-05
-1.79588029374994e-05
-2.41221546012262e-05
-1.5483056408162e-05
-3.31395765473924e-05
-3.65148495876151e-05
-3.8938853670322e-05
-3.48861056570656e-05
-3.39784864277605e-05
-2.53360567524543e-05
-1.36732478497135e-05
-3.2033512082012e-05
-1.59542244348318e-05
-2.8112931994847e-05
-2.93793072457091e-05
-3.21007142501414e-05
-5.4245233160466e-05
-3.7179073694285e-05
-2.81911156132071e-05
-3.62473176246508e-05
-6.22732541516829e-05
-2.2043421849836e-05
-1.90846270250113e-05
-3.66888232267597e-05
-4.31819006996028e-05
-2.88411060611071e-05
-1.95127855583585e-05
-1.60928368305972e-05
-2.770475398934e-05
-5.39559242927205e-05
-1.74501695982365e-05
-2.15216088291064e-05
-1.83993156858562e-05
-2.38354355984651e-05
-1.33823831242241e-05
-3.1983056253498e-05
-3.60581609851245e-05
-7.89870841545608e-06
-2.96950784519673e-06
-1.98077582565239e-05
-1.41329351678422e-05
-2.88873500621369e-05
-4.79073211588194e-05
-3.73318017995529e-05
-7.92106180474509e-06
-2.01703321265086e-05
-1.90859334281425e-05
-2.69007910842045e-05
-1.83268126410485e-05
-1.91225315059145e-05
3.12001550235639e-06
-5.04635005540938e-05
-5.63058368254228e-05
-4.81972302769135e-05
-3.71541122541157e-05
-2.87231086460076e-05
-6.94766002618221e-06
-3.00250644143052e-05
-2.47448197829371e-05
-4.14029276654097e-05
-3.76400765654611e-05
-1.21512869558403e-06
-1.7157726342616e-05
-6.34632413199867e-05
-9.9513317483107e-07
-2.9397041262089e-05
-4.32076889207954e-05
-2.5001976429424e-05
-3.21416209599634e-05
-4.16489673234916e-05
-3.04094643082499e-05
-2.91933218374824e-05
-5.37751977464073e-05
-3.2417864583095e-05
-2.2971283864218e-05
-2.11407528969369e-05
-4.43151865171828e-05
-3.18685506511723e-05
-4.19199852370827e-05
-9.87150143803219e-06
-1.83639310523295e-05
-1.65905136172083e-05
-2.67532165007177e-05
-8.78430475817364e-06
-2.7483610250016e-05
-1.99693810664979e-05
-5.12065268399603e-06
-1.10797412323227e-05
-4.12027865800715e-05
-5.08068475640184e-05
-3.71165149369615e-05
-3.45201651579863e-05
-2.89654123753285e-05
-5.4344391472586e-06
-1.33788130150283e-05
-1.01216666276297e-05
-2.72162290909479e-05
-4.58831013430944e-05
-4.5173992930131e-05
-1.55401198089229e-05
-1.67342284028756e-05
-1.2240195496833e-05
-3.02485019642131e-06
-3.55024310987761e-05
-1.78747249440132e-05
-2.58915632086584e-05
-4.94851573852107e-05
-4.37057980394475e-05
-1.71962606131832e-05
-1.31808506147709e-05
-1.5733558779197e-05
-3.26406835387449e-05
-2.98785713155168e-05
-5.55234819399407e-05
-4.79113414510316e-06
-2.19407719368334e-05
1.42551158622979e-06
-1.79288348033914e-05
-4.97784394886916e-05
-1.28972263788389e-05
-1.94326304251187e-05
-4.13483153824847e-05
-2.78251555224638e-05
-4.34115370367315e-05
-3.99367610287747e-05
-3.56764363984435e-05
-3.79743177802446e-05
-2.25789289178633e-05
-1.81274224836007e-05
-5.49525874016337e-05
-2.20686304502966e-05
-1.37474435065735e-05
-9.60297454311895e-06
-4.027892567204e-05
-2.49493807438018e-05
-2.0631540529092e-05
-4.95560320318493e-05
-2.55357699526049e-05
-2.03371459991467e-05
-1.40189701195351e-05
-4.59967075281238e-05
-6.97731468704198e-05
-9.75148360657996e-06
-3.68570055038096e-05
-3.72138264237403e-05
-2.52705507743668e-05
-2.76058869180481e-05
-1.98828410277779e-05
1.42604354183167e-06
-3.40426889405341e-05
-2.20267781314409e-05
-7.8178089392252e-06
1.92652785764964e-06
-1.52148896822284e-05
-5.02086025455441e-05
-5.03761192249775e-05
-1.74894300045457e-05
-4.91135876548805e-05
-3.08080947827515e-05
-3.34038130413172e-05
-6.70228085136404e-06
-4.26935090228607e-05
-3.80363274586621e-05
5.18234283448542e-08
-1.49632688526154e-05
-4.25461797380899e-06
-5.85879678795198e-05
-2.03282219461503e-05
-2.49843042066596e-05
-1.92435595829412e-05
-9.05741059560775e-06
-4.01024646532787e-05
-5.36611363883489e-05
-1.62239279422218e-05
-4.10603298613394e-05
-7.21512584423936e-05
-3.00244882253075e-05
-4.87534420138703e-05
-2.77463569563032e-05
-2.51561874377197e-05
-4.04225416664777e-05
5.71282244935165e-06
-4.86835786240553e-05
-5.97651414137841e-06
-2.58684380884357e-05
-3.8946494166072e-05
-2.89491190008337e-05
-1.87534676480616e-05
-9.94526413349771e-06
-1.69795507529091e-05
-1.13117690504066e-05
-3.37556683452122e-05
-3.30117534192218e-05
-1.17912876471933e-05
-3.35406528943223e-05
-1.5626833926796e-05
-4.07580360170485e-06
-3.71861334110383e-05
-4.07227330988414e-05
-5.51414184461758e-05
-1.55923482184665e-05
-3.44432926687943e-05
-8.42486940814901e-06
-3.83237021694413e-05
-4.33856230743459e-05
1.22532870993632e-05
-4.34566243960574e-05
-2.34791418709109e-05
2.99976746782165e-06
-4.93029768475152e-05
-4.59960051013033e-05
-3.50448501143895e-05
-2.09160149587398e-05
-5.61042023938125e-05
-2.25642657223034e-05
-1.31645136719569e-05
-3.29742145025818e-05
7.97962222013547e-06
-2.34163156067509e-05
-3.3846143485508e-05
-4.29144584841868e-05
-5.73740057675994e-05
-3.22959254677456e-05
-4.11363519636871e-05
-4.67515770380281e-05
-4.15544395783294e-05
4.07007917764495e-06
-2.51009669678824e-05
-3.52272264178221e-05
-3.10515088472671e-05
-2.00203608491006e-05
-4.86363702984528e-05
-7.37074024945202e-05
-1.80227530832488e-05
-5.37416256556194e-05
-3.39716218096818e-05
-3.26051809591631e-05
-2.3226851772859e-05
-2.16654695432188e-05
-2.50457737856826e-05
-4.90869609093441e-05
-1.80830249073661e-05
-4.54524563331701e-05
-5.44885709068501e-05
-5.887463171458e-05
-1.81854222330393e-05
-3.86766712473792e-05
-2.00315874153484e-05
-3.92338357437083e-05
-4.96031588650851e-05
-3.82248941578264e-05
-2.98357713032987e-05
-2.83018883742051e-05
-2.03582416718176e-05
-5.57057815451181e-05
-5.47380600926878e-05
-2.03937497961141e-05
-4.09276652911817e-05
-2.32690320917551e-05
-2.56796017006972e-05
-2.78925162914788e-05
-3.17407911902225e-05
-3.34421148848934e-05
-4.83308579723215e-05
-3.47192519053225e-05
1.00290879954583e-06
-3.79317532738647e-05
-2.50534976718117e-05
-6.5714831906107e-06
-3.11996419455605e-05
-1.27004875391597e-05
-8.30909092637622e-07
-4.12490557109099e-05
-7.68563455098522e-06
-8.83399654183112e-06
-3.63009170506791e-05
-3.82074000127084e-05
-2.99102914304691e-05
-4.4101407233322e-05
-1.73973310912976e-05
-3.16242611616576e-05
-5.02028351739191e-05
-3.9183430863716e-05
-3.89831152547339e-05
-4.23193648802094e-05
-2.19896923146328e-05
-4.94551797269452e-06
-1.02473614240322e-05
-1.51679914603728e-05
-5.22790692925142e-06
-4.1832983814995e-05
-5.04898873123568e-06
-2.60608488779822e-05
-2.48716585717683e-05
-4.95359245249329e-05
-1.64448477333558e-05
-1.32361484063541e-05
-3.35358675652138e-05
-4.93663958242019e-05
-4.41126457003286e-06
-3.30429230218943e-05
-9.41651333524501e-06
-2.66662897919152e-05
-2.31054127189496e-05
-2.14748070268601e-05
-2.61266570581223e-05
-3.19385291024066e-05
-6.05415598145253e-05
-3.02328414453698e-05
-2.84233489377457e-05
-1.21005145926897e-05
-4.8122524476706e-05
-1.59802615300633e-05
-1.429546262682e-05
1.02823606076052e-05
-6.17510216002767e-06
-3.06103735239226e-05
-5.72547769830038e-06
-2.78115482500337e-05
-2.61432114039949e-05
8.77322404020756e-08
-3.96261259562256e-05
-1.39992395860392e-05
-1.68520558693056e-05
-2.83802769601529e-05
-5.25558402316908e-05
-2.53908414562825e-05
-1.73669826485278e-05
-8.54321425682597e-06
-1.54761004256877e-05
-4.82001695061674e-05
-6.02795928933729e-06
-4.95392267541639e-05
-3.93043735642068e-05
-1.37114448138302e-05
-3.21071348278952e-05
-2.92316087783265e-05
-1.63267827125344e-05
-1.07684386166264e-05
-2.71338827603985e-06
-5.66973843921102e-05
-3.99769055262353e-05
-2.93679467160688e-05
-4.36369623034253e-05
-2.1777278225037e-05
-8.08131628008664e-06
-8.32777711635649e-06
-4.05618476239381e-05
-2.8388970077048e-05
4.02941802385986e-06
-3.5046949114022e-05
-3.7360668948925e-05
1.30432327430468e-06
-3.44377109059459e-05
-4.67097970174353e-05
-3.49938319209889e-05
-1.82838552947003e-05
-5.24666626588392e-05
-1.67929909356112e-05
-3.16878537243379e-05
-4.14350511830259e-05
-1.69329731013025e-05
-1.44180350326292e-05
-2.4951584722058e-05
-2.40263529278255e-05
-2.08257074281085e-05
-3.38501687936465e-05
-2.23276973408023e-05
-3.78176722844275e-05
-5.19546863328349e-05
-3.58368655169429e-05
-4.97638862538439e-05
-2.12282188796385e-05
-1.25485728494962e-05
-1.88185780615706e-05
-6.56676751522494e-06
-2.9700557475694e-05
-9.52584174264225e-06
-2.52652500381028e-05
-3.07158477703936e-05
-3.16548557030586e-05
-2.87241015151324e-05
-1.0782118112666e-05
-2.39633604282465e-06
-2.45056987226863e-05
-1.87314047854405e-05
7.90839997938714e-06
-3.73667129525535e-05
-1.61366094676636e-05
-3.82609420643125e-05
-3.3003598577204e-05
-1.17282603759833e-05
-6.04992226191923e-06
-9.65882881553885e-06
-1.98319671865075e-05
-3.30667236641116e-05
-2.89660363896606e-05
-2.1898491834314e-05
-5.05148470336599e-05
-1.55645599076933e-05
-3.77322445665077e-06
-5.03126610307931e-05
-2.1007028393823e-05
-1.2974797009586e-05
-1.42489198737627e-05
-5.07347585002336e-06
-2.96623278323717e-05
-2.34464100211035e-05
-2.36321273268869e-05
5.65986440469933e-06
-3.5696249335912e-05
-3.21017409060785e-05
-1.52644196277723e-05
-1.49003702432471e-05
-3.18881353020365e-05
-1.66038406649051e-05
-3.7361078337598e-05
-1.04623493663463e-05
-3.32489677854361e-05
-1.69818979766686e-05
-1.40210096584095e-05
1.08872022473921e-05
-3.10556976417547e-05
-3.12486983649439e-05
8.08757411580351e-06
-2.18010023918947e-05
-2.2535576654344e-05
-2.7426085053556e-05
1.69683963432152e-06
-3.38967771398242e-05
-1.3178222818052e-05
-8.2759792222325e-06
-2.64728931117483e-05
-1.39131939214378e-05
9.78133501206834e-06
6.91087325648611e-06
-3.57422016612325e-05
-6.07505345283237e-06
3.6344912647959e-06
-1.99355906481722e-05
-7.01416376243545e-05
-3.00394676222776e-05
-1.34049919382931e-05
-4.69889562542529e-05
-6.14337207138207e-05
-7.90410217653062e-06
-3.88233667987759e-05
-3.26711644674885e-05
-3.79315014741569e-05
-6.49823667777877e-05
-4.22571574734668e-05
-3.16499031066944e-05
-3.7392775767748e-06
-5.45734420522348e-05
-4.39732421330685e-06
-7.81629994459338e-06
-4.86074930226536e-05
-2.09551070580855e-05
-3.68415790898306e-05
-3.57200223430228e-05
-5.65210103593944e-05
-3.20046227241014e-05
-3.47421859268925e-05
-7.54560762742816e-06
-1.96651174342534e-05
-3.3215444463398e-05
-3.0708393967703e-05
-3.56383566042747e-05
-3.04184083811702e-05
-1.32712616842043e-05
-2.40787150236005e-05
-2.51826591995108e-05
4.87482732911759e-06
-1.73086756716589e-05
-3.2545570600975e-05
-1.10887188554353e-05
-2.03689648861812e-05
-4.08943777061629e-05
-2.94725734056679e-05
-7.89025921267396e-06
-1.65225966895762e-05
-2.41140534067015e-05
-3.90131695961729e-05
-1.08781619184957e-05
-1.65061546784573e-05
-3.53508559949036e-05
-2.76608163789082e-05
-3.97930681477798e-05
-4.96062465762865e-05
-4.24658590805332e-05
-5.14916951830198e-05
1.16692686447294e-05
-3.39618957441237e-05
-3.63576711784843e-05
-2.72623208916777e-05
-9.23618820605031e-06
-2.75688381575433e-05
-3.24960165627295e-05
-1.29432411276652e-05
-3.55283353085699e-05
-4.64631677674477e-05
-2.98696309394995e-05
-2.48274952904043e-05
-3.07037499937957e-05
-3.61424189259458e-05
-4.979505912984e-06
-1.28590990191443e-05
-5.2343670893778e-06
-1.70059551740884e-05
-2.34924306233022e-05
-5.23102424197532e-05
-3.62218147378056e-05
-3.21838128820987e-05
-6.72705065550202e-05
-3.75339899689269e-05
-5.29518693841854e-05
-1.65187223307269e-05
-2.95546945522724e-06
-2.12376718750779e-05
-1.09397469506242e-05
-2.03860999810142e-05
-3.38681822900015e-06
-3.77949081720515e-05
-2.61219970078384e-05
-4.00569801090639e-05
-4.20893544678792e-05
-1.7390011094448e-05
-8.03012468674396e-06
-5.03323114356693e-05
-3.84912017392621e-05
-3.19934306558772e-05
-4.36965602724292e-05
-3.11414875539125e-05
-2.2905088141467e-05
-4.61467881660222e-05
-4.58053395711732e-05
-2.38870059627599e-05
-1.71535007403024e-05
-2.86982753724045e-05
-3.16542222854028e-05
-4.24944799905103e-05
-3.16343150882251e-05
-3.23432180451326e-05
-9.29044655208804e-06
-1.50915195131669e-05
-2.97986196715021e-05
-2.45994170431235e-05
-1.11987029603401e-05
-4.78261852851277e-05
-2.31971389382463e-05
-1.77923318204195e-05
1.86838032849634e-05
-3.26082411152094e-05
-3.05771755783038e-05
-1.41111610760078e-05
-7.19589620234109e-05
-5.00488406254139e-05
-2.90360163894555e-05
-3.47203882737511e-05
-3.08779134992996e-05
-4.65590360386441e-05
-2.03313569001825e-05
-5.01923311364794e-05
-1.69627851676188e-05
-3.81766615050788e-05
-2.99966399233529e-05
-2.39710882234015e-05
-4.68066301523163e-05
-2.90736065012933e-05
-3.06896448798974e-05
-3.80102617577204e-05
-3.03507851148313e-05
-2.50872788469773e-05
-1.23078774311442e-05
-2.44151295402231e-05
-5.52760240008403e-05
-4.38406468688553e-05
-3.84982289427159e-05
-1.63346029748994e-05
-3.45331280319622e-05
-4.43981927747326e-05
-2.29599417054557e-05
-2.31791842760447e-05
-2.12534366761084e-05
-3.57873629525931e-05
-1.89500069975304e-05
-3.06416021195705e-05
-2.6318716144737e-05
-6.63196913388583e-05
-2.89987316822352e-05
-4.47362497890101e-05
-2.61721011145052e-05
-1.27188948005936e-05
-3.53240196412779e-05
-4.20905078483921e-05
-2.09894780511233e-05
-2.27582882638133e-05
-3.37227753048474e-05
-3.35105299789058e-05
-2.56611146491783e-05
-5.43770330257947e-05
-1.4923123424795e-05
-3.81262601060993e-05
3.44162545085302e-06
-5.20557091906524e-05
-6.75496239471229e-06
-4.39809100989277e-05
-2.6166899075825e-05
-3.438608534015e-05
-3.77679339274855e-05
-2.56719746527886e-05
-2.71863138508979e-05
-2.40023131861037e-05
-3.27541248541979e-05
-3.78189314233007e-05
-3.87398618416531e-05
-1.05379228612411e-05
-4.78708454596604e-05
-2.76248437887086e-05
-1.9936819692237e-05
-2.06273712804938e-05
-2.37701078576349e-05
-4.49712741461821e-05
-1.91991948838351e-05
-4.32974474022205e-05
-3.73089582446609e-05
-4.13695922453133e-05
-2.73318204375676e-05
1.49379653983181e-06
-3.89091871980225e-05
-2.44756717609034e-05
-2.42446457749634e-05
-4.63577782374724e-05
-4.45862286637728e-06
-3.93005708316329e-05
-5.18598069243146e-05
-3.09567511398653e-05
-2.07967768016102e-05
-3.14008910481841e-05
-4.15252032015183e-06
-2.16894443230679e-05
-1.93711550331058e-05
1.35114728401266e-06
-4.36030241864842e-05
-2.98887999642513e-05
-2.48512116850651e-05
-4.41731732427496e-05
-4.27710779265285e-05
-2.99583868121988e-05
-4.65510344071425e-05
-3.8245452621561e-05
-2.9588467598071e-05
-2.29169453519119e-05
-6.06825838456329e-05
-5.34095169342022e-05
-3.50578945863205e-05
-4.57236657325467e-05
-1.24665634117762e-05
-2.75986634935764e-05
-3.91308346849466e-05
-2.96423269114669e-05
-4.4714019659065e-05
-4.39938272344685e-05
6.1949560158842e-06
-2.10811068922243e-05
-3.68085212023821e-05
-1.69835564280443e-05
1.54251508138146e-06
-1.54710730043062e-06
-4.30880356064728e-05
-2.26424443169111e-05
-3.01401830184142e-05
-3.97806333840269e-05
-2.99786019133486e-05
-2.79409347885375e-05
-9.65033883418849e-06
-2.84814168938613e-05
1.58292438062952e-06
-2.59344984457358e-05
-1.10145352054033e-05
-5.29255293208604e-05
-3.56530688818833e-05
-3.61726910129589e-05
-1.84685552886585e-05
-2.59228142035188e-05
-5.68505180326343e-05
-3.28171602070992e-05
1.23519107110252e-06
-3.95396314449361e-05
-5.68099855688254e-05
-5.41147138742525e-05
-2.11526376897447e-05
-4.85841511338628e-05
-1.29915275748424e-05
-4.43712613059647e-05
-3.32680227141063e-05
-2.37400657886563e-05
-4.59529865639007e-05
-3.74049248594067e-05
-1.72507798043088e-05
-2.37935823022925e-05
-6.69502403585918e-06
-1.92262773681931e-05
-3.09825456547151e-05
-3.7185877057965e-05
-3.90486498035188e-05
-1.2302466470795e-05
-3.45590731820663e-05
-4.25031424980344e-05
-2.94125893933937e-05
-3.19917595769936e-05
-5.36462064265545e-05
-3.67129514589766e-05
-5.61138589260855e-05
-8.25207277151099e-06
-1.99794279259019e-05
-3.70494680590879e-05
-1.97176695559088e-05
-3.47166116650713e-05
-6.29158962911773e-06
3.92267803648992e-06
-3.50555896486688e-05
-5.35548151757602e-05
-1.34233194570545e-05
-3.80588999413996e-05
-1.9334845428194e-05
5.93358971423498e-07
-5.33185488835942e-05
-6.71093415598567e-06
-3.12352668888938e-05
-1.74647882464953e-05
-1.86677668144122e-05
5.39956764966662e-06
-3.1052898142663e-05
-3.05804219924457e-05
-1.98873212898499e-05
1.19787579968604e-05
-2.49733846125244e-05
-3.04594979949503e-05
-3.95590259849873e-05
-3.9320464390712e-06
-8.51951037401876e-06
-9.92365744034045e-06
-4.87935263087278e-05
-1.4299694363189e-05
-2.40766571984128e-05
-1.53822243776425e-05
-4.99278613690325e-05
6.97249627989679e-06
-3.23140077037112e-05
-3.30759980649328e-05
-1.45087732959367e-05
-2.89419218393591e-05
-3.43672071731788e-05
-5.10348982652698e-05
-4.04294349601214e-05
-4.84322871735846e-05
-5.80091335232029e-05
-1.1832785453931e-05
-3.19475605805351e-05
-1.82701610193207e-05
-1.60448668964683e-05
-3.53299189416358e-05
-2.67461821963804e-05
-4.93473927727032e-05
-3.62256330936479e-05
-2.90710623967579e-05
-2.89491122087859e-05
-1.3594904773354e-05
-7.62118729402158e-06
-1.43710865557684e-05
-3.52363039052312e-05
-4.46893240362596e-05
-4.00156678494559e-05
-1.46613874836001e-05
-6.73151403383955e-05
-1.32384739793744e-05
-6.2597994409557e-06
-6.38272793815809e-05
-3.54779875815668e-05
-4.05132336107467e-05
-2.17810821951603e-05
-1.69273191994534e-05
-4.50654907662548e-05
-5.69081062190748e-05
-4.91246963479236e-05
-4.48442445810829e-05
-4.05750464775217e-05
-2.74739224980338e-05
-1.16545117570255e-05
-2.17550402674378e-05
-1.8995542155669e-05
-4.12490255085954e-05
-2.14803717080527e-05
-6.87699991045441e-06
-3.00848205716981e-05
-2.26720696255028e-05
-3.1953617252909e-05
-4.49144021262482e-05
-4.24665699879263e-05
-6.20471504884827e-05
-2.31548807102385e-05
-6.90641517144654e-06
-2.96211725552687e-05
-1.46093038719942e-05
-1.66749136841557e-05
-3.13335411001217e-05
-5.47996211370177e-05
-2.98847921731647e-05
-7.67650622090941e-06
-4.44095684032839e-06
-2.48299432198689e-05
-2.46571790741514e-05
-5.10114209182206e-05
-1.00593893763576e-05
-3.4133783316008e-05
-4.14735481577158e-05
-2.64180168106968e-05
-5.80458381423754e-05
-1.72275666851262e-05
-7.19543361778776e-06
-2.54496816429394e-05
-1.13875373348121e-05
-2.50097127696549e-05
-4.66759133599207e-05
-6.42529878991741e-05
-1.95131896492368e-05
-2.40183113603746e-05
-2.10496902563537e-05
-3.2486869108301e-05
-2.12421555806966e-05
1.39804163650854e-05
9.83356070196981e-06
-1.33238306212798e-05
-3.71667875145038e-05
-2.76662462729839e-05
-5.38533509547492e-05
-1.707903329202e-05
-4.52035293025611e-05
-1.5782317045832e-05
-5.67298454279756e-05
-3.19694860625251e-05
-2.90708663274946e-05
-3.62952590719287e-05
-1.50135301737797e-05
-2.41280723151152e-05
-2.12009956725005e-05
-5.35668429274366e-05
-2.54853024092778e-05
-3.63045728692115e-05
-8.08911576149698e-06
-3.02527318214524e-05
-2.5044555355623e-05
-3.29558012181277e-05
-3.13386014977498e-05
-2.29942994804605e-05
-2.98767916476889e-05
-5.7310765103149e-05
-3.71619106458152e-05
-4.43554154017629e-05
-1.15832728699344e-05
-2.67474346188656e-05
-4.29855970171835e-05
-1.329701511607e-05
-7.64814643547774e-05
-2.96321747686927e-06
-5.30329724370261e-05
-2.62636053230291e-05
-1.89918653157529e-05
-4.27760900670444e-05
-4.20435029044167e-05
-2.76474675552677e-05
-2.59817357089962e-05
-3.52323448171204e-05
-4.92995049246099e-05
-3.72342935358974e-06
-2.94196968327036e-05
-2.38463338666525e-05
-2.83872264471795e-05
-6.01114754493816e-05
-1.99219292204688e-05
-1.05150374730704e-05
-3.68362508525265e-05
-1.2472749203348e-05
-1.54517344110093e-05
-2.99540844006874e-05
-4.03689668919063e-05
-5.42832226925816e-05
-5.08541065684284e-05
-3.66004950441828e-05
-4.95920588194151e-05
-2.35612356288455e-05
-4.5439752134656e-06
-3.15876417357881e-05
-2.48246080197564e-05
-2.56843306957599e-05
-6.05068037184726e-05
-4.80549071781728e-05
-4.22955977819679e-06
-2.41805116643256e-05
-1.17667346024066e-05
-1.91776549106533e-05
-2.63094552563072e-05
-5.4174708734763e-05
-2.52202496978675e-05
-3.37155116933114e-05
-1.55254298849962e-06
-2.78493119070651e-05
-4.89670935990803e-05
-2.85042912640283e-05
-4.38120344434679e-05
-4.17769613614517e-05
-7.0581153618432e-05
9.95330158686626e-06
-2.61072611181703e-05
-5.35902541727532e-05
-7.68399328568807e-06
-7.32060918238171e-06
-4.65623285321778e-05
-3.7807187170933e-05
-1.06945229883458e-05
-1.53201155500589e-05
-3.58856788587266e-05
-2.90935119818479e-05
-2.05356958597086e-05
-1.97955310622444e-05
-1.61953493563919e-05
4.14917615696453e-08
-4.22470412550047e-05
-3.85550603976122e-05
-2.27229279535488e-05
-1.83992298963559e-05
-2.29399293604008e-05
-2.09823870544062e-05
-1.2633296250316e-05
-1.75465598949891e-05
-3.8198549175537e-05
-4.59372224344101e-05
-1.5812627922e-05
-3.22673542334992e-05
-3.81872489940191e-05
-5.59822326185518e-05
7.56672337959868e-06
-3.49968047131214e-05
-3.57684553424081e-05
-2.07048779075252e-05
-2.28265611748075e-05
-7.30653725222038e-06
-1.65984436066261e-05
-3.54446482583805e-05
-3.08149578453857e-05
-2.44879917643812e-05
-2.20430523605127e-05
-2.17291571988911e-05
-4.35592094568035e-05
-5.8783993559407e-05
8.50345280952703e-06
-1.25076532056777e-05
-2.86746751575625e-05
-2.6579248866747e-05
-1.70915556664408e-05
-3.06267786770839e-05
-1.08342911006264e-05
-3.18775404423236e-05
-2.45438678574348e-05
-2.73064088895194e-05
-1.95083960757241e-05
-2.00455754712842e-05
-4.67269797944982e-05
-1.60024842776706e-05
-2.58839236405227e-05
-4.33934026632114e-05
-4.43518783177432e-05
-1.15085372505171e-05
-2.2117133079944e-05
-3.84937267290588e-05
-4.47072394452651e-05
-1.8643487905894e-05
-2.8468618331304e-05
-3.23632374532652e-05
-2.8626455040611e-05
-2.39728559434799e-05
-1.54457152273438e-05
-4.21491566770309e-05
-1.12451278740087e-05
-3.30298410442629e-05
-5.35634692477435e-05
-2.65592533272575e-05
-1.73138967544921e-05
-5.65284423689983e-05
-1.75868866970007e-05
-3.30712886885798e-05
-3.44219844532575e-05
-4.41377276193431e-05
-2.6245286483462e-05
-4.65965000859565e-05
-2.8100351885832e-05
-5.76313289039348e-05
-4.0589322048792e-05
-5.34183490467518e-05
-1.90633788951172e-05
-1.80983976971504e-05
-7.86227786703762e-05
-3.52109266099862e-05
-4.19845303235909e-05
-6.59164368790933e-06
-3.30232420976157e-05
5.960169413469e-06
-2.42461141731339e-05
3.37357318692561e-06
-2.64231280940245e-05
-4.22689181140465e-05
-5.00581954372182e-05
-3.35705498490346e-05
-1.98197845788662e-05
-2.36929037016243e-05
-4.9679050911286e-05
-3.045327460518e-05
-3.93696475029506e-05
-2.84485218342869e-05
-6.80275172708192e-06
-7.35761888559767e-05
-4.40130043884463e-05
1.56323997206187e-06
-2.01076140690281e-05
-3.63612976496256e-05
-5.16162011508885e-05
-1.40786049978491e-05
-4.93498534982725e-05
-2.80042621689459e-05
-2.43717685402598e-05
-3.50296748964591e-05
-2.42655828698221e-05
-3.36829074428909e-05
-5.0258262445619e-05
-2.48897777015452e-05
-2.4986214255985e-05
-4.43144612308351e-05
-2.38506337539235e-05
-3.37185434479494e-05
-9.53344027437291e-06
-1.99659441484013e-05
2.1970005187105e-06
-1.16765687553699e-05
-3.08613435443483e-05
-4.39045508033244e-05
-5.01434436041296e-05
-3.19823515173155e-05
-2.60792224899716e-05
-5.6707875999359e-05
-4.21300446292719e-06
-3.04793320818769e-05
-4.29319962547341e-05
-1.19334029274733e-05
-1.16292179236865e-05
-9.17946588050218e-06
-2.64013206205549e-05
3.51907354187757e-06
-2.85220540536927e-05
-3.61188825570694e-05
-2.67321281514524e-05
-2.57946322168413e-05
-1.89532628763023e-05
-4.04153760648623e-05
-2.74425604883164e-05
-2.2556502951539e-05
-1.60409979765099e-05
-1.59671382309194e-05
-1.16600160416152e-05
-2.13150974834283e-05
-4.78602758715587e-05
-2.44958392402447e-05
-2.19422684565085e-05
-5.60623121728965e-05
-5.930253353679e-05
9.93385170092535e-06
-3.84669214516103e-05
-2.20052276763193e-05
-8.75329620385045e-06
-2.6667807253065e-05
-1.3451712314514e-05
1.49628448518169e-05
-3.1766586129261e-05
-1.6391335316065e-05
-4.02235775823215e-05
-4.12005946815456e-05
-2.10789307430606e-05
-1.91126708474474e-05
-8.52523142958285e-06
4.40924312293664e-06
-1.19619448128411e-05
-2.31163212283244e-05
-5.52328642987583e-05
-5.16819227270415e-05
-3.2616731091484e-05
-8.13044332668718e-06
-3.50677210012459e-05
-4.01056303870422e-05
-1.91248170296971e-05
-3.15489689133248e-05
1.66602693358404e-06
-7.15994792907375e-06
-5.01635156930012e-05
-1.08303998721799e-05
-2.08255370876392e-05
-4.30377278983911e-05
-4.9948653715725e-06
-3.80877004485277e-05
-3.25950413368896e-05
-2.79708750466989e-05
-3.8269244630049e-05
-4.12081171614506e-05
-2.14869700603014e-05
-3.96260813957421e-05
-4.23295212215933e-05
-1.6141018336966e-05
-3.09896905375031e-05
-3.23674098038262e-05
-3.6136048144807e-05
-4.29297878635019e-05
-3.03533164611044e-05
-2.16263155101264e-05
-1.72401694423956e-05
-3.72117711778884e-05
1.09478263936832e-05
-3.28174585753192e-05
-4.41746928614775e-05
-3.91039142156585e-05
-1.15135798415613e-05
-1.16982096303516e-05
-2.86401992592357e-05
-2.13906898409416e-05
-3.58042173752706e-05
-1.87414917799943e-05
-3.78233519310147e-05
-2.1931730720584e-05
-4.21091738464861e-05
-2.85053818963588e-05
-1.58705665603942e-05
-3.57280553658788e-05
-1.57669081494562e-05
-9.2869296276442e-06
-3.13690068871314e-05
-4.51426078907575e-05
-1.34017096457762e-05
-1.53983830132458e-05
-1.1960522933713e-05
-5.22988631750983e-05
-3.90759268653033e-05
-2.68762888316138e-05
-2.62730826161278e-05
1.20602761644092e-05
-1.8851914543878e-05
-3.00267796451479e-05
-4.47875167769504e-05
-1.39530696065534e-05
-3.42650614934571e-05
-3.92459706982214e-05
-3.11470724316624e-05
-3.56927510634134e-05
-8.56121352117378e-06
-2.07184916920184e-05
-1.61430171862534e-05
-5.2789872889135e-05
-2.40533899883122e-05
-4.66424102112591e-05
-2.62972210899455e-05
-2.07785794844274e-05
-3.00953978623598e-05
-1.94283340331905e-05
-4.46486225074026e-05
-4.08670316080256e-05
-2.15648054100684e-05
-1.046577034107e-05
-1.57512263839513e-05
1.25455261893136e-05
-2.90138939050981e-06
-1.41026668042808e-05
-4.49487262601697e-05
-2.05502109678924e-05
-5.05961682165043e-05
-1.61095004967476e-05
-6.92369856865424e-06
-4.45724013839548e-05
-1.49645111203778e-05
-2.10743608215448e-05
-1.13981321301788e-05
-2.45474500303447e-05
-3.49981320505616e-05
-3.93365480306047e-05
-3.01229818810783e-05
-3.88075710288308e-05
-4.89332546157231e-05
3.99756739555075e-06
-6.0317566920771e-05
-4.05210191210189e-05
-2.5371653645355e-05
5.22006570948951e-08
-2.35665863039285e-05
-5.53394226329683e-05
-1.83437703393255e-05
-4.26182344423674e-05
-4.45048820252115e-05
-4.63521662005959e-05
-1.75861352631079e-05
-8.22760987516799e-06
-4.83245008236597e-05
-2.418099578134e-05
-2.5771855062315e-05
-2.11919501088685e-05
-3.78983584958663e-05
-3.00151075890744e-05
-2.15066214194929e-05
-5.66364325266034e-05
-1.87299699519335e-05
-3.3920672069477e-05
-3.58464788357705e-06
-4.27754003149857e-05
-3.61118656893865e-05
-4.42390939237127e-05
-1.49481472103696e-05
-1.39080482940596e-05
-2.4223290484096e-05
-2.84666988005234e-05
1.65021269807345e-06
-2.94929399904902e-05
-6.78303417105035e-05
-3.22163170497803e-05
-1.50230106959239e-05
-7.27940341217316e-06
-2.08029020506563e-05
-6.26555673454664e-05
-4.52194585348149e-05
-6.33144422564287e-05
-4.56802762149942e-06
-2.48627102998762e-05
-6.13692886739867e-05
-2.25626883499025e-05
-1.95606599366942e-05
-2.46221998349112e-05
-5.41653353772522e-06
-1.82431866551811e-05
-2.53633719004878e-05
-3.86275910442978e-05
-1.77683077940607e-05
8.79550830173909e-07
-1.54779936649743e-05
-2.99909767353651e-05
-3.29791192033788e-05
-1.73616210626864e-05
-2.61794721565396e-05
-3.49425676288448e-07
-2.01904469218961e-05
-1.17564641869961e-05
-2.47797133775565e-05
-5.45955148254774e-05
-2.79858795311303e-05
-6.0992399304115e-06
-3.67235730622848e-05
-1.87804485944264e-05
-4.14397956732118e-05
-3.49617103921748e-05
-3.72088913899403e-05
-3.0031808159227e-05
-2.30883854135344e-05
-3.82128487262057e-05
-1.73316034737917e-06
-2.25739675764802e-05
-2.29272637093161e-05
-5.52702537974339e-05
-5.33661875192786e-05
-9.19389315939672e-06
-9.85825769213807e-06
-3.59316754399982e-05
-1.64651373883153e-05
-3.33837383512288e-05
-3.83746305814605e-05
-1.11590824791046e-05
-2.3782919098347e-05
-3.22018800574304e-05
-6.10291915232567e-05
-3.95048450857245e-05
-4.239082441188e-05
-1.47159262381398e-05
-3.29103904410671e-05
-3.53044231978753e-05
-1.33597309487587e-05
-4.39546088369158e-05
-2.70794303313093e-06
-7.96672452058332e-07
-4.42503854404472e-05
-3.19379211744125e-05
-2.14147492769545e-05
-4.56832151450906e-05
-2.71579639283178e-05
-2.5530316158039e-05
-2.58605001196639e-05
-1.00757606895847e-05
-4.1466068219762e-05
-3.22572549655574e-05
-1.6390166790324e-05
-1.44449915465791e-05
-3.26095741132349e-05
-3.33797851558259e-05
-2.03733970276044e-05
-5.17674123920287e-06
-3.39217528048379e-05
-4.56524218686272e-05
-7.09701030205821e-05
-2.57965454548968e-05
-1.78054882410905e-05
-3.5571714854962e-05
-3.41526051394111e-05
-4.96880298063587e-05
-1.75310549634388e-05
-3.85303013513531e-05
-4.66925041787474e-05
-3.8421400757277e-05
-3.3518545666144e-05
-3.34062674605578e-05
-2.87819131439086e-05
-2.90220915316949e-05
-8.49185006013274e-06
-4.50006914384502e-05
-3.76911497067814e-05
-3.68723621507837e-05
-2.40905261978726e-05
-2.25151131520995e-05
-1.38113737000913e-05
-4.12988326998921e-05
-1.56845545672685e-05
-3.45367896734629e-05
-4.94017482371648e-05
-3.92555680969306e-05
9.70533341328122e-07
-4.86173190859293e-05
-3.12363451157546e-06
-1.85907547702756e-05
-9.67132083637539e-06
-4.2594123308977e-05
-4.34670892702396e-05
-1.6076899405324e-05
-4.2115370106635e-05
-3.15119059845551e-05
-2.42760286212773e-05
-2.82912487866306e-05
-3.95122539698707e-05
-2.43765965125922e-05
-3.87712569715372e-05
-2.10274780318715e-05
-4.14189203572963e-05
-2.53173985445029e-05
-1.21625678943838e-05
-5.64534975930333e-05
-2.11028279735805e-05
-3.08543913694007e-05
-4.10232326752394e-05
-3.43110616872224e-05
-3.62545298533389e-05
-3.45865352972425e-05
-4.26805750110168e-05
-3.58837126459245e-05
-3.58993651034866e-05
-2.3821844872588e-05
-3.96442018092908e-05
-3.84520898558648e-05
-4.23038658844998e-05
-2.58248873272568e-05
-2.71406428993079e-05
-1.21968192925415e-05
-4.12256846512833e-05
-5.09830765138097e-05
-8.51825352352145e-06
-2.01859059497087e-05
-1.78474849355871e-05
-5.00523198353501e-06
-1.29808377092524e-05
-3.15690133848856e-05
-1.59563049654013e-05
-1.25621190988379e-05
-2.97892400121382e-05
3.06465301231743e-06
-3.78997556025204e-05
-2.49846839696564e-05
-2.08675808198843e-05
-3.87061756974e-05
-1.20433422066211e-05
-3.0607449581364e-05
-4.87634614766393e-05
-3.25424700719211e-05
-4.60126562424583e-05
-1.72618045471504e-05
-4.4811601843657e-05
-7.26921150015808e-05
-5.83680799182371e-05
-3.37764989443704e-05
5.68129432345026e-06
-5.30565706087262e-05
-3.36176065707498e-05
-1.36383168491971e-05
-2.90504773613272e-05
-5.87963083986651e-05
4.88716051456284e-07
-3.66296035237546e-05
-3.61341393923309e-05
-2.38062863918138e-05
-3.24378171105504e-05
-1.98030596555894e-05
-7.43468490463641e-06
-4.60136071257102e-05
-1.3461286037739e-05
-4.26237072990751e-05
6.24480878243841e-06
-8.91389407514803e-06
-1.68441607766562e-05
-3.49465178591843e-06
-2.27953145844334e-05
-3.35127568609241e-05
-4.88844248375747e-05
-3.26731609537266e-05
-6.95198916848817e-06
-4.08437619703663e-05
-1.89584692488846e-05
-3.74579248295886e-05
-5.66193171993574e-05
-3.81727296287762e-05
-2.82772331042578e-05
-2.72999268596303e-05
-5.04928153281837e-05
-2.97390237365831e-06
-6.1918259591638e-05
-4.3640192993626e-05
-3.16643932311521e-05
-3.48963980813328e-05
-1.45705218613311e-05
-1.03554827681328e-05
-1.6301120077112e-05
-4.53452566898434e-05
1.72768108948922e-06
-2.16889398026829e-05
-4.25244915804114e-05
-2.5818864836081e-05
-3.27071253908032e-05
-5.02922493778735e-05
-1.54438852230126e-05
-2.93350074702027e-05
-3.65681895243301e-05
-5.54490229008189e-05
-1.8703818321538e-05
-3.12226017221111e-05
-3.28780856297804e-05
-1.84251565642247e-05
1.15333742683359e-05
-2.45491913365869e-05
-4.77395964556202e-06
3.3558651814229e-06
-2.34902276628194e-05
-5.72042950648197e-05
-2.11113618037642e-05
1.60504577233211e-06
-1.89761792675064e-05
-2.72357758856992e-05
-3.61599290960813e-05
-4.0639077107692e-05
-1.98390052346138e-05
-4.25910866668183e-05
-1.12836763587343e-05
-3.65307672062331e-05
-4.24577451756109e-05
-3.0671822408956e-05
-2.38026786817114e-05
-3.66545932832391e-05
-4.76038919048962e-05
-3.07726111491228e-05
-2.39383243334905e-05
-3.21405418163312e-05
-1.67836272643305e-05
-2.89457497602521e-05
-2.29846986422271e-05
9.37808710885744e-06
-6.68859948717416e-05
-5.44726936277488e-05
-3.86797842943322e-05
-1.48869633063148e-05
-3.91651655987833e-05
-5.536323723243e-05
-2.22998820570176e-05
-3.66570104315177e-05
-3.55920209093887e-05
-5.45038197307307e-06
-1.61601505625138e-05
-6.30547842989085e-05
-5.18025412929591e-05
-1.57963385767133e-05
-6.14103890617307e-05
-1.05347673941969e-05
-5.66608297111648e-05
-1.25425558029945e-05
-3.59296011492577e-05
-3.65008410981765e-05
-4.69336469226587e-05
-1.92367974529489e-05
-1.28525637637004e-05
-1.49937198323558e-05
-2.51886053949188e-05
-5.46012725679404e-05
-2.17779297785208e-05
-3.07952865610523e-05
-2.97929087761559e-05
-1.7448983513168e-05
-4.72421641238626e-05
-8.93473285827994e-06
-5.67063979460527e-05
-1.11100669227473e-05
-2.43929436149783e-05
-4.28579942174912e-05
-7.94702034235776e-06
4.46431194645211e-06
-1.57771101495282e-05
-2.78180225245093e-05
-3.87218652896405e-05
-4.4333655661338e-05
-1.20312510597371e-05
1.74364020059616e-05
-4.27238347896639e-05
-7.48573647751469e-06
-1.35059460306169e-05
-2.36574187044977e-05
-1.9580520274798e-05
-1.24998741870359e-05
-5.13747529825613e-05
-2.0075270376889e-05
-8.46090635263271e-06
-8.61953776651269e-05
3.54967241934282e-06
-4.41214158132529e-05
-1.98362427591547e-05
-2.66219859318753e-05
-4.18046286046349e-05
-5.68910176030437e-05
-2.7289421933e-05
-2.93973064118255e-05
-5.55250315491643e-05
-3.21793895026266e-05
-4.67284678266296e-05
-2.57108356370469e-05
-4.62238393504669e-05
-2.26850843346049e-05
-6.58496048415807e-06
-3.44409543749217e-05
-2.89424528993627e-05
-3.47738599360024e-05
-2.69445505287876e-05
-2.86420481035127e-05
-3.01966046056666e-05
-2.29547563628882e-05
1.69247064796725e-05
-2.39807397142023e-05
-2.85106524280242e-05
-4.19442394267769e-05
-1.55196532239199e-05
-6.79336775185755e-06
-4.09406532265338e-05
-3.63951529697842e-05
-2.41006158271463e-05
-1.89922599774139e-05
-2.26373629150723e-05
-3.68358595180164e-05
-3.26979078326654e-05
8.61164862144857e-06
-2.01880581222353e-05
-1.1088910803422e-05
-3.11475968390083e-05
-3.80103706091139e-05
-3.55757885744219e-05
-3.15692917653377e-05
-3.80160351129424e-05
-5.21241124099407e-05
-2.68223347601234e-05
-4.50963118910749e-05
-3.17278589856404e-05
-2.94065071025405e-05
-2.35390891389227e-05
-3.72101611452996e-05
6.90955178824864e-06
-4.66942485023608e-05
-2.40717595608891e-05
-2.9516792017529e-05
-1.78022984536199e-05
-4.46716398717836e-05
-1.87863613629123e-06
-2.72532424414636e-05
-4.2713118032494e-05
-3.40132187419326e-05
-1.12621674590894e-05
-5.00570224424801e-05
-4.49101097201822e-05
-2.8440760633321e-05
-1.72023119645455e-05
-4.31669666230704e-05
-4.74929088870772e-05
-2.34015097877152e-05
-1.64561839741065e-05
1.95070796183561e-06
-3.14761887842864e-05
-4.58108802604182e-05
-3.6668922313322e-05
-3.28713665409222e-05
-6.18868791274229e-05
-8.0449397201964e-06
-4.49622736930695e-05
-2.59462501941866e-05
-4.09973508291127e-05
-4.79018232584912e-05
-1.01130771711441e-05
-5.14160267896775e-05
-1.07409107743187e-05
-2.4557495327413e-05
-2.96318868715791e-05
-1.47758148727403e-05
-3.73365377934481e-05
-1.7533121292673e-05
-5.53274311120681e-06
-3.32980534228166e-05
-3.2636998422745e-05
-1.03088999643614e-05
-2.3219279633746e-05
-2.36614081124949e-05
-2.48610125118857e-05
-9.8718650171576e-06
-2.41191344078631e-05
-2.79887413679731e-05
-3.94658997909922e-05
-1.91318211343377e-05
-2.66911508485117e-05
-1.97114755259634e-05
2.02700840880239e-05
-3.24029546415395e-05
-1.81224079574421e-05
-1.59266325383747e-05
-5.25598288169872e-06
-2.93202503583487e-05
-1.82154099470972e-05
-5.24090173960531e-05
-4.02222218218317e-05
-1.57056732558487e-05
-2.82311756168479e-05
-3.52430497511488e-05
-3.37082209820564e-05
-2.0525913122907e-05
-1.39666898191907e-05
-3.34172140801569e-05
-5.39380093308052e-06
-3.11177688315987e-05
-3.31071908382425e-05
-3.30030397157055e-05
-5.33499486969447e-05
-4.63404274881444e-05
-2.32276451045025e-05
1.17725920089395e-05
-2.24270975041925e-05
-2.40245046334094e-05
-1.65288204914656e-05
-2.81336431424872e-05
-2.37554016172154e-05
-8.31276715648719e-07
-5.27127710834416e-05
-3.52061784391928e-05
-5.13070939937073e-05
-3.54967964471148e-05
-2.20997048262403e-05
-4.5984898092251e-05
-1.65132173156557e-05
-2.19446283629746e-05
-1.86759831237344e-05
-3.97068266000537e-05
-4.23913047386456e-05
-3.03381788272891e-05
-6.5647624357418e-05
-2.74881460617665e-05
-5.12259210785048e-05
-3.0488555642662e-05
-4.5694297683776e-05
-2.11716064489302e-06
-3.79440408803883e-05
-1.22193879338518e-05
-2.65553288928175e-05
-1.65101824357357e-05
-5.15396825290577e-05
-2.91929457095301e-05
-2.90885719136958e-05
-4.7416852613727e-05
-4.25910289203077e-06
-2.8871337545258e-05
-1.71570760452841e-05
-3.6418483935478e-05
-2.76252549913568e-05
-4.05968269413665e-05
-3.36696643041408e-05
-4.70123232186656e-05
-3.9297516376658e-05
-3.86361160283828e-05
-2.48174320431355e-05
-1.47280012237181e-05
-2.43336136632964e-05
-9.49946344099769e-06
-2.31597663194802e-05
-2.89991724479721e-05
-4.97339458142506e-05
-6.38550764619321e-06
-2.11998034603899e-05
-4.98365187600359e-05
-1.58817508174563e-05
-2.56377418902495e-05
-5.3356439210174e-05
-3.01843144863961e-05
-3.92524717263385e-05
-2.88163374058471e-05
-1.56280940303948e-05
-1.4186789085113e-05
-2.09554592643682e-05
-3.37668202854717e-05
-2.9583643946253e-05
-6.63384244438786e-05
2.29061627237024e-06
-3.21960417150759e-06
-5.29024882481978e-05
-2.14067969347811e-05
-5.66838929927994e-05
-3.30113739254785e-05
-3.43734405258676e-05
-1.63358694411867e-05
-1.15506959786855e-05
-2.31622427399627e-05
-4.00908547663021e-05
-4.07087604079475e-05
-4.84434768188763e-06
-3.4620385278262e-05
-1.17680660893727e-05
-3.96343298012105e-05
-3.40470062269713e-05
-1.96198693238205e-05
-1.97458159319446e-05
-2.41231247219612e-05
-1.4843303031171e-05
-2.12757024320224e-05
-1.1655418400032e-05
-2.1719150154144e-05
-3.94871510498756e-05
-2.27098056297144e-05
-2.85297383105596e-05
-4.61778026329961e-05
-3.0428354698613e-05
-1.24159295625811e-05
-4.40480185989444e-05
-1.41084875226922e-05
-4.01845814673606e-05
-5.8452005172566e-06
8.20137520681146e-06
-4.70668576947765e-06
-1.58722576014077e-05
-4.88172677053414e-06
-4.33236937519924e-05
-2.49819352103178e-05
1.11125495460503e-05
-5.37616821498447e-05
-2.94727094359494e-05
-2.10436898926166e-05
-5.69075326219769e-05
-3.31652856260563e-05
-2.92374749784292e-05
-2.25217614574219e-05
-2.78575006010096e-05
-5.40905032670971e-05
-4.22786731841727e-05
-1.44489636517571e-05
-3.94592163487425e-05
-3.48364208313645e-05
-4.31429315716181e-05
-2.65672093696976e-05
-1.38527181294736e-06
-3.49380018700639e-05
-2.06094691894941e-05
-3.07436185663925e-05
-2.47165355687337e-05
-2.14501126816728e-05
-1.87997954985707e-05
-1.39026436655551e-05
-2.39107820439421e-05
-2.4826181794721e-05
-8.36672216175468e-06
-2.60755488926502e-05
-2.77790902929139e-05
-1.38233309246058e-05
-2.94810254515721e-05
-1.33955016898195e-05
-2.47634286288822e-05
-3.21594290848213e-05
-2.89119845414783e-05
-1.26215480402376e-05
-3.0020108585199e-06
-4.73890187490825e-05
6.72937901527462e-08
-3.81638932320928e-05
-3.38061147435511e-05
-5.27627214359815e-06
-4.49197842175393e-05
-2.23525645152075e-05
-2.63960216136376e-05
-2.05624195178178e-05
-2.56290168266093e-05
3.08324680887721e-06
-2.59994887861935e-05
-3.12094599987329e-05
-5.87110011657218e-06
-3.89451042243745e-05
-4.90338634117493e-05
-1.18981361783759e-05
-3.51696906485204e-06
-3.68065679800741e-05
-5.34906213207333e-05
-6.90192618729627e-06
-2.63243787368548e-05
-1.95713093619012e-05
-1.30678410607198e-05
-2.12288533540872e-05
-1.55969262638053e-05
-6.08865749947333e-06
-3.67195908142738e-05
-3.56868794265349e-05
-2.55621587851244e-06
-2.73242254458912e-05
-4.7157255210826e-05
-3.90009337706896e-05
-3.59234315514639e-05
-1.16877955204139e-05
-2.77889995203284e-05
-2.06654855468663e-05
-6.64746709776631e-07
-1.31855713861051e-05
-3.45187423567653e-05
-1.64542707858361e-05
-1.35643397354704e-05
-2.48800788024056e-05
-2.09706983475626e-05
-1.44920927535446e-05
9.12319103704405e-07
-1.50381051867718e-05
-5.78371798604131e-05
-2.45813669249965e-05
1.45513899334261e-06
-3.23373314613345e-05
-1.91121844058643e-06
-2.24369656627805e-05
-5.32343646933114e-06
-3.59407117094687e-05
-3.22576133953087e-05
-4.62154698957962e-05
-1.49176872819383e-05
-3.14029285554169e-05
-2.3302391272313e-05
-7.82143994172343e-06
1.64336616699562e-05
-1.17425552151795e-05
-3.48709496373875e-05
-2.12244543484593e-05
-3.88779927474939e-05
-2.44027151244795e-06
-3.11593400766047e-05
-3.83967170261177e-05
-5.3454073351949e-05
-3.353568219172e-05
-2.22501051157413e-05
-4.00855873940088e-05
-1.70747486278905e-05
-3.24786206643657e-05
-4.01911480169685e-05
-3.12585318665992e-05
1.25753155303362e-07
-2.68347603402677e-05
-1.75522605269801e-05
-4.41676581390966e-05
-3.32502785181591e-05
-2.32256857697385e-05
-2.71727498887024e-05
-4.31891136598555e-05
-1.6895260233818e-05
-1.79021814035406e-05
1.00003485594056e-05
-2.17042624854524e-05
-2.78485806085117e-05
-4.39880676207564e-05
-1.34891200152998e-05
-1.44745357667943e-05
-2.53673372320777e-05
-1.26882181594633e-05
-3.47808550014818e-05
-2.16281806452922e-05
-1.83002219125314e-05
-5.27475096777727e-06
-3.10858651886764e-05
-2.66237255655383e-05
2.32779577370281e-06
-4.94903027391759e-05
-2.71979558981677e-05
-2.85843551133038e-05
-1.2543504904242e-05
-4.44378208342676e-05
-9.94385383561864e-06
-3.01412177006629e-05
-6.62754999938993e-06
-1.07508652227805e-05
-4.48025484258778e-05
-3.83765348256637e-05
-4.23056851146684e-05
-6.04728866847864e-05
-3.03651694455676e-05
-1.71144331972209e-05
-2.06894796498273e-05
-1.85633907899311e-05
-3.65321268926082e-05
-5.38878042344642e-05
-6.72070114612059e-05
-2.18718352230936e-05
-4.32386801816201e-05
-8.13982131795245e-06
-1.17206606931229e-05
-3.09947219712763e-05
-3.94797349236485e-05
-1.35345759989396e-05
-4.12398526039065e-05
3.44166257648517e-06
-1.41858101126472e-05
-4.43155738806082e-06
-3.51681374193314e-05
-1.40695352155901e-05
-1.62880103473099e-05
-2.29206945387961e-05
-1.97519011070802e-05
-4.68394274515973e-05
-1.72866051952566e-05
-3.82623581682267e-05
-3.47168466063675e-05
-3.37619313467273e-05
-2.18353716349851e-05
-1.57441378619376e-06
-4.94042896489013e-05
-1.44807262191067e-05
-3.1583058630917e-05
-4.99390827123635e-05
-1.31458147162549e-05
7.00519172820355e-06
-3.71411207157944e-05
9.16750325649574e-06
-2.51163997892699e-05
-3.82623889707617e-05
-1.86079388992232e-05
-4.36773473980706e-05
-4.07637281616794e-05
-2.83355522373307e-05
-3.97986187455611e-05
-3.06744839504924e-05
-3.20693827437845e-05
-4.03677565829443e-05
-2.48328209585561e-05
-3.90126489398852e-05
-6.22149632883957e-06
-3.96647941111651e-05
-4.47336572027767e-05
-3.61137790836741e-05
-2.01420579776221e-05
-4.32090053185762e-05
-3.53136952309688e-05
-3.78864193796322e-05
-2.33749079968659e-05
-7.61117120089178e-06
-6.17854157137375e-05
-9.02336898074584e-06
-3.02527901620346e-05
-4.7959828333283e-05
-8.73542094859711e-06
-1.77026326033415e-05
-3.84852696703414e-05
-1.26225835687055e-05
-4.495596855082e-05
-1.39914614507621e-05
-5.88363501464747e-05
-2.04435813947085e-05
1.91556091880754e-05
-3.62151592258902e-05
-8.99738702171601e-06
-2.86841955758917e-05
-3.08184283367179e-05
-1.44907646548977e-05
-2.66344038246075e-05
-2.67364511555188e-05
-2.14754840479791e-05
-3.0517189356839e-05
-5.39926414705379e-05
-1.65402531684323e-05
-3.0916182019866e-05
-2.63281918280973e-05
-1.00033572590927e-05
-4.6576377404224e-05
-2.74490607939776e-05
-3.67520546096949e-05
-3.35682878227595e-05
-2.90849396449189e-05
-2.49886703021419e-05
-1.19939489759512e-05
-3.30461474861501e-05
-1.92224992239268e-05
-5.78323776974164e-05
-6.88424097617331e-06
-3.03163644664024e-05
-6.79368773884781e-05
-3.46414742567117e-05
-3.99578761885321e-05
-2.93202029332949e-05
-2.92154300314365e-05
-1.10459265936887e-05
-5.80937307406638e-05
-5.21378981071991e-06
-1.2735643557411e-05
-2.89459077157419e-05
-2.56225584048549e-05
-4.30049465568529e-05
-2.12731134421823e-05
-1.83229853224095e-05
-3.49813078772138e-05
-3.16212256271662e-05
-5.63754146822909e-06
-2.44362492491351e-05
-4.82514569687032e-05
-4.69247896692008e-05
-4.16743914064495e-05
-5.11325507741401e-05
-2.56645259287388e-05
-3.55335966002012e-05
-3.3378208441962e-05
-7.24662571271723e-06
