# Supplementary material for: Research on computational propagation and identification of mine microseismic signals based on deep learning
Source: PLoS One. 2025 Oct 22;20(10):e0334641. doi: 10.1371/journal.pone.0334641 (PMC12543183; doi:10.1371/journal.pone.0334641)
Supplement: S6 Data — (ZIP) [file pone.0334641.s006.zip › 000100900000221.xlsx_0.txt_24.txt.txt]

-2.81302354516248e-06
-2.85204550719621e-05
-1.58803301721289e-05
-4.42512076903567e-06
-7.07990762199588e-06
-4.02305151009581e-05
-2.86878784517631e-05
-4.14380461265079e-05
-1.79488424327821e-05
-4.13281264775189e-05
-3.68983210221538e-06
-3.8990101946812e-05
-9.05351050051207e-06
-1.28570206514775e-05
-1.83383408312393e-05
-2.70148812159237e-05
-1.76366000700688e-05
-3.00576475320195e-05
-5.95177300473032e-05
-3.07463224635233e-05
-1.72862471081021e-05
-5.431987599449e-05
-2.44209883471367e-05
-3.92622310202582e-05
-2.23884223903832e-05
-3.82462875688012e-05
-6.59856849524157e-05
-2.34087090394092e-05
-3.43336263981957e-05
-3.00336125241317e-05
-4.07561116195408e-05
-1.50726084951843e-05
-4.48726241271148e-05
-2.95396158720008e-05
-1.0101442137734e-05
-4.70252733571259e-05
-3.74607934956717e-05
-3.72275603986108e-05
-3.92426709911113e-05
-4.39323813850705e-05
-1.14284771088518e-05
-1.06515707805337e-05
-2.46160142868792e-05
-2.16943649364947e-05
-2.20318833720911e-05
-6.35065162144446e-06
-7.44840961460195e-06
-3.63314583397717e-06
-2.39269913327102e-05
-2.06225514633947e-05
-5.25838268309681e-05
-2.27890688297004e-05
-2.89875008819889e-05
-3.4154311782998e-05
-4.60893655800862e-05
-2.58972968725682e-05
-4.44355837746914e-05
-3.16537475547314e-05
-2.38642857127503e-05
1.04392273412261e-06
-2.03453486898994e-05
-4.1621891546389e-05
-2.86052840651296e-05
-3.04821140061706e-05
-2.04709322840686e-05
-3.166139498701e-05
6.94181780594626e-06
-3.41089590319575e-05
-1.21910448478304e-05
-9.57822625978449e-06
-3.48926163879904e-05
-6.26622764700076e-06
-4.62186824497225e-05
-1.54552760775372e-05
-6.43566302189669e-05
-5.5316765813953e-05
-1.28289466252412e-05
-1.08196374946396e-06
-4.16621098893765e-05
-2.95157981447725e-05
-1.43269563550289e-05
-9.81003354494213e-06
-5.46214772158406e-05
-1.24762002870838e-05
-2.04485459779289e-05
-1.35154513737802e-05
-3.50662204724112e-05
-1.33920797888886e-05
-1.0994218793438e-05
-9.16812924876977e-06
-5.09252432121206e-05
-2.60738352273448e-05
-5.39715997272797e-05
-7.81581304117836e-07
-7.45718941968058e-05
-2.49573070790802e-05
-4.98401341720713e-05
-1.78969505600814e-05
-3.15954500848285e-05
-4.00245957651307e-05
-1.59662098335026e-05
-2.76700577055643e-05
-2.95568996218773e-05
-5.19708181428131e-05
-3.86898745475876e-05
-5.54370162152978e-06
-6.02619973510054e-06
-3.42714844974454e-05
-2.14942312751714e-05
-4.8226333740323e-05
-1.89111958109738e-05
-2.91832484101792e-05
-3.05896320766603e-05
-1.28891606164772e-05
-2.06859738737795e-05
-2.80709642053352e-05
-1.19069369277296e-05
-3.7119089797104e-05
-9.39406311079359e-06
-5.37452605788638e-05
-4.22071677456825e-05
-5.02504223352623e-05
-2.13152056544177e-05
-5.24586531275575e-07
-1.43621627615561e-05
5.3253809166581e-06
1.43454677784713e-06
-4.71178780654108e-05
-1.42028581848316e-05
-3.70857364803276e-05
-3.08896822064613e-06
-7.58962391051569e-06
-1.6799007660258e-05
-3.17463237214827e-05
-9.52138235226282e-07
-1.56818406532629e-05
-4.07090019602721e-05
-5.14597854755125e-05
-1.44504749831845e-05
-4.97687902938724e-05
-2.92583135294026e-05
-5.24770470084878e-05
-1.15364496060287e-05
-1.97908772278316e-05
-4.4537894614394e-05
-3.56289886401342e-05
-4.94367294883779e-05
4.04354769043604e-06
-4.70483328719672e-05
-2.30945548182788e-05
-2.34399864534488e-05
-2.1135904477491e-05
-1.43572182741403e-05
-9.18625552742212e-06
-4.1270477586869e-05
-8.71003738748096e-06
-3.97805127791179e-05
-5.01097533140623e-05
-2.82438141194092e-05
-2.39915755238564e-05
1.54004456853574e-05
-4.4398145572027e-05
-1.2188069147694e-05
-5.81099343489872e-05
-4.56082250246831e-05
-3.98801370946797e-05
-4.38398602858282e-05
-3.09177321493086e-05
-4.45274109205521e-05
4.23798282937944e-06
-2.61354835972457e-05
-3.30406733871629e-05
-2.58096350092817e-05
-3.75715859756054e-05
-3.55983401985908e-05
-2.66958327019783e-06
-1.81424789434493e-05
-2.46953786232155e-05
-3.76486622378962e-05
-1.95759380441881e-05
-9.38249553517564e-07
-2.54012356748389e-05
-4.65108490325153e-05
-2.47009993766351e-05
-3.18284535914077e-05
-5.12974152799797e-05
-2.3032365406133e-05
-4.62299884372146e-05
-4.61056343314241e-05
-3.63860358724309e-05
-1.52097654722347e-05
-6.04299576176931e-05
-5.33388636800125e-05
-4.23931321434903e-05
-6.79113868801495e-05
-3.86241673107504e-05
-5.14492314063841e-05
-4.49922172673597e-05
-4.52598977605447e-05
-2.99950443684978e-05
-3.48348274160827e-05
-4.75076477480439e-05
-3.29169211506557e-06
-5.02277235214266e-05
-4.8112529274133e-05
1.80453900156098e-06
-3.46844190159411e-05
-7.71199924184336e-06
-1.27875357224235e-05
-2.67069349901427e-05
-5.93745626053144e-05
-1.81046653050258e-05
-4.57531792395892e-05
-1.668752399797e-05
-1.47187058860445e-05
-3.41758211155001e-06
-4.19399592462068e-05
-3.6380996706672e-05
-1.88418727435893e-05
-3.14072094629565e-05
-2.51426534582304e-05
-4.06972268805512e-05
-2.27416258841986e-05
-1.50319543484048e-05
-1.90264185286503e-05
-2.54951942733707e-05
-3.72642690362235e-05
-3.54204326437678e-05
-2.43050020885004e-05
-2.04641682639945e-05
-5.20452330479515e-05
-5.75743750787339e-05
-1.30896096319938e-05
-2.59265167742622e-05
-3.78198100599787e-05
-1.48967268555635e-05
-4.66005891205291e-05
-1.69574999168566e-05
-4.67699745803917e-05
-2.59084800241529e-05
-3.3385678752301e-05
-2.41659626867633e-05
-4.93930742349182e-05
-3.40723512060823e-05
-3.64355703487147e-05
3.04123296817391e-06
-1.70317066768333e-05
-1.22352304982791e-05
-3.25862960676695e-05
-1.38918542529276e-05
-1.17246494983931e-05
-9.98033643343514e-06
-9.40517505956969e-06
-7.10977324650005e-06
-3.20988914683823e-05
-2.15876654404893e-05
-5.62109929427251e-06
-4.13302261287959e-05
-3.3258021335095e-05
-2.92587309437117e-05
-3.70647161708734e-05
-2.75061845760528e-05
-7.74403547771049e-07
-4.26201641700249e-05
2.29966860261069e-06
-5.22914241706476e-05
-3.89447764479874e-05
-3.21119984281189e-05
-2.19683506001577e-05
-1.86352689897109e-05
-3.14403355876742e-05
-1.29656206253383e-05
-3.81211067161683e-05
-3.27836344666227e-05
-4.24410225893965e-05
-2.21825985461669e-05
-2.21460643348355e-05
-2.61531284673656e-05
-3.12060060134518e-05
-2.07339231638852e-05
-3.98276544594837e-05
-4.43634675228471e-05
-4.68141692624423e-05
-3.27950271643036e-05
-3.32316355896267e-05
-1.30882375862417e-05
-1.3608841637463e-05
-3.45120171667069e-05
-1.4853357997763e-05
-1.25273934637039e-05
-3.40890117321332e-05
-2.92703341326744e-05
-3.03915950125453e-05
-2.79218660200468e-06
-3.31610421660612e-05
-9.0155426551772e-06
-3.67718815135137e-05
2.29608245754571e-06
-2.02612659240972e-05
-3.59268390977478e-05
-7.18929110451529e-06
-5.90820861617349e-05
-2.21416318297615e-05
-1.43755473958704e-05
-3.45708172149633e-05
-1.95737185886656e-05
-2.47125859509221e-05
2.23627956996967e-06
-3.16196947006987e-05
-9.44562226279571e-06
-1.96786546285318e-05
-1.54553061467142e-05
-2.25658219958639e-05
-1.11041550882926e-06
-3.39331597309478e-05
9.22459279144426e-06
-3.46158966094187e-05
-6.68411110606857e-05
-6.02604396994087e-06
-3.76770642203619e-05
-5.03106811008996e-05
-3.61869706702298e-05
-3.09332151415769e-05
-1.27677568112717e-05
-1.12512011179727e-05
-2.83762071791146e-05
-3.07042381081242e-05
-2.20141178886144e-05
-4.29915928768295e-05
-3.82789601218116e-05
-4.71174853793451e-05
-1.73094266770353e-05
-3.41776173533517e-05
-2.18433989148245e-05
-3.12717092822347e-05
-5.01068231796524e-06
-1.71333140300997e-05
-3.94734806510944e-05
-1.09923199770083e-05
4.52272979689321e-06
-4.18471461510286e-05
-5.63346113702188e-05
-1.79695417537403e-05
-2.87559675893036e-05
-2.58913975220346e-05
-1.74817495171733e-05
-2.28123816812298e-05
-5.25886278356737e-05
-1.14302063591796e-05
-2.45976088160251e-05
-2.40683531992264e-05
-4.66604553765201e-05
-2.64333315227867e-05
-2.21796246481013e-05
-1.43740094882416e-05
-4.37075236911403e-05
-3.89439974390847e-05
-3.29375044156864e-05
-5.15916505225868e-05
-1.50349261035008e-05
-3.35108419426336e-05
-7.54404442132699e-06
-2.10944793649465e-05
-5.222954408687e-05
-3.01164558495501e-05
-8.16314343270496e-06
-3.92971388603536e-05
-6.65660300202923e-06
1.22519267610472e-05
-1.72927546347343e-05
-1.74540401756318e-05
-3.64435578124365e-05
-3.70992880623409e-05
1.39949310275309e-06
-3.28968612074331e-05
-3.65610686638764e-05
-4.51798409518548e-05
-4.70844784808377e-05
-4.7913878483386e-05
-2.85486525742514e-05
-2.63730486516081e-05
-2.45991583381935e-05
-1.38516532776242e-05
-3.0394146486688e-05
-4.3214931769727e-05
-3.36432624151444e-05
-1.75057425100221e-05
-1.93426822696035e-05
-5.07534131745842e-05
-8.90405127007236e-06
-3.6108660021165e-05
-1.24633245044972e-05
-2.41226112787654e-05
-3.77771480211292e-05
-5.90331679783519e-06
-8.98867244491198e-06
-1.96736713882739e-05
-4.64662963928379e-05
1.10027508933742e-05
-5.0941816126988e-05
-1.52647563348112e-05
1.29198151744871e-05
-4.29788379157409e-05
-3.62008139898668e-05
9.66656721762938e-06
-4.95869958963417e-05
-2.93623552565551e-05
-5.4351402609211e-05
-3.06211837557469e-05
-1.95791583933146e-05
-3.02272092688524e-05
-4.42846608409529e-06
-6.11506058501776e-07
-2.03347193365935e-05
-2.42178731719913e-05
-3.97888598537068e-05
-1.69594733342021e-05
-2.30193010672092e-05
-2.83925621215935e-05
-5.0064456821193e-05
-3.45139229603566e-05
-1.74564957943752e-06
-2.86732457801099e-05
-2.19061119314174e-05
-4.93606375559162e-05
-4.29891408388254e-05
-1.77840535514818e-05
-5.20209648301512e-05
-2.48336960676014e-05
-1.16513933098361e-05
-1.36855405003649e-05
-2.69813972107021e-05
-2.48346910906311e-05
-2.75318227546267e-05
-1.42344762222878e-05
-1.83725015759049e-06
-3.86759019589012e-06
-2.27040107919874e-05
-2.98911389614221e-05
-3.09212586049343e-06
-2.11323552167469e-05
-3.59820777775968e-06
-3.38177972619466e-05
-3.36768910421795e-05
-3.43576415732933e-05
-3.07374257278346e-05
-4.58186225487296e-05
-3.84829335778962e-05
-2.04376257866005e-05
-2.95771590784766e-05
-2.89193933398281e-05
2.05044821627333e-06
-9.97810611348458e-06
-2.60066367393307e-05
-2.36066418545813e-05
-1.7584185684997e-05
-2.99109079872812e-05
-3.24773746702469e-05
-2.35693758934716e-05
-2.33407818426677e-05
-3.31957135513083e-05
-9.1159079837715e-06
-2.9541802658737e-05
-2.79677649115287e-05
-2.18475677712404e-05
-3.89943171992302e-05
-3.38569938911038e-05
-6.70226623365007e-06
-8.9151955709566e-06
-4.31366714829828e-05
-2.62697130535706e-05
-7.19196238799371e-05
-2.03619681368028e-05
4.50666079450852e-06
-1.71594574936313e-05
-1.87773050595751e-05
-4.52393044715884e-06
-2.14197681977546e-05
-1.56802655370155e-05
-1.11671578519013e-05
-2.82994463784033e-05
-2.54721758661558e-05
-1.56580548792717e-05
-4.1173735091187e-05
-5.57235807040777e-05
-2.98548272913027e-05
-1.79381045598918e-05
-2.31748947903136e-05
-4.03561183161542e-05
-3.01204869171589e-05
-2.07485082039638e-05
-3.79429262959182e-05
-3.34833138473116e-05
-3.39308956216953e-05
-5.85000831854679e-05
-4.0664557262144e-05
-3.15035394747752e-05
-2.22839610433884e-05
-1.11247449138842e-05
-1.35661519230717e-05
-2.66602955403362e-05
-2.83983440965139e-05
-9.23091844689746e-06
-6.32538684882226e-05
6.48855995838254e-06
-4.52746860133882e-05
-5.68807918134816e-05
-3.10171578055855e-05
-5.14490868240578e-05
-3.55677789113311e-05
-3.86640625967206e-05
-5.77696487742912e-05
8.99457730824185e-06
-4.38643349046716e-05
-3.03700764070521e-05
-4.80314062538439e-05
-3.44286815828668e-05
-5.2352399261966e-05
-1.54649241777643e-05
-4.10795476059643e-05
-4.35516924359276e-05
-1.59602161774645e-05
-3.92591021206425e-05
-3.3492737346113e-06
-2.81208247532543e-05
-4.74456617994787e-06
-4.59331244695324e-05
-3.79791551612037e-05
-3.36565662525161e-05
-4.47946217531646e-05
1.77383908559939e-06
-2.40129525962706e-05
-2.25861303142005e-05
-2.8065105261951e-05
-4.24473813565403e-05
-2.13417122430122e-05
-3.25949153796949e-05
-5.35407840760664e-05
-2.2546836930053e-05
-2.87720453373461e-05
-1.31979011412598e-05
-1.85559639159697e-05
-9.50079273373707e-06
-3.53504784834941e-05
-4.37814025608839e-05
-3.84099547548183e-05
-4.63811824713951e-05
-4.24924592389572e-05
-3.46772777102794e-05
-2.17509844369093e-05
-4.51314359292214e-05
-2.88953647083859e-05
-1.8227433915585e-05
-1.73278047547019e-05
-3.80514887410155e-05
-2.12466335276813e-05
-2.79984763811658e-05
-2.37139741077531e-06
-6.12242618724193e-05
-4.31052106146326e-05
-2.39677525564854e-05
-3.92341165643352e-05
-2.78532118921817e-05
-1.13980570229795e-05
-1.67746397497002e-05
-9.3537364147355e-06
-3.5699672071292e-05
-6.25725722628123e-05
-3.87173090369518e-05
-1.1179992433825e-05
-3.27869735324126e-05
-2.20687690548093e-05
-2.89612673528316e-05
-8.77305640191708e-06
-4.15240720061771e-05
-2.16944830504141e-05
-4.19599873221637e-05
-5.73755037665164e-05
-6.25752704467302e-05
-1.39725744836967e-05
-7.10567062819781e-05
1.24673372394752e-06
-1.58385805074616e-05
-3.92813090049979e-05
-3.48445746917656e-05
-3.95669950234876e-05
-2.35659443398512e-05
-2.62327742174351e-05
-3.78115196308455e-05
-4.79819866752331e-05
-3.24795192089625e-05
-2.7213028565201e-05
-4.3861951113701e-05
-9.00176815964392e-06
-1.55854737362786e-05
-2.56059668288253e-05
-3.21007573624469e-05
-1.70990107751345e-05
-2.88585318945147e-05
-1.85971439008678e-05
-4.0211051624025e-05
-2.57344218318759e-05
-4.55480596544485e-05
-1.65768748979844e-05
-4.02760647175785e-05
-3.26515931864108e-05
-1.75299714518503e-05
-1.4372360117561e-05
-2.59755376515305e-05
-8.05929101906168e-05
-4.13141456703173e-06
-3.25463801271724e-05
-4.24185373201002e-05
-2.29342149501261e-05
-2.57278723426612e-05
-2.16734856450289e-05
-3.04621710887652e-05
-2.51754846496595e-05
-1.66448625405094e-05
-3.78950874008457e-05
-1.89035637874159e-05
-2.55341776548288e-05
-4.43968940803713e-05
-3.17903524069146e-05
-2.25098534887295e-05
-1.74064531240644e-05
-3.84329174486129e-05
-3.34214276498367e-05
-4.22152556229369e-05
-3.83018043589445e-05
-1.3682463617463e-05
6.38863313411104e-06
-4.41387848338931e-05
-3.19021492868852e-05
-2.57433820416009e-05
-1.59252321433363e-05
-2.75961989013777e-05
-1.10850547463907e-05
-2.83250114251853e-05
-3.14667207953549e-05
-6.68696025000641e-05
-2.61210075139642e-05
-2.22611812630598e-05
-4.47198755720912e-05
-5.62260635345808e-05
-3.05174959358125e-05
-1.98350681646432e-05
-2.22239622079516e-05
-2.15838906221324e-05
-5.24077419819506e-05
-4.30884630808326e-05
-2.83904635837685e-05
-1.94186794921711e-05
-1.57732383302248e-05
-4.28987828700981e-05
-2.62501758982061e-05
1.14650539339316e-05
-1.77696881200955e-05
-3.25944556334156e-05
-9.40700779055232e-06
-5.67558079376066e-05
-6.41771029221608e-06
-4.7798826615152e-05
-1.56399045703581e-06
-4.45132896784396e-06
-1.71115225663387e-05
-2.77365742018726e-05
-1.18243648911881e-05
-1.05391765255564e-05
-3.38782967141321e-05
-3.99592082922928e-05
-3.71955831283241e-05
-7.41959062686323e-05
-4.09123851556773e-05
-6.18447017983651e-05
-4.39994546193969e-05
-1.91846321273444e-05
-5.12452510463464e-05
-1.45514392332983e-05
-3.57670201305885e-05
-1.59779630108204e-05
-2.98651530459296e-05
-2.5424426459372e-05
-2.13440554320722e-05
-5.54756329025016e-05
-7.119899952839e-05
-3.55180998932218e-05
-2.49374087859591e-05
-1.32916328105923e-05
-1.71547291886706e-05
-1.53788273363535e-05
-4.62643808352185e-05
-6.81360275749235e-05
-3.41279726942298e-05
-3.8922945953662e-05
-5.95582471875385e-05
-1.84916528800801e-05
-3.4470806573793e-05
-1.53779080479424e-05
-2.44706106529482e-05
-5.84605376421309e-05
-4.38056041485468e-05
-4.08605625483935e-05
-1.86061251558525e-05
-8.50371464123938e-06
-2.92725149836024e-05
-1.99337848911942e-05
-1.09646363837465e-05
9.05851083782062e-06
-1.2088429987597e-05
-1.57742723582509e-05
-2.48349049707151e-05
-3.68295664179368e-05
-1.049856711622e-05
-2.47055003315364e-05
1.37585376981914e-05
-3.65737300444968e-05
-1.98609193537038e-05
-5.0430998631187e-05
-3.26698420259335e-05
-2.79657507759258e-05
-1.51688211957346e-05
-3.34301314619957e-05
-5.12284679701525e-05
2.74580617526388e-06
-3.00717609592404e-05
-2.08809057215327e-05
-4.70684193674179e-05
-1.05292205199372e-05
-1.96105966953068e-05
-5.24069107803251e-05
-1.85320178664796e-05
-1.74897574420367e-05
-2.17341176323344e-05
-1.00411435494693e-05
-2.23847859338597e-05
-5.31200611010942e-05
-3.4551968535632e-05
-5.69081402309724e-05
-1.97310081760756e-05
-1.28735670054539e-05
-2.02123882282043e-05
-1.42022305435948e-05
-1.63275153780099e-05
-3.4694459139962e-05
-5.11199275409991e-05
-2.63600595278197e-05
-1.80847056551521e-05
-4.95915527555375e-05
-5.16521045674831e-05
-4.22908807297435e-05
-4.68168923175264e-05
-5.24491880934528e-05
-5.72316990405271e-06
-2.86435839902243e-05
-1.23998736456009e-05
-4.5832580414658e-05
-4.96691630158921e-05
4.84892562087854e-06
-2.7663056191062e-05
-3.49676809861927e-05
-5.03444025891489e-06
-1.4723692195282e-05
-2.06144816834495e-05
-5.179146953253e-05
-4.95955278836152e-05
-3.21083771475519e-05
-4.39940959994128e-06
-2.41513886716669e-05
-3.53128004830487e-05
-2.53030024738686e-05
-2.38156422826353e-05
-2.16453589069914e-05
-4.07064921682923e-05
1.94273433499897e-05
-5.36048762952555e-05
-1.05981133574392e-05
-1.16276229369307e-05
-4.42220933371678e-05
-3.99455725150076e-05
-3.09780550349852e-05
-2.01732615229263e-05
2.22897126124847e-06
-3.64627807928766e-05
-4.11297869959845e-05
-1.8393899764294e-05
-2.83390336894059e-05
-2.65440856867204e-05
-2.9491257226008e-05
-1.43352124144134e-05
-1.0535080553884e-05
-2.06661169930051e-05
-2.86083809472541e-05
-3.03360282608262e-05
-4.88356123875048e-05
-4.89360345445012e-05
-2.59898587581527e-05
-2.31240688417981e-05
-3.1660269567873e-06
-7.63701601445956e-07
-3.16563928749333e-05
-1.1057779072314e-05
-2.10366563330695e-05
-1.58954775612779e-05
-4.81769390069599e-05
-2.19142958621578e-05
-1.39312120608172e-05
-3.43166750248868e-05
-5.540644674859e-06
-3.15724309948031e-05
-3.05979688170547e-05
-2.95907762012083e-05
-4.27994306528826e-05
-7.06133556144743e-06
-3.43129514158457e-05
-2.71591448278844e-05
-3.43779086508812e-05
-1.69636629280889e-05
-5.44989749421012e-05
-1.24088095079861e-05
-4.39636111240356e-05
-5.75984448510033e-05
-1.12951391044723e-05
-1.75944863679688e-05
-3.8709254194891e-05
-1.97083224746711e-05
-4.75478023013881e-05
-2.91810139584743e-05
-3.75114569729054e-05
-6.16198867445076e-06
-1.3047477645282e-05
-2.29339074164363e-05
-2.84856261663678e-05
-1.72402591449878e-05
1.3391388950732e-05
-2.25072639872845e-05
-3.75011766250113e-05
-3.18092141278127e-05
3.77502322784113e-06
-7.26392833600284e-05
-3.60866298106935e-05
-4.33240978605246e-05
-4.3853505988091e-05
-8.00791808617684e-06
-3.02795782737486e-05
-2.26224773826903e-05
-6.90955807474029e-05
-1.99559998200524e-05
-4.78783118259839e-05
-2.12134769636752e-05
-4.12751674929155e-05
-3.13849102820878e-05
-2.99553835090532e-05
-1.49627221709827e-05
-4.51217287435362e-05
-3.52691116270657e-05
-1.43951971460738e-05
-2.10564186399361e-05
-5.48319077552691e-05
-4.81287496974647e-05
-1.2126755397945e-05
-4.55176208356149e-05
-1.58550853042463e-05
-7.43502684025869e-06
-3.31790352501488e-05
-1.96274478655421e-05
-2.75384423112292e-05
-2.68085374304688e-05
1.39718683856715e-06
-1.86244885950058e-05
-3.29775370716022e-05
-3.78566829957483e-05
-5.56723161778849e-05
-4.52934942373754e-05
-1.85246621940466e-05
-3.27006518204569e-05
-1.79348609713825e-05
-1.83642413591518e-05
-3.57522808013624e-05
-3.44089562078889e-05
-1.61688177869995e-05
-3.27846378386681e-05
-1.73561987565392e-05
-4.976398200685e-06
-3.03324003652584e-05
-1.59860020303943e-05
-3.65447699173331e-05
-3.17237417592212e-05
-3.28959617891386e-05
-2.89235766896505e-05
-2.57085201403039e-05
-2.91584038755127e-05
-6.64372564471297e-06
-2.64454546026979e-05
-4.17072257588431e-05
-3.67471363460875e-05
-4.39941914234508e-05
-3.6486611870887e-05
-3.77962153752175e-05
-2.30409826715726e-05
-5.24308230271782e-05
-2.77004677109571e-05
-3.52097219482121e-05
-3.88908011857288e-05
-3.15447069039581e-05
-3.91287826316492e-05
-5.09934091646434e-05
-2.27802637847163e-05
1.30489593413887e-06
-3.48814038468207e-05
-2.15012619228657e-05
-4.60354712798662e-05
1.61630145936598e-06
-4.95811084483251e-05
-3.76491478860299e-05
-2.02342318574293e-05
-1.78524360903671e-05
-5.77951755207064e-05
5.73399792143403e-06
-2.73218526129033e-06
-4.5469892258154e-05
-1.32249037586896e-05
-2.79992112629983e-05
-1.63415968623505e-05
-2.51600723463079e-06
-4.075276465485e-05
-1.51217835706012e-05
-1.52778694819543e-05
-1.08437969851831e-05
-3.30030834427768e-05
-1.6476646901418e-05
-5.94172213110992e-05
-2.13624174734543e-05
-4.58503989216818e-05
-7.90064082779208e-06
-1.07637244476518e-05
-4.21621343864426e-05
-5.35860455164503e-05
-4.57275369752152e-05
-5.37990632986663e-05
-4.12379374364497e-05
-5.43910877746168e-05
-2.59616606522352e-05
-8.27608511947926e-06
-5.10385347390772e-05
-1.3114149123843e-05
-2.1413627687336e-05
-6.49281525247513e-05
-1.34848548085797e-05
-6.40902846183123e-05
-2.81566005670545e-05
-4.08678540559583e-05
-6.32565222009309e-05
-1.91104114703884e-05
-2.26061879002655e-05
-1.50316223920392e-05
-2.51562991721759e-05
-2.07828285619031e-06
-7.91588746523682e-06
2.35959640228997e-06
-2.63055832843565e-05
-2.37764419826992e-05
-5.54763041876585e-05
-2.48799731033927e-05
-4.48677021963578e-05
-5.64875695976575e-06
-6.43804893516045e-06
-2.43681643904243e-05
-1.65866623937416e-05
-6.79181027598611e-06
-4.75678372379521e-05
1.37672673673664e-06
-3.88407936677146e-05
-3.93322483622037e-05
-1.70530200009171e-05
-3.28624226219405e-05
-5.78428982291605e-06
1.57781490938002e-06
-4.52686308065806e-05
-3.69938260705519e-05
-1.45334023108248e-05
-3.12268157873591e-05
-2.54023976472195e-05
-3.21896321911108e-05
-3.8613782364991e-05
-4.73783256895931e-05
-1.35750494451487e-05
-2.43034747681553e-05
-2.7678826429555e-05
-3.10636124067578e-05
-6.62751801959738e-06
-3.94159627107896e-05
-4.89533921693621e-05
-3.40848294045077e-05
-4.33721122707223e-05
-2.02604910313846e-05
3.23368073831122e-06
-5.91109383891524e-06
-3.14984007944003e-05
-5.9031516676327e-05
-3.61243378650589e-05
-5.79683830285745e-05
-1.21036737258992e-05
-4.16821459767972e-05
-3.39391923018401e-05
-5.43955642270453e-05
-2.93798325970113e-05
-5.56685675696905e-05
-1.42192716676328e-05
-4.08645266202529e-05
-3.19184170170948e-05
-1.76410283661151e-05
-3.8078503048565e-05
-2.98658863788321e-05
-2.1337503628365e-05
-6.76002269760271e-06
-3.36412096695278e-05
-2.65528767600975e-05
-1.80177766201173e-06
-1.21417300032749e-05
-4.46195025533263e-06
-5.80964917146731e-05
-2.24190915072413e-05
-1.72333673544367e-05
-1.20973384951636e-05
-2.74693734452016e-05
-1.63813472146277e-05
-3.55288572187304e-05
-3.73297986122454e-05
-1.65763627799369e-05
-3.71275053796024e-05
-1.88122555846666e-05
-9.3799689621688e-06
-3.47162400479568e-05
-1.84876890378878e-05
-2.8705293187768e-05
-3.58256605673225e-05
-2.4928434346215e-05
-2.47393268510642e-05
-3.23475874926728e-05
-5.38772937337419e-05
-4.67125385079602e-05
-2.03967733907548e-05
-4.11405509915073e-05
-2.56271819993649e-05
-2.09128011039737e-05
-8.00693307083428e-06
-3.4260755171964e-05
5.58276784688372e-06
-3.23946720057913e-05
-1.36019020518142e-07
-1.27710291178423e-05
-1.44364400309292e-05
-3.54531250174448e-05
-4.28349356539725e-05
-2.84286875610711e-05
-5.0714677086357e-06
-1.61809286787989e-05
-1.5823557124582e-05
-3.12877872069932e-05
-2.78643943198941e-05
-1.51151714088923e-05
-1.68986484863615e-05
-1.97057271214164e-05
-2.96643938609299e-05
-2.30500141975116e-05
-1.79015792812751e-05
3.02902271535624e-06
-2.30557199870136e-05
-2.93081396434273e-05
-4.20691487075999e-05
-6.00033358582036e-05
-2.55265544466077e-05
-1.46002773355032e-06
-4.59282274116519e-05
-2.91656023527861e-05
-1.21016147181131e-05
-4.17107435527015e-05
-2.98419007712796e-05
-8.4890969168561e-06
-3.49449497620115e-06
-4.61578493955687e-05
-2.67744189080255e-05
1.8161050526954e-05
-5.0624038120437e-05
-6.86738794605517e-05
-2.64539529493177e-05
-2.9707017657788e-05
-5.84405104461208e-05
-3.83334886071074e-05
-5.19028952455824e-05
6.46269089755518e-06
-4.34931061086745e-05
-5.89804535516277e-06
-2.88091537224404e-05
5.50165306743447e-06
-2.18207750098861e-05
-1.62932260290499e-05
-4.86334401791851e-05
-3.36537862393364e-05
-4.58524902419745e-05
-2.04944632214339e-05
1.58301156301164e-07
-6.72097572052342e-05
-4.32464637458375e-05
-6.95357740519779e-06
-3.32696975262291e-05
-1.97969358185447e-05
-1.99443375514405e-05
-1.05300617753973e-05
-2.7002606075585e-05
-2.83330070150172e-05
-4.31804637599687e-05
-4.29916553500123e-05
-2.848735232124e-05
-1.70638233389442e-05
-2.05839649135779e-05
-2.80444544533431e-05
-1.50575511163311e-05
-3.00300047876939e-05
-2.07627569173973e-05
-3.15671866598178e-05
-4.78354084835875e-05
-1.38332864881373e-05
-3.65662627587107e-05
-2.8400729798004e-05
-4.26544116966152e-05
-3.85063574668911e-05
-2.02277439570142e-05
-5.81496426542815e-05
-6.75709196284537e-05
-2.60194658422373e-05
-1.71673931555205e-05
-7.49088412772831e-05
-9.48290496435056e-06
-6.10254706992579e-05
-3.47400598203395e-05
-2.24216737878705e-05
-4.66086718819607e-05
-2.34081934946813e-05
-2.7704685017087e-05
-1.5612824402277e-05
-3.93800437280398e-05
-1.99385680503775e-05
-3.66704719442008e-05
-4.01872531360398e-05
-4.12097179052637e-05
-7.84790063129989e-06
-2.95748826523673e-05
-5.15368755772373e-05
-4.13474347365481e-05
-7.88828980381096e-06
-3.09662941354861e-05
-8.67657515503304e-06
-2.75885952166165e-05
-1.18021117811534e-05
-2.06642816272502e-05
-2.08141444377908e-05
-3.72645963767617e-05
-3.26959310813014e-05
-3.4035791081907e-05
-2.49095398797959e-05
-3.17158960323095e-05
-2.83989100127862e-05
-3.35702024181099e-05
-3.38256568264567e-05
-5.45414772524857e-05
-1.43334100682304e-05
-7.92965107308766e-07
-1.09334924779115e-05
-3.33059304938293e-05
-4.24147722583459e-05
-1.43864338418225e-05
-4.19279922276322e-05
-3.38444685473827e-05
-3.21168810917206e-05
-4.60464226849418e-05
-5.11133059284301e-05
-4.78863434498681e-05
-3.2825273027151e-05
-1.40324022023483e-05
-1.78854844743462e-05
-1.38731375505797e-05
-2.91573002253914e-05
-3.28705582515507e-05
-3.6894311766562e-05
-4.91192493945789e-05
-4.4136237023367e-05
-4.56387229284927e-06
-2.51328379680018e-05
-3.96256257090221e-05
-4.05004459024434e-05
-4.13427526513665e-05
-3.67452865856002e-05
-3.62181474063277e-05
-2.52469496920828e-05
-3.17280435010839e-05
-2.28367899423904e-05
-3.18104157196769e-08
-2.23032005676319e-06
-6.19506217348687e-06
-4.11785816874306e-05
-1.98573310755582e-05
-5.89032296887002e-05
-2.79049441510019e-05
-7.0350102933804e-06
-2.84951389573075e-05
-4.21892798172496e-05
-4.40894528834471e-05
-1.59979385329888e-05
-2.7817273651939e-05
-1.56282832213767e-05
-2.40208560348771e-05
-2.80110515976091e-06
-4.61824962623886e-05
-1.5608258782279e-05
-1.24923548556441e-05
-4.67869477841575e-05
-1.46101342507918e-05
-5.05185616854949e-05
-5.72043779540073e-05
7.07214189752215e-06
-2.26488473357069e-05
-2.63207626864203e-05
-2.12944987781198e-05
-4.97728191873234e-05
-5.76841112477007e-05
1.06267358794395e-06
-4.10095760652306e-05
-5.88037659141974e-05
-7.31559854119726e-06
-2.32824693700754e-05
-2.82859972920256e-05
-8.52125002847766e-06
-3.43029081074636e-05
-2.46099075838331e-05
-1.6714863990853e-05
-4.00853499525099e-05
-1.76103738202103e-05
-4.34543784860295e-05
-2.35928463320691e-05
-5.70984166167223e-05
-3.31974968132441e-05
-4.37656667383404e-05
-1.10343169651148e-05
-2.19068779219188e-05
-2.10423976668883e-05
-1.99547314442182e-05
-2.35984040555442e-05
-3.85834019007341e-05
-1.39141075527502e-05
2.8764767867992e-07
-2.1470496121001e-05
-7.03493682884316e-06
-3.22831753447567e-05
-1.67927743566737e-05
-1.54218571561074e-05
-5.84903400873074e-06
-1.60439450732735e-05
-3.02959480093186e-05
-3.21360207016394e-05
-2.66117623018544e-05
-9.0276981127472e-06
-9.59851372458659e-07
1.09596952815035e-05
-6.01814472444349e-05
-2.62927992811439e-05
-2.75393219606938e-05
-9.35124031309922e-06
-3.18155263730105e-05
-2.14130565194507e-05
-3.53940761159739e-05
-2.09426356665019e-05
-1.711138761714e-05
-3.23967991177758e-05
-4.40584343434704e-05
-4.26777386822851e-06
-3.34658110050589e-05
-2.88737435788996e-05
-1.76383609540706e-05
-4.17899382962025e-05
-2.88953960839476e-05
-2.15233469951292e-05
-2.65177247577782e-05
-2.60134386325158e-05
-2.65322494924933e-05
-8.03143675446498e-07
-2.87603987482167e-05
-3.25225150405326e-05
-1.57444434074085e-05
-2.78980210898595e-05
-4.18230883346601e-05
-4.69708568694687e-05
-2.42292147066245e-05
-4.07297367557995e-05
-2.93956641610124e-05
-9.14310057720463e-06
-2.5961299479084e-05
3.40785669942399e-06
-2.93866219724198e-05
-4.25539734709028e-05
-3.88367251860486e-05
-2.56008754270973e-05
-4.13957253383686e-05
-1.24232576579541e-05
-2.03125390106396e-05
-3.16037157543878e-05
-1.93021246199132e-05
-9.51687028296552e-06
-1.38415842927936e-05
-3.72452747435372e-05
-1.95245841544725e-05
-2.25990561475856e-05
-2.4181602851008e-05
-2.64391584385468e-05
-2.26086716589788e-05
-1.68175765236977e-05
-2.30088039611088e-05
-2.92463875381388e-05
-2.05176748583086e-05
-2.20297290953931e-05
-4.06378634327257e-05
-3.47991714332392e-05
-5.96670619453494e-05
-5.15820863097772e-05
-1.12405567580183e-05
-3.17061692833533e-05
-1.90917730489719e-05
-5.76420677362974e-05
-2.15203585178824e-05
-4.948308068365e-05
-2.28229950814192e-05
-3.44571592715571e-05
-1.59529066356622e-06
-2.46716123597497e-05
-3.02170008748728e-05
-3.26064024805657e-05
-6.45153224368355e-05
-4.36010355868997e-05
-2.03535252909368e-06
-8.63235065638009e-06
-6.93827894401601e-05
-4.61190498568166e-05
-2.30913181160457e-05
-2.39529170778368e-05
-4.52861488490338e-07
-2.7415668806617e-05
-3.58431621857314e-05
-2.80558500185299e-05
-1.69699526752794e-05
-2.85425869678662e-05
-6.10721022675222e-05
-4.77141728215054e-05
-3.04832920863847e-05
-1.45328385927755e-05
-4.14077936685028e-05
-3.99043678528232e-05
-2.2908896021655e-05
-1.80864618921633e-05
-5.41594322021617e-05
-6.86811189486524e-05
-9.21427477424895e-06
-2.58627397096219e-05
-3.96029573634572e-05
-2.95779659162224e-05
-3.38352989000836e-05
-3.71028359131463e-06
-4.86206660054773e-05
-5.31290874233293e-05
-3.78472583637409e-06
-5.7571642508092e-05
-3.51056378453419e-06
-2.62177676111352e-05
-6.37583732806264e-05
-4.81408425226126e-05
-2.14700892549326e-05
-3.79766133510127e-05
-3.79875552429992e-05
-2.20626102471414e-05
-2.67025207665901e-05
-3.1496228387576e-05
-1.69075281084791e-05
-4.11881652894313e-05
-2.24890255144706e-05
-4.61383479732463e-05
-4.56301642606042e-05
-1.75865586555351e-05
-5.60955315756103e-05
-1.81581318141928e-05
9.2624790492517e-06
-3.51089363502902e-05
-4.15874163340734e-05
-4.75364984920018e-05
-2.87768573738858e-05
-1.53581589055236e-05
-9.85817582881877e-06
-1.39996385434844e-05
-3.86894950356099e-05
-4.81640235257797e-05
-4.68952180017088e-05
-1.74781457660543e-05
-3.28367490026246e-05
-6.19761747743875e-05
-2.47755050363839e-05
-6.52272450508931e-07
-2.0087048829592e-05
-2.309335378822e-05
-3.23094564034679e-05
-1.53404730949448e-05
-4.18402452316517e-05
-3.12861857286102e-05
-1.33744782076154e-05
-3.0368238388931e-05
-2.96964588635437e-05
-3.02927209544335e-05
-6.87018778615781e-06
-3.67983251117183e-05
-1.2469084226362e-05
7.73849020762053e-06
-2.07942453665148e-05
-3.07355012958915e-05
-3.3941978213269e-05
-1.81197623808231e-05
-3.77775767009727e-05
-2.69632144559448e-05
-4.93513931537095e-11
-1.48298167307579e-05
-3.62895259013118e-05
-3.11064372484483e-05
-3.05681615194381e-05
-3.7594756083507e-05
-3.75163935707907e-05
-4.2218320311899e-05
-9.62474653263623e-06
-1.70086663428846e-05
-3.56376263509824e-05
-2.43344277782896e-05
-3.10803727192172e-05
-2.69855512412992e-05
-1.50075113253925e-05
-3.31813102508059e-05
-3.0450289021876e-05
-2.00290012449841e-05
-4.69155389282017e-05
-1.38529059588758e-05
-3.62347190306815e-05
-4.08753575270765e-05
-1.12546078568873e-05
-4.67274614464158e-05
-1.63500701293473e-05
-3.4652400308144e-05
-5.28060491268828e-05
-3.62362324023653e-05
-4.66633823164576e-05
-7.74444097931892e-05
-6.28883076802532e-05
-3.69884872818597e-05
-2.14825093980904e-05
-1.13165373875503e-05
-1.74588156204922e-05
1.26178221019214e-05
-1.49423828243195e-05
-1.29620620802662e-05
-4.69567147231835e-05
-2.54672579712812e-05
-4.33392614387182e-05
-2.56417418042519e-05
-3.78795223867421e-05
-2.01853619892952e-05
-1.77531060626095e-05
-4.68655106809249e-05
-2.02381489664013e-05
-3.38546805860638e-06
-2.3874454837914e-05
-3.42131395614371e-05
-7.19804567986341e-06
-3.7067882943835e-05
-3.95151745374265e-05
-3.18663958431937e-05
-2.18926424543047e-05
-1.68183475215931e-05
-2.54726182694981e-05
-4.29022292321847e-05
-2.45317060548228e-05
-4.04308996523675e-05
-2.05749488213552e-05
-3.87333479873335e-05
-3.64055178786059e-05
-2.65400207167859e-05
-4.63017069239296e-05
-2.7790067065471e-05
-5.09954427570069e-05
-4.10344253346403e-05
-2.19726078952235e-05
-8.28962989579229e-06
-4.25042979172064e-05
-2.06235125533132e-05
-1.16517952836032e-05
-3.27013789254419e-05
-4.54425381244619e-05
-3.52306145830044e-05
-3.30527815808885e-05
1.64636680816057e-05
-3.02024298497665e-05
-5.48774319256493e-06
-4.00414210709676e-05
-2.57727807076085e-05
-1.84077921531279e-05
-4.27041311321058e-05
-1.43972593953079e-05
-1.02741046581675e-05
-2.08421392228863e-05
-5.623170281853e-06
-3.02800968706658e-05
-2.70923740940737e-05
-2.1748437758716e-05
-3.15511522110886e-05
-1.8731937632446e-05
-2.46884377745797e-05
-3.59698011021349e-05
-1.19560186935717e-05
-2.16263776355397e-05
-4.83073617933598e-05
-2.75303845537601e-05
-3.02499807171314e-05
-1.12284290602728e-05
-3.26889608030342e-05
-5.86365496421753e-05
-3.39078377156457e-05
-1.91516286333355e-05
-4.72810028626171e-05
-4.16779755789787e-05
-3.53454902094747e-05
-2.78400038290353e-05
-3.39966220768918e-05
-5.39906683801699e-06
-3.88804340466384e-05
-2.47628105651271e-05
-4.93490590379348e-06
-2.58453236216303e-05
-3.49839974982939e-05
-1.12463403654457e-05
-3.14421642704885e-05
-1.0508973076199e-05
3.01331287290832e-06
-2.60711518718985e-05
-4.27301282978357e-05
-5.3331144818542e-05
-2.35530189679077e-05
-1.21388023714245e-05
-1.90580144106302e-05
-4.87504525531613e-05
-3.29250177665197e-05
-6.62855329982669e-05
-3.4108034701159e-05
-3.16783655060995e-05
-1.60684880804463e-05
-3.4227806006425e-06
-3.04710817471651e-05
-2.83709221089151e-05
-1.19564749111688e-05
-2.04487671739424e-05
-5.39541319542603e-05
-5.59806188295164e-05
-1.81570021482199e-05
-1.76893216565487e-05
-2.89782120761618e-06
-3.18634140463875e-05
-3.80033492840569e-05
-1.93501536590278e-05
-2.47368147626309e-05
-2.7046366300877e-05
-2.95216361170107e-05
-4.58683686297318e-05
-2.14222872933224e-05
-1.17834565287113e-05
-1.89620779037185e-05
-2.38079014478262e-05
-1.71290902592996e-05
-5.86193263125595e-06
-2.40049096078607e-05
-3.29224236774692e-05
-4.45375035232803e-05
-1.56599420102725e-05
-1.50255661675502e-05
-4.91501264474629e-05
-5.28186553154052e-05
-4.65861689125665e-05
-1.78999931192045e-05
-4.8011150677682e-05
-2.78586019617071e-05
-1.21684958822899e-05
-2.4516088422161e-05
-4.37015194501351e-06
-3.08777342448567e-05
-3.47758018592659e-05
-3.23963589067096e-05
-2.87027715878607e-05
-1.45697220600526e-05
-1.97522886368389e-05
-3.10938996043849e-05
-2.83691599983914e-05
-4.66694801929091e-05
-1.5374888862252e-05
-3.98448324606632e-05
2.4049900962691e-05
-5.07278383350973e-05
-3.80290422216465e-05
-1.66913019192101e-05
-9.64957335511155e-06
-2.93987762859155e-05
-2.46994118011197e-05
-4.72878897351375e-05
-1.79333329684749e-05
-2.69960577177492e-05
-4.35476963601266e-05
-1.29624200501708e-05
-2.0669314772858e-05
-3.05390502247339e-05
-2.46432827080812e-05
-2.94307055757508e-05
-8.98287833541667e-06
-1.49748222686326e-05
-4.93303824311646e-05
-4.53844764134594e-05
-4.58200425207367e-05
4.89839352123335e-06
-4.76892098858279e-05
-3.8534848646287e-05
1.29684466545022e-05
-3.37441017229684e-05
-1.7212446697444e-05
-2.77321598481912e-05
-3.9155802983546e-05
-2.51956958554385e-05
-3.63502997733107e-05
-1.89438125905113e-05
-6.02481464920235e-05
-4.35602650897996e-05
-4.42696494520393e-05
-2.72184926902002e-05
-1.58483549957725e-05
-1.58783815160736e-05
-2.94253763071877e-05
-1.66292438345677e-05
-2.21711506982144e-05
-3.43607443296843e-05
-3.99116360611803e-05
-4.73721689754214e-05
-4.31115193109428e-05
-3.77286371076736e-05
-5.51198978340176e-05
-4.9492899265987e-05
1.62940746547187e-06
-1.63916560336586e-05
-3.21766160642868e-05
-3.73421053284054e-05
-2.59668283831903e-05
-2.15537303048085e-05
-6.7473498693538e-05
-2.32503320223587e-05
-2.65774250030431e-05
-4.25244386230002e-05
-4.38669081861689e-05
-4.2899479721778e-05
-1.29478159701171e-05
-6.49706711496045e-06
-4.15144367007034e-05
-4.16541285268677e-05
-1.48163942637566e-05
-5.68455333027762e-05
-3.28205239384265e-05
-1.99050441588828e-05
-1.74446872446454e-05
-3.93192680480032e-05
-5.00627376551964e-05
-1.45663394261793e-05
9.79211969418334e-06
-4.6425717838969e-05
-2.20558585471829e-05
-2.84651101892572e-05
-2.31409359201299e-05
-2.824103708768e-05
-1.59323925589712e-05
-3.04043270170452e-05
-2.61956937360523e-05
-5.3134404451197e-05
-3.43574635069614e-05
-1.16990955000935e-05
-1.65368350645717e-05
-2.42482240639051e-06
-1.1646953165716e-05
-7.17592815132965e-06
-1.18593093460161e-05
-1.72430453942679e-05
-3.18800978361465e-05
-2.21735957508787e-05
-4.21855169130966e-05
-2.34583757038224e-05
-7.86617017412839e-08
-2.86465414019449e-05
-4.16803463262312e-05
-1.21035722147772e-05
-2.06687412766751e-05
2.97393857781941e-06
-1.79070520398879e-05
-2.97289715509024e-05
-6.0417348628187e-05
-3.68364567010283e-05
-3.92311517627408e-05
-1.34824313897354e-05
-5.76986584480155e-05
-3.57271905366902e-05
-3.98288971081904e-05
-3.0877064196158e-05
-1.81559707704816e-05
-5.80987112384638e-05
-9.74423137617658e-06
-2.51007961844381e-05
-3.77848104599066e-05
-3.56500182343917e-05
-1.99506245807422e-05
-3.22107114214731e-05
-5.00887124060706e-05
-1.65173585843211e-05
-2.73886691828123e-05
-4.14196865628453e-05
-3.01625895046857e-05
-1.15081822220321e-05
-4.19816251103802e-05
-1.1635473923353e-05
-4.72502696056438e-05
-4.26243151375086e-05
-8.98064666436303e-07
-2.47357218452974e-05
-4.29280500512625e-05
-4.46488140887888e-05
-4.85341660097488e-05
-2.73314212015452e-05
-3.73451899678574e-05
2.72053057320068e-05
-4.01684535326262e-05
-1.22533505637224e-05
-1.72817816355797e-05
-1.43583638034866e-05
-4.32447752297317e-05
-4.88400720617918e-06
-3.09861407313071e-05
-4.00240946125602e-05
-1.19171970007491e-05
-4.00649671382892e-05
-3.99429429663362e-05
-3.04755833688148e-05
-3.72634006968066e-05
-3.4278228312974e-05
-1.48743098086877e-05
-1.85541694263974e-06
-1.84902765436075e-05
-6.0765830873249e-05
-8.25181058309259e-06
-1.69768984686082e-05
-6.66189935515757e-05
-4.59830647144308e-05
2.68703266591225e-06
-3.07156099391547e-05
-9.35612011701562e-06
-3.1273483561575e-05
-2.93184193063505e-05
-5.55727571402063e-05
-3.34538745824447e-05
-5.43867586817025e-06
-4.13236190844239e-05
-9.26415999501492e-06
-4.52652100250157e-05
-1.47423457811979e-05
-3.21947946932171e-05
-4.22212779346022e-05
-4.2637731393765e-05
-6.66617227899875e-06
-2.92036356233636e-05
-4.32983446661879e-05
-2.42044585164992e-05
-4.00055798865155e-05
-3.86920850445426e-05
-4.67096045374432e-05
-3.91669149597599e-05
-2.81480721240305e-05
-5.79355760792703e-05
-4.70905329135694e-05
-5.03435289218723e-05
6.86597213642274e-06
-3.61790866550148e-05
-2.49978618910693e-05
-1.41098446556269e-05
-4.85271692372745e-05
-1.31894158048308e-05
-3.03928625237496e-05
-3.42030763298242e-05
-3.63445329531873e-05
-1.91771991324078e-05
-1.99754470217291e-05
-4.72234085126593e-05
-6.93300490496795e-05
-3.79816810449279e-05
-9.08380754272782e-06
-2.27894410867324e-05
-3.4514901140337e-05
-1.14903166369994e-05
-4.43944159750685e-05
-2.73618715608654e-05
-8.912375312807e-06
-1.79234779887869e-05
-7.89680633585736e-06
-1.47647284490367e-05
-2.32189086864348e-05
-2.64430667550933e-05
-6.43521921534842e-05
-2.66223630793626e-05
-4.76252351321325e-05
-4.55486594128249e-05
-4.35312520278741e-05
-3.01556860468299e-05
-3.31679656373209e-05
-3.72807336013999e-05
-9.43987852199133e-06
-3.83985978533673e-05
-2.89380243041942e-05
-3.25857421145916e-05
-1.39564573264323e-06
-2.46250949528358e-05
-3.56083046436011e-05
-2.76218624426883e-05
-2.5826002123915e-05
-2.05844344700263e-05
-1.48870590816898e-05
-3.38721817885143e-05
-2.02920180338914e-05
-1.21869314621833e-05
9.45986724944629e-07
4.55802032139824e-06
-5.78634543996622e-07
-3.86754297639747e-05
-1.41850559345661e-05
-2.03180432860498e-05
-5.00414333955227e-05
-2.41210770618872e-05
-4.93905556960069e-05
-3.50508804784521e-05
-3.14912736560237e-05
-2.95289959628878e-05
-3.98361615911045e-05
-5.53986695810654e-05
-3.22755138152939e-05
-1.59432275834411e-05
-4.01662235354685e-05
3.16317892304778e-06
-2.16770523477587e-05
-4.94508025957015e-05
-3.67592809095076e-05
-3.73110234927221e-05
-2.49456919925923e-05
-2.67529410213434e-05
-4.06369319983336e-05
-1.10194350165575e-05
-2.39145318195912e-05
-4.40527938481283e-05
-6.49349224846767e-06
-5.9781304974057e-05
-4.54991782880946e-05
-4.09377242027594e-05
-2.16064385719313e-05
-2.73578503852582e-05
-2.42510966258996e-05
-6.35277176050074e-06
-4.35749614342776e-05
8.42273510712211e-06
-1.95789325866846e-05
-2.30323936588401e-05
-2.07579610128146e-05
-3.63411254681038e-05
-3.16064641598779e-05
-1.00871841661236e-05
-1.17194341918708e-05
-4.53025202653047e-05
1.96554239410928e-06
-2.06624023364942e-05
-3.10764091434866e-05
-3.66443141277002e-05
-3.41320406175124e-05
-2.1996848952748e-05
-1.47813513041709e-05
-3.44963807468471e-05
-1.87398158391675e-05
-8.81421169881553e-06
1.20505161603973e-06
-3.48423660182813e-05
-1.79538723998948e-05
-2.34718012193113e-05
-1.945285094714e-05
-4.543871949966e-05
-4.60580091647762e-06
-6.26961108445601e-05
-3.10773567181251e-05
-1.18721900996327e-05
-1.24973475007611e-05
-4.94341358578012e-05
-3.27067133350055e-05
-1.48462658192731e-05
-2.12952893817755e-05
-4.36801975980714e-05
-2.3759252231527e-05
-2.9870025687223e-05
-1.37463997023747e-05
-1.00801649082681e-05
-1.99755280983924e-05
1.45379929245304e-05
-1.51373471912903e-05
-2.81796048169651e-05
-3.34795239760316e-05
-6.51827437598925e-06
-4.95352513968995e-05
-5.32052902323571e-05
-2.6700626952624e-05
-7.50523338670533e-05
-2.17268324352852e-05
-1.34848156546494e-05
-2.57791931280601e-05
-5.32697834155379e-06
-1.96100798542403e-05
-1.63425815510999e-05
-2.57067245097072e-05
-2.11345668572313e-05
-3.48510426687159e-05
-2.16420299640542e-05
-3.93381467233781e-05
-1.67754488203081e-05
-1.54415765601559e-07
-4.17884615856923e-05
-1.03143037075838e-05
1.10698519817361e-06
-1.0439598343396e-06
-4.39397919646642e-05
-3.5158682267295e-05
-3.16509561215944e-05
-4.4563883278926e-05
-1.25595363543574e-05
-1.41469270469133e-05
-3.26654353681405e-05
-2.94027765849569e-05
-7.86841084444419e-06
-2.64363733234482e-05
-2.97903110349215e-05
-2.89699576700866e-05
-2.48463162987502e-05
-3.98320270318251e-05
-2.63404926245157e-05
-2.57559524849101e-05
-8.78816526980511e-06
-1.51618464089599e-05
-3.22766271808013e-05
-3.36617329158333e-05
-1.58663671156785e-05
-2.04141984996613e-05
-4.09601796159048e-05
-5.90015055785871e-05
-4.24645806356387e-05
-2.68239143724155e-05
-3.76831431942929e-05
8.93402977551254e-07
-3.64751090145022e-05
-4.78018257790643e-05
-1.06859339033235e-05
-2.71075178899154e-05
-3.20174592574197e-05
-1.09643904133076e-05
-4.80500108134302e-05
-5.90416421807848e-05
-3.24577495544486e-05
-4.12141443477432e-05
-3.83800712469852e-05
-3.22123782609114e-05
-4.8631704913038e-05
-3.63039532787404e-05
-3.08118067701987e-05
-1.7817599306189e-05
-6.8803226953752e-05
-2.50940462631744e-05
-1.24487723138178e-05
-2.88496525417756e-05
-3.00036651492829e-05
-2.24609304823299e-05
-5.20018625706319e-05
-2.31502969702355e-05
-5.72101508788258e-06
-1.67579051216909e-05
-3.68745021702606e-05
-4.70369245834362e-07
-3.34731576453377e-05
-5.30512177754074e-05
-2.35830530923627e-05
-1.97964821451598e-05
-3.45260545176568e-05
-3.32362942467613e-05
-1.19659857387805e-05
-8.9092410905574e-06
-1.52200344869128e-06
-2.22653361293705e-05
-5.30067663711725e-05
-1.54849670394124e-05
-2.2646200757086e-05
-3.05094265800323e-05
-1.26204191732513e-05
-9.46428856211004e-06
-5.69001427478744e-05
-3.8952506803182e-05
-4.1635981825969e-05
-4.38025411020573e-05
-1.15479055380762e-05
-2.67154762899442e-05
-2.2775465001081e-05
-5.34526762552806e-05
-2.70463625192056e-05
-3.25748231413155e-05
-3.76792533145027e-05
-4.74821157179964e-05
-6.59942780094284e-05
-1.90682774801635e-05
-9.6378042350822e-06
-4.13048813861562e-05
-4.54711829443453e-05
-2.67218564937708e-06
-1.36958481851206e-05
-4.00808373591696e-05
-2.67283738180645e-05
-1.17520729108305e-05
-1.08181434021873e-05
-4.4241214300088e-05
-6.78592321819435e-06
-2.68551843050782e-05
-1.12556616091956e-05
-4.16133157533026e-05
-5.1753753470843e-05
-2.8241486192535e-05
-2.77725931647011e-05
-1.61832478784004e-05
-1.17129309454525e-06
-2.0327607849045e-05
-2.77143907097729e-05
-4.34278736231534e-05
-2.47812094648184e-05
-3.0201719133457e-05
-2.18544473636061e-05
-2.11087630889045e-05
-4.20239961872851e-05
-2.79622227389909e-05
-4.63122557319539e-06
-6.88431919512702e-06
-2.73674440646838e-05
-2.39887101220621e-05
1.19075263893588e-06
-2.90620846862136e-05
-1.46146581283802e-05
-1.95908574019114e-05
-3.4419604169627e-05
-1.5406154469528e-06
-5.33014540993128e-05
-3.28996077229294e-05
-5.8478350734655e-05
-1.91761961605425e-05
-2.42401383428017e-05
-2.81692821126823e-05
-7.06875401680784e-07
-3.55199189635228e-06
-2.59321607717812e-05
-2.12369008536563e-05
-4.61077948785704e-05
-3.87478075826731e-05
-3.68661784218457e-05
-6.2604228525191e-05
-5.47825532989946e-05
-5.35913381092439e-05
-4.07495192515234e-05
-3.13839374030634e-05
-3.04703250135689e-05
-6.82803401961334e-05
-4.7653368059196e-05
-7.09135717522599e-05
-1.25978701817225e-05
-3.79716545070499e-05
-2.67381072574695e-05
-2.08506777797274e-06
-7.47001727575658e-06
-2.84895355735474e-05
-7.58611455971198e-06
-5.0883912219168e-05
-5.5370047041751e-05
-5.91739677921307e-05
-2.8554653139468e-05
-4.30357600190339e-05
-1.56198188543697e-05
-3.54226104251547e-05
-3.96643711592017e-05
-4.07376226947061e-05
-1.17842636592786e-05
-5.44168276560873e-06
-2.24368250465687e-05
-3.85168541173073e-05
-4.23538737154051e-05
2.88183445890799e-06
-1.52948262820927e-05
-4.03558239466104e-05
-5.62466985576608e-05
-2.31357618215556e-05
-1.47615938022626e-05
-1.87942746209872e-05
-2.58228333293971e-05
-3.92344299424107e-05
-8.44654987332178e-06
-1.73388875915735e-05
-3.32646998841352e-05
-4.82049328451606e-05
-1.01106637070561e-05
-1.26867391956219e-05
-2.59872414385708e-05
-4.6959527154045e-05
-4.55313741447256e-05
9.87355814895018e-06
-6.48714127188942e-05
-5.48565427584368e-05
-3.63922281451461e-05
-4.892248626334e-05
-5.39397568481892e-06
-4.10957350794236e-05
-7.93729144792132e-06
-2.94203331637773e-05
-3.68787399432919e-05
-4.55693504735246e-05
-4.7009868488323e-05
-2.19445035347976e-05
-4.05028819482984e-05
-2.91192760326943e-05
-6.21099468151498e-06
-7.92875185354826e-06
-2.98532210521076e-05
-2.55336697870858e-05
-3.88167966685519e-05
-1.91692720341626e-05
-1.68751983837379e-05
-3.35370353056415e-05
-2.59622066219627e-05
-2.810462708434e-05
-1.71586858004072e-05
-2.62233298125139e-05
-4.02109127324664e-05
-1.25510935048097e-05
2.47291944018329e-06
-2.34063576325843e-05
-5.1990282034448e-05
-4.43572748205582e-05
-1.09888478177752e-05
-5.23449784151666e-05
-1.81600986208022e-05
-2.42415309645515e-05
-3.31382720533942e-05
-5.6241932158399e-05
-3.79386116185956e-06
-1.83447401747068e-05
-5.55188591279866e-05
-4.02299771517972e-05
-2.70589230185581e-05
1.21342931342657e-05
-4.03270855085123e-05
-2.73982029121571e-05
-3.4864737217468e-05
-3.0416754678154e-05
-5.65851592216465e-05
-1.50463154346344e-05
-3.02368558673737e-05
-4.17955933086608e-05
-1.17668850309436e-05
-1.77716460192017e-05
-1.32805436215106e-05
-1.55621895039433e-05
4.42976723400884e-06
-3.35500027730014e-05
-2.79636889824197e-05
-2.93247399995041e-05
-2.03074824433955e-05
-2.21844928804763e-05
-1.96657507469598e-05
-4.15797104579346e-05
-7.53851999863758e-06
-3.15804208564332e-05
-7.2217939147301e-05
-3.2160272295385e-05
-5.1226791580717e-05
-3.65171628190401e-05
-6.43780047024486e-05
-3.5444830801157e-05
-2.70700276394209e-05
-6.96883180158024e-05
7.66505151061993e-06
-3.28968510442062e-05
-3.67839493630095e-05
-1.82721612847489e-05
-3.5215279685216e-05
-4.8480210955622e-05
-5.37157290604707e-05
-4.34517399262199e-05
-3.31711169802752e-05
-1.78243957581529e-05
-3.70123427532882e-05
1.48580600149148e-05
-3.77036610253451e-05
-2.73587559244303e-05
-2.81809297213664e-05
-2.41699778107226e-05
-4.02204010341495e-05
-1.78061406422148e-05
-5.00078043166555e-05
-2.89546944931426e-05
-2.61636940572256e-05
-5.68359148832824e-07
-3.39312758642616e-05
-3.6295630393612e-05
-2.0479752118968e-05
-3.00230434826703e-05
1.97880303792959e-05
-1.79010373027766e-05
-2.30862786338999e-05
-2.67593900950424e-06
-3.85842296403467e-05
-2.88082837236308e-05
-3.35431588434792e-05
-4.7695300842455e-05
-3.90742099092377e-05
-2.46596120755634e-05
-1.79866299623045e-05
-1.24985570364711e-05
-5.97774400801123e-05
-1.31988987710472e-05
-4.49117044551955e-05
-2.39064960517656e-05
-2.90495621509647e-05
-1.01060321023065e-05
-5.83924446515388e-06
-2.89312853754455e-05
-2.54251853186992e-05
-1.62071668447362e-05
-4.91123108578304e-05
-1.25105909119395e-05
-3.53881350845661e-05
-3.37566440646279e-05
-3.77446056684892e-05
-1.86471156554071e-05
-5.46934955409227e-05
-1.61935332364493e-05
-1.95071296782626e-05
-1.5288876898692e-05
-1.36455089906966e-05
-1.91291109139483e-05
-4.36741554093824e-05
-7.88372599134521e-06
-9.43033990872299e-06
-4.82859253101992e-07
-9.66205075756099e-06
-2.49536699486343e-05
-4.74679341608805e-05
-1.98379659381193e-05
-1.8183406942711e-05
-2.89159106469708e-05
-1.6776168209129e-05
-4.8147278249272e-05
-2.98126862976908e-05
8.03364732255665e-06
-1.20380372930142e-05
-5.42131204492363e-05
-8.70751060390613e-06
-1.18856985969744e-05
-3.85737738202953e-05
-2.60712795717445e-05
-1.25292090913599e-05
-3.13239513169918e-05
-2.71991618890059e-05
-4.99204107192496e-05
-2.59818005385676e-05
-2.91271363548078e-05
-6.03828078089075e-05
-1.62533756201527e-05
-5.85750382892203e-05
-1.05952541515341e-05
-2.44093578661586e-05
-7.09935266559203e-05
-3.38890606003751e-05
-4.14259889014684e-05
-1.21791697116536e-05
-2.96188437483471e-05
-4.27556752704337e-05
-2.56994234307518e-05
-1.77936925232538e-05
-2.740621394483e-05
-3.92620899218596e-05
-3.91379763624808e-05
-3.95485330357128e-05
-2.2804807594248e-05
-3.10661155120432e-05
-4.01806072755925e-05
-1.84785836522743e-05
-2.63622473188592e-05
-3.58403550673598e-05
-1.60905378994302e-07
-1.72040193974034e-05
-3.18396097211654e-05
1.27813572834998e-05
-2.23910351076464e-05
-1.80120053365164e-05
-1.76680961137257e-05
-1.2918711454561e-05
-3.05109289924991e-05
-3.88319958639641e-05
-3.35962960199202e-05
-3.6613251739019e-05
-4.24745939328932e-05
-3.78234833112162e-05
-2.63489118103029e-05
-6.23173050820394e-05
-2.47313742743218e-05
-2.94536014767358e-05
-9.27695317387269e-06
-3.31863236029227e-05
-4.55727061746415e-05
-4.58349079167081e-05
-2.95033888911492e-05
-4.94601504235534e-05
-3.19425696052781e-05
-5.04725318654127e-05
-5.3406069146943e-05
-1.07497404615171e-05
-1.51924148973368e-05
-2.31424818881099e-05
-2.12501723948288e-05
-2.4803671480664e-05
-5.2348001249778e-05
-2.87551009616461e-05
-4.68669863681072e-05
-1.43248749857202e-05
-1.95571346338081e-05
-3.3406504820233e-05
7.22294040227546e-06
-3.15775353846242e-05
-1.69516354687885e-05
-5.89264520017056e-05
-2.65510430898019e-05
-5.62903781328434e-05
-6.54029861671102e-05
-3.58387094432813e-05
-5.33312466586572e-05
-2.00852640134892e-05
-2.80752372816545e-05
-3.25234270258361e-05
-2.19568383938625e-05
-2.31971947681263e-05
-1.22144911307733e-06
-3.2294847593272e-05
-1.82981695819428e-05
-3.39618415352819e-05
-5.43562113898749e-05
-1.93349317820797e-05
-3.14978931059187e-05
-2.32008010236454e-05
-2.82855354666138e-05
-4.91557751261128e-05
-1.15106049692701e-05
-1.22544510713659e-05
-3.61373966461152e-05
-4.20129224388138e-05
-2.30249809233409e-05
-5.14309049576716e-05
4.61479806850253e-06
-1.20590193425832e-05
-2.26305784762763e-05
-4.19760726749251e-05
-6.17136670091441e-05
-2.31133794476706e-05
-1.8099387636069e-05
-3.30625842870892e-05
-6.16901850084996e-06
-2.0333252167467e-05
-2.99638063092481e-05
-2.5243360587268e-05
-1.75704947596223e-05
1.21577554545781e-05
-1.99994577677774e-05
-4.28595965447211e-05
-5.57760957565208e-05
-2.28587008964132e-05
-2.8644390044996e-05
-4.21109071737696e-05
-5.44850719366176e-05
-2.92477609196996e-05
-1.90479063593689e-05
-3.84288003770211e-05
-4.07998669555988e-05
-3.69541045495448e-05
-2.04363346917137e-05
-5.63230149103736e-05
-2.30803819601737e-05
-5.28083047654071e-05
-3.13131014624895e-05
-4.53978587469405e-05
-1.92497838383337e-05
-3.7237639011946e-05
-6.40013572343189e-05
-4.80761738536763e-05
-4.7585036442412e-05
-4.29182708808639e-05
-2.78636590158473e-05
-4.14909562425024e-05
-9.56294772862502e-06
-1.04540358388437e-05
-3.25052589028651e-05
-2.45481216425417e-05
-2.07406510839283e-05
-5.48095429435295e-05
-7.71223631425373e-06
-4.28547690808086e-05
-1.10281765830512e-05
-1.10894319155238e-05
-3.51320531925406e-05
-3.82528813892848e-05
-3.20652049240636e-05
-1.96850873603169e-05
-3.33828014000228e-05
-1.2702870071581e-05
-4.90090489865777e-05
-2.82345419849976e-05
-4.56260959182039e-05
-4.52147113805171e-05
-5.30365507804027e-05
-5.12929959713496e-05
-2.67799447008522e-05
-1.69152984813283e-05
-5.72228864820454e-05
-3.81120712650768e-05
-2.08582357240104e-05
-1.39874178143124e-06
-3.45193179495436e-05
-2.27872195226938e-05
-3.1854026651787e-05
-1.84363622267308e-05
-2.36973335085306e-05
-1.98670606656778e-05
-3.9982951483912e-05
-1.07077275371667e-05
-1.15179935361324e-05
-2.32110203527643e-05
-2.21820030229582e-05
-3.1390153023392e-05
-3.25893511925935e-06
-1.54515754820454e-05
-7.83496985902605e-06
-3.35506662975459e-05
-3.24627876101088e-05
-1.35695206013087e-05
-4.24881051314612e-05
-4.13971033523752e-05
-4.88454358699193e-05
-4.04382069232092e-05
-1.39452235944324e-05
-4.02509653828467e-05
-1.53386922090593e-05
-2.08187245870868e-05
-2.05549184826395e-05
-1.1704584811389e-05
-2.22980346852662e-05
-7.69474118079785e-06
-1.8649647178358e-05
-3.36316128061206e-05
-2.9839222809032e-05
-5.69499811595056e-05
-4.9197712556879e-05
-3.36358296130634e-05
-1.4684879054917e-05
-1.25933994107981e-05
-2.55832251043567e-05
-6.03233757677923e-05
-2.8454704846605e-05
-3.60445281126972e-05
-2.2163350807947e-05
-2.8909343358185e-05
-4.03269758090947e-05
-5.35355087069832e-05
7.50090683744105e-07
-5.29608904484341e-05
-2.39788355894789e-05
-1.65479901269892e-05
-1.37005982536455e-05
-1.36192778308966e-05
-7.43732036074834e-06
-4.80644528777648e-05
-1.59667008215902e-05
-3.39053769756317e-05
-6.12987791249101e-05
-3.05682630351514e-05
-1.7584929331283e-05
-5.89422085056466e-06
-2.29348839772467e-05
-9.93713393040394e-06
-2.10682498081172e-05
-2.97124174928772e-05
1.42878602290364e-05
-7.68079635355007e-06
-3.42962603331991e-05
-2.42163575934918e-05
-3.37863202649116e-05
-4.29887032331759e-05
-2.50902152190456e-05
-3.22737939527638e-05
-4.03707651517799e-05
-3.37895658653431e-05
-2.43436619554675e-05
-4.53804617942442e-05
-3.54856222392466e-05
-3.90426253911688e-05
-4.83364342017629e-05
-2.52775769773186e-05
-1.37121701748306e-05
8.18786484070502e-06
-2.36600662309277e-05
-5.53310394043226e-05
-1.38782225407126e-05
-5.25691475731495e-05
-7.58000210213619e-06
9.5373222463497e-06
-1.59540642519321e-05
-3.27908190826796e-05
1.67094241976762e-06
-1.99699744958118e-05
-1.97496117454994e-05
-1.58284044219706e-05
-1.60093437709041e-05
-3.69210084545648e-05
-6.21487941553421e-05
-3.51285156536229e-05
-3.2891294249559e-05
-4.79714988845081e-05
-4.10634610190138e-05
-4.18228339075535e-05
4.64150040887958e-06
-4.39912347215255e-05
-3.74752528353425e-05
-6.49806164593458e-05
-3.05484638354452e-05
-3.89354559803862e-05
-2.20255818472269e-06
-2.58046024692665e-05
-1.70717333361058e-05
-2.49318482187175e-05
-2.62008147948399e-05
-5.90319446025317e-05
-4.34425952530661e-05
-1.36658931449545e-05
-4.31070961435331e-05
-3.40784902169728e-05
-7.08974205681161e-05
-3.17097210393522e-05
-6.29084783764289e-06
1.15404696655626e-05
4.80040147498545e-07
-1.69160887440931e-05
-3.77178428009972e-05
-2.75369674767862e-05
-4.71030593428757e-05
-3.83227167323958e-05
-2.97590483622289e-05
-9.33450977113142e-06
-2.71887096538328e-05
-3.35787355265027e-05
-7.21147460390655e-07
2.30903098753569e-06
-3.63283992904671e-05
-3.52817212752258e-05
-3.25338436581674e-05
-4.55195993028173e-05
-4.01794373992348e-05
-4.42395430843162e-05
-6.47415389509824e-06
-1.07521020301541e-05
1.10833117978106e-05
-4.54636307128358e-05
-6.08173408865897e-05
-2.67742943525657e-05
-1.49711344276422e-05
-4.74886288530615e-05
-1.76254533408336e-05
-1.69787701988131e-06
-1.81847256076316e-05
-3.1186448780154e-05
-2.22014390313923e-05
-1.80644437394714e-05
-6.68137782445417e-06
-3.85512998536167e-05
-2.19049008722528e-05
-3.4744436797495e-05
-1.16473327476843e-05
-2.13753957136923e-05
-4.41615985464079e-05
-3.53350995678875e-05
-5.20494806208367e-05
-3.7498118758674e-05
-3.18029444993023e-05
-3.04314148486102e-05
-3.38143634790198e-05
-6.4208526965081e-05
-3.01671490868204e-05
-3.63847639572716e-05
-3.47591539021589e-05
-1.01986086114003e-05
-4.73865524690226e-05
-3.59131350598038e-05
-8.12720450155311e-06
9.98280658999881e-06
-5.91282077902404e-06
-5.53078432200628e-06
-1.72232352497594e-05
-1.39755925115129e-05
-4.44093127773749e-05
-4.3972602296099e-05
-1.67836803280125e-05
-3.80542795910209e-05
-2.84290871976461e-05
-5.70996166183356e-05
-3.2589620217577e-05
-3.79809700393851e-05
-3.08610428554359e-05
-2.63537268601768e-05
-3.70102932707049e-05
-6.15040719029631e-05
-1.07535909672694e-05
-1.13309197487452e-05
-2.09889334091795e-05
-5.93161982062276e-06
-3.53603765388075e-05
-3.17846705232924e-05
-3.77088727879059e-05
-3.11126493574e-05
-3.11939708428183e-05
-3.63138332841063e-05
-4.74933802740022e-05
-1.65180599298387e-05
-6.03154709792405e-05
-1.75820956925359e-05
-1.49278048898845e-05
1.33838443827135e-06
-3.50186105753758e-05
-3.99627130530747e-05
-4.53261466939313e-05
-3.36770627495964e-05
-1.26063150947654e-05
-4.32544953438151e-06
-3.24216021734281e-05
-1.04199896577093e-05
-2.21514246487921e-05
-1.8434871316634e-05
-4.26211237356856e-05
-4.17472958502458e-05
-2.51446702636116e-05
-5.55049984749495e-05
-2.74326188917031e-05
1.3573576222925e-05
-1.95793048047569e-05
9.75002478592147e-06
-2.32021661087997e-05
-3.17640577238707e-05
-2.03071628260237e-05
-1.76382253748335e-05
-6.42079351887155e-06
-6.29239719095465e-07
-8.87654650385278e-06
-4.38113660176394e-05
-5.05167264547929e-05
-5.39001965256162e-05
-5.11902600093014e-05
-5.24555321211686e-05
-3.83559993525103e-05
-3.9651835135334e-05
-3.85588398006785e-05
-5.46047939873758e-05
-3.18622594550007e-05
-1.46478297667832e-05
-2.47542161154991e-05
-3.31531422545577e-07
-1.24143720362511e-06
-1.38111495169643e-05
-8.26372220420936e-06
-2.31757004306421e-05
-5.4400186798258e-05
-1.0934101085611e-05
-3.65094369994593e-05
-2.41515163872918e-06
-6.85883030704969e-05
-2.81937069725097e-05
-3.77519151625716e-05
-2.87414227447681e-05
-5.78201827350768e-05
-2.53678023272748e-05
-2.93536421446718e-05
-4.01123360972407e-05
-2.73663036748273e-05
-4.94269190266571e-06
-2.44397744299961e-05
-2.52718206833393e-05
-7.27523215202302e-06
-3.97186909580234e-05
-5.01105030519724e-05
-1.74748240060062e-05
-1.34281775711935e-05
-4.44066033759235e-05
-1.54518421844315e-05
-4.14114764249513e-05
-1.96243184558124e-05
9.30036478788021e-07
-3.31152124223083e-05
-3.38284915960364e-05
-2.47548349281558e-05
-3.04297786451383e-05
-4.66314284118485e-05
-1.41178833357008e-05
-2.18612391266721e-05
-1.57568537443503e-06
-6.67243752789229e-05
-3.27960779163327e-05
-5.15794468028965e-05
-4.11046239200301e-05
-4.67785644583347e-05
-2.32669491818656e-05
-1.22147595236184e-05
-5.66449724807378e-05
-3.60298910316235e-05
2.38914757381594e-06
-3.50310572389659e-05
-3.04768830753214e-05
-4.46804399657547e-05
-2.96417095800495e-05
-3.08298581844762e-06
-2.85532160856002e-05
-1.61518323482386e-05
-1.97358297574771e-05
-3.79301021337455e-05
-5.9694031672174e-06
-3.99724707105136e-05
-1.7650276918607e-05
-4.61268310477134e-05
-2.95342664664022e-05
-3.75961781391582e-05
-4.73460637107935e-05
-1.21046441484639e-05
-3.50894258813946e-05
-2.58031695921697e-05
-3.72876562108389e-05
-3.66058010657777e-05
-2.2242891312372e-05
-2.52540632151438e-06
-3.97630694344102e-05
-2.42259486859854e-05
-1.89838356347353e-05
-4.64160282913601e-05
-3.48021823303824e-05
1.02416463374177e-05
-2.04154139283969e-05
-3.45738978741476e-05
-1.10709299820985e-05
-2.10889870529955e-05
-3.42354527200735e-05
-6.11289579665911e-05
-1.04197356579717e-05
-2.48320143095082e-05
-3.85429914518224e-05
-4.58126126028639e-05
-2.15925496736219e-05
-2.2837848809777e-05
-2.13639475824242e-05
-5.37962074149771e-05
-3.46154514736773e-05
-2.96458430430679e-05
-5.55930906460087e-05
-3.25521352500978e-05
-3.51987048944857e-05
-1.47424710260107e-06
-2.43808596476024e-05
-3.59407037650565e-05
-3.61142799823462e-05
-2.39782929838817e-05
-2.99332397263046e-05
-2.26903053350131e-05
-1.99693527118857e-05
-3.74006176217471e-05
-5.37573423578274e-05
-1.550740216922e-05
6.92176896404649e-06
-2.00805657190584e-05
-2.98553079812317e-05
-4.22675517169572e-05
-2.33758104281854e-05
-5.23242612158316e-05
-5.82045029439976e-05
-2.88828335698905e-05
-4.36311426651715e-05
-2.58608762225405e-05
-7.7080554372958e-06
-2.05764421468689e-05
-1.62421179914609e-05
-5.13821265809352e-05
-6.36448133879246e-06
-2.51843315750237e-05
-4.85669731664066e-05
-2.13911913323187e-06
-4.03542509817683e-05
-6.23639047013043e-06
-2.00025241871133e-06
6.75427760323469e-06
-1.02381786042327e-05
-2.68580467147914e-05
-4.70380483204711e-05
-3.15878915264489e-05
-6.38280860596416e-05
-4.56692205770205e-05
-4.30962489495133e-05
-1.32650620540163e-05
-3.43063283376238e-05
-8.09757305041105e-06
-1.92718459407518e-05
-2.6406256696579e-05
-6.28099477206978e-06
-2.41404164694463e-05
-2.05568659544333e-05
3.6277152208111e-06
-3.55548927566202e-05
-3.86837879612228e-05
-3.09008353367748e-05
-2.32283190582658e-06
-2.05230682628493e-05
-4.35335782146959e-05
-2.79493694251476e-05
-1.0660713104786e-05
-3.33253436657144e-05
-5.55479883179938e-05
-2.55240539107258e-05
-7.12961726257629e-06
-5.51910430248104e-05
-2.13733272722494e-05
-3.62679305994545e-05
-1.62486821861879e-05
-3.73535813676261e-05
-1.73140221565912e-05
-4.92113239428741e-05
-2.97711159649751e-05
-3.93076772924076e-05
-8.15810178747741e-06
-1.86831075146539e-05
-1.18950646629771e-05
-4.14080289058013e-05
-1.8698621016418e-05
-4.33459273685219e-05
-2.53620345567659e-05
-5.65582096694826e-05
-1.15067131003536e-05
-6.29489992580644e-06
-5.18867949316537e-05
-2.17538608043295e-06
-5.28078438438925e-05
-1.79076777980789e-05
7.98624172473784e-06
-3.7551128284629e-05
-1.2998219220728e-05
-3.51560288115258e-05
-7.13828170497714e-06
-2.56761434309381e-05
-3.00840085329238e-05
-2.41997035658504e-05
-7.20544320824658e-05
-2.85236258991439e-05
-4.14828977691744e-05
-2.19677789491249e-05
-4.59919641632482e-05
-2.02342795410037e-05
-4.99119492455694e-05
-5.56599748107506e-05
-4.40942670794093e-05
-4.92323909183392e-05
-2.70253184580581e-05
-4.73330379712973e-05
-2.75483582025759e-05
-5.94736828679706e-06
-4.53915266228338e-05
-5.15489444948128e-05
-6.93860555680467e-05
-1.1431114758695e-05
-2.4192141987398e-05
-3.44909454987697e-05
-2.058546800641e-05
-6.08569387809964e-05
-2.87492875418167e-05
-3.19244255515221e-05
-2.71373692800409e-05
-6.84165941390296e-06
1.52066531345932e-06
-1.44669146531576e-05
-1.63017192549424e-05
-2.26786419252361e-05
-3.2960004740344e-05
-4.41481017983692e-05
-1.3410588115766e-05
-3.29284622994448e-05
-2.31603072186871e-05
-4.30386968652603e-05
-2.68932020023992e-05
-1.36864941587295e-05
-3.06196105808892e-05
-1.65368573780874e-05
-3.12576204606366e-05
-2.2711688170014e-05
-3.30658880193493e-05
-7.76538770225472e-05
-4.81681881703948e-05
-2.72050680986737e-05
-2.71047437005788e-05
-1.43406214213967e-05
-3.7643623179889e-05
-3.29662953026887e-05
-5.35212123557677e-05
-5.52880482375895e-05
-8.73363061208016e-06
1.177427940579e-07
-2.76473630980945e-05
-3.93997222009669e-05
-6.43879801013827e-05
-8.07385022846591e-06
-3.5456881166142e-05
-1.80494654293398e-05
7.22655863590572e-06
-3.60179758361499e-05
-4.00999164209671e-05
-1.01479553032862e-05
-3.32809182362455e-05
-4.64834574262233e-05
-3.21381012975108e-05
-2.57117017900198e-05
-3.64678442342198e-05
-1.52522870140678e-05
-4.19470143535564e-05
-2.3317150695666e-05
-4.04245823929913e-05
-2.9254810404243e-05
1.14012611225751e-05
-1.78634753215658e-05
-1.93230875305232e-05
-1.5155657202895e-05
-1.17792724920295e-05
-5.32346165440826e-06
-6.22556518397017e-05
-2.680963248876e-05
-2.01443268049104e-05
-2.45833110488376e-05
-4.70928979455355e-05
-1.48218377975258e-05
-5.05116805186984e-05
-3.10282533570415e-05
-5.16303092726713e-05
-2.86755159538078e-06
-3.98340125240809e-05
-5.26481740702627e-05
-3.39803689968574e-05
-4.87111565943125e-05
3.83747166321263e-06
-3.11198312003329e-05
-3.06035556338832e-05
-1.49105357156464e-06
-3.98312678624189e-05
1.39848326840798e-05
-5.58608207162364e-06
-1.74565477187976e-05
-5.57330459360352e-06
-4.28654773283857e-05
-4.43553633847182e-05
-4.55845059287328e-05
-4.8683563428766e-06
-2.55245332167114e-05
-3.93677272114447e-05
-2.55718776519415e-05
-2.57084572518735e-05
-1.93374656172358e-05
-4.24030848513435e-05
-6.63810657495748e-05
-2.45813808452645e-05
-2.05713782813829e-05
-4.32750818257486e-05
-1.20022438378871e-05
-1.09750371773668e-05
-5.0486869816714e-05
-9.74589667603477e-06
-4.43389712141013e-05
-4.73419152923341e-05
-4.61988912542111e-06
-1.61266689669009e-05
-4.0196086515807e-05
-3.93390255191814e-05
-9.124606656981e-06
-1.91840915733672e-05
-2.45559857126758e-05
-4.15437409070804e-05
-5.16642972435626e-05
-3.40866716372663e-05
-1.29934612116448e-05
-3.07848973837446e-05
-2.35503791017971e-05
-3.94187818673412e-05
-5.76098980741927e-05
-4.29956764813018e-05
-5.95266547896359e-06
-4.2032551173904e-05
-4.36778155164744e-05
-2.26558979648264e-05
-1.8965530967145e-05
1.59991572526133e-05
-2.09069554693221e-05
-6.10354621023531e-05
-2.62780548558388e-05
-1.53392182113074e-05
-2.9870506197792e-05
-8.55201963447181e-07
-5.14863793384939e-05
-6.01713500538975e-06
-5.84064226948612e-05
-3.07228513673821e-05
-3.19965098616385e-05
-3.20840772176463e-05
-3.92749325288516e-05
-1.85754585727937e-05
-4.14873077886513e-06
-2.59845014877289e-05
-4.85509445245885e-05
-3.94341688539278e-05
-5.76443247841063e-05
-3.87051005728993e-05
-3.53222197328511e-05
-8.335783741121e-06
-3.62427256763265e-05
-3.86972209413981e-05
-2.27985499321285e-05
-1.39045645703665e-05
-3.79556161256798e-05
-3.95363337937516e-05
-3.81830738671279e-06
-3.90522539987543e-05
-2.93563240346993e-05
-2.46625786041832e-05
-1.92339938196703e-05
-6.01980724437673e-05
-6.85642627112542e-06
-1.03168221247764e-05
-8.39753652223163e-06
-3.90226080383243e-05
-2.81022981624544e-05
-4.44294387945172e-05
-4.39595773705084e-05
-2.11357993710693e-05
-7.39885521965356e-06
-1.60866684579653e-05
-3.00789204169963e-05
-1.06529549351205e-05
-3.37168105324464e-05
-2.77811509767669e-05
-3.70675062813018e-05
-8.09035831515941e-06
-6.20694667192996e-05
-2.82189974762875e-05
-4.65923623446701e-05
-4.42754111350508e-05
-3.52740285948468e-05
-3.21485442281854e-05
-4.79078909776904e-05
-1.37611612636461e-05
-5.48919939649742e-05
-4.05818312204703e-05
-2.90248884831878e-05
-7.33428024800676e-06
-1.29466803378567e-05
-2.13396865533731e-05
-3.91608248158412e-05
-4.61075574833197e-05
-6.81590398517801e-06
-2.29556462843155e-05
-3.88728580342202e-05
-4.70632408640095e-05
-3.65059687344943e-05
-4.94633648879099e-05
-3.11066872682428e-05
-3.14999594806153e-05
-4.06466564317391e-06
-3.60389647064039e-05
-2.55603891006967e-05
-5.3508220240438e-05
-2.77006554036679e-05
-3.23548910184582e-05
-1.48316932528512e-05
-3.94256843415232e-05
3.28995786148702e-06
-2.83423615011662e-05
-1.67419560349289e-05
-2.65210469250224e-05
-3.1221850171948e-05
-6.50503215147746e-05
-9.98099652179347e-06
-4.85956769647542e-05
-4.4161414270338e-05
-3.32164785135031e-05
-3.87118366863458e-05
-2.55502722025792e-05
-1.71546754884114e-05
-2.31590611870823e-05
-4.86650475317658e-05
-9.83414976304269e-06
-3.52670409427537e-05
-2.715331914273e-05
-2.96042433928583e-05
-2.47228719842178e-05
-3.01236735127877e-05
-3.56800515924036e-05
-2.84937296342941e-05
-3.97544838854158e-05
3.19249772468825e-06
-3.0622946878986e-05
-3.06637538368422e-05
-3.43653760024565e-05
-3.53491707638872e-05
-4.50064006659615e-05
-3.90020129786356e-06
-2.71848002217724e-05
-4.26988542424037e-05
-4.12996066013642e-05
-3.64891950593957e-05
-3.3605612919614e-05
-2.76369041514836e-05
-3.10183046183372e-06
-5.0054995952573e-05
-4.32072259626155e-05
-5.10541687981796e-05
-1.84368306047874e-05
-5.45054810749385e-05
-2.19564858684561e-05
-1.36873540364663e-05
-1.01989047602247e-06
-2.75829227203078e-05
-2.2958297435142e-05
-3.35342135860263e-05
-3.73237347847667e-05
-2.39291281014742e-05
-2.46494715701292e-05
-6.06412906889946e-05
-1.94784040710811e-05
-4.83956208993094e-05
-7.38939664614839e-06
-1.49505565793108e-05
-4.57229234644164e-05
-5.96908418545677e-05
-1.26279135521116e-05
-3.61626891231587e-05
-3.83170480350096e-05
-4.86435411226402e-05
-1.94966703110248e-06
-2.63653400962505e-05
-3.94351366160599e-05
-3.72412247092826e-05
-3.77417284369882e-05
-3.15576482364803e-05
-1.04466758017425e-05
-1.91908899026687e-06
-1.61849517921911e-05
-2.71650129284342e-05
-1.22345418159218e-05
-9.98677464680629e-06
-2.50307684164326e-05
-2.637426468755e-05
-2.56605495730634e-05
-1.09028390288801e-06
-1.88149649320457e-05
-3.16801577769068e-05
-1.59130357603522e-05
-2.54129754721906e-05
-1.46488227760833e-05
-3.50763785642991e-05
3.28644606390972e-05
-3.23236584732007e-05
-2.272016897237e-05
-2.2187329408015e-05
-2.06408234326037e-05
-4.86475729121029e-05
-1.36013318863489e-05
-1.89372518226813e-05
-3.00380758470319e-05
-2.64433498899442e-05
-4.40867268541119e-05
-3.00332243314515e-05
-3.0314238545791e-05
-5.92253228209348e-05
-3.14454463358021e-05
-1.53091795195161e-05
-3.62101800020494e-05
-1.4697859064589e-05
7.22429662366546e-06
-7.90657840211993e-06
-1.76336916361268e-05
-2.68319259874618e-05
-2.47972774375027e-05
-2.70400860504154e-05
-7.34511382942472e-06
-4.88803908055426e-06
-5.25034288761939e-05
-4.78278750666441e-05
-1.73582489424427e-05
6.20930953668449e-06
-1.10092819648515e-05
-5.55303466662147e-06
-1.67947986133349e-05
-1.99652841521113e-05
-6.91750174652258e-05
-6.45950945566521e-06
-7.37328442905337e-06
-3.81611598078589e-05
-2.18065474325541e-05
-3.69455850490979e-05
-5.5521881607117e-05
3.99874274897102e-06
-3.79970874706234e-05
-5.42028780960687e-05
-3.51466467773766e-05
-4.5855797014988e-05
-3.09611757982181e-05
-4.81339509004876e-05
-4.29765602820824e-05
-2.83252513870441e-05
-4.4306109773276e-05
-1.22727804329811e-05
-1.51058519865538e-05
-4.12059089511253e-05
-3.04595372670061e-05
-1.85452495227194e-05
-3.04096870023931e-05
-7.11115502156011e-06
-6.25547221287999e-06
-4.14362001909621e-05
-3.46267319897173e-05
-6.36089218476426e-06
-1.36933269243377e-05
-2.28681017085986e-05
-2.44474308797375e-05
-3.73834688213015e-05
-1.75137821928959e-05
-2.29756376507823e-05
-5.17729902166931e-05
-3.37883821914878e-05
-3.07572382681579e-05
-1.80572300898541e-05
-1.05799129191228e-05
-1.28756038750842e-05
-2.93521508849125e-05
-1.62466217209799e-05
-3.70727351467267e-05
-1.54377580356025e-05
-2.36793801599502e-05
6.22311430321129e-07
9.20530342994889e-06
-6.52703456848066e-05
-2.52237747463245e-05
-2.8369725333528e-05
-2.62972191767929e-05
-2.15327451166015e-05
-4.42053835899988e-05
-1.80719409942795e-05
-1.31788177856607e-05
-2.51863356990463e-05
-2.08481980353836e-05
-4.18480733804788e-05
-2.02579930195987e-05
-3.88528027867721e-05
-6.65401716766044e-06
-2.29574290755004e-05
-3.08125467557503e-05
-3.92245764354055e-05
-2.79907433652535e-05
-3.81656595303333e-05
-1.10506652952587e-05
-8.2249071934845e-06
-3.38804226158191e-05
-2.33569493446364e-05
-4.79583043494992e-05
-1.07997232660666e-05
-4.87930793041054e-05
-1.39677702919393e-05
-4.35657946792728e-05
-5.2112484394072e-05
-3.81822879790049e-05
-4.1382209099819e-05
-3.6522133990749e-05
-4.4212391685343e-05
-2.36611862235537e-05
-1.22252825149457e-05
-2.7122369815511e-05
-6.71751715843294e-05
-3.70690499437626e-05
-3.61184536227604e-05
-5.22757646323798e-05
-3.62800551165406e-05
-2.8132954106598e-05
-1.61010035961345e-06
-9.9374503478308e-06
-6.86720139893768e-05
-3.21009069150654e-05
-3.27426341533347e-05
-5.23072875701464e-05
-2.55158554213105e-05
-2.49082186084696e-05
-5.29354528803375e-05
-2.30189168995588e-05
-4.29420934081363e-05
-3.5207015323195e-05
-1.61526413795497e-06
-2.28377478903541e-05
-3.80771567401495e-05
-4.09220662904667e-05
-1.68805597297625e-05
-5.01565600599833e-06
-3.26388190152764e-05
-3.51634652898277e-05
-3.21893932706527e-05
-2.33898267104991e-05
-2.70862605939588e-05
-4.89598768663822e-06
-6.77064149371759e-05
9.30056608754045e-06
-3.10883685103691e-05
-1.73518325837678e-05
-1.75456455447509e-05
-3.12120541148091e-05
-5.38756771448042e-05
-3.43452701285688e-05
-3.3980408073397e-05
-2.92061665287977e-05
-7.22309496273896e-06
-4.10679132570301e-05
-1.86602551752066e-05
-3.5386830331889e-05
-3.31128896475885e-05
-3.18174792683227e-05
-1.6942794086049e-05
-4.66378357870608e-05
-1.9126033394001e-05
-2.90485622202022e-06
-2.73491417117925e-05
-5.36484698713632e-05
-4.85605525697157e-05
-2.18499438841412e-05
-3.00205772626815e-05
-4.27770959905206e-05
-4.84313143194938e-05
-2.73933951940998e-07
-2.89572353087323e-05
-4.8821859970488e-05
-4.49025577617e-05
-2.47625426839594e-05
-2.44863265261995e-05
-1.34590515793053e-05
-4.84389689251967e-05
-3.6173815116236e-05
-3.69081232563626e-06
-4.92292030326684e-05
-6.76230737314129e-05
-3.4087091505253e-05
-4.63829618172674e-05
-5.63546622254356e-06
-5.64522284402885e-06
-8.780885591366e-06
-3.66417464578506e-05
-1.95609358242641e-05
-2.04475632241675e-05
-2.17892994729275e-05
-3.56490154270285e-05
1.80478765365263e-05
-7.87344412175978e-06
-3.37354602108848e-05
-1.76720508966943e-05
-9.48485709328301e-06
-2.92877809430266e-05
-4.07996342304367e-05
-2.7989139204442e-05
-4.37187244887818e-05
-3.87042325326875e-05
-5.51450707108006e-05
-1.98841142611488e-05
-5.10401584432381e-05
-5.0188642533468e-06
-3.23717814492439e-05
-2.59247850131571e-05
1.15744437161933e-05
-2.32913550905084e-05
-5.27098110996893e-05
-1.08685946777179e-05
-3.6043031275916e-05
-2.71073551674561e-05
-3.31052116020019e-05
-3.05032694352986e-05
-2.75542652046349e-05
-2.44518220779075e-05
-1.85265925605165e-05
-3.09471842271075e-05
-4.58950643391061e-05
-3.42608544088361e-05
-3.96323548795602e-05
-3.08597005422814e-05
-2.61931975683154e-05
-4.47983354693615e-05
-7.12676497328411e-05
-8.28284657922017e-06
-1.61971906708203e-05
-2.16953516048583e-05
-4.48781492135126e-05
-6.88507154418352e-05
-1.86500574016959e-05
-3.55514980068508e-05
-2.35925953646277e-05
-4.14579639733788e-05
-4.8126489778004e-05
-3.95325202187309e-05
-3.12147951657504e-05
-4.38892206784132e-05
-1.07283508750192e-05
-2.43776972777104e-05
-5.95934044664648e-05
-3.20048654085725e-05
-4.27365719946195e-05
-2.74129090573046e-05
-1.03789605002584e-05
-1.49088795230174e-05
-2.63254594492657e-05
-2.01520954004804e-05
-9.02549108789655e-06
-4.16157134467789e-05
-4.61675541121225e-05
-6.11980042857309e-05
-4.7811078265961e-05
-3.64809918057903e-05
-2.27451199908058e-05
-1.53877686719432e-05
-2.5186157721987e-05
-4.20437519384298e-06
-7.01525331832449e-05
-3.07827268104454e-05
-2.85393575429131e-05
-4.44194845216374e-05
-5.05284536345508e-05
-3.42087924951587e-05
-4.73831773806694e-05
-3.19817643480423e-05
-3.69053343389596e-05
-3.27913340881151e-05
-3.56656452088578e-07
-4.41823537344273e-05
-3.13086294672423e-05
-2.10258383556163e-05
-1.60738056609005e-05
-1.80049456812652e-05
-1.1786667464356e-06
-3.75466463727178e-05
-4.31978207965674e-05
-3.33509367947539e-05
-1.8644324292007e-05
-5.54091213279981e-05
-5.82018287953734e-05
-3.87721089222163e-05
-5.0503169244155e-05
-8.0848256109251e-06
-3.30246871091402e-05
-3.34345350991271e-05
-3.11403996859652e-05
-2.29807679795737e-05
-3.3686108569784e-05
-4.30947090266408e-05
-1.96160614564119e-05
-6.58138676692801e-06
-2.23661960055407e-05
-7.61718520173129e-06
-4.315571140098e-05
-2.63508940115984e-05
-1.63503425922532e-05
-3.78505534723284e-05
-8.15682669169309e-06
-1.65464922787524e-05
-9.66596183741431e-06
-2.27600819882587e-05
-2.49227885545693e-05
-4.08838980336124e-05
-5.87775580358597e-05
-1.91411410449379e-05
-1.50090266326889e-05
-2.07775510659149e-05
-1.22226977867175e-05
-3.94968244683682e-05
-1.91230771215136e-05
-1.75257592074453e-05
-2.47047285608828e-05
-4.00667040253203e-06
-5.16510110230169e-05
-3.32324461467125e-05
-8.81742210661576e-06
-2.94641505675707e-06
-3.24925347577686e-05
-1.86365522570496e-05
-4.96456282836142e-05
-3.88446957932535e-05
-2.5927233101631e-05
-1.27771917844696e-05
-5.23631071382547e-05
-2.7416536124074e-05
-1.13011403451309e-05
-2.35527805979867e-05
-1.29891978559733e-05
-1.76300181078273e-05
-4.10265366154394e-05
-1.0837514817415e-05
-4.38728287121857e-05
-3.85609773572222e-05
-5.37014366306163e-05
-4.21945138783124e-05
2.13183195743325e-06
-4.32948631335893e-06
-7.36110684017633e-05
-1.13097097386674e-05
-3.07662676043142e-05
-8.57870687507585e-06
-2.81011859293703e-05
-1.01162866041056e-05
-3.28668105255163e-05
-4.31739826101152e-07
-3.32214535766029e-05
-2.57118135354518e-05
-4.91350851855013e-05
-4.17622025753202e-05
-3.49329568229166e-05
-4.30359281392243e-05
-2.85270544588102e-06
-9.54029647524011e-06
-4.27407571570398e-05
-2.90729025657468e-05
-1.31945415154217e-05
-1.09866211774674e-05
-2.37819693763085e-05
-3.07213473005131e-05
-3.66756406149491e-05
-5.00044191139823e-05
-6.09701146483179e-05
-2.71905672586203e-05
-3.12552354843838e-05
-4.63811020692153e-05
-3.73131173743467e-05
-1.0326978017023e-05
-1.85894661384386e-05
5.36386569324055e-06
-3.51317446037747e-05
-4.71614932972941e-05
-3.09836147797482e-06
-4.92106675009379e-06
-5.67804482790361e-05
-2.04607479559689e-05
-5.04148960555963e-05
-2.6410115737711e-05
-2.84663621806319e-05
-3.68929403138121e-05
-1.72106915973739e-05
-5.40398691344572e-05
-3.69135971057947e-05
-3.0331647831778e-05
-3.25500380574178e-05
-1.33732626425486e-05
-1.96986395237947e-05
-2.44155961878384e-05
-4.28784689612493e-06
-2.91173393596153e-05
-4.38801292521099e-05
-3.0063667944646e-05
-3.13076878129786e-05
-3.30869059388743e-05
-2.79062862835928e-05
-1.87657152755253e-05
-2.95070998289985e-05
-2.07724944389972e-05
-3.1535556173846e-05
-9.77461214067457e-06
-2.91614944870163e-05
-1.56629247518686e-05
4.78835712033175e-06
-3.38682592852214e-05
-5.28810944345982e-05
-5.8274997723282e-05
-2.96685431640703e-05
-3.76837537230264e-05
-4.6442095452797e-05
-2.025159307948e-05
-1.37228481544331e-05
-3.16657250918562e-05
-3.97049880350548e-05
-2.57832531023573e-05
-2.73071959821601e-05
-2.55251875082749e-05
-1.34583228115384e-05
-4.93419462966899e-05
-1.96717740016768e-05
-3.14718188451946e-05
-3.15637667595818e-05
-1.89060296641392e-05
-1.69985676482107e-05
-4.50723861135978e-05
-8.520367686352e-06
-2.15493938971767e-05
-3.61864340277149e-05
-1.0416818217409e-05
-3.45709841527874e-05
-1.83390376368744e-05
-5.01007117744962e-05
3.66138003011582e-07
-4.08116394400584e-05
-4.1275251635952e-05
-5.72600616043235e-05
-4.45120154739942e-05
-1.08451671336516e-05
-1.67077842013747e-05
-3.43073964615593e-05
-1.50757056217522e-05
-3.93731549189104e-05
-4.45338146752977e-06
-2.82059706637594e-05
-4.93916883887811e-05
-2.12484505789211e-05
-3.29862422423403e-05
-4.56571623403888e-05
-1.61827563536618e-05
-4.10719840977419e-05
-1.87424297419864e-05
-3.53483396515584e-05
-1.4985568504371e-05
-2.80723081527809e-05
-3.31030124469985e-05
-3.85505131324592e-05
-3.27298063819219e-05
-1.26156457711269e-05
-3.38764622703461e-05
-1.71425930867521e-05
4.25503942617047e-06
-5.29476019163739e-05
-2.25742556152149e-05
-4.6971194471612e-05
-1.59214272692527e-05
1.84072625809206e-08
-4.52471475003592e-05
-2.3843717627227e-05
-7.52622489316542e-06
-1.40134087498142e-05
-3.3080540619478e-05
-9.85779570635871e-06
-7.74992703009306e-05
-3.19379971293869e-05
-2.43544404841214e-05
-3.51580407585333e-05
-1.34528482759421e-05
-3.26818043455525e-05
-1.43320814808103e-05
-2.02052310347046e-07
-4.55940172792553e-05
-3.37273565743379e-05
-4.67450952286549e-05
-4.65502539548631e-05
-1.69014182000431e-05
-2.91214888751437e-05
-2.45789119048484e-05
-5.34658376836165e-05
-6.25792000879571e-05
-3.95380750657268e-06
-2.15526830457779e-05
-2.13511793881125e-05
-6.37098674803403e-05
-3.55615214948899e-05
-1.00338897840128e-07
-2.99184922099538e-05
-3.8885637388838e-05
-2.67725045142749e-05
-4.94979469466186e-05
-2.85525657283896e-05
-2.61155367483565e-05
-4.99769385441632e-05
-3.42332328260388e-05
-3.91293393895698e-05
-3.59948178706566e-05
-3.60299432767264e-05
-2.69126226869865e-05
-3.21308469916902e-05
-3.20402781361875e-05
-7.14474885975443e-06
-3.07401859297316e-05
-2.71272677376076e-05
-3.61596784196776e-05
-4.76888750303852e-05
-1.62805888228436e-05
-2.0108274141693e-05
-3.24219957485716e-05
9.65464335658708e-06
-4.42156859935627e-05
-1.78643992680659e-05
-4.85096845743466e-05
-3.22952940515294e-05
-2.9924711822661e-05
-2.85419704533181e-05
-2.13667463288952e-05
-2.55175134758998e-05
-2.032298390671e-05
-4.96546389307932e-05
-2.332282368893e-05
-7.00133494568241e-06
-4.0269543731639e-05
-5.90629271089934e-07
-4.05027033105758e-05
-2.10469133414191e-05
-4.03146461588328e-05
-2.40631452171235e-05
-3.2885951968766e-05
-1.99550052923243e-05
-3.04719739832054e-06
-4.06104202511872e-05
-1.62634830378552e-05
-2.2506263351241e-05
-7.00273860375238e-06
-2.13303652911554e-05
-2.49802953603707e-05
-2.7670549290844e-05
-3.59823887825798e-05
-3.68047046765586e-05
-3.71829789372483e-05
-3.82764455889638e-05
-4.08754355681992e-05
-3.68752139338186e-05
-3.44382472618514e-05
-1.98239579830487e-05
-6.28295767097768e-05
-5.06505774430055e-05
-3.81531781002581e-05
-6.20227409064466e-06
-2.00970008596995e-05
-2.04611728547237e-05
-3.92659158782671e-06
-3.69009735781038e-05
-1.04780788133483e-05
2.28233007935055e-05
-3.73593870824485e-05
-4.36917767337609e-05
-4.49375425964494e-05
-2.00655678656218e-05
-7.12571070301984e-06
-4.38272259874838e-05
-2.13539426161692e-05
-6.03455994535631e-05
-4.3446760103978e-05
-2.16183422907407e-05
-2.0215935908603e-05
-3.99765187193172e-05
-3.047668567156e-05
-3.96358228203296e-05
-3.1449620588369e-05
-1.02960746574162e-05
-4.88172916120802e-05
-1.12557228913786e-05
-5.8114687266818e-05
-5.54120445702493e-05
-2.3227683338807e-05
-3.42313918725242e-05
-1.69712465622348e-05
-6.33371172275665e-06
-3.73680468476543e-05
-8.20195511917921e-06
-6.14015168394432e-05
-5.74881986031162e-05
-4.53159286727054e-06
-4.50782210711839e-05
-4.83083442504591e-05
-2.26618792502956e-05
-3.69007167346462e-05
-3.44534719827556e-05
-4.31170696519435e-05
-2.1942557742173e-05
-1.44352116311962e-05
-2.44514629315787e-05
-3.10136148317866e-05
-1.93342116193183e-05
-3.49890694847373e-06
-5.14098951112108e-05
-6.10623859218246e-05
-2.84850104454825e-05
-3.67768029204056e-05
-3.68551082811534e-05
-3.95963144746858e-05
-2.79320776470183e-05
-4.73558380600121e-05
-3.06338588677552e-05
-1.97345771577419e-05
-4.3485450277715e-05
-2.0570624012982e-05
-1.65159112996588e-05
-1.54562581935203e-05
-3.58523471668098e-05
-4.82094587407317e-05
-3.18251589456731e-05
-4.70475208624005e-05
-2.05785011943537e-05
-2.0413678192977e-05
-7.72762192833142e-06
-2.98195847355279e-05
-1.23468046597424e-05
-7.59461412307749e-07
-3.73406967433382e-05
-2.27823057481569e-05
-3.71909123603718e-05
-4.40274952470815e-05
-5.08358074171296e-05
-4.20899694247716e-05
-1.47774618349373e-05
-4.45481963873724e-05
-4.33856207330165e-05
-2.10646192848208e-05
7.96242231660637e-06
-3.24362286953101e-05
-2.36549950705927e-05
-3.05501007739454e-05
-3.50555765726505e-05
-1.43622877847484e-05
-2.91234216627013e-05
-3.34067270105887e-05
-2.43271802740514e-05
-3.34939126747625e-05
-3.15916362888755e-05
-4.84954498295093e-05
-7.49236102347878e-05
-1.88599238228756e-05
-5.0665850562724e-05
-3.43704621342984e-05
-2.92606731980646e-05
-3.51937552490442e-05
-2.07524530281224e-05
-1.69415103372842e-05
-2.53800959390403e-05
-3.74256728189193e-05
-3.37571246496979e-05
-1.99302418749278e-05
-1.65016772582898e-05
-4.58756961233215e-05
-3.26771813377941e-05
-2.87781952751785e-05
-3.97944307917973e-05
-4.218032932183e-05
-3.64620536642871e-05
-1.41084055800087e-05
-5.4290403345096e-06
-5.32337213388061e-05
-2.46337941403105e-06
-2.78284117437824e-05
-4.33206622292386e-05
-3.66615809658251e-06
-2.2613560446704e-05
-3.23926909038354e-05
-2.481586444955e-05
-5.31899445788013e-05
-3.15973001043652e-05
-1.45744387685974e-05
-2.23753645947398e-06
-2.04629686388329e-05
-3.24036177129306e-05
-4.42396583413745e-05
-9.74121695858599e-06
-3.70649481839057e-05
-1.09626392221608e-05
-1.18041786064006e-05
-4.9805230577879e-05
-1.75753377175571e-05
-5.40395874944562e-05
7.62238393018769e-06
-3.64327236581984e-05
-8.47614229345865e-06
-1.74323247482644e-05
-1.29098046463158e-05
7.41590238092348e-07
-4.10334716534133e-05
-1.80536971483129e-05
-4.08094829879842e-05
-6.63217008856547e-05
-2.7840604888557e-05
-7.35070363636092e-06
-3.78332541012487e-05
9.79289509213872e-07
-6.57697279361017e-05
-2.05306197139926e-05
-2.89604129468693e-05
-5.99762693321688e-05
-5.68214443831122e-05
-3.27481042769231e-05
-2.36869278219724e-05
-4.23835400058816e-05
-4.77838605371548e-05
-1.58405250938063e-05
-6.28568579798822e-06
-1.91536921822422e-05
-4.47434105397598e-05
-3.37476859536601e-05
-2.6370102810369e-05
-5.62847116068263e-05
-3.66101675986657e-05
-1.88353510125105e-05
-4.79794021952519e-05
-5.43352956671918e-05
-1.35875577808103e-05
-4.56751287213774e-05
-4.34636062249955e-05
-1.27660061525794e-05
-5.48602737613969e-05
-4.72218388291209e-05
-1.87210844300823e-05
-3.79221064971226e-05
-2.97409362550894e-05
-4.41258706863925e-05
-3.67819284846704e-05
-1.72444740310301e-05
-2.52330824684307e-05
-5.07599880117205e-05
-6.02133599261383e-05
-2.64251255203058e-05
-1.52957340738872e-05
2.30408786650267e-06
-2.93896375184032e-05
-1.66473111532922e-05
-1.68901146539609e-05
-2.8382593056975e-05
-7.09792450718423e-05
-1.71569589947125e-05
2.92855846396326e-06
-3.52270506080775e-05
-3.93954901470327e-05
-1.50931991132622e-05
-7.16261965307881e-06
-4.73320334230443e-05
-3.58638409207691e-05
-2.91323063119934e-05
-2.94315683749599e-05
-2.08625970445084e-05
-9.34255296222349e-06
-1.14289144413714e-05
-1.17817769041634e-05
-1.3872807507106e-05
-1.91825425521196e-05
-3.51531060269187e-05
-1.76298785298872e-05
-2.91007931473224e-05
-4.81750883073036e-05
-4.96959423891589e-05
-2.89478316840542e-05
-1.72799309335785e-05
-9.32876593555832e-06
-7.35827142352816e-06
-3.70244797801167e-05
-1.5077439184237e-05
-3.60967857974163e-05
-1.41292423281892e-05
-2.31891034259765e-05
-2.23940984595088e-05
-3.20169972657952e-05
-8.69497855313754e-06
-1.1453098261818e-05
3.43259584315892e-06
5.53557252759677e-06
-1.42642129075626e-05
-3.24491684601353e-05
-3.29556775692181e-05
-2.8412332259383e-06
-1.34945955637432e-05
4.34332300061272e-06
-1.54582570654177e-05
-2.44473698137067e-05
-1.56159690590034e-05
-1.75994565440617e-05
-3.74837353300379e-05
-1.35402937061402e-05
-4.14085306167378e-05
-7.97621949648933e-06
-1.68133499653755e-05
-2.08328251834349e-05
-1.792868913994e-05
-2.89103271899978e-05
-1.49986705856101e-05
-6.25477184833598e-05
-3.76098701749282e-05
-4.71776424744628e-05
-2.42010305991361e-05
-1.02735240312684e-05
-3.06559195464866e-05
-4.37486271310083e-05
-2.16970389626031e-05
-6.55395401799105e-06
-2.18750929312685e-05
-2.1316990773194e-05
-9.62427731218492e-06
-2.09435362956649e-05
-2.67561551294378e-05
5.84861814364203e-06
-2.67156911882466e-05
-1.47973109148812e-05
-1.73000924801106e-05
-1.2082756889669e-05
-2.41161378438997e-05
-4.14907835429275e-05
-7.65596016854635e-06
-3.42907569894367e-05
-2.51686349439602e-05
-3.70554273944578e-05
-8.23656563443507e-06
-4.02264730159241e-05
-3.58520150789934e-05
-3.24645544941349e-05
-3.65727862680801e-05
-2.33761112820174e-05
-3.92730574867192e-05
-3.91910127213774e-06
-1.87244798498692e-05
-4.15391751072989e-05
-1.61231097925829e-05
-1.93479587834078e-05
-2.34897004972474e-05
-2.87083650404371e-05
-4.70611715121524e-05
-2.49213322966667e-05
-5.2236230341126e-05
-3.9040151062666e-05
-5.4368045228625e-05
-2.17186035457581e-05
-3.90110102161439e-05
-4.5442580140903e-05
-2.31279137978196e-05
-1.04745901759696e-05
-4.77373063195743e-05
-3.44867841825351e-05
-3.69359324273371e-05
-4.69820761063433e-05
-3.07769411031551e-05
-1.4756296030037e-05
-1.9995636214548e-05
-1.54351571297552e-05
-2.02985367974573e-05
-3.9275816734158e-05
-1.90067223467339e-05
-4.33246705949295e-05
-3.59761816021716e-05
-3.2856243725774e-05
5.87862753398271e-06
-3.34902148497006e-05
-1.6567330651816e-05
-2.06431467118025e-05
-4.23424946542971e-05
-5.60013728747501e-05
-3.13959542300749e-05
-4.44081694691316e-05
-2.08180410170156e-05
-2.65494692580591e-05
-6.67862775294556e-07
-2.09287082053491e-05
-2.6363951307145e-05
-1.23756057510615e-05
-2.29813552966739e-05
-4.49748187183824e-05
-1.8957569410672e-05
-5.06532789684184e-05
-1.23799364525105e-05
2.02389563289155e-06
-2.39837901190031e-05
-4.78778942670492e-05
-3.71837642176722e-05
-4.5945645131836e-05
-1.52915639231859e-05
-2.35299964975557e-05
-8.42944496010949e-06
-1.00059247959858e-05
-5.54808941777041e-06
-2.81344224728937e-05
-4.10047761001762e-05
-3.59156686627722e-05
-6.59356235949152e-06
-5.16690728996771e-05
-1.93212633562719e-05
5.34567781997093e-06
-2.40162543314176e-05
-2.30368949706648e-05
-4.24530392877083e-05
-3.88553771934358e-05
-1.40218092895144e-05
-2.81405327100874e-05
-1.69656132656223e-06
-3.76025915576841e-05
-5.9367985125741e-05
-3.42443376855169e-05
-5.47627408541668e-06
-5.18857654329635e-06
-3.572684055317e-05
-5.07383322379839e-05
-1.84046902677209e-05
3.50179800714172e-07
-2.08851814309942e-05
-6.31978812903395e-05
-1.13752795557158e-05
2.05079663714548e-06
-2.49601052972842e-05
-2.93567680377201e-05
-4.43378089434191e-05
-4.00630263775561e-05
3.26935632219685e-06
-1.00652924941766e-05
-5.08150601907323e-05
-1.79095171255775e-05
-3.44161352620825e-05
-2.42289245519492e-05
-1.44646902258056e-05
-1.4082667062341e-05
-4.94776274447383e-05
-2.72455996494639e-05
-3.38758584798957e-05
-2.96573105294479e-05
-4.75538015060184e-05
-3.24832495543613e-05
-2.22323894320971e-05
-3.75759648060374e-05
-5.26722214657094e-05
-3.64152591534443e-05
1.01630067705961e-05
-3.33983506141526e-05
-3.60264588780569e-05
-1.94780638301472e-05
-3.26653855544576e-05
-7.35506788871115e-06
-3.35509208493469e-05
-2.56680051309278e-05
-2.99922118676365e-05
-5.44154288521034e-05
-1.89364102479111e-05
-3.09571957913597e-05
-2.70993842707365e-06
2.06880745132984e-06
-9.50915711342014e-06
-3.76531452736731e-06
-2.13207378382304e-05
-4.86065559007255e-05
-2.36912689121894e-05
-2.79411914224672e-05
-4.55364448097325e-05
-2.5240572734277e-05
-9.34347913064368e-06
-3.27799706119721e-05
-3.56640212518657e-05
-6.17407918671171e-05
-3.35733922021481e-05
-2.45734290022014e-05
-4.15223851799601e-05
-2.128098722958e-05
-2.39815853011226e-05
-4.17573594660058e-05
-1.60730626958985e-05
-1.79296065253779e-05
-3.08908843722703e-05
-5.37893137430516e-06
-2.68470615680201e-05
-3.18418622792665e-05
-2.21904648041848e-05
-4.75669574159431e-07
-2.96816333567399e-05
-3.13589427583727e-05
-3.93583320199319e-05
-4.75357632193691e-05
-4.90383179806714e-05
-2.26152198417223e-05
-9.06539923619177e-06
-2.42122727316906e-05
-1.29304463708047e-05
-1.48554237302417e-05
8.42540225950383e-07
-4.48550248413603e-05
-1.89817625605419e-05
-2.25009862858559e-05
7.14186042359574e-06
-1.20795317271955e-05
1.77811266795193e-05
-5.45349232632694e-05
-2.59322155091894e-05
-4.58699091561146e-06
-1.79631933711005e-05
-4.52257666921572e-05
-2.86366647515376e-05
-5.5175431996562e-06
-3.35498873849444e-05
-2.01631990222568e-05
-3.27921563448486e-05
-1.62254007512169e-05
-8.6245057469915e-06
-1.31469378660107e-05
-1.5284784555106e-05
-2.93113150960153e-05
-4.70754908609703e-05
-4.33705100293036e-05
-2.03934948841316e-05
-2.49543007013135e-05
-2.64789016349334e-05
-3.27996274917625e-05
-2.16554625628773e-05
-2.42661367295649e-05
-3.36628404731096e-05
-3.00527223608146e-05
-2.0265496250212e-05
-9.87344605814516e-06
-4.66921721085937e-05
-3.31621779392115e-05
-4.15517216782539e-06
-2.41891409095344e-05
-4.07964842009604e-05
-2.46028975614153e-05
-3.23448624959843e-05
-1.87884698660883e-05
-2.4157943923227e-05
-1.919257630917e-05
-2.00826151724251e-05
-5.47542380976534e-05
-4.21725042336961e-05
-4.14817337227286e-05
-2.09878425512973e-05
-3.69134731487291e-05
-2.1431681971397e-05
-2.15546761406938e-05
-4.67630821475739e-05
-2.67354432022321e-05
-3.97718899153849e-05
-2.83545128165599e-05
-9.59503688582393e-06
-4.31417516890049e-05
-4.73175279323396e-05
-4.34052266763823e-05
9.17187059765534e-06
-1.61954428055596e-05
-3.16961789972448e-05
-4.22239507194526e-05
-8.82786174031524e-06
-3.65038677945685e-05
-4.78592919645393e-05
-6.96937981949735e-05
-1.51724904706029e-05
-2.31044710343013e-05
-2.07223918479876e-05
-1.47869936280288e-05
-2.93738444587018e-05
-2.08705575970742e-05
-3.2751202695364e-05
-1.13186318945538e-05
-3.53898359921211e-05
-2.78116719140424e-05
-3.471327219866e-05
-3.26482109410053e-05
-2.48317530304089e-05
-2.1630761256812e-05
-4.90878267793001e-05
-1.92514514422887e-05
-3.49283255071942e-05
-4.00569872374658e-05
-4.51842793922599e-05
-2.13342726336324e-05
-9.44735180374396e-06
1.30211455073008e-06
-1.95665625057073e-06
-3.19989047492706e-05
-2.54022763845742e-05
-7.04168918280318e-05
-2.79302067070216e-05
-1.83740729370047e-05
2.54337106815512e-06
-3.11215232309492e-05
-3.06840345068882e-05
-2.30901046823464e-05
-3.10580266058779e-05
-3.92597289748484e-05
-3.6103428683926e-05
-4.0754926848757e-05
-2.11174950894702e-05
-3.92466673952236e-05
-1.22443332457256e-05
-2.43212151891689e-05
-4.28572642112012e-05
-3.44615318197851e-05
-6.81333059926759e-06
-3.39384408456869e-05
-2.90437341714524e-05
-1.06169194361441e-05
-2.29897771837438e-06
-4.61104364060753e-05
-2.91542934495439e-05
-3.25123483618289e-05
1.34984262512103e-05
-2.57165586711745e-05
-3.19629119193923e-05
-3.1095060025436e-05
-2.56568004063531e-05
-3.34624802865831e-05
-3.18063454727062e-05
-5.51320361855548e-05
1.14915026720964e-07
-2.9166998102294e-05
-2.74260613190475e-05
-3.74554788564173e-05
-3.62491926065818e-05
-3.04073767524675e-05
-2.5905613275879e-05
-4.40276256525075e-05
-1.96489607339085e-05
-1.08326921284974e-05
-3.42181735550307e-05
-1.51075271422995e-05
-3.99805791591917e-05
-6.1425625267415e-06
-2.41602719378625e-05
-3.45540948685299e-05
-4.08375877218161e-05
-6.96006122188968e-06
-4.44703446470273e-05
-5.35240358307513e-05
-6.30431371145761e-05
-2.57620943607188e-05
-2.55266286674082e-05
-2.66245063258731e-05
-3.75614523509389e-05
-3.65875102659151e-05
-3.50417636290287e-05
-2.74699753714809e-05
-3.60672518874987e-05
-1.69490322082814e-05
-2.0244118532945e-05
-2.92697624283967e-05
-2.13189998776709e-05
-3.34485340615366e-05
-2.27555898338121e-05
-3.37801907246571e-05
-4.1547000716873e-05
-3.22732898871926e-05
-4.40419854104426e-05
-4.26795137646889e-05
-4.04600031317044e-05
-1.88781187259475e-05
-6.67881081148316e-05
-1.62185626481187e-05
-5.23263054107252e-05
-2.08702542498461e-05
-3.05025282134659e-05
-2.81075098188944e-05
-2.52597862063134e-05
-2.37815109011156e-05
-2.3466219875479e-05
-4.62774017329773e-05
3.01299960797658e-06
-3.20066137641958e-05
-3.37059503051216e-05
-5.83734772408688e-06
-5.35674975765725e-05
-4.08950271718375e-05
-4.1687175757637e-05
-4.23510618384764e-05
-3.89996779119967e-05
-3.19234264542749e-05
-4.09078897889247e-05
-7.84348888209657e-06
-2.13701342954324e-05
-3.51989150813294e-05
-2.74755938061474e-05
-1.65564352706679e-05
-1.16946345578489e-05
-2.6131500961096e-05
-7.59925359645518e-06
-2.85475204621868e-06
-2.54811587086857e-05
-3.63580837183395e-05
-9.84985875444564e-06
9.1106796299548e-07
-2.90408334586713e-05
-1.55459146689946e-05
-3.4940110922016e-05
-2.54566548941064e-05
-9.46515285284968e-06
-2.67758695092277e-05
-1.42318242781121e-05
-5.43112690405526e-05
-1.6624408375116e-05
-3.47609486373255e-05
-2.86199455885312e-05
-2.36014135725662e-05
-2.75273958745134e-05
-4.09622127192638e-05
-4.06967565361132e-05
-3.466405645346e-05
-7.03190618328179e-05
-3.08140513802849e-05
-1.93131621118769e-05
-6.40564494302377e-05
-8.62655399120564e-06
-5.38710581759673e-05
-2.13509313654583e-05
-3.5944584292657e-05
-3.33391385821386e-05
-3.86531582584718e-05
-4.07620017193028e-05
-3.03539169443317e-05
-2.58794568008114e-06
-1.47364131332237e-05
-1.56759784872717e-05
-3.43488222583017e-05
-1.11661957467008e-05
-2.09106667098491e-05
-4.53009054824588e-05
-3.15195740768517e-05
-1.81275321788719e-06
-6.42101054831125e-05
-2.44110265298175e-05
-4.11229252441069e-05
-1.32179853338611e-05
-2.94893200556504e-05
-2.81294136843748e-05
-3.40143783259309e-05
-1.72147059853881e-05
-1.89093920858197e-05
-5.11745435944608e-05
-1.24322010565028e-05
-5.5761689690777e-05
-2.97914618464152e-05
-3.82337700217402e-05
-8.11123351530348e-06
-3.00551086512516e-05
-1.17946277521699e-05
-3.91840491958379e-05
-1.87224897313613e-05
-1.26169873515345e-05
-3.8082049772517e-05
-1.94250501174792e-05
-4.17282987840149e-05
4.28471635117964e-06
-3.95912238514473e-05
-4.07067018239743e-05
-4.3280214055642e-05
-2.76808413727485e-05
-1.5087571967054e-05
1.81234872804676e-05
-4.10234951260813e-05
-2.04339964310609e-05
-4.20280298887547e-05
-1.42956243495232e-05
-3.05993391083044e-05
-1.70436625934778e-05
-2.94425346069014e-05
-5.04815400446758e-06
4.6286272411015e-06
-3.16150553721291e-05
-7.4732842689229e-05
-1.9122568219356e-05
-2.96521297141913e-05
-2.11464300220161e-05
-1.86878699685625e-05
6.38615663199367e-06
-3.70327020798648e-05
-4.23971185510971e-05
-1.16356784345286e-05
-2.78971585842851e-05
-3.51852903409443e-05
-4.18425215737564e-05
-3.59203314123276e-05
-4.11786033033192e-05
1.16196714370862e-05
-3.10655739292615e-05
-2.3356132731554e-05
-1.70771781060445e-05
-1.58879379445283e-05
-1.37209969251046e-05
-1.18523778470016e-05
-4.19783844440077e-05
-3.93149670405859e-05
-3.30197802690397e-05
-6.36268489878915e-07
-1.15103767367005e-05
-2.75728135085973e-05
-3.57477355178863e-05
-2.99169343272213e-05
-7.17306847634167e-06
-3.7527113924121e-05
-5.52001655185683e-05
-6.6915399348193e-05
-1.75672309276643e-05
-2.86421330289175e-05
-3.78938294644651e-05
-4.04534032177606e-05
-4.26518629528883e-05
-1.54909339753924e-05
-4.61753064405443e-05
-5.89683397011868e-05
-6.6129669092045e-05
-1.84038362756383e-05
-5.5653118410184e-05
-2.26210004021036e-05
-4.37354184624158e-05
-3.92868454450293e-05
1.53313623603776e-06
-2.14184122743352e-05
-2.37738272562378e-05
-1.90257018011545e-05
-4.54462556952603e-05
-2.72070076573515e-05
-3.90328007968765e-05
-1.30975694385089e-05
-1.62268143845792e-05
-2.85367339445664e-05
-1.96251864742093e-05
-7.82812754667714e-06
-2.25904453618406e-05
-2.79780421686315e-05
-2.02313119816582e-05
7.2221070361166e-06
-3.0282253103419e-05
-2.2695261605804e-05
-5.48212155214761e-05
-1.00896816139257e-05
-1.13537880749909e-05
-1.75561968055078e-05
-1.30904684553779e-05
-3.33064923879389e-05
-4.30123942716813e-05
-3.55193469664358e-05
-1.47569966678196e-05
-3.38430716807648e-05
-1.06651845919336e-05
-3.9258839751182e-05
-2.49761689382228e-05
-6.42083396760138e-06
-2.04225345433956e-05
-4.07982034245692e-05
-8.30810961225441e-06
-3.50955255183989e-05
-2.66680514067846e-05
-6.17156676823718e-06
-7.4810443045662e-06
-4.7701542236395e-05
-4.72992557735323e-05
-4.9532145861694e-05
-3.65096732455057e-05
-2.11792559981803e-05
-3.38317204046568e-05
-5.19703900173697e-05
-1.76677960406167e-05
-3.38556540491546e-05
-3.10873644735541e-05
-4.48044335829623e-05
-2.4524681517979e-05
-4.77884831680324e-05
-5.40577037969521e-05
-2.62929254694551e-05
-4.94073650706274e-05
-9.87130959956245e-06
-3.45356163607671e-05
-5.37486324098866e-05
-2.00267023845388e-05
-1.8750510199793e-05
-2.12191284580447e-05
-4.67818522329008e-05
-1.79744891630714e-05
-3.9135006429865e-05
-3.25519241793588e-05
-2.57620882886909e-05
-1.68087357842746e-05
-2.82935204757689e-05
-1.01970020330554e-05
-5.45251691099237e-05
-5.01481812753847e-05
-2.90790590711615e-05
-4.49331535974971e-05
-2.12511119972028e-05
-3.47365103869812e-05
-4.73560832441171e-05
-1.36690059496489e-05
-3.75880079831444e-05
-1.30442762809915e-05
-5.42081428643879e-05
-1.80515285621372e-05
-1.28583790533856e-05
-2.32743627023527e-05
-5.11419777174888e-05
-5.29934117525805e-05
-1.86997717051065e-05
-3.28229964854506e-05
-2.05255084878716e-05
-3.53073568547723e-05
-2.96912299990148e-05
-3.46218867952734e-05
-2.28527854173101e-05
-3.05828685448393e-05
-2.51265146851683e-05
-1.11270309604743e-05
-1.45899627270929e-05
-6.71370578810557e-06
-1.09607689899249e-06
-4.28693387806198e-05
-2.27027150554766e-05
-1.46011648716439e-05
-1.51564817364716e-05
-3.7808948651484e-05
-1.31284666627067e-05
-2.98588637048368e-05
-2.31795651851004e-05
-3.75488213122814e-05
-3.82372644958275e-05
-3.37790167913186e-05
-4.47047462236497e-05
-1.77023232233442e-05
-2.8239493007943e-05
-1.85784318396583e-05
4.66519850279619e-06
3.04298229171021e-06
-3.79125137942441e-05
-1.67605403088543e-05
-3.24268231726937e-05
-3.33981696258545e-05
-2.18438198281175e-05
-6.82487987467563e-05
-2.91627602184248e-05
-1.84914161234484e-05
-1.63185228714756e-05
-2.56773888665228e-05
-3.42122379271409e-05
-2.91666571841425e-05
-2.72415543533316e-05
-4.13654924822193e-05
-1.22624881741082e-05
-4.68546830774289e-05
-1.79600910612524e-05
-3.84023302491167e-05
-2.95343847146961e-05
-5.0734164344454e-05
-2.30696539103845e-05
-7.10019003755414e-06
-3.65639178507622e-05
-1.24734064684078e-05
-5.7399479109266e-05
-2.65435228480001e-05
-2.65939821243154e-05
-2.44998090450784e-05
-8.80999665437128e-06
-1.20450185715658e-06
-3.49475576176966e-05
-3.1389103388156e-05
-3.35350441479432e-05
-3.47914796564188e-05
-1.36434990508679e-05
-1.80868764003304e-05
-4.42725285615352e-05
-5.21069314446199e-05
-3.89216893628869e-05
-3.60105159976355e-05
-3.904232431184e-05
-5.14753264877143e-05
-1.19822068600119e-05
-3.58866670597484e-05
-3.76940627194218e-05
-4.78738153211028e-05
-2.50218691413553e-05
-2.76917682984159e-05
-4.3990055568193e-05
-1.56847398496834e-05
-3.75616966867436e-05
-4.64680081572362e-06
1.14537972268496e-05
-4.05465184515107e-05
-2.57034475416501e-06
-5.38930194584692e-05
-2.59775581691691e-05
-2.98012410228207e-05
-3.567942998004e-05
-4.80987971247537e-05
-4.22659630974024e-05
-2.53243065920596e-05
-1.12562626271367e-05
-1.93705748825521e-06
-2.51169299482098e-05
9.37397133769896e-06
-7.37661035941286e-06
-1.92628936897958e-05
-2.35142151943207e-05
-3.55629462728105e-05
-3.50819759809515e-05
-4.3074352056938e-05
-4.35196919024561e-05
-6.94956943004014e-06
-1.90810972953029e-05
-5.72799334703042e-05
-7.13615732843866e-06
-3.02089100371461e-05
-2.40019950614114e-05
-5.3070810382425e-05
-1.40450472237163e-05
-1.66596270916426e-05
-4.99191722727667e-05
-8.79581775875797e-06
-2.81168034326081e-05
-3.28806499646568e-05
-2.81407442575305e-05
-2.14121070888892e-05
-2.09675799612617e-05
-6.92596270543525e-06
-1.60379087614991e-05
-4.7998313220929e-05
-2.54790917666476e-05
-4.04394133259664e-05
-1.91292198428496e-05
-2.64696262390087e-05
-4.43499030404575e-05
-5.15782170764029e-05
-3.17110448468494e-06
-3.81611538141511e-05
-3.22299872387015e-05
-1.38523796740826e-05
-2.54249630822214e-05
-5.62081377750509e-05
-2.66598668355824e-05
-2.0642735372108e-05
-2.86721674853428e-05
-2.83030050334423e-05
2.56147995875251e-06
-3.65772444400754e-05
-3.42573680121147e-05
-4.51424088752019e-05
-9.96063725738273e-06
-3.52879511069646e-05
-4.76718635150604e-05
-1.1869334210565e-05
-2.1882155789276e-05
1.16679964354456e-06
-4.59407443300799e-05
-9.91522122749865e-06
-3.23430153299618e-05
-2.03021452257431e-05
-2.94124985864038e-05
-2.19696985426486e-05
-3.22639681589397e-05
-3.06345274189282e-05
-5.86592952298815e-05
-4.38812841470888e-05
-1.61017645268271e-05
-5.24417958041411e-06
-5.1255942457548e-05
-2.71146701541812e-05
-3.32227974692585e-05
-4.17351647171778e-05
-3.60891803230174e-05
-4.74491329827764e-06
-2.43342271043635e-05
-1.45904937590547e-05
-1.88516522001258e-05
-2.93369059820003e-05
-1.94314884925642e-06
-1.3179667926775e-05
-5.7449298600895e-05
-2.24150001411469e-05
-3.49473808391223e-05
-3.10706071975551e-05
-2.72006705335988e-05
-8.55269856600584e-06
-3.84750337171706e-05
-1.82944681870731e-05
-1.53416480550985e-05
-2.80580273055374e-05
-2.45202663137549e-05
-4.79358963332131e-05
-2.00511478115537e-05
-3.27647374564455e-06
-2.66411028192335e-05
-2.01132421269198e-05
-4.54245518553522e-05
-3.7834862917963e-05
-3.77165283687744e-05
7.92488756133447e-07
-1.31891426888301e-05
-1.3827886493831e-05
-1.63236122434848e-05
-1.59518404553222e-05
-3.73096520482056e-05
-3.13166028604634e-05
-5.07237450991261e-05
-2.5332691755574e-05
-2.11107666644975e-05
2.82078926057856e-06
-3.69837336050629e-05
-5.36600722039797e-05
-3.17242826380804e-05
-3.60635510347706e-05
-2.89910634771539e-05
-1.87557744845625e-05
-8.10902793184048e-06
-5.32929577117748e-06
-5.17727028220742e-05
-2.64168004385178e-05
-1.19530508053815e-05
-1.30640587878959e-05
-2.50731158353271e-05
-2.42629752830683e-05
-5.04415251765982e-06
-2.35400432833363e-05
-4.36652376047222e-05
-3.76201123120907e-05
-3.276760767639e-05
-5.14499447385675e-05
-5.65836095509965e-06
-3.44911152899707e-05
-1.806058516001e-05
-1.80267621313178e-05
-1.44705956596794e-05
-2.91086130475906e-05
-1.87123352975064e-05
-2.76028436692058e-05
-3.42731239699269e-05
-2.52919093037576e-05
-5.10245097607604e-05
-3.60113288462025e-05
-4.40186485390928e-05
-2.49679686355096e-05
-1.20385033797386e-05
-7.07709034918891e-07
-2.41228891561061e-05
-2.10613048477228e-05
-3.33650756351428e-05
-2.06061818898362e-05
-2.07635998628313e-05
-5.73713228902125e-05
-4.90828388013477e-05
-1.05073755191109e-05
-3.81259319213164e-05
-5.75238258492715e-05
-2.20999365750444e-05
-5.35758647403835e-06
-1.52217684895479e-05
-2.3605973532092e-05
-2.27217162103739e-05
-3.43681083909955e-05
-3.93646347759091e-05
-3.97360576590182e-05
-3.00469519827147e-05
-3.1392263135308e-05
5.78707165324064e-07
-1.53064929148267e-05
-5.57327288987262e-05
-2.76845567895154e-05
-5.0654863844865e-05
-1.38179615696539e-05
-2.38222924905374e-05
-2.08099416157641e-05
-6.25324323529553e-05
-3.63987545059612e-05
-2.85467453392726e-05
-4.31155367941709e-05
-4.55237801848498e-05
-2.16530096900487e-05
-1.47587643950721e-05
-3.51835381528481e-05
-2.39334482276119e-05
-3.88148461861069e-05
-1.78983041335604e-05
-2.25856507679924e-05
-2.92229606962009e-05
-6.96894117845865e-06
-3.51831564794829e-05
-5.36779207267186e-05
-1.01140857680604e-05
-4.78098404353382e-05
-1.07530511872784e-05
-3.14471019784221e-05
-2.84389545646733e-05
-1.6634248322409e-05
-3.59714081488323e-05
-2.17999174902287e-05
-3.54928926904884e-05
-1.20190448710018e-05
8.91463671358402e-06
-3.24560819545214e-05
-2.91890127908937e-05
-3.80116629376046e-05
-3.25864748011333e-05
-5.23191424080146e-05
-1.7809648631813e-05
-3.361592082554e-05
-2.1128110880054e-05
-3.25311558113196e-05
-2.88408213299467e-05
-1.92223406057894e-05
-4.31456573714463e-05
-3.06070259896906e-05
-7.35729374132754e-06
-2.78535650214387e-05
-4.709949180004e-06
-1.41724646712066e-05
-2.75006233474786e-05
-3.80876269835709e-05
-5.14740624655111e-05
-5.41543020716895e-05
-2.92513833843668e-05
-1.32652052020209e-05
-2.68792479929037e-05
-1.0353837500444e-05
-1.22752380906275e-05
-1.32192046286187e-05
-1.87355037355102e-05
-3.97323749271252e-05
-3.16156183209269e-05
-6.07335788101778e-06
-1.91677716337537e-05
-1.09068339111006e-05
-3.1956063912184e-05
-4.99646070408115e-05
-3.32952909416634e-05
-3.51135982001511e-07
-4.84836553942587e-05
-1.90478159019467e-05
-4.5009622187929e-05
-9.9957544111638e-06
-2.97234368024618e-06
-5.70288219769725e-05
-2.25099324394658e-05
-1.4331883507148e-05
-3.95075704890657e-06
-2.83193337404511e-05
-4.503953136076e-05
-6.41311835922907e-05
-1.3317648336436e-05
-2.23898339748289e-05
-3.16559980178974e-05
-5.24937786956913e-05
-5.64294547505648e-05
-4.1641745537365e-05
-2.81506969799121e-05
-2.39648764878826e-05
8.2820813195003e-06
-4.66342105515024e-05
-2.41586563372958e-05
-3.901931949393e-05
-1.5943434209062e-05
3.49245083098356e-05
-5.94749174817383e-05
-4.51163407781078e-05
-3.81105050487217e-05
-1.94010604447226e-05
-5.7551052884067e-05
-1.96696355333258e-05
-5.29677679534974e-05
-2.92019125318741e-05
-2.48937952170197e-05
-6.68184336014227e-06
3.89922638473836e-06
-6.70262663483895e-06
-1.64446701278105e-05
-4.38249608018051e-05
-3.15711370299339e-05
-4.70727310448938e-05
-2.54123600066378e-05
-2.70537475430804e-05
-2.70460599125285e-05
1.53247994031074e-06
-3.74586303835239e-05
-3.1127596146947e-05
-4.06598969005031e-05
-1.78317127897551e-05
-1.35251052078698e-05
-8.58592466528084e-06
-3.31826116697326e-05
-2.93666116915798e-05
-3.39166759736843e-05
-3.72857785550022e-05
-5.38646704627137e-05
-3.21140999337732e-05
-3.15141746640964e-05
-9.56447057148484e-06
-4.030646613023e-05
-8.69016531636214e-06
-4.31523427524318e-06
-6.76017976341734e-06
-3.09171113916594e-05
