# Supplementary material for: Research on computational propagation and identification of mine microseismic signals based on deep learning
Source: PLoS One. 2025 Oct 22;20(10):e0334641. doi: 10.1371/journal.pone.0334641 (PMC12543183; doi:10.1371/journal.pone.0334641)
Supplement: S6 Data — (ZIP) [file pone.0334641.s006.zip › 000100900000222.xlsx_0.txt_24.txt.txt]

-6.89002561807895e-06
-4.15467121898347e-05
-3.45984253148614e-05
-4.7331999490095e-06
-3.91119717354777e-05
-4.95945070449673e-05
-2.3583509338061e-05
-3.33853076274911e-05
-1.6025170785884e-05
-3.50012679777093e-05
-3.45466249203199e-05
7.54168787007917e-06
-3.17632867283871e-05
-4.74166021114206e-05
-3.75168449839699e-05
-5.00897740038188e-05
-5.27954188878274e-07
-6.28865054132553e-06
-2.65494447822507e-05
-1.04604398963695e-05
-2.68314830814077e-05
-1.09903116221165e-05
-7.53124923086484e-06
-2.19058269705848e-05
-4.82462219490785e-05
-6.5611544217057e-05
-3.03141758649501e-05
-3.38288179830679e-05
-2.9597506759386e-05
-3.01343528316721e-05
-4.03675733699722e-05
-2.79606634442152e-05
-6.00174537375908e-05
-2.54054216120117e-05
-1.71309791036389e-05
-1.96915239733418e-05
-2.74033792646687e-05
-5.08662211359802e-05
-1.1118459828679e-05
-2.70244272353693e-05
-2.4016503582639e-05
-4.49038403056612e-05
-3.6312287391365e-05
-1.60937071505782e-05
-5.88951075136768e-05
-2.24959732012084e-06
-4.14526733876125e-05
-3.26008939726003e-05
-3.24288769682143e-05
-4.15555194451266e-05
-5.62873223262455e-05
-2.57951708451314e-05
-2.79326808692956e-05
-2.42717988833397e-05
-1.95518262735688e-05
-3.72273318483948e-05
-8.3443863451859e-06
-3.29971784769844e-05
-3.67031396872516e-05
-2.32429910464185e-05
-2.72261730093935e-05
-3.25973078870752e-05
-4.06500600828037e-05
-1.69536262109237e-05
-2.54628242319735e-05
-1.72599649394698e-05
-1.459874103679e-05
7.82676252993909e-06
-2.67431375245324e-05
-6.57026350576495e-05
-3.84386227257249e-05
-3.5663984280506e-05
-4.54225189530015e-05
-3.89953325757871e-05
-7.43773828629572e-05
-2.3543750228551e-05
-2.52709258923467e-05
-3.39393050315738e-05
-3.00353149196993e-06
-2.49342003179201e-05
-1.79332386041944e-05
-2.40406688383776e-05
-4.41830113877887e-05
-3.94518628030067e-05
-2.69371320320066e-05
-3.54825613941703e-05
-1.40754972484577e-05
-1.41658778861632e-05
-2.70063811826066e-05
-2.34403777922044e-05
-8.03292302904148e-06
-3.9326412291033e-05
-2.26212317517099e-05
-1.75607152618232e-05
-1.46153671252855e-05
-1.5565687464999e-05
-2.32584410464785e-05
-6.74142765433716e-06
-3.90590598373946e-05
-3.45623926173699e-05
-1.40601259057664e-06
-6.58562279042211e-06
-1.23504299582855e-05
-1.7445066845951e-05
-1.94260347293626e-05
-2.46681583082755e-05
-4.53101829066246e-05
-4.01007969670949e-05
-5.0782831366482e-06
-4.42532103864868e-05
-3.83957658340126e-05
-7.10087231636778e-06
-2.81634034032017e-05
-6.58114817980506e-05
-4.26205496322629e-05
-5.73070285429688e-05
-3.55389317747413e-05
-3.12680565733305e-05
-3.26058455697738e-05
-2.79663848284186e-05
-2.00996736320147e-05
-5.68561094844423e-06
-4.57968829685033e-05
-2.45197736697081e-05
-2.86783275848737e-05
-1.57074585845659e-05
-2.60116614345991e-05
-2.51981784136693e-06
-1.03326054305737e-05
-5.76693993009277e-05
-5.80111459884123e-05
-1.05872244405694e-05
-2.63336096863566e-05
-2.41727171880857e-05
-6.76086415033503e-06
-6.77304800381357e-05
-5.52340779765209e-05
-3.4738644138809e-05
-5.48717296646531e-05
-1.74934416997467e-05
-1.87549180307816e-05
-6.45715261439902e-05
-3.75089767808889e-05
-1.98296777484326e-05
-1.3503919927131e-05
1.85057774520903e-06
-4.12560672488351e-05
-4.916308343482e-05
-2.23817167642865e-05
-2.7030307411438e-05
-3.70123612589047e-05
-3.00168480528277e-05
-4.37893803769943e-05
-5.36779558690412e-05
-3.36786973980448e-05
-2.59643202538907e-05
-2.63930135747623e-05
-2.93555636007963e-05
-2.16041959272813e-05
-4.06294712867347e-05
-2.59636819240232e-05
-3.78920796984972e-05
-3.8928823341252e-05
-4.29870081654639e-05
-3.24508263214529e-05
-2.0681133032975e-05
-1.33763521892828e-05
-1.68066537917186e-05
-6.2505116881252e-05
-3.80348374648047e-05
-1.50483249683685e-05
-4.22066047076768e-05
-2.29076011109646e-05
-4.37235470345288e-05
-2.60473674760733e-05
-2.66494767245866e-05
-2.63421512714813e-05
-4.92513718660431e-05
-1.83815687966291e-05
-1.87942372732057e-05
-2.94911470376799e-05
-2.35674086084027e-05
-2.10227562839149e-05
-4.20114830328987e-05
-1.840725414313e-05
-1.39004524623985e-05
-5.35756333008852e-05
-4.45830603999143e-05
-5.73340691801785e-05
-1.76299698626014e-05
-1.85381029627048e-05
-3.45839460971196e-05
-2.814376560729e-05
-2.4550057448403e-05
-3.19167331888337e-05
-3.67945091005965e-05
8.37134028286773e-06
-4.79876720661172e-05
-4.74327874514556e-05
-3.28410469345305e-05
-2.00501759435583e-05
-1.91800966414618e-05
-4.93310265973628e-05
-1.11168914610054e-05
-1.2386799558575e-05
-2.15140993659429e-05
-3.44254687265929e-05
-1.37623575865382e-05
-3.40447226371864e-05
-2.4248790338572e-05
-2.84769719558515e-05
5.19398172338841e-06
-7.78946186970314e-06
-3.23214849630432e-05
-3.66271591263659e-05
-2.07268503149984e-05
-3.59214509099821e-05
-5.97019083554719e-05
-4.53075178313781e-05
-3.07578228217278e-05
-5.6127614316642e-05
-2.55287950657742e-05
-1.0650105337973e-05
-1.46650500345377e-05
-4.86719737802595e-05
-2.31869565903135e-05
-3.59692305602239e-05
-4.00155646391329e-05
-7.13188365718937e-06
-1.15447354621135e-05
-1.4706943326364e-05
-1.09971628399546e-05
-3.18797942996848e-05
-3.75380985468898e-05
-7.41831056224677e-06
-1.41512783059381e-05
-4.52613649673243e-05
-1.11305071456872e-05
-3.0090528835105e-05
-2.01776646053747e-05
-1.29299188042757e-05
-4.6943427795811e-05
-4.2679740915476e-05
-2.12515330686629e-05
-9.85445330000389e-07
-2.93161153491403e-05
-1.81238606227785e-05
-3.96443250426433e-05
-6.80951378187214e-06
-1.53033922048205e-05
-2.90209035850419e-05
-1.92895400228353e-05
-1.24161252990161e-05
-7.58503944121762e-06
-1.61662055442944e-05
-3.54313948731622e-05
-1.87237404194167e-05
-3.12619861989222e-05
-2.89510270554489e-05
5.83922490808446e-06
-7.15416758530251e-06
-2.72352092272247e-05
-2.90476580760456e-05
-1.85493059151691e-05
-9.23531022774342e-06
-2.39682179415145e-05
-4.48335429737833e-05
-3.38524290335579e-05
-1.60055221456356e-05
-6.2288128732668e-05
-2.18954127920177e-06
-5.58327328037213e-05
-5.08535289339834e-05
-4.97043053462531e-05
6.94194147036947e-06
-2.30538766495959e-05
-4.47615739542e-05
-4.14870552290101e-05
-3.9549226230304e-05
-2.01003849351515e-05
-1.77902488670081e-05
-1.46789075665439e-05
-6.09520616012673e-05
-1.45297831865729e-05
-3.91643215846977e-05
-4.4964692572857e-05
-1.46634906962856e-05
-2.17274227142621e-05
-4.26507064632668e-05
-1.90675980886185e-05
-3.93951854541405e-05
-3.25142282440638e-05
-2.34171907171535e-05
-5.6419474958247e-05
-2.20901969428792e-05
-2.33176877960692e-05
-2.02773847949581e-05
-1.81774102304072e-05
-1.97228075044302e-05
-4.29805011845533e-05
-4.36733625865695e-05
-1.90582513272669e-05
-1.94511342352748e-05
5.83303399643742e-06
1.1108895547314e-05
-6.01258402388502e-05
-4.16991405506952e-05
-2.06456266682689e-05
-1.15425212669952e-05
-1.41057671217834e-05
-3.58467357475225e-05
-3.39473111160964e-05
-3.46417470477799e-05
-4.0426407109756e-05
-1.37331141904638e-05
-4.00053236910398e-05
-3.00429999682701e-05
-5.69720544191911e-05
-2.79319980250352e-05
-3.41291684712315e-05
-5.24846743690438e-06
-1.30377497238023e-05
-1.83650357080274e-05
-4.79252070569004e-05
-3.12434137815514e-05
5.77039675583482e-07
-5.05866897461081e-05
-4.40383269617597e-05
-2.21832014823026e-05
-2.25587884603154e-06
-5.04898794996073e-05
-9.83627671231274e-06
-3.38523165595254e-05
-3.3310803624602e-05
-2.09460953400208e-05
-1.19564431446339e-05
-3.65993614655219e-05
9.93709423916349e-07
-2.35836522928744e-05
-1.63716682391023e-05
-4.64433203047174e-05
-2.93706595044558e-05
-3.63862873887209e-05
-1.62590260861683e-05
-7.6698633331009e-06
-3.41079103524975e-05
-2.99078702269442e-05
-5.75759550783338e-05
-2.6962757537743e-05
-3.8640656006131e-05
-3.73957832481369e-05
-2.7990284056675e-05
-1.76188755514954e-05
-3.32491181375399e-05
-6.70966245657252e-05
-2.21076011853713e-05
-5.88208661875166e-05
-2.25161883010667e-05
-3.49359646921061e-05
-2.5571369529111e-05
2.03144161526642e-05
-2.75154920816492e-05
-4.27900802988804e-05
-4.67969796802266e-05
-3.94973838196576e-05
-2.62007144674026e-05
-4.51602753100175e-05
-2.21966881712702e-05
-2.48211135723375e-05
-5.0043124810062e-05
-2.81157294639135e-05
-3.26983887239239e-05
-1.10394857184439e-05
-4.2883832625191e-05
-3.26103477232882e-05
-1.18431051602867e-05
-2.80602036185674e-05
-2.51462956818011e-05
-9.74897120640997e-06
-5.57935822249458e-05
-3.10399601143893e-05
-4.83503458265186e-05
-1.7649128210602e-05
-3.71850943280177e-05
-3.08318671093812e-05
-4.92797430026032e-05
-4.71359452840956e-05
-1.91588271014641e-05
-1.76161476213136e-05
-4.70108522777917e-05
-1.98394291556894e-05
-2.12461673584854e-05
-2.73473360223553e-05
-3.55047898657023e-05
-3.54730738128428e-05
-9.62533263961529e-06
-5.39642991863708e-05
-3.44234220845673e-05
-1.11915711000417e-05
-3.71947884577295e-05
-7.68946488821994e-06
-1.71198711827457e-05
-1.98114721711024e-06
-5.46147586671983e-05
-2.25767027219831e-05
-2.57940391816362e-05
-2.24745479821266e-05
-3.02027814783554e-05
-7.66872018555154e-06
-1.28892404634084e-05
2.65437072039007e-06
-2.76293542385097e-05
-4.01715898407779e-05
-2.65138193837844e-05
-1.56601297353649e-05
-2.66974792602019e-05
-6.38709745176683e-06
-1.55934367210461e-05
-4.32051209132296e-05
-2.85571101933863e-05
-4.9455298203771e-05
-3.14782864838883e-05
-3.33650071579823e-05
-4.7991840609794e-05
-2.18216234507931e-05
-6.28887508397046e-05
-3.88708726429969e-05
-1.27027542803101e-05
-3.22806519985441e-05
-2.47447723847811e-05
-4.5135177262216e-05
-3.59109624226988e-05
-2.26134372309461e-05
-2.45902420980312e-05
-2.28492706324225e-05
-2.45142132063121e-05
-3.2195448624179e-05
-1.95786436536587e-05
-3.26104500863554e-05
-3.08914328244489e-05
-2.86334118726231e-05
-2.07618159945655e-05
-5.02091086260172e-05
-1.27313807565032e-05
-4.87510074645149e-05
-4.06542024288427e-05
-1.12721448408222e-05
-7.93937808954181e-06
-4.12184240382317e-05
-3.56347463127919e-05
-1.38704968286423e-05
-6.56316515271816e-05
-2.95923780636702e-05
-4.04521174656679e-05
-3.07419530680866e-05
-2.92716288373966e-05
-5.29331956556392e-05
-2.17533022508454e-05
-3.74502003507332e-05
-2.13482548456114e-05
-4.05986395084748e-05
-4.23220495518332e-05
-2.2466305079781e-05
-4.68990327011639e-05
-1.78928245336557e-05
-1.24185343182494e-05
-3.26258472057226e-05
-1.36261885195627e-05
-1.2219642418985e-05
-1.22742155699476e-05
-4.40634304169608e-05
-3.2852365231931e-05
-1.80910769309907e-05
-4.51196014395165e-05
-1.30615082553259e-05
-3.30295005352689e-05
-5.35490655368783e-05
-2.17602622199134e-05
-5.02880064315587e-05
-4.14454436935506e-05
-3.14299099187714e-05
-3.03628443217361e-05
-3.53351374413162e-05
-6.08339227492169e-05
1.86070803101426e-05
-2.2326060768109e-05
-7.53851718442565e-06
-3.08968303475123e-05
-2.56050418091424e-05
-4.33941534984061e-05
-7.05103046384588e-05
-3.9917605057221e-05
-2.78209259195267e-05
-2.78274403813983e-05
-2.86275648775127e-05
-3.33569770374033e-05
-1.23631040358382e-05
-1.17614729984637e-05
-2.62565488270816e-05
-2.67893603370816e-05
-1.35846516358206e-05
-3.64741270415141e-05
-5.37845638952994e-05
-3.6843066545963e-05
-5.90784381768663e-05
-1.55264414474343e-05
-8.30686190113201e-06
-3.16027575169908e-05
-4.33378605885804e-05
-2.71745819933714e-05
-4.97570074955103e-06
-3.74106392805188e-05
-2.03663221321058e-05
-2.63142929698518e-05
-1.02615560749566e-05
-3.18041889395799e-05
-3.83318441796126e-05
-3.83180836640223e-05
-3.71409178331497e-05
-3.51540733631029e-05
-4.1641734781521e-05
9.49440695345658e-06
-1.50309785970817e-05
-9.56934076563965e-06
-2.05835713293152e-05
-3.71044246224374e-05
-3.3951981651184e-05
-1.03843790754369e-05
-3.30144498433663e-05
1.7369320361741e-06
-5.0631429159345e-05
-1.48034778944743e-05
-2.36427263892757e-05
-2.93734803578917e-05
-3.44421543121474e-05
-1.80557677670754e-05
-4.88820904209116e-05
-2.9239972357246e-05
-3.46148464973157e-05
-3.68454539400948e-05
-3.19611781031702e-05
-1.9860692025942e-05
-5.03902231061954e-05
-1.96449960501814e-05
-1.33862506863722e-05
-1.68424265335953e-05
-2.53250409100828e-05
-1.72374214709595e-05
-3.08825289096195e-05
-3.32625013769299e-05
-2.94126704011732e-05
-3.50566923898179e-05
-2.62916381089191e-05
-2.90551062969207e-05
-1.98436117012639e-05
-9.1163285326265e-06
-2.3831366089058e-05
-1.28647145514057e-05
-1.05281988971518e-06
-1.95473090241289e-05
-5.03506692480915e-05
-1.33355056192148e-05
-2.58542231821381e-05
-3.94896287001559e-05
-1.9723059045051e-05
-4.04104238304583e-05
-5.52132183178182e-05
-1.95073355782798e-05
3.37086560899706e-06
-3.3672766348899e-05
-5.42948194050725e-05
-4.11308534755655e-05
-3.40197909956888e-06
-5.45168737950338e-05
-2.74841543559463e-05
-4.13373943511914e-05
-3.66004708417572e-05
-2.36768007495842e-05
-2.10059227732111e-05
-3.23674464996635e-05
-3.35266816558201e-05
7.67532267446953e-06
-5.06070073539102e-05
-4.33105708892812e-05
-2.7617971331862e-05
-2.970952308499e-05
-1.22334181617227e-05
-2.08013228832377e-05
-3.68547742115359e-05
2.40741077353243e-06
-3.12312026581902e-05
-5.11584214505934e-05
-1.53516328856884e-05
-3.98835156100525e-05
3.23091507747793e-06
-4.51956533471653e-05
-9.16073818224097e-06
-2.42593329593802e-05
-2.94863553078518e-05
-3.58546319151294e-05
-3.56578287037927e-05
-6.41451260835815e-05
-3.59011988655591e-05
-3.25383415668757e-05
-1.2307007188639e-05
-3.70948242864448e-05
-1.25113277092685e-05
-2.81051910330813e-05
-2.36022727895684e-05
-1.51346073116313e-06
1.05174112160613e-05
-2.77556293161944e-05
-1.6186468156135e-05
-2.78876227958612e-05
-2.37304824063253e-05
-2.40592544660619e-05
-3.29754483908249e-05
-3.15742403329842e-05
-1.07706682563186e-05
-3.83094328731301e-05
-1.500038933065e-05
-1.49211373557372e-05
-8.19634425766269e-06
-1.36307732462809e-05
-3.49882859871727e-05
-2.10402895665957e-05
-4.69521044196657e-05
-2.91076278513701e-05
-3.52909160677454e-05
-5.1410860070065e-05
-3.67154786113187e-05
-1.11595401765131e-05
-1.5322639873108e-05
-2.22864627221896e-05
-2.67220678468429e-05
-3.01830325477964e-05
-1.62635315384613e-05
-2.8521145783088e-05
-4.19383049245255e-05
-2.96631572838237e-05
-2.04089313238573e-05
-1.95418961290415e-05
4.82483564411376e-06
-6.82834606617037e-06
-3.77885315973902e-06
-1.02100980759101e-05
-4.08569050743636e-05
-4.07132660852033e-05
-1.84221680263342e-05
-5.5547975505337e-05
-1.83709346073118e-05
-3.2603622690752e-05
-1.44444856799313e-05
-2.27946795025453e-05
-4.80330974735771e-05
-2.66530360505195e-05
-5.71442392679517e-05
-6.39885584258417e-05
-2.54673157558698e-05
-1.77035333933023e-05
-4.4106035730126e-05
-4.18861710110681e-05
-7.76184071557676e-07
-3.61037464028729e-05
-3.49456371171593e-05
-2.18087433301087e-05
-2.99281267438511e-05
-2.92228189497605e-05
-2.71753971391024e-05
-7.66920708221477e-06
-2.68491306157958e-06
-1.91790485847854e-05
-1.30332703276921e-05
-2.90244754953052e-05
-3.07261832215085e-05
-4.20334704361618e-05
-2.57443159429565e-05
-2.78869256037947e-05
-1.64208352125635e-05
-1.26765766801292e-05
-1.23933723019641e-05
-2.17304643473798e-05
-3.02741650422111e-05
1.12702309573104e-06
-4.41691972427995e-05
-2.19662560829512e-05
-3.13256924337929e-05
-2.43720957166897e-05
-6.98765320092233e-06
-2.78819352552396e-05
-3.17445284795679e-05
-2.52121163636558e-05
-6.074461476819e-05
-3.98705291097922e-05
-1.14288520261214e-05
-2.08724996597554e-05
-1.56174447441756e-05
-4.56838793057309e-05
-4.5023130550243e-05
-3.19444181172928e-05
-3.91147240119887e-05
-1.19843185444653e-05
-1.18540913479016e-05
-3.95073855940515e-05
4.45288439662596e-06
-2.25667521125859e-05
-2.81961201458239e-05
-1.20182270403405e-05
-2.55528223314239e-05
5.5485960180038e-07
-1.44925089085906e-05
-3.79719329929086e-05
-5.5086154742234e-05
-1.9116852655086e-05
-3.66335521678188e-05
-2.29704950089513e-05
-3.6071132622392e-05
-3.88858876791047e-05
-9.62800185478395e-06
-1.06808589119759e-05
-1.2244438360031e-05
-4.69199955427458e-05
-3.99638066584975e-05
-1.97634762982726e-05
-2.02633220516818e-05
-1.34318718643185e-05
-4.58323302964266e-05
-4.39535191833958e-05
-1.26111842001633e-05
-4.58997245402171e-05
-1.86701740714729e-05
-4.33766275240864e-05
-3.1732003011008e-06
-4.7520486845771e-05
6.02575076171159e-06
-4.10558589083131e-05
-4.40567525637584e-05
-4.33156975853622e-05
-4.07830416011451e-05
-2.51460338297059e-05
-5.29665978102783e-05
-2.37191618794287e-05
-2.73660512735955e-05
-1.23989671684488e-05
-9.69791707150927e-06
-5.30338301579656e-05
-3.27429449525274e-05
-5.52148647436417e-05
-2.48956699613896e-05
-3.15309561996885e-05
-3.50352196828499e-05
-4.23666075692062e-05
-5.10276336746574e-05
-4.59748455576577e-05
-2.93848261310901e-05
-3.38357868768691e-05
-1.62087248491302e-05
-2.8379381726627e-05
-3.64290373874767e-05
-2.48051612076369e-05
-5.10970741044273e-05
-6.06318622758141e-05
-9.93716334906888e-06
-2.95137079068316e-05
-4.11106640866413e-05
-4.39777497215165e-05
1.08036870016873e-06
-9.46309574971484e-06
-2.68233553819321e-05
-5.34258561270898e-05
7.96140236151115e-06
-1.29057512146417e-06
-3.9894262841805e-05
-6.68116876424111e-05
-1.72168533043971e-05
-3.16622025617757e-05
-5.22620363497386e-05
-4.01003771781224e-05
-4.12839690351109e-05
-3.40234893382389e-06
-5.76253531044241e-05
-1.67165703655477e-05
-1.24535162639688e-05
-3.33661305977772e-05
-1.30030126730759e-05
-1.1331481269252e-05
-4.51431943643456e-05
-3.65568187044964e-05
-3.05757040098597e-05
-4.81556859469721e-05
-4.22414719451369e-05
-4.71239583551032e-05
-4.49863342198002e-06
-3.93247726069775e-05
6.405753807723e-06
-3.79333724959455e-05
-2.87212447874855e-05
-1.46022799408563e-05
-3.39506615574562e-05
-2.52320148092341e-05
-6.04645993219911e-05
-2.24962974668497e-05
-5.93178569290786e-05
-4.97447002953038e-05
-6.23086124476099e-07
-2.31677594905157e-05
-2.73895102794377e-05
-1.40116780348694e-05
-4.84736721791831e-05
-5.84785899569635e-05
-2.15812896827924e-05
-5.61338696218761e-05
-1.65466462053522e-05
-6.23854145254837e-05
-3.96943126318942e-05
-4.24402203939381e-05
-3.41143548455284e-05
3.98099531362087e-06
-4.34108297266558e-05
-3.34963777515368e-05
-6.12548529273554e-05
5.28444165188491e-06
-2.6757496664791e-05
-1.82822339700687e-05
-3.45974456282647e-05
-3.2130541764171e-05
-2.6695981844845e-05
-2.00703325067636e-05
-2.13292114783987e-05
7.14270090758153e-06
5.07345888223394e-06
-2.98187180377695e-05
-1.0686948660821e-05
-4.37510784892879e-05
-1.01234773367865e-05
-4.67717419598071e-05
-3.4552238552724e-05
-6.13183823589244e-05
-4.14419854584224e-05
-1.86339447247834e-05
-1.83625612170438e-05
-3.75859178837961e-05
-2.03745423703123e-05
-5.43784158453702e-05
-4.11719416298565e-05
-7.17516968136591e-06
-2.6278501922408e-05
-2.94617734718786e-05
-2.73928102326731e-05
-2.51494805605267e-05
-5.08710180884196e-05
-2.69443805030976e-05
-3.5561981112028e-05
-3.52567458725722e-05
-2.48036971164145e-05
-3.03620677294038e-05
-2.23829321525564e-05
-1.29579939690491e-05
-1.36110691687152e-05
-2.11411142698395e-05
-3.59188107758405e-05
-1.74820080021595e-05
-4.50328098631919e-05
-3.02159468756859e-05
-2.7883521603734e-05
-2.37772028828961e-05
-3.36331082402386e-05
-2.41802871951937e-05
-2.47370864021972e-05
-3.28740686949341e-05
-3.74417602004715e-05
-6.09981390065142e-05
-3.38009316903369e-05
-4.3768938615574e-06
-3.52607105018045e-05
-3.01960639176663e-05
-5.11690628932718e-05
-9.54303179435329e-06
-1.16001477894595e-05
-1.33343208077663e-05
-3.46211105329623e-05
-2.68635698039856e-05
-4.08018129653069e-05
-2.8259624596127e-05
-1.92064048450233e-05
7.8624126061099e-06
-3.06200614814153e-05
-4.57596175118629e-05
-1.26905071920381e-06
-2.2174038025579e-05
-2.52801800055489e-05
-4.20208458473099e-05
-3.55118272540506e-05
-1.53159924331725e-05
-5.06010796522628e-05
-5.20042053441035e-05
-2.61279302944486e-05
-1.99558545526702e-05
-2.97957668158145e-05
-4.43099870484403e-05
-4.16056961852597e-05
6.59929739489564e-06
-3.726458006973e-05
-1.15815968033512e-05
-3.35308653728052e-05
-1.74028908655778e-05
-3.831875524528e-05
2.43806726964873e-06
-6.02748166332904e-06
-4.31369029886572e-05
-1.97935938298132e-05
-7.33848666332561e-06
-2.39733744045477e-05
-3.0663635878506e-05
-2.77019347047903e-05
3.270316257798e-05
-3.29593945066821e-05
-4.02091749170252e-05
-1.04395741371879e-05
-5.86819730940241e-05
1.49208353601814e-06
-3.12102034731017e-05
-1.85925507088951e-05
-3.44334473411162e-05
-3.78057103730027e-05
-3.62108227088321e-05
-4.2816198267802e-05
-2.20866160506118e-05
-8.6096119473307e-06
-3.95040598605067e-05
-5.11629511182779e-05
-2.42808502993356e-06
-3.11739523336113e-05
-8.03815468409391e-06
-2.55204672512144e-05
-4.02464234161279e-05
-6.72335586694194e-05
-3.07580441525119e-05
-3.34543799889498e-05
-5.70803484537741e-05
-1.25854805349422e-06
-3.68146675893165e-05
-1.79593913949082e-05
-2.1327799860452e-05
-2.02191314984955e-06
-3.49005225537537e-05
-4.60388568228732e-05
-6.0047839082903e-05
-3.26857051989946e-05
-3.0474193797435e-05
-3.63731095552495e-05
-1.61199580195892e-05
-1.80352630360052e-05
-2.62755729537845e-05
-3.55658199113155e-05
-1.87463141136196e-05
-4.70386499676086e-05
-4.37886807194475e-05
-3.59546088863945e-05
-2.50916275085931e-05
-2.79714646655042e-05
-2.29186200914029e-05
-3.37043292841723e-05
-3.92366189308312e-05
-2.92697413493641e-05
-6.08666561409954e-06
-2.11358461413013e-05
-5.07859177487163e-05
-3.06796582684643e-05
-3.48909780890932e-05
-1.93907165801787e-05
-3.08947185339628e-05
-5.83161249981286e-06
-2.84274906964069e-05
-6.07695566643842e-05
-1.0681215254314e-05
-6.35845126338455e-05
-2.60451212858274e-05
-5.34581590835701e-05
-3.02080097395982e-05
-3.63266348114352e-05
-2.71975834874347e-05
-1.33794493431693e-05
-4.09379007294862e-05
-6.55497645025958e-05
-5.23238726782063e-05
-5.25217145849318e-05
-2.66654835597019e-05
-5.30153369659307e-05
-1.18528891835622e-05
-2.27065858975519e-05
-2.59569979877702e-05
-8.70293356557723e-05
-5.5716230965742e-05
-4.8446281503918e-05
-5.02466950123599e-05
-2.45449628127432e-05
-4.71076496645884e-05
-5.22360646856072e-05
-1.09491309961855e-05
-2.54751375997195e-05
-1.02657876780651e-05
-4.72817087100114e-05
-3.93679556433133e-05
-1.07613293156093e-05
-1.16226252829962e-05
-4.32790723592507e-05
-2.36741155011642e-05
-3.40055018064429e-05
-2.08928778309434e-05
-7.12230389470684e-07
-2.9631115108391e-05
-1.29946895740366e-05
-2.94026124651916e-05
-1.31010705276291e-05
-4.14445225772492e-05
-1.67623983314283e-05
-2.77976411320322e-05
-3.34973108699579e-05
-1.24354880395872e-05
-4.64915483854663e-05
-4.41293505681428e-05
-5.05737090198072e-05
-3.00490851763241e-05
-4.13911313427017e-05
-9.10394440605647e-06
-2.09534896805986e-05
-1.8395356532049e-05
-1.02248397184424e-05
-3.3886724318785e-05
-2.67160741338099e-05
-2.98370708573219e-05
-2.36327659939577e-05
-5.87956600969646e-06
-3.32835832987963e-05
2.19835132349149e-06
1.87169272960961e-07
-3.98894880385448e-05
-3.6283999501275e-05
-3.85167060600415e-05
-9.48447759516605e-06
-1.33067530355995e-05
-1.32298080416456e-05
1.1131599142439e-05
-2.06703591762571e-05
-5.46845558718976e-05
-4.25387333572576e-05
-7.18217964112168e-06
-1.98410061336496e-05
-2.96196069097402e-05
-3.35516149124495e-05
-3.12523020881228e-06
-5.02700615483663e-05
-4.56692142044598e-05
-3.77490836701001e-05
-3.24999240728863e-05
-2.92456890039323e-05
-4.12113369093405e-05
-3.79445092955113e-05
-2.66102397763467e-05
-1.64745904178582e-05
-1.3909494479189e-05
-9.18291069455226e-06
-4.16367239422376e-05
-3.85254001507453e-05
-2.15880114762771e-05
-3.06992429843043e-05
-3.13324478422871e-05
-4.92505876662408e-05
-4.59728220378895e-05
-2.23522108368914e-05
-3.2640815071089e-05
-3.94052844083732e-05
-6.60375949510285e-06
-1.6868374638894e-05
-3.43008620449547e-05
-1.52289628401529e-05
-3.7519929064857e-05
-2.55234497115775e-05
-3.06241372342343e-05
-3.58409490457798e-05
-5.29139053682223e-05
-3.34789173603855e-05
-2.97826329117755e-05
-4.99845895936217e-05
-2.0170942216422e-05
-3.83365759674079e-05
-4.56483613140551e-05
-3.46200570308887e-05
-4.743819443367e-05
-2.86257711545235e-05
-7.08113399726063e-06
-5.09912976804388e-05
-5.01847186061165e-05
-3.83948265164966e-05
-1.42353754232992e-05
-4.27610772144346e-05
-5.58008471920522e-05
-1.54757857755638e-05
-3.16007521268793e-05
-1.90510568890812e-05
-2.76089477790865e-05
-1.44832564739102e-05
-2.37755397268205e-05
-2.83616034608741e-05
-5.56267348819949e-05
-3.11356133436838e-05
-1.92242496176641e-05
-2.02780788389087e-05
-5.59924279669189e-05
-6.70048063653224e-06
-3.32746605246859e-05
-3.63044646324388e-05
-7.21681908884326e-06
-3.78205623484269e-05
-3.44652824693341e-05
-2.08372430542544e-05
-5.03349964132731e-05
-3.48888048679383e-05
-1.58846570175925e-05
-2.14682606210438e-05
-7.91275763735694e-05
-3.41049120114717e-05
-2.69995294621678e-05
-3.2918063399218e-05
-1.82035084702672e-05
-3.39913654354786e-05
-3.53326997784879e-05
-2.58583451547336e-05
-3.71277418295624e-05
-2.72990255675155e-05
-2.7289082198708e-05
-3.59117416285082e-05
6.20748157796849e-06
-1.42040308326934e-05
-4.30358406707568e-05
-2.58451239909789e-05
-2.85139213806547e-05
-1.79591009791448e-05
-3.35703127426386e-05
-1.38471663760212e-06
-3.04463147600108e-05
-4.61420453110106e-05
-4.3218055396932e-05
3.52670189053729e-06
-1.40883276623033e-05
-1.60938951560562e-05
-1.90358093110071e-05
-6.30124987068478e-05
-3.93970024525343e-05
-2.69074775584935e-05
-3.72698815641396e-05
-1.4916969339129e-05
-3.35696885132508e-06
-3.0194633137949e-05
-4.89366902300932e-05
-5.43077043452051e-05
9.93192858439134e-06
-5.61493178968039e-05
-1.09014331093032e-05
-2.18051779836274e-05
-3.99188830931103e-05
-5.36793152700523e-05
-1.74169148932124e-05
-5.03109146976478e-05
-1.57342076203145e-05
-2.31010626762322e-05
-5.88700943884045e-05
-2.70788825889914e-05
-1.19791259825224e-05
-1.30897845386604e-05
-3.2092978481436e-05
-3.33653507743224e-05
-1.79609849543232e-05
-4.38127017206546e-05
-5.43933846250716e-05
-4.0193643208987e-05
-2.80693048719314e-05
-2.94748883085711e-05
-3.07864903364091e-05
-1.13214111063579e-05
-1.73351018572457e-05
-1.69708559101604e-05
-4.54585641543084e-05
-4.23125753602454e-06
-5.45125618750036e-05
-5.95338546319692e-05
-1.96442259570957e-05
-3.97565789435258e-06
-3.35163209082498e-05
-2.20465852995481e-05
-1.41080276171889e-05
-3.57057480450179e-05
-1.18766995185717e-05
-5.36880144345821e-05
-2.06165419375221e-05
-3.20595368467339e-05
1.44445468945741e-06
-1.51689145903028e-05
-2.15469847743735e-05
-6.77165678986592e-06
-9.95362985052218e-06
-4.94370587861855e-05
-1.75568659889148e-05
-4.13736901792086e-05
-4.66177720667821e-05
-1.89637313664344e-05
-4.4141215795686e-05
-5.18300265655983e-06
-4.66255282779432e-05
-3.63062070841828e-05
-3.04778321423846e-05
-5.28023388957413e-05
-1.6401426412223e-05
-2.33954682701733e-05
-3.93757393503789e-05
-2.30182861386422e-05
-2.30212331613722e-05
-1.46727596355011e-05
-8.36666999128398e-05
-2.14671871156572e-05
-1.05722521065561e-05
-2.66649393861828e-05
-4.64276412921616e-05
-3.60550727058462e-05
-7.54449214380513e-06
-5.94731037705053e-05
-3.64693930139946e-05
-2.57664747463707e-05
-4.12048825267341e-05
-1.15728476009548e-05
-2.03537088915392e-06
-4.60818060817075e-05
2.10660921593728e-05
-2.10875343429788e-05
-9.18894145699818e-06
-3.17181089000876e-05
-2.42644182047921e-05
-5.06991594296498e-05
-5.64614947502953e-06
-1.38276176926865e-05
-1.28594438735227e-05
-3.25566987218391e-05
-4.67004349480825e-05
-4.486132098127e-05
-5.46676019722617e-05
-4.09481098461575e-05
-1.91259784519063e-05
-4.0368930753433e-05
-5.15143523394296e-05
-5.81044424873706e-05
-1.1517246176794e-05
-1.51577291176387e-05
-2.85227189818266e-05
-2.58707765654998e-05
-4.1552663797741e-05
-4.11321562612134e-05
-8.84413485546369e-06
-1.68724705571355e-05
-3.08331402547573e-05
-1.57969942252387e-05
-4.88229757975793e-05
-3.41999405479757e-05
-3.81193828609011e-06
-3.5703691119994e-05
-5.96772806302474e-07
-1.76218375429885e-05
-1.02432258005117e-05
-4.24190985076333e-05
-6.65099366689125e-05
-1.83549793383277e-05
-9.50647687334518e-06
-2.59015582271934e-05
-2.36472885297358e-05
-2.23883457635823e-05
-2.55738500326851e-05
-1.96916582697764e-05
-3.74592228618773e-05
-3.95663032620544e-05
-1.17003831466458e-05
-1.04507737787633e-05
-3.54274158407888e-05
-4.59984300803932e-05
-2.02582143221526e-05
-1.37803950722584e-05
-4.7376826196165e-05
-7.03820557075487e-05
-6.59487030778551e-06
-4.99447417789678e-05
-2.32335096508108e-05
-3.71293540608243e-05
-5.3217202656105e-05
-3.43017196847137e-05
-4.52778414033529e-06
-9.94833686294943e-06
-1.48470402448006e-05
-3.06248701289226e-05
-3.41898679267611e-05
-3.57688634544206e-05
-2.53478466280218e-05
-5.07414759878988e-05
-2.43459387443479e-05
-2.8546879163129e-05
-2.20368906674729e-05
-3.0292549128357e-05
4.49814955037768e-07
-2.87251139451579e-05
-2.48575463738685e-05
-3.07716015266044e-05
-1.32607099237401e-05
-2.92189521524113e-05
-3.08610275389573e-05
-3.64302500047606e-05
-3.6946002380948e-05
-5.01704093884846e-06
-2.04424558704169e-05
-3.23664236971478e-05
-1.93410262634756e-05
-2.06597883004781e-05
-1.88392318791716e-05
-3.25028513340965e-05
-6.52669047587473e-05
-4.13253981363826e-05
-3.53970072279385e-05
-3.02634977206609e-05
-1.89831288316504e-05
-2.03611768774124e-05
-1.08632912374846e-05
-2.07995068056236e-05
-4.91354866347499e-06
-1.32240805676313e-05
-1.15448263922844e-05
-2.30808012830851e-05
-3.95370513726299e-05
-2.48259163565908e-05
-1.74263698993611e-05
-7.99425154705197e-05
-4.31014254023362e-05
-1.38171264225605e-05
-6.39653879135195e-06
-2.00826183093232e-05
-2.24297367119679e-06
-4.46212632230585e-05
-1.41634714094336e-05
-1.49648549390331e-05
-1.1554731168349e-05
-7.29377055796236e-06
-2.9786503041267e-05
-4.14379699417519e-05
-3.22780496109077e-05
-2.9648154647285e-05
-2.71016532167307e-05
-4.90678196759999e-05
-2.58041109772418e-05
-2.12274639561246e-05
-6.13040450399659e-06
1.2009189375048e-05
-2.53823943025534e-05
-2.24095927485853e-05
-2.96775141900463e-05
4.32651164854046e-06
-4.12186479572832e-05
-4.35337752196182e-05
-2.21958365769122e-05
-2.71583993288884e-05
-2.2618412002468e-05
-9.47164621565967e-06
-1.30968191069909e-05
-3.5656289857298e-06
-3.36232595649727e-05
-1.87145829438505e-05
-2.01328991903879e-05
-4.35749188357282e-05
-3.20241795242129e-05
-3.26860068276706e-05
-3.67213641663428e-05
-3.27230193325643e-05
-2.62708608536107e-05
-2.89219495606748e-05
8.21547485617759e-07
-3.44542010897978e-05
-1.01839937957097e-05
-2.05273201837636e-05
-3.88316216584217e-06
-2.87088840846179e-05
-2.24021498360425e-05
-3.46574979533494e-05
-6.09439072511086e-05
-6.81482342222375e-05
-2.55099618953041e-05
-4.09078532714721e-05
-3.09568343823167e-05
-3.60779381373776e-05
-3.66908786987342e-05
-8.24575646181246e-07
-2.33531518764381e-05
-1.89442258272166e-05
-3.3880161699274e-05
-2.61431100647079e-06
-1.7109244263803e-05
-5.94642880128854e-06
-5.53330783145381e-05
-3.97092423651753e-05
-2.03545253842236e-05
-6.16021440873327e-05
-4.28467320768927e-05
-2.09221155611856e-05
1.12998305774183e-05
-1.13737979787947e-05
-2.87100661406614e-05
7.52216895143521e-06
-1.76995486901489e-06
-3.77126020781946e-05
-4.56127008538165e-05
-2.84547768822961e-06
-4.14485667395701e-05
-5.32360957624397e-06
-5.23611207307818e-05
-3.037845318767e-05
-4.06874926914373e-05
-1.53083278456091e-05
-1.256399001862e-05
-9.62779179083384e-06
-2.41581040438492e-05
-5.3419463347635e-05
-5.78501999503784e-05
-2.44051830737312e-05
-2.69224212087497e-05
-2.28350060608928e-05
-4.49331554221147e-05
-2.05679213187093e-05
-3.0396068472699e-05
-1.77645321419755e-05
-4.29118924706961e-05
-1.85947237343607e-05
-3.31010179910587e-05
-3.55624993680603e-05
-2.6126303225013e-05
-3.66234820192242e-05
-3.19701035397868e-05
-2.81473603541998e-05
-3.05304063881792e-05
-2.48297924442879e-05
-2.53015236300248e-05
-5.01741903663944e-05
-2.08146872972498e-05
-2.13038577339668e-05
-3.65361300222057e-05
-6.19422992082442e-06
-1.133355277096e-05
-2.63234221154668e-05
-2.46707878093919e-05
-3.42079204491191e-05
-1.44180238822048e-05
-5.03923137653952e-05
-2.37583214998249e-05
-1.85375788946978e-06
-3.8284427629148e-05
-1.10553437388087e-05
-4.2849289223485e-06
-1.38504802153494e-05
-1.64091228967987e-05
-3.88233860651644e-05
-4.76196442487241e-05
-1.82212402388016e-05
-4.48522573519745e-05
-2.45985846983279e-05
-2.90759738751144e-05
-2.82896880671701e-05
8.73620810985519e-06
-7.81235259901243e-06
-1.23160414942867e-05
-4.91012596730099e-05
-3.62700675027056e-05
-4.21256404541817e-05
-1.73848513423453e-05
-2.54157589214632e-05
-1.72063893220228e-05
-1.9196300654798e-05
-2.54893775534012e-05
-4.26438952962587e-05
-4.9950674934876e-05
-1.36297830325905e-05
-2.6441859329963e-05
-4.00212720284831e-05
-7.00609397366004e-06
-3.02743178974903e-05
-1.81228625157769e-05
-3.30418334619922e-05
-2.6043960378236e-05
-1.84794033740721e-05
-3.5212380447641e-05
-5.32171469794295e-06
-4.0505134939936e-05
-2.00367232199518e-05
-5.27720268334371e-05
-4.09253352498606e-05
-3.64685299357369e-05
-1.67497347180488e-05
1.2603328978654e-05
-2.72227008281978e-05
-2.67303505697912e-05
-4.7933606552978e-06
-1.22286491028124e-05
-4.83401132865033e-05
-1.55435564524919e-06
-1.30769924628705e-05
-1.62026133674621e-05
-3.10065990507229e-05
-4.30277810503828e-05
-3.64038592833419e-05
-4.7357447098743e-05
-3.84553763317232e-05
-4.51424322797424e-05
-1.61052170707765e-05
-6.0189186704495e-05
-3.76037871264261e-05
-2.64038499227165e-05
-2.42130164323704e-05
-2.75796193110935e-05
-1.81630576516352e-05
-2.59052834784225e-05
-4.21901229397075e-05
-1.38846204356737e-05
-3.02140976744284e-05
6.03406677151705e-06
-1.266390795166e-05
-9.37178754944984e-07
1.78323580108455e-06
-5.16502042551241e-05
-4.01508889868821e-05
-2.42570319509743e-05
-4.75073046668159e-05
-1.80050420262282e-05
-2.12561627574786e-05
-2.29433353581643e-05
-1.64476406258888e-05
-2.181816276891e-05
-3.04474618504903e-05
-5.30866350578307e-05
-8.17119815808613e-06
-2.00241775903036e-05
-4.75371516332483e-06
-3.43483088682442e-05
-3.84417114065864e-05
-2.9666302013482e-05
-3.158339646239e-06
-3.03595248597682e-05
-4.70640118513144e-05
-3.77135729275666e-05
-7.73043196822174e-06
-3.59286798897977e-05
-3.58065335656709e-05
-4.39421666482479e-05
2.24864507701208e-05
-3.03028080766274e-05
-1.26664865381414e-05
-6.41040011997023e-05
-1.65850038850584e-05
-3.67753630223866e-05
-6.3166626006541e-05
-7.91162247203264e-06
-2.31348801857395e-05
-3.88930619907066e-05
-2.44422071976612e-05
-3.67091791754202e-05
-1.74956742523463e-05
-2.9552569143693e-05
-1.44604854614618e-05
-4.35541836822125e-05
-4.86538415231308e-05
-3.25929887922084e-05
-4.190069062547e-05
-2.73784049435588e-05
-4.99544778451005e-05
-1.3894696088617e-05
-3.23499915701428e-05
-3.31038735354999e-05
-2.03888108975752e-05
-3.9723026106503e-05
-2.38722617774666e-05
-2.01697326970942e-05
-1.87872931204207e-05
-2.40452010925907e-05
-5.30886106750767e-06
-3.83298988845701e-05
-2.83181494013638e-05
-1.15056121218582e-05
-7.1341860340066e-05
-2.90139601811322e-05
-2.67385101199707e-05
-3.59274655697309e-05
-2.15431997562988e-05
-4.18348880748458e-05
-2.60237396405643e-05
-4.18312193441734e-05
-2.94831011599694e-05
-1.69552427588158e-05
1.72888667197588e-05
-3.7534085245157e-05
-2.51138863007935e-05
-3.57731213163799e-05
-4.721832116337e-05
-2.53048248412351e-05
-3.11704691058503e-05
-3.46099046429611e-05
-5.82987530624821e-05
-3.07262931984554e-05
-3.6859161623714e-05
-5.50246850769028e-05
-5.33922581202764e-05
-2.60505159255629e-05
-2.53853894685462e-05
-2.25260672675116e-05
-1.12624561301477e-05
-1.77305650448608e-05
-4.34709793617696e-05
-1.96547052812309e-05
-3.40056297614518e-05
-2.19786630996583e-05
-3.74266959865502e-05
-3.78932829532812e-05
-4.54150934589291e-05
-4.52832683020621e-05
-1.29010366829021e-05
5.70895703020544e-06
-3.55784931658992e-05
-2.13135360397915e-05
-4.08971375350886e-06
-4.68187253613126e-05
-3.16012288472788e-05
-2.39136240915159e-05
-6.20964215935016e-05
-9.47805558811742e-06
-4.5637824125462e-05
-1.18113866079043e-05
-2.76517043849808e-05
-1.49910362035883e-05
-2.5911246405518e-05
-2.64888749748927e-05
-3.45214728447028e-05
-1.67619428984482e-05
-1.11991886291329e-05
-3.00434224768877e-05
-1.88299998653776e-05
-2.99602249529656e-05
-2.32938418761845e-05
-2.79898048712973e-05
-4.73593146345637e-05
-3.03890020582722e-05
-2.52710078412854e-05
-3.49683110059206e-05
-5.27253901991547e-05
-3.05175766465978e-05
-5.28703565320356e-05
-6.10741794031976e-05
-4.30195663394228e-05
-7.81376400379452e-06
-5.96770314068715e-05
-4.15892500021321e-05
-1.26040309402676e-05
-2.03349363513089e-05
-2.53676741125038e-05
-2.10223482841544e-05
-1.50209845714345e-05
-2.7222471736018e-05
-1.51686508493804e-05
-5.05985973222792e-05
-1.79301696507484e-05
-3.25960109673788e-05
-1.56053838087456e-05
-2.46733960172618e-05
-2.50716553572438e-05
-4.65942137554804e-05
-1.0045720305155e-05
-4.83884136534123e-05
-2.32041253858446e-05
-1.50313215282968e-05
-2.86811403564629e-05
-2.06588385809647e-05
-2.24038839700178e-05
-5.04920777205779e-05
-4.6335334193811e-05
-2.96977238614308e-05
-3.13832756799014e-05
-4.20904928120256e-05
-6.54571907727032e-07
-4.47248473365049e-05
-4.5777883039494e-05
-1.89241262171797e-05
-5.88221815093904e-06
-3.80074593535501e-05
-1.91563924771808e-05
-1.9095832996284e-05
-1.09685011815405e-05
-9.56602082452926e-06
-3.29841825546011e-05
-1.76290241637622e-05
-3.00700218791079e-05
-2.59788928940201e-05
-2.0980579325132e-05
-2.2820822836737e-05
-2.24888535278235e-05
-1.55933747151353e-05
-2.90509262665709e-05
-2.70051667970017e-05
-4.2880620932607e-05
-1.76202276129918e-05
-3.03011905393648e-05
-2.61842151506169e-05
-4.13562648996535e-05
-2.07400397233422e-05
-1.96424652230493e-05
-2.20042239700717e-05
-7.38051401604071e-05
-1.36154696560902e-05
2.21306375741829e-06
-4.13946432037892e-05
-2.12485999237273e-05
-7.27823484075205e-06
-5.55741481670022e-05
-5.75696732136458e-06
-1.1314794087507e-05
-3.11446006613063e-05
-7.67136719535576e-06
-2.66210696381548e-05
-3.93995057653561e-05
7.14877957878322e-06
-3.92097454498355e-05
-3.09649509753096e-05
-1.93753639512119e-05
-1.55016771336407e-05
-4.46356520461564e-05
-3.15187297332431e-05
-4.76187565719758e-05
-7.23786384084465e-05
-8.24388718160105e-06
-5.18565791370285e-05
-2.6173496061995e-05
-3.34044980281621e-05
-3.69183163219043e-05
-4.03326570086091e-05
-3.46759345524891e-05
-6.15139746177434e-05
-3.44414217569453e-05
-1.03869291779821e-05
-3.03857109063085e-05
-1.83378685165867e-05
-4.44034895014823e-06
-2.30149158337835e-05
-6.04877552213457e-05
-4.57589213793928e-05
-2.95040090503947e-05
6.7264718074716e-06
-3.54943287914825e-05
-1.50642376428527e-05
-2.59646794833615e-05
-2.42658921856401e-05
-3.09069329591132e-05
-3.47350099399565e-05
-2.52028186919904e-05
-3.44622232976221e-05
-1.3345797205754e-05
-1.56615175456601e-05
-2.95733124365562e-05
-1.24746698370162e-05
-2.0477881148433e-05
-3.3483504273654e-05
-2.36365791569693e-05
-3.59265639465855e-06
-2.73452979754776e-05
-4.62775461699383e-05
-2.04433861529254e-05
-2.42739551282607e-05
-3.28314044343026e-05
-3.32259553574448e-05
-7.95317714335544e-06
-3.90060787736909e-05
-4.55226152631653e-05
-1.67666649986458e-05
-1.91277136853405e-05
-3.62924788483626e-05
-8.16838565145854e-06
-4.51782213910806e-05
-3.50801932341795e-05
-1.73659924992225e-05
-3.64573801119274e-05
-2.79924194039374e-05
-3.29653290466108e-05
-1.81357458278412e-05
-8.66260545793038e-06
7.79976202776852e-06
-1.94462693870469e-05
-2.4758261508902e-05
-3.02195717720954e-05
-2.20050063284976e-05
-1.69650257584927e-05
-4.545498777775e-05
-3.25599055650345e-05
-5.28465102522501e-05
-1.71537433775388e-05
-4.43765096944274e-05
-2.13013507938182e-05
-2.04080075283812e-05
-1.52609929191877e-05
-3.54659971698877e-05
-5.03309865274929e-05
-2.21869825660454e-05
-6.05870982900402e-05
-2.70663257975576e-05
-1.6378726666229e-05
-3.27189801779294e-05
-7.6741716387806e-06
-4.37467818036649e-05
-4.09799863782874e-05
-2.64130531371927e-05
1.35429423441199e-05
-2.79689918592429e-05
-4.27764205671505e-05
-1.08964039246825e-06
-2.70432702324314e-05
-4.32313673752005e-05
-3.77627880324498e-05
-1.8555959709945e-05
-4.46286957388884e-05
-2.81786325318164e-05
-7.87513638213691e-06
-2.56837522206318e-06
-3.83553941522595e-05
-2.03922408800222e-05
-5.74254053488707e-06
-3.84201172392219e-05
-4.55311336013255e-05
-4.5561610646047e-05
2.58216749553744e-05
-2.8379075066457e-05
1.93586459770716e-05
-5.26386539735308e-05
-1.34187558240344e-05
-6.78826351988776e-05
-1.37599478849101e-05
-3.88281231796527e-05
-3.0718199993511e-05
-2.03575326089876e-05
-9.54643361581772e-06
-3.20490180929187e-05
-2.08662640982479e-05
-2.1210566426374e-05
-3.14907118381828e-05
-2.36147101614337e-05
-6.44857554406183e-06
-2.12582618916615e-05
-1.52245430282679e-05
-9.64402044002896e-06
-2.83424869021037e-05
-3.16427976736286e-05
-5.50607579401908e-05
-5.2186369991277e-05
-5.25343022330093e-05
-3.09261027651289e-05
-1.62602681588065e-05
-3.41605824370203e-05
-2.84329241061184e-05
-1.18317782567069e-05
-4.52921170215164e-05
-3.72282618199193e-05
-4.36502089079206e-05
-1.49986737291264e-05
-3.03048582179843e-05
-1.83930892933641e-05
-2.73363131281819e-05
4.52538853983728e-06
-3.06016512393153e-05
-1.8453357608056e-05
-7.15417225288003e-05
-2.68826710147114e-05
-9.58553718470831e-06
-3.71376413955986e-05
-3.94274281767041e-05
-1.65842647810785e-05
-5.0643941838612e-05
-1.0827679623524e-05
-3.77353612155053e-05
2.18748882054636e-06
-2.39094301151676e-06
-1.01254828070637e-05
-4.33201622650873e-05
-1.52097229631743e-05
-4.26025761338608e-07
-6.04333077885137e-05
-2.98494984364732e-05
-5.66942867110966e-05
-3.27000953544958e-05
-2.2603564092766e-05
-1.2298313252997e-05
-4.72606958848101e-05
-4.26514115423612e-05
-9.32105798623824e-06
-3.34541078552393e-05
-4.18645902821553e-05
-3.9589958031886e-05
-4.4393120906739e-06
-4.40051490001931e-06
-4.43253919652674e-05
6.84948876098906e-06
-4.36362930782125e-05
-5.87149395392849e-05
-2.65969415043659e-05
-2.94021688114358e-05
-3.29566839919245e-05
-1.09412354229325e-05
-4.3940375129736e-05
-4.79052691512823e-06
-3.23411720986256e-05
-3.86150293217341e-05
-6.53940976670477e-05
-1.84862488000319e-05
-5.61953781804544e-05
-3.83117126299129e-06
-3.86953575645002e-05
-4.60740252959485e-05
-2.64385245917139e-05
-2.59603821862924e-05
-3.13012662896413e-05
-1.93269152213607e-05
-9.16921419642127e-06
-3.37929405902097e-05
-7.76259933793331e-06
-1.95976105087823e-05
-1.27263150132986e-05
1.44345894451973e-06
-4.71494502818263e-05
-2.78696066554308e-05
-1.89505558716241e-05
-2.51365979819425e-05
-4.53141165589205e-05
-4.31111225204907e-05
-4.23249236476275e-05
-3.55012747873781e-05
-2.76593779676433e-05
-8.70171454282062e-06
-5.17120882208033e-05
-4.19499455192368e-05
-5.90493279873846e-05
-3.79234836863047e-05
-8.34798814386694e-06
-1.27296446516114e-05
-2.25569686497621e-05
-3.20421351825342e-05
-1.34087269581522e-05
-2.98329325775269e-06
-5.67755318277822e-06
-2.6988829170727e-05
-3.90711129879831e-05
-4.25703771678177e-05
-1.13189170280033e-05
-2.81065211933886e-05
-3.06488480375815e-05
-2.48875834547142e-05
-4.48324618160606e-07
-3.56895859808584e-05
-9.43988732454322e-06
-2.14127527113773e-05
-5.60019481303208e-05
-2.73860796336408e-05
-1.33220858714536e-05
-1.56245896351379e-06
-3.95217887192058e-05
-8.20707592375942e-06
-3.90284713884482e-05
-5.40193639198205e-05
-5.48451127875993e-05
-1.34157976710955e-06
-2.01679381051078e-05
-4.04900702859531e-05
-3.66546433418528e-05
-3.66476275421663e-05
-3.66089000356749e-05
-7.11750235871004e-05
-2.63740620735042e-05
-4.18868782985353e-05
-4.33587018986063e-05
-9.13281563897728e-06
-4.8529601053798e-05
-7.50675548095714e-06
-3.921295979297e-05
-3.03650710850939e-05
-1.26654428341403e-05
4.4250916812663e-06
-2.96180576537341e-05
-3.05379733386944e-05
3.08787763787658e-06
-3.52942768230544e-05
-1.97305656791597e-05
-6.11149970322174e-05
-3.41064053755749e-05
-3.19568969819509e-05
-3.86461221434407e-05
-3.41435762490045e-05
-3.20490813409418e-05
-2.41040411211538e-05
-4.21185500255772e-05
-3.34786057330655e-05
-8.35241939593465e-06
-2.50437898030685e-05
-3.25030109901487e-05
-2.10784039829084e-05
-2.66399508121837e-05
-3.05125984603008e-05
-1.36782752139972e-05
-7.20825916411071e-05
-1.02808594394116e-05
-3.55289092199023e-05
-1.55402311088254e-05
-2.93113717681013e-05
-6.22861952175434e-05
9.97292665591381e-07
-2.83727094984404e-05
-3.60399897629319e-05
-3.32771428364874e-05
-3.13766069380657e-05
-1.65805261140026e-05
-1.26310463635897e-05
-5.15013744662772e-05
-2.60684208162071e-06
-2.30964996449388e-05
-2.12903965049611e-05
-4.13668780265449e-05
-3.4865862557639e-05
-3.52308683830568e-05
-1.53526057659597e-05
-2.04428124104971e-05
-4.19801762187242e-05
-2.81072098120046e-05
-7.33411338937481e-06
-4.56014440734125e-05
-2.74524387050918e-05
-2.43536381850107e-05
-1.48486222388133e-05
-7.50667820165314e-06
-3.89922716742407e-05
-5.8959610904264e-05
-1.64705568358254e-05
-3.89671293994899e-05
-3.40311508015031e-05
-3.97050397865014e-05
-1.8385120616666e-06
-3.25155311889636e-05
-3.54865200054401e-06
-3.56954105405042e-05
-3.44788464574852e-05
-1.68793215542256e-05
-3.0481631027248e-05
-2.64669537967232e-05
-3.45547931967958e-05
-3.93898435272626e-05
-2.20858769831358e-05
-4.57148430966737e-05
-2.78457750092701e-05
-3.35626499285394e-05
-3.02328369221118e-05
-2.67505862083546e-05
-1.01071901331791e-05
1.12483964992188e-06
-2.8211323559296e-05
-3.10447340759283e-05
-6.68459589455299e-06
-3.54998290075693e-05
-2.5171897447781e-05
-6.89261422462808e-05
-2.84354773016949e-05
-5.10938958228717e-05
-4.28592695003058e-05
-3.89766713576561e-05
-3.15458114024615e-05
-2.58135065164587e-05
-4.79671918014056e-05
-1.84836575456575e-05
-3.02201353610199e-05
-6.49725707148235e-06
-4.42420391108456e-05
-1.53019368333414e-05
-1.06624795905935e-05
-4.62049354912208e-05
-4.79975169147152e-05
-3.83211503360671e-05
-9.60695922028468e-06
-1.32670228697693e-05
-2.25275514417048e-06
-3.41246816775306e-05
-1.96446093683541e-05
-3.50226426832116e-05
8.32491570503718e-06
-3.5615393199464e-05
-6.0066435512329e-06
-2.80026117620987e-05
-2.51583125678215e-05
-4.64207153555911e-05
-5.74062668458169e-05
-5.12676098825254e-05
-3.87068335126034e-05
-2.61230153288037e-05
-3.42371310021723e-05
-2.45882098357811e-05
-2.44246447401752e-05
-2.23864634879926e-05
-1.56861858220783e-05
-3.73623616648502e-05
-3.97785671153452e-05
-4.26768938432449e-05
-2.4174605316423e-05
-4.99028441144052e-05
-3.87171587067684e-05
-3.11799511617539e-05
-2.08175574008812e-05
-2.84944728591069e-05
-8.37363676991769e-06
1.71811941908382e-05
-6.95730446284604e-06
-3.10152734223322e-05
-3.71532839936588e-06
-2.12912114319828e-05
-4.29111331446602e-05
-2.58052678748387e-05
-2.29655292413264e-06
-3.30510798213015e-05
-1.14488350157805e-05
-2.42358078603064e-05
-3.91414101117534e-05
-3.73456799109101e-05
-3.35514105679744e-05
-1.79715842178695e-05
-2.824688136031e-05
-1.62928025989887e-05
-5.49454011431328e-05
9.14121594577113e-06
-3.64333746502673e-05
9.10527728788955e-06
-4.92221791989523e-05
-2.59984824941716e-05
-3.12883880595628e-05
-2.41193634324581e-05
-3.30069109501802e-05
-3.67794789052932e-05
-4.39559905899189e-05
-1.9827460342924e-05
-2.14244389499204e-05
-2.88265865383261e-05
-1.41701531008682e-05
-1.63075896088989e-05
-3.61482387795562e-06
4.07627693747153e-07
-2.34168361411907e-05
-9.43858173955752e-06
-1.17586739394734e-05
-2.94522157886341e-05
-1.41904144251689e-05
-3.12113297700316e-05
-4.07555858051259e-05
-3.36002449966856e-05
-1.78483099479614e-05
-3.42876745648608e-05
-3.75685340924008e-05
-3.98459993655449e-05
-3.10678981930667e-05
-4.21665427437666e-05
-1.55047002501092e-05
-1.85648349715699e-05
-4.57051871170484e-05
-4.35727091531704e-06
-2.64853380858816e-05
-4.11100937673676e-05
-2.43111817540393e-05
-2.50002872589333e-05
-2.65384465656736e-05
-3.70169631945727e-06
-4.39807733008664e-05
-2.51535043130872e-05
-5.34841251813074e-05
-3.14464611774526e-05
-3.65337159316532e-05
-1.0988598917897e-05
-4.63697879370467e-05
-3.81720419676013e-05
-3.74114782977753e-05
-3.67906486630898e-05
-1.51797082362348e-05
-2.47268459454357e-05
-2.5646625773782e-05
-9.14044130912059e-06
-3.85659979093076e-05
-4.04768889156689e-05
-1.53399048424354e-05
-1.98961285044124e-05
-1.65604646088316e-05
-4.0921638562151e-05
-1.85729655239677e-05
-2.12181926636385e-05
-2.95433211872397e-05
-3.09777625730212e-05
-3.82632180898425e-05
-2.81686006569589e-05
-5.3397873175158e-05
-5.47733670232413e-05
-5.17342960600758e-05
-3.8607972495105e-05
-3.84942643427252e-05
-2.78794328544991e-05
3.32484927794016e-06
-3.40278658997614e-05
-2.32681972187566e-05
-1.2316545915218e-05
-3.54269293071751e-05
-3.27636132893328e-05
-2.32249275376004e-05
-2.25565873734313e-06
5.32489725060815e-07
-2.79513380666389e-05
-3.66276131993127e-05
-3.58768199536825e-05
-1.79323896264557e-05
-4.26453813513137e-05
-2.42607382873696e-05
-2.54051141046758e-05
-2.7636719285242e-05
-2.27287571037637e-05
-3.70066488040468e-05
-2.50786773143116e-05
-1.78449459827646e-05
-3.44685544782999e-06
-4.52939781012006e-05
1.14001877957922e-05
3.48516547975921e-06
-2.90931323290689e-05
-1.02481071651959e-06
-8.66389087789428e-06
-3.09082368271612e-05
-3.75856828359021e-05
-2.63712425516464e-05
-3.748646979364e-05
-1.99818876280077e-05
-2.98082600224464e-05
-2.60300122888936e-05
-2.4677328453013e-05
-4.53764148499017e-05
-8.94352662284695e-06
-6.27950478865914e-05
-1.67195904542024e-05
-2.5547666777869e-05
-2.768555987287e-05
-2.41317560969789e-05
-4.21587029234195e-05
-5.59872147767433e-05
-4.74356487503334e-05
-3.76670991110317e-05
-3.33330983193235e-05
-2.3471469809898e-05
-3.60514250218606e-05
-1.82956175059309e-05
-2.53872005575511e-05
-7.0859357550147e-06
-1.92380183045743e-05
-1.04777134528106e-05
-1.48474258763223e-05
-4.66514196810436e-05
-3.2566660893315e-05
-2.71918482940425e-05
-3.05503753927957e-05
-3.47740808300557e-05
-5.02414231417521e-06
2.03183830618321e-05
-3.23251670852431e-05
-2.46866625897608e-05
-1.42407396059454e-05
-5.76028366923971e-05
-2.02012695898187e-05
-3.59064387136337e-05
-3.38899177494598e-05
-4.20812817783124e-05
-4.99914776216164e-05
-2.61893423847216e-05
-2.97185909793491e-05
-4.94608641011315e-05
-1.49019367215201e-05
-2.11384890247259e-05
-2.26707244144956e-05
-3.55174129612481e-05
-2.00214834852038e-05
-2.56451285440572e-05
-3.4241543155173e-05
-2.15937478970772e-05
-1.82751577705128e-05
-8.36869771039527e-06
-3.58355398125305e-05
-1.65481159115846e-05
-1.39062751529404e-05
-1.8440543334097e-05
-3.15090784292615e-05
-2.56044419335088e-05
-4.16910216844657e-05
3.761357266501e-06
-2.57201234732472e-05
-2.70426757200317e-05
-2.62314951945127e-05
1.68727437308562e-05
-4.1508796711336e-05
-2.22003977092188e-05
-2.99318536231652e-06
-2.47477506041946e-05
-3.39319870457421e-05
-4.97678814833471e-07
-4.67584996409654e-05
-2.55230026653161e-05
-2.80803378305645e-05
-1.30738707914445e-05
-2.23869333789198e-05
-3.32346445599051e-05
-4.60950751279211e-05
-4.25423970286907e-05
-4.14295961549267e-05
-3.78855494392688e-05
-3.69216691043591e-05
-3.98955260150104e-05
-7.65510247771715e-06
-2.41955184969285e-05
-4.04366873936776e-05
-2.76360204735025e-05
-5.41315002445494e-05
-1.66778097918471e-05
-4.35520527441765e-05
-2.59315440244626e-05
-3.74438696271338e-05
-2.41250474668115e-05
-5.09428652567853e-05
-4.25881049627196e-05
-4.51098794725822e-05
-1.33223097243757e-05
-4.04196970185387e-05
-2.34105700504311e-05
-2.11207802894953e-05
-1.61403524411947e-06
-2.91847932484144e-05
-4.92315457431028e-05
-3.69563010597665e-05
-1.21601365009823e-05
-2.42228000262085e-05
-1.75578129383193e-05
-4.27291001254467e-05
-6.18307645782106e-05
-3.22851800048048e-05
-2.92371095663209e-05
-3.93437520668389e-05
-2.52530329957253e-05
-4.07985687835066e-05
-3.42410088965211e-05
-7.95321397040705e-06
-2.93106151339932e-05
-1.42496578791641e-05
-4.01404780966121e-05
-1.68085435881174e-05
-1.09931347325063e-05
-5.63052356687398e-05
-2.06103657175384e-05
-2.07277981348135e-05
-3.60141825092541e-05
-2.51949535965979e-05
-4.19933518996682e-05
-3.14482083673439e-05
-4.6549972006566e-05
-4.04967828278251e-05
-3.02485537965748e-05
-4.3128501908275e-05
-4.12293797962851e-05
-3.98753664284889e-05
-1.5122299226482e-05
-2.95952017860008e-05
-6.1295671474283e-06
-3.42187623523864e-05
-5.87445252496643e-05
-5.07033231321785e-05
-2.39211227006132e-05
-2.68534547424568e-05
-4.24284956263637e-05
-4.00324622461175e-05
1.86438633743996e-06
5.82997393431465e-07
-1.24321521945819e-05
-2.38777259228554e-05
-3.73028819791335e-05
-4.55093389500138e-05
-2.74838995179011e-05
-4.99868770069469e-05
-4.7846971570644e-05
-1.26335284709153e-05
-2.80171284723979e-05
-2.80117721389934e-05
-3.14741466019934e-05
-2.97126730765769e-05
-1.81484605264212e-05
-3.04731322133876e-05
-1.68376990253239e-05
-3.60624843976476e-05
-2.18627026911107e-05
1.43133713315273e-05
-4.23014611298285e-05
-1.50560863736802e-05
-4.02661129351491e-05
-3.19554823961318e-05
6.33753782445642e-06
-2.6186384620228e-05
-2.44407136247808e-05
-2.35283123207744e-05
-3.11614053699994e-05
-5.2527318986153e-05
-1.83912541661316e-06
-3.57612870614507e-05
-1.79235055446999e-05
-2.32953744078513e-05
-3.507563643626e-05
-4.00658052961763e-05
-6.20425069401289e-05
-2.95839302981404e-05
-2.16864487811313e-05
-1.95140538435531e-05
-5.95811740171676e-06
-2.66073900747421e-05
-1.3492785503174e-05
-4.73556597263986e-05
-2.56878689529388e-05
-2.671318003648e-05
-3.23030552225948e-05
-3.67839021653661e-05
-1.92929010012785e-05
-4.07782108756339e-05
-3.96781459161785e-05
-4.06654390919333e-05
1.13505799766235e-06
-1.73616015777501e-05
-2.03354774365695e-05
-3.65024385075597e-05
-5.5006689727563e-05
-4.17838960240934e-05
-2.10581319368874e-05
-1.13718846446543e-05
-4.23151506229031e-05
-3.67621604023707e-05
-4.29381058961306e-05
-5.33586162838338e-05
-6.05486896247989e-05
-1.68565920788405e-05
-4.14722113872136e-05
-4.54443231994233e-05
-2.40820711876862e-05
-2.78464341554053e-05
-3.82860201913382e-05
-2.70265234261237e-05
-9.49984066811987e-06
-7.68799575756474e-06
-2.41723788106336e-05
-2.76259393339063e-05
-2.44171150937136e-05
-2.26971628267766e-05
-4.23887670560535e-05
-1.6241373146528e-05
-2.40448734294951e-05
-3.53606891224976e-05
-4.21940032253444e-05
-1.18602442436024e-05
-3.01980105973395e-05
-1.63283557045675e-05
-1.52408846395662e-05
-1.87392931795273e-05
-2.9867116422524e-05
-3.57642540300604e-05
-2.2510323288377e-05
-2.92077073918289e-05
-3.71317784058399e-05
-4.87438786123497e-05
-2.40524294925196e-05
-4.15825056856631e-05
-6.15673493174143e-05
-4.9857612720895e-05
2.21554649521357e-06
-2.55585645446163e-05
-4.9485781490672e-05
-2.93598114987845e-05
-3.11956547950312e-05
-1.34548299751922e-05
-3.41924091668958e-05
-3.44399591047801e-05
-2.61443978177487e-05
-1.89702531580388e-05
-4.8618601532205e-05
-6.32276800433132e-06
-3.20049067893472e-05
-2.06585010459653e-05
-3.73770457960302e-05
-4.83890717865335e-05
-3.45077274119913e-06
-4.04712798970205e-05
-3.49728641719421e-05
-4.50712187444437e-05
-4.84857105282536e-05
-3.7739556183743e-05
-1.33363847453218e-05
-3.0768019780685e-05
-2.24148081072749e-05
-1.69771342893972e-05
-3.81506669458512e-05
-8.17152413147799e-06
-8.22713163311621e-06
-2.13730911425064e-05
-3.54464196526858e-05
-3.70195661223795e-05
-4.42921909930266e-05
-4.92189403363579e-05
-3.71567087561179e-05
-1.47057564550004e-06
-3.92982477378371e-05
-5.8831318022408e-06
-5.59068693299085e-05
-3.40762966301473e-05
-5.02120378938189e-05
-2.44676353885961e-05
-3.54709782228411e-05
-6.12309507346442e-05
-1.44883189708624e-05
-3.15295843373939e-05
-3.64456652867544e-05
-3.64455587836763e-05
-4.80058016644547e-05
-2.01670693708666e-05
-1.46420149702188e-05
-2.77937793772219e-05
-3.64871945220764e-05
-1.71154028424892e-05
-2.16160804953807e-05
-9.10589694541769e-06
-6.51704258350559e-05
-5.3440855075907e-05
-2.86968964915981e-05
-1.71069000716258e-05
-2.1282371099606e-05
-3.47031704551485e-05
-1.15798581989917e-05
-2.85697793647597e-05
-1.70100692702656e-05
-2.68423626271113e-06
-1.54840509217504e-05
-4.9472930434723e-05
-7.04845032031946e-05
-6.16616095067371e-05
-3.20429839708007e-05
-1.83275164964102e-05
-4.54607840483096e-06
-2.66747671760619e-05
-2.47680963588907e-05
-4.05568015216318e-05
-2.51338114037615e-05
-1.05590494078731e-05
-3.28421337854771e-05
-2.3478864457251e-05
-3.94600224347478e-05
-2.99656760614422e-05
-4.46856124025104e-05
2.7627432780147e-06
-2.95851936745258e-05
-1.90387544521272e-05
-1.99396250819383e-05
-5.41087487130868e-05
-5.39700602202733e-06
-1.25836938258623e-05
-2.30362077441184e-05
-2.18966788834895e-05
-5.99028220849169e-06
-3.13958340237863e-05
-2.31204335767989e-05
-4.88344381220446e-05
-4.0386656011864e-05
-3.21305502526519e-05
-1.78136977119634e-05
-3.73145190263216e-05
-1.54035355666251e-05
-4.43850124404764e-05
-4.79597833454904e-05
-3.1525263795889e-05
-3.40993354317994e-05
-2.60861029131822e-05
-3.42182169591157e-05
-2.96281838892214e-05
-1.72112109871037e-05
-2.87916924578416e-05
-2.98917936728809e-05
-3.59431863713309e-05
-4.23686284134308e-06
-4.70229850539764e-05
-3.28385651419066e-05
-1.20642685630187e-05
-3.5135594598938e-05
-5.02531438056153e-05
-1.51899005266238e-05
-1.66918922821448e-05
-4.69499515919233e-05
-2.33039229523947e-05
-2.1131826686785e-05
-1.83806899982172e-05
-1.97281609570426e-05
-3.86153748941607e-05
-1.81631176407001e-05
-7.22303691809839e-05
-6.94580480079505e-06
-1.00763267332444e-05
-3.90701757224424e-05
-1.49423366342201e-05
-1.57422238035481e-05
-3.07114835357876e-05
-1.27825375690172e-07
-2.47055482316428e-05
-1.48223998833396e-05
-8.39855666511424e-07
-3.42717247459172e-05
-5.81327145116352e-06
-2.32650978204093e-05
-3.77037106826104e-05
-5.29294586149603e-06
-4.15743240035064e-06
-4.50137554524661e-05
-3.41383523371514e-05
-3.15013690174503e-05
-1.82128894012141e-05
-1.6715668686524e-05
-4.88532075098716e-06
-2.49888271788829e-05
-6.05610971755714e-06
-3.28759784168664e-05
-2.38930707211372e-05
-2.39306823071343e-05
-2.38567897732405e-05
-3.29342089697703e-05
-3.11018535263251e-05
-5.36368893937663e-05
-3.95759675787114e-05
-3.31019491445669e-05
-5.49705269852084e-05
-4.1877118375351e-05
-1.73651090156584e-05
-3.46950058164442e-05
-2.31494368693541e-05
-1.70091694429232e-05
-4.07485906956473e-05
-5.05518958134897e-05
-3.39506345248768e-05
-5.98092815573403e-05
-1.62326473793859e-05
-4.18738418768131e-05
-3.85905125243242e-05
-4.36663864169969e-05
-3.810003043961e-05
-3.16948345454708e-05
-3.64781725314426e-05
-3.59635102613786e-06
-1.92566732281223e-05
-6.7664055596525e-06
-4.55860150542977e-05
-1.95657857965353e-05
-3.12016305789161e-05
-3.9272376989696e-05
-3.69505602497186e-05
-5.40860441926647e-05
-2.9891766788845e-05
-5.64716623045733e-05
-3.50850705840015e-06
-3.56332774398476e-05
-1.43485434841558e-05
-2.66694305835637e-05
-1.39206803682182e-05
-1.54293071892102e-05
-2.41598961861818e-05
-4.83087749829389e-05
-2.7288197731987e-05
-2.86402254358902e-05
-1.81098112340609e-05
-4.90391159002452e-05
-1.48632155732221e-05
-5.81036753955545e-06
-2.56989577081363e-05
-4.01130653448449e-05
-2.67521258309161e-05
-1.50240405536215e-05
5.6437667552769e-06
-1.04917929100971e-05
-1.62634273654384e-05
-5.42665180477953e-05
-2.63078722890329e-05
-4.66913615000991e-05
-4.08042667052123e-05
-3.44586167193364e-05
-4.27257937453401e-05
-4.58761376621383e-05
-1.83390138900842e-05
-2.83828373048917e-05
-2.86829618746631e-05
-2.20382414925304e-05
-2.67369029108225e-05
-1.32032358183022e-05
-2.48245068010723e-05
-1.90641049396521e-05
-5.82249328674839e-05
-3.18838413897646e-05
-3.84577696626021e-05
-3.95827192279467e-05
-4.83139069568882e-05
-2.98258187495067e-05
-4.63558406101529e-05
-1.17254455857341e-05
-3.07168161391373e-05
-5.70040230410676e-05
-2.64130754451246e-05
-9.40072420240429e-07
-1.94697908046323e-05
-3.09790180251492e-05
-5.9922909440502e-06
-1.20976587579689e-05
-3.95686459266736e-05
-3.15649707922397e-05
-2.00459660322144e-05
-9.41294575639616e-06
-1.01626415959509e-05
-3.08065479720122e-05
-2.2910225514154e-05
-3.22478714289887e-05
-2.37508265948121e-05
-2.9574595113219e-05
-3.95229888618546e-05
-6.00236285848199e-05
-9.65957693871445e-06
-3.53656667973988e-05
-2.2191812061315e-05
-6.3549937673819e-05
-1.15126713338043e-05
-4.85279752378418e-05
-5.61631594077598e-05
-3.3833921560572e-05
4.6607426159419e-06
-5.76642950204341e-05
-2.38856761064829e-05
-5.81186307414619e-05
-3.92214409822452e-05
-3.89985854234095e-05
-2.31625506409981e-05
-2.89212590407244e-05
-2.41199691873049e-05
-3.96485119567432e-05
-3.73229750393079e-05
-1.29484870344266e-05
-3.85470625136153e-05
-4.9353501802765e-05
-4.55376598589277e-05
-6.05387643227762e-05
-7.29825151031769e-06
-3.03993181832004e-05
-5.09433587643149e-05
-1.29747462468865e-05
-3.01615429380987e-05
-1.58968843939039e-05
-3.4333555854508e-05
-4.15590224763311e-05
-3.64650913846742e-05
-5.38653471038839e-05
-1.94632474427365e-05
-3.29046405646494e-05
2.68111983492785e-05
-4.46950558382468e-05
-2.99768456456712e-05
-3.9800703328089e-05
-2.90525942559989e-05
5.38665446323463e-06
-4.59689666699455e-05
-5.0163047335003e-05
-1.91742628576547e-05
-1.61003119874995e-05
-3.65398615439656e-05
-3.77944387008765e-05
-9.67210580852983e-06
-1.06456164054594e-05
-1.0973668614617e-05
-1.85818293958891e-05
-2.33054040177382e-05
-1.76722379283631e-05
9.58120679956771e-07
-1.90779716299154e-05
-7.2997321423e-06
-6.1627649246546e-05
8.72206834746225e-06
-6.82476285422829e-05
-1.7580857431089e-05
-2.61943191144994e-06
-1.69550666401504e-05
-3.94990802389532e-05
-2.62259783780662e-05
-2.49784072260471e-05
-6.57493746295355e-07
-4.7619659626068e-05
-3.63219070759033e-05
-3.10952164773816e-05
-5.44739976176687e-06
-2.9326000264534e-05
-2.06104965294532e-05
-3.82756477530742e-05
-6.527870330792e-06
-1.67161302589239e-05
-2.83940437576731e-05
-2.45314970222297e-05
-3.88918329872501e-05
-2.8064963125607e-05
-1.93398464237977e-05
-4.17376398086873e-05
-4.30269244115413e-05
-3.7834391005947e-05
-2.83377623806487e-05
-4.65003795284401e-05
-3.15622415671377e-05
-1.41437060311891e-05
-2.60911549859752e-05
-3.50125989686065e-05
-1.62226535805878e-05
-2.55899293406801e-05
-7.00689103240847e-05
-1.47248918552877e-05
-5.2465716836236e-05
-3.67628301903919e-05
-1.67886346419259e-05
-1.47763329384783e-05
2.77077449160426e-06
-4.17724293782086e-05
-5.04704262518699e-05
-4.59547463982471e-05
-2.74797295924349e-05
-2.94351676704362e-05
1.53339239297086e-06
-1.93168071803998e-05
-3.46436704029997e-05
-1.4332591824973e-05
-1.93561222693927e-05
-9.6081759525684e-06
-2.8456485373579e-05
-2.52978348921137e-05
-3.58547432066145e-05
-1.98254056917817e-05
-3.15336061186148e-06
-1.13711597428376e-05
-1.42660692833247e-05
-3.10693209831648e-06
-2.04576817919052e-05
-2.34914236949387e-05
-1.53230415448472e-05
-1.60706879522517e-05
-4.28482048396962e-05
-2.61289123929598e-05
-1.77328341308744e-05
-2.77588648538505e-05
-2.86858395119516e-05
-2.46912722732623e-05
-5.29182004706646e-05
-4.28902173883869e-05
-2.74433318314242e-05
-3.04303775304093e-05
-4.89147824678301e-05
-1.31002688854498e-05
-7.90031840883933e-06
-4.55818410597834e-05
-3.28163513009945e-05
-5.510590975952e-06
-1.36001175739953e-05
-1.58827184596614e-05
-2.49463067991687e-05
-3.89746716332809e-05
-3.80693065083024e-05
2.58253536677084e-06
-1.47036903012414e-05
-2.34291394206764e-05
-2.31042002779931e-05
-4.35000998310948e-05
-5.81096055918552e-05
-2.76601647554631e-05
-2.13250799427556e-05
-1.47462834105828e-05
-4.70806794321096e-05
-4.23419868002891e-05
-8.42909881860807e-06
-5.52618395999504e-05
-3.56720498558018e-05
-2.5191954839406e-05
-7.29415985186301e-06
-1.90943737592159e-05
-3.09555724900812e-05
-3.12971185215607e-05
-1.50027069290324e-05
6.31053971314047e-06
-3.10434718892322e-05
-4.19534008902335e-05
-2.45820327690259e-05
-5.19204949850001e-06
-2.70584070141347e-05
-2.67612153642447e-05
-4.71950556431502e-05
-3.0201963151573e-05
-6.13605893458065e-05
-6.05103623792555e-05
-2.4665602726266e-05
-7.24554129608425e-07
-3.14889214859879e-05
-4.17877167623428e-05
-3.37579912074577e-05
-7.51599673620609e-06
-1.23914394057193e-05
-1.49873044315282e-05
-4.25932463901152e-06
-2.8586170886115e-05
-1.8522681265152e-05
-4.46180378819454e-05
-5.04439778473911e-05
-3.94660187215292e-05
-3.62661829934973e-05
-2.50795722692533e-05
-2.31635665751891e-05
-2.75103089377313e-05
-3.93488954265627e-05
-2.30392431128759e-05
-3.55082392285261e-05
-8.43513912278583e-06
-3.08830509170339e-05
-3.04278061210363e-05
-3.07533135369419e-05
-4.29715923866965e-05
-3.89699401472685e-05
-1.75284263286609e-05
-3.94094712801974e-05
-5.06564442178827e-05
-3.80056027498813e-05
-2.30279281687895e-05
-4.20509008624024e-05
-5.25311686538038e-06
-4.02566571859571e-05
-2.62935049912983e-05
-5.38288865603353e-05
-2.26390108844621e-05
-2.15519729695098e-05
-3.24038574124633e-05
-2.83953616700691e-05
-3.49313523628525e-05
-4.45132981549046e-05
-2.74923695637965e-05
-4.02088915031814e-05
-2.72798629807947e-05
-2.2707575635034e-05
-1.6614167675722e-05
-3.40270667439982e-05
-1.84478300216511e-05
-1.82387854299993e-05
-3.17380589150737e-05
7.09595360232125e-07
-3.18030101081137e-05
-2.91329543814204e-05
-1.17039613220956e-05
-3.86265967431589e-05
-4.51490333324695e-05
-4.4836804897737e-05
-2.69912684257816e-05
-2.20337499873585e-05
-4.95463450357855e-05
-3.06378299350775e-05
-2.39978776165532e-05
-4.9898338992339e-05
-3.9339470040689e-05
-5.34545635358205e-05
-1.03041542958658e-05
-2.22217088791154e-05
-6.55068465108061e-05
-5.34054999310919e-05
-2.4767977555963e-05
-2.14468657095338e-05
-6.13206094271041e-05
-3.85716881787158e-05
-4.96130983680685e-05
-6.74502783446687e-05
-4.78126790575116e-05
-4.29521595086144e-05
-2.02102416159343e-05
-2.24170598637261e-05
-1.79265423735926e-05
-1.89951228805857e-05
-2.14986251471594e-05
-3.9249655710893e-05
-6.31910716879687e-05
-3.64664185747932e-05
-1.64025423100703e-05
-3.51052051305861e-05
-1.06337978053395e-05
-3.88090940858777e-07
-5.36116089632964e-05
-1.41038115405506e-05
8.02798327601112e-07
-6.87595041404894e-06
-1.8069509819052e-05
-6.93309760047238e-06
-3.81662339248684e-05
-2.19486331404948e-05
-2.5055206593086e-05
-2.60142359197508e-05
-4.18858654287982e-05
-5.76089787454663e-05
-2.37881595025434e-05
-2.65859946213034e-05
-1.69910512700725e-05
-2.44404579338173e-05
-3.77575244194155e-05
-2.94601704848997e-05
-1.52461841752422e-05
-9.5921088425497e-06
-4.24708268942531e-05
-2.63676867797131e-05
-1.292669748391e-05
-5.55258977705529e-05
-3.52831503444873e-05
-2.64764847811519e-05
-2.53525301292507e-05
-5.91275408733778e-05
-1.55413042788043e-05
-5.10164769604205e-05
-4.39017637756068e-06
-4.01966932968122e-05
-4.78389060505942e-05
-4.95095701396772e-05
-5.59707627805685e-05
-8.79852802646631e-06
-3.12820732612995e-05
-3.24292643243909e-05
-4.284224074678e-05
-2.79120571030696e-05
-4.02087321287266e-05
-3.63186649917548e-05
-5.62638574442675e-05
-3.6777349623112e-05
-3.53506107614223e-05
-1.80264141562743e-05
-3.89074115614811e-05
-5.795068292457e-05
-1.08947995466148e-05
-5.04597893236405e-05
-2.73344028194313e-05
7.01307953188371e-06
-8.36581975388908e-06
-3.0077522136169e-05
-2.63976560591481e-05
-4.61004316534681e-05
-2.25209053095821e-05
-2.90275567985645e-05
-3.42323369052931e-05
-3.22234254846165e-05
-5.27825750439395e-05
-3.41718056978595e-05
-4.75140154986351e-05
-7.11325492821262e-06
1.30310972382089e-05
-2.04432423485818e-05
-4.8219620561074e-05
-5.43655343938306e-05
-2.370979250347e-05
-2.00372067017773e-05
-2.44803240097664e-05
-2.82189599942958e-05
-4.94554316079386e-05
-2.98944500045746e-05
-1.80944832299109e-05
-3.80440053084047e-05
-4.17534490168165e-07
-4.8019718748937e-05
-1.42641465364823e-05
-4.62410386013566e-05
-7.21445703457998e-06
-3.65174541766538e-05
-1.54068452478816e-05
-5.70426324164209e-05
-1.19759673311808e-05
-1.91772419997473e-05
-2.69748452565201e-05
-7.93534606066329e-06
-1.61825181388027e-05
-1.41110678536673e-05
-3.8574166099991e-05
-3.8062520137918e-05
-2.45395330210951e-05
-5.2180622103718e-05
-1.64657218635431e-05
-4.14722054979726e-05
-4.35003074352545e-05
1.22205291109059e-05
-2.92351230217252e-05
-4.34911454285873e-05
6.11331845199804e-06
-3.72923225918518e-05
-1.55846439532175e-05
-2.83588467218861e-05
-1.61883131331855e-05
-1.49794292606196e-06
-5.57982616864258e-05
-4.40958253746985e-05
-2.7078123309443e-05
-4.57392752358953e-05
-3.8775470883102e-05
-4.84747384753378e-05
-1.41667435643848e-05
-2.91489432850562e-06
-3.15399249457736e-05
-1.33940898806524e-05
-3.43058119395618e-05
-5.30325678051503e-05
-1.92343243491581e-05
-3.05924635175941e-05
-9.93340422249013e-06
-3.68536493993388e-05
-5.7526417706908e-05
-5.65196364957713e-06
-2.32901514361371e-05
-2.60712911548481e-05
-5.26124797185896e-06
-1.59430145650319e-05
-2.54023004934379e-06
-4.41719725731871e-05
-2.69013557308448e-05
-4.52322454699403e-05
-4.06129273100183e-05
-3.50854115185245e-05
-6.82024429617137e-05
-5.13133554757462e-05
-2.63360174084338e-05
-6.4939583073402e-06
-2.54562631682682e-05
-4.83700090706277e-05
-2.25239791373807e-05
-1.45382820545709e-05
-3.6708266205309e-05
-2.99107355419382e-05
9.15518623543908e-06
-3.86505443987096e-05
-1.86025951301258e-05
-2.07063060055558e-05
-3.22363120428558e-05
-3.24083583141886e-05
-3.74247535451086e-05
-3.84870783374328e-05
-1.33946114820919e-05
-4.20065609480094e-05
-2.73745024145782e-05
-2.18054392533804e-05
-3.14942449554152e-05
-3.57786567806382e-05
-3.87906535168562e-05
-1.40665111877723e-05
-2.66233774596737e-06
-5.00409899536036e-05
-3.03623770636675e-05
-3.44427728413873e-05
-2.40037212345347e-05
-2.85972793347831e-05
-1.52823171424237e-05
-2.43783797075968e-05
-3.56219677698132e-05
-2.5209222360239e-05
-2.19476318917113e-05
-2.90003552633053e-05
3.5843339327778e-06
6.5616691022372e-06
-3.88460105896297e-05
-4.34461220960891e-05
-1.26814574976797e-05
-1.98987694914297e-05
-3.11961401020305e-05
-1.62205769195137e-05
-3.00769771437593e-05
-1.16956021750348e-05
-6.33953264446928e-06
-3.49486834922117e-05
-2.14313308597122e-05
-9.98060675265295e-06
-2.98357614218659e-05
-4.12685335223568e-05
-6.96228786682298e-06
-2.61321715628961e-05
-3.3292629314499e-05
-7.12211221194554e-06
-2.56505945624475e-05
-2.89872975012951e-05
-4.07011191165755e-05
-1.91902419749662e-05
-4.63434554700032e-06
-3.68606026753859e-05
-4.79308704854152e-05
3.89532274031453e-06
-2.75414191593798e-05
-2.91308997691219e-05
-8.65125739714632e-06
-2.33766401223005e-05
-1.74813179790208e-05
-5.70617327954845e-06
-2.27900372927236e-05
-3.32501078945988e-05
5.47187277092095e-06
-2.4156827617988e-05
-2.63727767336157e-05
-2.20638421445852e-05
-4.52704132459474e-05
-3.440522651326e-05
-3.2263145114931e-05
-3.44778909237551e-05
-3.13793108379533e-05
-3.13679683876827e-05
-2.37825433414207e-05
-5.33367812137929e-06
-5.27799392528899e-06
-2.68030695953656e-05
-9.61401589320011e-06
-1.36236585225098e-05
-2.23545607581948e-05
-3.25850115397521e-05
-7.18125160969368e-06
-1.41406910843179e-05
-4.37677315673175e-05
-2.30147694883411e-05
-2.77498574363112e-05
-2.61376586565874e-05
-1.96913397035528e-05
-3.21084556255484e-05
-5.17568230629175e-05
-4.87330579780869e-05
-1.50468851351838e-05
4.8494716247227e-06
-5.15583363103314e-05
-1.24723904347806e-05
-9.46323245167572e-06
-3.69286613127311e-05
-2.73121220933157e-05
-3.06135572338739e-05
-5.63949067880704e-05
-2.22755466955108e-05
-7.34466700777423e-06
-2.47252449974305e-05
-1.011435838106e-05
6.63145804133953e-06
-3.75521614052917e-05
9.17589393082428e-06
-2.48671204108734e-05
-5.18123458617293e-05
-2.44741138705971e-05
-2.85967121332246e-05
-3.27767744636101e-05
3.32165764932824e-06
-2.6345162206769e-05
-2.89517341582754e-05
-1.92171745438617e-05
-3.05157135115307e-05
-5.07382580228831e-05
-4.43855363180836e-06
-4.04330750072519e-05
-3.81229070180089e-05
-5.35168695536042e-05
-3.02045759244328e-05
-1.30225498953283e-05
-5.06233624204665e-05
-5.87267208798369e-05
-4.70219768406446e-05
-1.87013822607163e-05
-6.40593962996543e-05
-4.79866179054295e-05
2.01688906862193e-05
-3.68996114697547e-05
-3.98907391787857e-05
-3.99771584826108e-05
-7.12878126934251e-06
-3.22108510398521e-05
-5.2295655913414e-05
-2.45976473469585e-05
-3.57164279136128e-05
-3.36214770949197e-05
-4.84107295721455e-05
-3.99917653154595e-05
-7.33513763136014e-05
-2.32464676670565e-05
4.57292316894559e-06
-4.98278795426244e-05
-3.10982534205829e-05
1.98865191913704e-06
-4.16950631386989e-05
-7.01640610807832e-05
-5.10384047134762e-05
-4.16397360438728e-05
-4.79603046717411e-06
-2.01826890575206e-05
-2.88467863795393e-05
-1.5551287344098e-05
-5.4301632877376e-06
-2.25284583671472e-05
-1.73709694992405e-05
-3.71729540669183e-05
-5.4076433440303e-05
-2.71313889983067e-05
-5.06687043736886e-05
-1.35861862140244e-05
-1.96844831131206e-05
8.82803465200144e-06
-1.32666379570516e-05
-4.04737431336255e-05
-1.01449363720184e-05
-1.7761770288791e-05
-1.61719883969472e-05
-1.49727711162696e-05
-4.22956303730752e-05
-1.99469592707205e-05
-3.16703573547643e-05
-2.32499119461093e-05
-3.69901502370594e-05
-4.3337814612365e-05
-1.26795510459806e-05
-6.7881035059126e-06
-3.41943117048133e-05
-1.97572169958875e-05
-3.35530179662327e-05
-5.53473437171975e-05
-2.74712540551313e-05
-9.40463191347302e-06
-2.11359531674851e-05
-4.07806544400553e-05
-2.01035967728042e-05
-1.79541765858009e-06
-3.73539174611854e-05
-2.23653006446324e-05
-2.60397679815805e-05
-4.43822620670884e-05
-2.01832279259921e-06
-4.23609898909768e-05
2.63249585824309e-06
-2.26788263794503e-08
-3.82131487309189e-05
-4.70831077653639e-05
-3.4903443768325e-05
-2.18184282650636e-05
-1.56698228311072e-05
-3.57781051982927e-06
-5.245738016479e-05
-1.82188063857224e-05
-3.21981436338631e-05
-2.92775153156414e-05
-3.14043134961609e-05
-2.30350490980076e-05
-5.94795062772191e-05
-2.31161562098378e-05
-5.13881332137209e-05
-3.95531495454103e-05
-3.88957095254252e-05
-2.05264592211476e-05
-6.1630509337512e-06
-3.88967715050944e-05
-3.21447785149581e-05
-3.88429720021661e-05
-3.39161464088407e-05
-4.42361094348779e-05
-5.38296454972319e-05
-8.32738831587208e-06
-2.1174857304977e-05
-2.57151761413827e-05
-4.61255508109505e-05
-2.56825270445017e-05
-5.93282479745465e-05
-2.4896000749663e-05
-5.42785802667111e-05
-4.26099541311381e-05
-2.29734306203576e-05
-5.29955069706122e-05
-2.62926887639152e-05
-3.19692492575539e-05
-4.97649529055557e-05
-3.82062118709108e-05
-1.42704465373353e-05
-3.41416900944918e-05
-4.40130505818599e-05
-2.71609165320036e-05
-2.62130038834746e-05
-2.03711891677423e-05
-2.4121962705782e-05
-5.7882511677585e-05
-4.07669068683393e-05
-3.0755972778814e-05
-6.60643860259691e-05
-3.53622935879371e-05
-4.05466329375135e-05
-3.31046962908361e-05
-4.18825230472065e-05
-5.11973952813147e-05
-6.01490345882458e-05
-2.04646827185599e-05
-3.19333496047878e-05
-2.71641962100973e-05
-2.74683267149249e-05
1.52237178876371e-06
-1.78916711734127e-05
-2.46679740226192e-05
-2.38732275275545e-05
-2.20975064016638e-05
-4.41786537058278e-05
-5.09115098931818e-05
-5.35501759780199e-05
-2.12538747084032e-05
-3.20418080519881e-05
-4.59044777393413e-05
-5.23161890012135e-05
-2.79071601464838e-05
-3.21089629003925e-05
-7.73029944696266e-05
-4.11255159921646e-05
1.30240576962727e-05
-2.85780360666576e-05
-1.18170100491912e-05
-3.88467181781459e-05
-2.98462057292365e-05
-4.58624721674679e-05
-5.35989122508172e-05
-4.48366325003006e-05
-9.76807497148795e-06
-2.09990747241109e-05
-7.4050900573871e-05
-2.55819529645348e-05
-9.07567680324228e-05
-2.7831889393376e-05
-1.59670579327477e-05
-6.43381691519181e-05
-2.85079637213152e-05
-2.86356460822865e-05
-2.12037836701211e-05
-2.86125132235148e-05
1.24178747400047e-06
-3.72278151328424e-05
-2.65968611389218e-05
-5.30184687974567e-05
-2.20835359895632e-05
-1.79744728869913e-05
-6.5445132992913e-05
-2.57004902971216e-05
-6.16840479004218e-06
-4.10004358424786e-05
-4.90156721196048e-05
-2.82739570317278e-05
-3.13913770445655e-05
-1.34445817353088e-05
-2.10078433915831e-05
-4.67631852565293e-05
-3.5197474910526e-05
-3.01794754463862e-05
-3.74942542469293e-05
-3.09467341258593e-05
-6.31930791677911e-05
-2.60184722067984e-05
-1.13152645996781e-05
-3.74275640978846e-05
-1.83977511824852e-05
-4.71235489679637e-06
-3.06130309383491e-05
-3.28819127920377e-05
-1.73203526971046e-05
-3.08870696185956e-05
-3.92258692508181e-05
-2.32366262005581e-05
-2.39345306242829e-05
-2.92963923400366e-05
3.15701097343542e-06
-4.55172123646904e-05
-2.3469119329425e-05
-3.77210633668561e-05
-3.97107342901168e-05
-2.00924811513294e-05
-3.92743178751461e-05
-3.4512593226687e-05
9.33426186078955e-06
-2.05542091614851e-05
-2.93890989118183e-05
-4.25089511869541e-05
-2.28768470289668e-05
-3.35771464349611e-05
-6.68158440525014e-06
-4.16084152500329e-05
-1.25872513355459e-05
-4.14668984197599e-05
-4.03937107694796e-05
-6.19766350072616e-05
-3.15524642900144e-05
-2.02705148634355e-05
-4.4883046202844e-05
-3.09569889685825e-05
-3.57735119965598e-05
-3.95956313421082e-05
-2.01382018974544e-05
-1.17292763558138e-05
-1.83028361164304e-05
-6.08013502683592e-05
-5.33800218794634e-05
-1.50726042473228e-05
-1.70177302773167e-05
-3.02789126898827e-05
-5.11689476430908e-05
-3.55435438517392e-06
-3.31027019594389e-05
-2.2583967790144e-05
-1.7776882794573e-05
-7.97179538302723e-06
-3.24318431034629e-05
-1.5174798607688e-05
-3.62512151846484e-05
-5.56547770754217e-05
-3.56236780122268e-05
-5.09572154440041e-06
-4.87097814158298e-05
-3.10906620392886e-05
-3.73420324921082e-05
-3.56649675442861e-05
-4.52874618577708e-05
-3.89783127961596e-05
-3.33286189408768e-05
-3.07210035729243e-05
-3.49197566704469e-05
6.8194390299121e-06
-5.67947773768647e-05
-1.34710208113017e-05
-1.41138626768021e-05
-4.94327213415075e-05
-4.57954373214136e-05
-3.36498976661936e-05
-5.19663071016319e-05
-4.96454567076156e-05
-3.76357870205701e-05
3.4397804725683e-06
-1.72419912362907e-05
-4.21696958940126e-05
-1.41271036806872e-05
-1.3154728895103e-05
-3.47366580559266e-05
-4.18104245791811e-05
-6.33643051952448e-05
-4.81250351370791e-05
-2.4208234285411e-05
-5.61765248145585e-05
-2.1617237070807e-05
-1.24266610280085e-05
-7.22402811574157e-05
-4.90526132443537e-06
-4.64882720387945e-05
-3.05079738792511e-05
-6.29100292915307e-05
-4.89641856276148e-05
-1.94432303931988e-05
-4.92132800092476e-05
-3.52502851409231e-05
-2.42996652437339e-05
-2.81318681626994e-05
-2.48719611015565e-05
-3.84899022808822e-05
-2.51719373729724e-05
-2.08138749589915e-05
-2.88319924354221e-05
-4.16907766605235e-05
-3.89584358178421e-05
-2.90786722306653e-05
-1.07722409178198e-05
-2.82745053445171e-05
-1.4865119357273e-05
-1.57187480830448e-05
-3.55822668880655e-05
-4.69128231183159e-05
-2.6414871629025e-05
-2.08401219447323e-05
-2.6994561577296e-05
3.7957311185945e-06
-5.32847633677861e-05
-2.48579146772528e-05
-2.00800356526035e-05
-1.81287840191616e-05
-4.80295955843979e-05
-1.99560338947145e-05
-3.20499906439448e-05
-3.97401564984039e-05
-1.39465826962923e-05
-4.54111441323867e-05
-1.13088952283242e-05
-1.72874465005813e-05
-3.93111281027143e-05
-2.84728152210262e-05
-4.11736705481813e-05
-1.54465935374026e-05
-2.96697635782862e-05
-7.3865545220472e-06
-4.76607207550654e-05
-8.34811300965379e-07
-3.659415006428e-05
-2.23226723735149e-05
-2.69623826044757e-05
-3.8093613129743e-05
-3.87849321240852e-05
-2.04677216528739e-06
-2.47150751552452e-05
-3.80837195767435e-05
-3.65410858775199e-05
-4.0369671862793e-05
-2.63291071785025e-05
2.57583728732219e-05
-2.96591146852163e-05
-3.39714738214222e-05
-1.13881633003331e-05
-2.31768716132468e-05
-2.82425078501919e-05
-5.31454625932907e-05
-4.70942748842171e-05
-3.82818475306148e-05
-6.64354630620535e-06
-5.35129899312918e-05
-1.54893391217801e-05
-1.07468961560593e-05
-3.0285464313632e-05
-8.14874759459658e-06
-6.14265853457854e-07
-1.73415908062996e-05
-3.30005741343074e-05
-6.05563751020172e-05
-2.70782988843364e-05
-4.85009107213917e-05
-3.96210604843117e-05
-5.69565721046511e-05
-4.34104212390632e-05
-3.27448305060031e-05
-4.39086700464298e-05
-5.28981409916796e-05
-1.77249266711563e-05
-6.18445851804235e-05
-6.23283588035225e-05
-1.35647949130773e-05
-5.51760977273513e-05
-3.7799027184427e-05
-2.26536488053015e-05
-6.90299101359077e-05
-2.72901723504551e-05
-3.05922256008498e-05
-2.75033315914416e-05
-3.51460523154836e-05
-2.35428503577254e-05
-3.04432053384209e-05
-2.55923242862363e-05
-1.67866056113958e-05
-2.27275513540344e-05
-4.64299668372851e-05
-4.2366341203849e-05
-3.50991399172286e-05
-2.84284817325398e-05
-1.1218655594012e-05
-5.48729851417473e-05
-2.73866007466359e-05
-2.73924423361076e-05
-1.05914618312092e-05
-3.25563228991028e-05
-4.2592961192158e-05
-1.09259781639012e-05
-4.13237995132922e-05
-2.29390896550005e-05
-4.94092257040215e-05
-3.0059643958309e-05
-5.2707802209678e-06
-5.65812566540074e-05
-3.27180534626761e-05
-3.01454845701519e-05
-3.48512322959852e-05
-1.92235354824068e-05
-3.75482065212417e-05
-3.52804322395691e-05
-3.48086695237258e-05
-5.80840364517651e-05
-3.01602046409823e-05
-2.26320329811354e-05
-4.99116485683363e-05
-2.72806124733937e-05
2.65893446856615e-06
-1.70282759849221e-05
3.57197755563677e-06
-4.41695368888223e-05
-3.31382703355279e-05
-1.44462471687835e-05
-3.15699099381401e-05
-1.4350848516916e-05
-4.63066916284292e-05
-2.1501780064977e-05
-5.96474114303253e-05
-4.13991588782192e-05
-2.89767695771181e-05
-3.93257535554721e-05
-2.11283462914481e-05
-4.74055347451771e-05
-3.91107650685456e-05
-2.21435319789588e-05
-6.25242631155957e-05
-1.02750258734308e-05
-3.44841739684852e-05
-7.90956440822769e-07
-2.21904232138371e-06
-3.25299576472606e-05
-2.84756640150099e-05
-4.22868474650493e-05
-3.41617161853839e-05
8.3795314666548e-06
-4.92063870737215e-06
-5.00050451235739e-05
-2.10246915460429e-05
-3.41739620791277e-05
-3.97917052499707e-05
-2.10957512356796e-06
-1.36379096530203e-05
-2.69176127521101e-05
-2.72049139624925e-05
-3.61910977055311e-05
-4.9699467665506e-05
-2.01802570500999e-05
-2.33716979257788e-05
-4.96853878223136e-05
-4.53031124186113e-05
-8.40204731612777e-06
-3.17160675156883e-05
-2.82590870583159e-05
-1.79633559348129e-05
-4.15779405747376e-05
-4.15836399681382e-05
-4.43659183495795e-05
-2.54921049838273e-05
-3.79212546441912e-05
-4.60826307696366e-05
-3.92259302711299e-05
-1.59794273487151e-05
-3.50789627186679e-05
-1.10949698475826e-05
-3.19476524619095e-05
-5.16139766986986e-05
-3.3839463835616e-05
-1.29255223052515e-05
-1.75206273761002e-05
-3.26039529428145e-05
-9.20353932007727e-06
-2.40960919875297e-05
-2.59125174270221e-05
-2.99194815678178e-05
-2.41450525451933e-05
-4.85870189624481e-05
1.52388542336128e-05
-3.66564889944895e-05
-3.13560216985674e-05
-2.28120961752367e-05
-4.00953466493727e-05
-1.24325844621029e-06
-1.59357426621387e-05
-4.57348565585768e-05
-1.87280282104074e-05
-2.22541709117829e-05
1.19795687893685e-05
-1.76607560292416e-05
-3.57053490061605e-05
-1.13265546593135e-05
-9.71834227328402e-06
-2.85691611078215e-05
-3.21005870771886e-05
-4.41591949911342e-05
-3.52310009963207e-05
-6.07842199917295e-06
-2.98845248692887e-05
-5.70688828579646e-05
-1.53957831349793e-05
-1.62065804795413e-05
-3.22357637159623e-05
-2.73101095246138e-05
-1.48271413348585e-05
-4.65182104511768e-05
9.85660416710128e-06
-3.18249066282758e-05
-4.382020748713e-05
-3.99938143115055e-05
-1.89911606220687e-05
-3.5820032803233e-05
-2.00788121023939e-05
-1.4057266208656e-05
-2.55680345335397e-05
-2.81244261955687e-05
-1.6319864979146e-05
-2.46444169746205e-05
-1.67523239885768e-05
-2.84672380249185e-05
-2.66121663305251e-05
-6.632921189461e-05
-2.17229067041819e-05
-1.64784949643401e-05
-3.66558945533811e-05
-2.32042717088604e-05
-4.30953169390297e-05
-5.31453875704349e-05
-1.93120329272159e-05
-4.46369192152863e-05
-1.4101064755739e-05
-3.50397637386157e-05
-4.42038389702748e-05
-3.45597277740403e-05
-1.81055100654515e-05
-3.73760465155951e-05
-3.65112573019748e-06
-3.43438941333815e-05
-6.43118531094846e-05
-3.81105000470724e-05
3.0995417289935e-06
-5.31115098708081e-05
-1.59549024620266e-05
-1.87968366200872e-05
-4.19381828471253e-05
-4.4630523957777e-05
-4.49152258833964e-05
-1.94444111566245e-05
-3.31908150812149e-05
-8.39491928152001e-06
-1.69441791851228e-05
-5.38215187193265e-05
-6.72014958160819e-05
-3.66946409932929e-05
-1.58258523602081e-05
3.86775069853169e-06
-1.68234714264849e-05
-3.37407640442478e-05
-1.15706773696121e-05
-5.12673375052037e-05
-1.93112821741829e-05
-4.03760555329209e-05
-4.55624648235595e-05
-3.21448766287424e-05
-4.99686561460224e-05
-2.35139207201447e-05
-2.90492273195635e-05
-1.15701256486753e-05
-4.83743879770554e-05
-1.10258710883097e-06
-4.3783521726159e-05
-3.14924401080384e-06
-5.61252843959738e-05
-1.84500317666191e-05
-3.9699464793351e-05
-4.8020861817902e-05
-2.3748042325938e-05
-2.50238262346982e-05
-3.47547518050899e-05
-1.06664042050569e-05
-3.20200857020444e-05
-6.1511616370141e-05
7.51194313561752e-07
-2.49044415377236e-05
-2.2730509594528e-05
-9.7435591536387e-06
-3.04519414928185e-05
-5.96438298972328e-06
-1.79968758451648e-05
-4.29117370390526e-05
-4.37451507628657e-05
-2.665468685763e-05
-6.78652199778971e-05
-2.81138047185266e-05
-6.12076246961843e-05
-3.95547390800911e-05
-1.51057735693982e-05
-1.68832045763091e-05
-3.35168539241038e-05
-3.43648788855645e-05
5.23587970301511e-06
-1.32486813687871e-05
-4.62044597855352e-05
-4.52579008861814e-05
-3.33889129475592e-05
-5.52027226152589e-06
-3.94056589957205e-05
6.81512078408445e-06
-4.15602458893012e-05
-2.36915155197278e-05
-7.27627661518486e-05
-4.36368354217869e-05
-3.19000905858536e-05
-4.26574738231731e-05
-2.53082466207026e-05
-4.43375755425595e-05
-9.19828453828182e-07
-3.85445104933364e-05
-3.91395812623577e-05
-4.03596042265557e-05
-2.40310320860591e-05
-3.10889814015979e-05
-3.65377778207293e-05
-1.58902674971049e-05
-1.68002289619539e-05
-3.10504872468344e-05
-4.84921320279943e-05
-7.372634287239e-06
-3.16509367910532e-05
-2.23129272374742e-05
-4.06511369475713e-05
-1.95110265550038e-05
-2.41453450277812e-05
-1.92938827424508e-05
-3.45407108388946e-05
-2.97247247490799e-05
-4.03523006430394e-05
-2.41586278813161e-05
7.24414469376123e-06
-1.92324150148988e-05
-3.22859374026488e-05
-7.2120498942483e-06
-2.12439083319404e-05
-2.77781638632887e-05
-7.0414599303004e-06
-3.26202968183142e-05
-1.6053756675987e-05
-3.6697060739772e-05
-4.21907136045501e-05
-2.20396029055318e-05
-4.21971764127998e-05
-2.25391766671066e-06
-4.34662307985909e-05
-2.94623157705145e-05
-5.31741449418064e-06
1.02056072051932e-06
-2.8810505361178e-05
-4.71338704851202e-05
-2.13418252338144e-05
-8.71595128872084e-06
-7.40479773203159e-06
-2.44364372118428e-05
4.74994421872575e-06
-5.77270123947877e-05
-3.36679141651562e-05
-3.81215649064914e-05
-1.33248633732128e-05
-3.84646591095989e-05
-4.04083619222611e-05
-7.05751813875502e-05
-4.92680458433153e-05
-5.76296911754827e-05
-4.20947456397657e-05
-2.05624921149226e-05
-3.82640643808682e-05
-2.97464245137967e-05
-3.47359483253257e-05
-8.28463230922299e-06
-5.04247417089759e-05
-2.02871447922691e-05
-1.85342916250989e-05
-2.10146885652001e-05
-2.86062850564639e-05
-4.19349669391294e-05
-3.10953460308853e-06
-2.61492773042945e-05
-3.04329577816085e-05
-3.62063253820891e-05
-2.71322585350213e-05
-4.84606045462073e-05
8.58656142930396e-06
-4.39045569478308e-05
9.41962830075117e-06
-1.07694152529246e-05
-5.1905539634312e-05
-6.99026214382826e-05
-8.08332704305371e-06
-4.9365678627539e-05
-1.85511286568016e-05
-4.23414123640931e-05
-7.73493962720347e-06
-1.83353054657854e-05
-3.26134429450117e-05
-1.59781187993737e-06
-3.1026957840962e-05
-4.8593150375372e-05
1.7878180687118e-05
-2.85122229101089e-05
-1.95756234587566e-05
-5.68876295258783e-06
-1.69285865179439e-05
-4.65358923532727e-05
-3.89419737647064e-05
-2.0393263384774e-05
-4.02093896848924e-05
-7.47602807080726e-06
2.00945337827226e-07
-2.10106993013856e-05
-2.41176426891347e-05
-5.63721894841815e-05
-2.26595654650925e-05
-1.86531722998365e-05
-3.11209716258578e-05
-3.98221977628556e-05
-2.12541955136121e-05
-1.71601222079086e-05
-5.0073691487125e-05
-1.18899546329178e-05
-3.92725683741405e-05
-5.82448470874151e-05
-4.23420377655666e-05
-5.03016596217526e-06
-1.31051525148092e-05
-4.43685605334261e-05
-1.97954356611199e-05
-1.53134702718782e-05
-5.16878895748816e-05
-1.75088052128551e-05
-2.33435064164645e-05
-4.04590756190827e-05
-4.47789167633347e-06
-4.65215103203328e-05
-3.797239347828e-05
-2.1964015087516e-05
-1.46175098083401e-05
-3.00913269038325e-05
-1.88579103167576e-05
2.43025050374908e-06
-3.60018419702699e-06
-3.40720690441392e-05
-4.22731982545829e-05
-2.29228642482191e-05
-3.48731827660263e-05
-1.53582693637524e-05
-2.61068957291986e-05
-4.52115761350156e-05
-1.29748971984991e-05
-2.39646310978811e-05
-4.50354059875304e-05
-3.30093050943489e-05
-2.588527314178e-05
-5.29226001980683e-05
-3.52706396528454e-05
-9.66863236726616e-06
-5.18705357268212e-05
-2.13629574067017e-05
-2.29763399920209e-05
-1.03725042203794e-05
-4.58974983395333e-05
-2.53236052531747e-05
-2.13974750037738e-05
-2.09870408659212e-05
-3.34819703165082e-05
-2.65032421672863e-05
-2.77732936740986e-05
-2.92093837514503e-05
-3.65581585813484e-05
-1.7359956563184e-05
-2.64965396941772e-05
-4.51715235517439e-05
-1.75389033573695e-05
-2.60706522265755e-05
-5.11108510632295e-05
-4.99241238979582e-05
-4.64354161897072e-05
-3.3507006438043e-05
-3.43213179960459e-05
-5.58331224086097e-05
-9.41612923021956e-06
-8.34274064111821e-07
-4.15450252038607e-05
-3.80388920038261e-05
-3.93483372107133e-05
-2.4926808819111e-05
-2.97748741713386e-05
-1.55833121440707e-05
-2.52751528431348e-05
-2.99529316269391e-05
-2.45676405232136e-05
-4.75428993476981e-06
-5.80963439621777e-06
1.12576729982546e-05
-6.63241295570299e-05
-1.22822431696342e-05
-2.84758345814618e-05
-2.94022402022952e-05
-2.06295786282478e-05
2.93738534515196e-07
-2.70657311940867e-05
-4.34754277405419e-05
-2.95279538944832e-05
-3.85470587178854e-05
-2.46158564767423e-05
-8.23737333980346e-07
-3.50621908986629e-05
-2.52967980871354e-05
-1.40738759185978e-05
-4.04671301948381e-05
-7.10744805235277e-07
-2.7962460644799e-05
-1.95780318711779e-05
-7.00796789236438e-06
-3.70530873131761e-05
-1.19515296073642e-05
-2.44440169571224e-05
-4.60329245914133e-05
-1.93710633974543e-05
-2.00731331234921e-05
-3.3376494831184e-05
-2.59790625114732e-05
-1.04452143972847e-05
-4.75527434248654e-05
-6.76294256326105e-05
-3.39898200959659e-05
3.22849489936311e-06
-5.20407160049275e-05
-4.14845275066381e-06
-9.04260764278821e-06
-6.24624619084267e-05
-1.04861590267103e-05
-2.36168247428354e-05
-6.25617473226283e-05
-4.53021290426697e-05
-2.46018051758398e-05
-5.61408864091373e-05
-3.31397402545541e-05
-3.76079472297409e-05
-2.6368139885647e-05
-5.76329850509709e-05
-4.06084626174165e-05
-2.80011301852735e-05
-3.29433291914221e-05
-3.240285850748e-06
-4.80777655876158e-05
-2.3395726047843e-05
-3.1065001581432e-05
-1.08767134691827e-05
-5.72464722635558e-05
-1.89255504076138e-05
3.9958886581218e-06
-2.62647975136811e-05
-2.27251550301785e-05
3.66742361239009e-06
-3.12975987244073e-05
-2.19564596327033e-05
-3.57504727057293e-05
-3.47094395452277e-05
-9.82541828932431e-06
-1.58959901029726e-06
1.86927025251565e-06
4.74619596770769e-06
-1.33097695998847e-05
-1.10083296831669e-05
-3.78581133325625e-05
-4.37882923001695e-05
-5.78731905287671e-05
-3.72899535357588e-05
-5.01167130512406e-05
-1.62267702636566e-06
-9.55156474373539e-06
-3.82151423827949e-05
-3.39164413817793e-05
-6.52696454041595e-05
-2.45559759793021e-05
-1.1924302497132e-06
-3.08179186752566e-05
-1.54462292077538e-05
-2.72048160909192e-05
-3.9789305982728e-05
-3.02425441576397e-05
-3.15593015391736e-05
-3.42997209732027e-05
-3.12352967552215e-05
-3.76120524776163e-05
-4.84749834387525e-05
-4.34082540266035e-05
-1.5659978348546e-05
-3.36851493856438e-05
-2.6684304544071e-05
-5.56222597100558e-05
-3.44037698012841e-05
-4.18589705273784e-05
-5.32437768662214e-05
-2.12776667591306e-05
-5.89183987512934e-05
-2.77667684775267e-05
-2.02437087125501e-05
-3.82988117237432e-05
1.6078763639849e-05
-6.51549981601488e-05
-3.43393077838249e-05
-3.58229377613569e-05
-5.08570359491607e-05
-1.6346157165473e-05
-3.56530780243404e-05
-3.61415435009493e-05
-1.3596799606033e-05
-1.72891979352115e-05
-3.55853640777511e-05
-1.24060455329709e-05
-3.4871509148362e-05
-3.4206434904557e-05
-5.75704329005644e-05
-8.92162840156358e-07
-4.12008988375809e-05
-4.904570053871e-05
-2.22233428041534e-05
-1.83394462329116e-05
-2.37405863781843e-05
-6.51777237507497e-05
-9.06656442677068e-06
-3.03240407326107e-05
4.20537096656587e-06
-1.88266228157308e-05
-3.36240732843025e-05
-5.52212508391825e-05
-3.20792438534312e-05
-3.08030819354277e-05
-3.99817294494857e-05
-3.80447511722686e-05
-4.93647009321959e-05
-1.34576849360597e-05
-1.45470182064764e-05
-2.44479960235826e-05
1.28805581611773e-06
-2.67485473058715e-05
-2.55133821312831e-05
-3.40194448637069e-05
-3.02391306673347e-05
-3.56836435010093e-05
-4.8030528264463e-05
-2.51142803125776e-05
-3.05369534129969e-05
-1.29630931124248e-05
-2.3255393705556e-05
-2.98143293361127e-05
-3.24794382931266e-05
-1.07922164148598e-05
-2.72400655287944e-05
2.88549327468002e-07
-2.49545889958583e-05
-2.62957995065704e-05
-2.59683305793385e-05
-2.97619571378691e-05
-2.53794692529567e-05
-1.88261309676241e-05
-4.37642020568831e-05
-1.69173130698673e-06
-2.75599308715569e-05
-2.32976328701801e-05
-2.43831752217799e-05
-5.92113255296644e-06
-4.15424170943959e-05
-6.91944468411059e-05
-7.38673095374764e-06
-3.20806479721911e-05
-1.5221442610718e-05
-2.46673341196452e-05
-2.64756663814488e-05
-3.55120959593975e-05
-3.57960497884393e-05
-2.39070933774222e-05
-2.44771287973477e-05
-3.87123325229422e-05
-1.95494144604681e-05
-3.13552003211599e-05
-4.2208137741327e-05
-1.29221915982224e-05
-3.77046448121044e-05
-2.72391819164072e-05
-3.43542465388575e-05
-5.02162454606265e-05
-5.19312835733115e-06
-1.81690684849375e-05
-4.62317292755965e-05
5.44673442458693e-08
-4.70345853241488e-05
-3.67897058383608e-05
-6.25939181707599e-05
-5.63898166019333e-06
-1.48768465297904e-05
-1.91471040929496e-05
9.10098975943219e-06
-5.15535694332032e-05
-1.35472090508173e-05
-4.23800809970397e-05
-1.59850776293198e-05
-1.92894964218128e-05
-4.91875604224936e-05
-2.91873036239416e-05
-1.73293945787607e-05
-3.29461645256231e-05
-4.25420697358882e-05
-4.98986539830942e-06
1.60028329198296e-05
-2.77008877097478e-05
-3.2751170084975e-05
-2.46316023569971e-05
-3.92345700483719e-05
-2.51734104909427e-05
-3.44557881950237e-05
-4.11501836126675e-05
-2.72249957911474e-05
-7.31052404297198e-06
-1.59568623225943e-05
-3.87200320290842e-05
-2.5550628929483e-05
-3.16337883144698e-05
-5.58536729123361e-05
-3.45645634813617e-05
-4.40371735006773e-05
-2.11511903403687e-05
-2.63090396144143e-05
-5.2150740496138e-05
-1.59723885006525e-05
-3.42910253010532e-05
-5.4158250988612e-06
-1.80631236042946e-05
-5.56531951014664e-05
1.87506110991541e-05
-5.8300819896572e-05
-8.3023722234305e-06
-1.39913392871974e-05
-2.95161593075794e-05
-4.71612460524345e-05
-1.77342458108507e-05
-3.72137990112813e-05
-1.43582787162949e-06
-4.13252395649399e-05
5.49117358791106e-07
-4.69935033434261e-05
2.54237836341642e-05
-7.80569126713697e-06
-3.42533827655243e-05
-4.42593129963459e-05
-2.37719877908806e-05
-1.99110548315748e-05
-2.99300056788218e-05
-2.33035351059413e-05
-2.29247671789738e-05
-1.4919319992606e-05
-1.65941672683759e-05
-2.24413758502505e-05
-5.49835351905416e-05
-7.17459963777459e-05
-4.84512089240465e-06
-3.62330769989757e-05
-3.60483491086674e-05
-3.105905209737e-05
-5.21777206846677e-05
-4.31780330078207e-05
-1.74629929783487e-05
-2.18021407832778e-05
-1.67990795389632e-05
-4.6481204544173e-05
-2.57261923732877e-05
1.73066694498181e-05
-2.46219211578492e-05
-7.6041453917336e-07
-4.3153978080594e-05
-2.42866676034158e-05
-3.57260438696495e-05
-4.40529936243062e-06
-1.64777482402227e-05
-3.95615000110822e-05
-1.90200154785354e-05
-2.62436983521009e-05
-7.94229682542241e-06
-1.44475666709121e-05
-3.8397832770468e-05
-5.19302939334427e-05
-2.11332794087691e-05
-2.23207893799592e-05
-3.83265261528266e-05
-3.04616442130111e-05
-2.61509966449631e-05
-1.9251895153207e-05
-1.25092807901479e-05
-8.80790562515284e-06
-2.41183978981557e-05
-2.57939924634898e-05
-3.81825504867044e-05
-2.40769723787704e-05
-1.30521302242852e-05
-1.19125108243334e-05
-5.47178820059761e-05
-2.75503087167392e-05
-2.74956141227435e-05
-1.70810359959358e-05
-7.35679571946647e-06
-1.59759092825919e-05
-5.42605054486831e-05
-1.62808576179676e-06
-3.40651433729206e-05
-2.51364223827792e-05
-2.55929409112383e-05
-2.9994470331314e-05
-1.81747868757371e-05
-3.9525714565724e-05
-4.36074559357426e-05
-2.7771979363428e-05
-2.86823546775956e-05
-6.06031523696069e-05
-4.18846963504414e-05
-5.98424078445822e-05
-3.47340399125969e-05
-1.90036290514744e-05
-3.43326372003103e-05
-4.59798074002212e-05
-3.43192062625321e-05
-3.32439616567154e-05
-5.30768145538217e-05
-3.40760630913951e-05
-2.29366735620395e-05
-4.42818267265261e-05
-6.35915651580091e-05
-3.87686145463191e-05
-2.39351903051685e-05
-2.98825473868631e-05
-4.31277541851861e-05
-3.12870340188357e-05
-3.73193800202598e-05
-4.17944992311517e-05
2.57673081813066e-06
-5.363695829834e-05
-9.68684595105043e-06
-8.00979429525638e-06
-4.23270585754647e-05
-2.14491023459828e-05
-2.72873373936266e-05
-3.25870871149799e-05
-2.86853988072745e-05
-3.80054837127053e-05
-1.3274366028222e-05
-8.96173929763438e-06
-3.75742165507918e-05
-2.87758496064064e-05
-4.21065148900966e-05
-3.88353498214781e-05
-4.68583372303624e-05
-1.48138898536154e-05
-4.404690775364e-05
-2.33277954376097e-05
-2.31856765034906e-05
-5.94861708534205e-05
-4.92338831219702e-05
-4.2214407793201e-05
-2.85952799808795e-05
-1.55121781179473e-05
-2.60693613106961e-05
-1.4256193737348e-05
-4.82364332082604e-05
-3.87203916387165e-05
-3.99668109328604e-05
-2.57746133600302e-05
-1.00313902135985e-05
-5.36223711240822e-05
-2.05145083823088e-05
2.67269818417488e-06
-6.70873555470481e-06
-2.1178308231465e-05
-3.25895355248702e-05
-2.58207629718084e-05
-3.27167096998445e-05
-2.94609612300108e-05
-4.17341895642732e-05
2.3199300163087e-06
-2.0913804201896e-05
-2.93150510771146e-05
-3.72157478497162e-05
-3.0015766144608e-05
-1.36939952488155e-05
-2.70071953523179e-05
-1.22742303276464e-05
-2.34656010211469e-05
-3.23217082076039e-05
-5.08635800266983e-05
9.64599081157762e-06
-1.35896373777967e-05
-4.44075943184644e-05
-4.24987441233433e-07
-9.33161157930093e-06
-1.71306484707805e-05
-9.5360506899225e-06
-3.73325069189655e-05
-4.26502489046505e-05
-2.3923284207737e-05
-2.82055592792297e-05
-2.97069663715023e-05
-2.49017132285066e-05
-3.9607862346545e-05
-2.95689713785747e-05
-3.23126075955893e-05
-3.31182342192222e-05
-2.6267325651471e-05
-1.03840120600562e-05
-1.51215785448986e-05
-1.41523947359498e-05
-5.13587501080815e-06
-5.25737518838986e-05
-2.62813724935703e-05
-2.38247505333549e-05
2.33877118179162e-06
-1.6894441712105e-05
-3.59497862743956e-05
-7.13717156281516e-05
-1.75751104476813e-05
-1.01833029467315e-05
-2.17642041820033e-05
-4.92875406007365e-05
-2.31315491483727e-06
8.04252068334153e-06
-5.82883429615809e-05
-1.50593572262546e-05
-2.04637741107476e-05
4.12749270718728e-06
-2.8215414335037e-05
-1.68164379543831e-05
-1.10309661985825e-05
-3.68752991275453e-05
-2.48737200204349e-05
3.49191281157631e-06
-5.58424304588285e-05
-3.48459597296521e-05
-1.02873227406605e-06
-1.6389025277411e-05
-4.80876945225312e-05
-3.36674968621379e-05
-4.04344101115549e-05
-3.21209112232961e-05
-2.11234435017794e-05
-5.30560681012548e-05
-1.36907639239447e-05
-2.1099895178545e-05
-1.47849135267246e-05
-2.14108483476254e-05
-2.72299182027788e-05
-2.81069612243385e-05
-8.25158678053556e-07
1.29934167765055e-05
-2.64568151787294e-05
-2.79806744565853e-05
-2.65213938043653e-05
-4.31311535142609e-05
-4.94519509832523e-05
-2.15286163962639e-05
-2.39766643534868e-05
1.02539811864867e-05
-8.38809227885431e-06
-2.69185545641913e-05
-5.79342387413803e-05
-1.60907791536593e-05
-1.45460473237534e-05
-2.72874719677083e-05
-3.18781636161064e-05
-3.33406036296105e-05
-1.59440783837357e-05
-3.73633722671444e-05
4.44723857043265e-06
-2.70378155331371e-06
-3.6131975731384e-05
-1.91711993938965e-05
-3.91157773003947e-05
-5.17896465175079e-05
2.95145392674947e-05
-1.0549213943814e-05
-2.05422673804547e-05
-2.39072534818406e-05
-4.39846637451607e-05
-5.19615785440839e-05
-3.14220075827773e-05
-3.95139087332185e-06
-3.27577453820405e-05
-4.92592102843184e-05
-4.97664143748738e-05
-2.73436526342112e-05
-2.78370304500828e-05
5.70901006183511e-07
-4.09070281600499e-05
-4.69342116072377e-05
-2.60242528413973e-05
-3.56804033565948e-05
-1.93237624939534e-05
-4.45503646524801e-05
-1.94071892463283e-05
-2.9263467794286e-05
-2.41241421111388e-05
-3.76431423656065e-05
-5.65372005474591e-06
-5.07842761089737e-05
-2.83103710612363e-05
-1.74828305488826e-05
-1.38787641600163e-05
-5.49378218067078e-05
-4.17028321212923e-05
1.11827623653859e-05
-4.51784395740793e-05
-2.38285435327092e-05
-3.68625199304408e-05
-3.52005699178291e-05
-2.16379933203444e-06
-2.9985954424942e-05
-4.45108520879404e-05
-2.5073709624822e-05
-5.87233526020419e-05
-1.04027606774024e-05
-2.34154051599016e-05
-3.81460073363474e-05
-2.82664567604039e-06
-3.69393042236791e-05
-3.77834399774723e-05
-6.57980520096641e-06
-4.06474758426529e-05
-1.31570371616564e-05
-3.07482975187053e-05
-1.35209455015765e-05
-4.78698345141421e-05
-1.55733266501059e-05
2.02279029082593e-06
-3.93919397154754e-05
-3.22159128203062e-05
-1.59688084226962e-05
-3.80256769305706e-05
-2.88596326897415e-05
-1.26959473058742e-05
-2.87923513660662e-05
-3.02229020918027e-05
-4.14567365542767e-05
-3.14259382543575e-05
-4.31905049711764e-05
-1.10282424608287e-05
-4.26977781461663e-05
-1.10128776112759e-05
-1.87727842710642e-05
-4.35863939764088e-05
-3.42547568884248e-05
-3.25706029365439e-05
1.12630279353935e-05
-2.50577389998578e-05
-2.15304606032029e-05
-2.86689914558827e-06
-1.50264941742013e-05
-3.21334632452999e-05
-2.03031944800445e-05
-2.42501984819279e-05
1.29735895431309e-05
-2.2278905323907e-05
-1.04837962397455e-05
-4.0325458944721e-05
-2.04472783646359e-05
-2.3795685686515e-05
-4.50227795506598e-05
-9.94657229348816e-06
-2.09939140837727e-05
-3.20746667038568e-05
-1.74482595832629e-05
-2.2312289714099e-05
-2.68202570419786e-05
-1.90875247962898e-05
-5.11089710917939e-05
-3.44147489260318e-05
-6.78217203545789e-06
-2.19965336995043e-05
-1.50341140258544e-05
-3.51591591353772e-05
-3.22471049648751e-05
1.4295133246084e-06
-3.67580351527263e-05
-3.4141834402646e-05
-1.60590114031158e-05
-7.31158165358511e-06
-2.85820925228514e-05
-2.83728900785742e-05
-1.96194599320478e-05
-3.01171721877391e-05
-2.1996060682812e-05
-1.52322316468767e-06
-3.25932946617809e-05
-3.38784005958327e-05
-3.03696482879058e-05
-6.44036849610813e-05
-2.77784647983356e-05
4.70938276477996e-06
-2.39708664778577e-05
-1.03740157522025e-05
-2.836047761779e-05
-4.91340255536282e-05
-2.84803807208726e-05
-2.7153908212625e-05
-4.35222791914083e-05
-4.57966151335097e-05
-3.70862971020692e-05
-1.58918310305057e-05
-1.78849051241136e-05
-8.80215795967265e-06
-2.18025287782807e-05
-4.29290680006853e-05
-2.41238162195897e-05
-3.85877355497199e-05
-1.85079477198584e-05
-1.74760801659451e-05
-3.47291062290386e-05
-5.73813108388383e-05
-3.95568695443933e-05
7.90268572368529e-07
-2.82495309130429e-05
-5.16797581486638e-05
-5.72263005470287e-05
-5.57693562813686e-05
-1.59065597822818e-05
-9.60265536250297e-06
-1.06475454173316e-05
-2.33355607450252e-05
-3.81450475892321e-05
-3.16803838487138e-05
-2.12306266068475e-05
-3.71651671078648e-05
-2.54881871773441e-05
-3.45559706140609e-05
-3.33222309579148e-05
-2.16675632410655e-05
-5.15827284187987e-06
-3.15368817703644e-05
-3.09894644347383e-05
-1.92314631260923e-05
-3.87848889320663e-05
-3.83944859220533e-05
-4.55705799271077e-05
-2.32646059668315e-05
-1.20071972002302e-05
-3.26714810975361e-06
-2.57717665405464e-05
1.78670530301579e-06
-1.99906947248643e-05
-3.86984862104825e-05
-2.99797233382587e-05
-4.3990916191153e-05
-6.6779302168273e-06
-1.5898029622446e-05
-1.65271828542798e-05
-3.83783443924633e-05
-1.84475017569286e-05
-6.59123279042039e-05
-2.99197759390636e-05
-3.02482234850564e-05
-2.90969447141084e-05
-5.0878836980284e-05
-2.79070714771855e-05
-1.2257626602866e-05
-4.28652212190478e-05
-4.01555480404187e-05
-1.22416863449565e-05
-1.65213566718331e-06
-2.55468488631058e-05
-2.67393986298697e-05
-4.94712278201687e-05
-3.26714374504416e-05
-2.65332179439875e-05
-2.58868697442718e-05
-2.8317136740355e-05
-6.93553708534443e-05
-2.11735825556642e-05
-3.34021591666474e-05
-3.67165482273419e-05
-5.78887759013896e-05
-2.52390393556374e-05
-3.03336642547622e-05
-3.02049851350445e-05
-2.34402754695156e-05
-5.11648644843313e-05
-3.09166117189112e-05
-2.48703303094655e-05
-2.8766883328115e-05
-1.01324313364236e-05
-3.12108253757898e-05
-3.70578037043814e-05
-5.28917281996736e-05
-3.05081124253229e-05
-2.87413663851816e-05
-3.13039580625314e-05
-2.40472169312788e-05
-2.61636835245646e-05
-3.90948983238698e-05
-2.27802889163524e-05
-2.77095205091052e-05
-3.18023990264848e-05
-2.79316864694721e-05
5.42134723004393e-06
-1.49562435287825e-05
-4.09740587799353e-05
-3.03319326726157e-05
-1.52487685434932e-05
-5.92089097196559e-06
-2.25105542229213e-05
-2.39830769143684e-05
-8.66832343478228e-06
-1.45339981176638e-05
-3.34437543174156e-05
-3.73767982332818e-05
1.62194266929897e-05
-3.51506966488719e-05
-1.47838348686285e-05
-1.25272354276679e-05
-4.5670499730737e-05
-1.39740498900901e-05
-5.27158435812544e-05
-4.66944717079346e-05
-1.0992956061049e-05
-5.05394714601657e-05
-4.13067417332384e-05
-5.65888850372353e-06
-1.93822839556946e-05
-3.48558285024872e-05
-2.7041573183137e-05
-3.85278631053116e-06
-8.87998067637509e-06
-1.82113871359816e-05
-3.60372301636149e-05
-4.43183033892485e-05
-1.69863120904379e-05
-8.54450194472216e-06
-4.4839702788369e-05
-4.08507421344317e-06
-1.49821820773468e-05
-4.35482392255501e-05
-3.93262057893335e-05
-2.58185479836268e-05
3.00080854994995e-06
-2.09319897293065e-05
-5.77567319486237e-05
-3.38808362557465e-05
-2.33709622767992e-06
-4.83470226372628e-06
4.86587601440459e-06
-5.3010734662402e-05
-4.25335074142479e-05
-3.58354232872214e-05
-3.58409194984843e-05
-1.3027728312028e-05
-2.96519067535625e-06
-2.55762523857272e-05
-4.99345661237773e-05
-2.77739708132567e-05
-3.18914011365981e-05
-2.5626975022262e-05
-3.62762204752826e-05
-5.25757319934513e-05
-1.85908655165271e-05
-1.0635261095708e-05
-1.74191428265256e-05
-1.19229200453406e-05
-4.20664972163681e-05
-3.69208871148174e-06
-2.95689243460848e-05
-1.77673372481178e-05
-3.74792787092825e-05
-3.85529376771053e-05
-2.83807641043049e-05
-2.81444926609828e-05
-4.7416326764102e-05
-6.76356998590151e-05
-2.56398238967212e-05
-1.39546645449373e-05
-3.138617009957e-05
-1.783419064641e-05
-9.23394735814029e-06
-1.67234951593104e-05
-2.72160222121576e-05
-3.09620122902018e-05
-2.23951797952168e-05
-3.79151397294689e-05
-3.8905555215227e-05
-3.51703939522936e-05
-4.87202075189464e-05
-3.61511279899941e-05
-3.2349368804056e-05
-2.95097598105358e-05
-3.55641177175351e-05
-2.64352528653012e-05
-6.52025153593443e-06
-5.77744270182399e-06
-3.3518978659595e-05
-1.74878266597467e-05
-1.7658086454983e-05
-2.66245394853839e-05
-6.36101031922489e-05
2.48274083844077e-05
-2.53194709353997e-05
-2.10611627784646e-05
-6.66104569838609e-06
-3.51872424842825e-05
-2.68423322240973e-05
-4.74214013852307e-05
-1.64441657379795e-05
-3.26667387048769e-06
-3.23875505834216e-05
-2.05360256464416e-05
-6.21322049679213e-05
-2.22018971718096e-05
-1.63572536211249e-05
-2.04031174033942e-05
-3.53084016315832e-05
-3.3973092688264e-05
-2.97824397675285e-05
-2.21251978114547e-05
-1.87642170949143e-05
-1.77770572026401e-05
-1.54510014566408e-05
-3.26954139019158e-05
-9.28701853038788e-06
-4.03934509277294e-05
-6.13523547568433e-06
-3.61801092291429e-05
-1.56072899383643e-05
-3.90796954540326e-05
8.55809890817998e-06
-5.26603357251179e-06
-2.27252277775527e-05
-1.13947146428144e-05
-3.34977998011309e-05
-3.16704495317031e-05
-3.17196421800919e-05
-3.49310647719069e-05
1.68872926533064e-06
-4.02961818562775e-05
-4.55208889767586e-05
-4.88502874641367e-05
-6.65341487876553e-05
-4.4527418893983e-05
-3.71784188582731e-05
-3.57160928988053e-05
-4.22425002187617e-05
-2.99362831856324e-05
6.35596322176913e-07
-1.47370719333468e-05
-4.21918642412741e-05
-2.73962571797952e-05
-1.24708330883092e-05
-4.93626090395108e-06
-3.44040412721068e-05
-4.31259563720164e-05
-3.95020740365556e-05
-2.85437457868991e-05
-2.04293859943016e-05
-2.60586842563473e-05
-1.86612441517477e-05
-4.77264902698506e-05
-1.76943127556883e-05
-6.1669970822041e-06
-1.17648060809596e-05
1.51267940288024e-05
-3.1917942363505e-05
-2.55159139028907e-05
-2.24139046635888e-05
3.20519539404631e-06
-7.9946505439061e-06
-2.38017039040428e-05
7.48383986223367e-06
-2.04280106329692e-05
-1.70803235397748e-06
-1.30611212502861e-05
-3.81287398203571e-05
-2.78086642495603e-05
-2.27732524646024e-05
-1.91593166958331e-05
-2.47842423279214e-06
-9.35671536132254e-06
-2.14778869111801e-05
-2.93464585031241e-05
-3.21511007751767e-05
-3.06475177220588e-05
-3.96363954957285e-05
-2.69396549231454e-05
-1.68683096813697e-05
-4.65681874194097e-05
-3.87279064724182e-05
-6.71440308228231e-05
-6.88016173606231e-05
-2.03127952152931e-05
-1.65113246245515e-05
-2.99629400435042e-05
-2.83188589524131e-05
-2.28179794217634e-05
-1.89390555732871e-05
-1.21849701853151e-05
1.26646581511835e-05
-2.92740810701141e-05
-1.64315810171378e-05
-3.76790039583386e-05
-4.57536033616176e-05
-3.35612026200281e-05
-2.70867042713531e-05
-2.28002132975776e-05
-2.91304132440214e-05
-2.84498074985383e-05
-2.35093207713681e-05
-2.70444048750962e-05
-2.46023586328041e-05
-2.97074546210276e-05
-7.35441020253614e-06
-2.81584597165815e-05
-2.24962152587864e-05
-3.50742949596769e-05
