# Supplementary material for: Research on computational propagation and identification of mine microseismic signals based on deep learning
Source: PLoS One. 2025 Oct 22;20(10):e0334641. doi: 10.1371/journal.pone.0334641 (PMC12543183; doi:10.1371/journal.pone.0334641)
Supplement: S6 Data — (ZIP) [file pone.0334641.s006.zip › 000100900000223.xlsx_0.txt_24.txt.txt]

-4.40727988396059e-06
-1.74962665773546e-06
2.88899693470275e-06
-3.13667321101686e-05
-4.7055065445836e-05
-3.79315971399951e-06
2.09838379218181e-05
-4.55080325113588e-05
-2.76033705233581e-05
-2.11496216625462e-05
-5.07525334305029e-05
-7.07203377257446e-06
-2.66104912647091e-05
-6.26080065914162e-05
5.17411417414682e-06
-4.5306897197917e-05
-1.5242130684189e-05
-3.31963622032471e-05
-2.02723138678783e-05
-4.05650715797e-06
-2.3002539059998e-05
-3.91693204439239e-05
-1.14105119286595e-05
-3.52705396528403e-05
-2.05952340062825e-05
-4.28602503529373e-05
-3.77281428143108e-05
-2.49386858699851e-06
-3.36989202118413e-05
-3.69189246985554e-05
-4.19928243927541e-05
-4.38627367971852e-05
-1.40305774189657e-05
-1.40216601705488e-05
-4.56252250142395e-06
-2.7252455888166e-05
-3.54394982591137e-05
-1.0360997707954e-05
-2.52394803021167e-05
-3.52032020166226e-05
-4.56095494657292e-05
-4.726232017994e-05
-3.15366290856198e-05
-1.81019276175181e-05
-3.01441946769014e-05
-4.67905948101014e-05
-3.77564532187159e-05
-7.11861466477283e-06
-3.61171264156398e-05
-5.05908466942067e-05
4.68351205880679e-06
-4.60141575511081e-05
-2.08352183387273e-05
-2.73956937533086e-05
-3.58571437233393e-05
-4.78859239309285e-05
-1.56681281823174e-05
-4.09325700344156e-05
6.76182048314819e-06
-3.28417028323356e-05
-4.47375195350279e-05
-4.08686785394409e-05
-1.25118737595473e-05
-2.33250144796889e-05
-4.29749828628119e-05
-3.19206764210215e-05
-5.21863466347744e-05
-6.21980486654744e-06
-1.47233305642679e-06
-1.03140722530276e-05
-2.25760467938113e-06
-5.34742902101926e-06
-2.70460505177565e-05
-3.28408987459167e-05
-2.3495374941984e-05
-1.65507026995093e-05
-9.40455764183458e-06
-3.16554310269241e-05
-1.20200636070494e-05
-3.27531232231848e-05
-8.89904411471515e-06
-3.12018424814321e-05
-3.41087859387931e-05
-9.27110275511253e-06
-3.27233536204721e-05
-3.77580113812487e-05
-2.96945707767126e-05
-3.08531923923824e-05
-4.3574701534538e-05
-3.44333895665388e-05
-7.59404274348821e-06
9.58257741373854e-06
-4.32677330413147e-05
-1.36489436184176e-05
-2.47828914661087e-05
-1.43430131420191e-05
-4.07302546615644e-05
-3.59076184607806e-05
-2.96739597351331e-05
-3.29250058063076e-05
-2.38394698848584e-05
-4.27961471992467e-05
-5.40716996328194e-05
-1.07002735461752e-05
-1.28009268664516e-05
1.05380976886634e-05
-4.19185270284985e-05
-3.72394318729345e-05
-3.43377288296875e-05
-8.21547179540924e-06
-1.71568021716071e-06
-1.70274008352927e-05
-2.49514265787598e-05
-1.97480707593871e-05
-5.75210016085958e-05
-4.0862987162386e-05
-1.69634921130001e-05
-1.28449056072404e-05
-2.79440248697212e-05
-3.97869192894586e-05
-4.29548555681016e-05
-3.48137921947079e-05
-3.54183715140462e-05
-2.08056848000773e-06
-2.77536783207276e-05
-3.2257783188027e-05
-2.93884396630433e-05
-3.13286305214243e-06
-8.6505665098705e-06
-4.0030885676475e-05
-3.29582147911372e-05
-1.32597419747909e-05
-3.47533553248973e-05
-2.64156910761018e-05
-3.04502943828872e-05
-1.97994093290864e-05
-7.57221829252574e-06
-3.60626207660112e-05
-1.92611515670957e-05
-3.9071059813169e-05
-3.25077565441062e-05
-4.86708158068246e-05
-4.6143818594998e-05
1.55077543019213e-05
-3.72411944835844e-05
-3.65562965757428e-05
-2.79276298746604e-05
-3.4526085148199e-05
-2.12380592153917e-05
-3.51592993927797e-05
-2.60462795950854e-05
9.79166385680875e-06
-3.02779140996492e-05
-3.19005583150092e-05
-2.73147195312172e-05
-4.21742910043827e-05
-9.93397089235745e-06
-4.36803829804576e-05
-5.5123631253221e-05
-2.72073367660108e-05
-1.83673427627154e-05
-2.61045788910261e-05
-2.13079150360813e-05
-2.70425892622419e-05
-3.48708259048657e-05
-1.78772311114433e-05
-1.65401723236882e-05
-4.61000362483601e-05
-4.9054811907202e-05
-4.01059522638494e-05
-3.54359850108825e-05
-3.83869637815317e-05
-2.32086570099211e-05
-4.37880238932314e-05
-3.40979978745728e-05
-3.09732638451862e-05
-5.35005658446346e-05
-3.68351181088394e-05
-1.56464767167067e-05
-3.18146392367477e-05
-5.53790550527043e-05
-2.31206705402331e-05
-2.0803084294465e-05
-4.76658315912008e-05
-3.32396962226932e-05
-6.13312811510807e-06
-3.14444638545886e-05
-8.00783261731737e-06
-5.04968844504978e-05
-2.97912023740393e-05
-4.2129896602367e-05
-2.22650257616117e-06
-5.79912714044767e-06
-2.30899458182735e-05
-3.23860588297516e-05
-3.00457605256851e-05
-3.32630434418726e-05
-2.80888693918456e-05
-8.320808379015e-06
-1.96838354703821e-05
-3.71482920095789e-05
-1.9323871490439e-05
-2.21618044243669e-05
-3.44876200698195e-05
-1.49846352753094e-05
-2.73347182785077e-05
-2.86430082932343e-05
-1.33101953122397e-05
-3.14281234344449e-05
-4.02965379667468e-05
-2.07847414403865e-05
-4.00028874330485e-05
-3.12242453541074e-05
-4.18661274683808e-05
-3.57258585335308e-06
-1.79290438132559e-05
-2.22499992282625e-05
-1.48860288151595e-05
-1.20469734753782e-05
-5.87448039032986e-05
-1.5098820370094e-05
-4.09360609604343e-06
-1.25328574116861e-05
-3.55064795022487e-05
-1.97372497005204e-05
-3.48019380779289e-05
-1.8778470892447e-05
-2.9568880311346e-05
-3.91276008089931e-05
-4.01711756487372e-05
-3.86065046387801e-06
-2.39490377153643e-05
-1.23302829713344e-05
-9.66210845821701e-06
-1.98452960847283e-05
-2.82945466812165e-05
-1.65211387832252e-05
-2.2418556368966e-05
-3.93745049315463e-05
-4.20692631535685e-05
-5.07474853857366e-06
-2.30374755640291e-05
-4.71494354760207e-05
-5.58046792480505e-05
-3.00110348795933e-05
-2.5268821836867e-05
-3.11159013338491e-05
-1.60247602934265e-05
-3.33871771017668e-05
-2.56081572517487e-05
-1.52024135165343e-05
-9.69363854181801e-06
-3.89090492407511e-05
-3.4703318469646e-05
-2.144800869985e-05
-1.68777425055266e-05
-4.09606150148947e-05
-4.36846081817074e-06
-3.9430489882566e-05
-1.24313422758398e-05
-6.27616548959693e-06
-2.74534406198211e-05
-2.9902863129355e-05
-3.45898486872483e-05
-1.12317031497443e-05
-4.69130620874095e-05
-3.03136513009812e-05
-3.94495445681053e-05
-2.37254136429981e-05
-8.64435813305905e-06
-2.57449242924838e-05
-2.97035515479873e-05
-1.725300147771e-05
1.68664936507518e-05
-1.00707030430051e-05
-3.01725627353834e-05
-4.97790025808389e-05
-6.01627324857627e-06
-3.90950419818853e-05
-1.59229293511633e-05
-3.40862383547773e-05
-4.15400085515288e-05
-6.96384897185783e-06
-1.57540300501824e-05
-2.16255077865299e-05
-3.22273683881354e-05
-3.32984150106368e-05
-4.06609254969254e-06
-5.21612715129225e-05
-1.93653532460444e-05
-3.8841832171366e-05
-4.52349457109408e-05
-1.08923271848344e-05
-1.12858185144136e-05
-4.68674073420958e-05
-6.40510801688067e-05
-2.58879249726191e-05
-3.42693945930952e-05
-2.63708074772694e-05
-3.9486951213684e-05
-1.23660960135716e-05
-2.96395369887199e-05
-2.70151326208818e-05
-1.24131948521064e-05
-3.30941294128695e-05
-1.44465118681392e-05
-3.24964859338772e-05
-3.4240337555674e-05
-2.92776985208127e-05
-1.25469638868984e-05
-5.40130845294064e-05
-5.69748523512679e-05
8.23793072711394e-06
-4.07777004206328e-05
-6.29280861068585e-05
-4.22603273077e-06
-1.71185545933759e-05
9.0987142690522e-06
-2.15816303554205e-05
-1.98974720037886e-05
-3.35319553743227e-05
-4.66937072966087e-05
-4.31993595791363e-05
2.44899322971307e-07
-2.57541619608218e-05
-6.44534997861429e-05
-2.0219363520214e-05
-2.45800969620217e-05
5.30268519920102e-06
-1.3332284843456e-05
-2.66712267655448e-05
-5.4042924240603e-05
-2.86661302952712e-05
-4.6967762939734e-06
-2.74439265735577e-05
-3.16959008088461e-05
-2.55162887990708e-05
-3.45716331655546e-05
-2.20715259682826e-05
-2.0117809488933e-05
-1.83356492597677e-05
-2.56524461105821e-05
-3.93645005163885e-05
-4.64153939458565e-05
-3.77565540604311e-05
-9.31524129620526e-06
-2.98330935512259e-05
-3.01114824614607e-05
-4.67431273059472e-05
-2.36885474250521e-05
-1.94480627210078e-05
-8.61875334390885e-06
-2.80276035434944e-05
1.46051531515182e-05
-2.88732651584113e-05
-7.63816271619604e-05
6.74086882460806e-06
-2.51530214567418e-05
-1.77206158905985e-05
-3.14360196618262e-05
-2.05930596801612e-05
-2.11493356833056e-05
-3.3157950628317e-05
-3.01706602783436e-05
-1.99631643889556e-05
-1.52099902173926e-05
-4.58809101937434e-05
1.97195121589692e-05
-4.81883405986503e-05
-4.36873879796658e-05
-3.27912241401599e-05
1.67392209056383e-06
-5.0316124860424e-05
-3.05507623869553e-05
-2.16708010635505e-05
-1.93669947332371e-05
-4.71787171093351e-05
-1.94923246709686e-05
-4.42640015252945e-05
-4.12866992931422e-05
-1.91821683401184e-05
-2.81084804499819e-05
-3.35681722533343e-05
-1.90516220409551e-06
-1.14327922949346e-05
-1.52141333297039e-05
-2.93526835199136e-05
-4.57029919604027e-06
-2.10753701176619e-05
-2.39529752756762e-05
-1.12011144187102e-05
-6.46553430999218e-05
-4.15682836762843e-05
-1.5124115649638e-05
-1.25279876106779e-05
-2.3077882452851e-05
-4.96742593186589e-05
-2.22954725114419e-05
-2.75314029026974e-05
-3.96874255356169e-05
-2.81247157872272e-05
-2.0337671795845e-05
1.36755352076544e-05
-9.00723423699798e-06
-1.568152100192e-05
-1.24253213437533e-05
-3.81962950058547e-05
-2.31557723132775e-05
-1.56848773564366e-05
-3.9579746438403e-05
-3.02632986905897e-05
-1.09396280481646e-05
-4.0937845477779e-05
-3.81261535772382e-05
-7.02172920888181e-05
-3.60796557147872e-05
-2.95766780997288e-05
-3.99011369693975e-05
-2.69030850150882e-05
-4.4830615571337e-06
-5.1410312796857e-05
-3.5552237364905e-06
-2.45276459595485e-05
-2.62645448756545e-05
-2.8345898578844e-05
-3.62352990552017e-05
-2.8966026407279e-05
-1.70745353973483e-05
-2.5870612572357e-05
-1.62630811087835e-05
-2.83180708654986e-05
-5.40703301427006e-05
-2.88133837331088e-05
-6.46975322839605e-05
-2.8130390184547e-05
-3.22655394989599e-05
-4.18030339287463e-05
-2.09997211125729e-05
-4.08406854945106e-05
-4.55887861772244e-05
-2.21644649021354e-05
-8.70655297810914e-06
-1.11601493447483e-05
-5.67244002190852e-05
-2.08483785104637e-07
-1.6520108829945e-05
-3.50440932538067e-06
-1.74028908853082e-05
-3.40927607737377e-05
-2.56324691679636e-05
-2.89238390445964e-05
-2.93439380475526e-05
-4.46573022277391e-05
-1.24119422486941e-05
-1.50902714385387e-05
-1.59876201343414e-05
-1.64445031000474e-05
-1.5550883642879e-05
-2.55206105942007e-05
-3.18636449917407e-05
-6.31472270826819e-05
-2.58290900614847e-05
-1.22173540013558e-05
-2.95479160108742e-05
-3.61501683023614e-05
-3.46633719847273e-05
-1.11001026185433e-05
-2.09693795260881e-05
-3.80948067548319e-05
-2.18743663803892e-05
-2.43080401176316e-05
-1.658391991602e-05
-4.6653051417658e-05
-4.5940919472281e-06
-2.95144983711327e-05
-3.7525505318462e-05
-4.42730644721262e-05
-4.43467770145368e-05
-3.27402129200061e-05
-2.33313746844929e-05
-2.17468666878597e-05
-1.03821428839552e-05
-1.43734124147265e-05
-3.97758119943216e-05
-8.93567054538717e-06
-3.52198945310606e-05
-2.90630960995853e-05
-2.23015238469691e-05
-2.13516595596564e-05
-1.1135933203308e-05
-2.31213284290672e-05
-4.36163473179225e-06
-5.18959133993011e-05
-4.06925409877391e-05
-3.77447877655524e-05
-2.03098088957395e-05
-3.54243795827193e-05
-2.02679875773919e-05
-3.43688924669844e-05
-3.64467109917102e-05
-1.9131926841993e-05
6.63064060111921e-06
-2.24493749516235e-05
-3.87537026571812e-05
-3.54941531499562e-05
-2.31523575827894e-05
-5.59654857661048e-05
-4.68059251075913e-06
2.21675524235269e-06
-1.50219587875205e-05
-3.77090175253153e-05
-3.02306155667845e-05
-4.62541674116593e-05
-3.34880023559377e-05
-4.4524198633206e-05
-5.62086308107999e-06
-1.02495259254962e-05
-3.15860138356713e-05
-5.62855870290761e-05
-2.18811776598984e-05
2.01955902206102e-06
-9.33834864567216e-06
-2.2004509179151e-05
-1.29991316491249e-05
-2.34272175112956e-05
-3.42034206685892e-05
-1.96185407762993e-05
-6.23586661498274e-05
-1.4419374240614e-05
-6.49356633460171e-06
-9.31448265855311e-06
-3.83398415223602e-05
-2.28292678243001e-05
-2.57009507962319e-05
-3.10982152600825e-05
-2.85561024281169e-05
-5.22479579207957e-05
-2.80275493470197e-05
-2.46998511402605e-05
-2.10047785432538e-05
-3.15565380589014e-05
-5.55330715281564e-05
-9.46434631603936e-06
-8.57206621882179e-06
1.48940207456658e-06
-5.16645301458823e-06
-2.79362052719786e-06
-1.90825225955092e-05
1.75606062945379e-06
-2.31064368561361e-05
-1.9684450174884e-05
-5.34251610986502e-05
-4.10449153728972e-05
-3.58857442351554e-05
-6.64598409371935e-05
-3.7870786992526e-05
-3.62835018745939e-05
-3.80437723621476e-06
-1.13217738165167e-05
-3.56994286500357e-05
-7.53061951929327e-06
-1.84052558231798e-05
1.50388121775861e-06
-4.09896140536549e-05
-1.63651554200251e-05
-1.78347776830638e-05
-1.49101364876797e-05
-2.38801300887126e-05
-6.42215202863046e-05
-4.34349851525493e-05
-3.71731004022348e-05
-1.74787813911146e-05
-1.15544744837475e-05
-3.30398554829325e-05
-1.43217134780485e-05
-2.47072400901476e-05
7.705762752736e-06
-4.59381851656515e-05
-4.19756147188574e-05
-1.39062985958655e-05
-1.57550424003181e-05
-1.69726482056476e-05
-3.27503881016321e-05
-1.55362178008275e-05
-1.88071839011186e-05
-6.3595550660399e-05
-5.5880842581206e-05
-3.15132579737494e-05
-5.78351590013748e-05
2.36712941685365e-05
-1.42623220911523e-05
-3.50506114718229e-05
-4.25441922367706e-05
-7.89679489998594e-06
-3.69147293797053e-05
-1.1385697672753e-05
-1.56417170551886e-05
-5.65394527342775e-05
-4.24256390345123e-05
-6.18405490259959e-06
-2.97475085483396e-05
-1.30261587011878e-05
6.96510633065961e-06
-3.2635303599526e-05
-1.5340510341129e-05
-3.42477329562545e-05
-4.37157861760053e-05
-8.80315273003719e-06
-1.23734564602401e-05
-3.37199880289598e-05
-2.40602365446143e-05
-2.42725296144766e-05
-2.43731961714739e-05
-2.22003462698076e-05
-2.86056721198926e-05
-4.59146730601537e-05
-4.40970697314922e-05
-2.73472813869725e-05
-5.17970081895194e-05
2.82955075318866e-06
9.74933175179781e-06
-3.47534291966689e-05
-1.6390909520684e-05
-3.47567914616737e-05
-1.32351902253625e-06
-2.46783480173683e-05
-4.41444608493153e-05
-4.01148887067539e-05
-1.20408659323899e-05
-3.78308733241322e-05
-2.43953770439155e-05
-2.66881438279589e-05
-6.18296522737737e-06
-9.69306587702109e-06
-5.59638193445972e-06
-1.53756140557922e-05
-4.91033807532709e-05
-6.07578924119204e-06
-5.41279401009443e-06
-1.7370133702205e-05
-3.19893466480551e-05
-2.8026063932063e-05
-1.69074465859955e-05
-1.97398543154611e-05
-1.29544859257242e-05
-4.15008736574619e-05
-3.13706580382753e-05
-3.82969947081452e-05
-9.38788414170856e-06
-2.94543219963035e-05
-5.37856203753905e-05
-3.65001852134102e-05
-4.58046928016483e-05
-3.14452609807937e-05
-2.89903115228242e-05
-2.74149969868122e-05
-2.04908177430657e-05
-3.62892994565359e-05
-5.60144226324371e-05
-1.8414979153613e-05
-2.11689835931877e-05
-2.63132466393009e-05
-3.95540039112739e-05
-1.55117416581511e-05
-1.03935602611225e-05
-3.37895418600617e-05
-4.5233755773692e-05
-2.66144224776694e-05
-5.08464986894557e-05
-2.44645039010602e-05
-3.17691600180791e-05
-2.11098492140696e-05
-7.63666597316454e-06
-1.12457917589281e-05
-2.55646331499321e-05
-3.43893998258176e-05
-3.68108614230623e-05
-4.10758859587996e-05
-3.44167763397536e-05
-9.09011927825787e-06
-2.82470898119684e-05
-3.64837610452023e-06
-2.48278145311743e-05
-4.12862904172864e-05
-3.65622019250542e-05
-4.09229541874316e-05
-2.27433050600387e-05
-3.12555652714376e-05
-7.2981076582635e-06
-1.71598326331933e-05
-2.27164189929753e-05
-4.62141713589079e-05
-2.23650225657978e-05
-4.11451667896952e-05
-3.34840582157232e-05
-4.48534767372031e-05
-3.50889426870828e-05
-3.24389259162257e-05
-2.87899855413527e-05
-1.05762128681934e-05
-1.58237337349183e-05
-3.60515927409598e-05
-2.11872437895378e-05
1.60220710442557e-05
-2.97562707211208e-05
-1.20570148639665e-05
-2.11136320995134e-05
-5.58729859185321e-05
-3.95298399247895e-05
-2.39253689126407e-05
-4.7882326312889e-05
-1.8110931153208e-05
-2.51088532570975e-05
-8.96231139396645e-06
-1.69989665722632e-05
-4.00065149056469e-05
-1.81931403309242e-05
-1.20028365849257e-05
-3.73529945357106e-05
-3.72510575789383e-05
-2.1522019129102e-05
-5.11544190169306e-05
5.97022291631582e-06
-4.03789482258438e-05
-2.12686348420334e-05
-3.0467190990724e-05
-1.40931993310991e-05
-4.78943580674761e-05
-2.31229722432859e-05
-2.94795547184823e-05
-3.97518921500924e-05
-4.0899364400061e-06
1.19773681080419e-05
6.16979870374078e-06
-2.55004685715095e-05
-4.19977787052718e-05
-3.58725979060838e-05
-2.59128546488514e-06
-1.20102472474437e-05
-6.47388647123572e-05
-2.01032636075324e-05
-3.70315545357837e-05
-1.09413639725426e-05
-2.39517386427319e-05
-2.41388141389938e-05
-5.34789171545205e-05
-4.04179413886952e-05
-5.73474086552286e-05
-4.08345780533992e-05
-3.02019763016542e-06
-3.60625915921031e-05
-2.41184554457487e-05
-2.20968981451005e-05
-7.17310447091026e-06
-4.13612384601135e-05
-3.64672385029772e-05
-4.15596968071257e-05
-2.79164067543845e-05
-3.41150927452932e-05
-2.59934717874126e-05
-2.89020899063219e-05
-3.23783079912303e-05
-2.90072301080899e-05
-4.03638378238411e-05
-4.22088206032992e-05
-2.64288459868932e-05
-5.71920360144737e-05
-3.51054779364231e-05
-5.46559507814613e-05
-4.74422176495812e-05
-2.56796251588708e-05
-2.45697195349743e-05
-4.57797896385344e-05
-4.26869101525972e-05
-3.18176028053089e-05
-2.26416640264639e-05
-1.80403138931631e-05
-6.61888946300357e-05
1.56990396535196e-06
-2.0615968338924e-05
-3.63993427609296e-05
-3.02563673130946e-05
-1.3842513376691e-05
-2.59792614157696e-05
-4.13203344475366e-05
-3.67826624421064e-05
-2.97095165681691e-05
-2.89502871990573e-05
-2.21297733875196e-06
-4.44995000081787e-05
-4.03077688851973e-05
-3.89432046175183e-05
-3.06786838910673e-05
-2.30652489903598e-05
-4.06802817634681e-05
-7.10387577697383e-05
-1.98016715268981e-05
-1.55733192971267e-05
-4.40518574867413e-05
-1.52797901849041e-05
-2.97304462002663e-05
-4.00363709403876e-05
-1.21664811031521e-05
-2.29381161440871e-05
-9.73985905733296e-06
-8.53897852540936e-06
-1.49237229983564e-05
-3.42605752672108e-05
-1.80870034473083e-05
-3.61275437221261e-05
-1.04586068887034e-05
-2.64387748923242e-05
-1.73190403833384e-05
-2.39315544691969e-05
-3.00586057298627e-05
-2.84238240197296e-05
-7.16050877679752e-06
-2.0648771801839e-05
-3.11232006660361e-05
-2.90475989156527e-05
-2.90991300762791e-05
-2.99423561847245e-05
-2.50465783196402e-05
-8.84032704279905e-06
-2.39253649984942e-05
-3.40896034031317e-05
-5.79791378121038e-05
-4.53379261989793e-05
-2.72781818924847e-05
-3.09408038430818e-05
-3.42022082067185e-05
-1.74516954430003e-05
-1.62349720487379e-05
-4.3340864234852e-07
-2.59572538832491e-05
-5.482765671598e-05
-1.02471334837691e-05
-2.30848120566288e-05
-3.66059693033201e-05
-4.40614370122763e-05
-5.82060814115643e-05
-2.86100544737685e-05
-3.52896485632999e-05
-3.90024338435168e-05
-4.64375580683639e-05
-1.85568771955125e-05
-2.62640143156094e-05
-1.18163636528797e-05
-3.93239637746008e-05
-1.59308743505808e-05
-4.08370294783737e-05
-3.37327884378326e-05
6.14788339042472e-06
-2.91556016152374e-05
-2.10671127513663e-05
-8.94404753201372e-06
-1.94126379945954e-05
-4.17485681275479e-05
-4.74533337627711e-05
-2.11516786736157e-05
-2.11859193143461e-05
-3.54536482123397e-05
-2.70211155948798e-05
-8.43244812103476e-06
-3.08920028313021e-05
-6.16518934448672e-05
-2.1656204825244e-05
-5.96711099541253e-05
-2.9275404382281e-05
-5.10966739798684e-05
-5.9091848525371e-05
-5.82198696765918e-05
1.04997055180239e-06
-4.09638513401055e-05
-4.29848701633179e-05
-5.35873405063235e-05
-2.00244836578992e-05
-2.67271966675826e-05
-1.13049619321449e-05
-1.49384273357366e-05
-1.90158866546915e-05
-5.6097520606841e-05
-5.40353056103106e-06
-2.6647142623819e-05
-2.59688736743871e-05
-4.02338614421495e-05
-4.17004115546033e-06
1.54016163836369e-06
-7.20692496902128e-06
-1.77270007483765e-05
-2.16563896177563e-06
-2.97141256455561e-05
-3.82532410337804e-05
-4.2249476917136e-05
-2.55855836764762e-07
-1.84749665532599e-05
-2.32118600025775e-05
-4.16411328917978e-05
-3.2997628533707e-05
-4.01123343072381e-05
1.76265709863856e-06
-2.9489623356444e-05
-5.20136469420994e-05
-1.63216940352029e-05
-3.97798426498128e-05
-5.39188589929767e-05
-2.11215527308061e-05
-3.85255360297959e-05
-2.50714825320516e-06
-2.6094097873024e-05
-2.91096856646764e-05
-3.16062067166883e-05
-5.36685056805889e-06
-3.14418016595611e-05
-1.98281895172041e-05
-3.29850893259597e-05
-1.8458986563787e-05
-1.7816203022567e-05
-1.42627310621685e-05
-1.20093011356709e-05
-4.34115730939792e-05
-2.47206422303439e-05
-3.15936131894963e-06
-1.56631728927374e-05
-1.82606883741836e-05
-2.4101537698828e-05
-3.25846445758839e-05
-2.98326094677396e-05
-2.17333465537778e-05
-1.61457010312536e-05
-2.73170314362274e-05
-9.14586555394519e-06
-2.56027118467661e-05
-6.048079138645e-06
5.81925184364976e-06
-1.41031911101275e-05
-4.31742369597826e-05
1.48475725671744e-06
-2.92626259760736e-05
4.53791081400585e-06
-3.76878391615435e-05
-2.20555919448681e-05
-1.80910807824177e-05
-4.71391363138483e-05
-2.44264570922187e-05
-3.60948786372487e-05
-2.77867709735964e-05
-4.05230141151003e-05
-1.80323766792304e-05
-2.91386174654183e-05
-2.90888913088197e-05
-2.6157260878363e-05
-2.13984297637866e-05
-9.43030493168851e-06
-2.97442744056218e-05
-4.24558216801142e-05
-1.40329048826314e-05
-1.47498688103277e-05
-3.66686086687534e-05
-4.47014315428438e-05
-6.83591875784403e-06
-3.72806471758545e-05
-3.65701536044319e-05
-2.070329256769e-05
-2.95664095549732e-05
-3.1316719111287e-05
-2.65453562527764e-05
-1.65062533250269e-05
-1.7026765233429e-05
-2.43384377421945e-05
-2.01642594411585e-05
-3.09254651907717e-05
-1.43079669121337e-05
-2.50083097539178e-05
-4.16460471863469e-05
-3.37735304173027e-05
-2.31769339932475e-05
-4.81772905020859e-05
-2.18136637513289e-05
-4.8552636844405e-05
-2.5891651599062e-05
1.36896596581235e-05
-5.17022588729151e-05
-4.21772261182767e-05
-4.82971889052518e-05
-1.04571163411649e-05
-3.42499047837124e-05
-4.85478603148195e-05
-2.46494261983251e-05
-2.51156530458989e-06
-3.37486323902008e-05
-1.30810303006048e-05
-3.03565227120453e-05
-2.82418567530304e-05
-2.92685746392138e-05
-3.85649252493141e-05
-1.42812487758666e-05
-3.45253847374393e-05
-4.29856811887671e-05
-1.43796536413885e-05
-4.30669392664471e-05
-2.56246301864823e-05
-3.51692472357343e-06
-1.34544905438246e-05
-3.03516343693486e-05
-3.24386045449414e-05
-2.08143437173477e-05
-1.80176103634756e-05
-1.67325013322872e-05
-4.75813512724697e-05
-1.61116400814353e-05
-3.56203666031461e-05
-2.3662020662131e-05
-3.654293640813e-05
-2.84073612898946e-05
-2.82985211183222e-05
-3.22527370120338e-05
-4.1293641973359e-05
-3.6478217832301e-05
-2.01159495998388e-05
-1.41310616566905e-05
-1.63801636375198e-05
6.62888358707866e-06
-2.18318217137489e-05
-1.26021275834083e-05
-8.03568552068452e-06
-3.73644578995548e-05
-2.5809800493004e-05
-2.53963347112442e-05
-4.30216020065269e-05
-4.20450304509274e-06
-9.12339470551385e-06
-2.85116242278203e-05
-2.00443622908493e-05
-5.10386033236926e-05
-3.67352582530715e-05
-1.74648101789252e-05
-2.36258625939788e-05
-3.97852605423543e-05
-2.0389251258621e-05
-3.61315219570451e-05
-1.76046217688728e-05
-3.96030421309463e-05
2.19787230729216e-06
-4.06005452928236e-05
-2.73855052150101e-05
5.44809532124434e-08
-6.86134170543391e-06
-5.66753815772978e-06
-3.8618303448612e-05
-6.2743326788436e-05
-3.25539846236866e-05
-1.48799285467681e-05
-3.43565556908457e-05
-2.90737344726764e-05
-3.77335722842845e-05
-4.64152299677449e-05
-1.87378917658357e-05
-6.1616031943452e-05
-2.99106115900459e-05
-2.13186649184449e-05
-2.07070162833804e-05
-2.73139034396612e-05
-4.84086995808675e-06
-1.2395848196802e-05
-2.48768241091532e-05
7.50634133096049e-06
-4.69036360893747e-05
-2.57306961606604e-05
-2.24197504026869e-05
-4.94571699521146e-05
-4.11063774895026e-05
-2.46310065898344e-05
-9.89696013012744e-06
-6.48623980999079e-05
-4.67117188325465e-05
-2.4907396336152e-05
-1.83672025093335e-05
-2.61313403781479e-05
-2.74655928998144e-05
-4.43660476837344e-05
-3.85109053145979e-05
-1.34972277614831e-05
-2.15221151645958e-05
1.34872572146979e-05
-4.70633070366289e-05
-9.88100057778514e-06
-1.94555116690614e-05
-1.69213837205333e-05
-1.98296253191406e-05
-2.2661981469253e-06
4.74018040846559e-06
-3.08080255844918e-05
-3.17183579549007e-05
-3.3712387265154e-05
7.66483664599956e-06
-4.48878100143952e-05
-2.49355123089307e-05
-2.19351706513207e-05
-4.14928554939379e-05
-3.00956460326053e-05
-1.31991227888364e-05
-1.73114734754858e-05
-1.28227811692567e-05
-9.90541463574356e-06
-4.24870428246354e-06
-2.14725569430745e-05
-3.0518499631911e-05
-1.93546468347095e-05
-2.12613921507203e-05
-9.24057981835554e-06
-2.13760912321195e-05
-2.52442774509533e-05
-2.72058487887503e-05
-4.33941571107882e-05
-5.91972012826121e-05
-1.68416201280666e-05
-1.73017068106475e-05
6.17332344597079e-06
-1.31638034513003e-05
7.67743888108438e-07
-3.77289383765972e-05
-1.54892503063524e-05
-2.06271284344184e-05
-7.37915782058089e-05
-3.39910689896756e-05
-5.88852439957886e-05
-3.56314263391376e-05
-9.04971227020328e-06
-1.68674040598587e-05
-2.28631271118883e-05
-2.24552367735451e-05
-4.72258787171156e-05
-3.86258502402477e-05
-2.97024306672531e-05
-3.15433226633985e-05
-2.96115017103214e-05
4.60984692730765e-07
-5.43698065232705e-05
-3.86084077663371e-05
4.92474899617688e-06
-4.57656603969434e-05
-2.88753018588144e-05
-4.24659725204474e-05
-3.76705872084318e-05
-4.69971738865619e-06
-1.06979459303505e-05
-1.32521060073489e-05
-4.94700390205829e-05
-2.85581320054836e-05
-5.17761565177872e-05
-2.59424510562699e-05
-3.83449948546015e-05
-3.43653271425364e-05
-2.64108507988483e-05
-2.83222016401919e-05
-3.61887455139838e-05
-1.67753747889819e-05
-3.21256424802382e-05
-1.8139595050255e-05
-1.94789792853213e-05
-2.96996733915705e-05
-3.71040719919493e-05
-3.2461016372632e-05
-7.60338191201664e-06
-3.97693701149123e-05
-2.01097517612135e-05
-2.16451979697723e-05
-1.79002420075231e-05
-2.54349246151423e-05
7.39128723682457e-07
-1.79401813474028e-05
-1.00018401329162e-05
-1.86396915663889e-05
-1.58951069747637e-06
-7.6690356297583e-06
-2.19570616773858e-06
-3.29157763700992e-05
-2.01879900104805e-06
-2.3441854787e-05
-2.23814076646189e-05
-4.07737054011007e-05
-2.46479332266266e-05
-2.53573607194469e-05
-2.16055793036425e-05
-3.74474801093933e-05
-1.29830157175761e-05
9.97875951112149e-06
-1.39954056262864e-05
-2.49249077982921e-05
-2.5511478964241e-05
-2.84631166483488e-05
-2.96657572303479e-05
-3.49232674002064e-05
-4.20528939293648e-05
-3.58320495265302e-05
-3.23620387776286e-05
-4.14983220418349e-05
8.90805477585739e-06
2.703561501061e-08
-4.69786696743964e-05
-5.8611660240596e-05
-8.55959426815162e-06
-3.35685693766279e-05
-2.41958431724544e-05
9.72013794590799e-07
-1.85978979417627e-05
-4.87352915583385e-05
-2.44136644657732e-05
-2.69024820232606e-05
-6.53772090446226e-06
-3.01090695409257e-05
-2.81573292344492e-05
-1.60666236748063e-05
-3.16389571992507e-05
-4.99225767145487e-05
-8.42884238498257e-06
1.52385895970625e-05
-1.98994380895862e-05
-1.32045268009412e-05
-2.04712034495851e-05
-2.50038789395803e-05
-3.50422490806214e-05
-2.42406458119702e-05
-4.61637255568091e-05
-2.89095021183383e-05
-3.66945140814449e-06
-2.44453387627977e-05
-1.02798920029046e-05
-2.92211354105582e-05
-1.03562431801461e-05
-1.93489449015343e-05
-4.29174613650432e-05
-2.05512226219475e-05
-1.71990013294287e-05
-3.95972649614345e-05
-2.05480891738054e-05
-2.01107126652242e-05
-3.11060883674118e-05
-3.30383292215775e-06
-2.08618520522241e-05
-2.97766993252387e-05
-9.38099936259683e-06
-1.93578427578307e-05
-4.0442475780579e-05
-4.24634869887163e-05
-5.51114393451206e-05
-1.30381310932352e-05
-2.20158286467115e-05
-5.98813059296258e-05
-1.70489619714348e-05
-1.17702590361249e-05
-4.92833803280838e-05
-3.7936201631574e-05
-1.50283366575198e-06
-2.29729068219964e-05
-1.15673727961331e-05
-5.78006606538214e-05
-4.52239568880492e-05
-3.89390333122835e-05
-2.76041784629254e-05
-2.97356615013899e-05
-2.80904584867348e-05
-3.37129182810213e-05
-2.14727950065376e-05
-5.47123523602474e-05
-2.41718622240219e-05
-2.57137708429882e-05
-2.24799367863464e-05
-4.78808858105596e-05
-1.79910952148627e-05
-4.10952940617689e-05
-6.34758979497502e-05
-9.88466331315688e-06
-6.39833691625057e-06
9.0571983097896e-06
-2.39245933526299e-05
-6.22681730469966e-05
-3.46726981702695e-05
-7.26429339311407e-06
-2.21617927696121e-05
-3.16850401325757e-05
-8.02593145912597e-06
-1.51564582651149e-05
-1.12711535564174e-05
-4.96244106477523e-05
-4.8918527703673e-05
-3.19298861810093e-05
-4.08643521087274e-05
-4.11313609289977e-05
-3.89067955661588e-05
-1.93742487897584e-05
-3.83865548188228e-05
-1.12619529277638e-05
-2.33939204653243e-05
-2.38804283338731e-05
-3.37381316242269e-05
-2.38674966665208e-05
-3.33524316631005e-05
-3.85259719356997e-05
-4.49350314954204e-05
-5.16238102896778e-05
-2.22714391967114e-05
-2.81544514130295e-05
-4.12454849987993e-05
-3.69109411114304e-05
-3.00543237062714e-05
-8.24924552458485e-06
-3.28802766862164e-05
-4.17164263238163e-05
-1.07416704194555e-05
-2.22373003816112e-05
-3.4187460418908e-05
-8.75931849660528e-06
-9.26650006950165e-06
-8.05265886938525e-06
-4.01710905809032e-05
-4.23977295795159e-05
-4.82467659769053e-05
-3.64142129989714e-05
-3.9619664753163e-05
-3.19231853868287e-06
-5.70339472204505e-05
-1.78028754509692e-05
6.38773623513192e-06
-5.46822477748151e-05
-4.41341526616001e-05
-1.88285290049724e-05
9.44126234004478e-06
-2.76974394678241e-05
-3.86116424367423e-05
-4.59598235337207e-05
-2.58886775649747e-05
-3.66748198331564e-05
-3.80346386376151e-05
-1.23274343256992e-05
-4.92708587091e-05
-4.64291624959346e-06
-2.017092839665e-05
-3.30144612059202e-05
-9.5189331359265e-06
-3.64329131626851e-05
-2.23249426203179e-05
8.09177473308453e-06
-1.55124326727137e-05
-1.71154741843628e-05
-3.41399549365076e-05
-2.18342828474621e-05
-2.7362793694121e-05
-4.32646461590416e-05
-1.90513924011736e-05
-1.35737165018856e-05
-1.84010932432798e-05
-2.11579742230221e-05
-5.22189005489754e-05
-1.8007785197968e-07
-4.44152340162938e-05
-1.62958510563641e-05
-2.74127165503368e-05
-4.09830630096434e-05
-2.65670779289751e-05
-2.43619052457247e-06
-1.63625721602157e-05
-4.12065580804361e-05
2.74084484360486e-06
-4.28731359254017e-05
-5.65498028711103e-05
-1.01553169965752e-05
-2.9811317448611e-05
-3.01619860604979e-05
-1.78078173132677e-06
-1.34175552305725e-05
-3.14348959365654e-05
-8.61802772353979e-06
-1.79700766807945e-05
-1.91668593585225e-05
-1.01423293654169e-05
-2.5119484046346e-05
-6.83898545381715e-06
-5.37339026324867e-05
-3.88054044376024e-05
-4.26533544166581e-05
-3.75921332401189e-05
-2.77051359839014e-05
-1.58506946379065e-05
-2.81291343009482e-05
-4.04074957800116e-05
-4.61229730864137e-05
-1.47936098864131e-05
-1.40948880090998e-05
1.47032281747237e-05
-4.84061193591278e-05
-5.01648589032646e-05
7.54046757855619e-06
-2.52069122683604e-05
-2.01622663940156e-05
-2.18445711209678e-05
-9.07155237403705e-06
-9.62582051867256e-06
-2.26247307961563e-05
-1.32233679086002e-05
-1.64187910233349e-05
-4.80914424141763e-05
-2.40758477689197e-05
-2.90195368171974e-05
-3.66088478884066e-05
-1.69660323305443e-05
-2.52363476524251e-05
-2.80408504654234e-05
-1.52593711685452e-05
-1.59541146109716e-05
-5.12869071816258e-05
-1.17479424169218e-05
-4.0119851476315e-05
-2.10938255256012e-05
-1.70675281774987e-05
-4.63750224543224e-05
-3.87290279921891e-05
-1.31506287224033e-05
-4.65223523358249e-05
-3.10148331413585e-05
-2.46648366732195e-05
-3.22716614495659e-05
-2.31095082656538e-05
-7.01721335059031e-05
-3.9214095109811e-06
-1.72630585370843e-05
-4.71385708669858e-05
-2.89762552331798e-05
-1.00829955660172e-05
-2.86898733773158e-06
-6.9716856978757e-05
-1.97598786271167e-05
-4.19867897003017e-05
-2.03537419489116e-05
-2.91810380471161e-05
-3.63223628492964e-05
-2.24784661025202e-05
-3.11163180442266e-06
-2.60217665963736e-05
-3.75031124775129e-05
-3.72085956011575e-05
-1.34323312954701e-05
-2.13873147341213e-05
-1.61903579106099e-05
-2.09262092433138e-05
-4.14787188176223e-05
-4.15204638852575e-05
-4.48226689477809e-05
-1.92800528352968e-05
-2.75680143820777e-05
-1.47391894927853e-05
-4.31083221984318e-05
-3.82495980203454e-05
-5.52490602581809e-05
-6.9799698095786e-06
-2.75732137229509e-05
-1.2803704516816e-05
1.24621480135719e-05
-5.60740841008682e-05
-2.2409566886171e-05
-1.49656530266689e-05
-4.6723102246829e-05
-2.99345696519158e-05
-1.78364231940256e-05
-2.46836880625704e-05
-2.72091176174991e-05
-2.06322145120377e-05
-2.68039854856244e-05
-4.00740383568849e-05
-1.29411490762381e-05
-3.65129706644951e-05
-3.73954750417005e-05
-5.86618040312384e-06
-4.78973815136976e-05
-1.75437091017679e-05
-7.89796825406092e-06
-6.33631759083993e-05
-6.68931637802562e-05
-2.46317092164726e-05
-4.21713681623528e-05
-4.34042897738861e-07
-5.5109444892771e-05
-4.32965353722036e-05
-3.13917632408699e-05
-4.14750786186316e-05
-4.6943903546524e-05
-2.63689081522031e-05
-3.88795519599535e-05
-6.72536482275857e-05
-2.41433060504793e-05
-4.0380459931545e-05
-3.40221639444264e-05
-1.65255450813656e-05
-1.8260997047598e-07
-3.17201824761796e-05
-3.80417421513066e-05
-2.41961365224915e-05
-2.82848587708478e-05
-2.96897968456064e-05
-1.60625548495463e-05
-1.66119963276743e-05
-2.2587612621261e-05
-5.10330860992483e-05
-1.86755026882249e-05
-2.50848559178576e-05
-1.43849075961428e-05
-1.74742144072757e-05
-4.77719963733971e-05
-4.00017685449539e-05
-8.69163479599298e-07
-6.24144984730735e-06
-2.12914524417327e-05
-6.28724366395127e-05
-3.15537177436705e-05
-1.31456714601016e-05
-4.01444317592927e-05
-4.38460009060413e-05
-3.42026852095356e-05
-1.31745208939018e-05
-2.17499198270163e-05
-1.93051622824843e-05
-4.59819076944574e-05
-1.82532558870019e-05
-4.75111787241629e-05
-4.12891506307964e-05
-2.33653975015764e-05
-8.17230322280589e-06
-4.79237209159963e-05
4.47762149588693e-06
-3.04243028176182e-05
-5.94006348866245e-05
-6.89557900303887e-06
-3.8556397321983e-05
-3.94243150252902e-05
-2.90532617610445e-05
-4.18371250926528e-05
-2.76894362882447e-05
-2.32204267582366e-05
-1.75191710760981e-05
4.88920820612778e-06
-4.73931078510846e-05
-3.52701987521873e-05
-3.57680398738589e-05
-1.18506051349357e-05
-2.26147200607326e-05
-3.55989464113553e-05
-1.62630292639368e-05
-3.67815385975541e-05
-1.94990209781846e-05
-2.458484998443e-05
-2.56198914101965e-05
-2.04392380971563e-05
-2.16929536062113e-05
-2.26328118682445e-05
-2.8283070366259e-05
-1.91973740774592e-05
-4.77673048202618e-05
-4.09023281696075e-05
-1.94805193805861e-05
-2.79640199967105e-05
-1.01506781810247e-05
-3.77994233174913e-05
-3.40397356380646e-05
-4.34632018814806e-05
-2.30951601273076e-05
-8.54668881599848e-06
-5.26737701767461e-05
-2.18765935157564e-05
-1.5454468780005e-05
-1.65420407363748e-05
-2.99661800026168e-05
-3.3202103448069e-05
-2.51880397887609e-05
-5.42636662290398e-05
-1.7189237260398e-05
-4.85608225091121e-05
5.38875934106159e-06
-4.19982274884184e-05
-1.94729456681154e-05
-1.62268699499143e-05
-3.6078686371168e-05
-3.58849472702074e-05
-2.94215210134907e-06
-2.38815816768265e-05
-1.68515700837057e-05
-1.28465328921659e-05
-1.19105785264821e-05
-3.84990460757125e-05
-1.96917142844414e-05
-1.90141534274116e-05
-2.29511194350589e-05
-2.15914859672115e-05
-1.53348362679448e-05
-5.43698906880885e-05
-3.32721493239302e-05
-3.93619580882181e-05
-3.30293893281415e-05
-2.65029728994915e-05
-1.10299158297746e-05
-1.70367801175133e-05
-2.34516530564735e-05
-3.91240730957857e-05
-3.92085053130964e-05
-3.49125425678523e-05
-1.39110222039485e-05
-4.77395737948973e-05
-4.46998369034978e-05
-2.374243332344e-05
-5.54239761098099e-05
-2.11754859023863e-05
-1.66229921226895e-05
-4.38604082097136e-06
-1.6516121329764e-05
-5.29796522586404e-05
-4.04094170797297e-06
-5.28711290259372e-05
-3.03977402124075e-05
-1.43637247975587e-05
-3.33626574171678e-05
-3.5662341178285e-05
-4.85859239673442e-05
-3.89596330934315e-05
-2.50493208656412e-05
-2.52918123989243e-05
-3.52350653207552e-05
-4.34062467896289e-05
-1.11761375433791e-05
-2.24382363767454e-05
-4.40202379290149e-05
-5.1119635455386e-05
-1.52624039174295e-05
-3.07147385544189e-05
-5.10752519991532e-06
-1.84102491593357e-05
-2.10749874664758e-05
-1.68699259266616e-05
-4.3499440028571e-05
-4.04134023213847e-06
-2.77559136297815e-05
-4.24543747340415e-05
-1.99207867086685e-05
-3.84154280277729e-05
-2.12873912081178e-05
-3.59419209114708e-05
-1.84244530093407e-05
-8.15484017321657e-06
-3.07749580211032e-05
-1.34487913882924e-05
-3.31134073257208e-05
-1.55779527025013e-05
-2.72730850385351e-05
-1.82940382581186e-05
3.35493498871156e-06
-3.71230297772594e-05
-2.662014334746e-05
-1.27870121164491e-05
1.74446092757499e-06
-1.92018869404942e-06
-4.0040417266033e-05
-5.78345679861755e-05
-3.92385180038794e-05
-2.87941150987939e-05
-3.70852986236934e-05
-4.38509880922645e-06
-1.20229275466632e-05
-4.07430273209874e-05
-2.29528625196933e-05
-4.41617332925075e-05
-2.26060238859393e-05
-2.94725686752972e-05
-3.92093082252649e-05
-4.153282773041e-05
-3.17681870488064e-05
-4.37401328193694e-05
-3.30449672985005e-05
-1.21281322544168e-05
-2.09031377382791e-05
-2.10982221087134e-05
-2.86835799535693e-06
-2.80342849177448e-05
-1.33117989973061e-05
1.02263179844823e-05
-3.2685785422363e-05
-3.41719791191606e-05
-3.73864943022915e-05
-2.67422106741586e-05
-2.01758415464436e-05
-3.36498900549044e-05
-6.76170464827604e-06
-1.38712235107752e-05
-1.11561957363135e-05
-3.45165525008642e-05
-3.74673796275857e-05
-2.70813048184834e-05
-9.93869347656304e-07
-1.05682519412909e-05
-3.19705798518589e-05
-4.18316305841669e-05
-2.55805192531509e-05
-2.47735644066813e-05
-2.75599710120255e-05
-3.03814371880854e-05
-2.67932278368029e-05
1.24469994947229e-06
-2.51236551403463e-05
-5.00514441319292e-05
-1.2733926724994e-05
-3.82515893808292e-05
-4.54987477598877e-05
-1.78940156086212e-05
-3.786705519293e-05
-2.19410617420666e-05
-1.73160073150867e-05
-3.91686948909574e-05
-1.39599341781575e-05
-4.44674819559586e-05
-2.70319491264627e-05
-2.16777685147775e-06
-4.22251301658554e-05
-2.86787960347013e-05
-4.32328247044379e-05
-5.03009437505921e-05
-1.70155283687547e-05
1.29814095910985e-06
4.88948135559481e-07
-3.45849639760454e-05
-1.69960441272755e-06
-2.73000497655545e-05
-4.26364126617189e-05
-3.25578566138654e-05
-2.7821606425344e-05
-5.00597404136523e-05
-2.95388332376766e-05
-2.03796950352974e-05
-3.32973565406223e-05
-3.79873501518794e-05
-9.53319065545712e-06
-3.231776866634e-05
-1.99242319072501e-05
1.53548074172246e-05
-1.01241379717973e-05
-6.02655246280161e-05
-3.49244634301422e-05
-4.33628668869107e-05
-4.56551827104472e-05
-2.66695230651584e-05
-2.48189581549731e-05
-5.34585071429372e-06
-1.37964420082486e-05
-4.51915437906847e-05
-3.40117093613904e-05
-2.71826481813647e-05
-4.95169211080753e-05
-4.81626178948655e-05
-2.86261900958026e-05
-5.19783330444871e-05
-3.76855729982006e-05
-4.70060735005177e-05
-4.41091237202681e-05
-4.12964192390467e-05
-3.9365970019383e-05
-3.72962769097382e-05
-3.97421496635791e-05
-4.43225418199098e-05
-7.42047318736511e-06
-9.61898565326939e-06
-3.39572682847637e-05
-4.74335453473911e-05
-3.54278776554996e-05
-5.38494708238683e-05
-5.02233629908593e-05
-2.356782328171e-05
-5.08846035763595e-06
-4.70626692384112e-05
-1.56308470857832e-05
-1.70308036993177e-05
-2.73492828301627e-05
-4.79220501458258e-05
-4.56408830532355e-05
3.33992713448386e-06
-1.29056754588712e-05
-1.53343888862606e-05
-4.40703364974269e-05
-2.21081358415472e-05
-2.80186994529012e-05
-3.17927410146705e-05
-2.47329337375436e-05
-4.34902616395226e-05
-1.85723147988672e-05
-3.24640024310121e-05
-3.20285836364045e-05
-1.19785827860201e-05
-4.10497542810831e-05
-3.3754256402874e-05
-4.63502554480162e-05
-2.95712285042703e-05
-6.11604598678434e-05
-2.1706931925605e-05
-4.5834115103447e-05
-4.38131590050313e-05
-5.37708562207122e-05
-3.23610673368867e-05
-2.49423822271523e-05
-3.23643495895221e-06
-4.39063166278989e-05
-4.69503245945713e-05
-2.65989331630137e-05
-3.39106924118124e-05
-5.41376697943048e-05
-2.10705066133981e-05
-5.30981278196668e-05
-2.19540299405262e-05
-3.79358907613392e-05
-3.03984120941028e-06
-3.13446882737045e-05
-3.51846087560711e-05
-3.33974347765779e-05
-5.18565032662437e-05
-4.39071695923202e-05
-5.30102957538437e-05
-1.59875885789167e-05
-6.04672794614408e-05
-4.01311839761557e-05
-1.29973975013269e-05
-4.35326443366166e-05
-3.04000374197594e-05
-2.00620969884002e-05
5.83009059914949e-06
-4.38040946609173e-05
-4.41985060331352e-05
-5.55820441225233e-06
-3.2783174545456e-05
-3.94099931680452e-05
-5.16116251548528e-07
-2.47001727059417e-05
-6.35966525301815e-05
-3.34265639782343e-05
-3.32555588832556e-06
-9.58358227143857e-06
3.25861437340099e-05
9.12872369439438e-06
-5.45028053421015e-06
-5.48348008375926e-05
-1.99169603776812e-05
-6.17160101890551e-05
7.83621488330603e-06
-1.61561081874007e-05
-4.40916447502132e-05
-2.67573347607181e-05
-4.47882504904273e-05
-1.99744342987485e-05
-1.95275720842824e-05
-4.67160280266414e-05
-3.03575811421305e-05
-1.43371121869671e-05
-2.38739194380324e-05
-2.3594128564722e-05
-1.16379837583221e-05
-2.97334988306831e-05
-4.89110387381136e-05
-3.73888908918878e-05
-3.07612813369592e-05
-2.99809297509549e-05
-3.18615689883844e-05
-2.4908127846418e-05
-1.75405149670594e-05
-3.19217541438312e-05
-4.01584980749905e-05
-3.93973404090076e-05
-4.09896277667355e-05
-4.31632153384214e-05
-2.4251246563149e-05
-2.69650717386534e-05
-4.37551564954341e-05
-1.08388098832111e-05
-4.03494928987939e-05
-3.29273588360466e-05
-3.53005925967825e-05
-6.02439562132536e-05
-3.34180978873622e-05
-2.93462568159482e-05
-3.23999036249066e-05
-1.34185160674808e-05
-5.56007851261902e-05
-2.17996739323563e-05
-2.88884240245075e-05
-1.0430787847161e-06
-4.30192955377614e-05
-4.25448023310452e-05
-4.33089394294428e-05
-4.70560900566833e-05
-2.77816716229363e-05
-2.69883622614376e-05
-4.68384030778378e-05
-4.9951769181263e-05
-2.16346714022006e-05
-4.00779267061183e-05
-1.58762569949455e-05
-4.34244812159869e-05
-3.49669822817253e-05
-4.96300821844251e-05
-6.12073994050278e-05
-2.58706362990242e-05
-2.58612858031687e-05
-4.8899381666839e-05
-5.14040905889977e-06
-4.61632975132921e-05
-3.46700961232412e-05
-2.49747397505636e-05
-4.07172850994327e-06
-4.03556235875731e-05
-2.63009039496373e-05
-5.37638603312487e-05
-3.30683180404932e-05
1.17881758771707e-06
-5.45432968849742e-05
-4.29206221752373e-05
-2.08623282302223e-05
-5.64825938595944e-06
-8.21914926303918e-06
-3.40198773267108e-05
-3.76762814543922e-05
-8.15543831127084e-06
-1.33082392200524e-06
-1.84283876223238e-05
-1.10806644486996e-05
-2.59473634788523e-05
-7.6366738400742e-06
-3.20873525922567e-05
-1.86972705638933e-05
-5.45871806921898e-05
-2.3897948950022e-05
-1.58720458436693e-05
-2.83667408607129e-05
-2.98031975362235e-05
-2.80702577812058e-05
-2.61225072360252e-05
-9.65767692650349e-06
-5.31395190110649e-07
-1.75710794621011e-05
-2.75097800226375e-05
-3.52504086018503e-05
-4.93006105174817e-05
-4.22437743873897e-06
-4.71690617320656e-05
-9.20387928899046e-06
-2.33904386585945e-05
-3.01666943947785e-06
-3.0710682071339e-05
-2.07520309247833e-05
-3.13136365944742e-05
-2.47024041868571e-06
-2.29731269133825e-05
-6.59885290716727e-05
-1.29870324591411e-05
-4.57959560701135e-05
-3.45085891943014e-05
-3.15564298348416e-05
-3.08989611409732e-05
-2.19547451514735e-05
-2.82628693118995e-05
-4.09985846759473e-05
-3.28372936805421e-05
-3.5118355893635e-05
9.96322083398776e-06
-4.23991508728113e-05
-4.20822675522232e-05
-2.77016073384876e-05
-3.34081506814364e-05
-3.18720090409584e-05
-1.19560700747301e-05
-3.72791615300724e-05
-3.42375875892492e-05
-2.71791672690983e-05
-3.68329274995716e-05
-5.22052132305525e-05
-2.12778388024757e-05
-3.55973217129197e-05
-2.54792737269727e-05
-3.27699053370753e-05
1.43349877123692e-06
-2.5444549449771e-05
-5.24549882310052e-05
-3.86876372806848e-05
-3.48452721611083e-05
-3.3405024168545e-06
-1.65462028162269e-05
-3.78028486166476e-05
-3.39663836989236e-05
-2.87716300124502e-05
-3.83986685420458e-05
-3.7278410478083e-05
-2.77319505449721e-05
-3.36850358087935e-05
5.94382859620276e-06
-3.85736096891291e-05
-1.66439729726887e-05
-4.75460312709272e-05
-2.57544621818154e-05
-1.57674025470741e-05
-5.51771730198775e-06
-5.24158832786797e-05
-2.98817072315636e-05
-2.7679243190588e-05
-2.99217710714241e-05
-9.48555411649942e-06
-4.98180072714084e-05
-2.32939040342117e-05
-3.86892689061524e-05
-8.85431352221515e-06
-1.33491528752582e-05
-5.42152683158943e-05
-3.57906985645651e-05
-4.73453091452922e-05
-1.66134728267314e-05
-5.64663234726016e-05
-3.81661657660064e-05
-3.25549122338443e-05
-2.54903196311819e-05
-3.88407400963617e-05
-1.26018175065363e-05
-3.94778669471179e-05
-4.83268300051909e-05
-4.05754803857095e-05
-3.83482006256392e-05
-1.39680875233447e-05
-6.10044181009025e-05
-2.30035002340993e-05
-5.4782211591344e-05
-2.72561290348086e-05
-4.09970074220981e-05
-2.05915725529045e-05
-2.05259637117736e-05
-5.75010847566713e-05
-2.46655484709964e-05
-5.08549835619269e-05
-2.52260588778665e-05
-6.87788183368181e-06
1.75304719379577e-05
-1.58114181110121e-05
-3.46894891501483e-05
-1.74787138659454e-05
-1.83048656290363e-05
-3.80150666425805e-05
-2.80559094773647e-06
-2.21815143812335e-05
-3.80228156078124e-05
-1.80252493913122e-05
-2.2516656587637e-05
-3.81415639458879e-05
-5.24523818933932e-05
-3.33673065413025e-05
-8.83874407922698e-06
-1.27320741386643e-05
-4.14699059253994e-05
-4.25405701175641e-06
-2.67056854788807e-05
-2.20473151441259e-05
-4.87130874457937e-05
-4.66411228288787e-05
-8.11024526062268e-06
3.42515072199631e-06
-5.54290541510949e-05
-4.16343081942549e-05
-3.27087972272551e-05
-4.28320134035361e-06
-8.91061769788204e-06
-2.62543143383446e-05
-5.19579407710448e-05
-2.24795641305256e-05
7.05278399166245e-06
-3.81350206344411e-05
-4.01418770667427e-05
-3.02220015022046e-05
-1.46925639990903e-05
-1.9290667363455e-05
-2.7959941538243e-05
-1.69021709716711e-05
-1.9904102114976e-05
-2.63653647670244e-05
9.07097999287542e-08
-8.01362334063949e-06
1.25280632056759e-06
-4.93066666908667e-05
-3.43015845779975e-05
-3.5911012880178e-05
-3.68054575649658e-05
-1.49550595394314e-05
1.64763471378696e-06
-8.03331303235071e-05
-2.4601938240388e-05
-4.30435877299018e-05
-2.37840931912063e-05
-3.63198961082211e-05
-1.84420962317963e-05
-3.06233766287545e-05
-2.95597228163844e-05
-4.40360006255862e-05
-2.29660642491237e-05
-1.93684205287064e-05
-1.58783012115346e-05
-2.80168965945335e-05
-4.14926181738802e-05
-2.22912852689345e-05
-8.80631697687972e-06
-2.21403712862324e-05
-1.34215076788179e-05
-6.7892429889068e-06
-4.23792532458943e-05
-6.26994523265117e-05
-1.41935388396671e-05
-2.94567233068813e-05
-2.22341861907287e-05
-5.70334953437261e-06
-7.43058909084099e-06
-2.4619358063305e-05
-4.29964161336165e-05
-1.86673950948574e-05
-5.02758115876955e-05
-1.26394308168275e-05
-1.47183366941446e-05
-4.68426825693824e-05
-4.15299410040329e-05
-1.96058014666963e-05
-5.2311178322574e-05
-3.72984230054619e-05
-3.83699634074928e-05
-2.56579609488266e-05
2.46289051982222e-06
-3.80492225548598e-05
-2.02133454682901e-05
-1.20878182920945e-05
-4.61178968556658e-05
-2.16971695207677e-05
-1.78685780314653e-05
-1.67366630207245e-05
-2.24949763413186e-05
-1.09023341745619e-05
-1.3453625211434e-05
-1.90727108279403e-05
-6.85439758951487e-05
-2.66036849963937e-05
-2.58372838437326e-05
-9.32446223448014e-06
-2.98947108016468e-05
-1.43571534001585e-05
-1.67505772758752e-05
-1.59516525775009e-05
-2.24148119198997e-05
-5.44423979418825e-06
-3.41831180173332e-05
-2.97395015790708e-05
-3.67193519615026e-05
-1.66479951496973e-05
-1.9023847038828e-05
-4.02251405201754e-05
-2.81548202129555e-05
-3.81391710114556e-05
-4.2712228525137e-05
-6.22857240096475e-05
-2.54509307999904e-05
-3.82550904157831e-05
-3.14298093556874e-05
-3.30506912240079e-05
-1.58148478701837e-05
-2.23075040515035e-05
-4.89070786370605e-05
-3.58916935445304e-05
-3.01985087366226e-05
-6.86789662593711e-06
-2.84235769414388e-05
-1.6593653917155e-05
-3.07148622444174e-05
-4.18299803955494e-05
-1.49122632938491e-06
-2.92214080654946e-05
-5.04693028629872e-05
-2.28593101882115e-06
-4.27326525889384e-05
-3.53736706558286e-05
-1.9805586685055e-05
-2.72943989742805e-05
-6.61766424904805e-06
-1.59841042070021e-05
-3.49595194186539e-05
-3.27872242187235e-05
-2.36421734770268e-05
-1.73290803136447e-05
-4.25734959031826e-05
-2.34822748968427e-05
-2.83313039413138e-05
-3.11482816455903e-05
-3.42820338206315e-05
-2.05156732644704e-05
-3.57157879803657e-05
-1.25267483961264e-05
-1.37704431529538e-05
-1.23379401900483e-05
-3.19996340819921e-05
-2.92737157489226e-05
-2.51761670059943e-05
-5.54787473465087e-06
-3.54073140138136e-05
-2.88766171041078e-05
-3.28489767265417e-05
-3.32321788638516e-05
-4.28540369860397e-05
-2.66716213681896e-05
-2.37068360476521e-05
1.66246261742916e-08
-4.08499497127665e-05
-2.11179060090483e-06
-3.04252493687394e-05
-1.21968107715354e-05
-5.65455242879767e-05
-1.91254432739894e-05
-4.78450508966065e-05
-7.55497266647353e-06
-3.94573693600362e-05
-3.94933793863249e-05
-1.45492580056753e-05
-1.59846989548613e-05
-8.14451151620742e-06
-3.09643784678451e-05
-3.46374087255444e-05
-4.15753496760311e-05
-2.60543131849884e-05
-3.42103641270124e-05
-6.05564049246378e-05
-1.89133662143768e-05
-2.1648927684464e-05
-4.08929368732044e-05
-1.58941390359289e-05
-2.0790280840425e-05
-8.44274687679343e-06
-3.3387457705013e-05
-1.04305197723607e-05
-2.60703177820829e-05
-1.44780791628863e-05
-2.13132890087978e-05
-1.49410801445215e-05
-4.09287393406613e-05
-1.58991407196382e-05
-2.20546215589347e-05
-1.84064617374008e-05
-2.52131543575735e-05
-1.75835348566803e-05
-1.41635606922451e-05
-8.93795854007997e-06
-2.86808885226212e-05
-1.65758145955709e-05
-2.60927896502304e-05
-1.60704758599296e-05
-4.69958578555349e-05
-1.5950499133704e-05
-4.25161125099218e-05
-1.80688868732909e-05
-2.94402969455017e-05
-3.09716792576334e-05
-2.89166735348053e-05
-8.26885415374783e-06
-3.02192247865731e-06
-2.91758154116987e-05
-3.43446332320522e-05
-3.85947073127178e-05
-1.28551989353968e-05
-2.50929200132836e-05
-3.60552295524966e-05
-3.9016526482265e-05
-3.80202125886325e-05
-2.32805931914482e-05
-4.36588753421065e-05
-2.26414404402476e-05
-4.95962223528548e-05
-4.20497289700941e-05
-5.1820471699065e-05
-1.82541216472469e-05
-3.84618636519108e-05
-2.78830024869215e-05
-1.46053967317654e-05
-2.57709806555477e-05
-1.53683857432697e-06
-1.37774265165105e-05
-3.52076617694027e-05
-2.47676357031434e-05
-4.56084902065737e-05
-3.15513447226773e-05
-3.27670318514733e-05
-3.66253010269662e-05
-3.14849032269141e-05
-3.61444517632367e-05
-4.35274316148346e-05
-8.13481053102987e-06
-6.57563038499239e-05
-5.11470395246833e-05
-2.57841057500821e-05
-2.74776168316057e-05
-6.06683394988387e-05
-2.48738551946852e-05
-4.94287929117308e-05
-3.36257969084036e-05
-1.84648657358027e-05
-4.11706294550311e-05
-4.69850262805244e-05
-1.60864728248297e-05
-3.74776126944009e-05
-1.82336478415467e-06
-3.15848968750662e-05
-4.61377382031169e-05
1.44125242785098e-05
-9.45358632031031e-06
-3.14293454667615e-05
-6.25184647376541e-05
-2.9069589452791e-05
1.81595832647964e-06
-3.88789503480266e-05
-3.14834863739588e-05
-2.24910401566051e-06
-1.58638666091956e-05
-3.37223654222401e-05
-2.21957010846549e-05
-2.57839119955649e-05
-1.27396280815802e-05
-8.5205615221887e-06
-3.47607036875461e-05
2.60525064942352e-06
-2.32886843121103e-05
-4.53729881837017e-05
-1.50559708905574e-05
-1.68287641016215e-05
-2.76631732795889e-05
-9.98152558889295e-06
-1.03128459174722e-05
-2.57690876022081e-05
-2.93458063503027e-05
-3.68796598548211e-05
-3.67148301896388e-05
-4.85619784664978e-05
-4.73066313653368e-05
-4.62695357192964e-06
-2.80541617122431e-05
-2.02378602040254e-05
-4.60124081702676e-05
-2.94076598928454e-05
-3.24605160779823e-05
-1.89256886114633e-05
-8.79898766637302e-06
-5.59428303613737e-05
-2.5574221626908e-05
-6.73128034139902e-05
-3.52870296200631e-05
-3.40091798171619e-05
-2.89748978328121e-05
-3.52111835348806e-05
-1.36578199590095e-05
-3.61683834974608e-05
-2.64218833949455e-05
-1.42400509809841e-05
-1.57510354302603e-05
-3.36957584459669e-05
-2.33868911610542e-05
-4.14769510597285e-05
-4.90250451839456e-05
-5.217327167344e-05
-1.7132331294929e-05
-2.55349372782542e-05
-5.12125855325575e-05
-3.08684071839879e-05
-3.9699218119695e-05
-3.50653944769659e-05
-4.21622041442376e-05
-2.45990710217513e-05
-4.54553159029429e-05
-3.20467112397579e-05
-2.30672373815313e-05
-3.25848266282562e-05
-4.60152610515242e-05
-7.01273585326346e-06
-2.74463972018472e-05
-3.40352437565937e-05
-4.54356246084731e-05
-4.40052377461058e-06
-9.08882407043992e-06
-2.72038826494924e-05
-3.0670011139097e-05
-4.08823723754904e-05
-4.69587995798908e-05
-4.61964412120422e-05
-3.72948446113471e-05
-5.26967947052963e-06
-3.70062741801398e-05
-5.4656957526443e-05
-4.25097181357701e-05
-4.74657861166161e-05
-3.13756462290077e-05
-4.54843154652868e-05
-5.01504900903577e-05
-3.84933632039503e-05
-2.41296263038482e-05
-1.0169777532483e-05
-7.76675383710026e-06
-2.03366366844182e-05
-3.4818092463335e-06
-5.08456977485301e-05
-4.04748673882749e-05
-4.91830521516526e-05
-3.57745460662654e-05
-1.30562515943562e-05
-1.53947915882765e-05
-8.82138499769184e-06
-2.4632970423632e-05
-2.86211617814667e-05
-2.34739156371076e-05
-4.75630582856242e-05
-2.66345822804142e-05
-2.55528081208213e-05
-2.60909802268394e-05
-4.82184776766121e-05
-2.57753649053075e-05
-1.84715513104717e-06
-5.39878521114356e-06
-2.87070150021255e-05
-5.12451051977542e-05
-4.8540750486517e-05
-4.97871828046003e-05
-1.3634303566983e-05
-4.21819130288962e-05
-2.20451473280953e-05
-2.33291680773255e-05
-4.38954523393291e-05
-4.04622062148931e-05
-3.76660241721125e-05
-2.78013600771667e-05
-1.97265577093962e-05
-4.79668148661116e-05
-3.76382443123585e-06
-3.21332926239291e-05
-2.04951497894433e-05
-2.82076189275678e-05
-3.24864961641847e-05
-1.43925952170877e-05
-2.69246542020773e-05
-3.97643869140611e-05
-1.25685321652164e-06
-3.17975563360763e-05
-2.25654924881838e-05
-7.52133646212019e-06
-1.86831344795302e-05
-5.26345604108736e-05
-3.67325021361957e-05
-3.22290845175599e-05
-3.23495946627018e-05
-2.0281457936562e-05
-1.82402999712277e-05
-4.3249514605976e-05
-1.58797684520423e-05
-5.26537126120227e-05
-3.63166857716695e-05
-4.11005852066538e-05
-1.27636444654091e-05
-3.96252529275265e-05
-4.18758848675609e-05
-1.21273238127374e-05
-6.48478062339261e-05
-1.5660370813044e-05
-4.21067711608014e-05
-7.79806869868085e-06
-2.29297628844432e-05
-3.48408881029921e-05
-1.67306141809308e-05
-9.83525672418267e-07
-3.18269466660162e-05
-2.89533375185766e-05
-3.02492252987426e-05
-3.55333186991882e-06
-2.9713937102484e-05
-1.17416597518112e-05
-3.19874089233883e-05
-4.57965075081803e-05
-2.04428740110926e-05
-4.60958901079346e-05
-2.92634136464528e-05
-2.69530310308388e-05
-4.58007483286726e-05
-3.23615740567871e-05
-3.24716978292457e-05
2.38988270039584e-05
-3.02574799984924e-05
-2.58061423996958e-05
-3.93174862695277e-05
-3.09510455474219e-05
-2.09475027150916e-05
-6.92444795609219e-06
-2.7813377504586e-05
-3.59862561276076e-05
-1.7096602763876e-05
-4.60647684473429e-05
-6.02789674842375e-05
-3.67619945501968e-05
-3.2768299711275e-05
-1.55167439562342e-05
-2.10283560425678e-05
-4.00288249293229e-05
-2.15664601309844e-05
-7.58606664169044e-06
-2.88301498240899e-05
-3.14468690875138e-05
-3.50299921159255e-05
-2.32160076818042e-05
-3.13490719952683e-05
1.38152777213979e-05
-2.6036146937222e-05
-3.36320357858166e-05
-3.01993405297745e-05
-3.29631257434829e-05
-1.37423118727546e-05
-2.98407596104227e-05
-3.29564442329799e-05
-9.53361437264091e-06
-4.38316735823199e-05
-1.95213252674489e-06
-3.68274125108339e-05
-1.6474838093663e-05
-1.55224083754993e-05
-2.14645307186136e-05
-3.39916495549095e-05
-1.53918703638375e-05
-3.14935816108488e-05
-4.9528194826051e-05
-3.79542045152812e-05
-9.78933849651223e-06
-1.55548000842356e-05
-3.77886808920922e-05
-1.46152390113119e-05
-3.47042820666404e-05
-1.70180304522526e-05
-3.14292869856548e-05
-3.48570412247075e-05
-1.11817134810576e-05
-5.13350218772008e-05
-3.85871048078955e-05
-1.98325512824191e-05
-6.68944270264581e-06
-3.5472587522839e-05
-2.70515143888357e-06
-9.75466729263371e-06
-1.37420199505157e-05
-2.34303753189789e-05
-2.09395376241001e-05
-3.59422871223449e-05
-2.04636746167857e-05
-5.90848719076929e-05
-5.29886373452251e-05
8.32021296612844e-07
-4.83795876086175e-05
-1.95964502489835e-05
-1.92982929930524e-05
-7.8557321337906e-06
-3.12899587323761e-05
-3.47011527109541e-05
-9.21897951632172e-06
-2.76551732086841e-05
-4.23083583942581e-05
-1.69641393003671e-05
-4.65770200019112e-05
-1.53982828290034e-05
-5.13897080291955e-05
-4.43311961158618e-05
-2.71084225421954e-05
-2.86335477886933e-05
-4.14588786536687e-05
-5.87377079099933e-06
-1.18249758132012e-06
-3.77366586379478e-05
-2.41689167886954e-05
-7.12405844704594e-05
-2.3549342527041e-05
-2.15989553298658e-05
-6.1558562021192e-05
-3.21485483950878e-05
-3.61491935573619e-05
-2.74943753636848e-05
-4.82712705692669e-06
2.39752228847813e-06
-4.1225583679999e-05
-1.31097530806967e-05
-1.65699118626771e-05
-2.47362825604342e-05
-4.27223682032643e-05
-3.45530069989628e-05
-2.10782252392881e-05
-1.42666734682859e-05
-2.31026789091506e-05
9.4752455818674e-06
-3.2435421227618e-05
-6.9675935192254e-05
-3.42515088978163e-05
-3.60858713511079e-05
-5.0227126365459e-05
-1.46507024284468e-05
-1.0320065726449e-05
-1.58963949206006e-05
-3.06563249462679e-05
-1.82298979509138e-06
-2.77913884534162e-05
-3.73970629506946e-05
-1.45538093010431e-05
-1.52355915478004e-05
-4.08788880718077e-05
5.09304095815679e-07
-1.34091187752626e-05
-4.08089779853083e-05
-3.08226405607846e-06
-1.59838954751024e-05
-3.08381546206963e-05
-1.37285247201558e-05
-2.55320796148648e-06
-4.06833228378614e-05
-4.06340079199309e-05
-5.98710213815116e-05
-3.49071941272573e-05
-3.01393045126014e-05
-3.3696694891718e-05
-2.19639956532717e-05
-1.81797274965028e-05
-2.40020050679159e-05
-3.58426577905768e-05
-1.3202993091675e-05
-2.03385932560014e-05
-1.97998566132933e-05
1.67705685165836e-06
-1.14608659504951e-05
-6.10355806654802e-05
-1.42994450102725e-05
-5.6222816936945e-05
-3.757591513312e-05
-3.61189574193775e-05
-5.82991817547006e-05
-3.58600338609812e-06
-2.39062515827825e-05
-3.45227046673612e-05
-9.20174934563578e-06
-3.91744417327776e-06
-4.50157571857874e-05
-3.4330075296156e-06
-1.54782984896706e-05
-1.62655393438339e-05
-2.51553471872986e-05
-5.02625797122165e-05
-3.11990433780409e-05
-2.96431054300204e-05
-4.30175123439828e-05
-3.39146129756883e-05
-3.13751322556373e-05
-2.76758457093132e-05
-1.81956972529014e-05
-4.04390506243638e-05
-5.64763356405686e-05
-1.84137176455862e-05
-2.35421183454603e-05
-4.55736522908874e-05
-3.36832583238409e-05
-4.96882819863646e-05
-1.77873170833959e-05
-3.4234686604447e-05
-3.1949194823419e-05
-4.71029282374963e-05
-2.19182917015615e-05
-4.28203092636707e-05
-2.68000049809534e-05
-2.87759608478708e-05
-1.86802954135549e-05
-3.64818758479266e-05
-2.69379698392659e-05
-2.61833533253926e-05
-3.07529125922501e-05
-2.03380562958086e-05
-1.76229935514777e-05
-1.25026559624016e-05
-1.53152062036087e-05
-3.60418989504632e-05
-3.4872755881315e-05
-3.81378251523471e-05
-3.87704734617672e-05
-3.6574557553188e-06
-5.15862644320134e-05
-3.91212032384013e-05
-6.5701879408459e-06
-5.79315221650577e-05
-4.56501174176096e-05
-6.17415367644364e-05
-3.50688590900065e-05
-5.75025112898292e-05
-2.37688463170882e-05
-2.63443479778325e-05
-2.03503249013189e-05
-3.42913393862998e-05
-4.3186053169329e-05
-2.54753408215015e-05
1.95787284100006e-05
-1.58533387225491e-05
-3.07410860996558e-05
-2.485500627276e-05
-3.34911394866236e-05
-3.33024702423065e-05
-2.6776742555823e-05
-2.46706164157255e-05
-3.72311321303281e-05
-5.07551001848235e-05
-2.38161607828133e-05
-3.13320768578541e-05
-4.21183956270658e-05
-3.44996876261315e-05
-2.1478290263509e-05
-6.99033688609811e-05
-4.14012173419132e-05
-3.94243583525789e-05
-2.83060918947735e-05
-1.34044227057817e-05
-3.33996871483698e-05
-2.16758906442998e-05
-3.61283960137672e-05
-2.05628572963552e-05
-1.91214443150072e-05
-2.51094426617731e-05
-3.72318524671947e-06
-3.45504310242342e-05
-3.18488777716518e-05
-1.13134916072984e-05
-3.14530427294518e-05
-3.13751070653848e-05
-3.29558881133126e-05
-4.83065332252184e-05
-4.01039532443771e-05
-1.98363811667236e-05
-9.83455179259218e-07
-2.44043725842575e-05
-1.91123246457092e-05
-3.03169098275257e-05
-3.59125232015938e-05
-2.2088288584068e-05
-2.10336399882623e-05
-4.05438087113874e-05
-2.56461152345391e-05
-1.86219300314561e-05
-5.29056742712003e-05
-1.63047010568179e-05
-7.13807604177375e-06
-3.55455397548948e-05
-1.93923702304189e-05
-2.4458118428154e-05
-6.86378824387158e-06
-3.9496267798047e-05
-1.55632018238831e-05
-2.86740502524836e-05
-1.21132613454379e-05
-7.86765673287158e-06
-1.53352583311173e-05
-2.61753043986513e-05
-4.86215781311792e-05
-4.31063147839291e-05
-9.76582998435127e-07
-1.48084853185438e-05
-1.42740233670995e-05
-1.83184896577834e-05
-5.47954274673888e-05
-2.432792386441e-05
-3.98953627505344e-05
-3.09188911930633e-05
-2.35307869668547e-05
-3.4215665714463e-05
-2.80327771854341e-05
-4.06833145789253e-05
-4.36097464523443e-06
-3.19129665880743e-05
-3.79746192591478e-05
1.72577259698461e-05
-1.97188559220483e-05
-2.94051052046869e-05
-5.92050470978522e-05
-2.17036171565049e-05
-3.30798887710331e-05
-3.23537184941249e-05
-5.67973794495753e-06
-5.75252630546189e-05
-2.02314510577181e-05
-5.53131728350092e-05
-8.19320926158515e-07
-2.17915409910808e-05
-3.57504698420709e-05
-5.008793326463e-05
-3.93761662846395e-06
-4.68371411738572e-05
-2.10131533585655e-05
-2.38828102810172e-05
-4.22835765007031e-05
-2.44478533658573e-05
-4.35457725226489e-05
-3.61316217585853e-05
8.55155519298196e-06
-2.45502672877651e-05
-1.00518479835622e-05
-5.36222525544882e-05
-5.57019679240651e-05
-3.42360400699508e-05
-3.23479527774397e-05
-2.96046937109546e-05
-3.16581427752309e-05
-4.57423764062077e-05
1.83411814279136e-05
-6.95796297590005e-05
-2.56409667809359e-05
-2.65246557981137e-05
-2.8463083410811e-05
-4.57218306350695e-05
-5.38435934893508e-05
-2.35030386438513e-05
-4.12490213348762e-05
-2.92987371200421e-05
1.09461517459065e-05
-8.70763289909573e-06
-1.60478574144428e-05
-6.5396271174153e-06
-2.72329409818288e-05
-3.92747672302017e-05
-2.02828382266506e-05
-4.07670968869763e-05
-1.23631884736957e-05
-4.95994896312044e-06
3.1096238254691e-06
-3.88464858676332e-05
-5.05046956661174e-05
-2.51509544848878e-05
-5.45792159813539e-05
-3.55103576081957e-05
-3.49250426923498e-05
-3.40514365199866e-06
-1.89255300382819e-05
-1.75843355609223e-05
-2.41752128288995e-05
-2.39678183968025e-05
-2.36969667314844e-05
-7.21468856321761e-05
-2.06951215596249e-05
-2.81305750179991e-05
-2.30179195160999e-05
-2.59407017296895e-05
-5.3216886111049e-05
-2.50083430018854e-05
-3.1026644540446e-05
-2.32048659915285e-05
-5.58593360181954e-05
-5.16944128981856e-05
-2.44701546677311e-05
-5.45837791130086e-05
-8.64293029710173e-06
-4.45554222244453e-05
-2.85534211786377e-05
-3.88055359386856e-05
-2.74949648621346e-05
-5.70846540757917e-05
-2.79240235641213e-05
-1.22893212787856e-05
-3.52066411452929e-05
-3.74459657824887e-05
-2.71426992202761e-05
-5.03743099463047e-05
1.17780254137023e-05
-3.03982552569096e-05
-5.04166333329921e-05
-8.00137325202874e-06
-2.48859595785733e-05
-5.46563944369296e-05
1.86704561931812e-05
-4.9979816599327e-05
-5.87788237224027e-05
-1.04991986404572e-05
-6.89755200638382e-06
-4.90465860287475e-05
-3.30384063999118e-05
-2.83242857805198e-05
-2.03174195430164e-05
-1.8019923432038e-05
1.73205767801435e-05
-2.21394335640181e-05
-9.71221440115523e-06
-2.61817422523975e-05
-3.25706935918786e-05
-4.49972029779106e-05
-3.1684077803022e-05
4.00587061359836e-06
-1.34095880677564e-05
-2.23210294531418e-05
1.05270681661913e-05
1.59051832873107e-07
-4.1020636529037e-05
-3.54147269288446e-05
-1.93717877462017e-05
1.24994366494354e-05
-3.55956497009007e-05
-2.36995404190704e-05
-3.33624089333552e-05
-1.88502153528195e-05
-5.13624611123816e-05
-1.16705301171417e-05
-4.00216535999388e-05
-2.07825545860117e-05
-8.0538360747012e-07
-2.9086372460854e-05
-3.59012345135363e-05
-2.89638263042135e-05
-5.54304075967851e-05
-1.17629617929618e-05
-4.92163901041383e-05
-4.76021757721436e-05
-1.61943889016263e-05
-3.85655681257916e-05
-3.05529181757009e-05
-3.06023289356942e-05
-1.62905436650659e-05
-3.41646905264383e-05
-4.69729721531818e-05
-3.12680611018126e-05
-5.42179867502098e-05
-3.45772378368341e-05
-2.27177006398084e-05
-1.16535986880032e-05
-9.92110275051723e-06
-1.67572377064239e-05
-2.46771333531445e-05
-5.51434428152639e-05
-2.21365827093619e-05
-3.52240605606913e-05
-1.96986548508627e-05
-5.94042335699265e-05
-3.98547043385335e-05
-3.07523906373353e-05
-1.81953881430254e-05
-2.14481138292603e-05
-4.38718134191716e-05
-3.33740029666637e-05
-3.87570976444561e-05
-3.28608465410226e-05
4.89727217070785e-06
-1.96672149485816e-05
-1.8463831596874e-05
-4.2742312868149e-05
-3.72257135004021e-05
-5.5178801996148e-05
-2.93820922619936e-05
-2.27416853228297e-05
-7.58353325272133e-06
-3.85118601410323e-05
-4.57481783319124e-05
-4.72529316964829e-05
-1.77174494760581e-05
-2.74316555609826e-05
-3.91004827204058e-05
-3.96545566074654e-05
-2.35365164770753e-05
-5.23163233290397e-06
-3.53628542175178e-05
-1.21964001469538e-05
-4.78469332274716e-05
-9.29062224421839e-06
-3.03676939173814e-05
-2.24322967131725e-05
-2.41619570963135e-05
7.14771059575787e-08
-3.26795943916482e-05
-4.90496025815024e-05
-3.33947545580699e-05
-9.07036613445514e-06
-1.49571638343065e-05
-3.13613495704366e-05
-1.29727965300016e-05
-2.09770186846422e-05
-4.00750256345321e-05
-1.66917385539151e-05
-2.39223394199329e-05
-3.05052422292498e-05
-2.12696723481548e-06
-5.00519111149085e-05
-2.14779151415042e-05
-3.41343133633454e-05
-3.4910176532943e-05
-4.05697701946048e-05
-4.93186186552752e-06
-2.3575465888659e-05
-1.47609920504904e-06
-4.55163609041607e-05
-2.91297321601059e-05
-3.78407692349161e-05
-5.55774316045486e-05
-4.22377874624001e-06
-1.17481877003043e-05
-3.31638851412994e-05
-3.74490673440346e-05
-3.85102703893593e-06
-1.72377729144832e-05
-4.7933398948057e-05
-4.51466309964315e-05
-3.68758034968118e-05
-1.71393558709715e-05
-2.3693549403262e-05
-2.94124334953093e-05
-2.7851095190533e-05
-2.59402340142279e-06
-1.37187487920123e-06
-3.45128631825065e-05
-2.31544713058106e-05
-4.87059834399733e-05
-2.43206904083332e-05
-2.67975083820511e-05
-8.84299984455584e-08
-4.66860762820984e-05
-3.67978901596076e-05
-4.62384931063771e-05
-4.03635646090318e-05
-3.85996614534394e-05
-7.67833540961163e-06
-6.03958739626092e-05
-9.33432079412938e-07
-4.36815949604984e-05
-5.39439996559054e-05
-3.19912314388047e-05
-3.2494946122832e-05
-2.51260666380085e-05
-6.57230082052691e-05
-3.10943516447114e-05
-2.81146717382439e-05
-1.90762803645896e-05
-5.45545692942852e-05
-4.6520054675625e-05
-3.96190337237938e-05
-1.40729291692534e-05
-1.14988369320133e-06
-7.05268807982855e-06
-1.90097410501553e-05
-3.47973855116019e-05
-2.00143030537938e-05
-4.6902201487477e-05
-1.45177010762167e-05
-1.63034713932076e-05
-3.05096071934555e-05
-3.22668970315369e-05
-3.09212351824885e-05
-1.95459693246344e-05
-1.90240018933789e-05
-3.06041474945674e-05
-5.22057983387963e-05
-2.11644816189421e-05
-1.32873233646099e-05
-3.06738418589347e-05
-1.91597521026157e-05
-3.97663632331994e-05
1.43395781620362e-05
-4.17903869818356e-05
-2.61490253526157e-05
-2.38432550704722e-05
-2.07335678824779e-05
-2.89841948513871e-05
-1.09436739098838e-05
1.88507141079638e-05
-2.39676051291481e-05
-2.58260853069441e-05
-4.38407394726725e-05
-2.76541640548939e-05
-3.60380062891531e-05
-1.46023874199387e-05
-3.85958914359455e-05
-3.10470221399493e-05
-3.26505621556124e-05
-3.20750080123359e-05
-1.4786336610566e-05
-2.25420137096103e-05
-3.92967148669935e-06
-2.83592752428701e-05
-1.43504692260568e-05
-2.76185982412478e-05
-2.27725850718809e-05
-4.8142593115398e-06
-1.94045566708761e-05
-1.56724642549724e-05
-1.5252989331044e-05
-3.42516283036614e-05
-2.58621605690647e-05
-4.39242222208669e-05
-5.76847996503523e-05
-1.28539203818437e-05
-4.99754411891141e-05
-4.64724616078191e-05
1.33745768309162e-06
-3.0092029180365e-05
-4.45350157097747e-05
-3.94093603166254e-05
-2.76818395220317e-05
-2.19199178898146e-05
4.85361313471715e-06
-1.67843442810802e-05
-4.1681400582372e-05
-4.20296140128459e-05
8.33882471727376e-06
-2.71883813712922e-05
-2.04966786034849e-05
-2.31827440539738e-05
-3.8020866554645e-05
-1.60820866817069e-05
-4.63700486151931e-05
-2.63205931599095e-05
-1.7954741688237e-05
-4.34853126894854e-05
-3.21967406107954e-05
-3.48193675724026e-05
-2.8058955208567e-05
-1.24516120062556e-05
-3.25248038811849e-05
6.94507095798123e-07
-3.62547174382162e-05
-1.12887840226511e-05
-5.52511851267881e-05
-3.64236065978774e-05
-5.02452267329006e-05
-2.66612396362393e-05
-1.8292903401202e-06
-2.2476690156352e-05
-3.56756321976931e-05
-3.59562045412226e-05
-4.17203733572691e-05
-2.50887913878189e-05
-4.64837499727941e-05
-4.56668753153688e-05
-2.88132981187346e-05
-5.23079086918553e-05
-8.85527217421553e-06
-1.14373041395634e-05
-1.01342766813597e-05
-4.89874082114705e-05
-4.21634550291429e-05
-1.09645438443079e-05
-5.34524891372515e-05
-3.79337758923109e-05
-3.4078590064041e-05
-3.15681405071385e-05
-1.56024796728743e-05
6.9536999518848e-06
-1.71787270600803e-05
-3.93709187677374e-05
-2.00213022888941e-05
-2.46454076928279e-05
-4.64271897972196e-05
-2.18162991647841e-05
1.39233869829482e-06
-3.33124337115402e-05
-2.13754421899683e-05
-3.60425280090883e-05
-3.5724526009165e-05
-3.32782755906773e-05
-5.40177053722194e-05
-1.08827403267409e-05
-3.28393637112471e-05
-3.17176257828611e-05
-5.03425344466375e-05
-2.6800883069616e-05
-2.48153695029696e-05
-1.4705515712162e-05
-3.56851544067733e-05
-2.60247312086694e-05
-5.55254857496226e-05
-5.14498031708892e-06
-5.57424580875892e-05
-1.67672514202385e-05
-1.32571245369092e-05
-3.3965441199206e-05
-3.38805299704356e-05
-2.14494354951924e-05
-7.35025768841622e-06
-3.58360964023162e-05
-1.7835987472886e-06
-5.05047959446191e-05
-1.8124227197581e-05
-4.64812214335462e-05
-4.46293177820009e-05
-1.80963814947575e-05
-3.64759703620377e-05
-3.44115108477078e-05
-1.06553095431148e-05
-2.37467691692458e-05
-7.8707879296095e-06
-2.95100735045095e-05
-7.38277285572024e-06
-2.88686061004336e-05
-3.6257630626785e-05
-3.16008060283913e-05
-3.68517130150675e-05
-3.40021866337137e-05
6.82090947411905e-06
-5.22780073485812e-05
-5.4954688706921e-06
-1.41881456005857e-05
-6.82937038632599e-06
1.11689479491627e-05
-1.00122076111107e-05
-1.72051958930104e-05
-2.35056410560768e-05
-2.53112984393543e-05
-8.22180374720984e-06
-3.72148250601973e-05
-4.09565838608301e-05
-1.9202186653127e-05
-3.08568491152729e-05
-3.82264416013654e-05
4.59867487137147e-06
-2.66331730575623e-05
-2.42260909451551e-05
-1.26375714140012e-05
-2.87906067663436e-05
-4.86735576265803e-05
-4.93943059715806e-05
-1.20850369625231e-05
-4.36232321273544e-05
-2.75863455949154e-05
-3.68661411635213e-05
-8.62319051500217e-06
-3.5566098597797e-05
-2.14891585212758e-05
-3.24424212980165e-05
3.47820654686132e-06
-1.92919873392288e-05
-3.39328007599634e-05
-3.98588879851303e-05
-6.1666168297571e-05
-2.89690405413503e-05
-4.07446968320884e-05
-9.79336447912583e-06
-2.15900975358619e-05
-2.18413645105618e-05
-1.99197656649021e-05
-2.28047930202087e-05
-3.50750028297335e-06
-3.78902228977875e-05
-3.29984383100573e-05
1.24718992348284e-06
-4.63811361981006e-05
-3.30335209276814e-05
-2.64610119519373e-05
-3.90554593879357e-05
-2.5338551667035e-05
-3.03735081907117e-05
-2.11995763708458e-05
-1.82311818602135e-05
-3.17635157616005e-05
-3.41671157587156e-05
-4.90942897355871e-05
-3.2989383708983e-05
-2.81033366630882e-05
-1.02988802840073e-06
-4.15283521171585e-05
-3.44335839126422e-05
-2.22711282796018e-05
-3.70652780096664e-05
-9.08131774948923e-06
-1.66199504636393e-05
-5.09352677078076e-05
-9.40632307634304e-06
-1.18363366811938e-05
-3.72510111369249e-05
-2.86270029522127e-05
-6.5078527748617e-06
3.40476307263449e-06
-4.28725514071918e-05
-1.24160954515651e-05
-4.19917620678587e-05
-3.24569724016719e-05
-3.53677006978115e-05
-2.68840239979269e-05
-3.04318542482985e-05
-1.66855074409764e-05
-2.94759410510544e-05
-1.49915353989158e-05
-1.65358211271884e-05
-1.50007690416898e-05
-2.96747658021719e-05
-4.45387480714695e-05
-4.8780789516913e-05
-2.70060862803713e-05
-3.69924045464457e-05
-3.16104875426914e-05
-3.15175151985401e-05
-5.42387370780003e-05
-3.08784274769923e-05
-3.09911249540207e-05
-5.46304095024876e-05
-9.48921788182779e-06
-2.45282269367028e-05
-2.4363567337206e-05
-4.5998725325273e-05
-1.42293831127059e-05
-2.28492751691964e-05
-3.46250746285351e-05
-2.70914576085776e-05
-4.27540731964289e-05
-3.26569404992897e-05
-2.31101905257589e-05
-3.73941630356802e-05
-2.32288078468523e-05
-3.1588622439386e-05
-2.90107687434369e-05
-1.61906992106774e-05
-1.40083916857017e-05
-2.32242185469067e-05
-2.23666522787689e-05
-1.79449571937688e-05
-3.69436937053266e-05
-2.38399179204674e-05
-7.28128926685751e-08
-5.80911360202911e-05
-5.14908034501399e-05
-1.8743693903114e-05
-2.92280971621994e-05
-2.94823616958366e-05
-2.90576199411451e-05
-3.37211916206162e-05
-3.76087282943628e-05
-6.51737521613944e-06
-4.71408252341154e-05
-1.24925278612317e-05
-4.40926030028029e-05
-2.5058363586097e-05
-2.695456600235e-05
-6.05372379483261e-05
-1.53853920688135e-05
-2.46041645543744e-05
-3.96389991170433e-05
-2.9260937430002e-05
-4.97851594593704e-05
-2.44712192807575e-05
-7.90911251107138e-07
9.85452449436383e-06
-3.45937806273142e-05
-4.46291026235457e-05
-4.7220654283585e-05
-1.88486915766923e-05
-3.30577925959826e-05
-3.47142369613398e-05
-2.76489109795567e-05
-7.5521387737749e-06
-1.31466978305251e-05
-3.18683075854213e-05
-3.44963575553906e-05
-4.30785087162354e-05
-1.58300859955782e-05
-3.24002465879128e-05
-2.94808526370084e-05
-2.4373010901461e-05
-5.4542964247648e-05
-2.89371624502628e-05
-5.19549032610309e-05
-1.90636070452e-05
-8.36401597276372e-06
-1.38636402808724e-05
-5.39480471201594e-05
-4.9953964245787e-05
7.24424780445316e-06
-4.23968782781122e-05
-1.85898000941697e-05
1.15845489743223e-05
-4.37625995887247e-05
-3.73906758691526e-05
-5.18814131766839e-06
-4.82528704681437e-05
-3.63679833470034e-05
-3.80925727797802e-05
-2.12551800314505e-05
-3.1481315004491e-05
-4.22992449870352e-05
-3.34024195514653e-05
-2.01547955228185e-05
-1.04891909651545e-05
1.18351486518191e-05
-3.88106193069893e-05
-1.68214702686163e-05
-1.27370056171875e-05
-1.5873437267052e-05
2.12950550971806e-05
-3.28858957848796e-05
-3.41198161445302e-05
-2.09482709670436e-05
-2.89893984058631e-05
-4.00043805345539e-05
-1.43794352053937e-05
-2.29321536892151e-05
-2.82417220971607e-05
-4.24727407845373e-05
1.96329244622939e-05
-3.84485697414912e-05
-2.22381360003528e-05
-2.98522275518537e-05
-5.12666823782446e-05
-4.80406577134666e-05
-4.39212041630621e-06
-2.66965229340108e-05
-4.51179963830132e-05
-3.78762572998674e-05
-5.54803612843465e-05
-3.03487586739896e-05
-3.31068649263461e-05
-2.33250044312261e-05
-5.0645485457109e-05
-3.34802537054755e-05
-1.61427220549786e-05
-1.42823693035214e-05
-3.90220721205881e-05
-2.3853246340525e-05
-4.00977905310237e-05
-2.6096310661993e-05
-3.47374502694248e-05
-2.36638559263078e-05
-2.23039663042267e-05
-3.29953596101208e-05
-4.26280878782194e-05
4.3469404298158e-06
-1.61383080593256e-05
-2.68174608560286e-05
-2.91702934356119e-05
-2.45415840537042e-05
-2.67762630043985e-05
-4.67601318530195e-05
-4.16752929447522e-05
-1.45836725159431e-05
-2.42936513000187e-05
-2.87808812490234e-05
2.46857215866506e-06
-1.74168360947735e-05
-5.06657684597506e-05
-2.69811928550223e-05
-1.63411308683708e-06
-9.44928164418862e-06
-1.35475308831728e-05
-3.53030310719227e-05
-2.58461094254215e-05
-5.81684082199055e-05
-2.25591171904153e-05
-5.33266636634973e-05
-2.7776955421481e-05
-2.93215011570357e-05
4.48429645187034e-06
-3.35688743725918e-05
-5.24818072747655e-06
-1.52105458954861e-05
-1.2369501211881e-05
-1.40007386055337e-05
-4.80384016218902e-05
-1.51741220987441e-05
-4.70426409242427e-05
-1.87226906092088e-05
-3.6220396604631e-05
-1.31867704133039e-05
1.5458041161795e-06
-1.87728469210776e-05
-4.70104746403542e-05
-3.48305245083788e-05
-2.40375089074726e-05
-3.19466577467243e-05
-4.67923177998346e-05
-2.11612541298239e-05
-5.07143470198356e-05
-2.97750477433521e-05
-5.34116911864073e-05
-3.10957811360873e-05
-4.27167092688651e-05
-3.53322903191377e-05
-4.15159731871016e-05
-3.82170985313993e-06
-1.98692644504399e-05
-3.10529785969164e-05
-4.42446348733205e-05
-3.20669477139564e-05
-3.51244054360347e-05
-2.05215664639659e-05
-3.55199049235483e-06
-2.56921091619828e-05
-3.92533982717677e-05
-2.04420111462659e-05
-1.09270514691564e-05
-3.56898518894225e-05
-2.49603970429586e-05
-4.38723275624688e-05
-8.47984402270763e-06
-4.01429384990437e-05
-1.79877783398887e-05
-3.17852449978458e-05
-2.49430361578327e-05
-1.56431348345282e-05
-9.60773124649093e-06
-2.20468046309544e-05
-1.80551002226604e-05
-4.69617596657073e-05
2.83856651495363e-06
-2.01710476211885e-05
-2.50892650798963e-05
-2.79165161299483e-05
-4.51971788105877e-05
-6.55512930187369e-06
-1.67205426961094e-05
-3.01573777764724e-05
-9.11088333805788e-06
-2.49466886537293e-05
-3.48977780840187e-05
-2.27968393769016e-05
-5.01819824354957e-05
-2.07132139145601e-05
-1.4733800003723e-05
-5.63947800926702e-05
-3.04613746798152e-05
-4.89255528183466e-05
-3.61304747751948e-05
-2.04143648763645e-05
-1.40658839947019e-05
-2.85647191093076e-05
-1.42794095375069e-05
8.42796599644787e-06
-2.86399011394686e-05
-3.73881564901656e-05
-3.48724805645327e-05
-6.45095079618687e-06
-3.30639320339424e-05
-3.56044289435247e-05
-2.25757579555486e-05
-4.96878172924271e-05
-3.22622227212318e-05
-2.3091580728981e-05
-3.37108514165464e-05
-1.12395024861032e-05
1.28411387501841e-06
-2.69474596150488e-05
-9.09877032926257e-06
-3.78842768384874e-05
-2.2097155816141e-06
-1.18035437159333e-05
-1.15877333217391e-05
-6.2023573082678e-06
-1.63599638912427e-05
-7.05230299414111e-05
-2.38270528984107e-05
-4.25585771934566e-05
-2.07370478524109e-05
-9.72789305379616e-06
-1.4026991214273e-05
-4.47923420636976e-05
-5.42506463358823e-05
-7.72971876796127e-05
-2.40750250038119e-05
-3.88806549343015e-05
-3.11716476481223e-05
-4.69570581615097e-06
-4.11856963432272e-05
-2.56609403857653e-05
-4.03014097874339e-05
-4.34735483543055e-05
-3.99007653019738e-05
-2.46351979308213e-05
-2.43360754864887e-05
-2.90886602243296e-05
-3.21113186457989e-05
-1.04000154895848e-06
-1.86789448397431e-05
-2.30479176639933e-05
-5.57658873257117e-05
-2.17615085576671e-05
8.21563826751912e-06
-1.21903900877806e-05
-8.97165662527839e-07
-4.0498768617392e-05
-2.98561001072021e-05
-3.06681842673156e-05
-4.2974063530726e-05
-5.07848417907577e-05
-2.84469727728814e-05
4.33958685539431e-06
-4.01314503792234e-05
-2.7665433187466e-05
-3.13221288307689e-05
-3.75838982210357e-05
-2.32100712896436e-05
-3.2200329509364e-05
-3.38498301459691e-05
-3.37174544409669e-05
-2.11848003340291e-05
-4.8616384046109e-05
-1.73843851192015e-05
-2.82912529083179e-05
-9.16492199502398e-06
-2.63841779699925e-05
-3.27650472035725e-05
-3.68431824489704e-05
-1.31876429190407e-05
-3.02861398188689e-05
-2.18838299289813e-05
-3.74979054539923e-05
-4.35024353082331e-05
-4.17065922673262e-05
-5.79090856584153e-06
-2.54064597264341e-05
-1.83900720783007e-05
-1.89557131639622e-05
-2.75977688155895e-05
-9.34785068561478e-06
-3.5868779618412e-05
-2.47874725261664e-05
-1.38729824568534e-07
-3.59048567579847e-05
-1.67241370124314e-05
4.24456605211148e-08
-2.71271631849549e-05
-1.71233313681497e-05
-1.89622077742073e-05
-2.68422538722361e-05
3.16863624662846e-06
-3.19017950488281e-05
-1.81771769780666e-05
-4.62071252525576e-05
-2.00769942923162e-05
-3.38343646380589e-05
-3.53455083278547e-05
-2.05134307802525e-05
-3.97976586517152e-05
-4.25383697000343e-05
-2.83442544229772e-05
-4.83336695148609e-05
-2.66378607997013e-05
-2.65453592311781e-05
-1.03754353328341e-05
-1.90438125155924e-05
-1.78568234302605e-05
-4.20963349665001e-05
-4.42767317825822e-05
-9.67814327497597e-08
-1.52923670947272e-05
-3.00923954101802e-05
-3.55878264072188e-05
-3.95224615390161e-05
-4.12010116289967e-05
-4.12827780667497e-05
-2.44052510991456e-05
-3.40605139583685e-05
-4.55610703660269e-05
-4.38579733283054e-05
-4.08740485389628e-05
-2.50683151858838e-05
-4.46432795061483e-05
-2.61243157506858e-05
-4.91712767764279e-05
-3.69448601541196e-05
-3.58703873438558e-05
-4.45554250523928e-06
-2.76677129856693e-05
-3.70776868347033e-05
-2.58474540349379e-05
-5.44477564422272e-06
-1.57173961310648e-05
-8.78691553914248e-06
-3.90923059719899e-05
-3.30729145040337e-05
-1.56238764895095e-05
-1.36154742592388e-05
-3.83312621096454e-05
-8.62954958892389e-06
1.78431576141076e-06
-1.38970596356353e-05
-1.16506941748625e-05
-3.02333352726239e-05
-2.5739617457091e-06
8.19482526894878e-07
-3.44860715674598e-05
2.49881404421867e-06
-5.10475861368779e-05
-4.94268480405857e-05
-8.10508539872941e-06
-1.63481918436291e-05
-5.00559836781379e-06
-2.56388059039494e-05
-3.52508796484786e-05
-1.92928419810832e-05
-3.25825049067663e-05
-1.64960900372355e-05
-1.12794376121092e-05
-2.56620034885273e-05
-1.95479279375174e-05
-3.01199633732851e-05
-4.56665719904811e-05
-1.00223934117803e-05
-1.45971668692696e-05
-3.31269333465331e-05
-4.59421891334603e-05
-1.75476131203463e-05
-3.86295834115884e-05
-1.80787225184223e-05
-7.45972208286237e-06
-1.76877396428428e-05
-4.90768794318353e-05
-4.06002612712145e-05
-4.75289332696822e-05
-4.23881957935773e-05
-8.85976459355135e-06
-2.95341971841199e-05
-1.0395737841599e-05
-1.45985518952459e-05
-9.40884739254203e-06
-2.72928148823242e-05
-3.8750644932305e-06
-4.58786016672067e-05
-4.32379993501544e-05
-1.098235918365e-05
-2.47344527372824e-05
-4.31828862298553e-05
-2.99584216026933e-05
-3.3107895750685e-06
-4.58893627290724e-05
-3.41255021477846e-05
-2.91956275511872e-05
-2.47161709403774e-05
-9.98971143285704e-06
-1.49772605229008e-05
-3.2405243579982e-05
-2.97469196941882e-05
3.50917399918891e-06
-5.32020587818162e-05
-1.5703718076998e-05
-2.01464777678217e-05
-4.75229171616758e-05
-4.08421077017262e-07
-2.8345095874021e-06
-3.23305617638965e-05
-5.67228602339365e-05
-1.95602179114085e-05
6.42207392673177e-06
-3.4146983672862e-05
-1.77570401500248e-05
-2.37459757050325e-06
-8.29581183349281e-06
-3.99087551353315e-05
5.47186107302948e-06
-4.69118736131473e-05
-2.50498288630414e-05
-2.58963444002068e-05
-1.1371696714498e-05
-3.8293907377875e-05
-2.06898179311446e-05
-2.95342295775961e-05
-2.22771723321596e-05
-2.11094978241345e-05
-2.71305750998052e-05
-3.65333127608195e-05
-1.83124585658657e-05
-1.53320611693141e-05
-4.68836328503571e-05
-3.8609778936174e-05
-3.07061581946882e-05
-2.88289007181616e-05
-2.24604544291458e-05
-1.92615100804571e-05
-2.86478161710481e-05
-5.49083150906507e-05
-1.14347992541564e-05
-4.94710776253045e-05
-1.93951024189842e-05
-3.01854709099568e-05
-1.22926646791789e-05
-2.9409318163649e-05
-1.5809042535217e-05
-3.42589803666645e-05
-9.38939765583551e-06
-3.21263899460347e-05
-1.75019256735293e-05
-2.33476104460016e-05
-2.21914013304281e-05
-2.24645497730648e-05
-6.34630933485715e-07
-3.79696702445074e-05
-2.28116651392751e-05
-8.76780213399475e-07
2.78612214701601e-06
-1.39183073005867e-05
-1.81227533476327e-05
-2.23216836483781e-05
-3.67426800071222e-05
-4.62722534774434e-05
-3.36931306977872e-05
-4.61266250700172e-05
-3.20844187792542e-05
-2.29737334348685e-05
-3.94642560457085e-05
-2.99409281946658e-05
-4.70770993010509e-05
-3.01614036521419e-05
-2.9722936838975e-05
-3.09871681885883e-05
-3.99111430206516e-05
-2.66776911520699e-05
-3.97129472969585e-05
8.52511418630743e-07
-3.22974300108978e-05
-3.6945267013703e-05
-6.22125064501494e-05
-4.82426992792333e-05
-3.13344789117933e-05
-1.8261506769217e-05
-3.52704162893434e-05
-3.59092669281208e-05
-2.92713125138573e-05
-5.17818958290184e-05
-3.62479049585779e-05
-2.3578854172726e-05
-3.12147414960371e-05
-4.47322424684728e-05
-3.73476398647041e-05
-4.55030608733239e-05
-1.7474918960834e-05
-1.63166938649411e-05
-2.27084618790144e-05
-1.85337279716516e-05
-3.39249844462361e-05
-1.45307488313155e-05
-3.52629696230526e-05
-5.49792573945366e-05
-1.90894804552087e-05
-4.93102615902822e-05
-3.80461533784037e-05
-2.79505783102061e-05
-2.16431997312831e-05
-1.62126312629078e-05
-3.0638681798254e-05
-2.87417329442988e-05
-6.25313322808672e-06
-2.63199207539018e-05
-3.12133489715405e-05
-3.46259006577916e-05
-2.85399005007445e-05
-2.14385781850492e-05
-2.74306825045668e-05
-2.19545779766793e-05
1.13565940184389e-05
-4.05266305972271e-05
-1.55323154273047e-05
-5.1264784724401e-06
-3.06487228139202e-05
-5.08905820036964e-05
-6.48517971926175e-06
-3.08575270244499e-05
-3.08430563433866e-05
-2.94101829880355e-05
-2.6430274247001e-05
-2.03841780695102e-05
-3.68482104569554e-05
-3.75177736735699e-05
-7.44821376470383e-05
-2.96185329656606e-05
-2.67094434367767e-05
-2.8067787677715e-05
-4.59816284254831e-05
-4.08814914519457e-05
-3.26150896318456e-05
-8.03198829100305e-06
-9.13847745284288e-06
-4.73117178826103e-05
-1.65318139773562e-05
-3.98369548618371e-05
-2.33462858786618e-05
-5.04639425244834e-06
-3.66832306733878e-05
-6.59539780539754e-06
-1.54356938554341e-05
-2.56272573003162e-05
-2.15435575330594e-05
-2.33371563863345e-05
-1.61485941150473e-05
-5.42412002672314e-05
-3.7596352440248e-05
-4.38795807231047e-05
-2.65817015305903e-06
2.00825902023921e-05
-4.60592084282469e-05
-3.46523598179262e-05
-3.50646381562852e-05
-7.70872190661969e-06
-2.38239424090808e-05
-2.63066304153144e-05
-2.06683225519001e-05
-3.83666451990227e-05
-4.40232083243542e-05
-2.47777141782089e-05
-9.99911246598489e-06
-7.04392180267155e-06
-2.90135091019743e-05
-2.91268201614127e-05
-3.14308755775602e-05
-3.7052725468578e-05
-6.57718432773623e-05
-1.70292467277125e-05
-4.5839479249067e-06
-1.76660269109624e-05
-2.27126355932738e-05
-6.15956785200748e-05
-1.40340823896621e-05
-1.18990448034884e-05
-3.6649726346638e-06
-2.41914985014635e-06
-4.67984784086091e-05
-4.82019292684323e-05
-2.34741829032715e-05
-4.80677779347446e-05
1.6727808683383e-05
-9.32513170395696e-06
-3.9361764010605e-05
-6.52265594158787e-06
-1.30044823336316e-05
-4.45337786102471e-05
-4.16697471265342e-05
-4.73785862613278e-05
-6.65688184594177e-05
-3.25984509900376e-05
-1.7341573726175e-05
-1.24366697287881e-05
-5.40563854280232e-05
-2.61148706697444e-05
-8.37943400771249e-07
-2.92577734727204e-05
4.63978527648827e-06
-5.05949342435864e-05
-4.37633987727277e-05
-2.74149910794848e-05
-4.70311241134825e-05
-3.23601918980062e-05
-8.83657125422691e-06
-3.83837155568731e-05
-3.28562662527832e-05
-3.53640259134731e-05
-3.02265856283168e-05
7.34461736728125e-06
-6.08614342884777e-06
-4.44804444010926e-05
-1.85672432979871e-05
-4.8056530598961e-05
-1.89198229751821e-05
-2.66923762128469e-05
-6.83179205980039e-07
-3.5020875930657e-06
-5.19665137376011e-05
1.03699094158921e-06
-3.04843486482192e-06
-2.72357190342917e-05
-2.38580638870904e-05
-2.461425675687e-05
-3.1043657076811e-05
-3.66341189490587e-05
-3.48459195295534e-05
-4.54625633279496e-05
-5.92986607669998e-05
-1.67242049176917e-05
-6.20469479101652e-06
-3.51389183904795e-05
-2.76376562030651e-05
-2.73515903187216e-05
-7.63322852152261e-06
-3.44713823199655e-05
-4.28650860956594e-05
-1.29142904527639e-05
-1.96888078264175e-06
-6.36833469971998e-05
-3.49580540532285e-05
-2.53307734731616e-05
-2.26947060140831e-05
-3.66021867447152e-05
3.20973721979297e-06
-1.23772001733195e-05
-2.65909053451903e-05
-2.98559974757506e-05
-5.73690330242897e-06
-1.52396156810455e-05
-2.21402658403022e-05
-3.48765183911126e-05
-4.20328361189693e-05
-4.08833715879647e-05
-4.51225788766597e-05
-6.67093830801315e-06
-1.20039615429761e-05
-2.89165470006631e-05
-5.65262000744189e-05
-2.52550965175431e-05
-2.15894080695895e-05
-1.53442472732185e-05
-1.49917064599994e-05
-1.84810351363928e-06
-3.90177302766594e-05
-2.24502417265582e-05
-1.00125778008192e-05
-2.60413526980582e-06
-2.65245169828259e-05
-1.24706830070566e-05
-2.19191222798672e-05
-2.9664636906018e-06
6.68700831816581e-06
-3.24026103490644e-05
-3.2357845825727e-05
-5.66533908130838e-05
-2.95162325153598e-05
-2.66235334145769e-05
-2.46566932257695e-05
-6.60100178336568e-05
-5.26573252760509e-05
-5.31507071440056e-05
-2.80496765797901e-05
9.9344604507516e-06
-5.19147500028977e-05
-2.7818700114261e-05
-2.22835179026927e-05
-5.30255435167324e-05
-2.1504905415338e-05
-1.6746879600088e-05
-6.48673613750386e-05
-2.9714321561961e-05
-3.20516341356233e-05
-3.65980951097044e-05
-3.0058136786415e-05
-1.59488619091477e-05
-2.24545648758397e-05
-6.32038257832697e-05
-2.58325199892269e-05
-1.94295757584381e-05
-1.25121404173566e-05
-9.36485542419863e-06
-3.97570960208904e-05
-4.15260866776609e-05
-4.95736847586172e-05
-1.61021835288438e-05
-3.3518651404183e-05
-1.80950843549063e-05
-4.12377006443853e-05
-2.81481377757462e-05
-3.5361662715727e-05
-2.55705540885134e-05
-6.28918285150527e-06
-3.89748567236301e-05
-2.82671661610059e-05
-3.5686172270145e-05
-6.64798693232682e-05
-3.36691944886693e-05
-3.0251507111014e-05
-2.23656652021224e-05
-2.34021491973522e-05
-3.06367221521776e-05
-4.60403109865833e-07
-2.93684910997608e-05
-1.59711439730004e-05
-2.43736360270558e-05
-2.03897836129798e-05
-3.93398712888697e-05
-2.16647596726911e-05
-2.32645155167108e-05
-3.45056082728066e-05
-3.02749593236415e-06
-4.7924677103537e-05
-3.5932148645112e-05
-3.5416523406763e-05
-1.27859451434289e-06
-2.30939191787849e-05
-4.3452195613325e-05
-5.27745204621927e-05
-3.08731974468265e-05
2.42327773546897e-06
-2.86288340790897e-05
-1.71304323254331e-05
-3.01692595557367e-05
-2.99081661551078e-05
-2.12637071306716e-05
-3.66786792941668e-05
-3.52463106259737e-05
-2.91047171043335e-05
-1.97840795777784e-05
-2.91525082598129e-05
-2.458869241096e-05
-4.37754418505903e-05
-3.19508626829069e-05
1.27908786544471e-06
-5.60005660682425e-05
-2.72864150806925e-05
-1.1319846824227e-05
-2.12343140789739e-05
-8.54420202473967e-06
-5.60765145777845e-05
-3.44434714819831e-05
-1.75667705984434e-05
5.53667977994535e-07
-5.09693113501565e-05
-4.98309200045096e-05
-2.2819344937459e-05
3.42731064892222e-06
-1.69466702129498e-05
-3.66399574522848e-05
-3.8443577607084e-05
-2.11702810943071e-05
-3.61885622314001e-05
-4.52042721188991e-05
-3.11908472221305e-05
-3.38920968086836e-05
-4.93489940110008e-05
-1.25378950067771e-05
-2.98261955084356e-05
-6.53259327113855e-05
-2.71792549389606e-05
-1.28735953261579e-05
-2.81957943547922e-05
-2.40308126592228e-05
-2.06533634952541e-05
-4.87303188597632e-05
-4.67141545262679e-05
-9.42004987467563e-06
-6.79526583476126e-05
-2.23875682182463e-05
-2.69517542326051e-05
-2.78808663333712e-05
-2.82775444740582e-05
-2.48860348144702e-05
4.37276880452755e-06
5.04622276286628e-06
-2.70295869445446e-05
-1.85389479472759e-05
-2.07502387824744e-05
-2.24246142953012e-05
-1.59746478635117e-05
-3.59704570448427e-05
-1.50985592427796e-05
-3.62027416630346e-05
-2.32886673356064e-05
-3.4585708970065e-05
-3.946105078076e-05
-1.57279703814654e-05
-3.40088324329433e-05
-6.19098812687e-05
-2.95305745748467e-05
6.11026855139474e-06
-1.32993011400805e-05
-4.69153519685254e-05
-5.41873901449901e-05
-4.70578253913394e-06
-3.11152213750264e-05
-2.04134596981919e-05
-3.312487854795e-05
-2.62202476341678e-05
-3.7181317827233e-05
-1.5579712761813e-05
-1.84437335079485e-05
-3.63409710786801e-05
-2.32604331610142e-06
-4.48673614712351e-05
-2.93179829691929e-05
-2.41577205095233e-05
-3.06358220900936e-05
-3.64418092976445e-05
-1.87260373009988e-05
-3.63904028886808e-05
-2.74575747248752e-05
-4.05361061010801e-05
-1.65481514125061e-05
-2.8108336489334e-05
-3.29546842438398e-05
-2.70528612362555e-05
-1.00852862504364e-05
5.93032054447949e-08
-2.75100175918548e-06
-3.37057899355153e-05
-3.94892481460507e-05
-4.09084144556525e-05
-3.29326835765432e-05
-3.35628772489987e-05
-5.23113287021504e-05
-1.12735524830044e-05
-4.36248756457599e-05
-4.68039748912766e-05
-5.47005736395755e-05
-4.46904825096721e-05
-3.68566599984213e-05
-4.84593025890932e-06
-4.57850414936719e-05
-9.69508731160444e-06
-3.8608833296617e-05
-1.38877493159884e-05
-3.370871915951e-05
-5.47822098716475e-05
-3.83874350312061e-05
-1.34879913428105e-05
-3.42206598513421e-05
-2.31536837143091e-05
-1.85057961867681e-05
-1.35945818743371e-05
-5.95349838254852e-06
-1.10236955171235e-05
-1.47206356861771e-05
-2.79107613069989e-05
-1.0448616768115e-05
-3.48904269201769e-05
-4.77801815790064e-05
-3.61811034843224e-05
-1.95325186650385e-05
-1.47444860151624e-05
-6.51767795935528e-06
-2.68893436967972e-05
-1.31586330082145e-06
-3.27895129521525e-05
-2.95178898459825e-05
1.03424739844898e-05
-3.69127060848961e-05
-2.72966865367795e-05
-1.77643352569902e-05
5.72589852668153e-06
-1.96297967224784e-05
-3.73228891388142e-05
-3.61619785678782e-05
-3.48436417966639e-05
-1.43086719343499e-05
-4.72073459284071e-05
-1.87926364272964e-06
-3.0464292220016e-05
1.97275200669759e-06
-3.65307674564907e-05
-4.00154810694867e-05
-9.97103425490283e-06
-7.09962316446238e-06
-1.54773594936569e-06
-2.87916883600272e-05
-3.04168946999569e-05
-5.61699414951454e-05
-5.03472567879632e-05
-6.51599019257589e-05
-2.33925342034824e-05
-2.33817355522751e-05
-3.45717538181168e-05
-2.40070285024521e-05
-2.50393142896517e-05
-9.06113393435165e-06
-2.24013766690925e-05
-6.77316378509493e-06
-2.17207998832957e-05
-1.2299141280167e-05
-2.89829008405416e-05
-2.72304960078154e-05
-2.30996647024021e-05
-3.77042221163989e-05
3.09594936848643e-06
-3.9582856777584e-05
-2.49844932502232e-05
-3.93393967286734e-05
-7.74293660052652e-06
-3.50974355856691e-05
-1.06087136894131e-05
-2.56602433599931e-05
-6.57748986253939e-05
-6.47842782873328e-06
-1.82336306492756e-05
-3.46253889149567e-05
-3.47402859534087e-05
-2.99743216968045e-05
-4.81704518433681e-05
-9.47006709364341e-06
-1.63293573789547e-05
-4.00307475730694e-05
-4.60469459890096e-05
-1.15318668048566e-05
-2.21838189314617e-05
-3.02869926133173e-05
-8.89887107423869e-06
-2.02077279699256e-05
-3.53797584523308e-05
-1.13950384096253e-05
-2.23645754361644e-05
-2.00645423584826e-05
-1.59813460843025e-05
-3.6491846781094e-05
-1.64300641661354e-05
-1.33139759296626e-05
-1.97967054894282e-05
-2.43288490393423e-05
-4.6606565295016e-05
-1.66630408599757e-05
-5.04906917263591e-05
-2.259173855097e-05
-3.51813691122724e-05
-2.90711585787618e-05
-1.05540425151457e-05
-3.62382094891363e-05
-4.03513803480275e-05
-4.60095079094049e-05
-4.14474248340429e-06
-3.73458300489018e-05
-1.82884430169928e-05
-2.33205183064949e-05
-3.52141398912336e-05
-4.65967397748579e-05
-4.99410705215224e-06
-4.27454482351403e-05
-9.46972590901742e-06
-5.00323546537922e-05
-1.50794717564536e-05
-3.69673357474482e-05
-1.37637047255234e-05
-1.802994761969e-05
-2.02457221168845e-05
-1.43089656565563e-05
-2.99749734538377e-05
-1.5939638508655e-05
-3.00472981434273e-05
-2.77537372862205e-05
-4.58846642818901e-05
6.19153400116482e-06
-4.47330946356248e-05
-1.44440168106457e-06
-3.90268235154558e-05
-2.60435150195299e-05
-3.47272273584425e-05
-2.84322637217246e-05
-4.49147903717609e-05
-4.87351605890564e-05
-2.63885299853357e-05
-2.49761581397063e-05
-3.32116283275613e-05
-9.23624543746384e-06
-6.10372248639501e-05
-2.60387610861948e-05
-1.68021855771947e-05
-2.43106989005826e-05
-1.9643346964846e-05
-2.80641352127145e-05
-3.71162673180413e-05
-8.27209479217727e-06
-2.1803419426683e-05
-7.02045162836831e-06
7.8311854385302e-06
-3.00508399361903e-05
-3.66774476859819e-05
-2.56513295018522e-05
-1.803406721487e-05
-4.81715236809691e-05
-8.43152792580835e-06
-3.17338586052063e-05
-2.26555544899481e-05
-3.28245857636229e-05
-4.89394826641072e-05
-5.05154074293458e-05
-1.3685810403638e-05
-1.3860513164671e-05
-3.46159402314028e-05
-2.67394409796477e-05
-1.38838723956192e-05
-2.5501693235572e-05
-1.62854989890892e-05
-2.35946690183836e-06
-1.70989460807202e-05
-4.12454570794389e-05
-1.14550377133423e-05
-1.44806399247558e-05
-3.31609412366563e-05
-9.26315278078139e-06
-1.85256303380984e-05
-3.38595369688267e-05
-1.37276590928302e-05
-3.09313000174751e-05
-3.63727666133228e-05
-2.68452145859449e-05
-3.84983052470933e-05
-1.59786748531412e-05
-6.81615857837828e-06
-1.5043555764773e-05
-4.12040104167356e-05
-2.37962955211266e-05
-2.70518885311961e-05
-4.1983532704353e-05
-2.50102725705346e-05
-3.03895467639846e-05
-2.52155787193132e-05
-3.38815004191848e-05
-3.64987191997646e-05
-8.98647908010616e-06
-2.71627304899227e-05
-3.67162566409045e-05
-1.74810537950841e-05
-2.78661879352409e-05
-3.45113488002195e-05
-2.15822118754783e-05
-2.83965216312683e-05
-3.01479483241154e-05
-2.07430045875172e-05
-3.57404624993179e-05
-3.5398792903333e-05
-2.97925621440968e-05
-2.69212732722327e-05
-3.47494673192729e-05
-1.90489258810971e-05
-3.84650237067269e-05
-3.78723774446599e-05
-4.12605886504866e-05
-4.61743653583303e-06
-3.18213556705319e-05
-1.18135113473166e-05
8.04826748972331e-06
-1.91963723962457e-05
-3.64004345653517e-05
-3.93922595459983e-05
-3.87789334981482e-05
-2.3065464964786e-05
-1.66384795324512e-05
-3.69034813250121e-05
-5.48686417048715e-05
-3.34302624530956e-05
-2.25347021374033e-05
-3.5758525053031e-05
-1.34079706635456e-05
-9.96720650020983e-06
-1.92170750506517e-05
-2.81031384600643e-05
-9.38742684506276e-06
-4.58399665749238e-05
-6.11025821326303e-05
-1.24173220966486e-05
-3.7155356836389e-05
-3.12497918702094e-05
-6.93731620944251e-06
-2.29148302480275e-05
-3.54354031375896e-05
-1.87640500031523e-05
-1.96015098284214e-05
-2.73630968039875e-05
-4.76279356245668e-06
-4.00658866201134e-05
-4.3878421470774e-06
-2.22708824668007e-07
-4.09153107707073e-05
-5.09776169273281e-05
-2.04783525245228e-05
-4.01195981368735e-05
-9.376634521508e-06
-4.56395014097601e-05
-6.10673222146483e-06
-5.03022590831768e-05
-3.40433743665335e-06
-1.17270826113869e-05
-1.92854077822281e-05
-1.48427497104887e-05
-2.50607086258389e-05
-1.2138108691573e-05
-1.90824600455809e-05
-4.36412852918843e-05
-2.02520041672496e-06
-1.31921692539012e-05
-2.72743982304682e-05
-3.30013277333788e-05
-5.46841154781509e-05
-4.46604958586514e-05
-2.59621959888883e-05
-1.64299263066192e-05
-2.31833575392956e-05
-2.48096635547545e-05
-4.30382879241231e-05
-2.6349835522251e-05
-4.16482167400067e-05
-2.38738249027938e-05
-4.0501481931002e-05
-1.93559779099201e-06
-1.47546979519923e-05
-4.52471056317149e-05
-3.72973264008729e-05
-2.00905718535153e-05
-2.9455668063187e-05
-3.37866509015692e-05
-2.74379974104771e-05
-4.27843952376682e-05
-3.28145283955681e-05
-2.57670084083549e-05
-2.69942995762519e-05
-4.55573507807084e-05
-3.1748909595689e-05
-4.18878253613235e-05
-2.84684616876031e-05
-2.46325598423664e-05
-3.83654350444632e-05
-4.72680602535268e-05
-3.64332940058176e-05
-1.97595354776911e-05
-1.24551629662682e-05
-4.00509349910687e-05
-1.37048169117456e-05
-3.51943288357066e-05
-4.16966714656862e-05
-5.43566603010082e-05
-5.59647178465042e-05
-5.18285792118384e-05
-2.65021998036247e-05
-4.84639520763183e-05
-4.68849948442886e-05
-5.64859321248918e-05
-1.07404826938628e-05
-2.47563150257923e-05
-6.68340851604154e-06
-2.43393479178856e-05
-3.59793705802075e-05
-1.70222355108419e-05
-3.82590187449966e-05
-2.14082094894773e-05
-1.61359630490251e-05
-1.67128642202723e-05
-1.97137764823888e-05
-3.09276316897977e-05
-3.05540995477294e-05
-3.70560117415278e-05
-3.81817344822757e-05
-4.19208221866762e-05
-2.16700253982581e-05
-1.07613243061626e-05
-3.91547588553703e-05
-1.90641369037911e-05
-2.638306622593e-05
-1.95959898370927e-05
-1.7226707071907e-05
-4.24845771139159e-05
-2.77425863749487e-05
-3.15029102813868e-05
-2.02888281820757e-05
-2.2828808905052e-05
-6.4941748075796e-06
-5.04760895826945e-05
-1.44842995274575e-05
-3.15042424614091e-05
-6.8053642423349e-06
-2.48975333008468e-05
-6.66084501852011e-05
-3.52178628734712e-05
-4.85018938036933e-06
-1.31095101696338e-05
-2.32096191219679e-05
-2.72474386308051e-05
-1.69774319367414e-05
-5.51476133012491e-06
-3.82350070457397e-05
-3.17520480490737e-05
-1.46772146102669e-05
-5.53272467617401e-05
-2.32567355771189e-05
-1.31815662402577e-05
-3.31339115848889e-05
-1.05525668499294e-05
-4.33489661302133e-05
-2.05365154915268e-05
-5.30690383746805e-05
-1.48800738810907e-05
-3.82256377208486e-05
-3.51330779178111e-05
-9.62189108471517e-06
-2.98167132719211e-05
-3.77869287375404e-05
-9.56973267267577e-06
-2.95839878964733e-05
6.81903546798462e-06
2.02407089213859e-06
-3.2064340697557e-05
-1.11582222900671e-05
5.33736480172856e-06
-2.64755908907851e-05
-2.32783546680969e-05
-5.22875966346775e-06
-3.26094365581826e-05
-6.71698160521692e-05
-1.92267021003052e-05
-2.55707633183035e-05
7.92188235999988e-06
-9.43871368530186e-06
-5.35803902463063e-05
-5.06963715374684e-05
-1.73587477661334e-05
-1.16161376615209e-05
-4.06718120533428e-05
-4.19731077486423e-05
-1.28190226517419e-05
-2.31994458443751e-05
-4.69060064623543e-05
-3.03833788132472e-05
-3.73304336235626e-05
-2.94125124209965e-05
-5.5124402719445e-05
-1.75131587619768e-05
-2.83433379572236e-05
-7.29724159049807e-05
-2.40418335208403e-05
-1.97265859003762e-05
-3.17711369365951e-05
-3.08002800956481e-06
-3.11843609333074e-05
-3.74136125799383e-05
-3.47204596132945e-05
-1.90783588439909e-05
-3.13158657905395e-05
-1.95164818341381e-05
-3.26487091489593e-05
-3.7748997661905e-05
-2.42435637743602e-05
-5.29780719149685e-05
-2.45581439489664e-05
-2.00468146481505e-05
-1.69938919210315e-05
-2.31447582436888e-05
-4.31198039203526e-05
-4.70810883296411e-05
-1.62684410570737e-05
-3.56901045987266e-05
-2.09359881742601e-05
-3.31033662858167e-05
-4.67984081192008e-05
-3.04912348310884e-05
-1.61601611305296e-05
-3.47660335560047e-05
-2.95787711775008e-05
-2.2545897717633e-05
-2.70673331727342e-05
-4.10052387880397e-05
-3.5270049017447e-05
-2.50418438925122e-05
-7.17721513239715e-06
-4.34177610111453e-05
-2.00452360720983e-05
-1.93668969407491e-05
-1.06556267604368e-05
-4.83592059834315e-06
-4.92617189878027e-05
-3.56447494175091e-05
-3.18692773418458e-05
-3.11344386776089e-05
-4.0797339526101e-05
-3.44036149786836e-05
-2.06897060562135e-05
-9.88301521961462e-06
-5.60109241302328e-05
5.49315054174987e-07
-8.33542376232719e-06
-4.32634570666055e-05
-1.50710339833911e-05
-1.10295456289247e-05
-4.78560451721607e-05
-3.16724536076572e-05
-3.21264696152658e-05
-4.57856488419397e-05
-7.17617328040912e-05
-1.59707350057799e-05
-1.82675709804349e-05
-5.97719077123396e-05
-1.14736546554748e-05
-2.42649392848977e-05
-2.19301102676695e-05
-1.96861906895939e-05
-5.58305001203607e-05
-5.18518806934765e-05
-2.29615377600198e-05
-8.69014657978055e-06
-3.81281403872676e-05
-2.84974030884508e-05
-2.92281638681327e-05
-4.65053432385663e-05
-1.43457804004232e-05
-5.21728241482523e-05
-3.85622988421292e-05
-2.96245256539823e-05
-1.98780286554568e-05
-1.66182629777916e-05
-4.29681452811588e-05
-1.78808992566354e-05
-2.35556325046514e-05
-1.68885538152408e-05
-4.35166944870241e-05
-7.19493500992891e-05
-5.08585320076834e-05
-4.4917162095973e-05
-1.99571177952221e-05
-1.41021625867251e-05
-6.029445378633e-05
-2.88602054920029e-05
-3.71177904265087e-06
-6.12057827178684e-05
-9.7446407808444e-06
-4.17906445375375e-05
-1.37442889294988e-05
-2.55663913525954e-05
1.70028625670056e-06
-3.06103961539938e-05
1.24102819703924e-05
-1.41059291012383e-05
-1.96015972543663e-05
-4.71575097243017e-05
-2.02737578237811e-05
-1.13120426025305e-05
1.00449365816946e-07
6.1546429210792e-06
-6.14275354393779e-05
-3.69754964678377e-05
-2.474814638761e-05
-3.730110601046e-05
-4.25254528543113e-06
-3.38895432467639e-05
-2.29676736756386e-05
-5.60610715525643e-05
-2.91005889013528e-05
-3.62285276691604e-05
-3.99872229820377e-07
-7.35878865644269e-06
-9.90258376265605e-06
-1.58439417233348e-05
-1.06510366564417e-05
-3.41644110228281e-05
-2.47432987630191e-05
-3.05255026682156e-05
-1.2940747809649e-05
-8.54009222703946e-06
-2.28801260284912e-05
-5.08581610821968e-05
-2.69487670301843e-05
-3.24291109127533e-05
-3.83570483065526e-05
-1.57538926826648e-05
-3.39436420650682e-05
-2.96619964943403e-05
-2.06476078921979e-06
-1.88171362157596e-05
-2.12235252793486e-05
1.74261772899563e-05
-6.22905080331942e-06
-2.18909081365967e-05
-1.07308007280605e-05
-2.08234475898029e-05
-1.6972017381677e-05
-2.83009666307739e-05
-3.35750465605642e-05
-1.34087508311148e-05
-2.33085260009595e-05
-2.99416095245429e-05
-1.62586658442327e-06
-5.02867243288897e-05
-3.66468792217116e-05
-3.32747871426196e-05
-4.21032028348105e-05
-7.24427768664284e-06
-3.98049985819799e-05
-4.68578226537296e-05
-3.8159945940347e-05
-5.28328031437125e-05
-4.09092592042953e-05
-3.76448158300992e-05
-4.06067562397452e-05
-2.99546747426703e-05
-7.02408347471211e-05
-3.2403795020865e-05
-4.08707209334143e-05
-5.3264220461238e-05
-4.94612721871738e-05
-1.45532694511407e-05
-4.79886840592608e-05
-3.34780480178488e-05
-2.26331952713019e-05
-2.0288613154517e-05
-2.23472016715733e-05
-3.43403168254383e-05
-2.71244526212025e-05
-2.19340465527701e-05
-1.91481603386621e-05
-8.93529999575931e-06
-4.16939337765893e-05
-3.40535803773312e-05
-2.15766179475241e-05
-2.3775483568048e-05
-4.93710284756385e-05
-3.53803838897953e-05
-3.83882207652649e-06
-2.99155056112705e-05
-4.26798068302149e-05
-6.01610376440425e-05
-1.53063434385717e-05
-1.90598640038858e-05
-2.88305291616525e-05
-1.26406741286147e-05
-3.02290474162069e-05
-3.30899313102171e-05
-2.91658487008732e-05
-3.17337265450887e-05
-1.71287989496181e-05
-1.44601272214995e-05
-3.4697615059627e-05
-4.42306302769037e-05
-3.88913018597098e-05
-2.79994609236582e-05
-1.30325088879381e-05
-4.0768454630664e-05
-3.16906030947272e-05
-2.74461246566752e-05
-1.40266347874845e-05
-1.83784734655873e-05
-3.09618170659809e-05
-1.20213927369807e-05
-1.1929611400454e-05
-3.53870151366785e-05
-2.04540103039881e-05
-4.79029489534837e-05
-4.28917293307053e-05
-3.46373742876585e-05
-2.54383451240957e-05
-3.14049667234787e-05
-2.66680164457425e-05
-4.85822938019778e-05
-3.96721656721427e-06
-2.4440911475144e-05
-4.23665848937633e-05
-1.93007951801658e-05
-1.80006360826892e-05
-5.88655114536884e-06
9.04292092495459e-06
2.55159276203697e-05
-1.36609400525102e-05
-4.27303464381353e-05
-3.1045547409568e-05
-4.00123550311564e-06
-4.43725769162717e-05
-9.31616046375485e-06
-2.56097143348576e-05
-3.44245046154803e-05
-5.25392424225184e-05
-9.75962015831927e-06
-6.16776552490023e-05
-3.2869457974846e-05
-1.5124213520064e-05
-1.50024076041028e-05
-5.39957835757262e-06
-5.32680155083453e-05
-3.50407515622163e-05
-2.87150238945641e-05
-3.97858891081387e-05
-3.23972560947788e-05
-4.00980278722177e-05
-2.09457877071995e-05
-1.96168859490417e-05
-2.44507768300905e-05
-4.95557459492436e-05
-3.85647446327849e-05
-2.02289493055648e-05
-3.23965575374387e-05
-2.26265255130092e-05
-1.78308031172126e-05
-1.54532897638672e-05
-2.48733732916672e-05
-3.70447684338984e-05
-3.8105241561616e-05
-1.57687828841909e-05
-7.54303199740449e-06
-2.57764525738342e-05
-2.80921307005007e-05
-4.64071036170362e-05
-1.39188599833855e-05
-3.02787835740336e-05
-2.72746821937643e-05
-1.33645979124028e-05
-2.31856400924306e-05
-4.2587930314363e-05
-3.05517275735963e-05
-2.59603276365247e-05
-4.09136284550612e-05
-1.6951742486206e-05
-1.42002027361043e-05
-4.81601188917333e-05
-3.84397984265137e-05
-1.81524444000273e-05
-3.27279127964507e-05
-3.38722652228793e-05
-2.46825757819131e-05
-2.86431854197222e-05
-3.70965472551983e-05
-4.61848528871464e-05
-1.49512845511909e-05
-4.66070618880792e-05
-2.25779280162657e-05
-3.77757090704637e-05
-3.71256232345875e-05
-2.79807428234329e-06
-2.36535916087981e-05
-3.36187683869631e-05
-1.80918382300239e-05
-2.60299717483654e-05
-1.4383810426145e-05
-1.84656519825308e-06
-2.43817488677237e-05
-5.93433331199333e-05
-1.63325685461917e-05
-3.7306038557958e-05
-3.4134960778453e-05
-1.07762059416759e-05
-3.28860688230887e-05
4.83607471488062e-07
-5.31567402166268e-05
8.6553971431492e-07
-4.74478641375547e-06
-2.75436699343347e-05
-2.19552604122188e-05
-2.90551624275156e-05
-4.32565816173972e-05
-3.71103615633149e-05
-2.55000321816006e-05
-2.55357856351276e-05
-2.61422380140184e-05
-4.71140205285674e-05
-4.30398380265922e-05
-1.3552848569298e-05
-3.31426807109472e-05
-2.74908465210961e-05
-3.95910712908951e-05
-3.54985422538097e-06
-2.25191618809539e-05
-3.40611022856489e-05
-1.28537534502096e-05
-6.40584771415244e-05
-4.40404200649493e-05
-5.35732088839288e-05
-5.46855863887313e-05
-2.19864670678045e-05
-4.60418486748162e-06
-3.25408234856565e-05
-2.82601491575044e-05
-1.89414338772534e-05
-2.63267215276811e-05
-2.73923030129383e-05
-7.86902987252533e-06
-1.57611031825424e-05
-3.15438204635163e-06
-2.76139174691097e-05
-3.27116702565799e-05
-1.85581590622372e-06
-1.53992018969121e-05
-3.0337051730419e-05
-5.45242506727931e-05
2.75014264729987e-06
-2.32011085152791e-05
-2.98908411324154e-05
-2.76938154472056e-05
-3.44303266287211e-05
-1.6940263055774e-05
-4.79478399981435e-05
-3.21061331672436e-05
-5.88232862793578e-05
-2.12636698888713e-05
-1.5691247817915e-05
-3.12162916702939e-05
-2.68425301715346e-05
-4.74395588481461e-05
-1.50458399369648e-05
-3.48743050854901e-05
-2.75814029113563e-05
-7.70196012150348e-05
-2.41553149590781e-05
-3.90759052291896e-06
-1.17678341941275e-06
-3.57856536408268e-06
-5.2123069556761e-06
-4.10439712790288e-06
-2.22822075137594e-05
-2.7335712883658e-05
-1.35322640049231e-05
-3.74418721380135e-05
-5.55133034508921e-05
-2.49553421659908e-05
-4.84251644956901e-06
3.24087030280589e-06
-5.20754247003554e-05
-3.29685903175349e-05
-4.57229149631507e-05
-2.99122992335763e-05
1.22819615937534e-06
-3.00715093386568e-05
-3.31045514142505e-05
-2.53549782267468e-05
-1.74321698960422e-05
-3.96863390612575e-05
-3.82519962537758e-05
-3.97266272591248e-05
-4.8951079734474e-06
-3.18350475500099e-05
-3.53029147664655e-05
-3.78175814108274e-05
-3.86318028239072e-05
-6.41821500829979e-05
-1.85752022634207e-05
-3.52002692476354e-05
-3.83099240580276e-05
-2.83632762807869e-05
-1.57840539962629e-05
-2.78769681386115e-05
-3.65078329133766e-05
-2.23832146526691e-05
