# Supplementary material for: Research on computational propagation and identification of mine microseismic signals based on deep learning
Source: PLoS One. 2025 Oct 22;20(10):e0334641. doi: 10.1371/journal.pone.0334641 (PMC12543183; doi:10.1371/journal.pone.0334641)
Supplement: S6 Data — (ZIP) [file pone.0334641.s006.zip › 000100900000224.xlsx_0.txt_24.txt.txt]

-2.82066289804823e-05
-2.90666910041606e-05
-4.29715807836671e-05
3.14581329104128e-06
-9.18586471907786e-06
-4.24074273094272e-05
-6.63965872707769e-06
-2.45782918110162e-05
-2.26314282140406e-06
-3.88587079931262e-05
-2.41309837623163e-05
-2.41933991492334e-05
-1.82076422561829e-06
-8.78435731437721e-07
-1.81026515581494e-05
-3.25677974054173e-05
-2.76127450993563e-05
-5.87915856966616e-05
-2.27032910627836e-05
-2.12857113614601e-05
-2.00923621632209e-05
-2.35062373230252e-05
-3.06106702583261e-05
-4.4355569881728e-05
-2.52191075350423e-05
-3.54558986171702e-05
-2.6003776775558e-05
-2.85336358541273e-05
-2.35450258381819e-05
-3.71422286859461e-05
-1.86104526520817e-05
-6.17663553496897e-06
-2.74846023517199e-05
-3.95499865582856e-05
-2.44442470337615e-06
-2.91467573983407e-05
-2.75639821230111e-05
-1.59584650447804e-05
-1.73649733235658e-07
-4.11730522845356e-05
-3.70705429643518e-06
-2.95345418903973e-05
-3.08606863639103e-05
2.69249304888579e-06
-3.63519865307519e-05
-2.12532254457488e-05
-2.25971105688193e-05
-2.7533800691766e-05
9.28006561308407e-06
-4.22706136009916e-05
-3.78560772972724e-05
-3.06198649829234e-06
-2.99404072100806e-05
-1.23913279540099e-05
-4.44124391822409e-05
-3.84461860749445e-05
-5.31510249177522e-05
-4.0671905581223e-05
-2.45653057446788e-05
-3.32549904063249e-05
-2.43606413062387e-05
-3.36873112562898e-05
-1.57529828791017e-05
-4.87646428646867e-05
-1.87240376356763e-05
1.60646946522324e-06
-2.75010867939281e-05
-2.68825945645083e-05
-2.19359999503892e-05
-4.12087613561612e-06
-2.19104573770797e-05
1.00507809548284e-05
-1.87116063200109e-05
-4.32501916039765e-05
-5.18710341315274e-06
-3.35043467958515e-05
-3.66033588999567e-05
-4.79402407287078e-06
-2.59471666326039e-05
-5.95206522118784e-06
-2.2038826501836e-05
-1.17147482781687e-05
-4.2391851465618e-05
-2.8406614786791e-05
-4.26014125005929e-05
-1.34109243510299e-05
-2.42751089534213e-05
-1.42407380766649e-05
-1.31818779906771e-05
-2.46110455180457e-05
-2.56125992888875e-05
-3.97231821267406e-05
-2.81064485123672e-05
-3.28736944079182e-05
-3.79463110164381e-05
-2.70556397424703e-05
-2.75753123347162e-05
-2.35935119045641e-05
-1.23145146951204e-05
-3.83995557365166e-05
-3.32927771583556e-05
-2.88296064624979e-05
-1.039140308046e-05
-3.03173273381246e-05
-2.25495050049875e-05
-1.10355714181336e-05
-1.49440472882845e-05
-8.7807321472659e-06
-2.46675293531115e-05
-3.17860985792497e-05
-1.44275755179743e-05
-2.17000783159752e-05
-2.91490232625059e-05
-3.86033823094149e-05
-3.38978723097659e-05
-4.27056534423181e-05
-1.35534198967314e-05
-8.87301377248715e-06
-2.54811338595655e-06
-4.32565302108827e-06
-3.37275175471287e-05
-2.09827165035581e-05
-4.42720986115928e-05
-2.78794094152624e-05
-2.31989164366684e-06
-2.29095060328898e-05
-7.99569478019552e-06
-2.22843640837209e-05
-1.92265155223542e-05
-1.09159393900899e-05
-3.2077978357016e-06
-2.19826937544045e-05
-1.78515356656768e-05
-2.35828938780137e-05
-8.79846098460637e-06
-1.4803024820655e-05
-4.94470043658558e-06
-2.87603567596753e-05
-1.57036521872153e-05
-2.10564655674194e-05
-1.65186527701448e-05
-2.76426926127114e-05
-2.05536790599679e-05
-3.67654115222356e-05
-3.30362522344878e-05
3.97842494019302e-06
-1.77906632377995e-05
-1.57791706181194e-05
-4.32940072728019e-05
8.25124742945628e-07
-3.21252512833033e-05
-1.73523195994462e-05
-3.18952535543849e-05
-1.56373926842588e-05
-1.89485304770164e-05
-1.24904731582113e-05
-1.07633750174294e-05
-3.76135699337676e-05
-5.07353851442373e-05
-2.08090131676963e-05
-2.64907275801869e-05
-3.07335818817439e-05
-2.7659458563564e-05
-7.77239073410984e-06
-1.53117273806238e-05
-3.73212208039302e-05
-2.9417059457396e-05
-2.67787289691089e-05
-2.68357493330876e-05
-1.1767309170719e-05
-1.93829968247139e-05
-2.1283140635638e-05
-3.01630868227332e-05
-1.60615072893439e-05
-2.25753240687133e-05
-3.18152780528228e-05
-2.59153467088813e-05
-1.58487014529026e-05
-1.11744596760067e-05
-5.75262111487528e-05
-1.51523197009843e-05
-1.58850399064982e-05
-5.09794063237448e-05
-2.67075814244791e-05
-2.17685444125636e-05
-4.05798756831198e-05
-3.73251224306205e-05
-3.59241708319892e-05
-2.54816176467336e-05
-2.99392782403366e-05
-3.33027221381196e-05
-2.95074459932022e-05
-2.20499010523551e-05
-2.78180336119527e-05
-4.61822457866144e-05
-2.00956340682373e-05
-1.69503450946957e-05
-1.01250094531465e-05
-3.3750145990405e-05
-1.99815589974429e-05
-1.9401712454789e-05
-2.11364438304822e-05
-2.73008594428137e-05
-4.76796683451335e-05
-2.481678042915e-05
-2.60906912013232e-05
-1.43545786022018e-05
-4.05422767113508e-05
-2.46220266825189e-05
-2.51180558790747e-05
-1.000747205593e-05
-8.92858741094309e-06
-3.62475871152738e-05
-7.83134383580465e-06
-5.95191475331196e-05
-3.0273640341275e-05
-1.27551213820563e-05
-3.35092370797428e-05
-2.76656108359468e-05
-2.6772784695532e-05
-3.96571438784184e-05
-3.78630276692551e-06
-2.74502299425152e-05
-2.61106200341168e-05
-2.49080563639215e-05
-2.83735391970521e-05
7.5117889174038e-07
-4.01570513939394e-05
-2.20476030874555e-05
-2.17598802476991e-05
-1.2218231290833e-05
-2.15988984727601e-05
-1.12332405223496e-05
-3.60965487926112e-05
-3.76955268905023e-06
-2.13888701052843e-05
-3.53372328611058e-05
-3.17944415385064e-05
-3.63170868476579e-05
-3.6680167440194e-05
-3.13902620227421e-05
-1.45989612964993e-05
-2.42129825782348e-05
-3.0950721349975e-05
-2.25312635190412e-05
-1.55366031128806e-05
-2.32654660579491e-05
-1.11968319074176e-05
-4.16746688706243e-06
-1.57039473880144e-05
-3.8657720192206e-05
-3.93871009160066e-05
-2.96093484775495e-05
-2.46266132120758e-05
-1.40056182173133e-05
-1.20725584722058e-05
-4.14447474143966e-05
-6.76234902659596e-06
-3.60011141887812e-05
-3.25449999970468e-05
-1.4534874498552e-05
-1.50811699202012e-05
-2.20255605701708e-05
-7.78137249609894e-06
-1.33156576211352e-05
-6.02070553099703e-06
-1.59234546103973e-05
-1.01655625151212e-05
-1.00464334317504e-06
-2.54364349934314e-05
-3.89705473212462e-05
-2.43484657226817e-05
-1.09418340317137e-05
-5.23492752142409e-05
-2.41673986218852e-05
-2.06137431805199e-05
-2.39247666910753e-05
-2.59123005973947e-05
-3.33351839053581e-05
-3.83088431181966e-05
-3.58233527877542e-05
-3.05007377315317e-05
-2.98473813542158e-05
-3.57709796273577e-05
-9.63241756980554e-06
-1.95289974971353e-05
-3.2761790593778e-05
-8.51854757276112e-06
-3.96946911554343e-05
-2.02258309640461e-06
1.05149946561801e-06
-2.48690353680559e-05
-4.50387651560701e-05
-3.25018138177908e-05
-2.3781918636297e-05
-4.36233304662029e-05
-8.93171012634724e-06
-3.13500296063781e-05
-4.7688023192385e-05
-3.80393158075325e-05
-2.67801467437366e-05
-1.6184176694323e-05
-4.31592283290035e-05
-4.62006034397484e-05
-1.95944929597836e-05
-1.4760347688398e-05
-6.77418370592372e-07
-1.9111147096782e-05
-2.12535274436461e-05
-1.83833124138692e-05
-5.02850162718281e-05
-3.14301828392006e-05
-1.31329464677752e-05
-3.52963800120626e-05
-1.04603624883865e-05
-1.03565666728492e-05
-5.26956583572639e-05
-4.12282169681971e-05
-1.16347354715668e-05
-4.70758591460981e-05
-1.83570958596992e-05
-1.76493235391362e-05
-3.07917051708941e-05
-2.69107545139311e-06
-8.04730255642048e-06
-4.40702530973525e-05
-3.26688260704517e-05
-4.09891041954752e-06
-2.10260664343741e-05
-4.20707036117561e-05
-1.72012142838177e-05
2.09593595636583e-05
-1.11705456083227e-05
-4.5371574489669e-05
-2.07731903520343e-05
-2.47397784522352e-05
-4.46635996528385e-05
-2.27126984931996e-05
-1.92039799205603e-05
-3.08496201371557e-05
-3.29481390650476e-05
-3.16638798381256e-05
-1.04528944119902e-05
-4.41824838857976e-05
-1.62329504474323e-05
-2.87744614539237e-05
-4.89164537585782e-05
-1.66489659170266e-05
-2.07198429953098e-05
-3.23589206513034e-05
-4.64113816301165e-05
-2.09982700155483e-05
-2.58118341765252e-05
-1.85739525093869e-05
1.37410018087806e-07
-2.2016379686283e-05
-2.13753501481596e-05
-2.2410917436928e-05
-2.52145983558017e-05
-1.30168652807832e-05
-3.44231972019642e-05
-1.97409154140525e-05
-3.07960340251549e-05
-3.75972433673353e-05
-7.39430066123276e-06
-4.77264584338294e-05
-3.66491617960403e-05
-1.29702165671417e-05
-1.6001337760849e-05
-3.95955422229631e-06
-1.40705527065709e-05
-3.35717763813196e-06
-7.37769331504525e-06
-3.27011315975273e-05
-3.61262529121584e-05
-2.02930429998008e-05
-2.94509437911784e-05
-1.23056349518592e-05
-1.98570280532225e-05
-3.54238192032908e-05
-2.61705752671649e-05
-2.56913383400779e-05
-1.82012859071574e-05
-3.115931201749e-05
-2.51733898460048e-06
-4.25713705268329e-05
-7.82660771430836e-06
-3.00322191732024e-05
-3.23964574675247e-05
-2.20702510080205e-05
-2.57328843496476e-05
-1.94142511797502e-05
-5.15083793658535e-05
1.38310870840516e-06
-2.78503901745382e-05
-5.49891284502426e-05
-2.24236899360883e-07
-2.03692357512978e-05
-3.6485444844961e-05
-4.3359779389045e-05
-2.39335677734192e-05
-1.79384193971324e-05
6.20301355684777e-06
-4.35851482180167e-05
-2.50648100314432e-05
-2.90273798877713e-05
2.36008855730338e-06
-4.89779616661738e-06
-3.93041212916275e-05
-8.24075025223211e-06
-3.6215500311616e-05
-2.47657994402267e-05
-1.64792465133534e-05
-5.38058947452783e-06
-5.77033611195824e-06
-3.71486557937654e-05
1.60888660673167e-05
-6.37947798119101e-06
4.55456667531515e-06
-7.76913433695951e-06
-2.73412848422498e-05
-6.02668942734193e-05
-2.21225011089884e-05
-4.08346024897171e-05
-1.87054483532466e-05
-3.19768260885447e-05
-3.0213527658149e-05
-5.20356933367714e-07
-2.07502674314323e-05
-2.91778317423496e-05
-1.43150725967171e-05
-1.81272393904304e-05
-2.12385001997893e-05
-2.29160563545437e-05
-1.28498770272202e-05
-4.0215922358495e-05
-4.70222872957544e-05
-2.37311656354907e-05
-2.65125972678992e-05
-3.1386995864838e-05
-1.97911812497149e-05
-2.51839120614257e-05
-4.57110888503497e-05
-1.45744658379811e-05
-1.18446930890508e-05
-4.64872662477869e-05
-3.2593143081197e-05
-2.86636439665785e-05
-4.00044394930169e-05
-2.14723173621812e-05
-2.47220100921915e-05
-1.19912860288417e-05
-2.45491569478908e-05
-2.58991729908165e-05
-3.18895839466608e-05
-3.38607198156411e-05
-3.70370232225803e-05
-3.55480872290655e-05
-3.75587499204554e-05
1.96328423602222e-05
-1.14798374686684e-05
-3.01225040641685e-06
-2.97291027370926e-05
-4.34013974190138e-05
-3.42148688739957e-05
-1.60641484181473e-05
-3.51785488983066e-05
-3.31717383324889e-05
-1.83541335907959e-05
-2.96193416746869e-05
-1.64198633199943e-05
-3.56661569819297e-05
-1.26737453955495e-05
-2.46377400575768e-05
-2.94725110484185e-05
-1.02485375402132e-05
-2.78134670764489e-05
-2.69836748175776e-05
-3.04200582702363e-05
-3.00593881917894e-06
-1.43825356563558e-05
-2.22369735916312e-05
-3.40569461420446e-05
-4.44786877514314e-05
-1.23164339803222e-05
-1.53277167875937e-05
-2.79922387291855e-05
-1.08108801390488e-05
-2.0983028089039e-05
-2.96984450802863e-05
-1.38551567307743e-05
-3.82471399743952e-05
-3.42947753242388e-05
-3.36634316944723e-05
-1.96828564190472e-05
-2.85433800384424e-05
-3.52964921470275e-05
-5.69605388372608e-06
-3.49482781843344e-05
-1.65614539060897e-05
-1.16135574722811e-05
-2.60269494135285e-05
-4.43892656545725e-05
-1.43105267514444e-05
-9.54534506853947e-06
8.18528395867942e-07
-4.82443149781357e-05
-2.39312702733292e-05
-3.94800726319257e-05
-4.02067673649562e-05
-2.98222346583176e-05
-2.7540130166151e-05
-4.1490394379328e-05
-1.85744470568239e-05
-1.41749939987787e-05
-1.69241497531542e-05
-2.34531173740376e-05
-2.01173319257022e-05
-3.22887151202923e-05
-3.35287457268517e-05
-2.05081161440358e-05
-3.24504287794487e-05
-9.42119026922916e-06
-2.02636895467733e-05
-1.52809793249488e-05
5.02327083631965e-07
-1.00620235385052e-05
-3.6723196953326e-05
-2.99699951281132e-05
-9.26455459830655e-06
-2.85660092754203e-05
-1.22701647305225e-05
-2.18897204983503e-05
1.24544112316822e-06
-1.22407541165034e-05
-8.54545638989474e-06
-3.80642684778996e-05
-3.42971375510508e-05
-3.74176947264722e-05
-1.9114012208354e-05
-2.54820744680136e-05
-1.24575235892591e-05
-9.56481592493401e-06
-1.05453409570228e-05
-5.02374018802502e-06
-4.17398235493227e-05
-3.0188295081938e-05
-1.89471494087297e-05
-1.75486093725197e-05
-2.41245587757885e-05
-3.38379482763687e-05
-2.86733521623368e-05
-2.00932866216695e-05
-3.61144857728058e-05
-2.27668412603998e-05
-2.89954343290033e-05
-3.21694819175888e-05
-1.74677598107474e-05
-1.88929615471531e-05
-3.17814838935509e-05
-2.24385875450696e-05
-3.16804824994593e-05
-3.34488363083966e-05
-2.32955779836658e-06
-1.0931344165698e-05
-4.20970742755748e-05
-4.04749471559215e-05
-1.30391677286021e-05
-2.20512789374349e-05
-2.8479293917077e-05
-4.70591428382716e-05
-4.05151924803878e-05
-4.80579967073985e-05
-5.47229729315741e-05
3.54192705135007e-06
-3.751210893859e-05
-7.26918829286176e-06
-3.01285345595869e-05
-2.0617880664923e-05
-2.33177658948462e-05
-2.29164420844811e-05
-2.29099164307519e-05
-2.29568925860565e-05
-1.84440556813276e-05
-3.23547335052442e-05
-5.51907508815472e-05
1.6739283693325e-06
-3.26627393227017e-05
-2.05397881275881e-05
1.49680280396214e-06
-4.31986833034666e-05
-2.85980403649419e-05
-1.62544726171761e-05
-1.6517492742426e-05
-2.84764102056099e-05
-3.43104596861019e-05
-1.71313932394418e-05
-2.32933300270969e-05
-4.31034055291478e-05
-1.96127983099301e-05
-3.46052538421308e-05
9.5990364081016e-06
-7.73730916591901e-06
-1.93223987590093e-05
-5.62086182221956e-06
-2.97745014197232e-05
-2.65715701082795e-05
-4.48970067830895e-05
-3.60742902567399e-05
-5.04600084335401e-05
-2.47446469184814e-05
-1.02459864381056e-05
-3.38534658978503e-05
-3.54791200676678e-05
2.38513632796951e-06
-3.16678087702563e-05
-4.0526788317595e-05
-3.48172229582552e-05
-2.50202219898815e-05
-3.15839500788787e-06
-1.63589363353387e-05
-3.59591019441768e-05
-3.75141121808773e-05
-1.02223304147862e-05
-1.1987213100562e-05
-3.50693155514028e-05
-3.95761419836018e-05
-3.11542121516375e-05
-2.86489568345202e-05
-8.65795339486564e-06
-7.81197054936366e-06
-1.90868430997086e-05
2.72944562134642e-06
-1.57568682743381e-05
-2.50414532776186e-05
-1.15131832459208e-05
-3.83107065076754e-05
-2.91250866878358e-05
-1.35862911144985e-05
-1.44635770827524e-05
-2.35229098860783e-05
-3.67431725871827e-05
-1.3712329517876e-05
-1.86734976544919e-05
-7.53974165499264e-06
-8.57757226989968e-06
-1.53822071605413e-05
-2.36738511721487e-05
-4.84009564494389e-05
-2.17664891762671e-05
-4.67802745345804e-06
1.31613339721053e-06
-5.58336550232776e-05
-3.81645217573546e-05
-3.06187366156589e-05
-1.88326876592753e-05
-7.22377639942327e-06
-2.66062607087224e-05
-3.05666802132209e-05
-4.13897555306974e-05
-2.98033115827258e-05
-1.35465112300906e-05
-2.55447122029805e-05
-3.5257856579464e-05
1.67464746677649e-05
-1.39467433059916e-05
-3.72512913488868e-06
-1.95807056352139e-05
-4.662591086679e-06
-3.0139072319937e-05
-2.40165711827524e-05
-1.07244069498827e-05
-2.06644373085589e-05
-3.31781648660655e-05
-4.00910610737483e-05
-5.27462204916437e-07
-1.94213808084742e-05
-1.22667132536304e-05
-3.31500682447588e-05
-4.99079606174353e-05
-2.25770324951634e-05
-1.18829148401624e-05
-2.43595259729252e-05
-2.46201121833247e-05
-2.64710710379187e-05
-2.77732013854766e-05
-3.15198319551371e-05
3.13180442703341e-06
-3.89616094864661e-05
-3.07210396888875e-05
-1.14260412516104e-05
-4.15679935312439e-05
-6.56703805621374e-06
-4.65193917258737e-05
-1.82583545308377e-05
2.85643133033861e-06
-3.09828215605523e-05
5.69824151951178e-06
-2.53266716681369e-05
-2.67773031392286e-05
-3.73748349110387e-05
-1.10072390799239e-05
-1.39505966947236e-05
-1.57836876440645e-05
-4.59600973912237e-05
-1.19075162289406e-05
-3.62796662731316e-05
-1.35756473038955e-05
-1.41195373526916e-05
-3.51846091069134e-05
-4.35909589406365e-05
-3.65252166230316e-05
-2.21741322908624e-05
-4.43870121178137e-05
-3.10701657808021e-05
-4.24195206958943e-05
-3.59503153059254e-05
-3.48974714300262e-05
-6.04554628522584e-06
-4.54397186265102e-05
-3.70857811633542e-05
-3.09947637577363e-05
-2.26320725903809e-05
-1.45032301392032e-05
-2.38620838408364e-05
-1.13858251230725e-05
-2.69427849540248e-05
-2.19720612822194e-05
-2.1124284840338e-05
-1.31514647819483e-05
-4.01239449287006e-05
-3.10088331800832e-05
-1.68062054930688e-05
-1.90501539729061e-05
-3.16678093394775e-05
-2.39313086247437e-05
-1.00898614944875e-05
-2.77974411547738e-05
-2.98275148261079e-05
-1.93336174170253e-05
-2.09082151372495e-05
-4.02096524417042e-05
-3.7173769436411e-05
-2.95745350763497e-05
-3.37174172984778e-05
-2.71465064036986e-05
-2.1768416713519e-05
-9.79226825589816e-06
-2.64086689811551e-05
-2.90833818267538e-05
-3.41228330074351e-05
-2.89741999172182e-05
-3.49467813131786e-05
-2.65125997984379e-05
-3.24818234230986e-05
8.49440173080305e-06
-2.52731460839455e-05
-1.02966787704404e-05
-4.65066758557908e-05
-4.43947018811099e-05
-1.32362356204631e-05
-2.07188146226186e-05
-1.68461334311895e-05
-2.72082307273858e-05
-5.50613302747841e-05
-4.06387872385266e-05
-1.4721588459405e-05
-3.99551789749678e-05
-3.06759660343722e-05
-2.68144924929043e-05
-2.06700964374386e-07
-1.56519078468649e-05
-2.74649812392234e-05
-2.11576009604962e-05
-3.38133402226002e-05
-2.90068446953451e-05
-2.01011603197936e-05
-4.02113385004254e-05
-9.29978169921199e-08
-1.04278046425277e-05
-1.62153407417718e-05
-8.37602964951462e-07
-3.00163185894575e-05
-1.93995947870648e-05
-2.17157898094639e-06
-1.54551164126295e-05
-2.8626741160154e-05
-2.24839549578466e-05
-2.79803144421676e-05
-3.09533673061178e-05
-3.42268296052099e-05
-2.92323071996275e-05
-2.48591961120325e-05
-2.71939111271995e-05
-2.29102117743401e-05
-2.32462394999886e-05
-3.60380727507159e-05
-3.85961886608583e-05
-1.86140770727466e-05
-2.8337395063327e-05
-1.42013471335789e-05
-3.02242550230963e-05
-3.58190007434111e-05
-1.19176722147219e-05
2.94495871573741e-06
-1.88127775696695e-05
-2.43248657887381e-05
-1.96375604785806e-05
-6.30222817653501e-07
-2.07901793167189e-05
-2.28370374626136e-05
-2.90993623425992e-05
-3.36089499005773e-05
-7.19569217854722e-06
-1.66889009523099e-05
-3.67764899068978e-05
-3.44888854104569e-05
-2.01889199796877e-05
-1.73044750105644e-05
-3.67071993262124e-05
-2.72171704572656e-05
-2.93065279262355e-06
-2.5309133688602e-06
-1.99807162149689e-05
-2.82900741716214e-05
-2.03648143978379e-05
-1.74516461124584e-05
-4.28857367228145e-05
-8.31884540897427e-06
-1.78372843784907e-05
-2.39778887162043e-05
-3.45009512054462e-05
-3.64256724293798e-05
-1.86366674324305e-05
-3.25714720276992e-05
4.93164414605544e-06
-1.20651081108954e-05
-4.58612317389594e-05
-1.71088691648372e-05
-2.04518011644279e-05
-1.77765562724981e-05
-3.00823819645725e-05
-3.60570932273232e-06
-3.60020843495888e-05
-2.49899210579661e-05
-1.78270062553981e-05
-4.58498362928115e-05
-2.70392457072793e-05
-4.00375404428792e-05
-1.89351029957445e-05
-2.54389112015917e-05
-3.1369562140589e-05
-6.59963443038275e-06
-3.8312394421043e-05
-3.9664963007112e-05
-3.91498288655766e-05
-3.48002031230788e-05
-1.70580552598163e-05
-2.27451775361461e-05
-3.60009017237226e-05
-2.03083170592309e-05
-3.0990534250047e-05
-3.14597612760564e-05
-3.55338379643545e-05
-2.06239898151503e-05
-2.50795036404319e-05
-2.67758099843872e-05
-3.6992187472143e-05
-1.64493248715661e-05
-4.5298637658326e-05
-3.00320203543663e-05
-2.63297985395135e-05
-1.05864464771479e-05
-1.8739358646899e-05
-2.42019833457825e-05
-6.4703287949003e-06
-2.62454387442145e-05
-1.22037466175913e-05
-2.93676621520392e-05
-1.21641452232432e-05
-4.0188931562338e-05
-3.01715410682814e-05
-6.63621571115887e-06
-7.68690606528787e-06
-1.54233554559974e-05
-1.67513435072864e-05
-2.53225721735707e-05
-5.54013048360319e-06
-1.71499562656019e-05
-3.20010011405013e-05
-4.43241616847689e-06
-3.97341607497145e-05
-2.33055282304982e-05
-2.03316697324174e-05
-2.10590863763458e-05
-2.21673904954408e-05
-1.84138947453092e-05
-3.10828846958482e-05
-6.49597426840985e-06
-2.44840924204142e-05
3.99038450562488e-06
-3.89624958522093e-05
-1.54741660982133e-05
-2.52805103779912e-05
-3.50003963363566e-05
3.50269391652528e-06
-3.10060187619258e-05
-3.66565735791525e-05
-2.60438827617329e-05
-2.00168118820039e-05
-1.57490137430074e-05
-3.48281375354626e-05
-3.11305022980877e-05
3.86531778013952e-06
-1.60085455700558e-05
-2.02297176811884e-05
7.87584856153094e-06
-1.68801008769768e-05
-1.56071942325282e-05
3.20812302445444e-06
-2.23565210959447e-05
-3.5345648633374e-05
-3.2061105173555e-05
-2.60977449305039e-05
-6.04167684182213e-06
-2.09244793631265e-05
-3.49932655829623e-06
-4.14903418178886e-05
-4.09671705652738e-05
-4.32628636280381e-05
-3.24961471916886e-06
-4.02213422280409e-05
-1.03984329048742e-05
-3.55085917997785e-05
-5.28348344866786e-05
-2.50429750848037e-05
-2.00358433706279e-05
-1.99655376305402e-05
-5.51800749779099e-06
-3.50211987058645e-05
-1.73373172763344e-05
-2.90032970629281e-05
-3.67239070859959e-05
-4.61933288140228e-05
-3.10171787298074e-05
-1.30636335888504e-05
-2.11692398244973e-05
-1.61528188208622e-05
-3.6621765584368e-05
-9.6506626455685e-06
-2.62763402447703e-05
-4.0289049792672e-05
-3.3722144928554e-05
-2.85128771159301e-05
-2.98491591570508e-05
-3.20762914650901e-05
-4.02694590537974e-05
1.07091834374388e-06
-2.71071437242261e-05
-2.1391583951457e-05
8.93756187277624e-06
-1.19173035545605e-05
-2.58129129883896e-05
-4.33772331031933e-05
2.89073800208989e-06
-4.81159207598199e-05
-1.94105502196272e-05
-5.96119812618955e-06
-1.66911643692123e-05
-2.41205675814379e-05
-2.29440724785678e-05
-4.2661331530639e-05
-2.99020394391654e-05
-3.57189419940752e-05
-1.68241064396655e-05
-5.24856700562966e-05
-4.04422760930396e-05
-3.58499654193014e-05
-1.08938830154521e-05
-1.49136445527211e-05
-1.01532975777375e-05
-3.65455522340003e-07
-3.45724191772814e-05
-3.15776813757029e-05
-2.76207520484267e-05
-4.79324039432199e-05
-1.44646671838189e-05
-2.55065839579086e-05
-4.96621036364301e-06
-2.181766198195e-05
-2.74015207128946e-05
-1.97382812370165e-05
-3.76631106784706e-05
-2.2139148630514e-05
-4.17027951260393e-05
-1.99755019660747e-05
-2.93848651216313e-05
-1.52525030491913e-05
-2.16562353025903e-05
-3.92751031428136e-05
-1.33633992302371e-05
-2.59390732372207e-05
-4.57669136692178e-05
-4.53418386314916e-05
-1.23419407347485e-05
-2.5186081375075e-05
-6.51952348105721e-06
-1.33710220699748e-05
-5.35972796875741e-05
-1.78442796446634e-05
-1.07890051999795e-06
-4.59874087399163e-06
-2.26648037134549e-05
-1.7258843543071e-05
-3.54835201712979e-06
-8.2239844489024e-06
-1.71030162299603e-05
-4.92264102872165e-05
-2.78001032703458e-05
-2.13957383370921e-05
-4.43061855087683e-05
-4.39048549085056e-05
-3.82294338464935e-05
-3.80263532563966e-05
-3.81148994363457e-05
-4.11775507653331e-05
-2.05391620442446e-05
-3.23990239072405e-05
-2.17311185006409e-05
-1.34542380893302e-05
-3.29127573996323e-05
-4.1041613592971e-05
-3.504786334478e-05
-3.53144675162731e-05
-4.78228151023355e-05
2.39933666849834e-06
4.19779635105891e-06
-2.4518796106705e-05
-3.71377296976735e-05
-2.78191729535316e-05
-5.80686030602964e-06
-3.30378950325419e-07
7.89057633295061e-06
-1.70827584455558e-06
-2.95317907793378e-05
-3.25402899054713e-05
-2.66216525886243e-05
-2.11196594804022e-05
-3.48955254472992e-05
-4.33763478839303e-05
-1.11594193325011e-05
-9.26150237431099e-06
-3.93390560848668e-05
-3.59206967279114e-05
-2.15856629638618e-05
-2.02373923028933e-05
-4.14268361508256e-05
-2.04579443472514e-05
9.64697241328533e-07
-4.31692018113476e-05
-3.19317461143634e-05
-3.30735055978722e-05
-3.87774001231259e-05
-4.15589524104403e-05
-3.65290735934425e-05
-4.78725318046032e-05
-5.00585815767466e-05
-4.49667929447083e-05
-3.2958896383735e-05
-1.39134381722206e-05
-2.63513193631786e-05
-3.92857428727031e-06
-2.03306912793685e-05
-3.08143433033051e-05
-2.15921384572875e-05
-3.22833189334253e-05
-1.75059909114228e-05
-1.03585879157582e-05
-3.00352684343936e-05
-4.21093773499135e-05
-8.2252241636437e-06
-3.37917532969445e-06
-1.6910449265933e-05
-3.40461076247642e-05
-3.28666472943136e-05
-1.96077231968722e-05
-1.61356167589002e-05
-4.03398968346346e-05
2.327979549743e-06
-3.08431673865068e-05
-1.74340778889047e-05
-2.49228148271392e-06
-4.21471044194308e-05
-3.93383644438694e-05
-2.1173808263861e-05
-1.97812623049925e-05
-2.46223255946717e-05
-7.38246063267505e-06
-2.24970704504043e-06
-3.29117407496521e-05
-4.65473839699451e-06
-2.31645378404996e-05
-2.51354276759073e-05
-1.50776748505912e-05
-2.58651413856156e-06
-3.44590680152242e-05
-1.59283089377748e-05
-3.59237458010018e-05
-1.47237735682751e-05
-5.58438469582926e-05
-4.13402481941767e-05
-2.89563427522048e-05
-4.09105274392936e-05
-3.823506991248e-05
-3.01702731829073e-05
-1.96794189772248e-07
-1.31785693044668e-05
-2.47596826703258e-05
-3.23085649449483e-05
1.64800595130447e-06
-2.50277964147022e-05
-4.11641661770348e-05
-3.4678525182753e-05
-1.71414436341314e-05
-3.08050232544149e-05
-4.20109845073974e-05
-4.53926115003163e-05
-3.89283353284131e-05
-9.28844735281149e-06
-1.92276184920785e-05
-2.11432093449458e-05
-1.68581897085009e-05
-7.09310513893024e-06
-2.5852600525659e-05
-1.76951011970102e-05
-2.57667195825122e-05
-2.60401004858321e-05
-5.25458265265151e-07
-1.11039505177197e-05
-1.32934955438376e-06
-8.60526394122258e-06
-3.91247433899817e-05
-1.52792044768887e-05
-2.08479843173535e-06
-2.42345463535257e-05
-9.07118815591203e-06
-3.18297424373448e-05
-3.29780399231005e-05
-2.14006454715574e-05
-1.27213609078764e-05
-2.14763320065864e-05
-8.40680896873871e-06
-2.94801721225739e-05
-3.79398510611581e-05
-1.18465898065364e-05
-1.80985382561225e-05
-2.83865043270079e-05
-2.9611337186329e-05
-2.38396914630683e-05
1.76853467715594e-06
-3.04499490076446e-05
-4.81601456356299e-05
-1.23945651499683e-05
-3.51148822796402e-05
-5.34867838255187e-06
-3.67224161209939e-05
-2.45198578098169e-05
-1.51460166139569e-05
-2.05479856918023e-05
-4.73552421820266e-05
-2.91873280651862e-05
-1.65671981404166e-05
-8.44175824326329e-06
-2.10101654146169e-05
8.3080807909733e-06
-1.79556305003801e-05
-3.15013001437974e-05
-1.22753935289887e-06
-1.5787752203258e-05
-1.77111413769283e-05
-4.22417866500152e-05
-2.23763357627974e-05
-1.31306363399524e-06
-2.05797676558565e-05
-2.75543772578649e-05
-2.38299563263531e-05
-4.25417281128662e-05
-1.24161768804508e-05
-1.13944760287079e-05
-1.84140061363496e-05
-2.99841775404119e-05
-3.77783444284007e-05
-1.72517572533929e-05
-4.27248162380751e-05
-3.12391991745497e-05
-1.21422852455067e-05
-2.88495117289211e-05
-3.07958320713146e-05
-3.29406906686766e-06
-2.28522814368289e-05
-3.01113619975279e-05
-3.07504321457654e-07
-1.15129082261767e-07
-3.58771247405447e-05
-4.33297865380025e-05
-3.75955288803986e-05
-2.72406713434992e-05
-2.38553464943428e-05
-8.5201094698618e-06
-3.01138221005701e-05
-1.89383910460482e-05
-2.44108933948369e-05
-2.63391228058763e-05
-3.913577033749e-05
-3.5482547436559e-05
-3.49684161452372e-05
-3.64481126767145e-05
-1.71828942716269e-05
-2.69466119350404e-05
-1.96390110389614e-05
-5.2202707070678e-05
-7.39312279012237e-07
-2.60343748872995e-05
-1.1179076855998e-05
-2.3383649223892e-05
-1.68016435206345e-05
-1.80905320321978e-05
8.85041350848947e-06
3.27389434473356e-07
-2.45188379359679e-05
-1.90552445327869e-05
-3.91376554507463e-05
-1.64561074448789e-05
-1.36960616570757e-05
-2.72460646988557e-05
-3.10442931370375e-05
-9.60283902040951e-06
-5.30017973810199e-06
-3.11386720872076e-05
-1.73718066359767e-05
-4.28210458620571e-05
-2.45759361235889e-05
-4.16373338950942e-05
-1.36895244866998e-05
-2.37321277825261e-05
-4.47258955463268e-05
-2.38111459915251e-05
-5.29823568603339e-05
-3.95278090967369e-05
-3.37587508477201e-05
-2.75660367609465e-05
-2.69154644904652e-06
-3.07490576266293e-05
-4.48008100352872e-05
-9.06863350057719e-06
-3.62663870298e-05
-8.99937756277091e-06
-1.97628752958376e-05
-2.95273658101782e-05
-3.59522838088639e-05
6.69173474650419e-08
-1.61638305078677e-05
-2.36728767822729e-05
-2.81942575179178e-05
-8.07867804121412e-06
-1.80186522969328e-05
-1.45394760691517e-05
-3.3105201151635e-05
-1.68187092777838e-05
-3.88163001730445e-05
-4.82054629999015e-06
-3.58583313641653e-05
-3.31225202557278e-06
-5.30153857563881e-06
-6.42704852625106e-06
-2.28925996984808e-05
-4.68472202351161e-05
-9.42639213441688e-06
-2.42253886426561e-05
-2.02538590920993e-05
-8.92171944401474e-06
-2.86714147758735e-05
-3.27098733500791e-05
-3.84655278945576e-05
-5.01698504975859e-05
-1.44896262218157e-05
-7.40966745889486e-06
-3.15629171974003e-05
-1.35244138318153e-05
-6.52079300396854e-06
-1.16868045700471e-05
-3.19597951840926e-05
-3.35186845766933e-05
-6.94310008313608e-06
-1.32494255305383e-07
-3.10493770029353e-05
-3.76230062991001e-05
-1.48616830107424e-05
-1.66116971587235e-05
-3.28980349832055e-05
-2.15888931421863e-05
-3.94489697242283e-05
-2.35454992388867e-05
-1.66507538589594e-05
-1.30522559608198e-05
-6.40785749492275e-06
-2.41950243075278e-05
-9.53636493286245e-06
-3.03529161416504e-05
-2.75081234773021e-05
-1.36595507172894e-05
-3.29182944859532e-05
-4.39692956524928e-05
-2.40280293527829e-05
-2.05366592907976e-05
-2.35820339272641e-05
-2.88324641972007e-05
-2.12261104941199e-05
-6.53084197519039e-06
-1.9438482188755e-05
-2.07508428507929e-05
-4.42229939345739e-06
-3.34218845968467e-05
-2.01556604239592e-05
-4.63421430822594e-06
-2.8861743809568e-05
-3.52033212404116e-05
-3.49896160026589e-05
-2.56593958969838e-05
-2.10418452602557e-05
-7.85970628471867e-06
-3.38636042836045e-05
-4.48153793452861e-05
-4.4478107705218e-05
-2.62216332837667e-05
1.36451937291387e-06
-2.8731896250925e-05
-2.06618099021549e-05
-1.73248902735967e-05
-2.88474669888252e-05
-6.42429572911003e-06
-5.03533936137548e-05
-4.62465477735041e-05
-3.22458575123847e-05
4.97896779024475e-06
-5.20221523613435e-05
-7.73075452825466e-06
-1.83634141519847e-05
-2.45628015766746e-05
-3.72137863826531e-05
-5.10008794107467e-06
-1.70563884412529e-05
-3.1757302056364e-05
-5.69309910891653e-06
-3.20982048729111e-05
-6.69800593117737e-06
-2.84750774532957e-05
-3.59351423044979e-05
-6.53377297767886e-05
-3.45473359730982e-05
-4.53976902008865e-05
-3.22405534299827e-05
-1.98451795085713e-05
-1.0106666467562e-05
-3.85675969503839e-05
-1.22901537794656e-05
-2.77974477873019e-05
-3.35795182427325e-05
-2.7652218539014e-05
-3.17921240529634e-05
-1.9528667098178e-05
-2.50429257195421e-05
-8.24321638275798e-06
-2.79419124948191e-05
-4.71886097831018e-06
-3.06675530355201e-05
-5.40925663815553e-05
-1.87277894395188e-05
-3.07021863670322e-05
-1.50712742163171e-05
-1.46679971138055e-05
-1.60035198210928e-05
-2.61323500280262e-05
-1.52995207951334e-05
-3.2131088309732e-06
-2.79872882886703e-05
-1.68647372825701e-05
-5.19098442675228e-05
-2.18546701817068e-05
-3.35881146945092e-05
-3.93644814313171e-05
-2.32185365356803e-05
-2.65325759829241e-05
-3.6900917071367e-05
7.33412424191994e-06
-3.74825026816263e-05
-3.07299610441018e-05
-1.99731478269287e-05
-1.86398450501926e-05
-2.27935717875976e-05
-4.43499467711599e-05
-2.0162631877664e-05
-8.00772280233652e-06
-3.80879868873327e-05
-5.5622646263659e-06
-5.60095994551253e-06
-1.15377175895459e-05
-2.50468143424768e-05
-2.20806393123055e-05
-9.81790706984835e-07
-3.01338415573582e-05
6.12710538267341e-06
-1.90392509786235e-05
-3.5864041084155e-06
-1.60141361344025e-05
-2.33622140271901e-05
3.88653949392082e-06
-3.31860477611193e-05
4.14102913292964e-06
-2.09353661931279e-05
-2.65775126202432e-05
-2.26174239285529e-05
-3.42728818988486e-05
-1.7481743365315e-05
-2.04859398497605e-05
-1.86765464318663e-05
-2.82909666547998e-05
-1.5156177671905e-05
-1.85773598037259e-05
-3.10446348172831e-05
-1.78062637621905e-05
-4.50207391633635e-05
-1.38610043945703e-05
-2.43530168480302e-05
-3.55342228843006e-05
-1.0940642042723e-05
-4.41450583697345e-06
-2.544682249026e-05
-6.80714999959604e-06
-3.314033174753e-05
-3.53970571485979e-05
-1.71302962899644e-05
-1.83729741983411e-05
-5.52689149614842e-05
-5.688983809758e-05
-4.20762039288924e-05
-4.71024605631212e-05
-1.6341685258139e-05
-1.54068249310758e-05
-3.32953789160921e-05
-4.11832697697566e-05
-2.62938565322314e-05
-1.61096097655666e-05
-9.95355324061487e-06
-4.49163322520361e-05
1.12664289584504e-05
-2.549291539826e-05
-2.37233386686739e-05
-3.52349038853201e-05
-1.64575517936189e-05
-4.23110803101545e-05
-9.39906732069719e-06
-1.62170774684903e-05
-3.5183249921508e-05
-2.54574769844189e-05
-2.93185146485844e-05
-2.81726945260619e-05
-1.29833351245444e-05
-2.02981341051295e-05
-1.77791930207518e-05
-1.93005496585254e-05
-2.24033213483112e-05
-2.66743319305719e-05
-5.10554389033727e-05
-4.17532073531872e-05
-1.56499335114952e-05
-4.55505287734361e-05
-2.22619196372089e-05
-1.34654389893621e-05
-1.96198865849117e-05
-2.3377774715077e-05
-4.90718988800677e-05
-3.57296633924517e-05
-4.19776084166905e-05
-2.86269604470597e-05
-2.21343953976498e-05
-2.95283012593338e-05
-4.55740446721475e-05
-6.67500156295883e-05
-1.96970410092011e-05
-2.33446587007116e-05
-1.59880081171525e-05
-2.81828626569878e-05
-4.6275475873832e-05
-4.01231659690366e-05
-2.53173919422604e-05
5.51858450268789e-06
-8.04900505749937e-06
-1.81563751200045e-06
-1.36473793778422e-05
-3.3757967274145e-05
-1.67339061929693e-05
-9.59476804311127e-06
-1.5034480926609e-05
-1.60452211394708e-05
-4.70722194182117e-05
-1.01358446914431e-05
-3.78205667944067e-05
-2.93090748729631e-05
-1.24931326550466e-05
-1.97574327552737e-05
-2.68608997923345e-05
-2.93306085163529e-05
-1.20372572136948e-05
-1.95116646529231e-05
-1.15495866195738e-05
-3.75025474740277e-05
-3.28368602566073e-05
-2.67202731129545e-05
-1.7200477027589e-05
-1.34498448185498e-05
-3.08496732705039e-05
-2.22575653591228e-05
-2.41213686951822e-05
-1.66686440664434e-05
-3.0288415986147e-05
-2.92669988242421e-05
-3.20323381111853e-05
-2.99209952483577e-05
-3.1885091053031e-05
-3.23354397196392e-05
-2.16049978495094e-05
-1.53095809266393e-05
-2.45784020840864e-05
-3.23436797269205e-05
-2.79181552930036e-05
-2.15414168716084e-05
-2.26442667227368e-05
-2.53043797115397e-05
-4.69352286859849e-05
-2.98548740864936e-05
-3.59705397197474e-05
-4.2137999852452e-05
-1.70548340797946e-05
-2.00261853366574e-05
-4.7522692330376e-05
2.02307336583572e-06
-3.74365781712762e-05
-3.00909051650636e-05
-4.49383369638633e-05
-1.77895053944293e-05
-5.01138035120018e-05
-4.02691137842792e-05
-2.57248394709573e-06
-1.50508112718675e-05
-2.06708839382837e-05
-5.72865648437283e-05
-2.18134796066221e-05
-2.97302207973007e-05
-2.68381215253497e-05
-2.45724676214401e-05
-5.2222305656569e-06
-8.08105254976985e-06
2.2716788227702e-06
-4.1826166099007e-05
-1.6032290241296e-05
-1.09691445382365e-05
-1.44561186721538e-05
-1.2542571478999e-05
-2.32390520649651e-05
-4.57321419137375e-05
-4.85680277812206e-06
-2.5087047357733e-05
-2.59110008022183e-05
-3.38243034003386e-05
-2.6939001853908e-05
-7.18780199848536e-06
-9.55472187038844e-06
-2.82589535808839e-05
-1.83173942925493e-05
-3.59838812824243e-05
-3.25815435328523e-05
-4.05121558484048e-05
-3.22259062403735e-05
-2.67729830712771e-05
-3.60667840714907e-05
-3.94176179593677e-05
-4.50491346808379e-05
-2.75260691789265e-05
-5.0264470254877e-05
2.44307892261365e-07
-2.03281221404918e-05
-1.42177877885469e-05
-1.64332206414179e-05
-1.3025300113788e-05
-4.98606053713136e-06
-1.26619931895534e-05
-2.09161424664077e-05
-1.87639851563501e-05
-4.35722010677129e-05
-3.41392789563287e-05
-1.63532456859538e-05
-4.08401327185216e-05
-2.16849374767899e-05
-1.64715168195625e-05
-2.89315265307825e-05
-1.07389156134122e-05
-1.21672423604987e-05
5.18781356807785e-06
-1.78859110345977e-05
-3.15502368615997e-05
-4.09762995087654e-05
-9.37299055413219e-06
-3.11387593868374e-05
-5.61484495437453e-05
-2.15825524514991e-05
-4.29315871464611e-05
-3.08811538933223e-05
-1.98001335862524e-05
-5.24697569229193e-05
-1.05967092888688e-05
-1.3476850668472e-05
-3.12367187990927e-05
7.51133003455625e-06
-1.04933661877398e-05
-5.80279318530109e-06
-1.48199698457059e-05
-3.30595700055618e-05
-2.84597751364901e-05
-4.13278968650122e-05
-4.96604923529582e-05
-7.3066109262881e-06
-2.66537498381744e-05
-1.06521983376591e-05
-3.34896368037033e-05
-8.72554314785676e-07
-3.01093601809655e-05
-1.77464873916771e-05
3.66613224276665e-06
-8.6701850038871e-06
-5.47120665955837e-05
-3.1683440219503e-05
-3.26013881785032e-05
-3.45886026789784e-05
-3.73296489558966e-05
-5.37163593077726e-05
-2.82322700838437e-05
-1.39906385729091e-05
-4.44346010381356e-06
-4.05068190694957e-05
-5.62661473193832e-06
-5.48138329807887e-05
-3.18287877124003e-05
-5.81807616297868e-06
-2.60163358580326e-05
-1.51324114580453e-05
1.56824754366929e-06
2.14524546729195e-05
-2.09727292530526e-05
-1.71970397389633e-05
-3.16199749706133e-05
-2.69400609929273e-05
-1.67090010429002e-05
-8.28736172713607e-06
3.356772267719e-07
-1.75677338547597e-05
-2.05390512545777e-05
-2.30426017466503e-05
-2.15875174901578e-05
-3.81507862085835e-05
-1.81584068001557e-05
-1.24674478807442e-05
-3.14805590693856e-05
9.26165431825611e-06
-1.40147611896588e-05
-2.56234151634647e-05
-4.24061432755712e-06
-1.21523231081752e-05
-3.95805413958166e-05
-4.5178830580935e-05
2.78298813028545e-06
-1.83307614805872e-05
-4.38663548074767e-05
-9.88881990964048e-06
-1.96507990021144e-05
-5.19630794435711e-05
-2.30427060493473e-05
-1.09096225174237e-05
-3.4682133020345e-05
-1.96674252500686e-05
-2.33946992014058e-05
-2.70915284360767e-05
-3.68491922329266e-05
-1.65135419931006e-05
-3.12628138474267e-05
-6.2204026167846e-06
-2.4919177409692e-05
-3.67552008493433e-05
-2.565689603833e-05
-2.69700340600608e-05
6.58978997083643e-07
-1.15541887730072e-05
-2.9135717259601e-05
-1.93099692090999e-05
-3.88748542549768e-05
-3.85930697685586e-05
-3.80582865797331e-05
-1.61854988962337e-05
-2.78783364662457e-05
-4.53299991742931e-05
-2.60559292702007e-05
-8.16492046971055e-06
-2.87580062384445e-05
-2.01506498738212e-06
-2.62633253153274e-05
-3.4491039316935e-06
-2.51552074344778e-05
-1.747224613943e-05
-4.17588700844435e-05
-2.5464318257617e-05
-2.68247928054329e-05
-1.22214527143958e-05
-2.68311582984205e-05
7.14560904636754e-06
-7.29014980648656e-06
-5.30315284041752e-05
-2.80162507237304e-05
-3.14018111569544e-05
-1.7646758990691e-05
-2.79658901593197e-05
-6.55743976453975e-06
-3.04273147495744e-05
-5.77847190787396e-06
-3.0156900897874e-05
-2.05601918084517e-05
1.76955745197332e-07
-2.26537526682968e-05
-4.64389276684076e-06
-1.78420685847083e-05
-1.0098031457823e-05
7.16922177409701e-06
-1.90194145144636e-05
-2.67572514300033e-05
-9.70033007282055e-06
-1.82221041631929e-05
-2.99796353840965e-05
-3.41008919784121e-05
-3.70807582037986e-05
-3.83828814076525e-05
-3.25766442456544e-05
-5.87104835594844e-05
-3.95613130854205e-06
-4.4101698383513e-05
-2.57932991286866e-05
-3.52644066673714e-05
-2.93566330909893e-05
-3.42141845623208e-05
-2.6617518208734e-05
-4.96122799584041e-05
-3.15777829529806e-05
-4.67644282947141e-05
-2.12477176203533e-05
-2.56916421231791e-05
-1.20517983802581e-05
-6.17505273081903e-06
-6.82249527461957e-08
-3.07805441340459e-05
-2.88419044552826e-05
1.29503663212987e-05
-2.88814911652918e-05
-5.80636813203663e-05
-1.01430021113739e-05
-4.88888823853925e-06
-1.05753886459582e-05
-1.76132119300326e-05
-5.14054073478527e-05
-8.01017954369061e-06
-5.94649755453859e-06
-2.25476217266842e-05
-1.14969468711517e-05
-1.47134020786298e-05
-2.14161965689363e-05
-2.36395027038786e-05
-2.51917293196579e-05
-3.42321923795526e-05
-2.69785748277415e-05
-2.19582159124929e-05
-2.68893318470157e-05
-3.30812373476692e-06
-9.71692848305907e-06
-1.65056329997948e-05
-4.20279972939391e-05
-2.16825939669803e-05
-3.56596273134227e-05
-2.65469908987875e-05
-3.15927439508182e-05
-3.92985323737561e-05
-9.94219893919822e-06
-3.13780485438545e-05
-1.40100958509949e-05
-1.15598251458657e-06
-2.64487383698199e-05
-3.08214697388182e-06
-3.39252102134105e-05
-3.30888626567053e-05
-4.39463126147068e-05
-1.22145104793558e-05
-2.08189354443469e-05
-1.24271613948586e-05
-5.58116297401646e-05
-3.92008521934803e-05
-4.1705961872364e-05
-7.79247925299647e-06
-1.08620617198201e-05
-4.98477914960124e-06
-2.98077442329278e-05
-2.66119106729562e-06
-4.06818019587148e-05
-3.98600505322844e-05
-2.85564391517357e-05
-3.45187218753645e-05
-8.07561343425795e-06
-2.61603277343538e-05
-5.27158054037225e-07
-3.28142430858844e-05
-4.00964385497233e-05
-1.79679964222848e-05
-2.47632843324918e-05
-2.55940360077984e-05
-1.92403636188994e-05
-2.45299774318035e-05
-2.83279324395344e-05
-2.28628139376754e-05
-5.15391508972145e-05
-1.66709755868898e-05
-2.37937503926851e-05
-3.38956779540733e-05
-1.89700880118098e-05
-4.4795696441145e-05
-1.85424124264111e-05
-7.24548387514603e-06
-4.84049319685979e-05
-4.3813541547746e-05
-4.73143062565341e-05
-2.32167758509327e-05
-7.52987219608183e-06
-3.42386280043872e-05
-2.60716614799634e-05
-2.16674029452317e-05
-3.31520049715708e-05
-1.75201799234042e-05
-3.6285900740141e-05
-3.50070458643735e-05
-5.68089050197233e-06
-3.81320316876839e-05
-1.47835458962566e-05
-8.94045367764625e-06
-9.66674227957985e-06
5.48396430839068e-06
-2.06097149863853e-05
-4.19429699502829e-05
-1.79521792140544e-05
-1.79560772239813e-05
-2.60879520132702e-05
-3.17735617348865e-05
-2.44176300292484e-05
-6.89559672901987e-05
-3.56248020266298e-05
-1.99824014158146e-05
-2.51061868230292e-05
-6.60953390288709e-05
-3.1938402244502e-05
-1.0279888254312e-05
-1.89706093725552e-05
-1.95486571276157e-05
3.99467987591752e-06
-2.30413201540949e-05
-1.59689315003588e-05
-2.33027426732087e-05
-6.76791678986254e-08
-1.7713748912688e-06
-2.89229222637431e-05
-3.04059165428866e-05
-3.43697821379045e-05
-1.16970182918231e-05
-3.83826998250442e-05
-3.36777829992946e-05
-3.437172425026e-05
-4.37227945087355e-05
-1.75543124497513e-05
5.77920563194226e-06
-3.53981082968517e-05
-1.93177712144122e-05
2.90087507606804e-06
-3.5643587372002e-05
-2.8541796144613e-05
-1.27645993746114e-05
7.40801733779231e-06
-2.31869420025375e-05
-2.1241630871329e-05
-4.6810862909754e-05
-1.13546910097855e-05
-3.38704481114569e-05
-2.80001854396349e-05
-1.14520726879958e-05
-2.82636732749575e-05
-1.60007915845781e-05
-2.04504062035202e-05
-3.35547698606324e-05
-4.37625565226249e-05
-3.99072400848731e-05
-4.48562737927677e-05
-2.55642859134656e-05
-3.27980393662798e-05
-2.46001605413548e-05
-2.60639955493829e-06
-3.91306346569144e-05
-1.82223010021053e-05
-3.37999727357213e-05
-2.68770784188047e-05
-2.77143181050827e-05
-3.96689663018195e-05
-9.63104642187276e-06
-9.49336087035323e-06
-8.77700899180992e-06
-2.65299918321326e-05
-2.47189944471981e-05
-1.49366557126091e-07
-1.02773666328157e-05
-3.86256842641191e-05
-1.84716563958854e-05
-2.64226055026886e-05
-1.71816959219589e-05
-2.94816879228081e-05
-1.46483895537595e-05
-5.21199458771225e-05
-1.60639475176822e-05
-5.42832303424652e-06
-3.08926590276658e-05
-3.37094615744427e-05
-3.3676326942661e-05
-3.69105704916816e-05
-2.20326424747005e-05
-4.44537148092671e-06
-2.62157726246779e-05
-3.62743592385897e-05
-1.44366114568338e-05
-1.87022768719892e-05
-2.67191347109595e-05
-1.60658301584977e-05
-2.71783046777991e-05
-2.9727110529297e-05
-4.90709183260934e-05
-4.38923026043152e-05
-2.39157819104972e-05
-2.16432859612816e-05
-6.78216425968529e-05
-2.1525663752107e-05
-1.58159937404642e-05
-2.37772086967565e-05
-3.7001037876032e-05
-1.18474411554421e-05
-2.26266097077064e-05
-8.79618447572185e-06
-3.40540760567316e-05
-1.48504570732992e-05
-2.80418824030993e-05
-2.50819152398435e-05
-3.57637984887713e-05
-2.38834084290678e-05
-1.17540559082432e-05
-1.92766761657531e-05
-2.09727380347099e-05
-2.87734658057214e-05
-3.86361026642733e-05
-2.28076985077457e-05
-3.74796205101413e-05
-3.79361521607539e-07
-3.72236128752486e-05
-2.2849795473116e-05
-6.58242311436676e-06
-4.41031692222916e-06
-7.33354563031022e-05
-1.57312760592678e-05
-2.25237134187801e-05
-1.63738522618328e-05
-7.6482629506888e-06
-3.91551055120383e-05
-1.08853255790847e-05
-2.42976254191764e-05
-2.72807068217449e-05
-3.00281812475903e-07
3.23909966309874e-06
-2.30783904459858e-05
-3.61518958766828e-05
-3.31348281708229e-05
-2.64298742071444e-05
-3.78039848139712e-05
-1.46928894231787e-05
4.04643073587454e-06
-1.40336912040136e-05
-3.66613293309507e-05
-2.68025281755154e-05
-3.86689352481705e-05
-4.08400033523173e-05
-1.05099715028574e-05
-2.18513897220512e-05
-4.00636903721504e-05
-5.06639627321587e-05
-3.8083574860144e-05
-3.60108262506671e-05
-4.8113741275828e-05
-5.57478103115961e-06
-1.27307231929999e-05
-3.49389779971768e-05
-5.88461998245034e-05
-1.1439486787849e-05
-1.64540560906597e-05
-4.42676870222582e-05
-4.2162985288229e-05
-4.18273238724498e-05
-3.23913980310602e-05
-2.54161360804983e-05
-3.69270914506835e-05
-3.72247734082678e-05
1.93110154751671e-06
-4.90403102209108e-05
-3.15960835447377e-05
-2.71394057923047e-05
-2.38502247253724e-05
-6.86185610163009e-06
-3.02834718353561e-05
-1.06649023084777e-05
-5.76836447658769e-05
-9.20687090096449e-06
-2.54789475300445e-05
-1.71543013137495e-05
-4.30662396492348e-05
-2.76067490162986e-05
-3.79380671734685e-05
-1.65584782874626e-05
-2.83463958582864e-05
-2.9996700234825e-05
-3.14826262234165e-05
-1.97465706072631e-05
-2.55162508034118e-05
-9.9253647651678e-06
-3.56205186475997e-05
-4.33574467682947e-05
-2.13661144353419e-05
-1.11490233979303e-06
-2.74473926004747e-05
-2.28134886566179e-05
-5.14161639672341e-06
-2.37409526815389e-05
-4.57650749153188e-05
-1.59242200849392e-05
-2.70636001759653e-05
-3.82252522046148e-05
-2.26227436286375e-05
-1.29157624952008e-05
-7.31822571556649e-07
-4.1283426917433e-05
-4.14221349550585e-05
-2.21300299743678e-05
-2.91562526266756e-05
-1.78666025359632e-06
-1.61903978331126e-05
-1.40081563540553e-05
-2.42936481127888e-05
-4.10581800461584e-06
-1.75283799801743e-05
8.10457176452808e-06
-2.36012640230953e-05
-2.72251323150725e-05
-2.44458492738908e-05
-1.66973531791534e-05
7.03800048730769e-06
-6.66492125915626e-06
-1.94491802195641e-05
-3.8267292789866e-07
-2.25383749368103e-05
-7.51456206129579e-06
2.9820215713691e-06
-2.94215398496784e-06
-2.3733118580038e-05
-3.45307680036582e-05
-3.67295001968432e-05
-4.15145156595333e-05
-2.71961730110738e-05
-4.20265884576169e-06
-9.04590099265897e-06
-4.44313164943205e-05
-4.02814618982007e-05
-4.08499695115565e-06
-5.25757555038601e-05
-4.52908203041252e-05
-1.96749380053623e-05
-2.09633501949099e-05
-5.77327603215251e-05
-1.76692488625221e-05
-3.42028357675457e-05
-1.770992418603e-05
-2.5396370108025e-05
-1.9782559963852e-05
-2.09933711102031e-05
-1.91632038886738e-05
-2.10459605306746e-05
-3.512027982219e-06
-1.23462064465667e-05
-1.24707645888719e-07
-1.76243670999238e-05
-6.65660683099696e-06
3.16102190060201e-06
-3.14700883769318e-06
-3.06100651435851e-05
-4.31827601936692e-05
-6.30042600112586e-06
-3.5410916300029e-05
-2.11030075833752e-05
7.27464790704043e-06
-2.22733425759296e-05
-4.28169523615346e-05
-3.80616148151593e-05
-5.00778387305833e-05
-1.94925280798119e-05
-1.68846427537868e-05
-5.65177837606293e-05
-1.43612638282033e-05
-3.17254840246907e-05
-2.69304044895586e-05
-2.46323756354629e-05
-2.94266078287521e-05
-3.40603480813566e-05
-1.89008213503549e-05
-1.9259321574388e-05
-5.47037324031341e-05
1.1686818635361e-06
-1.23767219539872e-05
-4.6406687254155e-05
-1.9353700201113e-05
-2.77574129839405e-05
-3.50099334770837e-05
-4.07590961856289e-05
-5.20608095826558e-05
-3.48473909741716e-05
-2.65215154634509e-05
-2.81239113161351e-05
-7.99529952652973e-06
-5.19053771164679e-05
-2.85827344650509e-06
2.04398513592405e-06
-1.32414032544644e-05
-2.11980291050274e-05
-2.99146108216689e-05
-3.43821133854928e-05
-2.04700092706381e-05
-3.85939467239349e-05
-5.36904585554363e-05
-3.60917763271598e-05
-1.38224362875635e-05
-1.35224605225516e-05
-1.59442558073807e-05
-6.30558205281699e-06
-2.47153583551466e-05
1.06374343366255e-06
-2.17168913287123e-05
-3.50089998154981e-05
-3.3360329717494e-05
-3.46213224628478e-05
-2.69790892442157e-05
-4.37836553121631e-05
-4.50920247949414e-05
-1.88621632703996e-05
-3.54176514289345e-05
-3.74290364279422e-05
-4.41579413198622e-05
-2.83195911279019e-05
-3.27120809438362e-05
-2.03216109470422e-05
-1.24227167680159e-05
-6.47363602892609e-05
-1.95412840664427e-05
-4.29560792058203e-06
-2.83721542904271e-05
-2.97734590393323e-05
-4.98989148555266e-06
-6.96454263783237e-06
-2.29918403222142e-05
-3.01803724384033e-05
-2.94693501477758e-05
-1.18255047773955e-05
-3.80825658383404e-05
-4.93636171648696e-05
-1.37436036558169e-05
-3.42746674354617e-05
-1.83808799962901e-05
-4.17504849002357e-05
-1.68004728412714e-05
-3.08035861827751e-05
1.18153131687146e-06
-2.51442092498299e-05
-3.05792251488531e-05
-4.10072485754598e-05
-4.6992714791928e-05
-4.67203901765739e-05
-3.02507741313323e-06
-2.3072576560412e-05
1.1233288553265e-06
-2.8896367709494e-05
-3.52287928167084e-05
-2.29705485231542e-05
-3.98265846501619e-05
-1.55087192495297e-05
-2.12569615877461e-05
-4.23799936016813e-05
-1.2302532352607e-05
-1.98159413468333e-05
-2.37956258115984e-05
-2.45110750311021e-05
9.60905939820202e-08
-3.61899588645171e-05
-2.87103371962691e-05
-3.23191340265529e-05
-4.89069556818123e-06
-2.58999971711927e-05
-1.88803823394169e-05
-3.10355517716178e-05
-3.103217708748e-05
-4.13425675152484e-05
-3.10874013239907e-05
-1.24374419999055e-05
-3.46631711499614e-05
-4.76092437214194e-05
-1.66801586389226e-05
-1.06034338653148e-05
-2.99062134974497e-05
-1.98398157255006e-05
-2.02209606606819e-05
-2.24346482231798e-05
-7.45495769881728e-06
-3.44402378746969e-05
-2.21582355313764e-05
-2.22712002737568e-05
-2.40188105473785e-05
-3.54517071585294e-05
-1.20202085131095e-05
-1.73211519417858e-05
-3.98048683954809e-05
-1.26880096142317e-05
-4.06508873166533e-05
-3.21571130962354e-05
-4.8077148382697e-05
-1.96558216569377e-05
-2.64401326910083e-05
-3.75266213287116e-05
-1.76061760452856e-05
-2.88525728450298e-05
-2.12927729404393e-05
-2.70182902638142e-05
-2.90933209850199e-05
-4.52366292670985e-05
-4.27303615104958e-05
-1.50474405640611e-06
-1.51072591854696e-05
-1.80395366479759e-05
-2.60852472206117e-05
-3.67533029058071e-05
-1.1934935303246e-05
-4.98897090912012e-05
-4.72478119789812e-05
-2.82431500857703e-05
-4.22330458136944e-06
-2.45379905427516e-05
-7.64554976429091e-06
-2.47287276355373e-05
-1.81072238723955e-05
-6.00196450603389e-06
-2.23158977825078e-05
-2.084037411297e-05
-3.29993008151973e-05
-4.27083858342701e-05
-6.26629685866798e-06
-4.0431283262869e-05
-2.76712020983848e-05
-2.44941012398498e-05
-3.77772690727604e-05
-1.62278827054407e-05
-1.60701462513497e-05
7.92240421690008e-07
-2.94581369893758e-05
-6.53831662486618e-05
-2.44123761213497e-05
-2.49529209389537e-05
-8.4587666798759e-06
-2.2390592177836e-05
-2.40327296609015e-05
-4.15973022748331e-05
2.20209358960374e-06
-5.70526973897589e-06
-2.10462788456703e-05
-2.03730862372238e-05
-4.32474277143672e-05
-1.67433101310374e-05
-1.1888920534271e-05
-4.28321532313574e-05
-5.06253823259783e-05
-1.31093093529808e-05
-4.35092472252928e-05
-1.44215286167152e-05
-1.95236056139317e-05
-2.03762564804373e-05
-1.06996774160794e-05
-1.54080002032216e-05
-4.02551911621604e-05
-1.21866329324047e-05
-3.41191167791121e-06
-2.62817066533474e-05
-4.78453224757035e-05
-2.47518228527568e-06
-2.37308190004689e-05
-2.10914579547599e-05
-1.33008999793864e-05
-6.02600234419798e-06
-2.79466693191938e-05
-4.08991995821896e-05
1.05379934269284e-06
-3.23585037831307e-05
-1.46688400506202e-05
2.79314608438713e-06
-1.46953333910562e-05
-1.03112275827476e-05
-1.20447911167138e-05
-2.67765449818975e-05
-3.37844068170032e-05
3.02929946143655e-07
-4.13138770479528e-05
-4.74336804758799e-05
3.71461904675641e-06
-8.42346663236265e-06
-2.54729246323631e-05
-3.05197001329946e-05
-4.94605005909137e-06
-3.44578193107915e-05
-3.59083480134545e-05
-3.23668975421286e-05
-1.01254050754636e-05
-1.57530304376138e-05
-3.70419229688612e-06
-1.24720994116824e-05
3.20068570356025e-06
-1.6092538083477e-05
-9.75962966708243e-06
-1.12136212117254e-05
-2.66353096381359e-05
-3.68418183093138e-05
-1.11642527191866e-05
-1.88364947287008e-05
-1.76082622783122e-05
-2.41066044847891e-05
-9.16025870283286e-06
-2.96204916333955e-05
-2.41280096519429e-05
-4.05830526344291e-05
-1.5711756995635e-05
-5.4278760221598e-06
-1.75575227868301e-05
-2.99623666450713e-05
-2.69305007918772e-05
-6.96305376878712e-06
2.14558491086796e-06
-4.88934896372659e-05
-6.23066619705381e-05
-2.4109482466918e-05
-2.17451227218123e-05
-4.01499469978512e-05
-2.7899982817467e-05
-2.13761499264881e-05
-2.07814677558162e-05
-1.99281885017873e-05
-2.86730964569213e-05
-1.86957427357695e-05
-4.5246339541416e-05
1.53657625061018e-06
-2.52929403574252e-05
-1.61031544144966e-05
-1.12482774457814e-05
-1.28379049374832e-05
-2.15658619523864e-05
-4.00783986297615e-05
-2.35278574425004e-05
-4.60326546387134e-05
-3.09170473419115e-05
1.75651921096472e-06
-2.97195874606972e-05
-1.80211037746242e-05
-1.4571056878652e-05
-2.11250805490798e-05
-3.65604076241854e-05
-2.63901907939156e-05
-3.19931756953506e-05
-3.44005199611417e-05
-4.25409151671578e-05
-4.00887887175134e-05
-2.75203566880192e-05
-3.62226058234508e-05
-2.49663756809215e-05
-5.29133373948716e-05
-1.98854682911025e-05
-5.18251526143621e-05
-2.96327395610393e-05
-1.79065178442837e-05
-2.61818400854676e-05
-1.18432628751636e-05
-4.14580258050344e-05
-2.28821018318099e-05
-2.98675181774785e-05
-2.33830241654458e-05
-1.67156759458168e-05
-2.97477772290254e-05
-3.34100194730052e-05
-1.0122725992799e-05
-2.17137199381521e-05
-1.8641290253454e-05
-2.4606019981285e-05
-1.12435262441515e-05
-1.16082181353174e-05
-2.90159379015005e-05
-8.56569189510453e-06
-4.18792381746505e-05
-2.592429947572e-05
-2.17314749875632e-05
-2.13558936897397e-05
-2.2286256557835e-05
-6.97740403401783e-05
-1.70352543971654e-05
-4.28215516155271e-06
-5.22986666256424e-05
-1.80317843518126e-05
-5.97903688183443e-06
-3.62349781035949e-05
-3.45572852074114e-05
8.36679214568239e-06
-5.41344194361886e-06
-4.19244149162958e-05
-2.63556833290617e-06
-1.53490163435143e-05
-2.91774038151205e-05
1.05755059872922e-06
-3.91805664950477e-05
-4.64965230130487e-05
-1.53911404579808e-05
-2.31724529553799e-05
6.42989181804361e-06
-2.40606727056225e-05
-4.61585005980812e-05
-3.61988948137095e-05
-8.12836157978025e-06
-2.54686571927704e-05
-3.69589062550448e-05
-2.50361310177956e-05
-3.39037542396598e-05
-2.66859237716989e-05
-2.42965385969874e-05
-3.68500127819098e-05
-2.45922037183118e-05
-8.8262604500027e-06
-2.3847282943426e-07
-3.0516277260421e-05
-4.12303594959652e-06
-2.00892936540928e-05
-3.49445850316327e-05
-2.7093313871032e-05
-1.79376754427413e-05
-3.39681553415513e-05
-3.68193085068652e-05
-2.7148346420215e-05
-1.84423295434167e-05
-2.40442202620004e-05
-1.0864284344527e-05
-2.4300734549163e-05
-1.36149400574912e-05
-2.32106250896525e-05
-8.70518126078261e-06
-2.69986279683346e-05
-5.30040957244073e-06
-2.95039300925423e-05
-2.3212540799035e-05
-2.70329489715226e-05
-2.16868395488965e-05
-2.49234515463047e-05
-2.81517863664379e-05
-5.99336450176916e-06
-3.26457744286919e-06
-3.51470630742187e-05
-9.08003724950913e-06
1.58038480219393e-05
-2.35889884752682e-05
-1.13435763415588e-05
-6.5787987418887e-05
-3.17079188391423e-05
-2.62593808714369e-05
-1.52708420018988e-05
-8.87631723496931e-06
-2.56890808181999e-05
-3.03542883845543e-06
-1.79177009060816e-05
-4.01490079807004e-05
-4.5214838079415e-05
-3.09243207830094e-05
-2.97328290984066e-05
-2.43553553840479e-05
-1.59484471042315e-05
-1.30857009845522e-05
-4.23311907932219e-05
-3.31685080121785e-05
-4.10105611372043e-05
-3.3948742718041e-05
-4.40667169137135e-05
-1.28109523251308e-05
-2.09160302528299e-05
-3.01723635031932e-05
-4.32872965365476e-05
-2.96639760758696e-05
-3.92771027871368e-05
-3.63159480329702e-05
-4.31216080434123e-05
-4.34422591120599e-05
-2.10480590851779e-06
-2.7304873123512e-05
-2.21205371792671e-05
-3.61369948791821e-05
-1.55490529892411e-05
-6.11643851592909e-06
-3.93117147722043e-05
-1.0590337150257e-05
-1.58719575470074e-05
-2.49425397460552e-05
-3.02681089062199e-05
-3.84815597576636e-05
-4.25103428811299e-05
-1.51637166021494e-05
-4.00012196258085e-05
-4.87291813085144e-06
-3.26962672461713e-05
-3.01885357064022e-05
-1.01992160674488e-05
-3.22192401529298e-05
-1.52518597814394e-05
-1.60041356693877e-05
-7.01926028032747e-06
-4.79019505969875e-05
-3.65119369897473e-05
-2.65873396657358e-05
-1.69105613602411e-05
-1.77887089727532e-05
-2.19500567385711e-05
5.02066442743148e-06
-4.6496019945089e-06
-2.59422991191282e-06
-1.96452744553649e-05
-7.93119931107593e-06
-9.62582395290476e-06
-1.76931689194121e-05
-6.06191480085045e-06
-3.18142396399425e-05
-2.45594282201339e-05
-2.61790416194548e-05
-2.83768805834239e-05
-2.24351189443355e-05
-3.66830778051489e-05
-3.07201148557106e-05
-1.69090511777531e-05
-2.39876463483765e-05
-4.12862640850525e-05
-3.05576961796955e-05
-3.28293118407692e-05
-1.69362237003076e-05
-2.4294029299313e-05
-2.29931622691807e-05
-2.29569063832205e-05
-2.35376690978877e-05
-2.90536651463833e-05
-4.76158464059997e-05
-3.04727812357201e-05
-3.77722246547254e-05
-3.12085304988763e-05
-2.71735016299113e-05
-1.96339517988576e-05
-1.62732001698218e-06
-1.90905731242506e-05
-5.40860322716294e-05
-1.20212225215153e-05
-4.1946172834938e-05
-4.01840403541897e-05
-4.36436131682931e-05
-9.11501788475933e-06
-2.09144028768326e-05
-4.59315670463522e-05
-1.29524929771217e-05
-9.61494461085856e-06
-3.0141731284476e-05
-4.11498358523958e-05
-9.56878512175732e-06
-2.27395285374098e-05
-1.6556137037008e-05
-8.11253004895408e-06
-4.47998242259327e-05
-2.74765671362462e-05
-1.6478820714228e-05
-1.35325558942331e-05
-3.01884248171165e-05
-1.26795597439163e-05
-6.68272772950123e-06
-4.07020839271255e-05
6.38000221837397e-08
-4.61835511344456e-05
-6.2750735437172e-05
-2.62119980573912e-05
-3.4886326795245e-05
-1.44482446091411e-05
-2.83171376922266e-06
-2.84586968079897e-05
-1.28640127094832e-05
-1.53800934819214e-05
-5.30206541421678e-06
-2.97504216171851e-05
-9.48143675845254e-06
-1.73418704961654e-05
-3.16128442838817e-05
-3.24888669110199e-05
-2.5489694351573e-05
-2.92403515768798e-05
-2.32909282492823e-06
-1.25877012346393e-05
-1.06201016797257e-05
-2.58243764233243e-05
-2.75077896558307e-05
-1.02250995729071e-05
-4.66212610410315e-05
-1.01552102964056e-05
-1.41831301531803e-05
3.12848457270779e-06
-8.95271554256339e-06
-2.2699139081875e-05
-4.19493056408565e-05
-2.8345373799979e-05
-4.62951422453534e-05
-1.20560684990749e-05
-2.48365029444239e-05
-9.18478346273557e-06
-3.85248758451907e-05
-1.9134711993514e-05
-5.68788114587516e-06
-9.60278217933493e-06
-4.3722136290901e-05
-3.55991061630297e-05
-4.76621244077109e-05
-3.02102212078048e-05
-1.85196574343208e-05
-3.6417633456829e-05
-5.78740995360047e-06
-3.13488666342494e-05
-2.96248156935705e-05
1.37628432288782e-05
1.08646794760522e-06
-3.80342083465024e-05
-6.11601958484929e-05
-7.08233892616522e-05
-1.59810750796416e-05
-2.82792426847994e-05
-3.1590035130008e-05
-3.72985290256544e-06
-1.58204551137996e-05
1.81614195150968e-05
-4.22735834405253e-05
-4.26642398598479e-06
-2.88794495349054e-05
-5.11395392120879e-05
-2.30400830012339e-05
-2.41868202938035e-05
-2.32494322391727e-05
-3.84768272098504e-05
-3.45767736766222e-05
-2.98157414486945e-05
-4.11308148155154e-05
-1.98538755946317e-05
-1.69620894899516e-05
7.12586745346015e-06
-3.47044676061174e-05
-1.94462857912466e-05
-3.12486040614754e-05
-4.17305140918153e-05
-2.33582576131091e-05
-1.76006257598508e-05
-5.74141654067439e-05
-3.35894708803398e-05
-1.16207042321661e-05
-1.32044620297937e-05
-3.1635712635713e-05
-2.00290890488641e-05
-2.51028324215918e-05
-2.70033417048646e-05
-1.59265854724354e-05
-3.33044657434163e-05
-1.23965984644831e-05
-1.72039518079261e-05
-3.05800257641733e-05
-2.79335502717255e-05
-1.87728732941237e-05
-3.66716468945131e-05
-3.35581375842682e-05
-1.99771169652398e-05
-3.27163148223471e-05
-8.63830973214597e-06
-3.22578236689884e-06
-3.8091567294207e-05
-2.64521237608609e-05
-1.29952077855885e-05
-3.01879086230752e-05
-2.76352782328038e-05
-4.32525018882351e-05
-3.29623746390941e-05
-2.47136302273885e-05
-1.50723482683577e-05
-2.89154608818679e-05
-3.27930400990652e-05
-1.882781221449e-05
-1.59997114898625e-05
-2.32684067124219e-05
-1.42881600371359e-05
-4.02091598557741e-05
-2.21899197010212e-05
-1.45947266862888e-05
-5.28176185639796e-05
-1.99604999052185e-05
-2.63230090657669e-05
-3.68387821384404e-05
-2.667440382058e-05
-2.00693009524683e-05
-3.22817380833779e-05
-2.381399464578e-05
-4.93670078061405e-05
-1.03919692544948e-05
-6.62053247907104e-05
-1.47458389010696e-05
-2.70395204200138e-05
-3.13709867710076e-05
-3.34036666050678e-05
-3.10107277550328e-05
-6.90658164592707e-07
-4.51984654935808e-05
-1.69857248587242e-05
-3.15684807224452e-05
-2.91405791635763e-05
-3.23602140332175e-05
-3.28040512424487e-05
-3.55431716043572e-05
-2.87375401325304e-05
-3.15471569741171e-05
-5.70768380785921e-06
-2.80656384652614e-05
-2.63844603938769e-05
-4.37605606558215e-05
-2.1756199544847e-05
-3.00302276629208e-05
-1.66485489218436e-05
-3.23021124953706e-05
-2.13009866902623e-05
-2.75283569306987e-05
-3.06773745542037e-05
-3.21394677683418e-05
7.72428914049475e-06
-2.05333328411738e-05
-3.67800807679811e-05
-1.60397587980313e-05
-5.04499679200816e-05
-2.84070469180219e-05
-4.32363031345089e-05
-2.76553784009377e-05
-2.48497772213834e-05
-5.00724858078352e-06
-4.38441437299576e-05
-1.72011278977953e-05
-2.97837464960466e-05
-9.15446962918551e-06
-2.1989627617244e-05
-3.65312599921984e-05
-3.1769950247799e-05
-4.40657536307002e-05
-5.26910206280988e-05
-2.82127938797423e-05
-4.85671744984806e-06
-1.07873179180806e-05
-2.28409795748462e-05
-3.81540360366885e-05
-5.10552467549951e-05
-3.02235430370868e-05
-3.33033544360327e-05
-1.42377279795916e-05
-3.49086625083309e-05
-1.91397807020316e-05
-3.50709602093382e-05
5.32446267917404e-06
-3.20963850943251e-05
-1.28484231253339e-05
-4.22019756896391e-05
-2.42525173825663e-05
-2.4564722781703e-05
-1.96626872970579e-05
-1.58883793808914e-05
-3.35310779156458e-05
-2.03819871301008e-05
-3.729120930242e-05
-4.48011424916155e-05
-2.33150115158151e-05
-1.76277140493168e-05
-2.13237402205606e-05
-2.01286840732185e-05
-8.75378984588896e-06
-1.95029063530017e-05
-2.44593385273854e-05
-2.44742065651844e-05
-1.05810588795212e-05
-2.24418855113643e-05
-2.46690529324219e-05
-2.92438101399323e-05
-2.54498934860641e-05
-2.13178170883358e-05
-2.86873579330922e-05
-2.31908528523679e-05
-4.52658988570537e-06
-2.83403026353492e-05
-3.94072800915764e-05
-4.50518508019796e-05
-4.12906682694894e-06
-3.98830473322901e-05
-3.52939726899539e-05
-7.01418530634985e-06
-1.63545303258601e-05
-9.00083785624066e-06
-1.88079200013532e-05
-1.91071923603811e-05
-2.90797363818709e-05
-1.53932075298567e-06
-4.36804329730646e-05
-2.26775981459951e-05
-6.54862392056407e-06
-3.41292826627692e-05
-2.46224646442772e-05
-3.09882315277792e-05
-6.30303991585166e-06
-2.52716105733186e-05
-4.53864237385718e-06
-2.22026130075426e-05
-3.0296525160497e-05
-2.74764295942724e-05
-2.39321930055098e-05
-2.43952986194601e-05
-1.26849795202305e-06
-9.75926267714359e-06
-1.65403114033394e-05
-3.25519810673596e-05
-3.6798277642711e-05
-3.69449806087755e-05
-3.00252770981764e-05
-4.59526466984331e-05
-1.6334607329682e-05
-2.22717151303862e-05
-1.3738763739784e-05
-3.86287943459623e-05
-2.63763316608465e-05
-3.84840084634109e-05
-8.26002621427999e-06
-3.27749769687852e-05
-1.7351855586563e-05
-2.54726953395989e-05
-1.28943428528509e-05
-3.46550087517253e-05
-2.37298378532439e-05
-2.2353433033279e-05
-3.26434164199902e-05
-5.77555959441175e-05
-4.5525350855428e-05
-1.39279277796624e-05
-4.28720263103655e-05
-2.40445518627695e-05
-1.53611102298414e-05
-6.46272976006623e-06
-5.56875249711758e-06
-5.32016127334459e-05
-1.88223789708599e-05
-3.02861537867254e-05
-1.97284474698862e-05
-2.55024954515159e-05
-1.83229371509392e-05
-2.00976129856357e-05
-2.18337063231815e-05
-2.93357000220101e-05
-2.26152084073368e-05
-3.48404625435668e-05
1.02558788255793e-06
-5.66332392524265e-05
-2.26851047756388e-05
-1.69244126902331e-05
-1.42506143466262e-05
-3.4967004777513e-05
-2.67235510146041e-05
-4.32816652058324e-05
-2.93325266905617e-05
-2.74186191902006e-05
-5.07524310448625e-05
-3.89462318270288e-05
-1.98662878409436e-05
-1.6654678287665e-05
1.96975975273214e-07
-9.21850447895152e-06
-4.09841060239836e-05
-1.45941428265246e-05
-6.15915365927041e-06
-3.65901407012416e-05
-1.26056909226109e-05
-2.48060335325226e-05
-4.11865133835674e-05
-1.89216330098165e-05
-7.66307794184515e-06
-1.0890946719934e-05
-2.93853569611927e-05
-2.52004243471071e-05
-2.05089108059004e-05
-1.05643820904813e-05
-3.89346890691452e-05
-3.96807740453983e-06
-2.03377643025183e-05
-1.7672739984962e-05
-2.48091650945922e-05
-1.88718782876099e-05
-2.45023290953181e-05
-1.8087123874686e-05
-3.93678879719996e-05
-3.29759950896183e-05
-2.76842684778596e-05
-3.8550621793744e-05
-2.62228331500891e-05
-1.55105181323634e-05
-2.21433060125995e-05
-1.89658203873056e-05
-1.56487569973748e-05
-5.38605515927324e-05
-4.39003792473984e-05
-1.62098983466134e-05
-2.61873123380667e-05
-9.64642800245266e-06
-3.83286854658821e-05
-1.60640631133305e-05
-1.02236097503514e-05
-3.5702804295418e-05
-1.9176457606611e-05
-1.02264032462742e-05
-2.35794754756363e-05
-2.3287376614126e-05
-3.96461636904892e-05
-1.94926841115551e-05
3.88002567925136e-06
-7.50074616855305e-06
-2.6218984382231e-05
-2.17473038e-05
-1.9030789074362e-05
-2.89054762285294e-05
-1.19133891601022e-05
-1.77765295110816e-05
-2.37050526053212e-05
-2.5869783938523e-05
-3.1796633304206e-05
-4.16255207988406e-05
-1.77454333072479e-05
-2.25255809228788e-05
-3.97386030756195e-05
-1.65182983181666e-05
-9.38149981240103e-06
-2.20917943197519e-05
-5.95433246566538e-05
-1.62614041670073e-05
-3.40946856165759e-05
-1.11363766912657e-05
-3.90630554499128e-05
-2.53981878944032e-05
-1.06190408157683e-05
-3.72037668805852e-05
-3.05038042083659e-05
-2.35553376284107e-05
-2.68533435759114e-05
-1.75993439277385e-05
-1.9564889257719e-05
-1.82870185041001e-06
-2.80559442186556e-05
-2.40850629691467e-05
-2.92829346311423e-05
-3.22553929790051e-05
-2.45248163146797e-05
-1.31930898695123e-05
-2.98548552104504e-05
-2.68773515326718e-05
-1.13242320825291e-06
-1.6250834173631e-05
-1.88259236368945e-05
-2.67012341695576e-05
-2.73880762722948e-05
-3.02151479927704e-05
-2.05879518261913e-05
-2.01939079425986e-05
-3.02478250810571e-05
-7.67961710677716e-07
-2.12876723583989e-05
-2.50086402253789e-05
-2.5378518434006e-05
-2.60345820768212e-05
-4.99355456988278e-05
-1.7935302760185e-05
-8.97344626706574e-06
-3.80592017386176e-05
-3.1623748034449e-05
-1.95454035592185e-05
-1.57399738846889e-05
-2.12875459938285e-05
-2.20957218900457e-05
-2.41410964648078e-05
-1.3124171794163e-05
-9.01668504289108e-06
-2.40360111356557e-05
-2.27100436938053e-05
-3.3447497303537e-05
-3.47954665512652e-05
-2.51358549628446e-05
-1.53676442412907e-05
2.20578153037196e-07
-9.50807762758053e-06
-6.37916280556011e-07
-3.33405767057401e-06
3.05278452768312e-06
-1.33401110266262e-05
-1.86057143657615e-05
-4.13547218171538e-05
-4.3036105540358e-05
-1.22002682271683e-05
-3.71215456456863e-05
-4.28488057206814e-05
-6.1967481368358e-06
-2.01376838888622e-05
-2.81816263309892e-05
-8.84441310729609e-06
-2.86715220116153e-05
-7.49958221604235e-06
-3.54530954141173e-05
-4.38100227404974e-05
-1.16372773680977e-05
-2.69039158793372e-05
-1.45445426310653e-05
-2.49493781683629e-05
-4.41818162529929e-05
-3.98046419043105e-05
-4.64649177845002e-05
-3.28131161864478e-05
-2.18938453191277e-05
-6.56049429089271e-06
-1.80378644357873e-05
-2.39892814593957e-05
-1.72140434127895e-05
-3.76235485785605e-05
-4.30165021616762e-05
-6.26143891299384e-06
-2.14076843289342e-05
-1.76532673892808e-05
-1.70407878195122e-05
-2.50096023424448e-05
-3.86524558213231e-05
-1.068723305081e-05
-3.51623934088153e-05
-1.17431927798399e-05
-1.74492227453564e-05
-1.26854869667203e-05
-2.99465446635356e-05
-1.47441340698877e-05
-2.83535736050869e-05
-2.42370994486498e-06
1.97141111592046e-05
-2.00503789538255e-05
-1.42344147797336e-05
-3.51568745930146e-05
-4.18377857595201e-05
-1.02008790981023e-05
-2.77621680572617e-05
-1.52948737512427e-05
-6.05118625242597e-06
-2.87190144778566e-05
-1.33413332812777e-05
-1.78576803970238e-05
-1.80555475202903e-05
-1.83306953488012e-05
-4.03080476253377e-05
-1.91565745560012e-05
-2.43332925114347e-05
-8.05196751284721e-06
-4.2343067590892e-05
3.53298562849707e-06
-1.47725745856416e-05
-3.1645881038239e-05
-1.98838671615876e-05
-3.93990328697782e-05
-1.9845537922491e-05
-2.86112746352165e-05
-3.24460998875966e-06
-2.60643595458167e-05
-1.63807997129632e-05
-1.03952232400179e-05
-3.2417877206992e-05
-2.59295521254864e-05
-6.1387744719482e-08
-1.94422295581627e-05
-1.58875474644197e-05
-1.21217224112218e-05
-1.71961903037112e-05
3.11555040271049e-06
-1.37899081403177e-05
-3.75566933349996e-05
-1.15457529541604e-05
-1.94942225679307e-05
-4.58382369853852e-05
8.69055947118602e-06
-3.33637514041423e-05
-2.76834302565345e-05
-5.28292863558171e-05
-1.25022138893447e-05
-2.60030500730514e-05
4.28434015180903e-06
-3.87806357733395e-05
1.91065589145419e-06
-1.42197321028766e-05
-3.08262111515317e-05
-1.50304342108595e-05
-5.91706305206426e-06
-2.20934240947589e-05
-1.52646109928729e-05
-4.52063159330093e-05
-2.09300025850368e-06
-3.24054226356199e-05
-4.08700777136552e-05
-3.75845183724966e-05
-3.61369279197189e-05
-1.10718955803557e-05
-1.72978069908783e-05
-1.10845215575465e-05
-1.32495646755996e-05
-5.07642597183054e-06
-3.06492970312109e-05
-2.55912792507456e-05
-2.79603252895317e-05
-3.18578687294656e-05
-3.52916544354139e-05
-3.32710362145613e-05
-8.57678017787252e-06
-3.87470264271568e-05
-2.77716403559309e-05
-2.07830777521925e-05
-2.71186648070632e-05
-1.56017564160782e-05
-2.14488809964029e-05
-2.3880906803693e-05
-2.15925946084975e-05
-2.29429414365636e-05
-2.92189197463187e-05
-1.11134698580703e-05
-3.20238773187437e-06
-1.6974536702332e-05
2.89401405850531e-07
-1.78733891663066e-05
-1.60038895920972e-05
-4.14799728032925e-06
-6.23655298854724e-07
7.25437373965385e-06
-8.86384499639822e-06
-3.41625400277447e-05
-2.49967421772333e-05
-2.2166782326116e-05
-3.87206073558703e-05
-3.91931137232975e-05
-1.99470214400998e-05
-1.75667909229886e-05
-1.43865205307741e-05
-1.28040386439439e-05
-4.34855762141794e-05
-2.39519174280466e-05
-1.64638043417694e-05
-3.88761653172354e-05
-4.82331676953842e-05
-3.22766546538527e-05
-7.18343984467779e-06
9.48257115719813e-07
-1.4813345903078e-06
-5.4786003600218e-05
-3.28531387350898e-05
-1.61971303232443e-05
-2.70564838068457e-05
-5.05094027131621e-05
-7.35684810544819e-06
-2.57946848562525e-05
-3.55743453370856e-05
-2.74117782509664e-05
-1.80126348950686e-05
-2.43913643083087e-05
-2.05714573497392e-05
-4.52422172310859e-06
-2.06872296971376e-05
-2.05678115115829e-05
-6.83274959281703e-06
-2.42602778303844e-05
-3.09920569394466e-05
-3.2371401105397e-05
-1.0768822156365e-05
-2.68851244512074e-05
-2.76565684076618e-05
-3.37184682650094e-05
-1.02060022959598e-05
-1.59454231298259e-05
-1.84348873541537e-05
-2.63012523884885e-05
-8.69074774187605e-06
-1.07601565725171e-05
-3.19333314167952e-05
-2.70605802625797e-05
-3.09547819395663e-05
-2.43541316711352e-05
-1.88266826288696e-05
-4.17124812427247e-05
-1.54839334987925e-05
-2.28315571488039e-05
-2.18315394617985e-05
-1.87932994880365e-05
-1.8639037816793e-05
-2.96825179554984e-05
-2.00595140326139e-06
-3.1770230590881e-05
-2.29630297903251e-05
-3.97460310350152e-05
-4.28384353903093e-05
-4.13916013254567e-05
-3.0225382368935e-05
-7.88045982497191e-06
-2.0820594066987e-05
-1.82631621220315e-05
-3.68732522325799e-05
-2.655352039662e-05
-2.70114218170606e-05
1.39935660803197e-06
-5.46664790768356e-05
-3.98751360386741e-05
4.516925711277e-06
-3.85370839345224e-05
-2.36285106966235e-05
-1.11080267780421e-05
-1.71767736626916e-05
-1.846939713926e-05
-3.04686441089848e-05
-6.26781422394173e-06
3.23370047339482e-06
-7.52726818060519e-06
-2.53698193216401e-05
-1.58012745572508e-05
-2.8211416550341e-05
-4.35056263788668e-05
-8.03509753638791e-06
-4.64790359248425e-05
-2.04061596690844e-06
-7.16824644043362e-06
9.90175082045818e-06
-1.52774823319656e-05
9.81093794732062e-06
-3.41556231506748e-05
-1.60674440892691e-05
-2.85165653939139e-05
-2.8405892705108e-05
-3.42923576467475e-05
-1.21125708791662e-05
-4.06616312327267e-05
-4.68416675554692e-05
-4.39582233920146e-05
-2.55715629953697e-05
-3.85135442328435e-05
-7.36062226872085e-06
-3.86066800179236e-05
-2.46809133264826e-06
-1.4685086448821e-05
-3.51915693145535e-05
-3.65476796028544e-05
-3.69661952780633e-05
-1.48360321032417e-05
-3.3815055564725e-05
-3.78461493290449e-05
-3.85215954499808e-05
-4.6784509015443e-05
-6.64669909378195e-05
-1.12833634713645e-05
-1.88775181224614e-05
-4.29483571709249e-05
-5.25664705691219e-05
-2.78892865553032e-05
-6.59898902671186e-06
-1.87212785536825e-06
-2.20681406888264e-05
-1.75969082100638e-05
-1.66318957519851e-06
-3.77193547607521e-05
-1.65192407165938e-05
-3.41757845439519e-05
-2.70594906711681e-05
-3.84326453974152e-05
-3.6528385904255e-05
-2.86988195771113e-05
-2.91755279756478e-05
-2.14107844324018e-05
-4.0712179411149e-05
-1.48797376056626e-05
-2.71506562591928e-05
-9.96704838424997e-06
-1.38268873854357e-05
-1.23696772638583e-05
-2.14115042981553e-05
-2.56475831479275e-05
-3.73891538335336e-05
-1.46406279765531e-05
-3.18536158079916e-05
-7.76547452376156e-06
-4.21032783469243e-05
-1.0630751602124e-05
-2.51539909449689e-05
-1.6853533093377e-05
-7.26836984380312e-06
-4.24719743456349e-05
-2.08145949722094e-05
-4.71728640954037e-05
-2.55420989300903e-05
-3.6192664463292e-05
-2.97746898171639e-05
-2.71569109866011e-05
-2.42567408073243e-05
-1.26709507078837e-05
-2.62140428357992e-05
-2.52945415276124e-05
-2.4965858380509e-05
-3.53687593433114e-05
-3.77203772906688e-05
-2.83692178768829e-05
-1.66468961338782e-05
-2.32472855667655e-05
-4.28931777857818e-05
-3.83778382269998e-05
-2.04503182904806e-05
-2.13780299516123e-05
-2.39977594915186e-05
-2.78791287756708e-05
-1.37185364179231e-05
-4.3375508786719e-06
-3.73761462330057e-05
-2.86712211770749e-05
-8.63782345832201e-06
-5.02845071683894e-05
-2.72841324406292e-05
-2.17157697404331e-05
-3.3717577875119e-05
-4.01201550747681e-05
1.51648538645084e-06
-3.65960771815394e-05
1.94743236476421e-06
-4.75960143598682e-06
-1.31039366602254e-05
-5.03168806404049e-05
-2.28756644050039e-05
-7.40061844403435e-06
-4.01053744266067e-05
-1.95192340364837e-05
-4.05789245057333e-06
-3.02578527557641e-05
-1.46962964202607e-06
1.77489167288138e-06
-4.77220396416857e-05
-4.53732536172181e-05
-3.86578652858364e-05
-2.1554904174226e-05
3.65007393112794e-06
-1.03102601978861e-05
2.13601889522804e-06
-1.31633566200303e-05
-5.88011607928e-07
-2.77526675630855e-05
-2.8697442081177e-05
-2.55098638084056e-05
-3.41253166973135e-05
-3.71490190753558e-05
-1.27855940857783e-05
-1.98862975913903e-05
-4.38329455108007e-05
-2.33220492836177e-05
-3.38063929507037e-05
-1.43335185361525e-05
-1.92154004583528e-05
-2.27679580719269e-05
-8.6407075420546e-06
-5.31410117466062e-05
-2.74286188813785e-05
-1.92129770987821e-05
-6.69462680253181e-06
-2.68509091437662e-05
9.53803773784182e-06
-1.1462719421398e-05
-3.03701850080911e-05
-2.61341487284846e-05
-1.28904489969753e-05
-1.45124215798876e-05
-1.51336961726192e-05
-8.13848819463988e-06
-3.05710406681988e-05
-3.1760470182998e-05
-1.27804677836955e-05
-2.5469632332964e-05
-4.54771851030316e-05
-2.76691686219538e-05
-8.63895555156744e-06
-4.05308568184502e-05
-1.56035775611969e-05
-2.97177111572591e-05
-3.18899901399905e-05
-1.59066413935675e-05
-4.05618131190485e-05
-2.34683893267238e-05
-2.8616378684578e-05
-2.21959867852587e-05
-1.99288016003762e-05
-2.16779722479088e-05
-4.20417563491286e-05
5.53706248407143e-06
-1.95354606841829e-05
-1.07230129951953e-05
-2.47174745811083e-05
-1.26730915579437e-05
-2.32923510282645e-05
-1.35742530487097e-05
-4.09462890162006e-05
-2.78241308369504e-05
-1.99892354677015e-05
-8.75171609212424e-06
-2.06512331035397e-05
-3.22772848004533e-05
-3.23401102158256e-05
5.31472843197641e-06
-9.1194287621387e-06
-6.0019458779248e-06
-3.22524354009115e-05
-6.32698430935509e-06
-9.31182131906131e-06
-3.45656998793515e-05
-3.04163763468459e-05
-1.19439301021828e-05
-9.37873165700982e-06
-4.04226996328896e-05
-3.50296496626619e-05
-3.29464604503601e-05
-7.05405152326863e-06
-1.98090530404646e-05
-4.80548829317365e-05
-6.36971635231695e-06
-3.76162762669554e-05
-1.27371899500735e-06
-3.35276192932288e-05
-7.36923653530431e-06
-2.30040379204075e-05
-2.70493618316939e-05
-2.21886841348594e-05
-3.37060622567301e-05
-6.44009558949463e-06
-3.28141573923768e-05
-3.39541315722742e-05
-2.71686264776596e-05
-1.9432172542655e-05
-3.46785406626828e-05
-1.94676086375579e-05
-5.06450435797184e-05
-2.0282163175133e-05
-2.65660948114026e-05
-4.22533044965784e-05
-2.73979282721406e-05
-5.27834515436738e-06
-1.04739472567657e-05
-1.91857460804627e-05
-4.15357222934168e-05
-2.28585890716377e-05
-1.22948181961521e-05
-8.99162631082552e-06
-7.74800798288569e-06
-2.49657689562326e-05
-1.88302367406852e-05
-2.21091184175651e-05
-3.0023408085269e-05
-2.19778538789342e-05
-1.36880683387266e-05
-1.55873698744249e-05
-3.88044073868567e-05
-2.37430142420606e-05
-4.7705368485613e-05
-2.79160077617634e-05
-3.03671077753617e-05
-3.7991833120504e-05
-2.58035217668337e-05
-1.54302937606307e-05
-2.5171897258103e-05
-5.86773332482666e-05
-4.62181689182079e-05
-8.81861497305805e-06
-2.6656017950014e-05
-8.73499547809273e-06
-4.24726910228144e-06
-2.95512379120507e-05
-3.79360711097251e-05
-2.24390887173157e-05
-8.47963940788846e-06
-2.37031087630269e-05
-3.19294041577156e-05
-2.90285755113648e-05
-1.35784211740753e-05
-2.66069169443382e-05
-2.60230507102566e-05
-5.32777262421955e-05
-3.34791854715553e-05
-1.3766280865722e-05
-2.95032837418582e-05
-2.03676489155466e-05
-2.26437869810789e-05
-5.80905668797908e-06
-3.96556913705176e-05
-4.36639185229525e-05
-1.17801106861847e-05
-1.06887908646086e-06
-1.79109316142301e-05
-1.37124755831537e-05
-3.15422101753027e-05
-2.43993790567346e-05
-1.13961108273989e-05
2.2286092396564e-05
-3.68462296073867e-05
6.9648081113237e-06
-3.30068842958743e-05
-3.66846834237066e-05
-3.07832721115496e-05
-2.55334656305621e-05
-4.52833692790418e-05
-1.44578601783765e-05
-5.11797785634222e-06
7.46686785123701e-07
-3.39471238703963e-05
-3.22461072993178e-06
-2.5378270296229e-05
-6.10643919232575e-06
-1.30084385597894e-05
-1.15659418101264e-05
-1.94600833583545e-05
-8.42538561508763e-06
-2.6280901170102e-05
-3.0077901079479e-05
-3.76319398376615e-05
-5.26980638970964e-05
-3.8242161303786e-05
-2.52122935063661e-05
-3.86850678557015e-05
-1.6810806237225e-05
-3.05254622763592e-05
-2.37170859890748e-05
-2.21523186270702e-05
-1.59904610463396e-05
-2.69589790508273e-05
-3.87937054802086e-05
-3.09580126849413e-05
-2.0482992805715e-05
-4.66058626193172e-06
-3.31873272179561e-06
-2.25036028278398e-05
2.42115847123912e-05
-2.27483849086274e-05
-1.64454075468825e-05
1.0059184344595e-05
-3.59015153184092e-05
-5.10963991078333e-06
-3.91603456765772e-05
-4.30223286839404e-05
-2.80706768477188e-05
-1.32047186016725e-05
-5.76772134441903e-05
-2.81393501822232e-05
-8.40987460141425e-06
-3.70337661922621e-05
-1.79254762208231e-05
-9.68078947870865e-06
3.53329837606349e-06
-3.61754223762208e-05
-1.93143346119873e-05
-2.77140374496724e-05
-6.78848162412942e-07
-3.84055166697671e-05
-3.44068054906955e-05
-2.98099435945998e-05
-4.85053484273409e-05
-1.00787729593744e-05
3.22363779858773e-06
-2.77733544170596e-05
-3.47341092203417e-05
-2.87231878685476e-05
-1.30278721538911e-05
-1.77560684295391e-05
-3.56938022579325e-05
-3.77663999677149e-05
-2.10590119497725e-05
-2.7642778805801e-05
-4.86719995263458e-05
-1.66022138050189e-05
-1.19075259895425e-05
-2.90003846419724e-05
-6.4662882141646e-07
-1.68262575301945e-05
-2.87382025413009e-05
1.85435544140901e-05
-3.02070928959674e-05
-3.98510059055939e-05
-2.51256638322032e-05
-4.54825410838942e-05
-9.13379329633607e-06
2.6298098715242e-06
-1.43913007830173e-05
-1.27665831013374e-05
-1.9288333577938e-05
-2.8373777810955e-05
-1.52407760381267e-05
-2.63203742419732e-05
-2.25194290349875e-05
-2.57931616558846e-05
7.3267317574705e-06
-2.89365561353326e-05
-1.70140703126043e-05
-2.42380071365738e-05
-2.20007248960417e-05
-1.83762271704085e-05
-2.87896518824912e-05
-2.72723429328995e-05
-1.31310685990395e-05
-4.32543718412655e-05
-4.61403732752548e-05
-2.03000050239924e-05
-1.18293571243942e-05
-1.59998256328867e-05
-3.1389563102476e-05
-2.69854771935174e-05
-2.84061067123442e-05
-1.63098599456466e-05
-4.57527698672929e-05
-1.58537709127702e-05
-2.57612706155181e-06
-3.54018664287941e-05
-7.41349614803062e-06
-3.4606717060781e-05
-4.45035833538027e-05
-2.53553334327794e-05
-2.00842557268845e-05
-2.43790556607679e-05
-2.97680841650827e-05
-1.37025907135896e-05
-2.08250827862573e-05
-1.55752759221291e-05
-8.20281252202822e-06
-3.48583937194119e-05
-1.74954253376435e-05
-2.22952479353513e-05
-4.21974683634573e-05
-8.43688064228276e-06
-2.43275956322291e-06
-3.53648055165877e-05
-2.11903326332734e-05
-2.08162769478335e-05
-1.12868272796696e-05
1.48718098743981e-05
-6.28570943835898e-06
-2.32708330645655e-05
-2.50457202778344e-05
-3.19800484641688e-05
-1.06425447496647e-05
-2.45476008680698e-05
-7.91699899512269e-06
-4.97831620210904e-05
-3.00341121431629e-05
-2.90742317854866e-05
-1.11679840488091e-05
-4.82869120668754e-05
-2.14857271542775e-05
-3.88243110436979e-05
-2.65990350329772e-05
-8.07396450538943e-06
-4.18109454480399e-05
-3.1486048115563e-05
-5.08192095582936e-05
-2.15692289282609e-05
-1.4302038926469e-05
-5.64480329319284e-05
-5.46466386591682e-05
-1.64639238064743e-05
-2.63203511829996e-05
-2.23500795135405e-05
-2.34750243196394e-05
-3.01776563577572e-05
-1.88883637983149e-05
-4.80986382792665e-06
-1.54528336843483e-05
-5.54202462645274e-06
-2.47444878374109e-05
-7.36279478035317e-06
-2.57538363905196e-05
-1.34577486981686e-05
-2.3641240007756e-05
-4.74793886513921e-05
-4.89454830108895e-05
-1.8504352407605e-05
-3.89240750107722e-05
-2.3804616762346e-05
-4.0002419176037e-05
-2.61725288567837e-05
-1.11052470723645e-05
-1.78909999424557e-05
-2.0468837410938e-05
-7.98733127005043e-06
-3.93522894256145e-05
-1.79319036369001e-05
-2.61105074472908e-05
-4.5365119796226e-05
-3.32632504098816e-05
-4.01464685022115e-06
-3.30695584142592e-05
-5.49314256553004e-05
-3.5469851276966e-05
-4.71787689902874e-05
-2.92773060304668e-05
-1.32438987236677e-05
-4.36049907508521e-05
-2.36176934139977e-05
-1.57138896534041e-05
-4.51349984673822e-05
-1.62999615995068e-05
-2.26058277423378e-05
-2.63664555613282e-05
-4.06648187275253e-05
-1.25405837189736e-05
-2.77280668327281e-05
-3.41809696230788e-05
-2.10282013044505e-05
-4.85350189206404e-05
-2.3113157002519e-05
-5.38754342921597e-05
-3.73535523746322e-05
-2.83158161008761e-05
-4.76383457272309e-05
-1.73281275382507e-05
-7.715438849282e-06
-1.85680412818502e-05
-1.97321807121604e-05
-1.65691888647168e-05
-4.61726421932928e-05
-1.3542062961456e-05
-3.00814319207354e-05
-2.06568658800408e-05
-1.51325854560222e-05
-1.24323474447316e-05
-7.96571451847177e-06
-4.43608982448762e-05
-2.0571833691395e-05
-2.56772205052201e-05
-4.00656334072372e-05
-2.10110584954189e-05
-4.10841368981771e-05
-3.95734247337446e-05
-3.10622354766735e-05
-1.15564789051281e-05
-5.00059512973598e-05
-6.23665107134086e-06
-3.40247620843101e-05
-2.8945715771715e-05
-4.75274197183135e-05
-1.09518688307153e-05
-2.85769677447589e-05
-1.63283794494812e-05
-3.22987399276693e-05
-2.01751680210486e-05
-3.58691054249541e-05
-1.99310175133239e-05
-9.97266683779204e-06
-3.11479816244956e-05
-1.64880517562885e-05
-1.99887099998638e-05
-3.25878825254482e-05
-3.00263844172476e-06
-2.05207295841296e-05
-3.77865161814307e-05
-4.00847044612048e-05
-3.44834989169051e-05
-1.68779911300208e-05
-3.17236110868357e-05
-2.26926430307654e-05
-3.57646737138799e-05
-9.51962801993412e-06
-2.37385820669985e-05
-1.68184445074828e-05
-4.49760404924498e-05
-2.98263851189911e-05
-4.86973221110975e-05
-1.42258906561905e-05
-2.11587892438923e-05
-2.80393781347168e-05
-2.69579124365205e-05
-5.13420336821109e-05
-3.67322522984688e-05
-4.35768239506983e-05
-2.59216821480313e-05
-2.20542926062694e-05
-1.6989165734393e-05
-1.35745535862357e-05
-2.38992162241994e-05
-1.56846955341667e-05
-4.83083710130722e-05
-3.52746347398891e-05
-1.1353872313191e-05
-4.54055057576534e-05
-1.96336976740704e-05
-2.98120173843614e-05
-3.68147620688309e-06
-1.6143959905528e-05
-3.42928381742313e-05
-2.28408173459894e-05
-2.02258447238363e-05
-2.67683831734693e-05
-2.73726696318167e-05
-2.19441528827749e-05
-1.90700661846603e-05
1.53671045397683e-06
-1.44519422643652e-05
-3.43636565623894e-05
-1.73927284425198e-05
-4.23676671219525e-05
-3.97921013731433e-06
-4.05557618054535e-07
-3.15248668757691e-05
-2.23232841289002e-05
-2.47120136809846e-05
-1.36733720403231e-06
-1.40645768832216e-05
-1.87058638288975e-05
-2.60782851037831e-05
-1.54657277479459e-06
-3.29009056929288e-05
-2.64602106164413e-05
7.17884166207333e-06
-8.9856368995275e-06
7.95886924420641e-07
-2.32187718397174e-05
-3.83425516372629e-05
-9.43369236593897e-06
-2.94082473072644e-05
-1.85054046937498e-05
-1.53355362367476e-05
-8.87251842882005e-06
-1.73085488194579e-05
-3.49760017199372e-05
-1.59047971413882e-05
-2.79188990214102e-05
-1.80896760343407e-05
-2.03268615841667e-05
-1.82982918402194e-05
-3.13760461482259e-05
-3.34767156904003e-05
-2.26017926780187e-05
-2.22468201318557e-05
-2.95712969761013e-06
-5.78502779843091e-06
-3.68648172096376e-05
-3.25082666707131e-05
-2.38748476956476e-05
-2.09007972289261e-05
-3.96825320755276e-06
-4.36651169707975e-05
-2.39877042521931e-05
-3.83343046945397e-05
-2.2771116440788e-05
-3.26758364291819e-05
-4.1211786390636e-05
-2.37522031578107e-05
-3.60532844367812e-05
-3.13328573895768e-05
-2.01278181384743e-05
-1.22060261570809e-05
-2.73865422440491e-05
5.98154876495226e-06
-1.13647324962193e-05
-2.9840653544658e-05
-5.32643926135659e-05
-3.02004267891897e-05
-3.46515822911633e-06
-1.83924724285181e-05
-1.25104415197513e-05
-1.03142918352219e-05
-2.62561380979132e-05
-6.16574865073256e-06
-1.61507379456254e-05
-2.51996923910748e-05
-2.65613115651746e-05
-4.94953673073834e-05
-3.10137218637713e-05
-3.70317007205102e-05
9.93860847969851e-06
-1.64472572786947e-05
-2.88976744615669e-05
-4.42771553413531e-05
-2.56884344733099e-05
-1.47487900752697e-05
2.53773428024095e-06
-3.40857867347005e-05
-1.61108267708035e-05
-5.41473555100995e-06
-2.66006210212016e-05
-3.17925223080962e-05
-2.1263935404963e-05
-2.21179860146071e-05
-2.10981410731482e-05
-4.41935071925437e-05
-3.74871215337908e-05
-4.60843889701271e-05
-2.85586629644736e-05
2.5797435546274e-06
-4.35263301405173e-05
-1.72800320628598e-05
-2.92709071561642e-05
-2.69647416492145e-05
-1.7104514930979e-05
-1.7862901024359e-05
-3.68879539226134e-05
-3.41658974214561e-05
-3.26838175535227e-05
-2.82549116700943e-05
-2.58662149525456e-05
-1.86754813775407e-05
-2.08482401996939e-05
-5.41698760034266e-06
-2.37453089623539e-05
2.27488753637627e-05
-5.36545086497109e-05
-1.15293706352796e-05
-2.26369460352004e-05
-2.90416157105757e-05
-1.80912050134526e-05
-2.93818446223713e-05
-2.3301590265059e-05
-1.24676080357276e-05
-2.29765112198291e-05
-1.6576924659702e-05
-2.50131732335174e-05
-2.45525736438687e-05
-2.97303602637106e-05
-9.35343411638407e-06
-5.92093076255967e-06
-3.077479870058e-05
-1.86876441285805e-05
-2.2728186457245e-05
-3.7222262130408e-05
1.29692729984381e-06
-2.60514202043702e-05
-4.47221361122818e-05
-5.83932924547224e-05
-2.9317405596424e-05
-5.90672787279798e-06
-1.36788970258828e-05
-2.6393227546675e-05
-3.89281697257312e-05
-3.01477696011706e-05
-1.97914976994504e-05
-3.46395573932457e-05
-2.78594228501563e-05
-2.28164915484249e-05
-3.20464814640947e-05
-6.33117142142109e-06
-4.12453218361297e-05
-4.08960222053882e-05
-1.06156599130754e-05
-3.48728334771104e-05
9.15817162804878e-07
-3.51664440208282e-05
-1.22896099342304e-05
-8.52358480183875e-06
-6.02887188754499e-06
-1.4114315202247e-05
-2.28352050852562e-05
-3.45769474792722e-05
-3.94020605339346e-05
-3.70208071092587e-05
-1.65411005713891e-05
-5.49980121523495e-06
-3.16105100014702e-07
-2.24934314386062e-06
-1.88556672808675e-05
-2.03648130397787e-06
-7.5649608388038e-06
-1.03826851832608e-05
-1.93415889902507e-05
1.31375761754176e-05
-3.52776115725207e-05
-2.80112766260505e-05
-3.08777699292244e-05
2.35673575781291e-06
-2.31484666329841e-05
-2.87056984330359e-06
-9.27602040544646e-06
-4.13958566859796e-05
-7.64717946785613e-06
-1.04397559508455e-05
-2.56316057119739e-05
-1.69483099439909e-05
-3.63837474127608e-05
-1.60584775015535e-05
-2.51885389576871e-05
-4.78641191619186e-05
-5.14522910052505e-05
-2.84601136284186e-05
-2.84827554276441e-05
-4.32219342213363e-05
-2.91498485454583e-05
-2.96039942201995e-05
-4.76359235362421e-05
-2.32624661714153e-05
-2.80626674051193e-05
-1.7922424069721e-05
-2.8965593335066e-05
-2.76718464678484e-05
-4.22240225745608e-05
-3.59428851005235e-05
-1.82478156444981e-05
-2.86410236318479e-05
-2.49830376364641e-05
-2.61138135495108e-05
-2.46791474672813e-05
-1.13755247296221e-05
-1.46404462930377e-05
-5.09112724133896e-05
-2.75020067978141e-05
-1.50322545931815e-05
-8.80530309033126e-06
-1.64112620623466e-05
-2.02196870791343e-05
-2.29332451294123e-05
-8.14567713532065e-06
-3.95971188569291e-05
-1.66254172444515e-06
-3.41823587085025e-06
-2.7176224711766e-05
-4.09672667505502e-05
7.49640971838723e-06
-1.3588616375723e-07
-2.67912733213709e-05
-8.19825412837997e-06
-1.70532050148344e-07
-1.77667369721127e-05
-2.19084255752803e-05
-1.9326954683485e-05
-1.9689370243261e-05
-2.31007051873293e-05
-1.17320896003103e-05
-2.3303054725418e-05
-3.41249443578781e-06
-2.4320308621425e-05
8.93773215232406e-06
-3.7299107343865e-05
-2.30027533051129e-05
-1.92136612648836e-05
-1.29376658775799e-05
-4.0251888345571e-05
-2.06271152536946e-05
1.26995550717513e-06
-2.8489900082359e-05
-2.41329484940991e-05
-1.47427887535822e-05
-2.50771383526607e-05
-3.4641242533404e-06
-1.25835586984162e-05
-2.01176492825286e-05
-3.1501470388411e-05
-3.56340152990956e-05
-4.91839527427955e-05
-2.69720570797162e-05
-1.76315281776636e-05
-2.3862277364085e-05
-2.09128582552192e-05
-2.5840742082399e-05
-3.04137566515791e-05
-1.72201327142016e-05
-3.21342807194644e-06
-3.69615055364918e-05
-1.6136693584675e-05
-8.82999247240853e-06
-3.50383419616471e-05
-1.98174200555857e-05
-2.35225166294742e-05
-2.21906569116495e-05
-1.92363754524355e-05
-3.15196008074897e-05
5.86025956125783e-06
-4.00177474869505e-05
-4.05281990118914e-05
-2.51771739573519e-05
-2.71872044224025e-05
-1.08177504454352e-05
-1.62565019921136e-05
-2.39914650006868e-05
-3.93378564626688e-05
-2.44533468488299e-05
-1.26586973297636e-05
-2.01519356355752e-05
-3.66818061577776e-05
-1.49627039297757e-05
-4.00397031892177e-05
-1.23948198279555e-05
-3.13426391089815e-05
-8.27929434759911e-06
-1.38168559680322e-05
-1.47297009926901e-05
-3.89558617446058e-05
-2.25064430556826e-05
-2.87942745277207e-05
-2.83110868175951e-05
-1.46358707746107e-05
-1.72287979633508e-05
-2.93183377536619e-05
-1.27207899249941e-05
-9.51626272244468e-06
-2.12329918816017e-06
-1.83354875176722e-05
-1.68225616372921e-06
-1.80963448134033e-05
-2.49007670442278e-05
-3.47793388232901e-06
-5.70351536289182e-05
-2.09331133640571e-05
-4.28434919567649e-05
-1.7927750184872e-05
-3.2992810788e-05
-2.62457369112428e-05
5.86214427219886e-06
-2.89499415102141e-05
-1.03422953731116e-05
-3.06231840906411e-05
-1.85171465025297e-05
-4.02212774924339e-05
-4.554618445649e-05
-7.71519938525518e-06
-4.23488625105868e-05
-2.60396930822542e-05
-3.12546966227514e-05
-1.87526066765132e-05
-2.99072641294145e-05
-1.69736867871839e-05
-2.07345696093057e-05
-1.64683665866278e-05
-2.85674558543977e-05
-3.06283487552214e-05
-2.04733483669149e-05
1.8589851121942e-05
-2.41761336035404e-05
-3.64961290759298e-05
-4.72369210121519e-05
-1.39550634304773e-05
-1.65602414308619e-05
-1.28236088560299e-05
-9.50027381076115e-06
-4.07257779169821e-05
-4.06423004789015e-05
1.04627199069773e-06
-2.69249735673221e-05
-1.4851252156665e-05
-2.88882705932029e-05
-2.14073262524879e-05
-2.96603509152544e-05
-2.71625219175438e-05
-2.09246372822015e-05
-7.61065253238517e-05
-3.06541349008508e-05
-3.51838037185334e-05
-2.22610803699727e-05
-1.73957040759269e-05
-1.279026650677e-05
-1.88857981169043e-05
-3.03787523902263e-05
-7.54872134227836e-06
-2.19732103283849e-05
-3.23808153039217e-05
-9.69674660702149e-06
9.93825869537041e-06
-3.11337331493541e-05
-3.25341698004899e-05
9.49430360875947e-06
-6.6464516478731e-06
-4.31410362061755e-07
-5.47131541337154e-05
3.85319532067079e-06
-2.10193058351237e-05
-2.64637416201226e-05
-1.76363711612009e-05
-1.19395412880877e-05
-3.14456633144105e-05
-3.06569925720652e-05
-3.26366416616982e-05
-2.76923541724198e-05
-4.71715896968494e-05
-4.86267486375683e-05
-2.1090026103897e-05
-1.89735701897289e-05
-2.07080950555332e-05
-2.77638412876307e-05
-3.13216346525987e-05
-2.74792866815652e-05
-1.83163232607073e-05
-2.46680980401796e-05
-3.50474797290177e-05
-4.25629301588677e-05
-2.66413408926531e-05
-3.68453241281771e-05
-3.7399771324475e-05
-2.44037621369911e-05
3.1786616849963e-06
-2.51225299366443e-05
-3.83926761217802e-05
4.33302782314087e-06
-2.89707245594196e-05
-2.56378946166299e-05
-1.59136675948397e-05
-2.13940472110871e-05
-1.09484178112018e-05
-2.28804222344365e-05
-1.94966561218128e-05
-7.17417825716747e-07
-3.69681110983107e-05
-2.56157043835383e-05
-1.93058211508765e-05
-2.70520659644587e-05
-2.97536487545362e-05
-3.30572040858431e-05
-1.18413725484145e-05
-5.01594258330095e-05
-3.96122564587526e-05
-3.02350302859394e-05
-2.82773442025501e-05
-1.50857866420532e-05
-3.09285910608439e-05
-7.48069149401125e-06
-4.83877472615337e-05
-5.70554447114006e-06
-4.0251333381843e-05
-3.25016739036434e-05
-1.62683159510775e-05
-3.17908639238564e-05
-2.56141714161678e-05
6.81241412457884e-07
-4.03976139065108e-05
-3.26386685493774e-05
-3.33941830105046e-06
-7.60914721286953e-06
-1.19863796848797e-05
-4.33749714679527e-06
-3.37063432494874e-05
-2.00495057857179e-05
-2.48612364253154e-05
-1.93661997438546e-05
-1.52725562674541e-05
-2.4629522845263e-05
-5.05161061273288e-06
-2.6838553923155e-05
-8.56972687565855e-06
-3.80196193082852e-05
-2.0664094438475e-05
-3.45346559120082e-05
-1.59782937351088e-05
-2.26417394870394e-05
-4.08078521845315e-05
-1.38616051259112e-05
-2.91122391299885e-05
-4.49597033664337e-05
-3.11177441227178e-05
-3.46603838890936e-05
-9.84933295078842e-06
-1.81484901237632e-05
-1.13911070716072e-06
-2.70972467335932e-05
1.50587183092444e-05
-7.78469662025891e-06
-1.17084095325325e-05
-1.51392721669729e-05
-2.87524979004905e-05
-1.6101764500125e-05
-1.68073293543187e-05
-5.44202698329079e-05
-3.66242636932548e-05
-3.27697301827062e-05
-6.0458461202428e-05
-4.55574305742902e-05
-1.3833921468386e-05
-3.5498643410985e-05
-2.44575310007585e-05
-3.01604152646571e-05
-3.58098899805135e-05
-9.7228210346472e-06
-5.0717743339248e-06
-3.71886430437605e-05
-3.31720834658962e-05
-2.60792883529294e-05
-2.32050786553383e-05
-5.0092275504388e-05
-3.22893738031678e-05
-1.79157392583463e-05
4.43177732204391e-06
-2.62329804496445e-06
-2.54290590079857e-05
-4.76643932839213e-05
-2.33666233601617e-05
-3.63858156037668e-05
-2.51504290434458e-05
2.78710142182355e-06
-1.48792368204086e-05
-2.78117706264692e-05
-1.8496040723518e-05
-4.89946532243509e-05
-1.83219714826068e-05
-1.86606540779152e-05
-4.07881889499622e-05
-1.28760078455354e-05
-4.31796320956555e-05
-2.51149011963316e-05
-2.5353984738026e-05
-2.43708256455261e-05
-1.10076620946926e-05
-1.41233958532066e-05
-2.28947464973767e-05
-2.0721203174546e-05
-1.81268519860205e-05
-1.07914630553152e-05
-2.50116020674222e-05
-3.81554757188722e-05
-6.49481525530741e-06
-2.62602992865598e-05
-2.35054642953695e-05
-2.49914492584686e-05
-2.86300761764412e-05
-1.25316023652278e-05
-1.48195530816717e-05
-4.89094420559158e-05
-1.95166502297156e-05
-3.48316425661821e-05
-3.01812716237055e-05
-3.26692111957894e-05
-2.16897996705258e-05
-1.64556425125942e-05
-3.99316990050648e-05
-3.27428983847832e-05
-3.5345487652863e-05
-2.38776418692046e-05
-8.90132618184904e-06
-7.65928502909102e-06
-2.22712632849401e-05
-1.8230526684928e-05
-3.83077504458898e-05
-4.21541974676187e-05
2.70707141773389e-06
-3.93270735757924e-05
-8.87737560411859e-06
-2.67534251377888e-05
-2.07549947791682e-05
-3.22011779760159e-05
-2.00969681710608e-05
-1.99386082314384e-05
-2.42490238882941e-05
-3.87815384414679e-05
-1.854065329808e-05
-8.70961973743785e-06
-5.52715630383805e-06
-1.89779235878648e-05
-4.14367088867724e-05
-8.71900376018349e-06
-3.59249231907619e-05
-2.1085915190553e-05
-3.51777154018392e-05
1.9063276389467e-06
-2.83966196795121e-05
-1.46459102901798e-05
-5.45210798525718e-05
-1.31151003404764e-05
-4.19058213264801e-05
-9.01192146639587e-06
-2.11755437661312e-05
-1.31514534784942e-05
-1.84464585674451e-05
-3.60837671767568e-05
-1.20136315873278e-05
-2.02842813177998e-05
-3.98645700409751e-05
-1.63864829829872e-05
-1.429272347407e-05
-2.12369544752298e-05
-2.63213406646339e-06
-8.1436303299998e-06
-4.84183602299801e-07
-5.01773885312912e-05
-3.35067732130199e-05
-3.2959131802984e-05
-1.20158993809224e-05
-3.95560849351838e-05
-1.16579049070081e-05
-1.82789029611135e-06
-3.02709660189659e-05
-1.48683488977861e-05
-2.31765737275823e-05
-5.54280393949989e-05
-1.83546946582239e-05
-3.16596148919019e-05
7.5290217715445e-07
-9.2931213691399e-07
-1.30729599322517e-05
-1.42376000551855e-05
-2.57609717384558e-05
-1.1486941025368e-05
-6.06153480933444e-05
-1.70742453339255e-05
8.12749416351265e-06
-1.03082001497673e-05
-4.14952911691178e-05
-5.14057202610703e-05
-3.37789195622936e-05
-4.08433725105573e-05
-3.59388515790198e-05
-3.11851836286701e-05
-3.38158778057053e-05
-3.22737537576817e-05
-1.80497951932518e-05
-3.17470298630287e-05
-5.56835181517943e-05
-1.37492637589857e-05
-3.0753689400564e-05
-3.53241952488712e-05
5.13685492849935e-06
-3.26685501405207e-05
-1.72679212026226e-05
-3.13423289950978e-05
-3.66375247811529e-05
-2.504279907194e-06
-3.44700522418092e-05
-2.57791203605742e-05
-4.67278076597934e-05
-6.26771462083282e-05
-2.40528152837503e-05
-3.86307697417511e-05
-5.30498108480249e-05
-2.46478154987242e-05
-2.46329847043969e-06
-2.4817292302895e-05
-2.49834609003108e-05
1.45796866973103e-05
-6.99292526405323e-06
-1.29968153475614e-05
-1.90637008201841e-05
-4.30076972632955e-05
-2.72064000352506e-05
-2.79012373627199e-05
-4.03406102897834e-05
-1.55802620496746e-05
-5.70669507495933e-06
-1.98884336402644e-05
-7.91233606020733e-06
-2.01285689353905e-05
-3.97431283196347e-05
-2.73328232199787e-05
-2.52433583360791e-05
-2.62978920593075e-05
-2.66514847482015e-05
-2.13860696922967e-05
-1.64424556015768e-05
-1.3561088747506e-05
-6.32869434270696e-06
-1.93139863606199e-05
2.48532479698358e-06
-4.83969545984049e-05
-3.50003855720438e-05
-3.04604396155757e-05
-1.09071891047999e-05
-3.72178499972719e-05
-8.02933222516956e-06
-2.86280667795892e-05
-2.50588403109348e-05
-8.77193800189795e-06
-2.57220954115038e-05
-2.61379405992337e-05
4.50952869217052e-06
-2.99249450231299e-05
-5.06934516268689e-05
-1.34064492738033e-05
-2.78613192164916e-05
-2.80118336649175e-05
-2.13740933217696e-05
-4.15963857630775e-05
-2.07202697739107e-05
-2.39181560996473e-05
-7.61597751039853e-07
-1.08381439890219e-05
-2.03170793772173e-05
-1.4654670300668e-05
-3.11721914677265e-05
-2.10619710108497e-05
-3.64971171341854e-05
-1.67821499471179e-05
-3.57623212868624e-05
-2.57267393251829e-05
-3.75754400141238e-05
2.66027588894049e-06
-2.68030985147475e-05
-2.4982620113903e-05
-3.12308394851692e-05
-3.23030263288122e-05
-2.04430834088196e-05
-5.84927084859909e-05
-4.29442792940437e-05
-2.57112929175461e-05
-2.70644820539528e-05
-1.89945796827871e-05
-2.35144252107158e-05
-1.97163750435673e-05
-4.45757948360789e-05
-5.03714313850635e-05
7.47600147752245e-06
-2.2542808559231e-05
-2.19570890009759e-05
-1.26060149698459e-05
-3.27434153584541e-05
-5.57824421862392e-05
-1.79375027105311e-05
-1.95628981756081e-05
-1.1961799185909e-05
-1.0759911581264e-05
-2.27275218172052e-05
-1.41472998196422e-05
-1.93726276279114e-05
-6.58893867547528e-07
-1.69872182802763e-05
-3.25798302699022e-05
-1.25665854531804e-05
-1.41745218227924e-05
-3.78857793680961e-05
-2.30818298501302e-05
-3.23979903184857e-05
-9.7969807994018e-06
-1.55275789402357e-05
-2.19076209525761e-05
-3.94280537754499e-05
-3.87450783304573e-06
-3.11828173893969e-05
-3.11684050979591e-05
-2.39594050888079e-05
-2.63910952680227e-05
-5.27880268532077e-06
-5.64439066879845e-06
-4.2360523571761e-05
-2.56077527084483e-05
4.53361679928943e-06
-2.97076203383687e-05
-1.09805812490458e-05
-4.91974747052041e-07
-2.36893099001097e-05
-6.06268408938268e-07
-1.64419702326092e-05
-2.97691074459327e-06
-2.80482499535989e-05
-4.52519601889639e-05
-4.54380225942698e-05
-2.15437769471909e-05
-3.51985217055818e-05
-2.88826559430157e-05
-1.7341195454732e-05
-1.33683322391609e-05
-3.04603560256606e-05
-2.58096169247764e-05
-1.13276238402144e-05
-4.51337198827637e-05
-3.56431546744091e-05
-3.83226109457374e-05
-1.61458663577253e-05
-4.11888739769467e-05
-3.24033784990731e-07
-2.81004524490139e-05
-3.55693867395957e-05
-1.37172155507329e-05
-3.90887960316873e-05
-1.33674201538424e-05
-1.38580190443098e-05
-1.18273108866796e-05
-8.61971396685458e-07
-2.37259507696857e-05
-2.25716340269106e-05
-1.57466446658449e-05
-2.14531436646537e-05
-3.72283902510726e-05
-1.01944909557699e-05
-2.57951251731133e-05
-2.49623021414355e-05
-4.62808384726903e-06
-1.59864528927723e-05
-1.17825910231716e-05
-4.34847315132132e-05
-6.6616993530323e-06
-2.76871546448485e-05
-1.50147204977e-05
-3.23540515186809e-05
-3.98404489812409e-05
-1.21597986468724e-05
-2.65792690782785e-05
-1.34578320629417e-05
-2.3668659780294e-05
-1.87849203676484e-05
-2.94859313128104e-05
-1.83168032171208e-05
-4.08619914193031e-05
-1.85566227696644e-05
-1.26069799146442e-05
-5.21792358359948e-05
-5.58195201059529e-05
1.25677336815075e-05
-4.54844494779528e-05
-2.46503116535606e-05
-4.90094903643593e-05
-4.85733130074517e-05
-1.0210678222005e-05
-1.25631623871047e-05
-3.52650789086906e-05
5.99573847644663e-06
-2.09765104712799e-05
-2.03827811878653e-05
-2.2502534536757e-05
-4.01746976143914e-05
-3.90291046815596e-05
-2.99650250672456e-05
-1.94506446227232e-05
-6.86777620419963e-06
5.7729630984353e-06
-3.0345352877883e-05
-2.79946849851936e-05
-4.27928450836769e-07
-1.41049389948191e-05
-3.84179443516043e-05
-2.33224731659034e-05
-1.53150580471168e-05
-2.08169535898523e-05
-3.06894180580189e-05
-9.40988121722697e-07
-3.59325143806548e-05
-1.24370287660208e-05
-4.51248771082488e-06
-4.96261028547135e-05
-3.75062418948379e-05
-4.20654456667995e-05
-2.45760796022711e-05
-3.82530947305531e-05
-2.3463710748051e-05
-3.62985411028987e-05
5.33564762288744e-06
-2.79456513213505e-05
-3.75118611929465e-05
-2.19282343726459e-05
-1.27380083319598e-05
-1.43371437035797e-06
-5.96686361382676e-06
-2.42800810906623e-05
-3.09913203031139e-05
-1.35208927470505e-05
-3.75024541410713e-05
-4.2698031754707e-05
-1.43355907622939e-05
-2.71568740082371e-05
-2.61320180386929e-05
2.83333695046657e-06
-5.36019132304112e-05
-2.8485141168267e-05
-1.43398693474473e-05
-4.8366217295297e-05
-1.20738206057534e-05
-1.6830321426515e-05
-2.4610492729606e-05
-3.67504439094726e-05
-1.6593676819019e-05
-1.86652186425663e-05
-4.15038355897773e-05
-3.02287733018999e-05
-3.87243611541824e-05
-3.47934182985674e-05
-2.31515040709743e-05
-2.41373737453387e-05
-3.87058600472196e-05
-6.33418588561897e-06
-1.38276364311201e-05
-7.27151684851003e-06
-2.82103584956887e-05
-2.39051283590656e-05
-4.16306101269271e-05
-4.62715879436613e-05
-1.43204950405892e-05
-3.22715255191194e-05
-1.908529441049e-05
-4.08505055303738e-05
-2.40331273474737e-05
-3.48803713635964e-05
-8.98293121818179e-06
-2.51739052155389e-05
-1.66121058635618e-05
-3.24932500577361e-05
-3.38766720879224e-05
-1.60278903289815e-05
8.2543227637302e-06
-1.26151854562939e-05
-3.77062165784723e-05
-3.14860598651992e-05
-3.53948236109123e-05
-1.90948341287293e-05
-3.8534345352758e-05
-3.71910849626063e-05
-5.62263843295459e-05
-6.36328609656536e-05
-2.72456597392229e-05
-7.47401483158727e-06
-3.35918105201282e-05
-4.262409775351e-05
-3.32363927230841e-05
-2.18524895789773e-05
-2.12261901114475e-05
-2.81635343552566e-05
-2.43275339595985e-05
-4.40280457525971e-06
-1.7734213210897e-05
-2.81614728022133e-05
-1.51556679489986e-05
-2.43282300410602e-05
-2.37889798707906e-05
-2.61954694537613e-05
-1.83690158292255e-05
3.86866079377888e-07
-3.36349820849444e-05
-2.34160341193062e-05
-2.89457867228831e-05
-1.28604171223884e-05
-2.14819884047168e-05
-2.7209273271728e-05
-1.72885938491877e-05
-1.01073956653194e-05
-2.08042971180574e-05
-3.58822973828979e-06
-2.63819135583964e-05
-3.47772957046514e-06
-1.46367603195274e-05
-3.2630160424768e-05
-6.27332911354432e-05
-3.82596325231631e-05
-1.50963760182188e-05
-3.09149933044942e-05
-8.10684233499941e-07
-3.24227262461739e-05
-2.7257235453003e-05
-1.97297406416664e-05
-1.72018475765451e-05
-2.9026889399234e-05
-2.07137753422501e-05
-2.58524381391942e-06
-1.55498730836408e-05
-5.98455942612086e-06
-2.94501583355791e-05
-2.9124752843768e-05
-1.69619620795805e-05
-2.89670002403445e-05
-1.70288651154082e-05
-2.68720755009951e-05
-5.39635795458723e-05
-5.14179075060849e-06
-2.26326970004994e-05
-2.1307952899195e-05
-3.38303157702857e-05
-2.28079883353221e-05
-2.86181835427278e-05
-2.75793137997615e-05
-7.4458965676285e-06
-2.88373615214451e-05
-1.45812881493132e-05
-7.93740861845515e-06
-2.10970540901043e-05
-1.51203024050031e-05
-2.75961963167548e-05
-3.13804765057918e-05
1.08279743324053e-05
-1.20891321512429e-05
-3.27661964666792e-06
-2.65104800574828e-05
-1.76511366851983e-07
-2.95880807638283e-05
-3.05598001470076e-05
-4.45468364309066e-05
-2.04550683584136e-05
-1.32640892693479e-05
-3.08115520716611e-05
-2.88928031132579e-05
-3.1908525139328e-05
2.13009939024459e-06
-1.94942278011041e-05
-1.29371852586584e-05
-1.50475895029289e-05
-5.8772897285573e-05
-3.3080086261415e-05
-3.78659112415063e-05
-1.02905619687582e-05
-3.53810001529439e-05
-9.26871180092992e-06
-2.2386342592371e-05
-1.67234076806259e-05
-2.51778753112454e-05
-2.71630767118352e-05
-1.53433592110895e-05
-1.90711641115761e-06
-2.29931984149119e-05
-2.53545768213991e-05
-2.91082535857727e-05
-5.2046519836179e-05
-2.4695152800155e-05
-4.27540634934969e-05
-1.43085851804162e-05
-6.71017410160418e-06
-1.82126943249641e-06
-2.74075674140576e-05
-2.20088826644226e-05
-1.24938046607229e-05
-2.79764939757164e-05
-4.92009460319513e-05
-1.41514369579015e-05
-3.60998025675232e-05
-1.65837944146039e-05
-2.46138577791474e-05
-3.33754146988437e-05
-1.62382852897632e-05
-3.26270262942426e-05
-2.55145159914729e-05
-1.7379155294945e-05
-8.81362311543134e-06
-2.60826877197269e-05
-9.20642759874126e-06
-2.24820535402706e-05
-1.61315022178741e-05
-5.26688007168915e-05
-2.99580345436089e-05
-3.57402167622103e-05
-1.67071039918251e-05
-1.28755447602574e-05
-1.74192987714967e-05
-5.06332980721774e-05
-1.90382498111681e-05
-1.59646685173742e-05
-3.4442161043884e-05
3.08483792267499e-06
-1.52654612079931e-05
-1.05703569168075e-05
-1.86337853824196e-05
-2.43767805016395e-05
-1.92779130946062e-05
9.02289298274425e-06
-2.21914484140174e-05
-1.9219732476293e-05
-1.95575990092285e-05
-2.11110340499611e-05
-2.18165024263144e-05
-1.52007199500076e-05
-1.44246089616853e-05
-2.66781837121896e-05
-2.06305356093152e-05
-2.02136326692441e-05
-2.84074013698667e-05
-3.88236098462419e-05
-7.61468041246021e-06
-8.30502972017753e-06
-3.12744749966376e-05
-1.52499541397348e-05
-3.04437112761823e-05
-4.77724403097052e-05
-5.33156208729069e-05
-1.36020760099238e-05
-2.47197865244785e-05
-1.19949413021212e-05
-2.89844063073765e-05
-5.00997233184875e-05
-2.29909298060385e-05
-3.62096659354569e-05
-5.35440326376797e-06
-3.10457562381153e-05
-1.39292399445953e-05
-3.06163786284608e-05
-3.21188419731562e-05
-6.40443206176593e-06
-3.66860377572519e-05
-1.65758589151309e-05
-4.98485987833833e-05
-3.45448305275435e-05
-3.5343138529293e-05
-3.93015458140455e-05
-2.01330580865153e-05
-3.42492487890387e-05
-2.42314300369538e-05
-3.33822096274258e-05
-3.1837935365337e-05
-1.17806519550512e-05
-3.43864750648987e-05
-2.59995653934485e-05
-2.93937085151037e-05
-9.53753713528505e-06
-2.78607659788772e-05
-2.39905332874833e-05
-2.50678222362234e-05
-4.63086283751619e-06
-2.01369362798875e-05
-1.8286515172823e-05
5.26777664590917e-07
-1.36110356016376e-05
-3.30806195332956e-05
-2.60774059327795e-05
-1.09390813085124e-05
-4.26450288115089e-05
-1.6550893111543e-05
-3.04387998988696e-05
7.31279527003654e-06
-3.77227854421011e-05
-4.43081028628447e-05
-4.57232163697447e-05
-2.10220499991963e-05
-1.34741339356763e-05
-4.5796024682945e-05
-1.24374815791779e-05
-2.82900836224983e-05
-2.8067595379702e-05
-3.0850068330489e-05
-1.47108849642194e-05
-3.49745010907263e-05
-1.99205078740165e-05
-2.88117857167586e-05
-2.83284199015799e-05
2.89535456908457e-07
6.1928790787783e-06
-4.38466485211566e-05
-3.66797271286396e-05
-2.76228585743677e-05
-2.20732299013447e-05
-6.0241604152242e-06
-3.47150193682297e-05
-8.00104948314336e-06
-2.34743657392191e-06
-1.43955553582297e-05
-3.27853931260807e-05
-1.85341311782393e-05
-3.23409007833182e-05
-3.30261123500529e-05
8.4863421502849e-06
-3.83857438796887e-05
-1.59947744596741e-05
-1.51044742106734e-05
-2.9128412779206e-05
-2.17701806990657e-05
-3.69473419974855e-05
-5.67404113749196e-06
-3.41310887151125e-05
-2.30698001356906e-05
-1.05700489603613e-05
-3.41645555049314e-05
-3.22827932455416e-05
-3.3573673901015e-05
-3.04762349279684e-05
-2.85135809183498e-05
-6.59492627361466e-06
-2.96458585425827e-05
-1.84038013049975e-05
-3.90349146088172e-05
-1.97986265579283e-05
-4.43526035989972e-05
-1.41462987550601e-05
-2.77212373178004e-05
-5.18098626352616e-06
-2.0580368421368e-05
-1.16486474271169e-05
-2.31813315091784e-05
