# Supplementary material for: Research on computational propagation and identification of mine microseismic signals based on deep learning
Source: PLoS One. 2025 Oct 22;20(10):e0334641. doi: 10.1371/journal.pone.0334641 (PMC12543183; doi:10.1371/journal.pone.0334641)
Supplement: S6 Data — (ZIP) [file pone.0334641.s006.zip › 000100900000225.xlsx_0.txt_24.txt.txt]

-3.0239129932133e-05
-3.44951544245056e-05
-2.33518573148675e-05
-3.73294369605846e-05
1.28609187466318e-05
-1.09191058436304e-05
-1.01553411431647e-05
-2.01379518644864e-05
-5.85216243311404e-06
-1.73983656587829e-05
-1.62393462199453e-05
-4.01438484058812e-05
-5.30096564597676e-05
7.54104905792872e-06
-2.44956338479207e-05
-2.75311258582508e-05
-5.06201158799261e-05
-3.0907613188029e-05
-2.24105124011176e-05
-2.10907798801031e-05
-1.46105381747704e-05
-3.37875320308102e-05
-1.74178521974987e-05
9.34686348316345e-07
-1.41038930589533e-05
-3.11366593887741e-05
-2.5955123679305e-05
-2.09479404631296e-05
-2.93619241144925e-05
-2.24725904597946e-05
-3.24686399692872e-05
-2.65204834854512e-05
-2.30691118156749e-05
-2.86661986355163e-05
-1.89331795777097e-05
-3.40794485351965e-05
-5.24048129056207e-06
-1.77524328040666e-05
3.21063681369466e-06
-4.0414790200337e-05
-1.35455453617224e-05
-2.00686180666682e-05
-2.25792570400243e-05
-2.47755997757577e-05
-3.06712025331471e-06
-2.39664737607173e-05
-3.48091514902178e-05
-2.27936523186158e-05
-2.54961295737317e-05
-1.89693566472359e-05
-1.23078190080724e-05
-2.46056601052901e-05
-3.91003610327964e-05
-2.94330639884033e-05
-2.72570856689541e-05
-1.3186891217693e-05
-1.90936040796531e-05
-8.57613034901399e-06
-3.77150604559732e-05
-3.42922858498973e-05
-4.47357196100154e-05
-2.78256100908337e-05
-3.69847011572661e-05
-3.46702764322656e-05
-2.09958291246887e-05
-3.02400874481416e-05
-1.79391146200141e-05
-1.83523649001862e-05
-1.8165750835411e-05
-6.96934284029774e-06
-2.28095197201778e-05
-1.70954170692041e-05
-1.15818243322546e-05
-3.05491120426345e-05
-2.08034862310863e-05
-5.75813172501431e-06
-2.71131956495142e-05
-9.62723509295279e-06
-3.23104022282746e-05
-6.53080866309325e-06
-1.90617783224839e-05
-3.01055614124859e-05
-2.07999141678146e-05
-7.74874447639671e-07
-2.69901515646321e-05
-3.67400057738899e-05
-2.5635606048038e-06
-3.37627936741852e-05
-2.6750927672799e-05
-3.80482965225196e-05
-5.64951679602196e-05
7.45377570284195e-07
-2.13886662496468e-05
-1.80909516824514e-05
-1.82805296783574e-05
-3.45835992046045e-05
-5.11036645187707e-05
-6.43504439868037e-06
-4.93312323631943e-06
-4.38092641818114e-05
-9.84085239492775e-06
-3.01989270740312e-05
-3.39322916330101e-05
-2.93158060025425e-05
-8.9896743920053e-06
-2.80724841164467e-05
-3.26484571980649e-05
-2.81866489098404e-05
-1.44986725979262e-05
-1.88607508075779e-05
-1.95997366249937e-05
-3.24091705692267e-05
-2.60804969766535e-05
-2.90985888645562e-05
-4.96724981640019e-06
-3.66986666205914e-05
-4.57192474643935e-05
-3.66681935067399e-05
-2.64462784452251e-05
-4.81389489115747e-05
-2.51905139977518e-05
-3.59462577900759e-05
-1.55221275208662e-05
-3.77013329962551e-05
-3.200593734184e-05
-4.18017229735672e-05
-2.26371474567441e-05
-1.43289591300161e-05
-1.52138735635868e-05
-2.69274612661369e-05
-1.53523765768779e-05
-3.62220323824779e-05
-3.49786135160465e-06
-1.73615020506282e-05
-2.77159267092518e-05
-7.37790457854404e-06
-3.5976904601151e-05
8.8099223385271e-06
-5.65620985565052e-05
-4.14757565638932e-05
-2.23013274373792e-05
-3.08318648263728e-05
-1.97345998656063e-05
-4.31112903814488e-05
-3.5079771761085e-05
-4.00309197054795e-05
-1.81126574914628e-05
-8.47524977851566e-06
-4.00627086496025e-05
-3.16103381708672e-05
-2.592256115578e-05
-9.65195825907466e-06
-1.79045514680392e-05
-2.41941797302023e-05
-2.63387911245479e-05
-2.4653412046596e-05
-3.63908535431322e-07
-1.74432233183851e-05
-2.96470856824929e-05
-3.17791520439445e-05
-4.25312245504438e-06
-2.28829497592228e-05
-1.38150987531581e-05
-3.41211109162211e-05
-1.95515384654746e-05
-1.3868765731327e-05
-8.10168795152988e-06
-1.75368588708056e-05
3.05590474780709e-06
-2.61616648343186e-05
-3.49384033182139e-05
-4.64002838242318e-05
-2.80327754508821e-05
-8.97306423288498e-06
-2.37754334792145e-05
-1.81129670006947e-05
-1.09216459382327e-05
-2.46268020864755e-05
-4.17971505105626e-05
6.45914519170639e-06
-3.4365593156294e-05
-1.67186126806593e-05
-2.25843973992769e-05
-2.35322562382693e-05
-2.44169466979913e-05
-2.57013201896009e-05
-1.09384042643724e-06
-1.69658889752914e-05
-1.69190656581075e-05
-4.09917358296663e-05
-1.69004148690178e-05
-3.03032551544573e-05
-2.43447684436808e-05
-1.93799252679891e-06
-3.48781421099358e-05
-3.86546555692187e-05
-9.67438345832751e-06
-5.40272823161281e-05
-1.39709417685726e-05
-2.05732001936848e-05
-4.53016393203808e-05
-1.30028024538367e-05
-2.49605276418635e-05
-2.44489609290417e-05
-2.1805009388472e-05
-1.86584254881776e-05
-4.90919899446144e-05
-1.43291303646152e-05
-7.70642242347976e-06
-9.08732755098086e-06
-4.81024048343557e-05
-2.80500270480397e-05
1.07774675118937e-06
-2.11082076077247e-05
-2.52445799265753e-05
-2.39619970930258e-05
-6.40193677904354e-06
-1.59240261373772e-05
-3.41470906081569e-05
-1.80237290831609e-05
-9.28222357685915e-06
-4.58139276459407e-05
-2.01707736785838e-05
-3.17340721075151e-05
-4.40335646898843e-06
-7.24419054358892e-06
-2.44811254599348e-05
-3.42953510265663e-05
-1.13828674380408e-05
-2.3622384270603e-05
4.59300205040751e-06
-2.70330432163067e-05
-1.6942330153352e-05
-3.57582611426822e-05
-9.83636485677846e-06
-2.21795248859086e-05
-4.73126043476378e-05
-2.72643740328364e-05
-2.15930286212354e-05
-6.47784630844823e-06
-3.1645901343296e-05
5.25187487480801e-06
-3.39022598898504e-05
-1.90964556280238e-05
-6.4146428891788e-05
-1.52608541337844e-05
-3.99542931894736e-05
-1.67992629638647e-05
-8.4100413752472e-06
-2.15871896268609e-05
-2.45192246400607e-05
-1.92627506432081e-05
-5.16999888141056e-05
-1.48256835406978e-05
-3.20069550846935e-05
-2.98318794114312e-05
-2.80799637153825e-05
-2.89939013568137e-05
-8.45306859495465e-07
-3.06582398376486e-05
-3.59841528754682e-05
-3.12458783124608e-05
-5.70447102793672e-06
-1.34346688033321e-05
-3.3282299423513e-05
-2.39082911234713e-06
-2.03832572809882e-05
-2.32767497527207e-05
6.02960110662609e-06
-8.99738672886423e-06
-3.44960289355899e-05
-3.27064353808916e-05
-2.32440223179824e-05
-2.62724789600295e-05
-3.03915501054087e-05
-3.12768051079942e-05
-2.70064446621554e-06
-2.16866034497326e-05
-2.26008626467494e-05
-5.87909315002924e-06
-2.7373905880991e-05
-2.15619479812025e-05
-5.59925682390161e-06
-4.12510971959665e-05
-1.97593533138054e-05
-2.55645966772141e-05
-2.91839937392879e-05
-2.75436039732061e-05
-2.10306254493821e-05
-6.08575878521254e-06
-3.85004768800332e-05
-1.59378106934642e-05
-1.37430433870809e-05
-4.03108438723653e-05
-4.90015789161355e-05
-1.5184045272407e-05
-2.1384094588884e-05
-1.72073681290331e-05
-1.97410552295072e-05
-1.28733346249995e-05
-1.53120752536303e-05
-2.43228509014227e-05
-3.61757156462801e-05
-1.52986262546224e-05
-3.83546477257839e-05
-2.33768970156995e-05
-3.55535544487024e-05
-2.92966486086956e-05
-3.46630359487762e-05
-5.186854201978e-05
1.71802914698251e-06
-1.90669542018666e-05
-1.0451532748157e-06
-8.53199196391985e-06
-1.78322302049318e-05
-4.52302061486926e-05
7.10828494426233e-07
-7.53269694619366e-06
-4.1401442072464e-05
-3.70975708991357e-05
-3.10087775732924e-05
-1.57965636121191e-05
-3.63508218918544e-05
-3.39470734838861e-05
-2.99917939370928e-05
-2.46953745330322e-05
-2.2494226541886e-05
-2.14252834005575e-05
-4.15027179998315e-06
-2.97358114919731e-05
-2.56014440361016e-05
-2.69409499866879e-05
-1.33649884118558e-05
-3.85101699556709e-05
-4.62098669015134e-05
-2.57533399515273e-05
-3.97817626267937e-05
-2.36907694001054e-05
-2.7288668972313e-05
-2.74511942644149e-05
-4.59534403197075e-05
-2.23051600689752e-05
-1.78360743604547e-05
-2.32038003750846e-05
-2.78447227518964e-05
-2.02239294564211e-05
-1.95075306021295e-05
-4.36304468811255e-05
-1.78813051461174e-05
-3.06036071258866e-05
-1.73064746535911e-05
-1.74592615051335e-05
-2.20383520160849e-05
2.55600771671459e-06
-1.89613635443352e-05
-3.16227740627006e-05
-3.32177860106134e-05
-4.08109883838772e-05
-2.35973598049249e-05
-3.88002494988326e-05
-4.82031058657511e-05
-1.46521748676931e-05
-2.13920622546289e-05
-2.11451635409791e-05
-2.83355530044215e-05
-1.29989052721159e-05
-3.12068170655776e-05
-2.16971096347832e-05
1.61856555068647e-06
-1.08799053698421e-05
-3.71659099225995e-05
-1.57105473431412e-05
-1.09831727612709e-05
-9.45997445429278e-06
-3.03503594526876e-05
-4.02787646432878e-05
-3.20999592707597e-05
-3.02502555956442e-05
-3.88658739197452e-05
-3.23051367878333e-05
-2.17630811564033e-05
-3.63658770590346e-05
-1.32925867846062e-05
-2.61347101803159e-05
4.18749936532732e-06
-2.75869956050967e-05
-2.89423687403828e-05
-2.49373825900619e-05
-1.61301340474524e-05
-4.05301760612489e-05
-5.51265355239428e-06
-3.78226412059354e-05
-2.55996330499767e-05
-3.96763654860089e-05
-3.81640360097325e-05
-2.81906644909905e-05
-1.86728969877321e-05
-3.24298167955642e-05
-1.72978781754194e-05
-1.73843626279617e-05
-2.44952508953933e-05
-2.19880755058596e-05
-1.88815752088737e-05
-1.91928038302202e-05
-4.18909443211628e-05
-2.59690611658752e-05
-1.84350548859242e-05
-1.72551267189668e-05
-2.1866000070657e-05
-2.38060940209624e-05
-1.73269520362359e-05
-2.28745421404098e-05
-2.00009013048312e-05
-7.40393846975245e-06
-6.17132056505479e-06
-4.35471756876421e-05
-3.05900357122431e-05
-9.96261464170835e-06
-9.14203942485986e-06
-1.89483451708082e-05
-2.51067982801935e-05
9.19943243763059e-06
-1.80820198863778e-05
-1.34544601561847e-05
9.99568005107936e-07
-3.56323296855171e-05
-6.22280844700689e-05
-2.93003125635449e-05
-1.91140767780743e-05
6.39501166035092e-06
-2.32047665669784e-05
-4.30495948293424e-05
-1.32911048565535e-05
-2.64052940157973e-05
-2.25204654796372e-05
-1.80684531842284e-05
-2.19487227953564e-05
-5.60727888073678e-06
-3.68759044773649e-05
-3.51778690858601e-05
-3.27653497266509e-05
-2.16892012679827e-05
-3.31919688464502e-05
5.14902218918315e-06
-1.13335041724736e-05
-4.11042311439339e-05
-2.60356488603346e-05
-1.35968404676315e-05
-3.30625535091013e-05
-3.04194315755776e-05
-2.19793617206315e-05
-2.09132111868949e-05
-1.00630616530617e-05
-3.3144367455839e-05
-2.13105406512537e-05
-1.29886073935536e-05
-2.48575520221403e-05
-6.23498282852282e-06
-7.23366890147257e-06
-1.01918495891281e-05
-2.14895376955965e-05
-2.65557454575164e-05
-2.98590643206812e-05
-6.1474039395659e-06
-6.44716752888553e-06
-2.52053075928033e-05
7.17957343678153e-06
-3.17569274491012e-05
-5.58688538309536e-05
-4.88123577821584e-05
-2.38216085937204e-05
-3.53022151357167e-05
-2.02130207287865e-05
-2.41078925117672e-05
-1.87294913473906e-05
-2.74709858265724e-05
-2.75178205652002e-05
-2.02815545542892e-05
-3.09782767375231e-05
-1.45461045650512e-05
-3.41857967551647e-05
-2.93215693889829e-05
-5.35992137893301e-05
-5.02132630192122e-05
-3.0278511746412e-05
-3.46944729060011e-05
-4.2680008473209e-05
-3.37833237491985e-05
-3.89828695597826e-05
-1.2988043996754e-05
-5.02026354930182e-05
-2.49522994600552e-05
-3.83269522811023e-05
-1.11047868060739e-05
-4.98240623118238e-05
-2.64043204862281e-05
-3.36493795921073e-05
-3.17980330383885e-05
-3.74282663237412e-05
-3.35097419562978e-05
-4.31690113896014e-05
-3.05583951530106e-05
-2.20975677906854e-05
-1.36545743143799e-05
-5.566825159305e-05
-2.12678824144101e-05
-3.73396101629024e-05
-2.98588864171393e-05
-4.04883231715859e-05
-2.2770098944303e-05
-1.73334850258342e-05
-1.60675224547732e-05
-5.3364571255473e-05
-4.53818719517359e-05
-3.11316093582322e-05
6.47310582586134e-07
7.2564183638267e-06
-2.19323095882994e-05
-2.24246490320583e-05
-9.21074766585186e-06
-2.23621840867512e-05
-6.82849574903842e-06
-3.89858476805784e-06
-8.40670265313071e-06
-7.60937801823278e-06
-3.14534917100436e-05
-4.33655168947541e-05
-1.60192310220363e-05
-2.26891135311901e-05
-3.54394898562612e-05
-1.45841407507983e-05
-1.96681473913643e-05
-4.32703921655629e-05
-3.03690764959611e-06
-2.63584998180402e-05
-3.15207150898708e-05
-3.6395487240553e-05
-1.95933029183132e-05
-2.65791032835526e-05
-3.37497435311303e-05
-8.24218733505996e-06
-3.294868578379e-05
-5.48186144144235e-06
-1.72473382739643e-05
-3.4372405738971e-05
-2.49830595125345e-05
-3.00624974795238e-05
-1.61352770016454e-05
-2.06830260206011e-05
-2.51252070482998e-05
-2.10723140647068e-06
-1.74829705978261e-05
-3.86633147908757e-05
-2.29067485119975e-05
-1.54238050063274e-05
-3.16757073840588e-05
-4.0237299183273e-05
-3.51103302112264e-05
-3.76079015320464e-05
-2.56051223174896e-05
-6.04628081514321e-06
-4.43336353039037e-05
-1.86931204980466e-05
-7.16173983148782e-06
-8.74045370187569e-06
-2.73519994172893e-05
-3.78992494147177e-05
-3.41969141597614e-05
-1.47071409023392e-05
-1.74551146906034e-05
-2.30427383113781e-05
-7.37554011060183e-06
-1.86015952547135e-05
-4.27794685110623e-05
-2.91474464727547e-05
6.53700976702461e-06
-3.36008158148682e-05
-1.8857826287577e-05
-4.4592723064666e-05
-5.47103679623323e-05
-1.98261822325325e-05
1.23141216429899e-05
4.09601228856428e-06
-3.0245240034823e-05
-1.12238104323024e-05
-2.86641853113374e-05
-2.63341827812772e-05
-2.04361024425905e-05
-4.57328264680562e-05
-2.00046729193215e-05
-3.1729941017039e-05
-7.12390324228444e-06
-3.51181473410151e-05
-4.41938422003042e-05
-1.89538201392644e-05
-3.50139119383201e-05
-2.31214382415593e-05
-4.04844996982289e-05
-1.90863995608687e-05
-2.31921795390384e-05
-7.79557172302572e-06
-4.29719377472625e-05
-6.46473377803262e-06
-2.58017398854362e-05
-3.39018628844803e-05
5.18399862460505e-06
-2.95739445495635e-05
1.94559128857813e-06
-3.21402606106816e-05
-1.85070739625953e-05
-9.78017984715577e-06
-1.15773519533486e-05
-3.36330729048111e-05
-1.77034872379229e-05
-1.85884414875389e-05
-2.57343262389573e-05
-1.50282573160923e-05
-1.1920894090101e-05
-1.90416182814419e-05
-3.01684931310765e-05
-2.50004431283753e-05
-1.4147341421709e-05
-4.14329553858822e-05
-2.84526628467006e-05
-3.78008932334855e-05
-1.65621071333197e-05
-2.17667761864547e-05
-1.7354856258795e-05
-1.82083969921682e-05
-3.37663567673103e-05
-1.91859373586124e-05
-3.56646826620459e-05
-2.62966979694712e-05
-3.92302463603709e-05
-1.29684738580643e-06
-8.08358509227752e-06
-4.95466131686814e-05
-3.10079763271903e-05
-4.44120862307864e-05
-4.12227195528142e-06
-1.44717156312659e-05
-3.34047098111531e-05
-8.2772388230076e-06
-2.52985553060107e-05
-2.96654215621328e-05
-1.90246270753238e-05
-1.20844291937202e-05
-3.37853904192069e-05
-2.09855880074504e-05
-3.46809968789797e-05
-5.13960976319856e-05
-3.11450040439086e-05
-1.96066157038715e-05
-4.55396021080795e-05
-1.71871842085851e-05
-3.04344443402112e-05
-8.71609545782135e-06
-2.40290224199182e-05
-5.10666457961565e-06
-3.0478900310458e-05
-3.16963123288238e-05
-4.53053993134256e-05
-4.29285063669575e-05
-2.79925313615968e-05
-2.976170110237e-05
-5.60864402447097e-05
-2.97987750631117e-05
-2.39002578957721e-05
-2.21527305886314e-05
-3.50823318282782e-05
-2.7585825111924e-05
-2.5350054205401e-06
8.59921363487192e-06
-5.22902977087223e-05
-2.25272664117347e-05
-2.46850065940776e-05
-3.96100183056844e-05
-5.41590318893484e-05
-3.1805699884103e-05
-4.32179770367984e-05
-3.81162110507349e-05
-1.65413937955208e-05
-2.06137449639346e-05
-3.92617900252469e-05
-3.24816371515051e-05
-1.7940968318945e-05
-2.03747968904198e-05
-4.69209415704385e-05
-3.78514086026638e-05
-9.16983215192681e-06
-1.46071333221218e-05
-4.6887943407475e-05
-3.54067586795512e-05
-2.41022832438018e-05
2.25025566886437e-06
-2.34338185864997e-05
-3.00605981925186e-05
-4.42007701950355e-05
-3.41460698602228e-05
-3.01874284392875e-05
-3.24161723170029e-05
-4.67788423795045e-05
-6.70218659349226e-06
7.09289713016967e-06
-7.17204185307783e-06
-3.29516256148322e-05
-2.67629679914492e-05
-2.80019780962254e-06
-1.39398877373601e-05
-1.83779347067633e-05
-4.09542564550064e-05
-2.56135322558927e-05
-2.17438183527435e-05
-3.21358671381522e-05
-2.68796255015302e-05
-3.66322302820906e-05
-2.44508400403569e-06
-6.46318147459356e-06
-1.34186189891026e-05
-1.55511438857213e-05
-1.94557617504117e-05
-2.74473015304526e-05
-3.57319739151994e-05
-8.5942964272278e-06
-1.12642898108352e-05
8.43109980269722e-07
-2.89788823447283e-06
-2.24040851200712e-05
-2.36382090842314e-05
-6.00561541263024e-06
-8.79416743238554e-07
-1.57530729750228e-05
-2.84752889391667e-05
-2.89466539389236e-05
-4.39344397452666e-05
-2.14050793880663e-05
-4.34488563212591e-05
-2.3965427434444e-05
-4.04740562297179e-05
3.32459040114271e-06
-5.34161688361997e-05
-1.58052912079867e-05
-2.82001561019831e-05
-1.02777978448931e-05
-2.23990476778186e-05
-1.64085216660641e-05
-8.72726558743065e-06
-3.15779361574453e-05
-4.02759305148441e-06
-3.06190439812309e-05
-2.37806528192479e-05
-2.73128080124478e-05
-1.52605856724006e-05
-2.97945873429696e-05
-3.66807174015578e-05
-1.01798071018237e-05
-2.7060095981495e-05
8.43513344559057e-06
-5.87388462136359e-05
-3.84533489220713e-05
-3.98910572313162e-05
-5.71675832850979e-06
-4.68318763120808e-05
-1.00531159459725e-05
-2.1365522485666e-05
-2.05998455875617e-05
-3.39051392225406e-05
-1.81777987033982e-05
-1.62968904352567e-05
-1.83205379788219e-06
-3.02633261237936e-05
-3.110072223067e-05
-4.14185517977528e-05
-3.25341061525146e-05
-1.56119169877018e-05
5.26937498926536e-06
-3.67669558283262e-05
-3.19538252014309e-05
-4.37731565185322e-05
-2.05883276105058e-05
-1.62147959897429e-05
-2.21507650539183e-05
-2.00613292488482e-05
-1.66447168806126e-05
-3.45447313538391e-05
-3.60919996660749e-05
-2.61034400544522e-05
-3.98502257177009e-05
-1.81227765402218e-05
-2.59883122478272e-05
-3.48097316027862e-05
-3.93197411411121e-05
-1.31569483561664e-05
-1.77362916232122e-05
-6.40691513396667e-05
1.54961812021499e-06
-3.25343872505325e-06
-4.95875115678271e-05
-2.37705427285916e-05
-1.84805529448206e-05
-2.81650364230644e-05
-1.75900971822362e-05
-1.61555450528738e-05
-4.75230574545047e-05
-2.57542788844389e-05
-2.98945448699833e-05
1.05039104580015e-06
3.12396973085762e-06
-4.58893893565937e-05
-2.57015941163391e-05
-1.48601743947221e-05
-8.90179186832668e-06
-4.39103156377427e-06
-3.36225931249349e-05
-2.25811545171842e-05
-2.69441400490534e-05
-3.4132803335526e-05
-1.90959261040987e-05
-1.08967771056777e-05
-2.7757486591974e-05
-2.88775879667483e-05
5.39964973442697e-06
-2.09371649494903e-05
-1.88677764700781e-05
-1.33392309635824e-05
-3.9914045758246e-05
-1.48726780416661e-05
-2.04552043868264e-05
-3.40132619508506e-05
-1.40783901646874e-05
-9.98793346137567e-06
-2.79068435344379e-05
-3.51830123656226e-05
-1.5436206903017e-05
5.48916965178341e-06
-2.57476600723248e-05
-2.86868819457874e-05
-4.01753906468695e-05
-3.4029000344945e-05
-1.1459004532315e-05
-3.30232963722792e-05
-1.68763625407386e-05
-2.51294225816807e-05
-7.640162772444e-06
-1.66693903962652e-05
-3.72593186633208e-05
-3.44209288296268e-05
-1.98820923305717e-05
-1.61382580032984e-05
-1.85436057455146e-06
-1.85594803384816e-05
-1.31128131398158e-05
-2.10017759489759e-05
-1.97575780459742e-05
-2.77056868493817e-05
-4.12424176650385e-05
-4.22456999738631e-05
-6.53529742229466e-06
-1.17578956281447e-05
-3.14733661102565e-06
-2.3219712528543e-05
-2.87772374641318e-05
-2.52826474791899e-05
-5.67462080187298e-06
-1.55103382085483e-05
-2.74640093251589e-05
-1.5189857755811e-05
-2.45609041094241e-05
-1.01710595188451e-05
-2.3518483756587e-05
-8.93020768395333e-06
-3.17244313809038e-05
-3.44647046706245e-05
-3.16737878300603e-05
-3.74024876320832e-05
-4.26167208597067e-05
-1.0626757333245e-05
-1.7358604543489e-05
-4.8448146648295e-05
-2.13905713864453e-05
-1.29012879889077e-05
-1.06039788232318e-05
-3.99495357602208e-05
-1.37194017214018e-05
-3.51747289539098e-05
-2.01059462627558e-05
-7.71021288857931e-06
-3.96596210046033e-05
-3.38602402535798e-05
-1.55388897509135e-05
-7.18887096124466e-06
-3.76879328374326e-05
-2.67359540469157e-05
-3.40763371558581e-05
-1.59201732031176e-05
-1.12698237015965e-05
-7.53094500522649e-06
-3.70629381208989e-05
-1.26843628245761e-05
-1.37707704685793e-05
-1.97212636016672e-05
-6.20735012388907e-06
-1.97473767147764e-05
-3.88537869675577e-05
-1.76541160297358e-05
-2.58061058628478e-05
-3.94328562090585e-05
-1.86604873355344e-05
4.22718240431857e-06
-1.43689138270904e-05
-1.31544431298599e-06
-3.70435272414672e-05
-4.71557473584879e-05
-1.79357939100692e-05
-3.40394015262176e-05
-1.13977676260715e-05
-3.19178321138474e-05
-2.1958290620464e-05
-1.88504313337133e-05
-4.77426766112119e-05
-6.71859944464305e-06
-3.32872374949794e-05
-3.81225250557345e-05
-2.23068845059522e-05
-4.02898506624552e-05
-4.14118357108594e-05
-1.74799330178967e-05
-2.79624585032921e-05
-3.11328345452696e-05
-1.61271245903282e-05
-2.57295756400753e-05
-3.58309799308952e-05
-3.6869308924529e-05
-5.52957095317486e-06
-3.22029668192239e-05
-1.50817068792942e-05
-1.37470940514297e-05
-2.13236010601325e-05
-2.23450921357115e-05
-1.26474393092673e-05
-3.19034408244456e-05
-3.08167012031603e-05
-3.00421783668552e-05
-4.42499701370958e-05
-1.05756761133765e-05
-1.14337723139593e-05
-2.20131732863196e-05
-2.19871747433144e-05
-5.3842935345743e-06
-2.08813426037626e-05
-4.51571381119231e-05
-2.97752911810602e-05
-8.43474683133439e-06
-3.6676958107188e-05
-1.92366541964498e-05
-2.66137770022221e-05
-2.69590533387049e-05
-1.73885784381386e-05
-7.24833561692278e-06
-1.12807794004307e-05
-8.63797706871086e-06
-3.99501200779354e-05
-4.08567457490289e-05
3.01061525346886e-06
-1.26581229378902e-05
-3.30672769254302e-05
-2.93361593867662e-06
-5.01228478193973e-06
-2.67121285484795e-05
-2.67927728683846e-05
-1.64094826102056e-05
-1.911160286252e-05
-7.44298180379985e-06
-1.0720689026905e-05
-1.59666433567324e-05
-3.61275833013206e-05
-1.02860667264808e-05
-7.29814917267253e-06
-3.02054143631954e-05
-2.49474670985812e-05
-3.58571637044224e-05
-7.26159840795495e-06
2.81939265003807e-06
-2.4241336428931e-05
-2.09773958995033e-06
-2.9293886838938e-05
-4.65628605520523e-06
-3.45920416194918e-05
-2.79780309791986e-05
-3.5585241074973e-05
-5.59420947569192e-06
-4.25890114130345e-05
-1.01826526006859e-05
-1.58696052743127e-05
-6.75226615221803e-07
-2.92894324551811e-05
-4.18994819837941e-05
-1.69748971767991e-05
-2.67790311964274e-05
-1.4946523053762e-05
-3.16757265600741e-05
-3.54828747245807e-05
-1.81029370478062e-07
-6.01052798703287e-05
-4.32030960270388e-05
-2.88812923916941e-05
-4.36222264378409e-05
-2.1540123826809e-05
-4.17231999593631e-05
-2.68780278481138e-05
-2.12671498736488e-05
-1.55129794594887e-05
-2.48504013531316e-05
-1.95212521101615e-05
-2.36353699452463e-05
-1.69441131719559e-05
-3.57057432740861e-06
-1.71007544621312e-05
-4.65696042283031e-05
-5.54401559651948e-06
-1.46281691073483e-05
-5.01305702150115e-05
-2.49279515224834e-05
-1.01501637369245e-05
-1.32605460348439e-05
-4.40422355216334e-05
-1.15611471824673e-05
-1.55411352910639e-05
-1.56535748538085e-05
-2.08487215087201e-05
-2.15197243577335e-05
-1.35553959268913e-05
-2.79574509048126e-05
-1.2315993996473e-05
-1.64856576252088e-05
-1.47950618508483e-05
1.53885408511887e-06
-3.7020676968399e-05
-1.73907037522961e-05
-3.85100874596538e-05
-1.47409661094783e-05
-2.10607341905785e-05
-2.66222191656032e-05
-1.04486442358906e-05
-3.35534998153885e-05
-3.36428358364369e-05
4.75944457651268e-06
-2.35550830255395e-05
2.05321174121975e-05
-3.62004853989897e-05
-4.91825782032901e-05
-1.03789324947304e-05
-1.40259218660243e-05
-7.66243954663245e-06
-5.98871971616284e-05
-5.70439505879763e-05
-5.18557368822234e-06
-3.78044561639944e-05
-5.30048449010397e-05
-1.79677291254801e-05
-1.05233882188343e-05
-2.12084110469872e-05
-2.66386457594356e-05
-3.23768566624772e-05
-1.23538090856499e-05
-3.15985469631652e-06
-2.03797782637784e-05
-2.7680837607978e-05
-2.21497017635223e-05
-1.77812302571299e-05
-2.20002955415676e-05
-3.19659276358974e-05
3.94776053420504e-06
-3.8420867118233e-05
-1.52314709567198e-06
-1.57121762542813e-05
-3.01804803030272e-05
-2.91696989208014e-05
-9.46370749005349e-06
-3.02549201630899e-05
-3.61720645163581e-05
-1.41603605023075e-05
-1.21568150628413e-05
-3.11201005186187e-05
-4.03353067289314e-05
-1.21224729369816e-05
9.22449419837142e-06
-1.04138874391467e-05
-1.66053084736808e-05
-1.89067546554752e-05
-9.04270462940148e-06
-1.29009905956239e-05
-2.49322606424833e-05
-2.93211111126262e-05
-8.14777115269365e-06
-1.98275578707481e-05
-1.69998873807743e-05
3.8820079869878e-06
-1.89651266604037e-05
-2.95943156782069e-05
1.70201851882338e-06
-4.2607428691144e-05
-3.08756847825712e-05
-3.3502091863548e-05
-3.90497137650454e-05
-3.69545898789846e-05
-3.44110189371842e-05
7.82816537756047e-06
-2.40516770061578e-05
-2.67797521784604e-05
1.16051045431808e-05
-1.60812290837623e-05
-3.22105376178943e-05
-2.29866456809828e-05
-4.5591561548405e-05
-7.4235262108436e-06
4.09630641096182e-06
-2.174095421362e-05
-2.1908639150047e-05
-9.15932460747065e-06
6.74697274670142e-06
-2.52066526155525e-05
-5.91431976705111e-05
-2.99838193325674e-05
-6.37427479371566e-06
-1.34670676059387e-05
-1.6015213554283e-05
-4.25303435720719e-05
-4.98153947934817e-06
-3.23905718935836e-05
-4.29055640235457e-06
-4.36437208622422e-05
-3.10475879029658e-05
-2.34533077311464e-06
-3.01799449544408e-05
-4.7726005674556e-05
-1.38824294166965e-05
-1.89771744473573e-05
-2.62111382148981e-05
-1.68816905828077e-05
-3.50479415675131e-05
-2.02321588224675e-05
-3.1403524500934e-05
-2.48009148047374e-05
-4.48396253801822e-05
-1.58723505524181e-05
-1.58215981254533e-05
-3.69212097554641e-05
-4.38746424016353e-05
-7.68439187038493e-06
-2.31359593618076e-05
-1.2377028911707e-05
-3.12237204520328e-05
-1.72470345978607e-05
-3.0755079445046e-05
-1.96810165686144e-05
-4.97784736340675e-06
-3.2722538092782e-05
-1.2944390263484e-06
-8.27745946765335e-06
-1.97759348966411e-05
-1.67581618435269e-05
-2.95706747860551e-05
-1.56143838545703e-05
-2.92474882057702e-05
-4.29663656500253e-05
-2.00653312599388e-05
-3.0929875150896e-05
-1.18334112248832e-05
-1.94798623069036e-05
-4.64604178343285e-05
-3.13808115049334e-05
-3.78889132248794e-05
-1.61775961953053e-05
-2.62170031156305e-05
-8.77704521749933e-06
-1.27595310462203e-05
-3.23635373872615e-05
-2.2119404392757e-05
-1.67859391256939e-05
-4.40384660420522e-05
-3.03477003758621e-05
-6.29386278980748e-06
-2.0808146991537e-05
-1.01406127367722e-05
-1.14290909820278e-05
-6.3533456768302e-06
-1.89463379895275e-05
-4.66152043233284e-06
-2.08992553827506e-05
-1.62866870115316e-05
-1.74116185495332e-05
-1.07826849608127e-05
-2.97578141279783e-05
-3.456606511049e-05
-3.55363024298812e-05
-3.34894669255939e-05
-3.8290448539503e-05
-4.97263683924004e-05
-1.43402253147941e-05
-2.69527331565799e-05
-1.8080570030474e-06
-3.60220737377948e-05
-2.75883292769266e-05
-2.33016466489308e-05
-1.1460205008499e-05
-2.19968372330985e-05
1.3972486699665e-06
-2.72355555482586e-05
-2.6568283169773e-05
-1.52680622083571e-05
-2.36606520412002e-05
-8.50158897421546e-06
-2.40892175059932e-05
-1.30013820736526e-05
-8.21446185209307e-06
-2.72953104152587e-05
-5.00182490087821e-05
-3.01597030672707e-05
-2.48704592350922e-05
-3.60181969743533e-05
-4.41673864667311e-05
-1.80429152006386e-05
-1.89935686829155e-05
-3.51165980764239e-05
-1.87412301912449e-05
-5.47940490632033e-06
-3.63892479539607e-05
-8.996866794983e-06
-2.24921391720046e-05
-2.94267709727254e-05
-4.4725186436389e-05
-1.85104244966613e-05
-2.16399541877362e-05
-1.28140379556067e-05
-5.0868489756274e-05
-3.24023291692048e-05
-4.71934376372212e-05
-1.63935413976704e-05
-3.5371535976132e-06
-3.14573767665148e-05
-3.50290754114964e-05
-8.99902720995689e-06
-2.8959768657029e-05
-1.86538299073874e-05
-2.09341125780958e-05
-1.74449050783701e-05
3.5284983239439e-06
-4.85174000298198e-05
-2.06932473802583e-05
-2.32831867739336e-05
-2.2640790781753e-05
-1.46677751081525e-05
-2.34203465117554e-05
-2.30789835250858e-05
-3.56497765053511e-05
-6.19280502556605e-05
-3.82962240182922e-05
-5.2901490249643e-05
-2.26246979713901e-05
-5.068695751604e-05
-2.18006673647102e-05
-1.84867949122331e-05
-7.77080552398567e-06
-3.29428156785132e-05
-2.14528465085433e-05
-2.59691865292854e-05
-3.79625473164545e-05
-3.0666849066617e-05
-2.46960823343669e-05
-4.10783234330569e-05
-1.50303413626197e-05
-2.87719361020037e-05
-2.5205101775333e-05
-3.27748176955725e-05
-5.47034529643007e-05
-1.53719681704133e-05
-2.55732912084628e-05
-4.82652047210772e-05
-2.51495185769363e-05
4.0196605291429e-06
-2.23797401039784e-05
-2.05883195153899e-05
-2.1502555342616e-05
-2.09989503007494e-05
-1.87498287008903e-05
-2.99646577576889e-06
-4.5696059071923e-05
-4.0014099581032e-05
-3.69238556169459e-05
-2.23464474251491e-05
-7.60162644827672e-06
-2.30705899246567e-05
-6.33999291227027e-05
-6.29749447921487e-06
4.51928840653971e-07
-3.02432416611442e-05
-2.4436917692726e-05
-1.92578121357493e-05
-1.84181910287513e-05
-4.84359084327968e-05
-2.05806377602492e-05
-2.14977378936912e-05
-3.99146405907631e-05
-4.16466519575134e-05
-3.41407356407016e-05
-1.24673518157402e-05
-2.19337213312016e-05
-3.4617057104748e-05
-2.78918287814314e-05
-2.21722693286782e-05
-2.94957919799399e-05
-2.98856764271962e-05
-3.73730208462334e-05
-3.92890837322836e-05
-3.43810649247094e-05
-4.05507029096203e-05
-1.18953384572318e-05
-2.97920001330101e-06
-1.77272988282122e-05
-2.79744714275005e-05
-3.74473535337628e-05
-2.01502806331131e-05
-3.2539876194419e-05
-1.9636833793491e-05
-4.29994382750155e-05
-3.86537328207348e-05
-8.22351352890991e-06
-2.48277024078229e-05
1.04656792443214e-06
-2.74925782366674e-05
-4.23452123520445e-05
-1.20826380309871e-05
-2.9973536244968e-05
-1.58638746812316e-05
-2.83512419224519e-05
-1.97525516828103e-05
-3.32035955227992e-05
-1.95756753857604e-05
-4.33158850014879e-05
-4.19168449877289e-05
-2.251577713261e-05
-2.68635892484666e-06
-1.2455986176528e-05
-6.19584173725302e-06
-1.8750243219104e-05
-2.70302860378708e-05
-2.63245386004001e-05
-4.50042810863883e-06
-2.34920284171686e-05
-2.21000846666259e-05
-4.16740382450849e-06
-1.55786708635963e-05
-1.35607336061758e-05
-6.47165702407187e-06
-1.61942773618388e-05
-1.01611706807245e-05
-1.09552314757262e-05
-1.33841768908861e-05
6.60357007261236e-06
-3.34244168941559e-05
-3.95858675885879e-05
-2.76657672359188e-05
-2.15825814560057e-05
-8.54928048299496e-06
-5.64623525518937e-06
-1.30718644548493e-05
-1.77763999704671e-05
-2.7962509589728e-05
6.29110077484356e-06
4.24425066403405e-06
-3.14178114904424e-05
-9.39029807923214e-06
-4.80770852676274e-05
-6.91472659620556e-06
-3.35598206095844e-05
-1.8741566001801e-05
-1.30476394884837e-05
-3.63512676802173e-05
-1.95458212981912e-05
-1.59101422685812e-05
-2.18755033471973e-06
-5.8158797450832e-06
-2.75759251440576e-06
-3.31004151778079e-05
-2.9458807822663e-05
-8.6376663828687e-06
-2.18534929833712e-05
-4.11612831145709e-05
-3.38702056772928e-05
-1.77499398592408e-05
-2.03636355514661e-05
-8.05231554591831e-06
-1.72202150615953e-05
-1.0985377637312e-05
-4.89331203839138e-05
-3.47457288582444e-05
-1.86040838599423e-05
-2.8672421582129e-05
-3.0448827552798e-05
-5.08517017365163e-05
-9.33914811320102e-06
-3.00045208386497e-05
-2.99796791981278e-05
-3.15913146842723e-05
-2.87019953179914e-05
-1.63963886435941e-05
-3.68714861279593e-05
-3.25780076868028e-05
-3.36892616382487e-05
-2.31020621285627e-05
-3.3298565540075e-05
-4.62522221364714e-05
-2.07902182914269e-05
-3.14344620418522e-05
-5.05049794353837e-05
-4.61874959319786e-05
-7.60990756351532e-06
-1.10369627273711e-05
-2.81663558896148e-05
-4.71542365678636e-05
-2.33487938086283e-05
-4.2605739765689e-05
-1.17745931874042e-05
-3.90181996465118e-05
-4.32213125557565e-05
-4.88188617856952e-05
-1.26288104554884e-05
-3.83472848348469e-05
-4.74086834572947e-05
4.24847962100368e-06
-1.70486313375981e-05
-2.21344532095212e-05
-1.24381319685607e-05
1.16212960660506e-05
-1.47662164418872e-05
-3.47673945541893e-06
-1.92459808201504e-05
-3.17898863470025e-05
-1.06505047270831e-05
-3.88876227506801e-05
-4.06980163998291e-05
-3.13552908253072e-05
-6.19192264740282e-06
-1.72642516273669e-05
-1.95465957610369e-05
-4.27593239041546e-05
-2.49185639374008e-05
-2.06346672478055e-05
-1.37514581039258e-05
-3.54239720050013e-05
-3.5092356869402e-05
-2.68178446034611e-05
-1.00927299495646e-05
-1.90544925931998e-05
-2.30426600545948e-05
-5.32224272560413e-05
-4.47105046532519e-06
-9.21869689426395e-06
-1.51104608581597e-05
-1.1067272557354e-05
8.04745935999435e-06
-2.01732745055227e-05
-5.41223368421045e-05
-4.77934268143961e-05
-2.33055587487473e-05
-1.32484306052104e-05
-8.48843243672519e-06
-1.36764479713448e-05
-2.49440374758437e-05
-2.16449253609028e-05
-3.42312917118777e-05
-1.52883185608415e-05
-2.47395824723243e-05
-3.40979953315314e-05
-5.02098387395598e-05
-3.99036964301932e-06
-3.1465697195895e-05
-2.10968819629118e-05
-4.37341659496102e-05
4.75573198044478e-06
-4.46990418589291e-05
-5.54058536860399e-05
-3.39426393528052e-05
-2.42923538782787e-05
-1.84575329609597e-05
-1.77995357152018e-05
-4.60995071038739e-05
-9.34424159110351e-06
-1.94528546112375e-05
-1.54514192411079e-05
-1.7413571853791e-05
9.63685311444294e-06
-2.88364207322221e-05
-4.60645621064186e-05
-2.28350884520114e-05
-4.67515223915647e-05
6.17127176296772e-06
-3.71563552242255e-05
4.79836128279034e-06
-1.93131348683662e-05
-4.74176932354067e-05
-1.52416539895144e-05
-2.15791272668869e-05
3.33330851753711e-06
-3.62110100849649e-05
-2.26880699730157e-05
-4.40037973459816e-05
-3.14015021120834e-05
-1.00202137388391e-05
-1.40332400535687e-05
-3.41751395601412e-05
-3.17118379675315e-05
-2.25169402943791e-05
-1.77397693067488e-05
-7.43336408499264e-06
-3.32148088040364e-05
-2.78414660968123e-05
-1.27775436873557e-05
-3.5892022057832e-05
-3.283095283335e-05
-1.66632716158836e-05
-2.0085772744697e-05
-1.99711878938949e-05
-1.7420907751268e-05
-4.14714280911445e-05
-4.467953730046e-05
-3.08348295282222e-05
-2.15655337036001e-05
-2.74145340763637e-05
-4.47906530840372e-05
1.5100136441657e-06
2.21757495723702e-07
-9.2106195401305e-06
-2.80140704626212e-05
-1.29847110462875e-05
-1.85410391265786e-05
-4.39596225618747e-05
-1.38240013284241e-05
-1.73283758611605e-05
-4.47073495947093e-05
-2.30932209053799e-05
-3.43166748437646e-05
-1.06121547294505e-05
-2.03659276910209e-05
-1.61812593574603e-05
-4.69475870686087e-05
-3.19228640636328e-05
-2.8828538324424e-05
-3.55461911155582e-05
-3.61989069062864e-05
-2.07788343078813e-05
-5.52421227387871e-05
-1.2727512049212e-05
-2.71704430804491e-05
-2.4750207680987e-05
-2.46700302737363e-05
-4.79402290138433e-05
-1.67683295808245e-05
-2.60452018037783e-05
-2.61906063609883e-05
-2.53776802303439e-06
-1.8941075201955e-05
-5.83385524026298e-05
-1.89686901864282e-05
7.61242498070522e-06
-2.84782124418542e-05
-2.46759471118217e-05
-1.84001962906932e-05
4.43229939335576e-06
-1.71868014849432e-05
-4.14517338855724e-05
-2.99275479184126e-05
-2.79845540481201e-05
-3.50426664156611e-05
-1.40435908617009e-05
-2.44371555820674e-06
-4.31527322103598e-05
-3.31906741197823e-05
-3.39990205234063e-06
-2.82036886129118e-05
-2.99775300058344e-06
-2.24081118921093e-05
-3.13891878642387e-05
-1.32191839333409e-05
-2.80650278955419e-05
-5.66884523203489e-06
-2.03707428893697e-05
-4.67602732095883e-05
-5.90884575808858e-05
-5.18096883619001e-06
-3.84042148128113e-05
3.52379569912445e-06
-3.74651049333295e-05
-3.47600643797766e-06
6.03519477206639e-06
-6.81872557378758e-06
-2.55716604795836e-05
-2.66523388009124e-05
-1.62483749895561e-05
-4.20367431508571e-05
-1.74595249223376e-05
-1.21088732167126e-05
1.69918613608278e-06
-3.67644426772604e-05
-9.22806199532071e-06
-1.42242879249578e-05
-5.78018053492046e-05
-3.32513930458934e-06
-1.31953698720796e-05
-1.95287879169734e-05
-1.80899023332352e-05
1.38448168187927e-06
-3.71714627702525e-05
-2.66573111846597e-05
-1.76564793631393e-05
-1.68181144020299e-05
2.61979575999263e-06
-1.94155803239952e-05
-3.87718226840195e-05
-2.18188627714051e-06
-2.05390327771833e-05
-2.90498079832193e-05
-3.61826538526386e-05
-1.78875645617151e-05
-6.5329693374031e-06
-2.43594513549756e-05
-2.26647363657715e-05
-3.249815592203e-05
-5.12983631640038e-05
-3.49629840747498e-05
-2.04609151957515e-05
-3.25670493646053e-05
-3.26464493897769e-05
-2.8060522904869e-05
-1.68180139333037e-05
-1.67309439673627e-05
-3.97224384944181e-05
-4.56553546478379e-05
-1.95515189707194e-05
-4.53782953092959e-05
-3.17429824761948e-05
-2.23606600716595e-05
3.76727027735099e-06
-3.78972396764418e-05
-4.23546194098066e-05
-2.80533561379455e-05
-2.02764779507107e-05
-1.65789537848966e-05
-2.93590434368489e-05
-9.12150947180028e-06
-2.31515013759447e-05
-1.51530500537155e-05
-3.91051835563296e-05
-2.69723824610946e-05
-2.07007774399783e-05
-2.8705514560419e-05
-1.53627654356962e-05
-3.51656266820195e-05
-1.99528230607217e-05
-1.08243263119076e-05
-9.35228434216211e-06
-2.47462151800187e-05
-1.38669493356904e-05
-2.88536405975936e-05
-1.91593623173683e-05
-1.35053956674849e-05
-3.345874210456e-05
-2.80244261730956e-05
-5.27075910571356e-05
-3.09590312758259e-05
-7.98556882027052e-08
-3.18681627871395e-05
-3.38285438616579e-05
-2.20400078707971e-05
-4.07351577223206e-05
-4.66892733938327e-05
-1.37663060201953e-05
-1.82538350741988e-05
-3.15774749304416e-05
-4.76671711295902e-05
-3.19365434244457e-05
-2.44562719505521e-06
-1.93914793941069e-05
-1.78630602536016e-05
8.62223068748334e-06
-3.59163689293869e-05
-5.58362125627146e-05
-3.49081302352922e-05
-1.29260573237669e-05
-4.28499500048744e-05
-2.88042028972943e-05
-1.30374015448257e-06
-2.2072698086513e-05
-3.19704536105375e-05
-3.01511177566875e-05
-4.44792089648368e-05
-1.26251855745433e-05
-1.78088927108986e-05
-1.54840315961686e-05
-4.4632823126886e-05
-2.98276627148499e-05
-4.26790357131931e-05
-1.81318281953478e-05
-2.40189155736522e-05
-4.34262631564409e-05
-1.19270023735731e-05
-1.69514965740662e-05
-4.4968168547986e-06
-4.57963589032464e-06
-2.40308412296118e-05
-2.31136716275254e-05
-1.02806242906023e-05
-2.2771423187085e-05
-3.2556796382594e-06
-1.29562802511506e-06
2.7346378319543e-06
-3.72384698688178e-05
-3.28466279096152e-05
-2.21065795570131e-05
-9.07486823586346e-06
-2.16154069083122e-05
-2.6817296203469e-05
-3.16158704676884e-05
-1.25087788934176e-05
-4.55108204191578e-05
-2.71106160744757e-05
-3.95886944457913e-05
-2.74543556465629e-05
-3.33820249413494e-05
-2.91116299615959e-05
-3.45843756942379e-05
-7.31530944794703e-06
-1.39233504659377e-05
-1.35352921433574e-05
-3.07793773008279e-05
-3.29037314982321e-05
-8.27159740137431e-06
-2.3169986299115e-05
-8.33597064534099e-06
-8.88328372284038e-06
-3.27980594607845e-05
-5.32869362896591e-05
-3.19363910466688e-05
-2.5293140628674e-05
-3.77996345312472e-05
-2.66714916261751e-05
-4.62053217794317e-05
-1.15992973217043e-05
-3.48449228854283e-05
-1.50229781787994e-05
-4.00431678561108e-05
-1.42410219070583e-05
-2.20806861889261e-05
-2.56841901050019e-05
-2.33815720556289e-05
-3.58213557574315e-05
-4.62017133816801e-06
-1.45946241877726e-06
-2.15184381535596e-05
-2.19132229629149e-06
-8.0989919890574e-06
-3.99032279308414e-05
-1.06991949029971e-05
-1.94918034962244e-05
-3.27133893781386e-05
-1.46326380479247e-05
-1.44222306935711e-05
-1.34516113334305e-05
-2.79328238966523e-05
-1.75888773248843e-06
-1.45468930231114e-05
-2.69857911532198e-05
-2.61681130170685e-05
4.99639217101829e-06
-1.41843592365397e-05
-3.84842686124274e-05
-2.34886194184096e-05
-3.6756079406467e-05
-1.84637028408654e-05
-6.86577108095601e-06
-1.96824747696678e-05
-3.25374336764043e-05
-1.22367791600124e-05
-1.45650388836577e-05
-4.19962391385377e-05
-2.16497868305163e-05
-2.87410126199966e-05
-1.70180009961073e-05
-2.92294177624311e-05
-2.3282286021432e-05
-3.42371095307994e-05
-1.81193078156756e-05
-5.03945306846376e-05
-6.65702873202996e-06
-3.58737676218818e-05
-1.9115018083246e-05
-8.92409351419736e-06
-4.21497806317613e-05
-3.34857542970228e-05
-1.15952204643879e-07
-3.90363474281891e-05
-9.75696777085465e-06
-2.15604049424993e-05
-2.16944017367247e-05
-3.61873373100214e-05
-2.88442195578404e-05
-2.08867053870319e-05
-1.15287620606841e-05
-4.27554280380491e-05
-1.07805008418063e-05
-5.48336060241868e-05
-3.05146389832774e-05
-7.26146500229846e-06
-4.44205213454876e-05
-2.78569734562602e-05
-1.17990460581931e-05
-3.18257214570155e-05
-1.23569001579672e-05
-3.09710139127247e-05
-2.00321579668096e-05
-4.96779578606515e-05
7.76510247666683e-06
-2.7615322734257e-05
-7.84978997823831e-06
-1.9512376403324e-05
-5.00860374826338e-06
-3.10063771198151e-05
-2.55900941771508e-05
-3.62705810656133e-05
-2.38002819803512e-06
-4.82794537858631e-05
-2.89049446626083e-05
-2.88277341580346e-05
-4.45897688862191e-05
-4.86009366785324e-05
-1.0730364447925e-05
-2.77325700731311e-05
-3.01637136188387e-05
-2.08414778124163e-05
-4.72368722090939e-05
6.80629751587032e-06
-2.32892167760839e-05
-4.85400745304573e-05
-5.22881130687996e-06
-3.14228539947532e-05
-4.8230360233252e-05
-3.4563048693204e-05
-2.01225166048558e-05
2.16007866636521e-06
-6.37771356632321e-06
-6.43954345483045e-06
-2.19061167950311e-05
-1.28608427434878e-05
-2.3174143142457e-05
-1.54332791362056e-05
-1.40182326934668e-05
-7.78251645098243e-06
-3.53393760502201e-05
-2.09522994896215e-05
-2.4112408315941e-05
-1.89555292250193e-05
-4.40610830306065e-05
-5.36744978029217e-05
-2.99597328822239e-05
-3.13891294040145e-05
-3.47553304644213e-05
-2.04573572917929e-05
-1.31275881254405e-05
-2.25771190902793e-05
-5.45809994249399e-05
-3.56733691623341e-05
-1.63979598427439e-05
-2.04574130030937e-05
-3.22132662899579e-05
2.35208703702651e-06
-1.79245156960745e-05
-1.4772808869474e-05
-2.3031214953439e-05
-4.00067921535729e-05
-3.97671656067186e-05
-2.83062146035644e-05
-3.0767472616862e-05
-1.82129354479347e-05
-1.3376299820144e-05
-2.78426545668919e-05
-3.55512509273941e-05
-1.11387863185187e-05
-2.02193489187719e-05
-3.31267702284911e-05
-7.43398717291869e-06
-3.33594785170229e-05
-2.61880049376843e-05
-1.43155434344358e-05
-6.93640562859175e-06
-2.4808531007023e-05
-9.74279001696066e-06
-2.35513911416019e-05
-2.00434071178986e-05
-4.98198884106855e-05
-2.92704245103269e-05
-1.43951662422527e-05
-2.51072050394407e-05
-4.37707389403977e-05
-1.76839467023956e-05
-1.73725097642138e-05
-3.65599776878032e-05
4.80693323135583e-06
-3.77993065396242e-05
-3.11714441464537e-05
-1.6546676482939e-05
-5.07642232096824e-05
-3.36917318035944e-05
-8.36230312044607e-06
-9.74774562512748e-06
-1.38458634691733e-05
4.0415304127202e-06
-3.2741163506036e-05
-7.29106520707082e-06
-1.73458021641959e-05
-1.08837050452773e-05
-1.11348108368905e-05
-2.11087151365814e-05
-3.91719430136158e-05
-3.659558852562e-05
-3.47225980299514e-05
-3.54691864133389e-05
-2.51390315937262e-05
-3.94426014283971e-05
-2.48393014618259e-06
-2.45911429707099e-06
-2.65103751772682e-05
1.71055616849725e-05
-2.19289882364594e-05
-3.18791806010963e-05
-1.93210267482258e-05
-4.88105118647536e-05
-4.59041148815737e-06
-1.11186661664842e-05
-4.19172893679276e-05
-5.17587416004289e-08
-3.04582834903025e-05
-7.1917231748441e-06
-9.67327250689912e-06
-2.5786436323317e-05
-1.79575333179546e-05
-1.77867546223296e-05
-4.41195782981333e-06
-1.06937254923925e-05
-2.49093384227973e-05
-3.01624919908444e-05
-4.08095989203377e-05
-4.02431165624062e-05
-2.08686818173637e-05
-2.57017202356892e-05
-4.70159906148384e-05
-9.11802570693301e-06
-4.18368758293901e-05
-3.54176870345794e-05
-4.57214919631948e-05
-3.72234527092187e-05
-2.60214284692427e-05
-5.80072624874348e-06
-2.35140837690302e-05
-2.76276264541912e-05
-4.11118492095326e-05
8.64151241784213e-06
-2.6332534814403e-05
-1.40448595469583e-05
-2.45782324048352e-05
-3.55817770457756e-05
-3.65480383872993e-06
-2.46934634449768e-05
-3.2384793109991e-05
-1.67336017110164e-05
-3.16311972111195e-05
-9.89106660321688e-06
-4.09898631299448e-05
-1.21051718198415e-05
-2.66270116727663e-05
-2.13043412525363e-05
-2.74488718982545e-05
-5.79810530100795e-05
-3.31849271561289e-05
-4.4863902529219e-05
-3.8884542224715e-05
-2.24197269433113e-05
-1.72425244497815e-05
-2.24857799001152e-05
-5.6122031884244e-05
-1.92337580006865e-05
-3.12596801862165e-05
7.31368612440109e-06
-3.14838423803115e-05
-4.62297973542012e-05
-1.37381497167696e-05
-3.31965876058663e-05
-3.84813880908132e-05
-3.05610290644468e-05
1.62791669987155e-06
-5.88915649039746e-06
-4.64629654735496e-05
-2.42203624377313e-05
-8.88208005385401e-06
-4.43089953093146e-05
-4.6842718346297e-05
-3.42382326310548e-05
-2.15006245406327e-05
-2.69736959745384e-05
-7.76230711113307e-06
5.17712748309854e-06
-2.6549248347976e-05
-3.3740881909951e-05
-3.60837098423104e-05
-3.56165925313307e-05
-1.4755012998401e-05
-1.57097947598914e-05
-2.79011552606437e-05
-3.43337737606033e-05
-1.44361397103367e-05
-2.52696592937578e-06
-4.38733641050241e-05
-5.67263727191612e-05
-1.04238635799844e-05
-2.66990091633275e-05
-1.61312625360812e-05
-2.7707129180437e-05
-2.38223733305838e-05
-2.50285076862344e-05
-3.80225206434224e-05
-2.53547026078612e-05
-3.02868603194667e-05
-2.87297246029042e-05
-4.85630998411661e-05
-3.23881681885761e-05
-2.47423966131335e-05
-9.74452662301568e-06
-1.28869716742775e-05
-2.69660299476629e-05
-2.64432824619847e-05
-1.17349219244205e-05
-4.3385232567596e-05
4.58361212541943e-06
-3.39329349115111e-06
-1.39583942652372e-05
-2.54785774009701e-05
-3.83260889872736e-05
-3.81327095023209e-05
-2.21070086053379e-05
-1.9734041777624e-05
-3.58723527072814e-05
-4.09021313328678e-07
-4.40163836170648e-05
6.2699234570631e-07
-3.97232999271005e-05
-3.93087467625032e-05
3.97524396967185e-07
-3.96715378817364e-05
-3.3687445055885e-05
-3.82951125735901e-05
-8.05214237277329e-06
-2.00741317232351e-05
1.08975194920087e-06
-1.95830328991612e-05
-4.521690924773e-05
-2.70361021712135e-05
-1.69030145316851e-05
-1.57788682093248e-05
-2.99408094513508e-05
-2.59834742836725e-05
-7.70253287295157e-06
-2.17875971784706e-05
-1.57913581883037e-05
-2.01549533328732e-05
-3.23207460193261e-05
-1.35088708478868e-05
-1.82643697161866e-05
6.17401276734244e-08
-2.61678795757126e-05
-4.85831948534266e-06
-1.954632058258e-05
-2.39447129950124e-05
-6.64109772636993e-06
-3.79522731540452e-05
-2.19070733149302e-05
-3.47945989986321e-05
-2.00504910414942e-05
-2.30102518282981e-05
-3.01227620209983e-05
-5.84571493333235e-06
-5.83007606198207e-07
-2.2136097377717e-05
-1.01996251461553e-06
-1.03228301419461e-05
-8.51352157919083e-06
-1.35237673869549e-05
-2.15120406620179e-05
-2.94018995462807e-05
5.13650545507713e-06
-1.15977601742907e-05
-1.86685775731595e-05
-1.74280910156531e-05
-2.00720210498271e-05
-1.73946808091546e-05
-3.73451761077588e-05
-2.0599345841074e-05
-3.1238369343939e-05
2.14429110840453e-06
-1.42947054879334e-05
-1.94428473245312e-05
-2.19020598996519e-05
-2.04140998139675e-05
-4.36183287075194e-05
-1.51988223631028e-05
-2.00808065831193e-05
-1.9705422411382e-05
-2.17625640191661e-05
-3.00898902727427e-05
-2.73900794863881e-05
-3.45139687263806e-05
-1.82354453649294e-05
-3.89236249577751e-05
-1.92049433303241e-05
-4.92572665944117e-05
-4.0344364114431e-05
-7.71803040423067e-06
-1.27926826101744e-05
-3.71249577124439e-05
-2.92293730426797e-05
-1.55488562448254e-05
-1.53263036347684e-05
-2.53288124869937e-05
-4.09770537890989e-05
3.04769221510807e-06
-1.49631538577861e-05
-5.71832598840245e-05
-1.74033500472014e-05
-5.6025125352141e-06
-2.26111044935792e-05
-3.71454723743013e-05
-9.59786079913641e-06
-9.64878268148917e-06
-2.12684049192898e-05
-8.89832003658763e-06
-9.99616443758045e-06
-3.07428662303138e-05
-5.14600240094081e-05
-3.40882340123219e-05
-3.48527616068814e-05
-7.58178064107361e-06
-2.27746976236042e-05
-2.43710758000994e-05
-1.85825818928505e-05
-4.72321943634733e-05
-2.65088433213077e-05
-2.22029185478287e-05
-2.38364047980513e-05
-2.14503918795586e-05
1.78816030335891e-06
8.92152253411218e-07
-1.96578068617584e-05
-5.08194413069666e-05
-1.01879260896632e-05
-2.23209418423792e-05
-2.11531040311743e-05
-2.65378953615365e-05
-1.36330288263848e-05
-3.02402265913302e-05
-1.46569644061109e-05
-4.13964454063722e-05
-2.87440109406467e-05
-3.16091181044264e-05
-1.14217161735772e-05
-2.03187497867615e-05
-3.86381578910482e-05
-1.6235742724647e-05
-1.57022517122692e-05
-2.70530467566569e-05
-2.29716067648956e-05
-2.08902027068276e-05
-3.30052659311906e-05
-4.03988456346767e-05
-1.99873833021718e-05
-3.25048467971543e-05
-3.46573379593268e-05
-3.041341513252e-05
-1.87531173205359e-05
-2.40774457958265e-05
-2.75520373083234e-05
-1.21155181880687e-05
-9.21434951302599e-06
-2.54385971606478e-05
-1.42640548919905e-05
-2.21059861488653e-05
-2.70034311962619e-05
-1.54322777852289e-05
-2.18946103568107e-05
-1.85044044972761e-06
-2.40494605644009e-05
-2.21319412789443e-05
-3.14594527566059e-05
-2.17909452815274e-05
-5.02733368595537e-05
-1.87049995639156e-05
-3.35871584279484e-05
-5.20100061993754e-05
-7.60349200453724e-06
-4.63370644668424e-05
-3.55552693798811e-06
-2.05772180098117e-05
-3.01040857807843e-05
-2.73807048581441e-05
-3.20337387769873e-05
-2.13953911331041e-05
-5.11404839753653e-05
-3.02002617911648e-05
-2.03606053355041e-05
-4.90947584116438e-05
-4.28992368610801e-06
-2.21811628183074e-05
-4.87804333065116e-05
-3.47053299210341e-05
-1.28223205517692e-05
-3.99166687827672e-05
-1.42339820622115e-05
-3.69731905973353e-05
-1.35709416779562e-05
-2.49937714024288e-05
-1.62703798074586e-05
-4.09362077046576e-05
-3.40623153027335e-05
-5.27189738782506e-05
-2.612045534918e-05
-1.60572920382311e-05
-3.89042665750439e-05
-2.02192059674339e-05
-3.07076438408119e-05
-3.95265040205167e-05
-8.90953665145002e-06
-3.16384773675789e-05
-3.28385254724222e-05
-4.12102427973697e-05
-2.3795674319827e-05
-3.74398217067499e-05
-2.42540684938201e-05
-3.39506507023855e-05
-1.87117209057061e-05
-2.86112652294486e-05
-2.03780380608206e-05
5.15090065411845e-07
-3.85755975957284e-05
-5.35355374568657e-05
-3.49357377342255e-05
-6.70126437984591e-06
-3.65661167127913e-05
-2.12981435646113e-05
-2.78575969199472e-05
-1.40322382491476e-05
-1.93677904781378e-05
-2.05089743745138e-05
-2.63639704659355e-05
-3.19134857624453e-05
-1.7401266591984e-05
-4.73541927722171e-05
-1.21758177311224e-05
-1.51425731636005e-05
-2.19886629066288e-05
-3.11253490053355e-05
-2.27080179195659e-05
-2.48548371904732e-05
-2.24117539696404e-05
-4.2565412858197e-05
-1.83854692254589e-05
-4.58342993852822e-05
-2.18085525999837e-05
-1.8362414307402e-05
-2.16173731065375e-05
-3.19321044571052e-05
-2.39590921384793e-05
-3.52572068330158e-05
-3.52015337419076e-05
-7.9308651138877e-06
-1.98961847724173e-05
-1.40379907013641e-05
-3.64994540990619e-06
-3.64580822172153e-05
-1.95446649541572e-05
-6.44626555070375e-06
-2.54493630842546e-05
-1.55786611745651e-05
-4.95399041841622e-05
-1.77071559865794e-05
-3.4289202988653e-05
-3.47165913970576e-05
-3.97058676609148e-05
-3.37855213684778e-05
-8.18355323184039e-06
-3.19871282379155e-05
-1.89258915585262e-05
-9.53448758232505e-06
-3.58222012152739e-05
-1.95471380584849e-05
-2.93883733728554e-05
-1.30232445817731e-05
-2.79092437928641e-05
-3.0550960215004e-05
-2.67146989667294e-05
-1.34566177757983e-05
-2.65707880938575e-05
-2.51688351171216e-05
-1.11080590413446e-05
-2.34599196890597e-05
-2.14573392999518e-05
-2.13728489809187e-05
-2.0574423882468e-05
-1.70585623716236e-05
-2.42076762201669e-05
-2.92368198468938e-05
-2.92070151692836e-05
-9.19723413890568e-06
-2.7434970430172e-05
-2.21119775036125e-05
-1.95754173024548e-05
-4.50641462120921e-05
-2.69017660757856e-05
-1.82662775586212e-06
-2.74059080784657e-05
1.50089776429886e-05
-2.32876975220473e-05
-2.89632291992549e-05
-9.78048633192049e-06
-4.96955262602579e-05
-2.1227847887415e-05
-9.99481488621747e-06
-2.76887238902151e-05
-2.68322568674701e-05
-1.39202681665309e-05
-3.01998914379205e-05
-2.89479670551178e-05
-3.76391015404144e-05
-1.01523306211397e-05
-3.48450691620305e-05
-4.11978425690482e-05
-3.85428735262475e-05
-1.38554382226175e-05
-3.15197294223268e-05
-1.63015508421925e-05
-3.23704522592979e-05
-1.49341518701378e-05
-3.34583304064327e-05
-2.27801031600737e-05
-3.63628006007824e-06
-1.49051070969277e-05
-2.05726591316964e-05
-1.91970513826888e-05
-4.85971278655427e-05
-1.02720718991051e-05
-2.50784223492147e-05
-3.07651709099296e-05
-2.67898867319002e-05
-2.19246225110153e-05
-3.00551837965895e-05
-3.6756486463926e-05
-5.95109365421469e-05
-1.12905155518343e-05
-3.00661474361295e-05
-3.04264614825512e-05
-2.61108412159746e-05
4.87038337152592e-06
-2.94009025009989e-05
-3.14912638846442e-05
-4.00913767757919e-05
-3.01464467617729e-05
-2.53531526308928e-05
-2.00460907852897e-05
-2.4378459137083e-05
-2.13251053859072e-05
-3.11023781763791e-07
-5.95946514597551e-06
-3.10394934752343e-07
-2.03559807227378e-05
-2.05930331081469e-05
-7.7519820778405e-06
-2.57779007099536e-05
-1.24733954610247e-05
-1.11484352914132e-05
1.6299862278235e-06
2.22639001518351e-05
-4.70889932591541e-05
-5.30746707069757e-05
-3.27306986947104e-05
-3.40871577160073e-05
-4.50520683036251e-05
-2.68285319969705e-05
-2.30454089236948e-05
7.39970071973414e-06
-5.4000168554678e-05
-4.64208025998484e-05
-4.38234866809729e-05
-4.08797424858328e-05
-1.89519451279794e-05
-2.24323557408263e-05
-8.05186812160676e-06
-3.25420870198496e-05
-2.87465723704599e-05
-2.01043978140549e-05
-2.39403601032676e-05
-2.76912713062026e-05
-3.2085302092519e-05
-2.493227697848e-05
-2.84179277460519e-05
2.62225890362804e-06
-2.14006270044834e-05
-8.21019637815756e-06
-3.06618474174007e-05
-4.05861689661931e-05
-2.41023422069969e-05
-1.20639051795069e-05
-1.94939019337307e-05
-1.82839842634486e-05
-3.89162844892873e-05
5.86281323136045e-06
-4.88535282792295e-05
-3.42072137167773e-05
-3.1802288338557e-05
-3.64233608517618e-06
-3.25415017634332e-05
-1.05242348270351e-05
5.78581691938548e-06
-3.50922054819643e-05
-1.81796207930647e-05
-1.82320697192182e-05
-8.8867432597968e-06
-1.9922176159861e-05
-3.35440738543658e-05
-4.79748608973538e-05
-3.36990352147168e-05
-4.03303630265773e-05
-2.16267190358998e-05
-2.6717932448097e-05
-3.2508703210227e-05
-3.81252981015567e-05
-3.38308671786542e-05
-1.65840973710387e-05
-2.2277403164419e-05
-2.25577307532678e-05
-2.91395686548626e-05
-2.45155615092832e-05
-2.44901485361853e-05
-3.56849338758337e-05
-2.90656179956731e-05
-4.17388229138001e-05
-9.38513758531887e-06
-2.5560849046189e-05
1.13445737577692e-05
-5.15315147867956e-05
-9.58114098996127e-06
5.08993118835518e-06
-1.29602792478128e-05
-1.77515569420364e-05
-1.40614904079856e-06
-3.13971384892555e-05
-2.41881015675707e-05
-1.53055035214568e-05
-1.75851517780451e-05
-4.3555807502498e-05
-1.44970293202408e-05
-1.5657276082499e-05
-1.81099831063286e-05
-3.46519674030452e-05
-3.43903770772863e-05
-3.18012076051138e-05
-3.71792752711015e-05
-1.46280599622027e-05
-1.67175445477602e-05
-2.92436761743358e-05
-1.61231050295147e-05
-1.5165660129581e-05
-1.15607703606691e-05
3.96753822113546e-06
9.05722662472204e-06
-2.11015968029169e-05
-2.23623833699552e-05
-5.16860018888047e-05
-2.14421745422547e-05
-3.45485509480324e-05
-1.9685337604065e-05
-3.20369685262626e-05
-3.73257159229456e-05
-5.18577904557681e-05
-1.82095615990269e-05
-1.60100522158753e-05
-8.21361864126321e-06
-5.14875077741374e-05
-7.05015620354193e-06
-3.86683236646353e-05
-3.39223339879281e-05
-1.53866262948709e-05
-3.16452998442311e-05
-6.78843804889692e-06
-4.17443046873428e-05
-2.87641614814993e-05
-1.92845473246765e-05
-6.31599405868574e-06
-6.47919139089924e-06
-2.23177551696716e-05
-4.65511340419998e-05
-6.65470744480282e-06
-3.5806520696207e-05
-3.03503876140508e-05
-3.45855416373277e-05
-3.26427226809075e-05
-2.82530215494186e-05
-2.80305026373479e-06
-2.78854325609295e-06
-4.38186601599816e-05
-4.71817284776001e-06
-1.19332808128525e-05
-1.19718465606178e-05
-4.17612303594936e-06
-2.28181000716573e-05
-2.720928425792e-05
-4.53635351555675e-05
4.55703058854288e-06
-4.0007018865912e-05
-1.22956825375523e-05
-1.82508852940164e-05
-2.69576764097458e-05
-2.45191945168441e-05
-1.89976281339916e-05
-3.80665118899573e-05
-3.9545065144025e-05
-1.14706385720058e-05
5.419324721279e-06
-8.79070089397264e-06
-1.96376369817328e-05
-1.45087827142428e-05
-5.84083285966153e-07
-4.11902687987681e-05
-3.23059171524569e-06
-2.30298589416985e-05
-2.01964417771214e-05
-2.94054919259328e-05
-3.33040136867671e-05
-3.87288427082552e-05
-1.27618650033982e-05
-3.11666238378917e-05
-2.93572440573901e-05
-1.67724119058724e-05
-3.57735617102195e-05
-1.99998802635715e-05
-3.47005784364588e-05
-1.55202690289963e-05
-1.23678730044204e-05
-1.40040271558102e-05
-3.35432835739192e-05
-1.88127187525143e-05
-1.6846753047799e-05
-2.87565015604464e-05
-4.42237107122513e-05
-3.73302920322514e-05
-5.02399577619861e-05
-1.71641604207526e-05
-2.78941541681284e-05
-3.91442904000304e-05
-4.99656791700518e-05
-3.49272492455477e-05
-3.27792800434383e-05
-2.09227536622332e-05
-1.83548100398943e-05
-2.81404242654972e-05
-2.89047582633452e-05
-5.02719521887359e-06
-2.61642870986826e-05
-5.43770254725006e-06
-1.86562975699635e-05
-2.196654065687e-05
-1.93577437171917e-05
-2.72964193301683e-05
-2.35746008431331e-05
-6.68509957255789e-05
-8.51427733651516e-06
-3.12102414450544e-05
-1.28651900148371e-05
-2.14222643811728e-05
-1.98913619321263e-05
-4.42135990020654e-05
-9.91943802352813e-06
-2.43676183688127e-05
-2.43245662979279e-05
-4.87579814585277e-05
-5.13805139825713e-05
-3.54950423115332e-05
-5.51025436467571e-05
-3.05100457229175e-05
-1.60611570219521e-05
-5.90148787341397e-05
-2.90920024474881e-05
-1.72619658043132e-05
-1.67944995799056e-05
-2.44370161518896e-05
-3.36251764446335e-05
-2.20071382726892e-05
-5.953963685348e-05
-2.37552157345376e-05
-2.45686768528786e-05
-1.32151315800297e-05
-1.61002399627705e-05
-2.5449432297265e-05
-1.8055522038379e-05
-2.58233796430605e-05
-1.2408356541005e-05
-1.79990401893044e-05
-3.19113468699866e-05
-1.40517859618286e-05
-4.11726359993264e-05
-6.46311168588048e-06
-6.08112806689872e-05
-1.97857029888875e-05
-2.32203248874763e-05
-1.11494900633354e-05
-2.17970967405285e-05
-3.62457082582484e-05
-1.87990945156263e-05
-2.92186596894591e-05
-3.38811386354123e-05
-2.46986304553792e-05
-2.77717059877731e-05
-2.95065756086346e-05
-2.00691798017683e-06
-1.67867826990187e-05
-4.05426854720013e-05
-4.61163912663219e-05
-3.56395924353185e-05
-9.18828860855924e-06
-1.02918000269117e-05
-2.26989100590931e-05
-3.88157309602886e-05
4.66850182143292e-07
-3.78212568117458e-05
-2.42279261440935e-05
-1.79493528566267e-05
-2.65194914616487e-05
-8.88292047840311e-06
-9.21563093824939e-06
-3.49624995077045e-05
-3.34538611545428e-05
-3.79909982229529e-05
-1.90372757311484e-05
-9.39487187502195e-06
-3.39274845753526e-05
-2.70870827506129e-05
-2.15502133637252e-05
-3.80164698375627e-05
-1.12825296409968e-05
-3.46655606462464e-05
5.79560512614284e-06
-3.31653390429801e-05
-1.84525115201569e-05
-1.94755288898096e-05
-1.22095350096915e-05
-1.10434465409252e-05
-9.49044720294512e-06
-2.30665434491938e-05
-7.4479763190697e-06
-2.09911143340538e-05
-3.82128063448411e-05
-3.39946788571237e-05
-4.06412669440445e-05
-3.91736088751624e-05
-1.89510039553602e-05
-3.70766119990624e-05
-1.56285839545344e-05
-8.06611213586963e-06
-1.33024719376651e-05
-3.28431452194643e-05
-3.18721551156319e-05
-4.12247753145819e-05
6.72286692717452e-06
-3.95248708485256e-05
-3.70598673426471e-05
-1.12425044195409e-05
-3.00756304862953e-05
-1.42121695890425e-05
-1.78386067303853e-05
-5.62721875795547e-06
-4.507392420746e-05
-3.29265066761926e-05
-2.51464290140314e-05
-2.99381121655433e-05
-8.08642296223767e-06
-2.75205436919377e-05
-4.35779293389486e-06
-2.40628622434392e-05
-2.5318424198614e-05
-2.87819383241458e-05
-2.95219649188301e-05
-3.09118379236163e-05
-3.94390294863032e-05
-3.21725077724978e-05
-2.12494409940199e-05
-4.73496861455617e-05
-1.25943282479815e-05
-2.94033301166776e-05
-1.89825588622645e-05
-2.3706760280729e-05
-2.41070623939588e-05
-8.33890176860804e-06
-2.31214901580202e-05
-2.2759643073081e-05
-1.46822286456448e-05
-2.44203207528331e-05
-1.86521393186552e-05
-2.62105577711115e-05
-2.89508141666089e-05
-3.35931042071714e-05
-1.79400382797515e-05
-2.87686060661235e-05
-1.13819681242775e-05
-1.07358418506313e-05
-1.83415269959737e-05
-2.03617645379488e-05
-3.00233171872747e-05
-1.83691079996485e-05
-4.2576581565735e-05
-1.70408082939011e-05
-4.2698324668003e-05
-1.34061662327236e-05
-1.93441938581091e-05
-2.71327404573336e-05
-5.27099769538111e-05
-3.29460963067377e-05
-3.97489557366669e-05
-1.67336048594021e-05
-9.29262886635521e-06
-2.52595047611263e-05
-1.74244351799163e-05
-3.04879061004622e-05
-3.51627972866916e-05
-6.49201082561261e-05
-8.48501078387605e-06
-5.29463577549899e-06
-4.61862525728233e-05
-4.31786542627181e-06
-2.89900733041451e-07
-2.797300575737e-05
-4.58643056425493e-05
-3.46572459324634e-05
-2.46379241696127e-05
-2.82630274760103e-05
-3.21142024177268e-05
-1.82462676236415e-05
-1.83493615243472e-05
-7.33842583661166e-06
-2.63658032694071e-05
-3.88754874715851e-05
-4.96438192888846e-05
-3.17603361278104e-05
-4.19634032525408e-05
-3.59795351381824e-05
-2.93393321310497e-05
-2.34351705989184e-05
-3.69752542007078e-05
-2.63098957247375e-05
-3.43974084064828e-05
-3.08984800610298e-05
-3.47166781110708e-05
-2.64604157943122e-05
-2.20410543827491e-05
-1.84076476709499e-05
-3.14045632181517e-05
-1.88402773024291e-05
-3.95762658869101e-05
-3.42783420982767e-05
-4.53706890470503e-07
-2.33891512682869e-05
-2.58552874446298e-05
-2.5222072810567e-05
-1.85443076301607e-05
-2.43259427743701e-06
-1.80808855540316e-05
-4.60163414663035e-05
-1.17725227869899e-05
-5.04808078970175e-05
-1.15665119286315e-05
-1.79856678785416e-05
-3.37519896036408e-05
-2.89603096691807e-05
-2.31912841779151e-05
-5.33658464210242e-05
-2.61080741945668e-05
-1.71811928512018e-05
-4.86219211715967e-06
-1.50485838031885e-05
-1.41381870231072e-05
-2.30602028935513e-06
-2.20748170817866e-05
-1.35060662572171e-05
-3.52241502670514e-05
-2.97470331770171e-05
-2.32451623387988e-05
-3.13852116951424e-05
-3.37454141659136e-05
-5.06775237601906e-05
-1.68034778800011e-05
-2.6549195593069e-05
-2.39800331411729e-05
-2.11072490772324e-05
-1.37700433584005e-05
-3.03528777773176e-05
-3.20371849010295e-05
-1.12183737931609e-05
1.57710846169258e-05
-4.08403512042774e-05
-7.76111444471701e-06
-1.79728822879916e-05
-3.54859915263979e-05
-3.23361978504334e-05
-1.49052211846695e-05
-1.1475468243331e-05
-2.70460061054488e-05
-2.62830923228946e-05
-3.59010755275074e-05
-2.57496560445546e-05
-3.52637903660106e-05
-3.54993479898666e-05
-1.23112869044589e-05
-2.07644583530541e-05
-3.07681216929086e-06
-1.78235775085116e-05
-4.40915153086331e-05
-3.75137100456707e-05
-1.95979647552228e-05
-3.01557514354962e-05
-2.36687394479933e-05
-1.19975258805882e-05
-2.23272061531034e-05
-5.96395166602201e-05
-2.29854156182986e-05
-2.15461897318341e-05
-2.12227688820438e-05
-3.48112374395503e-05
-3.02117701803878e-05
-2.53785897585386e-05
-1.93875897201e-05
-1.48755157730552e-05
-3.34993269417127e-05
-9.64736828743306e-06
-2.0316688709443e-05
-1.37943654012129e-05
-3.8541875393664e-05
-1.59363715826268e-05
-1.92116772194307e-05
-2.81182531520634e-05
-6.08190600781133e-05
-1.79853860856571e-05
-1.87616800540384e-05
-2.96217896560178e-05
-8.50059677470307e-06
-1.93372556627909e-05
-1.61328685430941e-05
-9.98309162026795e-06
-2.56935367483016e-05
-1.28558762346654e-05
-2.32782384168304e-05
-2.14153515397124e-05
-3.24956846434326e-05
-3.11399835736452e-05
-2.66977264143833e-05
-8.5567134187199e-06
-2.18289552081217e-05
-3.17121071853766e-05
1.13075721351018e-05
-2.75690188211311e-05
-2.65618814801196e-05
-2.87166157535756e-05
-1.4475970057577e-05
-3.43949319587773e-05
-2.74493752617972e-06
-1.07764561702926e-05
3.12464398131484e-06
-4.27024459732443e-05
-3.93881529873765e-05
-2.80804103795624e-05
-7.13094246876373e-06
-2.5794273260229e-05
-3.21133277041781e-05
-4.33778310819331e-05
-2.59686614967359e-05
-4.07696719480977e-05
-2.63827594139777e-05
-2.07011109490353e-05
-6.22610537594431e-06
-2.25707466315381e-05
-2.30692870459721e-05
-2.88227085092623e-05
-1.30166537452359e-05
-1.60920810502824e-05
-3.95732555737687e-05
-2.3832050975174e-05
-9.38163141534698e-06
9.03334320507796e-06
-1.36154387713456e-07
-1.50917057945821e-05
-4.21081569405079e-05
-1.18716793492007e-05
-3.35968855103664e-05
-5.85022518105494e-06
-1.86508380448345e-05
-2.13751312924994e-05
-1.04331489169321e-05
-2.05455960072592e-05
-1.89436919639853e-06
-5.03331636201813e-05
-3.91796247185354e-05
-1.31262996855652e-05
-2.384677418691e-05
-3.95196934307222e-05
-5.2377946334361e-05
-3.21879882301403e-05
-1.10146365842885e-05
-4.69261677876526e-05
-2.32984186479001e-05
-5.63202547006704e-05
-2.65160783540814e-05
-1.54395285923523e-05
-1.88125190730442e-05
-2.33221806108661e-05
-3.24970350204407e-05
-5.04185135378178e-05
-4.16902900882487e-05
-1.99911863034885e-05
-2.89026851556453e-05
-5.69658846793716e-06
-3.76739125776359e-05
7.78189632808526e-06
-4.18642681528045e-05
-1.74476077310341e-06
1.79544764542228e-06
-5.17121270717676e-05
-1.93602187416166e-05
-3.25737469263086e-05
-2.1978088468033e-05
-2.53778397015526e-05
-1.05039590490113e-06
-2.04366397468867e-05
-4.20040003765708e-05
-1.85322006890191e-05
-3.99648747537634e-05
-2.80591177105453e-05
-2.12449534548381e-05
-2.20386594675144e-05
-2.86684116101569e-05
-2.40043957627781e-05
-3.71978358223634e-05
-2.73669954736774e-05
-1.2002917565809e-05
-2.09464045534819e-05
-1.22422258863648e-05
-4.25141556904778e-05
3.55838064996572e-06
-2.39577827596599e-05
-4.78291648454254e-05
-2.18018158645213e-05
-3.43980467738985e-05
-2.66078629881993e-05
-1.32428119599795e-05
-2.61436560687979e-05
-3.42323532481738e-06
-3.59766612062375e-05
-3.09565104405938e-05
-1.86449421456751e-05
-2.89080827614187e-05
-2.6741429323228e-05
-2.09209476744418e-05
-1.58611506182459e-06
-2.88689973271949e-05
7.31001903668321e-06
-5.32857700920277e-05
-2.90151825603184e-05
-2.93542601849778e-05
-2.875023362647e-05
-2.49568987161884e-05
-4.84020193990372e-05
-1.07465389797516e-05
-2.23318807173407e-05
-4.45711100556878e-05
-2.67254349551751e-05
-5.47161278476279e-06
-6.75165759019043e-05
-2.03985190958291e-05
-6.34789980939105e-05
-1.7629711891997e-05
-3.18127073964608e-05
-8.95681265736601e-06
-2.91250699321147e-05
-1.90691238468421e-05
-1.97704537084634e-05
-4.47409008321803e-05
-4.14533802970618e-05
-2.95209544979089e-05
-1.32702260228223e-05
3.93672616802242e-06
-4.29882342936525e-05
-4.46449125758792e-05
-8.60052956774353e-06
-3.60633141837381e-05
-2.51940304926198e-05
-4.54482520859137e-05
-2.43967589960957e-05
-5.02908768009086e-05
-3.32875532885732e-05
-1.67598753348953e-05
-2.51444328663284e-05
-2.89459906991228e-05
-1.03617060604955e-05
2.59799050170221e-06
-2.34208480388873e-05
-2.02242218461296e-05
-3.86732034064616e-05
-2.9030009952088e-05
-6.29337165841088e-05
-2.4613045331109e-05
-2.70816113889768e-05
-2.73666772070209e-05
-1.54096112510367e-05
-2.06701695579917e-05
-3.11798756220871e-05
-3.03349049137675e-05
1.43970919320998e-06
-3.96543103555373e-05
-3.7950421691506e-05
-1.4056361340929e-05
-6.40625174771922e-06
-4.80345463189463e-05
-1.55871406499393e-05
-9.92848245720025e-06
-3.32304641107907e-05
-4.16642813176644e-05
-3.86679563240165e-05
-1.11732129199646e-05
3.1702171441385e-06
-1.28565146372313e-05
-1.76537816811206e-05
-1.24773192018351e-05
-2.51011825014258e-05
-3.27936055334814e-05
-2.85395225897716e-05
-3.65335261534233e-05
-2.32793496706901e-05
3.30244845106185e-06
-3.71842109927621e-05
-1.13543740231796e-05
-3.83050475393355e-05
-6.32102542619421e-06
-2.62397018332716e-05
-1.47519211962755e-05
-1.71091693971794e-07
-1.04242012359818e-05
-2.11591760022608e-05
3.06801645041462e-06
-2.11144006364785e-05
-1.42704629411841e-05
-3.34227149685061e-05
-3.19002524191369e-05
-1.694089376063e-05
-8.09078627185694e-06
-5.26463222725547e-05
-4.16471665256931e-05
-6.05523953626398e-07
-2.99306512242433e-05
-7.04557286968271e-06
-3.07311256332797e-05
-2.16276673469432e-05
-2.12551522264505e-05
-8.83461829648176e-06
-2.14568145046622e-05
-1.30467861270656e-05
-1.25801462583086e-05
-1.30940463693765e-05
-3.48366692995351e-05
-2.46279423781202e-05
-5.1978177341279e-05
-2.61480638888229e-05
-1.99262553977811e-05
-7.03329515893859e-06
-2.2448236215392e-05
-5.0522125391539e-05
-2.90863727208228e-05
-1.26858588795117e-05
1.31909581385575e-05
-3.1082043893832e-05
3.0247478462603e-06
-1.97638627545602e-05
-1.27849062017258e-05
-3.83067241129169e-05
-1.4486850136046e-05
-3.55902006402328e-05
-1.24796696459277e-05
-2.19033304542266e-05
6.94029446633897e-08
-1.36021698039123e-05
-3.24254347717284e-05
-1.59712886386334e-05
-3.30632345409865e-05
-3.8400376776275e-05
-3.14690630022033e-05
-5.19083917927389e-08
-3.86427409328029e-05
-4.30705687905596e-05
-1.6362734141659e-05
-1.72979941200204e-05
-4.6790922172626e-05
-3.89862419336444e-05
-2.5485097050832e-05
-3.25455581457967e-05
-2.60230146820572e-05
-1.86956014069799e-05
-4.87628304775408e-05
-3.82629019080215e-05
-5.20898481146253e-06
-3.95396449551882e-06
-1.06849485035905e-05
-2.34888508423406e-05
-3.70348684157318e-05
-2.55434114122455e-05
-8.32629083417319e-06
-2.34971802799805e-05
-4.09270418170118e-05
-3.05665858718016e-05
-2.83249482227974e-05
-2.85369712594178e-05
-2.65334449546364e-05
-1.97702834333424e-05
-2.07997637937017e-05
-1.76819293516356e-05
-2.43426387385995e-05
-4.74026703594431e-05
-3.17769886901365e-05
-2.13742987896231e-05
-3.07083246309624e-05
-3.59392345763759e-05
-1.88087584003979e-05
-1.14847323082967e-05
-2.79390792987766e-05
-2.94185162977201e-05
-2.50055653636196e-05
-1.88992730414798e-05
-2.52339147945431e-05
-6.77652880461289e-06
-2.78710962356133e-05
-2.20522493103174e-05
-3.37214128504887e-05
-1.56510264929448e-05
-3.12102963599329e-05
-2.45837919117479e-05
-2.05912173892885e-05
-1.97969881391607e-05
-1.30024533969216e-05
-4.45072789638148e-05
-4.19544120142184e-05
-3.56761393175938e-05
-2.1338330781835e-05
-3.47877520883747e-05
-2.50537901567724e-05
-6.23345616392522e-06
-3.95129836720425e-05
-2.3931023962939e-05
-2.75010701611177e-05
-1.47602828588035e-06
-7.46846559434416e-06
-1.97803711709536e-05
-1.14212835367715e-05
3.42635154537258e-06
-1.92821295402872e-05
-3.28756187416937e-05
-6.72487708293253e-06
-2.31111426855179e-05
-3.27227358069091e-05
-3.62041847794448e-05
-1.93154426741214e-05
-5.54645926505498e-06
-4.28907319390708e-05
-1.68146870942703e-05
-3.74482874036584e-05
-2.35189558856935e-05
-3.32766654729581e-05
-3.17990170162429e-06
-1.20893721383987e-05
-3.0930632294449e-05
-4.93059199044213e-05
-1.75757093769472e-05
-2.49615521930282e-06
-6.00066552277609e-06
-1.81586176793205e-05
-4.13827196092942e-07
-4.06095854832752e-05
-4.09840899403072e-05
-2.7944270263959e-05
-1.32536663965836e-05
-2.50606598236732e-05
-1.74011099889366e-05
-2.60824101209154e-05
-1.28966327476308e-05
-3.51568306389274e-05
-3.94309369189144e-05
-1.4366787105126e-05
-8.10528387327245e-06
-3.04775994673801e-05
-1.3749750822683e-05
-2.21974413711348e-05
-1.33536342041242e-05
-2.82179073190517e-05
-2.34420953270614e-05
-3.45265843632404e-05
-2.85042428012329e-05
-2.2054122856349e-05
-3.32411653725883e-05
-3.20323948749669e-05
-1.16741191297763e-05
-4.13738836149407e-05
-3.16413080984386e-05
-3.19089399485136e-05
-2.86012928267496e-05
-1.93767032129787e-05
3.39069642825777e-06
-1.7666922445247e-05
-3.70381978125703e-05
-6.5843435487087e-06
-2.56855221055329e-05
-1.29453636277071e-05
-5.5129038971902e-05
-4.101114744508e-05
-1.26839024756582e-05
-2.54577953939448e-05
-2.34841473055918e-05
-1.24491677346176e-05
-4.07914068502148e-05
6.57213854391652e-06
-1.74857710799481e-05
-2.85087959873174e-05
-5.91759263766642e-05
-2.03648153751257e-05
-2.02008922070637e-05
-2.07351802685391e-05
8.34765609995265e-06
-3.4003170823153e-05
-3.20002182888893e-05
-6.51646363291052e-06
-1.82707533360739e-05
-2.46511675588064e-05
-3.22567475807965e-05
-4.88069161706974e-05
-1.7292532388954e-05
-1.96523419346137e-05
1.65074288603058e-06
-4.37073109362067e-05
-2.4598172583928e-05
-2.50706414613618e-05
-3.38966586924152e-05
-2.24463673937111e-05
-3.85231832092841e-05
-4.28540112330355e-06
-1.70325177712408e-05
-2.82701875980406e-05
-1.92217054063226e-05
-7.59269514044895e-06
-1.67540036454337e-05
-4.45888058386452e-05
-2.07532162598482e-05
-1.66331889542935e-05
-3.17014766557274e-05
-2.92469660411554e-05
-1.09229902320578e-05
-5.26812133876174e-05
-3.57919574584531e-06
-1.32198117161637e-05
-2.87673496844949e-05
-2.67701284149462e-05
-2.01572329068648e-05
-6.86097775870605e-06
-3.5503066268885e-05
-1.19755529413322e-05
-2.16630500451897e-05
-4.71080049942678e-05
-1.02834850383375e-05
-3.6066808822163e-05
-2.4554448815882e-05
-5.69206044782305e-05
-9.78342815763105e-06
-2.33767047530985e-05
-2.69666520528602e-05
-1.83240204798357e-05
-7.08876346280742e-06
-1.57822331881465e-05
8.73502344318751e-07
-4.10559952071041e-05
-4.33266294089361e-05
-1.71630174884506e-05
-1.49487050576442e-05
-7.80293521561688e-06
-3.16852358424281e-05
-1.23688924296954e-05
-5.74564490844446e-06
-4.55422631844285e-06
-2.64503970600698e-05
-5.01636769365307e-05
-2.39651110057701e-05
-1.83595616838629e-05
-2.24703994124253e-05
-3.46826415322934e-05
-3.5785827012844e-05
-3.16705291371034e-05
-4.02854345453992e-06
-2.92046831211861e-05
-3.75232354013215e-05
4.20817950728759e-06
-3.59922239954666e-06
-1.79162607172289e-05
-4.30253331395531e-05
-4.11093941039384e-05
-1.95544220494349e-06
-3.74756400741165e-05
-1.42847569800726e-05
-2.43474622828037e-05
-1.0864795879032e-05
-7.04294521477377e-06
-1.36021078412041e-06
-3.91092111811264e-05
-3.53169972472655e-05
-3.37579066614943e-05
-3.96993523298817e-05
-5.15772906607075e-05
-3.74771450920184e-05
-1.32693730868262e-05
-2.86963411927064e-05
-1.99246783271915e-05
-1.34844686257274e-05
-3.79556572031304e-05
-2.60640561130015e-05
6.60038068871301e-07
-5.02871473274326e-05
-2.58945991814438e-05
-1.99427613800101e-05
-7.59038014137999e-06
-4.09895530228761e-06
-2.26937064325587e-05
-1.33099099750474e-05
-2.40111537246971e-05
-3.90841013372948e-05
-5.23061833434339e-05
-1.31116143881775e-05
-3.02425285676402e-05
-2.32017665327764e-05
-2.79870953295838e-05
-3.03239833117269e-05
-3.37724441530308e-05
-2.68253151983791e-05
-2.25918336957935e-05
-6.84879349924633e-06
-1.83020703592813e-05
-2.07789553363361e-05
-5.0926620888407e-05
-1.51831022961686e-05
-1.59079882148537e-05
-3.75795029011173e-05
-2.16791701615654e-05
-4.58954936380976e-05
-3.13883400655899e-05
-2.93531801421594e-05
-1.16626244272328e-06
-3.41943144577719e-05
-4.04121706394555e-05
-2.06135212897295e-05
-2.24657199550218e-05
-2.96501457560616e-05
-5.24010403064756e-06
-1.01138010660348e-05
-1.83330762948359e-05
-2.83404962823048e-05
-3.00851397643885e-05
-2.5500528171781e-05
-2.8186932396532e-05
-3.69688276285819e-05
-1.3990240120168e-05
-1.56550148331647e-05
-1.94884931547934e-05
-2.65832119385517e-05
-2.19707848967662e-05
-2.55691020009267e-05
-3.11526753275763e-05
-1.22883815718808e-05
-1.20091864058001e-05
-1.99686708162778e-05
-2.24925700754194e-05
-1.64694612904182e-05
-1.0165117049342e-05
-3.73318894529597e-05
-1.93603563109554e-05
-3.48678875416441e-05
-3.86106498412458e-05
-1.8167278739274e-05
-8.71883883704999e-06
8.23086537257411e-06
-1.9397834609154e-05
-2.20709450872329e-05
5.08748002200503e-06
-4.20386319440783e-05
-1.98552613854768e-05
-3.58535743088772e-05
-1.88459696706682e-05
-2.69255705992268e-05
-2.19725288450686e-05
-2.42853154044096e-05
-3.98028846472076e-05
-2.2785887062855e-05
-3.81530123848545e-05
-4.57569084771084e-05
-2.08602523224139e-05
-5.02670864415163e-05
-2.96460556144899e-05
-9.02795985547244e-06
-2.49921735308302e-05
-3.23112013599694e-05
-1.55624663107834e-05
-1.40952945974622e-05
-4.36195555374923e-05
4.19630948730717e-06
-1.44192690357763e-05
-3.59046905847321e-05
-1.52954190596677e-05
-4.60911910446936e-05
-1.02383262700421e-05
-1.84883362832223e-05
-1.29807401198795e-05
-9.45258653105454e-06
-1.11963413221988e-05
-2.14258831352304e-05
-3.29387691580947e-05
-1.03457663962081e-05
-2.45225883215219e-05
-3.35384768547921e-05
-2.89236947142998e-05
-3.27427016157305e-05
6.69136859709173e-06
-1.47537804242547e-05
-3.2540425481144e-05
2.69073861928943e-05
-4.15773086580527e-05
-1.57316063636624e-05
-9.42618817990355e-06
-3.23435282321618e-05
-1.43956842679179e-05
-3.10719897008264e-05
-3.11000238455882e-05
-6.00776873511001e-06
-6.96249746581366e-06
-5.24674943915236e-05
-2.76604942752282e-05
-2.14798224247653e-05
-3.58263496131245e-05
-5.04125674655687e-05
-1.50395235837588e-05
-1.41841277676949e-05
-1.90644797402793e-05
-3.39987023622493e-05
-2.01399266703231e-05
-1.72279023221891e-05
-2.39920329270571e-05
-3.94142925629164e-05
-2.40180942363503e-05
-1.24989228069721e-05
-1.48841436890133e-05
-1.56179139342917e-05
-3.55477122411967e-05
-3.41673483604113e-05
-3.8641419157301e-05
-5.01919386021439e-05
-3.42603157535037e-05
-4.34580822965594e-05
-1.68012460112198e-05
-3.01077414836624e-05
-3.6736043214236e-05
-6.3004514625576e-06
-3.88198648273107e-05
-4.01158029645231e-05
-3.2924765655227e-05
-2.86692403414642e-05
-2.02980905544942e-05
-3.41852494562448e-05
-2.07779255595966e-05
-2.77980599896065e-05
-2.45236196891818e-05
-1.353043932263e-05
-1.68316396728276e-05
-1.07845909339304e-05
-4.31131006290472e-05
-3.21708793988052e-05
-2.77820650871162e-05
-4.40361308320785e-06
-2.64390627588474e-05
-2.41585326606509e-05
-1.70925521997594e-05
-1.14104943675911e-05
-1.34090550839965e-05
-3.05584998325025e-05
-3.56994111665123e-05
-1.07430379744665e-05
-3.05855331347793e-06
-1.89907944032498e-05
-2.47683265322225e-05
-1.87191310898881e-05
-9.60577589336849e-06
-1.97648339332415e-05
-6.66437117944639e-06
-2.4381199063417e-05
-4.3221493870215e-05
-2.62958125784835e-05
-5.47089774673142e-05
-2.75396865595006e-05
-2.16030289767314e-05
-1.6571356477639e-05
-2.46808924383578e-05
-2.72439029935975e-05
-2.18109907667336e-05
-2.31305088587486e-05
-2.26122430860123e-05
-3.38911049229602e-05
-2.56286542604811e-05
-2.95420429210055e-05
-1.50174258968101e-05
-1.21644656548267e-05
-5.4827232918958e-05
-4.06973672525022e-05
-4.1756909605531e-05
-3.09457563319593e-05
-6.58799905666792e-05
-1.72031536194553e-05
-1.47206922291575e-05
-5.19689816848259e-05
-2.49313448762672e-05
-2.96586141789699e-05
-2.74717564983021e-05
-1.54119958232957e-05
-3.11953053265199e-05
-4.76746976152287e-05
-2.41987161364888e-05
-1.52074924253274e-05
-2.08796462997205e-05
-3.15995085624542e-05
-3.63527400844999e-05
-4.11627813570443e-05
-1.98400224664341e-05
-3.78748174911648e-05
-1.49262205272349e-05
-4.31139157351557e-05
-3.21476015039566e-05
-1.36548882160709e-05
-4.01456246270108e-05
-5.14978823727265e-05
-3.60348483766549e-06
-1.37698269735249e-05
-1.71815229530325e-05
-2.77799713505719e-05
-1.19522396157947e-05
-9.17665366715569e-06
-1.71574809958114e-05
-5.46163888803291e-05
-4.29858981507352e-05
-2.9396016156883e-05
-1.67117160911019e-05
-2.97566177904273e-05
-3.46759278540466e-05
-2.49452572139517e-05
-2.69723707222345e-05
1.31175113875053e-06
-3.2166738110392e-05
-3.20650076152512e-05
-2.98675372995412e-06
-7.25765040018877e-06
-2.09541528709956e-05
-1.5353432489237e-05
-3.8291124855725e-05
-1.53953661050719e-05
-3.70427688913236e-05
-2.86407968394305e-05
-2.87046922968828e-05
-2.78769485948925e-05
-2.88263058032983e-05
-1.01326019031777e-05
-4.55611369219739e-05
-8.51880770417919e-06
-3.94056764646125e-06
-4.03017325242485e-05
-1.98373998242642e-05
-4.13312141229895e-05
-2.21645495081704e-05
-1.20419904395145e-05
-3.94438419882537e-05
-1.81609012726212e-05
1.13395538282961e-05
-4.40229445778332e-05
-4.44945270676533e-05
-1.80901631606761e-05
-2.50250540568069e-05
-2.93854046513052e-05
-1.41592960417609e-05
3.16335615185748e-06
-5.52286250453695e-05
-4.29359944987993e-05
-7.85592524848684e-06
-2.36647758581699e-05
-3.87894428627774e-05
-1.92354983665485e-05
-1.9625601144706e-05
-5.29396104491006e-05
-4.09448699918347e-05
-2.24681627133357e-05
-2.78979782656496e-05
-1.12386798040368e-05
-2.99357971021912e-05
-5.02810981421604e-06
-1.77294853321778e-05
-5.32022100619063e-06
-3.79035061695373e-05
-1.78672518994275e-05
-3.51731573049198e-05
-3.53996304421712e-05
-1.32941894978039e-05
-3.66330498137299e-05
-2.84672381663295e-05
-3.47988165037639e-05
-3.65088810418764e-05
-7.80906963821341e-06
-1.57867053967392e-05
-1.57721842528837e-05
-4.22377959987279e-05
-2.96498425284693e-05
-2.46367936330094e-06
-1.30185942850796e-05
-4.50430293366706e-05
-1.24321490221145e-05
-2.83949125221301e-05
-2.7543469938011e-05
-3.09174158863155e-05
-3.79348960075797e-05
-1.91992354552207e-05
-3.22850993065296e-05
-4.00770333147481e-05
-5.5082722186679e-06
4.67053709813231e-06
-3.4030796745356e-05
-4.16616242360898e-05
-2.51796636330685e-05
3.21985258472676e-06
-2.94053078367366e-05
-1.27122437516049e-05
-5.20692496462385e-05
-1.91722977492521e-05
-2.42423007217004e-05
-4.01517403007932e-05
-2.24660768089477e-05
-1.68284819322859e-05
-4.93797186303152e-05
-2.37988393533602e-05
-3.90303256446657e-05
-7.16550546034886e-06
-2.59141020901461e-06
-3.48425948494678e-05
-6.28811362802031e-06
-1.60572686009779e-05
-3.18771151813423e-05
-4.54126442975187e-05
-2.0926798540188e-05
-3.50955371987885e-05
-4.73721678067798e-05
-2.45842631054922e-05
1.45343360779758e-05
-3.51846925344617e-05
7.63276648894613e-06
-6.19158942072193e-06
-4.21067230445509e-06
-3.25776430019075e-05
-3.40328745534865e-05
-1.4980004437979e-05
-1.12578279161786e-05
-3.92842462002594e-05
-1.82121354822001e-05
-1.60300011863764e-05
-2.8628651569593e-05
-3.94947344775254e-05
-1.30126323597606e-05
-2.97688106149567e-05
-3.31471949591251e-05
-1.79957226139201e-05
-3.57995587163072e-05
-2.51747822961583e-05
-3.28527544105077e-05
-8.28498250585973e-06
-2.86104450490844e-05
-4.31438877600059e-05
-2.89373818382845e-05
-5.4467440495161e-05
-4.14665411285815e-05
-2.06580180729572e-05
-3.33663848347777e-05
-2.57759376692875e-05
-4.08119756909176e-05
-1.47685825806051e-05
-8.33842783885582e-06
-3.05503664643377e-05
-3.47825810352801e-05
-4.39892005535897e-06
-1.88564230697927e-05
-3.64790189497629e-05
-3.73896862402871e-05
-4.97098992215382e-05
-2.2149426401417e-05
-1.17543887692482e-05
-3.03493013824673e-05
-1.28538759395166e-06
-3.77319600100504e-06
-3.57986901554374e-05
-2.25046303223238e-05
6.27782324488587e-06
-3.27856960143734e-05
-7.90665235677405e-06
-4.88181489679536e-05
-2.00105196076893e-05
-3.73422953338409e-05
-1.26023209243277e-05
-1.78985907024249e-05
-2.06455458699341e-05
-1.9131453912766e-05
-1.30229319734525e-05
-4.4082264591573e-05
-4.43269804151859e-05
-4.22609944217387e-06
-2.50554373222212e-06
-1.73887731694757e-05
-3.16054949893756e-06
-1.63762323513011e-05
-1.80369975191741e-05
-2.22706766934928e-05
-1.61763611506917e-05
-2.55214814863966e-05
3.73467495433768e-06
-3.10903343660125e-05
-1.84870463938939e-05
-3.03819560428374e-05
-2.07166593862885e-05
-2.84859647779624e-05
-2.93599252877134e-05
-1.40965889079323e-05
-2.7426182848043e-05
-2.37444898817157e-05
-3.8028910721422e-05
-4.82813116351081e-05
-3.01346251458564e-05
-4.91741777992525e-05
-1.48920987250142e-05
-2.84825291874889e-05
-2.36636801000231e-05
4.91764379751571e-07
-9.72661638934214e-06
-2.09560215934965e-05
-3.14792754410695e-05
-4.97773538970196e-05
-3.62899896419353e-05
-2.10132880082906e-05
-2.08288744033055e-05
-1.2989984994533e-05
-2.22720558561572e-05
-2.02508173552335e-05
-1.91817052294364e-05
-2.26308788777801e-05
-1.87909666293571e-05
-4.63264269982458e-05
-2.48901142898475e-05
-3.10552287596289e-05
-8.65438895135387e-06
-1.28814158792862e-05
-5.91593514884561e-06
-1.49335659961763e-05
-2.91349476302911e-05
-2.08624568805901e-05
-1.74815006442117e-05
-3.56856978277798e-05
-2.98024913087988e-05
-3.23393609441679e-05
-4.95484694208367e-05
-2.94552741541952e-05
5.55650848892366e-07
-2.96730913026402e-05
-6.58311162922331e-05
-6.02536037661149e-06
-4.45868021081279e-05
-7.12463258525179e-06
-1.13877064228126e-05
-2.91159731428084e-05
-3.95270955771514e-05
-2.57763388544536e-05
-3.39272915662085e-05
-2.89365625372061e-05
-1.01528410436182e-05
-3.57225174640601e-05
-9.44018343009616e-06
-5.17811569914996e-05
-2.56556162137882e-05
-1.01638240956903e-05
-3.84670143532189e-05
-1.19959373299109e-05
-4.56004569173199e-05
-3.13083597240778e-05
-1.26340688073492e-05
-2.04792153768001e-05
-1.91401613605051e-05
-2.60231301577326e-05
-2.39773572319126e-05
-5.5162815750866e-05
-4.3986552216761e-05
-2.1170026428571e-05
-4.63514433716794e-05
-4.63961775069662e-05
-3.15854533180507e-05
-3.69503419471541e-05
-4.34590928522325e-06
-3.94136938725473e-05
-2.25637678604297e-05
-2.31856092604726e-05
-1.6555518519193e-05
-3.05887842506908e-05
-1.54859392792589e-05
-4.81561111251728e-05
-2.5569000126342e-05
-2.42689689916274e-05
-2.4181373093403e-05
1.88425816252666e-05
-5.63049910474994e-05
-2.03847819642298e-05
-2.53753448056999e-05
-3.95029113299265e-05
1.56703767266419e-05
-3.04767906254536e-05
5.98752258611573e-06
-3.3060287469328e-05
-4.30742083063867e-05
-1.5819884838082e-05
6.71017944259469e-06
-3.46647142026962e-06
-7.11731384757321e-06
-3.42664083261537e-05
-4.52147510216848e-06
-3.4519800158338e-05
-2.67801490300948e-05
-1.89206144197219e-05
-1.62145018706754e-05
-1.3220776197613e-05
-4.80901511149231e-05
1.43183040551228e-06
-1.94858820807346e-06
-8.45334685897107e-06
-1.07601580156073e-05
-9.54090980193847e-06
-8.20674712578408e-06
-2.84166416266102e-05
-2.86879047823741e-05
-5.93643986328434e-06
-1.69838453823328e-05
-2.3579378590497e-05
-4.42787988788482e-05
-3.35948751340872e-05
-4.72927876508916e-05
3.96061353346829e-06
-1.7303477276842e-05
-4.10548789945079e-05
-2.40828767480108e-05
-3.08554010816008e-05
-3.52296352805052e-05
-4.56428295406148e-06
-3.62052632600926e-05
-3.58149535613e-05
-3.32134102748483e-05
-7.47265067551627e-06
-2.18844210736911e-05
-1.59576945430265e-05
-4.04255137034527e-05
-3.0608285242042e-05
-3.33179319781512e-05
-1.21800943763153e-06
-3.80736491158681e-06
-1.91564974362623e-05
-5.52256533533949e-05
-3.05534582176679e-05
-6.5707959551693e-06
-1.5359509529748e-05
-2.93736694560621e-05
-1.88836133433351e-05
-1.20280141209127e-05
-2.19167786326606e-05
-3.53935669350898e-06
-2.90724798822396e-05
-1.8349803163217e-05
-3.8531468394025e-05
-2.21689371825024e-05
-3.97652027648132e-05
-3.0632114564967e-05
-5.91403669977981e-05
-3.08601682220691e-05
-3.46375865078908e-05
-1.40366918542044e-05
-1.72200553034175e-05
-1.33727194381023e-05
-2.68083928169256e-05
-9.64182080828899e-06
-2.75105101843448e-05
2.29845203202363e-06
-4.34212906444636e-05
-1.7322531589205e-05
-5.83233511070007e-06
-2.73264391932286e-05
-2.99695376056529e-05
-2.36605318186181e-05
-1.76249503150119e-05
-1.74822002673204e-05
-7.81088647703872e-06
-2.66356381902927e-05
-1.66061044497949e-05
-2.84789783170698e-05
-2.35440545926658e-05
-3.40610025263906e-05
1.87975416353401e-06
-2.03456676084593e-05
-4.29431489240244e-06
-3.5441542977054e-06
-1.92209349717793e-05
-2.40588857321659e-05
-1.60734746254344e-05
-1.7241903720091e-05
-1.44667904797652e-05
1.21365604405849e-05
-2.72565795072256e-05
-1.59795592380962e-05
-2.02665549480252e-05
-3.30340689704434e-05
-2.4307291731509e-05
-3.17671398921193e-05
-2.10094213809287e-05
-1.42185010259254e-05
-2.69081409171454e-05
-2.0676264366406e-05
-3.5010619901719e-05
-3.35778699711819e-05
-3.88273670753623e-05
-2.60774356584616e-05
-4.8021770741152e-05
-3.73470996289411e-05
-3.91832141030919e-05
-1.50729433038432e-05
-2.81190816325532e-05
-4.4101244593761e-05
-1.04886613544463e-05
-8.61678578100508e-06
-2.82038672256816e-05
-4.82398387774794e-05
-3.20290071356363e-05
-2.95647959821723e-05
-3.64196056907299e-05
-4.17913766689817e-05
-2.07644056139144e-05
-3.15748196631072e-05
-4.24701385077512e-05
-2.94550100099536e-05
-2.71829949805157e-05
-1.65534863027739e-05
-2.70625671833078e-05
-9.04773744374671e-06
-4.16075097634548e-05
-1.44541297299454e-05
-1.86619202176454e-05
-4.77930978667102e-05
-3.71757996576213e-05
-3.49123757279779e-05
-3.0872294057e-05
-2.78265416761383e-05
-1.2361123377889e-05
-2.76749850189253e-05
-2.72257809051225e-06
-5.31582873957819e-05
-5.01730551807246e-05
-4.42590593904676e-05
-1.37056344307021e-05
-5.26641743538238e-05
-2.40784395500246e-05
-1.56759123972112e-05
-4.99440939433684e-05
-3.13803233442277e-05
-5.47464839180351e-07
-3.78434011686852e-05
-6.0437613798329e-06
-2.65430191805358e-05
-6.86871865819362e-06
-3.89869177399976e-05
-1.58303593969998e-05
-3.16220318338723e-05
-2.69562944698999e-05
-2.87182709578235e-05
-4.7985259014502e-05
-2.20267467745692e-05
-3.12088181393251e-05
-3.05511376628525e-05
-3.04780264056972e-05
-1.77334129501516e-05
-6.58570415649425e-06
-1.56866187399321e-05
-2.80984228799564e-05
-1.49174774478403e-05
-9.23869023624594e-06
-3.12937730327789e-05
-1.89422022580013e-05
-1.96767428778313e-05
-3.38708686061789e-05
-2.98699040438174e-05
6.67860713757154e-06
-2.37800305623338e-05
-2.69365467001906e-05
-3.63690214148537e-05
-1.0201942968064e-05
-2.52668147992743e-05
-1.25160711605309e-05
-3.5571464185278e-05
-1.65690020664907e-05
-3.34163653936694e-05
7.20680087687962e-06
1.33779419008655e-05
-3.90235790306094e-05
8.65148057157706e-06
-3.65486497593483e-05
-6.00709602725662e-06
-2.79443481347547e-05
-2.95715230585349e-05
-3.85617257491971e-05
-2.78890613693562e-05
-2.1494613673798e-05
-1.08189363189897e-05
-8.2358537659401e-06
-2.1332901666188e-06
-1.18878407208206e-05
-2.83532606467516e-05
9.12441139235165e-06
-2.21356490732283e-05
-1.48199221934165e-05
-1.93740872990841e-05
-1.750586401097e-05
-8.49522421168856e-06
-1.64223708050126e-05
-2.81452047147399e-05
-4.39265816002915e-05
-3.65595739805957e-05
-3.38164323575736e-05
2.10289517956727e-06
-2.58100289688713e-05
-3.91918425759749e-06
-3.80318414937951e-05
-1.98233636569071e-05
-1.98007281747932e-05
-1.04506291682688e-05
-3.55608240230693e-05
-2.94161760397026e-05
-3.65727512126853e-05
-1.93585538689436e-05
-3.85047312656302e-05
3.22093277110986e-06
8.38788967200374e-06
-3.23212708133324e-05
-1.31927260355113e-05
-5.80568790013544e-06
-2.85225153780297e-05
-2.99226154977332e-05
-8.55920092300745e-06
-2.7203561304107e-05
-2.55271875763717e-05
-3.38307300347658e-05
-5.18109353182641e-05
-2.46515281747588e-05
-2.74449475203714e-05
-2.9028746879235e-05
-2.6545800697915e-05
-1.15793861254805e-05
-1.68432369839679e-05
-2.64979688326455e-05
-1.6582395818209e-05
-1.85935800406953e-05
-1.33248820476675e-05
-4.13755907904854e-05
-2.89993622220458e-05
-5.81144292913454e-06
3.94171806639868e-06
-2.57489737111502e-05
-7.35961563522684e-06
-5.13006977492779e-05
-5.48601718374404e-05
-2.47764451446233e-05
-1.85479095023129e-05
-1.60642518884813e-05
-1.25284368141609e-05
-1.20716923264627e-05
-1.24341644159575e-05
-5.16584584299761e-05
-2.11923756688795e-05
-2.0726065241355e-05
-2.93829934375033e-05
-2.8271875717455e-05
-1.00545862357178e-05
-1.39587402016168e-05
-2.33620746070867e-05
-1.87203225665057e-05
-2.76537430280249e-05
-2.74300933371185e-05
-2.63939960823183e-05
-3.42156057978011e-05
-3.78826905269463e-05
-7.65232341491951e-06
-2.66327198051988e-05
-7.05774468329084e-06
-1.79899838127863e-05
-1.45680421707887e-05
-1.32062468434262e-05
-4.2295530664311e-05
-1.00523873996739e-05
-2.74557825462513e-05
-4.34666569691191e-05
-2.61624520656992e-05
-3.5326330741232e-05
-2.6501950583723e-05
-2.19488719466525e-05
-4.90884128912863e-05
-6.19389012540672e-06
-5.04670304325274e-06
-2.583481016979e-05
-1.08910497349957e-05
-2.29219544951475e-05
-3.69980195051963e-05
-1.37196192493888e-05
-7.07207208140668e-06
-2.11872830049597e-05
-2.53395431423974e-05
-7.75601182435168e-06
-8.86994417490808e-06
-2.77120627538965e-05
-1.12473161800852e-05
-4.22941111230364e-06
-2.94188539741619e-05
-3.89751184672298e-05
-1.03698905129309e-05
-3.20867335929738e-05
-4.5794650952885e-05
-8.38560192304528e-06
3.56649573282239e-07
-9.13277327971247e-06
-2.4507257307862e-06
-2.37284772291625e-05
-4.68668018851269e-05
-6.77575613177956e-06
-3.21442248591415e-05
-2.1095205025799e-05
-2.88666229071511e-05
-1.88337008289067e-05
-3.55498060368668e-05
-3.69917553442984e-07
-1.49439096097895e-05
-3.28593779900796e-05
-3.08240417772995e-05
-1.2797208131874e-07
-2.58075277717402e-06
-3.98761185149856e-05
-7.63532030085219e-06
-2.65715677783945e-05
-1.28145404986473e-05
-3.25469206819719e-05
-2.84622659503079e-05
-3.32057779681734e-05
-2.93715608901604e-05
-5.54282686980233e-05
-3.78997919906871e-05
-3.44869300187684e-05
-1.80194951902553e-05
-6.73081937593808e-06
-3.66602849466497e-05
-2.39167165888753e-05
-2.26710940306293e-05
-2.63066545221866e-05
-1.25991898040379e-05
1.31155945239322e-05
-3.41365057616392e-05
-1.28132459931958e-05
-2.31885610625749e-05
-1.00603544226697e-05
-3.51513412843258e-05
-1.5925659357993e-05
-5.40566950531606e-05
-3.38464158129648e-05
-3.15158015882147e-05
-9.2127985378614e-06
-2.09468658766708e-05
-1.32447680214041e-05
-2.2140218629349e-05
-3.85377755455382e-05
-4.87085893516911e-05
-1.84998761633903e-05
-1.98006483884374e-05
-1.76729611616229e-05
-3.53994572858807e-05
-3.55483275457906e-05
-3.58776026275152e-05
-2.66903718821267e-05
-7.08946829938822e-06
-1.1372729944751e-05
-2.91347130587683e-05
-6.85505301518167e-06
-5.17006317241329e-05
-4.62074238154741e-05
-4.35192520023822e-05
-5.26839505288323e-05
-1.97065962675034e-05
-1.28652952902952e-05
-5.16448762676143e-05
-2.32186590865771e-05
-2.44611447337453e-05
-1.44270044618611e-05
2.11523426884049e-06
-2.63562531288818e-05
-3.52010204659273e-05
-1.53132076795521e-05
-3.3224638321193e-05
-2.11561097825671e-05
-1.26543186033512e-05
-2.0320672075072e-06
-1.30009168291824e-05
-2.11682881442875e-05
-2.68577597451071e-05
-3.31853845073636e-06
-4.03768975906139e-05
-1.96566628600135e-05
-2.29752142793556e-05
-1.80095078561612e-05
-2.34162101759239e-05
-5.49900502293815e-05
-2.63107532533635e-05
-1.61190874240117e-05
-7.00236958633975e-06
-1.98076823698158e-05
-1.13044140741339e-05
-1.59459265730702e-05
-2.03902425846033e-05
-1.24052668853367e-05
-2.66913955750181e-05
-1.34482991212251e-05
-1.74141453500512e-05
-3.84963412408521e-06
-2.52776428171957e-05
-2.24839644199294e-05
-3.70729041973401e-06
-2.96034305193171e-05
-2.04072309710239e-05
-3.44463645618509e-05
-2.72841136717169e-05
-4.12088025919413e-05
-1.90436108211917e-05
-1.70582393072067e-05
-5.15682883594748e-05
-2.92036351218959e-05
-1.957578014007e-05
-4.2741886007804e-05
-5.09925925719072e-06
-4.29461173038856e-05
-1.61196309491667e-05
-3.71403157928737e-05
-9.18934567013567e-06
-1.00309211241926e-05
-2.97201248458455e-05
-2.40827829652494e-05
-6.14120595655882e-06
-1.59617814335945e-05
-2.21341630214187e-05
-4.10534022537073e-05
-3.51081527892429e-05
-8.65560913505413e-06
-3.34690363081141e-05
-1.49364941607476e-05
-1.50285233087329e-05
-2.14772111620465e-05
-1.86760037275861e-05
-2.38044327360398e-05
-3.08840386178598e-05
-2.86839785096866e-05
-2.04226738479469e-05
-1.5600069595974e-05
-1.80028133953622e-05
-4.29272774526823e-05
-4.38102847815657e-05
7.46363109810868e-07
4.92151570133788e-06
-2.83383051062863e-05
-3.27794471201987e-05
-8.44122447333e-06
-3.71030638086368e-05
-2.52052127924904e-05
-3.50630303694394e-05
-3.15339416440706e-05
-4.51240595398517e-05
-2.94537614245349e-05
-2.69526658087828e-05
-1.0968373538547e-05
-1.79473768882618e-05
-3.71001061146252e-05
-3.05287431239725e-05
-3.9646467559472e-05
-3.8972831783018e-05
-2.37924519362405e-05
-2.67952240875552e-05
-2.18232841419596e-05
-3.1167319192329e-05
-5.20364540827759e-05
-6.94398441378307e-06
2.73583919468472e-06
-2.40920442180713e-05
-2.05350081534203e-05
-3.1352442143885e-05
-1.45279508589124e-05
-3.16782013138351e-05
-2.72980623919807e-05
-3.79712076541949e-05
-2.77234511722043e-05
-1.9231740204389e-05
-2.14626556827994e-05
-4.92785899074427e-05
-1.4616708798695e-06
-3.19971542654609e-05
-8.83107724121608e-06
-1.88832559574155e-05
-1.2931678052332e-05
5.95432920376802e-06
-2.39306605514537e-05
-9.91332535403383e-06
-7.73259660989799e-06
-2.28002179379299e-05
-3.05532409729264e-05
-1.26046488288125e-05
-8.21971720583851e-06
-2.60089696384332e-05
-4.23633799938591e-05
-1.69886319961046e-05
-2.91206166528186e-07
-1.32739016378524e-05
-1.52366873028271e-06
-2.13972446120413e-05
-4.76726964371362e-05
-4.32082088563407e-05
-3.2650786095629e-05
1.84126695190829e-05
-2.37815896913704e-05
-6.2200816365418e-05
-4.64528909087068e-05
-4.28021628240494e-05
-3.13436776196478e-05
-1.97693138919327e-05
-8.52262237510752e-06
-1.44375008087795e-05
-1.53852309978299e-05
-2.6991482487648e-05
-3.70878028770539e-05
-2.44398396567465e-05
-1.60363858511855e-05
-1.12320658109956e-05
-4.46475118666959e-05
-3.9256918260798e-05
-3.30663003736534e-05
-3.59213040422966e-05
-6.9978248059607e-06
4.51092093368579e-06
-5.2664667266302e-05
-3.39555273213332e-05
-2.87723692148371e-05
-2.22314120935328e-05
-1.59298976099588e-05
-2.11002359160328e-05
-2.40608899241227e-05
-2.84654954376686e-05
-1.90016013804757e-05
-4.86661689423886e-05
-1.21798575367746e-05
-1.99639706528336e-05
-3.04195763671384e-05
-2.97847391789597e-05
-2.70440282230671e-05
-2.622685843021e-05
-1.32511143563319e-05
-2.23381068991956e-05
-2.98170475515118e-05
-2.47532168639447e-05
-9.67147325821066e-06
-1.32765016723683e-05
-7.65139138043393e-07
-2.50034931684411e-05
-3.13083397886744e-05
-4.15178844130283e-05
-3.4362652544679e-05
-2.38195311021565e-05
-3.009662267778e-05
-3.17279869108287e-05
-3.22777995704777e-05
-1.14709705694473e-05
-2.17340210971122e-05
-2.73132330434614e-05
-3.56085774409152e-05
-1.8100080302161e-05
-9.5309699538243e-06
-2.17557936173848e-05
-3.11427370525344e-05
-1.19615559411547e-05
-4.27144009520265e-05
-3.46197376164246e-05
4.85253638467904e-07
-3.71511203741595e-05
-4.66427709244955e-05
-1.78489771848955e-05
-2.1912555257466e-05
-7.70095629369348e-06
-1.2317453306951e-05
-8.90698128196662e-06
-2.43749935981824e-05
5.01251352403425e-06
-3.63354662573077e-05
-2.51555968503402e-05
-2.35321627264421e-05
-2.84600964317082e-05
-4.91571529007471e-05
-2.23049982641148e-05
-5.39882881295755e-05
-1.86004678061492e-05
-2.10696557457356e-05
-3.88417314341733e-05
-3.86054088553232e-05
-2.80451297196146e-05
-2.81929654052123e-05
-9.42024485532603e-06
-2.68202622697519e-05
-6.70634300306777e-06
-7.98118005473725e-06
-1.4994925659189e-05
-3.48156646975827e-05
-2.78713017353879e-05
-3.64015483725691e-05
-2.22145313897098e-05
-2.84755191057685e-05
-2.73882032483453e-05
-2.45966773827409e-05
-2.64363962321438e-05
-2.570163419058e-05
-8.89786873860866e-06
-2.49480348457148e-05
-1.67283988719623e-05
-1.11303987366758e-05
-4.56645581570678e-05
-3.66206318988772e-05
-1.69867887028728e-05
-2.28507682307763e-05
-4.45107553469622e-05
-3.52341254809284e-05
-2.09889980081639e-05
1.03030834334453e-06
-1.93808787021428e-05
-2.32146889828413e-05
-3.25118441427555e-05
-1.17991924319435e-05
-2.24719718516226e-05
-3.28985950162769e-05
-1.15786669989795e-07
-1.97814805309455e-05
-2.96289477693376e-05
-4.60745517240481e-05
-2.23134810180031e-05
-2.05867368673588e-05
-4.37661108900325e-05
-3.70657319123595e-05
-2.58521738126089e-05
-2.65847983002776e-05
-2.08565900690382e-06
4.31511242316219e-07
-2.33863543008468e-05
-5.29775730067548e-05
-4.82568948132019e-05
2.57213527833381e-06
-3.27190735270599e-05
-4.64114643139133e-06
-2.67470788325822e-06
-2.35323097373161e-05
-4.6084045435601e-05
-2.22236048333079e-05
-1.54595192677492e-05
-6.11221172745398e-06
1.66219711233626e-05
-1.76246350937423e-05
-4.35994639766887e-05
-2.13462195854431e-05
-1.97731980770962e-05
-2.82140866985638e-05
-1.9464585608977e-05
-5.53411813204003e-06
-2.40823247615539e-05
8.97861809412287e-06
-3.29819829545715e-05
-3.46466709333977e-05
-2.68904572076483e-05
-2.28599117655665e-05
-3.32877061919714e-05
-2.65430229018234e-05
-3.68282271602408e-05
-1.91063883590542e-05
-1.70326870123504e-05
-1.37288744682717e-05
-5.78388293745006e-06
-3.60147504875545e-05
-4.22820600649699e-06
-1.12320908592857e-05
-2.09658565680985e-05
-1.96851735461523e-05
-3.30942640759616e-05
-2.05249489165778e-05
-1.80571933557509e-05
-3.47507080077874e-05
-9.05273300450866e-06
-1.09541318683144e-05
-4.81937008185451e-06
-3.09274962027167e-05
-3.09415680284114e-05
5.73001207562548e-06
-1.91450248987185e-05
-2.98801823943129e-05
-2.0944317234838e-05
-2.10570555366087e-05
-3.33753216164231e-06
-4.62066762574364e-05
-3.18374335419459e-05
-2.12947457017812e-05
-3.19932322807239e-05
-3.0887812238134e-05
-3.59325205853005e-05
-3.87599371955932e-05
-3.87863180504968e-05
-2.49925049181724e-05
-3.28745782665489e-05
-7.74977251223963e-06
-7.65751807346573e-06
-3.02561944872238e-05
-2.32044868233414e-06
-2.66805922300566e-05
2.12544703003978e-06
-2.88844738233556e-05
-3.05174680306248e-05
-2.14870417431994e-05
-3.70800306462605e-05
-2.53837361091139e-05
-3.25203290209489e-05
-3.92376546430494e-05
-2.33873734752244e-05
-4.28847328790491e-05
-2.54815164477447e-05
-1.39767975420562e-06
-1.4180252601431e-05
-7.27665892710526e-06
1.67333999418512e-07
-5.28040284318544e-06
-2.75831596129994e-05
-2.71213717134824e-05
-4.16851054507949e-05
-1.9397802292124e-05
-6.61096487506785e-05
-2.19780206846261e-05
-1.12712870095276e-05
-1.35239777854554e-05
-1.6266179951607e-05
-3.65214660479416e-05
-3.99011450583736e-05
-2.42612817778021e-05
-1.9056531286532e-05
-8.99585041250079e-06
-4.19246640527855e-05
-1.05081311418301e-05
-1.02305778896937e-05
-1.74758417851166e-05
-2.2121456534566e-05
-2.48182389963976e-05
-5.06896048190686e-05
-3.3045523504912e-05
-3.38024970591536e-05
-2.42092081624882e-05
-1.91388470207048e-05
-1.8826026825983e-05
-1.96012443596797e-05
-3.44359434867649e-05
-4.02056324753892e-05
3.73380663644676e-06
-2.16044217919354e-05
-2.72842974197624e-05
-2.42923401086584e-05
-1.18674106585855e-05
-2.12883942925928e-05
-1.32394462624532e-05
-2.32066615018931e-05
-1.07265808875925e-05
-1.79360771561044e-05
-1.73664993928856e-05
-3.17906232535635e-05
-3.55642347941983e-05
-4.35002187328257e-05
-2.2110726354734e-05
-1.8518189494573e-05
-3.43561774247807e-05
-3.71158121462965e-05
-3.31581696176684e-05
-3.0506199325025e-05
-2.33821682580274e-05
-1.46321482124038e-05
-2.89691663142424e-05
-1.97801706370718e-05
-1.5840027116669e-05
-1.2318970629318e-05
-6.06573565248329e-05
-3.08901452461688e-05
6.21859082486187e-06
-2.75759995457588e-05
-4.15788025089751e-05
-2.08925948740912e-05
-2.01194482532776e-05
-3.74132972970351e-05
-3.09046449281382e-06
-1.35660272696539e-05
-2.84380029356244e-05
-1.22732375365407e-05
-4.18259870894069e-05
1.26135887106847e-05
-1.25444599134537e-05
-1.31658376565009e-05
-3.860152524691e-05
-2.12113915202259e-05
5.57456739159144e-06
-1.14832242658278e-05
-2.15178840061854e-05
-1.79387533928537e-05
-1.39506409154111e-05
-3.62164227592543e-05
-9.31943155470984e-06
-1.1712057341204e-05
-1.72803689959853e-05
-3.31506524695459e-05
-2.51766908368259e-05
-3.1688099848969e-05
-3.86929282507915e-05
-2.60321340150637e-05
-1.3922716642878e-05
-2.57375465140267e-05
-2.56279208615141e-05
-2.22396293724068e-05
-1.7052936930206e-05
-1.74227226931742e-05
-1.63186560452299e-05
-2.39817441630649e-05
-1.25680208342277e-05
-1.32206219313136e-05
-2.94520371722567e-05
-4.20768437664524e-05
-1.26774760218764e-05
-4.76691426972343e-05
-4.08223175884185e-05
-2.89777258360614e-06
-1.95529525218176e-05
-1.9135683667726e-05
-3.94423855609119e-05
-1.6197314913254e-05
-3.52065529864544e-05
-1.4336229285985e-05
-2.17916666661941e-05
-2.77359495902935e-05
-5.35657099617791e-06
-3.19802302504519e-05
-3.25629464253357e-05
-2.79219628894732e-05
-1.6874128928974e-05
-2.61277907076863e-05
4.43491786876026e-07
-2.83033931902794e-05
-4.4349856818072e-05
-4.33082360669053e-05
-2.06990323369074e-05
-3.68835683858565e-05
-1.78234039511049e-05
-4.05612890459527e-05
-1.18581677754131e-05
-2.97893856637856e-06
-1.17897826857126e-05
-2.9979241790991e-05
-3.79129131941074e-05
-1.3468801205725e-05
-9.64876634770776e-06
-3.45733555055567e-05
-3.29375368322255e-05
-2.49327851182761e-05
-3.32266186719162e-05
-1.29539536973156e-05
-1.03706663169613e-05
-1.27129862639941e-05
-1.90059552058208e-05
-1.72885944139878e-05
-2.0047703120578e-05
-2.84804450712883e-05
-2.23142358561506e-05
-8.24889065708758e-06
-1.43413243825785e-05
-4.87839691092081e-05
1.13870778919967e-06
-4.40545971535164e-05
-4.13731781945718e-05
-1.19264740841219e-05
-3.50340785774945e-05
-1.77868446248772e-05
-2.94562267300675e-05
-4.11977264034267e-05
-1.46686227157861e-05
-4.15355293826182e-05
-2.23289119874394e-05
-5.18878005898122e-05
-3.14558424714081e-05
-3.21869154090241e-05
-3.7938782283977e-05
9.74238362581174e-06
-1.15125916205611e-05
-3.11771552063244e-05
-1.44914259831962e-05
6.15251722617664e-06
-1.5157696524633e-05
5.89950054047708e-07
-3.40564653935089e-05
-2.05239251074696e-05
-3.93675853220196e-05
-1.35056690558525e-05
-3.99518663374625e-06
-4.85273378182426e-05
-2.16970701043209e-05
-3.25559660190553e-05
-2.3376068291953e-05
-8.38202203042589e-06
-3.57722047228948e-05
-4.61974441471032e-05
-1.9507068199162e-05
-6.07455119840644e-06
-1.54394881865457e-05
-4.75337871195239e-05
-2.56369354708202e-05
-2.93642519589055e-06
-1.59920257371517e-05
-4.6784341409673e-05
-2.21975581638874e-05
-8.23296862895378e-06
-3.86813878425592e-05
-2.96899748159651e-05
-2.27395290881677e-05
-3.10288811708612e-05
7.56623945281703e-06
-1.37965872324833e-05
-4.54127826903587e-05
1.2457373152336e-06
-1.46870727081354e-05
-1.57425044986525e-05
-1.45371103763377e-05
-1.82212280372781e-05
-5.32286434761051e-05
-2.36122266749153e-05
-3.52324697307062e-05
-1.97528230084668e-05
-1.17268389403165e-05
-5.82232502663465e-06
-3.70931866466616e-06
-1.91138213014573e-05
-3.61169596514344e-05
2.32371015993613e-06
-8.19724515596049e-06
-1.30272706170253e-05
-1.55991476456092e-05
-3.82126078339313e-06
-1.14074375516439e-05
-3.38729875175873e-05
-4.69599973594875e-05
-2.98178838969047e-05
-8.57865715390317e-06
-4.55145775524722e-06
-2.98434496254496e-05
-3.14688760435585e-05
4.52589266476458e-06
-2.20153263948125e-05
-1.58473771437069e-05
-4.96137533362943e-05
-1.38689830418016e-05
-3.57256631213558e-05
-1.58742262031084e-05
-2.60656051372918e-05
-3.29874531003758e-05
-4.09537352024301e-05
-2.74321144629616e-05
6.50480095025041e-06
-2.39502637791331e-05
-6.32439703217376e-06
-1.11711147344753e-05
-1.08979915490992e-05
-1.29123787044321e-05
-3.5152696700506e-05
-3.00245560795084e-05
-1.9248547171016e-05
-6.44628138994562e-06
-1.58769059954883e-05
-3.0106723629822e-05
-4.16693811296065e-05
-2.06309871846541e-05
-3.31988025796213e-05
-1.79471426412856e-05
-9.36704767713724e-06
-6.28865671131944e-07
-1.91091189413452e-05
-1.27212422565963e-05
-3.891337083374e-05
-3.51644390184864e-05
-1.0194070413465e-05
-2.90071295751611e-05
-1.70878054052358e-05
-1.53505369674174e-05
7.93616415016426e-07
-4.5411521397277e-06
-1.1480505478289e-05
-2.34278377183551e-05
-1.08174272607777e-05
-5.80824765341027e-05
-2.14575330026406e-05
-2.83851043197332e-06
-2.30566320491511e-05
-1.82289547482703e-05
-1.66628596568604e-05
-4.89567758866417e-05
-4.29983162227552e-05
-1.44696617773239e-05
-3.04896548833533e-05
-6.71476666539703e-06
-2.62444282871195e-05
-2.47637023270263e-05
-2.33202299718806e-05
-5.07072810170538e-05
-4.60672491283005e-05
-4.08245757956039e-05
-5.13659384606433e-05
-3.56239998104586e-05
-1.33529088289472e-05
-3.16504761936386e-05
-8.17712167813996e-06
-3.43447781402741e-05
1.40993662219559e-05
-2.70388765446154e-05
-1.54542612755925e-05
-2.74300221970148e-05
-3.0179945215063e-05
-3.43359944389203e-05
-2.01541094652742e-05
-2.07464165477264e-06
-2.46462606390141e-05
-2.23728255590957e-05
-3.25906487501199e-05
-2.03441006161872e-05
-2.31326141835659e-05
-4.07741779892956e-05
-3.99453272703606e-05
-1.74899156868981e-05
-1.37616269871812e-05
-2.77559387072005e-05
-1.20272142735729e-05
-2.40358266729703e-05
-2.46386306799456e-05
-3.01179491090656e-05
-3.97166849964981e-05
-5.09071446010588e-06
-4.4861959669052e-05
-3.42535637815116e-05
-2.24757866746904e-05
-3.96635736896814e-05
-3.41893399941825e-05
-2.38645830252108e-05
-3.36007671375522e-05
-3.09105467659155e-05
-2.74913068955925e-05
-5.89788498000122e-07
-1.19598489886974e-05
-2.96194426755516e-05
-2.5951885886306e-05
-1.1732467746495e-05
-1.29916397430803e-05
-3.33787160437296e-05
-2.23947732441764e-05
-1.29682598633852e-05
-2.37325033989418e-05
-1.91561485659341e-05
4.97344087628786e-06
-2.31861042865836e-05
-3.31293835977483e-05
-3.18403428443409e-05
-3.38953173361549e-05
-1.48710264451742e-05
-2.37326661792519e-05
-4.56217423492781e-06
-5.42933446801128e-06
-4.81327960877274e-05
-4.46542707966008e-05
-2.26485087044444e-05
-1.97785320223702e-05
-3.78066869719095e-05
-4.61226151370852e-05
-2.94442168159604e-05
-9.11266703700679e-06
-3.79201579313151e-05
-9.54157745650855e-06
-1.04151160865728e-05
-2.10041747179713e-05
-9.03141914105645e-06
-1.61329177301962e-05
-2.10993209137796e-05
-2.92302626538616e-05
-1.61401192359451e-05
-3.60544204713618e-05
-1.86124433553548e-05
-3.05838396088749e-05
-3.18249378371551e-05
-1.5265842576064e-05
-2.04419199587394e-05
-2.5551869069699e-05
-3.43636865630915e-05
-2.81111617209049e-07
-2.21279782827017e-05
-5.37713320569086e-05
-2.91542698612694e-05
-2.18272730748482e-05
-1.09968630214856e-05
-3.7970587163196e-05
-3.34652751500519e-05
-3.24640525973849e-05
-3.36306994027847e-05
-4.31157528480044e-05
-1.41854985356556e-05
-3.18842057098077e-05
-2.04600220113201e-05
-1.34266524125576e-05
-4.80881070006297e-05
-1.46234269824442e-05
-2.86359712401151e-05
-1.80564345507662e-05
-1.5998111403696e-05
-3.10700765814073e-05
-1.61995916096668e-05
-1.47651897414397e-05
-2.72243835856594e-05
-2.89014938903132e-05
-3.88878171540363e-06
-1.64788678162165e-05
-5.14839866199339e-05
-3.3181431315486e-05
-4.63259330701609e-05
-3.8737530083928e-05
-1.28630901729183e-05
-2.50794932961993e-05
-1.37237185924369e-05
-2.9038344398742e-05
-2.84450551764305e-05
-3.13293270020414e-05
1.12237733348985e-06
6.13508829113732e-06
-3.12350109285042e-05
-3.41956333276136e-05
-3.71654661749592e-06
-2.40648736939028e-05
-1.30753996804811e-05
-1.54825000451774e-05
-8.66012087075319e-06
-4.92200658507694e-05
1.65015638459308e-05
-2.21173141072312e-05
-5.06170999400352e-05
-2.18216610841507e-05
-2.57607072514249e-05
-2.6367145055203e-05
-3.4788576698388e-05
-1.43597696378339e-05
-1.30159728522036e-05
-1.52371419805897e-05
-2.01984021978058e-05
