# Supplementary material for: Research on computational propagation and identification of mine microseismic signals based on deep learning
Source: PLoS One. 2025 Oct 22;20(10):e0334641. doi: 10.1371/journal.pone.0334641 (PMC12543183; doi:10.1371/journal.pone.0334641)
Supplement: S6 Data — (ZIP) [file pone.0334641.s006.zip › 000100900000226.xlsx_0.txt_24.txt.txt]

-3.57623285174554e-05
-3.31219814528548e-05
-9.44062847182612e-06
-1.29336400515319e-05
-2.81210878591968e-05
-2.83914520646942e-05
-3.88328205950814e-05
-1.03557773354658e-05
-3.83905133307748e-05
-3.37349597977792e-05
-1.0926157947147e-05
-1.4938444251226e-05
-6.70271474960885e-06
-1.57602735626799e-05
-7.35610570951992e-06
-1.17020298560135e-06
-2.54294677961679e-05
-3.26219432682089e-05
-1.75582898836784e-05
-3.01901236985571e-06
-3.28685650010826e-05
-2.25913416928961e-05
-1.99606476258653e-05
-2.17615422001887e-05
-1.97486929361571e-05
-4.76452494646484e-05
-1.39416725607779e-05
-2.03796148926194e-05
-3.25289371854755e-05
-2.79686574808655e-05
-3.38661126150359e-05
9.21048968589227e-06
-1.92489984162165e-05
2.3207591839196e-05
-5.29554002913186e-05
-3.67718895612525e-05
4.7502789052586e-06
-2.51301951296233e-05
-2.06514501836515e-05
8.73608302349579e-06
-4.1391193922135e-05
-2.42866315954507e-05
-2.73104393999096e-05
-1.37525832173916e-05
1.64856330300486e-05
1.46867906146701e-05
-5.15514384545802e-05
-1.11377426067805e-06
-2.22473425935615e-05
-1.8043009037106e-05
-2.454026432157e-05
-1.37213129006763e-06
-2.94481899413356e-05
-1.7751028896896e-05
-3.54486979642457e-05
-3.76989285734142e-05
-3.00641207270255e-05
-1.29547314682506e-05
-3.42008639548134e-05
-1.79414616562907e-05
-3.92416937481432e-05
-4.66905196934215e-05
-5.25603480540829e-05
-1.50825227336428e-05
-1.7671264062446e-05
-2.22517872144098e-05
-2.89192957487579e-05
-5.18541399090569e-05
-2.56444603281776e-05
-1.61791768085204e-05
-2.22454653214048e-05
-1.50960818809149e-05
-9.14363615231652e-06
-2.32367635028097e-05
-4.79015290146024e-05
-2.56556970964176e-05
-1.44535290133765e-05
-2.71152001509696e-05
-3.49906699687627e-05
-2.96485443107775e-06
-2.60622472855348e-05
-3.73412563220643e-05
-4.22285740394955e-05
-5.96766763983414e-06
-1.05537812039844e-05
-2.13503943021835e-05
-3.87393276801498e-05
-1.21728874284049e-05
-3.38342513803176e-05
-3.02508255509575e-05
-3.81741033619795e-05
-3.60444588558888e-05
-7.79021391067076e-06
-1.08082081451423e-05
-1.80078367991685e-05
1.64944990684202e-08
-7.07033277455314e-06
6.38949111409201e-06
-1.13418237103799e-05
-1.3474712601751e-05
-3.45076837473746e-06
-2.56255783901576e-05
1.88550662489143e-06
-3.71999921929401e-05
-1.96308707643929e-05
-4.17611322469328e-05
-2.43598558252982e-05
-1.628312059464e-05
-3.60719968974007e-05
-8.53367217631116e-06
-3.2783373448388e-05
-2.24112711881623e-05
-3.23781604409167e-05
-4.69691907643895e-05
1.39586368070266e-06
-1.52206847012844e-05
-1.7479640099887e-05
-2.46982184325018e-05
-3.29845181444847e-05
-3.95317682425466e-05
-1.07304808351113e-05
-3.69156733851838e-05
-2.90577551451968e-05
-3.89438095681978e-05
-2.93907099574268e-06
-1.57090529929159e-05
-4.00717751348922e-05
-2.26990756381621e-05
-3.45858055064201e-05
-3.43571074556214e-05
-3.82110999000129e-05
-4.47629496325394e-06
-1.53364626260088e-05
-2.60419174426791e-05
-4.06166105995809e-05
-1.60454281824868e-05
-2.14547241039325e-05
-2.85004249850705e-05
-5.1660108745423e-05
-3.84692762346267e-05
1.28840095267393e-05
-1.84275737021854e-05
-3.28412986785264e-05
-1.45224820655919e-05
-1.29675243582474e-05
-1.1113934002416e-05
-3.58584980772895e-06
-6.78974351316347e-06
-5.39451746183194e-05
-3.73832343455858e-05
-2.06244186110564e-05
-2.37958689542012e-05
-2.58193817684836e-05
-4.82757225339799e-05
-2.56539152865627e-05
-1.97970500601559e-05
-1.77294569623783e-05
-8.25513285386703e-06
-3.26111581767981e-05
-1.14282989500887e-05
-2.55593986980892e-05
-3.49284915720644e-05
-2.0856639399369e-05
-3.38817770455066e-05
-1.13862865833431e-07
-9.20482974669582e-06
-3.68165655123537e-05
-2.93654167117063e-05
-8.30471652110838e-06
-1.48092396956588e-05
-2.20585701231377e-05
-1.03397785385958e-05
-4.24672463558985e-05
-2.90672220262089e-05
-2.07372478502865e-05
-5.3639918364537e-06
-1.37312302958894e-05
-3.29474157681958e-05
-1.02576506151497e-05
-1.43982180354518e-05
-2.36113282758766e-05
-2.67055879750272e-05
-3.81037831387516e-05
-5.07052559196385e-06
-1.26142360413797e-05
-2.30996210755993e-05
-3.11546372821834e-05
-3.01541352852241e-05
-1.79611547321112e-05
8.73923401719941e-06
-1.88962713227396e-05
-4.42747447165963e-05
-2.63433216683805e-05
-2.25479788296749e-05
-5.5105657426409e-05
-2.31672425651162e-05
-2.6090024554252e-05
-3.37311892774976e-05
-3.77672851073121e-06
-2.11089462868269e-05
-2.99579084185729e-05
-2.73386162716987e-05
-3.54792317379154e-05
-4.43685897865134e-05
-3.32127670431077e-05
-2.10296159327431e-05
-2.53190843722268e-05
-2.33086865555172e-05
-4.7441225163312e-05
-1.99355934243014e-06
4.74662285066811e-06
-3.21928782530053e-05
4.04639812591788e-06
-1.83293296941829e-05
-6.07829368910105e-05
-2.66669716786089e-05
-1.9981108392624e-05
-2.08076580560982e-05
-1.06634576854329e-05
-1.69009233606021e-05
-1.19413650793111e-05
-2.69579618273078e-05
-2.1016365327068e-05
-1.97110488546998e-05
-3.1386548194718e-05
-1.36514540438432e-05
-1.48397963608384e-05
-2.05927613774875e-05
-2.00557900931143e-05
-2.0762242304515e-05
-1.9368843516525e-05
-6.57001756244328e-06
-2.63493402531425e-05
-1.59389013224279e-05
1.5083335699557e-07
-2.70792656269632e-06
-3.76163887429957e-05
-9.62185885094718e-06
-4.10989679025428e-05
-2.57030214444996e-05
1.27128855621667e-05
-1.63620495401761e-05
-3.60765072844934e-06
-2.51465793216282e-05
-2.37107562513212e-05
-3.38981492660755e-05
-1.69595351328459e-05
-2.13054973360843e-05
-1.35136941954552e-05
-2.44473648962328e-05
-2.52910806616221e-05
-3.77070568406955e-05
-1.44194477328898e-05
-1.92024557702368e-05
-2.88410786017268e-05
-3.01540154386968e-05
-2.47089728444976e-05
-2.71408846601525e-05
-2.29004464780612e-05
-4.11038072325669e-05
-5.47295012122351e-05
-2.38703711677951e-05
-2.79267257304113e-05
-4.36708025406862e-05
-1.3081219804196e-05
-2.56950216234266e-05
-3.16905208247267e-05
-1.51942966295661e-05
-3.58439301778431e-05
-3.248751860519e-05
-1.72062833291898e-05
-2.01958795062834e-05
-2.53691417540599e-05
-1.13260376330841e-05
-3.61287947021731e-05
-2.84919641790284e-05
-9.288144999555e-07
-2.43916513862274e-05
-1.03210472420988e-05
-3.45950817797914e-05
-3.92596033622407e-05
-5.6696773553115e-05
-1.26393721471456e-06
-3.71908230061192e-05
-2.57290117318566e-05
-7.15669318499499e-06
-2.2192210040025e-05
-1.66991363102974e-05
-3.75718041805384e-05
-1.38091081675077e-05
-2.20525519201558e-05
-1.45735118797859e-05
5.51046745020165e-06
-3.42377752465874e-05
-1.78808714346125e-05
-7.42931473649324e-06
-3.80696653199213e-05
-7.94379536059363e-06
-1.57684364256772e-05
-4.41745843209324e-05
-4.07489036492866e-05
-1.23099492501583e-05
-2.32669872598499e-05
-2.80365936947521e-05
-2.10522826441429e-05
-5.03224384537085e-05
-2.90005983696183e-05
-2.86642877128225e-05
-2.27330638862502e-05
-3.05444997651121e-05
-4.61976707912261e-05
-4.28721937942249e-05
-1.06983039692321e-05
-4.39558598190601e-06
-6.0423995504194e-05
-2.67395816413957e-05
-1.63178043928237e-05
-2.29048464650304e-05
-2.04443796716744e-05
-4.19023784128828e-05
-5.50845878793548e-05
-2.77290322376477e-05
-4.3410336625483e-05
-2.9051684357045e-05
-4.48373697250674e-05
-2.33132355845482e-05
-2.12083340595927e-05
-1.95216909482806e-05
-3.21395625021474e-05
-4.58078394655743e-05
-1.63889541603651e-05
-4.57793142018855e-05
-2.53645619221978e-05
-4.60958795168435e-05
-2.00484307506918e-05
6.42849573629832e-07
-2.81706243935624e-05
-1.5935688113221e-05
-2.29246718558317e-05
-2.36530999323519e-05
9.7525042020582e-06
-1.50509072919204e-05
-1.86883246294549e-05
-3.80295206858472e-05
-2.16396405560965e-05
-3.77235735791753e-05
-1.73114996955466e-05
-1.40667043830765e-05
5.15189930142473e-06
-1.42997618617435e-05
-2.11748157205674e-05
-1.41764062458029e-05
-3.3037116439617e-05
-4.18667029736473e-05
-2.41086577284172e-05
-1.72871190901851e-05
-6.06083957298844e-06
-2.35777045849179e-05
-1.898322716377e-05
-2.10697998070452e-05
-2.23537419384875e-05
-2.5928146317764e-05
-5.18976027073907e-05
-2.28840377446484e-05
-1.91368235163218e-05
-2.45603427632555e-05
-6.92570243974018e-06
-1.6768712440072e-05
-2.42467791807785e-05
-3.44219800407501e-05
-5.69551114402025e-05
-1.84498093877875e-05
-1.49103914030747e-05
-2.66408339518577e-05
-3.72431178310639e-05
-1.66746127768614e-05
-3.35474090993289e-05
-1.94852031733324e-05
-2.66295523467612e-05
-4.01409839236636e-05
-1.24589760688009e-05
-7.22008290732849e-06
-2.81920282411075e-05
-2.39534010667957e-05
-3.53829087658807e-05
-3.19538607473672e-05
-4.13416318240246e-05
-3.87483874516447e-05
-3.46173545863134e-05
-2.72223730287776e-05
1.97679376577507e-05
-2.44260038127324e-05
-4.12203391250409e-05
-2.26246785194908e-05
-2.49678987856327e-05
-4.09575903751703e-05
-2.94813313507972e-05
-3.10839366129463e-05
-3.30768395455505e-05
-7.06218983770617e-06
-2.86936204897164e-05
-4.50726474418569e-05
-3.6991895060025e-05
-2.95897984689098e-05
-2.62448661487185e-05
-2.37075283337778e-05
-1.75344537114542e-06
-1.02279176034239e-05
-2.672080672764e-05
1.00477345088725e-05
-3.18692460906799e-05
-3.31079084880688e-05
-1.64657368670769e-05
-1.70693424897148e-05
-2.30738116480839e-05
-2.58175712573949e-05
-3.50392672851818e-05
-4.6339752002981e-05
-2.56585466332805e-05
-1.48241756914857e-05
-3.49842834918897e-05
-3.68407915031158e-05
-3.17601825190717e-05
-4.75238216722415e-05
-4.61082007320478e-05
-4.78089037102686e-05
-2.58914690649246e-05
-3.12029157074933e-05
-1.75881807726462e-05
-1.36501617322462e-05
-3.75172979062495e-05
-2.84999581845252e-05
-3.41149210079535e-05
-2.79188484528503e-05
-1.53525295529835e-05
-2.13178608231965e-05
-3.41558047250236e-05
-6.22909741056411e-06
-2.05539665186834e-05
-1.03602741429807e-05
-1.6884619439179e-05
-2.29437558846069e-05
-3.0621082609599e-05
-3.39800517113252e-06
1.08133621124651e-06
-3.04369541498603e-05
-5.33688038295024e-05
-3.66553362451001e-05
-1.42751999088364e-05
-9.8104240847772e-06
-2.24860953968107e-05
-2.83148488543396e-05
-2.53465230406932e-05
-3.05038601086262e-05
-2.90660511784843e-05
-1.81803482399278e-05
-1.80663347238556e-05
6.25629974181062e-06
-1.32797882023014e-05
-3.10102062175474e-05
-4.16000058756134e-05
1.09661312591006e-06
1.0585975310023e-05
-3.44561955343123e-05
-2.43036508231946e-05
-1.90311308430028e-05
-2.12759298920635e-05
-5.77644069800435e-06
-4.65632584680899e-05
5.71945510085653e-07
-2.80157399983633e-05
-8.42795026415091e-06
1.13049827554183e-06
-2.40173712452557e-05
-3.90578683735095e-05
-1.91172065130531e-05
-6.8285710080018e-06
-3.32114400477748e-05
-2.39429571905985e-05
-3.64957565112263e-05
-2.21625195112692e-05
-3.93259190816356e-05
-3.55657524262805e-05
-2.56534281232785e-05
-1.85800251870419e-06
-1.7480955166764e-05
-1.77352754125048e-05
-3.47398269943751e-05
-2.41296120246127e-05
-3.8331966912157e-05
-3.46342282489731e-05
-1.28191513571681e-05
-2.12040152466794e-05
-9.53680961420422e-06
7.45507471742076e-06
-9.87363207002208e-06
-3.30535084600789e-05
5.88066159345554e-06
-3.24448090895639e-05
-1.25190944500241e-05
-2.94897908420395e-05
-1.36644181446983e-05
-2.07215447898588e-05
-6.71758597365111e-06
-2.47231602708799e-05
-3.44133715185601e-05
-2.4379338270256e-05
-1.99468968706821e-05
-2.85024891285935e-05
-2.65913415476464e-05
-3.60264331046111e-05
-2.44779360231894e-05
-1.62567968071147e-05
-2.43815779682347e-05
-2.40792458375547e-05
-3.75122792969747e-05
-3.18508577604191e-05
-4.10473649054599e-05
-3.96078443831422e-05
-9.40772885687643e-06
-1.90730535724054e-05
4.39586721611076e-06
-5.61748690694197e-05
-2.77248261709888e-05
-2.02064898087551e-05
-3.23637335090023e-05
-1.8727909556719e-05
-1.02030419072273e-05
-2.57919381353701e-05
-2.18904511402635e-05
-2.40663498360409e-05
-5.75868464755022e-05
-1.12564662908624e-05
-1.26690969904922e-05
-4.60380106118746e-05
-2.7313242548823e-05
-2.90640728399672e-05
-1.46717923347944e-05
-1.14141675405309e-05
-1.75999905534939e-05
-1.85288547075787e-05
-8.52160581816706e-06
-2.34504683090591e-05
-2.839768088359e-05
-1.63359258235984e-05
-2.19331518382017e-05
-4.56844363615735e-06
-3.58778875583693e-05
-2.60047732753625e-05
-3.49605570777992e-05
-1.99880890154691e-05
-7.47878631296473e-06
-4.00119208173135e-05
-1.78778957594985e-05
-2.00775817460223e-05
-1.43486175882513e-05
-2.13916655042812e-05
-4.32951322483222e-05
4.72983275203479e-06
-8.67147311020806e-06
-1.75207167017303e-05
-1.330024965164e-05
-2.73091604237379e-05
-3.66739306320061e-05
-2.16715169043948e-05
-2.50601092104092e-05
-1.24876159122755e-05
-2.33640317312825e-05
-3.66821032035712e-05
-3.42061319723945e-05
-1.13038379331077e-05
-4.05815202199308e-05
-1.33916746722955e-05
-2.79085621739558e-05
-2.98548822631654e-05
-1.82660206911687e-06
-2.96515011263392e-05
-2.96920338337342e-05
-4.11740844026302e-05
-1.61626917151493e-05
-3.43937406805009e-05
-1.56400002559027e-05
-1.81184556529305e-05
-3.17971786807413e-05
-8.27979999561806e-06
-4.1430179820314e-05
-3.00141064174568e-05
-3.6330894320231e-05
-2.66982602288608e-05
-3.90359344518773e-05
-3.17165775981854e-05
-1.09777204563063e-05
-3.51246689044361e-05
-1.63365588991555e-05
-2.88640550775886e-05
-2.69315139517947e-05
-3.5384779556626e-05
-1.48655646492672e-05
-2.17370846571691e-05
-2.16329613348157e-05
-3.89904853135101e-05
-1.91306657435563e-05
-2.4072267038887e-05
-3.88537343957855e-05
-3.7029337675427e-05
-2.23889303926956e-05
-2.41002360829753e-05
-2.95551556688133e-05
-5.49717320648537e-05
-1.8130337416361e-05
-1.95899423892358e-05
-4.28195616629044e-05
-3.10232088923978e-05
-6.38615831775787e-06
-5.31287718243442e-08
-2.09554265387107e-05
-4.90860089018984e-06
1.35016510159479e-06
-1.60740830143742e-05
-2.21329247380566e-05
-1.62358041440556e-05
-1.57956670789683e-05
-5.14858329221813e-05
-1.32735832046093e-05
-2.87460042680391e-05
-1.94415106098937e-05
-2.37537841757302e-05
1.39311820897548e-05
-4.16172084736091e-05
-2.81840035363355e-05
-3.64406245001661e-05
-3.15683659915823e-05
-9.83792228748798e-06
-8.34886265871353e-06
-1.80825966706167e-05
-3.43815156150249e-05
-2.71541861165727e-05
-3.32996280369563e-05
-2.40857929534951e-05
-2.88232994497421e-05
-4.30287229120286e-05
-4.1570367113378e-05
-2.2431646879383e-05
-1.63347895129658e-05
4.38743608953177e-06
-1.2705164500173e-05
-3.24882805656696e-05
-1.99725633656579e-05
-2.15102223117795e-05
5.74003307114648e-07
-1.95920722608364e-05
-3.58877771272876e-05
-3.11240648825007e-06
-1.57493622440398e-05
-1.073864587874e-05
-2.73047078746695e-05
-2.27599857696484e-05
-1.79761532814497e-06
4.99364323667228e-06
-3.4741090947351e-05
-1.8243286804246e-05
-4.04903871840652e-05
-8.80126448432997e-06
-1.86354605841535e-05
-4.50325978077684e-06
-1.79236771374025e-05
-3.49050109848629e-05
-4.42070378385147e-05
-2.80398644239269e-05
-3.90111553856896e-05
-7.18624675319371e-06
-3.8364890392105e-05
-1.55567756030227e-05
-1.50197207331109e-05
-1.63853180649725e-05
-2.72820514329161e-05
-2.72113745148002e-05
-5.84553996099675e-05
-2.80744759542186e-05
-3.22957176157164e-05
-2.12621857517153e-05
-1.00921888839706e-05
-2.1273476726015e-05
-1.94486663599313e-05
-1.94093883874314e-05
-3.19121121408659e-05
-1.50004490783165e-05
-1.59483478518457e-05
-1.78019722655614e-05
5.37262909319903e-07
-2.75043832512576e-05
-3.85959186362861e-07
-7.19876930795435e-06
-3.89926737968224e-05
-1.18674286396152e-05
-1.34645292132574e-05
-3.76709796109184e-05
-8.98701241068158e-06
-8.48980173625315e-06
-2.89592239292444e-05
-1.10940346887065e-05
1.19263146037831e-05
-4.02313165934681e-05
-3.14809677590898e-05
-2.4108743259971e-05
-2.76299069680078e-05
2.0176771887903e-06
-2.78438423826483e-05
-2.43365337718484e-05
4.81994715920408e-06
-1.31895349215328e-05
-1.22708128444236e-05
-3.36429674740716e-05
-2.24722418714915e-05
-3.1766472985042e-05
-4.13802246827453e-05
-2.28044998429576e-05
-2.57925862475137e-05
-3.40283227849275e-05
-2.64586356156944e-05
-2.47738363025205e-05
-1.01231701454219e-05
-2.00257564639183e-05
-1.21985139320435e-05
-3.01503999469787e-05
1.97063961949381e-06
-3.17842584075416e-05
-2.58765649787632e-05
-3.19845275271894e-05
-3.42179767254683e-05
-3.24754313216835e-05
-7.53581809477524e-06
-1.47217080590605e-05
-3.86843953852383e-05
-3.7244440733835e-05
-2.11476867293792e-05
-2.83243738870166e-05
-1.50653711574095e-05
-4.74818037990795e-05
-3.4219499501238e-06
-2.28556580819561e-05
-1.56642149747313e-05
-2.45604960311298e-06
-2.89633103434681e-05
-2.01747855531782e-05
-3.56406814188263e-05
-3.86472313600722e-05
-2.23407051726117e-05
-2.10742309198704e-05
-2.12287025375911e-05
-3.19555444962245e-05
-2.98356769062757e-05
-3.25827135554147e-05
-2.63159093977641e-05
-2.57003896501813e-05
-3.21994847621981e-05
-3.50053502429831e-05
-1.17521852776908e-05
-3.42612849048103e-05
-2.0458136128829e-05
-4.78556350917608e-06
-2.1644012126945e-05
-3.58487263923011e-05
-3.25851055087964e-05
-2.30946611081834e-05
-3.41978421551447e-05
-6.26145384320061e-06
-3.70715267681562e-05
-1.8690067554337e-05
-7.58266657592773e-06
-1.59454661171159e-05
-4.36535488753255e-05
-2.15380000998268e-05
-3.21087972837583e-05
-7.13387351082985e-06
-2.56763023873081e-05
-4.18372099960142e-05
-3.90651769214436e-05
-3.34325127115798e-05
-1.63861221869954e-06
-3.48663984931736e-05
-3.64118351514145e-05
-3.00568422877388e-06
-2.6343144295164e-05
-7.62805264095481e-06
-1.1796691916415e-05
-1.95620057919819e-05
-1.32653218929492e-05
-2.26933072135504e-05
-1.05338436193991e-05
-1.61695048256259e-05
-3.65954484602253e-05
-1.47642402628246e-05
-1.10961617705498e-05
-5.99736503192746e-06
-1.42460223610173e-05
-3.82942598410262e-05
-2.30189889557778e-05
2.06850907627404e-05
1.74349702275451e-06
-7.08756731743151e-05
-2.34178444752364e-05
6.1501578287427e-06
-2.83924342315268e-05
-3.89957355326849e-05
-4.33696825420361e-05
-3.14946535574907e-05
-3.39334284475578e-05
-2.22296921143723e-05
-2.4066731708366e-05
-2.11907353989514e-05
-7.06605370886439e-06
-2.05613925114686e-05
-4.12912390123206e-06
-7.34471644554471e-05
-1.85422653234497e-05
-1.48281370377869e-05
-2.20720395907882e-05
-3.24083585061407e-05
-2.65545065565038e-05
-1.95288080037142e-05
-2.24080906944861e-05
-3.21085931446995e-05
-2.37643688907584e-05
-2.49621675075502e-05
-3.19759105994817e-05
-2.37640295852061e-05
-1.04666123824591e-05
-2.69290762724682e-05
-3.21964188686365e-05
-3.80620334029078e-05
-3.31900137046806e-05
-3.33938194386288e-05
-1.82463115690168e-05
-2.9223058040618e-05
-2.81834985358233e-05
-3.76562643446194e-05
-1.92541628993442e-05
2.5535753209742e-06
-1.43483339881836e-05
-1.96044403290328e-05
-1.29223797196428e-05
-1.57489910873083e-05
-2.79924605933253e-05
-3.06495091934605e-05
-2.0858562743463e-05
-4.56569075518383e-05
-2.71153662337765e-05
-2.44921636092691e-05
-3.20831564502311e-05
-2.18725185425283e-05
-1.67609592100727e-05
-2.97662980691112e-05
-3.40601990310296e-05
-3.19220226595955e-05
-1.67860992396614e-05
-2.27986026871342e-05
-2.88679428153676e-05
-4.19294520123561e-05
-2.48077109155586e-05
-2.82530838275713e-05
-4.49855262538303e-05
-2.41767940304497e-05
-3.34313945655178e-05
-1.64885693325686e-05
-7.9382711134954e-06
-2.61434462791009e-05
-6.93360914748381e-06
-3.06323640612253e-05
-5.12131560512888e-05
-3.01850440741572e-05
-1.98967606953586e-05
-2.87566672751929e-05
-4.97254963167049e-05
-1.55638708209931e-05
-1.40558293254966e-05
-1.55494990828125e-05
-2.39297497528605e-05
-2.13296303182476e-05
-1.36087106889679e-05
-3.89420768289539e-05
-3.42518549746586e-05
-2.83680741761276e-05
-6.66922179714581e-06
-1.87141704824991e-05
-4.89412204857949e-06
-2.87167531915839e-06
-1.63261841007287e-05
-1.60465603750904e-05
-3.61731684527418e-05
-2.72820578405674e-05
-2.8001057207569e-05
-3.78779053271081e-05
-1.28665719915329e-05
-1.44512859037083e-05
-8.30740441899505e-06
-1.46281800049915e-05
-8.545000841797e-06
-2.28243559782582e-05
-3.50834452210352e-05
-2.25272202405763e-05
-4.16823866742627e-05
-6.52218362427105e-07
-2.19168665052859e-06
-4.40079473040217e-05
-1.27951520333625e-05
-6.40704029921004e-05
-2.71395495633152e-06
-1.05281273034362e-05
-1.91931566316586e-05
-3.93557977062191e-05
-2.86907809217552e-05
-2.033944091358e-05
-2.59251682611124e-05
-1.79115963703204e-05
-2.43982550854339e-05
-1.24167957769936e-05
-2.22060008282789e-05
-5.31960794973144e-05
-2.2792117294344e-05
-2.77002267832966e-05
-3.7685011751699e-05
-2.41493556821435e-05
-3.01923997647185e-05
-1.09423648113221e-05
-5.58007792907786e-05
-1.89579610767443e-05
-3.05900012846937e-05
-5.22068857420283e-05
-1.58900632783559e-05
-2.57325342285508e-05
-3.37004380796641e-05
-9.60364521283828e-06
-4.22614526167502e-05
6.2636119896489e-06
-1.23441854808656e-05
-2.34502618681461e-05
-1.46887267527497e-05
-5.07389666078704e-05
-4.34095203809841e-05
-1.288171571271e-05
-1.1923006505762e-05
-2.71795812253632e-05
-4.12744813326475e-05
-3.03134923231557e-06
-1.08159151393037e-05
-2.5070954621595e-05
-8.60404361291391e-06
-2.33766944612033e-05
-2.32947171216989e-05
-4.17445105559697e-05
-3.22254900521156e-05
-2.6816723510075e-05
-1.78953895887561e-05
-9.26683362368787e-06
-3.46421127488414e-05
-1.29050200573022e-05
-3.63903047673495e-05
-1.38778607637198e-05
-8.82316960717666e-06
-2.22958115550373e-05
-1.99038557192429e-05
-2.87275199502871e-05
-3.63664196018971e-05
-2.12213990586649e-05
2.20122069461738e-06
-2.73961501183378e-05
-3.54974490852608e-05
-1.09543390875694e-05
-2.35495072844927e-05
-2.41523348515976e-05
-4.40199455006751e-05
-2.69963667142796e-05
-2.01733050406187e-05
-5.13015481237272e-06
-1.95185485181187e-05
-2.22014202922795e-05
-2.07993641396893e-05
-1.41146021582888e-05
-2.44105693856109e-05
-8.36152123151511e-06
-1.21588485707844e-05
-2.26290500490011e-05
-8.65887940444937e-06
-3.96523236253545e-05
1.41342987243158e-05
-3.72065113375732e-05
-3.22449078521857e-05
-7.14644692077145e-07
-4.39858902436594e-05
-4.86478429538157e-05
-4.05893370908676e-05
-8.87310236739945e-06
-4.0310841736799e-06
-5.2894034012642e-05
-2.49436238882914e-05
-2.53534587799961e-05
-4.47047930032215e-05
-4.05707220687879e-05
-1.8153473979622e-05
-2.65163198143639e-05
-1.28240181035589e-05
-4.0476658566162e-05
2.19388274488254e-07
-7.7740198299214e-06
-3.11999642180375e-05
-2.52974951578776e-05
7.82175062492497e-06
-1.02938673686164e-05
-2.80484409121782e-05
-1.94101636232912e-05
2.37579326343622e-05
-1.75435487686051e-05
-1.89138433853234e-05
-4.15235281368266e-05
-4.48085411936732e-05
3.86378765078077e-06
-2.78735925144985e-05
-2.51928201263628e-05
-3.8799547878393e-05
-1.74186744913056e-05
-4.13230851425199e-06
-2.47826681592346e-05
-2.91111555045793e-05
-2.24679096975111e-05
-4.37067132729462e-05
-3.72711327886199e-05
-2.19593765171904e-05
-3.24162197921609e-05
-3.75777911669131e-05
-3.73372522113817e-05
-2.83985108292556e-05
-4.1146422747991e-05
-4.09055372181205e-05
-2.38755038830235e-05
-2.75110571314681e-05
-3.85705394052842e-05
-8.86631110885948e-06
-3.05767404193657e-05
-1.95802271677615e-05
-2.83751013910271e-05
-2.63129335315073e-05
-2.9962554443779e-05
-4.46227916775271e-05
-1.34315708237977e-05
-3.27620888041506e-05
-2.92044950627441e-05
-1.95393127177894e-05
-1.20316416229268e-05
-2.40116253791727e-05
-2.34037590427314e-05
-2.27793512689418e-05
-2.29010027388698e-05
-2.347428782182e-05
-1.66095234350586e-05
-4.24114477506495e-05
-2.5933344722499e-05
-2.82501838562317e-05
-2.1028850890021e-05
-1.70436100754579e-05
-1.53471233058535e-05
-1.35184988602847e-05
-1.62484553613692e-05
-1.67974417967066e-05
-2.3306490235194e-05
-3.65637293414429e-05
-2.78371706010357e-05
-1.43761401419978e-05
1.85636096080569e-07
-3.0675235164574e-05
3.15902913709773e-06
-2.67126501215831e-05
-3.94001105646556e-05
-3.56948716405284e-05
4.41085975707096e-06
-3.17391878197434e-05
-4.6289336133554e-05
-3.65639959780308e-05
-3.39361840691344e-05
-4.23339219896598e-05
5.79198764434514e-06
-2.41087621660062e-05
-1.28879459597628e-05
-2.16983354638943e-05
4.40507526094552e-06
-3.60472632146232e-05
-4.72706652994048e-06
-1.35171911878815e-05
-3.45200922044759e-05
-1.49500649952749e-06
-1.91479182583906e-05
-1.51660158994068e-05
-2.95475281647265e-05
-4.01398947730267e-05
-2.03172874863847e-05
-2.16395818999138e-05
-2.48329702287904e-05
-1.11785156182959e-05
-4.2474588522453e-05
-2.74779438342886e-05
-2.84667561729402e-05
-2.53328892493772e-05
-2.32009007318966e-05
-2.52487411606227e-05
-2.20347640958964e-05
-2.9846006095652e-05
-1.17903554388326e-05
2.57031716451362e-07
-1.77456971751144e-05
-2.07611543547957e-05
-1.30848153516944e-05
1.33160507366931e-05
-2.19748087188496e-05
-1.91260880902181e-05
-2.92824278504647e-05
-5.16981846199757e-06
-3.28033609595603e-05
-7.80063788102269e-06
-2.89238891788286e-05
-1.20078717730065e-05
-1.95123859692525e-05
-2.98810150073928e-05
1.77858170450901e-06
-7.04846818943165e-06
8.83335324702665e-06
-1.24854635924333e-05
-5.2602930741524e-06
-1.02504059064895e-05
-1.55463147565443e-05
-2.73192427562619e-05
-1.1986283150835e-05
-2.82413720080586e-05
-1.9121707334123e-05
-3.34927539337539e-05
-1.82305529675533e-05
-4.50830819110966e-05
-2.05265368568392e-05
3.13509373124699e-06
-2.0250221835571e-05
-2.85481158301394e-05
-1.64319552081084e-05
-1.9912379227532e-05
-1.42391445409716e-06
-9.76575409150117e-06
-2.76385495768308e-05
-3.20966027496517e-05
-1.80549895325793e-05
-1.90611543161897e-05
-3.79424359418026e-05
-1.67303149870964e-05
-3.1110934309654e-05
-2.2393765451718e-05
-1.8234593327987e-05
-3.23026833176862e-05
-1.34792700102503e-05
-1.41798837590984e-05
-2.56234514663192e-05
-7.67486037719981e-06
-1.03782613768224e-05
-3.89953827982556e-05
-3.52339247432235e-05
-3.31039009172917e-05
-1.44482756908588e-05
-1.24109793932376e-05
-2.08314546734163e-05
-4.5432723918166e-05
-3.29628721971128e-05
-1.33965248662104e-05
-2.0279837475642e-05
-5.79053753096332e-05
8.96943010919436e-07
-2.87408341211096e-05
-3.71269710091179e-05
-7.8238140098918e-06
-2.07044279912417e-05
-2.134938127611e-05
-5.97186753552402e-06
-3.45949871825987e-05
-2.06686005412896e-05
-3.81689578837394e-05
-5.67413385430971e-05
-4.21557704141651e-05
-2.22107113288887e-05
-2.94830782531062e-05
-2.27588901477277e-05
-2.71530451696348e-05
7.51042754022706e-06
-2.69050563477624e-05
-8.06755603474243e-06
-2.50772994322077e-05
-1.93655857734563e-05
-1.96534876911756e-05
-5.17626618211813e-05
-1.07974712476904e-05
-4.56288462314723e-05
-1.98549668494538e-05
-3.75556413238213e-05
-1.14999415524603e-05
-3.65360032443977e-05
-3.43301891779046e-05
-1.13876472164973e-05
-5.05360964814045e-06
-7.6001333361972e-06
-2.79476276539017e-05
-4.70796989433891e-05
-2.74523900742309e-05
-2.38728066275877e-06
-1.51869113515391e-05
-1.0266750608766e-05
-2.38816381344635e-05
-3.09436812147233e-05
-3.45279130682307e-05
-9.74501495446479e-06
-1.64592331188438e-05
-7.3661997246955e-06
-3.8554388167872e-05
-4.00842467947475e-05
-1.42762692540844e-05
-2.24009077087656e-05
-2.60944616592161e-05
-3.96792663351328e-05
-2.41819297104366e-05
2.47714384777068e-06
-1.01515607539421e-05
-1.34870105543422e-05
-2.46436408364052e-05
-4.1843990443327e-05
-4.08339652581049e-05
-2.65799588196883e-05
-1.8074737654425e-05
-1.92681616982333e-05
-5.58709223081431e-06
-3.8773134213779e-05
-2.86559406414309e-05
-2.36081935727421e-05
-7.28137991213634e-06
-2.66603428178423e-05
-2.69778304747354e-05
-4.58840239957905e-05
-2.89791776246851e-05
-2.4185484683986e-05
-1.50859841844486e-05
-1.24921435377673e-05
-3.33044920574956e-05
-2.39898364998115e-05
-2.15732212057027e-05
-4.30935816668874e-05
-2.30313503491606e-05
-2.9661600929904e-05
1.1576837621481e-05
-1.19682904576627e-05
-2.60399408346026e-05
-2.07960612576722e-05
-2.46733509844547e-05
-2.80749266516872e-05
-3.80717051920244e-05
-1.85481436215271e-05
-5.11223251832851e-05
-1.28039215281377e-05
-1.92110643348842e-06
-1.94560627692019e-05
-3.83033193619331e-05
-2.76097398306951e-05
-3.5631499769175e-05
-5.13900425811171e-05
-4.74619016651459e-05
-3.45430096803913e-05
-1.29635209850445e-05
-2.28105084942454e-05
-1.36295009741385e-05
-4.70673488617947e-05
-3.06217483917122e-05
-1.10307721014156e-05
7.63561021799616e-06
-2.40023923456454e-05
-2.51856913342867e-05
-2.43767100040038e-05
-2.13987660131037e-05
-2.50208166718781e-05
-1.11260586330601e-05
-2.61782756330488e-06
-2.54639567669488e-05
-3.64463462202961e-05
-2.50733779371503e-05
-2.03022145340851e-05
-3.11297698003845e-05
-1.57757014104506e-05
-4.62604710654837e-05
-3.25474392069121e-05
-3.36024964035236e-05
-2.43062559215352e-05
-2.70138702580844e-05
-8.0650324586566e-06
-2.97521119082785e-05
-9.52004384837417e-06
-4.0080381061425e-05
-5.14616526338739e-05
-7.47082191511711e-05
-1.33182080199771e-05
-2.07627401396381e-05
-2.23430279078116e-05
-2.01194320386196e-05
-3.18201943087423e-05
-1.55828421400995e-05
-2.54436872186815e-05
-3.39427009952904e-05
-2.88287873043687e-05
-5.15431174265184e-06
-2.01511768066136e-05
-1.80084390670145e-05
1.97294362247558e-06
-1.65499163743278e-06
-2.74502002783704e-05
-3.59319736523703e-05
-9.30639809007686e-06
-2.1324772799259e-05
-2.28619182322545e-05
-3.11857319094747e-05
-3.86328006671036e-05
-3.33121277708276e-05
-1.80510975855614e-05
-2.55981455449281e-05
-1.30189085024596e-05
-1.23230617106001e-05
-1.80187182121897e-05
-1.84209834803577e-05
3.04873501045042e-06
-3.0049081935919e-05
9.08918239448107e-06
-3.22962392289737e-05
-1.31542548552895e-05
-4.194098982583e-05
-2.45211876484186e-05
-9.6839271176388e-06
-2.08482986469968e-05
-2.35887985817544e-05
-9.87637359032223e-06
-5.05627950795505e-05
-2.67605811580924e-05
-3.72886530513953e-05
-2.88093929761154e-05
-3.56329318417556e-05
-1.91218957321155e-05
-1.68613113126918e-05
-1.97367132755187e-05
-3.68758707120433e-05
-3.68226322193912e-05
-3.25547044639369e-05
-2.35756319709544e-05
-2.4632304927145e-05
-1.82448743782561e-05
-3.25856291412377e-05
-8.71679474947359e-06
-3.04567365413863e-05
-1.92650624322801e-05
-1.59052191504804e-05
-1.29237863492456e-05
-2.54500295649226e-05
-2.06710686547183e-05
-1.49627492822093e-05
-3.93855577503326e-05
-2.39425501359398e-05
-1.71499543091545e-05
-2.07973295852911e-05
-2.84495365627726e-05
-3.74998144391737e-05
-2.95674281093792e-05
-3.17680693873767e-05
-4.12530863537408e-05
-2.17903662706135e-05
-2.77974219723649e-05
-3.79264025169838e-05
-1.57946056822444e-05
-2.29666768864853e-05
-3.59525185174831e-05
-2.21874312138071e-05
-3.84077587913058e-05
2.99855013561939e-06
-2.19011234121304e-05
-4.00639556312493e-05
4.54734403515553e-07
-2.52090038661224e-05
-1.96424015559048e-05
-2.382375791788e-05
-2.74192186956599e-05
-2.18198106358132e-05
-1.68425117664739e-05
-3.33407494239956e-05
-2.30408552241554e-05
-1.22823010154826e-05
-2.19959976352193e-05
-4.79926860354344e-05
-1.34299420856932e-05
-5.36071001020105e-05
-1.61932396210531e-05
-3.42447831167744e-05
-3.10305168933905e-05
-2.48178764057775e-05
-2.35810987629012e-05
-2.20155981956029e-05
-3.19259733604889e-05
-1.15268955493057e-05
-2.11741598486898e-05
-1.96690049482517e-05
-1.93333013668369e-05
-1.39040054766473e-05
-3.95704168059686e-06
-4.70951509814593e-05
-3.31975943453316e-05
-3.79888250409104e-05
-3.78879878629836e-06
-4.12993884680915e-05
-4.01808919567255e-05
-1.39254472482181e-05
-6.88560416595184e-06
-1.12430213637766e-05
6.27844249450937e-07
-4.50967762068986e-05
-5.2825384728877e-05
-2.66609712544571e-06
-7.66277723656273e-06
-4.05789586320701e-05
-4.42902667037816e-05
-2.02732041855999e-06
-1.38399741964348e-05
-9.07812097390787e-06
-2.35102394848229e-05
-5.38065575047448e-05
-3.64705821056554e-05
-8.21999343956074e-06
-6.04166760699426e-06
-1.32846806167855e-05
-2.14284215800785e-05
-1.40230527371829e-05
-2.66146411073644e-05
-4.02799200326307e-05
-1.62225234680861e-05
-3.32843315197068e-05
-1.86757050455011e-05
-7.38569427505377e-05
-6.20682581029847e-06
-1.13445225109358e-05
-2.49618757952851e-05
-1.98313262983996e-05
-1.94618824070264e-05
-3.72921340866777e-05
-9.6838077669277e-06
-1.83314958703572e-05
-3.17341454182e-05
5.62584671327772e-06
-2.44366864546877e-05
-5.74738821912281e-05
-1.35858425431479e-05
-2.43728245786579e-05
-9.99916947109506e-06
-3.54255970758976e-05
-2.36973946774536e-05
-5.75441011574217e-06
-1.35456245446211e-05
-2.21451316820991e-05
-2.98003050531629e-05
-2.24066259152608e-05
-6.18786387674509e-05
-2.61131007552232e-05
-5.21935111380409e-08
-2.03672294889841e-05
-8.57926665510311e-06
-3.22090951021579e-05
-2.85251744388039e-05
-4.38773321854711e-05
-4.86958001014948e-05
-4.59774776294844e-05
1.41766323451479e-06
-2.41811555737617e-05
-2.52371164805146e-05
-2.41691928189827e-05
-2.8621006476825e-05
-5.11515555108216e-05
-3.41560513631305e-05
-1.68052053716142e-05
-1.26170354353586e-05
-3.6823071695463e-05
-3.41933892478771e-05
-4.24881019357894e-05
-3.48560253489955e-05
-3.53181457605217e-05
-3.10513586718303e-05
6.77448941213649e-06
-3.38304548173523e-05
-4.31170456356216e-06
-2.81885264235849e-05
-2.92165474483629e-05
-1.39657546304315e-05
-2.08786739083288e-05
-3.05926815674729e-05
-4.36753358459862e-05
-1.70704610248624e-05
-2.33261209399475e-05
-3.35126147849464e-05
-2.54158590614278e-05
-2.47657608422343e-05
-3.26159047628496e-05
-2.82604274024369e-05
-2.188404904853e-05
-9.70604444637413e-06
-9.6058043074644e-06
-1.33476088238974e-05
-3.44848923647122e-05
-3.040145983664e-05
-2.96512730902189e-05
-1.22140850044163e-05
-2.65973772028766e-05
-2.07643841751876e-05
-2.36706490307634e-05
-1.03111968068708e-05
-7.93487456558319e-06
4.11353423284446e-06
-1.71654929565318e-05
-3.98100226556967e-05
-2.5617412933735e-05
-2.75298079469235e-05
-3.05680159713374e-05
-1.1672482262139e-05
-1.53068052808548e-05
-2.09092901618049e-05
-2.70280114195248e-05
-4.88615956166811e-05
-2.63545739710242e-05
-3.5327201462785e-05
-9.62835518637309e-06
-1.07618374483087e-05
-3.43623699028428e-05
-2.10570251381437e-06
-3.90478845922198e-05
-3.47682190073089e-05
-8.17708695926079e-06
-2.00754924039108e-05
-9.02381572740097e-06
-3.31660782631632e-05
-2.45230633396364e-05
-3.60123220454459e-05
-3.29224668670656e-06
-1.59453520858205e-05
-3.65686446745106e-06
-3.51383706939275e-05
-5.27360040619689e-06
-3.57600217665698e-05
-1.95435201020409e-05
1.34980117911611e-06
-4.15723116039807e-05
-4.86699148712436e-06
7.28205011776757e-06
-3.67602012480932e-05
-2.06677979453259e-05
-5.50593720227859e-06
-3.23064319264018e-05
-8.81149587234974e-06
-2.29734296487259e-05
-2.54190465993161e-05
-3.24920649913816e-05
-2.12223079438059e-05
-5.2880640766757e-06
-3.7526588144309e-05
-4.62091320216541e-05
-2.16819852995193e-05
-1.43776899326667e-05
-3.80482742923559e-05
-3.72661751521734e-05
-9.69166198318221e-06
-2.76713967163783e-05
-2.54579943475139e-05
-2.7777563257923e-05
-3.12104659642938e-05
-3.49463759471236e-05
-1.06958696417958e-06
-2.68263898082412e-05
-1.6366368839141e-05
-1.9758522631852e-05
-1.90697271393108e-05
-2.75599193428516e-05
-2.13421471188297e-05
-1.88064834642329e-05
-1.18909778906875e-05
-2.84516456406629e-05
-3.39878497119738e-05
4.07774165908924e-06
-3.37026442629487e-05
-3.01096688989555e-05
-2.79204244162716e-05
-3.13592393956177e-05
-1.44837256397978e-06
-3.25272707538438e-05
5.37973006001136e-06
8.71871988448625e-07
-1.72265517327656e-05
-3.64877556709393e-05
1.0310051149437e-05
-4.98605738511792e-05
-9.41628263478889e-06
-9.65398320851696e-06
-3.70077116488526e-05
4.65982895292584e-06
-7.4069380707776e-06
-1.20851131403966e-05
-2.28839672115358e-05
-3.29042134399993e-05
-2.58151674216661e-05
-1.74193135393175e-05
-4.06841658293264e-05
-1.87023221204879e-05
-3.86522179612375e-06
-2.39868310334213e-05
-4.32602130196339e-05
-2.43317784613009e-05
-1.09567712941471e-05
-2.93743708843759e-05
-2.35124261427233e-05
-1.53326415815956e-05
-3.42515795853027e-05
-1.61452653771685e-05
-1.01733578152512e-05
-1.69272684424437e-05
-3.30165514236557e-05
-4.74514249452258e-05
-6.34167984653068e-07
-2.0127921994613e-05
4.44605162726266e-06
4.47562728533862e-06
-3.03768702391549e-05
-3.8623613489606e-05
-1.0544528677246e-05
3.30822367389542e-06
-1.99337405934232e-05
-2.09028780830709e-05
-9.50674822648377e-06
-3.00695279155292e-05
-2.32232694257628e-06
-4.05846626789162e-05
-3.82241882825321e-05
-2.31361755004788e-05
-3.11278803721815e-05
-4.15775456529816e-05
-2.23972786757939e-05
-4.58697414676203e-05
-1.62994110075998e-05
-1.08558256170778e-05
-2.52007087428066e-05
-3.02859072651359e-05
-2.79727524013415e-05
6.9301755309791e-07
-3.0836281513865e-05
-1.48713029957596e-05
-4.65533586312092e-06
-1.10718795308431e-05
-4.74145939009131e-05
-9.03036271990409e-06
-4.0704963673853e-06
-3.22731717796349e-05
-3.42840868535342e-06
-2.21441407405879e-05
-4.11991381226447e-05
-1.30427928094335e-05
-3.59083702127246e-05
-3.83263735770759e-06
-3.61179479543331e-05
-3.2659494053995e-05
-1.58822408113034e-05
-4.92674078931876e-05
-3.91077326263791e-06
-1.71118647391295e-05
-9.46420260182384e-06
-1.65602213342823e-05
-1.1031705885407e-05
-2.12582202359133e-05
-2.23167485662926e-05
-3.16749907207474e-06
-3.88840784626006e-05
-2.88739661508365e-05
-3.33686280567437e-05
-2.95693085861971e-05
-2.82347126354846e-05
-2.99752093279945e-05
-3.42908109179537e-05
-4.049936367302e-05
-2.5574014314481e-05
2.62485124795876e-06
-1.6381559118858e-05
-1.94465425013977e-05
1.05240455022112e-06
-7.99779250070146e-06
-4.77175299541929e-05
-2.71452773164719e-05
-1.97668424338058e-05
-2.72210248790788e-05
-2.82138231154007e-05
-3.02602967193994e-05
-1.95816931417609e-05
6.87919047133321e-06
-2.08159421164563e-05
-2.10672540850984e-05
-2.55244148532939e-05
-6.70649856332617e-06
-1.79262776071683e-05
-1.50182883686572e-05
-3.04236013067655e-05
-2.79281584684565e-05
-4.35773612831189e-05
-1.79748486009398e-05
-1.95371902028154e-05
-2.93067085308646e-05
-4.63163378157252e-05
-4.0054866159172e-05
-1.39844332125667e-05
-1.93322086979474e-05
-7.99591828543269e-07
-2.56457593403604e-05
-3.92236203133008e-05
-1.10917039022582e-05
-5.14215203034019e-06
-6.6514212607793e-06
-1.94863337417528e-05
-2.88803310832665e-05
-2.34334545430635e-05
-3.41812455018452e-06
-1.88213188003389e-05
-2.09676032357148e-05
-6.51229746489008e-06
-2.4512762003252e-05
-3.31905097128189e-05
-3.6914833124622e-05
-2.27464166668162e-05
-2.06753785279107e-05
-2.06171121231072e-05
-2.71748002252057e-05
3.64833546159757e-06
-3.1013966773742e-05
-2.13720848471885e-05
-3.10739800846139e-05
-3.12945851367184e-05
-3.62066189105799e-05
1.28249216319696e-05
-3.60689363218361e-05
-1.95886901198441e-05
-4.11704196878464e-05
-1.87559541856229e-05
-3.62985269067382e-05
-2.64974421620181e-05
-2.92801986196511e-05
-1.80971534943294e-05
-2.26390289166451e-05
-3.49312714533904e-05
-3.19304663975639e-05
-8.23626299193389e-06
-4.38883288198781e-05
-1.7100540790581e-05
5.84749666544152e-06
-3.66721189275073e-05
-2.11937808122647e-05
-2.77950404098318e-05
-1.24685434238548e-05
-4.6607456539491e-06
-4.24345691886369e-05
-2.20021430798081e-05
3.62621675590286e-06
-3.05817628593173e-05
-8.89642521009839e-06
-1.98413253756034e-05
-4.74636363658959e-05
-4.71801333755737e-05
-2.17825586923232e-05
-3.14166659697478e-06
-2.22951333532823e-05
-2.30348177045929e-05
-2.027474984091e-05
-2.50695417423199e-05
-1.72116393749182e-05
-1.10105458366834e-05
-9.30271528241282e-06
-2.41176292127768e-05
-3.83814506802123e-05
-1.460184425824e-06
-3.49530603040361e-05
-1.59919312580575e-05
-2.25507948318705e-05
-2.7664640333389e-05
-1.59757667210682e-05
-1.29052515192704e-05
-4.35230897515427e-05
-2.81210559549502e-05
-4.15169587761636e-05
-4.86759044860301e-05
-3.95068937497916e-05
-1.75708229943086e-05
-6.04342267981387e-06
-2.14939554477207e-05
-3.31239554142708e-05
-1.28879873900278e-05
-2.96806129231092e-05
-4.0997668064369e-05
1.44706459464363e-06
-2.91309647579729e-05
-2.19906752147865e-05
-3.53323990386425e-05
-1.25982028569682e-05
-2.3236475697021e-05
-9.31517123394957e-06
-4.05297211338865e-05
-1.74946960308891e-05
-1.54046369732915e-05
-2.29644752010468e-05
-4.0351018634469e-05
-1.16782488287322e-05
-2.56744021622948e-06
-8.69949273614842e-06
-3.92206127638517e-05
-3.73303164426831e-05
-7.6288979249397e-06
-1.40297321889463e-05
-2.06816135897723e-05
-2.80012439688118e-05
-1.53809399881663e-05
-2.05101080590264e-05
-2.37185014067332e-05
-3.06176880137772e-05
-1.22249911630457e-05
-1.80825307127834e-05
-4.43426536689371e-05
-2.77734017985718e-05
-2.27249422390487e-05
-2.32221247201578e-05
-2.94214717105564e-05
-4.53532346871103e-05
-4.69502815866112e-05
-1.29463149369055e-05
-4.0242217327537e-06
-2.0598742485314e-05
-1.68920590779957e-05
-4.88244585530161e-05
-2.83634318967139e-05
-3.7312150080147e-05
-3.03708357387145e-05
-5.97865389733141e-05
-3.72049912481581e-05
-2.62613922005018e-05
-4.65232908941092e-06
-1.40596203313267e-05
-4.25336512883973e-05
-5.75641817644088e-06
1.21801517526348e-06
-2.23994582954023e-05
-4.36336490862543e-05
-2.90619664969117e-06
8.48562916729883e-06
2.86327238782131e-06
-9.85014593433595e-06
-8.69790675705984e-06
-4.0974424272913e-05
8.72045622129077e-06
-4.7343071812426e-05
-2.64783483683995e-05
4.14229002657496e-06
-3.71978767003078e-05
-2.23056050621657e-05
2.6681883940187e-07
-2.92034707186602e-05
-3.704133782301e-05
-4.87746331750406e-05
-8.19623709398732e-06
-2.9729495420052e-05
-3.50880912129184e-05
-2.66203771253024e-05
-4.06478955696164e-05
-3.83599252882738e-05
-1.00683986814397e-05
-3.93650524926103e-05
-8.61709206301749e-06
-3.26245743470234e-05
-4.56220255674629e-05
-3.66511227937847e-05
-5.12006760611791e-05
-3.21816965908781e-05
-3.25038373024453e-05
-2.45099538477502e-05
-1.93626355303289e-05
-2.94803794334088e-05
-3.45892544260355e-05
-3.35310560665708e-05
-2.99128930997791e-05
-1.33613566446725e-05
-3.04408317862789e-05
-3.22089524220048e-05
-4.73334834082692e-05
-1.61558675645707e-05
-2.34522432265307e-05
-1.61588954208192e-05
-3.44336587316503e-05
-3.73983529594565e-05
-1.78307007096588e-05
-3.33047962965664e-05
-2.96238884366562e-05
-1.87741617392932e-05
-1.53872988277659e-05
-3.83978965670093e-05
-2.74101799922706e-05
-4.58637207980318e-06
-1.05623677885956e-05
-1.26369397038418e-05
-1.78785332147462e-05
-2.32599148899175e-05
-2.00275600476848e-05
-3.48782431079838e-05
-3.76062923339396e-05
-1.00581268919348e-05
-3.64233707841059e-05
-6.08887248618594e-06
-3.50605207056729e-06
-3.86504543495349e-05
-3.80082028490133e-05
-4.07865373116581e-05
-2.23103635556434e-05
-2.66566514564117e-05
-2.11402643968215e-05
-1.71122983183845e-05
-3.60614275962963e-05
-1.34081503108365e-05
-1.29999305718321e-05
-3.06704666514105e-07
-4.03147171074244e-05
-1.53527588225079e-05
-2.10615175861665e-05
-3.4803006569892e-05
-2.91616608272606e-05
-3.88181141265522e-05
-4.1570902735177e-05
-1.49440110948107e-05
-9.50755286519805e-06
7.05809529749939e-06
-4.42272975961534e-05
-4.12391675619236e-05
-2.90589642046256e-05
-9.15241556903249e-06
1.84430970302498e-05
-1.6597942858218e-05
-3.38217207773654e-05
-2.95154272189422e-06
-2.46905295579974e-05
-3.039632509461e-05
-2.44242565910535e-05
-3.23151590303446e-05
-3.3503980040694e-05
-3.30331333623453e-05
-2.18426301504289e-05
1.02633673461437e-06
-3.25492964714113e-05
-2.66763767403383e-05
-1.00964439611084e-05
-4.66569577671592e-05
-1.46622034942286e-05
-2.54688553137001e-05
-1.02546971121817e-05
-3.12039865083006e-05
-3.19858149009149e-05
-3.27709625491802e-05
-3.32382974939127e-05
-2.6626134199392e-05
-7.04565455661043e-06
-4.51087896571925e-05
-2.22230741582864e-05
-2.87586372953473e-05
-7.12943172591463e-06
-9.91153331545561e-06
-2.79643355405308e-05
-2.74918699982552e-05
-1.05209336933443e-05
-2.03139411537816e-05
-1.6982630567251e-05
-1.31118235693786e-06
-2.6539798261347e-05
-2.9094891667871e-05
-1.88367179233879e-05
-4.2561804660937e-05
-1.5704123083631e-05
-2.659240784495e-05
-3.34046412657097e-05
-1.9226760408729e-05
-3.73872289420393e-05
-3.80986747852759e-05
-2.68258853825269e-05
-1.02908872933263e-05
-4.94569019930895e-06
-1.57666142560037e-05
-1.17835535305009e-05
-2.72300879107981e-05
-1.98703378712057e-05
-3.5862681546625e-05
-1.55889725891993e-05
-1.72022229658645e-05
-3.36596771469129e-05
-1.64315254003374e-05
-3.65312208820916e-05
-2.12107396342581e-05
-3.44184304723123e-05
-8.55202015365984e-06
2.03474227757735e-05
-3.49050548252786e-05
-1.29518642191219e-05
-3.94745391343864e-05
-1.66423322051607e-05
-4.42905460522339e-05
-1.71583255521636e-05
-2.53327212312016e-05
-2.53273421410765e-05
-1.8487648980706e-05
-4.65320812841803e-05
-2.25461856247098e-05
-1.1706861560806e-05
-2.43509496475716e-06
-1.5911439702355e-05
-3.42291158522907e-05
-4.22997774037648e-05
-2.15025910816556e-05
-1.75984439008824e-05
1.09017093672328e-07
-1.71907228541843e-05
-4.3823109909091e-05
-2.19887355680575e-05
-1.26835303375765e-05
-1.57698788861638e-05
-4.33005237647259e-05
-2.13031775340571e-05
-2.22679613326776e-05
-2.93107007201353e-06
-3.10818625211339e-05
-1.22736047905329e-05
-2.84115442110042e-05
-2.22406837795131e-05
-1.76554324141547e-05
-1.56465400799785e-05
-1.19408903382738e-05
-1.10325801091817e-05
-5.16856173236312e-05
-3.70477187939458e-05
-2.83246318567911e-05
-1.77751367666321e-06
-4.59695723932723e-06
-2.45281816336859e-05
1.50041175042237e-06
-1.23746149953041e-05
-3.14196213587603e-05
-3.01292941988663e-05
-3.26723726723467e-05
-3.43633849239454e-06
-2.45658389851523e-05
-3.60409731226567e-06
-1.67261469902431e-05
-1.6409747273721e-05
-7.35112323464112e-06
-5.02715033057078e-05
-3.51886289907034e-05
-2.15660279972196e-06
1.51474767695068e-06
-2.422083510049e-05
-1.82123063944763e-05
1.66608420612562e-05
-2.90369982285394e-05
-3.55094936500652e-05
-2.17048698623721e-05
-2.06452460484826e-05
-3.13757446720582e-06
-4.15554556625647e-05
-1.75136745042972e-05
-3.99144760376981e-05
-2.75665310594504e-05
-3.19914831184148e-05
-2.60807248309243e-05
-2.17934080269914e-05
-3.72065552134099e-05
-8.77768843659804e-06
-4.77641266081337e-05
-3.83377586189986e-05
-2.75877339117431e-05
-1.25883264807111e-05
-2.83346567466025e-05
-3.36761416183548e-05
-2.84731772204048e-05
-4.51431276175246e-05
-3.19229849765223e-05
-5.49880164131133e-06
-7.97391310296046e-06
-4.35519528334442e-06
-3.50508638049164e-05
-1.85475505317285e-06
-3.16094133867053e-05
-3.82556066729009e-05
-1.58636753695971e-05
-2.54562556214485e-05
-3.00828754519082e-05
-2.39908692384516e-05
-6.00784577156264e-05
-1.96245811815836e-05
-4.95391544271273e-05
-6.60060332756824e-06
-2.33013832101364e-05
-1.62987375137388e-05
-4.65628953679132e-05
-4.65825317370089e-05
-1.28848366026256e-05
-6.39463593703762e-06
-3.59325026740207e-05
-2.96968274248545e-05
-2.05880263914454e-05
-7.62975849069717e-07
-2.75620483727714e-05
-2.15409761441871e-05
-2.44185536034894e-05
-2.6137728972269e-05
-5.03250574991533e-05
-2.90874519279166e-05
-8.70007563851013e-06
-6.35872356461616e-06
-2.4938535510854e-05
-4.03125151506188e-05
-4.05906384566149e-05
-2.0211941852578e-05
-3.75658251085487e-05
-1.79672395986532e-05
-1.11863913103121e-05
-5.07493913494409e-05
-1.93895931613217e-05
5.75344566495952e-07
-4.62397808765119e-05
-4.92928098648457e-05
-1.72571069449352e-05
-3.27329865405072e-05
-2.31166820713921e-05
-1.61978305453995e-05
-3.30333695926632e-05
-6.31096619345711e-06
-1.39274508093596e-05
-2.45316970721524e-05
1.86407008784362e-05
-3.98176440373663e-05
-1.91080243759605e-05
-3.03962285036882e-05
-1.33557432926274e-05
-4.22445114625677e-05
-8.33425515731708e-06
3.95946284093043e-06
-1.17546080155104e-05
-3.3710208604987e-05
-5.05459026156398e-06
-1.07103406030045e-05
-2.09016672191515e-05
-4.43939744043963e-05
-1.35794691730635e-05
-4.14781200174062e-05
-2.19038420289869e-05
2.78354099709014e-06
1.01926222688798e-05
-5.51155560677554e-06
-2.3769549129876e-05
-2.78605721518006e-05
-1.86073846948884e-05
-3.40454868879124e-05
-3.10675283424081e-05
-1.00905765769495e-05
-2.93942514703233e-06
-4.73288952870055e-05
-2.16834360352236e-05
-1.30564538166791e-05
-5.61637825078055e-05
-2.54387363579228e-05
-1.52342020868159e-05
-2.5176628628128e-05
-5.88333323709836e-06
-4.26969215547343e-05
-2.91385623306826e-05
-2.85509004078951e-05
-1.39556050088115e-05
-2.63387748952797e-05
-3.70684949216417e-05
-4.50985676899273e-05
-1.06608698113391e-05
-2.23409047981305e-06
-3.98270581073765e-05
-4.73208484566366e-05
-2.12735143663656e-05
-3.55971413728557e-05
-9.23044496073284e-07
-9.5788218170941e-06
-2.99561354220209e-05
-4.14366274115395e-05
-3.80299443942361e-05
-2.59053871164274e-05
-2.13777538556015e-05
-1.87757155841825e-05
-4.35942861433794e-05
-2.54672520932679e-05
-3.69930391638527e-05
-2.29111450502383e-05
-3.94273477717659e-05
-3.00923811428143e-05
-1.69386843570857e-05
-6.80229105398096e-06
-2.3720964224598e-05
-5.38425480657217e-05
-2.52062716268952e-05
-1.63332496334399e-05
-4.76606808485935e-05
-1.47288386711099e-05
-2.36011842041026e-05
-2.17716864272887e-05
-1.49696522034015e-05
-1.47427409837449e-05
-2.60331430530889e-05
-4.59260130012643e-05
-2.63868594599832e-05
-1.52100549175424e-05
-6.82150128264771e-06
-1.9697840754731e-05
-2.26200946098541e-05
1.40744060880379e-05
-1.74706350151033e-05
-2.17157772050888e-05
-1.50600856543668e-05
-1.97557354113575e-05
-3.5001094211919e-05
-1.97378846351732e-05
3.90610975807247e-06
-4.17469334736019e-05
-2.74588230388363e-05
-2.69782919271695e-05
-2.01721471688957e-05
-3.68274326319667e-05
-3.16743915587572e-05
-1.64485103590548e-05
-3.15298866884099e-05
-3.73683489549795e-05
-4.02247942508888e-05
-1.52325437350898e-05
-9.42558053081197e-06
-4.85711782997932e-05
-1.90136771338587e-05
-3.42004715488108e-05
-4.09929455579179e-05
-3.74511163291257e-06
-1.11273319111019e-05
-2.64226586798917e-05
-2.44275796632859e-05
-4.25578233472309e-05
-2.76477337252718e-05
-1.27137146185983e-05
5.56717658853251e-06
-1.77619002829771e-05
-3.13026731405583e-05
-1.55723563908101e-05
-3.88665756043267e-05
-3.87718542578286e-05
-4.80892471502305e-05
-3.38838453658678e-05
-1.51041610284028e-05
-2.04781992480806e-05
-8.84808328405312e-06
-1.75764979570658e-05
-3.86096127346842e-05
-4.13811197706354e-05
-1.67031448809934e-05
-1.16078620181062e-05
-8.24966711232497e-06
-3.40430106709772e-05
-2.32040496672142e-05
-4.94055630101063e-05
-1.43658649011769e-05
-7.58706684489615e-06
-1.30310880818293e-05
-9.01193871317289e-06
-1.61968632959545e-05
-2.1275548823681e-05
-1.48843539816144e-05
-2.79432078474222e-05
-3.12287030065737e-05
-2.74107223729941e-05
-3.26103575679701e-05
-2.72447408896953e-05
-2.44850726690996e-05
-2.90452681117304e-05
-3.52188179399719e-05
-3.63248559799893e-05
-4.51599277495031e-05
-3.20573401777348e-05
-3.23307103442744e-05
-3.68353584513961e-05
-8.41741555323061e-06
-2.56906507820585e-05
-1.1022728320885e-05
-2.55808864846899e-05
-4.08829417827671e-05
-3.56464144160552e-05
-2.55488949913341e-05
-3.89647856353584e-05
-7.77892346949095e-06
-3.3810967907667e-05
-2.50950856951798e-05
-2.67901710478093e-06
-3.92462582177458e-05
-2.47332224250165e-05
-1.54173940040068e-05
-3.13413128432499e-05
1.92591767292634e-06
-2.07140360013587e-05
-3.51281801939785e-05
-2.68598447448395e-05
-4.03174523706917e-06
-2.58776802484543e-05
-7.97155338691318e-06
-2.4216072610771e-05
-3.35806447126604e-05
-6.52560473407687e-06
-2.74149009880901e-05
-3.38839456698628e-05
-2.99898003885173e-05
-4.27230919629749e-05
-4.27998253429647e-06
-2.92920024545183e-05
-1.53467891121384e-05
-2.26810378139235e-05
5.92144462639615e-07
-2.928173148747e-05
-2.01908370833335e-05
-5.83374982981389e-06
-3.81155021870809e-05
-4.19715855463065e-05
-2.65965151271384e-05
-1.01194012441827e-05
-2.72083629746124e-06
-3.13680188856398e-05
-3.20573046377115e-05
-1.28286481113621e-05
-2.61934915129963e-05
-2.54942239433924e-05
-3.32432524156346e-05
-3.83342468053386e-05
2.05842234952203e-07
-2.86788166675051e-05
-1.92086396926277e-05
-2.07585121505075e-05
-3.87864862825669e-05
-4.432662733637e-05
-3.39617624449186e-05
-2.4404866148907e-05
-2.3762286300786e-05
-1.84202069850668e-05
-5.27525686826648e-06
-3.53783762777252e-05
-3.16603527718871e-05
-5.69434547154075e-06
-1.99871170341985e-05
-3.11936867140274e-05
-2.97089908359924e-06
-5.48209051131573e-05
-2.78658589458205e-06
-2.1897280780406e-05
-2.70264079217324e-05
-2.16786340053954e-05
-8.39399452762807e-06
-3.95062111134251e-05
4.0480344314433e-06
-1.95294086275832e-05
-8.99091812705769e-06
-3.35712671373709e-05
-1.81630634152539e-05
-2.84295698329068e-05
-3.93793321065766e-05
-3.00669061005488e-05
4.49169757158689e-06
-2.02975718736678e-05
-1.81490545151948e-05
-1.64232532983216e-05
-2.24795933407174e-05
-1.48906140090539e-05
-3.11598340199478e-05
-3.56362419831775e-05
-2.67124865053837e-05
-3.7011938898095e-05
-4.59852692351161e-05
-2.42004660662919e-05
-2.64288404258646e-05
-2.44685267802998e-05
-2.28923943909546e-05
-3.42556793807673e-05
-2.23017648309542e-05
-1.76834234184001e-05
-3.40113657449731e-05
-3.50406622785903e-05
-3.05874541974258e-05
-3.52101059817153e-05
-4.23139565828948e-05
-1.33252876985193e-05
-2.42134095332486e-05
-2.22291357036408e-05
-2.05121688122628e-05
-1.76202700969547e-05
-3.21500997822259e-05
-1.89371875660439e-05
-4.67684659478254e-05
-2.95745582777321e-05
-2.63954716865821e-05
-1.97120032641925e-05
-4.8893090203909e-05
-2.11473869481344e-05
-3.00769661817224e-05
-2.51495156973919e-05
-3.11931747689555e-05
-3.29277206960161e-05
-1.66671065606595e-05
-3.94806409499097e-05
-1.55752219407837e-05
-3.18464314026596e-05
-1.50741824646938e-05
-3.46219393358825e-05
-2.48112103328565e-05
1.07037502386442e-06
-4.90750559350302e-05
-2.61851252187253e-05
-2.58778563123656e-05
-3.8846932021584e-05
-4.35919245666065e-05
-3.24706131739468e-05
-2.45607313164851e-05
-2.74231565752686e-05
-5.19000754014169e-05
-2.15784057869876e-05
-8.97570733947931e-07
-1.93385798173526e-05
-2.699254648169e-05
-1.25119101083587e-05
-2.00454343287989e-05
-5.04959201055661e-05
-2.33979067260247e-05
-3.49386393017975e-05
-2.56303457257904e-05
-4.05819344444055e-05
-1.84105414157019e-05
-3.60403930665554e-05
-2.60144666854276e-05
-1.01429339767501e-05
-3.5988029257799e-05
-3.13193121641906e-05
-2.08853858386138e-05
-1.66496650174306e-05
-1.93307332238981e-05
-8.83186949202278e-06
-4.63802890005586e-05
-3.85719912012907e-05
-5.81998777969568e-05
-2.97035975021779e-05
-2.51328869966056e-06
-2.54425454079145e-05
-3.09136222441296e-05
-1.38890362703682e-05
-1.15831855246303e-05
-3.43917844496306e-06
-4.8147955719866e-06
-1.92827517844703e-05
-4.94850389418668e-05
-4.16004600807825e-05
-2.62991421345123e-05
-1.4738602826673e-05
-2.750617027078e-05
-2.56793842140321e-05
-2.12019545673392e-05
-1.67202897644685e-05
-1.67235885979358e-05
-1.01793609912505e-05
-6.38137503958204e-06
-1.47080189066355e-05
-2.92909767171815e-05
-3.43995374195215e-05
-4.34736631304418e-05
-5.46324920525142e-06
-2.68824223332915e-05
-3.4883230592982e-05
-2.88751387854147e-05
-4.83730979701179e-05
-3.27126447488766e-05
-5.79685056231206e-06
-9.88889726668347e-06
-1.34929841381191e-05
-4.77234871016606e-05
-1.74649810679422e-05
2.13246619467394e-06
-1.6053018455519e-05
-2.26750331529011e-05
-4.38424868250078e-05
-2.08389084464473e-05
-4.02246964648566e-05
-2.37494037171321e-05
-2.89804200990181e-05
-5.19015336753945e-05
-3.2139108982825e-05
-1.70280979295637e-05
-2.49585720763887e-05
-3.29729388319203e-05
-3.08451989981151e-05
1.15181040190773e-06
-3.3993975602166e-05
-1.92971697512863e-05
-3.60036587560277e-05
-5.82883530678971e-05
-2.3453532650953e-05
-2.08425365357942e-05
-1.98070242730886e-05
-1.38600544764261e-05
-2.76529841341588e-05
-2.35821680935527e-05
-1.3041863624629e-05
-3.42729694653882e-05
-6.00487614604186e-06
-2.84688665177966e-05
-8.43526669912721e-06
-4.55220387498519e-05
-4.24904211133755e-05
-1.77111187439041e-05
-4.17188066351835e-05
-3.24191320091628e-05
-1.82626577877168e-05
-2.85879486584949e-05
-2.54377820402439e-05
-1.20640771442701e-05
-1.02880324302482e-05
-5.88773629817777e-05
-4.28136247561413e-05
-4.76381314857218e-05
-1.63755744620371e-05
-3.91614876020801e-05
-3.00021028032958e-05
-2.98639798507282e-05
-3.24299896824955e-05
-2.35902369802703e-05
-2.11151650480501e-06
-3.33243814054656e-05
-2.73397586603685e-06
-3.72990376661635e-05
-3.11070808968968e-05
-1.13946889979889e-05
-1.76645277522369e-06
-2.20194055499476e-05
-8.18767780834923e-06
-3.47448303398326e-05
-3.8741995009265e-05
-3.71062546999382e-05
-3.18505220724012e-05
-5.68541068807288e-06
-2.80979666363669e-05
-2.70996494690084e-05
-2.04830562795012e-05
-3.56476112051835e-06
-2.03975018909469e-05
-1.23306854622495e-05
-2.46602044803056e-05
-1.97980790171138e-05
-9.95623632060571e-06
-3.61751252916526e-05
-8.62367147206033e-06
-2.80815760479105e-05
-1.19077243261045e-05
-1.17764157130896e-05
-1.52458314951912e-05
-1.1507576438925e-05
-3.43090086044158e-05
-2.13249698508773e-05
-2.16870529121577e-05
-4.57505069851865e-05
-2.69956191138002e-05
1.32356138338294e-06
-2.64820694967122e-05
-2.66655903171973e-05
-2.98321443803712e-06
-2.01814545162896e-05
-1.75244027412958e-05
-1.82744286350226e-05
-3.53080503802065e-06
-1.76081540664844e-05
-2.89699760104949e-05
-1.83117694137197e-05
-1.61417108561912e-05
-1.92611382506114e-05
-1.41340682014364e-05
-3.21276291634306e-05
-2.85416891511312e-06
-1.39492889735428e-05
-1.59370841886554e-05
-1.33748006447124e-05
-1.37321039140441e-05
-1.90618910022049e-05
-6.08657653998527e-05
-2.02789171136437e-05
-2.13038003455023e-05
-4.52449481861756e-06
-2.33625752754821e-05
-9.9932611107405e-06
-3.0952388143881e-05
-3.49771309179822e-05
-3.45842726192985e-05
-1.52900815810469e-05
-2.63704529838552e-05
-6.38622791066096e-06
-3.84259967287129e-05
-3.27375202218943e-05
-3.91755387404241e-05
-1.65608935893129e-05
-1.98513366664227e-05
2.79161829600317e-07
-4.26841906741413e-05
-3.01604045546279e-05
-2.72601025406893e-05
-3.17940793046627e-05
-1.37059863463509e-05
-1.24113340102446e-05
-3.74890203321233e-05
-3.827901168434e-05
-3.03742272433964e-05
-1.95781207182165e-05
-1.91963187526426e-06
-1.32935138318505e-05
-3.32863431635478e-05
-1.85602572992553e-05
-4.01365426829973e-05
1.25822761604007e-06
-1.53237885566252e-05
-2.01585564482791e-05
-3.09246639332462e-05
-1.11061509912146e-05
-3.97604438775857e-05
-1.05300087394748e-06
-2.94015221454406e-05
-9.35111687986274e-06
-3.14758633296131e-05
-1.38616906625419e-05
-2.11522249013414e-05
-2.52650307370168e-05
7.86161124869186e-06
-1.39780164000483e-05
5.78620867499323e-06
2.92295637595839e-06
-2.5094952244973e-05
-2.07196846304614e-06
-1.6845049147224e-05
-4.08921572847669e-05
-5.95130049788105e-05
-4.13347920146313e-05
-1.05876057258964e-05
-2.49189818547661e-05
-2.83909048626897e-05
-1.95777598875246e-05
-4.00465597822303e-05
-2.65802449686922e-05
-4.15306364974234e-05
-4.18282977615346e-05
-2.04476551208581e-05
-2.60534609973541e-05
-1.26092016494139e-05
-6.93608598527543e-06
2.60170409476208e-06
-2.15538945910777e-05
-2.12923921157155e-05
-4.44133211941172e-05
-3.07049856119375e-05
-4.94327187424607e-05
-3.10610609563475e-05
-3.79308123681506e-05
-1.83578700823611e-05
-1.42984136332759e-05
-4.26771102340849e-05
-2.27354967803239e-05
4.38513741202198e-06
-3.60617278084064e-06
-4.23935113192301e-05
-5.1670969700537e-05
1.21559089075561e-05
-2.24970682547589e-05
-3.31321379616299e-05
-3.18270918115924e-05
-1.46993021052586e-05
-1.61416082997793e-05
-1.76268764944034e-05
-3.23638747274321e-05
-2.19122293179182e-05
-1.22816565642731e-05
-2.497833961683e-05
-3.30094872623499e-05
-4.13432534886462e-05
-1.2074283649454e-05
-3.01154350270304e-05
-1.30996640699092e-05
-1.62371664252776e-05
-2.30423917490502e-05
-2.47165824562592e-05
-1.92092147363226e-05
1.11337864970422e-06
-1.69306762027431e-05
5.46205586051635e-06
-6.15174125708965e-06
-1.68308426158034e-05
-3.65220122132859e-05
-2.99676314313344e-05
7.49350375965933e-06
-2.94773756390959e-05
-1.30310764651519e-05
-5.48447704355847e-05
-1.65117673356342e-05
4.24126624641292e-06
-2.96743926249536e-05
-1.95548375421287e-05
-3.29254059092627e-05
-2.23464886875617e-05
-1.03930724832162e-05
-3.12676264978401e-05
1.04180615863901e-05
-2.48798837274642e-05
-2.59462321791911e-05
-1.54937039856434e-06
-3.43258782510456e-05
-2.45187196673735e-05
-1.54781323467117e-05
-8.42847778905668e-06
-1.9592493433414e-05
-2.67098613409478e-05
-2.70728651096235e-05
-1.98058150444669e-06
-1.74008073069852e-05
-1.01620233473086e-06
-2.68161877966605e-05
-2.40527655168038e-05
2.06659505273671e-06
-1.37292334168213e-05
-4.42009077042514e-05
-3.67908401151708e-05
-4.12718151959607e-05
-3.34970299935284e-05
-4.26952993844848e-05
-2.61575958767743e-05
-5.15565672482528e-05
-4.42513214957504e-05
-2.21775253226589e-05
-3.83254632876427e-05
-2.91427678860721e-05
-2.87736528206481e-05
-1.21534450642943e-05
-3.18134807185796e-07
-3.88062886472263e-05
-2.02364229930406e-05
-3.40381677386155e-05
-3.55661229984911e-05
-1.5116559804031e-05
-5.66274054328691e-05
-5.87133003611199e-05
-2.46699283637086e-05
-2.22808772124444e-05
-3.4418789460332e-05
-4.22967632302015e-05
-1.59293945993212e-05
-2.72468303334283e-05
-5.43452048793994e-06
-3.6654841512922e-05
-3.50398520669332e-05
-2.75515832669974e-05
-1.71136198181869e-05
-1.344079115956e-05
-3.0112119341218e-05
-4.20283656313609e-05
-2.03093611665376e-05
-1.83213421168219e-05
-2.37006236577795e-05
-1.39019307349622e-05
-2.83027571071522e-05
-2.18003406557664e-05
-3.03728126025563e-05
-2.70457174954129e-05
-4.12921827062834e-05
-3.78951274691023e-05
-1.44012213882311e-05
-1.75163258305095e-05
-9.46932843011687e-06
-2.60637369733686e-05
-1.4281899931002e-05
-2.85497529678962e-05
-4.56828205285403e-05
-1.64260789989923e-05
-1.04986921257479e-05
-2.88548807767239e-05
-1.48680641782845e-05
-3.65939007722006e-05
-2.8842766463188e-05
-6.75363450143985e-06
-9.87771267146418e-06
-2.99230522401171e-05
-4.11682152958141e-05
-3.02218791849653e-05
-3.34526533874658e-05
-2.09379581338651e-05
-2.84171044787151e-06
-3.65863355365685e-05
-1.37443344173846e-05
-3.30192000649815e-05
-1.68398468517907e-05
-2.24779426863273e-05
-3.21519550722831e-05
-1.03661755754328e-05
-4.37003956724963e-05
-1.71817963095773e-05
-4.95825364531089e-05
-4.29254122135906e-05
-2.55285232433597e-05
-2.76143897211435e-05
-8.41301185660652e-06
-2.78712199515752e-05
-1.2342534454092e-05
-1.54968126437593e-05
-1.61441553802077e-05
-3.79831343150039e-05
-2.51208720748552e-05
-2.44745891834911e-05
-4.45141568161368e-05
-3.70917642500222e-05
-3.16858202157751e-05
-2.95410435933505e-05
-1.68073442006705e-05
-2.64127793890008e-05
-2.65596338401132e-05
-3.22469948563802e-05
-1.02546956356044e-05
-2.61175762592717e-05
-2.74444202355508e-05
-3.35088755715985e-05
-3.35339065739834e-05
-3.25669444111602e-05
7.7028201461229e-07
-2.74755928762056e-05
-7.1643246573433e-06
-2.04847849276595e-05
1.893566514675e-05
-3.98981858565756e-05
-1.83579985875742e-05
-2.97155569714428e-05
-2.118518778625e-05
-2.05451551830129e-05
-3.14126139356398e-05
-5.71912124637174e-05
-4.21675604924399e-05
-1.17144109279094e-05
-1.92196364098868e-05
-2.66564925139091e-05
-1.9810658380076e-05
-1.15547654763185e-05
-4.17553426056291e-05
-4.19820907647662e-05
-6.73822396230356e-06
-3.20343585803031e-05
-2.9738183508275e-05
-1.05953617714096e-05
-2.09409267641989e-05
-2.43276864704607e-05
-4.97154780013406e-05
-5.14134256230082e-05
-3.77313329516864e-05
-1.85158268786654e-05
-4.27839756956895e-05
-4.48513831126587e-05
-2.51895118892497e-06
-2.39776009774249e-05
-2.43259053009003e-05
-2.98959459544474e-05
-4.63277323386686e-06
-3.29897110706609e-05
-9.88211212231349e-06
-2.19463551382305e-05
-2.63015832317933e-05
-1.21558377459024e-05
-3.80491360341056e-05
-2.4515235094945e-05
3.7705079294324e-06
-2.30884389813714e-05
2.88015576508886e-06
-2.26855554529505e-05
-3.80294555598719e-05
-5.59694999626233e-05
-4.56428885097734e-05
-1.70189475663308e-05
-1.97135831485243e-05
-1.70161139213136e-05
-8.84702253868213e-08
-7.20778695780884e-05
-2.6086317240413e-05
-2.11402669031176e-05
-2.99316240078171e-05
-4.86148940463786e-05
-2.34433715486092e-05
-2.61742082735065e-05
-2.50038678657831e-05
-1.22902125629691e-05
-1.68418168561713e-05
-1.10382318549138e-05
-2.41146955890502e-05
-1.96356962600243e-05
-1.54738902320385e-05
-9.37852440849451e-06
-1.80995956410243e-05
-2.19185809140002e-05
-3.16933499540267e-05
-2.08534188440601e-05
-4.01250885661916e-05
-1.96813656382304e-05
-1.88157796968165e-05
-5.06402979933151e-05
-4.88070257999985e-05
-5.38904290363571e-05
-3.89296643156179e-05
-5.10855061822382e-05
-2.20779878989449e-05
-1.70967078765877e-05
-3.83606174148897e-05
-1.77915259934983e-05
-2.17614498897495e-05
-3.77135000824387e-05
-1.47023204457752e-05
-1.26303535769532e-05
-3.53671400467289e-05
-1.51060868505391e-05
-2.21699762442428e-05
-4.77144957282403e-05
-3.56920946977043e-05
-2.65294649433686e-05
-1.40202383725484e-05
-3.94289726346159e-05
-1.47459799518278e-05
-1.26630281496886e-05
-3.00347099058019e-05
-2.37308599666063e-05
-3.2412820101547e-05
2.54122162264849e-06
-2.86529858584645e-05
-2.04849923417259e-05
-1.19431300298091e-05
-3.62988957762231e-05
-1.70268638803356e-05
2.33783551754409e-05
-2.0102756979577e-05
-2.12906339533734e-05
-3.93294369262812e-05
-1.05526676689327e-05
-2.54286673428324e-05
-2.41952150272712e-05
-3.62405537567884e-05
-2.94567230348933e-05
-2.76411506182756e-05
-2.50700445502867e-05
-2.24319527985222e-05
6.07361727446829e-06
-2.83154249955056e-05
-1.70098758641347e-05
-2.23663506073215e-05
-8.46322502153166e-06
-1.24914654413709e-05
-4.21475495359378e-05
-2.08643443075339e-05
-5.07481568263532e-05
-6.09721911526534e-05
-1.16397181073659e-05
-2.22486663632884e-05
-3.69522688328244e-05
-2.92536275619075e-05
-2.68430062491721e-05
-1.57176155841756e-05
-3.33003053136102e-05
-1.80187292291039e-05
-1.1131495902091e-05
-8.48565337463248e-06
-2.6797093383942e-05
-1.19732272051351e-05
-1.24046582168141e-05
-2.90976550091355e-05
5.67711709151449e-06
-4.81934781561331e-05
-1.73604021665795e-05
-1.01618604865071e-05
-2.58435605899656e-05
-2.0841615253117e-05
-2.58817078229587e-05
6.75747705781325e-06
-2.33522529074138e-05
-3.38051439127998e-05
-2.13876498712515e-05
-3.75148030682275e-05
-1.76227962080364e-05
1.46187804231683e-06
-5.48287785376265e-05
-3.69400951491972e-05
-3.29627893560476e-05
-4.73832097930524e-06
-3.21509865076196e-05
-3.30110038489167e-05
-3.39040321367019e-05
-2.92475845257034e-06
-1.87347518281361e-05
-9.28087934561372e-06
-4.21585635615622e-05
-5.1644621628094e-05
6.44308139975505e-06
-2.5246064149182e-05
-1.40621027700054e-05
-1.0475466027163e-06
-1.42764620213249e-05
-1.59573349434528e-05
-9.99715994553698e-06
-2.23176280809279e-05
-3.95384643099282e-07
-1.59690350666442e-05
-2.30437439176796e-05
-4.37730517984195e-05
-5.61694554921929e-05
-3.90195844833756e-05
-3.55419818205137e-05
-2.56901419431253e-05
-1.66019941513423e-05
-2.80220178958268e-05
-5.11325541050803e-05
-2.56492593514446e-05
-1.94169746738028e-05
-2.22688235960495e-05
-1.39731081228464e-05
-2.48362464600749e-05
-2.04500379672392e-05
-2.69734703674536e-05
-2.94472431826515e-05
-3.33859134335396e-06
3.40659540273129e-06
-8.82609178446507e-06
-3.41814594652109e-05
-2.34202016343308e-05
-8.70833412501488e-06
-3.00889133100341e-05
-2.89887053862094e-05
-4.14047329819114e-05
-1.89146134717992e-05
-2.84002441244283e-05
-2.74049177315545e-05
-2.78393053908801e-05
-3.63864266443092e-05
-3.86953803799246e-05
-4.27977166385195e-05
-1.25909015384346e-05
-3.41919846131406e-05
-9.91496748213565e-06
-7.53849765865116e-06
-1.24990238026966e-05
-1.49254917490197e-05
-1.80458062023289e-05
-1.0885100743648e-05
-2.47270226443218e-05
-4.45419537015523e-05
-2.03498106720635e-05
-4.53842316433615e-05
-1.46905353287463e-05
-3.38109970772053e-05
-3.2048271097083e-05
-3.37452977745925e-05
-2.14803281121422e-05
-1.26268088440855e-05
-2.27435258077751e-05
-2.09622686864303e-05
-1.47446216644269e-05
-1.53611216005915e-05
-1.73324438784541e-05
-3.46160796522983e-05
-3.66783605201745e-06
-3.64038359060176e-05
-4.14178107643331e-05
-3.46277045073823e-05
-1.59812240889649e-05
-2.65305740469665e-05
-1.98335810263965e-05
-1.91393899408451e-05
-4.20902933853472e-05
-1.63874528856391e-05
-5.23296004572829e-05
-2.13767390605083e-05
-1.67999190075538e-05
-1.74738687022754e-05
-1.33268279244525e-05
-3.56491664486604e-05
2.79005838354616e-06
-1.91880912460604e-05
-3.26621448411908e-05
-3.31027518423381e-05
-3.08842221700455e-05
-1.60405612836856e-05
-2.92797695690595e-05
-2.93741470902382e-07
-1.87092554398403e-05
-4.16686451986022e-05
-3.25490773678012e-05
-4.10043488240962e-05
-2.46243288621115e-05
-1.00662953175905e-05
2.99499115286976e-06
-4.62534562115158e-05
-2.58611719127833e-05
-1.65441108189009e-05
-3.05436382228857e-05
-3.69944955290447e-05
-3.8589095575932e-05
-2.51156858451721e-05
-1.75157785403771e-05
1.41291379776362e-05
1.32337161943597e-06
-5.79562411887311e-05
-1.6804328708218e-05
-8.09083121295626e-06
-2.97268152428156e-05
-3.7909954577972e-05
-2.27931316493342e-05
-9.53055899516694e-06
-3.08437216111931e-05
-1.2703322905617e-05
-1.53125953236454e-05
-6.29281479616997e-06
-3.80296249224596e-05
-2.45645281764933e-05
-1.72341951831416e-05
-3.35490177699349e-05
-2.35747807903232e-05
-1.8939119291183e-05
-5.98822310882446e-06
-5.34116706726974e-06
-1.13544654210358e-05
-3.60784777152275e-05
-1.66201494958806e-06
-4.01930537961221e-05
-1.69452894895121e-05
-9.22264053188461e-06
-4.03956099447234e-05
-9.42023612050771e-06
-2.50506360212915e-05
-2.58069271957902e-05
-3.49578012082726e-05
-7.04324386845335e-06
-4.35031842714819e-05
-2.83755992358383e-05
-1.66551439187743e-05
-1.85634974988242e-05
-2.70690526327183e-05
-4.02318207512845e-05
-2.40083247922763e-05
-1.46546502571821e-05
-4.16434307706922e-05
8.83972510280146e-07
-4.05613534632207e-05
-3.15948353419633e-05
-1.42644730671398e-05
-3.0181769638834e-05
-2.43725071110995e-05
-2.64299846137505e-05
-7.07053731589865e-06
-3.26662940181262e-05
-3.09964217051513e-05
-3.12731656737019e-05
-1.45847955409069e-05
-2.99114186936715e-05
-1.79401560363905e-05
-2.34660013665433e-05
-6.9334955611775e-06
-9.08436483817333e-06
-9.25259086667925e-06
-4.23018668045912e-05
-2.53282338490272e-05
-2.18255959922961e-05
-3.66583606731408e-05
-1.28461896155333e-05
-1.62643553979365e-06
-1.16857256615339e-05
-1.80746267648764e-05
-9.05308211072033e-06
-2.99297027536338e-05
-1.76949456179109e-05
-9.72003667484604e-06
-2.60558625229521e-05
-1.11737509270145e-05
-3.11689528774091e-06
-3.18803017413096e-05
-2.3618238022368e-05
-3.5811319881996e-05
-2.64452446589971e-05
-3.55689172118142e-05
-2.09259067568115e-05
-1.7060266533438e-05
-2.54826007124721e-05
-3.70499577066697e-05
-9.10869599029424e-06
-5.53557489842904e-06
-1.54690232763349e-05
-2.83844925909067e-05
-9.96186250042168e-06
-7.52512610496783e-06
-4.36079210642162e-06
-3.20567907784764e-05
-3.73149142775714e-05
-2.87925736067732e-05
-3.1989060156452e-05
-2.21900726349539e-05
-1.98623942845936e-05
-2.65904202400201e-05
-3.37648196524774e-05
-3.35778372998559e-05
-3.14406512273683e-05
-2.55922825407864e-05
-2.95746699443869e-05
-3.35809903937157e-05
-2.33568822652755e-05
-3.89796962554522e-05
-2.56993691633982e-05
-1.58665513166831e-05
-2.58357487484582e-05
-1.07770736723826e-05
-2.69190462629783e-05
-2.05511949101945e-05
-2.25456172342773e-05
-3.31252017264162e-05
-1.39786077357438e-05
-4.12481405098649e-05
-3.82327960163309e-05
-2.31636349530361e-05
-7.86575614278559e-06
-2.98041328081238e-05
-4.08470586786656e-05
1.35005077179617e-05
-2.0219601342705e-05
-2.20500422839842e-05
-3.47305994382924e-05
9.82589370621583e-07
-2.49090945966156e-05
-2.57363579441996e-05
-3.27282712039223e-05
-2.68358218877949e-05
-9.34596325045938e-06
-4.43044274834941e-05
-3.97300254881233e-05
-2.34536012077822e-05
-3.06821295544732e-05
5.16511879915173e-06
-1.78457065604508e-05
-2.72899267484535e-06
-1.69770040071053e-05
-1.48633312861062e-05
-3.40333757349821e-05
-4.26237574524149e-05
-3.82130291300985e-05
-3.42419549271622e-05
-7.415366868762e-06
-6.07753690428822e-06
-3.46187802828379e-05
-4.60087551140702e-05
-4.08853709161862e-05
-2.41645549107386e-05
-8.86201762635769e-06
-2.78182701137542e-06
-2.88714515989128e-05
-1.73080628433604e-05
-1.74167136796055e-05
-1.41885689294313e-05
-1.79384833209336e-05
-2.3527935132411e-05
-2.69932619968126e-05
-3.9800502499817e-05
-2.89465563929402e-05
-3.1574608217883e-05
-9.68461908211385e-06
-8.05933564924595e-06
-1.6254131785913e-05
-9.25324184311763e-06
-3.44678294271907e-05
-3.30982938450618e-05
-3.6449568937196e-05
-1.66134348460821e-05
-1.59917955701796e-05
-3.0549766933686e-05
-2.5596096030226e-05
-3.34488610782592e-05
4.32015605917694e-06
5.64017945229131e-06
-5.90031267476718e-06
-2.05857521234862e-05
-1.15043844707792e-05
-2.41148535099006e-05
-4.13448753615477e-05
6.42500440425538e-06
-2.38874705829315e-05
-2.2773878459469e-06
-1.68787141349245e-05
-2.43980524217627e-05
-2.78629952259818e-05
-3.27674964336766e-05
-3.86407104618315e-05
-3.08285228100601e-05
-4.42695528273567e-05
-4.35989443372784e-05
-1.62327384476301e-05
-2.86112504761144e-05
-9.46116975884404e-06
-1.46704221646407e-05
-2.27523949205869e-05
-2.85437506777746e-05
-1.25978568955012e-05
-3.9689201057733e-05
-1.97264330214575e-05
-2.65903737335554e-05
-1.77605660306163e-05
1.32553148028144e-06
-1.58468482025205e-05
-1.92780036034314e-05
-4.5483382016285e-05
-3.42202120255857e-05
-1.02553391911013e-05
-7.37998528376329e-06
-2.10172673563928e-05
-2.97324657925816e-05
-5.04375819480246e-05
-2.36519778014397e-05
-2.13597721855553e-05
-1.65448250043909e-05
-1.58021297609714e-05
-1.72189808984541e-05
-7.6924449490086e-06
-4.18654459536105e-05
-2.83781285526561e-05
-7.42608671214312e-06
-7.88750105191139e-06
-1.37169998710069e-05
-3.28611104533408e-05
-2.6937132256237e-05
-3.16106778982701e-05
-2.23565621382209e-05
-2.64080574252306e-06
-4.48747589369092e-06
-2.59534337149901e-05
-3.0489770254865e-05
-1.04852258759321e-05
-2.66759928151539e-05
-1.44272734897942e-05
-1.39975386691619e-05
-2.85893362594649e-05
-3.60807373589082e-05
-2.7509410068344e-05
-2.95718012679226e-05
-3.16388465290104e-05
9.38154076212465e-08
-1.10390946254141e-05
-2.81538359504365e-05
-2.20149690468962e-05
-1.41029367180815e-05
-3.4581467279304e-05
-1.54749475261127e-05
-2.69210718599131e-05
-2.5682490306026e-05
-3.65467645313662e-05
-1.18261835470831e-05
-9.56662494443513e-06
-3.45417414879401e-05
-4.20133271070934e-05
-3.64204347940149e-05
-2.50513247591215e-05
-3.58502237641542e-05
-2.36144123611651e-05
-2.29507033017151e-05
-1.8248091119055e-05
-2.02381913198172e-05
-3.88497654999646e-05
-1.09604028718635e-05
-4.5546767253982e-05
-2.66510478446182e-05
-2.83040820878181e-05
1.29535332033287e-06
-1.41984206944719e-05
-1.4648082641793e-05
-5.88301341673018e-05
-2.02371249151579e-05
-3.38559638154414e-07
-1.45010420353448e-05
-1.61269408772687e-05
-3.65002408642435e-05
-2.36922946865212e-05
-8.21607198763792e-06
-8.27168753035917e-06
-1.75903009546262e-05
-4.37160985080832e-07
-5.75312548753924e-06
-2.3437229185293e-05
-5.02158180569697e-05
-1.80978760475674e-05
-2.20972321465427e-05
-2.85605780634106e-05
-3.33712574775815e-05
-2.40888362185671e-05
1.02425546866056e-05
-3.50994112181277e-05
-1.33362629365885e-05
-1.47289087864924e-05
-4.31756152928344e-05
-7.02734819033335e-06
5.43459342348117e-06
-2.47827330258597e-05
-6.95541916858127e-05
-1.71372829343903e-05
-3.133259216659e-05
-1.03859056885533e-05
-8.05295115019954e-06
-1.2485512148375e-05
-9.42142833785438e-06
-2.22043897466919e-05
-2.88192715601267e-05
-2.16948954531753e-05
-4.03840846326964e-05
-1.76500717301023e-05
-1.67483346928441e-05
-4.64071095802995e-05
-1.59218051388969e-05
-3.48000806906349e-06
-2.30007252753811e-05
-3.89924906666361e-05
-1.39038348017479e-05
-1.64445360661814e-05
-2.10689629990977e-05
-3.26104453455265e-05
-1.47782014412035e-05
-1.93454008731742e-05
-4.17290526984617e-05
-5.04585506718309e-05
-1.19246825957673e-05
-2.30865497234594e-05
2.00720268507212e-05
-3.63525152109027e-05
-1.00480145484531e-05
-2.55559726814838e-05
-1.5785921066797e-05
-2.18654657459313e-05
3.87772056484636e-08
-2.06750299371092e-05
-1.94669678522205e-05
-4.13684645171694e-05
-2.16322153278355e-05
-3.45894052332699e-05
-2.8663104123811e-05
-2.80420699056908e-05
-1.17942748678497e-05
-2.57620256635985e-05
-1.99039170920579e-05
-1.67660403584494e-05
-3.28132125587991e-05
-2.13008884037977e-05
7.3182960757012e-06
-4.84353988659932e-06
-2.7087878438663e-05
1.43204143011139e-05
-3.58427795738912e-06
-1.45695348702554e-05
-1.43397888090792e-05
-1.85522003804894e-05
-4.3711030237773e-05
-2.79766283763488e-05
-3.7236382825902e-05
-3.37264417013702e-05
-3.51518324107853e-05
-3.69503243015218e-05
-4.44933415479232e-05
-5.16928836227285e-06
-1.59595547125099e-05
-5.55657860288896e-05
-1.61064641636704e-06
-3.97012831949523e-05
-2.30947035053944e-05
-3.44727119493315e-05
-2.76004025938092e-05
-1.45752338895328e-05
-4.61488272602138e-05
-1.27558468611864e-05
-5.47885972266734e-05
-3.64853537904161e-05
-1.87647385940177e-05
-1.31517304985633e-06
-2.34132982346388e-05
-4.02452694971675e-05
-2.6772470467274e-05
-3.54049315225175e-05
-4.18707330350293e-05
-2.22273841708289e-05
-6.5463904872499e-05
-1.60275666633585e-05
1.05704846488693e-06
-1.921382194249e-05
3.39911340380907e-06
-3.94547545222318e-05
-1.85131313859758e-05
-1.40084245250855e-05
-1.62510119798492e-05
-3.16427013332164e-05
2.4963599729216e-06
-1.74517782646003e-05
-1.84085749679556e-05
-3.40600849105457e-05
-4.01656974372361e-06
-4.21350029159299e-05
-2.16187022495991e-05
-8.12717005473382e-06
-2.35302287154689e-05
-1.76290760524557e-05
-1.31517236490149e-05
-2.08893133644421e-05
-6.29814327028726e-05
-2.42428313855167e-05
-7.38127793739576e-06
-5.32301424362467e-05
-1.96314595361239e-05
-5.00954126232245e-05
-3.75490655328912e-05
-2.98210315530229e-05
-1.05558461414454e-05
-3.67576845574059e-05
-5.3521036003215e-06
-1.54429396660168e-08
-3.2181705418599e-05
-3.95004470288683e-05
-3.89901448834026e-06
-3.43486262038125e-05
-1.42446924735411e-05
-3.26666438284965e-05
-3.11350964476345e-05
-4.38719880542588e-05
-1.48528734774092e-05
-2.01030612121975e-05
-1.09509947981903e-05
-1.32911637350288e-05
-2.54689742972424e-05
-1.82911478173293e-05
-2.35489633178271e-05
-1.84400976153213e-05
-3.29608429988479e-05
-3.83823261437896e-05
-2.68793829201735e-05
-2.71175679009301e-05
-2.04961430386543e-06
-3.60185857389942e-05
-3.32142159534013e-05
-2.19554162311738e-05
-8.91622926223772e-06
-4.84618271016609e-05
-3.47907767955918e-05
-8.37461918361397e-06
-1.66657502462956e-05
-2.17286242063921e-05
-1.41948009487927e-05
-3.21852070437339e-05
-1.2264901590491e-05
-2.41219814900231e-05
-1.00690235866467e-05
-6.15688445573365e-06
-9.44590819844799e-06
-3.40503370905141e-05
-3.877083411556e-05
-2.31464695983804e-05
-3.20977399336233e-05
-2.24108203012646e-05
-3.7543778834373e-05
-3.19025162708403e-05
-1.94348347264243e-05
-3.8698155157429e-05
-2.73183925125032e-05
-2.1153291383923e-05
-2.1626015330291e-05
-1.27493053632074e-05
-4.01446805826175e-05
-2.37792931873916e-05
-4.77097096690283e-05
-4.55381491968312e-05
-4.34716498338968e-05
-1.05514572277691e-05
-1.53881109798221e-05
-2.23846265231316e-05
-3.62167542678206e-05
-3.92947652915252e-05
-1.25170964829637e-05
-2.8023925349631e-05
-4.31742401819246e-05
-7.11076418731632e-06
-9.31696821941732e-06
-5.27811913252795e-05
2.14140990590114e-06
-2.68830545494136e-05
-3.39251163390651e-05
-1.74881451535841e-05
-4.57103829195357e-05
-2.39434400099522e-05
-1.50041713356221e-05
-2.61076521341868e-05
-2.21331556016182e-05
-2.67058520843243e-05
-3.84549855644119e-05
-1.52495315528351e-05
-3.19449675316765e-05
-1.83954615032873e-05
-3.95110385458013e-05
-2.08733304731636e-05
-3.12672438871301e-05
-3.9769241924535e-05
-1.98505808067749e-05
1.12106756856496e-05
-1.01843122781732e-05
-6.84700462560329e-06
-3.31682086287947e-06
-3.22454475007185e-05
4.47180651887598e-06
-2.29148527404919e-05
-1.79835770428693e-05
-3.5124552623697e-05
-2.05500741227509e-05
-2.14847324159012e-06
-5.34085745440923e-06
-1.69250049418349e-05
-7.44130975108973e-06
-2.53258581681968e-05
-9.83129507226669e-06
-1.75482896420467e-05
-4.06553466727776e-05
-2.4378202702891e-05
-5.09657934746966e-06
-1.57758364864472e-05
-3.7161623963812e-05
-3.13269309475562e-05
-2.47783470810742e-05
-2.00171649903615e-05
-2.55739067564956e-05
-3.21952237457751e-05
-3.7859260015239e-05
-3.72530425697716e-06
-2.94942751712826e-05
-1.53619106728235e-05
1.94924971395131e-06
-4.11530896787387e-05
-1.29352726755185e-05
-2.89143090353992e-05
-6.52117053661503e-06
-1.01243038451156e-05
-4.36962205398188e-05
-3.62122957708338e-05
-1.43609841168766e-05
-7.34850761307842e-06
-1.71022484809578e-06
-2.28433298844455e-05
-2.10893078426294e-05
-1.54489109027068e-05
-6.84198396256877e-06
-2.30698293849026e-05
-1.2378828779131e-05
-3.85590288219794e-05
-2.11176684102437e-05
-1.83266649949019e-05
-4.75411842692722e-05
-3.30425480563447e-05
-2.90532331093076e-05
-1.74230923841783e-05
-9.68186312173182e-06
-2.84192804137035e-05
-3.14485657322823e-05
-2.03138873713175e-05
-3.47957414403711e-05
-1.65073875729255e-05
-5.4008236174125e-05
-2.13696577889723e-05
-2.37784264439662e-05
-1.2387707625781e-05
-4.70020088089053e-05
-1.81401455853159e-05
-3.86719777945626e-05
-1.02722817887841e-07
-2.44517358460051e-05
1.46135220968594e-06
-4.98507565545909e-05
-3.7478856139412e-06
-6.19748257651948e-06
-2.58956421510328e-05
-4.3289303390221e-05
-3.4094510811854e-05
-2.91452778058939e-05
-3.87259711096095e-06
-2.53411501343331e-05
-2.20438919866753e-05
-2.00912792839196e-06
-2.05331239269816e-05
-3.78279380319185e-05
-1.00420126379058e-05
-1.27184863800944e-05
-1.9431013302643e-05
-8.68248776051034e-06
-2.60839740039258e-05
-4.27925503011942e-05
-2.67953332134087e-05
-2.41644547894013e-05
-2.34117213526019e-05
-2.71220633524774e-05
-4.6415520203635e-05
-7.92073600288271e-06
-1.8100711173805e-05
-5.87767834770565e-05
-3.18656949770175e-05
-1.68130936433107e-05
-3.64368051901151e-05
8.66144419794675e-06
-2.33445336858842e-05
-2.70618610127894e-05
-3.14286351065532e-05
-5.01980814644672e-06
-2.92287501540376e-05
-1.65028797817866e-05
-4.15291657734133e-05
-3.63927496525799e-05
-1.5640131812727e-05
-3.76246295428724e-05
-4.90542877315547e-05
-4.81490374851057e-05
-2.49496985110052e-05
-2.03465641094503e-05
-3.84096375115267e-05
-1.96547295700863e-05
-1.92616157467251e-05
-1.72903604738722e-05
-3.13459176079128e-05
-4.78438770624016e-05
-2.40872070470699e-05
-2.30597651638003e-05
-4.36580556006378e-05
-3.51585668257455e-05
-2.78475409397813e-05
-1.41370870676296e-05
-2.83541250243015e-05
-1.56374314129313e-05
-2.1827278542717e-05
-1.56929530166379e-06
-5.39312064105838e-07
-4.16379603175927e-05
-1.2018774800894e-05
-1.69530825584914e-05
-8.03519237631507e-06
-2.18080699884443e-05
-3.44590060071356e-05
-2.30341191209617e-05
-2.76065505880104e-05
-2.83365485819068e-05
-4.90595789626362e-05
-1.89609905620084e-05
-2.23810817000213e-05
-1.76592610762951e-05
-1.62255896320378e-05
-4.10515085474682e-05
-3.43900271700927e-05
-4.9814706063685e-05
-4.4867507201296e-05
-1.98051376701345e-05
-3.79020005089029e-05
-5.33988623926814e-05
-1.27418954637993e-05
-3.48252950956183e-05
-2.94751153684664e-05
-2.67293337760779e-05
-1.99810803345907e-05
-3.00147720694896e-05
-1.68213901903936e-05
-2.09111355742562e-05
2.15130771213141e-06
-2.36965387322039e-05
-5.32648971518384e-05
-9.63410509643493e-06
-4.57191685458049e-05
-1.49318622941389e-05
-1.09317337165566e-05
-2.6626918515206e-05
-2.06391405626645e-05
-1.46793639397631e-05
-3.15383761897925e-05
-2.49394629203917e-05
-4.74067278936188e-06
-2.44575009553826e-05
-1.0110304990323e-05
-3.98981053992813e-05
-4.08295576056586e-05
-2.3373020304567e-05
-5.83364469953531e-05
-2.13853226053787e-05
-1.28842564872994e-05
-4.15811035266447e-05
-4.90914805086867e-05
-4.62851540801429e-05
-2.49970536812456e-05
-3.51488728925496e-06
-2.22378744105499e-05
-1.92923189163684e-05
-2.61594880171939e-05
-1.04587083238059e-05
-1.391450078521e-05
-3.65060860339995e-05
-3.89787671940078e-05
-4.0783870015874e-05
-1.70030187847401e-05
-4.71778928889376e-05
-3.03041497946415e-05
-3.37581916153509e-05
-1.15538065712679e-05
-2.97171932551654e-05
-2.65101200040107e-05
-4.24711493586705e-05
-3.83211236985176e-05
-1.07570872704259e-05
-4.43757093754225e-06
-3.18702900003542e-05
-3.02307772662593e-05
-1.25741073275893e-05
-2.91200430617212e-05
-3.55472180804696e-05
4.85457505435912e-06
-7.81674119346486e-06
-1.92783040620559e-05
-4.10712133218527e-05
-2.5827876630444e-05
-3.55507100420189e-05
-1.04796082827803e-05
-2.61501717286216e-05
-3.03611265196147e-05
7.22647472001203e-07
2.30612353799294e-06
-1.0798298397224e-05
-2.32611034163724e-05
-3.68880495453489e-05
-3.53298923811744e-05
-1.40500658425769e-05
-2.90991816429307e-05
-3.15149489599587e-05
-2.6866121273267e-05
-3.69804643084125e-05
-2.43462873824339e-05
-3.32098484615119e-05
-1.11803682045759e-05
-1.46719788843128e-05
-3.24726448014255e-05
-1.7523804564742e-05
-7.93474405888951e-06
-9.74401947101974e-06
2.99543766974008e-06
-1.70685145696246e-05
-1.5263018449157e-05
-3.21130429619123e-05
-1.50859911230232e-05
-3.10519874343068e-05
-3.38309712836858e-05
-1.69127478919751e-05
-2.18755939041074e-05
-3.47553822259786e-05
-3.71827968903411e-05
-4.10192857908491e-05
-4.18875455298772e-05
-4.12932948837419e-06
-2.46831798168056e-05
-1.67331833777306e-05
-5.66558204253786e-05
-1.17736578343974e-05
-1.52600644400127e-05
-2.78946758239816e-05
-3.31046062488061e-05
-1.61788038032253e-06
-4.07167796015432e-05
-2.58600434190041e-05
-3.85105708653252e-05
7.58469373393059e-06
-2.23928764549079e-05
-4.80164754591543e-05
-1.9197213714773e-05
-1.22604678776318e-05
-8.28071346524005e-06
-4.31967760342174e-05
-4.46393864496449e-05
-2.6312658780039e-05
-3.37103009134421e-05
-2.2808965866505e-05
-2.45131134912663e-06
-4.32262136270435e-05
-2.93936290942931e-05
-3.58410590729282e-05
-5.05103447822175e-05
-1.50559819220603e-05
-1.38372214104689e-05
-9.57478879695133e-06
-5.73701424281962e-05
-8.53257816321203e-06
-9.83889793269514e-06
-3.95034269643472e-05
1.06330942701116e-06
-5.72720720860336e-05
-2.44415402849703e-05
-4.8569286515446e-05
-1.46752751694559e-05
3.26302799111163e-07
-4.36487503945288e-05
-3.45166726760347e-05
-1.30467335778724e-05
-1.87705701591362e-05
-5.89934203433693e-06
-8.22867057215723e-06
-4.61920107448324e-05
-2.1284318100991e-05
-2.43497354763672e-05
-2.40010312446739e-06
-1.63137711467872e-05
-2.66989038898559e-05
-2.09204627390405e-05
-4.4148924355263e-05
-1.89449702742027e-05
-4.41621644384534e-05
-2.61257423827828e-05
-1.81751989649822e-05
-1.75346176841907e-05
-3.47384634819909e-05
-3.95499468467073e-05
-4.00242458131401e-05
-1.23502019688778e-05
-1.20121473160149e-05
-9.76005123344583e-06
-3.49245517431967e-05
-3.57459702045286e-05
-9.9734750927236e-06
-2.45675833998162e-05
-2.11895264625817e-05
-3.63794010813246e-05
-1.99177519292714e-05
2.71627035187356e-06
-4.29505141877862e-05
-2.61361663239401e-05
-3.59011588945674e-05
-6.9255767648309e-06
-9.94129622653831e-06
-8.99400867781337e-06
-4.29280174460922e-05
-2.19190552333961e-05
-2.55334082675977e-05
-4.03653606484398e-05
-4.05603782774868e-05
-1.99998215973801e-05
-3.64072055737007e-05
-2.50943696953451e-05
-5.04557620799426e-05
-3.43712605837821e-05
-3.87176407062646e-05
-7.93390039171636e-06
-5.48165249936895e-05
-4.13456446730378e-05
-3.06920081827883e-05
-1.00879584916791e-05
-2.32336603461475e-05
-1.13955148320223e-05
-2.48226125893115e-05
-2.4426317886305e-05
-3.39780134632177e-05
7.58368232462888e-08
-2.04802486014348e-05
-2.24900145529963e-05
-3.72324421627563e-05
-5.36780068831885e-05
-2.56787965725694e-05
-1.890780167605e-05
-2.29974871657734e-05
-2.72671285752957e-05
-3.53095132568382e-05
-1.43868237061866e-05
-1.83475901274994e-05
-6.04880368286879e-06
-2.40175622787341e-05
-3.80206642393232e-05
-3.70220635337016e-05
-1.45691346092206e-05
-1.93182747003634e-05
-5.38139518670316e-05
-2.42274170643478e-05
-3.26021067150859e-05
-4.94620926597316e-05
-2.39152494757777e-05
-3.59737179396745e-05
-2.34277254140686e-05
-3.86351048430588e-05
-4.10612782766874e-05
-3.9858425000258e-05
-3.88683522053709e-05
-3.21592384578369e-05
-2.52819803339266e-05
-1.17561028268746e-05
-2.27873955145007e-05
-1.99595607277307e-05
-1.9023221542642e-05
-1.22640304208257e-05
-2.2940715811979e-05
-3.22953537534369e-05
-2.60923099031272e-05
-3.380559993593e-05
-4.73089175462124e-05
-3.36695083698684e-05
-2.78740379499159e-05
-3.47551200262602e-05
-1.83630721643298e-05
-2.69725235042867e-05
-8.17640989297502e-06
-2.94286212914352e-05
-2.26525703789164e-05
-3.8551510363387e-05
-1.47279222185137e-05
-3.32920436243516e-05
9.02086921382447e-06
-2.94137141024782e-05
-1.74902086912161e-05
3.75441247809782e-06
-2.98056729397582e-05
-1.92035960166786e-05
-1.68891588477411e-05
-4.49661096200732e-05
-3.61852469477537e-05
-1.71742808444546e-05
-2.09703413577719e-05
-2.49777053191198e-05
-7.17300016244676e-06
-5.46195084976753e-05
-2.55883993700428e-05
2.99052996236044e-06
-2.54855380803273e-05
-3.05490726570758e-05
-2.7359567483631e-05
-1.61497824180653e-05
5.69776164105549e-07
-2.61625210092226e-05
-4.7193465203681e-05
-1.62811142446775e-05
-4.16983208226875e-05
-2.46310785435025e-05
-9.00508770823954e-06
-3.2680714731298e-05
-3.97662164779526e-05
-3.51053208160738e-05
-2.78843169157289e-05
-3.28062310817581e-05
-4.52891417277694e-05
-2.57274329593526e-05
-8.65080509029919e-06
-2.27490734447574e-05
-1.88133811982421e-05
-2.2757051295948e-05
-4.22147882694036e-05
-1.19793002308072e-05
-4.06167091864948e-05
-2.9284621869217e-05
-1.78719690718979e-05
-2.8921050789472e-05
-1.55649033583005e-05
-2.07675537314155e-05
-1.52838333388194e-05
-1.23552539305149e-05
-7.68191205668782e-06
-2.74488953162661e-05
-3.35305283353963e-05
-7.06414585237646e-06
-4.96569061997106e-05
-2.18202002054213e-05
-2.52289747122284e-05
-2.94924974752547e-05
-1.38587581023662e-05
-3.28583416490493e-05
-2.22581761212522e-05
-2.04488845583194e-05
2.1276852730308e-05
-2.38376595198672e-05
-1.30045670236348e-05
-3.07147518614626e-05
7.58504128676564e-06
-1.20989195753307e-06
-2.36492467883274e-05
-3.54728081552075e-05
-2.70656010570218e-05
-4.44908636556934e-05
-3.1677062492831e-05
-4.16651903142856e-05
-1.11124190048867e-05
-1.12614634985198e-05
-1.3631797266478e-05
-2.69110776829195e-05
-2.81392771358602e-05
-5.95451135625012e-05
-2.48429109472475e-05
-1.02890133868676e-05
-6.02386282483055e-05
-1.81040835807471e-05
-1.01369029620025e-05
-2.05747249746435e-05
-1.22307580420968e-05
-1.36013298099843e-05
-1.56050536522154e-05
-4.59943460989899e-05
-2.86347135338473e-05
-1.69762092268418e-05
-4.28412024857325e-05
-5.74517733490973e-05
-5.96979957388979e-05
-3.87059249696732e-05
-2.49396179541578e-05
-2.79225383454836e-05
-2.60407415320229e-05
-2.44474818132005e-05
-1.96720257960498e-05
-2.84926128968316e-05
-4.12191611702549e-05
-1.15448359408866e-05
-3.8863460298035e-05
-3.48301574270477e-05
-1.56907034387777e-05
-1.96685288331612e-05
-3.25816669507727e-05
-1.82093299622813e-06
-1.26426154376414e-05
-7.46678317756196e-06
-6.9864109627118e-06
-7.38748787492077e-06
-2.10393797409969e-05
-1.73033605864277e-06
-7.43547595721417e-06
-3.30881864443065e-05
-6.93703801972411e-06
-4.59875798800378e-06
-2.8038793567915e-05
-7.52139882238063e-06
-1.25108637683954e-05
-4.2873416013833e-05
-2.51063162219295e-05
-1.18023786756973e-05
-2.82689067427128e-05
-1.0182496459942e-05
-2.97747968047347e-06
-4.29939717379828e-05
-3.09138167789619e-05
-2.32772405079792e-05
-9.49737860588129e-06
-5.03491706096301e-06
-6.94145427877243e-06
-3.04760635374684e-05
-2.10304569009509e-05
-4.42057306174029e-05
-3.02661248617348e-05
-1.21023698424783e-05
-1.92685420728254e-05
-3.44951001360686e-05
-3.4679456216741e-05
-1.86553597245905e-05
1.53935988966988e-05
-1.72159889194213e-05
-1.76277575747404e-05
-2.60976278708613e-05
-3.22595230292567e-05
-2.38176931675445e-05
-1.4555959023152e-05
-2.74833029633885e-05
-1.73455936892119e-05
-1.55872930023948e-05
-1.09918941399661e-05
-2.6919846410068e-05
-4.85969811608193e-05
-3.24918040529474e-05
-3.30649985384563e-05
-2.47114699964972e-05
-2.17187627823716e-06
-2.53685519307262e-05
-1.46986702978897e-05
-2.24446664422274e-05
-1.95816003230555e-05
-3.86741288483774e-05
-2.4910603585801e-05
-3.91191293008498e-05
-2.05246695139361e-05
-4.98177333411134e-05
-8.09480635138256e-06
-4.43365160437681e-05
-5.28444712516772e-06
-1.26242146259604e-05
-2.59174564150045e-05
-2.88261273536598e-05
-5.04926892389142e-06
-1.10596373438338e-05
-1.13244865865315e-05
-2.08468374566564e-05
-9.31956497170989e-06
-2.81084135898675e-05
-5.46129029423869e-05
-4.27121795868362e-05
-4.81531612037159e-05
-1.96726251336224e-05
-3.0625593199735e-05
-1.76235308968819e-05
-3.17883172201991e-05
-1.80069226741576e-05
3.0478909031088e-06
-1.45275596460712e-05
-5.93352142294284e-06
-1.71585035641813e-05
-7.40494003005955e-06
-1.84778309927307e-05
-2.4965518271304e-05
-1.28789601515344e-05
-1.85053039125292e-05
-4.4321352069227e-05
-2.60934825244912e-05
-3.40314153142801e-05
-3.12701228106699e-05
-8.23713822389471e-06
-3.13531374735252e-05
-1.70251969516161e-05
-2.10009736931203e-05
-2.5400001557819e-05
-1.61944233259999e-05
-4.73206286916903e-05
-5.52532846227929e-05
-2.79028689454749e-05
-1.93526865942233e-05
-2.9278848732631e-05
-3.07073108912222e-05
-2.48681735339412e-05
-2.75566326448129e-05
-3.36968909673714e-05
-4.30395713528204e-05
-3.45390521909522e-05
-9.12289211034869e-06
-3.53084555892532e-05
-2.96191745246728e-05
-1.09138428308086e-05
-2.09378428009087e-05
-2.6886028964799e-05
-2.89983198616114e-05
-2.99529625699386e-05
1.33332091948621e-05
-1.69041579384687e-05
-3.46949573641355e-05
-4.25831588990639e-05
-2.48884739850604e-05
-3.68253112137727e-05
-2.65610018302665e-05
-1.84662179232567e-05
-2.2709281801298e-05
-3.55038567061319e-05
-1.79184248069496e-05
-1.80668452869978e-05
-2.34609831839415e-05
-2.69427755694402e-05
-2.03296211643149e-05
-2.75743871819899e-05
-3.11911988010819e-05
-1.2906008369169e-05
-1.30341057986816e-05
-2.49965380295262e-06
-2.5233025557807e-05
1.12100887822288e-05
-5.63710395820768e-05
-2.01507067273573e-05
-4.42232297693027e-05
-3.17128620000623e-06
-4.44971860900736e-06
-1.00651747675591e-05
-3.22782783683105e-05
-3.06757422005362e-05
-2.88949216927861e-05
-3.37607358212337e-05
-2.60145596932051e-05
-3.57306109485857e-05
8.61472854417582e-07
-4.59654589741591e-05
-7.38887936910507e-07
-2.18419341096815e-05
-9.09816031393061e-06
-9.77436354610133e-06
-4.32661352453515e-05
-3.08637578073547e-05
-3.24811426507131e-05
-8.47619873081423e-06
-3.68358300673978e-05
-3.87935138464765e-05
-4.27900171732349e-05
-2.48717791889981e-05
-5.8974414981932e-05
-2.46463203880767e-05
-3.08031930804952e-05
-1.09990129327953e-06
-1.26054796071701e-05
-3.69960309398733e-05
-4.67384198790299e-05
-1.12109823326306e-05
-1.45100629500556e-05
-2.97377714281496e-05
-1.20755866349226e-05
-6.71884929185048e-06
3.59255429062348e-06
-4.22347720061033e-06
-1.01935462386885e-05
-2.48497413723829e-05
-7.79898368049638e-06
-3.92879631571681e-05
-2.70460118274421e-05
-2.17943956702796e-05
-1.46199584147947e-05
-3.61719335951676e-05
-1.95982767305556e-05
-6.64451432459316e-06
-2.20046275051561e-05
-4.09058719739588e-05
-2.10883916725379e-05
-3.82667968944863e-05
-4.23100839278466e-05
-4.17853203078309e-05
-3.28441571402298e-05
-1.66630891234065e-05
-1.95683098077716e-05
-3.44093694244552e-05
-2.85140643598318e-06
-2.63300061096897e-05
-2.05817538302844e-05
-3.36074683216663e-05
-1.76133262752674e-05
-3.1825470388554e-05
-3.04599255096508e-05
-2.51288210452198e-05
1.77063612519736e-06
-3.02679563249303e-05
-1.17157441861024e-05
-3.69610519750859e-05
-3.46074679366993e-05
-2.74185086123167e-05
-3.26651049645356e-05
-1.6534701100052e-05
-3.31543534989291e-05
-3.97343041402547e-06
-4.014924500064e-05
-3.49259432513342e-05
-2.50128514988043e-05
-3.75610054082506e-05
-5.64366242183723e-05
-1.97776401595183e-05
-4.38757557174864e-05
1.16597999708691e-06
-2.10524184051426e-05
-2.07101765600769e-05
-2.65862526819771e-05
-1.19961877533912e-05
-2.13640331310322e-05
-1.2088900705835e-05
-3.56357527848501e-05
-1.74727046799617e-05
-4.20512742417751e-05
-4.35907353053601e-05
-1.5762534250931e-05
-3.00233793087093e-05
-2.43950745170299e-05
-4.22411053447572e-05
-5.56944784833546e-05
-2.02342006068061e-05
-3.97944956697813e-05
-3.28815737474136e-05
-4.28685891070828e-05
-1.89485834192983e-05
-1.44248470691082e-05
-2.35507593800605e-06
-2.28293504546599e-05
-1.73679263518654e-05
-4.36131166158188e-05
-1.38981250621547e-05
-2.68648596142454e-05
-1.7048351315081e-05
-3.07130866537786e-05
-1.07186716153672e-05
-2.77516843107227e-05
-1.27568776678329e-05
-1.38761680345087e-05
-9.7198213468229e-06
-2.53331761018272e-05
-1.95224180272697e-05
-3.14657948287205e-05
-2.04704790895089e-05
-1.61608581299439e-05
-4.86502341556884e-05
-3.68927423405491e-05
-1.72405575918099e-05
-3.75191958253538e-05
-2.26842274961035e-05
-2.16163695145067e-05
-1.67885014165489e-05
-3.14990369075191e-05
-2.89560176205519e-05
-2.27650320752603e-06
-2.33129342830863e-05
-3.35250259044986e-05
-4.00811643797534e-05
-2.99162368760889e-05
-4.05374151767287e-05
2.43941355140826e-06
-2.70625612300522e-05
-1.99057718665958e-05
-1.54291497824202e-05
-2.30842930943978e-05
-2.20178180225185e-05
-3.07400606243989e-05
-3.7401884027324e-05
-3.77956641867803e-05
-9.87632493441434e-06
-2.72726609861369e-05
3.73072690933711e-07
-5.08196648383903e-05
-2.04049546820501e-05
-4.78288892500918e-05
-2.55005430240306e-05
-3.73908191561569e-05
-2.29564632547588e-05
-4.00210236310174e-05
-3.39882370785521e-05
-3.02529178505738e-07
-4.78523065521601e-06
-5.04375733734166e-06
-4.10049573310694e-05
-4.24300304775933e-05
-1.00022364326333e-05
-2.65241606693984e-05
-1.84576786172026e-05
-7.54173406422956e-06
-3.86744399744075e-05
-3.16522462000327e-05
-5.76989996848783e-06
-4.6600999399629e-05
-2.68914284599035e-05
-2.60431973261993e-05
-3.41227706393713e-05
-2.34439420653437e-05
-1.85533117771472e-05
-4.18329244478991e-05
-2.16687040322581e-05
-1.91168551360324e-05
-1.0430778658907e-06
-1.68357447261887e-05
-4.00726749657308e-05
1.04061181490854e-05
-2.59017000772013e-05
-1.73926453967756e-05
-4.59812261599502e-05
-2.77534633902552e-05
-5.70442298033538e-05
-3.33299172520217e-05
-1.80197571795443e-05
-3.78893737331387e-05
-5.14495187833482e-05
-6.22868588524632e-06
-2.88652388851925e-05
-2.39868344351781e-05
-2.12660591389431e-05
-5.15289464505501e-05
-3.59285522613374e-05
-1.57787572688863e-05
-5.2542011045346e-05
-3.60201129199411e-05
-3.3199241652354e-05
-2.97845821508371e-05
-2.04648105948444e-05
-1.33202189215891e-05
-2.22122926263235e-05
-1.09861269152419e-05
-2.67756624633575e-05
-2.1033772014304e-05
-6.89373992829492e-06
-3.23751246918854e-05
-5.9966265019616e-05
-2.20822967980926e-05
-4.98844806776121e-05
-2.52445634971633e-05
-4.46460657636658e-05
-2.04422843271216e-05
-2.95953003562455e-05
-9.62147945937373e-06
-3.68188263240308e-05
-3.96653087318553e-05
-5.54062160418859e-06
8.9602043823545e-06
-2.10843445411008e-05
-2.67637251034343e-05
-3.71515183275324e-05
-4.18450893336475e-05
-3.46254522198497e-05
-2.5534667208629e-05
-2.12780134871453e-05
-6.50575327482427e-05
-3.69008621299393e-05
-1.54978038712911e-05
-1.68683597274569e-05
-1.38866316830539e-05
-3.92302547131305e-05
-2.44459521604164e-05
-4.98752241327938e-05
-3.97000426742877e-06
-6.5229565639043e-06
-2.44604535250988e-05
-2.4428419509418e-05
-1.80136223461927e-05
8.9920289062558e-06
-2.85134300543289e-05
-3.16204243623853e-05
-3.58683598008375e-05
-5.1960938124912e-05
-3.49010998223913e-05
-2.91729798307148e-05
-3.47328156215489e-05
-2.36021700967351e-05
-3.08025356947205e-05
-2.18104285101273e-05
-5.501944434278e-05
-2.87552707157978e-05
-1.48927826988519e-05
-3.01218160659354e-05
-3.25301858314858e-05
-1.90717244580879e-05
-5.58330025726965e-06
-2.91566804814101e-05
-1.0111377490861e-05
-5.68227884938901e-06
-8.07897850892734e-06
-4.60711036789449e-05
-1.56424513924228e-05
-2.51844891628166e-05
-2.47463911466773e-05
-2.426932903287e-05
-1.91226087673156e-05
-1.71661760193801e-05
-4.51100964125072e-05
-3.46462959963232e-05
-2.58273959752368e-05
-2.24562325648073e-05
-2.28683916905384e-05
-2.57068486971807e-05
-4.330700000433e-05
-4.0623994735758e-05
-2.86607019490281e-05
-1.55031437488271e-05
1.08915631434847e-05
-8.48024561620285e-06
-4.59875398214917e-05
-2.35156215315544e-05
-8.79072793883493e-06
-3.62087096149613e-05
-1.22193049469486e-05
-2.75280447422812e-05
-2.55628826231411e-05
-6.76621756668818e-06
-1.21827790615713e-05
-6.4598788417488e-06
-1.40251837511403e-05
-7.49919832984051e-06
2.04892369762813e-06
-1.01698828763922e-05
-4.83434021007644e-05
-1.51187795944421e-05
-2.26462614143538e-05
-1.48356342768422e-05
-1.09856915109699e-05
-7.38858752049587e-06
-1.34068000349946e-05
-3.06679078949453e-05
-2.92002290487128e-05
-3.46673442154897e-05
-2.50252520846986e-05
-3.95926373422085e-05
-7.43232732150083e-06
-2.86654753967526e-05
-9.07742944071806e-06
-1.09595923056801e-05
-2.80217949391946e-05
-2.59213400049193e-05
-2.52837344221041e-05
-1.70247220486169e-05
-2.40586876272808e-05
6.5422972550789e-06
-2.75001861188273e-05
-4.22420464496085e-05
-1.3371928588639e-05
-1.43526806681515e-05
-6.36935913446692e-06
-3.49920898532992e-05
-1.96690253014296e-05
-3.89019833181583e-05
-3.40932106285106e-05
1.7170898881433e-06
-2.41196246291202e-05
-1.22066478240279e-05
-2.94719662700066e-05
-2.40296366732452e-05
-2.77405996762348e-05
-4.43195547851574e-05
-3.07814845741622e-05
-3.72682512187842e-05
-1.43061732911201e-05
-3.71051252005925e-05
-3.34569684532062e-05
-1.47517786190279e-05
-3.28081279713287e-05
-3.32041354641561e-05
-2.33047356227222e-05
-3.25371475772554e-05
-3.85673970899089e-05
-3.62942519126067e-05
-2.66545772313316e-05
-1.84657544194713e-05
-1.57404206045272e-05
-7.52663251079519e-06
-3.50162670490887e-05
-4.80814508959367e-05
-4.18449697084582e-05
-1.353195981356e-05
-3.19970008029373e-05
-1.65406920246638e-05
-1.94751487110169e-05
-1.05317805192927e-05
-3.26694542871714e-05
-8.20072192979285e-06
-1.26782813154915e-05
2.85488553570769e-06
9.16409704032317e-06
-2.56707608399049e-05
-2.7560607354191e-05
-1.993951720321e-05
-2.30411040999202e-05
-1.55691851397042e-05
-1.73544452344409e-05
-1.60801131173948e-05
-2.65505503672807e-05
-2.36446172271204e-05
1.08139293819287e-05
-1.83132729893568e-06
-2.88163985687707e-05
-1.68772984188322e-05
-2.00634329800743e-05
-4.06004092745801e-05
-2.97946606302932e-05
-4.62543427983955e-05
-3.4470061020691e-05
-1.46983402661378e-05
-1.58717213878572e-05
-2.98873675880448e-05
-6.32227387762114e-05
-2.44697801250785e-05
-3.32285541631957e-06
-3.02414365922225e-05
-1.94193099219954e-05
-2.44703594927485e-05
-1.97807934616225e-05
-2.78759788539795e-05
-3.8238904020013e-05
-2.70647897529922e-05
-2.05045330080795e-05
-5.2752154818078e-05
-2.23657569650392e-05
-3.23958629781264e-05
-3.45071591195222e-05
-3.36140167720279e-05
-1.5005168616655e-05
-5.08874833542636e-06
-1.82174656431698e-05
-3.58773255703394e-05
-2.9229770704777e-05
-4.83243802144144e-05
-3.24920904585438e-05
-3.54249041653138e-06
-3.06068460427923e-05
-2.88192071480008e-05
-3.22699218585244e-05
-3.70113288559458e-05
-1.39844672898578e-05
-1.55730010821353e-05
-1.27836305729945e-05
-1.46721315526938e-05
-3.677468318741e-05
-6.57733266301743e-06
-3.71159578062712e-05
-2.2894966987817e-05
-3.23648811216457e-05
-1.53693758310349e-05
-2.23595893833633e-05
-1.39623305023604e-05
-4.1869595403972e-05
-2.05667388506376e-05
-3.93745386358396e-05
-4.31861269740182e-05
-3.39175965771732e-05
-2.84219560590818e-05
-1.75438378389341e-05
-1.99396452689639e-05
-5.16036338893511e-06
-9.20598345909356e-06
-4.04740095208643e-05
-5.01124316285861e-05
-1.84404087908673e-05
-3.31428053405691e-05
-2.20661282494239e-05
-3.51544881288022e-07
-2.27343222754093e-05
-4.00944009785284e-05
-1.88551924344506e-05
-9.03138496327698e-06
-3.23224289426706e-05
-3.3363734618794e-05
-1.27693133402088e-05
-3.19043102570902e-05
-3.26982857844071e-05
-1.0588547389518e-05
-1.45799158955804e-06
-2.97731638704151e-05
-2.5734222259874e-05
-3.87151022206547e-05
-2.34829117096069e-05
-2.46576723289006e-05
-6.02785031855658e-05
-4.83969471622765e-05
-1.32391648993828e-05
-3.20545811851505e-05
-2.49335910959028e-05
-1.51287911703136e-05
-4.4051725540981e-05
-2.19164972801769e-05
-3.33588995272576e-05
-2.60542287965684e-05
-1.53742156996917e-05
-3.25987220364078e-05
-1.76865315057713e-05
-5.22676662732621e-05
-1.69650388983508e-05
-2.18520376306712e-05
-2.84421547571212e-05
-2.84152013518849e-05
-2.61431158200299e-05
-4.54118092170391e-06
-1.12838332872002e-06
-3.4659696952643e-05
-3.21969758587416e-05
-2.52106355050095e-05
-3.08380108726887e-05
-1.27788130949702e-05
-8.16453863194211e-06
-3.36629231814886e-05
-4.43126824799832e-05
-8.99226293449442e-06
-3.16067366192697e-06
-3.40220710373598e-05
-3.79754018567275e-05
-2.33363923444045e-05
-1.2570564751483e-05
-2.6958900940964e-05
-1.6888989306074e-05
-1.09951441328406e-05
-2.66160515442203e-05
-4.34763363495582e-05
-2.49569831506645e-05
-4.01842390931669e-05
-1.63788712389775e-05
-2.51364106942615e-05
-3.91569771517676e-05
-2.75275242604389e-05
-2.85412468178673e-05
-2.83459798299359e-05
-1.74278210744978e-05
-3.4636271264547e-05
-1.33278286717917e-05
-4.12704153754052e-07
-2.99529746054093e-05
-1.62434574579428e-05
8.00438945680403e-06
-2.68729844363005e-05
-5.26406647968895e-05
-1.82417063226554e-05
-6.45923338358911e-06
-3.14428274985917e-05
-1.14807512546226e-05
-1.81954363723799e-05
-1.74664892180798e-06
-2.24793629450379e-05
6.98037128390583e-06
-1.56733740092039e-05
-2.18671435735408e-05
-3.88670097657673e-05
1.41960264524043e-06
-4.55653309068515e-05
-3.43953722833957e-05
-2.14637403333569e-05
-5.05530637355283e-05
-2.75490904290486e-05
-3.83633351640946e-05
-4.87759842427159e-06
-1.21072038347943e-05
-1.24673876914873e-05
7.73296335062678e-06
-5.30309472825982e-05
-2.95181137771194e-05
-7.67127447152305e-06
-8.82074103701876e-07
-2.70431541494546e-05
-3.19013287800047e-05
-1.07243271076005e-05
-2.08984431481103e-05
-1.3197454709118e-05
-3.3957810529321e-05
-2.39630581849894e-05
-5.34520885441534e-05
-2.16448732182321e-05
-3.77091016259154e-05
-3.76415741647357e-05
-1.24063301089449e-05
2.26364754078176e-06
-5.46984042294669e-06
-2.65383611673547e-05
-4.35669620296432e-05
-1.35994790230907e-05
-2.85697159782511e-05
-7.32290152991468e-06
-2.02674331066515e-05
-4.91846352940543e-05
-4.07065705517853e-05
-3.89929885982178e-05
-1.34145692792935e-05
-2.69926534844561e-05
-1.37667361816722e-05
-3.2136969260714e-05
-2.95698348789333e-05
-2.19035306809279e-05
-2.09741795806587e-05
-9.50597462979016e-06
-3.11277293071309e-05
-1.95491759816438e-05
-4.84837130687869e-05
-2.44719458615257e-05
-4.01245571517794e-05
-4.09960803130936e-05
-1.03926636662914e-05
-1.82963147423527e-05
-3.41367697242073e-05
-3.5382024506813e-05
-1.81077933997074e-05
-2.74034394448492e-05
-1.70971861280702e-05
-3.99989256285564e-05
-2.4428466789971e-05
-7.24851760619757e-06
-4.40022287154268e-05
-5.08066626430208e-05
-3.45283475042294e-05
-2.9608604833475e-05
-2.99588148285719e-05
-3.30312398993232e-05
-4.57655035977163e-05
-2.32956592751753e-05
-2.36170658070897e-05
-2.29429292210398e-05
-4.25212673867465e-05
-3.36324734458379e-05
-6.66082504593123e-06
-1.92740265025282e-05
-6.12891157170645e-05
-2.93449453064018e-05
-4.68845749776408e-05
-6.14306518022053e-06
-2.51612457623029e-05
-4.31831502095893e-06
-2.61030492095779e-05
-1.51891241747179e-05
-6.8324812334247e-06
-2.28300197441555e-05
-2.60222675959968e-05
-5.25844721064223e-05
-3.76044536615366e-05
-3.34062128151369e-05
-9.81173966993838e-06
-5.80173848585316e-05
-4.04791827871943e-05
7.80504887791338e-06
-3.49083392242495e-05
-2.36817612217332e-05
-3.49044821730409e-06
-2.51190103779182e-06
-4.19123543835065e-06
-9.10044698846654e-06
-2.07291161456616e-05
-4.06144346510614e-05
-2.44904463750221e-05
2.09066713378655e-05
-1.71568568821613e-05
-2.82262663724034e-05
-2.28319798450366e-05
-2.97758311594441e-06
-2.55071687183585e-05
-4.4570140202419e-06
-2.1460074150714e-05
-4.22673183743878e-06
-1.63988830595378e-05
-9.60522237561522e-06
-3.79469446805003e-05
1.47077559850809e-05
-1.74715992434071e-05
-2.48227219540962e-05
6.23638913691798e-06
-1.38255813607695e-05
-1.6459446864982e-05
-3.27345676369659e-05
-3.92352461808998e-05
-3.8897125816828e-05
-3.71156339919132e-05
-1.67553805704828e-05
5.06369807010994e-06
-2.72842643068643e-05
-3.47143839137809e-05
-4.30341515271277e-05
-2.9030990182569e-05
-4.1797615752391e-05
-2.8940574222151e-05
-2.06071748128673e-05
-1.3809604860554e-05
-1.66263180096093e-05
-4.86780976170119e-05
-1.40184083931756e-05
-2.06224865585735e-05
-1.79003784442702e-06
-3.90969287550319e-05
-1.52082388348315e-05
-1.45076403723394e-05
-2.64628757746722e-05
-9.35369005293346e-06
-1.13215806091575e-05
-2.12050590925635e-05
-3.25948986088197e-05
-1.13215192731301e-05
-3.18303164324171e-05
-1.7943334953041e-05
-7.3242995790896e-05
-4.08268138284348e-05
-3.84708475030533e-05
1.21650560705099e-06
-1.17798141719767e-05
-1.45353229205073e-05
-3.47628750228397e-05
-3.46191561828899e-05
-4.95314093431645e-05
-3.22971882025462e-05
-4.9088172539525e-05
-2.77693773235449e-05
-4.86280473850383e-05
-2.75172797841546e-05
-3.15501115217946e-05
-2.65376978933115e-05
-1.78581539129757e-05
-3.76076528469419e-05
-6.71384852858231e-06
-2.28398243421163e-05
-6.0813899623981e-05
-3.56215754764763e-05
1.30011228468258e-05
-1.22518856461389e-05
-1.49442812219222e-05
-2.74934119960588e-05
9.45731283300546e-06
-6.56015748944244e-06
-2.51642082664769e-05
-2.12679802958326e-05
-3.00392433244109e-05
-7.82286232333399e-06
-2.99991572229963e-05
-2.65946635921016e-05
-2.12124417042713e-05
-2.52816138837384e-05
-4.394776875271e-05
-2.06898150319235e-05
-4.46940248129941e-05
-2.45982291319881e-05
-3.42781216783219e-05
-1.1663347814554e-05
-1.45598283553914e-05
-2.74428798056647e-05
-2.02966760410092e-05
-3.37548786292325e-05
-3.71043626584913e-05
-2.53224490151368e-05
-2.65058713890846e-05
-4.58863798012177e-05
-1.6450004378096e-05
-3.85540275626677e-05
-1.54804099106146e-05
