# Supplementary material for: Research on computational propagation and identification of mine microseismic signals based on deep learning
Source: PLoS One. 2025 Oct 22;20(10):e0334641. doi: 10.1371/journal.pone.0334641 (PMC12543183; doi:10.1371/journal.pone.0334641)
Supplement: S6 Data — (ZIP) [file pone.0334641.s006.zip › 000100900000227.xlsx_0.txt_24.txt.txt]

-1.00592293168483e-05
-1.84366324700247e-05
-1.71001007315474e-05
-2.40186837234726e-05
-3.09177224518772e-05
-2.11598925410039e-05
-4.1626305361204e-05
-6.06663940828327e-06
-1.33666181419881e-05
-2.7195671861472e-05
-3.96814739761739e-05
-2.34692374533667e-05
-2.59587215585193e-05
-3.68633016778015e-05
-2.48601411502309e-05
-3.25627426708098e-05
-2.83041003615741e-05
-3.17967800908432e-05
6.75950623028846e-06
-3.21613689444654e-05
-2.78723296266899e-05
-1.20961109858414e-05
-2.2927098429804e-05
-4.16348139602497e-05
-3.77702026645464e-05
-2.79635921724475e-05
-4.44914688250875e-06
-3.52243628663554e-05
-3.85238607979023e-05
-4.00444304401059e-05
1.27773692924568e-05
-8.31615939263492e-06
-2.93827423954919e-05
-2.49093980579363e-05
-2.62257022854624e-05
-1.67590852057384e-05
-2.50311313747151e-05
-2.87309510315263e-05
-7.04521937352364e-06
-2.87726282202897e-05
-4.35665426576022e-05
-3.31990034573377e-05
-4.00499491676974e-05
-2.71314005648766e-05
-2.41625343391092e-05
-1.75117178697668e-05
-3.0778255403701e-05
-3.73222099542703e-05
-2.0807141916228e-05
-3.37796999011696e-05
-2.40285221032288e-05
-4.6902115364544e-05
-2.28473201152937e-05
-5.79205916354576e-06
-6.87618728766448e-06
-2.18603169193781e-05
-2.55258576382085e-05
-3.15032045711294e-05
-1.41192765205665e-05
-1.98113827072362e-05
-2.51345839802928e-05
-3.04796426590862e-05
-1.4441234270601e-05
-2.83379503578972e-05
-3.92473546891699e-05
-1.74476628991835e-05
-3.65912737522094e-05
-2.89189880541601e-05
-4.42899878603728e-05
-3.3262890294813e-05
-1.69398936197082e-05
-4.10143820049308e-05
-1.03583126411818e-05
-5.25718253658918e-06
-2.20367650101202e-05
4.45608972192381e-06
-5.00404462821154e-05
-2.01661073681538e-05
-5.20876017678091e-05
7.88954230266632e-06
-3.60240391370367e-05
9.44850517413961e-06
-2.24524257190094e-05
-4.0738825017609e-06
-3.52310762478641e-05
-2.20961953519008e-05
-1.15862497200333e-05
-2.12708059767813e-05
-1.22054646734611e-05
-1.63245319827315e-05
-2.19211204191205e-05
-3.27846221110035e-05
-4.02220418995756e-05
-3.12953332770203e-05
-2.57207604981633e-05
-6.75306079306624e-05
-2.43838860807909e-05
-2.92867988512078e-05
-2.70824881803965e-05
-1.84275617254657e-05
-1.95283857644153e-05
-2.62880897766115e-05
-2.67855381271742e-05
-5.14279993511375e-05
-1.7845335319752e-05
-3.22363793581699e-05
-2.72675267412726e-05
-2.87908450424526e-05
-3.67595012314254e-05
-2.40909410531795e-05
-1.50916597436713e-05
-2.20114007725235e-05
-6.17470495812959e-06
-3.21312027700052e-05
-3.68852620395792e-05
-3.68621845658623e-05
-4.19088994480432e-05
-3.07672197230039e-05
-2.63428283892658e-05
-2.0717831573793e-05
-3.25819025517227e-05
-2.50184913557858e-05
-9.26091591849776e-06
-3.09685766417893e-05
-3.46346954452178e-05
-3.14814617227959e-05
-6.0187836265437e-05
-2.18760630251572e-05
-3.73301042353753e-05
-1.75519432899117e-05
-3.21065796142673e-05
-9.20183999843168e-06
-5.49885462890111e-05
-4.63999823163867e-05
-1.27673724950809e-05
-1.84941379148745e-05
-2.89477733947021e-05
-2.97639510350067e-05
-2.06226992711314e-05
-8.02141908354824e-06
-4.05017005905004e-05
-3.68206884851695e-05
-2.12749819245273e-05
-6.24780686105142e-06
-2.73478106555138e-05
-2.11637356354175e-05
-3.056013802935e-05
-1.56220755827963e-05
-2.74137517011953e-05
-4.0018783942036e-05
-1.91795812358333e-05
-3.07619536633665e-06
-3.34198410788788e-05
-3.84613174260366e-05
-1.469722139451e-05
-7.79803371647492e-06
-1.32916242377664e-05
-1.2274123978661e-05
-2.10337684401066e-05
-1.46602274836157e-05
-1.85927960218429e-05
-2.53365961958506e-05
-1.74929466765977e-05
-1.92245233336055e-05
-2.43888771528816e-05
-2.01010487579796e-05
-3.19431437448045e-05
-1.35701062645778e-05
-2.84367032880422e-05
-1.33024007398278e-05
-4.12801235475918e-05
-4.31750015794471e-05
-9.62517445704847e-06
-2.25559045604269e-05
-7.55859520790955e-06
-5.42636231190708e-05
-1.59305204595327e-05
-1.43573637816994e-05
-2.70489704025305e-06
6.33628970848541e-06
-3.79629916410936e-05
-2.40851654147121e-05
-1.87028597115691e-05
-2.81144197075959e-05
-3.26983852366211e-05
-3.39063403100911e-05
-4.42383264896575e-05
-3.08945871703296e-05
-3.4011482180025e-05
-3.68243408091034e-05
-3.26882275302191e-05
-2.43345860020427e-05
-2.29063483834768e-05
-2.1864349214042e-05
7.18750904687041e-06
-2.11197675221034e-05
9.27692038986822e-06
-1.68651599826019e-05
-1.76879350980407e-05
3.88377469228241e-06
-1.19612950636305e-05
-4.12765464905373e-05
-2.4911218074981e-05
-2.80530680380394e-05
-2.38808112035699e-05
-3.23178744163052e-05
-2.60189873007669e-05
-3.31581064554691e-05
-4.36845993556978e-05
-1.5879506194691e-05
-1.59549069010615e-05
-2.45281067285236e-05
-2.26822828751195e-05
-5.56403639575976e-06
-2.73567420560519e-05
1.59188229687046e-05
-1.31931116591598e-06
-4.60511971593747e-05
-4.43406039659595e-05
1.53601813406972e-06
-2.68502291884072e-07
-3.47994259743623e-05
-2.65365801242886e-05
-2.92019090977948e-05
-2.12277564530095e-05
1.144641780567e-06
-1.49490231307856e-05
-1.43928524118028e-05
-1.22870433571326e-06
-4.13455970376127e-05
-2.24829726435864e-05
-2.52024327486444e-05
-2.71573326277835e-05
-2.97188208211107e-05
-1.10729533068236e-05
-4.49902604273025e-05
-3.34350248462998e-05
-1.08125605721677e-05
-3.60654234962457e-05
-5.03214205534921e-05
-1.74047939631208e-05
3.98808741430182e-06
-4.40454635556251e-06
-2.19094511132492e-05
-5.25944838381692e-06
-1.62644899729599e-05
-3.77961389951652e-05
-2.41829541740638e-05
-4.78701025764669e-05
-3.14028220188346e-05
-1.08043123096102e-05
-4.70024035436626e-05
-4.01528007479762e-05
-1.54123086082099e-05
-1.53454008054149e-05
-3.12967109350077e-05
-2.60631109890597e-05
-5.27088603881919e-05
-3.13304335730078e-05
-2.10734834155776e-05
-1.09647000444344e-05
-3.11485494362659e-07
-4.31209645481312e-05
-1.39647747850861e-05
-1.89613285194925e-05
-3.53235728344338e-05
-9.99278643456669e-06
-1.24187113895419e-05
-2.04608264060663e-05
-3.90625342118195e-06
-4.00185084992597e-06
-9.78620198878728e-06
-2.144472869038e-05
-5.24118911591776e-05
-2.62313633263468e-05
-2.63008915414012e-05
-3.47368864604139e-05
-3.03965042380294e-05
-1.38134442235524e-05
-1.82994548193146e-05
-2.50509418326057e-05
-1.79973365300718e-05
-3.17432827308406e-05
-1.66504132456045e-05
-1.46057072195534e-05
-5.14634856232613e-05
-1.81603355225611e-05
-1.36165705152388e-05
-1.17942704125522e-05
-2.90610070697173e-05
-3.16970629702234e-05
-2.44975826024458e-05
-1.06534352119662e-05
1.55936487046085e-05
-4.41531044229748e-05
-4.89401230233312e-05
-2.73550038069177e-05
-1.80002012330438e-05
-4.10500066888022e-05
-3.58741315882101e-05
-3.82262589849738e-05
-3.31244684066547e-05
-3.06302189246233e-05
-3.39605692151076e-05
-3.45357143315034e-05
-2.84308216333541e-05
-3.68795049715002e-05
-5.49589056696439e-05
-3.18203128528387e-05
-4.00354423404387e-05
-1.31743394860435e-05
-9.05809045312121e-06
-1.14384483892696e-05
-3.89872131836387e-05
-1.84392259515005e-05
-1.14801604818919e-05
-3.7919008358968e-05
-1.63851821098257e-05
-2.97276068202105e-05
-2.31398350720052e-05
-2.71045015236952e-05
-2.69566900386993e-05
-8.37068957820917e-06
-2.56593829243654e-05
-2.09941299736816e-05
-1.04695821595516e-05
-1.08418094567251e-05
-5.48912931122786e-05
-1.2531210333684e-05
-2.77195067058756e-05
-4.07816172524868e-05
-1.92429039049331e-05
-1.57333816271402e-05
-1.34523243731312e-05
-1.28205596740458e-05
-2.3296303320352e-05
-1.46773336595449e-05
-7.64520774717428e-06
-1.12109512390868e-05
-3.06757610367484e-05
-8.2982982142275e-06
-3.01757603054719e-05
-2.7630257006563e-05
-2.29594622341514e-05
-1.82586084903915e-06
-3.49669371984371e-05
-3.95860766825089e-05
-1.76910176250045e-05
-1.7941058638506e-06
-2.60768305425273e-05
-2.36310484408201e-05
-3.19787337004239e-05
-1.20236486153e-05
-9.96124282640737e-06
-4.78091833513275e-05
-1.5100009719707e-05
-5.32296191156141e-05
-3.07378065648095e-06
-4.33478264402274e-05
-1.58124719900519e-05
-1.61448599525218e-05
-1.49074443953308e-05
-1.64250221297862e-05
-7.21591198855006e-06
-1.15645121477422e-05
-3.34963829402668e-05
-4.93419683281218e-05
-2.58558177584417e-05
-3.81424980731221e-05
-5.33477413048937e-05
-3.86301571524731e-05
-2.70780630016348e-05
-9.39693695838472e-06
-1.41887218729177e-05
-1.96996042377209e-05
-3.0632887651742e-05
-2.715074650495e-05
-4.97715734047943e-05
-3.30579508584818e-05
-3.23970424193681e-05
-2.16935391052827e-05
-4.34949074871511e-05
-5.28921742818559e-06
-2.78785475082672e-05
-8.50983087426244e-06
-2.75200947567907e-05
-2.01767080855263e-05
-2.57131453464286e-05
-3.18863760609732e-05
-4.40760772308881e-05
-2.98683704486508e-05
-2.03524279647978e-05
-1.20614991976113e-05
-6.02624528592249e-06
-1.75610648026594e-05
-2.47518650284227e-05
-4.17750118598599e-05
-1.38925764099862e-05
-1.32910192021349e-05
-2.38412812785543e-05
-2.6122208066295e-05
-2.94595124290121e-05
-2.33701726549663e-05
-1.58907012034314e-05
-2.54927671507883e-05
-3.04464772916492e-05
-2.15846501731942e-05
-2.25685942477272e-05
-4.37771738650866e-05
-2.00701445844568e-05
-1.98255545573162e-05
-2.85102458696157e-05
-3.12859827285994e-05
-3.70907109023924e-05
-4.06959719185313e-05
-5.66631029047637e-06
-2.68064354686474e-05
-4.29657279197151e-05
-1.79453598729984e-05
-2.69729981184989e-05
-2.66762649247047e-05
-2.75168695973771e-05
-1.36455655054793e-05
-1.19281377716279e-05
-1.55969116277084e-05
-2.77302177279738e-05
-5.38221935020644e-05
-4.25498343627402e-05
-2.69708857915426e-05
-3.04617715018713e-05
-3.67991738087293e-05
-3.46993651980806e-05
-4.93547663091712e-06
-8.51912353835661e-06
-2.66095371870595e-05
-3.24064725262788e-05
-3.45135674284659e-05
-3.54979220711556e-05
-2.24732020835571e-05
-3.05475594461227e-05
-3.47533659739384e-05
-2.61743959086307e-06
-6.19997329167174e-06
-3.97093352518881e-05
-5.58937723798851e-06
-3.23813909838706e-05
1.66808968101537e-07
-3.4324768476492e-05
-4.31907615001838e-05
-3.38874126528352e-05
-4.74759809156389e-05
-1.9400815403291e-05
8.20919159874219e-08
-3.68033595009491e-05
-2.83912740941621e-05
-2.54863435590742e-05
-3.98019440175006e-05
-1.5252358174037e-05
-8.70810052091113e-06
-2.16343269082859e-05
-1.78994034257307e-05
-2.99618204690838e-05
-3.33133792498235e-05
-2.20101458408978e-05
-2.31829372008677e-05
-5.41139966410185e-05
-3.1169271991547e-05
-4.1380974367188e-06
-2.76337851070212e-05
-2.78708708242478e-05
-1.88950018344496e-05
-3.15334832269195e-05
-2.28954250855132e-05
-6.99006367258947e-06
-2.96358304325936e-05
-8.36515425278725e-06
-4.71621068211241e-05
-2.92552489722414e-05
2.77066902767921e-06
-1.44264469340638e-05
-1.93041251537925e-05
-3.77152917386313e-05
1.20424871759431e-05
-3.35558840340635e-05
-2.43522867715491e-06
1.6178150038529e-05
-2.24773719125455e-05
-1.78774138082726e-05
-1.37893668231714e-05
-3.5694889120234e-05
-4.74533466347759e-05
-3.80850434826199e-05
-2.5701881345991e-05
-3.17801380512381e-05
-1.18150782409824e-05
-2.21947947758976e-05
-3.44001416592202e-05
-1.46319924430607e-05
-1.93404094897266e-05
-5.52719547738482e-06
-1.01988327657857e-05
-2.33856213627135e-05
-3.58743891741299e-05
-2.20592529010333e-05
-1.83972569065169e-05
-3.35321024307128e-05
-4.04231271181004e-05
-8.63824275932333e-06
-4.5424351628954e-05
-3.74381920044822e-05
1.25260213020197e-06
-2.09989782546364e-05
-3.79955106254432e-05
-1.98518808711085e-05
-3.70213270408752e-05
-2.70591772975936e-05
-3.01782991867187e-05
-2.00685884237883e-05
-5.57091919670291e-05
-9.1752691384675e-06
1.06313065288675e-06
-4.62443463548936e-05
-4.13157692074574e-05
-8.67944084611928e-06
-3.56616891098522e-06
-1.47279185794825e-05
-1.42112673165089e-05
-1.50145516046477e-05
-6.68768006479548e-06
-3.49466470766939e-05
-2.85664634145888e-05
-1.79072677725662e-05
-8.03277959802783e-06
-3.02402728492296e-05
-5.83777771830568e-05
-1.73719421611177e-05
-6.22598240834011e-06
5.24111415173938e-07
-1.76424475739297e-05
-4.26800578530703e-05
-5.29621839770199e-05
-4.41474347847576e-06
-2.58042375005385e-05
-2.97035968436869e-05
-2.7954145008641e-05
-4.12320296023608e-05
-4.60264292214493e-05
-2.08519692711539e-05
-2.43513520808361e-05
-4.24809096710298e-05
-4.82374686459576e-05
-1.84030245959641e-05
-2.99774430434354e-05
-1.27885743515917e-05
-1.81803905785714e-05
-2.46604900685432e-05
-2.87211637488089e-05
-3.98083575468006e-05
-4.2168049881111e-05
-1.64487355314987e-05
-3.04687332316495e-05
-3.27300024886222e-05
-2.37335924741057e-05
-2.45965767670975e-05
-1.92019631181492e-05
-2.10125048302496e-05
3.49390410365102e-06
-3.61686131982278e-05
-2.08734245586209e-05
-5.38832563791316e-05
-3.57073131787128e-05
-1.4079366143597e-05
-2.50521210685143e-05
-4.45508163215258e-05
-1.18421284940564e-05
-3.06425697821994e-05
-1.37365548266816e-05
-1.71261097351421e-05
-1.98851480440572e-05
-1.07325465371191e-05
-1.22792068759863e-05
-3.59948933197995e-05
-3.86357397964355e-05
7.77541203003339e-06
-1.74514528721703e-05
-1.35375072411435e-05
-2.76260901065883e-05
-1.73677135144913e-05
-3.96119422405727e-05
6.07131544590135e-06
-3.21925589145619e-05
-5.53804370988392e-05
-1.46954993296647e-05
-1.02115134681798e-05
-3.77081579099395e-05
-2.57754012362509e-05
-3.87065633903179e-05
-3.58306526554583e-05
-2.15997684711079e-05
4.33874231858128e-06
-4.46838283872277e-05
-2.57664108688825e-05
-2.24182935043844e-05
6.12364349718343e-06
-4.19887199168598e-05
-4.64293593350822e-05
-6.70241292218492e-06
-5.50714053755427e-06
-2.54345572371924e-05
-1.9419233988965e-05
-1.7303024174416e-05
-3.09430281820145e-05
-3.16614149519248e-05
-4.51997245839129e-05
-3.87294375291734e-05
-3.57126634544378e-05
-5.73492491189358e-06
-2.0178005423966e-05
-1.64077450220772e-05
-3.46081921894888e-05
-2.94208965966578e-05
-8.69799078354389e-06
-8.83055811067094e-06
-1.80956980718203e-05
-1.9013142932512e-05
-1.0954176840264e-05
1.89597017523653e-05
-2.17179344925182e-05
-4.59772496446011e-05
-3.85092540311684e-05
-5.68297112454795e-05
-4.6713036093451e-05
6.44609252808816e-06
-1.85929786045893e-05
-3.45046024006032e-05
-6.678048201067e-06
-3.51131231552302e-05
7.59439207827241e-06
-3.62444566961924e-05
-2.66266964634782e-05
-2.37068814817558e-05
-1.14270162162799e-05
-3.07633783051019e-05
-3.88544134959197e-05
-3.83927021003215e-06
-1.20201888449144e-05
-3.9713335009692e-05
-3.51116929878309e-05
-1.98444434884982e-05
-2.74940387536293e-05
-3.39765236869576e-05
-1.14361327138592e-06
-2.46396668431237e-05
-3.20713282473207e-05
-2.2553161817196e-05
-1.84203282380202e-05
-3.17248555777702e-06
2.25824904802132e-05
-2.13339299920423e-05
-2.34461750581214e-05
-2.81688373415238e-05
-9.6507136846851e-06
-1.14004275138162e-06
-8.58622552221257e-06
-2.46326900190223e-05
-2.93431593286804e-05
-2.54159867595671e-05
-2.63999889797529e-05
-1.81607523740621e-05
-8.7402013418723e-06
-4.78095690655659e-05
-1.88482426748604e-05
-2.74616066806944e-05
-6.70380672933507e-06
-3.26162029548998e-05
-2.11532808355399e-05
-4.02406350533099e-05
-1.67186409867949e-05
-4.10778217735677e-05
-3.2049052461044e-05
-1.46465490677283e-05
-1.54266195186452e-05
-3.05137603199939e-05
-2.37561163714637e-05
-1.72062821470056e-05
-2.51618003791592e-05
-3.85833272645258e-05
-1.47474735422288e-05
-3.77304529608871e-05
-2.61164368956776e-05
-8.90922802391105e-06
-3.68941308922276e-05
-2.5273600540444e-05
-9.06260213745279e-06
-4.4210198544487e-05
-2.09967952814373e-05
-2.83498735154991e-05
-3.89892053287346e-05
-2.72444460503975e-05
-2.72422218230481e-05
-3.90522371712876e-05
-6.19276049447491e-06
-2.71855669107773e-06
-3.69320512299692e-05
-3.35950660527199e-05
-6.54144940734329e-06
-2.57059483862613e-05
-2.64087199718808e-05
-4.72979094733734e-05
-2.64614537698847e-05
-3.09974647170259e-05
-2.81182775398921e-05
-1.16397148807669e-05
-8.89354078008415e-06
-1.92153975670144e-05
-7.14526999865008e-06
-1.70632127545928e-05
-1.81423109021737e-05
-2.28991255281946e-05
-2.46314202331332e-05
-3.20449546264203e-05
-3.47494367450679e-05
-2.59959600683973e-05
-2.37633818881411e-05
-2.23080783467294e-05
-3.1958475448415e-05
-4.32649032696702e-05
-2.88037424097481e-05
-4.73091908458183e-05
-3.74596120143149e-06
-4.64036257601814e-06
-3.95184642776722e-05
-2.71280780924064e-05
-2.5233969612247e-05
-8.72239754534292e-06
-1.80144309888e-05
-3.57019488853246e-06
-9.01010532628798e-06
-3.10227519960056e-05
-4.49511098659109e-06
-5.17935369245162e-05
-3.88674441161676e-05
-4.21806543131396e-05
-3.94448703711694e-05
-2.54049417326931e-05
-4.52798447246192e-05
-3.45106084713821e-06
-2.5262854450087e-05
-5.60383744389194e-06
-1.44537340304206e-05
-1.60940854477917e-05
-2.17805283614884e-05
-3.22796644315553e-05
4.22443625662411e-06
-2.55438662556109e-05
-3.92820409504326e-05
-4.15617774549531e-05
-4.42304914731101e-05
-2.0914990663542e-05
-2.48383472920465e-05
-3.05654175566931e-05
-3.17134710549924e-05
-4.83301770168187e-05
-1.90110890566899e-05
-3.95070658793607e-05
-1.50691315020973e-05
-2.17711539599076e-05
-1.70016293731344e-05
-9.41466493572372e-06
-2.348296892503e-05
-1.9661728665278e-05
-3.22048530613748e-05
-1.84795840725033e-05
-1.86623946969149e-05
-4.62341541479693e-05
-2.53205133048468e-05
2.83026116579446e-06
-3.67851774156969e-05
-2.46573880877462e-05
-2.29628243299515e-05
-8.76125058831282e-06
-3.33681463278211e-06
-9.66036398622289e-06
-5.82497595014057e-06
-7.60145470637683e-06
-1.5394444991311e-05
-3.3367655251039e-05
-2.46133838541676e-05
-3.10988375017407e-05
-3.56797129498351e-05
3.27789750503668e-06
-7.94630233311972e-06
-2.77467086862119e-05
-1.13291847177066e-05
-2.0609875001426e-05
-1.83644093190821e-05
-3.76139102514756e-05
-2.32892416710591e-05
-4.41593489043888e-05
-1.92897219097341e-05
-7.44621517399563e-07
-2.32448097933858e-05
1.04336461892683e-06
-2.38215182611585e-05
-1.34017387539743e-05
-1.542997015847e-05
-4.66862700688501e-05
-1.33030683715818e-05
2.53216849700135e-06
-1.49628686514705e-05
-7.05807395542292e-06
-1.40957135670393e-05
-4.70312778292608e-05
-4.51117852800797e-05
-1.50295938230452e-05
6.67743664473791e-06
-2.96807361390838e-05
-3.6179796124336e-05
-1.08375715693237e-06
-2.57225385017394e-05
-1.69990826945491e-05
-3.15433897252155e-05
-2.35661142701157e-05
-2.68679921364192e-05
-2.91603559720061e-05
-1.60186452767588e-05
-5.41434950234201e-05
-2.96847647604974e-05
-3.09834928359214e-05
-2.63295664072914e-05
-3.67326690855474e-05
-3.13264062766796e-05
-6.46525753579138e-06
-3.12977544508026e-05
-3.51289955284671e-05
-2.41549663948315e-05
-3.26747529220969e-05
-3.81034905831925e-05
-2.23103152250534e-05
-2.38753473929361e-05
-1.45234090757196e-05
-2.0810014291682e-05
-1.73942213138072e-05
-1.89157688567539e-05
-1.98091629652973e-05
-2.29039004039076e-05
-1.59514567256996e-05
-4.40402456426238e-05
-4.86308497710906e-05
-2.08527191330693e-05
-2.39484270932602e-05
2.61283328071943e-05
-1.95954847566424e-05
1.1558599251858e-05
-2.41739027415967e-05
-1.26174399692375e-05
-4.266627737552e-05
-3.1829880774455e-05
-1.62216437756363e-05
-3.10853146648206e-05
-2.05002305637577e-06
-3.50607735274147e-05
-1.27492463207496e-05
-3.03726772544508e-05
-1.34705453298882e-05
-1.94408937236793e-05
-9.5239465967698e-06
-2.13285232135662e-05
-3.6214280689218e-05
-3.74762263922581e-05
-3.78788282867021e-05
-3.1276238671213e-05
-1.4354202518154e-05
-3.33526895605489e-05
-4.11217369635326e-06
-2.24712015258171e-05
-1.01810625720717e-05
-4.09599123644286e-05
-1.69452292545555e-05
-4.0644940799023e-05
-3.67703450877785e-05
-1.52856145223587e-05
-2.45785040744381e-05
-2.54603893955025e-05
-1.83882369955324e-05
-5.27056126945797e-05
-1.01935452347113e-05
-1.51620232222729e-05
8.33653833616109e-06
-2.03036032344734e-05
-2.49482589520126e-05
-3.0085253485907e-06
2.60954444642035e-06
-3.54905957719357e-05
-1.14111037858164e-05
-2.65821504042156e-05
-1.11192898467344e-05
-2.08274657939187e-05
-7.80150354106215e-06
-6.52688823939151e-06
-8.82334350391202e-06
-2.53953827368763e-05
-4.52907831218335e-06
-1.70569538465598e-05
-8.43896641482231e-06
-3.30800786145179e-05
-7.72389964288291e-06
-3.3285252298601e-05
-2.22273058778563e-05
-2.30711849999974e-05
-3.11893102648125e-05
-1.51411916928237e-05
-2.2762349315889e-05
-1.98737899274346e-05
-1.26934914871968e-05
-4.9985371517297e-06
-1.30166186516202e-05
-2.68317607525273e-05
6.73720233686277e-06
-2.0700213065006e-05
-2.15464960085149e-05
-3.77160900357173e-05
-3.42515620061528e-05
-5.36952976284434e-05
-1.16745887309593e-05
-2.92020987292396e-05
-1.56755826071811e-05
-4.7632033888416e-05
-1.50729440332863e-05
-2.96210452360698e-05
-3.54340066993202e-05
-7.57767071599642e-06
-2.53990612669279e-05
-3.00570363881302e-05
-3.16438959988701e-05
-2.52621721429774e-05
-2.2874029129835e-05
-1.98331492870792e-05
-2.46873070031994e-05
-2.62663099331544e-05
-4.67380652280487e-05
-2.15957430116515e-05
-1.82262566165683e-05
-2.17785610907554e-05
-1.39161356186077e-06
-3.71672733932097e-05
-2.18473766739979e-05
-1.33652473458134e-05
-3.09840450936227e-05
-2.92505701702269e-05
-2.07736425174934e-05
-1.32079961532648e-05
-1.74906341590735e-05
-2.91343215816986e-05
-1.06575428137528e-05
-1.32079984733568e-05
-2.50374067821266e-05
-3.27534754325062e-05
-1.60494912446773e-05
-3.54668386707001e-05
-4.33202977318466e-05
-3.17089263262495e-05
-3.00576367155139e-05
-3.27610117263381e-05
-2.98615932748393e-05
-9.46564889046802e-07
-1.32943118417788e-05
-1.6152533501565e-05
-3.3327464694261e-05
-2.01508907595332e-05
-9.98004178794472e-06
-1.97164180661343e-05
-3.76997319575814e-05
-1.80127226576866e-05
-3.67059331451989e-05
5.01321796194254e-06
-3.96233335920924e-05
-1.73228624893163e-05
-4.6706984612752e-05
-1.03599740024392e-05
4.96093195433974e-06
-3.24507820820675e-05
-2.48941736843684e-05
1.3034136551116e-06
-2.62932848027754e-05
-1.8064664825652e-06
-1.81964170923929e-05
-4.39149502399592e-05
-2.12614484132969e-05
-2.09030204627946e-05
-2.74332267513148e-05
-2.47804276080319e-05
-2.59996356340817e-05
-3.80201658246768e-05
-3.81787342955972e-05
-2.90723926326483e-05
-2.59567651258696e-05
-2.74123791743314e-05
-2.41768336252291e-05
-2.41834368660227e-05
-3.51558030445361e-05
-4.20043262773478e-05
-2.82651473507637e-05
-1.39691356523922e-05
-3.55657571783632e-06
-2.87559649254862e-05
-1.1721316133352e-05
-9.93546132907874e-06
-2.4869963993317e-05
-1.76391830924254e-05
-2.55585114820024e-05
-1.15369071460544e-05
-3.89349040492215e-05
-2.27985273635148e-06
-2.39494132475339e-05
-3.5997131022276e-05
-2.90829419942126e-05
-1.67778189311795e-05
-3.90830245759346e-06
-1.99517007066574e-05
-2.12037751197067e-05
-3.10823220925441e-05
-7.24874878301894e-06
-1.83354929763533e-05
-2.47331898367271e-05
-6.89020225029953e-07
-1.99411261478581e-05
-3.08405293765948e-05
-1.80469110538501e-05
-1.76493269827046e-05
-2.06758422809927e-05
-5.68063885331832e-06
-3.59711049796836e-05
-3.63518317703582e-05
-3.41422324870648e-05
-2.18357090686075e-05
-2.80065501686942e-05
-4.58415017805482e-05
-2.1198812792407e-05
-2.79503697923531e-05
-2.30546814246809e-05
-3.45339358313011e-05
-4.01217456469767e-05
-4.35514162663777e-05
-5.93754622522348e-06
-4.73003758530177e-05
-2.12384996918297e-05
-2.99977917051134e-05
-1.98830936979911e-05
-1.71884203465924e-05
-4.11235114039245e-06
-2.65438204265125e-05
-5.86968999766828e-06
-3.9407989400349e-05
-1.55403574592172e-05
-2.93766910172596e-05
-3.10169029517863e-05
-1.04433674245174e-05
-3.1437381138694e-05
-4.0718083545417e-05
-4.49530687727926e-05
-4.02398778467897e-05
-1.3082833161534e-05
-1.72780602313464e-05
-1.73026029819841e-05
-3.06709004407777e-05
-3.53554120553932e-05
-3.75896585963067e-06
-1.89602076374509e-05
-1.34634884981167e-05
-2.04551091770629e-05
-4.08486920427697e-06
-1.72739313000858e-05
-1.7239470728813e-05
-2.39371193321449e-05
-3.82543794260327e-05
-2.5799620624081e-05
-5.42683715610881e-06
-3.80861998888757e-05
-3.94736374104453e-05
-1.41305811830877e-05
-3.11238849610031e-05
-1.80885733998085e-05
-8.74283958477018e-06
-2.07446399562359e-05
-1.50147568743618e-05
-2.09967759415239e-05
-2.84066732521516e-05
-4.25973265795574e-05
-2.16721772174734e-05
-2.40707933083941e-05
-1.75612694946644e-05
-4.39478929393971e-05
-2.64428850095808e-05
-3.79921783581548e-05
-4.29437166227477e-05
-1.51351004183491e-05
-1.70133340039724e-05
-7.28654958547067e-06
-3.84714713599884e-05
-6.14025450379713e-06
-1.94352412966642e-05
-3.88687299951726e-05
-3.61229570349231e-05
-3.50882438758481e-05
-1.37088505341352e-05
-7.56466899120027e-06
-2.57142292403249e-05
-2.88967258140524e-05
-2.55526231661422e-05
-4.81084696655317e-05
-2.4379753980505e-05
-2.90348305543513e-05
-3.09770493350611e-05
-7.5009199123277e-06
-4.04169236890804e-05
-1.72056575680103e-05
-2.32010150620301e-05
-3.32713313328308e-05
-1.4608246585989e-05
-5.56536085278424e-05
-1.98057953708022e-05
-3.53666747233727e-05
-1.48829938832046e-05
-4.60007947708882e-05
-4.31190517040996e-05
-1.78157116236304e-05
-2.99178531123539e-05
-2.45857278070771e-05
-3.51146431466363e-05
-2.05216060941798e-05
-3.74254503949485e-05
-3.10036913565168e-05
-2.17476990703444e-05
-2.00890660627932e-05
-2.13382582221963e-05
-4.2893838747179e-05
-4.99562209366108e-05
-6.60751133062328e-06
-4.32374566574476e-05
-2.40054181750817e-05
-2.21047721085688e-05
-3.45476439784598e-05
-2.00204483577777e-05
-1.55474366888684e-05
-3.47487715992289e-05
-4.37200210608678e-05
-2.74028766102486e-05
-1.4367588280072e-05
-1.89319297672346e-05
-3.35038124775077e-05
3.07613487920955e-07
-1.99539627455845e-05
-2.34135450825083e-05
-1.28741437717659e-05
4.33879991775661e-06
-1.99925349762473e-05
-2.32102719196518e-05
-2.74855895016498e-05
-2.5989732240471e-05
-1.53389025902508e-05
-2.64326314309542e-05
-2.52751471094422e-05
-4.92775154559842e-05
-1.11859136852527e-05
-1.65402079463783e-05
-2.49305257413614e-05
-1.75509955774831e-05
-8.1859952246615e-06
1.27210813421005e-06
-2.83223211444949e-05
-3.39503961185133e-05
-1.32861419678129e-05
-4.06624794609673e-05
2.59077206832421e-06
-1.12617117770054e-05
-1.67675257955744e-05
-4.24701333857538e-05
-1.16927301516837e-05
-4.18086041577786e-05
-3.65553044906005e-05
-2.54768960678014e-05
2.89240379774874e-06
-5.31987631121925e-05
-6.52788221190892e-06
-4.07539592114126e-05
-3.04450806491588e-05
-2.26137932337345e-05
-3.78486919338416e-05
-1.87701403401973e-05
-9.59119812400085e-06
-1.83290407532307e-05
1.17280758007462e-06
-3.33925866967152e-05
-4.35959304476772e-05
-1.08373681562613e-05
-1.61815879224315e-05
-3.1756118167124e-05
-2.79627316141839e-05
-3.7547013236049e-05
-5.07676653255652e-05
-2.82011948895812e-05
-2.97536882306591e-05
-2.18884600657772e-05
4.46413741267052e-06
-4.39077568436727e-05
-1.95115397755941e-05
-2.86401757914013e-05
-4.30420011219251e-05
1.36788564113161e-06
-9.31529058672719e-06
-1.86718503898799e-06
-1.58185812296484e-05
-4.54011483165815e-05
-3.62647566105373e-05
-2.92087123530668e-05
-2.82664658039708e-05
-1.84868012075406e-05
-2.43984129050682e-05
-2.52723893145209e-05
5.10090830794145e-06
-2.02593630918315e-05
-4.14961991415807e-05
-1.85195217308196e-05
-1.16123021785934e-05
-1.22324754333305e-05
-4.0351192792955e-05
-1.32470732661026e-05
-6.90560912159558e-06
-2.26484248805784e-06
-8.6588776247318e-06
-1.73798826524722e-05
-2.29014714896072e-05
-3.05595372313898e-05
-5.59832851970975e-06
-1.38556878432058e-05
-2.21777046550955e-05
-2.3270054508783e-05
-3.26440115283542e-05
-1.45694278243602e-05
-2.28782917145322e-05
-2.7228505113006e-05
-4.604238293717e-05
-1.44086888385497e-05
-3.25215239554847e-05
-2.61116113248431e-05
-1.59411129080321e-05
-4.0555593098593e-05
-1.20376404797908e-05
-3.10906218470663e-05
-2.78562139708417e-05
-1.46427756667989e-05
-3.40856097256316e-05
-3.52586146858977e-05
-1.21465646410012e-05
-3.56770823156676e-05
-1.55335866718094e-05
-1.10482854854304e-05
1.3851171717726e-06
-2.02904869524255e-05
-1.69639890459299e-05
-3.79532919304561e-05
-2.30992528292608e-05
-4.45364871635867e-05
-3.7721348915452e-05
-4.00879805650825e-05
-3.39579380449486e-05
3.61693052312132e-06
-3.4529722142061e-05
-2.58972980774295e-05
-2.39647262919558e-05
2.83278190369664e-06
-8.49204200338253e-06
-3.65439738462124e-05
-3.61322387657023e-05
-2.50219916292869e-05
-1.3500109695899e-05
8.34287848591313e-06
-8.7183389118917e-06
-2.02316138245568e-05
-2.97428376129769e-05
-2.32428250287551e-05
-1.52144857950317e-05
-3.9161936436765e-05
-1.78621774132234e-05
-1.73761342318353e-05
-2.50922410239264e-05
-2.58389607586015e-05
-3.11197936914831e-05
-1.95586434662636e-05
-3.61276391141503e-05
-5.00376666971917e-05
-1.45999428511088e-05
-4.42868950943576e-05
-2.57090692144362e-05
-2.85784920146225e-05
-4.3418771227972e-05
-1.03262963836331e-05
-2.24541407532337e-05
-6.54696802707726e-06
-3.01892579805873e-06
-2.17247606224064e-05
-8.05707676124503e-06
-1.83503752979952e-05
-4.98317706307046e-05
-2.08834008266536e-05
8.65863286510565e-06
-4.0968895977637e-05
-7.45859615142967e-06
7.19985517270545e-07
-3.90396657675027e-06
-1.31387424272673e-05
-3.07918664974309e-05
-5.11450498685227e-05
-1.339564852015e-05
-2.79994652779479e-05
-4.64265270863278e-05
-1.37158482108648e-05
-2.31468874917461e-05
-2.38437912805982e-05
-1.53617101868258e-05
-9.59263286848051e-06
-5.01613831923843e-05
-6.32813655636301e-05
-2.51669149534766e-05
-3.30456696517482e-05
-3.10826204241065e-05
-2.88110168457106e-05
-2.83601333243877e-05
-1.73934278172149e-05
-2.53071023946989e-05
-4.14443991377466e-05
-1.36987906134345e-06
-2.06602233709047e-05
-1.91489031293904e-05
-9.81144534901135e-06
-1.64813118331277e-05
-1.62763469800654e-05
-1.30637883227106e-05
-2.10129912643988e-05
-1.90583172356933e-05
-2.70538232526967e-05
-2.81143454413486e-05
2.71683656501758e-06
-4.14183059436061e-05
-1.78006057621837e-05
-1.22395967876042e-05
-1.92027079421682e-05
-4.31088731299948e-05
-2.89672818755594e-05
-6.13389643196482e-06
-2.79214835264384e-05
-2.93168155253633e-05
-1.88333695630786e-05
-2.34299542453714e-05
-1.83456630686522e-05
-3.16472428173715e-05
-2.82215810976494e-05
-1.08274947912068e-05
-3.32117177001244e-05
2.04359988957118e-07
-6.2794765327016e-06
-2.06330860902042e-05
-1.80994785719133e-05
-3.50337873167482e-05
-1.03880356077795e-05
-1.04153454444995e-05
-3.36001321811023e-05
-2.72319216827977e-05
-3.99434280242444e-05
-4.6466355683072e-06
1.29080041761087e-05
-3.51112800833811e-05
-3.31307914910716e-05
-3.08502703403658e-05
-2.71051175784112e-05
-2.10655826208725e-06
-1.87202872290513e-05
-1.04662779597149e-05
-2.13957478456891e-05
-3.22773938864243e-05
-4.89239599402979e-05
-2.58830681857678e-05
-1.47506898662509e-05
-3.43516046496867e-05
-2.82445448280752e-05
-3.76295377587776e-05
-1.2486851832114e-05
-1.9059219893666e-05
-5.09619386196895e-05
-2.86087163105416e-05
-1.50200659736722e-05
-1.34613240946707e-05
-5.70268209304694e-05
-2.11482928757113e-05
-3.84280975078409e-05
-9.58891261446511e-06
-3.97955476421422e-05
-7.85244004228054e-06
-4.44392074696615e-05
-2.90655066034234e-05
-3.47020874702165e-05
-6.23995420441464e-06
-1.16558952874347e-05
-1.63150449868744e-05
7.71866585590711e-07
-1.19107087900023e-05
-6.54792125037038e-06
-1.4686577445923e-05
-1.43870285785106e-05
6.74955416394062e-06
-1.24574177878297e-05
-1.61712401541703e-05
-1.17745314209678e-05
-1.64995452773484e-05
-1.93042779238572e-05
-4.81040939121932e-05
-3.18176079428421e-05
-2.25792278061165e-05
1.1797973085151e-06
7.62661579194373e-06
-1.90763041758924e-05
-3.12904157609836e-05
-1.70644518998533e-05
-2.70110737727851e-05
-1.99921233222614e-05
-1.68896330078335e-05
-3.20787233825802e-05
-1.90653180903902e-05
-4.38319528287891e-05
-2.21339118678089e-05
-1.98093284802432e-05
-6.27925915269426e-06
-2.48088337480372e-05
-2.95736584586667e-05
-2.63953993682036e-05
-3.3026160782238e-05
-4.86820424500705e-05
-1.95737681265987e-05
-1.01784474710584e-05
-1.62092824426725e-05
-6.58545057557439e-06
-4.39824890856712e-05
-1.05359129253443e-05
-1.21412928495794e-05
-5.0477595258146e-05
-3.1397895960695e-06
-2.55550004961414e-05
-2.76676797016986e-05
-3.44591970252669e-05
-2.49620964219284e-05
-1.60038427476784e-05
2.74650536771524e-07
-4.53879087097388e-05
-2.29628725713346e-05
7.70356733794859e-06
-3.07437849702196e-05
-3.4180538074137e-05
-2.22856762383765e-05
-2.16527767190641e-05
-1.05650153060473e-05
-2.36343822248194e-05
1.1187225642156e-05
-1.42332604452318e-05
-6.05486069642115e-05
-1.75699471647717e-05
-1.62053058608925e-05
-2.30930600297328e-05
-1.52246221244658e-05
-2.57067235649614e-05
-6.64841226650302e-06
-2.71718988947137e-05
-1.1741600327687e-05
-6.21500168961988e-06
-1.22746991075635e-05
-2.66455620460026e-05
-3.71282079814981e-05
-4.76696185324647e-06
-2.13031203544406e-05
-9.15450021529791e-06
-2.278637667899e-06
-2.08698353844435e-05
-3.23775539801237e-05
-3.77095064614222e-05
-1.45900907535351e-05
-3.82079098068745e-05
1.34006221785057e-06
7.8226019380426e-07
-4.05224835054452e-05
-2.57399807351111e-05
-2.27009463750017e-05
-3.78945761966873e-05
-4.51372552447807e-05
-2.19867520418771e-05
-2.38913952815218e-05
-3.69102717593454e-05
-3.53729258129954e-05
-4.77249352196807e-05
-3.97992384211936e-05
-4.35160043613128e-05
-2.20578198656567e-05
-2.13309641500236e-05
-3.26784247700387e-05
-3.80490521607664e-05
-1.45150309604717e-05
-2.99750246300676e-05
-5.31731313502852e-05
-3.26839068453551e-05
-4.01588890372327e-05
-7.0160345314204e-06
-8.88699751968338e-06
-1.97532619850376e-05
-6.60209451446527e-07
-3.04180761644719e-05
-3.50844555581244e-05
-1.05019133516004e-06
-2.74071302108312e-05
-1.39805691738494e-05
-1.84676953203139e-05
-4.39287198847098e-05
9.03052994862042e-06
-3.39584635765566e-05
-4.61754311259405e-05
-2.22965048034891e-05
-4.12923226115363e-05
-1.78628120385992e-05
-9.37364279412162e-06
-2.56878933353822e-05
-1.73182886544999e-05
-3.75725475700936e-05
-2.84655700489444e-05
-1.99487396605697e-05
-4.1744210023547e-05
-2.05134766873841e-05
-7.52063317062333e-06
-2.79058315943672e-05
-3.03881713115539e-05
-2.6359891382794e-05
-2.61111658381416e-05
-3.30338574306834e-05
-8.08917140031356e-06
-1.68684570265552e-05
-1.66182874413156e-05
-2.23599354574178e-05
-8.86301115586056e-07
1.73438242954574e-06
-3.32367344931036e-05
-1.85606074386418e-05
-2.23858605339566e-05
-3.16618294183053e-05
1.459911289486e-07
-3.69761784259397e-05
-1.80139591081617e-05
-3.9516365609173e-05
-4.52052641547018e-06
-1.27373667452882e-05
-2.32850311768976e-05
-1.93406780217273e-05
-2.99714470214756e-05
-2.25487732192957e-05
-4.18054100022917e-05
-2.082262422023e-05
-1.68377137594768e-05
-9.99239699048569e-07
-2.9051363632925e-05
-4.20125685172427e-05
-3.32400882146327e-05
-3.25700852111743e-05
-8.64030221563458e-06
-2.57668820477124e-05
-3.20562885706607e-06
-2.13082410332474e-05
-1.28438947470479e-05
-6.3260672070088e-06
-1.85328367076046e-05
-9.2406376875249e-06
-4.47907530986775e-05
-3.43981804490529e-05
-1.38198043621997e-05
-2.19109270268835e-05
-1.05570620069349e-05
-1.36495578342438e-05
-6.40817364615815e-05
-2.97782108153927e-05
-4.25948793707545e-06
-4.24846694899267e-05
-3.39401661026798e-05
-2.5951053186539e-05
-3.54968674178974e-05
-2.068856924426e-05
-3.55767196010886e-05
-3.39390691456995e-05
-6.57645860360242e-06
-2.62674043149459e-05
4.86500498068978e-06
-5.26387448767441e-06
2.32796461715838e-07
-3.35653624456143e-05
4.75009745553461e-06
-2.2529594282095e-05
-2.95447771663209e-05
-3.13518757137204e-05
-2.09037004583017e-05
-1.86390314140496e-05
-9.66030368261895e-07
-1.68093484894452e-05
-3.46061141829121e-05
-4.17093663687912e-05
-3.35967358087762e-05
-4.06171475160304e-05
2.51191898852371e-06
-3.03471200435573e-05
-2.99040482052591e-05
-1.34268079044188e-05
-2.35980304498494e-05
-5.1376035620769e-05
-3.32381120675686e-05
-1.07376298889449e-05
5.3798179512336e-06
-4.65608633402095e-05
-3.05970834193096e-05
-1.81071516852142e-05
-9.30560535889148e-06
-3.94792742928298e-05
-3.16771669994071e-05
-2.15603970158504e-05
-2.20649860475688e-05
-3.46980004316019e-05
-2.13101393452159e-05
-1.41806644294655e-05
-1.60369111021355e-05
-2.1483524588888e-06
-2.43677169178809e-05
-3.99353021018017e-05
-5.40319585803616e-06
-1.74687140718557e-05
-8.33773669804116e-06
-2.98956580658636e-05
-1.79848885719274e-05
-1.9659637785331e-06
-3.74643057857171e-05
-8.49590908272284e-06
-3.67513560206597e-05
-1.35022088492374e-05
-3.73065842407733e-07
-3.97059641742923e-05
-3.96116663912433e-05
-5.67567149433941e-05
-3.86694208588048e-05
-2.59793425920058e-05
-4.34100551029649e-05
-1.45151387225549e-05
-2.66015489700429e-05
-9.18014289143991e-06
-3.3668786070082e-05
-1.1007476572604e-05
-2.00866150167278e-06
-2.57987408841647e-05
-3.06812430128383e-05
-9.5736075783317e-06
-2.82600074643138e-05
-3.00026222083139e-05
-6.12711200981289e-06
-2.9563920736923e-05
-1.20178342964908e-05
-4.33360843643169e-05
-2.49519539336687e-05
-2.26513922485761e-05
-4.25437938633243e-05
-2.55179255945857e-05
-2.51910101128164e-05
4.92062291562137e-06
-2.64844157958476e-05
-1.20722152378488e-05
-2.93494926194395e-05
-3.05813516815159e-05
-3.20280747594932e-05
-3.97808318618485e-05
-3.8228126883274e-05
-1.39737201497834e-05
3.71195727701259e-07
-1.06859908061194e-05
-1.09373053184375e-05
-3.40571762858276e-05
-5.85507498850007e-06
-2.18149975787378e-05
-2.24253423776962e-06
-3.5901011402324e-05
7.3974517781273e-06
-1.74300544512256e-05
-1.15124977811427e-05
-1.69683475415484e-05
2.03857070966256e-06
-1.57592266138108e-05
-1.67714181579757e-05
-2.21166227061672e-05
-2.53088093029445e-05
-3.36365747092006e-05
-3.75514431041317e-05
-1.92308219385728e-05
-2.20707632957605e-05
-1.01008051437233e-05
-1.18477682359943e-05
-1.89872711489689e-05
-1.46769954096732e-05
-2.94757511486325e-05
-5.47991051611875e-06
-3.20751637115295e-06
-1.54168404433155e-05
-2.25013909485189e-05
-2.18001173538914e-05
-2.36683022211933e-05
-1.08414884967359e-05
-3.71394695174956e-05
-4.68159692762372e-05
-5.16010612335615e-05
-2.60499074034196e-05
-1.80554181817289e-05
-2.94502307368227e-05
-1.78006850737271e-05
-2.03816982319251e-05
-2.27338640972546e-05
-2.25077616117105e-05
-4.41389118548605e-05
-1.42908930074036e-05
-2.85537421951425e-05
-4.18215953938425e-05
-1.4949903694009e-05
-4.69670860625332e-06
-4.12271264545118e-05
-2.50712541742041e-05
-1.4882808621489e-05
-5.20034540769717e-05
-2.99894075895982e-05
-2.4085579531133e-05
-1.79692659762309e-05
-2.17685465326589e-05
-1.1288848252345e-05
-2.27093953607207e-05
-4.32377695784551e-05
-2.92280463230442e-05
-3.70084143679946e-05
-1.9698484924732e-05
-1.58536536177343e-05
-2.52934721417389e-05
-1.86845176413913e-05
-3.79985788802265e-05
-2.51785117711637e-05
-2.02056746026456e-05
-3.71278483638789e-05
-3.23800079609075e-05
-1.64446050179332e-05
-3.17107911584992e-05
-3.46377278278447e-05
-3.03131155277781e-05
-1.76689655900651e-05
-1.1474372414972e-05
1.87877662843077e-07
-3.44271200284857e-05
-3.71939050745863e-05
-1.60350436302756e-05
-3.03329426231607e-05
-1.37926898371891e-05
-2.2108289370309e-05
-2.29012034317834e-05
-1.23856683998319e-05
-2.04741725863179e-05
-2.61538420516419e-06
-2.18599850120009e-05
-1.64026066504364e-05
5.9102175146474e-08
-2.74134323184799e-05
-3.69094477635797e-05
-2.45737752087334e-05
-3.32140311641539e-05
-2.26282604251352e-05
-1.90873485056436e-05
-4.17988183170383e-05
-5.26245180784726e-06
-1.7127908355338e-05
-8.14627517678986e-07
-6.04148910282624e-05
-4.25122024144269e-05
-3.18541339777279e-05
-2.1732987921696e-05
-2.40744316660559e-05
-3.71701779186104e-05
1.55352682253383e-05
-1.82705880821078e-05
-2.58999196070493e-05
-2.61804309552158e-05
-3.04741576706975e-05
-1.38551521740583e-06
-2.00976042038844e-05
-8.29528434669589e-06
-5.24221961726548e-05
-1.43019361090434e-05
-2.44934616709912e-05
-3.62115877939538e-05
-1.88586169185323e-05
-1.83489761147892e-05
-3.17588755475387e-06
-8.85567282132421e-06
-2.68721028401961e-05
-3.38249194132694e-05
-2.14038694965538e-05
-4.58744784925873e-05
-1.06588885062606e-05
-6.44063061001217e-06
-1.5609381947263e-05
-2.45254238752227e-05
-2.58031625240695e-06
-3.58118662810629e-05
-2.64865958526449e-05
-2.02638506278865e-05
-1.08070839389893e-05
-3.07998459202728e-05
-4.67284204306541e-05
-1.04752567985545e-05
-2.44037468349177e-05
-2.29608498403627e-05
-1.18814488550581e-05
-1.25936985718693e-05
-3.48651717768828e-05
-3.33678472213433e-05
-2.05442654137788e-05
-9.74294845096038e-06
-4.47417221133594e-05
-6.75486291462343e-06
-6.35033936730848e-06
-5.02063249947579e-05
-2.47435801287891e-05
-5.97842884946908e-06
-4.17943673672025e-05
-1.88636074598589e-05
-7.72963822418563e-06
-3.06965928331943e-05
-3.62403229538684e-05
-5.80801861951206e-06
-8.38499689671235e-06
-5.36339307594155e-06
-2.13859289811722e-05
-4.3518266706384e-05
-2.30466664351134e-05
-2.41240800595204e-05
-4.30333642998755e-05
-2.26523791511327e-06
-1.32136014402226e-05
-3.20612522098374e-05
-1.90425023036883e-05
-2.44988256847135e-05
-2.76799311648322e-05
-4.24404187421483e-05
-2.38532422425071e-05
-2.49559486091436e-05
-3.38506641537761e-05
-3.01495466575246e-05
-1.7739593225585e-05
-2.55291928344744e-05
-1.55046152972968e-05
-2.38248959190946e-05
-2.44368305604174e-05
-2.95510919537699e-05
-4.25636890935171e-05
-1.35927681423265e-05
-8.90581109880154e-06
-1.68302554580728e-05
-1.84528791807047e-05
-1.35916977397995e-05
-7.4808534324348e-06
-3.6293684256608e-05
-3.5654185089588e-05
-5.05741259578967e-05
-9.97545898305804e-06
-3.34831029612612e-05
-2.24023894032033e-05
-1.03081816082325e-05
-3.0848772099696e-05
-3.62523860093337e-05
-3.30626725789865e-05
-1.88001649175241e-05
-4.34652797106444e-05
-3.67172408240192e-05
7.22106889882505e-06
-3.58392282784186e-06
-2.93664181222884e-05
-3.17517320761792e-05
-1.43697183385825e-05
-3.69227946588269e-05
-2.67061116383209e-05
-1.56793634917838e-05
-2.14898898996445e-05
-3.40560435406567e-05
-2.49561325440804e-05
-3.34381883757368e-05
-2.71004242426276e-05
-2.61095943654725e-05
-6.71937976844514e-05
-1.67385818008214e-05
-2.82546233144014e-05
-5.76660719511848e-06
1.38463612724069e-05
-3.59905948930918e-05
-1.31101558255098e-05
-6.39309894105994e-06
-1.30775854616856e-05
-1.63126777087847e-05
-1.29009964437025e-05
-3.80796537920187e-05
-4.6189869257092e-06
-2.29733751547783e-05
-4.10018300866649e-05
-2.79522340225148e-05
-3.61035277754681e-05
-3.85014975549089e-05
-3.76262370209024e-05
-2.26402675556838e-05
-4.90775791825518e-06
-4.03152364392167e-05
-4.45876009479424e-05
-2.21882888022202e-05
-2.5060142132204e-05
-2.80762173735048e-05
-1.51928408292178e-05
-1.97736160741561e-05
-5.57238172952785e-05
-4.11275591544798e-05
-4.21933959935988e-05
-3.1834723086006e-05
-1.40895358782969e-05
-1.58063507888773e-05
-1.29202697096307e-05
-3.58960001830193e-05
-2.34859547334088e-05
-4.17593522388039e-05
-2.75678749671373e-05
-2.97352774545614e-05
3.61942238406116e-07
-2.59416703738967e-05
-3.30076476706233e-05
-1.21183273391027e-05
-2.66680195460471e-05
-9.29110232532118e-06
-1.7708895325267e-05
-2.0411370250604e-05
-3.1879944758591e-05
-2.63863913030949e-05
-3.06498647832602e-05
3.37453878954346e-07
-3.51258756400455e-05
6.03082617070118e-07
2.95081544788709e-06
-2.72180593680105e-05
-3.29744598001626e-05
-2.72367462412981e-05
-2.21183133779023e-05
-4.01039724887341e-05
-2.34255100282464e-05
-1.45646740244865e-05
-1.19879386333279e-05
-2.7675652057967e-05
-4.17574534650252e-05
-1.94084738113553e-05
-3.63413560357374e-05
-1.32156344259238e-05
-5.0245557994979e-05
-6.89989245603339e-06
2.43402646899031e-06
-2.79122332830704e-05
-8.44350143373276e-06
-3.07099269462337e-05
-1.9160018280294e-05
-1.25358466589972e-05
-5.07626680634278e-05
-3.27361998566511e-05
-5.61530912015153e-06
-2.90313013307755e-05
-1.83742821558571e-05
-1.12732700509222e-05
-3.61232286466459e-05
-3.12617432599785e-05
-6.29056804433836e-06
-2.09342479077646e-05
-1.88111740617421e-05
-8.59641202337662e-06
-2.46943162281648e-05
-3.29586323929617e-05
-6.42223883903758e-07
-2.10969638353422e-05
-2.01683513818177e-05
-8.16528830789318e-06
-1.06479386803407e-05
-3.00785801463056e-05
-2.71408549120997e-05
-4.46276587946901e-05
6.2996019431104e-06
-3.99520349820493e-05
-2.40499852896901e-05
1.1904298828251e-05
-3.95419207552457e-05
-2.85853969439728e-05
-1.86009953947932e-05
-3.1036862360046e-05
-4.0266489901965e-05
-2.614892729371e-05
-4.2434790249144e-05
-3.74053014003835e-05
-2.06079850424734e-05
-1.29941075260876e-05
-2.66208584464181e-05
-3.90270848160169e-05
-3.74171546070307e-05
-1.99058808187417e-05
-1.81865278819573e-05
-2.62235993539987e-05
-2.23435611395023e-05
-1.97422601645736e-05
-2.23735595010167e-05
-3.66352370556436e-05
-2.20949977742154e-05
-5.05860723544464e-05
-1.56682036656098e-05
-5.34835046657351e-05
-3.99082261200857e-05
-4.08796983119331e-05
-2.47649921892635e-05
-1.42172282860251e-05
-2.30444921972342e-05
-2.01040456979798e-05
-2.72382790360897e-05
-2.5105444350451e-05
-3.54683410600806e-05
-1.11579655615279e-05
-4.42789449065009e-05
-2.30106147792044e-05
-1.9541621817094e-06
-3.01727861810658e-05
-1.42746004917504e-05
-3.83688216544733e-05
9.01753970231071e-07
-2.67966047103881e-05
-1.15927358987653e-05
-3.60431296648476e-05
-1.89724240086834e-05
-3.41712569783406e-05
-9.92496504357844e-06
-3.10062845963564e-05
-8.03735397502019e-06
-1.91248954957643e-06
-1.83903642864355e-05
-2.56568512095549e-05
-4.92499087497695e-05
-2.73811219331265e-05
-4.30950773012498e-05
-1.05110292230186e-05
-4.84329204596162e-05
-1.66825068396293e-05
-1.16671328296402e-05
-2.05688766860215e-05
-2.08783190876796e-05
-3.36648068721354e-05
-1.15952516869699e-05
-9.05004864594632e-06
-2.86487521357406e-05
-1.710547815754e-05
-1.05852244971185e-05
-1.23920846719374e-05
-1.37248555181311e-05
-3.69336676521013e-05
-1.21121134621328e-05
-2.82996867649756e-05
-3.40412328322023e-05
-3.2019240525719e-05
-2.76626348866309e-05
-3.36369937556249e-05
-1.01729585072e-05
-2.94205943277689e-05
-2.01264066768587e-05
-4.32270827171043e-05
-5.69595035848901e-05
-4.34617416999019e-05
-3.87958670515999e-06
-4.77262134989955e-05
-1.82524199640087e-05
2.53135310993091e-06
-2.2823828894701e-05
-3.81991353216725e-05
-2.85257383290463e-05
-2.26288650179157e-05
-6.61630812078642e-06
-2.97158707168885e-05
-3.87900299288577e-05
7.04173257829414e-07
-2.52042507749488e-05
-3.79074854250132e-05
-5.82574116273783e-05
-2.73407040563422e-05
-2.53224593305772e-05
-2.17168834553623e-05
-9.56555801719283e-06
-1.30596502696172e-05
-1.90551499052742e-05
-7.31078439004911e-06
-3.24933053529096e-05
-2.54570194651393e-05
-2.12630642947604e-05
-1.54781858678525e-05
-4.18452115789413e-05
-1.34501738604943e-05
-2.35277837442991e-05
-4.27878519573761e-05
1.45562444122388e-05
-2.37873315785236e-05
-3.26053942441265e-05
-2.14671692499114e-05
-5.40714158910355e-05
-3.215199687958e-05
-2.34137861125552e-05
-2.77288017062205e-05
-1.09039126474675e-05
-2.59494280194272e-05
-9.20518567764025e-06
-8.70536789093176e-06
-2.28007313437212e-05
-2.2652669795484e-05
-3.11790089300985e-05
5.4817329597935e-06
-1.24341868852285e-05
-3.57678092700093e-05
-5.97393971498489e-05
-2.75598130407685e-05
-1.55972558260175e-05
-3.52294618023676e-05
1.58983891753488e-05
-2.47481038621193e-05
-1.71395924522416e-05
-2.80190772350336e-05
-2.1558575797754e-05
-9.12346802936455e-06
-4.21560894983046e-05
2.73351983695089e-06
-1.23090185682971e-05
-1.98169160436456e-05
-1.58561065757892e-05
-2.09739501221171e-05
-2.53425491701199e-05
-3.36141621381066e-05
-1.9385506893323e-05
-1.9819489100032e-05
-6.04918001785583e-06
-1.10832161759044e-05
-1.9641191218335e-05
-2.99624023575305e-05
-4.30017650706232e-05
-7.57958905883667e-06
-3.6115986949706e-05
-1.03944595245687e-05
-8.94180764658902e-06
-2.18284040695709e-05
-3.08045005917027e-05
-2.01175986937135e-05
-2.39105501576069e-05
-1.28780943485692e-05
-5.24967546996154e-05
-3.13898209049176e-05
-2.53399542945735e-05
-2.23083302515035e-05
-1.89523116175827e-05
-4.94706513897089e-06
-1.43084142762455e-05
-5.35634363452627e-05
-7.55667898512576e-06
-2.61057884906946e-05
-2.21048408035465e-05
-9.55219110165768e-06
-2.47545385287825e-05
-3.61477286916028e-05
-3.68779129021385e-05
-1.05241075461033e-05
-1.63365906541324e-05
-2.28122525793821e-05
-1.98894585167983e-05
-1.38492447835064e-05
-2.58060984598283e-05
-3.13198497311276e-05
-1.21521500547472e-05
-1.21605624182412e-05
-1.85639642177323e-05
-3.01559441176583e-05
-2.83271834934401e-05
-3.15289113662217e-05
-1.03889798773689e-05
-3.91052419618346e-05
-3.0441073792748e-05
-1.52600842952045e-05
-3.24284629066328e-05
-3.99219944841942e-05
-8.02687863829222e-06
-1.13402085266514e-05
-3.81919746429538e-05
-3.59866463258093e-05
-1.81677062291448e-05
-1.93030270198012e-06
-3.07474646955114e-05
7.28380845398313e-06
-4.95582647109376e-05
-2.97499468381482e-05
-3.1346456806287e-05
-4.6422729753479e-05
-2.20795938528784e-05
-3.65900431839495e-05
-2.70877657816588e-05
-1.46552655445451e-05
-1.83691866045747e-05
-1.61211547850053e-05
1.33363366799179e-06
-4.71406900666261e-05
-1.30508365841839e-05
-3.64376741890105e-05
-2.27239627660172e-05
-2.41822217982667e-05
-1.93903042252647e-05
-1.97513739716157e-05
-3.67400765381845e-05
-4.76366461310468e-06
-2.56564053966276e-05
-2.0578836255687e-05
-4.28520483823941e-05
-1.98117670068653e-05
-1.38569917122855e-05
-1.61085808061482e-05
-1.78693125541425e-05
-2.88030251594414e-05
-1.91075136887562e-05
-1.12845980594664e-05
-3.15793788138722e-05
-2.63656610793284e-05
-3.26065281367115e-05
-3.63473176902432e-05
-3.25051197987287e-05
-3.99419691999619e-07
-3.3427313428284e-05
-2.04733354884302e-05
-3.65535480457885e-05
-2.84241658299805e-05
-2.07589592005925e-05
-3.76001661055289e-05
-8.75774983187064e-06
-4.28312773375613e-05
-3.26734251115575e-05
7.47065987903008e-06
-3.04177428468381e-05
-3.94998716914274e-05
-1.31845523863005e-05
-5.75629404008599e-05
-9.13347405713535e-06
-2.04136786783153e-05
-3.5048497916231e-05
-3.655079342174e-05
-3.43709682955051e-05
-3.86257641144938e-05
-4.83904316638428e-06
-1.52053051985721e-05
-6.32294306108884e-06
-2.53281630190355e-05
-3.02109633922635e-05
-5.66216493426354e-05
-2.20045077299048e-05
-2.57395955361322e-05
-7.27204546364474e-06
-2.63105803646457e-05
-4.99950115837913e-05
-9.14909441670304e-06
-1.67617290628463e-05
-6.63253611027467e-06
-1.6547569185622e-05
-1.96082830550647e-05
-7.46781199835512e-06
-1.77336445433098e-05
-4.61160193727355e-05
-4.44729312227606e-06
-3.56487346186877e-05
-2.06108619921978e-05
-3.80891794709318e-05
-3.54308520467324e-05
-2.44386942001463e-05
-2.32769677314712e-05
-3.59556879754448e-05
-5.04691095234424e-05
-1.87874557826284e-05
-1.81244006850076e-05
-5.49586846456497e-05
-2.28094616716239e-05
-2.28486855428821e-05
-2.27165157208013e-05
-1.56260124702816e-05
-1.24375609659102e-05
-2.05350523216738e-05
-3.02251940765585e-05
-1.21489654582019e-05
-4.03758921666207e-05
-7.50307433312491e-06
-4.84869610371396e-05
-2.1665710998116e-05
-2.43567172564331e-05
-1.7451503759863e-05
-2.86521000583e-05
-8.0128391858512e-06
-3.97296989795891e-05
1.32120031956106e-05
-1.48680093417907e-05
-1.21570387826186e-05
-3.05804491914496e-05
-4.9826130937066e-05
-1.96933377687014e-05
-2.34617065588062e-05
-9.76984336010372e-06
-1.62916657490343e-05
-4.47646209481087e-05
-4.46185644255877e-05
-2.54055798301581e-05
-3.60837364376378e-05
-1.07516454057165e-05
-1.22076332676413e-05
-1.53031684947529e-05
-2.59785067205308e-05
-3.1131963683944e-05
-3.46762708455357e-05
-1.69497823823558e-05
-2.86716022728425e-05
-1.53171721158509e-05
-3.57347481409768e-05
-2.20227409929295e-05
-2.93505403494589e-05
-1.51570909846711e-05
-3.05176734310565e-05
-2.38979381048043e-05
-2.39111144790211e-05
-2.76942615476695e-06
-9.59908606223494e-06
-5.85801977442602e-05
-1.65264443369874e-05
-3.04939033313418e-05
-3.73272786996981e-05
-1.94982009272333e-05
6.78743236338793e-06
-2.69744282943893e-05
-3.47875410985465e-05
-2.63082795760437e-05
-2.32781313350344e-05
-3.54157736335227e-05
-2.7927057916333e-05
-1.28552036821703e-05
-3.81407527253654e-05
-1.0744838319774e-05
-5.00634690394773e-05
-2.58527459516994e-05
-2.51063935748073e-05
1.71330868348856e-05
2.18009185586348e-05
-3.15659992572083e-05
-3.53128321686062e-05
-4.2447502611938e-05
-4.99217237151179e-05
-3.92336897186379e-05
-2.23042868378535e-05
-2.8828202489204e-05
-1.0555893457747e-05
-1.01606475768996e-05
-6.97369227284432e-06
-2.65881958110699e-05
-2.78183920875707e-05
-2.30294021469067e-05
-6.85012447297163e-06
-2.66992851626741e-05
-1.72886549756501e-05
-2.92152668306911e-05
-2.98954693476719e-05
-2.75695927982726e-05
-2.76161714228077e-05
-2.81206747954959e-05
-3.83133923122611e-05
-2.70975039738512e-05
-6.04652373894872e-05
-4.62176101027267e-05
-3.02590164195829e-05
-3.85851690353148e-05
-2.88483631447079e-05
-9.45247607354771e-06
-1.96586012065757e-05
-3.13116729525588e-05
-1.09897655288445e-05
-3.06681709528268e-05
-1.11352202649995e-05
-3.32346799177174e-05
-4.54762205158394e-05
-8.95171865452876e-06
-4.51510503701911e-05
-2.24222422888033e-05
-3.52574388666986e-05
-1.87192083690706e-05
-2.21313189711721e-05
-2.94927658008164e-05
-4.06704712387916e-05
-9.77313322823753e-06
-1.89372667357063e-05
-3.10550572052899e-05
-1.26266949232137e-05
-3.66448928911697e-05
-2.02357468439769e-05
-8.99673886408675e-06
-2.36362758148519e-05
-3.06073643424777e-05
-8.9593805951178e-06
-3.54464738062205e-05
-6.711740718351e-06
-2.40180260883685e-05
-2.8297058421864e-05
-2.23122134286077e-05
-4.92957689431377e-06
-4.08356701664623e-05
-5.10499193797009e-05
-1.37268028680872e-05
-1.27226847571394e-05
-1.28844195219241e-05
-1.53441308707575e-05
-8.17918421002028e-06
-3.53042101416095e-05
-4.92701235418063e-05
-1.99316805918722e-05
-2.94278216776364e-05
-1.81990953173993e-05
-3.7325770204518e-05
-2.63859238240295e-05
-4.11999207721656e-05
-1.67809672366294e-05
-1.67497452947814e-05
-5.122705237444e-05
-1.86370408768873e-05
-2.25530919543137e-05
-3.10792489694822e-05
-2.21261834670227e-05
-1.71310136175366e-05
-1.94972440294868e-05
-3.52944891890394e-05
-1.74643881009877e-05
-2.83232840028058e-05
-2.81032147353556e-05
-8.18456387591078e-06
-2.13285773721324e-05
-1.77579616825215e-05
-2.8535778233118e-05
-1.22453580111654e-05
-1.42231490448997e-05
-3.47245967092501e-05
-2.8109935392249e-05
-2.94794835186458e-05
-2.00697035292776e-05
-3.02695680192382e-05
-1.87037329935211e-05
-2.72540652095659e-05
-2.07941868963297e-05
-2.89616373805741e-05
-1.58041137352081e-05
-3.23286633562057e-05
-4.76484515351596e-05
-3.41758226823498e-05
-2.5771200389448e-05
-2.37380996682231e-05
-3.11918900500937e-05
-3.65629523115086e-05
-2.64845557713078e-05
-3.27497714458048e-05
-1.90680996683324e-05
-4.88122222176254e-05
-1.76900978900011e-05
-1.28885397771294e-05
-4.02994731066361e-05
-6.59692604170558e-06
-4.10304253114823e-05
-4.17051064427367e-05
-1.89482699679833e-05
-3.31248254879338e-05
-2.85953938365145e-05
-2.7920219463442e-05
-4.29956322194385e-05
-3.93190600235408e-05
-2.51939007126988e-05
-4.45013934244817e-05
-3.06597167265147e-05
-4.18742749114313e-05
-1.88222732162998e-05
-1.83617368824835e-05
-2.88566634299421e-05
-2.42371781359002e-05
-4.23914490547166e-05
-3.33725540408977e-05
-7.2221360080257e-06
-4.02318418610241e-05
-2.35587878593537e-05
-1.31837648073932e-05
-3.43739313538221e-05
-1.74477346634739e-05
-9.85916954115736e-06
-1.34773485304472e-06
-3.64618883124612e-05
-3.07964714172152e-05
-3.98020617681893e-05
-3.38236404212725e-05
-8.04350983544698e-06
-3.46546844038565e-05
-7.56518008118741e-06
-1.92633934715011e-05
-1.77985006473511e-05
-3.8094471233997e-05
-2.66693411426614e-05
-1.94701908650236e-05
6.94439256679366e-06
-4.02185193740692e-05
-9.46353623471759e-06
-1.61474118630509e-05
-3.04907770817185e-05
-1.12982176185108e-05
-1.64224629743579e-05
-2.31405620422057e-05
-3.7673143026629e-05
-3.97363564054465e-05
-4.12569712182582e-05
-2.92037842858591e-05
-1.80361945503516e-05
-2.39355951268065e-05
7.18270892243409e-06
-2.63310039271679e-05
-3.37803820248285e-05
-3.25240908199845e-05
-2.45443479992002e-05
-9.65280367234914e-06
-3.42962316967718e-05
-5.0593851025981e-05
-2.66427799588971e-05
-4.54717708216971e-05
-4.671424491874e-05
-6.52070507257578e-06
-2.92381483480616e-05
-4.1373326675717e-05
-3.29518443838254e-05
-2.76837079697091e-05
-4.39448694055298e-06
-1.39352930966115e-05
-3.57314354212994e-05
-1.25949478039078e-05
-2.94505947526797e-05
-2.23560311600692e-05
-2.95440285764438e-05
-4.02914185147508e-05
-3.3798273014011e-05
-3.83378769424941e-05
-2.91124829762944e-05
-1.75513459017301e-05
-1.5865016839466e-05
-3.61660399253949e-05
-1.9506495264997e-05
-2.22449676092186e-05
-3.60269242172103e-05
-3.74116378573308e-05
3.74162752657857e-06
-3.51405894380378e-05
-1.85491474647951e-05
-3.64970378779333e-05
-2.07096402049231e-05
-2.17293821833366e-05
-3.57563488507846e-05
-3.43700074318015e-05
-1.87508966111564e-05
-4.05706618831657e-05
-2.73005932784618e-05
-4.45004477391925e-05
-3.29855631108169e-05
-3.01999435518692e-05
-4.48065425601378e-07
-3.39715258201896e-05
-1.18680959392455e-05
6.19447876925189e-07
-4.97462191580863e-05
-2.58906754906595e-05
-1.50944553129248e-05
-2.50365518983877e-05
-1.23270364590435e-05
-2.86184440848788e-05
-1.57740290098109e-05
-6.57007838502614e-06
-3.01565555581852e-05
-3.80866399680475e-05
-4.72822302634858e-05
-1.12187672837582e-05
-1.47206898597872e-05
1.03950019028788e-05
-1.46541170721097e-05
-1.58125695849692e-05
-3.02417099305337e-05
-9.87214657356502e-06
-1.5159750875184e-05
-4.47758732173608e-05
-2.59265891579949e-06
-2.04548756961581e-05
-3.89693947439817e-05
-3.23565522428351e-05
-3.83607320251331e-05
-1.71292574826563e-05
-1.93542189551412e-05
-3.39173276035295e-05
-2.04676658421535e-05
-2.56163104173196e-05
-2.51565042665499e-05
-1.42463506694652e-05
-1.83085121749443e-05
-1.38681877210044e-05
-2.73084154351603e-05
-1.42668049502121e-05
-2.34345319840558e-05
-6.28327902593394e-06
-4.41404574388625e-05
-2.57747645780356e-05
-1.72188010214216e-05
-8.9915671318166e-07
-4.62337915884075e-05
-2.09568015433232e-05
-5.11969480441339e-05
-2.60016163543236e-05
-2.94196241165621e-05
-3.38021860210216e-05
-3.46696579336452e-05
1.25695588867769e-05
-3.24984527356162e-05
-3.38060278008761e-05
-3.93930294792973e-05
-2.07898413637335e-05
-5.9499142213786e-06
-2.27989047796728e-05
-6.73554166247752e-05
-2.23906917094311e-05
-2.3876544270713e-05
-2.63578902037155e-05
-1.55076442859133e-05
-3.22855068168351e-05
-2.62461813152878e-05
-1.44197656690899e-05
-1.63847345872722e-05
-1.97389093951689e-05
-9.00503196650717e-06
-1.9024599908113e-05
-2.00531688808639e-05
-2.38715540809382e-05
-2.80172563459536e-05
-1.10862910431455e-05
-2.72439024051297e-05
-3.86819018565686e-05
-2.13692973806611e-05
-4.57809611982261e-05
-4.28844365676432e-05
-2.26823134693237e-05
-1.3449866334249e-05
-3.40222232171165e-05
-1.57154195909816e-05
-1.96332895152775e-05
-4.48168666550733e-05
-1.86898505342963e-05
-1.73759128028841e-05
-2.8892348140179e-05
-9.70682540043811e-07
-5.14548262345574e-05
-3.19508006852508e-05
-8.20622266019958e-06
-4.19685882070783e-06
-2.97296811417641e-05
-2.17394155260742e-05
-2.35987807107847e-05
-9.17872897721167e-06
-3.0025032777884e-05
-2.58128910633707e-05
-2.26058970748239e-05
-1.85095470993467e-06
-2.1540410953951e-05
-3.69172001584311e-05
-1.57256023923901e-05
-1.90738403638866e-05
-1.80132371493388e-05
-2.90375061866294e-05
-3.54343383507083e-05
-2.9780653277823e-05
1.51418128182075e-06
-2.47063679283871e-05
-1.44775181624695e-05
-4.89124135312197e-06
-2.45993882768158e-05
-3.30604601050526e-05
-4.4365386778922e-05
6.60630621513682e-07
-3.06564232955393e-05
-2.15509444980617e-05
-3.86628069324888e-05
-2.71526107957457e-05
-2.08019243156627e-05
-3.86574633028149e-05
-2.81457184539983e-05
-3.23258716248075e-05
-1.09723818746093e-05
-2.53668219734575e-05
-1.85338046270949e-05
-1.74490286712321e-06
-2.43323153401908e-05
-3.67830169609687e-05
-1.15034327694642e-05
-7.77312825146728e-06
-1.51629480245947e-05
-2.46994776110901e-05
-1.14066813509641e-05
-1.23042321289888e-05
-1.64280527110272e-05
-2.80165324778086e-05
-3.08677026895777e-05
-2.04948189002322e-05
-2.38278362658805e-05
-3.80018498422391e-05
-6.87301585460486e-06
-5.79893302902642e-06
-9.82120238247139e-07
-1.89622335989488e-05
-1.63508793109023e-05
-5.2763010709324e-06
-3.76865132683696e-05
-5.25519421887921e-06
-5.81236723481477e-05
8.08658357640374e-06
-3.18663943696579e-05
-3.99703449419498e-05
-9.21063757368602e-06
-1.72026142457832e-05
-1.1873136977057e-05
-6.96215566471145e-06
-8.7791721759523e-06
-3.70843509255432e-05
-2.47938252152445e-05
-1.21836367199608e-05
-3.90759318081929e-05
-2.64954415881125e-06
-3.08197390186659e-06
-3.90721307927113e-05
-4.52245593695338e-05
-2.47001505001158e-05
-7.67631349372075e-07
-2.01844519888735e-05
1.56327764930164e-05
-8.13281547474916e-06
-1.92774811845511e-05
-5.16720622611993e-05
-1.6056718909324e-05
-1.88837621021494e-05
-1.06038728149185e-06
-1.77024428556552e-05
-1.43715062372392e-05
-1.19152552793313e-05
-1.5208526739336e-06
-3.91519897296792e-05
-2.05356787616906e-05
-3.84067270537348e-05
-2.60628505972375e-05
-2.23515027287383e-05
-2.57971621965537e-05
-3.09738870608076e-05
-2.21118929337668e-05
-8.58918485603022e-06
-2.87658568261263e-05
-3.73115815470647e-05
-1.77437482905906e-05
-5.5125273516182e-06
-1.59148090643377e-05
-1.82627033981937e-05
-2.54498244892917e-05
-4.11850185829862e-05
-2.09348989023567e-05
-5.04673823310486e-05
-1.37590241970628e-05
-1.56403174056101e-05
-3.46371738161536e-05
-2.31221168745398e-05
-4.13903043848082e-05
-2.94243253469907e-05
-4.26151312215236e-06
-2.86680178395699e-05
-1.55480305858167e-05
-3.1041894913616e-05
-1.52310015777008e-05
-1.98412932804355e-05
-1.12025376501491e-05
-6.10213146492931e-06
-4.82087600800212e-05
-2.85085129701883e-05
-1.88015700986216e-05
-5.11000568716332e-05
-5.71168537969301e-06
-2.73245526475027e-05
-3.95503014975459e-05
-5.15999315858302e-05
-1.0252638665088e-05
-3.85241289566344e-05
-4.69676191131133e-05
-1.86299098229581e-05
-1.76747415623216e-05
-2.56464546296531e-06
-9.40326281395776e-06
-2.25187781029035e-05
-3.48659742716582e-05
-2.84244316136006e-05
-5.05117987465822e-06
-2.28100793956105e-05
-1.92884259738587e-05
-2.77460601491095e-05
-3.29412900016023e-05
-2.130943460416e-05
-1.1916660722188e-05
-1.90665872016307e-05
-2.86281263584976e-06
-1.98614500030076e-05
-4.08555351852982e-05
-2.11985586734915e-05
-2.83367258805317e-05
-2.8422592648094e-05
-1.15209161491533e-05
-2.83259306338182e-05
-2.01474357418029e-05
-3.47859861377189e-05
-2.81834414794327e-05
-3.45882926970156e-05
-3.50881690208015e-05
-3.76540928356475e-05
-1.77088134717897e-05
-2.63638045840394e-05
-3.00525997753185e-05
-1.42289562714599e-05
-2.10166374409293e-05
-1.43510283262133e-05
-2.39382757265752e-05
-1.90657989932051e-05
-4.05025300803044e-05
-1.37272461576481e-05
-2.21876763139927e-07
-2.01978216635427e-05
-2.2743498243283e-05
-7.07733837355299e-06
-8.44577688945038e-06
9.07926348450089e-07
1.49601252408841e-05
-3.71548661086674e-05
6.1121800409906e-06
1.10669997799341e-07
-2.07047077383856e-05
-2.16481411449339e-05
-3.46092355699173e-05
-2.26464990647728e-05
-1.52611711419625e-05
-2.7670526795602e-05
-3.24680533094536e-05
-5.26054904861566e-06
-2.94151180283402e-05
-2.60843400392985e-05
-9.31447085044193e-06
-2.25842087916093e-05
-5.37280440831029e-06
-5.07943256809388e-06
-1.79896450113625e-05
-2.47889219566737e-05
-3.33737610315406e-05
-3.19078604678149e-05
-3.35579253127821e-05
-4.72335926261622e-05
-2.27107463952537e-05
-2.67946429319006e-05
-1.79905445750638e-05
-6.39355643344886e-06
-1.5259999813089e-05
-2.18258895156745e-05
-5.78146639195223e-05
-2.27168669939441e-05
-2.50481778284301e-05
-2.21871772343727e-05
-3.43043987441705e-05
-2.75855283890033e-05
-1.05295762030632e-05
-4.5153163769504e-05
-1.67241787173331e-05
-2.13900515024036e-05
-1.67227905002421e-05
-1.85851958157622e-05
-1.21786422515196e-05
-2.9420611659281e-05
-2.49835078768597e-05
-2.75806772298518e-05
-1.52851138750598e-05
-2.67170325889246e-05
-9.45315799463913e-06
-6.58375441815518e-06
-1.89360665734021e-05
-3.70294707025823e-05
-1.81967518298788e-05
-1.57407180155736e-05
-2.71385096990117e-05
-1.08910362201952e-05
-2.31223702895113e-05
-2.47644458655618e-05
-8.54975465680307e-06
-2.26690643252576e-05
-2.11691361586769e-05
-3.01195924611531e-05
-3.77682355258012e-05
-2.6696466165039e-05
3.40830038140373e-06
-3.53558207683937e-05
-2.09430135267877e-05
-5.75915404142509e-05
-2.67011380765739e-05
-3.2592695881947e-05
-3.23021236701689e-05
-3.21205802252848e-05
-1.3321775436828e-05
-1.5534379230406e-05
-4.21934523316008e-05
-1.94771283442321e-05
-1.57405349601685e-05
-5.28379892686017e-05
-1.49124094661877e-05
-1.35738032787492e-05
-2.67387515168453e-05
-2.82654668863849e-05
-8.26567805047037e-06
-2.10390116721431e-05
-2.28018227469264e-05
-2.77530953796961e-05
-1.23904267312692e-05
-2.69770945097639e-05
-2.07372401413618e-05
-2.48154370323263e-05
-1.93029933050281e-05
-3.83548903335587e-05
-1.6910303484684e-05
-1.41680777384139e-05
-4.51086165818525e-05
-1.4061277953546e-06
-2.19067684862775e-05
-3.87478313725532e-05
-2.88528953694755e-05
-9.76117305773315e-06
-1.73332704792206e-05
-4.12189180489955e-05
-1.92112292764982e-05
-1.50154902517285e-05
-2.39417504587298e-05
2.39964208582233e-06
-1.822530310316e-05
-2.1142485128248e-05
-1.90295587446198e-05
-2.66925486761771e-05
-6.70362334522711e-06
-2.15661957321284e-05
-2.69438906541522e-05
-4.2641433652223e-05
-2.59494264546027e-05
-2.22009188611705e-05
-2.12189688799234e-05
1.01437706341778e-05
-1.37034118966661e-05
-3.40780648003905e-05
-2.70583628745421e-05
-2.17570931657075e-05
-2.85265786261282e-05
-3.87263029744385e-05
-2.37819659828276e-05
-3.85140107890259e-05
-1.36322404963097e-05
-4.12243152566546e-05
-4.61014673079331e-05
-2.56061674972432e-05
-8.14479289637313e-06
-1.97972106933132e-05
-3.13632603235624e-05
-2.03304697112707e-05
-3.55288866672026e-05
-1.9483544402692e-05
-3.52339307612796e-05
-1.83066020829006e-05
-2.31018601149813e-05
-3.55127488598331e-05
-1.97611704289308e-05
-3.32791379708917e-05
-2.11821018272624e-05
-4.17384009672674e-05
-1.79582339086669e-05
-4.52819813933855e-05
-1.69580723958668e-05
-3.87301108320692e-05
-1.23648808404466e-05
-1.40371447176984e-05
-3.2862764404961e-05
-1.48920102026757e-05
-1.38884011982256e-05
-2.46798936580606e-05
-1.26675874261349e-05
-5.51782440800336e-05
-8.16988901419832e-06
-2.24397493359396e-05
-5.08625184406681e-05
-5.30562487710661e-06
-4.27729185030401e-05
1.29617193090597e-05
-3.63089089301697e-05
-6.60673791159843e-07
-4.73595141061086e-05
-2.16793632406296e-05
-1.93247047350439e-05
-4.76941203022237e-05
-2.31251082447472e-05
-1.72780871238234e-05
-5.98628794385355e-06
-4.59686899427916e-05
-3.29914873431499e-05
-3.20832207344198e-05
-6.87604412753177e-06
-2.82982414180701e-05
-1.38414085397574e-05
-3.40257525546834e-05
8.59311514581458e-06
4.74154485721263e-06
-2.45903898962308e-05
-1.03550554484804e-05
-2.96345661827755e-05
-3.10256602112022e-05
-3.25392407419321e-05
-3.56516253128804e-05
-6.15753546704563e-06
-7.66700509640369e-06
-4.33222366539514e-05
-1.9600592416602e-05
-8.33088460348045e-06
-2.70236329428229e-05
-4.51591573260233e-05
-1.15417162877756e-05
-1.83490920223218e-05
-1.65869924319654e-05
-2.27874739431971e-05
-2.88924440877873e-05
3.6053905313718e-06
-1.44685320676134e-05
-2.23904266816514e-05
-1.46093525582361e-05
-4.72980857493943e-05
-2.31537825857717e-05
-3.43555010368892e-05
-1.89619781788415e-05
-2.09882926953797e-05
-3.27889869151212e-05
-1.91147574611913e-05
-3.32362374356973e-05
-2.88937095061803e-05
2.08540863249041e-06
-3.59152302305651e-05
-3.93747949637569e-05
-3.34033495505406e-05
-2.93234071637179e-05
-2.04229200128117e-05
-3.40875484877511e-05
-3.40969830767493e-05
-1.66842100516086e-05
-1.2891931944185e-05
-3.18104819396909e-05
-2.57222307746976e-05
-4.2976420238297e-05
-2.18817698338249e-05
-4.00742644967881e-05
-6.54783963209607e-05
-2.40119145437425e-05
-5.31566159418924e-05
-1.73894591022406e-05
-2.183759195557e-05
-1.819990845646e-05
-2.03398623618215e-05
5.86103756672786e-06
-3.99284236673469e-05
-3.10311607563018e-05
-3.42312597622619e-05
-2.91990639498258e-05
-1.8696285606426e-05
-2.53087339203225e-05
-2.70069968923323e-05
-2.55674833556077e-05
-1.74997007256396e-05
-1.6883370169884e-05
-2.56388205090965e-05
-3.20561698847263e-05
-3.06239112836663e-05
-1.12521008315606e-05
-3.98363529768471e-05
-2.68423460682804e-05
-3.69286831152205e-05
-1.50020573135637e-05
-3.0475893835454e-05
-1.99302245392359e-05
-4.64214346101465e-05
-2.30467079915199e-05
-6.46372420641884e-06
-2.59266103449502e-05
-2.38947884914842e-05
-2.77208119509866e-05
-2.41902014487845e-05
-3.88316741744583e-05
-1.95664533270064e-05
-2.73157583243638e-05
-4.95660716823406e-05
-3.70322650777908e-05
-3.53308671470232e-05
-4.13226881963442e-05
-3.21083221499028e-05
-1.91449321285694e-05
-3.03580583223474e-05
-1.90546630458151e-05
-2.14989581191639e-05
-5.01972991098784e-05
-6.06617280772741e-06
-2.62789832999285e-07
-1.02339396483293e-05
-3.00449487505617e-05
-8.82703953981181e-06
-2.31276046067783e-05
-8.68918341394965e-06
-1.36290955194305e-05
-1.03551452598555e-05
-8.58842803571014e-06
-8.51098745880698e-06
-3.9351492759328e-05
-5.84004123186449e-05
-3.43875281542769e-05
-1.77733153687986e-05
-3.33392190442198e-05
-3.38490922510499e-05
-3.909570924806e-05
-4.26101264614157e-05
-7.43157532640785e-06
-7.99136164966313e-06
-2.9704219288566e-05
-3.36166610423706e-05
-2.63685289498881e-07
-1.48295953943378e-05
-2.68229634212659e-05
-4.57369334316715e-05
-1.53556719086416e-05
-4.29378070175698e-05
-4.23019541351154e-05
-1.283677657206e-05
-1.70390520195461e-05
-2.3966032456612e-05
-1.81003255113237e-05
-6.12399964706257e-05
-2.62053281640776e-05
-3.31523238091904e-05
-5.17602624455158e-05
-9.37340134012896e-08
-3.10335448612179e-05
-3.08687680445179e-05
-2.19516979417398e-05
-2.90230967513684e-05
-4.87435539472355e-05
-4.83084069680053e-05
-3.69079970679186e-05
-2.28883120230828e-05
-7.69329216562406e-06
-2.06277814158663e-05
-2.27032792036738e-05
1.19802763375937e-05
-2.80959361760869e-05
-3.18680511122e-05
-2.90674328042117e-05
-5.90297076093326e-06
-4.04044225714945e-05
-4.25791332669518e-05
-3.54540392064895e-05
-1.95044296404273e-05
-7.40399040104722e-06
-2.04839930821076e-05
-1.7017274625097e-05
-1.97017689669687e-05
-2.05624841302468e-05
-7.23028959623325e-06
-1.54170717174681e-05
-1.08468466396569e-05
-1.43702174000698e-05
-1.67274046352817e-05
-1.05234246520945e-06
-3.91422520775003e-05
-2.11806126496871e-05
-2.65185362108648e-05
-2.60227811276193e-05
-2.19507927558566e-05
-3.22940205354975e-05
-3.24284407068755e-05
-1.48002310576561e-05
-2.12757389303651e-05
-2.11129478494642e-05
-4.79305719171732e-05
-3.51343834757277e-05
-2.68883468747492e-05
-3.13657435178512e-05
-1.78587762301499e-05
-3.55106387292688e-05
-3.34237396930857e-05
-4.920010000464e-05
-1.9199689906397e-05
4.80417482089113e-06
-3.98147478279513e-05
-2.32581855694243e-05
-5.00600937665967e-06
-1.86921100036309e-05
-9.91495745628153e-06
-7.51714751772936e-06
-2.98076864795363e-05
-7.30440470161429e-06
-1.19681391236497e-05
-1.46835312610665e-05
-3.21941851460177e-05
-3.86142766538543e-05
-5.02052371077402e-05
-2.58294584456862e-05
-2.92031361792809e-05
-1.07907217186602e-05
-1.40458193781595e-05
-2.94042366008966e-05
-4.41006804581683e-05
-2.69590417718481e-05
-3.1661926763722e-05
-7.16031460646856e-06
-2.1035818487017e-05
-2.18003166312488e-05
-3.31183696795895e-05
2.34870916816054e-05
-1.17464512225849e-05
-4.57666245966256e-05
-1.35389879043774e-05
-1.48705632939713e-05
-2.97662158290335e-05
-3.11247204156438e-05
-4.7290701068737e-05
-5.75557726378604e-05
-1.70438460732295e-05
-5.03883804347918e-05
-5.56161735420027e-06
-2.15537284454725e-05
-1.94158144663086e-05
-1.7253487991295e-05
-2.55334526684616e-05
-3.05813643095611e-05
-2.34044968525765e-05
-3.30862023651872e-05
-2.58888637448148e-05
-1.47887429651677e-05
-3.59518870856228e-05
-5.88582961031246e-05
-3.43070252074153e-05
-4.55502916128838e-05
-3.02256508756024e-05
-3.39646125052152e-05
-9.6687018119026e-06
-2.70580541488888e-05
-2.098386869045e-05
-2.19144973226165e-05
-7.64013572734042e-06
1.06316004418027e-05
-4.67009270494039e-05
-3.70082986823004e-05
-2.15544576258591e-05
-1.72924961555873e-05
-3.34566135632152e-05
-1.14928709160111e-05
-2.62066433217853e-05
-1.0333479660769e-05
-2.62590740323163e-05
-2.40882536993662e-05
-2.1850997306251e-05
-2.54096495429132e-05
-3.91218723615378e-05
3.15153619440753e-06
-5.19970166399176e-06
-3.01790367212314e-05
-3.3100434373737e-05
5.76764290470792e-08
-5.11243226456434e-07
-1.57912998281714e-05
-3.1881153169428e-05
-1.86228926612358e-05
-2.62365939994475e-05
1.70119137117268e-06
-2.49366506030638e-05
2.08626865441692e-05
-2.07028843921902e-05
-9.64322932306163e-06
-3.24687805703989e-05
-1.62822371698341e-05
-3.64212531823578e-05
-2.50274570165169e-05
-3.25126639963839e-05
-3.65399581692744e-05
-4.98741765727456e-05
-2.43623307437552e-05
-1.49843982624736e-05
-1.31579614512504e-05
-2.05271114114457e-05
-5.16543582253045e-06
-1.21997931172554e-05
-1.34558093096206e-05
-4.78804910943718e-05
-2.96144192419826e-05
-2.75575883564121e-05
-1.15485474435142e-05
-3.5684146912793e-05
-2.83942805056884e-05
-3.02456336871147e-05
-3.6666888114959e-05
-3.71088113061571e-05
-2.34371839833694e-05
2.960288658768e-07
-6.68504485456789e-06
-3.67862195318156e-05
-1.77334803096571e-05
-2.70320063825242e-05
-4.57418489288777e-05
-2.38179178075158e-05
-3.76703878019743e-05
-6.51450250223574e-07
-3.83221541556802e-05
-2.86555846390022e-05
-1.44548161167526e-05
-1.96855251404491e-05
3.26433737139628e-06
-2.63370515604771e-05
-3.10728630712605e-05
-1.6249472934549e-05
-1.65811967167932e-05
-1.47181222240909e-06
3.59599572347587e-06
-8.75234047579704e-06
-1.32056210243561e-05
-2.77999327258945e-05
-2.31303837526931e-05
-3.62150583832184e-05
-1.5020254336229e-05
-3.3841610629561e-06
-4.65952686869374e-06
-3.51292751246459e-05
-1.6393673516501e-05
-2.74991151227305e-05
-2.39193672747798e-05
2.19144929544485e-06
-3.65310969102941e-05
-2.79109542248834e-05
-3.22859775996415e-05
-2.33202705056897e-05
-5.03026970899685e-05
-1.89613725391197e-07
-2.11308231185777e-05
-3.82836599722649e-05
-1.6852006250838e-05
-3.80481881332195e-05
-1.05299138569334e-05
-2.54265389564983e-05
-1.06271662969885e-05
-2.60861543928701e-06
-2.30805694813855e-05
-3.01885982373269e-05
-4.43788591326267e-06
-3.19289313680746e-05
2.53259599440326e-05
-4.1166933064971e-05
-3.32902062757968e-05
-1.80711416463206e-05
-1.98314793525607e-05
-4.89122232731993e-05
-2.29181692787973e-05
-1.89105612505035e-05
-4.33974360426081e-05
-6.13413976622093e-05
-2.69205071958698e-05
-3.52404966404938e-05
-4.2317448589714e-05
-1.82839214585205e-05
-2.55531575438441e-05
2.7610768707772e-06
-2.31528571752681e-05
-2.05200309526066e-05
-1.2086193282015e-05
-2.63426454744501e-05
-1.34029871059706e-05
-8.49521193402309e-06
-2.08491662280198e-06
-3.10767366325927e-05
-2.93210474904449e-05
-2.55887938325558e-05
-2.08888207067205e-05
-2.90559588382989e-05
-3.7585464666927e-06
8.16150713595128e-07
-1.72523910145293e-05
-2.14473758522405e-05
-2.98755603160724e-05
-2.35996127730937e-05
-2.28971243797305e-05
-1.90230551296936e-05
-1.13420155612545e-05
-3.84414373098806e-05
-2.17967372124302e-05
-1.90659788578715e-05
-2.87541689118141e-05
-3.11460265231409e-05
-1.12998170966059e-05
-1.70804184140496e-05
-3.50632945519023e-05
-3.98205304938092e-05
-2.49381646045418e-06
-3.66388431600311e-05
-9.74856871651136e-06
-2.20902013635719e-05
-1.61877479274941e-05
-2.35745201026115e-05
-4.54036874652353e-05
-3.78736602363223e-05
-1.89193776952551e-05
-2.43718665750554e-05
-3.74092046794193e-05
-1.86855639902497e-05
-2.70884460578684e-05
-4.17883630523841e-05
-3.31383363962929e-05
-4.34907777578039e-05
-2.1863622602164e-05
-1.56589650704543e-05
-7.1859789165465e-06
-1.20737116415182e-05
-5.03905166779392e-05
-1.62482568018179e-05
-1.06264400208925e-05
-2.45804206490718e-05
-1.48918463202039e-05
-2.99316227049617e-05
-3.60346150996291e-05
-2.09843919450257e-05
-2.51062986904854e-05
-1.68842225721024e-05
-2.13332743284975e-05
-1.46427337692395e-05
-7.00106890040691e-06
-2.65837059124286e-05
-2.50726244421026e-05
-4.30091875712823e-05
-5.43722748536037e-05
-4.02740680493266e-06
-1.6686010937938e-05
-2.01959461200847e-05
-2.07634600091705e-05
2.45085248543715e-06
-1.5440554333103e-05
-2.95086995161098e-05
-2.24751396338924e-05
-3.68591820404594e-05
-1.77858789993522e-05
-3.45268398763754e-05
-1.3387965395948e-05
-2.95248787794035e-05
-2.24415299672978e-05
-2.3252389958332e-05
-2.47394620889885e-05
-2.39363835156064e-05
-3.05099084079546e-05
-2.19595371103744e-05
-1.03047931588564e-05
-1.57053906982671e-05
-9.27204394380557e-06
-1.633840861378e-05
-4.94750437785888e-05
-2.08813263678311e-05
-5.02509895755934e-05
-1.64047284308457e-05
-3.4089183862773e-05
-4.07558819053776e-05
-7.70865673437129e-06
-1.47837118023282e-05
-4.18340034347419e-05
-2.37672852396651e-05
-2.21106920771129e-05
-2.24538633760896e-05
-5.91394959635479e-05
-8.56857336512884e-06
-5.30189475720336e-05
4.7943132988695e-06
-3.45636862895222e-06
-3.49429789534294e-05
-3.85474174049213e-05
-2.82589439524301e-05
-3.15011791500361e-05
-2.63048819888668e-05
-4.20520819027695e-05
-2.23027132436036e-05
-2.74247718594276e-05
-2.22228292793664e-05
-1.67871302167372e-05
-8.35813016402002e-06
3.72562724903871e-06
-2.66546511087977e-05
-1.34084259277065e-05
-3.55670977886128e-05
-1.23079838380921e-05
-3.0278276376036e-05
-2.86166057414482e-05
-3.46419981560464e-05
-3.18184831243726e-05
-3.27775173054283e-05
-2.94314276372787e-05
-2.61562633473336e-05
-4.58909635969381e-05
-2.54958006377234e-05
-2.86021991733494e-05
-3.79557310448299e-05
-4.04003685276578e-05
-3.61007441207319e-05
-3.02125162953902e-05
-3.44904591271964e-06
-3.23584139041143e-05
-3.42974961272239e-06
-1.85669898122192e-06
-2.96025616784688e-05
-1.61662637600657e-05
-2.1389703143239e-05
-1.08767062074434e-05
-3.28157613603182e-05
-3.26050153522713e-06
-6.00670149339747e-06
-2.26720597611279e-05
-3.74699453134579e-05
-6.97651464020572e-06
-2.40576641989984e-05
-1.39448682277359e-05
-1.8346670823141e-05
-2.46937127394954e-05
-1.07821228658329e-05
-2.0128424858178e-05
-3.58419730297917e-05
-1.80136768362087e-05
-4.9544352404837e-05
-9.40606241149089e-06
-1.26797024144255e-05
-2.94795659659214e-05
-2.39353523466561e-05
-2.20978177835171e-05
-1.9489251182633e-05
-2.84879663322643e-05
-3.62461514452784e-05
-7.03954990871606e-06
-2.99338242118141e-05
-1.20849913832898e-05
-2.24634807867564e-05
-2.61101984239964e-05
-2.54249139406887e-05
-1.77110504042402e-05
-8.71105338952802e-06
-2.30158437416041e-05
-3.90055198008186e-05
-1.73001509776724e-05
-1.08125713520102e-05
1.32599714390195e-06
-3.80605291848585e-05
-1.6039557272258e-05
-6.65091613598979e-06
-2.05701356061068e-05
1.09596360030267e-05
-4.52896694912603e-05
-2.44521867168098e-05
-9.92517421952582e-06
-2.49132674986136e-05
-2.79879427067484e-05
-1.04258302465939e-05
-2.29883905665049e-05
-3.33495927048502e-05
-4.0543711105262e-05
-4.0635481917515e-05
-3.74005926503645e-05
-2.41661215807415e-05
-1.42656276098035e-05
-9.82579176201976e-06
-3.49221205084641e-05
-4.82253927479302e-05
-3.21280831260288e-05
-2.00158899498395e-05
-2.87524111446769e-05
2.21278785390772e-06
-1.11589877591766e-05
-2.66926411661685e-05
-5.11441324336742e-05
-2.20558149560398e-05
-2.15226754466113e-05
-7.76235194530039e-06
-2.27562906239724e-05
-2.08559898967892e-05
-3.18249355894244e-05
-3.10935692405205e-05
9.72928418302227e-06
-4.41748101883253e-05
-1.56829578286461e-05
-3.06957045473607e-05
-4.17796811628228e-05
-4.87163845193748e-05
-4.74793375657288e-05
-2.4443169067824e-05
-1.74060355167042e-05
-1.84557859321944e-05
-1.28549470640177e-05
-3.60160841230647e-05
-3.72738676187113e-05
7.4464539913803e-06
-2.75457320888062e-05
-4.53859455716144e-05
-2.21437073110708e-05
-3.1225491644565e-05
-2.55486434794197e-05
-6.13904205571784e-06
-2.38250993880888e-05
-4.84975245382252e-05
-4.13217859264766e-05
-3.6434664582429e-05
-2.00097704576961e-05
-5.19792665389448e-06
-1.54464944608065e-05
-3.34597244592322e-05
-2.21810781044648e-05
-1.79940924688241e-05
7.02588977638954e-06
-6.53395055468665e-05
-1.37610541547192e-06
-2.40127955380128e-05
-2.23998962133485e-05
-3.71963029071879e-05
-3.53472722346838e-05
-3.32920669052308e-05
-1.93988137855231e-05
-3.66890194052038e-05
-2.10999347367242e-05
-1.75916464232261e-05
1.01152519139096e-06
-3.98680644941775e-05
-2.07930732813491e-05
-3.53523309618967e-05
-1.67381061648825e-05
-2.13783532889169e-05
4.50768935931935e-06
-3.00861511842907e-05
-4.16357361647037e-05
-5.34840887941435e-05
-1.31194506910538e-05
-1.53323793039299e-05
3.06161902590537e-06
-8.13422607768556e-06
-1.70235743562465e-05
6.55933005697876e-06
-3.08527822010248e-05
-2.66241904148152e-05
-4.06811521715437e-05
-4.374270299818e-05
-5.50849183497645e-05
-4.94806127267257e-05
-3.35942058047588e-05
-3.0179317518445e-05
-4.03725479068748e-05
-2.54756485859779e-05
-4.43146875472398e-05
-2.18401727102471e-05
-8.9375463385436e-06
-1.70612515030689e-05
-3.41505684206505e-05
-8.47424516973716e-06
-1.46596601979192e-05
-2.38535589186048e-05
2.59399030776838e-06
-1.24890463774357e-05
-4.50604451168651e-05
-2.85475382614311e-05
2.4970292022177e-07
-9.11959915007037e-06
-7.6366234285988e-06
-1.70983336466935e-05
-1.53887965666979e-05
-2.67484323338273e-05
-1.74316881249421e-05
-6.4611531538633e-06
-1.30114027861893e-05
-2.4298076540607e-05
-4.54397740256381e-05
-2.57114254357674e-06
-3.31875075450176e-05
1.69186476941061e-06
-1.93978863506328e-05
-4.09076991896932e-06
-4.35013748441297e-05
-3.78999638833775e-05
-2.13280260859483e-05
-1.54727492319797e-05
-3.38335343264182e-05
-4.05549805271875e-05
-3.33681702656625e-05
-1.0295588665856e-05
-1.63818218597971e-05
-2.27049924697644e-05
-2.63663211483916e-05
-4.42828607556655e-05
-2.80927631436868e-05
-4.03979005657142e-05
-3.30502925112642e-05
-4.99737825870216e-05
-4.17412242345671e-05
-2.95896901284565e-05
-3.98603210678059e-05
-1.62654576015299e-05
-1.67505797433536e-05
-4.16559600041444e-05
-3.30960879580869e-05
-1.95358958941357e-05
-5.37486284072016e-05
-1.8553530583701e-06
-9.67941947087737e-06
-1.35932348126394e-05
-1.33546840317764e-05
-2.02317640391595e-05
-3.68075671564279e-05
-1.4729336920008e-05
-3.23349331064219e-05
-2.15547810521694e-05
-2.86119546998605e-05
-8.11540949155778e-06
-3.50934803722171e-05
-3.24710943762898e-05
-2.30744184575003e-05
-1.93962333341967e-05
-2.48813829297078e-05
-8.43236286218121e-06
-2.90820247795935e-05
2.39949956579886e-08
-2.68577647560947e-05
-3.68098201238335e-05
-3.5808260299613e-05
-2.32385985192603e-05
-1.87251384075796e-05
-2.52090935925895e-05
-6.47713429776978e-06
-2.5145524816268e-05
-3.07740525854367e-05
2.0033379586441e-06
-1.27177193826657e-05
-2.66622635074786e-05
-3.22116848017728e-05
-1.80254739606277e-05
-3.47740676538257e-05
2.58886574317785e-05
-8.41592442448697e-06
-2.01078263148228e-05
-2.9519141668793e-05
-1.74821822844469e-05
-1.26220427251793e-05
-1.29671126687203e-05
-5.6509777385861e-06
-2.36521824013066e-05
-2.91781348258205e-05
-1.13945974836157e-05
-1.43437980503394e-05
-2.60269693708394e-05
-3.52123026780326e-05
-7.92187810852953e-06
-5.33869442044466e-07
-2.35712157184277e-05
-5.67987951408746e-06
-3.2732770581069e-06
-1.91043424396057e-05
-9.3754853949701e-06
8.47678459537266e-06
-4.94408086234548e-05
-4.34761952081431e-05
-4.49998352090966e-05
-2.74424375961303e-05
-1.94971736629192e-05
-2.88776720309005e-05
-2.95329019514383e-05
-1.34234203079935e-05
-1.49116820528381e-05
-3.18669372726832e-05
-4.99727858041842e-06
-1.1758461983633e-05
-3.05802498115417e-05
-3.15505861624493e-05
-3.05943898516957e-05
-2.5431521331875e-05
-2.43673583097284e-05
-1.70151064619838e-05
-2.18320300681769e-05
-1.66618251070926e-05
-4.84664443158585e-05
-3.18680297552463e-05
-2.67535101486458e-05
3.34638587558021e-06
-1.97020055991124e-05
-4.96281234049879e-05
-4.75115278628369e-05
-1.53588452971422e-05
-1.84092113111656e-05
-6.3084041268696e-06
-3.83538260788413e-05
-1.64758994021293e-06
-2.26344584112642e-05
-8.2385767126839e-06
-1.2795610242151e-05
-2.95667107237029e-05
-4.68543486686412e-06
-3.31870514837404e-05
-2.31839318685926e-05
-2.66346075273447e-05
-3.01506470176315e-05
-4.31706780714779e-05
-5.7660898036362e-06
-5.68193029456743e-06
-2.9515219356884e-05
-1.60764646030661e-06
-4.4859587392366e-05
-1.54794645610155e-05
-1.34935456876951e-05
-2.31062052157001e-05
-2.71601128868284e-06
-1.4827766683143e-05
-2.28855193454173e-05
-1.90625208569106e-05
-1.50420707994636e-05
-4.19145317998171e-06
-2.53663456925972e-05
-2.55018501389101e-06
-8.55317366262178e-06
-2.10765579351286e-05
-3.9297474349823e-05
-2.42234993303645e-05
-2.04617831636965e-05
-1.53131144463221e-05
-3.33824074996768e-05
-1.49921989675356e-05
5.51644917619317e-07
-3.24731824929475e-05
-2.24220356019417e-05
-2.20411403187584e-05
-1.99289704356845e-05
-2.56016851081262e-05
-4.13037516435504e-05
-2.06755233391848e-05
-2.10473338222537e-05
-2.41896700897878e-05
-6.50769355000115e-06
-2.17851520461995e-05
-3.55121287453018e-05
-1.57920480281728e-05
-2.94682862224924e-05
-2.89954012523158e-05
-2.29732456885977e-05
-1.87734092492811e-05
-1.44042687685189e-05
-3.13458942619683e-05
-2.04297846353954e-05
-1.34840497260241e-05
-1.75018392176782e-05
-3.23556550171334e-05
-3.7654827972639e-05
-4.66367369454358e-06
-5.27490653172651e-05
-2.56834301683791e-05
-2.01373616302923e-05
-1.66851205752602e-05
-4.65313909741502e-05
-2.31281769063768e-05
-7.56179378982207e-06
-1.88763730295965e-05
-1.17742571021673e-05
-3.32419858411189e-05
-2.4458393605999e-05
-2.21103814163366e-05
-1.00755691045472e-05
-3.27127215807385e-05
-2.88166491685378e-05
-2.10824969403321e-05
1.73700013027522e-06
-2.31650029482671e-05
-2.56387061117441e-05
-1.38110751080429e-05
-1.85659176280436e-05
-1.54727542691363e-05
-1.95095300995207e-05
-6.12834987287188e-07
-2.75524469112097e-05
-2.44867106429292e-05
-9.98169315061529e-06
-2.66994976357346e-05
-4.27052937780784e-05
-3.30383288144706e-06
-2.90785862979357e-05
-2.17819955176237e-07
-2.55339968513223e-06
-5.27837576226719e-05
-2.26245671400227e-05
-9.02489487202918e-06
-9.66236660950638e-06
-5.76728432809952e-06
-2.20978734713816e-05
-1.28694982787921e-05
-4.70683897117674e-05
-3.18571775424366e-05
-3.20319244250851e-05
-3.66249843588833e-05
-3.0043568857524e-05
-1.92983464748908e-05
-3.91272304434787e-06
8.47598708437906e-06
-1.96567740944353e-05
-2.00896963809397e-05
-7.55628044919032e-06
9.20622767378063e-06
-5.96774628088843e-06
-2.35820327427794e-05
-6.35863950473639e-05
-1.58600655795728e-05
-1.19091147298278e-05
-2.47437556007044e-05
-4.22810877168231e-05
-8.63007822930534e-06
-4.39129024918917e-05
-2.59761410619962e-05
-2.28601162173099e-05
-3.4362051916171e-05
-2.08540584838229e-05
1.59955266512225e-05
-1.57028129461933e-05
-5.11598659142257e-05
-2.57059159847214e-05
-4.80862454568934e-05
-1.03016804430844e-05
-3.40813356260746e-05
-3.6289081905964e-05
-2.75572984750333e-05
-7.35133850369785e-06
-3.56130125762702e-05
-2.7656189062128e-05
-2.3336332319308e-05
-4.25397349208141e-05
-3.03643709319075e-05
-3.63743636978645e-05
-7.52269761641968e-06
-3.60139180943854e-05
-4.92554858884496e-05
-2.43110069637369e-05
-1.20470365229503e-05
-1.01329113852404e-05
-2.05559269285771e-05
-5.02482604165491e-05
-1.05890680068186e-05
-3.67096416935811e-05
-1.41614617141649e-05
-3.33269797622302e-05
-1.91421408004466e-06
-3.01103479318333e-05
-3.70551022961302e-05
-4.45404816293447e-05
1.32952461544081e-06
-7.3210394606075e-06
-4.30041971209914e-05
-2.51514581221167e-05
-1.56480814699553e-05
-3.33794190515569e-05
-9.07112901513661e-06
-3.89332424351522e-05
-2.03970606256965e-05
-1.68215256481312e-05
-1.43182977672006e-05
-2.17188075311207e-05
-1.64304425529983e-05
2.22580004789263e-06
-3.86540094959173e-05
-1.45325236721571e-05
-2.24716495206864e-05
-2.64495705317061e-05
-3.02347923300941e-05
-4.51163487372149e-05
-1.71080933722245e-05
-2.8930060611741e-05
-2.10569709845827e-06
-1.60240467820246e-05
-2.50255778960819e-05
-2.13048691659705e-05
-3.14755609684429e-05
-1.15592282602268e-05
-2.48110499350725e-05
-2.24180546946921e-05
-4.60505503579466e-05
-4.07010309773212e-05
-4.54711695531944e-05
-2.30264908123218e-05
-4.45019867176025e-06
-2.08828154371234e-05
-3.20943487798101e-05
-2.24592999636163e-05
-1.02314873126973e-05
-2.08941288092959e-05
-1.31430131026891e-05
-3.64682753309993e-07
-3.74368232961667e-06
-2.4727012309266e-05
-2.77439893191625e-05
-9.55995603289042e-06
-4.07751555707361e-05
-2.61917043051613e-05
-2.48591516930333e-05
5.75394025313378e-07
-2.31119787892523e-05
-2.09087348723785e-05
-5.74980176339808e-06
-3.79400118529147e-05
-2.49946687789485e-05
-2.72575869349682e-05
-4.72276824635449e-05
-3.49622750750063e-05
-2.80280109687505e-05
6.15941597589557e-06
-3.08986109799927e-05
-1.98956813078464e-05
-3.45493323413463e-05
-3.7356469915602e-05
-2.49392456801994e-05
-1.65746214868971e-05
-2.44901233600959e-05
-5.04581471189367e-05
-4.5724912188606e-06
-2.28714564031718e-05
-3.88124212700536e-05
-1.96992176237961e-05
1.5781654501265e-05
-2.89626260994184e-05
-1.44196567876511e-05
-4.21839773103406e-05
-4.12827897255632e-05
-9.98865875045499e-06
-2.17204559677485e-05
-4.42770497419148e-05
-1.86051152969319e-05
2.31886042912204e-06
-5.51988469800368e-05
-3.88306317722419e-05
-5.62515535720711e-06
-1.76664063433576e-05
-1.18244181987631e-05
-2.40556720295159e-05
-2.2023799432671e-05
-3.51496332721074e-05
-2.34116702172181e-05
-2.10655353019883e-05
-3.70185959482683e-05
1.81856579830373e-06
-1.40406397834123e-05
-2.42014470457706e-05
-1.71803795616222e-05
-3.360415529795e-05
-2.5506300950018e-05
-1.45432546889196e-05
-1.87216120493754e-05
-2.6124194630404e-05
-2.4194205089367e-05
-3.41040643591491e-05
-4.44943142184034e-05
-1.87983578570891e-05
-1.79759422083836e-05
-2.35179822074076e-05
-2.73676201808615e-05
-3.90386388148603e-05
-2.31243411693848e-05
-2.10115467989938e-05
-3.51428309737361e-05
-2.59241117382727e-05
-4.58404462796346e-05
-2.51789727526453e-05
-1.93191940210655e-05
-1.95950535216414e-05
-3.11573461857621e-05
-1.37675508454407e-05
-3.7581033086889e-05
-2.21505329846306e-05
-1.5236183804928e-05
-2.43884892542558e-05
-1.14373037629813e-06
-2.32555324951185e-05
-2.35833159678064e-05
-1.45058980050229e-05
-2.16440071940602e-05
-3.00579505450403e-05
-2.71837305574784e-05
-1.89891746221769e-05
-8.78949771279181e-06
-2.15273280889468e-05
-3.31186439889531e-05
-2.22377954971048e-05
-3.88233405728842e-05
-1.51741023890085e-05
-4.969803908085e-05
-2.28621347371247e-05
-6.07230616452351e-06
-4.94449367297959e-05
-2.80297641618575e-05
-2.1560484246635e-05
-1.45623171513478e-05
-1.73296636247093e-05
-2.11140392488238e-05
-2.59320886649906e-05
-1.43428528859821e-05
-2.08623981288368e-05
-3.18851183179052e-05
-2.24668490916274e-05
-1.97534045624233e-05
-3.3680864821717e-05
-2.73160430342562e-05
1.62772535911353e-06
-4.28863173075848e-05
-3.08164622841604e-05
-1.69987619282719e-05
-1.63574230082037e-05
-3.15803310819019e-05
-4.41306238256745e-05
-2.14944914806211e-05
-1.83191624185177e-05
-5.11701588482051e-05
-2.99189386680139e-05
-5.28649903560862e-05
-1.95138170334091e-05
-3.59065122616716e-05
-1.18153386578825e-05
-3.31011001192716e-05
-2.20199609165097e-05
-1.83038643083433e-05
-4.07751437000694e-05
1.20558371484845e-05
-1.62050808825739e-05
-3.12533430411215e-05
-3.15283224652992e-05
-2.80176128728404e-05
-3.07586890818065e-05
-4.2850590958069e-05
-1.93648611896957e-05
-1.10795349946015e-05
-1.49665455200376e-05
-1.71265908816455e-05
-6.48611628168239e-06
-1.80746771177735e-05
-2.15501304004044e-05
-2.8286309349854e-05
-3.21366992170525e-05
-1.56901781833225e-05
-2.08323213667936e-05
-1.88634833194936e-05
-1.05238718837922e-05
-5.1799655344504e-06
-3.73868180513996e-05
-3.21758440413179e-05
-4.69035119648447e-06
-1.58145323243906e-05
-3.50413690650791e-05
-1.86847208980608e-05
-3.13014906701999e-06
-3.17930496754697e-05
-9.34952391392131e-06
-1.93090173781329e-05
-2.30257856808867e-05
-2.60361712263408e-05
-3.40095617055041e-05
-3.28979089177748e-05
-2.04286596822432e-05
-1.9185766323705e-05
-1.86176033077166e-06
-1.9884447606972e-05
-2.0782837446599e-05
-4.54388002244237e-05
-4.54455489410945e-05
-3.05756447600997e-05
-3.71830572425194e-05
-1.10160904933734e-05
-3.68042987671407e-05
-1.72615706377242e-05
-2.01587124267439e-05
-4.36150570815252e-05
-3.20054318174831e-05
-2.81722491063083e-05
-9.02847062578949e-07
-1.38970669151883e-05
-1.35639494927048e-06
-3.62828635777272e-05
-2.44056454732585e-05
-3.44485300930778e-05
-2.33480524654885e-05
-3.18224766124537e-05
-1.60567815319723e-05
-6.28266140558066e-06
-1.18653276950218e-05
-5.3615884271817e-05
-2.34074437734274e-05
-3.76833593370025e-05
-3.50929019902363e-05
-2.29677110855595e-05
-2.44504014154047e-05
-3.0354117986133e-05
-2.94701280843403e-05
-3.51748644263679e-05
-1.74315917320374e-05
-4.52875404735169e-05
-4.65457180607943e-05
-3.13409289061351e-05
-2.16050339518031e-05
-2.64889946978253e-05
-2.56846900731041e-05
-3.78620565900158e-05
-2.53938315076992e-05
-1.06150007986037e-05
-2.03074039901199e-05
-5.65083335570645e-05
-8.89126757107925e-06
-1.13107189643777e-05
-3.32095926999425e-05
-2.05910499462711e-05
-1.73421737271045e-05
-2.90580371456712e-05
-3.65951108664095e-05
-3.27029715761055e-05
-1.54528589702259e-05
-4.4679667975797e-05
-1.46564237345602e-06
-1.39634480869406e-05
-1.16264270451197e-05
-2.03835785101915e-05
-3.49450843100247e-05
-1.51991407129873e-05
-4.08289995360666e-05
-3.041788677754e-05
-1.25402427797565e-05
6.09725056223197e-06
-2.43348289428551e-05
-3.00249211197749e-05
-3.39236767026246e-05
-2.46606763679721e-05
-3.3552877512242e-05
-1.28169502669386e-05
-2.51181161933631e-05
-4.2385983758324e-05
6.11030264079958e-06
-2.62736763022589e-05
-2.27974868665246e-05
-3.19059141940084e-05
-2.31052907421866e-05
-1.52367141964276e-05
-3.39865106807593e-05
-3.19327855480897e-05
-1.45928263548943e-05
-1.79716494907821e-05
-3.74740032037781e-06
-3.91374751426282e-05
-1.25961389522079e-05
-1.05284254671979e-06
-1.55032353808544e-05
-4.03824270164416e-05
-1.46969065342159e-05
-1.91043891223406e-05
-9.70608220450678e-06
-3.27776575766169e-05
-2.10715167543826e-05
8.99699784557587e-06
-1.09867390100687e-05
-3.66138195223446e-05
-1.39985039018705e-05
-4.09586991025377e-05
-1.1764757334328e-05
-1.95703044100698e-05
-1.93245125639734e-05
-4.13538462641138e-05
-3.87842833816083e-05
-5.76610155988904e-05
-1.31517840878585e-05
3.52917147084333e-06
-5.13440851978328e-06
-2.14884618165603e-06
-2.19552820500572e-05
-3.65237259266691e-05
-3.70869130388775e-05
-3.79894805318507e-05
-4.8435093805762e-05
-3.90652832195305e-05
-2.72189744146208e-05
-8.57466754699746e-06
-3.2801658232592e-05
-4.27467976867861e-05
-1.14084130391743e-05
-1.44814331786295e-05
-3.39512261572812e-05
-1.95970711951157e-05
3.57393241829594e-06
-4.70935299612893e-05
-3.374423616261e-05
9.18180471035743e-06
-3.51186432078935e-05
-2.40461541782029e-05
-3.24257403308016e-05
-4.01315038832781e-05
-1.37281192517577e-05
-4.0920247527212e-05
-3.14096308708614e-05
-3.60358031485318e-05
-3.35282856787323e-06
-3.07736312537182e-05
-4.17735630408901e-05
-3.38093942369285e-05
-1.10993703128654e-05
-2.17374830240144e-05
-4.36400808766228e-05
-1.41068900819657e-06
-7.90407927330931e-06
-5.20475950147355e-06
-1.92477292903759e-05
-2.30331853287374e-05
-1.60465460078272e-05
-1.57400116403507e-05
-1.93209248987573e-05
-1.64761214340034e-05
-6.81089564478045e-06
-2.41555305624107e-05
-6.12198245006108e-05
-2.16131677620603e-05
-2.48492757514977e-05
-3.38873372654653e-05
-2.58837069878643e-06
-1.24338656308197e-05
-5.99269293521759e-06
-2.82126460126562e-05
2.59313590517621e-06
-4.59028048856708e-05
-3.16775997652158e-05
-3.46520972339419e-05
-1.66116919512859e-05
-1.93761786770491e-05
-1.47304684838587e-05
-2.44258929632317e-05
-2.16856680967211e-05
-1.44034529859954e-05
-1.34238734996388e-05
-1.75907055442292e-05
-3.9701868453699e-05
-8.84719231800586e-06
-4.89741975864819e-05
-3.10013254572553e-05
-2.51948204740093e-05
-2.70963769483712e-05
-4.25816146016549e-05
-1.93150179142236e-05
-1.79387435727142e-05
-1.68143091660109e-05
-2.76862148945657e-05
-1.59139756068216e-05
8.45746114925786e-06
-1.92766204551495e-05
-2.8615779712061e-05
-2.78204353201544e-05
-4.46367320133661e-05
1.3826791799345e-05
-1.14574764415624e-06
-1.91494749823273e-05
-2.29629777552778e-05
-2.9585234608153e-05
-6.09381249448121e-05
-3.43438050573652e-05
-5.44276063269698e-06
-4.71000111906349e-05
-1.78928717271714e-05
-2.77908460987042e-05
-2.65996476522273e-05
-6.93414659021673e-06
-4.46317941663523e-05
-2.41106459912617e-05
-3.44758295417499e-05
-1.51906460318815e-05
-2.20414645684142e-05
-2.07761130555074e-05
-3.87977579023501e-05
-2.6262144150412e-05
-3.9959969044294e-05
4.71393480355069e-06
-2.20615439868982e-05
-9.53383651733635e-06
-3.40701752292193e-05
-3.32331289239535e-05
-3.09432888152537e-05
-2.86732998441692e-05
-2.38766935934908e-05
-1.67263152119733e-05
-2.85834768244931e-05
-2.4495114039715e-05
-3.77834703575394e-05
-5.02237931403043e-06
-3.36131263577787e-05
-1.33507250293486e-05
-2.92813274004661e-05
-2.93409246063301e-05
-1.42984605134912e-05
-8.90057023857885e-06
-3.61952032509279e-05
-1.80015055279399e-05
-2.64309040763103e-05
-4.11246281583051e-05
1.07322011268275e-05
-3.40484374774636e-05
-5.81343236594563e-05
1.0500759381765e-05
-2.23444341750864e-05
-2.04757959071073e-05
-5.28277698715637e-06
-1.30652017580346e-05
-1.13110403397446e-05
-3.1146385804179e-05
-2.62699160896608e-06
-1.50277633017708e-05
-1.33189671619211e-05
-3.08154310931711e-05
-3.57590674321301e-05
-4.80407490516902e-05
-1.61367219672349e-05
-2.06146981317617e-05
-3.03219806767852e-05
1.2327828775852e-06
-2.02146077267296e-05
-1.74542632796192e-05
-1.84741925951885e-05
1.39497733432298e-05
-3.25425395730322e-05
-1.93653990183877e-05
-1.95182575678082e-05
2.54946849066013e-06
-2.56453465095533e-05
-5.5915704956988e-06
-7.21786117563635e-06
-3.71193431047242e-05
-3.27607248699644e-05
1.77257386524407e-06
-1.37483538057781e-05
-3.4416754882122e-05
-9.68322226929216e-06
-1.05881801267331e-05
-2.26365989030993e-05
-3.91187466323229e-05
2.4557303358556e-06
-2.14128431625856e-05
-1.68632012988074e-05
-7.739934427271e-07
-2.64392176766965e-05
-1.73055177227662e-05
-1.14123645075025e-05
-2.22910074011668e-05
-2.6802537975755e-05
-3.31564148578411e-05
-2.73908472138257e-05
-4.08994501932075e-05
-1.51640741676484e-05
-3.03619320713926e-05
-3.50120547975995e-05
-2.38683999232636e-05
-2.19765921188876e-05
-1.89839395454204e-05
-3.80551037197144e-05
-3.63488552862528e-05
-2.56344082200033e-05
-2.22337114789194e-05
-2.76094992070919e-05
-3.71866152102943e-05
-4.14726721578589e-05
-3.58686985872104e-05
-4.24591955029962e-05
-2.49565490562928e-05
-2.06982446785823e-05
-3.28295506086691e-05
-1.21008664257716e-06
-2.68433844085618e-05
-2.92065138979021e-05
-3.43684777260502e-05
-2.71473252511763e-05
-1.41808836067711e-05
-1.55097283819813e-05
-4.10602411480527e-06
-1.37329911666594e-05
-5.25030000337856e-05
-3.393573473421e-05
-2.43782262718387e-05
9.79775644158435e-06
-3.04723228366752e-05
-3.61324628650135e-05
-2.21926973156776e-05
-3.58137864383101e-05
-1.41005874168212e-05
-2.46045855623788e-05
-2.72092497626156e-05
-1.72721708646201e-05
-2.24795743839737e-05
-4.1441499602228e-05
-2.32646574070098e-05
-3.12300351445155e-05
-1.5996941733465e-05
-2.97203206970481e-05
-4.93973971739759e-06
-8.08939662594208e-06
-3.35281373715908e-05
-2.80226077574358e-05
-1.81518581487626e-05
-1.45668984791931e-06
-1.29116355504958e-05
-3.12483438027298e-05
-2.20022034537558e-05
-1.52797211947166e-05
-3.28275013963175e-05
-2.12707893622486e-05
-2.95498020955927e-05
-3.5402915847503e-05
-4.9105128233263e-05
-2.29092206374206e-05
-9.99986257600168e-06
-1.10080643749434e-05
-2.95588016228855e-05
-2.11553240122336e-05
-2.86091002605608e-05
-1.74309127586585e-05
-1.68649895743671e-05
-4.01255215908194e-05
-2.28885967732757e-05
-4.28150411787637e-05
-8.86533409425704e-07
-3.29056094779727e-05
-3.99660150438391e-05
-1.47118487637638e-05
-4.05217066823917e-05
-1.11503163471914e-05
4.22442291688478e-06
-2.79128850327042e-05
-2.16244479101805e-05
-1.77007602106283e-05
-2.23903515797618e-05
-2.59963976864133e-05
-1.81277443894533e-05
-3.19561122907017e-06
-1.44041533207903e-05
-1.67451488820083e-05
-5.23171012671795e-05
-2.69764952834858e-05
-3.95752462356193e-05
-4.27623029827709e-05
6.59383445514813e-06
-3.12567307195582e-06
-8.06784350755978e-07
-2.42019798954737e-05
-2.39909862670032e-05
-2.63707565791354e-05
-2.41607055705121e-05
-2.25965186287791e-05
-2.41601283833054e-05
2.03143756520099e-06
1.47903601397164e-07
-3.88192865509141e-05
-2.10284647801581e-05
-3.14590017179458e-05
-2.09434469509732e-05
-4.83525499910761e-05
-2.6282526031887e-05
-1.49282652594078e-05
1.13393012591611e-07
-1.03759304863857e-05
-3.55304067351519e-05
-1.20598926178337e-05
-3.19330797743584e-05
-2.84424587039982e-05
-2.36228177230043e-05
-1.10172830388902e-05
-3.96279023368601e-05
-2.22837228611152e-05
-4.41494641849499e-05
-2.9077830927138e-05
-3.27970430053882e-05
-1.36461469708475e-05
-1.03571767989484e-05
4.79503262063789e-06
-1.51068183292344e-05
-4.4024442307397e-05
-3.58221904974571e-05
-2.75779112624763e-05
-5.74590623192998e-06
-2.32292153436291e-05
-5.44651223390153e-05
-9.79552112730384e-06
5.3929984010622e-06
-2.45557287613394e-05
-3.44364856810649e-05
-1.80903612153396e-05
-1.41626796157493e-05
-2.63029632964192e-05
-1.81879285571861e-05
-3.3614524720204e-05
-1.31149371576782e-05
-1.60486499172428e-05
-7.05896534493753e-07
-4.65610089622382e-05
-1.03489648467513e-05
-3.18676939231359e-05
-2.77214873955315e-05
-2.26625600043626e-05
-1.7694576759362e-05
-2.92923564345432e-05
-4.49936104109741e-05
-1.99664573930211e-05
-3.65054483571506e-05
-3.43639667591522e-05
-3.7442924918106e-05
-4.2167827672334e-05
-5.86906208842553e-05
-5.39099572058368e-05
-3.32255645234022e-05
-1.40924306842552e-05
-2.56270881425573e-05
-2.83377284801068e-05
-1.4482520572993e-05
-1.77693326933269e-05
-4.3861921737273e-05
-2.30441891437577e-05
-3.07153053409138e-05
-4.19755968197194e-05
-4.26762675161103e-05
-1.64904852340974e-05
-2.78741412325443e-05
-5.29715822721165e-06
-2.04860670841681e-05
-4.28538687640753e-05
-3.59843733801476e-05
-3.2758113399996e-05
-1.82193705626787e-06
-2.05840371953317e-05
-4.5212915180238e-05
-1.64070986636947e-05
-3.3308291852795e-05
-3.1551107669951e-05
-1.27634412959899e-05
-2.27386336322306e-05
-2.90830430620634e-05
-3.16931041797477e-05
-2.60793817405485e-05
-2.02132319943691e-05
-4.02402083104433e-05
-1.60912520881072e-05
-4.35805512629311e-05
-2.76842250278609e-05
-2.64096101098013e-05
-3.37250785852457e-05
-1.74295207380712e-05
-1.16674919730865e-05
-9.58028309112338e-06
-2.62612589077765e-05
7.04800238968036e-06
-1.53396734127115e-05
-3.99477065587726e-05
-1.05625681756877e-05
-3.04260500881294e-05
-2.75448114409937e-05
-2.31105694386224e-05
1.56391452349814e-05
-3.33188867203172e-05
-2.73410192853637e-05
-3.10751850180586e-05
1.1461759413307e-05
-2.78718176421966e-05
-1.31726776419749e-05
-2.71245020033471e-05
-3.45374662184311e-05
-4.09683165920392e-05
-5.19702656840613e-05
-2.33525944051746e-05
-1.45138032065268e-05
-1.65047292484378e-05
-2.13543136154852e-05
-1.75792113856844e-05
-4.5144232301875e-05
-1.65550416186492e-05
-5.0154033653353e-05
-2.81810147501065e-05
-2.49596270201236e-05
-6.66996122809786e-06
-2.45704461259162e-05
-3.65238595106345e-05
-2.53079742470474e-05
-1.87874431332502e-05
-1.98407638974706e-05
-4.00928292886402e-05
-1.54318486110967e-05
-3.82467610168008e-05
5.65126647949212e-06
-9.53592742885988e-06
-2.66131610889827e-05
-3.26962346156337e-05
-2.68857969554222e-05
-1.49175344485306e-05
-3.65301917689126e-05
-4.61625045847675e-05
-2.79122071312747e-05
3.43776151230416e-06
-3.99590247616035e-05
-4.34757291029143e-05
-1.27718186337695e-05
-3.70542567184504e-05
-3.16016395760779e-05
-2.73157835931592e-05
-3.30538807813571e-06
-9.05525404328719e-06
-3.1344301640875e-05
-2.11372512291891e-05
-3.47146334977845e-05
-3.24097616582913e-06
-2.76200290975529e-06
-2.83524091263435e-05
-3.43004832979083e-08
-3.64474342834399e-05
-3.73243402221806e-05
-1.45507146942929e-05
-4.33952999908597e-05
5.85760988020352e-06
-2.67662667536461e-05
-1.6178508997158e-05
-3.63817820916227e-05
5.6902098504726e-06
-2.06608500494438e-05
-1.76779913076081e-05
-2.25688209840893e-05
-4.40503616331462e-05
-8.02102719608507e-06
-1.89579888378701e-05
-1.98196463065217e-05
-3.64445658887643e-05
-5.61306456523555e-05
-3.40820469355264e-05
-2.57648612590873e-05
-2.02187266017581e-05
-1.0853971068217e-05
-4.89764406283549e-05
-4.9131683752759e-05
-2.03149453114862e-05
-1.8226606008107e-05
-4.38093539321716e-06
-2.67250730542399e-05
-4.00047376931793e-05
-1.47550869096221e-05
-3.27285102732069e-05
-1.96122992999754e-06
1.8876194537866e-07
-1.17818637066936e-05
-1.51316074321439e-05
-3.52237102571604e-05
-2.18983613759773e-05
-4.03047278850343e-05
-1.98649535319047e-05
-1.46988091113288e-05
-2.996709736574e-05
-1.36382877544845e-05
-2.32177747985348e-05
-2.59504488503027e-05
-1.61992506352746e-05
-6.85825736614195e-06
-1.44556111157206e-05
-9.6390473957537e-06
-7.83122239525914e-06
7.97281954436635e-06
-2.12474464665391e-05
-2.77760129688606e-05
-3.292392449679e-05
-1.09374111683956e-05
-4.00533012023091e-05
-3.04953090440108e-05
-3.53022942075053e-05
-8.80289040151838e-06
-3.16746266952989e-05
-2.72767553244421e-05
-2.73882013069855e-05
-6.05400873301724e-06
-2.1508277526236e-05
-2.59749685631892e-05
-2.62039720732704e-05
-1.68844315863927e-05
-3.34694393223523e-05
-2.51183901630288e-05
-2.50349802800856e-05
-2.28445810877434e-05
-4.90123416073127e-05
-3.47572095266029e-05
-2.18315159575289e-05
-4.09618758058121e-05
-2.56214866151988e-06
-1.89531603913686e-05
-2.82025617197546e-05
-3.53243142688694e-05
-9.33024141786162e-06
1.17846880123457e-05
-4.50812180498479e-05
-3.35843617808058e-05
-5.79983700246317e-05
-2.79247900753834e-05
-1.88306728054756e-05
-1.60528549286609e-05
-4.42091590165312e-05
-1.64465830935436e-05
-3.40630749677218e-05
-5.52682545705481e-06
-2.41884427962249e-06
-3.01083304761895e-06
-3.30633457207449e-05
-3.21079806756502e-05
-6.83039338455348e-06
-8.06717018210206e-06
-3.22702924649177e-05
-1.54114111312621e-05
-3.77501916431497e-05
-3.95827424525793e-06
-3.04005740081519e-05
-1.10452068973541e-05
5.84074392481736e-06
-9.03311035573436e-06
-2.80480225122917e-05
-1.83188791959981e-05
-1.76006389158256e-05
-2.06810809193562e-05
-1.26620281291921e-05
-1.77360875553442e-05
-6.99434911039141e-06
-5.14846549473356e-07
-1.9168612056068e-05
-4.18867699040861e-05
-4.41806986990891e-05
-3.23316890926337e-05
6.66437459486501e-06
-2.87707249680333e-05
-2.56039209937858e-05
-1.66580290878139e-05
-3.11101667696266e-05
-6.81418577115865e-06
-1.61432499748935e-05
-2.2862364311678e-05
-1.61336630016706e-05
-2.37565057877491e-05
-1.95367751243888e-05
-2.03689395244198e-05
-3.49657620657839e-05
-1.4585211747247e-06
-2.22212394899778e-05
-1.59756105671288e-05
-3.39972399187696e-06
-1.34959706582975e-05
-1.39384794643683e-05
-1.77880141507652e-05
-1.85597303386334e-05
-1.90633052345729e-05
-3.87175581831433e-05
-9.63428925870078e-06
-1.664796376631e-05
-2.84695430741116e-05
-8.36829021008083e-06
-4.61828504368295e-05
-3.37398669781253e-05
-3.31230949707927e-05
-9.99738916751688e-06
-2.67969489558617e-05
-2.06757549028709e-05
2.88772269964282e-06
-1.67169140214009e-05
-1.13110605481723e-05
-2.92003848489558e-05
3.53830831754158e-06
-2.94861438428553e-05
-2.54031236995821e-05
-2.0737321060134e-05
-4.64903484782682e-05
-2.92733392316045e-05
-2.81543091882545e-05
-3.44137602498205e-05
-1.02855845544909e-05
-3.61117853390867e-05
-3.9843931663999e-05
-3.30385364888031e-06
-3.72495382122516e-05
-1.9502066434704e-05
-1.24480095692757e-05
-2.6564704785378e-05
-2.90102926799701e-05
-2.20372572667227e-05
-1.71543974883258e-05
-4.70615706798106e-05
-2.19297741186259e-05
-2.38202945067378e-05
-1.51903871611899e-05
-1.66180352298472e-05
-9.40051904749764e-06
-3.70016512610139e-05
-2.1628221526145e-05
-1.13981307613458e-05
-1.67533713906997e-05
-4.1506973528641e-06
-1.16578414842622e-05
-2.25220559337244e-05
-2.06180091477816e-05
-2.74823485717763e-05
6.45988244812998e-06
-2.7881204307475e-05
-2.08968119239295e-05
-3.44248066535994e-05
-3.57578820820918e-05
-3.44924518379066e-05
-2.25586285906918e-05
-4.5814884765278e-05
-3.03189173216397e-05
-2.25106849472605e-05
-9.72785464666086e-06
-4.26893385063811e-06
-2.33764267915126e-05
-2.57872716869333e-05
-2.09322244330453e-05
-2.99015043393767e-05
-2.16656825390654e-05
-4.57345954986458e-05
-2.08162227621385e-05
-2.2159728706686e-05
-2.69649133331299e-05
-2.20185170309241e-05
-3.58575194809377e-05
-4.47036221977648e-05
-2.22660669509204e-05
-3.94065835888939e-05
-1.44521939753041e-05
-5.10354058257397e-05
1.75826511699428e-06
-4.03472453184825e-05
-2.65761227465495e-05
-3.91434876170161e-05
-4.89541611460122e-05
-1.71342536898807e-05
-3.24370999647567e-05
-2.93836615657266e-05
-2.03369434300518e-05
-2.38454210897877e-05
-1.73860970358646e-05
-1.26583139387293e-05
-1.84925983049572e-05
-2.09383530285934e-05
-1.53794305203218e-05
-7.59628041256414e-06
-2.7594229115718e-05
-2.90706594801492e-05
-1.40759053555039e-05
-2.43767229448274e-05
-2.5836348750896e-05
-2.19093551670429e-05
-1.92893227492743e-05
-3.48419253423661e-05
-2.21414755308449e-05
-3.10519804486101e-05
-9.92292118314008e-06
-3.50085834665747e-05
-2.60329406272028e-05
-4.69265272339307e-05
-2.88518215993938e-05
-3.45371327197618e-05
-5.7504289993707e-05
-2.48855094176704e-05
-4.82842157163413e-05
-2.66627372766509e-05
-1.30032628535303e-05
-2.19375711504633e-05
2.0788921665771e-06
-4.2689124997871e-05
-3.61503820534453e-05
-1.69410827508249e-05
-7.20509482279213e-05
-3.74156202556204e-05
-2.61617408881554e-06
-1.51350532485444e-05
-4.55446688083231e-05
-3.84397557483678e-05
-3.1061330379705e-05
-3.39949156669955e-05
