# Supplementary material for: Research on computational propagation and identification of mine microseismic signals based on deep learning
Source: PLoS One. 2025 Oct 22;20(10):e0334641. doi: 10.1371/journal.pone.0334641 (PMC12543183; doi:10.1371/journal.pone.0334641)
Supplement: S6 Data — (ZIP) [file pone.0334641.s006.zip › 000100900000228.xlsx_0.txt_24.txt.txt]

-8.13321676176528e-06
-1.57329565744918e-05
-1.47711695478788e-05
-2.97927317429222e-05
-1.7821651612189e-05
-3.87102178679149e-05
-2.33998286134061e-05
-3.55040896909238e-05
-1.18407204381238e-05
-4.46764643977985e-05
-1.30378594550737e-05
-4.02611039400326e-05
1.52801062709707e-05
-6.25557738947871e-05
-3.60934099999355e-05
-3.11404016714915e-05
-3.47711431418496e-05
-2.40554905220096e-05
-3.486228439724e-05
-4.49535341122787e-05
-4.50311716332496e-05
-3.42450310090449e-05
-3.54140741341393e-05
-8.64687768922569e-06
-4.81978353342594e-05
-3.45983133585006e-05
-6.26421894316438e-05
8.75976028907658e-06
-2.47825559071889e-05
-3.49465368189298e-05
-5.12216147438922e-05
5.80266243987135e-07
-4.91655154611922e-05
-5.76319943633008e-05
-4.91482183219783e-05
-2.39977972535624e-05
-1.71694066167405e-05
-2.86665216498829e-05
-4.68826942165554e-05
-5.59548854834944e-05
-4.75643576514363e-05
-2.01017370986934e-05
-1.92195114901187e-05
-3.3248672137352e-05
-4.04635470147799e-05
3.32140363239479e-06
-2.62942928362927e-05
-3.68001700050308e-05
-4.43053426381523e-06
-2.26778353997757e-05
-2.86451805322486e-05
-4.65019148687166e-05
-2.14236037837351e-05
-2.52641066593903e-05
-4.5601187057044e-05
-3.24218454256449e-05
-4.98243717213666e-06
-3.29067596513571e-05
-4.40724280249899e-05
-3.51814176097651e-05
-3.03458854452673e-05
-2.54367826614068e-05
-4.39766895942548e-05
-3.11791636053061e-05
-4.43058776125752e-05
-3.27725462123434e-05
-2.27148759126141e-05
-2.09183861845434e-05
-2.24264960969281e-05
-4.32528109919669e-06
-3.34324030214451e-05
-1.85580485680192e-05
-3.79603416683551e-05
-1.65835484120746e-05
-3.93689956923419e-05
-3.27577048073158e-05
-4.77151292192694e-05
-2.47038292946218e-05
-3.41269932381138e-05
-3.93527437397496e-05
-4.78837098593003e-05
-1.33199834601455e-05
-3.84593337788778e-05
-3.10831316494121e-05
-3.90024078626227e-05
-5.06979467440076e-05
-2.30166804013175e-05
8.63388240122947e-06
-4.96685962887999e-05
-7.5533873439373e-06
-1.82001017398612e-05
-6.69512808610489e-05
-2.49665449765557e-05
-3.4650185488261e-05
1.1671668158224e-05
-1.70343165707483e-05
-4.76068638915613e-05
-3.18956481138812e-05
-3.19769562238026e-05
-3.57358439806623e-05
-4.00283141687949e-05
-2.68924650025948e-05
-2.29756919708394e-05
-2.51692124348654e-05
-4.12365875023399e-05
-9.033618401902e-06
-4.92087067805246e-06
-5.59690153658408e-05
6.2960779452823e-06
-3.19317545867829e-05
-4.39708097574763e-05
-5.29015702608636e-06
-5.49180446217718e-05
-3.33461909752613e-05
-4.35302520154159e-05
-2.69463073059014e-05
-1.99774948661317e-05
1.03700404122558e-05
-4.85511052688511e-05
-4.24952662833524e-05
-3.97976606964788e-05
-6.76689353188108e-05
-2.14307399474577e-05
-3.51172834528029e-05
-1.52147764482961e-05
-4.06828491632982e-05
-4.1229586189863e-05
-4.74197587622155e-06
-4.09111216997307e-05
-3.04309457113755e-05
-1.3669719500187e-05
-4.00653707066635e-05
-1.52229180418241e-05
-2.37199199318135e-05
-1.89427059709295e-05
-1.89286163946591e-05
-5.01930026675096e-05
-1.66744394151551e-05
-3.7308987800264e-05
-1.76591443180302e-05
-2.83889603638437e-05
-5.0336422344033e-06
-4.40616111591255e-05
-1.29200232345204e-05
-1.48664434780223e-05
-3.22390452077468e-05
-8.61022679094359e-05
-8.97635724852548e-06
-3.63312412191955e-05
-2.64254529388063e-05
-2.81393282176137e-06
-3.36860434795132e-05
-4.44762926013858e-05
-2.5461178448701e-05
-3.47149474406655e-05
-4.80296195548072e-05
-3.50536851096385e-06
-2.59795468847035e-05
-5.03732088992302e-05
-1.09282001062564e-05
-3.05708414667803e-05
-1.12492025811083e-05
-9.76812595800818e-06
-1.6850004094599e-05
-2.95824632895814e-05
-2.81595080612578e-05
-1.30640609988882e-05
-7.03700921995206e-06
-1.71292852168662e-05
-1.49260469399666e-05
-1.60402258479261e-05
-3.46944076729854e-05
-3.76200756556104e-05
-6.22597132233567e-06
-2.31579282339734e-05
-1.90767357975655e-05
-3.3275040724608e-05
-2.38649508930865e-05
-5.42526366525649e-05
-1.31015797694653e-05
-1.91507269390833e-05
-4.03823093266699e-05
-2.63727662397781e-05
-3.17814580161587e-05
8.48125534543677e-07
-4.07899595476958e-05
-1.20374823496621e-05
-3.20426350054506e-05
-3.08255549827649e-05
-2.52298703064854e-05
-3.15247626417458e-05
-1.36337890346063e-05
-3.00149642777886e-05
-4.01318361039962e-05
-6.01351276133983e-05
-4.37440326278447e-05
-3.13557703599191e-05
-2.89584047386338e-05
-2.83327917528646e-05
-1.93577217961191e-05
-4.3031362488841e-05
-4.24988240530456e-05
-2.94246629420684e-05
-9.06578751862009e-06
-7.86391603547388e-05
-1.84989696495599e-05
-2.97287051533133e-05
-1.62170919750149e-05
-4.68802467386773e-05
-2.34252112940369e-05
-3.73505081870835e-05
-2.66149720395329e-05
-4.77238008712563e-05
-2.1443087376475e-05
-3.69141239279182e-05
-4.90989003517984e-05
-1.16246974441541e-05
-3.26986912903542e-05
-2.04697163825131e-06
-3.04213745232171e-05
2.38906428472286e-06
-1.87658609764822e-05
-5.77519874170227e-05
-5.22365996042132e-05
-3.06882301411828e-05
-5.56810430874141e-05
-3.2940951360165e-05
-1.75221286207716e-05
-4.25787447267038e-05
-4.10359794528743e-05
-1.0054083993157e-05
-4.75980820076955e-05
-3.95845058580157e-05
-7.17415259499933e-06
-2.59719113205264e-05
-5.62611656911585e-06
-2.73762814044765e-05
1.01217530523787e-06
-3.73095744258031e-05
-2.33543660664979e-05
-5.19741209455603e-05
-3.2975879482772e-05
-2.56764188911527e-05
-3.29046879015731e-05
-1.19275353132667e-05
-2.0303870843145e-05
-1.85707656303706e-05
-3.54961585815827e-05
-7.99643929122781e-06
-2.97496542891225e-05
-2.89641218708169e-05
-6.6291973721011e-05
-2.00773263767556e-05
-4.30051909604656e-05
-3.29150078115374e-05
-6.9139256937473e-06
-1.37264644574919e-05
-2.49571007938354e-05
-5.17465545745859e-05
-8.5435240354498e-06
-4.3162660855222e-05
-2.85663334814218e-05
-1.97595456014809e-05
-2.58667926957738e-05
-1.92705843599261e-05
-5.80132522409291e-05
-4.26841549638056e-05
-8.17866952092532e-07
-3.4146475351088e-05
-2.42663965995443e-06
-2.79713903826146e-05
-4.10005448295305e-05
-2.82242147872268e-06
-4.65629137186073e-05
-4.24302948859261e-05
-5.1457468779605e-05
-2.06218724885015e-05
-2.42241354449446e-06
-4.23835165143877e-05
-4.22099726755115e-05
-3.75447884676453e-05
9.27853994736517e-06
-2.31615970237636e-05
-2.12805633404601e-05
-4.91078832991229e-05
-2.47006011286121e-05
-2.34717815334426e-05
-3.80928680436349e-05
-3.40772228334302e-05
-1.42187245201531e-05
-2.58661662577516e-05
-1.56968158633255e-05
-1.3038505957945e-05
-4.65114347959254e-05
-2.69273806822869e-05
-5.66957666356648e-05
-3.16389390417095e-05
-4.07404812769844e-05
-1.71767007661717e-05
-2.12833345676409e-05
-6.52181150573455e-05
-1.05606822059883e-05
-1.87571588248453e-05
-3.26799738402525e-05
-3.27108208227533e-05
5.18742681194688e-06
-3.26333301841305e-05
-2.75264531106662e-05
-1.69281569115671e-05
-1.30713043235844e-05
-5.40148790995579e-05
-2.85463112489564e-05
-2.25149125795961e-05
-3.06215769250371e-05
1.18490784134453e-06
-2.38302038719029e-05
-5.77990689514787e-05
-2.02061208855689e-05
-2.10981222970571e-05
-4.24597746398605e-05
-2.12617235498118e-05
-2.3233523619954e-05
-2.24077387245961e-05
-3.23743447778613e-05
-3.4958521401258e-05
-7.17103106274586e-06
-2.3525701630584e-05
-3.30451985826267e-05
-3.5381674876819e-05
-6.17272414309061e-05
-6.91505678176762e-06
-5.55843283581375e-05
-5.26282801825609e-05
-4.13530253959728e-05
-4.4154689692774e-05
-5.32678400300858e-06
-5.28783709775136e-05
-1.38360498229087e-05
-9.18390774686781e-06
-3.82554937224908e-05
-3.39217576398902e-05
-1.28941094111179e-05
-1.62082627204052e-05
-3.21095658553105e-05
-3.78708140775124e-05
-5.27131833761248e-05
-3.12769592943893e-05
4.02574390057869e-06
-3.17329248014432e-06
-1.14934049172446e-05
-4.22163937438591e-05
-3.44825999008442e-05
-1.23291715846826e-05
9.94716489821813e-06
-2.32820579423172e-05
-2.91792519894044e-05
-3.21341469598896e-05
-3.62265516485215e-05
-3.65463096003014e-05
-3.81896145463378e-05
-2.59111943105149e-05
-6.27743885621022e-06
-3.38955823624533e-05
-2.89933394902437e-05
-3.30942209880435e-05
-1.50537811176637e-05
-7.21223484492623e-07
-4.86682288448553e-05
-3.63410336848731e-05
-3.08131797699102e-05
-4.27266415941904e-05
-2.22356829041329e-05
-2.15180768853368e-05
-1.4120073111489e-05
-3.71579156317568e-05
-4.47764919863571e-05
-7.240939249948e-06
-3.13923491815036e-05
-3.32586303168312e-05
-3.84086970209104e-05
-3.97259282560986e-05
-2.17988590732603e-05
-2.74895905716442e-05
8.64142335696718e-06
-2.46947556740271e-05
-2.194471260713e-05
-3.21699484230833e-05
-1.64595741241133e-05
-3.16896444579117e-05
-2.14643087882088e-05
-1.80041576205875e-05
-5.78162293137691e-05
-2.23509847707489e-05
-3.11914253001859e-05
-1.14100171931744e-05
-5.02911121724216e-05
-2.66264928429656e-05
-2.15568787783539e-05
-6.46101235550685e-05
-5.80254560813109e-05
-3.76463008139346e-05
-5.2616323370936e-05
-8.55512240603881e-06
-3.84151423333338e-05
-2.71538359492998e-05
-1.92235892803042e-05
-4.18938556450288e-05
-8.59671724010992e-06
-3.7252192779573e-05
-2.82183603412467e-05
-3.77217390567112e-06
-2.39797377250933e-05
-2.2258353020242e-05
-3.07885698384084e-05
1.05274682517532e-05
3.49647677009851e-06
-5.03791082001111e-05
-5.57627287865626e-05
-4.42502129285545e-05
-2.54476445185645e-05
-2.47389462179002e-05
1.58979462904719e-05
-4.63863634964772e-06
-4.20357060879117e-05
-2.9259073700774e-05
-4.28285105416519e-05
-4.9008079154739e-05
-2.6575124879492e-05
-1.82649807215e-05
-2.31692591589849e-05
-2.99218593282572e-05
-1.05309141323449e-05
-1.79426392490562e-05
-2.46398790810996e-05
-2.6254415604477e-05
-4.58168776002709e-05
-2.82430689503232e-05
-1.84017766935155e-05
-3.0289952214168e-05
-3.56033362276714e-05
-2.37313661189132e-05
-2.6755351087379e-05
-9.37405840426758e-06
-1.43279787791608e-05
3.78568014726717e-06
-6.24146818838424e-05
-2.59262547682261e-05
-2.37414607739765e-05
7.63521356376628e-08
-3.30350724809848e-05
-2.29280494970135e-05
-3.07008624347868e-05
-5.31836844575707e-05
-2.9976884251912e-06
-2.60259854293166e-05
-3.03306626291001e-05
-3.17173771888978e-05
-4.25432498401041e-05
-5.04764362960533e-05
-3.76847174269194e-06
-2.19526548553632e-05
8.2142287660089e-06
-8.97435385263891e-07
-8.93550239404441e-06
1.43303827275569e-05
-1.51115604036247e-05
-3.30879045524034e-05
-1.89288474438545e-05
-3.01099592641541e-05
-1.80376784290268e-05
-4.31770984503025e-05
-3.69592578232042e-05
-1.64268943970667e-05
-1.90010956699763e-05
-5.56166896881154e-05
-1.7988118026517e-05
-2.56623920932717e-05
-3.21483248755208e-05
-4.50607438908205e-05
-2.16238990973163e-05
-3.1444513586026e-05
-4.7239579334303e-05
-2.28604462880767e-05
-2.07592301896458e-05
-4.15595856963679e-05
-1.39953318308507e-05
-9.84241439941042e-06
-4.45487639727701e-05
-1.61831175049908e-05
-4.93160921910951e-06
-2.85077749549594e-05
-4.38385445424771e-05
-3.29303582484741e-05
-1.89205349715461e-05
-3.50404889458242e-05
6.0035923134687e-06
-4.89431666475596e-05
-2.67072177347718e-05
-1.68515664657974e-05
-1.051684916035e-05
-7.05133296586977e-06
-5.51582112826081e-06
-1.20593208999121e-05
-3.89386998671889e-05
1.55587028530144e-05
-4.93861774975505e-05
-1.44924998752956e-05
-4.93218128834968e-05
-4.70758166442548e-05
-4.87077393083666e-06
-1.46259598912872e-05
-4.6238608907933e-05
-6.82928734761311e-06
-1.65995911018344e-05
-3.72685956143385e-05
-4.2695410914123e-05
-1.54398543085481e-05
-1.3820210740513e-05
-5.34575343220394e-05
-4.53270679504913e-05
-1.31895198403466e-05
-2.21435223063256e-05
-3.64218915383802e-06
-3.85362448906294e-05
-1.82479175904028e-05
-2.93673403108641e-05
-4.15235460047046e-05
-2.50680247767802e-05
-1.61384392371304e-05
-2.22125402421263e-05
-1.81372940970569e-05
-1.10817046298704e-05
-3.86972288146863e-05
-3.49185943349069e-05
-4.33548514998431e-05
-4.3407833348399e-05
-1.13680693041368e-05
-2.25812117003217e-05
-1.72656166763642e-05
-1.40815672588095e-05
-7.94366406115875e-06
-6.06926393538366e-05
-4.047364846818e-05
-3.82677827792148e-05
-3.69185988630815e-05
-1.24889758032043e-05
-2.44022928823397e-05
-5.77225732012171e-05
-3.98234108980732e-05
-2.96146018895978e-05
-3.54984474944062e-05
-2.53920767806023e-05
-4.99556775532157e-05
-2.50543928864028e-05
-3.37976059571541e-05
-6.51907274787008e-05
-3.28579525647587e-05
-5.38028151646063e-05
-3.93794954788912e-05
-3.44741601909039e-05
-2.95930243510759e-05
-1.81130096772798e-05
4.92694961065689e-06
-1.79099049376944e-05
-1.54976720210399e-05
-2.90190302804378e-05
-4.06895212043691e-06
-3.87062615020939e-05
-3.59432124713788e-05
-2.57142090523388e-05
-5.60466313580452e-05
-5.87654398622719e-05
-4.87232764277859e-05
-2.88931358128443e-05
-4.41004256486714e-05
-3.03998700724049e-05
-1.49587361910718e-05
-1.9766631111459e-06
-9.66847232928955e-06
-2.58152218202758e-06
-3.78861856214116e-06
-2.68420946561482e-05
-4.34620916353712e-05
-2.819913174708e-05
-3.49394607092606e-05
-2.82210873808071e-05
-2.92608514013784e-05
-2.66673132219107e-05
-3.85187621928827e-05
-5.79288876342088e-05
-5.44213253552207e-05
-3.36420493150397e-05
-5.32565736840118e-06
-3.08399515517114e-05
-1.55850323836294e-05
-3.66849219204746e-05
-1.3365299760467e-05
-2.75499086093787e-05
-2.09642427336373e-05
-3.36439733496395e-05
-3.32104103899336e-05
-1.9557371003088e-05
-2.75561056155087e-05
-6.05989106528569e-05
-4.78968837115004e-05
-3.85601928862151e-05
-2.04657388806472e-05
-7.63339816741823e-06
-3.62299531955145e-05
-4.82808697633049e-05
-2.91152492371611e-05
-4.6691827371459e-05
-5.76923253230735e-05
-3.47989191016284e-05
-2.98669245601421e-05
-3.66041547977732e-05
-2.97593389360376e-05
-2.11571651901357e-05
-1.58433724676954e-05
-8.29473068179423e-06
-3.81829583194923e-05
-4.2787443099741e-05
-1.32291037417e-05
-4.94329418696041e-05
-2.69127232231362e-05
-2.8600332820658e-06
-2.05964541756493e-05
-3.18439598039769e-05
-3.46915990718885e-05
-3.99714708821903e-05
-4.30421068240082e-05
-4.16513277083283e-05
-4.05999977214704e-05
-1.9869003906678e-05
-3.94994350182021e-05
-4.19830915152792e-05
-4.57852894077638e-05
-1.16543443168395e-05
-8.97398058049575e-06
-2.94519576288695e-06
-1.52185987010543e-05
-4.47215013011958e-06
-1.39427125582905e-05
-4.78521426246694e-05
-3.31788522157936e-05
-3.44090319117898e-05
-6.61445783003931e-05
-3.84059097812605e-05
-2.20930255814772e-05
-2.95599739520538e-06
-3.70415145359137e-05
-2.84142868624455e-05
-3.62881471587441e-05
-2.22657144181181e-05
-5.257407813736e-05
-3.64173349326453e-05
-2.10605498531774e-05
-4.61549215259531e-05
-5.49084679290438e-05
-9.8372910788647e-06
-3.92570503020553e-05
-2.92741259286634e-05
-3.4521884058218e-05
-3.2925208288471e-05
-1.61766780002147e-05
-2.16006302186077e-05
-1.85235012758097e-05
-4.86421521770509e-05
-2.53483540426395e-05
-5.77306955747371e-05
-2.09336207207112e-05
-1.40981472117448e-05
-2.43955781810031e-05
-2.41178119704459e-05
-8.36997706480171e-06
-2.08178322132236e-05
-3.78551608175584e-05
-1.86737263868124e-05
-2.83130300728602e-05
-1.87863446281099e-05
-2.45296442440838e-05
-2.9820267985751e-05
-2.4389808662921e-05
-4.29146428462014e-05
-7.28085086122037e-06
-4.45978448125598e-05
-1.14697417668156e-05
-5.0984391518621e-05
-3.5955959958805e-05
-2.65662221380461e-05
-1.43735559685864e-05
-1.68522724082315e-05
5.21241415143848e-06
-5.68489877877213e-05
-4.50950196805423e-05
-4.79052030367005e-05
-5.250568675963e-05
-3.69171432019125e-05
-3.20017645561826e-05
-3.83382454865202e-05
-2.93418145935314e-05
-3.16674850367782e-05
-3.71088719838688e-05
-8.36615920063821e-06
-1.48965622158801e-05
-3.92049104641335e-05
-4.33121937837921e-05
-3.41928694275413e-05
-4.19704948789941e-05
-3.09646940128858e-05
-2.59576202487777e-05
-4.59689157606618e-05
-2.45595469944979e-05
-3.41934019787225e-05
-4.43537687300426e-05
-5.25346573505475e-05
-3.44284864601734e-05
-4.8375193660552e-05
-1.10317096469509e-05
-3.1108077928584e-05
-1.40581887484317e-05
-3.83558179689247e-05
-1.6372901715647e-05
-2.2821228593515e-05
6.96196180617377e-06
-1.89911885782678e-05
-4.81042269158632e-05
-1.25073756090101e-05
-3.15934134517122e-05
-2.97384978720705e-05
-1.55819788720629e-05
-3.66636849041848e-05
-1.66890737439825e-05
-4.79463946977648e-05
-3.71672322275295e-05
-9.01004658108002e-06
-7.5321204668264e-06
-4.04759457067499e-05
-8.2674260325723e-06
-3.53280295738164e-05
-2.20157616691912e-05
-5.83280248334548e-06
-2.3323308695047e-05
-1.92322697852665e-05
-7.44754320935832e-06
-3.84670496905506e-05
-3.01287137935305e-05
-4.17645280024375e-05
-2.91026323865706e-05
-1.20100951533634e-05
-3.88181110959849e-05
-3.51036860175096e-05
-2.93439588050668e-05
-4.39232402047011e-05
-2.51964918882145e-05
-2.90250690514358e-05
-2.84902353282051e-05
-4.41876037614631e-06
-4.83608998566141e-05
-6.31427800936469e-05
-1.06683470975426e-05
-3.08577628777676e-05
-3.06946940791296e-05
-2.9650750860836e-05
-1.18231367586087e-05
-5.38610452616782e-05
-7.11057858967085e-06
-1.9516877315338e-05
-3.01626748901594e-05
-2.24293630622366e-05
-3.33660546087532e-05
-2.36924061911651e-05
-4.91606303623685e-05
-2.672652292113e-05
-3.5002662684503e-05
-2.98267720012022e-05
-6.75420783970436e-05
-6.92376967204102e-06
-2.12213397584412e-05
-3.34840014837617e-05
-2.91476583869077e-05
-2.24548034040038e-05
6.18497402503821e-06
-3.03861374029265e-05
-2.21157572180122e-05
-5.64631739967388e-05
-4.75954032069272e-05
-4.62985430768544e-05
-4.22681412351907e-05
-3.14880516242866e-05
-2.52653783799646e-05
-3.94289284463211e-05
-2.16952307309821e-05
-1.30022296831599e-05
-3.7770521679213e-05
-2.81936297461877e-05
-4.39120871632906e-05
-3.95156347630447e-05
-2.37978503542849e-05
-5.15967080574795e-05
-3.36047331408614e-05
-2.21022948104233e-05
-3.63811360945865e-05
-4.28716707990554e-05
-1.97615847174312e-05
-3.72058468548559e-05
-2.36914570264285e-05
-3.62953035713396e-05
-4.82886994415152e-05
-1.77615757585692e-05
-1.4151028928195e-05
-5.05396849273127e-05
-1.52153807563899e-06
-1.69943546813172e-05
-2.06199764705462e-05
-7.84288597350724e-06
-3.80900033428395e-05
-1.85834772816449e-06
-3.14368745027761e-05
-5.20949346760485e-06
-2.4213219950062e-05
-3.15128793618653e-05
-4.58724687431471e-05
-6.2201826082552e-06
-3.75769781817171e-05
-3.53083488869722e-05
-1.81831877584475e-05
-4.14790429842319e-05
-5.05949825745356e-05
-2.63128117243417e-05
-2.14385720053085e-05
-3.52717972595952e-05
-2.66040731584811e-05
-2.27008510813062e-05
-2.71565454015057e-05
-2.14037328210171e-05
-4.57398516191841e-05
-4.47540410561132e-05
-9.15334995075806e-06
1.35733173042509e-05
-3.13511263001534e-05
-2.23332306302912e-05
-1.26119627380606e-05
-6.01673226737852e-06
-1.10138004582326e-05
-3.64424328157922e-05
-1.19482565850175e-05
-3.03731847414594e-05
-2.57817880025399e-05
-5.18408656620472e-05
-2.37114319393868e-05
-1.67402679475e-05
-2.28093397022118e-05
-5.37595393346647e-05
-6.2051768767052e-05
-3.39510444310857e-05
1.85345010066418e-05
-4.44568918386509e-05
-3.0074888079572e-05
-2.50919360419339e-07
-1.57262662431139e-05
-3.17005638977356e-05
-1.56502666612762e-05
-2.76516529023933e-05
-3.1560129714154e-05
-2.58930777044672e-06
-4.315885509336e-05
-3.81491458205358e-05
-4.01177514830589e-05
-4.79562309962706e-05
-4.64302016264023e-05
-3.8825892588798e-05
-8.68336200088871e-06
1.95018969993699e-06
-4.82940989791111e-05
-2.20285542871111e-05
-1.60367963567138e-05
-2.03081330099113e-05
-3.41268397253405e-05
-1.79434103338878e-05
-3.14737291991638e-05
-2.79494941130001e-05
-1.36147855386467e-05
-3.30842228026954e-05
-1.71780748503114e-05
-4.01548428833766e-05
-3.23946281389e-05
-4.68397698910614e-05
-8.75945439199785e-06
-8.72857505813035e-06
-1.38697389342055e-05
-2.68138970221697e-05
-1.05235380434734e-05
-1.49981609071844e-05
-2.44440013926044e-05
-3.91014982051777e-05
-3.08812343077684e-05
-3.16798576181876e-05
-1.0168961103924e-05
-3.12389146642823e-05
1.06617822490968e-05
-1.88977623103147e-05
-5.07433994695094e-06
2.58317096260573e-06
-3.65802653902863e-05
-5.15298126388323e-05
-3.04187007291465e-05
-5.03649102850743e-05
-1.88472305850788e-05
-3.07441596619989e-05
-1.93344577432219e-05
-4.37069079846407e-05
-2.9111846342779e-05
-2.84138926654007e-05
-2.77792928101901e-05
-2.994898405028e-05
-4.11564434112492e-05
-3.95004008366454e-05
-5.24978429195463e-05
-5.42271018742343e-05
-3.98707865674277e-05
-4.91835183046198e-05
-2.61156076893952e-05
-2.51819527932114e-05
-2.38850663099152e-05
-3.61735728572762e-05
2.16853482821961e-06
-1.54888637731913e-05
-5.73567632890491e-05
-2.83302604004885e-05
-1.73030717957776e-05
-3.51440024015539e-05
-1.88708560087202e-05
-2.77888370333654e-05
-4.08913945020584e-05
-6.78210598461052e-05
-2.45992196029473e-05
-2.51201992643603e-05
1.30283331317593e-05
-4.83712866517285e-05
-6.6688649330317e-05
-3.31826807756821e-05
2.3264560081844e-06
-5.65623080378361e-05
-4.54023673325274e-05
-1.20102632279411e-05
-2.60431569830101e-05
-3.44514717480893e-05
-1.35907178862801e-05
-4.69178902176447e-05
-5.08293023399017e-05
-2.43953918268827e-05
-7.03774627458907e-06
-3.76881844062051e-05
-3.77109623811613e-05
3.09411275130907e-06
-3.25686202925337e-06
4.35281161422423e-06
-5.9965353718435e-05
-4.6460620449485e-05
-7.58371391431772e-06
-5.17246860280956e-05
-4.55611645586928e-05
-1.2136258654285e-05
-3.60367123029484e-05
-3.66898472386387e-05
-3.30218307358456e-05
-2.78419945441428e-05
-3.06559657535528e-05
-6.41885814568184e-06
-2.97965569864144e-05
-4.56588805740293e-05
-1.32143874912043e-05
-1.06066349943642e-06
5.22148543971629e-06
-1.84437241328981e-05
8.55198146429254e-06
-3.38666281974769e-05
-1.29446608659793e-05
-2.51338039397814e-05
-4.923515705943e-06
-2.90069741955623e-05
-1.8459412375174e-05
-6.32689819439446e-06
-1.61879654118022e-05
-3.60155664689993e-05
-3.97771914267699e-05
-2.9148560772632e-05
-2.71831379248189e-05
-1.97239093477884e-05
-3.06087619669166e-05
-1.3648157009528e-05
-1.71766619735756e-05
-1.70252040231976e-05
-3.98814464383159e-05
-2.49386260424547e-05
-3.13082291441332e-05
-2.90149264193528e-05
-1.06070132317938e-05
-1.82532287436705e-05
-3.73537199157392e-05
-1.2967461583261e-05
-4.47319855270739e-05
-3.15552832349927e-05
-1.41394085916684e-05
-4.94038220843772e-05
-1.79940114804561e-05
-4.38595872274754e-05
-5.72764934785342e-05
-3.48790571062995e-05
-9.07603623811246e-06
-1.50305382295721e-05
-4.76923752050581e-05
-1.49570396706792e-05
-2.12127329454999e-05
-2.52774001055496e-05
-1.80718317073434e-05
-5.35818687706309e-06
-2.13931243069107e-05
-1.82393079966991e-05
-1.16068049746456e-05
-3.21526946063524e-06
7.68404316133532e-06
-2.46012411617459e-05
-2.59333749835966e-05
-3.92724784981027e-05
-2.593726271009e-05
-2.19755733813674e-05
-4.14042919838836e-05
-4.44869553403746e-05
-3.84376876996374e-05
-3.39917340776214e-05
5.64777642189662e-06
-2.72962426050158e-05
-2.0749149376008e-05
-2.46219279613301e-05
-2.22390576367141e-05
3.065985565868e-05
-2.45419904753737e-05
-6.22163614162072e-05
-3.74349378061436e-05
-4.74363482033995e-05
-4.51292972760951e-05
8.15656819567115e-06
-8.83743166172698e-06
-3.94181596316919e-05
-2.63903356582998e-05
-5.74161214453153e-05
-4.89752938894859e-05
-5.11692950313864e-05
-1.08316620767585e-05
-4.21987893467669e-05
-3.82332554978806e-05
-2.71228758912726e-05
-1.56487953546391e-05
-3.85772518640278e-05
5.90103356115759e-07
-3.69481121387838e-05
-3.87172337504793e-05
-4.33627506213364e-05
-6.30316301316146e-06
-3.84440963571566e-05
-7.12974577379649e-06
-1.33429429876551e-05
-3.00628062334537e-05
-3.94306535139009e-05
1.75747415917245e-06
-2.38770229873135e-05
-6.68480987698027e-05
-2.9524714839984e-05
-2.35666470208027e-05
-3.29756872348554e-05
-4.31509340737495e-05
-1.87256932134444e-05
-1.9841805852626e-05
-4.71804285382484e-05
-4.9461434364104e-05
-2.69624076381346e-05
1.18482750445044e-05
-1.96789829806524e-05
-1.89664368627445e-05
-3.49454268791433e-05
-2.53512430730512e-05
-1.4672821155334e-05
-2.37116199063125e-05
-2.09456393900664e-05
-2.80202154968993e-05
-3.77216078178676e-05
-2.18240525690475e-05
-4.30955365069726e-05
-4.59624047103939e-05
-1.46967206937641e-05
-1.55861928395136e-05
-2.62653894313961e-05
-4.69543465110587e-05
-6.08224377057292e-05
-5.91402710806292e-05
-5.93705585693004e-06
-4.17045552775742e-05
1.09102862182683e-05
-5.14865867039624e-05
-2.30053868837562e-05
-4.73122990591077e-05
-2.43330984813571e-05
-2.85787913233478e-05
-2.87275835013072e-05
-2.47754253865261e-05
-2.17630082358195e-05
-1.91922010888359e-05
-2.1129987879289e-05
-2.785424462307e-05
-1.86861862558945e-05
9.69727325278829e-06
-4.02419632511498e-05
-2.93097911118846e-05
-3.17454726456546e-05
-3.38705167970767e-05
4.3633830642046e-06
-2.6223156471171e-05
-3.41010306282077e-05
-1.54618821916605e-05
-2.29307104011476e-05
-1.26062284465674e-05
-1.12914644392788e-05
-1.0108167956376e-05
-5.73631828671054e-06
-4.49306393813573e-05
-3.24175254267728e-05
-5.8303478007156e-05
-4.37302625706363e-05
-2.16201597015922e-05
-2.77741096669779e-05
-4.39519416480722e-05
-1.78331656130132e-05
-1.86117284536397e-05
-1.77294295917168e-05
-2.74751612391937e-05
-4.60955116502265e-05
8.53220402257843e-06
-2.02767448053733e-05
-2.47897235901342e-05
-4.51004550094884e-05
-1.33606613418228e-05
-4.98946371124485e-05
-1.58434071950758e-05
-1.14970094357598e-05
-4.91964954778478e-05
-4.6329749620752e-05
-2.62282327620969e-05
-3.73295047082788e-05
-3.6726599637714e-05
-2.12671198868689e-05
-1.85716263764318e-05
-6.38466604399638e-06
-9.85139033065817e-06
-5.18281590405567e-06
-4.00708783347323e-05
-4.23626603034204e-05
-3.87794205687281e-05
-1.77958025032974e-05
-3.67031320694746e-05
-3.08346138515641e-05
-4.54752868309377e-05
-2.98944093054098e-05
-2.30004394305619e-05
-2.53990330984886e-05
-1.39450885159596e-05
-4.29298088446012e-05
-3.28363513363962e-05
-1.89430555360455e-06
-3.88003963916913e-05
-3.46280432092351e-05
-1.60146781815332e-05
-2.96876470382905e-05
-4.23978547465025e-05
-1.90436398190093e-05
-3.2318204838162e-05
-3.5042529474496e-05
-4.12069125756126e-05
-2.65792014472738e-05
-2.56126417003155e-05
-2.14352816450926e-05
-2.36421499706808e-05
-3.71768974670252e-05
-3.66652594910332e-05
-4.81838487367601e-05
-4.66739384216124e-05
1.45443806150849e-05
-1.36022226303792e-05
-1.28495586597754e-05
-4.37589850824193e-05
-2.64657739085924e-05
-2.95135456233762e-05
-2.83652004723601e-05
-4.10203113743866e-05
-1.96790851826746e-05
2.67972137847349e-06
-4.67719143976971e-06
-2.00649595625083e-05
-3.79689274594877e-05
-2.75622351056424e-05
-7.75857844942076e-06
-6.15173193338155e-05
-1.91086917340216e-05
-5.083929045231e-05
-2.18843826180692e-05
-2.79523624850502e-05
-2.10103577557353e-05
-4.62260848835816e-06
-4.38052989537808e-05
-1.24248982057956e-05
-3.249486149516e-05
-1.07920125004906e-05
-4.05405243211805e-05
-2.51113604961076e-06
-4.36978587323085e-05
-5.36003238896967e-05
-4.10445749308904e-05
-2.295479875945e-05
-4.67554857917658e-05
-5.40482358612547e-05
-1.33548879384082e-05
-3.53436975924408e-05
-3.10080582514013e-05
1.37725620744081e-05
-8.28084066599634e-06
-4.69826949834481e-05
-6.39846247457302e-05
-3.518798080617e-05
-1.11157281462759e-05
-4.75099496180757e-05
-2.78073684506628e-05
-2.74933528120221e-05
-3.66447811835342e-05
-3.00891471532131e-05
-5.10162743402365e-05
-1.87469767934597e-05
1.9711091367251e-06
-2.32619471270985e-06
-2.43477856610334e-06
-2.5098760021947e-05
-3.17080998553621e-05
-2.01944685106741e-05
-1.87668146881428e-05
-3.94324436398391e-05
-2.41834385860156e-05
-3.89068074210843e-05
-1.02090491922637e-05
-2.84152980985049e-05
-3.91568526049365e-05
-2.60265593367767e-05
-3.48271788859062e-05
-4.88307645925174e-05
-4.20655647334254e-05
1.80776513030669e-08
-1.82402339875026e-05
-1.18789622955084e-05
-5.30032704710103e-05
-1.0208912148388e-05
6.11705495765369e-07
-1.31396361538988e-05
-2.48471609214207e-05
-1.41675942307427e-05
-4.52266786413768e-05
-7.79494965726692e-06
-4.1763330272789e-05
-1.91515101904041e-05
-3.4279217229096e-05
-2.42184527338354e-05
-3.29292718585583e-05
-1.07256281207507e-05
-6.43953601871764e-05
-7.73726368854557e-06
-2.22450800865077e-05
2.85039590416027e-06
-2.714956959864e-05
-1.18356704127747e-05
-7.50400398666893e-06
-4.40030894031365e-05
-2.33457299907964e-05
-3.58248665534154e-05
-2.62896910413524e-05
-3.15055174453754e-05
-2.35675729527332e-05
-1.24499449791148e-05
-3.73442078273722e-05
-5.4794415509377e-05
-1.6954726952386e-05
-2.76779474045418e-05
-1.87601431549849e-05
-4.24674440429646e-05
-4.44537308340021e-05
-3.32465209922403e-05
-3.47267737798242e-05
-7.38908753632031e-05
-3.3899254865066e-05
-3.75886717245568e-05
-7.79417143785618e-06
-1.72923371138618e-05
-2.06762984524666e-05
-3.91825679262133e-05
-3.72884070792915e-05
-4.3863550632597e-05
-3.00446280027239e-05
-3.43409437097179e-05
-4.64707505976479e-05
-6.01652138529727e-05
-1.08049631549712e-05
-3.96498957909977e-05
-2.98958402256449e-05
-3.22735137902589e-05
-1.89552747073656e-05
-3.95613903136396e-05
-4.14030021518396e-05
-3.36425653243505e-05
-1.68014369634678e-05
-3.6839509358556e-05
-1.87815687112541e-05
6.3027093705047e-06
-3.70590608500899e-05
-1.88990040786446e-05
-3.40906016009407e-05
-3.59291564055278e-05
-4.15659431916282e-05
-4.37799211417683e-05
-4.30474863190004e-05
-3.21788250281089e-05
-1.55990304790389e-05
1.97776916030687e-07
-3.9429908443087e-05
-3.01493934405435e-05
-1.78782889506847e-05
-2.66148875827486e-05
-3.15926981484342e-05
-2.48781254935093e-05
-3.40024232308635e-05
-3.18102761043655e-05
-3.64529645527213e-05
-3.28301104070555e-05
-2.59468718250997e-05
-3.25513713422827e-05
-3.2062961894655e-05
-2.93604943332125e-05
-4.1382147084474e-05
-2.03148796146886e-05
-3.97375973361001e-05
-1.61056216192346e-05
-3.38382200684079e-05
-3.59026419256665e-05
-5.53719656369272e-05
-5.52518911680359e-05
-1.46455713381632e-05
-5.7185425286823e-05
-6.12018323832629e-06
-1.96096365551388e-05
-3.65311259395012e-05
-2.41453269913009e-05
-2.95348850095885e-05
-2.84013855454124e-05
-1.2594415506421e-05
-3.77657525911455e-05
-2.37383878050258e-05
-4.46581361551025e-05
-3.92987956601339e-05
-4.07949324771538e-05
-1.9495979026055e-05
-8.82953876385214e-06
-3.30727450320924e-05
-4.59411719191152e-05
-3.55217984203681e-05
-2.44696268675178e-05
-1.20986210151907e-05
-2.22069852421117e-05
-1.81392677242426e-05
-2.59060980903441e-05
4.43170951878421e-06
-2.24182836752973e-05
-1.19876643495499e-05
-3.41488178327858e-05
-5.15387674454508e-05
-6.86703424925948e-05
-4.20703196535095e-05
-2.46708455899467e-05
-3.18906421002775e-05
-2.2261390661714e-05
-3.26676364012084e-05
-4.21148644866546e-05
-4.06723641700614e-05
-3.6196637076485e-05
-2.24079193767888e-05
-2.2987523443385e-05
-5.23958303829343e-05
-1.97768726805433e-05
-2.70422062034476e-05
-5.88681073834802e-05
-9.11753832539162e-06
-2.62418193690862e-05
-3.29138929128696e-05
-3.01810316350109e-05
-2.32869318213342e-05
-3.1200711262608e-05
-1.68145104871143e-05
-3.92460322657029e-05
-2.24489720136384e-05
-4.22329333939513e-05
-2.10788054783466e-05
-2.78408304547831e-05
-2.45951492156644e-05
1.5300568789325e-05
-2.65163944907528e-05
-1.23651887760213e-05
-3.79883259989808e-05
-3.53429959410263e-05
-3.41449804982514e-05
-1.02635381095136e-05
-3.98456083960385e-05
-1.42031527421847e-05
-1.41913963673318e-05
-2.31951470365059e-05
-4.50993462753175e-05
-4.01764133802281e-05
-3.4845354996863e-05
-6.12487680545048e-05
-2.31039104199591e-05
-2.49722388743882e-05
-3.47092068865723e-05
-3.16765416563772e-05
-3.6054536829904e-05
-3.5211002118819e-05
-2.78649562353976e-05
-4.15263063581806e-05
-3.50406326510366e-05
-2.12686263714766e-05
-3.48250090527257e-05
-1.48359391573762e-05
-3.51761852130832e-05
-2.55725751972633e-05
-2.73857016931296e-05
-3.57528973616472e-05
-4.21725609515343e-05
-4.24705954891072e-05
-1.82919661767182e-05
-3.15929303962511e-05
-2.93867053214778e-05
-3.72220492450818e-05
-1.32774004431466e-05
-3.40777560149353e-05
-3.67267238428115e-05
-2.21739089842629e-05
-4.26393426948914e-05
-1.81556966009793e-05
-5.41438961560656e-06
-3.24097776229185e-05
-6.39270850401619e-06
-2.27005179849354e-06
-4.18634139849447e-05
-3.64721892105223e-05
-3.27676328150832e-05
-1.23967655237872e-05
-1.06817704220687e-05
-3.4454568536155e-05
-1.24940007384948e-05
-5.494120379201e-05
-2.40052402331697e-05
-1.8801880668528e-05
-3.2109558652421e-05
-2.01068285561126e-05
-3.73097442676756e-05
-3.50146053962315e-05
-2.87852119226972e-05
-5.47581214993363e-05
-1.0191795575951e-05
-4.38236826211625e-05
-3.92758242901468e-05
-8.67248392926469e-06
-1.1795624600218e-05
-2.90725189889675e-05
-3.70499779598509e-05
-6.62489115236526e-05
-4.3372438207708e-05
-2.80161244342674e-05
-2.62693748338569e-05
-2.98057342040604e-05
-1.85802606298331e-05
-2.09398025662001e-05
-3.60798011310652e-05
-4.22158989608794e-05
-3.23554256817376e-05
-3.4429485017102e-05
-2.47033861713784e-05
-2.50817910957263e-05
-3.47870477813252e-05
-1.52824447264404e-05
-4.0272443888323e-05
-4.98696758893124e-05
-6.12618588563308e-06
-3.93116277285426e-05
-2.18430887418396e-05
-4.58248896956945e-06
-2.58059052707674e-05
-4.08937815882836e-05
-4.69177765290514e-05
-4.21525044555507e-05
-5.27872986929208e-05
-3.98653175078817e-05
-1.34983738367977e-05
-1.74355730474774e-05
-2.32017090873569e-05
-5.59084217274748e-05
-3.69831365723994e-05
-3.52719677359224e-05
-3.74765677927724e-05
-1.50790806684233e-05
-1.51667072136879e-05
-3.54991897042528e-05
-1.95365234567904e-05
-2.60915675750318e-05
-1.57989834550563e-05
-3.40400926624731e-05
-4.12430645100295e-05
-2.78536913097377e-05
-3.39801738000949e-05
3.24958784582084e-06
-5.04106662132002e-05
-4.55543640526176e-05
-2.83321758732169e-05
-5.29746238427034e-05
-1.65972530790045e-05
-3.85528616989085e-05
-1.6055955196823e-05
-3.90521937771715e-05
-4.11734242083593e-06
-3.07942050052088e-05
-1.69479866192904e-05
-8.79230017451798e-06
-3.84431244685418e-05
-4.21980115369388e-05
-1.80663494191128e-05
-3.2724165857793e-05
-6.02694410331988e-05
-2.70948408981897e-05
-1.66865568753615e-05
1.99366107094237e-06
-2.66565589641619e-05
-6.19603893583747e-06
-9.99777922588231e-06
-1.27330992330669e-05
-1.92400651996296e-05
-3.16152444876225e-05
-4.35521204854005e-05
-3.85494176411557e-05
-1.44478177276205e-06
-4.78118329888999e-05
-2.092033689967e-05
-1.4213820516116e-05
-3.57119189326078e-05
-1.49232129935765e-05
-4.7721358738824e-05
-3.60853411466791e-05
-2.08362712237193e-05
-1.83370443997571e-05
-2.77082193728103e-05
-2.86103283238458e-05
-2.25056261708545e-05
-3.42384314569834e-05
-4.91070589933472e-05
-1.42380655139927e-05
-3.89347013443282e-05
-6.28102789710118e-07
-2.49861466012039e-05
-4.08757776527412e-06
-3.91613719202621e-05
-4.67701117295045e-06
-2.56921070188413e-05
-2.56118786762924e-05
-6.18500165144884e-05
-3.70197873436114e-05
-1.24719736710706e-05
-5.00872558522183e-06
-2.62016091589825e-05
-1.63769835315031e-05
-2.55270887698962e-05
-2.06173708511079e-05
-2.52488375787953e-05
2.60835073491592e-07
-3.8574435240731e-05
-1.33053556411083e-07
-4.40507046773382e-05
-2.86645952401331e-05
-1.57580814825367e-05
-2.33467140502857e-05
-3.6038455396384e-05
-2.78189655992069e-05
-2.30427605166399e-05
-1.52245522706256e-05
-1.08281313191854e-05
-2.83678513847135e-05
-4.28966666302084e-05
-7.65527461278419e-06
-2.54641956993388e-05
-2.53333450033746e-05
-2.98927760376095e-05
-3.24777560804434e-05
-7.51028351377894e-06
-2.96709828329693e-05
-2.2773438343747e-05
-4.15081080113174e-05
-5.00637771804476e-05
-2.61170239905919e-05
-1.19668629000676e-05
-1.94490475569296e-05
-3.36227080192853e-05
-5.05346911177584e-05
-8.61188502113389e-06
-5.69325468578004e-05
-5.73043702467694e-05
-9.52796936410132e-06
-3.82706663796352e-05
-1.12771679133549e-05
-1.23323482759449e-05
-4.97044268088278e-05
-5.5726925295929e-05
-2.47555505912507e-05
-5.01712266998543e-05
-3.1906164017001e-05
-1.30024902429371e-05
-2.36489973928404e-05
-2.88094423315719e-05
-2.10659050142252e-06
-2.76336286693548e-05
-2.51554371170786e-05
-4.73910616328416e-05
-2.4629527718994e-05
-6.33827615937131e-06
-3.02311327368582e-05
-2.36479602699396e-05
-2.35947566395806e-06
-1.74002557409412e-05
-1.36297438627459e-05
-3.09310518127254e-05
-4.84755721898425e-05
1.23125757532333e-05
-4.40808444245237e-05
-4.40763206657541e-05
-1.8915687180907e-05
-3.16789674708763e-05
-3.63578647465773e-05
-2.21664482959437e-05
-3.30354580813839e-05
-2.8143877713832e-05
-3.40913144584131e-05
-2.28677706947982e-05
-3.34126625648942e-05
-1.8853540373662e-05
-4.68925452449194e-05
-4.98923581705922e-05
-1.05353215985948e-05
-1.94455561365381e-05
-4.81018370575992e-05
-1.98607988713699e-05
-1.8028310768984e-05
-2.95912391739737e-05
-1.60961131691268e-05
-4.7945726242516e-05
-1.53860058659027e-05
-4.15284980057464e-05
-3.68951986669776e-05
-3.56226850401765e-05
-2.910584570069e-05
-6.19907104518388e-05
-2.31821514161464e-05
-1.96333478199123e-05
-2.25259481792328e-05
-3.76358298961477e-05
-2.82036733985728e-05
-3.9401077427915e-05
-1.84179426017686e-05
-5.23514640957944e-05
-4.25294360827057e-05
-2.97418365213629e-05
-2.28001427538807e-05
-4.35420331634727e-05
-3.54727854194687e-05
-3.05578159928514e-05
-3.12049581051596e-05
-2.34391328034179e-05
-3.04358014396038e-05
-3.30911904483868e-05
-1.32798687059165e-05
-2.95385452178807e-05
-1.54980108279029e-05
-1.73711245611284e-05
-3.07054167859832e-05
-2.93145653155513e-05
-5.47240667147592e-05
-2.57015613572479e-05
-3.67519369538648e-05
-4.6741468662057e-05
-4.09398837316226e-05
-5.36424117973132e-05
-4.00822871503346e-05
-4.47821331628099e-05
-1.26769300003893e-05
-6.99868367146024e-05
-3.78959942272805e-05
-2.81808003927397e-05
-2.70203297094446e-05
7.49326415752471e-06
-4.96471762963737e-05
-5.74478550207861e-06
-1.11635357730368e-05
-3.22928099170463e-05
-6.16743730196484e-05
-2.54999060340341e-05
-1.97840613708159e-05
-5.80535706102094e-05
-8.07988983044269e-06
-3.5020608438395e-05
-3.76836435057881e-05
-2.81431653325857e-05
-1.82142839185464e-05
-2.51966948857112e-05
-2.28275723382221e-05
-2.72494980481699e-05
-4.37177731297319e-05
-1.99267194394275e-05
-3.74670994758867e-05
-1.80827212259915e-06
-2.48194891716234e-05
-2.69259770019298e-05
-2.15626840652541e-05
-1.63452940057763e-05
-1.08699460529676e-05
-7.32339486036123e-05
-2.3683914665927e-05
-7.14723888147574e-05
-4.05855749679673e-05
-1.79588345212526e-05
-1.2684058242712e-05
-2.80752677299127e-05
-4.95693783770653e-05
-4.94168142904573e-05
-4.96705073499174e-05
-5.76031447814873e-05
-9.92416402203098e-06
-2.25818333694242e-05
-5.48498946321961e-05
-4.5073161692249e-06
-3.38432070470765e-05
-3.96502842267206e-05
-2.87524986199915e-05
-2.38670906485113e-05
7.89024839322111e-06
-2.47276131560646e-05
-6.63649673133602e-06
-9.1880419359762e-06
-1.81041669196428e-05
-6.00398880683089e-05
-2.11442972916106e-05
-2.39330448627532e-05
-1.42609519120341e-05
-2.28240930512047e-05
-1.97836690026702e-05
-5.56147474393191e-05
-4.26703366909444e-05
-3.47168483648671e-06
-1.43036486931936e-05
-4.28832248734539e-05
-1.84023842973897e-05
-2.00309388621623e-05
-2.54497099782096e-05
-2.7022401447725e-05
-4.53515519934179e-05
-2.12978227604221e-05
-2.31522200196467e-05
-6.87807136235313e-06
-2.12538101418702e-05
-3.8131963420214e-05
-1.86008539093455e-05
-3.61217170032642e-05
-3.55525409685803e-05
-2.08375370060426e-05
-3.97429092715023e-05
-1.24523601965295e-05
-2.30493167457126e-05
-1.534733647358e-05
-1.55149176663587e-05
-1.9239030338149e-05
-2.76683621544811e-05
-3.47840827157694e-05
-2.46489034590308e-05
-4.29969339587456e-05
-3.21935544663544e-05
1.58384520739613e-05
-3.36169067853188e-05
-2.13589348362893e-05
-3.94355828834968e-05
-3.13076568765788e-05
-1.43734678712076e-05
-8.70637554968904e-06
-3.37871490456226e-05
2.66555075613635e-05
3.87682914333042e-06
7.15551669006409e-06
-4.32490682491804e-05
-4.1742317152433e-05
-1.68771825035988e-05
-4.0181054655675e-05
-6.29819235839397e-05
-2.16999732820767e-05
6.48512785282031e-06
-1.87697395817952e-05
-2.83203695553923e-05
-6.74044711108755e-06
-2.38143148134821e-05
-1.67535884183474e-05
-5.81323513545532e-06
-3.66328452973202e-05
-6.85006868640754e-06
-3.21214109024515e-05
-2.98780423245756e-05
-1.38895077414923e-05
-9.45508873993977e-06
-5.3093865781446e-06
-1.25207252775389e-05
-2.09205140446856e-05
-3.43075262087246e-05
-1.08095066757733e-06
-5.57497058757471e-05
-4.37018254708442e-05
-2.40249883626785e-05
-3.67529769860003e-05
-3.61240001561205e-05
-2.75999355193715e-05
-3.07252389515705e-05
-2.66575755636922e-05
-1.76952011737509e-05
-2.47316148774838e-05
-2.44430001634635e-05
-4.02215953708184e-05
-5.24071338453561e-05
-2.32660356446702e-05
-3.4234277204599e-05
4.03672653771642e-06
-4.15641215970983e-05
-6.87220027286041e-06
-7.26667810989043e-05
-3.41551333370957e-05
-3.09285880230854e-05
-2.67369520435912e-05
-8.88610544398661e-06
-1.856674875977e-05
-4.74452118646399e-05
-4.38944819714695e-05
-1.92743856428234e-05
-4.63671499078163e-05
-4.17978375445795e-05
-2.57178549308229e-05
-1.69721083349766e-05
-1.64826812978014e-05
-2.49034976860032e-05
-6.1456336389069e-06
-4.70124197750062e-05
-7.91638398699557e-05
-4.09200551872347e-06
-3.45775546586436e-05
1.66087152291725e-06
-2.48199441849021e-05
-2.22067385840362e-05
-2.91851360284482e-05
-5.69566323902302e-05
-1.93988246639779e-05
-5.9180996232889e-05
-3.87681809163374e-05
-3.76670618037376e-05
-2.50394540673921e-05
-2.49240281640634e-05
-6.81741948367369e-05
-2.73260096434295e-05
-9.95601949710974e-06
-7.49846449126123e-06
-3.16896456095392e-05
-3.28109124017852e-06
-3.18206035997844e-05
-4.07428224256329e-05
-2.40965106081207e-05
-3.37193138725022e-05
-1.47848532830438e-05
-2.00625963811784e-05
-1.70584416358857e-05
-2.7906498823808e-05
-7.35979165327454e-05
-2.4262774904788e-05
-5.36238901551847e-06
-6.38328656094723e-06
-3.7719945391372e-05
-4.12334304932437e-05
-6.25027983983455e-05
-2.83515655291234e-05
-9.18644564059983e-06
-1.38530727066792e-05
-3.39692924294098e-05
-4.03286989552827e-05
-1.07471214387457e-05
-3.08273265397684e-05
-4.41903573576013e-05
-1.47051012331453e-05
1.30586833507122e-07
-2.14965793779742e-05
-4.08735122001343e-05
-3.80932187480354e-05
-5.67957111713898e-05
1.52773644234583e-06
-3.71615905115645e-05
-3.501640868474e-05
-2.08869556264963e-05
-5.04447599751742e-05
-6.55201152118531e-05
-2.41901042393584e-05
-1.83617198471437e-05
-2.28023739635176e-05
-8.61339181642792e-05
-3.3515800056373e-05
-1.04098639622623e-05
-6.82559262904407e-05
-2.18487915603864e-05
-4.29300302355152e-05
-1.84229852030992e-05
-2.54980071371484e-05
-1.60997272723688e-05
-1.62283944751437e-05
9.12001584875378e-06
-2.08101533141498e-05
-2.34087548146855e-05
-3.64167042868855e-05
-4.42495019768722e-05
-2.39138119777603e-05
-9.36887998326066e-06
1.12959873905387e-06
-1.80406019812759e-05
-3.11098515082778e-05
-2.92234845827634e-05
-2.63052595495236e-05
-3.80958314427043e-05
-2.20152663921681e-05
-5.18766950437752e-05
-9.70206526065069e-06
-2.83700325927896e-05
-2.91213243567719e-05
-4.02080270749002e-05
-3.41318507376668e-05
-3.92825544580112e-05
-4.23994289864328e-05
-3.96083883459402e-05
-4.18305718371234e-05
-2.68768394558387e-05
-2.43574714717669e-05
-4.92443555913501e-05
-2.75465698785691e-05
-3.72714655446959e-05
-2.02251862067892e-05
-1.58823078591199e-05
-3.22272171405404e-05
-2.22666840639227e-05
-4.07096764760712e-05
-2.53546262248605e-05
-2.27300722480034e-05
-3.10766550109391e-05
-1.31204093160218e-05
-3.51130125563117e-05
-3.39512381431189e-05
-2.75464333918256e-05
-3.6260873540597e-05
-1.74763644779956e-05
-6.17183433021964e-05
-2.92668960915206e-05
-1.59803640466037e-05
-1.68523500369173e-05
-2.52959315571926e-05
-1.20601919712884e-05
-3.47580523487727e-05
6.15367258078381e-06
-5.89466499126211e-05
-2.28248961985567e-05
-1.76958261011943e-05
-2.15482022186239e-05
-4.49628144181891e-05
-4.1004948780103e-05
-5.92500747909072e-06
-2.74106928260224e-05
-5.6229400536114e-05
6.71477504935328e-06
-5.30276700121188e-05
-1.13686293462128e-05
-2.50467238436453e-05
-1.29044770015061e-05
-1.16946252138924e-05
2.85236259871887e-06
-9.67337970706945e-06
-2.56868013111494e-05
-2.2063634770389e-05
-3.17584709939051e-05
-2.80296645398324e-05
-2.96992439759127e-05
-5.8326246583607e-06
-8.80499582543337e-06
6.48329239101991e-06
-2.03739391521356e-05
-3.81597974724479e-05
-3.90486713495014e-05
-4.46881954645061e-05
-4.61706041186714e-05
-5.00798050219136e-05
-1.81195173903131e-05
-2.12441432466834e-05
-1.44705534475333e-05
-4.83706595548351e-05
-1.98767881395973e-05
-1.03002681464391e-05
-2.81470310769918e-05
-1.13401204100226e-05
-4.04424613855962e-05
-5.44859143156656e-05
-1.78418038313576e-05
-1.74991911716446e-05
-2.04993469936468e-05
-5.20168386404751e-05
-2.4369541842274e-05
-3.14067652293641e-05
-3.00713842429257e-06
-3.54909886898212e-05
-4.0737994048373e-05
-2.59620969994405e-05
-4.64991937501721e-05
-2.24214407342346e-05
-9.98906084530949e-06
-1.80409271255477e-05
-2.63821550537575e-05
-2.56494332372243e-05
-2.28839073070904e-05
8.22266516491869e-07
-1.21910494697986e-05
-2.96156641442586e-05
-2.73432980850283e-05
-7.62876801870314e-06
7.93692357080128e-06
-8.4465018859614e-06
-2.83975606197343e-05
-2.97393275981791e-05
-3.39813747246084e-05
-1.37448997616593e-05
-1.76206494957559e-05
-3.66281908506186e-05
-3.86515009076986e-05
-4.64819563389057e-05
-5.65176364361515e-05
-2.57133648976984e-05
-2.98363925610592e-05
-2.8736099243467e-05
-4.60419902362822e-05
-8.54514718990788e-06
-2.55511617718547e-05
-3.75640521567214e-05
-2.25665416858877e-05
-4.44399477698858e-05
-3.71157616100675e-05
-3.76921626026649e-05
-1.33785193512761e-05
-2.30441521138062e-05
-4.52769595455476e-05
-3.10133373734833e-05
-1.88009498626746e-05
-8.9659049191731e-06
-7.88331924828307e-06
-1.93837240026197e-05
-1.95143911643378e-05
-3.43158506607423e-05
-3.67229333468228e-05
-3.03932816245962e-05
-5.50603999861104e-05
-2.34404415363907e-05
1.6525958005408e-05
-4.12948960614044e-05
-2.48836436968051e-05
4.46792073960307e-07
-9.00202401683111e-06
-1.59721746294585e-06
-2.62178395409659e-05
-3.17321421478172e-05
-5.62494942955733e-06
-1.22396226935267e-05
-1.86190211399354e-06
1.13024461230927e-05
-3.45695181876875e-05
-9.99609006792002e-06
-1.50101386821997e-05
-4.55140499243246e-05
-1.77580138747437e-05
-3.68734112607259e-05
-3.42914355773964e-05
-2.37095413525739e-05
-4.14134791955173e-05
-7.23540142584729e-06
-2.95292489491638e-05
-2.10111402592529e-05
-3.81371724339443e-06
8.39856914350564e-06
-3.54744875468959e-05
-4.94527445116592e-05
-3.75420832394131e-05
-2.14427022095646e-05
-2.01567857773014e-05
-2.85117572531087e-05
-1.07980575548046e-05
-1.88422354317488e-05
-1.7655765486148e-05
-3.24205179527112e-05
-2.52276585182015e-05
-2.83020768761177e-05
-1.11738806058315e-05
-1.55943146581459e-05
-5.40543049447461e-05
-3.02345709555529e-05
-4.73362619455316e-05
-8.66717687870835e-06
-6.87610981113847e-06
-4.77325028510437e-05
-3.14718904924156e-05
-4.56240168124854e-05
-2.00468187118071e-05
-2.05130139380786e-05
-3.24502656311892e-05
-3.76520908896813e-05
-5.06573656625638e-05
-1.72743599912646e-05
-7.1372734845293e-05
-2.64571591965149e-05
-1.90325485591402e-05
-4.05678509779855e-05
-8.29559817243439e-06
-3.73321267778552e-05
-3.75330589477373e-05
-2.63831774771428e-05
-5.71682591824849e-05
-5.87008269394391e-05
-7.87642841858182e-06
-3.24698757163825e-05
-1.37472064504109e-05
-2.85672048276054e-05
-3.41202726942439e-05
-1.31294183521937e-05
-2.06258437090761e-05
-6.22235131809729e-05
-2.30639635385269e-05
-4.28661456020605e-05
-3.64763991207783e-05
-4.20563896031611e-05
-3.11862471228422e-06
-4.14892261502085e-05
-2.98961561022993e-05
-8.5317327290478e-06
-6.03783349497291e-05
-5.56367984081123e-05
-3.05371028155756e-05
-1.83838194247292e-05
-3.67194515049266e-05
-4.04761873925704e-05
-1.73803169954816e-05
-6.28008583279988e-06
-2.43002949891333e-05
-5.06148375198638e-05
-3.39282234837023e-05
-2.32317030993176e-05
-3.91031997780571e-05
-1.00078325640463e-05
-4.15558806873025e-05
-3.2520206140791e-05
-9.78369665245742e-06
-4.7167802451475e-05
-4.50614668638486e-05
-4.28606700020022e-05
-4.27696244953039e-05
-1.89638727520132e-05
-5.43376135009376e-05
-3.39592467216593e-05
-4.04134694843241e-05
-2.05575106574736e-05
-8.47872985646293e-06
-3.79051106526866e-05
-4.90573705413706e-05
-2.9418623284722e-05
-5.65437924557985e-05
-1.82080782906754e-05
-2.88161553550678e-05
-3.58097291482127e-05
-4.52687500129989e-05
-1.95023008661628e-05
-9.66990379254918e-06
-9.62367592279694e-06
-4.09266690974922e-05
-2.67230438591579e-05
-4.4203536395355e-05
-1.52967910564531e-05
-3.04488057240367e-05
-1.89180801364855e-05
-3.96474608850353e-05
-5.69680900040971e-05
-1.96606880109188e-05
-2.90951380689272e-05
-1.43543219829044e-05
-4.21094968494266e-05
-3.22750752617503e-05
-5.88855084178301e-05
-5.47397493859309e-05
-1.82885964039508e-05
-5.21505166637686e-05
-2.50986595794418e-05
-2.62090065740824e-05
-2.58203788006033e-05
-2.00656541350222e-05
-7.40666507684286e-06
-5.00065130964136e-05
-4.12752193072583e-05
-2.56167068312248e-05
-7.81623440650349e-06
-2.55087830394918e-05
-3.2315005538201e-05
-4.43767093338695e-05
-3.84356596301053e-05
-6.09354985723071e-06
-2.07376837686159e-05
-5.03272706914243e-05
-3.93309902712532e-05
-2.03445750914306e-05
-2.59478987097098e-05
-4.61739893747505e-05
-6.40442042263359e-05
-9.87401638871954e-06
-2.66363084054148e-05
-4.59878770164438e-05
-1.96954521503147e-05
-3.87389637126949e-05
-3.12430074816236e-05
-3.77806325724548e-05
-3.57483373083737e-05
-1.79560952557221e-05
-1.81062262109165e-05
-3.03329326412258e-05
-2.8564496658723e-05
-1.22856144283016e-05
-4.5923207007077e-05
-4.23589744358711e-05
-2.15411730703965e-05
-2.28454131943579e-05
-2.85086113286478e-05
-1.22752036248509e-05
-7.93654807365417e-06
-4.96274055569071e-06
-2.76572300561764e-05
-1.90781872820153e-05
5.81959192835782e-06
-2.91820186187007e-05
-2.0740208666219e-05
-2.91474528023948e-05
-2.95733077855159e-05
-2.5780219815344e-05
8.23464927436042e-06
-2.71914282034842e-05
-5.22720644879744e-05
-3.42024190159735e-05
-1.50688391476593e-05
-3.3642995180785e-05
-3.16689076917407e-05
-2.61641127179994e-05
4.53053439842674e-06
-4.11321075998488e-05
-4.13442274079129e-05
-1.6833737750271e-05
-3.07501891292382e-05
-5.80782486545496e-05
-3.80527028596543e-05
-2.91901561892733e-05
-3.11951777384484e-05
-1.27289076972096e-05
-1.80716672935925e-05
-2.74264945490146e-05
2.38361447109991e-05
-3.13783133680842e-05
-2.5881523710353e-05
-2.93545496327488e-05
-5.04538999917712e-05
-2.21096520901236e-05
-2.94296477083016e-05
-3.67826336919665e-05
-1.04144906928601e-05
-5.35105320563103e-05
-9.50115076014784e-06
-1.23351720382919e-05
-3.03289746218741e-05
-2.13213333833195e-05
-2.28888125604383e-05
-3.38418238430317e-05
-2.0206483249227e-05
-4.65542827718526e-05
-2.93402316116104e-05
-1.03538440905416e-05
1.0378492338234e-06
-2.95793463829406e-05
-4.15872133781099e-05
-3.78518248293516e-05
-1.59558583984574e-05
-1.84399484438295e-05
-2.63752822750921e-05
3.48775020206699e-06
1.68873113362663e-06
-3.97267634338379e-05
-8.18380615305189e-06
-3.88359633036156e-05
-2.7706974229426e-05
-8.1816157554615e-06
-3.99496662549297e-05
-4.59400746608598e-05
-1.40863004432505e-05
-6.49630600094081e-05
-3.30771374935316e-05
-1.65451869719661e-05
-3.33087224221187e-05
-2.21792089669665e-05
-1.76264326239669e-05
-2.94804806312723e-05
-1.8090723489755e-05
-3.08622425116649e-05
-9.24401014541402e-06
3.02609973543769e-06
-2.95984719951832e-05
-4.96939549319271e-05
-2.15733414149496e-05
-6.21651636204289e-05
-2.14278295541286e-05
-3.46015258864411e-05
-1.88393453871162e-05
-4.61639368742151e-05
-4.28021749846725e-05
-4.45367798181098e-05
-9.83700001614662e-06
-3.27179794511625e-05
-8.1255088120564e-06
-4.22212487425699e-05
-4.85727702834581e-06
-3.98954231253512e-05
-1.49833951928226e-05
-7.74625861654122e-06
-1.42228712481274e-05
-2.21079017733227e-05
-4.70643704068611e-06
-4.00075112194418e-05
-2.80165252698086e-05
-1.43713039346228e-05
-2.33782145097097e-05
-5.13027562099369e-05
-2.03515067223064e-05
-9.7328696855381e-06
-4.43099971076781e-05
5.06192641437833e-06
-8.60181704882109e-06
-2.94027224992501e-05
-3.53263461131728e-05
-4.47584300389637e-05
-2.99365902035622e-05
-2.5298730563557e-05
-1.66247937219652e-05
-2.42909623064596e-05
-8.50912578273171e-06
-2.86708464919411e-05
-1.65839637342212e-06
-3.64755805826755e-05
-1.59471983020247e-05
-2.16081852182769e-05
-1.62520252589362e-05
-1.71785509576648e-05
-4.57149444697555e-05
-3.34286144816532e-05
-2.18525149595998e-05
-4.69479559242704e-05
-1.1328334861876e-05
-4.19515378690564e-05
-2.75882119191588e-05
-3.31551354656644e-05
-4.84732956626775e-05
-3.16138036612135e-05
-1.02490975342626e-05
-2.48942947311968e-05
-4.21604467651432e-05
-2.72080789095838e-05
-2.20949817078402e-05
-3.82082496351681e-05
-2.70224007622327e-05
-2.88246349712431e-05
-1.56755899183753e-05
-1.14223800454896e-05
-4.52838122865549e-05
-5.74446113487336e-06
-1.54967313009208e-05
-4.65891223151593e-05
-5.76675226150875e-05
-3.87179882363193e-05
-7.97773235021799e-06
-5.98317637841084e-06
-6.69973121897849e-05
-1.72341043512066e-05
-5.97878679168632e-05
-1.22718972586544e-05
-5.26912715397592e-05
-3.50628772830074e-05
-2.83781659280063e-05
-1.26603322245988e-05
-4.17459026522162e-05
-1.08635325971852e-05
-1.9704937201186e-05
-2.51191108978836e-05
-2.52437131441684e-05
-4.96785225556328e-05
4.23798717667478e-06
-1.20466541049291e-05
-4.61345133649887e-05
-2.90798796623783e-05
-6.64426140180579e-06
-2.77488129888203e-05
-2.72042518300553e-05
-9.45694422175884e-06
-1.95053537367405e-05
-4.36887594317073e-05
-1.03963412443933e-05
-1.52186031174955e-05
-2.57521850817559e-05
-3.80764764758651e-05
-3.13297537177248e-05
-3.97796178848926e-05
1.22527352152641e-05
-1.42990034081053e-05
-4.4998830300131e-05
-4.25133329351717e-05
-4.9148882977923e-05
-2.60083099100947e-05
-2.68176232969179e-05
-4.75383015654532e-05
-3.20991528790879e-05
-1.13672331343715e-05
-3.10264562668829e-05
-4.40242000759751e-05
-5.14360372456835e-05
-2.68923326562117e-05
-4.83844869367366e-05
-5.31302931466919e-05
-2.35435245211333e-05
-2.39801258315386e-05
-4.76569126419217e-05
-2.29633899616966e-05
-3.14675829231894e-05
-2.69321717351088e-05
-4.32103661739953e-05
-4.39169175057305e-05
-5.15772689428272e-05
-4.63222752310293e-05
-4.04966459510102e-05
-2.51163814354966e-05
-2.6210194664586e-05
-4.55643391785127e-05
-2.61851426583324e-05
-1.60314347982644e-05
-1.2096329671708e-06
-1.71903109337511e-05
-2.82051495980958e-05
-3.22628048533262e-06
-2.30181329586744e-05
-4.89483268989827e-05
-1.78891497890803e-05
-3.62585217319732e-05
-2.45025694658289e-05
-3.5060310783776e-05
-1.91770800524003e-05
-1.78597953661992e-05
-2.45159807749261e-05
-3.31601064547894e-05
-2.0751656007662e-05
-3.51967198059732e-05
-4.96563302025282e-05
-3.35016857651475e-05
1.01441691637353e-05
-3.23176824784189e-05
-1.68587881491011e-05
-1.0495666515658e-05
-2.18345329688611e-05
-2.73375988372387e-05
-2.97867222886636e-05
-5.03716814012448e-05
-2.66008908533584e-06
-3.85150933727527e-05
-1.30524776892847e-05
-4.48450920186286e-05
-4.74033316676143e-05
-4.13611232218488e-05
-4.49350531170305e-05
-3.98012671677738e-05
-1.60844515263917e-05
-3.59119076499253e-05
-3.93067132638295e-05
-4.47626162220792e-06
-1.41862124721995e-05
-2.94057361665224e-05
-4.20571951449107e-05
-3.31353594998175e-05
-1.5129435622582e-05
-4.25453633007624e-05
-2.96384679247728e-05
-6.81290594891459e-05
-2.90323858367192e-05
-1.32185708160371e-05
-4.08343566544301e-05
-3.20665982785515e-05
-5.87089207796033e-05
-1.58785674211501e-05
5.8664137384155e-06
-1.7662333311607e-05
-1.67227952483192e-05
-4.29744523481657e-05
-2.739930466841e-05
-2.63394944822661e-05
-1.99147489346806e-05
-1.645876391286e-05
-2.06133922386972e-05
-8.94913016286902e-06
-9.927632454965e-06
-3.77059620510554e-05
-5.67254261667329e-05
-2.06930339179215e-05
-1.83410112864753e-05
-1.15662673652091e-05
-4.42751035665676e-05
-5.84486246895569e-05
-2.77001612791762e-05
-5.124740547452e-05
-8.52585163977417e-06
-1.51093203998807e-05
-3.41560635129347e-05
-4.10761686529824e-05
-8.60676915327206e-06
-2.41344958021009e-05
5.8461427277864e-06
-8.01027708361486e-06
-2.42649636097336e-05
-5.55062171535284e-05
-3.063271769049e-05
-3.30348204962077e-05
-2.94091516202586e-05
-2.90096825223259e-05
-2.0254285846783e-05
-3.63185529227567e-05
-4.31944517589158e-05
-4.40185943286929e-05
-2.84604276017557e-05
-1.73099003472111e-05
-3.6420767997229e-05
-3.26738847564384e-05
-1.31350918345795e-05
-2.89474160357268e-05
-4.71684753763902e-05
-4.67428266060239e-05
-4.20177617636968e-05
-4.2192589156354e-06
-3.77407211014007e-05
-1.77198108966011e-05
-1.13127781759072e-05
-7.65260281319099e-06
2.54171525975569e-05
-3.08423126379656e-05
-4.24507048139199e-06
-1.33662284083448e-05
-3.87743049789636e-06
-1.22874543416511e-05
-2.49583514334719e-05
-3.46535744132782e-05
-7.23922522307758e-05
-6.1473868596799e-06
-4.8648782711603e-05
-4.37448007605208e-05
-2.92201799891513e-05
-2.77900773706949e-05
-1.56022107844578e-05
2.47406191339676e-06
-4.09330980815965e-05
-3.66271549435311e-05
-3.79735615635528e-05
-5.20573717584738e-05
-3.27071144891606e-05
-1.81838942629501e-05
-2.29720063024856e-05
-1.75612256583283e-06
-4.46087639550286e-05
-1.56152549197194e-05
-3.88929797702252e-05
-6.87502974805665e-05
-4.94463501090949e-05
-7.24506453361769e-06
-2.66947055219558e-05
-3.87775900398011e-05
-3.92701485515886e-05
-2.01082166124359e-05
-3.53165032889189e-05
-2.33913860443529e-05
-7.81588599702825e-06
-1.16178777036982e-05
-1.77444104648577e-05
-5.6602880463027e-05
-2.40969488196698e-05
-4.71301284004905e-05
-5.21246304230666e-05
-1.95599154311426e-05
-4.53190703384841e-05
-3.22953835176528e-05
-3.63067345424723e-05
-4.07063133625549e-05
-1.66240868255829e-05
-4.30552395714506e-05
-5.52561973935098e-05
-3.81041027389353e-05
-1.24314494410433e-06
-3.55685304053997e-05
-2.8513523462121e-05
-3.89172592013611e-05
-2.66391524118432e-05
-1.70023503159151e-05
-6.00787179225915e-05
-2.5677916033699e-05
-3.89173869388586e-05
-3.93345401503435e-05
-2.11447592702372e-05
-1.97135468668869e-05
-1.41595767822751e-05
-1.24558922473629e-05
-4.59483028251913e-05
-2.45430042366979e-05
-8.40637461345986e-06
-6.86355848895155e-06
-2.42842045629109e-05
-4.46869188909261e-05
-1.102401740998e-05
-1.25384492756778e-05
-4.38313494895707e-05
-4.56776430237511e-05
-1.01254838364922e-05
-3.65669158551143e-05
1.30939426575444e-05
-2.03455196393771e-05
1.11223866522006e-05
-4.89355586440757e-05
-5.03536695941467e-06
-3.94859946133167e-05
-7.19798356546649e-06
4.11595315783587e-07
-3.4671189318286e-05
-3.74979028297771e-05
-4.01983497387167e-05
-1.86164165038057e-05
-3.59427700036157e-05
-4.21243331648456e-05
-3.48093957514356e-05
-1.07479093234509e-05
-4.25771528309796e-05
-1.41401460033722e-05
-3.05611594825159e-05
-2.33423427054861e-05
-4.25705189277486e-05
-4.44040678102621e-05
-4.91812918814822e-05
-1.52259212766645e-05
-4.94044153675421e-05
-3.98011432528573e-05
-4.08733503146187e-05
-1.31759280296236e-05
-1.62064246796019e-05
-4.70956765853679e-05
-3.49326548677933e-05
-3.36421843163055e-05
-4.47114132700639e-05
-3.52348219071195e-05
5.86621648108707e-06
-4.20472225202356e-05
-5.42502737220939e-05
-1.58125112280985e-05
-4.27679772302027e-06
-3.95397135499644e-05
3.74508489564265e-06
-3.54993515595698e-06
-2.57793345714194e-05
-3.09140590149833e-06
-2.54331931665975e-05
-3.58016441254776e-05
-1.88197526429999e-05
-4.93122037492492e-05
-4.145863572456e-05
-2.21162271345216e-05
-3.299884393962e-05
-2.43581690060745e-05
-4.29569221812723e-05
-4.39959153720292e-05
-4.81592754172219e-05
-3.19255674657486e-05
-3.66157854701152e-05
-1.74709424407841e-05
-6.22262660732308e-05
-4.00692361633063e-05
-1.5172515127653e-05
-3.85237600903221e-05
-4.70948876256267e-05
-3.87077093573486e-05
-2.99029338203515e-05
-1.18834418713178e-05
-4.00833035456331e-05
-8.30150473610752e-06
-4.14553842159452e-05
-1.42464261507573e-05
-5.06877199058049e-05
-1.3660114744934e-05
-3.41566401232204e-05
-1.81218279867911e-05
-2.29743353379567e-05
-3.53923599644878e-05
-3.62901558132552e-06
-3.00585431824702e-05
-2.74350195658872e-05
-3.88291489524965e-05
-1.79845506119956e-05
-5.27103986115356e-05
-1.87443216937448e-05
-3.49846647221847e-05
-3.21090625196904e-05
-2.44422233546831e-05
-5.22744618123082e-05
-3.51940618842577e-05
-1.65432154681704e-05
3.01791600569135e-06
-4.76502176633404e-05
-3.97970089527128e-05
-4.64829416682858e-05
3.18261772084082e-06
-5.09969725562276e-05
-1.97552369462814e-05
-4.44340988955343e-06
-2.45485389749515e-06
-2.67920064040199e-05
-4.23850755672992e-05
-1.22254038889388e-05
-6.23148926007373e-05
-1.2204796086502e-05
-2.42438978192654e-05
-3.15110257229818e-05
-2.60658634382826e-07
4.25181099635133e-06
-3.41796394071528e-05
-3.41937796912091e-05
-2.96868937459835e-05
-6.98518719600837e-05
-2.658179906819e-06
-1.44694808454518e-05
-4.12177733274349e-06
-2.83653902830991e-05
-2.7237658787833e-05
-4.49440561633394e-05
-1.02690902588155e-05
-4.95913169048031e-05
-4.53888434394466e-05
-2.63441189967367e-05
-3.3747301334202e-05
4.07384086923466e-06
-2.41004757608426e-05
-2.28960906978818e-05
-1.66638631573777e-05
-5.17483100360308e-06
-3.02896196104948e-05
-3.1950942133602e-05
-4.10436232020644e-09
-3.09581058372964e-05
-2.05174325030676e-05
-4.46278440419189e-05
-3.61412777011517e-05
-3.12134370723601e-05
-1.01790364071398e-05
-2.902016445496e-05
-1.89277895705247e-05
-4.47797707970813e-05
-5.27607871096175e-05
-4.55742071382184e-05
-3.21955508820779e-05
-3.88489092516745e-05
-3.34906038521906e-05
-1.58588896551563e-05
-2.1065689940676e-05
-4.57555340326685e-05
-1.14457859320237e-05
-8.09109585995341e-06
-7.68762150866131e-06
6.3872835535214e-06
-1.83520465275872e-05
-3.10137651557157e-05
-3.39618329446032e-05
-3.68614444058662e-05
-3.19247461805971e-06
-3.04761553626444e-05
-2.50270756333841e-05
-1.73961275194317e-05
-5.06400120594343e-05
-1.82570447750134e-05
-2.84076421453591e-05
-5.03774956898852e-05
-2.80182568435712e-05
-1.47562317417763e-05
-2.01646127089135e-05
-3.13629930339695e-05
-3.46730136111863e-05
-3.70260222816433e-05
-2.41190638487802e-05
-2.38234269221722e-05
-3.56261911378271e-05
8.71586155011305e-06
-2.09463586311741e-05
-4.99071533828321e-05
-2.58064135512485e-05
-1.774957841113e-05
-1.56898916300338e-05
-2.18211399102885e-05
-2.94007407870122e-05
-3.64310624578408e-05
-2.30687962753605e-05
-3.29911928688414e-05
-3.15541464506639e-05
-4.21062174599492e-05
-3.42123023414145e-05
-3.9445294147835e-05
-7.51412809946133e-06
-4.03454635195883e-06
-2.60309445710826e-05
-1.78359133145364e-05
5.63894381303777e-06
-4.94319159104504e-05
-3.32003672449689e-05
-4.12043430146975e-05
-3.4171850423397e-05
-2.94291149012828e-05
-2.09528011814793e-05
-3.87514267457216e-05
-3.84390872757077e-05
-3.86250879991198e-05
-4.26511801146651e-05
-2.3556886443187e-05
-1.21941522348431e-05
-2.12909480968565e-05
-3.60776617523522e-05
-4.52229065345827e-05
-3.06706044200322e-05
-2.50067811082902e-05
-3.5763174853444e-05
-2.85718523048516e-05
-2.2669592168853e-05
-8.71103020142225e-06
-2.42721533400882e-05
-4.57071182883751e-05
-2.1702249070636e-05
-4.54389370592344e-05
-3.07773095725952e-05
-2.58774691040527e-05
-4.02027208149125e-05
-3.54949918281171e-05
-1.58697991768516e-05
-5.97961268815031e-06
-5.84753821691484e-06
-2.87045839877168e-05
-2.25860814838773e-05
-5.17145579754237e-05
-3.44703990924224e-06
-2.90932520229376e-05
-1.34409384181084e-05
-3.62835830488555e-05
-1.84597901836363e-05
-3.19815198767673e-05
-1.98523967919696e-05
-3.96068665147909e-05
-2.84431922986367e-05
-1.45899573811451e-05
-2.56012593045469e-05
-6.09552167627648e-06
-3.64959010705819e-05
-2.21041787161991e-05
-3.92850838162062e-05
-1.2796597505566e-05
-4.44886839314438e-05
-9.44592486286681e-06
-4.54229411966907e-06
-1.70214170101947e-05
-1.65436293798805e-05
-2.69368452114172e-05
-3.30718345743694e-05
-2.93403284857985e-05
-1.21041897691231e-05
-3.03255780859463e-05
5.5963358933881e-06
-1.39117884821347e-05
-3.24928559109456e-05
-3.92495763765091e-05
-5.4887232635573e-06
-3.39112430144095e-05
-3.3263107507923e-05
-3.2162200009533e-05
-3.76989350101117e-05
-4.28903715813878e-05
7.48307661640715e-07
-3.76979863359297e-05
-3.95764960455349e-05
-2.97947501509875e-05
-2.39104807978549e-05
-1.46644102367915e-05
-2.01318694792028e-05
-2.48568477528019e-05
-2.7093525775228e-05
-3.24234558708849e-05
-3.52644058297225e-05
-1.57407268554331e-05
-4.2066346489204e-05
-2.92334682510641e-05
-3.51848325371745e-05
1.03422903730615e-05
-4.12549040930299e-05
-5.90461888270229e-05
-3.12536850087012e-05
-3.68726438053395e-05
-1.97125321709472e-05
3.95938674157911e-06
-2.19225011137126e-05
-5.45756808268796e-05
-6.11533714341536e-05
-3.54753156042108e-05
-3.87484655884832e-05
-4.24646098582928e-05
-3.3171172321827e-05
-2.93124844715033e-05
-4.79506037060073e-05
-9.68047344986804e-06
-2.19567558211565e-05
-3.40403690565327e-05
-1.31590690486659e-05
-4.47785982347707e-05
-2.57513244079216e-05
-2.71629291426242e-06
-3.07093229305588e-05
-1.45243123399186e-05
-4.46627233096013e-05
-3.7096311502106e-05
-1.95405581693878e-05
-1.87748602932271e-05
-1.54646783738549e-05
-2.0359167744165e-05
-2.71069905870731e-05
-1.26579702713157e-05
-3.48838111369169e-05
-4.83397878585715e-05
-3.77695208802563e-05
-4.28151825036991e-05
-5.42328461616527e-05
-2.58312653969487e-05
-3.19096377869625e-05
-2.03586843887295e-05
-3.63229295656987e-05
-3.24807169552726e-05
-2.49676716615035e-05
-1.11649149370279e-05
-1.71742981338581e-05
-2.21592357199024e-05
-3.6890306550817e-05
-2.92721069161982e-05
-3.17865769660308e-05
-5.4846737708395e-05
-1.20009821907644e-05
-6.46026062125566e-05
-1.22223784108598e-05
-1.44389064719046e-05
-1.94852987524231e-05
-5.89644652022536e-05
-3.24971094199898e-05
-5.84647730903848e-05
-2.5650919903664e-05
-4.316791683203e-05
4.40738627417977e-06
-2.31338986857635e-05
-1.24195207914341e-05
-1.47080639388165e-05
-3.80727465301084e-05
-3.03758447849382e-05
-4.52502796587494e-05
-1.95703900021818e-05
-4.38551844529274e-06
-3.52009892343279e-05
8.82534002871987e-07
-1.7641693707395e-05
-6.34749936438022e-06
-1.91101488157254e-05
-3.67229055888587e-05
-1.79770848949991e-05
-4.2141294911116e-05
-3.26609789912649e-06
-2.94942165630546e-05
-2.65047093908227e-05
-3.19280146409715e-05
-2.01475696681077e-05
1.08824103060192e-06
-3.27686461183223e-05
-2.39308356307322e-05
-2.95343322909249e-05
-2.92804114126877e-05
-4.58280225161934e-05
-9.05232410991435e-06
-6.88422445321685e-06
-6.5412615225494e-06
-3.17688128679809e-05
-6.23167351638909e-05
-2.06081138799925e-05
-8.53217525205523e-06
-4.01806912639814e-06
-6.51463411648011e-06
-1.03388849553395e-05
-4.72604167533139e-05
-1.98008099381845e-05
-6.12424144339871e-05
-2.68209284643488e-05
-4.25817473481508e-05
-3.20394360009937e-05
-2.1605082534362e-05
-2.89474366073935e-05
-3.80015601506039e-05
-3.58728839927483e-05
-3.78094075211678e-05
-3.06974851536657e-05
-3.36857692289398e-05
-1.32817784137854e-05
-2.34687500418972e-05
-2.63155316455507e-05
-2.70246150560728e-05
-3.66274661900521e-05
-2.49216868167511e-05
-4.41649476848799e-05
-1.5640629152579e-05
-4.2765805848528e-05
-5.12763563658156e-05
-2.52159719200012e-05
-5.36108670380909e-05
1.59845841541885e-05
-2.1387077015036e-05
-1.54611692153289e-05
-2.76763383622262e-05
-3.75686160505434e-05
-4.30504326464336e-05
-4.45433604255584e-05
-1.73736834764061e-05
-3.55788505851805e-05
-1.82433761046634e-05
-3.04615940530911e-05
-2.51438690735714e-05
-2.2999473795845e-05
-2.33087072230269e-05
-2.91426682219554e-05
-2.80315753512363e-05
-1.68619704865818e-05
-1.99955035842339e-05
-1.49450515526454e-05
-9.05698617305508e-06
-1.19673373389019e-05
-2.48512355167553e-05
-1.78492840881651e-05
-1.18004939234481e-06
-1.60981910310737e-05
-2.3402796815584e-05
-2.89433545151109e-05
-4.35664891316657e-05
-2.58895112651072e-05
-5.2355358864628e-05
-1.39165197432587e-05
-3.01467946422255e-05
-2.29196411162702e-06
-4.28264194343229e-05
-3.50938103859377e-05
-1.19615137231192e-05
-2.93138575074705e-05
-3.64813938606546e-05
-4.29334149170867e-05
-2.10688397227572e-05
2.58459751515735e-06
-8.24918266237727e-06
-5.56902521499839e-05
-2.43945564487201e-05
-1.88853925007438e-05
-7.15489586949505e-05
-4.43923487276636e-05
-2.29075726265672e-05
-1.81298920992671e-05
3.94829163518719e-07
3.31674713494051e-05
-2.47438504258137e-05
-2.39285531768512e-05
-4.23472947069987e-05
-3.78056969607781e-05
-2.06312438334236e-05
-3.1693598831976e-05
-6.49884769116568e-05
-1.94320669226542e-05
-3.57736488791703e-05
-4.72052077540666e-05
-2.04866543982845e-05
-2.36774436838428e-05
-1.71264807679107e-05
-2.80607442860898e-05
-6.15032557019423e-05
-2.99794350307414e-05
-3.19956073255462e-05
-4.42139831989159e-05
-3.16444618671426e-05
-1.73176614333435e-05
-2.54270269670502e-05
-3.66831989618083e-05
-3.01648928272174e-05
-3.25764407151364e-05
-2.68191766703623e-05
-2.43215377074969e-05
-5.03383702493436e-05
-6.86118845144342e-05
-3.286262127446e-05
-3.13380857988137e-06
-2.71882426679436e-05
-2.19632024488856e-05
-4.8834952980354e-05
-4.32713184706614e-05
-2.30132399183705e-05
-2.11025451340602e-05
-4.37955321666042e-05
-2.8960458883894e-05
-1.26795367368559e-05
-5.52507402315104e-05
-2.12325312990019e-05
-1.98206017616537e-05
-2.41630247279543e-05
-2.5570514055663e-05
-8.41925372315783e-06
-4.71767820936819e-05
-2.93113902163342e-05
-1.47935344595395e-05
-3.26748576466996e-05
-4.69786971589863e-05
1.57983231835003e-06
-1.41008941031955e-05
-2.69503286339914e-05
-3.25566702158111e-05
-1.76274803393618e-05
-2.45884559096569e-05
-1.45239357423138e-05
-2.05990885312984e-05
-2.3474565082358e-05
-3.2212924855302e-06
-1.32149366273551e-05
-3.1065781863565e-06
-2.66042921551791e-05
-3.03912067376944e-05
1.16837838071852e-06
1.38844437883741e-06
-1.07886261783307e-06
-2.64515191868326e-05
-2.00229361693058e-05
-2.93684374725053e-05
-3.40894886350741e-05
-1.41476536436029e-05
-2.15637446664566e-05
-1.33187770285291e-05
-2.61543920055648e-05
-1.75121929341195e-05
-1.76731892904654e-05
-4.74923005407393e-05
-2.57507402486909e-05
-3.48351918930563e-05
-2.16836421905232e-05
-1.37186729988718e-05
-1.68993482677923e-05
-2.72004885602983e-05
-6.83437321778257e-05
-1.25065590262658e-05
1.03962270901802e-06
-4.26108618656989e-05
-4.54582055750619e-05
-2.30551981079336e-05
-3.75163090272961e-05
-2.40559968134346e-05
-7.40748416890491e-06
-4.95696380842572e-05
-5.71697931221816e-06
-2.88421862625563e-05
-4.30181227083251e-05
-8.58946227137147e-06
-6.96750952284765e-06
-1.46274419122947e-05
-2.62304930152891e-05
5.09765797083798e-07
-5.39752755814162e-05
-2.66149156015122e-06
-2.41867057074081e-05
-3.2399709620105e-05
-1.18136098920987e-05
-1.97367872033094e-05
-2.7891543232743e-05
-1.75752045077541e-05
-3.89677301939441e-05
-3.62346934929719e-05
1.73439531594111e-05
-5.33467800900219e-05
-1.70584757339259e-05
-2.42590520667185e-05
-1.69026413108821e-05
5.05741407369468e-06
-1.00425059940173e-05
-1.56164524906959e-05
-1.37591872363197e-05
-3.8012162583102e-05
-3.26182541878902e-05
-5.74602868971214e-05
-3.60177801949762e-05
-2.67554688996157e-05
-3.42043570574548e-05
-3.92068032138399e-05
-3.06277269120266e-05
-8.51031721772954e-06
-3.24676602305234e-05
-1.20819125928612e-06
-2.75515850982079e-05
-2.53041429246765e-05
-3.37873366181918e-06
-1.84206789487797e-05
-2.53512865916683e-05
-6.82211318880811e-05
-1.0110342990277e-06
-1.46573147726287e-05
-4.14230885333356e-05
-5.01746470041448e-06
-3.28089555529929e-05
-2.63216745970601e-05
-3.74048733426257e-05
9.23953386769684e-06
-3.74713846800362e-05
-1.03648805145989e-05
-5.27127478327904e-06
-5.30839393691022e-05
-5.15080813904946e-05
-2.08782050456248e-05
-3.08791128087146e-05
-2.87026095853264e-05
-5.01547172781294e-05
-3.75364560535937e-06
-3.69804705019677e-05
-5.0674915825061e-05
-2.72114877815694e-05
-3.50619458015911e-05
1.95242182590053e-06
-3.32657506817024e-05
-2.87647030491615e-05
-2.30838930928615e-05
-1.91766890698415e-05
-4.03365495214962e-05
-4.72946087322919e-05
-4.65010155940707e-05
-3.14109566405095e-05
-2.06425245930966e-05
-3.10479155562652e-05
-3.29005639445883e-05
-1.32315378979857e-05
-1.16712267483267e-05
-9.88373872609353e-06
-2.71368220463297e-05
-3.57701235128737e-07
-5.74998420783248e-05
-1.71377238880962e-05
-4.51191199197296e-05
-1.65235490328454e-05
-2.10471048370225e-05
-1.20599131745867e-05
-2.1456419381748e-05
2.45653669960911e-07
-3.33864335573959e-05
-2.48175185314058e-05
-3.39273794842445e-05
-4.3516175808289e-05
-2.14973822431036e-05
-4.3335887008909e-05
-4.14564769140846e-05
-3.74291060007351e-05
-6.65815663233428e-05
-2.01759838892401e-05
-1.57783857595008e-05
-1.01156894082446e-05
-3.82399617826814e-05
-3.1127888724444e-05
-2.78618977413254e-05
-3.70265007635584e-05
-1.90010416825939e-05
-2.38812125202615e-05
-1.18907249184009e-05
-1.25736352278187e-05
-4.03316439336828e-05
-3.74903453410729e-05
-4.59490093365915e-05
-1.80748889365183e-05
-2.80676499521446e-05
-2.81017842207488e-05
-1.63737468321457e-05
-7.17210538740864e-05
-5.26046465404692e-05
-4.46784713103312e-05
-4.69836184006521e-05
-2.9934117666474e-05
-3.02643876150356e-05
-2.43353262330644e-05
-4.8730966181176e-05
-3.44013036099039e-05
-4.19426984121479e-05
-5.34121417241339e-05
-4.91545210697072e-05
-3.84065056672445e-05
-3.36957831979333e-05
-4.41154214247438e-05
-2.10393240746563e-05
-2.59609812491789e-05
-2.03763944817666e-05
-3.27459492271e-05
-2.72801566963915e-05
-4.82579797108712e-05
-1.22130599544851e-05
-4.91934079530637e-05
5.07489828630102e-06
-3.07636999169304e-05
-1.98119780846418e-05
-2.57562584391484e-05
-1.74761119082374e-05
-1.07529168144335e-05
-6.4235209314937e-05
-2.6278772994282e-05
-1.22509033554326e-05
-3.01651488181919e-05
-1.56436436508332e-05
-2.38027353527888e-05
-1.94786014850049e-05
-3.32597024880389e-05
-2.44643873741545e-05
-6.27529048156396e-05
-1.86244620610436e-05
-9.59914780303384e-06
-4.18820542341378e-05
-3.12587568219406e-05
-1.11582137073505e-05
-2.33812729435531e-05
-2.22805924598107e-05
-1.41724995729216e-05
-3.95599389946319e-05
-3.47735867700749e-05
-1.53101025382814e-05
-1.58239457193746e-05
-1.64047288626159e-05
-2.323296114028e-05
-3.39563153147032e-05
-7.06807267935123e-05
-5.00806210209427e-05
-3.54688960414049e-05
-3.29622209797322e-05
-3.60792905585191e-05
-1.7647697102006e-05
-7.1427195345646e-05
-3.34731844178658e-05
-1.89634905702185e-05
-2.38849028336786e-05
-5.6220150493599e-06
-4.4141166974708e-05
-6.59694419469303e-06
-1.57751745822136e-05
-4.59402372302742e-05
5.88921710522435e-06
-1.42189554361768e-05
-3.34361146470928e-05
-4.29743551118624e-05
-6.67740240029531e-05
-7.81074764968923e-06
-6.71393673839578e-05
-3.70964389243233e-05
-4.91140392374149e-06
-9.71474377230463e-06
-1.30691115997267e-05
-6.41526301317018e-05
-3.84130813340181e-05
-5.45008010844226e-05
-2.72877608011096e-05
-6.2960750450065e-05
-3.70666057757618e-05
9.03116870457269e-06
-6.36786163535717e-05
-1.88517784915084e-05
-3.50184183682964e-05
-2.35022554533915e-05
-5.25306596768392e-05
-3.13189427874863e-05
-2.54153184513489e-05
-4.61004205385602e-05
3.4667778924925e-06
-2.38123968150339e-05
-1.97730328850367e-05
1.06531254796083e-05
-2.56102149973449e-05
-5.10561373666099e-05
2.50426195823835e-06
-2.95792074427885e-05
-4.98003534831644e-05
-2.53923034158935e-05
-2.08412251946672e-05
-3.33731708016007e-05
-2.55468026126066e-05
-2.48845247768454e-05
-7.20607343812291e-06
-1.67839151023617e-05
-5.78464738381241e-05
-4.15762314417141e-05
4.20879357143456e-06
-1.47570138255427e-05
-5.83764665466414e-05
-2.67866815775894e-05
-1.97591393300017e-05
-6.46499907621272e-05
-6.81854200477543e-05
-2.59112300746257e-05
-2.56018320176342e-05
-2.40000130719311e-05
-1.95834202101476e-05
-4.20786013419421e-05
-5.26282405201982e-06
-3.57444897229236e-05
-2.01074432731927e-05
-9.06285204402704e-06
-6.12167208355971e-06
-7.97829994193318e-06
-2.08775689561776e-05
-5.14600967099958e-05
-2.96915959875889e-05
-3.16018794886215e-05
-4.95998800122153e-05
-2.42532970193845e-05
-3.44508883373526e-05
-3.92950209062818e-05
-2.44797215870798e-05
-1.64834931675134e-05
-2.67480297752427e-05
-3.34228626034571e-05
-1.40449097371726e-05
-4.10779366497388e-05
-4.24717578647779e-05
-1.62546701497504e-05
-2.38624706835678e-05
-1.37485153162644e-05
-7.35681662415203e-06
-6.42326423501497e-06
-1.35956242187102e-06
-2.32215425271138e-05
-4.74281662530687e-05
-3.96943971604671e-05
-6.82820658865157e-05
-4.36994237642035e-05
-3.0312861227144e-05
-6.41377443084161e-05
-3.27698612670706e-05
-4.35546279831583e-05
-3.71439711744914e-06
-1.04152200370937e-05
-4.59552329872946e-06
-2.00221986050006e-05
-3.13309428879744e-05
-3.26299889736601e-05
-3.85096012702104e-05
-1.90019104391886e-05
-1.7501467448857e-05
-2.55347970456689e-06
-1.92350545229849e-05
-2.66831844049225e-05
-4.48292877863716e-05
-4.0654924339561e-05
-9.06687407889978e-06
-3.74340939788599e-05
-2.59258369441738e-05
-3.30156617802403e-05
4.15963845826213e-07
-5.26070698722306e-05
-3.62402703272322e-05
-4.0297674122422e-05
-2.78312261077028e-05
-3.17896756916212e-05
-2.46675399271282e-05
-2.64230149483547e-05
-5.12142953962594e-05
-1.60394979537676e-05
-3.87864399162483e-05
-4.51060409256523e-05
-3.84796649006438e-05
-2.24287261301411e-05
9.56407045055654e-06
-1.74624637019572e-05
-3.53197732283043e-05
-3.6703339957652e-05
-3.42822421016127e-05
-3.15697930167373e-05
-6.04976148009606e-05
-3.228348809025e-05
-4.17035226747723e-05
-4.83234299790558e-05
-9.83388141918329e-06
-3.90830428194462e-05
-3.29806191451471e-05
-9.07077823618027e-06
-3.01918910869868e-05
-3.48115008564077e-05
-1.55725451668845e-05
-1.6202411273242e-05
-2.92283612271194e-05
-1.81055324235573e-05
-4.1405627351938e-05
9.47339622411925e-06
-1.02761215148524e-05
-1.10426306325367e-05
-3.66198843555196e-05
-1.9847907801429e-05
-1.34580118577496e-05
-3.54757274874572e-05
-2.71552205982759e-05
-3.7552048578854e-05
-2.6180660592895e-05
-3.08942173695943e-05
-2.98294755501234e-05
-3.54122128752562e-05
-2.32829401270772e-05
-1.39847856782281e-05
-4.24988532647883e-05
-8.36765555388186e-06
-4.42453024489866e-05
-3.23156206926726e-05
-3.88330744221156e-05
-4.37198141020492e-05
-1.40675331694932e-05
-1.43104280885934e-05
-4.75606591119471e-07
-1.89354445619305e-05
-6.16058335068928e-05
-2.51479518357517e-05
-2.3446321593458e-05
-2.75553271399123e-05
-4.41604682770849e-05
-9.58024522459096e-06
-5.71779982799369e-05
-9.87916017903226e-06
-2.77021607862796e-05
-2.5355562677836e-05
-1.8695543560451e-05
-4.68594498092607e-05
-2.19193508711189e-05
-8.26914866425724e-06
-5.11701799620468e-05
-3.25843495807491e-05
-4.25031551352929e-05
-1.35769189414448e-05
-1.05633877726015e-05
-2.27485001287263e-05
-1.99567934777639e-05
-2.22851891443483e-05
-4.0566242699811e-05
-1.68862646200892e-05
-3.90615956226526e-05
-2.79506107621477e-05
-5.37604667542879e-05
-2.10304185739929e-05
-2.92814543809214e-05
-2.61626632739557e-05
-3.74039629867788e-05
-3.5905079857823e-05
-2.65348580424011e-05
-6.27635273068976e-05
-2.18480009000376e-05
-2.35320766006339e-05
-2.17757580333737e-05
-1.25662149853268e-05
-4.20115154755366e-05
-3.88022486660026e-05
-3.96532005948844e-05
-3.86572207606472e-05
-2.71006936310206e-05
-3.32741560136853e-05
-3.18666969195602e-05
-3.36398117193447e-05
-2.37181565830666e-05
-4.27375967617731e-05
-4.99655626014081e-05
-2.04390235131772e-05
-3.71955143969999e-05
-3.51706960863396e-05
-3.42611720481334e-05
-4.6778966038274e-05
-4.32527517544377e-05
-7.18895517572853e-06
-9.12897946526878e-07
-4.8683324282488e-05
-3.95171964710166e-05
-2.80019177247812e-05
1.89555404110088e-06
-9.11392783534877e-06
-1.68025369907871e-06
-4.30271985711328e-05
-1.75693112568923e-05
-2.21598728554806e-05
-1.00447925330767e-05
-4.98561442008051e-05
-2.25610358086652e-05
-2.60376922611646e-05
-3.1810212892695e-05
-4.30001868385106e-05
-3.42887699329925e-05
-6.42779475974168e-05
3.51723089053098e-06
-8.16078371975297e-06
-3.89999728150407e-05
-2.53142870862013e-05
-2.58792946253141e-05
-4.37388571822736e-06
-6.17117602442357e-05
-5.66140516302797e-05
-3.80976166100286e-05
-4.88055904185198e-05
-3.0220364858629e-05
-4.29577990080026e-05
-4.77522767062312e-05
-4.95319148274612e-05
-2.82559868826627e-05
-3.87156843110772e-05
-3.32957755457903e-05
-2.70112131703494e-05
-7.81480743716784e-06
-4.01617643398321e-05
-2.21282468610146e-05
-1.62360789166065e-05
-3.01297394426392e-05
-3.2880614152261e-05
-2.54237602481523e-05
-3.86922361461241e-05
-9.09550798909342e-06
-2.2120918149303e-05
-2.66891981101435e-05
-4.75987330894828e-05
-3.61322960775221e-05
-2.99578113962068e-05
-2.41325940236714e-05
-5.00077530192697e-05
-4.77785709725296e-05
-4.46691821329792e-05
-1.78907208686723e-05
-4.32222311140825e-05
-2.88756703857774e-05
-3.85420329077073e-05
3.87434814987733e-06
-1.97487385869624e-05
-3.49003127283998e-05
-4.48538175675399e-05
-3.92271101302322e-05
-3.52020850293459e-05
-3.70535819187279e-05
-2.59848295609295e-05
-3.50649177507432e-05
-4.58397737367677e-05
-9.45298729438252e-06
-2.91523545849494e-05
-4.19734322040627e-05
-2.74743473014521e-05
-2.3692745101258e-05
-3.86986450066445e-05
-1.86821993447562e-05
3.62677884589874e-06
-2.77069079510204e-05
-1.30200993147932e-05
8.16343366998567e-06
-2.73665019210697e-05
-5.0468492387994e-05
6.47153355519947e-06
-2.98611483984682e-05
-2.38970186674781e-05
-2.2500187658498e-05
-4.47421275879699e-05
-1.49496691661028e-05
-1.21496113465102e-05
-1.94018003452415e-05
-1.7895070250242e-05
-3.50219745461004e-05
-1.7295562433677e-05
-1.8740850490583e-05
-1.14400401710327e-05
-1.42472681614585e-05
-4.00625808176457e-05
-1.21538923671821e-05
-4.09741534857941e-05
-9.3497093290859e-06
-2.95182941753758e-05
-2.55881263839205e-05
-4.72779308997424e-05
-1.41992798088545e-05
-5.97322641883096e-05
-4.6798490737819e-05
-6.14760686623751e-05
-5.28247816146625e-05
-3.86664009532879e-05
-3.35089750939745e-05
-1.64614550156529e-05
-3.76858076144395e-05
-3.50482415199071e-05
-6.99101777149e-06
-2.46526573268065e-05
-2.15086108832545e-05
-4.28197693737836e-05
-3.18692984505831e-05
4.40418113278507e-06
-4.45427823331077e-05
-1.76579523556845e-05
-3.46829306203043e-05
-3.84695925200313e-05
-4.80028398065335e-05
-2.12836172378292e-05
-4.18391231256377e-05
-3.79482640087395e-05
-1.67433141064224e-05
-4.117910566091e-06
-2.39312206297518e-05
4.38337881317168e-06
-3.15777650889304e-05
-5.08456365279116e-05
-4.22324244362294e-05
-2.33227692074227e-05
-2.95941649557433e-05
-1.22474957227753e-05
-4.97374772116042e-05
-2.69986840849935e-05
-1.01089699262721e-05
-9.67781652878272e-06
-1.65027738067869e-05
-1.89129454443584e-05
-4.02544987984424e-05
1.19077876699646e-05
-3.33223827927391e-05
-4.4100987464784e-05
-3.87444072950352e-05
-1.91389153991783e-05
-3.20660742864542e-05
-4.39084160035232e-05
-2.6368385274523e-05
-5.03315000171181e-05
-1.24320933168611e-06
-2.6553348181142e-05
-3.71566145800848e-05
-4.38293640553918e-05
-8.18704547018386e-06
-3.78157706771512e-05
-3.69962088786887e-05
-1.26129320276581e-05
-4.01492511522541e-05
-2.99982313558167e-05
-3.37353659646438e-05
-1.87146397717086e-05
-2.67237993473618e-05
-3.50469799062885e-05
-6.17339412452717e-05
-3.23350434295517e-05
-1.92403265373307e-05
-1.5683749428577e-05
-1.06060278942613e-05
-1.65315972449566e-05
-7.23854114483836e-06
-2.48191484318873e-05
-1.47736110044064e-05
-5.24450503505728e-05
-1.57072154906481e-05
-1.98430334304043e-05
-7.28766095948318e-05
-2.95119195176936e-05
-3.09475068450356e-05
-2.88479160250043e-05
-2.55205248463555e-06
-2.60886712648783e-05
-3.25848707241962e-05
-1.08423490691612e-05
-5.08297746348882e-05
-8.2714502009378e-06
-2.58046993099458e-05
-4.3141275616088e-05
-5.48348989405881e-05
-2.74354214517792e-05
-2.34827162824652e-05
-2.01699370781526e-05
-4.14693073641394e-05
-1.55950629442942e-05
-3.25515135538659e-05
-3.70637414070008e-05
-3.35436764858762e-05
-1.88039886248467e-05
-3.25861667979684e-05
5.22184524194537e-06
-2.96856560057218e-05
-2.03111211426813e-05
-1.4725122650233e-05
-3.53550151671509e-05
-1.77188240526943e-05
-3.08044812064225e-05
-4.78379927839416e-05
-1.58167864305533e-05
-2.58919065190765e-05
-1.90150445895562e-05
-4.11407117096793e-05
-6.30953368904037e-05
-1.202948900913e-05
-2.62858902940493e-05
1.29224779735055e-05
-5.915631279127e-05
-3.3636633627717e-06
-1.96092873931751e-05
-6.10912698824998e-06
-5.53198219558619e-05
-2.47790545469088e-05
-2.8597296048677e-05
-3.38257959266063e-05
-5.56032932877193e-05
-2.76141599655401e-05
-2.65760785188172e-05
-2.23230418663531e-05
-3.24686486005601e-05
-6.1667734379958e-05
-1.63058662368151e-05
-3.59422148512181e-05
-9.53313821214617e-06
-2.51427944199821e-05
-3.16821874499974e-05
-3.64391910835958e-05
-2.44571608228787e-05
-3.05982864198387e-05
-2.4143877465309e-05
-2.14603606771019e-05
1.49289576407329e-07
-1.8133859176839e-05
-3.21592377929815e-05
-1.92363197721317e-05
-3.7960000744763e-05
-1.17969130994756e-05
-2.08393525776572e-05
9.17903047087162e-06
-1.52388380578324e-05
-3.52389468019349e-05
-3.58837882033338e-05
-1.79202016599689e-05
-1.06857672402825e-05
-1.43250969158542e-05
-3.61775285657719e-05
-2.15575794641241e-05
-5.84654013526238e-05
-5.48093369442393e-05
-4.48995664145153e-05
-3.10312183528444e-05
-4.42047258487431e-05
-1.19805031686783e-05
-1.84677752998743e-05
-2.62846499352163e-05
-3.43961531277471e-05
-1.41848041039143e-05
-4.14760798024305e-05
4.37617975628125e-06
-1.78661920796962e-05
-3.95886045231484e-05
-5.84300200091023e-05
-2.91283704387248e-05
-6.27430388788555e-06
-2.71070530748841e-05
-3.1018075195228e-05
-4.4918957649951e-05
-4.99346089458847e-05
-2.63221717597047e-05
-2.71172990425853e-05
-3.49298203603645e-05
-4.4278642867602e-06
-2.49659914703488e-05
-3.41848432098497e-05
-3.57212415623374e-05
-1.94070207118851e-05
-2.0973139937414e-05
-2.96141785238216e-06
-2.79721518232863e-05
-1.814454537566e-05
-3.37769910108333e-05
-3.02816305715356e-05
-2.30025405268119e-05
9.61195020353844e-06
-4.0587814102632e-05
-1.26965794957863e-05
-4.09800541714841e-05
-7.33345021728662e-06
-2.05899479304062e-06
-3.70227396626918e-05
-2.7938350556452e-05
-5.81026685903756e-05
-2.18934807683372e-05
-2.33364066078813e-05
-3.20795104143248e-05
-3.05931554801744e-05
-1.96860507601827e-05
-2.21473751426196e-05
-1.44225521370202e-05
-3.48324989967555e-05
-1.17045201419615e-05
-1.78559707990294e-05
-4.70321416979675e-05
-4.41767480523979e-05
-5.21827160934336e-06
-3.79095674968198e-05
-3.66227043333587e-05
1.37862132667017e-07
-2.00907261286498e-05
-4.37323962316902e-05
-1.51113817543725e-05
-1.03965784963563e-05
-7.39347623538423e-05
-9.90879228654946e-06
-3.1048765384839e-05
-1.08643171598908e-05
-3.99465694125545e-05
-3.21819947106428e-05
-4.38167295904353e-05
-1.06128861905302e-05
-2.59289247854216e-05
5.47408229792131e-06
-3.10400684355639e-05
-5.78838822263645e-05
1.56025216729176e-05
2.44330710036772e-07
-3.82647177110934e-05
-2.78032369405442e-05
-4.92377856182111e-05
-6.53947660841036e-05
-5.69218489281721e-05
-3.91411799323895e-05
-2.77950543030428e-05
-6.55339037459403e-06
-3.22097843548996e-05
-2.78650469222374e-05
-1.22058543237423e-05
-3.08449456894229e-05
-4.10006510145146e-05
-4.96221033720446e-05
-3.46129611111377e-05
-3.53298267395634e-05
-2.43091859504033e-05
-3.79485213161898e-05
-4.09553624171392e-05
-3.15661012703051e-05
-1.05800217905617e-05
-4.46743078540005e-05
-3.25341480472705e-05
-3.78551335765785e-05
-2.76481768400026e-05
-6.22129124476108e-05
-1.45883145219959e-05
-2.61348378984735e-05
-2.93059304090166e-05
-2.96562785697722e-05
-4.93042314414e-05
-1.45242368488544e-05
-2.72310640827056e-05
-3.14190490446951e-05
-6.06814932878687e-05
-6.01240284139937e-05
-3.29373845447392e-05
-3.32627415661185e-05
-2.77169143782927e-05
-2.47112374591864e-05
-3.01413571911924e-05
-2.61291018845311e-05
-8.75739452880912e-06
-3.79543730331986e-05
-2.28322943529508e-05
-3.44890103011793e-05
-3.93202506170184e-05
-3.62488467089691e-05
-3.9772173299979e-05
-2.29082168548104e-05
-3.27416652144501e-05
-7.68785166982859e-06
-2.03227377461147e-05
-3.37965274685564e-05
-2.25726342897727e-05
-7.1360294037528e-06
-1.38777062621686e-05
-6.75299427335649e-06
-2.43098521497051e-06
-4.08352157783798e-05
-1.75531956011959e-05
-2.74330319847401e-05
-2.82157712192804e-05
-3.42182823478947e-05
-3.48502879074011e-05
-2.60710865104489e-05
-3.09282067485607e-05
-3.6701671847373e-05
-5.86098374053477e-05
-1.87087926770193e-05
-5.7065384000402e-05
-2.52107925071488e-05
-4.07108684279587e-05
-3.30428098922717e-06
-5.98447685538066e-05
-2.77593049173029e-05
-4.00815439829334e-05
-7.11861124709485e-05
-4.49015705232934e-06
-1.32355779551739e-05
-3.7618286203003e-05
-1.3478419920013e-05
-2.02070986274588e-05
-1.42897520633124e-05
-4.96531379895257e-05
-4.07831108029618e-05
-1.10432719205673e-05
-3.75415608422073e-05
-1.24849245276557e-05
-2.50612796955546e-06
-2.13897635747352e-05
-3.93277164639059e-05
-2.6309439018368e-05
-5.95181095068727e-05
-2.69614059758105e-05
-7.52566270645096e-06
-3.47128099591659e-05
-2.89626011264835e-05
-4.38523959021636e-05
-3.9543853700999e-05
-2.18660529929049e-05
-5.26019107352365e-05
-1.70318017686763e-05
-2.11870122872048e-05
-2.5275715131092e-05
-1.63680891192962e-05
-4.88835784601468e-05
-2.07223631036418e-05
-1.35475087902434e-05
-4.09787682737383e-05
-1.82428938624083e-05
-2.18745546840521e-05
-4.04395601893419e-05
-3.1828403730785e-05
-3.92097629898426e-05
-2.65956465144485e-05
-9.99777053883588e-07
-3.88893115130435e-05
-3.7198155550579e-05
1.1842262443223e-07
-3.26905344081e-05
-4.59986316731023e-05
-3.73038560021197e-05
-2.82939683612126e-05
-1.54944036418536e-05
-2.35412285539426e-05
-5.05606630284253e-05
-2.71085345201699e-05
-2.56123448270182e-05
-2.57300208679627e-05
-1.73010923387835e-06
-4.31857491166787e-06
-2.34442322938966e-06
-2.2683483988882e-05
-2.80602035836174e-05
-4.07178867927338e-05
-5.00019067991388e-05
-1.79933436809603e-05
-1.77969376770014e-05
-5.7448954891964e-05
-1.83338510647538e-05
-2.4267142219609e-05
-3.49328860954988e-05
-3.02689426727712e-05
-2.61460304216212e-05
-1.40694401695603e-05
-3.81863083303912e-05
-2.55076114960773e-05
-4.28425375077335e-05
-3.86094846994851e-05
-3.18769463447396e-05
-1.40723366758808e-05
-4.00985057594862e-05
-3.85749523564289e-05
-2.52161864746594e-05
-1.85735568580894e-05
-5.50926465196101e-05
-3.41193989120875e-05
3.51935768732404e-06
-2.71597285699068e-05
-1.81387002571788e-05
-2.33354672073304e-05
-5.04236356244176e-05
1.93058730400155e-06
-9.00576484660514e-06
-3.86782110333387e-05
-7.10060870116804e-05
-3.36377646598107e-06
-2.61161959870805e-05
-3.74340810575177e-05
-3.6082634188918e-05
-3.78057562907091e-05
-5.94417760190298e-06
-3.50177568834962e-05
-1.87692130078289e-05
-6.54990744556664e-06
-3.74665290112168e-05
-1.68090934715012e-05
-1.15550077622656e-05
-1.38603327603873e-05
-7.91149409682148e-06
-4.17806786954369e-05
-4.32670811793885e-06
-2.72742816201947e-05
-3.57767507383486e-05
-1.99568571170487e-05
-3.59261219688349e-05
-1.64205593341852e-05
-2.16780656672809e-05
-5.13386031247477e-05
-2.93307176332989e-05
-7.72021509134181e-06
-6.18403275585818e-05
-1.89599457685966e-06
-1.78843020490505e-05
-1.83644104487636e-05
-1.10017206283967e-05
-4.06396083438768e-05
-2.91774082568293e-05
-1.1673543215354e-05
-3.47099342221029e-05
-1.40943219064503e-05
-3.31136602877644e-05
-4.74301665716459e-05
-7.8769397281925e-06
-3.82501818955304e-05
-3.24481360941895e-05
-3.80342370372091e-05
-4.12776540015374e-05
-4.73297770487583e-05
-6.98869892798182e-05
-3.38927184400741e-05
-2.38238513187527e-05
-8.22061976880722e-06
-2.07523864420211e-05
-9.79362916645288e-06
-3.85393404280247e-05
-4.70941643031908e-05
-2.54881961877457e-05
-2.56834878356609e-05
-3.98025166817689e-05
-5.06767362031041e-05
-3.52226847291186e-06
-2.51668330395331e-05
-5.49878615967723e-05
-4.10626302188113e-05
-2.0502333188224e-05
-4.33392079439807e-05
-2.65018007721965e-05
-3.84635484758693e-05
-3.54681333387482e-05
-3.50078752737469e-05
-4.94195129548639e-05
-2.00949996273485e-05
-3.11265175624919e-05
-4.39774220839516e-05
-2.84066123239027e-05
-5.87365783101729e-06
-5.97528749779224e-05
-4.66180065597717e-05
-3.92153305084191e-05
1.00028790724832e-06
-4.65818098120267e-05
-4.48816739399984e-05
-3.48992811131724e-05
-1.67621718494378e-05
-2.91118610023157e-05
-1.67557180501332e-05
7.20432207437408e-06
-1.63396226789073e-05
-1.57577713305787e-05
-1.94063449859857e-05
-1.13908785111522e-05
-1.22420418987443e-05
-2.80315031383654e-05
-2.71443375354675e-05
-1.94398893304887e-05
-1.81416953913623e-05
-2.09277643956504e-05
-3.68962668410877e-05
-2.18420586066233e-05
-4.05490485783473e-05
-4.26129923065451e-05
-5.27644872844163e-05
-4.17780205565051e-05
-4.15323408843848e-05
2.92882209244967e-06
1.97465537473132e-07
-2.10184816439446e-05
-3.89319607075454e-05
-2.54290942241435e-05
-4.3218363456442e-05
-2.27420284985848e-06
-3.85885669226361e-05
-6.10865255543806e-05
-4.31898580781606e-05
-5.40100692975589e-05
-3.96241665539625e-05
-9.298991684862e-06
-4.59949847600575e-05
-2.45014718146076e-05
-2.07221556112006e-05
-1.44183949993262e-05
1.63254502366823e-05
-3.84380675655911e-05
-9.5815871905858e-06
-4.07597418375002e-05
-2.35311043914535e-05
-4.71427247622263e-05
-5.53162418695252e-05
-2.48514678889839e-05
-3.98110488530621e-05
-8.43503797735672e-07
-2.66920227416209e-05
-1.43768263300563e-05
-2.65010667597599e-05
-4.23170279764563e-05
-1.45400119147749e-05
-2.36093667347656e-05
-2.92107624330166e-05
-1.89173727032643e-05
-3.57903949786521e-06
-5.30378634926867e-05
-1.34128081632482e-05
-2.06883562197396e-05
-3.21662409900929e-05
-3.0806247801752e-05
-9.18404931557843e-06
-3.81232884104928e-05
-6.29322025874557e-05
-3.35274369014854e-05
-3.1455851821637e-05
-1.4458510777825e-05
-2.04690890024122e-05
-1.62075822873538e-05
-3.9111959913426e-05
-3.72723783464772e-05
-6.13838851044012e-07
-5.0192215644173e-05
-4.24054853705539e-05
-2.13338949891461e-05
-4.31469144119745e-05
-1.15668586217347e-05
-1.61848472278963e-05
-3.36965775634042e-05
-1.1256866139088e-05
-5.2620720772493e-05
-3.75368891382691e-05
-2.75092846757202e-05
-1.13864160805346e-05
-4.03811557611081e-05
-9.90835893062902e-06
3.53355486891791e-06
-5.78165641268301e-05
-2.3211256750094e-05
-3.7989096279902e-05
-1.10739002537514e-05
-3.43145017917935e-05
-3.57806608102394e-05
-3.75184918926972e-05
-2.11082657669814e-05
-1.11271959857003e-05
-2.05196612110608e-05
-1.42720427937978e-05
-2.90248900449735e-05
-2.66164488453242e-05
-5.28998740729576e-05
-4.60055900746676e-05
-2.12696891715146e-05
-2.48248392396849e-05
-4.10127368793024e-05
-2.96647510316106e-05
4.65305676229974e-07
-3.39081843317262e-05
-4.93097060720563e-05
-8.33469114377992e-06
-1.73021480482639e-06
-1.95868482043267e-05
-1.57228764212553e-05
-3.18520082437336e-05
-5.61197007819054e-06
-1.52673485328811e-05
-1.5011859557867e-05
-1.39171788896456e-05
-3.65310761812898e-05
-5.21891912093931e-06
-3.3511775915398e-05
-2.76472092995515e-05
-3.79694760047143e-05
-3.49352290096633e-05
-3.39894657201278e-05
-3.68110945932976e-05
-3.59321457906801e-05
-2.54036926099564e-05
-3.7447305154503e-06
-1.78579827145456e-05
-3.03998890040883e-05
-4.62504349585492e-05
-3.92834013461413e-05
-3.38064099032973e-05
-1.31512735990553e-05
-2.87804456181297e-05
-4.37092147690178e-05
-4.93435656663606e-05
-1.60449363846754e-05
-5.0546649424699e-05
-5.75601594768204e-05
-2.00836119475802e-05
-2.76139551288613e-05
-3.46742130027901e-05
-2.83920248676871e-05
6.91522001224294e-06
-1.24105729271654e-05
-3.06212340506068e-05
-2.74079839659689e-05
-3.81920776437152e-05
-2.9255295108427e-05
-4.66718184516185e-05
-1.69570436216508e-05
-8.62500227537194e-06
-3.09232631772663e-05
-5.12109208985816e-05
-4.50083248896501e-05
-3.88780983853036e-05
-2.8485958999535e-05
-4.69010242873499e-05
7.67611584428105e-07
-3.42756065140708e-05
-5.47652198535713e-06
-7.64678394529057e-06
-1.73243534554367e-05
-4.14907711010895e-05
-6.57360457002116e-05
-3.24818603579987e-05
-3.87390855943455e-05
-2.04427210753796e-05
-6.03558264172875e-06
-2.8747277771836e-05
3.83097565631156e-06
-3.07888411170056e-05
-3.57547973513293e-05
-8.94769628590985e-06
-4.00730639200424e-05
-2.57092743234552e-05
-3.99265941563539e-05
-2.41087017447211e-05
-3.52283417931086e-05
-1.43095117265059e-05
-4.26842164187551e-06
-3.49264910964618e-05
-9.22480043803878e-06
6.63230772609986e-06
-4.30324364466243e-05
-4.43046447369879e-05
-3.42222179588963e-05
-2.55743747120233e-05
-4.05586978403323e-05
5.18548060424383e-06
-4.06933298218298e-05
-4.70642056123522e-05
-5.56738945139086e-05
-3.48309241665842e-05
-4.04908299586667e-05
-2.69502632552275e-05
-5.39797050916681e-05
-4.28281543721496e-05
-2.2521252866161e-05
-5.28469606614619e-05
-5.50782094251521e-05
-1.52482167824412e-05
-1.89615447479782e-05
-3.84316479472481e-05
-3.05238751385931e-05
-4.7393825900864e-05
-1.98478386652097e-05
-5.47362993308142e-05
-1.938127996456e-05
-3.82075075022283e-05
-4.4919959622384e-05
-2.77701254957658e-05
-1.53548410756334e-05
-3.45876742273833e-05
-2.03069382124531e-05
-5.78905365862963e-06
-4.05169948433351e-05
-4.68231590987374e-05
-4.52798688798708e-05
-7.59727913983041e-05
-2.78306156787193e-05
-5.16686825860364e-05
-2.88493881851904e-05
-1.83445263088885e-05
-1.56944176408132e-05
-2.73202985356344e-05
-2.69506578266569e-05
-3.4616071207908e-05
-2.16011100299661e-05
-5.23292459278151e-05
-4.5865304455602e-05
-3.40054307432456e-05
-4.37771175898182e-05
-1.09022140319055e-05
-3.56120455853609e-06
-4.54079494479362e-05
-1.29846572319225e-05
-3.38602376278714e-05
-1.38939149727493e-05
-1.68256814816903e-05
-3.22684838781722e-05
-5.21615541831758e-05
-2.68434550498443e-05
-7.43583532781401e-06
-2.34003020832352e-05
-2.6172555825165e-05
-3.05077934732351e-05
-1.96274537591098e-05
-3.65253952228027e-05
-2.95434582003611e-05
-1.35724981072952e-05
-2.06594068787463e-05
-2.15942272388736e-05
-6.87327727802499e-06
-1.90229710038548e-05
-2.97419011086445e-05
-3.62825456659728e-05
-2.84745919828309e-05
-4.5348499839367e-05
-2.59903256189092e-05
-2.38776330595579e-05
2.55850363158937e-07
-3.82241606693504e-05
-2.33113826324849e-05
-4.74626727830285e-05
-3.89230555396747e-05
-3.23677887337372e-05
-1.99546204639193e-05
-2.48873476280532e-05
-2.23356064819706e-05
-3.83465571519712e-06
-3.19122808009814e-05
-3.60570265750183e-05
-2.50980188339578e-05
-1.1275755232993e-05
-3.07015004054477e-05
-1.85810305598147e-05
-3.12905700327095e-05
-3.9443865186501e-05
-1.98282837963775e-05
-2.70019502310495e-05
-2.60801566094896e-05
-2.44333385773627e-06
-1.51927676237677e-06
-4.55968644957831e-05
-1.54348991141391e-05
-2.08782045081213e-05
-5.83122663584944e-05
-1.73909419348667e-06
-8.08411891047062e-06
-3.45677631164777e-05
-1.37455506168538e-05
-1.36830901424787e-05
-5.65376961963786e-05
-1.31041214404698e-05
-4.91480492179238e-05
-3.52141134397814e-05
-9.66433972229129e-06
-2.34492374067089e-05
-4.90868252796914e-05
-4.9093231874161e-05
-3.46796163967003e-05
-1.20295305293752e-05
-2.18997083957948e-05
-3.64534531876785e-05
-4.31220667320636e-05
-5.64824200307192e-05
-1.54472535375906e-05
-2.12236131381713e-05
-2.13422182871058e-05
-5.24058503060154e-06
-3.42414060694465e-05
-5.26484224038707e-05
-3.1219563278554e-05
-2.40632491955636e-05
-2.16333904906496e-05
-1.80538352568986e-05
-5.43409139334392e-05
-1.53546804306175e-05
-2.25423132786845e-05
-3.61020731794892e-05
-2.94125162892967e-05
-3.72737392807929e-05
-2.75730865291211e-05
-2.92647919541487e-05
-3.58778028708683e-05
-3.90545326405298e-05
-1.78420177716652e-05
5.69623123331325e-06
-3.44576884002124e-05
-2.2692224929868e-05
-1.29020301677126e-05
-4.79164189287585e-05
-2.75129973749432e-05
-1.52397978114752e-05
6.87576724863227e-06
-2.64660688048999e-05
-4.53226795077201e-05
-3.56913179370727e-05
-2.43232510616593e-05
-2.19278758502316e-05
-6.13146880806617e-06
-4.32191538663184e-05
-1.93403784493074e-05
3.41334223091607e-06
-4.70955302314833e-05
-1.36061389153069e-05
-3.19822912564375e-05
-2.36206079764222e-05
-2.1903118878211e-05
-1.74121572689684e-05
-1.59241936451019e-05
-3.52214641284755e-05
-2.1696936138883e-05
-3.73753876205266e-05
-2.8192329404782e-05
-2.3298078689536e-05
-4.38042672132362e-05
-2.64384624823644e-05
-3.40451488048099e-07
-1.55286539197225e-05
-3.53531347767033e-05
-3.03939114483572e-05
3.98927841651315e-06
-9.07778192843172e-06
-2.23908800155554e-05
-1.68606671490055e-05
-3.06909540409934e-06
-9.26373113502276e-06
-3.00666008101704e-05
-3.97870124827445e-05
-4.05118254523215e-05
-1.62381131958791e-05
-3.51176750921148e-06
-1.91341920113111e-05
-1.38500194670494e-05
-3.10585014887652e-05
-4.43398463227175e-06
-1.71496769732306e-05
-3.75476988506893e-05
-2.77794629803899e-05
-2.4735167085009e-05
-1.31885274192936e-05
-4.26150072161137e-06
-3.15597732008617e-06
-2.99658977141826e-05
-2.4393974847934e-05
8.46260892025234e-06
-2.7087856843726e-05
-4.08695502013714e-05
-3.25225782607928e-05
-2.95794098754525e-05
-4.03778914055216e-05
-3.49576615273395e-05
-3.36620997643011e-05
-4.59494043535593e-05
-2.36365397939875e-05
-6.53824211495846e-05
-7.19743476971829e-06
-1.4686849408499e-05
-1.70643340717612e-05
-1.87990181111904e-05
-4.84424360471698e-05
-5.27379326722004e-06
-1.72160381681345e-05
-3.15123599557416e-05
-1.76987096680501e-05
-4.38668970729736e-05
-5.62301804540455e-06
-1.42331811416143e-05
-3.18846874497001e-05
-3.28425581517886e-05
-4.79732882992743e-05
-2.6118546424096e-05
-4.61271071392496e-05
-2.42761526039501e-05
-3.39904424521637e-05
-1.97501672975304e-05
-5.69026073056947e-05
-2.44191195324912e-05
-8.62233919300777e-06
-7.04317790239502e-05
-1.87904916578413e-05
-3.1503354405114e-05
-1.2460630660811e-05
3.87624764052482e-06
-3.0096994982349e-05
-4.39146536428213e-05
-1.05853922105495e-05
-8.00911408692459e-06
-2.51535440851227e-05
5.70773266186058e-06
-4.55406108804646e-05
-3.0669062986582e-05
-3.46794017424984e-05
-1.30429701732632e-05
-3.58919366128839e-05
-1.27643985279009e-05
6.64891537750144e-06
-4.24339490287352e-05
-3.06196441118874e-05
-1.39845347757024e-06
-1.52582106677179e-05
-6.35801371158445e-05
-3.10542753596056e-05
-9.97794954740967e-06
4.91400522217295e-06
-1.84390308952862e-05
-3.92265004985291e-05
-2.73436446147617e-05
-3.27905019506929e-05
-2.66807017630676e-05
-3.42505088640764e-05
-2.22153202174222e-05
-4.91118042880846e-05
-2.38374632256816e-05
-1.67607421535046e-05
-5.52585015885838e-05
-2.26895988779778e-05
-3.39115522123095e-05
-3.5688084715026e-05
-5.11571160626209e-05
-4.29470412885222e-05
-6.03034704303052e-06
-4.49655047666038e-05
-4.24005135418508e-05
-2.89264758782798e-05
-2.00816225296204e-05
-2.60475081454764e-06
-2.448568910847e-05
-5.02098624862258e-05
-3.03415695628503e-05
-3.38415602043223e-05
-1.65483342484278e-05
-1.931142414693e-05
-9.6143158310537e-06
-1.02802314972638e-05
-4.01112660173393e-05
-6.28802841553869e-05
-2.76305164311826e-05
-4.44742729546482e-05
-1.32433273320921e-05
-1.98184190013201e-05
-4.57067475828865e-05
-4.85392856264654e-05
1.03141725611587e-06
-4.50349737084142e-05
-2.69284928940191e-05
-2.71240271101424e-05
-3.47525711753306e-05
-2.96972919223487e-05
-4.10194854300138e-05
-1.67412002215387e-05
-5.04313923248062e-05
-2.31964886235809e-05
-4.91601251237997e-05
-6.17925522838137e-05
-4.24983871335118e-05
-2.6734097099859e-05
-1.8968182499044e-05
-3.79537848524695e-05
-3.75374905276293e-05
-8.58292448723722e-06
-1.42038723113012e-05
-4.05295531368708e-05
-3.75844485115559e-05
-4.33765306027259e-05
-3.94664119410938e-05
-1.39069412758312e-05
-3.26065467395615e-05
-5.70582009710958e-05
-1.27356828362859e-05
-3.58749825496579e-05
-2.51168202999717e-05
-1.04253429424505e-05
-3.5876756205812e-05
-3.50520689551402e-05
-1.60969948526103e-05
-2.89279274781854e-05
-4.09768658652807e-05
-2.63010799727028e-05
-4.20624207660915e-05
-4.36316931233351e-05
-2.31007341588303e-05
-2.4420512920471e-05
-2.8731553295133e-05
-3.64457018820182e-05
-3.73405061994039e-05
-1.65943830268957e-05
-1.76427512904946e-05
-4.06417381823463e-05
-8.71068411278242e-05
-1.50890030904569e-05
-2.76837257382917e-05
-2.34162602633423e-05
-2.25544402637053e-05
-2.44747765130151e-05
-4.47254072601789e-05
-3.78290408059216e-05
-4.16895201586625e-05
-7.68757137887449e-06
-3.37393865358183e-05
-1.75924269745838e-05
-4.02358573978594e-05
-7.78911090704752e-06
-4.31880337150439e-05
-9.36705608365168e-06
-4.14180410607016e-05
-3.47830666950282e-05
-3.60433505294732e-05
-4.72441757598291e-05
-2.86161395004608e-05
-2.41160145811888e-05
5.44469929735677e-06
-2.70284410278572e-05
-2.53028693643107e-05
-1.27913827232847e-06
-2.52900755671121e-05
-1.47738805389693e-05
-9.68177512356142e-06
-1.72315033994164e-05
-3.79842056810808e-05
-1.18736043719333e-05
-4.8639501767306e-05
-1.91524281295266e-05
-3.24764248910665e-05
-4.45399501597858e-05
1.10971661084127e-05
-1.24352467693615e-05
-3.14047692706744e-05
1.28195785226818e-06
-1.31108859714376e-05
-5.95471451835736e-06
1.11159121376464e-05
-1.59775858641145e-05
-2.98298644436432e-05
-2.29691056324507e-05
-2.6763156354369e-05
1.22351685415684e-06
-5.38425896305955e-05
-4.19385308648486e-06
5.46898077404453e-08
-5.02000868155833e-05
-7.3302886946442e-05
-1.28716479745966e-05
-4.51976250030846e-05
-4.87477428504894e-05
-1.06682137634203e-05
-2.05302196637098e-05
-4.5034356039959e-05
-4.15958813597229e-05
-4.98382267806511e-05
-3.53715060582589e-05
-4.07539752436782e-05
-1.5467388812838e-05
-3.85103633729564e-05
-1.38653065124211e-05
-3.28207585871088e-05
-1.97754174716167e-05
-5.76103914449892e-05
-1.00841851013307e-05
-6.52727820138129e-05
5.33658243121202e-06
-3.90687634881416e-05
-1.41966045793021e-05
-1.54717718714789e-05
-4.67222130630983e-05
-1.03664419238392e-05
-3.19204205347977e-05
-4.0030168730398e-05
-5.28132295233751e-06
-2.54904013986597e-05
-2.35689956643596e-05
-4.26913405392343e-05
-2.40523654141445e-05
-2.02167779716601e-05
-6.21654305953804e-06
-1.86061055688212e-05
-4.63249068360776e-05
-5.8336665632035e-05
-3.23645621397771e-05
-1.36770789329198e-05
-3.24451853354731e-05
-2.6487187602753e-05
-5.7261609195101e-05
-4.34024499232015e-05
-3.26467630805789e-05
-4.6589311432802e-05
-3.46113844332858e-05
-2.45318058569801e-05
-2.66006012493457e-05
-1.38219666165865e-05
4.13842755858904e-06
2.32931071954016e-05
-3.47303305986772e-05
-5.31951728136875e-05
-2.34621519535535e-05
-1.64113479956901e-06
-1.91352173222901e-05
-1.48073887929465e-05
-4.4029745856799e-05
-4.02821002690221e-05
-4.71453027595351e-05
-5.4948288297016e-05
-2.60279370388864e-05
-3.70004237390556e-05
1.38970900990794e-08
-4.22094094822561e-05
-6.34116589923986e-06
-3.88518756564172e-05
4.11734265690953e-06
-2.59069468107441e-05
-2.53723660977157e-05
-1.74742024065631e-05
-3.45890867749514e-05
-5.4840359139168e-05
-4.18113607632961e-05
8.94533915136311e-06
-3.46340032940069e-06
-2.09974108877558e-05
-3.23291897954657e-05
-1.49805118045352e-05
-3.53663486370766e-05
-1.53640459063724e-06
-1.95934219216243e-05
-3.15522982013017e-05
-2.54320151740108e-05
-3.14148862448291e-05
-3.20372455136459e-05
-2.34299438869607e-05
-8.57287338827892e-06
-2.85117829144388e-05
-3.2790728248028e-05
-3.28180795473145e-05
-1.8004282994619e-05
-4.73557811079254e-06
-3.20958629996942e-05
-2.88656852695754e-05
-4.04763017944879e-05
-3.42527708687051e-05
-4.34481890099378e-05
-3.65184290229983e-05
-3.43129449430617e-05
-8.14333900460188e-06
-4.69800949622503e-05
-3.54844564728195e-05
-5.09950571969826e-07
-8.43765933275523e-06
-3.80405097215918e-05
-3.27352100420406e-05
-3.65634367677987e-05
-4.09045862885302e-05
-3.99538025844784e-05
-4.8762165534937e-05
-7.30711660837518e-06
-2.55061262659855e-05
6.15116013788478e-06
-1.40146686553064e-05
-2.01041001480365e-05
-3.07421220444248e-06
-2.41113063324273e-05
-1.20258713190966e-05
1.33062588133569e-05
-3.21186406243558e-05
-6.12758250526785e-05
-1.38628565540586e-05
-4.51576504695645e-05
-7.06936478844943e-06
-3.45830704424457e-05
-2.25794307865547e-05
-3.38862591106085e-05
-2.376600371785e-05
-3.12461676807928e-05
-5.25713830450246e-06
-4.91012634451191e-05
8.69983033125213e-07
-3.78951078258826e-05
-3.59160149612851e-05
-3.61156259035304e-05
-2.27601013903979e-05
-5.45300691300527e-05
-5.39501202322136e-05
-2.53171596760894e-05
-2.78163011953582e-05
7.25140695077014e-06
-5.33098584608762e-05
-2.02820943072771e-05
-1.21992694519567e-05
-5.28255595241003e-05
-2.95682409931242e-05
-5.12872281922195e-05
-1.64962146426036e-05
-3.16631445147219e-05
-1.62339664697813e-05
-5.1784771590403e-05
-1.85706628590073e-05
-1.02766193323493e-05
-1.86631603849378e-05
-1.91559556078508e-05
-1.55138961346398e-05
-2.47201111246299e-05
-5.02156510230105e-05
-1.84913257675862e-05
-3.0479605129616e-05
-6.06432144795092e-05
-5.80180379596514e-05
-2.64254272931734e-05
-4.07955222949578e-05
-5.16547053974036e-05
-2.61924747196108e-05
-7.35764970357143e-06
-6.32168775340314e-05
-1.58168384747436e-05
-2.68333127797449e-05
-4.79463324895228e-05
-1.39892308706139e-05
-2.4846118424943e-05
-1.97107131446264e-05
-3.96508706859397e-05
-1.43735378827519e-05
-1.53456148616692e-05
-4.38309291360041e-05
-8.84525966899e-06
-2.63158690959572e-05
-3.88510577139049e-05
-2.01746581498976e-05
-3.2403315163324e-05
-8.80870751296122e-06
-5.02899759575036e-05
-3.04910512899372e-05
-1.12134883030512e-05
-2.0978079670241e-05
-3.70294032497115e-06
-2.85740526072896e-05
-3.35474405573532e-05
-5.7359544634603e-06
-2.12039506760786e-05
5.20041331083735e-06
-1.24085356573517e-05
-1.33971924259346e-05
-4.32680117368193e-05
-2.84369642771085e-05
-3.71135146542821e-05
-1.74322322597656e-05
-3.70805098774262e-05
-6.67511897781697e-06
-2.18449985042275e-05
-2.87107215145333e-05
-3.97989475085814e-05
-5.54204753279674e-05
-2.27023540284094e-05
-2.83727168602489e-05
-7.55310604068004e-07
-3.76017042291473e-05
3.48065975864033e-06
-2.41682422217941e-05
-2.450193461441e-05
-3.05087629058255e-05
-1.02500321758902e-05
-6.56442461139569e-06
-2.95123046208956e-05
-3.03156137328367e-05
-1.29286097449252e-05
-3.15519676126723e-05
