# Supplementary material for: Research on computational propagation and identification of mine microseismic signals based on deep learning
Source: PLoS One. 2025 Oct 22;20(10):e0334641. doi: 10.1371/journal.pone.0334641 (PMC12543183; doi:10.1371/journal.pone.0334641)
Supplement: S6 Data — (ZIP) [file pone.0334641.s006.zip › 000100900000229.xlsx_0.txt_24.txt.txt]

-1.33286935571909e-05
-3.74041439512065e-05
5.05899509230443e-06
-9.96768573828101e-06
-3.68972830018665e-05
-4.92439965827901e-05
-4.10195552675489e-05
-2.76741579870154e-05
-1.72049529843822e-05
-2.71883320700762e-05
-4.40614167082409e-05
-4.28824297033472e-05
-2.07378070711814e-05
-2.51889020365924e-05
-3.03497959151984e-05
-3.70820852073571e-05
-3.83071622976777e-05
-2.64749152051986e-05
-8.42753268888113e-06
-5.02216658601289e-05
-1.42388217035027e-05
-2.25947623134166e-05
-2.67233785803656e-05
-1.25253429454193e-05
-4.75880739506972e-05
-5.172544197564e-05
-2.41569761388185e-05
-5.71018139154541e-06
-1.04509594053617e-05
-1.44544341636685e-05
-5.3500372294745e-05
-2.70854510847992e-05
-2.74583165107368e-05
-2.60572142871945e-06
-2.28805027582974e-05
-1.28812019431442e-05
-4.57963797346759e-05
-2.53728629311512e-05
-4.34352157918418e-06
-8.67867829645829e-06
-3.22089945970121e-05
-4.37228466171166e-05
-3.28683733876806e-05
-8.61032311584564e-06
-4.48223509882745e-05
-4.54070155547425e-05
-2.97200438507963e-05
-5.93516538175999e-05
-3.27604792877688e-05
-2.84206052728214e-05
-2.55382534893499e-05
-3.80260845518923e-05
-2.96074895179209e-05
-2.68564482428455e-05
-4.28082829457412e-05
-4.90107255706293e-05
-3.06975114478539e-05
-3.44494151865074e-05
-1.32607645730842e-05
-6.0906937682358e-06
3.78202474287344e-06
-1.24472519521834e-05
-2.71289480203164e-05
-2.94367912632333e-05
-4.91785877862555e-05
-3.48093665064461e-05
-1.67884579792914e-05
-2.38131571014177e-05
3.46064425514171e-06
-1.00270370446422e-05
-2.42315443889446e-05
-1.20677830227002e-05
-5.6095247803227e-06
-3.50510844454851e-05
-5.01543458739618e-05
-2.41344388000332e-05
-2.81297267495945e-05
-3.1646433630172e-05
-1.29304669760874e-05
-2.43831029474907e-05
-6.89511637606738e-06
-3.34056580092191e-05
-6.48240403377732e-05
-1.41901603760164e-05
-2.17983240855791e-05
-4.48094924132513e-05
-3.41665374809307e-05
-3.04810368218573e-05
-2.6745668823599e-05
-2.50369181324308e-05
-3.45017352398438e-05
-2.76416827320885e-05
-4.1032339467789e-06
-1.8484346605276e-05
-5.3005276395649e-05
-2.69282930887127e-05
-4.4046875172596e-05
6.87813543778308e-06
-2.52135392968174e-05
-3.73147126905103e-05
-3.77246422939908e-05
-4.72878904792125e-06
-4.1201579695302e-05
-4.53051558540377e-05
-5.15767461290238e-05
-3.10059958836441e-05
4.40265385179323e-07
-1.60529644288848e-05
-2.42377330300933e-05
-2.15582135658447e-05
-2.7252462260589e-05
-1.07664268739744e-05
-7.57620646354679e-06
-4.30806960004886e-05
-4.18552193525195e-05
-3.37816656054014e-05
-2.12885487096034e-05
-3.05271884112214e-05
-3.40651998387315e-05
-3.75657934265125e-05
-2.58948587379284e-05
-2.95915918739887e-05
-6.62852553932971e-06
-3.20004456928227e-05
7.87158829934374e-07
-3.81032829509544e-05
-4.41155793479757e-05
-3.43799320791452e-05
-3.36609084250409e-05
-2.65396901148267e-05
-3.87834056901435e-05
-2.99946960198407e-05
-1.19136308887977e-05
-2.35609190227986e-05
-2.74734967414813e-05
-2.19579889484589e-05
-2.68490765382747e-07
-1.25111217221578e-05
-7.08435956373843e-05
-3.02865108071831e-05
-5.23132933876768e-05
-3.26608068925167e-05
-2.70213942333785e-05
-1.88731537897433e-05
-2.70497738410479e-05
-3.62018454749552e-05
-3.49862296608922e-05
3.9658990906924e-06
-2.44808546738257e-05
-5.10971057030424e-05
-1.85517402591531e-05
-1.59016476057978e-05
-2.48229425267684e-05
-1.71126052348688e-05
-4.37120837250483e-05
-1.79544106561536e-05
-4.2435541580375e-05
-4.69282318574304e-05
-2.65020696150839e-05
-4.7224132214606e-05
-3.54660188527734e-05
-7.69374287320998e-06
-3.224076504733e-05
-4.93295680382407e-05
-3.50534405519112e-05
-3.52795868897557e-05
-6.4089469707784e-05
-3.78755216400116e-05
-2.01225204249492e-05
-2.75121313667238e-05
-2.68136240020849e-06
-3.56994646672804e-05
-2.73174548589622e-05
-3.27459237823809e-05
-3.19075971910767e-07
-4.24008169037211e-05
-3.00084230910723e-05
-2.12623955003864e-05
-5.32793771395715e-05
-4.16164217049822e-05
-3.02366392272238e-05
-2.90929726988347e-05
-2.8648760459396e-05
-3.30668757758466e-05
-4.00971662656287e-05
-4.2931838558944e-05
-2.95243667857148e-05
-3.75757401262961e-05
-2.35088222945834e-05
-2.17837482936468e-05
-4.67497696592478e-05
-1.82116765865296e-05
-1.74664484707695e-05
-2.07614046713628e-05
-6.7214788182694e-06
-3.72452268298654e-05
-2.8479228882314e-05
-4.88143089588584e-05
-2.87974083931409e-05
-2.9210674134352e-05
-4.03252214005775e-05
-8.63293958928731e-06
-2.85091261983832e-05
-3.33239524695461e-05
3.20546469198367e-07
-5.56728399140809e-05
-1.28792453152168e-05
-2.27973782026773e-05
-1.90609978846104e-05
-2.72948193083185e-05
-2.43774295918692e-05
-4.8818947931628e-05
-4.67356192243214e-05
-2.8443347025845e-05
-3.52942869819884e-05
-2.65152827533652e-05
1.83983039104819e-06
-3.8597972358611e-05
-5.34466917484664e-05
-4.59953942484464e-05
-3.23770233823091e-05
-6.68049295398792e-05
-4.32483577309952e-05
-6.11023666316759e-06
-9.61428634664651e-06
-4.34879477988477e-05
-9.29520257465585e-06
-4.67488312224424e-05
-5.29398536954153e-05
-4.14547425514571e-05
-6.255712178281e-05
-2.83620440881596e-05
-1.73534416120465e-05
-5.75018899851934e-06
-4.79342413692677e-05
-2.23102814070303e-05
-3.51449091303224e-05
-2.27526996272672e-05
-2.3371226247605e-05
-1.92987754217736e-05
-7.63206769671761e-06
-2.72759906937845e-05
-4.74087328140666e-06
-1.47837210712155e-05
-3.33817567014357e-05
-5.44874807721176e-05
-2.17000733455517e-05
-3.65089355393539e-05
-3.41138432844241e-05
-2.39263828003677e-05
-1.67796369577953e-05
-1.921587689133e-05
-9.20118361934569e-06
-2.97848971327279e-05
-2.99382506114485e-05
-3.65394026973694e-05
-5.68995012096199e-05
-3.71062611583956e-05
-2.4391030024871e-05
-4.61467068426196e-05
-5.34895054551619e-05
-2.28076972696073e-05
-2.88362262892701e-05
-4.56218290846038e-05
-4.20220680966223e-05
-3.60163330455263e-05
-4.61602251743624e-05
-3.32067833127663e-05
-2.55870466056859e-05
-3.6298938738785e-05
-1.80796261793156e-05
-3.69536066091781e-05
-2.93818821801937e-05
-5.84629644487116e-05
-1.7400074747292e-05
-3.53148698223231e-05
-2.17639069503664e-05
4.20494528501333e-06
-1.92338556504428e-05
-4.67177347151561e-05
-3.5652235080435e-06
3.93587877713823e-07
-7.96140531103234e-06
-2.17564712538091e-05
-1.03357910218442e-05
-4.11339378439136e-05
-3.6663948823886e-05
-6.47234790420421e-05
-5.94953807504902e-05
-1.89177824052823e-05
-3.79956361571619e-05
-4.9199607555581e-05
-4.94866947953862e-05
-4.96350298523741e-05
-3.41494762289131e-07
-2.19798923344395e-05
-2.12206715345123e-05
-2.2503757251599e-05
1.95813717138103e-06
-1.62849545898981e-05
-4.06573091156521e-05
-1.25147580597292e-05
-1.88173265816004e-05
-4.73509933497096e-05
-3.57536954359849e-05
-2.24624603722143e-05
-7.93752383811455e-06
-2.98072527475875e-05
-4.31404046583441e-05
-2.58469734671352e-05
-3.34663883135819e-05
3.00263102096581e-07
-2.49160518518645e-05
-8.45720207370712e-06
-1.83888538625798e-05
-2.00868771291174e-05
-1.47076571279553e-05
-5.17942247400843e-05
-2.85255877242526e-05
-3.7546322190281e-05
-1.61175014329613e-05
-1.13383637229826e-05
-3.16810058344326e-05
-1.52389356493457e-05
-3.24462875205452e-05
-1.66400937998663e-05
-4.58201589344392e-05
-1.47895521685138e-05
-1.93163842528746e-05
-5.34140997237956e-05
-4.0902474163022e-05
-3.81004166616519e-05
-2.11627731943529e-05
-3.00340136386574e-05
-1.20915546142322e-05
-1.89354418798303e-05
-3.19207687911212e-05
-9.81017642506016e-06
-3.81115641211865e-05
1.15462968111502e-06
-3.57522895809484e-05
-3.31001006986887e-05
-2.07742297708661e-05
-7.91145731978655e-06
-4.60126840658175e-05
-4.12667801569239e-05
-1.85621973677608e-05
-1.50295749881897e-05
-3.48969317167489e-05
-3.20123990477995e-05
-1.34002454686724e-05
-7.06099211764901e-06
-3.45927940736641e-05
-5.64319855570344e-05
-4.139669378672e-05
-4.08317313300393e-05
-2.57770086877979e-05
-1.33974872148613e-06
-1.97083208935871e-05
-3.41628725339089e-05
-3.00869672628704e-05
-1.36503441822742e-05
-3.34867779070049e-05
-2.36118645157947e-05
-2.72945172769721e-05
-4.0839112646207e-05
1.80574205547971e-05
-2.7149027514575e-05
-1.00873095274413e-05
-3.00122528490325e-06
2.50910871448824e-06
-2.57201130365674e-05
-1.27327405357005e-05
-1.88372085092524e-05
-1.68295073265666e-05
-3.0633967543198e-05
-1.78582637910675e-05
-3.01482010397008e-05
-2.35933688912293e-05
-4.66105196278487e-05
-2.17564983621901e-05
-9.81291615868412e-06
-4.75587481275479e-05
-1.98879630619009e-05
-1.66035020956514e-05
-3.24463336086144e-05
-4.73741168816591e-05
-2.69466020060807e-05
-7.4102763749984e-06
-1.79113571000665e-05
1.69364780604667e-05
-3.71743565200313e-05
-3.07027077466505e-05
-2.06160858939525e-05
1.46781056553e-06
-4.39453013552937e-05
-2.99818362046159e-05
-4.86242222811849e-05
-1.71130822802035e-05
-3.59328904824897e-05
-4.84658558725118e-05
-1.77943336204258e-05
-1.37751213324933e-05
-3.04824997825581e-05
-1.20332445341773e-05
-2.92361617803693e-05
-2.80036471614373e-05
-1.34612623746662e-05
-8.41150884767199e-06
-1.61004724100104e-05
-1.12036629990851e-07
1.21412216751782e-06
-1.88199535535826e-05
-1.42222959573529e-05
-5.00298417162273e-05
-3.84487995199284e-05
-1.04111173667192e-05
-4.57946213153955e-05
-9.62411074475552e-06
-1.39139767579431e-05
-2.83864339560027e-05
-3.79225934934615e-05
-2.95227125440116e-05
-4.11295551255085e-05
-4.18516239777422e-05
-5.30262429570627e-06
-2.30575859314251e-05
-2.46915845610359e-05
-3.25186227462466e-05
-3.99196774520115e-05
-3.00593638517907e-05
-3.59718578134304e-05
-2.84835911109153e-05
-4.21741142079577e-06
-4.12438698956633e-05
-3.84366801829735e-05
-1.72329505920859e-05
-2.49977921820695e-05
-6.23891923016775e-05
-1.08179388979997e-05
-1.4692329676807e-05
-5.42994483516856e-05
-3.43326115929948e-05
-1.30221845222291e-05
-2.28378971442531e-05
-3.81302403351384e-05
-1.06120375622324e-05
-1.97426041146267e-05
-4.06283873176314e-05
-1.84456447912098e-05
-1.42816181185213e-05
-3.78889003051683e-05
-1.38778287145325e-05
5.03544354706108e-06
-2.90977439042992e-05
-1.06737559594648e-05
-2.00625570752382e-05
-1.51345805159336e-05
-1.11756519165368e-05
-3.55619540556794e-05
-1.19510446602637e-05
-2.04092858319597e-05
-1.70760384891068e-05
-2.09962882801593e-05
-3.61631020296482e-05
-1.51587897832086e-05
-2.4341881954615e-05
1.56543200958552e-06
-2.99957148838586e-05
-2.39145371449759e-05
1.85290914683945e-06
-4.53516922570726e-05
-4.87012588060202e-05
-1.55799382761951e-05
-3.3641042600585e-05
-3.46137758585214e-05
-3.57111172824355e-06
-4.00063209796623e-05
-5.97008912325554e-05
-4.24058205767144e-06
-9.27502633280324e-06
-4.7240283947429e-05
-2.81024682267717e-05
-3.661379287404e-05
-3.16795468986881e-05
-1.55260754877107e-05
-4.18119951351184e-05
-4.01314197807297e-05
-3.66010821930428e-05
-9.1389231450792e-06
-4.8610316838694e-05
-5.32090019464261e-05
-4.63289257169147e-05
-3.39908636502047e-05
-2.98827094621939e-05
-3.96242608956401e-05
-5.48197723728752e-06
-1.30076519382095e-05
-4.77969656026949e-05
5.59274716577332e-06
-3.46358185080317e-05
-2.42357054702802e-05
-4.83578615031324e-05
-3.60149910867615e-05
-4.45135790282329e-05
-1.59185188223948e-05
-2.36535986595778e-05
-7.01776648763498e-06
-3.03731688754793e-05
-3.78345786956392e-05
-4.54713031815501e-05
-2.11432736441338e-06
-1.26825783788122e-05
-1.90475737332601e-05
-2.67336797825593e-05
-1.8221501388804e-05
-4.44834835069658e-05
-1.01222628156646e-05
-3.97873835414222e-05
-7.14881375643419e-06
-3.09267334951404e-05
-4.21334891257244e-05
-3.23709791723502e-05
-7.28519196835941e-05
8.78331942110003e-06
-2.45669803764653e-05
-9.9394952836372e-06
2.02928679143104e-05
-2.87858428370393e-05
-2.12040626846811e-05
-3.26756942973541e-05
-5.82211264843068e-05
-2.91685140930719e-05
-2.31978771560776e-05
-3.08771293028621e-05
-4.19146542322484e-05
-2.96638235884145e-05
-3.36632291668513e-05
1.94382585286028e-07
-4.22651646274909e-05
-1.69268183096977e-05
-3.8227949668707e-05
2.71879893745569e-06
-3.44411552786539e-05
-3.86520977963875e-05
-5.83058057995163e-06
-4.23231932406228e-05
-2.54270249629601e-05
-1.40046225467634e-05
-2.8831510737071e-05
-1.81516237369344e-05
-5.80249901519123e-07
-1.40335172982308e-05
-1.48602193014829e-05
-4.03394594461494e-05
-6.83320829811188e-06
-5.2328829266178e-05
-3.89492261981366e-05
-4.01679468265212e-05
-2.00003176067334e-05
-1.67022664832808e-05
-2.19022398679869e-05
-5.16626689930021e-05
-5.24957545208847e-06
-1.8158131384211e-05
-2.11599749906848e-05
-2.84670807417222e-05
-2.76995867823363e-05
-4.10194837845947e-05
-5.68933938915287e-05
-1.96503556007649e-05
-1.33887047375589e-05
-4.68095700511489e-05
-2.96535099941122e-05
-1.77947006614786e-05
-2.4841202406272e-05
-4.29791697112561e-05
-1.84116839319696e-05
-2.39838632609623e-05
-2.59166772167718e-05
-2.06223320542757e-06
-2.26361923516032e-05
-1.80353154625237e-05
-3.86553655308634e-05
-9.04203853709964e-06
-5.10532480850141e-05
-3.00870591127111e-05
-1.66048466065057e-05
-3.81533417904017e-05
-5.42011050399986e-05
-2.33749139942156e-05
-1.94959675840231e-05
-3.57651629512913e-05
7.93030943441729e-06
-4.41364791425733e-05
-1.56139292753887e-05
-1.33842417512722e-05
-4.21026790198969e-05
-4.48517894214116e-05
-2.43941732194365e-05
-4.60304962908973e-05
-5.74490904664696e-05
-2.88472748833065e-05
-4.06739497578969e-05
-2.01420351420116e-05
-6.21694210403829e-06
-2.05856394823299e-05
-2.77971593821662e-05
-4.71445143642351e-05
-4.04282977987199e-05
-2.98190128961132e-05
-3.41772355387223e-05
-1.24317077871765e-05
-5.81156082385879e-05
-4.05776276836731e-05
-2.04006391077606e-05
-4.29359052538157e-05
-6.48141620077246e-06
-5.72583015649974e-05
-3.53438871752826e-05
-2.66173008698096e-05
-3.26397237904602e-05
-4.29023006755679e-05
-1.83943966350563e-05
-2.16567793781072e-05
-3.8947127034176e-05
-3.28129669154092e-05
-1.10597754156178e-05
-2.16269611043686e-05
-9.6333117386487e-06
-5.03054955159009e-05
-3.51588358061127e-05
-4.29420385033687e-05
-2.55305650529518e-05
-2.23930977457419e-05
-4.06661005335361e-05
-2.62102234977174e-05
-3.79419777668485e-05
-3.84375750495392e-05
2.53623386776504e-07
-1.94096344175401e-05
-2.93432650874458e-05
-2.57065020622223e-05
-5.45498436104587e-05
-3.74564323054294e-05
-1.23925339556684e-05
-1.38403283479925e-05
-2.96005795319274e-05
-3.39132451058639e-05
-2.68474364413185e-05
-3.63807325185061e-05
-4.05675283163244e-05
-4.2810144878488e-05
-4.43858829205263e-05
-4.99375043598249e-05
-2.89920779646071e-05
-4.90146842095482e-05
-1.71905329679189e-05
-3.95558174701389e-05
-3.73030126393067e-05
-3.4200180208586e-05
-3.27891330604433e-06
-1.98095359888177e-05
-1.90493049456892e-05
-5.80641959534552e-05
-2.57562202645815e-05
-4.52723970421352e-06
-1.22006018898768e-05
-9.43739240026204e-06
-1.43389378477383e-05
4.1887406008137e-06
-3.39473229029089e-05
-1.95706976545186e-05
-3.90101655453908e-05
-3.58339523870386e-06
-2.18045206706967e-05
-1.7240205822787e-05
-2.68620121972659e-05
-2.28172975682519e-05
-2.87504827938584e-05
-2.06301536318936e-05
-2.40475496017065e-05
-2.75614360466747e-05
-2.13414507955749e-05
-4.01951534890624e-05
-4.28560302259881e-05
-2.99522536534777e-05
-2.11778837382454e-05
-1.74282020140131e-05
4.0980186838701e-07
-5.68290927867107e-06
-3.22474523887392e-05
-1.33421261687565e-05
-5.25496981627189e-05
-5.08430697386033e-05
-1.69065229350119e-05
-3.10479981017863e-05
-2.93339147869628e-05
-3.1912068097175e-05
-3.87220085005546e-05
-5.07931861498184e-05
-4.48934314633633e-05
-2.76649379184972e-05
-4.55010428515064e-05
-3.34604678997483e-05
-2.7665461756023e-05
-3.09015395144054e-05
-1.63064406497483e-05
-2.08798529449295e-05
-4.38958345241644e-05
-3.01599477033235e-05
-1.95846867453493e-05
-3.7138961620212e-05
-2.19407289810722e-05
-4.41347089534911e-05
-2.85373161112207e-05
-3.63154994538246e-05
-2.60485730124562e-05
-5.88263047277846e-05
-1.37817035671753e-05
-7.21555947046469e-06
-4.05179341057829e-05
-7.57324897832057e-06
-3.00850980697381e-05
-3.1945615333593e-05
-3.35751600435174e-05
-1.52098747880869e-05
-4.62413332256986e-05
-4.34613968146166e-05
-5.3729010069669e-06
-2.40539678298873e-05
-4.92192229896296e-05
-5.12917028783303e-05
-4.70890888639962e-06
-2.8891183242493e-05
-1.87546891753982e-06
-2.86246814966966e-05
-2.50500742772536e-05
-2.53028648274038e-05
-2.92463378705787e-05
-5.15390240031436e-05
-4.14253668088476e-05
-2.07779497234977e-05
-3.1779616652022e-05
-4.87272074882166e-05
-2.24931168960784e-05
-4.70745874893501e-05
-3.41393820962243e-05
5.73416644139142e-06
-3.00990553783241e-05
-3.86001738187406e-05
-9.454767462072e-06
-2.20489442879715e-05
-4.64439451371788e-05
-1.13966313092956e-05
-3.00653011588772e-05
-2.88001739852454e-05
-3.1151362135002e-05
-1.41018714637893e-05
-2.85895624303004e-05
-1.84376791123554e-05
-4.39346049824156e-05
-4.75675904397871e-05
-3.9734450257369e-05
-1.99948115781331e-05
3.66633226349702e-06
-3.06522709738012e-05
-3.15608525888059e-05
-4.58825173999673e-05
-2.49452526680701e-05
-1.94758071666888e-05
-1.20076911004653e-05
2.70415688610635e-06
-2.63012769603671e-05
-4.36471882209969e-05
-2.92429277922645e-05
-2.26759895153096e-05
-3.35402348106573e-05
-1.32048518787435e-05
-1.43424932043186e-05
-3.70461584878864e-05
-6.99706735675147e-06
-1.82971075398951e-05
-2.54035762423848e-05
-5.47149826751431e-05
-9.41461118361318e-06
-3.15421051041979e-05
-1.94371809476631e-05
-3.60921281906278e-05
-1.36165337757688e-05
-2.41696046326463e-06
-1.84629653518475e-05
-2.14040920340574e-05
-8.94115176283643e-06
-1.65635588873995e-05
-1.62605099270061e-05
-2.40522496638583e-05
-2.65754671859815e-05
-1.71728593426386e-05
-2.78437607225983e-05
-6.57056743815728e-05
-2.44431440395766e-05
-5.05412879176575e-05
-2.28358426525336e-05
-3.65711201481149e-05
6.11727082402825e-07
-2.53007663599348e-05
-2.16287126866759e-05
-2.55255283374941e-05
-2.92743469120945e-05
-2.59070373490797e-05
-1.12164322760755e-06
-4.57678070555864e-05
-2.64164585350442e-05
-3.27444679906424e-05
-2.18478502168085e-05
-4.12288750953854e-05
-1.26044191613434e-05
3.04845641683581e-06
-5.41858581196931e-06
-4.27652808537933e-05
-5.96034594418491e-05
-4.56232504239118e-05
-2.08447584248925e-05
-3.02415747738094e-05
-8.99939978543673e-06
-9.93147419047831e-06
-2.36497019782364e-05
-6.06459285960115e-05
-4.44753105176557e-05
-2.81198016013482e-05
-3.20275016875417e-05
-3.23477986320743e-05
-1.81968247324675e-05
-8.72738387690695e-06
-4.056423945258e-05
1.77998711179892e-06
-3.63138789303282e-05
-3.22705761619857e-05
-5.69737628373955e-05
-4.87042995439309e-05
4.74631712710468e-07
-1.09825004746124e-05
-2.42677200972006e-05
-4.59533054439641e-05
-3.03633643809961e-05
-2.59878556728336e-05
-4.46751537144505e-05
-3.3676544909145e-05
-3.05089579602016e-05
-2.23369332389561e-05
6.44918960147488e-06
-4.68167413565183e-05
-5.52586817865191e-05
-2.85455476386984e-05
-3.18350148988548e-05
-3.15977388746382e-05
-5.18229629611228e-05
-3.61172715803552e-05
-2.52051609773797e-08
-8.87686384070481e-06
-1.92584874841859e-05
1.17164364928367e-05
-1.46907281915067e-05
-2.55364911749707e-05
-2.52947903617744e-05
-5.67247953807916e-05
2.2674548166811e-05
-1.05985016836701e-05
3.72512883279767e-06
-3.90639045779427e-05
-6.51493881992325e-05
-1.76601599237844e-05
-3.93153703516721e-05
-2.66852966660894e-05
-2.11709604769423e-05
-4.01107430700317e-05
-3.07625774656817e-05
-1.6212477489173e-05
-3.66182076065813e-05
-1.7767461916044e-05
-2.17800447815544e-05
-3.01383989466667e-05
-4.74601118399267e-05
-3.9948177468416e-05
-3.81773092761423e-05
-2.57883807185118e-05
-1.34701176167263e-05
-4.14360857656086e-05
-3.67404825048833e-05
-3.57114686223704e-05
-3.94306828865622e-05
-1.4679614260323e-06
-2.89144772491414e-05
-4.68610280444426e-06
-2.00288830491086e-05
-2.27241058796942e-06
-4.33188057751555e-05
-2.59532408924848e-05
2.84992588213212e-06
-1.98722545963255e-05
-2.22169589210314e-05
-3.8102178025895e-05
-4.1663072177361e-05
-3.33899935094427e-05
-3.81018916223291e-05
-1.47857911072915e-05
-8.66368897619569e-05
-3.82140005109723e-05
-2.42992925374278e-05
-1.434415755067e-05
-2.37907427232312e-05
-2.55059104377853e-05
-1.73475496095943e-05
1.13799088901467e-05
-2.81612540398805e-05
-1.51123589338243e-05
-3.54256080389422e-05
-6.00885235030844e-05
-1.05431545631618e-05
-8.20423878106215e-07
-3.17329149864923e-05
-2.56892045542789e-05
-2.23411074393197e-05
-1.13284538442337e-05
-2.4775424949967e-05
-3.33640478490367e-05
-3.4579693642733e-05
-3.41789603923723e-05
-6.62315471752592e-06
-2.58235696607477e-05
-6.11710839057597e-05
-4.67913257389671e-05
-2.65540358177531e-05
-2.15389898587221e-05
-5.68399843228167e-06
-2.18413955090214e-05
-5.29806513841833e-05
-4.73261543009132e-05
-2.86224367859604e-05
-4.60622743996618e-05
-1.76181997797785e-05
-3.98727239077966e-05
-2.88458862916787e-05
-4.38482994019231e-05
-1.81351353374352e-05
-5.33434465521523e-05
1.02380160240785e-05
-3.53281339585609e-05
-3.85151721702579e-05
-1.25571407283113e-05
-3.69935709749611e-05
-2.98111467210257e-05
-2.83947989090124e-05
-2.20910214882544e-05
-3.77358686496943e-05
-3.07283538476209e-05
-3.19922823562793e-05
-3.46170678436591e-05
7.27289484035669e-06
-5.30002761401789e-05
-7.03838421170642e-05
-3.89963778419003e-06
-4.10960711861429e-05
-1.19840697018081e-06
-3.65177989673373e-05
-2.29793834379513e-05
-3.53724612471205e-05
-4.94471826166315e-06
-2.72195026015664e-05
1.41165031413396e-06
-4.22635078433966e-05
-4.09234845946982e-05
-4.1184623194395e-05
-1.70654148475692e-05
-2.01372814996343e-05
1.2733591303311e-06
-2.16286117463374e-05
-3.62151571117464e-05
-3.10526275727299e-05
-3.15143156721865e-05
-3.19613866263076e-05
-4.47222622302133e-05
-1.73707822758531e-05
-2.57570984737254e-05
-2.02075520896117e-05
-1.66960999895575e-05
-1.869574646738e-05
-2.99134617842866e-05
-1.65326953028687e-05
-3.10589237796714e-05
-1.75437032723753e-05
-2.1957559380418e-05
-3.84683235309744e-05
-1.3408738104094e-05
-1.23449966190025e-05
-5.80178641619874e-05
-5.03230091776273e-05
-3.9383809070083e-05
-1.29620453577082e-05
-5.05202505970198e-05
-6.8648309154783e-07
-3.0370434981567e-05
-3.49410957843565e-05
-4.22313647803843e-05
-4.93622772782818e-05
-4.1369089403039e-05
-3.99233337826395e-05
-2.53600599503195e-05
-2.71633760169417e-05
-3.73719087041521e-05
-5.12555142185534e-05
-5.24297329389025e-05
-3.71121243684602e-05
-1.73240938086573e-05
-3.81114315911077e-05
-4.21803643198644e-05
-2.47007785150252e-05
-6.43154549325144e-07
-1.5337510104398e-05
-3.32200647171961e-05
-2.48253503737997e-05
-3.56537761270345e-05
-3.11228689358566e-05
-5.33159659003306e-05
-3.27258816148631e-05
-1.15664153078699e-05
-3.71422412813896e-05
-3.48016588263652e-06
-2.89788209212716e-05
-2.57774501751878e-05
-4.64529918833806e-05
-3.71750079758439e-05
-2.60358958083385e-05
-1.62742219740539e-05
-2.35698042106347e-05
-2.62876399786893e-05
-3.08590268673141e-05
-3.79072479153576e-05
-2.77450494375269e-05
-9.85396617679153e-06
-4.31555496202705e-05
-1.46684644318256e-05
-2.1473701671556e-05
-4.2362759735283e-05
-1.45528592815323e-05
-2.25999055077098e-05
-4.02633275564135e-05
-3.95996252477076e-06
-3.90527453509518e-05
-2.07481929998388e-05
-2.85186728959467e-05
-3.41567255287762e-05
-2.75467116278937e-05
-2.1303464575976e-05
-4.84352755403665e-05
-3.78425327487911e-05
-4.81879737234018e-05
-5.18626109834341e-05
-1.93658975415361e-05
-1.36418784986563e-05
-6.74157509597221e-05
-1.8587733818288e-05
-4.41582391718046e-05
-2.57828840037286e-05
5.89273817859905e-06
-1.33928877574384e-05
-3.91805426210884e-05
-5.0045211318508e-05
-3.26844976115828e-05
-1.42234077803088e-05
-3.55694619568598e-05
-3.09028064242263e-05
-4.37168484700064e-05
-4.08538418078335e-05
-2.88850560777632e-05
-3.79105101307524e-05
-3.99096137869131e-05
-4.84556737113866e-05
-4.0606514731182e-05
-2.58410595531258e-05
-5.56674954425983e-05
-4.69417798950486e-05
-4.00774096786763e-05
-4.70998864205449e-05
-2.3174920788667e-05
-8.45603596351202e-06
-2.08800803721737e-05
-1.98498207617764e-05
-2.64998499790573e-05
-3.96262772811417e-05
-1.14066310857125e-05
-8.32393893445918e-07
-4.06082842872657e-05
-4.24679525793769e-05
-4.87849603536739e-05
-3.29544017452114e-05
-3.22132188382287e-05
-2.44296696921206e-05
-4.51281528420623e-05
-4.49405658746886e-05
-4.40482614364897e-05
-3.67812039503111e-05
-2.44616294515142e-05
-1.60228060910023e-05
-4.54788196308885e-05
-4.64890625066441e-05
-1.24303263729365e-05
-5.70688715869463e-05
-5.01861055093119e-05
-6.85866833053979e-05
-1.56253480124081e-05
-2.1197265551104e-06
4.09722654637537e-06
-1.87273771455488e-05
-4.14895862238737e-05
-1.73816124854019e-06
-3.07225129314296e-05
-1.04174148106465e-05
-2.80353006556245e-05
-2.86164007373326e-05
-3.77146893264299e-05
-3.08899754496453e-05
-4.08222022525234e-05
-4.21224557502024e-05
-3.14378516529037e-05
-3.40147405675415e-05
-4.04023428686661e-05
5.81202006850327e-06
-1.6110715948989e-05
-3.31584806420757e-05
2.94122585552773e-06
-1.18087925860325e-05
-2.12015359996237e-05
5.76239092937754e-06
-4.22880436651658e-05
-5.20599108725219e-06
-8.38352242148915e-06
-3.14713048452134e-05
-3.01777056177025e-05
-3.578800918454e-05
-1.00822705747421e-06
-1.49375684634762e-05
-2.87520008308988e-05
-2.68475718646334e-05
-1.11998308023604e-05
-2.24571709793686e-05
-3.04035509869521e-05
-6.78428545445492e-05
2.95030601684585e-06
-2.14062258564632e-05
-5.56920787473018e-06
2.51092744035277e-06
-2.91536389593019e-05
1.82932086345954e-05
-1.41834578993038e-05
-4.5252338457901e-05
-9.20248413638991e-06
-5.10137719455044e-05
-4.49713863726459e-05
-8.07576618280217e-07
-3.07358575901578e-05
-1.92817554179697e-05
-3.32748899446767e-05
-2.4967267505028e-05
-5.45150758797007e-06
-2.83658848411443e-05
-6.72104024554288e-05
-4.2575993278308e-05
-2.92113333123772e-06
-2.96898522806131e-05
-3.05486317086233e-05
-4.65630400758028e-05
-4.66315070175606e-05
-5.75814057822088e-05
-1.83786149205292e-05
-5.74306365715889e-06
-4.41698138564372e-05
-3.56910727570707e-05
-2.62875176029991e-05
-6.51405284099831e-05
-2.96904830075977e-05
-1.26049468811224e-05
-4.18683613457452e-05
-8.68066258562977e-06
-2.83377027312363e-05
-3.17254382971701e-05
-5.08830112419012e-05
-4.7919436365064e-05
-2.92890534752261e-05
-7.18471983969999e-05
-4.18874883277775e-05
-1.63278882943352e-05
-1.11030557315737e-06
-1.84610889362023e-05
-2.50277005885306e-05
-2.81892102981388e-05
-3.97529394599864e-05
-1.70105569056693e-05
5.49914931276988e-06
-2.95281574114409e-05
-2.23505941650474e-05
-4.08015618771132e-05
-3.21373900437599e-05
-2.48090659541349e-05
-6.86748511744818e-05
-3.87873153541256e-05
-3.53153419054257e-05
-2.87803281134825e-05
-2.70186225584205e-05
4.87995303387778e-06
-3.66840099185759e-05
-1.11610541388695e-05
-2.98645449152268e-05
-2.57570179376833e-05
-1.65733803468267e-05
-4.0434404318042e-05
-1.57830702764512e-05
-2.11307089521991e-05
-3.36362298262919e-05
-3.42731776135578e-05
-2.4304309931071e-05
-1.2994175782562e-05
1.2094537954909e-05
-2.67607766414398e-05
-3.36100933505017e-05
-1.76814464335474e-05
1.01042996990791e-05
-2.3973902953288e-05
-4.44182273790706e-05
-3.51932853653885e-05
6.76776667172074e-06
-3.67017579622833e-05
-2.74111594645438e-05
-3.28981202845961e-05
-3.98077152349543e-05
-1.41965857260449e-05
-3.44233044392642e-05
-1.8297694859969e-05
-1.45816064029726e-05
-2.05507528182159e-05
1.34000878411359e-05
-1.86851603054883e-05
-6.19261376176614e-05
-1.84610720298594e-06
-3.4277583717491e-05
-1.00465424987238e-05
-2.49543460537036e-05
-4.46500218516116e-05
-2.67506960437283e-05
-1.86718169181197e-05
-1.91941061389659e-05
-2.79789724566485e-05
-2.81461053375794e-05
-2.20229846837056e-05
-3.89515409296906e-05
-4.08688245121526e-05
-2.95872135765334e-05
-1.27081871812966e-05
-3.55194780152096e-07
-2.01321222428576e-05
-2.1238654537773e-05
-1.16236741558025e-05
-2.94759005820773e-05
-4.35091115842495e-05
-5.89692816186672e-05
-3.78695434066695e-05
-5.00956001753755e-06
-4.7060624155354e-05
-3.38333274279015e-05
-9.04297005622363e-06
-9.12802152998029e-06
-1.85415086293697e-05
-4.91828277362543e-05
-2.44582608477216e-05
-3.69017851643344e-05
-5.53163365068055e-05
-5.53949205816159e-05
-1.96766048052248e-05
-8.82230345873943e-06
-4.29770918162727e-05
-2.97329075338842e-05
-2.05821604157128e-05
6.08679475169751e-07
-1.94538136006278e-05
-3.95557406344335e-05
-1.51030799471889e-06
-3.92943799171355e-05
-3.50904897649796e-05
-3.8215628133269e-05
-4.46482128208077e-06
-3.96640472866992e-05
-1.86201895445099e-05
2.92021392536234e-06
-1.60619196540694e-05
-2.49674842269391e-05
-3.51790388426238e-05
-3.26879636318582e-05
-3.47491172198196e-05
-2.1797082662308e-05
-2.56287525295006e-05
-5.20108638034766e-05
-7.45428813927414e-06
-3.77549790219285e-05
-4.11493448568136e-05
-4.51164756854468e-05
-4.1651237024804e-05
-3.33247263585325e-05
-9.57520059624784e-06
-1.97762308224923e-05
-1.37100971217307e-05
-3.44392194553509e-05
-1.66970599735751e-05
-3.52760823169257e-05
1.4951776179849e-05
-2.53110470859962e-05
-3.22762150892353e-05
-4.29631724031739e-05
-2.98868677798342e-05
-3.72307455307251e-05
-3.11254542621664e-05
-3.91955064143699e-05
-1.86578929495573e-05
-5.61502592274612e-05
-2.64118940517038e-05
-2.85457800216778e-05
-4.34895483055211e-05
-2.25596166618413e-05
-8.75683819250126e-06
-8.35954147977848e-06
-1.84798999078176e-05
3.01971772312462e-06
-1.225145426811e-05
-4.30766901524849e-05
-2.68893425771117e-05
-1.50576917088061e-05
-1.42299086971084e-05
-2.91507618252873e-05
-8.52650335168436e-07
-6.15733007016876e-05
-2.86506543497553e-05
-7.40581160705697e-06
-3.0970856623123e-05
-3.2129734819178e-05
-4.17935480220832e-05
-2.95468898543469e-05
-2.25220529169429e-05
-4.45406966571975e-05
-8.67242655192537e-06
-1.60778276492463e-05
-5.34969628284319e-05
-1.29403117085436e-05
-2.43729341024051e-05
-6.65342274015637e-05
-3.52856672369503e-06
-2.29757064178814e-05
-1.34685694500217e-05
-1.07402720215067e-05
-4.73127058546882e-06
-1.95329361403752e-05
-2.28205818436847e-05
-2.54003924887506e-05
-2.31373802010507e-06
-3.97564212959111e-05
-3.11479216008519e-05
1.76155878312468e-07
-3.16207873727285e-05
-2.01932478470018e-05
-4.89834921848667e-05
-3.42403717529684e-05
-4.74926427502827e-05
7.75488629899397e-06
-2.82562317377255e-05
-2.91424027878394e-05
-2.08972749814653e-05
-4.34937972713935e-05
-3.40929664950428e-05
-2.90422698741186e-05
-2.97171852658031e-05
-1.07187470918757e-05
-1.55634598416713e-05
-5.68001757987045e-05
-3.40166533301255e-05
-1.32399029881331e-05
6.31725480512992e-06
-3.85743524091892e-05
-4.96244674913609e-06
-9.09102381233276e-06
-6.07475788145549e-07
-5.7350980186159e-05
-2.12847376886866e-05
-2.83183428619148e-05
-4.59006872344478e-05
-1.68607123402333e-05
-2.36158473162325e-05
-2.92424097543641e-05
-3.13117539757875e-05
-5.92652235417636e-05
-2.53650356494265e-05
-4.08616179874712e-05
-4.08303487144732e-05
-4.62927764996442e-05
-3.18144475388606e-05
-2.12016963346074e-05
-4.53754359001817e-05
-6.21853491172266e-05
-2.98032829973095e-05
-2.83540624633139e-05
-3.67685461088323e-05
-3.61940687334597e-05
-1.10250710467813e-05
-2.19401787598743e-05
-2.58088133618649e-05
-4.48849203554076e-05
-3.21346451196602e-05
-3.55246555144662e-05
-5.40407267341649e-05
-1.71421737762796e-05
-4.57147339726964e-05
-1.83527140737413e-05
-8.58988219989022e-06
-7.7646879403113e-06
-1.03623226054251e-05
-5.73444771542208e-05
-5.33767144863634e-05
-3.9171052278277e-05
-4.22489511552549e-05
-2.83999946511324e-05
-2.80615862380331e-05
-9.79955756992185e-06
-3.94993934757892e-05
-3.80482936603365e-05
-2.44580955188414e-05
-4.92876662431098e-05
-6.96500664814318e-06
-4.34057289168739e-05
-3.56426342162352e-05
-1.40315934874795e-05
2.00423752509505e-06
-2.69309303620118e-05
-4.08517230492107e-05
-3.6256816942897e-05
-3.64828635257933e-05
-3.02203132150666e-05
-4.90601119203368e-05
-9.80742166105404e-06
-4.71713557821748e-05
-4.02728785521305e-05
-1.75841576332207e-05
-3.3128863372243e-05
-2.98027463133828e-05
-3.33709603315201e-05
-3.4359217577506e-05
-1.77003268370181e-05
-8.24371445513075e-06
-2.42307304863747e-05
-2.87966452619002e-05
-5.57475019470369e-05
-5.50038412509859e-05
-1.80886699754999e-05
-2.60344428191685e-05
-1.22740092301855e-05
-4.00877510083876e-05
-2.00956898524023e-05
-5.24231896990599e-06
-1.74416643096886e-05
-7.00907378160243e-05
-4.68314373002434e-05
-7.65371114997333e-06
-1.07719668527506e-05
1.19397758981866e-05
-1.54662206319019e-05
-2.04428888235683e-05
-3.48979405389255e-05
-2.3791791873996e-05
-2.58325356992601e-05
-2.83274230467673e-05
-3.87244192015742e-05
-4.06862781783784e-05
1.00478033016165e-06
-6.45570301440782e-05
-3.53587956437801e-05
-9.79663481871515e-06
1.83885786556756e-06
-1.65433574684477e-05
-4.19630257802559e-05
-5.35248652646446e-05
-2.73530853664637e-05
-1.17987573347784e-05
-9.44890415756713e-06
-2.23247120134311e-05
9.42903152285418e-06
-4.21266280329405e-05
7.67719495558432e-06
-5.03353500547202e-05
-3.82564191688011e-05
-2.85797651181067e-05
-2.87535162880996e-05
-3.20391983340613e-05
-2.98492791627184e-05
-1.57665432521997e-05
-1.79257811088106e-05
-2.08870971651286e-05
-1.9837854326828e-05
-5.18513079360448e-05
-2.76750434342934e-05
-6.16535257556173e-05
-3.57267592366065e-05
-3.09280697650103e-05
-1.12993547799863e-05
-1.75311598631213e-05
-2.13916316666694e-05
2.35885829549286e-06
-2.72344006538462e-05
-3.60001874319291e-05
-4.75573112968993e-05
-6.14573806360483e-05
-3.75481022690107e-05
-7.14635475590935e-05
-3.59310681077243e-05
-2.91760156193795e-05
-4.51672363577669e-05
-3.76459654619471e-05
-4.64179832944224e-05
-3.45699503578571e-05
-4.457840437013e-05
-1.44248310346901e-05
-6.08169113115368e-05
-3.08398676507074e-05
-3.75495927132306e-05
-2.25483830625007e-05
-1.92909343775516e-05
-2.40324223161354e-05
-2.9080347842886e-05
-2.55707487286171e-05
-1.14201141602583e-05
-3.40545459222968e-05
-2.0451566584438e-05
-4.25946119954163e-05
-1.33861845587843e-05
-1.81194222731486e-05
-4.90336997003832e-05
-3.4820615095161e-05
-2.7962021841925e-05
-1.32228557825641e-05
-4.87139553651027e-06
-3.14062078461226e-05
-3.73402152547704e-05
-1.66330082577007e-05
-3.05428321071732e-05
-3.91787820586861e-05
-2.66987912860955e-05
-2.9022135737641e-05
-4.94339949762073e-05
-9.08838725965761e-06
-2.32237149751369e-05
-2.40868181125996e-05
-4.51121972511993e-05
-2.32511225865093e-05
-1.58034493425902e-05
-1.09453897136234e-05
-3.34252188144391e-06
-8.51899763976039e-06
-2.40443369739169e-05
-1.2721718355354e-05
-2.49201033094231e-05
-1.85484241525139e-05
-2.24628365857389e-05
-6.09099514224409e-05
-2.55177384158055e-05
-1.51745233146551e-05
-2.21885445249093e-05
-1.13296562148302e-05
-4.77872567490648e-05
-2.20053914318422e-05
-3.20369452106813e-05
-3.37325089030746e-05
-3.6291167472351e-05
-2.89883881171856e-05
-5.16544896980523e-05
-3.0354842159439e-05
-2.42633912803557e-05
2.54107192922556e-06
-2.7827043342932e-05
-4.69203935433022e-05
-1.27549881240583e-05
-2.16728728998897e-05
-1.34684019547333e-05
-2.05955627931457e-05
-4.21181927206649e-05
-2.67681608400941e-05
-1.99372747341008e-05
-1.19887480530134e-05
-2.30831800313885e-05
-7.59915636509527e-06
-4.46517877343895e-05
-3.24142912857247e-05
-6.39669867117572e-05
-3.68623137290427e-05
-4.44704935669015e-05
-3.77708582326635e-05
-3.00491151579576e-05
-2.03645617877932e-05
-3.53732639397322e-05
-4.86073753354428e-05
-2.46510932569906e-05
2.00732494125053e-06
-6.57179249785961e-06
-1.80747315083392e-05
-1.61284504505745e-05
-2.27501831349284e-05
-4.89664519282209e-05
-4.80575263504664e-05
-7.56851670468801e-06
-5.098628110519e-05
2.10517934374157e-06
-4.24695062036662e-05
-1.8490658801677e-05
-2.73222734989647e-05
-2.29154689450492e-05
2.86040671484109e-06
-3.61889877125705e-05
-2.52116310569666e-05
-6.15869770468232e-05
-3.76768482743202e-05
-2.84635659978142e-05
-1.76108970848857e-05
-8.15700084764747e-06
-1.63736252163763e-05
-1.49695662704011e-05
-2.39746557941377e-05
-1.27886716731207e-05
-9.08871302711806e-06
-2.14007305161733e-05
-3.16098875809513e-05
-4.09498128067825e-05
-5.25624136770596e-05
-2.57633713888809e-05
-1.71376991372845e-05
-2.60325821640812e-05
-2.72312349281414e-05
-2.20477660665282e-05
-1.04992559012345e-05
1.04716027992607e-05
-1.32751861414478e-05
-3.04873044148465e-05
-2.51479037092582e-05
-2.01632409045523e-05
-3.76840663853565e-05
-2.40889132594218e-05
-2.22604903365019e-05
-5.43090161052238e-05
-6.67589247547953e-06
-2.74860031809241e-05
-6.3605939074254e-06
-4.65653702135621e-06
-3.51236171853979e-05
-1.17301765374112e-05
-1.39582223683192e-05
-1.83971011427406e-05
-3.58342330733806e-05
-4.81949529139324e-05
-5.36503154676062e-05
-4.11043139056638e-05
-5.74819270870125e-05
-5.72742229566653e-05
-9.84439809843262e-06
-4.31246147017424e-06
-3.23369510046026e-06
-5.15558330656049e-05
-1.55065747221629e-05
-1.95049182328398e-05
-3.97083897015898e-05
-2.26932090344103e-05
-3.79334237883378e-05
-2.21250409505965e-05
-3.28779936339027e-05
-1.78555166053632e-05
4.08521489823395e-06
-2.41100967848773e-05
-1.47771701399061e-05
-1.60660171352573e-05
-2.46257000988794e-05
-1.36281551577654e-05
-2.10267260642107e-05
-4.53864141071688e-05
-3.6282103241893e-05
-3.17392826204816e-05
-4.12596894963212e-05
-8.49474201477195e-06
-2.52948386121327e-05
-4.628422091715e-05
-5.24337402661354e-05
-4.14011891445051e-05
-6.05521247291158e-05
-3.03010931960674e-05
-3.57794650065927e-05
-3.14883420616572e-05
-2.16027059219253e-05
-3.44697201504764e-05
-3.66696963058163e-05
-3.09013310603759e-05
-4.12291397287129e-05
-2.57162170036736e-06
-1.98609322929849e-05
-2.95511356678652e-05
-3.82007534956438e-05
-3.45255724081342e-05
-6.40282218235088e-06
-6.32752277764376e-06
-1.56247504256149e-05
-3.15331661385294e-05
-2.05433733276887e-05
-3.38488598574136e-05
-2.85965238511029e-05
-2.54187440898351e-05
-3.78791188163943e-05
-1.37915297278837e-05
-7.69376145717071e-06
-2.82900635220263e-05
-6.71876803314124e-05
-1.52902863814793e-05
-2.2574646493959e-05
-2.38762404762256e-05
-3.65741423577922e-05
-3.19087095951987e-05
-1.50322321275036e-05
-3.2574463812647e-05
-2.74564734752016e-05
-3.31522908510362e-05
-4.21250239693007e-05
-1.66293016696835e-05
-2.91534593674257e-05
-4.21518010169507e-05
-2.56701550473772e-05
-2.43461926770144e-05
-1.25117617410715e-05
3.19667706948647e-06
-5.52921176852514e-05
-2.30650710717275e-05
-1.70727755192956e-05
-4.91727292651953e-05
-3.70165045805964e-05
-5.12775055243726e-05
-2.3883856284029e-05
-2.29010458950346e-05
-3.7767247954251e-05
-3.86291128976538e-05
-2.35433310125508e-05
-2.98618588558774e-05
-3.41708739592678e-05
-2.8137315170894e-05
-5.05930237142013e-05
-4.21224973581216e-05
6.60623586475338e-06
-2.01238526725146e-05
-3.25375555442674e-05
-2.72397002744754e-05
-4.29495935104818e-05
-4.84927448489269e-05
-4.9422608919569e-05
-1.16405394350624e-05
-2.68226698706103e-05
1.18758263560409e-05
-1.58353087502456e-05
-5.23851620263243e-05
-2.74465066342318e-05
-1.49538229687814e-05
-3.82727106168481e-05
-1.92348532130508e-05
-3.24258562040328e-05
-3.12590953852425e-05
-4.09969008801772e-05
-1.9139725246776e-05
-4.2463745345785e-05
-4.19487256065867e-05
-3.28123322950179e-05
-9.8602132805005e-06
-3.11615071608636e-05
-2.1511152509542e-05
-5.64424955783578e-05
-1.73611097922514e-05
-3.43372151422511e-05
-1.86390475714445e-05
-3.4050301009724e-05
-2.75980774952942e-05
-1.77887261875272e-05
-4.73725974050935e-05
-3.75650737079913e-05
-4.9297601330195e-05
-1.44744081604639e-05
-2.99696784008164e-05
2.68367506189432e-06
-6.11039143597018e-05
-4.71423691541143e-05
-2.59809986840137e-05
-4.03588616261187e-05
-1.05041165420807e-06
-4.27588071346157e-05
-1.64458443980305e-05
-4.61747498701707e-05
-2.57451914681649e-05
-9.38030906645462e-06
-1.72880622572392e-05
-2.71667431207308e-05
-4.51408758403237e-05
-3.82750754984324e-05
-5.0182229196868e-05
-5.23736286350226e-05
-2.20427813812249e-05
-2.17220342046493e-05
-9.05523095524267e-06
-5.10211158105813e-05
-1.23530322448393e-05
-3.41743212090439e-05
-6.31737794865889e-05
-4.26927068893234e-05
-2.04929499292663e-05
-1.72161185686497e-05
-2.23090237196985e-05
8.06348970623802e-06
-5.1281745808911e-05
-3.88875636011987e-05
-3.12914704896678e-05
-2.5758730772322e-05
2.01854633041539e-06
-2.36060437471822e-05
-6.11029410574785e-05
-4.99269855581643e-05
-4.30968641776105e-05
-1.79890736661037e-05
-5.57631657269238e-05
-3.76094784001207e-05
-4.26936372654622e-05
-5.0512643983216e-05
-4.46228449710005e-05
-2.47329297008831e-05
-2.72833625984378e-05
-2.1811466465308e-05
-2.23560960678118e-05
-1.15350912760806e-05
-3.33434357259791e-05
-2.60136726706771e-05
-5.78321214665048e-06
-1.44560576286484e-05
-6.30173811264817e-06
2.78275336797696e-05
-3.49909618125446e-05
-3.0440052787485e-05
-2.09917903344148e-05
-3.47573599756606e-05
-3.00038066155137e-05
-3.3958104647792e-06
-4.84517119043456e-05
-4.86832614036116e-05
-4.3963181872928e-05
-4.31163173099066e-05
-7.63329182453528e-05
-2.20358144184101e-05
-1.24580302077375e-06
-4.5188459664048e-05
-5.26330899535854e-05
-2.37135016444686e-05
-1.72393441445675e-05
-3.24670407418056e-05
-4.99981558277901e-05
-2.61645654720947e-05
-2.37263350577694e-05
-1.93212592222904e-05
-2.25036824154937e-05
1.4400285795901e-05
-3.04985454766666e-05
-1.05799106873969e-05
-2.73592795029066e-05
-3.18607554173794e-05
-2.85916135122364e-05
-1.72392550303133e-05
-2.59952171659058e-05
-2.75461885951309e-05
-1.96912820034343e-05
-2.05487243421289e-05
-6.51872375613072e-05
-3.87127352083148e-05
-2.17917814652731e-05
-2.95652511928853e-05
-5.41797186069651e-05
-2.21148992221378e-05
-4.28883303775643e-05
-4.78370415176156e-05
-5.33089733569372e-05
-3.57238951917796e-05
-6.5648553503105e-05
-2.5717290335429e-05
-2.3855173431116e-05
-3.64254737202863e-05
-5.38603453638004e-06
-5.03627808503551e-05
8.13782940571417e-06
-2.56327299090764e-05
-2.56747799838987e-05
-3.69775735096563e-05
-9.93244094028141e-06
-3.35715122078839e-05
-3.03054505179076e-05
-3.40974728667237e-05
-3.42556354702349e-05
-2.35485460989315e-05
-2.71380372769658e-05
-5.0384808422676e-06
-9.49879819834759e-06
-7.13061807205415e-05
-1.5584266005714e-05
-2.29319740215751e-05
-3.08906483662688e-05
-2.30997984416833e-05
-2.73244115694555e-05
-4.61852162738819e-05
-3.9547783609832e-05
-3.92332421830592e-05
-7.14980128745142e-06
-3.06133177025324e-05
-4.06695673119651e-05
-5.47769408131148e-06
-1.63738236157301e-06
-4.43741174088384e-05
-1.50743303369902e-05
-5.1702524864623e-05
-1.93249950135064e-05
-9.25805255760017e-06
-3.1701941238977e-05
-2.05037191633844e-05
8.01437773725008e-06
-3.36493151244669e-05
-6.96430292887472e-06
-2.58006287151032e-05
-2.31880703046193e-05
-1.22243841403558e-05
-4.03733109395682e-05
-3.32835911694233e-05
-1.91400400904092e-05
-4.00397091826838e-05
-2.86103544344883e-05
-6.35862921528595e-05
-2.33580868264525e-05
-1.3426987113847e-05
-1.95129892452117e-05
-2.69730969009316e-05
-4.10281525238676e-05
-5.52548138948122e-05
4.74533882827325e-06
2.31459521515062e-06
-3.38316389527742e-05
-1.80884153111094e-05
-3.18697309190047e-05
-3.13776303136401e-05
-4.32320645368213e-05
-3.88511345505035e-05
-3.19254910119222e-05
-2.9138705823791e-05
-4.26160900889218e-05
-1.85623886298166e-05
-3.68915575815895e-05
-3.14040951570393e-05
-3.29804790491814e-05
-4.49156621803591e-05
-1.68507432970925e-05
-3.01733949116132e-05
-6.26929243424537e-06
-3.94091015617428e-05
-4.39613194160702e-05
-4.56672607209022e-05
-1.30456109878385e-05
-3.42967640290646e-05
-3.56235421152227e-05
-2.2451796270837e-05
-3.66192771715848e-05
-3.56659519009273e-05
-3.58453721868155e-05
-8.83728783163199e-06
1.05616368353451e-05
-3.68209784973795e-05
-2.31961168593157e-05
-1.04325493267508e-05
-3.09927379788006e-05
-3.81994309773627e-05
-1.31712206013491e-05
-3.04865600574306e-05
-2.35323136354982e-05
-2.14274234197459e-05
-1.25588625308483e-05
-1.40419687802573e-05
-1.88301888726511e-05
-6.30598941186131e-05
-3.36502595057242e-05
-3.6462924934934e-05
-6.27178991285586e-05
-3.33171691902256e-05
-5.19454841328747e-05
-4.82186223687808e-05
-1.03290865546561e-05
-3.99423332869032e-05
-8.81607979822296e-06
-4.26259961204638e-05
-5.42243687056473e-05
-2.64857387447519e-05
-5.11145395744525e-05
-1.89401045583189e-05
-2.86070599728522e-05
-1.36185034026134e-05
-1.15326347845362e-05
-5.93020081714662e-05
-5.97232153005137e-05
-3.59339117635512e-05
-5.80327366956624e-05
-7.81717771945663e-06
-3.68244260065939e-06
-3.71681732584285e-05
-2.02253572151142e-05
-3.30733638344379e-05
-3.09456133980944e-05
-7.91699281311475e-06
-5.32598275659616e-05
-2.85943956237425e-06
-3.60362791208039e-05
-3.61207909288818e-05
-3.30984393032666e-05
-1.79539682111935e-05
2.45972799466463e-05
-3.87891591116783e-05
-1.14467779915691e-05
-3.20179148794569e-05
-2.09172160932612e-05
-2.66779670375063e-05
-1.47460313907797e-05
-2.99365759429303e-05
-1.46777704213154e-05
-4.9152609674498e-05
-3.18202041299989e-05
-3.26232588016084e-05
-5.15630114846898e-05
-3.34550334076321e-05
-9.8132277490513e-06
-1.99318802403157e-05
-1.11189632661485e-05
-2.05588434509206e-05
-5.81392002932217e-05
-4.87503202089613e-05
-7.41542939602701e-06
-4.40637431785877e-05
-3.81880728542118e-05
-3.9810126759078e-05
-3.67957188776176e-05
-1.78903386608347e-05
-2.37728510804378e-05
-2.71349960222219e-05
-1.85439551586878e-05
-5.30220756781993e-05
-1.44275281694622e-05
-6.25600906356414e-06
-1.25406957295034e-05
-2.88965042809959e-05
-1.2161169224373e-05
-3.48866021053292e-05
-2.64041915678287e-05
-5.10654395351452e-05
-3.8871128052907e-05
-1.16032065064777e-05
-3.6332912950871e-05
-3.64769470726041e-05
-7.99595178578912e-06
-1.2101178813001e-05
-3.03340316575263e-05
-2.95289243806409e-05
-3.08373899825269e-05
3.5311092809572e-06
-3.40213160654858e-05
-1.0761196012099e-05
-1.46047158238485e-05
-4.37604509877691e-05
6.35444101786049e-06
-4.88336633998353e-05
1.25351663909282e-05
-4.52383975361591e-05
-2.46389077355021e-05
-4.28318585517177e-05
-2.42246097770805e-05
-3.99611474333877e-05
-1.95512030260634e-05
-1.42176638948953e-06
8.74102155334418e-06
-4.53029028616774e-05
-2.27836700345098e-05
-5.28598553009746e-05
-1.0084016925422e-05
-2.4334197938575e-05
-1.67190090774667e-05
-3.8761285654698e-05
-3.31859089202572e-05
7.99108607719087e-06
1.3036939927514e-05
-3.22245555649502e-05
-3.49491906538984e-05
-2.98020439184702e-05
-3.62456753595687e-05
-3.66879444411395e-05
-3.64793028030486e-05
-2.45262602098603e-05
-4.85891243956021e-05
-5.21701502683507e-05
-2.45893228410861e-05
-5.70743319949419e-05
-1.61910014340138e-06
-1.98372082908263e-05
-4.30692158379408e-05
5.12051010460726e-06
-4.26387469696018e-05
-3.38684335818932e-05
-6.33280383236663e-06
-2.6979350693734e-05
-2.1048110693721e-05
5.44155198204561e-06
-9.64820354488787e-06
-6.25879047981051e-06
-2.26964086464303e-05
-2.30661897098498e-05
-4.34413364109975e-05
-2.75116919287521e-05
-3.11490972743163e-05
-2.04652713587294e-07
-2.13082838172054e-05
-4.8163919476902e-05
-1.287275660905e-05
-5.31636712049449e-05
-4.30330898498065e-05
-5.64550893155063e-05
-3.65205485724238e-05
-7.8860725381468e-05
-2.4917432722216e-05
-2.97208520404158e-05
-1.73478422491926e-05
-1.94489193880762e-05
-3.77522718679802e-05
-1.95639994681445e-05
-2.33418548596929e-05
-4.94429281416453e-05
-3.39382209133076e-05
-3.58128123271065e-05
-1.85448717943189e-05
-1.55462289862645e-05
-1.2940782098106e-05
-2.45612160226925e-05
-2.80056692486441e-05
-2.08360797041666e-05
-3.76249146022042e-05
-3.62981513469024e-05
-2.75979908580507e-05
-3.26410371993656e-05
-1.30298220963388e-05
-3.83631248428824e-05
-1.63314975013581e-05
-2.05728016808227e-05
-1.89731779568191e-05
-2.369296346509e-05
-4.96876475389077e-05
-3.97060195030763e-05
-3.93474318385507e-05
-1.094974939097e-05
-3.82910156446268e-05
-1.91760378822082e-05
-4.02348124158395e-05
-2.38679181473268e-05
-1.85103802866828e-05
-4.28125252379716e-05
-2.23389756103897e-05
-1.36108097790277e-05
-1.39703148131445e-05
-3.05538579185647e-05
-5.79133898986811e-06
-3.57862460613787e-05
-2.41240438196929e-05
-3.41844506702401e-05
-2.17478691704136e-05
-4.44126188114851e-05
-2.17719926396285e-05
-3.10037431508556e-05
-5.16455775552141e-05
5.4147251532921e-06
-3.89199149087592e-05
-2.0444606628983e-05
-2.35317834866034e-05
5.92654919312264e-06
-3.41570706267485e-05
-3.66877335788489e-05
-2.95578795475291e-05
-3.89156191870885e-05
-1.56170267137875e-05
-2.27216584607722e-05
1.2527279599779e-05
-3.22122088252733e-05
-4.73532580723823e-05
-5.87705462538643e-05
-3.33052506062643e-05
-3.68189548075482e-05
-3.90408962185765e-05
-2.7574814234786e-05
-3.26804277038076e-05
-1.05335188666532e-05
-2.73491430320861e-05
-3.05332290211115e-05
-3.4531804927428e-05
-1.86981959057211e-05
-3.62653268679879e-05
4.54585721873052e-06
-3.18694520232316e-05
-3.37248093764679e-05
-3.47992901589722e-05
-5.34388904291295e-05
-4.07862663419946e-06
-1.32875324433095e-05
-6.62122318529283e-06
-2.17849287551474e-05
-4.14756906403498e-05
-2.71578997721392e-05
-4.23417870770456e-05
-2.8102093353664e-05
-3.27348316727953e-05
-1.57443456893581e-05
-5.45576402572157e-05
-3.94757246641262e-05
9.59414732666933e-07
-9.9852433371829e-06
-3.64883902477529e-05
-1.61982270467967e-06
-9.78679868678803e-06
-2.53118132583285e-05
-2.24556175258314e-05
-2.21382931639464e-05
-2.10170504382614e-05
-2.40891981759544e-05
-1.1703029099792e-05
-1.4974873650071e-05
5.87377763832774e-06
-2.32448338773275e-05
-1.80704187344558e-05
-7.06781610890255e-06
-1.67672320336395e-05
-4.24108680894411e-05
-4.49662301243633e-05
-6.11184649327389e-06
-3.13275033218854e-05
-2.63844730609911e-05
-5.14250716960008e-05
-1.6264226661626e-05
-2.13373552467834e-05
-2.68367243916686e-05
-3.69413860422895e-05
-2.86611767352562e-05
-4.11625503116867e-05
-4.23678738780113e-05
-3.83261034783156e-05
-2.77625605478067e-05
-3.44928429092381e-05
1.61658472915e-05
-4.15782124825596e-05
-3.48641219328884e-05
-5.65848564080715e-06
-1.29750629230365e-05
-7.93897032282395e-06
-2.91894255383787e-05
-1.60185694955209e-05
-2.12227307010417e-05
6.10088000754794e-06
2.63441138352138e-05
-5.15054325643087e-05
-4.83304682908316e-05
-2.74167963091801e-05
-2.34291885120891e-05
-2.18976536521361e-05
-2.43288129567887e-05
-3.02410570124963e-05
-1.57250302036912e-05
-1.87402808566111e-05
-4.72284812177303e-06
-4.43540842072813e-05
-5.2818989834313e-05
-2.28135695489145e-06
-3.26565002066097e-05
-1.09222682806981e-05
-3.8843383687675e-05
-4.62003451167616e-06
-3.09691505822646e-05
2.28327978376783e-06
-2.56134780028035e-05
-7.35926675251928e-06
-4.37810282440383e-05
-2.30171235147608e-05
-4.38554951511139e-05
-7.49516541160394e-06
-4.76819790753959e-05
-4.22586692289736e-05
-1.59417195242846e-05
-4.33353541498947e-05
-5.6763939477371e-05
-3.96790084365741e-05
-6.04254047292734e-05
-2.50389586537812e-05
-4.29061136386433e-05
-4.60060344675061e-05
-8.31733909227126e-06
-1.85127119872069e-05
-1.8552909216648e-05
-1.10306302059771e-05
-3.96603285226386e-05
-5.79722178713196e-05
-2.99867830018647e-05
-2.70095740962987e-05
-7.03179788771334e-05
-2.13051369709878e-05
-3.15566735570498e-05
-2.56219143627966e-05
-2.93259014466421e-05
1.07749930292165e-05
-3.24541179452497e-05
3.35600519497293e-06
-1.15656667543495e-05
-3.63826003624326e-05
-1.20541222134e-05
-2.74274467273339e-05
-2.8252706987687e-05
-3.10347217786772e-05
-2.09170566262019e-05
-3.07020149177138e-05
-3.39459354557525e-05
-5.63575070416173e-05
-3.58460148645629e-05
-3.23054293527681e-05
-1.52136649346581e-05
-4.79627816477256e-05
-2.15227865945947e-05
-4.3340250540185e-05
4.34253707748468e-06
-1.33305820064555e-05
-1.92087204855508e-05
-2.67507466351719e-05
-1.8056154729994e-05
-2.03431159224624e-05
-3.607717561367e-06
-2.25726272257246e-05
-3.80248053818276e-05
-1.50570781652057e-05
-2.28375900230128e-05
-2.69784255749188e-05
-7.93981610596539e-06
5.37422961619699e-07
-2.90912741555092e-05
-2.54195341305536e-05
-1.16237111552429e-05
2.3758602113934e-06
-3.32187787149727e-05
-3.79991810414302e-05
-2.45687088640671e-07
-6.80641018196922e-05
-4.4733635145904e-06
-1.44756132142645e-05
-2.87575853615252e-05
-1.92314915408627e-05
-5.13662515390857e-05
3.65330100355638e-06
-4.66734703462608e-05
-2.57596219907226e-05
3.96681899391356e-06
-4.22595971219062e-05
-2.21064135704244e-05
-4.27187191504914e-05
-2.94963370642035e-05
-2.59699291372242e-05
-1.88933272399884e-05
-2.90495853068117e-05
-3.1740608640753e-05
-4.00771969941939e-05
-2.6900711309613e-06
-3.74885041583017e-05
-1.15228461177644e-05
-6.12477354450177e-06
-1.12821951460292e-05
-4.89013595212921e-05
-3.41209995063917e-05
-3.76228185190853e-05
-1.68182431258991e-05
-1.39709359107646e-05
-5.04572510227632e-05
-4.5274387512405e-05
-2.74940877212131e-05
-2.89067953722373e-05
-2.08177757197451e-05
-2.70221295931536e-05
-3.82539346681174e-05
-1.86524039776917e-05
-2.06422346891585e-05
-1.83400440516313e-05
-6.03332300575529e-05
-4.04995354409564e-05
-3.34114018164902e-05
-2.39814889969745e-05
-2.36794960227776e-05
-5.45607067688178e-05
-1.94919465472009e-05
-1.39193548581765e-05
-6.66942650766623e-06
-4.9270454289639e-05
-2.62530516194437e-05
-2.01802366696776e-05
-3.57938831796096e-05
6.83997372036167e-06
-1.29668210121708e-05
-2.46371365374094e-05
-2.68014337785407e-05
-5.38928443793558e-05
-3.58214423998971e-05
-1.52813540556419e-05
-3.27074910518815e-05
1.32865415283056e-05
-2.15193523247846e-05
-2.63876237812041e-05
-1.92773613537326e-05
-2.80053290297988e-05
-4.82066558771473e-05
-1.85445221634017e-05
-3.51145905110065e-06
-2.72245784011975e-05
-3.64697580689858e-05
2.03943510982117e-06
-3.08493037989449e-05
-4.4580474493825e-05
-5.36227211704411e-05
-6.69805920178076e-05
-2.36471709344507e-05
-4.6407595332308e-05
-3.25352048252919e-05
-1.99019621059256e-05
-2.73577995455819e-05
-1.01287058897495e-05
-1.08134893087873e-05
-5.47476101736752e-06
-5.96865406648249e-05
-4.46597514672438e-05
-3.30746873658628e-05
-1.02939985370258e-05
-1.82447556207127e-05
-5.53694409822908e-05
-2.89414347356132e-05
-4.12355694224009e-05
-4.33156600477368e-05
-1.63399712768762e-05
-1.91488451777583e-05
-4.04538406221509e-05
-3.74441842746843e-05
-4.78269023632611e-06
-1.53308213174325e-05
-3.23720075679666e-05
-4.92869169836663e-06
-4.89430844140839e-05
-1.05234375977616e-05
-6.00692260797133e-05
-3.99888939088835e-05
-5.04838191274754e-06
-3.00829377858026e-05
-3.19691300198752e-05
-1.94909416187098e-05
-1.93069976568007e-05
-3.22934006828533e-05
-2.93907128420301e-05
-2.50147716875399e-05
-1.41356590029757e-05
-7.15980866621506e-06
-3.64735445027001e-05
-4.94566706910384e-05
-2.09093862813823e-05
-1.70660666347647e-05
-2.09930243991234e-05
-2.70858128966093e-05
-9.01876015520706e-06
-4.89251924279233e-05
-4.76787664116198e-05
-1.42686704948752e-05
-1.95227127152502e-05
-2.77171542550074e-05
-3.09448957562623e-05
-8.691358988817e-06
-1.34239498865744e-05
-5.18350288527113e-05
-3.20658899976425e-05
-1.14920304524072e-05
-3.93538897634428e-05
-3.99473930600057e-05
-4.24046268593577e-05
-2.46804959955445e-05
-4.21483416261766e-05
-1.2083553080221e-05
-2.47878572747883e-05
-3.99795150281595e-05
-4.47612862102737e-05
-2.44360505287249e-05
-3.87907870269909e-05
-2.66705916809816e-05
-3.22985818247732e-05
-2.60572226190692e-05
-1.45408483438766e-05
-4.36579388484298e-05
-2.99357026717791e-05
-2.39611553702698e-05
-3.2590128718407e-05
7.14235066891201e-07
-3.61791628666373e-05
-2.09704107497607e-05
-4.08924573606706e-05
4.52900550401087e-06
-2.13014133900059e-05
-1.95449237440269e-05
-2.37381961283429e-05
-5.51084501355758e-05
-3.09425824714527e-05
-2.80492853908574e-05
-2.75909770216769e-05
-5.65325015665954e-05
-1.4596246944864e-05
-1.60926288598797e-05
-5.69031021310819e-05
-4.2170760108825e-05
-2.66311465729245e-05
-4.52324839578492e-05
-4.5761881277037e-05
-3.76814325229233e-05
-4.12433793268964e-05
-3.07468151376332e-06
-4.16390674294651e-05
-3.59423622926143e-05
-1.46906751283541e-05
-5.7767321505886e-05
-3.04326034243196e-05
-3.4507480442074e-05
-3.37032903345908e-05
-2.66324031606956e-05
-3.31923937483574e-05
-2.49025202617855e-06
-5.99315328878593e-05
-2.8696738912148e-05
-6.34222267580701e-07
-3.23870831369846e-05
-5.50263989336694e-05
-1.56256687542556e-05
-4.92797719020693e-05
-6.80427424884466e-05
-3.55936483666531e-05
-3.55522729183216e-05
-3.67037943160457e-05
-3.01491111394904e-05
-2.74217445719289e-05
-3.63622701660259e-05
-2.80120785688806e-05
-3.12156615087879e-05
-4.29827558703699e-05
-2.36647860942759e-05
-5.17463500972092e-05
-3.23154158330894e-05
-1.95403379373822e-05
-4.53868841232192e-06
-3.38161655878532e-05
-2.13802815256939e-05
-3.86940964090894e-05
-2.87727896387364e-05
-3.78753822922121e-05
-2.22355368436605e-05
-1.37797112089837e-05
-6.37388494149961e-06
-5.75871085442744e-05
-2.79590239411651e-05
-2.86379433677943e-05
-2.94658241666745e-05
-2.88858718638409e-05
-2.6848683733248e-05
-1.08319874049548e-05
-2.80741388011222e-05
-3.96775056026913e-05
-3.67002233610148e-05
-7.16435603219565e-05
-3.81651045121718e-05
-3.77881787094079e-05
-1.5198865951594e-05
-1.16089067930001e-05
-3.58863388528958e-05
-1.10887113676528e-05
-2.80529734561967e-05
-3.85576894055948e-05
-1.94134111385167e-05
-2.05932006875345e-05
1.58745093527329e-06
-1.51135119941971e-05
-3.72165663334143e-05
-3.81098634432487e-05
-1.69859548566332e-05
-3.58291332890943e-05
-3.63707220208553e-05
-1.77049366856572e-05
-3.7054034962048e-05
-3.96157739609303e-05
-4.92321360230806e-05
-2.65996298481549e-07
-4.01496373824573e-05
-2.42585660662157e-05
-2.82163007085035e-05
-2.85542173295888e-05
-2.0292314539098e-05
-2.94153682948371e-05
-1.82161677160061e-05
-1.61108000769873e-05
-4.61371260321058e-05
-1.14189358373517e-05
-4.19826896818721e-05
-2.83735969538764e-05
-2.590197126078e-05
-2.84619628279447e-05
-3.49900028172585e-05
2.3923689865824e-06
-2.39415179790389e-05
-5.19626587253115e-05
-3.30299223291315e-05
-6.69260506673839e-06
-4.15009227346316e-05
-5.15140979303603e-06
-1.69523527142768e-05
-3.28294090412094e-05
-3.59928435123551e-06
-6.00293448257707e-05
-3.71553033178032e-05
-9.3863797450204e-06
-1.45782435094712e-05
-3.12375229453356e-05
-5.39078899200278e-05
-3.69096933707834e-05
-4.12257111555069e-05
-3.75200574973326e-05
-2.31141638284013e-05
-3.81124251701503e-05
-3.56064066266029e-05
-1.96826976720686e-05
-2.33050313674158e-06
2.52510417325765e-06
-3.18008236336412e-05
-4.16399673766724e-05
-3.30966830294159e-05
-3.60581060313272e-05
-6.57943566590474e-06
1.6561337582395e-05
-4.85648249234849e-05
-1.5659626281994e-05
1.37257800734088e-07
-4.50156025541829e-05
-2.67214943958297e-05
-3.64418372169831e-05
-3.63748770417819e-05
-3.75170533107191e-05
-1.44567858755857e-05
-5.24837750065082e-05
-8.16412074215165e-06
-3.06078992634931e-05
-3.25684913356452e-05
-2.89007162207174e-06
-2.35283600829515e-05
-3.06073397387297e-06
-1.33879584730363e-05
-3.17803752624946e-05
-9.04852661436665e-06
-2.61226157793336e-05
-3.22611021743279e-05
-4.57729228648658e-05
-4.5287680059624e-05
-2.90352355756137e-05
-3.12475504860179e-05
-2.1812431856766e-05
-1.99411995244215e-05
-3.00810877369446e-05
-4.34405281319e-05
-2.41129739693821e-05
-3.05115696921358e-05
1.1052886104331e-06
-5.88830746356981e-05
-1.9648301542776e-05
-3.34980778992346e-05
-3.56331630468286e-05
-3.21307700264664e-05
-1.7169766193976e-07
1.65681654877745e-05
-3.6098067644173e-05
-3.60841857799737e-05
-4.69908438739376e-05
-3.00065261245929e-05
-1.53193809783729e-05
9.11943070694297e-06
-2.81605628361109e-05
-4.74445159942885e-05
-3.25094788092079e-05
1.9032367316102e-05
1.07004402847942e-05
-1.66256348130052e-05
-1.28390586268003e-05
-1.93567545949909e-05
-2.84002276701696e-05
-3.46631680106689e-05
-2.32078361057613e-05
-2.41793612459539e-05
-2.97395077666107e-05
-1.76330639651705e-05
-4.27012949630306e-05
-3.62808629362625e-05
-2.11044057744759e-05
-4.68503598281641e-05
-5.29520923166978e-05
-5.9048445443572e-05
-1.40480955689942e-05
-4.47331306239094e-05
-3.36463395034686e-05
-2.15166370995715e-05
-3.91059343064813e-05
-1.04350008679272e-05
3.1011404198051e-06
-5.06752801463428e-05
-5.40553677155883e-05
-4.46236143936243e-05
-2.82901920926877e-05
-5.79247874600991e-06
-4.02221010778418e-05
-6.35973335264329e-06
-3.14292462530541e-05
-5.19435051067848e-05
-2.45901981935055e-05
2.7145023693429e-05
-1.58068088042024e-05
-3.09922476178847e-06
-4.24509046303666e-05
-2.96366226078143e-05
-1.46866443982831e-05
-3.28398693870289e-05
-5.95406117421273e-05
-3.16496116420465e-05
-5.61098409263934e-05
-5.18554874791162e-05
-2.20039196188236e-05
-3.08761623063319e-05
-3.41152775603789e-05
-3.54674245850739e-05
-4.2862507816238e-05
-4.21968363085676e-05
-2.06946726508518e-05
-5.17078019613117e-05
-4.20891192066129e-05
-3.61709377247486e-05
-2.87755512848786e-05
-4.43051839173443e-05
-7.87083225095418e-06
-4.08361888287363e-05
-4.11358312342496e-05
-2.95016567344223e-05
-3.06946056019935e-05
-5.04266007998309e-05
-2.47370151292129e-05
-1.04022956125631e-05
-2.18469856194271e-05
-2.70721952207231e-05
-1.70762110234807e-05
-1.7576247590494e-05
-3.63896872605153e-05
-3.02266993362682e-05
-5.24074505061666e-06
-2.5926720716068e-05
-3.79086019149899e-05
-1.57767908385625e-05
5.99448039048856e-06
-3.53320812463093e-05
-4.62163651423283e-05
-3.81370104387703e-05
-7.38007390517905e-06
-3.26132203331026e-05
-4.24679590277912e-05
-5.89612881091706e-05
-2.81333592524932e-05
-2.53618140971269e-05
-4.90829886726073e-05
-2.28138903823109e-05
-4.00866338530188e-05
-4.38233547331858e-05
-7.9212535815226e-07
-1.16945904138919e-05
-1.79073047083913e-05
-1.82352285244022e-05
-1.24508678026976e-05
-1.76551830882765e-05
-1.11361281218945e-05
-1.33593352193665e-05
-2.85610120474721e-05
-3.68279423248602e-05
-4.24095514502446e-05
-3.58425168664939e-05
-5.8552695959798e-05
-4.7152944834041e-06
-2.55305819001689e-06
-4.8871159858734e-05
-1.01078007916616e-05
-2.32561056294051e-05
-1.69285573447891e-05
-7.32486661461416e-06
-4.66818204140487e-05
-3.94088725341456e-05
-3.54982995809172e-05
-1.6000467702665e-05
-1.466170494943e-06
-1.34383870120586e-05
-3.9653454551721e-05
-5.22099541311919e-05
-2.75742483799012e-05
-6.08580389181472e-05
-2.49338857777988e-05
-1.66741013382195e-05
-3.4151865493315e-05
-2.56084209950041e-05
-1.99381254881175e-05
-2.88062407515759e-05
-2.62499538507807e-05
-2.35066171086921e-05
-4.79274050360178e-05
-9.79516722771756e-06
-1.7021569081051e-05
-1.94319690227285e-05
-2.78412769622249e-05
-3.25679988613462e-05
-4.76068842706509e-05
-1.01923392657295e-05
-1.96479592025503e-05
-3.95522440634648e-05
-4.44504170664144e-05
-2.42498843681087e-05
-4.69356446963042e-05
-2.66365181400472e-05
-7.40858557032897e-06
-8.84067017197397e-06
-1.52771033894921e-05
-4.00060652773676e-05
-1.28546788788414e-05
-5.44056472172163e-05
-4.23725709495792e-05
-4.09796168408938e-05
-2.63271907768183e-05
-3.47606309197089e-06
-3.1703614355906e-05
-2.92494687427808e-05
-2.88782198549867e-05
-3.10683937315005e-05
-4.50015147705213e-05
-5.17257992933429e-05
-3.77517168376556e-05
-4.29610988947702e-05
-2.1572552993211e-05
-4.5715188962942e-05
-5.07634672264814e-05
-1.44910264582295e-05
-3.60955488954288e-05
-1.68843129739809e-05
-4.57444270104112e-05
-5.09733890203283e-05
-2.67473331594358e-05
2.09925500010698e-06
-2.69487310489515e-05
-5.08167078930163e-05
9.95945080143834e-06
-5.54259912071926e-05
-2.57174519115053e-05
-3.25930256380319e-05
-1.61194048516203e-05
-2.27193959084481e-05
-3.09035520861467e-05
-5.01891366495783e-05
-5.2153788129511e-05
-2.37778896241353e-05
-2.9516770047853e-05
2.45255672187098e-06
-3.0887660195728e-05
-4.26835455588172e-05
-2.54586395666379e-05
-6.72833814784177e-05
-4.21714855889794e-05
-1.62899405414284e-05
-2.14047061299516e-05
-4.20064450288501e-05
-2.21028736810523e-05
-1.18579551552514e-05
-1.62979754146004e-05
-4.15237575829626e-06
-2.74588893296934e-05
-5.37904845966599e-05
-4.38545267805525e-05
3.88168414855248e-06
-2.51493093325864e-05
-3.20146419034105e-05
-7.08312471131524e-05
-2.96596828965274e-05
-3.07148319441092e-05
-3.04113223037513e-05
-3.41219300312453e-05
-3.83499698449159e-05
-1.49819589750438e-05
-3.81329432342701e-05
-3.26908209744819e-05
-4.69996961993212e-05
-1.60548955354437e-05
-4.78776085896025e-05
-1.29618845948408e-05
-3.28453952654637e-05
-1.90177434249308e-06
-2.66172244536423e-05
-2.22058305240808e-05
-4.15294540510136e-05
-1.81218089929476e-05
-2.82124098186612e-05
-3.06182071424459e-05
-2.56306974675751e-05
-3.86644250930111e-06
-2.5433704726225e-05
-1.07150452424006e-05
2.15263956524457e-06
-3.38007155036419e-05
-2.75778704579143e-05
-2.91424954796941e-05
-4.30516733296191e-05
-2.9906072495592e-05
-2.93156886799951e-05
-1.59358451717302e-05
-3.11801115734819e-05
-2.65753103989307e-05
-2.79063199930391e-05
-3.01938450575351e-05
-5.55911727625384e-05
-2.9908135429182e-05
-3.00143990343525e-05
-4.82858774045114e-05
-3.15499090755915e-05
-5.36921320810965e-06
-3.59039585725243e-05
-1.99014718627404e-05
-1.48763969244691e-05
-2.71573692904644e-05
-4.57897763517049e-05
-1.26225934254244e-05
-3.84868829043992e-05
-9.66342208537793e-06
-3.2858188109221e-05
-4.03928219410743e-05
-2.47150641716919e-05
-1.68887844439902e-05
-1.80436328955052e-05
-4.10513303957388e-05
-3.62023759420478e-05
-2.66987092841135e-05
-4.71568093210773e-05
-5.51749754377429e-05
-3.67064266741888e-05
-4.75614064623646e-06
-2.96681329751618e-05
-3.2099341321193e-05
-4.37595744947204e-05
-4.26420740296828e-05
-2.99361067470702e-05
-2.53444018643105e-05
-9.78920574934965e-06
5.27737333496197e-07
-2.72762762288041e-05
-2.41804596472003e-05
-4.98986959676454e-05
-2.5610216886581e-05
-9.13644233322649e-06
-2.77456932257024e-05
-2.51278187479534e-05
-3.24645966221985e-05
-6.65316615657376e-06
-5.21500181879375e-05
-1.59602585894433e-05
-2.31153871375721e-05
-3.55118995068175e-05
-4.72250190144211e-05
-2.89430817932389e-05
-2.30308518923348e-05
-4.70822220338397e-05
-3.55237353419591e-05
-3.3581376631238e-05
-3.68679251054497e-05
-2.92659484351297e-05
-1.78880764114307e-05
-3.90399730412111e-05
-3.72205157184986e-05
-2.88603510021764e-05
-7.35560227854556e-06
-4.19933248999392e-05
-1.78748634815177e-05
-2.33676711033216e-05
-2.13306755735363e-05
-4.14974466743404e-05
-2.56735084687654e-05
-1.68975938168442e-05
-3.93510147261292e-05
-5.83477887523056e-06
-7.27046511105894e-06
-1.48999874431579e-05
4.49503993839985e-06
-4.81025464920613e-05
-5.05561683332161e-05
-4.54965659532045e-05
-1.33644781007479e-05
-3.92641319144815e-05
-2.97604638939445e-05
-3.55561855319221e-05
-1.45762481880929e-05
-4.6092647837273e-05
-4.24564060688157e-05
-5.9383375793458e-05
4.95695549047368e-06
-1.19574394969982e-05
-4.58928585562708e-05
-1.88807649451806e-05
-1.98460603569445e-05
-2.60449775581596e-05
-4.24241289702418e-05
7.16897842287414e-06
-2.01090672443031e-05
-4.90743458357003e-05
-1.10420931786425e-05
-1.77969360256908e-05
-5.80704027835159e-05
-2.45355964202271e-05
-3.59638089722973e-05
-2.09879340971441e-05
-5.28448924712779e-05
-1.79695451611889e-05
-3.46494651266305e-05
-1.11953189898681e-05
-4.29227068030096e-05
-1.89445088534235e-05
-1.6088750589862e-05
-3.37135450530546e-05
-5.13399200778986e-05
-4.42651816177883e-06
-3.31561479992725e-05
-3.13456026425466e-05
-3.95562530936617e-05
-9.52681308168412e-06
-2.88326901424025e-05
-8.7007766967637e-06
-4.16428812906393e-05
-3.47837050726048e-05
-6.10399583916949e-05
-4.25686858865209e-05
9.19989735652876e-06
-5.19127294145486e-05
-3.74523874253904e-05
-4.85469444242906e-05
1.64023651285732e-05
-4.74064098310441e-05
-3.13459237387803e-05
-1.55672014729907e-05
-3.6715598955517e-05
-4.93241462102822e-05
-9.64928047109013e-06
-2.4224383401699e-05
-2.57824071991838e-05
-2.73606316511084e-05
-9.87077215862165e-06
-5.654275155401e-05
-1.57062781291551e-05
-2.04292568559012e-05
-4.23351784683244e-05
-1.73390513853488e-05
-1.94188459009024e-05
-3.27255255150427e-05
-4.03702868402498e-05
-2.70711288244825e-05
-1.65646333053416e-05
-2.05049182684994e-05
-5.40954533779998e-05
-1.68285392711621e-05
-4.22373450057245e-05
3.21072857211033e-06
-2.14643183514676e-05
-6.07667614486529e-05
-4.07484535453211e-05
-3.9399024606951e-05
-2.99520373378588e-05
2.1334745018322e-05
-3.29738071972024e-05
1.09297450801284e-05
-2.89372477733845e-05
-4.63114728306964e-05
5.61399689048616e-07
-1.62954020106865e-05
-4.35865939068806e-05
-4.27237559305875e-05
-4.18180254643258e-05
-3.1162767821196e-05
-1.58713134380975e-05
-3.51180187382056e-05
-4.84893668996758e-05
-6.07804510309323e-06
-5.59470122937321e-05
-1.63050054900993e-05
-5.51224994790113e-05
-1.82531377983521e-05
-3.03516123995194e-05
-1.74863008243529e-05
-1.95598521719523e-05
-2.79960414473371e-05
-3.42860591018811e-05
-4.60730908165649e-05
-7.81679649894268e-06
-2.23915685046933e-05
-2.39284034919787e-05
3.35557601525609e-06
-2.69013617023985e-05
-8.56521926459899e-06
-1.13780945243445e-05
-2.50749757191845e-05
-3.49370180366534e-05
-4.11885191095746e-05
-2.29378111238834e-05
-5.2126985700435e-05
-1.19248674930074e-05
-3.26683552319611e-05
-1.95218399917128e-05
-1.61313323365392e-05
-4.59739791967715e-05
-6.26275169543233e-05
-2.54565089690519e-05
-3.10312692909314e-05
-8.25738539708959e-06
-4.32212956699495e-05
-5.70279083489929e-05
-2.56686849523989e-05
-3.38211780627171e-05
-3.39212182226544e-05
-2.66339511665291e-05
-1.93141400431593e-05
-5.03370292216411e-05
-4.01004852144086e-05
-2.2875925444778e-05
-3.11677880295672e-05
-3.29880190823051e-05
-2.218594743517e-05
-3.69324735195473e-05
-3.18486159191004e-05
-3.50458678595843e-05
-4.61875352755102e-06
-5.10061994704202e-05
-3.00494531729594e-05
-2.72556820533536e-05
-4.69649894790892e-05
-3.27624893730608e-05
-2.4412697173778e-05
-3.32537089169128e-05
-2.83190277201748e-05
-2.2888036355622e-05
-4.53285903304824e-05
-3.15406487971599e-05
-4.50594618471337e-05
-1.93244637765364e-05
-9.54268540904837e-06
-4.958383844131e-05
-2.21493121587991e-05
-5.41349295816215e-05
-2.75920814427201e-05
-3.39371135925397e-05
-2.66816668964418e-05
-5.87262451402074e-05
-3.30117646607063e-05
-4.40104940506943e-05
1.99030648912377e-06
-2.30729395238998e-05
-4.40697125051758e-05
-2.01432083603462e-05
-5.3129641298996e-05
-1.22172281332562e-05
-4.13061064467076e-05
-2.90790971028716e-05
-3.92022049438487e-05
-1.6396050436237e-05
-4.95953630945315e-05
-4.66585734171205e-05
-3.3918384846927e-05
-2.52954077762114e-05
-3.3486506025499e-05
-3.08352295182757e-05
-1.79650840537683e-05
-3.7407110153915e-05
-3.2489810469705e-05
-5.22506852779198e-05
-5.20049882240303e-05
-3.48005565607151e-05
-2.77909761066266e-05
-4.8212951782381e-05
-1.4958172088211e-05
-2.43738329003612e-05
-4.17142579618741e-05
-1.93868547393205e-05
-1.73911127123772e-05
-1.45450890244202e-05
-1.67489086039548e-05
-3.36091423604858e-05
-3.86699306015478e-05
-2.33675456685445e-05
-2.85524385796414e-05
-1.91915852862512e-05
-3.36111323241867e-05
-3.68248131401695e-05
-4.13886357526766e-05
-1.029029238139e-05
-8.85429232711769e-06
-4.09144874752153e-05
-3.92828818000301e-05
-8.58045081462166e-06
-5.0851563041786e-05
-4.80754977360873e-05
-5.74320948769349e-05
-3.97282748390462e-05
-1.84195016310147e-05
-2.08091175466086e-05
-2.44852834577729e-05
-5.66662655906345e-05
-2.03090160662981e-05
-3.14851125266047e-05
-4.03525853556696e-06
-9.27206519934102e-06
-4.42536683354308e-05
-4.10431627817022e-05
-4.06794613386357e-05
-4.12604836378421e-05
-3.57539802742702e-05
-7.77199986679887e-06
-3.06181988826948e-05
-3.47581511461743e-05
-8.21546499940068e-06
-6.15332211387193e-05
-3.30175309317296e-05
-1.90516420151313e-05
-3.00192775298022e-05
-1.3425028038965e-05
-2.71562750261035e-05
-3.56330574182979e-05
-4.74214162949086e-05
-1.40297805838086e-05
-1.82980290341207e-07
-4.35313389547637e-05
4.63940925067143e-06
-5.91626130544327e-05
-2.20045397209911e-05
-2.79434178165828e-05
-1.90549684446161e-05
2.28949964482291e-06
-1.93230563794703e-05
-2.98631193342858e-05
-2.48469694624899e-05
2.74193608594061e-05
-4.53999873334067e-05
-2.03850513388115e-05
-1.59540514932937e-05
-2.21181701233609e-05
-6.13513403005843e-05
-2.12131433025672e-05
-4.24556364178533e-05
-1.91637559741269e-05
-2.83629663341721e-05
-2.70201803157181e-05
-3.33532409571197e-05
-1.91822073501907e-05
-3.56239535964797e-05
-5.10371898324574e-05
-1.19638113641848e-05
-2.5424710461853e-05
-5.77687125953368e-05
-2.19788588743755e-05
-1.8809824761443e-05
-5.89452601607983e-05
-5.41587578545856e-05
-4.12216993150127e-05
-3.66344356557292e-05
-4.95351654476039e-05
-1.1275568604655e-05
-3.50596763172983e-05
-1.80466804170284e-05
-4.34108313141655e-05
-2.28661936017357e-05
-2.35990528298488e-05
-9.06845057011926e-06
-3.24399295556077e-05
-2.38316317937522e-05
-1.91386557534747e-05
-2.82277952478153e-05
-7.00701058117409e-05
-4.45501262929295e-05
-2.57795955020119e-05
-2.78069985884489e-05
-4.83530344134103e-05
-5.87736338548873e-06
-1.03744647851756e-05
-1.16850050082548e-05
-4.23019367818017e-05
-1.78972277783807e-05
-3.19133998462588e-05
-3.9037642885824e-05
-2.83134048293618e-05
-3.6299781506527e-05
-2.25301570768498e-05
-3.33836009021744e-05
-9.39239438339883e-06
-3.59245910444408e-05
-1.68649997635764e-05
-7.08180397532563e-06
-4.88225657014613e-05
-5.17724597032386e-05
-4.10203617362532e-05
-3.69522073641524e-05
-3.55769818805297e-05
-3.30148439153102e-05
-3.36582188908418e-05
-9.19672331304881e-06
-2.343391867385e-05
-1.73062792141903e-05
-1.96249042362822e-05
-4.04582855748391e-05
-2.1854420779881e-05
-4.81217412120822e-05
-5.28516850447412e-06
-3.38413684568839e-05
-3.32891007152697e-05
-4.90791048884541e-05
-3.86565786511282e-05
-4.46397402914672e-05
-1.09330359427841e-05
-1.83767056241716e-05
5.32604329331985e-06
-3.62536918322356e-05
-2.21315518009523e-05
-1.34787196532792e-05
-3.61891309683853e-05
-4.96815764392519e-05
-2.24506758440936e-06
-2.20563289509452e-05
-3.22545390441408e-05
-2.74881183722858e-05
5.16351257693709e-06
-1.86913914789154e-05
-8.6125577175645e-06
-3.37035318290072e-05
-1.42461853149377e-05
-3.30592035279698e-05
-1.46703359985114e-05
1.87652286176368e-05
-4.62639803673963e-05
-1.94792039814718e-05
-2.63805554681804e-05
-2.12049089627554e-05
-1.22581779040892e-05
-5.32256908792585e-05
-2.64451631554633e-05
-2.13067383877438e-05
-4.34707704246065e-05
-4.78603980838751e-05
-3.70794155247113e-05
-3.90157864788845e-05
-2.70402686643132e-05
-4.91144318157546e-05
-3.65621639223105e-05
-4.57543401701666e-05
-2.0733390953038e-05
-5.3465019284415e-05
-5.92702579704117e-05
-3.81814196511826e-05
-3.18662111486155e-05
-4.08694447638108e-05
-4.02070041346387e-05
-1.23967750377369e-05
-3.81334583046169e-05
-2.83748030478414e-05
-7.48506546243153e-06
-1.98959930657311e-05
-1.04482798657049e-05
-1.47493705543665e-05
-2.29758689926867e-05
-2.5061126974696e-05
-3.59104827187108e-05
-1.14998465619192e-05
-3.6377651527808e-05
-4.97067724279854e-05
-1.4515905135513e-05
-2.31218229303616e-05
-4.01523617420951e-05
-2.51803282568702e-05
-4.45241492717827e-05
-3.36998117749489e-05
-3.81063895919076e-05
-2.59119481063706e-05
-2.09297657956983e-05
-2.72496977055244e-05
-8.18156614431999e-06
-4.65041698815861e-05
-1.00743155295715e-05
1.07711919023176e-05
-5.62698750817638e-05
-4.50968820188969e-05
-1.97137618792568e-05
-4.66593501099433e-05
-7.88534770851314e-06
-3.82539445819651e-05
-7.93262570547506e-06
-2.57446408401914e-05
-1.14865282003434e-05
-4.17501783422004e-05
-3.85546520540549e-05
-5.06625287258126e-05
-3.73865703302335e-05
-1.63744376377082e-05
-2.75189119418112e-05
-2.48128259055664e-05
-2.03830749729057e-05
-1.75017856395953e-05
-4.3266249727657e-05
-2.43579298329948e-05
-4.67285166802257e-05
-3.78513913383521e-05
-2.83518883352379e-05
-1.90371763370678e-05
-1.9831952191244e-05
-3.56092070911923e-05
-5.6836385977302e-05
-2.63271281280395e-05
-1.39088181126307e-05
-2.20481157151452e-05
-2.8948886195439e-05
-2.07560914548576e-05
1.19273292216477e-06
-4.88763613832972e-05
-1.90214777448687e-05
-2.63232812972049e-05
-5.7578124409308e-06
-2.63724787881869e-05
-1.13188806894973e-05
-3.85714929171326e-05
-4.25275234777605e-05
-4.41680961301505e-05
-2.96855553367737e-05
3.49503947410842e-06
-3.25600580282828e-05
-2.15144602698269e-05
-4.67304187472311e-05
-4.35831359731332e-05
-4.29848167245694e-06
-3.01228199928191e-06
-1.94070029678516e-05
-4.6570909896273e-05
-1.81031965307526e-05
-1.62718984069586e-05
-3.06587875357246e-05
-3.20034409093337e-05
-2.15279529939841e-05
-2.53327714961487e-05
1.16239507016145e-05
-4.37984297060565e-05
-3.83103287566011e-05
-1.28889995936112e-05
-1.90083132993885e-05
-3.39215454409399e-05
-3.57326657782395e-05
-2.35203823050915e-05
-1.57845903998146e-05
-5.15366216399406e-05
-3.05055469294724e-05
-1.77492724443809e-05
-7.61661271879306e-05
1.52500394576626e-05
-2.38331179282774e-06
-2.39835485360809e-05
-5.34308839005931e-05
-5.21261285660952e-05
-7.69928782152403e-06
-4.62837928308849e-05
-2.89303229142109e-05
-3.13343207980303e-05
-3.61833804155513e-05
-1.83554566005638e-05
-4.0813306713622e-05
-3.15653849643694e-05
-1.72448266952989e-05
-6.14437052765952e-06
-6.28867125293092e-05
-6.01776984052737e-06
-1.6969524208524e-05
-3.20453306729314e-05
-3.56355157091085e-05
-4.00748770514233e-05
-2.8938063713693e-05
-1.43791419653988e-05
-3.51307457861466e-05
-1.54795078442679e-05
-2.57275381551868e-05
-3.4422370831963e-05
-2.42246774927568e-05
-3.42054715912329e-05
-3.13324534172284e-05
-1.75249676222736e-05
-2.63753073376949e-05
-3.19612938986623e-05
-1.73311388631053e-05
-4.53863262957336e-05
-3.02601942248804e-05
-2.70855860824653e-05
-4.269709928261e-05
-2.64777012729093e-05
-4.74120390424306e-05
-2.84580210634113e-05
-5.29850894176576e-05
-2.88196599848938e-05
-3.88674768096e-05
-3.99756360037074e-05
-2.88677859173671e-05
-2.7791817456185e-05
-5.5745740845846e-05
-1.23264618039467e-05
-3.18283266516107e-05
-2.17274009028308e-05
-2.36838616221945e-05
-3.30030953814671e-05
-8.20925711916777e-06
-2.99442870224872e-05
-2.36011707491221e-05
-3.61927115086999e-05
-1.70875746422783e-05
-3.20738475856797e-05
-4.41629095689973e-05
-7.23714763614063e-06
-4.88820392882276e-05
-3.49612990183828e-05
-2.69223009650848e-05
-1.6546847182195e-05
-3.47898082956638e-05
-1.38826603028363e-06
-4.09840636586629e-05
-1.76114679164995e-05
7.32096677744104e-07
-4.31004571733329e-05
-1.0044798486813e-05
-1.06729230348067e-05
-1.95164014829194e-05
-2.26683995525177e-05
-5.57794298704553e-05
-3.74755866689278e-05
-4.45867662991259e-05
-2.57245036794796e-05
-6.04498661220853e-05
-9.14210747585233e-06
-1.45071237916153e-06
-2.7202543276005e-05
-4.72974039341584e-05
-3.2531909371767e-05
-9.77190859706678e-07
-2.64534861343833e-05
-3.74284009175967e-05
-3.73625680870594e-05
3.75645337596772e-06
-5.27216732171437e-05
-4.38532440246969e-05
-1.46673752692631e-05
-4.58443309476134e-05
-2.82084244199643e-05
-1.91540053379679e-05
-4.50751318595443e-05
-2.39108149307462e-05
-1.99962335179019e-07
-7.13972659767377e-05
-1.48640536201381e-05
-4.80160364673517e-05
-3.45187661477309e-05
-2.90375374247861e-05
-1.32936530397022e-05
-1.98775466847769e-05
-2.81259713658719e-05
-1.89777284168724e-05
-3.48764918582772e-05
-1.29508661739039e-05
-2.72002708043308e-05
-2.9387706847738e-05
-2.71461343481196e-05
-3.67522040592327e-05
-3.29978670503746e-05
-5.49078302001463e-05
-4.39192308253552e-05
4.97316453242387e-06
-3.02555599679818e-05
-2.13992305353146e-05
-2.98229925885194e-05
-1.55649667384651e-05
-6.15526339658185e-05
-1.34078134881704e-05
-2.79335048439334e-05
-3.50305581909548e-05
-7.12533722490614e-06
-2.35179736808548e-05
-1.92643694179691e-05
-2.44265441796438e-05
-2.37361237131003e-05
-3.59241285048221e-05
-5.07126664201202e-06
-4.1251667559407e-05
-4.12073093625159e-05
-3.78422160986065e-05
-6.56261434080554e-06
-3.41755705173346e-05
-2.38150621984198e-05
-2.77565091565283e-05
-6.49574244320813e-05
-3.60574417230748e-05
-1.29893827353533e-05
-2.73575129892935e-05
-4.55316135941499e-05
-2.79087695728375e-05
-4.56857516707031e-05
-2.83778535539223e-05
-3.23073182599163e-05
-2.43309144386932e-05
-3.76892813842535e-06
-7.66239641337714e-06
-2.75958979518509e-05
-2.97041783204267e-05
-1.86889583129933e-06
7.17601831096139e-06
-3.2273072079783e-05
-3.57063426885816e-05
-1.53046074709155e-05
-5.5362489789175e-05
-5.2489630909947e-05
-1.64668488626245e-05
-2.8160537951231e-05
-1.31327478239888e-05
-2.21978583722801e-05
-6.17231906408053e-05
-6.53225218432739e-05
-4.21224265044718e-05
-1.26945447851924e-08
-3.37621189556333e-05
-5.93895509999944e-06
-3.05339473175249e-05
-2.93416165152465e-05
-3.15214997691991e-05
-8.56054569424304e-06
-1.9808564669201e-05
-3.34233066047384e-05
-2.82698869770016e-05
-3.13436528404508e-05
-3.76481965729281e-05
-2.76414683764661e-05
-1.33739016837647e-05
-3.82857938757698e-05
-3.00345098895731e-05
-3.96228657252553e-05
-3.95566505549961e-05
-3.05633671481031e-05
1.47671889478638e-07
-8.71945745827877e-06
-2.78151269422526e-05
-3.27397254404302e-05
-4.01568836353958e-05
-1.44308123941943e-05
-4.38305093288551e-05
-9.09106778808291e-06
-4.5416585149961e-05
-3.13071909182858e-05
-2.366619547789e-05
-4.93728516810068e-05
-1.96598330394037e-05
-2.51469163655024e-05
-1.90652339167757e-05
-4.68560819793515e-05
-1.79240608213279e-05
-2.11270700570749e-05
-3.28668320315071e-05
-6.34435612010092e-05
-5.33209202770709e-05
-1.60653283011106e-05
-4.83289053147026e-05
-1.12679482997322e-05
-4.05876991281885e-05
-2.70004291121578e-05
-1.78418433223009e-05
-4.67656927010655e-05
-8.11808339081941e-06
-4.41705495428163e-05
-2.56881569442561e-05
-8.42835547637695e-06
-4.29795268626265e-05
-4.10387680334773e-05
-3.97857766600794e-05
-2.04479379046142e-05
-1.99026472727548e-05
-3.34547145051842e-05
-2.87415162310093e-05
-2.56887769303292e-05
-2.9008343083295e-05
-1.00007070253982e-05
-1.48187192527533e-05
-4.8058669663542e-05
-3.18216742033149e-05
-1.36165560668596e-05
1.05765201331106e-06
-8.79203537534882e-06
-2.49453273357442e-05
-1.97379334353399e-05
-2.4759539809732e-05
-3.22416108283643e-05
-3.70304447486883e-05
-5.54299884537111e-06
-2.97871749454726e-05
-2.98861651109641e-05
-3.82881710493687e-05
-1.79426776751781e-05
-3.65026394786155e-05
-4.24691230965582e-05
-3.26686959141978e-05
-2.86922110221403e-05
-4.72708993146448e-05
-1.87674657058078e-05
-2.20511726574871e-05
-4.32492948014755e-05
-1.50324565145072e-05
-2.26339439085692e-05
-2.38215087403559e-05
-4.06877341302179e-05
-5.21113668915152e-05
-4.07597381843034e-05
-9.4160846598698e-06
-2.45233894446463e-05
-1.41250685738893e-05
-4.648704954337e-06
-1.42233569762612e-05
-4.46158615670868e-05
-4.386003801205e-05
-2.3099282941513e-05
-7.3640799002869e-06
1.41349483548652e-05
-1.71483940387668e-05
-1.72780123027034e-05
-2.91397022329473e-05
-2.95370263363971e-05
-4.10105579418954e-05
-2.69323581526645e-05
-4.73585423618785e-05
-6.78885420619419e-06
-5.05614473240768e-05
-2.70832887786096e-05
-3.88754752942667e-05
-1.86624007717862e-05
-4.61624012335065e-05
-4.71784197607074e-05
-8.60342713868645e-06
-3.42012462153731e-05
-7.25743926419579e-06
-2.29252964682302e-05
-5.08312725222854e-05
-4.58007664361771e-05
-2.0633371030361e-05
-1.38758409494549e-05
-4.64334299825789e-05
-1.76884304151275e-05
-3.16635357135357e-05
-3.22446382572795e-05
-4.54565075026535e-06
-2.73839880109403e-05
-3.81958492368676e-06
-8.96095031695331e-06
-3.11846394770683e-05
-4.2351721245643e-05
-2.83504835524043e-05
3.00199159485908e-06
-2.31370496635463e-05
-2.93121446764554e-05
-3.63350835467489e-05
-2.28219151485382e-05
-3.59355341860024e-05
-7.26721659510079e-06
-4.26676308867268e-05
-3.79795126423071e-05
-1.93339667736997e-05
-2.50821958699673e-05
-2.72943246677222e-05
-4.74299562836647e-05
-1.9173250562683e-05
-4.09066951664599e-06
-9.03606350536085e-06
-5.49534889010213e-05
-2.58971851855599e-05
-3.65216924222576e-05
-2.05976436671316e-05
-2.95394605985714e-05
-1.33261758991594e-06
-2.69820692252347e-05
-1.19001919124542e-05
-1.70121185292888e-05
-5.70947589288948e-05
-3.55111444047593e-05
-4.10500562605508e-05
-2.95256486715592e-05
-2.01025590193673e-05
-6.90627978594641e-06
-4.31555595268471e-06
-4.58877036945131e-05
-3.38990341413393e-05
-4.49746430472744e-05
-1.17303276131411e-05
-4.06433630852725e-05
-4.01797508309885e-05
-5.18896927343325e-05
-2.98079076811571e-05
-1.60076417917538e-06
-2.64020679925072e-05
-2.6608125639456e-05
-2.20031796950026e-05
-5.37002711128178e-05
-1.1782533712082e-05
-4.77783630523554e-06
-3.30166640440292e-05
-1.13941000029173e-05
-1.29582542317534e-05
-4.2017866031385e-05
-4.00053739740774e-05
-8.37078084517197e-06
-7.20749200740716e-06
-5.22080653062327e-05
-7.53086004070615e-06
-3.85595625263573e-05
-2.72552929864224e-05
-1.14333148404248e-05
-2.49491778231433e-05
3.28543047141322e-06
-3.51499051328878e-05
-6.83266168632381e-05
-4.00677454568778e-05
-1.80260060769652e-05
-1.30609277300095e-05
-3.96275814365713e-05
-2.79835633183841e-05
-4.90050894447404e-05
-3.78135328024479e-05
-3.28804724978449e-05
-2.08736293320369e-05
-2.95264201613274e-05
-3.63931719471338e-05
-3.04020810398612e-05
-4.43003448650062e-05
-2.29330048272164e-05
-5.97073481085031e-05
-3.8872613782132e-05
-3.71284658331091e-05
-2.19632473881104e-05
-2.44694598842028e-06
-3.24009475131497e-05
-2.70629219927488e-05
-2.64490671142847e-05
-4.47349342111505e-05
1.98787656491816e-06
-4.05939635641676e-05
-3.95986663952913e-05
-1.68442541427334e-05
-4.88020878661e-05
-1.60102284052103e-05
-4.73778617272171e-05
-2.66088316729807e-05
-3.67162389780315e-05
-5.18401113371361e-05
8.45203315245146e-06
-3.8408335055939e-05
-4.43082111624504e-05
-9.61330345673623e-06
-2.45257642236908e-05
-4.20217223994422e-05
-3.10426347448508e-05
-1.91484843339668e-05
1.70778240095835e-05
-2.40850404612949e-05
-8.67979738067059e-05
-3.24417961407282e-05
-1.21983579600114e-05
-1.74978918604287e-05
-2.38680669608794e-05
-7.0909718996709e-05
-2.93842291970127e-05
-4.76256211444202e-05
-3.20417046678571e-05
-1.71218425880821e-05
-4.83236664310652e-05
7.5483580258219e-07
-3.477017773211e-05
-8.26876966424831e-06
-4.54020754626201e-05
-7.05033857450274e-05
-1.52888264704725e-05
-5.54121859497109e-05
5.80010145021062e-06
8.66780275508181e-06
-5.67000200238964e-05
-2.87073965025236e-05
-2.63186512488216e-05
-1.61448959942603e-05
-2.32950269535603e-05
-3.43927162949727e-05
-1.19163403546209e-05
-2.81080961101429e-05
-2.18927976654417e-05
-3.03193336684055e-05
9.02422988352363e-06
-4.61499843570858e-05
-3.17756663854471e-05
-2.49204346983035e-05
-7.59381968610468e-06
-4.7141472889091e-05
-3.36076561241185e-05
-4.72605233864402e-05
-3.46346928836988e-05
-3.76143130436266e-05
-2.47309376308091e-05
-2.60715941265252e-05
-3.7169344265359e-05
-3.16669402759857e-05
-3.00946514537724e-05
-3.15651829687375e-05
-2.72609852390239e-05
-2.33804056867111e-05
-4.10629266772842e-05
-2.03678622405559e-05
-2.90440597346406e-05
-3.72269817116484e-05
-2.07261004922779e-05
-2.23579083098824e-05
-5.68822762308714e-05
3.18789476583595e-06
-2.03710141701688e-05
-2.30510528623182e-05
-3.67442804211943e-05
-2.26092924884242e-05
-5.63006916963761e-05
-4.11612439338366e-05
-5.88870401799997e-05
-9.36715385950571e-06
-1.77625802207232e-05
-1.25554899215036e-05
-2.95563541932217e-05
-2.43426869431235e-05
-4.30566167219029e-05
-2.22081020821564e-05
-2.36150395254267e-05
-4.31292405155163e-05
-6.93272351794227e-06
5.33856372531834e-07
-3.19007797088723e-05
-3.10005247658265e-05
-1.22076055237816e-05
-1.30817716586519e-05
-2.33549610104275e-05
-3.79636888619358e-05
-7.72557395678853e-05
-2.7921182110537e-05
-3.86217194361745e-05
1.3726450400541e-05
-8.08213076716932e-06
-2.04590820997835e-05
-1.05121937393082e-05
-2.63245788613945e-05
-3.71346150237976e-05
-3.03586761168742e-05
-1.41996263401709e-05
-5.06929353340271e-05
-3.13459134583635e-05
-1.74061941897762e-05
-4.22483937048125e-05
-1.819730075094e-05
-3.48322981873692e-05
-6.93115955365932e-05
-1.9352246140414e-05
-4.8515521695012e-05
-4.41678637766503e-05
-2.8113778900188e-05
-4.87856425191936e-05
-1.88916581494483e-05
-3.61449759207121e-05
-3.48095554825105e-05
-1.53747525743417e-05
-2.41721466137017e-05
-3.89857137450564e-05
-2.13552188002108e-05
-2.81338418005274e-05
-3.37518914663712e-05
-6.87307861739821e-06
-1.26258511284881e-05
-4.21049672329221e-05
-3.12629812148676e-05
-2.42851351523195e-05
-2.21808870846591e-05
-1.72687404389044e-05
-1.19223155749646e-05
-1.26813915195315e-05
-2.016177101143e-05
-3.42970615452676e-05
-1.61801610916612e-05
-3.76318932551197e-05
-3.69590559499164e-05
-9.47039881356088e-06
-4.66297551559735e-05
-4.87671464029163e-05
-2.03657307429018e-05
-2.3315916078828e-05
-1.26889343457263e-05
-1.31639966120397e-05
-2.16870327488949e-06
-2.88596132195477e-05
-3.3311825578668e-05
-2.66321956221472e-05
-6.83357349718975e-05
-1.48129164625277e-05
-2.75722202152944e-05
-3.26547306599139e-05
-7.88549370798482e-06
-3.21806144363747e-05
-5.57898498863416e-06
3.09076010225369e-06
-5.21406575050318e-05
-1.39904994242944e-05
-3.07261631303741e-05
-4.19595664520548e-05
-3.32365534723408e-05
-7.73005502883815e-05
-4.08046754839393e-05
-3.87637658183415e-05
-5.06648759349328e-05
-3.64162109371092e-05
-3.11383551499062e-05
-2.99673428248163e-05
-2.18813370421655e-05
-6.34996738347571e-06
-3.71350613202744e-05
-2.5122302529592e-05
-2.49451323969681e-05
-3.98260136494292e-05
-7.97826164340852e-06
-5.41006089227119e-05
-2.61146181783376e-05
-1.95516529612128e-05
-3.30465695089999e-05
-3.19032125139775e-05
-3.848447188312e-06
-3.18392641331834e-05
-4.18822350006621e-05
-4.88438233755309e-05
-4.25981070548595e-05
-4.10173079742218e-05
-6.00235709470022e-05
-1.73563368374561e-05
-1.7002654292281e-05
-3.69663311217641e-05
-2.52347912260549e-05
-1.33358868673704e-05
-5.09575708088632e-05
-2.67470783962429e-05
-5.1300344841272e-05
-2.59315830115014e-05
-1.45649640080586e-05
-3.06180487116421e-05
-4.0532220790157e-06
-4.57808302438953e-05
-5.97823959493809e-05
-7.28421526367594e-06
-4.98003913549954e-05
-8.76961347397334e-06
-3.25662247998487e-05
-4.12857935330876e-05
-1.55879063529163e-05
-3.0117101459905e-05
-5.25766161251701e-05
-1.43054125514866e-05
-2.83298245081571e-05
-2.40282742150653e-05
-2.89963518355268e-05
-1.05428881077747e-05
-8.69758636660093e-06
-5.9052587126456e-05
-3.6787108821659e-05
-3.08030740664547e-05
-6.84984587477258e-05
-4.20944204178252e-06
-1.41923063808925e-05
-5.72156406719331e-05
-3.64588484816408e-05
-2.9751611447603e-05
-2.39579286899428e-05
-1.76875466676842e-05
-3.52001718160304e-05
-4.422569250602e-05
7.7895008536619e-07
-1.99310743289394e-06
-2.38438660528371e-05
-1.16832109375745e-05
-1.98481513292613e-05
-5.10587459261812e-05
1.15687845553782e-05
8.00131507500276e-06
-2.38584056183186e-05
-1.50651615307765e-05
-4.00418949515654e-05
1.38493812402856e-05
-5.1620337495355e-05
-2.95827902913763e-05
-2.05809595912859e-05
-7.30082061051066e-05
-1.91643774999126e-05
-1.9724637788967e-05
-4.44492821974769e-05
-5.47844443403807e-05
-3.00014362267497e-05
-3.89359021477953e-05
-1.82255603867861e-05
-2.93885971852875e-05
-4.81881862574069e-05
-3.23155871618895e-05
-1.56587488451747e-05
-1.16001146234824e-06
-3.47115133408277e-05
-7.54899187345529e-05
-4.05546638291047e-05
-1.98302439813117e-05
-9.66112024912005e-06
-3.76549507738747e-05
-3.26794721088787e-05
-4.18202016800543e-05
-1.96058497113896e-05
-7.24113395265942e-06
-7.79058558550161e-06
-2.22715574608231e-05
-3.12663336571588e-05
-5.08856385263956e-05
-3.45335347923526e-05
-1.60165149009502e-05
-5.31176386472419e-05
-6.11082964271345e-06
-4.40789282674544e-05
-5.40767056296625e-05
-6.8705027684639e-05
-2.73401137899222e-05
-4.32859932264011e-05
-2.60274427041871e-05
-1.54241503541456e-05
-1.1586776866262e-06
-1.81751470716264e-05
-1.73001702981727e-05
-2.68241638314045e-05
-9.0405262323749e-07
4.55529174183421e-06
-6.81948490362048e-05
6.19845643086724e-06
-4.2404579323142e-05
-4.34517663963709e-06
-1.52934522620663e-05
-3.31086405141433e-05
-1.33036815395035e-05
-2.73413823214095e-05
-2.66723857132661e-05
-2.35113938102212e-05
-1.20803753480598e-05
-3.68322988642282e-05
-2.28947029143751e-05
-2.26955679853327e-05
-1.1545567973905e-05
-4.31134343735099e-05
-3.55847366517783e-05
-2.31440177972443e-05
-4.28484818204301e-05
-1.04890425853993e-05
-1.12045833160108e-05
-5.77796164345148e-05
-3.74895569977097e-05
-5.5658935952842e-05
4.55965067333509e-06
-1.71163547111317e-05
-1.83672610974043e-05
-4.59237676322133e-05
-3.21468457925482e-05
-3.66737448934782e-05
-3.53645483119068e-05
-5.23227730883177e-07
-4.77793035506986e-05
-2.28968301020471e-06
-3.47901134609845e-05
-3.77485356316303e-05
-1.69298161294328e-05
-1.81802255043874e-05
-2.86090962244383e-05
-1.5780858763101e-06
-4.43793498373918e-05
-2.38880367948849e-05
-3.37768754320855e-05
-2.47513799661957e-05
-3.77571213784431e-05
-6.17199703708538e-05
-9.56728736321475e-06
-3.23195999812746e-05
-2.77901710447222e-05
-3.56602663230329e-05
-3.72359784473512e-05
-4.60471257552697e-05
-4.3624014364722e-05
-3.18422013947345e-05
-5.30798330412119e-05
-1.13830770777712e-05
-1.10706577727689e-05
-3.17672323948257e-05
-4.21943696563914e-05
-3.72659061207062e-05
1.6801156713714e-05
-2.70265483397244e-05
-1.53539331682162e-05
-6.38652681881212e-05
-4.08766314725647e-05
-2.02331936686249e-05
-1.59172735152155e-05
-6.93398829862938e-05
-4.77607645065686e-05
-3.37619621560064e-05
-2.80258772028095e-05
-5.57336613999171e-05
-4.60930108996271e-05
-1.69434150658928e-05
-3.54951089162627e-05
-3.59638226197352e-05
-4.04663266321226e-05
-4.61248113877289e-05
-7.86170353654506e-06
-2.60162991577154e-05
-2.56021747000705e-05
-3.63137453242024e-05
9.04437675627078e-06
-2.33521170018732e-05
-4.62947839407689e-05
-2.68966509587497e-05
-2.94660041971811e-06
2.29019812003634e-05
-4.05278513074367e-05
-2.19668266156673e-05
-3.4595200590204e-05
-3.12004969785792e-05
-7.95964961568412e-06
-7.75462733942118e-06
9.51033298670162e-07
-4.5958189918134e-05
-2.5989461957432e-05
-1.72751046634492e-05
-4.45801122604271e-05
-3.65679377458502e-05
-7.95302382755864e-06
-2.5103553746043e-05
-4.04204619540263e-05
-1.42638831733372e-05
-2.37174515513562e-05
-2.22748243930393e-05
-4.08255454761843e-05
-3.2580528729678e-05
-6.80275701166232e-06
-3.45871471728302e-06
-4.87250896505482e-05
-2.08303289809378e-05
-3.5067523705273e-05
-1.08239839392046e-05
-2.87863782029389e-05
8.43424669895495e-06
-4.84328920083231e-05
-2.01406826364168e-05
-2.50032437550081e-06
-1.12195822214446e-05
-5.9045061754685e-07
-1.98864927086299e-05
-3.62436990516925e-05
-2.44928925237453e-05
-2.47341878719028e-05
-5.24289161668955e-05
-3.49660097809585e-05
-1.03599777250567e-05
-2.03010735995434e-05
-1.67566199432577e-05
-4.12454501653014e-05
-5.14494633909862e-05
-4.55269023575253e-05
-3.27292651909286e-05
-3.72971353631711e-05
-1.3337643863129e-05
-2.20793307303464e-05
-4.24902656375184e-05
-3.8508514549693e-05
-5.15076183771425e-05
-1.95459168767992e-05
-4.53662432362508e-05
-4.23691460631813e-05
-3.25594998527838e-05
-2.30494263762029e-05
-1.76794656996557e-05
-4.57488373441447e-05
-3.56498365451669e-05
-1.53009299678464e-05
-3.9350517439785e-05
-1.70178270843515e-05
-4.64198300735447e-05
-3.22446156602503e-05
-4.5377390875462e-05
-4.1253805114968e-06
-3.16556091953452e-05
-5.21555490379235e-06
-3.82466175838234e-05
-2.95250952064891e-05
-3.84555958594008e-05
-3.09134690993961e-05
-5.29797404118278e-05
-3.17336977638566e-05
-4.673436928495e-05
-6.20760138373054e-06
-4.8448068731554e-05
-4.20020505618275e-05
-4.06040584005874e-05
-3.10072829506634e-05
-4.24677058965091e-05
-4.79761014370848e-05
-9.34629782635595e-06
-3.4062932309008e-05
-3.03024298028876e-05
8.04081200415187e-06
-2.87858020825537e-05
-6.84810226730617e-05
-2.31228481172409e-05
-4.75607159541772e-05
-1.99746025370418e-05
5.99266229966689e-06
-1.76018942674132e-05
-4.37941899529913e-05
-3.53633807848602e-05
-4.15419282568515e-05
8.0998153231709e-06
-4.99080561044511e-05
-1.48448265397155e-05
-2.89513092414237e-05
-3.54206612646848e-05
-4.10437639460133e-05
-4.42584593797482e-05
-2.19987833565997e-05
-3.01603448746053e-05
-2.90042467177501e-05
-3.09672972993514e-05
-1.44337366286366e-05
-3.06094279801366e-05
-3.42478124363819e-05
-3.32788986447712e-05
-1.53603211593475e-05
-3.33708881480857e-05
-3.65837884022875e-05
-3.92981410150049e-05
-2.24737062258603e-05
-3.19272801128593e-05
-5.11625963256161e-05
-4.53893764242498e-05
-1.21165657404707e-05
-1.47460443752684e-05
-1.64527968082142e-05
-1.44486122382912e-05
-8.21518827068312e-06
-6.05859941825061e-05
-2.56371241450341e-05
-1.48518362055141e-05
-4.3474070757086e-05
-3.12504336506563e-05
-3.77228047019535e-05
-3.82184894199263e-05
-1.43118929197971e-05
-2.47582072148723e-05
-3.88357622837714e-06
-3.99000576830952e-05
-2.00823147625207e-05
-3.57199949340296e-05
-4.42744066486242e-05
-4.18283775223845e-05
-3.15571556271934e-05
-3.37647218666594e-05
-2.86190615104095e-05
2.05981358358046e-05
-3.6614549429357e-05
-4.85678568372128e-05
-2.05180200178269e-05
-2.36428161066105e-05
-4.2534654780666e-06
-1.83089301793385e-05
-4.73941512557678e-05
-4.69401765479448e-05
-4.84322777059949e-05
3.78086417258511e-06
-1.84109984958702e-05
-2.44486259067354e-05
-7.07081626090712e-06
-3.73049463873429e-05
-1.67629871424319e-05
-2.88058020891238e-05
-1.25549142706346e-05
-5.55705999073767e-06
-2.6711280241391e-05
-1.81776371709762e-05
-1.6110074591389e-05
-2.10554889235343e-05
-7.93928156770558e-06
-1.94149028206332e-05
-4.23141669024374e-05
-1.54969436741875e-05
-1.77252319520775e-05
-1.5281238739126e-05
-2.19482908901306e-05
-2.32291658763809e-05
-4.2937389181639e-05
-3.49159978442464e-06
2.43067951319348e-05
-3.27739175664355e-05
-1.97438469749485e-05
-2.41946530301083e-05
-2.84905390757631e-05
-3.18468576099251e-05
-4.23993920037771e-05
-2.76789047908158e-05
-4.36149914049146e-05
-3.10047144789384e-05
-8.91020872308991e-06
-3.00862716489356e-05
-1.66459207781864e-05
-2.92424352962173e-05
-3.1883653597008e-05
-3.04005396758943e-05
-2.03353210612404e-05
-1.8001648264596e-05
-2.07542780330553e-05
-2.26061513911419e-05
-2.59304064812025e-05
-3.39747829765128e-05
-5.31332323977973e-05
-1.97206178219059e-05
-9.29261046145163e-06
-1.37194338369128e-05
-2.37168921928489e-05
-2.61609491110128e-05
-1.39100678985098e-05
-2.60577943832195e-05
-2.00036099868539e-05
-2.362049820894e-05
-2.56315358924091e-05
-2.03996910409679e-05
-2.86147272397849e-05
-2.41395630742226e-05
-3.41797293642847e-05
-3.6824728195583e-05
-4.97901260137846e-05
-1.95548548273868e-05
-2.8828013129203e-05
-2.16774567386423e-05
-3.38803828537323e-05
-1.67341750945307e-05
-2.3221059975362e-05
-2.88905588988601e-05
-8.61275027789835e-05
-3.30245015376665e-05
-6.64173125998131e-06
-1.91677199330467e-05
-4.25522762810025e-05
-6.70970212147597e-06
-1.39548175490879e-05
-3.55290631721447e-05
-4.09671818065149e-05
-2.53562337289305e-05
-2.03054263068777e-05
5.91032140261821e-07
-1.99186340509903e-05
-3.46164036756293e-05
-2.54316941043773e-05
-1.93629197871905e-05
-2.44881829415065e-05
-1.65839487579021e-05
-6.61033205427194e-05
-2.43699516925993e-05
-4.77541454519564e-05
-2.68983742451397e-05
-2.26499949315641e-05
-1.97358303355424e-05
-4.00137914877405e-05
-4.73896437448513e-05
-5.51632147999373e-05
-5.374796673085e-05
-1.34405007723493e-05
-2.33504593792109e-05
-3.58926560079905e-06
-2.72630355239558e-05
1.16790230799596e-05
-3.32285738613652e-05
-3.66074651770633e-05
-4.3032132581116e-05
-2.98363244245992e-05
-3.8328430426685e-05
-1.754025974773e-05
-4.39337911901058e-05
-3.66179577049268e-05
-3.50347958391964e-06
-4.33954521314821e-06
-8.90336318922191e-06
7.5588603639006e-06
-2.73332791432267e-05
-4.35516306158314e-05
-2.77099162359145e-05
-5.73635156893969e-05
-2.26998190074768e-05
-3.06740549502779e-05
-1.55009568090926e-05
-1.79714801565679e-05
-2.81479219674415e-05
-3.74895124342131e-05
-1.98736368571857e-05
-3.27230930981022e-05
-4.91207436745879e-05
-2.63136012155507e-05
-1.22816574246382e-05
-4.76412355217761e-05
-1.2655758246003e-05
-2.34112975802502e-05
1.33688398744041e-05
-2.53978884197823e-05
-3.33136203038921e-05
-1.51545808083167e-05
-4.77049801906105e-05
-4.40170958795457e-05
-2.84108256691352e-05
-1.69767880103079e-06
-3.52291499351766e-05
-3.74469677343403e-05
-1.56742711949432e-05
-3.52848063722864e-05
-5.52491331558916e-05
-2.49068635712825e-05
-3.54662850306659e-05
-4.40754655868086e-05
-6.32489551994397e-05
-3.85971416180914e-05
1.83480413937478e-05
-2.25239455765051e-05
-2.19460782074278e-05
-1.40460111701822e-05
-5.70260068691754e-05
-3.5980074127836e-05
-1.95592924941769e-05
-4.13163193657164e-06
-5.94793649966142e-05
-3.60010402218636e-05
-6.22856166981512e-05
-2.63422263951234e-05
-2.3875596872009e-05
-1.63575732531344e-05
-4.78828119829004e-05
9.48206309583654e-06
-2.82404391536621e-05
-2.37005905509784e-05
-2.44490371345221e-05
-7.92019021816828e-06
-4.78449041003897e-05
-1.64620829034874e-05
-9.15598472565398e-06
-3.33809110455213e-05
-1.12786202795833e-05
-3.45034489381156e-05
-3.77815600700361e-05
-2.06970937720726e-05
-4.37440381731625e-05
-7.03736062646632e-06
-3.67297354381335e-05
-2.35205542832044e-05
-4.10786566351165e-05
3.19307591346831e-07
-2.00990298653559e-05
-2.13887459666731e-05
-2.59785106928908e-05
-4.73541743558352e-05
-2.77728891070825e-05
-3.77878093149449e-05
-4.59797243085875e-05
-2.85363556602103e-05
-2.7034457318687e-05
-3.46561988687545e-05
-3.99547738610669e-05
-1.57968918319556e-05
-3.42577116491829e-05
-2.44861797263858e-05
-1.813051021431e-05
-1.72487943890748e-05
-2.32041273476392e-05
-2.93428574488222e-05
-5.73748763732104e-05
-3.14291767314395e-05
-2.17722771773657e-05
-1.09189400721754e-05
-2.67511849216589e-05
-2.90729239809539e-05
-2.58525379443813e-05
-5.20046430957623e-05
-1.89507179480902e-05
-3.2242288793677e-05
-1.74281036410253e-05
-1.88032004063635e-05
-1.10271285354946e-05
-4.25995195557522e-05
-2.17568254300101e-05
-6.19220162151558e-05
-3.01475416886899e-05
-1.68696554708973e-05
-2.15459641899774e-05
-1.64748559898e-05
-1.39761436957739e-05
7.80434521681865e-06
-4.19508441997037e-05
-4.44738814037798e-05
-1.91392293996855e-05
-3.48647431866084e-05
-3.28969862615406e-05
-1.81308995786192e-05
-1.41719231435485e-05
-5.55953023247783e-05
-1.55015874649166e-05
-1.56179957906878e-05
-3.42281224462577e-05
-1.97578288241299e-05
-4.88019652832411e-05
-1.8710331532076e-05
-4.31653687281529e-05
-3.34624279351708e-05
-2.06994417223245e-05
-3.3925565850334e-05
-4.0420000084047e-05
-2.21111361148934e-05
-5.02170915546913e-05
-7.88855802723542e-06
-5.04148463972689e-05
-3.17013272766615e-05
-1.05113224178879e-05
-4.39031996147188e-05
-2.94650623538455e-05
-3.42757916659027e-05
-4.13853783250294e-05
-4.13060574132632e-05
-3.04153576052166e-05
-3.62829636205796e-05
-3.84514441218907e-05
-4.27576816587457e-05
-5.57462942694851e-05
-1.45375662117584e-05
-2.50146037458249e-05
-7.26032235712049e-06
-1.95584620102719e-05
-2.90970601702894e-05
-4.78023114311964e-05
-2.02570916677655e-06
-4.07662347726772e-05
-5.31272591866953e-05
9.84454507955086e-06
-2.36236259615815e-05
-4.93512101225639e-05
-7.53838709075345e-06
-4.95825302684504e-05
-2.3746071280615e-05
-2.00232190070895e-05
-1.37560935177037e-05
-2.71340543639806e-05
-5.28951084323878e-05
-3.11010366535386e-05
-3.19509914522294e-05
-1.18859338075962e-05
-1.99218723620429e-06
-4.58356717255589e-05
-4.22487495926789e-05
-1.57355264177156e-05
-1.93974086768849e-05
-3.27468158935113e-06
-2.8675148196883e-05
-2.31090061970763e-05
-2.54209682062176e-05
-4.26197553303974e-05
1.12127062060292e-05
-2.32014443550926e-05
-2.61968126416522e-05
-6.239729330138e-05
-7.93660291864369e-06
-2.94602233577265e-05
-2.06376516923317e-05
-2.30071389249278e-05
-1.7497807010612e-05
-5.84778253920404e-05
-4.07639300587777e-05
-5.17511115697807e-06
-3.43660761564057e-05
-1.58240211573497e-05
-2.94366771204224e-05
-3.91012888475685e-05
-7.57963288215589e-06
1.32528922680222e-07
-2.14982309072353e-05
-1.62090087148062e-05
-1.65301126805313e-06
2.11791366072099e-05
-1.60460259412042e-05
-3.62653368487304e-05
-7.06437878726356e-06
-2.31785860147585e-05
2.85068366180743e-06
-5.0998885443665e-05
-2.98255314980282e-05
-1.28848385142805e-05
-1.16342195087095e-05
-1.39692870382523e-05
-4.19076134935667e-05
-2.13225449164803e-05
-3.66274466531469e-05
-2.87138956783635e-05
-3.94984795624158e-05
-2.56621272981587e-05
-9.1234118690156e-06
-3.78942509617806e-05
-1.42002055053284e-05
-1.13273181903274e-05
-4.17509691417626e-05
-3.48523422542969e-05
4.17198597071449e-06
7.68618132873192e-06
-3.66818343609594e-05
-3.02594524539193e-05
-1.8928278941303e-05
-3.64485222524874e-05
-2.5471919023419e-05
-6.99098862484396e-06
-2.75321956690944e-05
-3.2025963765009e-05
-2.2317727103123e-05
-7.4577310705139e-06
-3.23224731059608e-05
-1.40150765378777e-05
-6.87541340648318e-05
-1.97057993866978e-05
-3.92590583150441e-05
1.76088040274163e-05
-4.88968479053604e-05
-3.28697603338448e-05
-3.17693813911446e-05
-2.39891594039882e-05
-2.99774078714548e-05
-3.03608976788496e-05
-3.16986411755704e-05
-3.06404299579419e-05
-2.33870261544477e-05
-2.96524024967213e-05
-4.11698638032745e-05
-2.34449239499762e-05
-1.4214280451451e-05
-2.62402627271735e-05
-2.83916337115166e-05
-2.36140027205336e-05
-2.07995233217249e-05
-1.83681458268603e-06
-3.8100965781376e-05
-3.58574115169938e-05
-1.93319009746512e-05
-1.05360279774822e-05
-5.0701852264729e-05
-1.66439934248574e-05
-2.67521853804937e-05
-2.50402470793668e-05
6.37183474683337e-07
-2.9841896836154e-05
-4.31340348155216e-05
-3.40121280827465e-05
-1.72644102310291e-05
-6.42412506235464e-05
-4.05236258764286e-05
-3.450074147187e-05
-2.54525841395928e-05
-3.28526732288775e-05
-2.22048925092839e-06
-3.81615161419846e-05
-3.87811799238795e-05
-4.8107799650444e-05
-2.41059134550434e-05
-3.00922717010318e-05
-3.1288723758662e-05
-5.38691918316896e-05
-1.95331974519961e-05
-2.75268873557018e-05
-2.62606583995739e-05
-2.08916143849062e-05
-4.07867858510759e-05
-3.1672526841541e-05
-2.48889458100186e-05
-3.64635518085875e-05
-3.33435387699989e-05
-2.64372463100005e-05
-4.76128242335325e-05
-1.7586648991298e-05
-5.31703001112567e-05
-3.99981501179786e-05
-2.53979230987605e-05
-3.5439199335332e-05
-2.42307553463058e-05
-2.34017462169765e-05
-4.11818020061663e-05
-3.29754787766766e-05
-2.01545398434729e-05
-3.10586565321345e-05
-1.28610778455497e-05
-8.97124491953939e-06
-2.91599499735893e-05
-2.62768567330595e-05
-3.07660161188862e-05
-4.72823863774349e-05
-7.99321058566202e-06
-7.31024349818333e-06
-5.06992291880877e-05
-5.61513091404171e-05
-2.13074902639698e-05
-3.44029588469033e-05
-4.30729864553899e-05
-3.00257366130334e-05
-3.48747474696238e-05
-3.05119149854681e-05
-5.41110587801182e-05
-4.38961775221994e-05
-1.39556517974832e-05
-3.00056745006558e-05
-3.58700127817181e-05
-4.27890090371954e-05
-3.42140643237456e-05
-3.43606173720964e-05
-2.85600718428021e-05
-3.51596886009643e-05
-1.06026821594905e-05
-2.62408092772017e-05
-4.94967277126466e-05
-2.79290797071611e-05
-2.318200539926e-05
-2.24279473660714e-05
-5.47438498541134e-05
-2.15618904025232e-05
-1.54925881486566e-05
-7.36101141297859e-06
-1.95204235493844e-05
-4.50259783998517e-05
-1.55367077576575e-05
-3.13540546347264e-05
-4.16564234504551e-05
-4.19914919394744e-05
-9.18238792817879e-06
-4.72867971642501e-05
-3.91007113500309e-05
-1.34468846079773e-05
-3.36084025984746e-05
-1.48727505423018e-05
-3.26262185053785e-05
-3.7333178471082e-05
-5.26745997216055e-05
3.11642110284825e-07
-4.99672872705812e-05
-2.59802536773126e-05
-2.97330327566862e-05
-3.24323080060046e-05
-1.52918279436431e-06
-2.12621766272391e-05
-3.5121540320104e-05
-2.58209771280699e-05
-5.25053283073703e-05
-2.73640494810702e-05
-1.30799372961545e-05
-2.62473604633268e-05
-7.59662767830309e-06
-1.23226458346473e-05
-2.11539047893822e-05
-3.79328564412397e-05
-2.28328524089644e-05
-1.10545705819982e-05
-4.40367819331149e-05
1.41517436114963e-06
-5.02840450385094e-06
-2.28364936353911e-05
-5.98780603084719e-06
-1.36741866014193e-05
-2.02835253176543e-05
-2.45974647371528e-05
-2.24352278076076e-05
-2.9294694216385e-05
-3.40745830938321e-05
2.44564199056127e-07
-1.32996536383565e-05
-3.08716521606453e-05
-1.40188604352651e-05
3.55412773256098e-06
-4.06823996540387e-05
-5.49729657668806e-06
-1.99957458680227e-06
-3.42478781878174e-05
-1.91289931222637e-05
-2.25039117436553e-05
-3.21857186325825e-05
-1.03090206478787e-05
-2.59058549774894e-05
-1.63302901286919e-05
-2.54163906879177e-05
-1.86371852887085e-05
-4.35633700159258e-05
-2.0487124736478e-05
-3.74715847963539e-05
-2.29697913874206e-05
-5.39901093393242e-05
-1.50319293233436e-05
-1.77149447166095e-05
-3.90071401818451e-05
-8.42507423897793e-06
-3.53345020103316e-05
-2.79885515843228e-05
-5.21661718689255e-05
-2.06003566636382e-05
-2.5716624443374e-05
-1.6162478252817e-05
-3.10466978486386e-05
-9.12746620298125e-06
-3.2371734521308e-05
-2.36727040162164e-05
1.74810707800092e-05
-1.81729742777005e-05
-4.10819807632364e-05
-2.82230706560117e-05
-2.53656186830762e-05
-3.029845070521e-05
-3.9822912271144e-05
-1.71803253458496e-05
-1.72357731506841e-05
-5.18039316881952e-05
-2.72417716579644e-06
-2.56114293669695e-05
-2.78917043632163e-05
-1.63550755641823e-05
-7.60106139937281e-06
-3.81662029147832e-05
-4.72240021646256e-05
-1.67909345289351e-05
1.24325704826941e-05
-2.87771538473018e-05
4.5386685788976e-06
-2.86178848047153e-05
-1.66836059497518e-05
-3.02382188940622e-05
-2.09977976169702e-05
-7.99434296253761e-06
-1.52766390854782e-05
-3.44060259272378e-05
-1.93369879135247e-05
-1.75423443769474e-05
-5.05479810056565e-05
-5.61153476287597e-05
-2.02403328717649e-05
-1.38260908559806e-05
-4.27424806498904e-05
-3.15690215774971e-05
-2.59704140532845e-05
-7.66262680056635e-05
-4.41076875554994e-05
-3.35939223498591e-05
-3.77685319330899e-05
-2.56698447363702e-05
-4.93443277302452e-05
-2.23711470051625e-05
-4.92000077880989e-05
3.40169078861451e-06
-5.39648164135681e-05
-1.53243305101133e-05
-8.88504670932038e-06
-3.84290783055441e-05
-5.40256626737086e-05
-2.30526441795543e-05
-2.80772843540481e-05
-2.93751007894235e-05
-3.43909522309119e-05
-6.63087563206591e-05
-4.41261304884563e-05
