# Supplementary material for: Research on computational propagation and identification of mine microseismic signals based on deep learning
Source: PLoS One. 2025 Oct 22;20(10):e0334641. doi: 10.1371/journal.pone.0334641 (PMC12543183; doi:10.1371/journal.pone.0334641)
Supplement: S6 Data — (ZIP) [file pone.0334641.s006.zip › 000100900000230.xlsx_0.txt_24.txt.txt]

-3.55049387728494e-05
-1.7877617642116e-05
-8.88580026676889e-06
-3.46198111576934e-05
-1.58337751626679e-05
1.12389811108038e-05
-3.61596781092133e-05
-1.53946431087536e-05
2.58039308811248e-06
-3.2315769846193e-05
-2.595361033364e-05
-1.76402904586172e-05
-2.79747999017993e-05
-1.98952102490609e-05
-3.01927066961551e-05
-2.68124977093225e-05
-1.32029703759097e-05
-3.25056226156534e-05
-3.5320467244431e-05
-3.00607215918564e-05
-3.69073492189672e-05
-1.26195334403946e-05
-2.8716127515432e-05
-2.92921456315698e-05
-2.14639371773364e-05
-7.39020823460249e-05
-2.88808860024712e-05
-3.75589885357029e-05
-1.21271898968749e-05
-3.68780406977262e-05
-4.81714206852062e-05
-4.30595923682567e-07
-3.61170546547718e-05
-5.48012714001829e-05
-6.90632512282054e-05
-1.99009885546534e-05
-6.84497080008737e-06
-2.56016413942936e-05
-5.00467541728783e-05
-1.59841967551611e-05
-4.54737507977239e-05
-1.53504616893028e-05
-2.33021562393401e-05
-1.43295699265683e-05
-6.15089631228931e-05
1.61851639663584e-05
-2.20204764586604e-05
5.32682166483018e-06
-1.1052971629985e-05
-4.91660891000474e-05
-1.72037203632654e-05
-3.61896440887669e-05
-3.67911047678316e-05
-2.80109863427235e-05
-4.8598839757608e-05
-1.5146398183697e-05
-4.4665245738415e-05
-6.01360910229163e-06
-2.5360906889697e-05
-2.46507666420448e-05
-1.69107057474036e-05
-2.80237717746789e-06
-1.20669999219201e-05
-2.46680110024239e-05
-4.29752802668968e-06
-3.61639327323967e-05
-1.90604081024315e-05
-2.22657619747779e-05
-2.42352528724195e-05
-2.53796468538161e-05
-1.00142800167271e-05
-2.77476314375156e-05
-2.80256298163205e-05
-3.28193319270525e-05
-4.10039949649857e-05
-4.48088865932278e-05
-1.50081807629354e-05
-2.2762870196282e-05
-5.52167499219116e-05
-2.69126252573063e-05
-3.6224904929949e-05
-2.4422724849714e-05
-3.76372854673028e-05
-3.28826749258273e-05
-1.39366876746029e-05
-1.75803484644164e-05
-5.6391401684299e-05
-1.59184816438368e-05
-4.59007340271598e-05
-3.47030868281192e-05
-1.24316656712725e-05
-4.65278056741732e-05
-2.40306995926674e-05
-4.13215859015688e-05
-5.11870865695942e-06
-4.48490554899545e-05
-1.90599850174373e-05
-4.29727669210342e-05
-4.53053979734992e-05
-1.7301320501984e-05
4.54509684031894e-07
2.02037670200229e-06
-1.86551822470318e-05
-1.5491047068414e-05
-4.26254233212348e-05
-7.43770187437151e-06
-4.44096321386223e-05
-4.88342699292094e-05
-3.463941165247e-05
-4.28065486778345e-05
-1.80339299728801e-05
-2.02479980479834e-05
-5.8390655348562e-05
-5.47089229534233e-05
-2.15610144465802e-05
-2.50674801046828e-05
-1.37081483703641e-05
-1.77942326749017e-05
-4.55522192469209e-05
-1.9245961218582e-05
-2.72776339582901e-05
-3.23683760181935e-05
-4.01604103760664e-05
-5.41911932581638e-05
-4.61270698923751e-05
-5.48099570728681e-05
-5.72883273897295e-06
-2.51535035778787e-05
-1.7568279703392e-05
-1.49698967628222e-05
-5.03964028247509e-05
-2.70633557699347e-05
-5.21683754230077e-05
-5.4565278025277e-05
-4.20309454360881e-05
-4.76176002785751e-05
-3.17918142710292e-05
-4.50376463957861e-05
-1.79934396400177e-05
-6.72379359657037e-05
-2.15018602471529e-05
-2.25284883199926e-05
-2.77801565861386e-05
-9.34185108232458e-06
-2.5839318917595e-05
-4.07471045858116e-05
-2.54374311982617e-05
-3.34069496859732e-05
-1.13311372497337e-05
-3.30852131855278e-05
-1.28614813299482e-05
-5.83010211124523e-05
-5.94002562347175e-05
-5.65484873544405e-05
-1.17452794681125e-05
6.20813697879705e-06
-4.21492007857118e-05
-2.54707140846812e-05
-3.37388339837299e-05
-1.65192216908306e-05
-4.90443013517101e-05
-2.17855339980924e-06
-2.07582879326777e-05
-2.39997412206553e-05
-2.22461519516657e-05
-3.60587447502882e-05
2.364603448559e-06
-4.37146704386394e-05
-2.52439217207725e-05
-3.01504241262168e-05
-2.59155146790953e-05
6.08215652264011e-06
-3.96196096476763e-05
-3.00715215076467e-05
-1.42475878682691e-05
-5.21210738560757e-05
-3.34856260260667e-05
-2.09038858823299e-05
-4.95283085271783e-05
-1.81264216497603e-05
-2.65353125749397e-05
-6.47340191211065e-06
-4.05622430640783e-05
-3.90448733682594e-05
-3.80808804312654e-05
1.30893918565299e-05
-2.99601028776072e-05
-2.40780771353906e-05
-2.16939545822638e-05
-7.55228919411248e-06
-3.08634491907943e-05
-4.01590846905173e-05
-7.32593604899992e-07
-5.69338704234429e-05
-6.23251078457802e-05
-2.90942917037895e-05
-3.82025870095502e-05
-7.31416721392145e-05
-3.86327376041235e-05
-3.07538212170999e-05
-2.68621041034774e-05
-9.10472491395578e-06
-5.05356714194309e-05
-5.09623377445145e-05
-1.72678019605694e-05
-2.83826108739825e-05
-2.52085753913401e-05
-2.97880887170317e-05
-4.59965640061072e-05
-2.37753334949702e-05
-1.36681199475798e-05
-4.93210940088788e-05
-5.23342343933869e-05
-6.2317698844407e-05
-3.05088483821775e-05
-7.71173833917457e-06
-3.76955233381166e-05
-6.42202979840897e-05
-4.87158303169985e-05
-4.79651129983632e-05
-1.1007797980111e-05
-3.26653448026427e-05
-4.59454631434755e-05
-3.23774375135355e-05
-5.42727107283769e-05
-2.62754404981046e-05
-1.56435983421955e-05
-3.34786678748519e-05
-3.51984291770361e-05
-1.67681819858195e-05
-1.87064506043544e-05
-2.97692471666423e-05
-2.00873187920656e-05
-1.38659994018409e-05
-4.6998786504553e-05
-2.6808088212932e-05
-2.42977368624711e-05
-2.69618803199698e-05
-3.30593914127574e-05
-1.60940498629696e-05
-1.20901770956921e-05
-1.55905622197516e-05
-5.73959243186484e-06
-2.86494028973546e-05
-1.78894071968894e-05
-1.86412329274127e-05
-4.14507734547298e-06
-2.41104921290529e-05
6.09073468333502e-07
8.54892744148716e-06
-4.77146659826401e-05
-2.37529809770868e-05
-3.26610094565819e-05
-2.38671353915997e-05
-2.57020916670755e-05
-1.4082821615275e-05
-2.35696247045694e-05
-2.25575424374349e-05
-1.7171668397447e-05
-4.79950252148536e-05
-3.03517903071652e-05
-4.17547767920361e-05
-4.07842464029305e-05
-2.84285020956375e-05
-4.63134134645454e-05
-3.3440765956317e-05
-4.54404176835258e-05
2.92219749981806e-06
-5.51004699709636e-05
-3.57376123745737e-05
-8.83241252091206e-06
-2.30665691761507e-06
1.00644543024229e-05
-2.60615574880723e-05
-3.39626087859529e-05
-1.45560936582813e-05
-3.64805820927374e-05
-5.29090621765588e-05
-2.4942676095058e-06
-5.63315306747535e-06
-5.9555389350622e-06
1.65694798868704e-05
-3.91538824474013e-05
-2.2405317530273e-05
-2.34238534555224e-05
-1.33229093907624e-06
-1.86645962614392e-05
-3.73641240371549e-05
-2.63589333281944e-05
-2.31090022750138e-05
-4.21537436520838e-05
-1.33203225659311e-05
-3.36573055838132e-05
-1.85350030273998e-05
-1.38977458473156e-05
-2.80257931762042e-05
-3.23629887638924e-05
-2.22383691622902e-05
-4.03081459285085e-05
-4.85212645791717e-05
7.05356086069449e-06
-2.42745154537384e-05
-4.06019720364268e-05
-1.48359348022251e-05
-2.97384949059782e-05
-1.4578160338701e-05
-2.21828625738344e-05
-2.8851795602519e-05
-2.84748408990784e-05
-7.08417696269926e-06
-8.26575850659153e-06
-3.33235471868655e-05
-2.57014125569936e-05
-2.72467413082406e-05
-3.2195621636797e-05
-2.15117586143217e-05
-2.64364789159254e-05
-2.44932686143607e-05
-2.05962717934806e-06
-4.10695344558721e-05
-3.29083011450378e-05
-3.9070978624581e-05
-1.18042333228066e-05
-2.42976207227193e-05
-3.0184240340802e-05
-2.70406452329856e-05
-1.22484193080388e-05
-3.90200152446388e-05
-5.56524844258244e-05
-3.30882776364624e-05
-3.20952011079351e-05
-2.13367063319829e-05
-2.50215134225655e-05
-2.03135594863242e-05
-6.28793967916491e-05
-6.61499279620739e-05
-3.20432329316419e-05
-1.57012153397116e-05
4.4404644897763e-06
-2.74618351338705e-05
-4.09722809198262e-06
-5.07114474056418e-05
-2.01649775600674e-05
-2.78416275124773e-06
-3.26900846348478e-05
-1.09589054611854e-05
-1.02977733249953e-05
-4.04033132093526e-05
-2.671527269617e-05
-1.75405629272372e-05
3.24896143503094e-06
-3.20030517100401e-05
4.28403711309898e-06
-3.48139330448545e-05
-3.04973908029106e-06
-2.24032511340337e-05
-4.28437461094661e-05
-3.47053273397502e-05
-1.92485949479966e-05
-3.74191861218336e-05
-1.17136359607873e-05
-4.28847893774153e-05
-5.2083511579291e-05
-2.23677107057974e-05
-2.05113590161136e-05
-8.58680682726122e-06
5.6991780614936e-06
-2.15295002235345e-05
1.83164580683423e-06
-3.41645328326763e-05
-3.07945716455999e-05
-2.12955073057111e-05
-2.13458754631859e-05
2.20127497800864e-05
-2.31453408135158e-05
-2.34031261107302e-05
-3.67837828489102e-05
-2.18482829369204e-05
-2.92832546764931e-05
-8.76300548647269e-06
-3.0880299972566e-05
-3.41650453119528e-05
-3.17683252081869e-05
-2.86658050148243e-05
-5.98955277969802e-05
-3.65879913971281e-05
-3.69236024175074e-05
-3.17208828111542e-05
-1.97266972432272e-05
-4.6030853972102e-05
-1.36365328310012e-05
-2.64788620652778e-05
-1.8663316578196e-06
-4.91781696152641e-05
-3.16428920861628e-05
-3.35140326544907e-05
-4.97891582021312e-05
-4.21446613609196e-05
-1.97429731762118e-05
-4.74520837978675e-06
-4.43500331351472e-05
-3.0195201553827e-06
-4.01357070818652e-05
-2.34820265436735e-05
-2.0652146041931e-05
-3.07238892556075e-05
-1.93757475431277e-05
-3.29278371650655e-05
-5.05751267646547e-05
-6.01139435388637e-05
3.35118368929077e-06
-2.8487344500787e-05
-2.01478310262282e-05
-5.94828852295843e-05
-4.04495888590601e-05
-2.51211916465051e-05
-1.94116631106298e-05
-3.59471084792264e-05
-2.62277776484437e-05
-4.72844832446112e-05
-1.75885878574569e-05
-2.49119756774447e-06
-2.92047169230443e-05
-3.9246334329848e-05
-1.59716406235542e-05
-4.23841288171842e-06
-4.64803057594873e-05
-4.00027108719667e-05
-1.20044572148292e-05
-4.60514902193346e-05
-2.76570719175387e-05
-2.68611887053314e-05
-4.34577507357361e-05
-3.50437011015173e-05
5.470157251563e-06
-1.32482905536556e-05
-5.75753482158151e-05
-9.00336245815423e-06
-4.26830413619354e-05
-1.58173655338756e-05
-2.3610077154573e-05
-3.85159679877114e-05
-5.58993905682225e-05
-1.08369208053315e-05
-9.21076729119631e-06
-3.20383707884662e-05
-1.36856473739689e-05
-1.75077629969739e-05
-1.95520395972692e-05
-1.46960591703301e-05
-3.83773300706535e-05
-2.41535147250096e-05
-3.02629969390755e-05
3.44201788377579e-06
-1.63575943286031e-05
-3.9178610236055e-05
-5.06337924176624e-05
-2.5973501378943e-05
-2.49669308512241e-05
-3.45038527689162e-05
-1.95589316159023e-05
-5.50566838676311e-05
-5.36692930527581e-05
-4.27624167372891e-05
-4.86027665343207e-05
-3.64518932026513e-05
-4.13581877570114e-05
-3.03621471050655e-05
-1.50199680345615e-05
-5.23995347342879e-06
-5.25774736876775e-05
-2.78376601483856e-05
-2.83598134220815e-05
-2.72459648465262e-05
-1.70131964465755e-05
-5.52055035267319e-05
-3.99159263676559e-05
-3.10220325305676e-05
-5.42307678606309e-05
-2.30995262001113e-05
-1.03787814826014e-05
-6.40880391284445e-05
-4.07884300696178e-05
-2.34505074960689e-05
-3.95450238790142e-05
-5.87119488122695e-05
-2.3679703423573e-05
-4.10048315915732e-05
-3.91503411661621e-05
-3.06490397451756e-05
-2.5612125311079e-05
-1.99857423073479e-05
-2.4097184578926e-05
-2.40691965872583e-05
-3.93502020551714e-05
-2.62425836384049e-05
-8.44941131979018e-06
-3.89175269329463e-05
-2.40074780661193e-05
-4.07456470478333e-05
-2.91365581251768e-05
-3.27732236261259e-05
-5.72826431652162e-05
-4.28881731900704e-05
-3.55290307975592e-05
-3.57379281422546e-05
-1.71696219042205e-05
-2.41925768369613e-05
-8.90847647235748e-06
-8.51493020198912e-06
-3.21846001849263e-05
-5.11654898229273e-05
-3.31519815132999e-05
-3.8883934881649e-05
-3.96654025433403e-05
-4.16869218397792e-05
-9.67330370681547e-06
-2.2687013105386e-05
-4.37408569917436e-05
-1.21090948371009e-05
1.04515795673848e-06
-1.12540935401646e-05
-4.98077790573901e-05
-1.6961948741763e-05
-3.21184862230774e-05
-7.26462944444724e-05
-3.80743521623076e-05
-4.86659369870923e-05
-2.87473588586774e-05
-4.44827348717249e-05
-3.54356731585157e-05
-3.99052187195862e-05
-3.17356685522892e-05
-1.00748208857094e-05
-4.32708228323537e-05
-2.25143355998766e-05
-4.3783020241559e-05
-2.49302427094915e-05
-2.3384276850532e-05
1.30383222131303e-06
-2.11313851179648e-05
-2.72053219315447e-05
-5.7384796290777e-05
-2.69084495837643e-05
-3.84228094202355e-05
7.32369023458286e-06
-1.26037694297627e-05
-4.75395661159896e-05
-4.31973663761231e-05
-5.04671366078337e-05
-1.81070274791601e-05
-1.81122876570624e-05
-2.1120765715318e-05
-1.00308968997848e-05
-2.41437910955858e-05
-3.1761017901458e-05
-3.94350068870883e-05
-2.0000504509524e-05
-2.05706674137791e-05
-3.54176438403916e-05
5.89551159859121e-06
-3.13028446506917e-05
-3.37945947965716e-05
-2.92817325018022e-05
7.71640761821989e-08
-3.69407342502484e-05
-2.26458595492857e-05
-3.31119401040255e-05
-5.80996584236195e-05
-3.30550764208842e-05
-3.4732143033481e-05
-2.79453031104834e-05
-3.41765228385853e-05
-2.46257945784553e-05
-1.28671161569761e-05
-4.47028890487665e-05
-1.03914199487574e-05
-3.95178262379922e-05
-3.68232032988063e-05
-2.43247036199656e-05
-3.8001027036006e-05
-2.79795926118764e-05
-3.49777662462516e-05
-3.92077441224057e-05
-2.75235244980505e-05
-3.08462650129954e-05
-2.53521155614806e-05
-1.05646093275743e-05
-1.56069278211897e-05
-3.64418876266787e-05
-2.26019216284241e-05
-1.46085773780108e-05
-3.55738696213093e-05
-7.64586609664788e-06
-3.08618840022449e-05
-3.28912250089247e-05
-1.78269915505883e-05
-1.27537961993818e-05
-8.82555287150129e-06
-2.68835900128602e-05
-2.81728187814757e-05
-5.46897369413227e-05
-3.37432576390607e-05
-4.28978984439458e-05
-3.63280331052258e-05
-3.25215594403298e-05
-3.20903788253245e-05
-2.37433876234309e-05
-2.10093282148817e-05
-5.8074932186918e-05
-2.20053082218932e-05
-1.14098695540756e-05
-2.56382812397238e-05
-2.5593131583555e-05
-1.47210197673002e-05
-5.99563829923793e-05
-3.71772720798303e-05
-1.62509864817194e-06
-1.15694166742117e-05
-2.93998466043358e-05
-8.5203938098812e-06
-6.4003939976092e-05
-1.44769672241392e-05
-1.48457660045972e-05
-1.62298608777983e-05
-4.5786390630772e-05
-3.38963560151952e-05
-1.88761108993955e-05
-2.81002721745516e-05
2.6891101692017e-06
-7.5472217361745e-06
-3.09517729604136e-05
-2.52726073131778e-05
-1.35212671402625e-05
-2.27826443044435e-05
-4.04490149896951e-05
-3.52750540520941e-05
-4.65944986676017e-05
-3.0795596221979e-05
-2.37057169314259e-05
-3.52673930219268e-06
-3.35091771269476e-05
-4.13693902729459e-05
-4.90706653472124e-06
-2.78625823372962e-05
-3.60678705900694e-05
-2.09970180051343e-05
-1.82628963103222e-05
-4.0629927529923e-05
-1.97763220704145e-05
8.11881627363788e-07
-4.06566292247884e-05
-3.73468182541996e-05
-3.20615423933862e-05
-3.29516657703452e-05
-7.64082531578984e-06
-2.20890474234601e-05
-2.31151655651804e-05
-5.15833813678602e-05
-2.2429806753229e-05
-2.32830507830226e-05
-9.54133298886336e-06
-3.67535821501322e-05
-5.22082387957049e-05
-2.79243657541894e-05
-6.47150906009378e-06
-3.68037250728669e-05
-2.10759041161901e-07
-4.15422659711665e-06
-4.41549418120156e-05
-1.35573075417729e-05
-5.01193041642187e-05
-2.76208584138632e-05
-2.8404776892989e-05
-2.37272068238345e-05
-3.31474683925766e-05
-4.34281929696491e-05
-3.68129133254968e-05
-2.39975794349662e-05
-1.87119957347131e-05
-4.37953899262274e-05
-4.68551085414161e-05
-1.82346538743479e-05
-3.45785121592014e-05
-2.0903775496987e-05
-2.77009053013699e-05
-2.42912893673758e-05
-2.85233845410235e-05
-4.16657943344811e-05
-2.60760234327584e-05
-2.38624709132456e-05
-1.3129231144911e-05
-1.50205167856963e-05
-2.91204844599603e-05
-2.3913712185055e-05
-1.66409327195712e-05
-3.20478840749495e-05
-5.44025201086965e-05
-4.33620294267742e-05
-1.45338267532113e-06
-4.37761517776444e-05
-1.28561009978955e-05
1.51121072277346e-06
-3.74318292223162e-05
-2.60265001278574e-05
-1.62769264384984e-05
-1.47846005819526e-05
-6.2215604459895e-06
-2.17658726703536e-05
1.4322675230277e-06
-1.55343211976899e-05
-1.80213783245119e-05
-3.24197045621808e-06
-5.25202348247494e-05
-3.27095188368178e-05
-1.71558225072099e-05
-4.31587032368188e-05
-1.1041935721298e-05
-3.31311809719322e-05
-4.8390835153758e-05
-1.59073864801582e-05
-1.13850360225398e-05
-3.19788976828304e-05
-2.42558836558658e-05
-2.42800455318017e-05
-7.52360004860751e-05
-3.94673815309755e-05
-3.79705733019742e-05
-4.22633783950172e-05
-1.58078195222096e-05
-1.431072834515e-05
-2.09817307769083e-05
-3.21579624473426e-05
-3.07596873407382e-05
-4.37613736441554e-05
-5.51635980968336e-05
-1.84523270665286e-05
-9.79389658936505e-06
5.72070368313952e-06
-2.26674192915333e-05
-4.12974631469074e-05
-2.89488436128523e-05
-3.61073791043388e-05
-2.67187885873073e-05
-1.99310450391154e-05
-1.40656472482291e-05
-1.61404160991022e-05
-2.8352506019211e-05
-5.05585201352698e-05
-1.81635710105067e-05
-4.10198747673406e-05
-2.94405375289181e-05
-1.69340106435071e-05
-4.07875762160618e-05
-3.36060410190703e-05
-3.77281480087959e-05
-3.13351299337362e-05
-1.94367238276665e-05
-3.01144259712263e-05
-1.60750289783559e-05
-2.55661514045846e-05
-2.66919547551129e-05
-3.50356475384481e-05
-2.56564309469278e-05
-1.88781383437038e-05
-2.8620310050408e-05
-1.18193336375135e-05
-3.37951532433174e-05
4.78101026925472e-06
-2.0681649582031e-05
-2.13196362555159e-05
-3.63215862646999e-05
-3.51732694994258e-05
-1.09529939859441e-05
-3.34162301593535e-05
-2.94554079210984e-05
-1.30537567267203e-05
-2.01662309395129e-05
-7.02632987264953e-06
-2.83798654186681e-05
-5.92035442029581e-05
-1.59423578560747e-05
-2.53127938864805e-05
-3.39847544175638e-05
-2.10944945926137e-05
-1.78664506410888e-05
-3.54119577654474e-05
-5.0492306753644e-05
-3.76773718400239e-05
-1.05334001250439e-05
-4.4880845097258e-05
-4.45218198236659e-06
-2.45180620980251e-05
-6.8904968667462e-05
-4.69151265685246e-05
-2.93397935699261e-05
-3.71772427358556e-05
-1.78516278035224e-05
1.85996596898359e-06
-3.19666399650993e-05
-2.97649489720576e-05
-1.48034119381313e-05
-6.23161996077559e-05
-1.71887605409198e-08
-3.92645185660983e-05
-1.33887752355265e-05
-9.30107940535258e-06
-3.22899237328313e-05
-4.38804320820171e-05
-1.99140959618242e-05
-4.81478552756621e-05
-2.31471167460525e-05
-3.39825559858142e-05
-2.99893156930305e-05
-6.34866693497887e-06
-3.44910526539126e-05
-1.51990166482216e-05
-2.66295010254849e-05
-4.17574448597629e-05
-7.07544410282754e-06
-4.64746949080548e-05
-5.11558801063881e-05
-9.96420927061265e-06
-3.10328381120955e-05
-2.43601640470467e-05
8.67152165034679e-07
-2.89002727181985e-05
-1.46054590747016e-05
-1.61594819187338e-07
-1.52439559804779e-05
-1.07438904958863e-05
-5.07441747443125e-05
-2.01079249672534e-05
-4.35018002593098e-05
-2.82197911492325e-05
-4.37491967891887e-05
-2.26025798512515e-05
-4.63543452259274e-05
-9.3671648999634e-06
-2.43858825218498e-05
-3.16345523941091e-05
-2.57498800349498e-05
-4.24000983082085e-06
-2.14357468017194e-05
-3.66060795572777e-05
-8.96067968379456e-06
5.90772989548932e-07
-5.08520428675534e-05
-7.84889917122698e-06
-2.48412291007712e-05
-3.41848764630263e-05
-2.577089047476e-05
-3.35300983939697e-05
-4.80288942691329e-05
-2.79483078271359e-05
-1.62918954366763e-05
-3.53646570583563e-05
-5.52981155594312e-05
-2.86181183321084e-05
-4.30655356886509e-05
-2.92118413016281e-05
-7.91306587641131e-05
-3.42099809654734e-05
-3.24585367477576e-05
-1.44543262703635e-05
-4.43609905852926e-05
-1.1806996325348e-05
-4.80919618621836e-06
-1.09257368834084e-05
-4.21249620365904e-05
-4.17933549802092e-05
-2.33870521465837e-05
-3.1422623903388e-05
-4.88276718131384e-05
-1.1893077999457e-05
-3.76524691639311e-05
-2.58709228617981e-05
-3.86678338648348e-05
-1.34765262644647e-05
-3.24191134350875e-05
-5.09927023613836e-05
-3.30998043574315e-05
-4.06191353042013e-05
3.21745764696633e-06
-2.32758694395599e-05
-2.39758446348537e-05
-2.64967738033711e-05
-2.50574899521369e-05
-7.233136226603e-06
-4.1004994300353e-05
-2.08092785175968e-05
-5.58909478832221e-05
-3.35952743357579e-05
-2.9489862827021e-05
-2.26479335634666e-05
-4.85562306440443e-05
-2.3428933014879e-05
-9.66414109719235e-06
-9.56816544624281e-06
-3.95278500919696e-05
-3.78869417926218e-05
1.02106559005651e-05
-5.15604741186274e-05
-6.06320059871118e-05
-3.53144483732607e-05
7.91048530589586e-06
-2.74410549855358e-05
2.02699202761704e-05
-2.73913102398729e-05
-2.69144664815917e-05
-2.54296571015491e-05
-2.82711210191283e-05
-2.43059334894199e-05
-3.31423285868991e-05
-1.31308936057592e-05
-3.30302258342552e-05
-2.1972435902609e-05
-5.95699016270719e-06
-4.19690931187669e-05
-3.54935429033018e-05
-9.34078372070672e-06
-7.93390620107302e-07
-1.5541870655593e-05
-1.80451887411051e-05
7.93774063109259e-06
-1.82660579658192e-05
-2.17863433574549e-05
-3.041242058763e-05
-1.31720021943566e-05
-4.09387136689175e-05
-2.87279317895921e-05
-2.32149714758911e-05
-3.69116594257547e-05
-6.51521859037499e-05
-3.03024046496681e-05
-2.71494141986509e-05
-4.20789787351643e-05
-3.09209725437833e-05
-3.82865561162181e-05
-1.51362885708621e-05
7.33550742800983e-06
-2.77319024144462e-05
-4.27610327067073e-05
-2.35179384786464e-05
-1.52193582208276e-05
-2.86518429191593e-05
-2.11936522270488e-05
1.10055390540433e-06
-3.12456989287287e-05
-2.11944541794357e-05
-4.44218593365683e-05
-7.0511359689711e-05
-3.49697748783761e-05
-2.22168346711808e-05
-4.26610099512437e-05
-1.34031221722596e-05
-6.03682685248458e-06
-1.44066634313885e-05
-3.5787882797399e-05
-2.9272115221989e-05
-4.76303544463443e-05
-1.91662736686757e-05
-3.2472541683225e-05
-2.74518370918628e-05
-2.01999872717509e-05
-3.01397466724444e-05
4.84351719344194e-06
-1.31472081261577e-05
7.20620743636058e-07
-3.30123900872933e-05
2.659484778038e-06
-3.17755980198852e-05
-3.24223171667315e-05
-1.15013565050335e-05
-1.40228271465083e-05
-7.45342105220539e-06
-4.02296287794296e-05
-9.24642632976945e-06
-1.57910244034656e-05
-1.42207251789508e-05
-2.20811914614808e-05
-1.40089565612981e-05
-3.35090637964037e-05
-4.40381177975777e-05
-2.19632582384908e-05
-2.47115225672027e-05
-3.29966669037678e-05
-3.05999006023755e-05
-2.68961129981091e-05
-3.30377738628875e-05
-2.75365763260615e-05
-3.22498596636118e-05
-7.05868130337435e-06
-3.02898771330065e-05
-3.27342455233018e-05
-2.61262757497406e-05
-4.573485596487e-05
-2.63273580568939e-05
-3.74249573897173e-05
-2.77027642070875e-05
-2.69466441374933e-05
-1.29344582990561e-05
-5.1865967218972e-05
-4.6323751403945e-05
-3.74793175485556e-05
-3.51597305738414e-05
-2.47209984891289e-05
-3.70083080148171e-05
-1.13458166993938e-05
-2.49637351710217e-05
-3.80249846665166e-05
-9.86867675946289e-06
-1.08128970232287e-05
-1.41504207426485e-05
-2.01646818033096e-05
-1.80136659953255e-05
-2.69408485301567e-05
-1.10570397377158e-05
-1.92227945699205e-05
-6.6403505687948e-05
-4.57341381754527e-05
-3.13909454459807e-05
-1.62485483364607e-05
8.75729277232935e-06
-1.15440223706983e-05
-1.32822040751523e-05
-1.4546398094309e-06
-2.88550476882969e-06
-3.90793161331486e-05
-4.32322842257227e-05
-3.74261673716204e-05
-1.59937274896087e-06
-9.81273300758095e-06
-3.61956408972463e-05
-4.51270441222083e-05
-3.33891409842771e-05
-2.69870138229631e-05
-2.44531558363727e-05
-3.43849825413812e-05
-8.37879998187852e-06
-3.31945836573845e-05
-1.0267640796897e-05
-1.80888741577941e-05
-6.44418910379353e-05
-2.79099055032404e-05
-6.86367250616565e-05
-2.7630246918265e-05
-3.49224023051149e-05
-3.87764398550214e-05
-2.08433986180419e-05
-2.47145033094156e-05
-2.95732752375509e-05
-2.38647550650529e-05
-2.1692061455498e-05
-3.86797774252294e-05
-3.22521421607075e-05
-1.98771782767415e-05
-5.39871278920462e-05
-2.44624241748517e-05
-2.78415505594286e-05
-7.21230192065689e-06
-6.13519211379344e-05
-4.45813205934602e-05
-9.84011695037294e-06
-2.905623072824e-05
-2.45569474697418e-05
-3.65311768140787e-05
-4.60808590478328e-05
-2.80712233436725e-05
-6.82401176432761e-06
-5.50851033298819e-05
-2.66812078780597e-05
-2.29109653252151e-05
-3.15660424693784e-05
-8.54970352836159e-06
-2.59344298448896e-06
-2.70214843821088e-05
-3.61205245421835e-05
-2.09738519037709e-05
-4.30366560310824e-05
-2.92669505637526e-05
-3.11951794470524e-06
-3.53740272979713e-05
-1.79052742684391e-05
-3.89670279369065e-05
-3.44536627106786e-05
-7.71411467795539e-05
-2.23221289868551e-05
-1.88090857732194e-05
-3.83945830344817e-05
-3.58616408135906e-05
1.9248318685234e-06
-5.47702158094182e-05
-7.87192806261046e-07
-2.13621508692702e-05
-3.43533274602353e-05
-7.91953281089677e-06
-1.92806480141546e-05
-2.77477706761732e-05
-2.67864141787643e-05
-5.63370385543587e-05
-7.92882039847301e-06
1.17949252357631e-05
-4.79325469760893e-05
-4.09350068152241e-05
-2.41847600997753e-05
-3.60548942452095e-05
-3.48035037440508e-05
-5.0922646495105e-05
-1.12002781245045e-05
-7.57198606005168e-06
-4.3504470484472e-05
-3.85810972489625e-05
-2.79059898655753e-05
-2.74607228990516e-05
-4.54300644100033e-05
-1.29374145627979e-05
1.00200147246736e-05
-1.11611292101505e-05
-1.32096880286613e-05
-4.89486332126759e-05
-3.25783080067541e-05
-2.21121238824599e-05
-1.56626421283468e-05
-9.42460267473619e-06
-1.66237978776405e-05
-3.57931275738915e-05
-4.10583094773589e-05
-1.57037514348779e-06
-4.73016063351734e-06
-4.1776604539924e-05
-3.60846367498144e-05
-1.32157425163642e-05
-2.43327468265346e-05
-3.25720400290972e-05
-6.72422567902703e-06
-2.13619298156454e-05
-7.82850305167467e-06
-1.54428218993064e-05
-3.12937570869405e-05
-3.81346833556473e-05
-3.33994343544207e-05
-8.41769994935563e-06
-1.93778647416031e-05
-5.38497259835163e-05
-1.87344014140129e-05
-2.86894449890927e-05
-2.47543075762788e-05
-5.98504637130972e-05
-4.68833690754783e-05
-6.58655258023809e-05
-3.15710425512012e-05
-1.07881852515192e-05
-2.60543831938941e-05
-3.62524920148674e-05
-1.20621448084889e-05
-7.95712781294962e-06
-3.18729788064139e-05
-3.47637857133436e-05
-3.01237545159959e-05
-2.60167358708362e-05
-1.41227570803935e-05
-4.30607422874931e-05
-2.033755780306e-05
-2.45433968484905e-05
-2.15165158657702e-05
-5.85901961505003e-05
-7.28981904056357e-06
-2.52629717374741e-05
-4.62337863615601e-05
-4.03526712747804e-05
-2.51508269653288e-05
-5.57053498767988e-05
-1.48105292172715e-05
-5.3164803768503e-05
-2.74875003791884e-05
-3.64871149407749e-05
-4.69476594309281e-05
-5.34069724755759e-05
-4.48012249656774e-05
-1.42550138930051e-05
-3.96749382080207e-05
-7.39857375813582e-05
-5.40211209769234e-05
-3.09272887194986e-05
-1.14359566545806e-05
1.24139060980597e-05
-3.16787909753516e-05
-3.98334550295099e-06
-4.58736572627479e-06
-2.92335313721871e-05
-2.69711843351376e-05
-4.88049129564409e-05
-3.95424008858736e-05
-2.05434504878261e-05
-6.13176654033255e-05
-4.64483955882758e-05
-2.72139277512539e-05
-4.01502647203437e-05
2.99541251643885e-06
-5.47591022052386e-05
-2.36280518674334e-05
-1.30057309856751e-05
-3.66438496036917e-05
-3.68752888293193e-05
-4.73221748953343e-05
-3.07348963108702e-05
-6.68491539042444e-06
-1.72981931013244e-05
-3.69410284730546e-05
-2.30702818169231e-05
2.19559496338299e-06
-1.42007915705869e-05
-3.04867314141689e-05
-4.58161610417332e-06
-4.6526694898286e-05
-3.17295191770077e-05
-3.91590559755892e-05
-6.26446832219027e-06
-4.67998761195382e-05
-4.91863320174975e-05
-3.87269231012587e-05
-7.95975256398293e-06
-3.33603983384658e-05
-5.47901157275156e-05
-2.63917428298415e-06
-6.50682981394965e-05
-1.06223303280881e-06
-6.82074584268886e-05
-2.10090278710591e-05
-2.20280361783565e-05
-5.14753818430384e-05
-5.24003415973463e-05
-3.68935231800407e-05
-2.0527729805059e-05
-3.72086936241494e-05
-6.0600140815598e-05
-2.05022797351389e-05
-1.06476200736777e-05
-2.12847488255494e-05
-3.05862102955903e-05
-2.20577138534579e-05
-4.34570136011669e-05
-2.51254233222057e-05
-1.20710574209971e-05
-3.55627106026896e-05
-1.95745090417123e-05
-5.17619549459023e-05
-1.50383166947145e-05
-5.12576310466013e-06
-5.85450059960253e-05
-4.05138120808074e-05
-4.15757726401506e-05
-3.58450898026361e-05
-2.93701803861486e-05
-4.33509653485081e-05
-2.26358863865698e-05
-4.27219096681428e-05
-1.47992405171305e-05
-7.44063376344949e-06
-1.52952841254629e-05
-3.80327159657441e-05
-2.02512125895816e-05
-1.3694066694602e-05
-9.1315720610455e-06
-1.73580840678387e-05
-4.60780531397692e-05
-2.84381520532899e-05
-1.4673118308552e-05
-3.70398364411843e-05
-4.67301215906088e-05
-1.65840884982222e-05
-2.8536017065055e-05
-4.07778179379562e-05
-3.90751898446358e-05
-3.48731122606807e-05
-4.34824367672734e-05
-2.99721401785513e-05
-3.24316042245055e-05
-4.10712078206836e-05
-2.51832921090698e-05
-2.09476465067414e-05
-1.83571998474258e-05
-1.22255988102353e-05
-1.41895202057175e-05
-1.26687526221916e-05
-2.14184712340247e-05
-7.54951145808283e-06
-3.9822542644953e-05
-2.94831218129699e-05
-1.13281523709598e-05
-2.88214276805321e-05
1.50365799188886e-05
-5.15455136538505e-05
-4.09849432651069e-05
-2.10653420380083e-05
-3.34181571300893e-05
-9.94309762263433e-06
3.30596130742458e-06
-3.30950572366261e-05
-3.46794665872453e-05
-2.57928882139915e-05
-2.52682091487458e-05
-4.28988950731352e-05
-2.57456457911558e-05
-3.05920909078752e-05
-4.44255755652881e-05
-3.68415106237893e-05
-2.1993968304833e-05
4.52503564126358e-06
-1.94565660964752e-05
-2.64693070858982e-05
-2.53524433061228e-05
-2.71999727861506e-05
-3.93661092747422e-05
-1.81000823517311e-05
-3.68093881415262e-05
-2.5640831628175e-05
-2.36838972179499e-05
-4.04407825138688e-05
-2.23103715101348e-05
-3.54849456253802e-05
-2.96401386263476e-05
-2.95658404258386e-05
-1.35108400890111e-05
-5.51386084501811e-06
-7.34139619959201e-06
-1.99501241656446e-05
-2.95124715351153e-05
-6.81839374294867e-05
-2.24524461046371e-05
-3.06602205790729e-05
-1.45166987821222e-05
-1.17038617703479e-05
-6.05786031168693e-05
-4.55882755958764e-05
-2.19071040790575e-05
-4.70595383971185e-06
-5.92745748294477e-05
-4.97981043958716e-05
-5.34681278505998e-05
1.107611543301e-05
-3.65973386874103e-05
-2.14460006361837e-05
-3.59593793904978e-05
-2.70637329877328e-05
-3.24589008383819e-05
-3.41235387662176e-05
-3.85905273753827e-05
-4.57667618462331e-05
-1.28984499558259e-05
-4.63123927879377e-05
-3.31155405359758e-05
-3.30382438345576e-05
-3.40700356827532e-05
-4.62769142430868e-05
-5.11094494306272e-05
-3.16885067820696e-05
-2.63430784636097e-05
-1.91706975988431e-05
-1.32709694526938e-05
6.75537650904069e-07
-2.0649725963867e-05
-4.11922439629687e-05
-2.81494127340909e-05
-2.9955988023867e-05
-4.45039832435046e-05
-6.3200644980999e-05
-6.58270711128821e-06
-1.27971137852467e-05
-3.16430893007394e-06
-6.66105861238055e-05
-3.44406130759829e-05
-3.33416208085837e-05
-4.04982167067029e-05
-7.36401674940366e-06
-2.07993398888956e-05
-4.15661358729433e-05
-1.37465621412131e-05
-2.51515538226415e-05
-3.17864394117518e-05
1.98801008894836e-06
-4.73416630657448e-05
-3.79838637877004e-05
-3.83680138944229e-05
-2.85766661260323e-05
-5.71176745117412e-05
-2.66981064109456e-05
-3.57699361693692e-05
-2.85976494783287e-05
-2.00066259417804e-05
-2.35385627503973e-05
-3.22497662032788e-05
-1.69332367839967e-05
-4.06129741378202e-05
-4.20674096998363e-05
-4.19370788993111e-05
-5.30694228923284e-05
-5.60669797309283e-05
-4.36748505579598e-05
2.21439500341456e-06
-3.7797450222857e-05
-4.51640539879544e-05
-3.02840349042814e-06
-3.98739504139594e-05
-3.88656010200918e-05
-2.36226741642759e-06
-1.76607175756623e-05
3.92002427512429e-06
-3.98813272532648e-05
-1.39610860907064e-05
-1.95774536261376e-05
-5.0242851480106e-05
-2.69030589214961e-05
-2.93331340551674e-05
-2.78397810179704e-05
-1.02574204422161e-05
-3.70968338943574e-05
-3.33824558672504e-05
2.42212877555587e-05
-5.21459261972812e-05
-2.7867539498309e-05
-3.56067328052714e-05
-2.11446898983671e-05
-2.59984013424188e-05
-3.5201810897521e-05
-9.55554133821184e-06
-1.38647632977704e-05
-1.37739438087077e-05
-2.28958672648822e-05
-6.78450228384156e-05
-3.23625974935139e-05
-2.05670969116114e-05
-3.4518365436704e-05
-3.47877570111015e-05
-2.11131978219229e-05
-1.96984678581061e-05
-4.2915142392259e-05
-2.98349829602844e-05
-2.40275755404424e-05
-4.02396379949428e-05
-4.99840570753949e-08
-4.58467788687184e-05
-1.14200385153501e-05
-4.04749985651298e-05
-2.65394969898938e-05
4.47213197946101e-06
-3.96700785663893e-05
-1.88016375441189e-05
-6.2489981081369e-05
-7.69433148771351e-06
-3.36195417691208e-05
-5.0986820412806e-06
-8.5264548318544e-06
-1.78075935974245e-05
5.0492681570697e-06
-3.68713204152433e-05
-2.68075265733825e-05
-7.05038780282473e-06
-1.20752177835477e-05
-2.97287929499423e-05
-4.10759412043896e-05
-1.92635837246042e-05
-1.07400353713241e-05
-1.14684160615692e-05
-4.17436356288054e-05
-8.9934491401217e-06
-3.95639285932497e-05
-3.57740898564767e-05
-1.66597644847507e-05
-2.1079558781075e-05
-2.77626616042975e-05
-3.42030296618425e-05
-3.86054960135599e-05
-2.47430884631782e-05
-1.71359153017588e-05
-2.5166763980118e-05
-2.25168494146487e-05
-4.3872041072436e-05
-3.14478957822243e-05
-2.26662271672082e-05
-4.88980051809758e-05
-4.33487896227416e-05
-7.94134570644962e-06
-5.04010749783595e-05
-1.92160607475342e-05
-4.97842144481539e-05
1.07304598192875e-06
-1.69799801565092e-05
-2.93954909447162e-05
-4.14508241368535e-05
-1.86096802596327e-05
-3.09303122324396e-05
-1.81335476851975e-05
-5.49779228311085e-06
-3.73379402624087e-05
-6.60230793700338e-05
-4.04108378136251e-05
-3.52938796243923e-05
-2.47895208561868e-05
-8.02628771993896e-06
-4.61438660512944e-05
-3.52998984723376e-05
-2.40751279409679e-05
-1.56072102169774e-05
-3.97528778745599e-06
-1.8518402828058e-05
-2.96865364211495e-05
-4.03639309634349e-05
-1.61525121110096e-05
-1.76057935300862e-05
-2.54015987266318e-05
-4.02776310618444e-05
-3.15249100441458e-05
-3.77924330172934e-05
-3.06487954634538e-05
-2.53540853971386e-05
-1.98604250899355e-05
-1.51569072054535e-05
-4.30888916945168e-05
-3.46948135303788e-05
-3.08659689674571e-05
-1.86088358653436e-05
-2.24612690815984e-05
-4.2991727859001e-05
-1.84948934890236e-05
-6.93953192842747e-06
-3.11901763789346e-05
-3.14515588714621e-05
-1.22880746520198e-05
-3.04274641608534e-05
-4.00294726060155e-05
-1.22153177781989e-05
-1.26699798149055e-05
5.45058561179074e-06
-2.90124291737067e-05
-2.74105094285082e-05
-1.45439527674749e-05
-4.01832357293906e-05
-1.89870594272861e-05
-1.41555960560778e-05
-3.79449718866499e-05
-2.75014895670393e-05
-2.19884527016236e-05
9.3689995974208e-06
-1.78619753929596e-05
-3.86079494884497e-05
-9.65461369183084e-06
-1.90464824253545e-05
-2.20027628856763e-05
-2.32939947818952e-05
-4.18670226892979e-05
-6.23625943645395e-06
-3.80265108253585e-05
-2.75522337548301e-05
-2.37116838927664e-05
-4.76896568987494e-05
-5.58593060859305e-05
-1.74882182404663e-05
-1.47640543177567e-05
-1.73389736037294e-05
-2.31970375115198e-05
-2.52713994021146e-05
-2.01137546946968e-05
-1.60889690389516e-05
-4.63684654121471e-05
-4.41305473511568e-05
-3.59326709025739e-05
-4.24843937471015e-05
-2.38970203671125e-05
-4.59197929137346e-05
-1.13117149783161e-05
-6.55053551288285e-07
1.56808146690889e-05
-2.01044413815662e-05
-1.28151467768924e-05
-3.55675653563065e-06
-3.96195144961612e-05
-2.869616947389e-05
5.63932258888015e-07
-4.96505792764077e-05
-1.63997874821517e-05
-2.02341689727349e-05
-4.61688770696047e-05
-7.51757983641538e-05
-2.1306370175695e-05
-5.02736952321357e-05
-3.09887124692773e-05
-4.42487029712398e-05
-4.85804845006853e-05
2.61449562175606e-07
-3.46104992869743e-05
-1.54399289482543e-05
-1.48104707871575e-05
-3.28100472573955e-05
-2.70240038086484e-05
-1.46259140289362e-06
-2.69882661639677e-05
-1.85934919883685e-05
-5.27528641272883e-05
-4.34905426582309e-05
-4.21723370273235e-05
-2.3994318731556e-05
-4.45019897925802e-05
-2.62191343992823e-05
-4.65283784138621e-05
-2.2954714129615e-05
-3.40883798823512e-05
-2.41648003375464e-05
-2.49433533636356e-05
-3.52399531916606e-05
-2.90319585165107e-05
1.94152001095256e-06
-2.03103840434109e-05
-1.23212366796153e-05
-3.7137314749096e-05
-5.43636945714435e-05
-2.78791596347113e-05
3.14867758563066e-06
-2.12075122440173e-05
-3.62018580682099e-05
1.02193449926444e-06
-2.0595838999709e-05
-8.97518711290864e-06
-7.37819631667243e-05
-2.76789586115783e-05
-5.19088379853846e-05
-3.35792299780165e-05
-3.57758134619041e-05
-1.66925461105718e-05
-1.95636025188953e-05
-2.95389815951216e-05
2.36482611927861e-06
-3.25257445528527e-05
-4.39070823462718e-05
1.74267325282999e-07
-4.14528039721468e-05
-5.50077433774095e-05
-2.81906577664514e-05
-3.72724726601803e-05
-1.80459580462497e-05
-1.06462381510285e-05
-4.59177757539903e-05
-3.06795016297558e-05
-2.45336871799609e-05
-2.22354626024434e-05
-4.77561741922047e-05
-4.18893649052437e-05
-1.78782054786726e-05
-2.44857588209698e-05
-3.43097023102376e-05
-1.07222513521388e-05
-4.00643754420234e-05
-2.02278661733929e-05
-3.72210690163986e-05
-6.07099320694705e-05
-1.71394116353585e-05
-2.10972427420926e-05
-2.86320795730394e-05
-3.71968585805882e-05
-3.16732070442911e-05
-3.35632847364482e-05
5.51954843831583e-06
-5.2410784334876e-05
-3.58249819357493e-05
-2.04717546261589e-05
-2.57654318385322e-05
-4.3177492800708e-05
-1.930316669865e-05
-3.57150765153432e-05
-3.30279149421699e-05
-2.73006378314622e-05
-4.50136896571503e-05
-4.88157885528286e-05
-2.73545117836071e-05
-3.84213640641744e-05
-3.65524965406259e-05
-2.33273791751833e-05
-2.52096500684412e-06
1.05970150398377e-06
-4.22789142041077e-05
-4.99979118735513e-05
-3.94270405327774e-05
-2.26120424534431e-05
-1.76963454962238e-05
6.19253026127255e-06
-2.12331270425622e-05
-4.36265538044367e-05
-1.62106361241203e-05
-3.24544998756605e-05
-2.48680996980826e-05
-2.51070120786537e-05
-5.2529013025661e-05
-3.35487289289695e-05
-5.7267438056305e-05
-3.48308528736401e-05
-4.36825463063472e-05
-6.69629863648918e-06
-4.14340288141323e-05
-3.89850515398305e-05
-9.42594464504695e-06
-1.37995881759108e-05
-3.050337041042e-05
-3.74779615863747e-05
-3.88994920925905e-05
-1.89820008930471e-05
-3.88263360033594e-05
-5.13709919485151e-05
-2.97940073395584e-05
-4.27045561065792e-05
-3.07976735866975e-05
-1.51930321526043e-05
-3.46273025810259e-05
-1.82696004058337e-05
-3.90821563796531e-05
-2.79302397521054e-05
-2.98245421324919e-05
-4.75084559844813e-05
-4.58664352759186e-05
-5.28167747810284e-05
-2.63955380120008e-05
-7.53833477152507e-06
-6.19189344002528e-05
-2.23878077393219e-05
-2.30870997181902e-05
-3.23782935610966e-05
-3.04356780124943e-05
-1.3349468718081e-05
-3.97408831624408e-05
-7.73425424066204e-05
-4.75671338550607e-05
-2.92930259573941e-05
-9.42441483855298e-06
-2.45088115549945e-05
-3.32630514377843e-05
-2.2239599270402e-05
-4.12371280841327e-05
-1.18045891271843e-05
3.78943620029735e-06
-2.68993363052458e-05
-1.0437594263423e-05
-3.1417543924868e-05
7.91583733304095e-06
-3.60449217637126e-05
-2.7472148914508e-05
-2.65599893283379e-05
-2.39269118177764e-05
-5.52125556452827e-05
-3.92702193691661e-05
-1.06384190526122e-05
-3.56409809135094e-05
-3.11571537529402e-05
-1.36426897040644e-05
1.52939357387414e-05
-3.47052229903121e-05
-5.65984193509482e-06
-2.52666628658852e-05
-2.62032504848974e-05
-1.26869342799548e-05
-3.40947343131413e-06
-2.53664597837124e-05
-9.53056657839879e-06
-2.08651723650336e-05
-8.51692420727793e-07
-2.00886216683858e-05
-1.03795911863557e-05
-4.57352681273733e-05
-4.79131914016758e-05
-4.12100007598127e-05
-6.18104508409048e-05
-2.15021699988391e-05
-3.176477394746e-05
-7.02629999495108e-07
-3.91225233632632e-05
-1.18295308178126e-05
-1.90983808123328e-05
-4.06011320384697e-05
-1.53896704568321e-05
-2.99099078915442e-05
-2.88632908842465e-05
4.31560714225762e-06
-5.3576419732717e-05
-4.32696008086839e-05
-2.76006747676705e-05
-7.86219883688215e-06
-4.63151339539559e-05
-4.80811626256715e-05
-3.00172459554482e-05
-1.10502229525834e-05
7.65182827966907e-06
-9.74106162037048e-06
-4.39111018299e-05
-4.83019011132184e-06
-3.43798732675833e-05
-4.15154938201966e-05
-2.53815805163417e-05
4.50076892115293e-06
-5.13237043000425e-05
-4.0514945894652e-05
-3.46964732508051e-05
-4.99556902584056e-05
-8.41002962420077e-06
-4.36470765962538e-05
-5.84312591144661e-05
-2.88760369448022e-05
-2.31476333715065e-05
-2.11078804823089e-05
-2.80344861774404e-05
-1.58822502192201e-05
-1.80262090173595e-05
-1.88482875435136e-05
-3.05880571047935e-05
-1.55434731624565e-05
-1.57539772528869e-05
-1.8568717716818e-05
-1.51608323914489e-05
-1.8189820198297e-05
-2.131810232439e-05
-3.96876317221622e-05
-2.72926972953433e-05
-2.22993416105763e-05
-3.99199434240659e-05
-5.74159210386548e-05
-4.72092819965742e-05
-1.5565591059577e-05
-4.44582139276904e-05
-2.88501195063155e-05
-9.63400748260877e-06
-1.07341916606848e-05
-2.74665509701918e-05
-4.97088304544811e-05
-3.52203075381862e-05
-3.73361780372294e-05
5.37556555796165e-06
1.25046123697086e-05
-2.66971426385692e-05
-3.37154637921846e-05
-2.30939078368573e-05
-5.34195446976618e-05
-3.06749317063205e-05
3.65897321115882e-06
-1.89411339700406e-05
-2.87639062800529e-05
-6.77346046664318e-05
-4.51947452584506e-05
-2.05160270879131e-05
-3.16919626467275e-05
8.32746759754495e-06
-4.68378473807866e-05
-5.22193320797583e-06
-1.38752733939813e-05
-2.97585892079876e-05
1.62195091847187e-06
-3.36747107554812e-05
6.58986894622407e-06
-1.89540677260197e-05
-5.24188367382567e-05
-3.41928690575831e-05
-4.00983430438545e-05
-3.74196586234905e-05
-3.07567124567762e-05
-3.41834435952594e-05
-2.39525129141274e-05
-4.58687271015505e-05
-1.53988498708801e-05
-4.79915377975482e-05
-2.15710508479721e-05
-9.77469418610843e-06
-1.23113186277596e-05
-1.86684158757725e-05
-6.43621510883336e-06
-2.7635581865831e-05
-3.30052218274333e-05
-2.01911418965611e-05
-2.58183801791499e-05
-2.04243086043405e-05
-3.65379245955201e-05
-3.94209307796069e-05
-3.04949714362736e-05
-4.29729273135514e-05
-1.92870638401227e-05
-2.76830723463093e-05
-3.2877303671634e-05
-9.79557262543422e-06
-3.41807415234604e-05
-3.68391597891293e-05
-1.88027515666218e-05
-3.5319498585148e-05
-1.14596601644238e-05
-4.15737871759103e-06
-5.17619434963534e-05
-1.42855961536542e-05
-1.60927146214974e-05
-1.78980833143397e-05
-3.73120825533345e-05
-4.17991799618065e-05
-3.54225196895793e-05
-3.14354934609259e-05
-2.5398986995984e-05
-2.82949713925109e-05
-2.08823184208498e-05
-2.20100857069071e-05
-6.93144810165837e-05
-4.63989070954329e-05
-4.42781384842263e-05
-3.79077447821584e-05
-2.12467725306944e-05
-1.44541625408482e-05
-7.14062159268531e-06
-3.27153562045209e-05
-4.10767713824064e-05
-1.12623462345758e-05
-3.04513498948565e-05
-1.16194609062336e-05
-8.85054468015737e-06
9.68809102588935e-06
-2.91376739525889e-05
-2.1287987387358e-05
2.71277747249505e-06
-3.14424141071356e-05
-2.98640628053651e-05
-4.25851501980746e-05
-4.14213145240974e-05
-2.35011080163832e-05
-5.26567979581582e-05
-3.27070514260653e-05
-5.12160970475338e-05
-5.77571087388536e-05
-2.13593366143601e-05
-6.45305147134659e-05
-1.60251420541839e-05
-1.19201400895946e-05
-1.75665855207338e-05
-1.49958381532602e-05
-4.66682409510034e-05
-3.55896024764417e-05
-2.38219987975267e-05
-4.02805036593719e-05
-3.43507753642717e-05
-3.06968785300484e-05
-2.69331266250673e-05
-2.41006995841922e-05
-1.62729499010066e-05
-5.87541621988174e-05
-3.82787421455022e-05
-5.62774617940475e-05
-3.61868132738155e-05
-3.78341731259705e-05
-1.96721950094544e-05
-3.17805863908907e-05
-1.0358629723779e-05
-3.33867965887154e-05
1.29880698394031e-06
-5.87271740547461e-06
-5.28308139190191e-05
-2.6161251039974e-05
-1.87858859090373e-05
2.84536069705515e-06
-1.95110660562189e-05
-1.90537137132695e-05
-9.37976230581602e-06
-5.00144306706704e-05
-1.79312442370008e-05
-2.64416060484927e-05
-2.25336062764713e-05
-3.75877217240735e-05
-6.9554644667981e-05
-4.5987529864205e-05
-2.79602439706698e-05
1.83194509027294e-06
-2.37877980937369e-05
-2.67935787303467e-05
2.58933176118969e-08
-3.55123218570116e-05
-1.9848215103296e-05
-3.18961332418248e-05
-5.10222300209561e-05
-6.25868626110855e-05
-3.83123892258289e-05
-3.34796294604873e-05
-2.2439588833452e-05
-3.84459958455801e-05
-4.52826382830366e-05
-8.18641637071087e-06
-2.82932146973691e-05
-3.51984871819217e-05
-4.00767469962274e-05
-6.49841867757757e-06
-1.08793881830228e-05
-1.3245063202299e-05
-3.10824452955726e-05
-1.62622175607773e-05
-3.42891051311349e-05
-6.36410588288043e-05
-5.19660302008045e-05
-1.87677842453729e-05
-4.54622942837073e-05
-3.10140441991017e-05
-2.11889774551369e-05
-4.60399016692756e-05
-2.09108677289642e-05
-5.85388553703256e-05
7.21565602853631e-07
1.70166415002949e-06
8.56834525973329e-06
-2.33271808414664e-05
-3.57338563641679e-05
-2.77481521502578e-05
-1.8519264316635e-05
-4.36448827865243e-05
-5.76955100719077e-05
-8.86621134206571e-06
-2.97552112380785e-05
-4.5891869914215e-05
-6.27388421246229e-05
-9.66933723031202e-06
-3.77848233611148e-05
-4.96246833609762e-05
-3.02718286012943e-05
-3.93339466875714e-05
-1.93616225600727e-05
-5.13755569761014e-05
-2.0846563453692e-05
-1.38554877065231e-05
-2.78005695236644e-05
-4.64723103305716e-05
-3.16378489390577e-05
-3.45421613831988e-05
-1.42495639671369e-05
-2.24324030765566e-05
-1.9592942754753e-05
5.83668879713021e-06
-2.25203806671022e-05
-1.36196470912482e-05
-1.29216441838188e-05
-3.67236323263838e-05
-3.27465827890848e-05
-3.0288874747697e-05
-3.9045828205561e-05
-4.75082511468726e-05
-3.29410725903687e-05
-2.62898990575301e-05
-2.78408456247977e-05
5.77742249187801e-07
3.10430814216685e-06
-1.97735393266523e-06
-8.00666354601394e-06
-4.73037133871409e-05
-4.46597786839903e-05
5.27470739950282e-06
-4.00555034641113e-05
-2.65737070005079e-05
-3.11798796717254e-05
4.99923192348529e-06
-4.3818418656868e-05
-3.57646757692668e-05
-8.35077722013365e-06
-3.23088477261426e-05
-4.88656512743964e-05
-3.58909661535859e-05
-3.58118674895472e-05
-1.0281977195068e-05
-9.56711293804348e-06
-2.74924956066244e-05
-4.43037333206397e-05
1.30778236560285e-05
-1.3505256618792e-05
-3.66432219677105e-05
-5.0087053424317e-05
-4.92703475055589e-05
-4.52232392576056e-05
-4.35836173015552e-05
-3.40764138541411e-05
-2.83938005586285e-05
-2.65186394520717e-05
-2.65076210201178e-05
-5.82023894085755e-05
-2.48482376101938e-05
-5.3950489148024e-06
1.55858039150579e-05
-2.08453138312203e-05
-4.25488568906441e-05
-1.8750038337566e-05
-5.14104359421569e-05
-1.36458186261351e-05
-1.1530344108773e-05
-4.00416742548668e-05
-2.9102964001371e-05
-2.03551627132658e-05
-2.47316503551162e-05
-2.13940183186566e-05
-3.3750672931669e-05
-2.63548643090548e-05
-3.0115677715079e-05
-2.35762568240857e-05
-1.84525576276683e-05
-3.29705481522422e-05
-1.78305096400774e-06
-2.48370818440799e-05
-1.68000566675467e-05
1.44533484510193e-05
-3.44612364330687e-05
-1.62235289109441e-05
-4.54837227742897e-05
-4.07318874872857e-05
-2.30621382470028e-05
-3.00458156065439e-05
-6.78437381154145e-05
-3.46099522180544e-05
-5.52614523952043e-05
-1.9983016751366e-05
-1.81902778025483e-05
-3.55510412736903e-05
-3.8360085019011e-05
-4.27893956981946e-05
-3.92935690689661e-05
-2.09648097614324e-05
-1.85601322436257e-05
-3.24477174491575e-06
-4.65015230270987e-05
-4.6228980825147e-06
-6.0336901155561e-05
-3.42950362009963e-05
-5.27469307246217e-06
-3.58719177488106e-05
-4.13230476760022e-05
-6.17787918680134e-06
-2.942646283823e-05
-2.62364337774785e-05
-5.52741509670861e-05
-2.42717476110929e-05
-2.41104131411248e-05
-1.05884614911033e-05
-1.26165910447073e-05
-1.51455667537361e-05
-8.05718402017877e-07
-3.8406300000719e-05
-4.59974270705402e-05
-1.11962674791109e-05
-2.03798098677945e-05
-8.70620996824072e-06
-3.57006865650043e-05
-1.72619861765137e-05
-3.9273385137011e-05
-2.80605250423205e-05
-2.72273367825987e-05
-1.73595708207047e-05
-3.52626693981734e-05
-1.86099176298715e-05
-2.40952181741857e-05
-1.39748857980764e-05
-4.47548736939237e-05
-1.93873621754921e-05
-3.5030660084407e-07
-1.46666164025142e-05
1.32271641746201e-05
-8.21098579211993e-06
-3.80935539627065e-05
-1.27779911843063e-05
-4.22380459411859e-05
-1.05656466745895e-05
-7.11327594957985e-05
-4.98732099607992e-05
-2.72725109883689e-05
-1.04416596535972e-05
-3.40967780235871e-05
-3.57504149223299e-05
-3.15587494421338e-05
-4.86627750889437e-05
-2.52095669501223e-05
-6.91330570330341e-05
-1.87997005857452e-05
-3.2681374715671e-05
-4.31845192806274e-05
-1.84070017528882e-05
-7.68164546640291e-05
-3.11081526263423e-05
-8.40219947108168e-06
-1.65683855650884e-05
-2.07519686940539e-05
-2.74370873171649e-05
-7.17998629680412e-06
-4.1957056325517e-05
-3.06794839941087e-06
-3.4939293132733e-05
-1.27367111986553e-05
-2.50457290301342e-05
-2.11197611423749e-05
-4.15722031192519e-05
-4.36826895746207e-06
-2.27538819907619e-05
-6.23232881511589e-05
-5.25091726133092e-05
-4.66910156654624e-05
-2.58428880470112e-05
-4.8958045360867e-05
-2.72133327192143e-05
4.00665685267853e-06
-3.94264874720614e-05
-5.57983227915291e-05
9.40414610489842e-06
-3.73074694710423e-05
-2.41638602746846e-05
-5.44468085973773e-05
-6.52725543212514e-05
-2.43405021981753e-05
-2.88974798902672e-05
-4.13431117823174e-06
-4.3464502883749e-05
-4.76648629315992e-05
-4.80320304257853e-05
-1.41202317024805e-05
-2.72837839749735e-05
-1.90399809503941e-05
-3.83008454985278e-05
-2.4650203537479e-06
-1.388380453899e-05
-1.98233142949601e-05
3.54997708643945e-06
-7.39134420028993e-06
-1.46476940081397e-05
-3.51254731498139e-06
-3.78353902305796e-05
-4.262674244809e-05
-4.07641043356491e-05
-3.51901976456998e-05
-5.75122601111294e-05
-2.3347397500956e-05
-3.58841591428861e-05
2.68939957107491e-06
-2.23650160034245e-05
-2.00451469340079e-05
-2.02338071497241e-05
-1.69935478742598e-05
-5.7349187170437e-05
-3.29301836704561e-05
-7.90073933124345e-06
-4.98100062790355e-05
-8.88613296192361e-07
-1.2239427588953e-05
-1.79900096500581e-05
-3.35594073189192e-06
-2.61287902364744e-05
-1.17135508654859e-05
-2.58179549402357e-05
-5.1209842466825e-05
-4.4120697177446e-05
-2.75489032996663e-05
-1.95143585145546e-05
-4.94448168149531e-06
-2.44084073711015e-05
-3.29810116764601e-05
-3.659714955093e-05
-2.16767819466972e-05
-2.05940285036339e-05
-1.49543567038114e-05
-3.15535020896045e-05
-5.06388283417674e-05
-4.31652905008519e-05
-5.10543824775566e-05
-3.77820318763585e-05
-1.0764365256404e-05
-9.24171803225847e-06
-2.3043342598821e-05
-3.9106008482802e-05
-2.62706650815412e-05
-2.40715812928945e-05
-3.22519870047447e-05
-1.54208848936789e-05
-5.73206990704717e-05
-2.94106571933451e-05
-2.90115374587848e-05
-3.25631957278174e-05
-3.52349566223951e-05
-1.43708808468927e-05
-3.97396613310516e-05
-4.58025510107421e-05
-3.58371672586432e-05
-3.28281082015183e-05
-6.21456609107444e-05
-2.88304660637412e-05
-2.50374970686855e-05
-5.48020147368143e-05
-5.35462089539501e-05
-3.78262554688357e-05
-1.73857192170945e-05
-3.03618529686334e-05
-5.00977202206734e-05
-2.46088115429621e-05
-3.30478291579693e-05
-3.0770326936121e-05
-1.57358189983069e-05
-2.71115813067213e-05
-2.85817703144724e-05
-3.29357208085893e-05
-1.82985450349003e-05
-1.21973088986229e-05
-5.97001918213859e-05
-4.6605667055687e-05
-8.34931443514252e-06
-7.99289756016909e-05
-1.91240560041375e-05
-3.4917139184752e-05
-1.48150967089767e-05
-2.90655859199444e-05
-2.15763845147575e-05
-3.97243188960024e-05
-3.75193076363569e-05
-1.91127071304472e-05
-2.94005665471293e-05
-1.79849260637336e-05
-1.8867096604513e-05
-1.86437292592935e-05
-3.40171347129033e-05
-4.12862437857328e-05
-4.16037798842761e-05
-3.39858041782203e-05
-4.21838533561026e-05
-3.09149228360517e-05
-1.15268831972112e-05
-5.00768401388408e-05
-3.71459773810659e-05
-4.1927642532103e-05
-2.4911632844521e-05
-3.9234884560993e-05
-3.15069623074404e-05
-4.25237031506636e-05
-2.56358574987001e-05
-5.31259751051944e-05
-3.11633847110899e-05
-6.0050988174432e-05
-5.12587668056136e-05
-3.62602359210204e-05
-3.58738610174946e-05
-2.75716694304041e-05
-2.31442716758714e-05
-4.0523378677916e-05
-7.04242570444864e-05
-8.86699972073526e-06
-3.4507681350746e-05
-1.11367887562148e-05
-9.40115181360801e-06
-3.80814282686807e-05
-2.33572011200989e-05
-4.2065097057293e-05
-1.33522824804172e-05
-1.75886777439236e-05
-1.3052779078389e-05
-3.49213062647903e-05
-4.17507273205211e-05
-2.31263263482285e-05
-2.28697082421024e-05
-4.04698996591745e-05
-2.05331341677809e-05
2.0284705442467e-06
-2.23696090682347e-05
-3.05536717607442e-05
-8.20323125317423e-06
-3.08700683811233e-05
-2.84232113901259e-05
-2.9714347258207e-05
-3.32194502209493e-05
-2.76958228707771e-05
-1.80333035605361e-05
-1.54194273270928e-05
-2.52466109611293e-05
-1.94781783458297e-05
-2.3250069600106e-05
-4.74075461213885e-05
-3.90795029697572e-05
2.02222122516315e-06
-5.67812326851784e-05
-2.75236271120832e-05
-1.73557303835556e-05
-4.72147009113312e-05
-3.99318838301978e-05
-4.82457557150643e-05
-1.92808035518534e-05
-2.01830208524172e-05
-2.55137223747754e-05
-3.30061321762831e-07
-4.43955078467566e-05
-2.70915559699761e-05
-1.0467544831262e-05
-4.14610383385256e-05
-3.71922974517805e-05
-2.84988112188032e-05
-4.64070217257661e-05
-2.84403814089218e-05
-2.03305400013675e-05
-1.71753771537663e-05
-2.74149252918179e-05
-1.11308318990628e-05
-3.69867697118183e-05
-1.72725426630313e-05
-3.87497521447004e-05
-1.60783218909548e-05
-2.78610995975869e-05
-1.30887795906281e-05
-3.0751580399439e-05
-4.05721179572187e-05
-7.87539923571624e-06
-3.25785674731894e-05
-2.28910594485008e-05
-1.93559863336032e-05
-2.6216980981135e-05
-4.50886239792541e-05
-2.1666596228983e-05
-1.97696257100476e-05
-3.7385079063195e-05
-5.07232065678358e-05
-2.16231717955001e-05
-4.74035498869493e-05
-2.80868496753088e-05
-1.41969492220835e-05
-4.89357083274757e-05
-4.96992472142689e-05
-3.1032845893245e-05
-6.12602013678754e-06
-2.76759207972016e-05
-2.8400554170082e-05
-2.69777157046431e-06
-3.29505493296587e-05
-4.98856016986208e-05
-2.02277834627923e-05
-5.53989529868756e-05
-2.56389587073906e-05
-1.60341166853522e-05
-2.7702990675208e-05
-1.99797100255584e-05
-1.67328156833041e-05
-2.79201382039298e-05
-2.88565777077834e-05
-3.6252306194785e-05
1.7083101088709e-06
-2.93318819614063e-06
-2.89144947896436e-05
1.05521059647078e-05
-2.4843730960798e-05
-1.39956668051071e-05
-6.39487627908792e-05
-5.07736608852083e-05
-3.24803729735238e-05
-2.53551347556044e-05
-3.21314454608365e-05
-7.16073917565051e-06
-9.35519487136028e-06
-3.57309533000561e-05
-1.95421665884563e-05
-4.15387796039719e-05
-1.35675528083118e-05
-3.74312045992147e-05
-4.03360512208985e-05
-2.978001547144e-05
-1.27593096412921e-05
-3.27059891137029e-05
-8.59117759149994e-06
-2.29853598750325e-05
-4.08498863567197e-06
-1.70458504280197e-05
-3.36516498188334e-05
-2.67456580384292e-05
-4.4851124248544e-05
-4.05646519713056e-05
-5.16157778058912e-05
-3.74206943560544e-05
-8.03696001132046e-06
-1.5949907619689e-05
-4.84923131283476e-05
-5.66394793463824e-05
-3.68298999952357e-05
1.40987622055939e-06
-2.30395964449197e-05
-4.06200283956415e-05
-2.22657550402466e-05
-3.06610632791447e-05
-3.08654395632979e-05
-3.24087329597727e-05
-3.79332074670634e-05
-4.18403186520861e-05
-1.72250058593197e-05
-2.54189138681751e-05
-7.09888723375763e-06
-4.94357358518573e-05
-4.58373923579597e-05
-4.63544602459228e-06
-4.42999274238787e-05
-3.65374429186862e-05
8.34635816316039e-06
3.14156031153077e-05
-5.0611159954659e-05
-3.684580458604e-05
-2.64758407562577e-05
-1.07666848785991e-05
-3.05122654276457e-05
-3.59212361455664e-05
-3.39015588126783e-05
-3.01760997592385e-05
-2.01181328273793e-05
-2.90794748770143e-05
-1.43777777351427e-05
-1.18496044812017e-05
-2.27069839905712e-05
-4.26258790234621e-05
-3.37401340991289e-05
-5.80420744355524e-05
-2.18908032029292e-05
-3.29577364759105e-05
-2.92556812924075e-06
-4.19567341440879e-05
5.87150046858653e-06
-2.55436878434656e-05
-4.21075694707153e-06
-2.27654408856253e-05
-2.15811744851373e-05
-5.43052550062887e-05
-4.84877227382074e-05
-7.70516720701593e-06
-1.25447012259644e-05
-2.82664240201541e-06
-2.9642292110691e-05
-2.31489627602919e-05
-2.58506970379704e-05
-4.2576042701169e-05
-2.60220366615983e-05
-2.51368166632332e-05
-2.70982124359055e-05
-1.81753917908577e-05
-3.62164471522308e-06
-5.29113287440996e-05
1.05416305097447e-06
-1.39705719443467e-05
-1.37230857947545e-06
-2.16692997459773e-05
-5.47218234010267e-05
-2.78323061375646e-05
-2.21153923294009e-05
-2.85104843602957e-05
-2.70530647071129e-05
-3.77942791902753e-05
-1.43279021409366e-05
-3.59286890700562e-05
-1.81985843167786e-05
-2.74725878301614e-05
-5.8879779161658e-05
-2.05045390676076e-05
-1.17975852590068e-05
-5.5580756853107e-05
-2.05956679931346e-05
-3.35346943523736e-05
-2.66512877990584e-05
-2.54338288263982e-05
-2.17653404611678e-06
-3.33315665561353e-05
-6.80033863961178e-05
-3.03816980099916e-05
-4.42430935569268e-05
-2.27909520789925e-05
-5.61024493669112e-05
-1.62069826521554e-05
3.54271443629653e-06
-2.91192041039758e-05
-1.7001977122335e-05
-3.22121768383756e-05
-2.66993272162304e-05
-3.59292546078234e-05
-1.40233925837563e-05
-3.57334755007924e-05
-3.17280320565397e-05
-2.18453613437526e-05
-4.72902276290854e-05
-1.99853807573728e-05
-6.26125499552591e-06
3.57554194356009e-06
-1.47541489746941e-05
-9.30410720965242e-06
-2.16358790047058e-05
-1.53050859757465e-05
-4.03265259046506e-05
-2.29089147111015e-05
6.7773199022219e-06
-1.87387955406585e-05
-1.40837305860426e-05
-2.73603488798926e-05
-3.52611806734732e-05
-3.45934232407647e-05
-4.64349673979178e-05
-5.31521875347066e-05
-5.66853878299762e-05
-3.04807668720425e-05
-1.42347851190369e-05
1.06116604884741e-05
-1.39264832696148e-05
-5.02934016258683e-05
-1.91184637583374e-05
-2.7305719840355e-05
-3.51561748696409e-05
-5.57203822472851e-05
-3.55725136055812e-05
-2.66043972883382e-05
-3.64205749346607e-05
-2.33428798304157e-05
-3.30417133698743e-05
-1.41948517586209e-05
-9.63606512253644e-06
-2.01145220362944e-05
-2.66170498094282e-05
-3.2545993344175e-05
-2.2545444113774e-05
-4.32944401176429e-05
-3.61242716001325e-05
-3.24903709559278e-05
-1.51680803407321e-05
-1.25220072620038e-05
-3.82825449887965e-05
-2.07153106042194e-05
1.58927988185084e-05
-4.87672561314517e-05
-2.47189806459685e-05
-1.522932184527e-05
-2.50945478712312e-05
-4.59689532281263e-05
-4.16618031398999e-05
-1.9109181982428e-05
-4.84265025017948e-05
-1.33491620385527e-05
-3.75821412277437e-05
-5.72826651826673e-06
-1.27910960870233e-05
-3.63245530792703e-06
-7.30834893356449e-06
-2.17686538678348e-05
-1.42797053478551e-05
-1.07194129772286e-05
-4.77073634839286e-05
-2.75810166334475e-05
-4.50665270415271e-05
-2.84094552531941e-05
-3.69472879136802e-05
-3.22130472195036e-05
-3.25162669585526e-05
-2.01866995656822e-05
-4.95132174096771e-05
-2.69968387612343e-05
-2.38150755527479e-05
-1.73626044264808e-06
-3.17085363456584e-05
-3.88848168039322e-05
-3.15929316267076e-05
-2.67360714039626e-05
3.96349169183633e-06
-1.27274972991896e-05
-1.03707675621198e-05
-4.24595566051323e-06
-3.83595745655583e-05
-2.15464087647368e-05
-1.70438223240023e-05
-2.01764664765037e-05
-1.86886772990435e-05
9.58224919819301e-08
-7.35602708167712e-06
3.73754542330694e-06
-4.22945488882952e-05
-3.06639214348248e-05
-2.56088667624649e-05
-2.9686479207298e-05
-5.18924864700545e-05
-7.25030587836664e-06
-8.08254186473036e-06
-4.21920074592782e-05
-9.37166208217777e-06
-3.02815188253099e-05
-1.03442322315956e-05
-2.69816763071126e-05
-2.29254644660304e-05
-1.97131761583717e-05
-3.77323595944797e-05
-3.36608923780136e-05
-2.16974992708352e-05
-1.64547141880635e-05
-1.66210093023506e-05
-4.42535214604619e-05
-4.02502833149502e-05
-3.66223340475948e-05
-1.95198798711654e-05
-3.68701527960519e-05
-3.45267799980406e-05
-2.6782304179617e-05
-3.93646744191062e-06
-1.58501724235203e-05
-3.94318800701781e-05
-7.1885866351297e-06
-2.11251219906195e-05
-1.30886367846381e-05
-4.0860777079231e-05
-2.02280898941265e-05
-8.10813568222197e-06
-3.47441772618411e-05
-3.33533809965314e-05
-3.69720830468677e-05
-3.1555517808999e-05
-2.64437870448637e-05
-2.5389202193575e-05
-6.15357140133405e-05
-2.43599745475764e-05
-2.69521156665894e-05
-1.89930048266615e-05
-4.86607435603745e-05
-4.93680915689646e-06
-2.8847141800298e-06
-3.69202801943557e-05
-4.19068996502684e-05
-8.21070886145265e-06
-5.28932003625639e-05
-1.51278183637241e-05
-2.6588076154955e-05
-1.59642681338786e-05
-1.78066088347832e-05
-4.58814199096763e-05
-1.15680569717964e-05
-2.90022519829963e-05
-3.79898774017406e-05
2.30705388875832e-06
-3.78248133990582e-05
-2.51558494942122e-05
-2.06343865631362e-05
1.93059854528962e-05
-3.21540105366668e-05
-3.54926076229755e-05
-1.64039230500973e-05
-1.84491979193716e-05
-4.01130796342825e-05
-1.48252653379529e-05
-4.68924436756485e-05
-1.66082706523997e-05
-3.14447071404862e-05
-2.87602489858403e-05
-4.51177243531153e-05
-1.23341513892081e-05
-2.66887074711492e-05
-2.19410478454639e-05
-4.11338127135987e-05
1.03730455027393e-06
-5.31441790331922e-05
-4.54646203901736e-05
-2.47680741449587e-05
-9.14115702265267e-06
-1.59797309718519e-05
-5.23515320156306e-06
-6.09834283033022e-06
2.60768475986887e-07
4.76459909067823e-06
-1.69900333345899e-05
-1.427678118789e-05
-4.28055586199453e-05
1.09795196808088e-05
-1.50319185473028e-05
-2.03793021741219e-05
-5.24428996351782e-05
-5.75804643241613e-05
-1.13450234896952e-05
-4.499628257668e-05
1.91125307240948e-05
-3.67333833798843e-05
-4.57968313179842e-05
-4.02401613672315e-05
-2.39296897958378e-05
-1.91290494476216e-05
-1.19563215075025e-05
-2.58307845913238e-05
-1.56964584440459e-05
-8.08319919966643e-06
-3.30764926586501e-05
-2.22532780043999e-05
-2.57815056196863e-05
-4.94283766950879e-05
-4.86809292689006e-05
-3.23798803390917e-05
-1.42431129568783e-05
-1.36914655941891e-05
-2.60313941790001e-05
-6.95278293910677e-06
-3.78446544505567e-05
-1.81802982933832e-05
-6.47302263316193e-06
-4.06722789812721e-05
-3.07005643902641e-05
-2.73932917318347e-05
-3.20570107170854e-05
-2.3173143058344e-05
5.25155448936388e-06
-6.50830971484914e-06
-2.02252962614299e-05
-3.99413630140404e-05
-4.26956551800941e-05
-3.33058417333043e-05
-3.06917584569913e-05
-1.48143389920297e-05
-3.18307620929475e-05
-5.31518145189937e-05
-3.66314081378779e-05
-2.60565795534584e-05
-1.18612234054734e-05
-3.58297391624749e-05
-2.07678117786667e-05
8.29389641927833e-06
-2.72352402184268e-05
-4.96383359886723e-05
-2.32831613510146e-05
-3.64793435985844e-05
-5.55621128672969e-05
-5.27104688049595e-05
-3.80290685147465e-05
-3.98850158127646e-05
-3.03435096011494e-05
-2.82588401939019e-05
-3.92920187596671e-05
6.44568762733565e-07
-3.54569141791764e-05
-4.34655730785252e-05
5.60018346218403e-06
-3.47433737525191e-05
-4.02719950193868e-05
-2.79860500568506e-05
-4.04245261566659e-05
-8.64443413655343e-06
-1.98626930503131e-05
-1.51273582037094e-05
-4.52236690405795e-05
-2.71639702413598e-05
-3.83235346005146e-05
-3.62187399511772e-05
-4.37502185055084e-05
-1.57874527817269e-05
-3.60662300925714e-05
-1.81278677974209e-05
-1.92708357649474e-05
-1.76078777115199e-05
-2.92766743990409e-05
-1.99447679719911e-05
-2.53537823291538e-05
-2.99484161384204e-05
-2.5821153004251e-05
-1.6636908361609e-05
-1.76188742452746e-05
-3.08237807117289e-05
-2.41233466645479e-05
-1.34194134796146e-05
-5.31891500715968e-05
-3.39402389340455e-05
-3.70757838271447e-05
-1.06483539705695e-05
-2.21294361142313e-05
-2.7168952331167e-05
-3.24172794432154e-05
-7.13555000764201e-06
-5.22936848341691e-05
-5.06859652761769e-05
-5.44918607589351e-06
-1.63778903600382e-05
-2.57415842801924e-05
-1.37402344248142e-05
-3.84819771950223e-05
-3.40779706743146e-05
-4.86293487666287e-05
-2.49686952732154e-05
-6.49520277123216e-05
-6.99994521284076e-05
-6.45476741342307e-05
-4.52542828433785e-05
-3.9191370580709e-05
-1.64885411772899e-05
-2.25941575951406e-05
-2.82836560843243e-05
-3.87562533673989e-05
-2.35874645611394e-05
-4.97395297619444e-05
-3.33950553500992e-05
-1.47837179949159e-05
-2.32274606394917e-05
-2.88071365127571e-05
-2.22932356934418e-05
-3.0739940987319e-05
-3.15682383399218e-05
-2.20724481925971e-05
-2.36826551874945e-05
-1.99020571848901e-05
-2.69515317558811e-05
-3.19239356855355e-05
-3.82682252270526e-05
-7.39614897727884e-06
-2.6855352324474e-05
-3.28166362964235e-05
-1.52867892529759e-05
-4.53073376198669e-05
-2.68239515758541e-05
-2.34613495033355e-05
-2.7620399213843e-05
-2.7235977236542e-06
-4.37467181975751e-05
-3.5088582664135e-05
-2.82466395140819e-05
-3.78924621904135e-05
-2.04184657054658e-05
-7.62516115486657e-06
-5.24300537697087e-05
-4.49204833023022e-07
-3.89301505841125e-05
-4.53076593410776e-05
-2.6142894603644e-05
-3.73148424055966e-05
-4.06133516164182e-05
1.10997699361747e-05
-4.38520108777576e-05
-2.70986336093835e-05
1.28627167776847e-05
-4.16141681586457e-05
-5.78361281906726e-05
-2.359736148323e-05
-1.23863132995632e-05
-4.27608166767729e-05
-6.39791427802048e-05
-3.5173254551785e-05
-2.61410944849923e-05
-2.48059330947653e-05
-3.24847839961962e-05
-3.3970135835667e-05
-6.72200362056833e-06
-1.79939850165979e-05
-1.76853377144677e-05
-3.68238100139275e-05
-3.29114908681695e-05
-5.48037142332125e-06
-3.79143296605183e-05
-9.41239589359626e-06
-2.61434997861368e-05
-5.6399516084108e-05
-1.27768433985981e-05
-3.92018023079341e-05
-2.05253660931876e-05
-2.10627171232452e-05
-5.09730594766598e-05
-1.69953061773806e-05
-1.88970319063239e-05
-3.08242007668714e-05
-4.22398938453835e-05
-1.19058048117196e-05
-1.50891283369823e-05
-3.49229933391162e-05
-2.97822047053394e-05
-3.41735702090359e-05
-3.02933884450372e-05
-2.95001454885517e-05
-3.11478985856709e-05
-8.3011696071373e-06
-1.81264682510503e-05
-2.27752810268438e-05
-8.97034832682867e-06
-2.03752105651648e-05
-5.40195978496294e-05
-1.35397080796318e-05
-3.78928905341161e-05
-5.12273235782155e-05
-5.54235100457228e-05
-4.70077313579114e-05
-1.84930729235345e-05
-9.12464034833403e-06
-5.04485376990935e-05
-1.63344635676835e-05
-3.47344891408829e-05
-3.38025021601063e-06
-3.68851777946389e-05
-4.0840282987508e-05
-3.32034933763579e-05
-2.49294758350888e-05
-4.17037881181681e-05
-4.13894961033654e-05
-1.25297426132005e-05
-1.63948153321526e-05
-3.24778396580495e-05
-4.71506054873145e-05
-3.25350654816049e-05
-3.37381898515179e-05
-4.12060568465407e-05
-3.10321828886082e-06
-2.22609378209887e-05
-1.52649206369865e-05
-3.97885729416331e-05
-5.01787994328419e-05
-9.48298349542513e-06
-6.5426143213002e-06
-5.02836742643284e-06
-4.82512520946182e-06
-1.11558318497837e-05
-1.20557688692628e-05
-3.28219820983889e-05
-2.29445367992297e-05
-3.41809334608137e-06
-1.61522421394683e-06
-3.08026376389456e-05
-3.99523586125294e-05
-4.16366827161481e-05
-1.88340748925513e-05
-1.64546445487381e-05
-2.68791075000458e-05
-2.42234774956985e-05
-6.0434260126891e-05
-1.55545063150136e-05
-2.04183069409882e-06
1.86098087718242e-05
-4.25067974471088e-05
-1.84639268702284e-05
-4.77245860021954e-05
-2.27853016458004e-05
-3.33294597171465e-05
-2.99217083729455e-05
-2.28971035012609e-05
-3.9902303228848e-05
-2.49271022741574e-05
-3.51984448055843e-05
-4.23303246447318e-05
-3.24269039011941e-05
-2.24533152651652e-05
-2.13258785298071e-05
-4.19667164140634e-05
-5.87116691944505e-05
-2.63644875830793e-05
-2.40351178328705e-05
-5.48520606703191e-05
-3.16425476362821e-05
-1.54782368985514e-05
-3.55914697801692e-05
-4.66790757371189e-05
-2.91398432723159e-05
-6.65624717301854e-07
-2.6435293177938e-05
-1.50133548895154e-05
-2.50972027630193e-05
-2.38185826959093e-05
-3.86018245024089e-05
-4.17944262007745e-05
-4.59306666872563e-05
-3.17707278861476e-05
-1.98573640179925e-05
-2.82724285087176e-05
-2.32888097455811e-05
-3.53858614700157e-05
-2.98847099234393e-05
5.44094031788536e-06
-2.76032337216741e-05
-3.84840109276994e-05
-8.91373119031952e-06
-5.25294595952233e-05
-1.28281084521159e-05
-3.28722751700051e-05
-2.02420036789983e-05
-5.08716572643897e-05
-3.98033321892057e-05
-1.5210228464001e-05
-2.68519684766359e-05
-3.2147955153114e-05
-4.91631051010662e-05
-3.06295244127737e-05
-2.04515664238222e-05
-2.68230032519123e-05
-6.40259996491667e-06
-2.86982243500914e-05
-1.01729691769607e-05
-3.56669364722104e-05
-3.33623830603003e-05
-6.58504588268244e-05
-4.10359916938234e-05
-6.65732365066067e-06
-4.89212686289615e-06
-4.39677177461754e-05
-4.02880809223781e-05
-1.18366108021763e-05
-3.82358017111584e-05
-3.52716037116022e-05
-1.30537154132414e-05
-2.13125102556351e-05
-2.6336420037546e-05
-2.46404923271736e-05
-1.02144734181343e-05
-1.77338202532611e-05
-3.07271023383748e-05
-2.09714385114402e-05
-5.05474019002727e-05
-3.59675327871043e-05
-1.53189959689146e-05
-2.63232661833462e-05
-1.75081981030562e-05
-3.00298194235072e-05
-3.04512817387339e-05
-2.63918229363041e-05
-4.5690313646184e-05
-1.26130710960722e-05
-3.97194392101639e-05
-1.3295386763561e-05
-1.84882368544676e-05
-2.52920716001104e-05
-2.77261034274383e-05
-4.19994065283757e-05
-2.81837171163881e-05
-4.14788102575594e-05
-9.65767508197813e-06
-4.17555386233054e-05
-7.73039583776834e-06
-1.00766710468493e-05
-3.72889684393084e-05
-3.33998751522327e-05
-6.80318597939071e-06
-2.62954707890759e-05
-2.84954210556826e-05
-9.34431056120707e-06
-1.66671948067112e-05
2.90315092126041e-06
-2.07122404511838e-06
-2.55943842975985e-05
-2.75803542667889e-05
-3.52931338622634e-05
-2.79874891626572e-05
-3.09272868150176e-05
-4.54016183885416e-05
-1.67874189585969e-06
-1.14259487338202e-05
-4.77615753621411e-05
-3.03292320354984e-05
-3.4632082218781e-05
-2.15669155259027e-05
-2.46772313354905e-05
-3.62706012232565e-05
-3.77490893222122e-06
-1.27652708808342e-05
-2.7741056860251e-05
-3.66592721643223e-05
-3.60426049526099e-05
-5.27579105433651e-05
3.16625461643613e-07
-3.1543380818399e-05
-1.3660432243747e-05
-6.62202246295644e-05
-7.06605095618707e-06
-2.2122455298297e-05
-4.07314116278984e-05
-3.08827541214286e-05
-3.86999760588439e-05
-2.06275008001327e-05
-2.26096355539686e-05
-5.35299275065017e-05
-6.13220936066561e-06
-3.23192253131539e-06
-4.19919021518742e-05
8.78701798415153e-06
-4.21052824635851e-05
-2.41033983920088e-05
-3.28718686239563e-05
-4.99223365736591e-05
-1.03142186121078e-05
-2.71130819533667e-05
-4.45505140696021e-05
-1.92113478657214e-05
-3.26727279042512e-05
-5.06064600061172e-05
-2.89480284851539e-05
2.50885812106663e-05
-3.63914748477255e-05
-6.91253859033508e-06
-4.15616515751534e-05
-9.28569943200485e-06
-6.37873415084309e-05
-2.23279139653031e-05
-2.80284668365289e-05
-2.39827776041705e-05
-2.7595300235872e-05
-4.79653292457245e-05
-6.5413765832183e-05
-3.24211236855812e-05
-1.87145834883141e-05
-6.72935628080751e-05
-5.1421537147052e-05
-8.0701435860924e-06
-1.68258646622773e-05
-5.49390631694785e-05
-5.25820966058728e-05
-2.579951083865e-05
-3.19533503345218e-05
-5.52267770575211e-05
-3.56348546701616e-05
-5.43599437089825e-05
-7.01438120149098e-06
-3.83352887356096e-05
-7.88400461265054e-06
-3.04261745864625e-05
-2.7516973942015e-05
-2.87811468286363e-05
-2.15212954152194e-05
-4.25796231080408e-05
-5.57531706048134e-05
-3.42750914420563e-05
-2.18393922606326e-05
-2.72959562237066e-05
-1.59241488931856e-05
-3.5284642830425e-05
-2.66146721970845e-05
-1.05809605126011e-05
-3.74739160421249e-05
-3.49607389840956e-05
-9.3211802837911e-06
2.51665773166863e-06
-2.18887659302403e-05
-3.3960379409801e-05
-4.21930960380295e-05
-1.3584270164664e-05
-2.39134969438054e-05
-5.78750208613487e-05
-2.44142516219709e-05
-3.33858317076795e-05
-2.9275706727045e-05
-2.45019050115379e-05
-2.7132403595491e-05
-3.40914417480282e-05
-2.57681709307922e-05
-2.30019669123986e-05
-2.64518704774939e-05
-2.86033114238573e-05
-3.75601700881627e-05
-2.71277896926645e-05
-4.25629905241448e-05
-3.61309380751119e-05
-4.27467040559616e-06
-4.2125527976031e-05
-2.09006826379634e-05
-8.26693011654874e-05
5.78935785117448e-06
-2.33467235700953e-05
-4.51634522507533e-05
-3.97860675191275e-05
-1.15813172771195e-05
-4.52903068139212e-05
-2.78684014392784e-05
-1.62788253620931e-05
-1.97966095138733e-05
-2.44364596872351e-05
-5.90707485538479e-06
-2.89621929841801e-05
-6.77139046889609e-06
-2.09827606968412e-05
-4.16533600882934e-05
-3.60054647237277e-05
-5.03956392035711e-05
-3.98868322029422e-05
-5.74121597505839e-05
-2.80878746262059e-05
-2.75903099044541e-05
-2.4956241528698e-05
-3.48350344163987e-05
-1.48163140342953e-05
-2.0168509088628e-05
-3.03338630415542e-05
-3.71367192591275e-05
-2.8126951985278e-05
-5.17381768115848e-06
-6.09518607467499e-05
-3.17335948647174e-05
-1.32828329732787e-06
-4.8961397985273e-05
-2.18650936426512e-05
-4.25438806880531e-05
-1.44228983767724e-05
-1.93261701472461e-05
-3.60258026797928e-05
-3.71098246456538e-06
-4.24041223602545e-05
-2.42002396804447e-05
-5.32317744933223e-06
-2.94632275240689e-05
-3.7667913256682e-05
-2.51837974974393e-05
-1.89870607229527e-05
-2.31721935795916e-05
-1.83642477996959e-05
-1.88961392193085e-05
-2.85687431618867e-05
-2.68348965743386e-05
-2.92680786867808e-05
-5.31673921076558e-05
-3.79753959911418e-05
-2.3771663738952e-05
-1.18774029589662e-05
-3.89799500363957e-05
-3.38067430008464e-05
-3.28642844966533e-05
-2.22693843922703e-05
-9.09284249737212e-06
-7.25133914526848e-06
-7.59839582312575e-07
-3.69452011595219e-05
-3.93304951578824e-05
-4.32730750062769e-05
-2.25558185902171e-05
4.57089902014631e-06
-1.27187671487473e-05
-2.98056909719629e-05
-5.62544527381985e-05
-3.05887372437708e-05
-4.37991489221771e-05
-3.61533544026869e-05
-3.14886839389668e-05
-4.85733906496051e-06
-6.13927690783219e-06
-3.27191866335175e-05
-2.69477776472177e-05
-9.60449930666427e-06
-5.7877348219981e-05
6.64517127856101e-06
-8.12128605586055e-06
9.68438426864795e-06
-2.40798912700287e-05
-3.59498555904909e-05
-3.84456219055997e-05
-4.86175377593659e-05
-6.183614303027e-06
-3.02922235920473e-05
-8.61677176857077e-07
-2.08170356055747e-05
-3.4569240085069e-05
1.77173605920365e-07
-1.04421480120624e-05
-2.20985061179482e-05
-2.20821270005114e-05
-2.167606035681e-05
-3.15450753112416e-05
-2.47350298135435e-05
-2.74816072683155e-05
-2.60062479026642e-05
-3.42882894438e-05
-3.67089575584895e-05
-5.14039897592789e-05
-6.75542319419784e-06
-4.14978098621619e-05
8.2991624187114e-07
-1.89255306815667e-05
-3.08694651107028e-05
4.76402002800935e-07
-2.63098516291995e-05
-2.40144370533828e-05
-3.82158147148393e-05
-1.80664722194421e-05
-1.94561284151138e-05
-2.66702731102732e-05
-1.37992386154967e-05
-1.54629441174767e-05
-3.36593760114681e-05
-1.7986284390019e-05
-3.69444275294994e-05
-1.5398606008127e-05
-1.69898010210668e-05
-3.67198366660106e-05
-1.89163584152182e-05
-2.37517402016533e-05
1.90604156548186e-06
-2.2482053973669e-05
-3.97900708273317e-05
-4.10685602110343e-05
-4.09072715064839e-05
-3.82494363243858e-05
-2.05018950755435e-05
-6.65024788131613e-06
-2.6282315079952e-05
-3.41538948772621e-05
-2.2652858474293e-05
-3.80771173272048e-05
-1.5367606461613e-05
-1.36935180943199e-05
-3.03515403846075e-05
-8.38483111910627e-06
-4.24821725093336e-05
-5.08957360987789e-05
-2.28849074203261e-05
-1.82019509822205e-05
-3.97440016182562e-05
-2.55337867857592e-05
-7.67522736445192e-06
-4.26880207946646e-05
-4.69613074328625e-05
-4.31272954368317e-05
-1.25950099036956e-05
-4.6198653369505e-05
-3.06104209593654e-05
-6.26052946247955e-05
-7.67903523568558e-06
-3.68829962659974e-05
-1.73325300235351e-05
-2.89318689472642e-05
-1.3195946225164e-05
-8.22409364033647e-06
-4.56372265323553e-05
-2.13158162715425e-05
-5.19934214990078e-05
-4.88107628809141e-05
-2.73940023474035e-05
-4.32749273897429e-05
-3.95458714446172e-05
-2.61389011809518e-05
-4.20002282187435e-05
-2.33378480069184e-05
-1.73753619448983e-05
-2.00327717342991e-05
-2.5277812813485e-05
-1.34157381865178e-05
-2.31589361823013e-05
-3.63290795891895e-05
-3.80146507852778e-05
-2.46374374667298e-05
-3.20904440173372e-05
-1.71828891815897e-05
-3.05464022483706e-05
-3.31672020611747e-05
-1.05546727191318e-05
-3.93625394420528e-05
-4.53724078998628e-05
-4.71053676504016e-05
-1.3209151358005e-05
-3.711420504036e-05
-2.27283104918944e-05
-2.88645223361698e-05
-1.4013198245864e-06
-4.56491042134952e-05
-3.45838111209007e-05
-4.4124611708226e-05
-4.93033595613489e-05
-1.18764151767727e-05
-4.80293362555737e-05
-1.49667037700746e-05
-2.90364222489788e-05
-4.33490308074178e-05
-2.06441301493963e-05
-4.40214963449157e-05
-4.43449010523038e-05
-2.75731936505513e-05
-3.35367705593763e-05
-2.25636274268748e-05
-4.33240033883771e-05
-3.18470252592324e-05
-2.57497064306231e-05
-2.60201342140065e-05
-4.47661190453858e-05
-5.34014835927067e-05
-8.51149191941423e-06
-4.32110436539458e-05
7.87800575915003e-06
-5.02955514099561e-08
-5.04525270295529e-05
-1.81087116692421e-05
-2.18495450762676e-05
-1.18395860170435e-05
-1.97202800132104e-05
-2.88360814828935e-05
-4.38202566229249e-05
-1.69508800019128e-05
-1.62197582347659e-05
-1.60154514484964e-05
-3.5302567933863e-05
-3.0584328165786e-05
-3.67693025263683e-05
-6.48437894414607e-05
-5.39371216149693e-05
-6.64629811492845e-06
-3.24871356997557e-05
-7.53142973160819e-06
-3.71668839620192e-05
-4.75133725732059e-05
-1.53952986568495e-05
-1.40414518128784e-05
-2.42353358708514e-05
-2.61374759641355e-05
4.5990678308558e-06
-1.64511878463448e-06
-4.69523925674778e-06
-7.94445903330611e-06
-3.8953969586309e-05
-7.5272425597179e-05
-2.08557945242036e-05
-4.70191636594972e-05
-2.74779082545558e-05
-4.57754028115057e-05
-6.45518337560096e-06
-3.48151063881722e-05
-2.86031104511156e-05
-3.66101876786096e-05
-2.50962441618292e-05
-2.48782704089846e-05
-1.6391633841798e-05
-3.52469138307353e-05
-1.33361657019901e-05
-4.13582333670148e-05
-1.31327526768369e-05
-1.11480343676389e-05
-4.41748497929048e-05
-3.70928951548024e-05
-4.34734331159335e-05
-3.69296253617936e-05
-2.3695751357754e-05
-2.06484536641018e-05
-4.40079069919029e-05
-1.06411023883575e-05
-5.36919960461228e-06
-7.84505384813308e-06
-3.15681076768132e-05
-2.35514470039515e-05
-5.01998374581812e-06
-1.31545833946828e-05
-1.08052214128315e-05
-5.22638194671388e-05
-3.1080954837282e-05
-3.05839777526402e-05
-2.75560241434491e-05
-1.60828582984043e-05
-1.51120837546093e-05
-3.44201247055477e-05
-2.24949633966844e-05
-7.25643222350442e-06
-2.99891288987723e-05
-1.91426752200014e-05
-3.22466068237605e-05
-4.82325313197677e-05
-2.54955112186665e-05
-4.31717028894136e-05
7.42817825964418e-06
-3.59884350928897e-05
-3.5459388355947e-05
-5.88301597419658e-05
-5.06575787282429e-05
-4.73140673908494e-05
-4.03732705978815e-05
-5.25606464908138e-05
-5.27558243954863e-06
-3.49629813130743e-05
-3.8160837688125e-05
-2.03914694745249e-05
-5.1100184118678e-05
-2.81396979217467e-05
-3.96457722587491e-05
-2.1682724371253e-05
-3.31279960507674e-05
-4.74376750316966e-05
-3.02440550620107e-05
-5.40188190104984e-05
-3.36410513281212e-05
-2.44830502941537e-05
-4.32217829672027e-05
-2.92968561926167e-05
-3.00475684680886e-05
-4.58941788778944e-05
-1.4516579365523e-05
-2.80066376478048e-05
-3.49003023282458e-05
-2.65654224107399e-05
-8.41799314199903e-06
-1.69946625801985e-05
-2.36464005565977e-05
-1.7288349410508e-05
-4.22349285147978e-05
-1.94227473838513e-05
-2.96805810864274e-05
-3.2425614644579e-05
-2.02548606659515e-05
-1.72038123642565e-05
-8.76792713927671e-06
-3.58868456129074e-05
-3.14912419688546e-05
-4.72630762797386e-05
-2.18908033429959e-05
-4.75361279872812e-05
-2.91830829262442e-05
-2.3212261850995e-05
-4.37705050515815e-06
-3.94003231659778e-05
-5.2917369305214e-05
-5.23372015558924e-05
-1.78099189855131e-05
-4.31494510032171e-05
-4.91576621355321e-05
-2.93674772383489e-05
-2.81975935306235e-05
-2.19505665042234e-06
-3.32694098334161e-05
-1.59807291190948e-05
1.82289600659545e-05
-2.92419122534206e-05
-3.20444282560678e-05
-2.70418535442657e-05
-5.21514417481435e-05
-4.35048835253283e-05
-1.57335874131435e-05
-4.05052949002778e-05
-6.26474188090669e-06
-3.26137329637705e-05
3.55335441363022e-05
-2.15893284639912e-05
-3.94923173753159e-05
-9.56287475873117e-06
-2.78361976481602e-05
-3.00626689171463e-05
-1.00294653567956e-05
-9.16885925775333e-06
-6.64941325456736e-05
-2.84909955051259e-05
-4.45041470605651e-05
-4.53214150186836e-05
-2.30702675242509e-05
-5.80413054979387e-05
-3.0902858964331e-05
-3.02139317083363e-05
-2.41610182299493e-06
-5.54267785598121e-07
-2.15770208549829e-05
-4.61409768468501e-05
-3.21130217491699e-05
-1.94141249971826e-05
-9.02213505511143e-06
-1.59262774883608e-05
-2.79538270244342e-05
-4.3794552764194e-05
-1.20847643427968e-05
-9.96448030272353e-06
-9.46271713999024e-06
-4.65602597515624e-05
-4.86408995415984e-05
-4.17350197980146e-05
-3.22715691427162e-05
-5.26296546752046e-05
-2.19251877247773e-05
-6.07837537003891e-05
-1.22205560497306e-05
-2.03051671734554e-05
-1.80357281819554e-05
-6.01660630425231e-05
-3.18526964189432e-05
-2.73049384066497e-05
-2.23607571711398e-05
-3.6435817179361e-05
-3.11404587656811e-05
-1.78007947439811e-05
-3.86013371113616e-05
-3.50523954214652e-05
1.57997045728642e-07
-2.55825873765966e-05
-4.13568713917499e-05
-2.12713613486022e-05
-9.16283148528718e-06
-2.40841139677719e-05
-4.5804929138901e-05
-4.64488585593513e-06
-4.85625261061323e-05
-2.5856524077755e-07
-3.62701285762012e-05
-5.65244648673368e-05
-3.25172011918064e-05
-3.89989253676912e-05
-1.85652103041608e-05
-4.99272796512999e-05
-4.42437219600862e-05
7.39110208612563e-06
-1.5411721956083e-05
-3.72862114424166e-05
-3.40943655599781e-05
-3.99618739987818e-05
9.97111559885547e-07
-2.17879409160877e-05
-4.66215843108937e-05
8.12043751726422e-06
-7.25511045335108e-06
-6.27574383534109e-06
-1.2482740692917e-05
-4.05625052778127e-05
-2.65226190461753e-05
-4.74734603695111e-05
-1.00915678469739e-05
-5.36134820111348e-05
-2.94121902996834e-05
-3.14962563986916e-05
-5.43321006295603e-05
-4.68794257804255e-05
-1.47181052745156e-05
-1.7469359872326e-05
-1.74906556103996e-05
-3.08629293551017e-05
-3.12887823820431e-05
-8.12018979060638e-06
1.36245341797646e-05
-1.19961458072242e-05
-2.74111614883271e-05
-5.43307249735822e-05
-6.10608588160589e-05
7.57249059306575e-06
7.1332398939136e-06
-1.55069949931515e-05
-2.97078855533275e-05
-3.20580234982623e-05
-1.32764238013977e-05
-1.31377591213553e-05
-1.73589170069066e-05
-2.44094445784482e-05
-5.93144229007159e-06
-5.50836101925855e-06
-6.30104037592801e-05
-1.54706937918931e-05
-3.79026956036155e-05
-3.72268190781964e-05
-2.1085939077502e-05
-2.90067709304335e-05
-4.37318841915736e-05
-1.91430546154311e-05
-1.89746037017164e-05
-3.35666471388544e-05
-4.09806779435718e-05
-3.93518508713201e-05
-2.53260715262983e-05
-2.00896050675929e-05
-9.92485745570717e-06
-1.28731635679537e-05
-3.95031122543564e-05
-2.98643551660684e-05
-3.04343242664433e-05
-5.2413081688837e-05
-5.23746020792452e-05
-1.72536646167762e-05
-3.02935979904507e-05
-2.6290081736846e-05
-8.86077709208147e-06
-1.34829396852787e-05
-3.52052202981768e-05
-3.43080911952737e-05
-3.98578636707514e-05
-4.40340139207948e-05
-3.28451032581514e-05
-1.47109159289132e-05
6.68837771671391e-06
-5.17256299005508e-05
-1.40696696999175e-05
-2.43378087141407e-05
6.74535689030053e-06
-4.2561065172924e-05
-3.28182128140592e-05
-3.66857893382642e-05
-1.14806955534187e-05
-5.10829594248943e-06
-1.60669643612389e-05
-1.80895547899319e-05
-1.85117218756595e-05
-3.43698122695537e-05
-4.7661345265461e-05
-4.26573050415465e-05
-2.93508572057917e-05
-3.26033073178623e-06
-5.43607780619102e-05
-4.83284791952014e-05
-4.0874789840199e-05
-2.88904307227399e-05
-5.0444565963931e-05
-3.23099678611265e-05
-4.1849290176282e-05
8.14565612151724e-06
-4.38110282819934e-05
-3.38195689555747e-05
-1.49299601098074e-05
-7.17864221938347e-05
7.67525188967672e-06
-3.99902002268501e-05
2.83352306539833e-05
-9.97562556557607e-06
-5.71476214256724e-05
-3.31826712488696e-05
-2.7537846669595e-05
-3.32220901537658e-05
-2.84006883575176e-05
-5.03793437134354e-05
-5.23550402848832e-05
-6.73585574827053e-06
-2.53861383679697e-06
2.09869818016453e-07
-2.40236423586372e-05
-1.00442731334103e-05
5.32322970191543e-07
-4.15169037904785e-05
-4.20113667374548e-05
-4.87803980130081e-05
-6.9014517142034e-05
-2.25806599996182e-05
-2.34539393864983e-05
-2.49368141338105e-05
-4.01964701382378e-05
-4.06154600325159e-05
-2.48969103337084e-05
-2.41525354357516e-05
-5.89884982618907e-05
-2.84667942232093e-05
-1.76422919957306e-05
-2.7930013652411e-05
-2.6209255847716e-05
-5.14825888789368e-05
-3.55121029660725e-05
-2.31533741547339e-05
-2.90314916773776e-05
-3.65517232867333e-06
-2.89893743390322e-05
-4.24968060403246e-05
-3.67021776317959e-05
-4.49338380118545e-06
-2.58049698870284e-05
-1.42604364713965e-05
-3.23449224100752e-06
-2.48192824598102e-05
-5.72918024985375e-05
-1.49742151862674e-05
-4.4432541259964e-05
-2.8773681581911e-05
-9.48722730768806e-06
-2.90716519589752e-05
-4.50492521624189e-05
-2.21762166144688e-05
-3.88552415648117e-05
-1.88769712171482e-05
-6.61911624574934e-06
-1.05383125815215e-05
-2.4477996873698e-05
-3.49596514119794e-05
-1.63640081662973e-05
-3.27626058108554e-05
-4.48326619189159e-05
-1.2783539535316e-05
-2.46915192381645e-05
-7.6672828026178e-07
-6.88282644839558e-09
-1.61991464696229e-05
-3.85751079089023e-05
-6.45464826309606e-05
-4.34256196338452e-05
-3.47108970226921e-06
-4.35985921046826e-05
-3.63374737179726e-05
-3.52929509663227e-05
-3.90083202672142e-05
-1.991875544605e-05
-2.62423572985963e-05
-4.37763018958081e-05
-3.51139651218846e-05
-1.26023374700553e-05
-3.39517796567915e-05
-1.58425915635905e-05
-2.65841865886437e-05
-1.29994832194223e-05
-2.24189862112283e-05
-2.30129570236683e-05
-4.30070322112797e-05
-2.54206403664747e-05
-3.72847402537146e-05
-4.78620980241788e-05
-1.7997105843889e-05
-9.71429972805618e-06
-3.66453930507627e-05
-6.39217994557392e-06
-9.44512616338041e-06
-4.56721454985067e-05
-2.70845767742431e-05
-1.533477532051e-05
-4.82653917230639e-05
-2.2622692987298e-05
-8.03438720014067e-06
-1.92432606611414e-05
-3.46406239190097e-05
-3.89121430448842e-05
-5.21853072573484e-05
-3.50415288925528e-05
-5.86660512445434e-05
-1.54684752196437e-05
-2.76205601252397e-05
-1.54373178849795e-05
-3.21755107977782e-05
-1.56644718511351e-05
-5.32044250868221e-05
-2.36525565928166e-05
-2.55192656248209e-05
-2.03036102024561e-05
-2.12456747245512e-05
-3.62957391188929e-05
-3.16259497885991e-05
-1.89256241899585e-05
-4.35369700421257e-05
-2.20616864158383e-05
-3.54248448105214e-05
-2.61056965195327e-05
-4.98153802202291e-05
-4.01687957436128e-05
-5.77759245779652e-05
-6.47696148852766e-05
-3.89528640628575e-05
-3.68174686805041e-05
-4.43431681761177e-05
-2.13796547593656e-05
-2.70854806638171e-05
-6.60646959611469e-05
-2.13641395469615e-05
-9.5805356130509e-06
-3.54890509195665e-05
-5.20150315249492e-05
-4.70926587037402e-05
-2.52425003294147e-05
-4.68721360792076e-07
-1.41832172784839e-05
-2.44181843733478e-05
1.11280302373602e-05
-4.4256926168417e-05
-3.93996508535538e-05
-2.28061357371365e-05
-2.8061034694806e-05
-3.62700855902362e-05
-2.33407372065356e-06
-4.22171724281426e-05
-1.84519985086347e-05
-2.40175861335158e-05
-4.48689386319734e-05
-5.42142783580699e-05
-4.36293307333517e-05
-2.90596433758214e-05
-1.42231599020334e-05
-3.98486403597052e-05
-4.97405702363615e-05
-3.12320679276158e-05
6.96520858949968e-06
-1.62548754363726e-05
-1.72006812190768e-05
-3.53561202041636e-05
-5.31909269020098e-05
-2.44343132809631e-05
-1.13562499612059e-05
-9.1835740560549e-06
-1.51820686380333e-05
-1.4671982852986e-05
-2.43566085873958e-05
-2.10566788583317e-05
-2.236743222315e-05
-1.90000376200445e-05
-4.17280959093139e-05
-2.63410153923785e-05
-3.74929305724339e-05
-4.20145353660729e-05
-3.91327681578234e-05
-3.06116042814559e-05
-4.36293682729741e-05
-2.06543420244055e-05
-7.12550344189668e-06
-3.76778616724432e-05
-4.43159846384053e-05
-2.13729758254968e-05
-3.31802863128411e-05
-9.47865875346585e-06
-3.65862385515212e-05
-1.61857526937236e-05
-4.33790648537926e-05
-1.72500183203633e-05
-2.97107510857953e-05
-3.71479786808176e-05
-1.95487267974082e-05
-2.66481707852867e-05
-2.24409296800074e-05
3.64646537928937e-06
-5.88442156849764e-05
-2.55711759273846e-05
3.12214776431887e-06
-2.90138108491487e-05
-4.13466695197564e-05
-2.65108392062208e-05
-8.86073532336415e-06
-4.20952017785092e-06
-2.12304848285082e-05
-3.96238588853213e-05
-2.69073569685668e-05
-3.33362900869934e-05
-2.74130831510321e-05
-3.92642903281609e-05
-4.76564308064872e-05
-3.35234152176702e-05
-1.76172886235902e-05
1.95590247854507e-06
-9.9742182796788e-06
-3.43536447017331e-05
-2.76968080666515e-05
-3.07628657785652e-05
-3.77947838178206e-05
-2.75679761969271e-05
-3.79341981664097e-05
-3.36826908359946e-05
-3.07910611292495e-05
-2.75364558021771e-05
-2.00082998104379e-05
-5.30859798236716e-05
-2.71444602804998e-05
-2.82463241063873e-05
-1.38980691784078e-05
-2.54164944083998e-05
-9.60634147369102e-06
-1.713749253537e-05
-4.91021089873182e-05
-3.13611354110976e-05
-4.11404574845628e-05
-1.25948752726427e-05
-2.72197969184246e-05
-4.66016496685933e-05
-4.63974915035202e-05
-1.46861200896688e-05
-2.76828207358134e-05
-1.54309489340995e-05
-1.72800327369442e-05
-2.92827861847111e-05
-4.3710634317829e-05
-3.47133700241607e-05
-3.84459062268044e-05
-9.28350526879315e-06
-2.53094095496094e-05
-2.90204533381539e-05
-1.23514883059026e-05
-5.46875887676838e-05
-3.832024436099e-05
-9.48539198820277e-06
-1.33714189842703e-05
-2.04553334514238e-05
-9.19498333811061e-06
-2.30966342858876e-05
-3.78591564177022e-05
-1.13756064770469e-05
-3.64207977430255e-05
-1.18156596469212e-05
-2.20038306197552e-05
-1.30668191622692e-05
-3.9361162928749e-05
-3.38029715021495e-05
-2.89714116502864e-05
-2.96826102552002e-05
-1.10794988761503e-05
-8.55522545195037e-06
-6.88648726843629e-06
-5.19229234295329e-05
-3.6520639949786e-05
-3.72828987679078e-05
-3.92780261990364e-05
-3.18600834836938e-05
-3.2992752451028e-05
-2.74093959671763e-05
-2.14485796600013e-05
-2.98823486646641e-05
-4.09819115347199e-05
-4.3065913420122e-05
-5.41086134383537e-05
-4.20609610026394e-05
-4.54394715262753e-05
-3.28843530562174e-05
-3.57047549463944e-05
-4.69423831096762e-05
-5.10541740028771e-05
-3.52879834323929e-05
-4.24004690227678e-05
-2.75144165282067e-05
-9.5772235017578e-06
-5.3818698339382e-05
-3.19667449602915e-05
-2.65239847729233e-05
-4.69946128482878e-05
-1.11702039052442e-05
-4.49971303065506e-05
-2.37196334586087e-05
-2.8123997388857e-05
-2.44502577815301e-05
-1.30683421437629e-05
-4.83779697211369e-05
-6.99073694024617e-05
-4.87221852665687e-05
4.55651101573415e-06
-3.77523151585499e-05
-3.71231264647825e-05
-2.89062717047021e-05
-1.60916265919985e-05
-1.37771849495038e-05
-3.43753218745721e-05
-4.0397537613733e-05
-3.84847142610078e-05
-5.0703707891969e-05
-3.63059711463841e-05
-1.67877737340017e-05
-2.69512617955239e-05
-5.48816050073973e-06
-3.37076377322764e-05
-1.92932195778707e-05
-4.00141619653074e-05
-5.36449509037605e-06
-4.45519849680946e-05
-4.72612052847399e-05
-1.15937042072581e-05
-6.05196447573342e-05
-4.7051470671457e-05
1.9366501212021e-06
3.15837760730154e-06
-2.69696218254696e-05
-4.79201880531511e-05
-3.27998626852054e-05
-1.72162796111626e-05
1.65810732333514e-05
-3.69118530875219e-05
-6.44884065144547e-06
-1.02811315406263e-05
-3.37896295920784e-05
-7.53625510785726e-06
-1.27722092190922e-05
-5.19845776426607e-05
6.48006697957416e-06
-4.03577999467782e-05
-2.52119839112555e-05
-8.13245595478091e-06
-3.38396488009137e-05
-1.17588550895016e-05
-2.81200092043084e-05
-5.26062882678813e-06
-2.27140019251582e-05
-5.21225008422457e-05
-3.39202575555273e-05
-4.61408077747015e-05
-2.25360378936028e-05
-4.6673093106288e-05
-4.4328119419449e-05
-3.67922997039749e-05
-3.54945051330812e-05
-3.41343918138944e-05
-6.0391567514373e-05
5.15942418845294e-06
-2.25058509624499e-05
-7.28556029660253e-05
-1.97992057607946e-05
-8.5408864595985e-06
-5.61561982177068e-05
-6.90319503539834e-06
-1.47364115374743e-05
-1.85072544402295e-05
-2.55417141854002e-05
-2.57104857242654e-05
-2.49818014002623e-05
-7.59818140818753e-06
-2.40885115628584e-05
-3.05174970996748e-05
-1.4453703243195e-05
-6.21796551121846e-06
-8.12735507033101e-06
-3.17816076460445e-05
-3.25880080654549e-05
-7.48531658209853e-05
-3.43331037127929e-05
-2.97173772100455e-05
-5.84237466772719e-05
-1.05159529108246e-05
-1.67027290594211e-05
-2.70193354969341e-05
-3.02399355368364e-06
-1.15301768521874e-05
-5.37822926767727e-06
-5.51021390563599e-05
-3.5120909504277e-05
-1.70733984914577e-05
-4.2647050739043e-05
-2.09960268217652e-05
-2.7257169457e-05
-2.64274233692123e-05
-4.05464805474839e-05
-3.64810009846285e-05
-3.09789875412186e-05
-2.11036537860256e-05
-1.75463069712047e-05
-5.93666831613156e-05
-3.29192396473245e-05
-3.74893814932695e-05
-2.94687906734658e-05
-1.64595464290311e-05
-4.51047357253679e-05
-3.09529455273264e-05
-2.61596235046438e-05
-4.06681616648028e-05
-1.51063997542755e-05
-4.99501400834887e-05
-4.28597016865027e-05
-2.44718180850545e-05
-2.23872996432377e-05
-3.97147641436557e-05
-3.0013256526323e-05
-2.1658265831515e-05
-1.99562992396176e-05
1.79518178137761e-05
6.91334795892443e-06
1.27658533077883e-05
-2.07859109570395e-05
-7.22019429381444e-06
-3.72459153189654e-05
-2.56847981629247e-05
-9.65579536506312e-06
-1.61138061096033e-05
-3.29502010174486e-05
-1.4338305898344e-05
-3.1780016518017e-05
-2.22094281494952e-05
-2.585380492219e-05
-3.36676181505621e-05
-1.81055241876591e-05
-1.97865118576386e-05
-2.0714250475377e-05
-6.72346911084868e-06
-2.87267450879448e-05
-7.91116635574454e-06
-2.35901842972245e-05
-2.26182563412199e-05
1.03897527305662e-05
-1.44836898682496e-05
-1.51511436399982e-06
-4.54206407588719e-05
-3.45827537351689e-05
-1.81823978950777e-05
-4.10075945587587e-06
-3.76635333500835e-05
-2.91101289345249e-05
-3.88844032987712e-05
-3.12749014127586e-05
-2.91803358577291e-05
-2.51626455495925e-05
-2.37196455240566e-05
-6.58397035024364e-05
-1.53993826496763e-05
-2.08931082127198e-05
-3.95246344417186e-05
-2.73185065165771e-05
-4.33926742952882e-05
-6.4658246055701e-06
-2.32932979420845e-05
-5.25915426475578e-05
-1.50309843194392e-05
-2.04436655425417e-05
-3.21821156604266e-05
-3.18288294395651e-05
-2.93028205311195e-05
-3.02720763403284e-05
-2.80730343843913e-05
-4.67085728087776e-05
-2.90364426776184e-05
-3.08936078679144e-05
-1.62214267348994e-05
-3.34474632138073e-05
-4.76197488546133e-05
-1.64994298911409e-05
-1.99285134186023e-05
-3.55422911283657e-05
-3.43728047742991e-05
-3.12375671748116e-05
-2.60713004050064e-05
-2.25731277125373e-05
-4.0348135596704e-05
-1.35640953039289e-05
-1.13271565900878e-05
-2.02091544817591e-05
-3.79308219721939e-07
-4.06028838193827e-05
-1.9491743709896e-05
-9.4910977512285e-06
-6.24174070348965e-05
-4.05699942523775e-05
-1.95846636403378e-05
-4.91832543676649e-05
-1.52644238961567e-05
-2.10147496504607e-05
-1.20841382726206e-05
-3.35515743877001e-05
-5.47385190317042e-06
-3.73228552440883e-05
-1.27554681193405e-05
-3.7680955590857e-05
-1.94772122419004e-05
-4.49612263582787e-05
-2.35788156502092e-05
-4.86015400963476e-05
-2.37937502148693e-05
-2.00138729368973e-05
-2.98621845419531e-06
-4.50763497879075e-06
9.37907803525333e-06
-4.35787617004216e-06
-7.02243671243174e-05
-3.0875951184078e-05
-2.03105595623336e-05
-1.27325677221888e-05
-4.2215781321792e-05
-2.19771601964835e-05
-2.61395023058822e-05
-2.37067763896432e-05
-4.01436370123749e-05
-3.17218684690921e-05
-3.05622737631731e-05
-4.46254176315638e-06
-4.07898736775835e-05
-4.44698383294944e-05
-4.38068017455102e-05
-4.65303554967814e-05
-2.76930549145782e-05
-1.74185707186932e-05
-6.58014117969468e-06
9.13507263107712e-06
-2.75149401944846e-05
-2.05611531569844e-05
-4.69465925690556e-05
-2.32567378287918e-05
-6.52890104176686e-05
-1.86788850486783e-05
-2.25408073020963e-05
-5.30649769756368e-05
-1.22759729265983e-05
-4.50021342201781e-05
-5.45968442339972e-05
-3.04093553616878e-05
-1.3202703960291e-05
-3.94382462683322e-05
-1.91539488218719e-05
-3.3728384998692e-05
5.12721868339455e-06
-4.31278286937069e-05
-1.20932618499595e-05
-2.36486282961732e-05
-4.12463158868313e-05
-2.33818466121135e-05
-3.2654822004519e-05
-2.20897613190967e-05
-3.54783684549469e-05
-1.9281729605234e-05
-2.36664015161349e-06
-3.54547803019111e-05
-1.48536871279907e-05
-4.87104858629964e-06
-3.65223864418839e-06
-3.59933596194676e-05
-4.12862367908391e-05
-3.50161558335538e-05
-1.59234490547616e-05
-2.2939626120727e-05
-1.32039146262378e-05
-4.50972405571203e-05
-1.15322651720416e-05
-4.14033174303424e-05
-1.50470672141088e-05
-3.26550631016799e-05
-4.73940102710141e-05
-1.32272536774619e-05
-5.16149262194731e-05
-3.48303252103899e-05
-7.18558979494964e-06
-5.83228689665111e-05
-4.92426920669765e-05
-4.54204172878947e-05
-3.36513910957069e-05
-5.18092115370812e-05
-3.90981028114589e-05
-1.82583598804336e-05
-5.32582113959539e-05
-1.88765265425035e-05
-3.23770281659067e-05
-1.66178118836695e-05
-3.2431324495834e-05
-3.17885720383449e-05
-3.82681268049998e-05
-4.67301595868791e-05
-2.95155670355126e-05
-1.42790978568398e-05
-5.4620946772979e-05
-2.25081526079248e-05
-2.95813090462709e-05
-1.3198518968856e-05
-3.82233612440591e-05
2.78059956628324e-06
-4.31335116856559e-05
-3.38453714119271e-05
-4.87136641386625e-05
-4.53753254835548e-05
-6.65219392770203e-06
-1.52395975310255e-05
-3.07371941983173e-05
-1.41568170170315e-05
-4.76886458724556e-05
-4.02251244513499e-05
-2.3191159708269e-05
-3.33358112644434e-05
9.48219130331852e-07
-4.15024713832828e-05
-4.56139891653386e-05
-3.81066620022277e-05
-2.94833520346475e-05
-3.95865471752958e-05
-1.20045685775877e-05
-2.64844139382488e-05
-2.38922551374538e-05
-4.64185279588574e-05
-3.82670182697668e-06
-4.85056823048812e-05
-2.28599521965529e-05
-1.86551644619423e-05
-1.41169480915856e-05
-2.55361779099284e-05
4.78846463097012e-06
-4.26395584673195e-05
-3.38232870506733e-05
-1.9102721084721e-05
-1.46426733675575e-05
-2.40990024329548e-05
-2.05957537883645e-05
-6.24928750751333e-05
-2.05399581419011e-05
-2.47693864975292e-05
-4.25447369247251e-05
-5.89478865497105e-06
-3.56951669440852e-05
-2.35801003069512e-05
-1.89773125112424e-05
-2.89808586519979e-05
-1.43780984912487e-05
-2.50753031607187e-05
-4.40036521630305e-05
-4.09641774147946e-05
-4.01992608809489e-05
-3.1617671325765e-05
-4.14374623049535e-05
-2.42898728978923e-05
-6.94999926599339e-06
-3.69234703806013e-06
-2.66751388189509e-05
-1.43306187914718e-05
-3.15662253808649e-05
-4.44659258567018e-05
-7.3084022138261e-05
-5.37703997601686e-05
8.64252613717876e-06
-2.0240627119395e-05
-3.23559777869518e-05
-2.75262207773373e-05
-2.65038791831088e-05
-5.33514238714598e-05
-5.30650879897184e-05
-9.3911359886475e-07
-2.33804281125448e-05
-6.54891349986427e-06
-2.64246426081336e-05
-2.97593440828135e-05
-1.79324695815699e-05
-5.45452650451768e-05
-2.73002373444154e-05
-3.37863565545031e-05
-3.29764971273107e-05
-3.45579389081868e-05
-2.83849052198086e-05
-2.86236521243144e-05
-2.85520602297473e-06
-5.40614421952477e-06
-1.46992741638914e-05
-1.21729060883249e-05
-2.81910540951541e-05
-1.7585025686974e-05
-2.40288763384593e-05
-3.21662737914167e-05
-3.2396665498431e-05
-1.23281713542184e-05
-4.72409271321841e-05
-2.0025622907307e-05
-3.45491930227286e-05
6.18759825325291e-06
-3.73870819261783e-05
-4.35212312124443e-05
-5.7053966795355e-05
-4.32565977970651e-05
-3.936937044246e-06
-6.108898316519e-06
-2.98066782042768e-05
-3.54349658750744e-05
-1.73497938967393e-05
-6.49966637175747e-05
-3.67206232461647e-05
-7.13861189757478e-08
1.12085480850008e-05
-4.85569904689739e-05
-2.25668729920927e-05
-2.1155371275447e-05
-4.9307416842211e-05
-3.90545021678648e-05
-2.2441639175078e-05
-2.60179527791659e-05
-1.82910499889196e-05
-2.92577866321392e-05
-1.11204531597266e-05
-2.09130126408157e-05
-3.65023448169593e-05
-6.04979215190885e-06
-4.87378970694614e-05
-2.63526475672073e-05
-3.08216380022404e-05
-5.29860898935303e-05
-3.44932403533182e-05
-3.34218164324938e-05
-2.89960384043159e-05
6.71430451673207e-06
-1.93472613929749e-05
-1.99451602343507e-05
-4.42200823404815e-05
-3.19667186073584e-05
2.24138741059379e-06
-1.19931742464501e-05
-2.59509062240966e-05
-1.53683134241649e-05
-2.37153494224115e-05
-4.39528172706701e-05
-3.29736119468665e-05
-5.54961757996749e-05
-4.88389924728369e-05
-6.90806336992328e-06
-1.94320922184711e-05
-3.22671299215418e-05
-4.85677220593814e-05
-1.1426771575981e-05
-2.98356674413688e-05
-2.35943294591076e-05
-3.31515687276798e-05
-3.25854608274354e-05
-3.05898701459511e-05
-4.54073144489527e-05
-3.0199696950252e-05
-4.5493309819497e-05
-4.19142862700327e-05
-3.09017701324767e-05
-2.40546663065764e-05
4.23419755207072e-06
-3.04960069645396e-05
-3.86728081295971e-05
-1.32586925733514e-05
-3.39295673093855e-05
-2.02170171696704e-05
-1.39945681864164e-06
-3.60616201745617e-05
-4.46182120064257e-05
-2.79953587338522e-05
-3.80664576263712e-05
-4.74870178162211e-05
-1.52764734003247e-05
-1.6912095068583e-05
-3.02533894453765e-05
-2.08449284042505e-05
-2.90263941289417e-05
-1.77158868994427e-05
-1.89025377694576e-05
-1.99578482878683e-05
-3.07545783774897e-05
-1.10849425851746e-05
-3.88881571556291e-05
-2.3255738182376e-05
-5.17865820557066e-05
-3.45852110793553e-05
-3.09277928644632e-05
-4.27724537735128e-05
-3.07445025660055e-05
2.11866036127762e-06
-3.81101155656068e-05
-2.98102412646157e-05
-3.095378171163e-05
-3.15105113170222e-05
-3.79741316378341e-05
-4.29405991882564e-05
-4.52029775977895e-06
-1.11652533949152e-05
-4.38957169526148e-05
-3.26457544004755e-05
-2.34833241062549e-05
-4.14553209545263e-05
-3.97275000943206e-05
1.0040124028779e-06
-2.99852338502066e-05
-1.20096440739234e-05
-5.06221582052825e-05
-3.38705864808571e-05
-2.90053930423291e-05
-1.20068037082597e-05
-5.57346704655894e-05
-2.55784227803893e-05
-2.72496596427635e-05
-2.76331689577078e-06
-2.18917568934119e-05
-4.71113349084342e-06
-6.84150300255036e-05
-5.14883872952883e-05
-5.7463381046732e-06
-1.22790328772109e-05
-5.7636703608858e-05
-9.98002515707181e-06
-3.27834980405546e-05
-2.56339951438783e-05
-1.84555522544079e-05
-2.53720182086102e-05
-3.09802114120019e-05
-2.90064772386619e-05
-3.6606942307053e-05
-2.63327694805198e-05
-2.3679291232793e-05
6.81272687191805e-06
-1.52798902495105e-05
-2.29484354642365e-05
-1.56125377028529e-05
-2.40099042204188e-05
-2.71252672359858e-05
-1.77867869136633e-05
-5.25827295104854e-05
-2.23674480426303e-05
-3.02605176081202e-05
-2.63736013466886e-05
-5.76410562702949e-05
-6.12790992652385e-05
-3.85318059175361e-05
-2.45174835052283e-05
-4.22667389844938e-05
-4.83615586844456e-05
-4.28815050219402e-05
-2.0462152198257e-05
-5.52454673042111e-05
-5.7972825039905e-05
-2.68828182382668e-05
-1.80740689014664e-05
-4.2636685962897e-05
-2.42562467570412e-05
-1.37977870548553e-05
-4.60874298114029e-06
-4.22097975079574e-05
-5.11426193112538e-06
-3.68531248205231e-05
-1.48291403545156e-06
-1.74334786595403e-05
-3.45686469128853e-05
-4.1821801009054e-05
-4.11712269919678e-05
-6.06706245785036e-05
-3.75457105634595e-05
-7.74377905264343e-06
-1.69091350651453e-05
-3.46474832422391e-05
-5.9799948078128e-05
-3.40260679410647e-05
-2.34564177760896e-05
-2.1176972366787e-05
-1.59760767031452e-05
-2.71688385425528e-05
-4.79362711479974e-05
-2.41608795015768e-05
-2.0305890331865e-05
-1.5782102889919e-05
-4.29155499812205e-05
2.5896860007059e-06
-3.29057033640528e-05
-1.950315885794e-05
-3.63713824903884e-05
-5.89310383029476e-05
-1.21503124086272e-05
-3.69788210447834e-05
-4.45999885055284e-06
-2.30024186426763e-05
-2.29116155471992e-05
-4.51902182942528e-05
-4.71051622580682e-05
1.61401168719724e-05
-5.84654590980258e-05
-5.11249688860837e-05
-1.81969605927879e-05
-5.38265048820372e-05
-2.57990933003667e-05
-2.35418474076361e-05
-2.90449815845463e-05
-4.51944820033769e-05
-1.29710889078685e-05
-6.88184581106357e-06
-2.23451877673674e-05
-1.29876871010736e-05
-3.90584381343294e-05
-6.33164043812662e-06
-3.06514291832115e-05
-4.05594024638202e-05
-3.37965759051188e-05
-3.57209903166612e-05
-1.59169202870224e-05
6.42814090671984e-06
-4.44056604438151e-05
-2.6214464799256e-05
-4.20718990928378e-05
-4.64070602169843e-05
-3.9994039165688e-05
-5.87122438966778e-05
-3.77911731950923e-05
-2.23934254893945e-05
-3.25483536296025e-06
-4.91803994110776e-05
-3.11250638296148e-05
-1.88610304567247e-05
-2.99018163936275e-05
-3.57040841966275e-05
-2.45140634405972e-05
-6.08914359658341e-05
-4.43018098819202e-05
-4.73249768766735e-05
-2.7680188957334e-05
-2.09041578770756e-05
-1.46059533713967e-05
-5.93900834829484e-05
-3.67156136543327e-05
-4.46572718057584e-05
-4.95162985075282e-05
-2.40982181697651e-05
-1.48504001001349e-05
-2.43020976186352e-05
-1.27932773217263e-05
-9.64755434510048e-06
-3.84668192724139e-05
-2.81882836283804e-05
-1.88891177809117e-06
-5.69448333977234e-05
-1.09867992169293e-05
-1.22716944370415e-05
-1.68431698997352e-05
-2.29553248856353e-05
-2.50312630933305e-05
-3.16836341181182e-05
-2.81619591152406e-05
-3.62968659200211e-05
-2.83871643984516e-05
-2.47773351448596e-05
-4.10518868591479e-05
-3.35087564078872e-05
-3.50535789424028e-05
-8.68459182567911e-06
-1.94904825648071e-05
-5.54049947368909e-05
-3.83882661991521e-06
-8.17033872335308e-06
-1.88288849294958e-05
-1.38408110653686e-05
-2.45926465849839e-05
-3.23196539954724e-06
-4.63295802299221e-05
-2.06626294351703e-05
-3.86075455683301e-05
-2.46439889872673e-05
1.23241717137568e-05
-1.36223275447385e-05
-4.69493082115955e-05
-1.36609200064696e-05
-1.13762181805155e-05
5.563030392444e-07
-1.89994470507641e-05
-1.04893466978159e-05
-3.54841979687155e-05
-2.74638399878098e-05
-2.25017941473488e-05
-2.23059634264522e-05
-1.90014662657009e-05
-1.42380822972253e-05
-3.23273064539079e-05
-2.12258250728641e-05
-2.70330423209596e-05
-2.69423691639174e-05
-2.35238005815086e-05
-3.71001236066158e-05
-1.22918498472673e-05
-4.77808195498288e-06
-2.42010602428604e-05
-7.21264914576764e-06
-2.08438888764789e-05
-1.75630649386682e-05
-8.48564491112426e-07
-2.64058555206368e-05
-4.58854573872089e-05
-4.37416466658072e-05
-2.27085050323091e-05
-3.95527508128654e-05
-1.30249095432941e-05
-3.25454962915909e-05
-4.4261896264938e-06
-2.27076161601791e-05
-3.40662539901707e-05
-4.60501513837731e-05
-2.41231897612464e-05
-7.11209580237329e-06
-3.13308917207501e-05
-2.54007415543828e-05
-9.8067678453978e-06
-3.68922112375722e-05
-4.05192897044021e-05
-1.98262299119815e-05
-4.45273329585411e-05
-4.53349613602463e-05
-2.40518408600611e-05
-4.79545301749842e-05
-4.34281904230044e-05
-2.19552797730216e-05
-5.26005229839987e-05
-2.75514880932265e-05
-4.91258768462459e-06
-1.25768272049289e-05
-3.16974428995196e-05
-3.14195345190296e-05
-3.32950814034336e-05
-1.43328301072555e-05
-3.98768039489309e-05
-1.45432190703485e-05
-3.968658204488e-05
-5.27249896594759e-05
-2.61381082012402e-05
-2.62110194969508e-05
-2.44065842177748e-06
-1.50604561999989e-05
-2.0448238639864e-05
-1.28342201167857e-07
-3.71114185982514e-05
-3.41059531145368e-05
-2.85960480185572e-05
-6.28657266900048e-06
-2.22787683480509e-05
-3.30589936872158e-05
-2.45130834200093e-05
-3.56031478473807e-05
-4.27372277300648e-05
-2.05522927518987e-05
-2.22511091952388e-05
-3.3639028934027e-05
-8.41939468178991e-06
-2.9626965546304e-05
-1.54946163084156e-05
-2.89447922940566e-05
-6.65536583477601e-06
-4.07272584172655e-05
-2.12255285532181e-05
-6.07614338742436e-05
-1.4642473248573e-06
-6.2446804617607e-06
-3.02487637870082e-05
-4.47736347145563e-05
7.25558297163864e-06
-3.52799444845736e-05
-1.57837900717277e-05
-3.05869300543682e-05
-3.60689821458353e-05
-3.75388842964944e-05
-8.14878817382237e-06
-3.26599623128949e-05
-1.04049676813135e-05
-2.55088756336826e-05
-1.11786326794996e-05
-3.31881935373133e-05
-2.12094916495365e-05
-6.95467503030001e-06
-5.65217497425902e-05
-3.35891378956421e-05
-4.87616489773119e-05
-3.87698183329768e-05
-2.00721760178492e-05
-6.36338012839812e-06
-3.99500180902178e-05
-4.13198198060888e-05
-2.86884454026107e-05
-1.81979566380191e-05
-2.19416643994956e-05
-3.45828036802909e-05
-5.85478665915436e-05
-4.35500338901066e-05
-3.59643916422697e-05
-3.72077359790428e-05
-1.83581093498174e-05
-1.09261159406455e-05
-1.9734371272114e-05
-3.58169976928751e-05
-3.0858750803866e-05
-4.24148276209301e-05
-1.8898926074077e-05
-3.33119623022815e-05
-4.09753014683166e-05
-5.90669250318706e-05
-4.36658265042381e-05
-5.95815991275248e-05
-4.64908460092356e-06
-1.14404771116533e-05
-5.22024022573973e-05
-4.44056751692652e-05
-2.02061284331846e-05
-1.43100248041462e-05
-1.11221833960214e-05
-2.29431476536719e-05
-5.22455128857421e-05
-4.1303649156799e-06
-3.78515378900172e-05
-4.09359096777045e-05
-3.82355801805036e-05
-5.00639693183709e-05
-2.48895453563435e-05
-2.73940992351754e-05
-2.92812795546588e-05
-5.43753322344167e-05
-1.61841390716988e-05
-1.73252765918249e-08
-5.82200858080029e-06
7.35770897869299e-06
-2.76465409584726e-05
-3.84342444957971e-05
-2.55858651520072e-05
1.01583604091405e-05
-1.06118488178557e-05
-2.38143073031986e-05
-6.20406565319089e-05
-3.14403842559014e-05
-8.51993676955174e-06
-5.15720717185303e-05
3.55274636390014e-06
1.63191367736314e-05
-2.08130165601922e-05
-3.58310476637039e-05
-4.37097123566795e-05
-2.10484647682296e-05
-7.19893263373519e-05
-3.12973138399907e-05
-1.95095008206021e-05
-3.83322069741859e-05
-3.64536948314748e-05
-3.78453089554317e-05
-2.95868792608101e-05
-2.62560752590479e-05
-1.17534998297113e-05
-1.70950979404663e-05
-3.56830242169e-05
-2.75979066017108e-05
-4.65844927275134e-05
-4.50338290812695e-05
-1.23663767848348e-05
-4.26661933536122e-05
-3.87058614971386e-05
-3.41695177347309e-05
-4.2558880465151e-05
-2.14596882564217e-05
5.48103979512784e-06
-2.28895481967571e-05
-3.94463217829176e-05
5.7854086669778e-06
-1.42565592313213e-05
-5.44344666880923e-05
-1.84130632120713e-05
-2.96914168426585e-05
-2.14228365866423e-05
-6.31416903811016e-05
-2.93143652009077e-05
-4.78510672404084e-05
-3.72183473199321e-05
-5.54725921551139e-05
-3.19855295286299e-06
-9.05831303073586e-06
-5.0714975099903e-06
-6.43680260836006e-06
-2.46577049906548e-05
-1.86859551532573e-05
-2.65556673906418e-05
-4.73765082147238e-05
6.20962900490055e-06
-2.91283509670007e-05
-4.44361423659439e-05
-2.21015981241805e-05
-3.42945538744771e-05
-1.7152476372025e-05
-1.33538849953774e-05
-2.20852793979789e-05
-1.86324530361941e-05
-6.31811940282e-06
9.20006694392505e-07
-1.16035639473669e-05
-4.70507034435408e-05
-3.57718517598941e-05
-1.38701738654058e-05
-3.99966938125882e-05
-2.53585435955088e-06
-4.10340590626776e-05
-4.2825562518691e-05
-1.62189761038516e-05
-2.85335624216409e-05
-3.91467708711816e-05
-1.61825249708292e-05
-1.89680135104222e-05
-4.80921971035987e-06
-4.07417919425377e-05
-1.81087262894528e-05
-1.6880353813714e-05
-4.02703600568065e-05
-1.50009862532753e-05
-3.50886074693989e-05
