# Supplementary material for: Research on computational propagation and identification of mine microseismic signals based on deep learning
Source: PLoS One. 2025 Oct 22;20(10):e0334641. doi: 10.1371/journal.pone.0334641 (PMC12543183; doi:10.1371/journal.pone.0334641)
Supplement: S6 Data — (ZIP) [file pone.0334641.s006.zip › 000100900000231.xlsx_0.txt_24.txt.txt]

-3.77117263899693e-05
-2.23320877159011e-05
-1.81032646918307e-05
-3.48330269159607e-05
-1.78702716277674e-05
-3.19577038437349e-05
-5.75526846956369e-05
-2.26050684454785e-05
-2.66662811336835e-05
-2.75122093940473e-05
-3.1915938518562e-05
9.98050848776108e-06
-2.30196749708349e-05
-1.81152092734087e-05
-4.95035630806823e-05
-4.04193778312206e-05
-4.18425041690975e-05
-5.36841716097377e-06
-4.09059996747314e-05
-1.50184512045618e-06
-1.80646050511049e-05
-2.71710853958788e-06
-2.47273325897962e-05
-1.57521058748189e-05
-4.46229103556654e-06
-1.60966398044785e-05
-4.41554150722201e-05
-1.71360367833865e-06
-2.06469017259915e-05
-4.739692400812e-05
-2.16728119181856e-05
-3.20858242226066e-05
-3.36581647225809e-05
-4.75915722006287e-05
-9.62122478068968e-06
-2.16803641944152e-05
-4.32094091725648e-05
-2.52519837658264e-05
-5.00878724681889e-05
-4.89048142575025e-05
-2.99412680820764e-05
-3.85832760282297e-05
-4.20171353119023e-05
-7.82528279158719e-05
-4.56070410773066e-05
-4.3638597177635e-05
-1.73912030103093e-05
-2.60287952092314e-05
-3.71416308088814e-05
-4.24533868590805e-05
-3.84820437297528e-05
-2.93867421418083e-05
-2.16650089689353e-05
-3.51963620043399e-05
-2.64133441535303e-05
-1.27959209035953e-05
-3.06441620271214e-05
-4.34507427728506e-05
-3.74087232116747e-05
-3.35162331499586e-05
-4.26414545092038e-05
-3.89778228683999e-05
-2.58481781030533e-05
-3.93978230959136e-05
-1.06330958124948e-05
-4.11362292756414e-05
-4.95901669262817e-05
-3.68387028358114e-05
-5.32807930797822e-05
-1.02906537912993e-05
-6.00136347743163e-06
-1.11967206496789e-05
-4.71285857982007e-05
-8.28074476748715e-06
-1.26240884136531e-05
-3.73462078078325e-05
-2.12000342427987e-05
-1.14374804378255e-05
-2.61558786781271e-05
-1.79467950791689e-05
-1.71344842330255e-06
-4.36614283293695e-05
-3.85660510369497e-05
-2.38970669785763e-05
-4.59104828332789e-05
-5.06172009379692e-05
-3.93004377603177e-05
-3.25332986514568e-05
-2.80077411936072e-05
-5.57891608556227e-05
-4.34043811535074e-05
-1.80958287448641e-05
-1.38583457990433e-05
-4.37685082810222e-05
-5.47819077231497e-06
-2.52595344144124e-05
-2.67010806865608e-06
-1.20258002894583e-05
-4.52014189892527e-05
-6.78745949881139e-05
-2.06209610897983e-05
-3.97746852032834e-05
-8.78646380796265e-06
-4.47696977690087e-05
-1.5763049871573e-05
2.106056631034e-05
-4.8000926874834e-05
-4.2710405059777e-05
-1.50692537071919e-05
-3.12107295467001e-05
8.52349009653392e-06
-6.28084884435718e-06
-4.75666943497758e-05
-2.68281338300967e-05
-3.57395254696261e-05
-2.31061241273669e-05
-1.98422709290019e-05
-2.99275101788856e-05
-1.42703862557839e-05
-2.33773544883599e-05
-2.55262496123809e-05
-1.36371308638612e-05
-5.22872562300827e-05
-1.06007497907187e-05
-2.29038202637077e-05
-4.77260451659451e-05
-2.94109777685052e-05
-2.26070219487304e-05
-3.03510440028394e-05
-1.29565044474769e-05
-1.59588251920342e-05
-6.4612321434441e-06
-1.40405289310697e-05
-2.62414851564268e-05
-3.62515575122354e-05
-2.57775308431926e-05
-2.4650202633468e-05
-3.38842357106851e-05
-2.46663357012753e-05
-2.26355445288275e-05
-4.46601856994851e-05
-6.71874493540078e-05
-3.04943900507827e-05
-1.88595852843035e-05
-2.64650364759235e-05
-3.00809085270785e-05
-2.75174257949396e-05
-3.58625438895754e-05
-2.34783552641995e-05
-1.517941063898e-05
-2.11388048591379e-05
-4.72532769634352e-05
-2.94418976687757e-05
-8.1367938470509e-07
-1.97370980033865e-05
-3.81281429314855e-05
-2.08046118495929e-06
-3.30010105710158e-05
-4.24044832341193e-06
-1.47514098144287e-05
-3.96090515826034e-05
-3.22272151731595e-05
-2.68332266399501e-05
-4.44762201712181e-05
-6.02589090066028e-05
-1.1736272307167e-05
-2.24771776460616e-05
-4.82077708725846e-05
-3.17902503240301e-05
-1.54611377685728e-06
-3.07720241234799e-05
-3.17976368061109e-05
3.47274633642311e-05
-2.91121318793987e-05
-5.18703840690537e-05
-4.37869741491382e-05
-2.29222688705854e-05
-2.17644438572394e-05
-1.97788045009784e-05
-1.6751884643127e-05
-4.58985194000273e-05
-1.59115620498206e-05
-1.98616406185994e-05
-4.85151089989766e-05
-3.84136986997253e-05
-2.73164523478928e-05
-4.19082218540962e-05
-2.64880591009404e-05
-5.70621205879044e-05
-5.2633918394769e-05
-3.27601440601829e-05
-2.11586835018748e-06
-2.03854433614833e-05
-1.10635022638276e-05
-4.5539627300901e-05
-1.06043782826705e-05
-1.05996769204206e-05
-5.47798886557664e-05
-5.11123258775077e-05
-5.69100370227035e-05
-1.15724082960135e-05
-6.36559505478619e-06
-2.01789876471673e-05
-1.71671346279726e-05
-2.5756948875818e-05
-2.28248555663637e-05
-3.34637341201332e-05
-2.62246771344075e-05
-6.95010655800401e-05
-3.43251578558471e-06
-3.43271557124363e-05
-2.7333454519518e-05
-3.94798642039306e-05
-3.57414737362644e-05
-1.88900367558129e-05
-6.10804695079074e-06
-6.27914969104177e-05
-2.84439888262303e-05
-3.22490601734128e-05
-3.86463239919131e-05
-5.4507854596539e-05
-3.71768055778094e-05
-3.63428965344646e-05
-4.06141803172538e-05
-1.78601566418153e-05
-4.84516107507432e-05
-2.11160012348637e-05
-4.01121564939829e-05
-1.1241074285889e-05
-2.5536984328899e-05
-1.75424631615294e-05
-2.45087430067975e-05
-2.6370106081036e-05
-1.10517766768841e-05
-3.60157833436223e-05
-3.85067431348272e-05
-1.91867937643249e-05
-3.37964127161383e-05
-1.46398139082842e-05
-3.19024488134327e-05
-3.00689789211452e-05
-3.50083270973158e-05
-3.66302959045719e-05
-2.41936067470885e-05
-1.32621671091776e-05
-4.51875837306385e-05
-1.07860087298143e-05
-4.07594456757808e-05
-1.28562241917727e-05
-4.35787764970416e-05
-4.7172986412544e-05
-3.01152583978255e-05
-4.0198605845615e-05
-4.24111244372228e-05
-4.21048384647814e-05
-6.42830666425775e-06
-4.04246456770207e-05
-3.62667709177281e-05
-1.81171165428897e-05
-3.19979363497366e-05
-2.0162650623848e-05
-6.21336383211227e-05
-3.94707564939697e-05
-1.7702085221758e-05
-1.34451516736437e-06
-4.53169602020594e-05
-3.53407369578975e-05
-2.99704453005819e-05
-2.70876765783924e-05
-4.76057863616565e-05
-2.00860424794534e-05
-2.72285627156898e-05
-2.46724606832203e-05
4.49709354468852e-06
-2.90112980394533e-05
-2.39592211278226e-06
-5.32091702606971e-05
-3.33141158593645e-05
-7.20163907076429e-07
-7.00000211050798e-05
-4.68921624770966e-05
-3.94184793741943e-05
-3.27156593168987e-05
-2.75625575544888e-05
-4.39532152780255e-05
-1.84764376620313e-05
-2.57831069981238e-05
-3.70114158916393e-05
-5.36335966307254e-05
-4.31986431660189e-05
-8.66371513264914e-06
-5.24978353784926e-06
-3.28487404339384e-05
-1.23160683289828e-05
-3.15687644478563e-05
-1.59538869294375e-05
-1.85867416693993e-05
-2.0456121004285e-05
-2.23530332375028e-05
-4.24371502266836e-06
-1.90891501882574e-05
-5.13992034708197e-05
-2.27703794569102e-05
-3.88148092044041e-05
-3.47092256147478e-05
-3.42894066241435e-05
-2.72373731353261e-05
2.03654105151403e-06
-4.97201335172576e-05
-3.72226527072112e-05
-3.28676797275801e-05
-1.25998281579892e-05
-3.03677178992215e-05
-2.22786115814606e-05
-1.91531372795378e-05
-3.28167271739294e-05
-3.53477097212227e-05
-2.36060516902842e-05
-1.76446093467732e-05
-3.6109295826297e-05
-2.8972117463397e-05
-2.68839641203639e-05
-2.36967072271935e-05
-4.07160737627116e-05
-1.5738830460792e-05
-2.43862272479523e-05
-4.96875130230997e-05
-1.05951620369863e-05
-5.10757275645064e-05
-3.82632481191857e-05
-2.733897261302e-05
-1.88554475751938e-05
-3.9628618016553e-05
8.51195137219238e-08
-1.44777208429536e-05
-4.27485376808006e-05
1.74615900259584e-06
-3.74945415111293e-05
1.13215039755699e-05
-1.85944828622246e-05
-1.81813650527452e-05
-4.55974933439802e-06
-2.48902709710303e-05
-5.34967936982291e-05
-2.33754985438382e-05
-2.24314689113823e-05
-2.31060601657123e-05
-6.8750669356249e-05
-4.72152806620102e-05
-1.51576683173518e-05
-3.52032490536708e-06
-7.54331639250316e-06
-4.41843938326742e-05
-2.94622294194259e-05
-4.20615370547309e-05
-4.62130785259044e-05
-6.70539794882521e-05
-1.67578570726162e-05
-2.9130232929767e-05
-2.45952665484158e-05
-3.87881546417064e-05
-4.68670401399663e-05
-3.6776836011892e-05
-2.20434747528619e-05
-3.07351911268912e-05
-5.37361037826821e-05
-3.65971139747716e-05
-1.3771852673482e-05
-1.06582164348505e-05
4.09249070146128e-06
-5.28423568711558e-05
-1.56364911412056e-05
-4.9094032524049e-05
-2.26754579836897e-05
-2.54634066497252e-05
-2.51406816297026e-05
-5.0807671765905e-05
-2.21873942194425e-05
-4.70156079913481e-05
-1.55203141268184e-05
-2.00260317324668e-05
-3.99578821893273e-05
-5.85814065864602e-05
-8.80413087170499e-06
-6.01713121636567e-06
-3.67664505560721e-05
-1.95597930834214e-05
-5.11102874496663e-05
-3.78561781072092e-05
-4.31812646602342e-05
-2.62898361226852e-05
-3.69722559308405e-05
-3.97261904083051e-05
-4.08857280437856e-05
-1.63963466976184e-05
-4.47266732450106e-05
-3.12762296289154e-05
-2.58831155246348e-05
-1.13067847211804e-05
-4.97431138751139e-05
-2.05150419862456e-05
-2.3279677478676e-05
-1.7649232176319e-05
-3.36513301256456e-05
-4.98797026884732e-06
-2.89134327115124e-05
-4.54351570292144e-05
-1.42475266153582e-05
-2.68560461943747e-05
-3.12264130714052e-05
-1.54673319015095e-05
-2.4880360622863e-05
-1.50110062395262e-05
-2.13068406349997e-05
-4.4130159822097e-05
-4.26480485300311e-05
-1.18155597338499e-07
-5.66118139252015e-05
-1.95163898042726e-05
-4.77309311454502e-05
-1.37415420460732e-05
3.38077599357995e-06
-1.00201005280905e-05
-5.0729509970523e-06
-3.48419726827743e-05
-2.99875411397704e-05
-4.49432537427415e-05
-1.65614571602723e-05
-7.83852800983997e-06
-3.01280217406534e-05
3.30523860806461e-06
-5.99891635159087e-05
-2.89268838707269e-05
-1.39623638492073e-05
-1.8964892218937e-05
-3.0340588856681e-05
-3.12824390670833e-05
-4.20393006795041e-05
-3.07949709150799e-05
-5.52632273338813e-05
-4.91679417843374e-05
-3.60263239526316e-05
-1.32199562405894e-06
-5.55689648927769e-06
-1.65026763781867e-05
-3.96533804354759e-05
-3.02629772271328e-05
-1.24872239523633e-05
-4.52624705666245e-05
-4.49206522518111e-05
-2.78517094148574e-05
-3.59626844390343e-05
-2.73469072310609e-05
-3.21381840431701e-05
-5.13883821409252e-06
-3.30007296612432e-05
-1.73335152344102e-05
-1.40353400826104e-05
-3.26753873351376e-05
-2.57351835931297e-05
-2.64398126826863e-05
-1.69050361592859e-05
5.26941813440558e-07
-2.02371188317798e-05
-3.73529348073756e-05
-2.05691644994901e-05
-1.08939170361073e-05
-3.28273821794229e-05
-5.45206387651303e-05
-4.75939798785333e-05
4.40976329557709e-06
-5.49251390697499e-05
-3.19745215574197e-05
-1.97750940073201e-05
-1.10662093361434e-05
-2.63865084810174e-05
-4.69374063400548e-05
5.87551474647435e-06
-5.94995743315802e-05
-4.72708613787678e-05
-7.37628345485364e-06
-3.05558923069245e-05
-2.00547679564166e-05
-1.84551039792661e-05
-3.80011079186452e-05
-2.5177546441618e-05
-2.33749750395908e-05
-1.19851800023371e-05
-2.28579118692542e-05
-3.75908295611416e-05
-4.02511084129281e-05
-4.03751319101207e-05
-2.48713276140483e-05
-1.37295993046317e-05
-4.38027639123426e-05
-4.39459647159218e-06
-1.09013045103588e-06
-3.68120408240167e-05
2.21182112298632e-06
-3.99124898516054e-05
-3.85455075545238e-05
-2.90029577493985e-05
-3.68930941219192e-05
-1.0254304046618e-05
-1.2751083226236e-05
-4.12266622277775e-05
-1.86145867820522e-05
-3.03836976196301e-05
-2.92260109738494e-05
-4.31199579536951e-05
-3.45052274524719e-06
-2.52955572616358e-05
-3.99774568337301e-05
-1.71711909489352e-05
-3.57000490985568e-05
-4.32999817948358e-05
-3.71800193025188e-05
-4.37894437839639e-05
-2.68240537155787e-05
-2.82531259400651e-05
-1.03465659306715e-05
-3.97400092000727e-05
-4.43114957154464e-05
-1.89392105453758e-05
-3.96581341192169e-05
-8.2276126934734e-06
-3.56077004529607e-05
-3.7466011369898e-05
-3.15254241174622e-05
-6.36019956139603e-06
-1.14125716957793e-05
-2.63159270409349e-05
-1.01053777521089e-05
-6.20675265620199e-05
-2.55942142021809e-05
-2.66546138516984e-05
-2.57836196321101e-05
-3.24262818740029e-05
-3.697881368235e-05
-5.53171326845033e-05
1.20267311045896e-06
-2.81589168070313e-05
-2.29454154331465e-05
-6.76114725552188e-05
-1.83816811832192e-05
-2.66223088511935e-05
-3.35837247036117e-05
-3.11023332681401e-05
-3.84331233825934e-05
-3.86028564438637e-05
-3.57471576887921e-05
-6.5660376073768e-06
-2.26814511620804e-06
-2.03227558391382e-05
-1.06576034433294e-05
-3.41724446192371e-05
-5.09497858898242e-05
-1.98928565626542e-05
-2.28772050364705e-05
-2.13726909971911e-05
-1.64747517628924e-05
-3.93130454129399e-05
-2.57080607207428e-05
-3.61667276201955e-05
-2.11506748440988e-05
-2.17252823641185e-05
-2.93781693973715e-05
-5.27307512944168e-05
-1.41369181544665e-05
-2.99855658214856e-05
-2.52379395783981e-05
-2.89837408946307e-05
-1.89939699779691e-05
-3.94403033167383e-05
-2.64544865239161e-05
-1.12461038044181e-05
-3.27084113254402e-05
-1.72511704025213e-05
-2.33658201545724e-05
-3.53047420402326e-05
-3.04111933032818e-05
-3.08713994431705e-05
-5.08390371795823e-05
-1.99151158511822e-05
-1.70408944877802e-05
-1.23897953107607e-05
-3.52212172600683e-06
-2.39032826073803e-05
-1.46319428038929e-05
-2.1370079442341e-05
-2.67986626172931e-05
-4.08620023992039e-05
-4.03955509648645e-05
-3.532925858673e-05
-1.57871583863613e-05
-2.85290828543854e-05
-1.45305669339962e-05
-4.13352635062625e-05
-1.05409955163046e-05
-8.53815871210158e-06
-6.28467963801915e-05
-1.76058489533116e-05
-2.70012301182223e-05
-2.78501285724017e-05
-1.93265718476474e-05
-3.14727821399977e-05
-3.84786031236235e-05
-1.94522658069769e-05
-3.56362814210431e-05
-2.2720467253685e-05
-9.94739803881719e-06
-6.53593565074846e-05
4.96920450642222e-06
-3.30865951840361e-05
-3.614813622994e-05
-6.65976445718763e-05
3.18007870015205e-06
-3.73299119331943e-05
-4.79633046170546e-05
-2.24600149194009e-05
-1.92345726452138e-05
-5.33396237818181e-05
-2.72621943516793e-06
-3.36965331156594e-05
-5.45066952430238e-06
-3.15699777229053e-05
-1.75956953041354e-05
-2.19595047203192e-05
-1.56471844706202e-05
-2.15597732257888e-05
-2.04541779166804e-05
-2.5392224164004e-05
-2.57951907827052e-05
-5.97133581284725e-06
-1.92963728024183e-05
-2.26953326920697e-05
-2.72357881959569e-05
-8.06152195572616e-06
-3.30624999398266e-05
-4.55626330615601e-05
-3.54100236726732e-05
-3.12927564119631e-05
-2.10919667355373e-05
-2.09949333067914e-05
-3.05070259322298e-05
-3.7010010406878e-05
1.59491711360789e-07
-3.42557784628947e-05
-3.37122684725252e-05
2.69295325321839e-06
-1.93334038591702e-05
-2.41085182640092e-05
-4.64196567584793e-05
-2.47492001962312e-05
-2.99003879351337e-05
-1.87145792306369e-05
-1.59471923748959e-05
-4.76194430102775e-05
-3.44910111362186e-05
-3.23456375166587e-05
-3.00167942818216e-05
-4.20595251971486e-05
-3.92110035277886e-05
-3.60527498426377e-05
-3.46855850160052e-05
-1.83869856586323e-05
-1.33192093226724e-05
-2.38628630380357e-05
-5.28242612349487e-05
-1.3328343389182e-05
-2.3054240821709e-05
-3.29305700103126e-05
-4.00808585868025e-05
-2.90933832606615e-05
-5.46579490635936e-05
-3.15115943272949e-05
-8.62708737853568e-06
-6.61896691421702e-05
-4.79657846899573e-05
1.3168481334141e-05
-2.0024181842397e-05
-4.37146906966544e-05
-2.52388227833077e-05
-1.28173184470171e-05
-3.16316044317197e-06
-4.29450950097651e-05
-3.6850637136348e-05
-4.23627747462933e-05
-3.12716895033494e-06
-5.78668421868113e-06
1.5698370478319e-05
-3.15577053984779e-05
-3.45431480015112e-05
-3.41131659113494e-05
-4.62929632698013e-05
-2.12565462551749e-05
-2.65597255763702e-05
-3.57555472610584e-05
-8.12891381089874e-06
-4.54045207520472e-06
-4.93104680949243e-05
-1.72121993487858e-05
-9.77622335105092e-06
-2.55434471066215e-05
-5.26326667949415e-06
-2.8191521946844e-05
-2.80332265113998e-05
-2.26010358023034e-05
-3.47105418254787e-05
-2.35871191566329e-05
-3.33417806234338e-05
-1.78153801416596e-05
-1.06956004467725e-05
3.98558922517056e-06
-5.51283344371714e-05
-3.53480612379679e-05
-4.0130779080407e-05
-4.04771997900606e-05
-1.79778031760453e-05
-1.50507368248871e-05
-3.87553962490104e-05
-2.02648203637176e-05
-2.37608080864777e-05
-1.85953683053861e-05
-9.46122256418944e-06
-2.81674865445354e-06
-4.47345472889084e-05
-4.46628840253615e-05
-2.15150991518407e-05
-3.59668263001621e-05
-4.18284821259428e-05
-5.38421836954269e-05
-2.10405061560099e-05
-3.38504450041346e-05
-2.79945327979833e-05
-4.42756933897106e-05
-2.39826048225238e-05
-3.58785370259535e-05
-7.15110939026482e-06
-2.99770069206644e-05
8.82716561459473e-06
-6.69010415539335e-06
-4.42810760753305e-05
-4.12010377966614e-05
-4.53609278717015e-05
-3.59295614489154e-05
-3.67794501968072e-05
-3.79112586455907e-05
-1.20618291617996e-05
-7.89606258751483e-06
-1.42913755443659e-05
-1.86214760434638e-05
-2.09813734759515e-05
-1.61016533579276e-05
-5.62740761823236e-05
-1.92790578126076e-05
-1.63012046011981e-05
2.28640018911612e-06
-9.49831306638636e-06
-1.30141446136296e-05
-1.48176446206798e-05
-5.37746797672654e-07
-4.67214107254732e-05
-2.8456211927978e-05
-1.52040461626731e-06
-2.54322976928023e-05
-3.03314558078198e-06
-1.66656416052822e-05
-8.60659584470216e-06
-6.43505448309548e-05
-5.09852758236054e-05
-3.49957884474839e-05
-6.49684327293773e-05
-3.08796974775329e-05
-4.28609164396784e-05
3.87564043066246e-06
-2.57110296042425e-05
-3.61339708501383e-05
-5.88526458129366e-05
-2.84540980011731e-05
-2.24045456887398e-05
1.87196516723803e-06
-2.60744899417096e-05
-4.96509713099541e-05
-2.35218512236717e-05
-2.47009918511042e-05
-5.33159144452155e-05
-4.11832973737107e-05
-3.61652694483237e-05
-5.56924148415115e-06
-2.26589820674752e-05
-3.43521886633559e-05
-1.11420636731385e-05
-2.72704543023829e-05
-1.50960245015036e-06
-2.64102342571212e-05
-1.67209270068214e-05
-2.40685410251709e-05
-3.56580490490933e-05
-1.89717971269633e-05
-1.88827624673253e-05
-5.31218283335725e-05
-2.37375449384747e-05
-3.96245543065491e-05
-2.33859143141477e-05
-4.47298608373254e-05
-1.96780197795698e-05
-6.77931200757677e-05
-5.60623745742712e-05
-4.19057443511005e-05
-3.39667198671154e-06
-3.75763168097456e-05
-2.36076858155704e-05
-5.11937465531819e-05
-2.50877394903711e-05
-2.23660823913316e-05
-6.72802596557804e-05
-2.18595197594575e-05
1.43520539638699e-05
-1.87642501839884e-05
-4.02989546513733e-05
-2.38704833550977e-05
1.67131390319651e-06
-1.77848777044066e-05
-3.32230867269675e-05
-1.97807547551927e-05
-4.17123042880547e-05
-2.11528787928736e-05
-7.33198124152173e-05
-3.21688339543193e-05
-2.20273711196189e-05
-1.81641524864722e-05
-3.64614557233894e-05
-2.26473735705618e-05
-5.69749393541142e-05
-5.25277565055052e-05
-3.24672543381651e-05
-2.36259786363093e-05
-1.9167029281921e-05
-5.05250113006896e-05
-4.60416463054424e-05
-1.39264371836395e-05
-3.32291840772024e-05
-1.9195717758553e-05
-3.95510465976946e-06
-3.57880853485988e-05
9.13742270790347e-07
-2.25744141242532e-05
-4.81563555323577e-05
-2.75126812855188e-05
-1.45630366966689e-05
-2.55642083560795e-05
-3.18528505022551e-05
-1.92850406252094e-05
-2.87424889675556e-05
-1.64815454608504e-05
-2.35953334847196e-05
-4.30915996693217e-05
-7.65798549987931e-05
-5.30007190406317e-05
-1.79311687589889e-05
-3.80410826249748e-05
-3.58627077337727e-05
1.13441789545742e-06
-2.21562276047218e-05
-3.81762339334762e-05
-4.55342107094495e-05
-2.00140941313597e-05
-1.1930697424033e-05
-2.79369504536003e-05
-1.2797475233098e-05
-2.47570304422527e-05
-3.93581125954067e-05
-3.09509435613461e-05
-3.52561644923796e-05
-4.20978784864089e-05
-3.63945458799704e-05
-2.05909108454064e-05
-4.23956902172336e-05
-1.95877867601003e-05
-1.61080144464065e-05
-2.41264543406161e-05
-7.75823607562678e-06
1.32210193128767e-05
-2.14936078543262e-05
-1.87149982321732e-05
-2.09761039098314e-05
-3.88037041458274e-05
-4.32697715959103e-05
-3.33785799191818e-05
-4.34036993083455e-05
-5.14826216046925e-05
-1.67385556800015e-05
-1.87669633746991e-05
-5.87166074970009e-06
-2.52531562960323e-05
-1.24042505641097e-05
-3.13691456133834e-05
-1.69236668746637e-05
7.55587447683934e-07
-1.51518205018733e-05
-2.47294154786647e-05
-2.0044830113473e-05
-5.600401103734e-05
-3.27485270970454e-05
-5.20131517952698e-05
-1.30039499225336e-05
-4.64484602484056e-05
-1.72941794948414e-05
-2.42412683707206e-05
-6.77152095506883e-06
-3.6665962816572e-05
-3.35535142290831e-05
-1.86904143515518e-05
-4.47345372870598e-05
-2.43546088277079e-05
-4.48837075829686e-05
-1.50883685155477e-05
-3.29489410669093e-05
-1.52106890258438e-05
-5.57803171319067e-05
-3.29888777642058e-05
-3.3551425579161e-05
-2.98127824366265e-05
-3.1688481055344e-05
-3.32937683123189e-06
-1.86152951236075e-05
-1.95739559924684e-05
-3.10840317886362e-05
-3.43008462952689e-05
-4.23389221964359e-05
-3.37014234859086e-05
-3.65199263121248e-05
-1.55931956876908e-05
-2.7832200114909e-05
-1.38624985677032e-05
-1.32312412554709e-05
-3.74397761596472e-05
-1.27258266317596e-05
-1.28890542949827e-05
-4.27625513743869e-05
-2.90933689817621e-05
-1.53173011844735e-05
-2.16404336555183e-05
-1.39495492544567e-05
-1.48755894562502e-05
-3.06568340844063e-05
-1.9621700023585e-05
-3.68545682227776e-05
-2.38014648837955e-05
-4.19587024794111e-07
-3.4352625815701e-05
-1.98800525358541e-05
2.78852316765586e-06
-3.27694855876777e-05
-2.99195683288351e-05
-3.06074217585682e-05
-2.75549028711961e-05
-1.49324512286077e-05
-4.11275155424185e-05
-9.44762692080583e-06
-2.35654795094989e-05
-2.74825771560393e-05
-2.04047840245903e-05
-8.54925666742505e-06
-3.5530106745698e-05
-2.25662189722254e-05
-2.51347116971999e-05
-6.05937618755173e-05
-6.82842888287814e-06
-2.48729907414436e-05
-4.00380029989935e-05
-2.84691881942582e-05
-3.81863759132272e-05
-2.11812074345542e-05
-3.70393592091007e-05
-1.49109322466204e-05
-3.28059688086964e-05
-3.88509272650767e-05
-1.90803372314341e-05
-2.15185907761839e-05
-2.67687687558156e-05
-2.83746467452062e-05
-2.83474541127545e-05
-3.28702053713256e-05
-1.45334276772936e-05
-4.50541364599864e-05
-3.75467253512444e-05
-3.53257675158941e-05
-1.26729448471417e-05
-9.61129556930413e-06
-4.9103506456216e-05
-4.60821007053563e-05
-5.19219239934168e-05
-2.73459386005508e-05
-8.46067642637673e-06
9.2164634329996e-07
-3.29918749601885e-06
-4.13225012621352e-06
-1.40319910785178e-05
-4.23014733346615e-05
-1.27681569664408e-05
-5.31211026750193e-05
-6.82407623130182e-05
-2.5913891473882e-05
9.95339079752446e-06
-1.43819932629111e-05
-1.79916103617055e-05
-3.36357601973083e-05
-2.12954083623176e-05
-4.19393102917206e-05
-1.55473691948781e-06
-6.6022825986399e-05
-2.94322528992944e-05
-4.60453264620792e-05
-2.78549135320003e-05
5.97273611677085e-07
-4.01901166408225e-05
-1.60605960600052e-06
-3.40391307410357e-05
-1.70478231077988e-05
-3.05491476690024e-05
-3.15494082940438e-05
-1.07488051376519e-05
-1.74962838847827e-05
-4.32883901642847e-05
-1.28217209752141e-05
-3.31464665722675e-05
-4.72059267545878e-05
-3.90866569890656e-05
-6.10873281853023e-05
-4.08303139326272e-05
-4.18203197040345e-05
-5.03465059783606e-05
-2.30009143457331e-05
-2.59966054297437e-05
-3.76356950374621e-06
-2.65111491024305e-05
-3.5507454613677e-05
-1.02201516083118e-05
-2.33104304573881e-05
-3.17128268424636e-05
-4.3861091704469e-06
-1.36198847600414e-05
-3.23775650247818e-05
-6.00908589684176e-05
-6.70294272091549e-05
-5.02763156687288e-05
-4.0395144989444e-05
-1.25918547154339e-05
-1.02829386513416e-05
5.56554618521978e-06
-4.26109821855e-05
-4.8174984037355e-05
-1.69631857748847e-05
2.1196608360151e-06
-1.41393893665107e-05
-1.33464117096099e-05
-3.48205414000775e-05
-1.11074834755381e-05
-2.32465962453506e-05
-7.30319343327846e-06
-2.06357178283601e-05
-6.49248421666964e-06
-1.52230078000397e-05
-3.91048937061473e-05
-3.40157557831389e-05
-3.48187093586985e-05
3.57600798090098e-06
-3.21736850480232e-05
-8.80087727959036e-06
-5.05662597996547e-05
-3.70723370190105e-05
-2.30767567519594e-05
-4.51894922094263e-05
-4.13238344093511e-05
-1.32791119461094e-05
-1.48244284895086e-05
-2.92573161772287e-05
-4.97915261410345e-06
-5.02312355873959e-05
-1.05865384166088e-05
-3.30009516566538e-05
-1.47618166871779e-05
-2.02226692805677e-05
-1.54065868899864e-05
1.80128237731918e-06
-1.44882079225304e-05
-3.09070853610297e-05
-3.73397939584845e-05
-5.24569644213292e-05
-4.08527513304607e-05
-9.12982859802801e-06
-3.2844343451503e-05
-4.28412044372559e-05
-1.43544211362944e-05
-1.40410079561391e-05
-1.82675279127415e-05
-4.54074425918366e-05
-3.5341120574556e-05
-1.49216304069384e-05
-3.68811072388627e-05
-3.19131802063038e-05
-3.54742874984194e-05
-9.40111331822381e-06
-3.09597228623693e-05
-2.58625964279627e-05
-2.48344976717555e-05
-3.91838486374404e-06
-3.8831165614573e-05
1.04238668139559e-05
-4.51906289473995e-05
-6.41626458791872e-05
-1.67030907856274e-05
-2.22077958438414e-05
-4.99061909249848e-05
-2.79888734436657e-05
-2.92061690008772e-05
-3.34616626515558e-05
-2.40905559176329e-05
-4.5919477277399e-05
-4.55233942723167e-05
-1.31612639348837e-05
-5.25600322304479e-05
-1.75873421762314e-05
-4.46312672720425e-05
-3.76599515479134e-05
-1.3681762872995e-05
-3.06351911214358e-05
-1.92850677788863e-05
-3.61880554010131e-05
-3.05373661757164e-05
-2.94931753142247e-05
-1.74350345239226e-05
-2.42650008946863e-05
-1.69783693735252e-05
3.57085044158083e-07
-1.73177810354269e-05
-2.87280437696067e-05
-1.49894019988411e-05
-2.27462611273266e-05
-4.88135391656234e-05
-4.29931513009718e-05
-1.01718864031566e-05
-9.08746477847782e-06
-3.47367527354115e-05
-2.48482957174247e-05
2.74207265981546e-06
-4.44878499854591e-05
-4.1224467918764e-05
-2.25797170960693e-05
-5.03480270513103e-05
-2.50473441160583e-05
-1.85678399496361e-05
-2.09144725353305e-05
-3.79947376124614e-05
-6.73081622696257e-05
-4.70930631226135e-05
-4.10468865001424e-05
-3.42525991649114e-05
-9.39102019975922e-07
-5.20033730008128e-05
-7.16140993029746e-05
-3.07312983431271e-05
-1.95331267781165e-05
-7.07658705192075e-05
-4.28167246001542e-05
-3.51914847023272e-05
-6.47771115972809e-05
-2.55131546015002e-05
-1.36350912381419e-05
-1.42662288518556e-05
-2.98011377811324e-05
-5.69517099699241e-05
-2.13930307189065e-05
-4.80684488481151e-05
-2.68379269582911e-05
-3.48807310388325e-05
-5.28786637149588e-05
-2.67555397516496e-05
-1.66512620591066e-05
-2.56987893939404e-05
-3.41551001229369e-05
-3.56526116372568e-05
-1.3542537044915e-05
-4.9883931195656e-05
-3.09247362306505e-05
-2.10138630930558e-05
-1.01071817844188e-05
-3.04683577555589e-05
-3.83075312794254e-05
-3.03934563639838e-05
-6.22322736386298e-06
-3.73008491838485e-05
-6.20182757061665e-06
-1.67200242788054e-05
-3.14585984423832e-05
-2.30183989919926e-05
-1.5230687373605e-05
-2.18109527447939e-05
-2.19864275480997e-05
-1.27151903945017e-05
-1.93912809015406e-05
-1.71638380848754e-05
-4.89040250814385e-05
-2.56812067357379e-05
-1.64918852310276e-05
-2.26306177071752e-05
-5.57074787071357e-06
-4.15930719873429e-05
-5.86375389978219e-05
-2.73808889041604e-05
-4.52025864292796e-05
-1.71092636471929e-05
-5.24913319672388e-05
-2.26400343544949e-05
-6.02376831670549e-06
-9.00375366864174e-06
-2.01927930819733e-05
-9.13359813787007e-06
-2.83452148364924e-05
-2.2924611933468e-05
-3.56573503333707e-05
-2.17388455999485e-05
-3.27246166799082e-05
6.6910663640083e-06
-1.20639887537212e-05
-4.12212819729955e-05
-2.07131302618115e-05
-4.68126240628115e-05
-5.84897949971263e-05
-1.39004945281955e-05
-3.26477918289407e-05
-5.35159741148054e-05
-2.5098536735268e-05
-3.33718958969506e-05
-1.41279101303832e-05
-4.37316044747747e-05
-6.40475627304989e-05
-3.24154540441832e-05
-4.20579302486206e-05
-3.33941466776683e-05
-1.71054700024884e-05
-4.00389046014106e-05
-5.03411103854491e-05
-1.80812120805125e-05
-1.74391224077447e-05
-3.24247103960345e-05
-4.85549308718493e-05
-3.04147516073676e-05
4.29744289312875e-06
-2.3135627626596e-05
-3.9413044004309e-05
-1.41961797107909e-05
-5.41684126420929e-05
1.96747877023684e-05
-1.00422082305693e-05
-6.95834145200056e-06
-3.56638998781186e-05
-2.32309378667787e-05
-3.37347032767504e-06
-2.52422091445845e-05
-3.87110324522123e-05
-1.6725937445773e-05
-3.89812581903477e-05
-4.40623743456514e-05
-1.80893893063194e-05
-2.99609452279911e-05
-1.20111627508969e-05
-2.5478077505973e-05
2.28030782900691e-05
-1.71320589950041e-05
-3.05608795489093e-05
-4.29503110375802e-05
-2.98560094189552e-05
-2.78476020516169e-05
-2.55037081931222e-05
-3.85803915653763e-05
3.40140590523595e-06
2.05110267444591e-06
-4.09694788854564e-05
-4.73441198101074e-06
-2.4205524349071e-05
-4.03476367797018e-05
-2.82428152399926e-05
-8.24900430384389e-06
-2.09486138955369e-05
-1.24865039180715e-05
-2.67391141356114e-05
-9.32032973047145e-06
-2.44995032462489e-05
-2.868440366167e-05
-3.18214196605561e-05
-3.26045454163914e-05
-1.73735297823806e-05
-2.72884271480649e-05
-5.72731141869978e-05
-3.08388067622356e-05
-4.42429631837764e-05
-4.03256663981944e-06
-1.45100182800775e-05
-3.06239154276373e-05
-2.25176098822235e-05
-2.40822730382182e-05
-1.65105211597237e-05
-1.89757040823041e-05
-3.04862724541144e-05
-3.87027594502744e-05
-1.95605084418822e-05
-1.60608013902541e-05
-3.23087587772053e-06
-1.50995407847415e-05
-1.41209080806198e-05
-2.15910167361543e-05
-3.4589384912627e-05
-5.51803812557445e-05
-3.10215344747657e-05
-3.7606734539574e-05
-4.61912925669761e-05
-4.81504499261742e-05
-3.93840396997559e-05
-1.27785074840933e-05
-3.59613842963315e-05
2.7347596485767e-05
-3.15250837946041e-05
1.57681718533641e-06
-3.79606925076004e-05
-1.46386941586113e-05
-1.27510095036225e-05
-3.84930577869641e-05
-3.58149805449456e-05
-4.56451346426368e-05
-8.80366385069021e-06
-3.27579224578553e-05
-1.50840716392222e-05
-3.94118596749637e-05
-4.33882670954501e-06
-2.95451021916275e-05
-4.4443392696993e-05
-2.59228385289455e-05
-5.20426886573002e-05
-3.45498877289344e-05
-3.11862755144186e-05
-3.55532442838706e-05
7.7666245869653e-06
-1.17828204625992e-05
-2.10896877819001e-05
-2.16990397556261e-05
-2.93524691494896e-05
-1.92385647766881e-05
-2.554473372714e-05
-6.30796628961144e-06
-3.3521527278321e-05
-5.89794817770314e-06
-5.91045675552122e-06
-2.49724534220036e-05
-3.54221166446193e-05
-3.40582798729504e-05
-2.62912724022726e-05
-2.3377844949911e-05
-1.86316869125354e-05
-2.73785844969835e-05
-1.62336906653953e-05
-3.34354648119232e-05
-3.56731933074014e-05
-3.15447297369373e-05
-2.34576071939775e-05
-4.9638340102796e-05
-1.95735814477478e-05
-7.25539495575764e-06
-2.52406733672624e-05
-2.29626918337869e-05
-3.32077550244605e-05
-3.47818605154875e-05
-5.33569748848139e-05
-7.18972209934871e-06
-3.52015351372888e-05
-1.12588932775852e-05
-3.21678960996791e-05
2.05329937709158e-06
-3.06377841024549e-05
-2.81282511223457e-05
-5.26105024888071e-05
-2.15521041571199e-05
-2.59649806426276e-05
-7.19551217567356e-06
-7.27114685321967e-06
-5.46348031101783e-05
-4.81267481928675e-05
-1.62402286437557e-05
-3.50125812270789e-05
-3.54191319284431e-05
-1.94497581836686e-05
-5.44414067681617e-05
-2.18987509291384e-05
-1.07346574760653e-05
-1.5704408287214e-05
-2.25863735956093e-05
-3.64152528478426e-05
-3.02250251665177e-05
-3.46903967934669e-05
-3.46260715128977e-05
-7.73610725360059e-06
-1.98440551043554e-05
-1.88635113191457e-05
-4.23478735483337e-05
-1.55938488061583e-05
-4.32563339003633e-05
-2.04096363698253e-05
-2.40172545107239e-05
-1.74941381742641e-05
-3.05832393699921e-05
-3.93328255330075e-05
-3.61983636905881e-05
-1.81252682836441e-05
-3.66973325506451e-05
-2.6503439535758e-05
-2.86033441503719e-05
-2.82640967470446e-05
-2.22037431070687e-05
-4.40289838463361e-05
-3.73109470795707e-06
-5.53061797876137e-05
-3.02089105977115e-05
-2.78626081522071e-05
1.72757518036943e-05
-2.75401673016585e-05
-2.4107121233105e-05
-2.47188182052236e-05
-3.16857873006621e-05
-4.66902638324771e-05
-4.70245225674969e-05
-3.16401073350565e-05
-3.72743159726952e-05
-3.08652977837627e-05
-3.44405929105444e-05
-4.17758862376239e-05
-3.47808954359645e-05
-5.9327341920986e-05
-1.74668315674273e-05
-4.44172561242626e-05
-4.04881863406403e-05
-5.7263467864475e-05
-4.30692326028658e-05
-3.18150690865387e-05
-2.50538402761017e-05
-1.32588281292365e-05
-1.81816803864638e-05
-3.20557041215442e-05
-2.23341944644073e-05
-2.87394810625527e-05
-6.51401408002731e-05
-4.00713957703237e-05
-4.61495019612912e-05
-3.55995442387729e-05
-2.83133714959865e-05
-2.2226938586373e-05
-2.52782809331126e-05
-4.02556465787506e-05
-4.04658562573039e-05
-3.40786285347126e-05
-3.2992961937705e-05
-3.9375292202714e-05
-3.61901876489715e-05
-3.64655440642246e-05
-4.20431655167484e-05
-2.98774928849033e-05
-3.17015656259616e-05
-1.572408333917e-05
-1.68375391856664e-05
-1.51682710984094e-05
-2.09424147144731e-05
-3.17635918613242e-05
-2.99855034869438e-05
-3.70034519967774e-05
-1.4982086588699e-05
-1.29009979950744e-05
-1.30864098441933e-05
-4.58787712318486e-05
-3.99635902985406e-05
-5.21159190451925e-05
-2.41243064188742e-05
-3.57809428280135e-05
-1.79393660666564e-05
-2.03577606571919e-05
-4.43470121043035e-06
-2.12096700425344e-05
-4.79376698901354e-05
-2.13377858649269e-05
-3.41194576765043e-05
-2.14888473786276e-05
-4.01905079765738e-05
-6.03103007802885e-05
-3.06133440583622e-05
-4.22378955035789e-05
-3.0738200897294e-05
-3.7194728904519e-05
-4.25230998338467e-05
-3.87200742411843e-05
-4.53213601985735e-05
-1.53914000047201e-05
-3.79309295718644e-05
-6.5628207722228e-06
-1.31557034928105e-05
-2.67835346257485e-05
-3.37726490423807e-05
-4.31450240081135e-05
-4.06830108828878e-05
-3.76327066548727e-05
-1.65117812507625e-05
-2.1702543625391e-05
-2.86862611024262e-05
-1.85973783314723e-05
-1.00614318907184e-05
-1.84815737333792e-05
-2.81486146395356e-05
-6.42996657083157e-06
-1.30072037972317e-05
-5.3485759788085e-05
-3.88886946427685e-05
-5.27283874357176e-05
-1.58154979673546e-05
-4.43819139866342e-05
-4.39614288719931e-05
-3.00851451209267e-05
-2.69270956367421e-05
-2.60450912662948e-05
-3.69060057112225e-05
-3.1104686149108e-05
-1.7925261568779e-05
-2.82072720325613e-05
-2.87921242071558e-05
-4.37192631496586e-05
-2.82876266307554e-05
-5.40078652899275e-05
1.3563514214611e-06
-1.8989168394447e-05
5.02289363151913e-06
-2.16972736167568e-05
-2.18653026960939e-05
-2.63258989587654e-05
-9.15742160758788e-06
-2.44321379088945e-05
-2.87805641332506e-05
-8.58562390739978e-06
-7.29067160843337e-06
-1.30017744094128e-05
-3.82042680962282e-05
-8.09204739816246e-06
-3.97773017032072e-05
-4.71076009556764e-06
3.28874249421491e-06
-1.49866117675653e-05
-3.72508480430566e-05
-1.3036559235592e-05
-3.05905009455782e-05
-1.93379221354054e-05
-2.60246414396624e-05
-4.29237893240162e-05
-1.98437829001989e-05
-2.95107151266375e-05
-1.79975148564462e-05
-2.75460084532599e-05
-2.76470521851792e-05
-4.47728099699865e-05
8.79085650082568e-06
-2.18293730709774e-05
-1.50073803152183e-05
-6.73277691828499e-06
-3.88408425975265e-05
-4.51649444726223e-05
-4.3184981918245e-05
-6.2584804728532e-06
-4.89389868791623e-05
-5.31468682324425e-05
-2.31969170517809e-05
-5.66939865208538e-06
-4.99311198393885e-06
-2.96870464285753e-05
-1.60229023484029e-05
-1.88454321402479e-05
-4.16917043377472e-05
-3.28718641210391e-05
-2.48824792609506e-05
-1.7612139991461e-05
-5.16979417921035e-06
-2.8507300329232e-05
3.14165163211925e-06
-7.72086599435456e-06
-1.69090013059889e-05
-3.95402987033336e-05
-6.026957585599e-06
-4.42323228325918e-05
-2.65066962604573e-05
-6.2308937428046e-06
-6.50906936598758e-05
-1.81211081408203e-05
-2.00977709492966e-05
-5.39101725902979e-05
-4.0975691835399e-05
-2.88601316795434e-05
-3.52769068208378e-05
-2.4539760921214e-05
-1.68278945846561e-05
-1.08045628643767e-05
-4.61549024050637e-06
-5.7967422475794e-05
-1.757758142905e-05
-6.20506267913908e-06
-3.71393636862178e-05
-6.11327866340281e-05
-4.35064268730052e-05
-1.85063022607739e-05
-5.29425510803269e-05
-4.18438161727532e-05
1.70095679899668e-05
-3.29933240954786e-05
-7.89785876413974e-06
-1.14718547287142e-05
-2.89384100441136e-05
-1.97260198639431e-05
-2.77269978890162e-05
-3.72743740738279e-05
-6.64622722912333e-06
-6.04413920174117e-05
-1.52806867591715e-05
-4.61715186221575e-05
-4.1744737722767e-05
-2.38328045582324e-05
-1.74657159248971e-05
-3.08896401557036e-05
-2.26235026244426e-05
-3.68673641315354e-05
-3.74650446877576e-05
-4.29479650976194e-05
-3.45547446890967e-05
-2.3571812544563e-05
-1.21853072001773e-05
-1.84449375767458e-05
-2.02389641966884e-05
-4.02823711287853e-05
-3.22920909670386e-05
-1.52485787494066e-05
-1.80643736576487e-05
-2.70073404181443e-05
-4.01109677408907e-06
-4.03371005112356e-06
-3.71607267355335e-05
-2.7013596837596e-05
-4.4227177244254e-05
-2.48773361756804e-05
-4.51653060168985e-07
-6.67895273151435e-06
4.96919073336811e-06
-2.77235798805165e-06
-2.34257211905406e-05
-3.10904119772754e-05
1.58546629286514e-06
-3.76462918430981e-05
-4.09664549134583e-05
-5.54503061739345e-05
-5.47181371676365e-05
-3.33767239747337e-05
-4.44902182488993e-05
-8.9715956672536e-06
-1.83909844801469e-06
-2.56492131256007e-05
-3.65273121656623e-05
-1.9492854217361e-05
-2.52436888140838e-07
-2.9278664863648e-05
-2.46148186329905e-05
-3.10696932184916e-05
-3.32595506954745e-05
-1.11575982717258e-05
-1.83812406467819e-05
-2.61699630662127e-05
-2.35859247110858e-05
-1.50591471223485e-05
-4.09098342448383e-05
-1.41815205178088e-05
-1.94303166287336e-05
-2.72549506635451e-05
-4.21147390775944e-06
-1.59365107753124e-05
-2.74271925522095e-05
-6.06942555003005e-06
-3.66159224653391e-05
-1.37247678961996e-05
-1.48886584063302e-05
-5.26238169897822e-05
-1.4988273139232e-05
-2.01735177394013e-05
-3.10201616303574e-06
-1.58882537692725e-05
-3.23252135733179e-05
-1.88929066511614e-05
-4.01214349261664e-05
-3.5556307573243e-05
-2.10432293043084e-06
-4.79439207369017e-05
-2.52277230243657e-05
-2.90516568863462e-05
-4.55230031239613e-05
-1.62027968249225e-05
-1.84308546545829e-05
-2.73430826633237e-05
-5.53446437107515e-05
-4.48248873947154e-05
-3.36097037423762e-05
-2.02088184114938e-05
-3.55567885861027e-05
-4.08332391116695e-05
-4.30344150334213e-05
7.30125621746099e-06
-4.3645342977264e-05
-3.10985587288169e-05
-1.08877690675073e-05
-3.68056365373646e-05
-2.53907492527473e-05
1.06239745607608e-05
-5.09478566449946e-05
-4.29179860040998e-05
-3.33994903533002e-05
-2.99906922483915e-05
-1.33665064612436e-05
-5.72000739181958e-05
-4.11187635540856e-06
-2.05977488288107e-05
-1.21187036647203e-05
-1.16210833431031e-05
-1.3009711908e-05
-2.78769306859651e-05
-2.06615746748271e-05
-4.20844041103131e-05
-1.93287834309279e-05
-3.74035965021956e-05
-3.53769882300296e-05
-6.05720781655985e-05
-2.10455399355246e-05
-1.13541267156135e-05
-1.7599624285286e-05
-8.64876716023464e-06
-2.47124131494991e-05
-4.71094778017767e-05
-1.60864364218571e-05
-3.41546714713018e-05
-3.17094351331354e-05
3.47664516093132e-06
-3.06802802365236e-05
-7.00166118776917e-05
-4.24612761466561e-05
-3.73753444977005e-06
-4.54312436193517e-05
-2.19147414081471e-05
-3.66062257745736e-05
-4.37716936353502e-05
-3.20573623426266e-05
-3.39928968855279e-05
-2.64689641560384e-05
-4.2136514584778e-05
-4.21510970243007e-05
-3.22312856224855e-05
-3.98315265442148e-05
-5.24127484346818e-05
-2.96039964655924e-05
-3.57263529908773e-05
-2.6422460216794e-05
-3.21273881344354e-05
-2.01851898844015e-05
-1.74327777808067e-05
-4.94471460954014e-05
-3.92581876904144e-05
-3.33246591389417e-06
-3.7813580873242e-05
-4.45029964237465e-05
-3.92003432090139e-05
-2.07804265806715e-05
-1.54799915912645e-05
-2.94690479194694e-05
-1.72098218034178e-05
-1.07199398417697e-05
-4.22261669405835e-05
-2.95736491366511e-05
-2.89165606350214e-05
-3.03620548763085e-05
-2.45968476391585e-05
5.23118927167481e-06
-2.86662388190652e-05
-1.64966433343918e-05
-2.34392908663725e-05
-2.44128611396152e-05
-3.75518566681473e-06
-4.76713918959569e-05
-2.42687252734644e-05
-4.50553715137686e-05
-3.39672117046591e-05
-1.43040475217445e-05
-1.60825482620304e-05
-1.54797204289654e-05
-2.73027188554549e-05
-1.61926116028241e-05
-3.10018252468513e-05
-3.75992161523719e-05
-1.13183701798078e-05
-2.77694272309056e-05
-2.90147190392487e-05
-3.19152193612986e-05
-3.79597565384151e-05
-5.96515011169606e-05
-1.77619492633032e-05
-3.98305396613164e-05
-2.21450668191115e-05
-1.82439439750307e-05
-3.08333510853605e-05
-2.19710836957881e-05
-3.36202053798055e-06
-6.25789973347118e-05
-2.46343206667833e-05
-4.36788871133036e-05
-2.23700818159742e-05
-3.0957856721389e-05
-3.45158104746273e-05
-2.64406490664278e-05
-6.59111469314391e-06
-2.26264785299839e-05
-3.1644321859579e-05
-5.69805723701637e-05
-2.58293021487444e-05
9.9658340625302e-06
-1.06373443445628e-05
-5.01609123816879e-05
-1.83442547744285e-05
-1.7244823335083e-05
-5.48901633244687e-05
-4.3184374917756e-05
-3.99136465189692e-05
-4.56912218795639e-06
-7.25731503237879e-05
-1.49852306029309e-05
-1.66721667378248e-05
-3.87763714993098e-05
-4.20359371618233e-06
-2.98295684420104e-05
-1.0389470251507e-05
-3.11196784363972e-05
-3.21468899578399e-05
-4.14343467160591e-05
-2.7478908997258e-05
-1.22116082394404e-05
-2.1059841527551e-05
-2.09832195663093e-05
9.5560714018243e-06
-1.62244975759235e-05
-2.91362994873439e-05
5.66883006234377e-06
-4.29689137674044e-05
7.79519705777949e-07
-2.31598106889116e-05
-4.02408794186719e-05
-2.46254904330998e-05
-2.94386472768725e-05
-1.68450896950164e-05
-3.2742582993199e-05
-3.00268698216766e-05
-3.63174739689401e-06
-2.91135120241921e-05
-3.0664935765946e-05
-3.04394349722743e-05
-2.58340124262771e-05
-4.96458618105212e-05
8.42927886860052e-07
-4.02937982657711e-05
-2.80494038001297e-05
-2.8313511442681e-05
-1.82227796974439e-05
-2.84468975063375e-05
-3.463134367936e-05
-1.03617390860821e-05
6.58078066376394e-06
1.27192899338232e-05
-2.01191702963317e-05
6.51959557869928e-06
-4.93089171073233e-05
-3.73729953723297e-05
-2.65252374179932e-05
-2.51074798444661e-05
-1.91434516362047e-05
9.46603606954106e-06
-2.92719483412173e-05
-5.35448981722925e-05
-1.09629522129569e-05
-3.74048102659353e-05
-4.38387205208741e-05
-5.31663805848658e-05
-7.37629548686644e-06
-5.92131766608025e-05
-5.64290792483057e-06
-3.57543973548438e-05
8.64278714420433e-07
-1.70433205516373e-05
-4.43795835114695e-05
-1.22712445208714e-05
-5.28391060753854e-05
-3.8330635629125e-05
-5.56646533406954e-05
-5.14640709648526e-05
-4.43762485627302e-05
-1.82488879348397e-05
-1.672093500243e-05
-2.68059918744266e-05
-2.89781732328308e-05
-2.60980478759838e-05
-3.06907996813709e-05
-2.42794551783851e-05
-2.34630214543781e-05
-1.13554032259844e-05
-4.28796426979354e-05
-4.64072931038115e-05
-5.18127237930836e-05
-3.65013754184717e-05
-3.63308431322487e-05
-2.88447688495297e-05
-4.8097754119486e-05
-3.52523865722099e-05
-1.67338687817045e-06
-2.53648778932672e-05
-2.33557930482294e-05
-3.4389215818826e-05
-1.68430560396631e-05
-5.53588131500406e-05
-7.34448634206802e-05
-6.72625138384591e-06
-4.10298684641454e-05
-5.88339717839609e-05
-2.63602243989242e-05
-2.63535010411813e-05
-3.70151163605022e-05
-2.86390219802424e-05
5.94512608903176e-06
-1.08432701128385e-05
-3.67777945863522e-05
-1.46930954019842e-05
-5.84358108651356e-05
-1.78734156063158e-05
-2.82103983389072e-05
-6.24396891513317e-05
-2.68021125769329e-05
-2.79535372950412e-05
-2.48049897874409e-05
-1.91879112080878e-05
-5.5757678949897e-05
-2.83134148491334e-05
-2.87248222293387e-05
-4.62851380432099e-05
-2.95970130916086e-05
-3.82819385921997e-05
-1.56477786307111e-05
-2.31629613938716e-05
-4.38129631255555e-05
-1.87016453095449e-05
-5.41400926668129e-06
-1.08839700985547e-05
-4.31581171515263e-05
-3.00640931042101e-05
-3.84460580833589e-05
-4.11682253270554e-05
-3.45572903623209e-05
-4.71524069054174e-05
-5.06705181980376e-05
-3.35957887690573e-05
-2.89628029946701e-05
-1.51565311739311e-05
-5.48756016856057e-05
-3.04716516142182e-05
-2.09593059789407e-05
-3.00940601038169e-05
-2.76697025071633e-05
-6.35902410269207e-06
-3.28096443996068e-05
1.01861523210233e-05
-5.00624661324844e-05
-4.57440360899937e-05
-1.3202503433367e-05
-1.91628035227449e-05
-2.63469163255506e-05
-4.29926409623495e-05
-5.47759034803303e-05
-2.56050992272061e-05
-5.19567543352009e-05
-2.52563970790718e-05
-5.50314206549366e-05
6.65092522009021e-06
-3.27862631427079e-05
-3.06009945823398e-05
-4.62048098253071e-05
-4.83068708402244e-05
-7.76067520883882e-06
-3.68983585669816e-05
-3.96839539003632e-05
-5.43973357859839e-05
-2.42661641721593e-05
-1.49271116922499e-06
-3.09555568172152e-05
-2.85980342245788e-05
-2.98205858204027e-05
-4.18365796363445e-05
-2.98121103501494e-05
-4.42925242000772e-05
-2.53770757304971e-05
-5.14878876727168e-05
-2.40586525389987e-05
-3.14715160761075e-06
-4.68538324274135e-05
-3.42400235767116e-05
-2.47109252882361e-05
-2.41911392252855e-05
-3.62027481157742e-05
-5.36321791226742e-05
-3.53809476507743e-05
-4.37769540052827e-05
-3.02112642117572e-05
-4.44719358623798e-05
-1.46397060553534e-05
-3.3185343307048e-05
-1.70108772246916e-05
-2.45214641371744e-05
-4.32211202983228e-05
-9.55953752258521e-06
-1.56315950035154e-05
-3.17597756420274e-06
-4.61317720653982e-05
-6.84116463097368e-05
-4.26452381485021e-05
-2.81443865201437e-05
-3.45024708387742e-05
-4.53352503750795e-05
-4.91212580786934e-05
-2.41614932932108e-05
-3.70919178560345e-05
-1.71564180958238e-05
-2.77602450721332e-05
-2.91774947968662e-05
-4.89458147287599e-05
-2.29626190487292e-05
-4.6072900980211e-05
-1.41072104628179e-05
-2.2510195586437e-05
-5.05448443512939e-05
-2.23381177814286e-05
-1.89255481534945e-05
-4.5861862709646e-05
-1.60776783138515e-05
-4.99780605259742e-05
8.42552900481763e-06
-2.92050368757052e-05
-2.57405171609864e-05
-5.1917117282662e-05
-2.4871131207633e-05
-5.37060265636078e-05
-3.39524971353522e-05
-2.49824972294729e-05
-1.76132280989974e-05
-5.45092791755849e-05
-3.6465785642585e-05
-2.81144490686841e-05
-3.11430136427201e-05
-2.69774665285799e-05
1.09032881752023e-05
-3.06475232738648e-05
-3.50272258691895e-05
-2.51825736056973e-05
1.71954647224349e-05
-4.42275913799545e-05
-3.77360121399116e-05
9.23417254024326e-08
-3.44391235692565e-05
-5.01895052944048e-05
-4.16707314347694e-05
-3.9011913762036e-05
-4.26372360781936e-05
-1.78350891839781e-05
-2.03437152004439e-05
-1.89107621189231e-05
-2.6864759824295e-05
-1.52913966525705e-05
-1.94787513886332e-05
-1.56907591116686e-05
-5.91625013568189e-05
-6.55951574734769e-05
-2.02366680901491e-05
-3.23498059086106e-05
-3.29412626832084e-05
-5.31493543431651e-05
5.38446030792454e-06
-2.32953699980899e-05
-2.02874090541973e-05
-3.61731023826659e-05
-5.21842784522584e-05
-2.07261982363806e-06
-4.58616505410097e-05
-1.22577735070944e-05
-3.12169872071418e-05
-6.75776575782416e-06
-3.70931711623406e-05
-6.49041162998689e-05
-2.87042690776466e-05
-1.39099119819983e-05
-2.84844501576324e-05
-4.32887684283944e-05
4.99443106170547e-06
-1.99940426613643e-05
-1.83492709480504e-05
-4.82190797133881e-05
-3.68256904246109e-05
-1.5414310555812e-05
-1.90390247483947e-05
-3.41234057769321e-05
-2.11817103908092e-05
-4.8776448798162e-05
-5.09301495665682e-06
-1.67845278289388e-05
-5.17291758230957e-05
-3.87098404200603e-05
3.23956429219701e-07
-4.1894044846848e-05
-2.70496030119887e-05
-1.89435708177333e-05
-1.91590060522828e-05
-2.72747940940273e-05
-2.09844938424004e-06
-2.26324844827005e-05
-8.14923850469328e-06
-3.40845699838376e-05
-5.05159419536985e-05
-3.13752845790045e-05
-2.48355011268339e-05
-4.46125394274605e-05
-3.59530619667652e-05
-4.44101941892137e-05
-5.1023894576455e-05
-1.36375625210931e-05
-1.19196308095565e-05
-4.5440273891803e-05
-4.40208545502223e-05
-1.53414459921e-05
-2.73039432409113e-05
1.92403489020032e-06
-3.54933139876577e-05
-2.40658603282765e-05
-3.57666452374879e-05
-2.79383578264829e-05
-1.51116376940571e-05
-5.32881646654042e-05
-2.35537970797706e-05
-4.45774022904123e-05
-1.57879307625047e-05
-3.2874514613579e-05
-4.14398816320455e-05
-2.69482216366037e-05
-2.64460148549563e-05
-1.69430131546967e-05
-8.64933344226518e-06
-1.79772869192666e-05
-3.76813907956288e-05
-2.19386753791076e-05
-4.20102741388643e-05
-3.86289713928566e-05
-3.24128240191084e-05
-8.32054524597723e-06
-2.54264073208431e-05
-3.07684032875656e-05
-1.9346514403555e-05
-2.58782876840866e-05
-3.88029087239736e-05
-1.17106109127035e-05
-5.66894147046679e-05
-4.15212464208741e-05
-6.7968590636782e-06
-3.14359094343458e-05
-2.55002315596927e-05
-4.19705631234715e-05
-4.54044523803085e-05
-3.0470111072098e-05
-2.39739956558666e-05
-3.13216611297873e-05
-4.99459460604317e-05
-3.43974420620622e-05
-3.72221451093379e-05
-2.19188980652159e-05
-2.06354069197306e-05
-7.69094479736498e-06
-2.29741267753114e-05
-4.00538656737509e-05
-4.16571926582571e-05
-2.78531756205179e-05
-4.34998595196428e-05
-2.34817323451489e-05
-5.15760245789474e-05
-3.98479570337037e-05
-4.40513968517324e-05
-4.49145177876771e-05
-3.41997006621262e-05
-1.08202455149418e-05
-2.77769345406148e-06
-4.76663372783763e-05
-6.71366194548851e-06
-4.19232510404039e-05
8.48581753935277e-07
-2.43226668326823e-05
-2.52863223663572e-05
-3.71689489254585e-05
-2.69726820469349e-05
-1.9060524049266e-05
-4.36317827848658e-05
-4.21908610815064e-05
-8.91552013571466e-06
-3.84681822047332e-05
-2.81614648568322e-05
-1.79036764416646e-05
-5.86850338668264e-05
-3.9561990618477e-05
-2.16374425790271e-05
-1.06882827335023e-05
-4.03026013739553e-05
-4.43080584329991e-05
-2.5781970299229e-05
-1.34583125728698e-05
-3.94921167541556e-05
2.60040968216708e-06
-8.90183023520803e-06
-5.03847395100234e-06
-2.75344690018473e-05
-4.29351955005131e-05
-4.99220773578384e-05
-2.59950691688949e-05
-4.82865939243283e-05
-2.27299267278385e-05
-2.2996745796935e-05
-1.71642924939821e-05
-2.14366400768813e-05
-3.29447927012702e-05
-2.62464907676998e-05
-6.64688678069619e-05
-3.42960305821828e-05
-2.9317309674798e-05
-2.95671036361064e-05
-2.85397722961119e-05
-6.76133508922424e-06
-2.68106572429419e-05
-5.10395029213617e-05
-5.06514751159845e-05
-3.06221066521291e-06
-2.33222609804711e-05
-1.84194776512832e-05
-1.77037866969295e-05
-2.49235584709882e-05
-3.92435586439843e-05
-1.24801258074521e-06
-2.97875705646404e-05
-2.11520275182026e-05
-2.8829949579899e-05
-2.46679610225455e-05
-1.81853255550803e-05
-2.91152997510313e-05
-1.13013890455453e-05
-6.4013021060703e-05
-3.57762737380495e-05
-1.81556714479492e-05
-3.50170464668219e-05
-3.90683824479282e-05
-2.9296576374673e-05
-2.31482119540981e-05
-5.75184669705554e-05
-3.02623384428379e-05
-1.40758521488273e-05
-3.79826704493345e-05
-2.32116667994832e-05
-4.95323874002215e-05
-3.33601697861539e-05
-2.43436334484867e-05
-2.05281653294817e-05
-5.67375223123645e-05
-4.31038963241298e-05
-3.6298239217154e-05
-2.65988545605528e-05
-2.77426561805511e-05
8.92153423485201e-06
-3.63761607079852e-05
-2.89612132506463e-05
-3.88193523272447e-05
-4.79597429191529e-05
-2.75825467407073e-05
-1.01236184959765e-05
-2.97850290912277e-05
-3.07331189179351e-05
-3.58345378016469e-05
-4.22015023259443e-05
-8.80369223087803e-05
-3.86167329663881e-06
-2.98036886694202e-05
-5.40660436092735e-05
-8.47047327424904e-06
-2.94252962500775e-05
8.0714581162401e-07
6.10060024386531e-06
-2.92901342240592e-05
-4.23864260126419e-05
-2.41625168717782e-05
-4.03607969925305e-05
-1.98893715591473e-05
-3.40767727836826e-05
-3.13893075727644e-05
-4.80244537378394e-06
-2.72037274681144e-05
-1.9458771051201e-05
-4.46028720521776e-06
-3.10122663953753e-05
-5.02105958556831e-05
-4.37228235090457e-05
-3.38849002058609e-05
-3.89488572800134e-05
-1.79836125380811e-05
-1.64231210784477e-05
-9.74603512831868e-06
-3.97103706194834e-05
-2.15942150289602e-05
-1.84568825388814e-05
-3.43828295975394e-05
-1.86347493105019e-05
-1.08085820907465e-05
-4.69622150611116e-06
-2.4450875699674e-05
-1.12523468463948e-05
-5.92872241393293e-05
-4.65400778078285e-05
-1.91239012480323e-05
-7.0367187524234e-05
-1.53124739236476e-05
-8.84535320150611e-06
-1.69642375342604e-05
-3.2933505682693e-05
-2.38962165562348e-05
-3.11273954823855e-05
-3.33717994924805e-05
-1.05824954495028e-05
-2.5360257997703e-05
-1.27203169560258e-05
-7.57693589262456e-06
-1.48017668441829e-05
-4.29952564421937e-05
-1.91690303800589e-05
-1.42662101610873e-05
-4.65956126441841e-05
-5.54736153816838e-05
-1.78828407072935e-05
-1.59609261729706e-05
-1.50097586215422e-05
-1.53601753217901e-05
-3.20403388334027e-05
-1.23997413038275e-05
-1.85835380375092e-05
-2.48949439131925e-05
-3.50464753665412e-05
-3.07631490086956e-05
-3.95081103212892e-05
-1.50082804203091e-05
-5.48105691105175e-05
-1.65627838213776e-05
-3.73162486564486e-05
-2.72099152011575e-05
-5.03351010162307e-05
-2.7088298325939e-05
-4.5204855499997e-05
-6.33445005690557e-07
-1.2723645757494e-05
-4.16836045142577e-05
-4.46399079547903e-05
-5.06577155823497e-05
-2.72226590844183e-05
-1.62042366151825e-05
-3.34450646686399e-05
-3.92583278954075e-05
-3.32197954677326e-05
-1.72541676871647e-05
-2.53781071265326e-05
-2.97618486309434e-05
6.52114083075862e-06
-4.2291435230393e-05
-1.97164239044952e-05
-5.70922101078706e-06
-2.7290611073168e-05
-3.43585301829112e-05
-1.43303885485303e-05
-2.33741376130896e-05
-2.12962951770143e-05
-2.85006966369564e-05
-1.6013326281034e-05
-4.20064000466256e-05
-2.49853432145363e-05
-3.69573985059142e-05
-3.10608776285723e-05
-4.54305045841256e-05
-3.2286210238734e-05
4.83333549961188e-06
-4.73262687656895e-05
6.37679565797945e-06
-3.09818269846291e-05
-4.58873269966334e-05
-3.57759232560226e-05
-3.20283972388801e-05
-7.28232338782001e-06
-1.45680700455159e-05
-5.21506817474359e-06
-5.09438185660678e-05
-4.71584996213421e-05
-2.19252266288102e-05
-3.21814543294723e-05
-1.08751254389947e-05
-1.44539588935647e-05
-7.32035249423951e-06
-1.04940689688555e-05
-2.68107393058875e-05
-2.33150900967244e-05
-3.29522396572475e-05
-4.79753206167321e-05
-5.41082580272726e-05
-4.83653593736374e-06
-3.0367718613513e-05
-4.30166029238076e-05
-3.32656363696393e-05
-5.78921468035594e-05
-2.791120588628e-06
-4.38866444808109e-05
-1.8464344153816e-05
6.61683758552379e-06
-3.26977737220246e-05
-5.23559050841044e-05
-4.96818872507505e-06
-2.69389951867866e-05
-8.48365404843592e-06
-3.00464491715138e-05
-4.57361029320059e-05
-4.1044351336237e-05
-3.3934920013888e-05
-3.34215387896716e-05
-1.67022122569735e-05
-2.00275342974714e-05
-1.43028499525101e-05
-4.27816630566366e-05
-1.80879302254495e-05
-3.54463550279012e-05
-1.46995746329421e-05
5.88833179819236e-06
-1.77179750565604e-06
-3.61420211495384e-05
-2.87326945301299e-05
-4.81086901201482e-06
-2.79067865564144e-06
-3.13272614076699e-05
-3.74327691912233e-05
-4.22281155637909e-05
-3.2362717130333e-05
-3.19763101268261e-05
-1.96679177887734e-05
-4.08676953737333e-05
-8.90101369111288e-06
-4.01341571765181e-05
-8.36163359992623e-06
-5.53574224333201e-05
-2.64230439400166e-06
-1.83170944131204e-05
-4.35565575060743e-05
-3.95516141729322e-05
-2.98050995817126e-05
-2.68725595305354e-05
-3.0660536781202e-06
-2.46815432375327e-05
7.49911751702785e-07
-3.85576087463335e-05
-2.08582059334013e-05
-4.01069346140308e-05
-2.75580894281424e-05
-2.72674423722572e-06
-2.39848984474764e-05
-4.16359622304614e-05
1.590123738607e-05
-4.51468372896355e-05
-8.41777867739924e-06
-2.98183387028502e-05
-6.55882041805215e-06
-5.23471300237027e-05
-5.31668924522707e-06
8.60186409522424e-06
-6.71372314979023e-05
-2.3102736310031e-05
-5.02765446931339e-05
-1.18641586065691e-05
-3.79298362114306e-05
-2.09732184630735e-05
-1.38245129829093e-06
-2.02437741504003e-05
-1.54324841258489e-06
-1.88674490983467e-05
-3.18430201757896e-05
-5.76536424695056e-06
-3.47282499837212e-05
-5.3877425322722e-05
-1.13451141508239e-05
-3.56668071153129e-05
-2.93513722042829e-05
-3.59842213899549e-05
-1.65158469553032e-05
-6.71658852321717e-05
-4.15229578028892e-05
-4.85014646586635e-05
-1.17550074473032e-05
-9.80565415638567e-06
-6.52603219020229e-05
-1.24185873743399e-05
-3.71562454257409e-05
-5.68723621775515e-05
-2.49160767395771e-05
-3.02735776835973e-05
-2.99163685605435e-05
-1.81350986795343e-05
-6.55062439309307e-05
-2.15481230732933e-05
-3.84829618458005e-05
-2.82637184186445e-05
-3.18787256909786e-05
-8.54292009244264e-06
-2.96855315114931e-05
-1.6740527221919e-05
-1.99886231715255e-05
-1.56502701529645e-05
-2.30538823740139e-05
-1.588337716814e-05
-2.03773997823649e-05
-3.14960003149935e-05
-3.32617669849478e-05
-2.24575107577177e-05
-2.32635675679088e-05
-5.5695929225592e-05
-2.75664317343167e-05
-2.38751306354438e-05
-4.23282791955177e-05
-4.30030654752768e-05
-3.44430929842601e-05
-2.21903560996694e-05
-3.26677018177315e-05
-1.26661571039846e-05
-2.50928805266999e-05
-1.16982681528826e-05
-2.874305048684e-05
-4.56989682258769e-05
-2.82941549747368e-05
-4.23350602903364e-05
-5.66465322880795e-05
-2.53215813867015e-05
-2.94766729181771e-05
-1.43813135794124e-05
-4.49311239313009e-05
-5.18276355553486e-05
-1.58396199512496e-05
-3.40053200297492e-05
-9.34136726900524e-06
-3.89335526979144e-05
-2.57214877781331e-06
-3.53864125470285e-05
-2.36340434827421e-05
-1.32241960718749e-05
-3.80296913073916e-05
-2.86102844495431e-05
-1.33241003541214e-05
-8.65961207753555e-06
-1.54867740100237e-05
-1.8764280983668e-05
-3.67788101406869e-05
-1.73448706632426e-05
-8.37066967397636e-06
-1.82421173978743e-05
-1.57254659977032e-05
-2.79995532544419e-05
-5.97262478966622e-05
-3.11418074449914e-05
-3.07323588382513e-05
-2.88226492009867e-05
-4.00427331343692e-05
-4.90266289750023e-05
-1.5822855628199e-05
-4.37013438901422e-05
-2.91276784610766e-05
7.62017282745087e-06
-2.70250813095414e-05
-6.49687360010014e-06
-5.83095341056341e-06
3.13560476376349e-06
-4.31193889628649e-05
3.060281011348e-06
-5.25932044845321e-05
-3.78022732780332e-05
-7.87392500383766e-06
-4.99653194996214e-05
-1.55440764235409e-05
-4.2171371575503e-05
-2.6362909722402e-05
-1.20630549111064e-05
-3.29600118583128e-05
-5.05633150081589e-05
-4.40695948822434e-05
-3.79657322561627e-05
-3.82974079349984e-05
-4.33006145795219e-05
-4.50613172243034e-05
-4.07954989287604e-05
-1.43469957907532e-05
-3.60201479383886e-05
-2.62798585762686e-05
-3.85311241595594e-05
-3.35282005534409e-05
2.94544748123245e-06
-1.29458903309026e-05
-4.87627596029359e-05
-4.42581311262691e-05
-5.32302488954299e-05
-2.8991800520876e-05
-3.32085360829268e-05
-2.49654236334968e-05
-1.04263780455503e-05
-1.18190030781509e-05
-5.4833102314808e-06
-1.44126030533156e-05
-2.61474373037756e-05
-4.44458195538305e-05
-4.30513553455639e-05
-1.43080255199852e-05
-3.84295848990272e-05
-3.06266129774111e-05
-1.73373931913584e-05
1.13317079549476e-05
-2.59135805475909e-05
-4.22372342835218e-05
-2.76141038640326e-05
-3.18470460455138e-05
-2.37861942344907e-05
-2.04777453338192e-05
-6.37845636423205e-08
-3.62308600313437e-05
-1.33329273572646e-05
-2.27684416298055e-05
-4.62990188031775e-05
-3.11104570156104e-05
-3.40518755752531e-05
-2.21198823228698e-05
1.81959563064423e-06
-4.31427623277646e-05
-1.64145175504736e-05
-5.16707033786442e-05
-3.08523596075464e-05
-2.15297968667846e-05
-3.78548052489294e-05
-1.9886132091742e-05
-3.62594888427946e-05
-5.62338929133684e-05
-2.75387856673255e-05
-9.89397162389377e-06
-2.32360372568985e-05
-2.07190764646379e-06
-3.72560338505206e-05
-2.38754365730885e-05
-1.18611636619818e-05
-3.53435874205524e-05
-2.72926389876011e-05
-1.58950513025571e-05
-1.96706420154482e-05
-2.04467376424482e-05
-4.95528401289162e-05
-6.77480091405879e-05
-1.71654039844453e-05
1.46286623759849e-05
-1.38127649025535e-05
-2.73402285131274e-05
-4.31221083343783e-05
-1.48409037108637e-05
-1.2178129449204e-05
-4.21538993721844e-05
-2.29491408022094e-05
-4.61197301544025e-05
-2.47592007376556e-05
-6.47386048029579e-05
-2.53963167733799e-05
-3.49843169196782e-05
-3.64401432542066e-05
-1.44603427973144e-05
-8.46879110855632e-06
-4.09517317077974e-05
-2.63791911514094e-05
-4.40342923368614e-05
-2.48801439469932e-05
-1.12223062508436e-05
-4.92450640467306e-05
-3.40709284584026e-05
-4.01595586835515e-05
-6.13575814579381e-06
-3.5727487188766e-06
-1.20289180429055e-06
-1.34262555872672e-05
-2.07657210468337e-05
-1.75935602485226e-05
-1.69974139943559e-05
-2.36618781701603e-05
-4.20986164278107e-05
-2.70012077028952e-05
-4.27540891647573e-05
-5.8627995656727e-05
-2.88560799550391e-05
-3.34242035171005e-05
-3.76478238083552e-05
-4.78444104696094e-05
-4.64528973866783e-05
-4.2440723586109e-05
-1.99447165798254e-05
-2.09896206073663e-05
-3.8436561095002e-05
-3.04143645446241e-05
-6.26587325470343e-05
-2.5758334645268e-05
-5.90906556346495e-05
-3.4115250714293e-05
-3.14293485656972e-05
-4.09625079613754e-05
-1.41919280873367e-05
-4.69258821233238e-05
3.29185386912966e-06
-1.01229237689321e-05
-1.31684250588484e-05
-7.98726082270097e-06
-4.58581836353738e-05
-1.36382831333502e-05
2.81830727494147e-06
-5.16116099329358e-05
-3.40874891139004e-05
-4.16205327549355e-05
-1.59592395971602e-05
-1.26157818029007e-05
-2.13836637846905e-05
-4.46385516509764e-05
-3.72859018221299e-05
-4.62563583481014e-05
-1.40455470087248e-05
-2.4900846464041e-05
-4.31017482609734e-06
-5.32720818052112e-05
-4.06982672730973e-05
-3.32035210864417e-05
-4.3560896288089e-05
-1.33295756428892e-05
-2.45274827071765e-05
-7.57627727932733e-06
-6.5265088162289e-05
8.95908990383672e-06
-4.55660885722645e-05
-1.97955885531725e-05
-1.59940528959443e-05
-3.48533360378533e-05
-1.05508856467117e-05
-5.30538124687097e-05
-4.0394507458878e-05
-8.4986161276774e-06
-1.67681310046566e-05
-2.22086770357568e-05
-3.65851674261361e-05
-1.74365958580939e-05
-2.9861325956671e-05
-4.42712676585268e-05
-5.15990971548065e-05
-2.44653225105835e-05
-4.06810085167289e-05
-2.06492339523721e-05
-3.84823583622655e-05
4.46499581862744e-06
-1.67486171127982e-05
-3.79908784519317e-05
-4.54856487982252e-05
-1.91097861162963e-05
-1.48805939080574e-05
-3.54273062935804e-05
5.39192794320012e-06
-2.55729743314669e-05
-1.12729673970638e-05
-1.25436072778637e-05
-4.4352526425974e-05
-1.26415117846605e-05
-3.92834301125357e-05
-3.4142617555697e-05
-7.66054807351633e-06
-5.46849562396664e-05
-2.95977033419551e-05
-1.85691406465931e-05
-3.55585053606553e-05
-2.44945024258494e-05
-3.88091831853141e-05
-5.07269871828678e-05
-3.37760047843792e-05
2.73346858876652e-06
-3.27331536376504e-05
-1.24450686490911e-05
-1.68264457962436e-06
-9.47514001467222e-06
-4.60199192602561e-05
-3.65500449389979e-05
2.91993717248764e-06
-2.98315407878167e-05
-5.05042729932309e-05
-2.19145734588751e-05
-2.69677256538118e-05
-1.84541148542671e-05
-2.37132628406262e-05
-5.83684796644653e-05
-2.35092647404358e-05
-1.71046356867709e-05
-1.04413084077464e-05
-2.86336418596124e-05
-2.90676101746881e-05
-4.68445666272948e-05
-1.62259009197955e-05
-1.38778049866772e-05
-9.27406405363421e-06
-2.41422205848967e-05
-3.47947924267798e-05
-2.77841010129406e-05
-5.61704199540846e-05
-4.58031616189561e-05
-2.74588643351597e-05
-2.20464037849697e-05
-1.71262952862625e-05
-5.93990745660636e-05
-5.19568914859453e-05
-3.67302068132352e-05
-5.46307361538094e-05
-5.410746880362e-05
-2.83729942748654e-05
-2.03174463174878e-05
-8.13040559135586e-07
-5.06525928477562e-05
-2.32394740349172e-05
-5.06704729166047e-05
-8.47909652000209e-06
-2.90481610168832e-05
-2.29726801704519e-05
-2.10222070052252e-05
-2.88782538766875e-05
1.06243382502292e-06
-2.86856974078002e-05
-4.28035190475585e-05
-2.20770361412244e-05
-3.40931788269117e-05
-3.95829095559901e-05
-3.63760909999624e-05
-4.25076360706968e-05
-1.13295317749771e-05
-3.68786933389704e-05
-8.38046337885397e-06
-3.18523871646656e-05
-3.71433048049019e-05
-4.24630544268518e-05
-5.74570584044146e-05
-3.49747797882232e-05
-1.80259869254566e-05
-1.12854219463113e-05
-3.82030400853421e-05
-3.94271316778243e-05
-2.53217830909627e-05
-2.85835383038498e-05
-3.2591967049008e-06
-4.07084554587729e-05
-3.52120304234887e-05
-2.52037465145142e-05
-2.26432691211975e-05
-3.29716400688556e-05
-3.14412847357262e-05
-2.63283170802066e-05
-5.11560826100858e-05
-4.26432357881576e-05
-2.14485949580026e-05
-2.66985189512045e-05
-4.40238081433179e-05
-3.18862327077736e-05
-1.09358223907426e-05
-3.7268082259256e-05
-6.69179312670476e-07
-3.3389497443264e-05
-3.33795935904177e-05
-4.06531062906809e-05
-3.97850761776941e-05
-3.33031149233618e-05
-1.59550873692612e-05
-1.94558624878428e-05
-3.12347883270797e-05
-5.60538220023419e-05
-4.68804316963508e-05
-4.81718141108829e-05
-2.53642274950134e-05
-3.88335718384196e-05
-2.37971247163153e-05
-9.16832389629407e-06
-3.26417132710688e-05
-4.51044462780525e-05
-4.08573318823107e-05
-1.24136377352289e-05
-3.02901520243269e-05
-3.20219094057371e-05
-2.84644469819095e-05
-3.59777933901043e-06
-8.95661744806558e-06
-3.6857516345685e-05
-2.45903118455609e-05
-3.32117909296874e-05
-2.52571662473939e-05
-4.8087864682188e-05
-4.10420802580864e-05
-3.32829064824116e-05
-6.35345826893868e-05
-1.69148267367689e-05
-2.15139190766634e-05
-2.018161134408e-05
-9.83192635867485e-06
-2.58718618094784e-05
-3.07789405299938e-05
-3.8654188921748e-05
-3.80672817088604e-05
-5.87685214629096e-05
-2.32176956980853e-05
5.76517145668976e-07
-1.42796435626875e-05
-2.30506421786997e-05
-1.17101867121627e-05
-3.39059525641122e-05
5.45843253948778e-06
-2.98438990231488e-05
-2.3825152845349e-05
-3.1851937344162e-05
-5.29443244638828e-05
-2.02200844811222e-05
-4.32070438305234e-05
-6.70350121995902e-06
-1.99727548353796e-05
-1.5924453011134e-05
-1.96657395028109e-05
-6.21985665996223e-05
-2.30127006705977e-05
-3.45188089490969e-05
-1.02895114542099e-05
-2.69536506679355e-06
-3.36779260183054e-05
-3.42821028856027e-05
-5.9361549896441e-05
-1.66133108745802e-05
-5.03885573809667e-05
-5.12060397937478e-05
-2.97766107608123e-05
-3.71778676742378e-05
-1.29309363108202e-05
-1.58011472089746e-05
-2.86359765405402e-05
-3.46119161835707e-05
-2.61577169491095e-05
-6.55896523168942e-06
-3.5872387749763e-05
-1.62017452515606e-05
-2.02941188254578e-05
2.02102099296421e-06
-1.31547851085096e-05
-3.9010566995394e-05
-8.10594314178568e-06
-2.44849307375285e-05
-2.91388488323367e-05
-4.17511623800185e-05
-3.02524003095476e-05
-2.19116907861284e-05
-3.88329951083977e-05
-1.27251695685988e-05
1.05066871951775e-05
9.76624707946843e-07
-4.8026014136016e-05
-1.13071026083103e-05
-3.52848289566296e-05
-6.53621978795286e-05
-7.50533578223227e-05
-4.60753177607546e-05
-3.08096573399369e-05
-3.61886474536992e-05
-1.62328697724272e-05
-1.77282832600543e-05
-4.70881162696946e-05
-6.13020674554682e-06
-5.69525319528658e-05
-3.37450797099216e-05
-2.73464990720647e-05
-3.63962960463161e-05
-1.66077153223516e-05
-3.7989584281489e-05
-2.83817710536768e-05
-4.30773930259879e-05
-1.32402876085143e-05
-3.9971371324858e-05
-1.76632250300266e-05
-1.73559433284384e-05
-1.28490627705063e-05
-1.42323199373558e-05
-1.61273096239558e-05
4.33158588201386e-06
-4.17178128704883e-05
-2.42891606346604e-05
-2.70599663783207e-05
-2.38787438635146e-05
-2.08159077853382e-05
-3.67707567234122e-05
-3.51798133690403e-05
-8.10509188950543e-06
-1.53892401575161e-05
-4.40692723899556e-05
-1.12031417479296e-05
-5.34683500666028e-05
-5.44284327472805e-05
-5.65561604056964e-05
-5.99375661182689e-05
-4.94011984617937e-05
-7.32665505779673e-05
-4.73540709279901e-05
-2.47171629597836e-05
-4.66740976269449e-05
-2.52700552832624e-05
-3.56848737882994e-05
-4.54586190789854e-05
-3.41210484733388e-05
-5.03667580041711e-05
-1.9420395638359e-05
-4.6320439381165e-05
-1.91717132387367e-05
-3.63783366299136e-05
-3.0049146895898e-05
-2.70959519884382e-05
-4.26599428415759e-05
-2.3270682631666e-05
-4.77848917492032e-06
-8.2338315189702e-06
-1.91335641568863e-05
-1.58177065509102e-05
-2.90114374510363e-05
-2.51573704346257e-05
9.76471043180703e-07
-4.01790932694274e-05
-3.51051464738698e-05
-4.27224800303696e-05
-6.26978350095513e-05
-7.70256065223975e-06
-1.95909582471642e-05
-3.68549472905022e-05
-3.15726663465468e-05
-5.49302887587755e-05
-3.2727748623091e-05
-2.88320903403004e-05
-7.79072988982309e-06
-4.39560459386398e-05
-2.25453054785445e-05
-4.13580617239068e-05
-2.38480688808616e-05
-2.10842132257404e-05
-3.81483638253676e-05
-5.8723446198198e-05
-4.77801373028187e-05
-6.75352669175147e-05
-2.73950320358464e-05
-2.07433081961251e-05
-4.13319897156991e-06
-2.27229649491564e-05
-2.8186271691574e-05
-2.95767457122818e-05
-3.05593702043478e-05
-1.99530081500547e-05
-3.19418826707532e-05
-1.81990713081936e-05
-2.63375812895494e-05
-2.73923160425733e-05
-2.56781292209025e-05
-1.9295878465727e-05
1.94466544488008e-06
-2.13315903741415e-05
-4.04178663595753e-05
-2.78352336833424e-05
-1.79842248330857e-05
-4.48786850235053e-05
-1.41386344991594e-05
-3.43054590486249e-05
-2.88148221275258e-05
-3.13099497488328e-06
-2.20760788317703e-05
-3.41655760943397e-05
-1.75308540398421e-05
-3.98152492437074e-06
-3.44554063246015e-05
-3.53689103798698e-05
-1.42995119508593e-05
-4.24416797630651e-05
4.28434812169296e-06
-7.08008166119444e-06
-2.7820710131086e-05
-3.59648167440932e-05
9.42154567664722e-06
-5.33470818674779e-06
-2.1835407098175e-05
-4.95049105997051e-05
-4.44298310822974e-05
-3.28773568315353e-05
-2.92486118257623e-05
-2.55710153549774e-05
-1.52173014489785e-05
-2.88370079574971e-05
-1.76836332661342e-05
9.92656513960944e-06
-2.8377598569098e-05
-1.57293150905599e-05
-2.47209383874107e-05
-3.90648481075017e-05
-8.03065499925019e-06
-1.1792503902735e-05
-1.00341853172828e-05
-3.01529868531846e-05
-3.66174651058037e-08
1.1029578092282e-05
-4.79989689129764e-05
-2.35902977517485e-05
-5.55910489715967e-05
-2.01079611151599e-05
-2.68975462282001e-05
-3.87669974429353e-05
-2.02090839967165e-05
-6.59080012713209e-07
-3.90538560500483e-05
-5.43154939617049e-05
-2.12309127451982e-05
-3.92489891964606e-05
-2.20367182026745e-06
-2.72672275705116e-05
-9.64619404618331e-07
-3.11223794939602e-05
-2.58942893312922e-05
-4.37717911285979e-06
-2.8002776944439e-05
-2.30367670581605e-05
-2.70740972883149e-05
-3.1058777548504e-05
-3.18543065933383e-05
-2.84844588655018e-05
-2.53954287733466e-05
-5.8258725087808e-05
-3.84218962223977e-05
-2.53281838554443e-05
-8.05899719488459e-06
-5.39683934418875e-05
-2.38497958758606e-05
-1.13808118513071e-05
1.24370909699328e-05
-3.56243719806203e-05
-1.7611660736765e-05
-1.73218368284677e-05
-2.50633491991928e-05
-1.93225566601497e-05
-3.37429103559474e-05
-3.14884721945263e-05
-4.35866867216391e-05
-1.69052002741205e-05
-3.46565903409439e-05
-7.42408953241911e-05
-3.33363236788215e-05
-3.46269718076314e-05
-2.26577452625382e-05
-3.66074853627631e-05
-1.62680409422464e-05
-1.02798276353348e-05
-4.12984246673954e-05
-1.51607585276687e-05
-3.47123646405457e-05
2.36403906954329e-06
-3.38853194046071e-05
-3.56216880146904e-05
-2.80009397914975e-05
-1.4010820847597e-06
-3.96185968764393e-05
-2.3028198717518e-05
-3.48767321297034e-05
-7.50608402891775e-06
-2.50927911816866e-05
-5.70119477517557e-05
-2.29306971269582e-05
-2.18939632240533e-06
6.88171014721674e-06
2.67702496794452e-06
-4.77525535454743e-05
-8.25363845838277e-06
-3.47973799967321e-05
-2.95485004683234e-05
8.97476007669629e-06
-4.01748299604636e-05
-3.20634114007278e-05
-3.3883449021747e-05
-3.25611942150415e-05
-2.30365747461472e-05
-5.17249554183926e-05
-5.51545623903694e-05
-3.43663075290469e-05
-5.98732460380825e-06
-7.55052152518706e-05
-9.24080564056603e-07
-3.26002677920937e-05
-3.81426039507109e-05
-4.049499692611e-05
-8.32406684825272e-06
-1.09788927774234e-05
-3.7773252385775e-05
-2.78634081708016e-05
-2.49596028606427e-05
-2.42282158838412e-05
-2.70442515453581e-05
-3.95638569585705e-05
-2.31648847520552e-05
-6.70756560876621e-05
-3.16415631654162e-05
-3.97364132198389e-05
2.85042996965e-06
-2.40595725426179e-05
-5.60701931343606e-05
-4.9174601918118e-06
-6.39773604099231e-05
-2.08693472619672e-05
-4.71391346556889e-05
-2.53369875178069e-05
-2.01673260605755e-05
-4.34068198017069e-05
-5.40430334737595e-05
-3.72786559742327e-05
-1.06705434052781e-05
4.46582657822504e-06
-1.4399053238289e-05
-1.6513992528224e-05
-3.05120243721784e-05
-2.99073287039333e-05
-3.31540026236854e-05
-1.35081297024215e-05
-4.20511932123179e-05
-2.87410036819085e-05
-1.04312470825011e-05
-4.46069524779825e-06
-2.60675062127727e-05
-2.86844940403114e-05
-1.68153299534692e-05
-2.55781387172042e-05
-2.10854535235561e-05
-2.61055862754252e-05
-3.28111243905568e-05
-8.61118716980553e-06
-3.06441832169683e-05
-1.23617599607149e-05
-2.79433559628771e-05
-5.22367281999679e-05
-1.03282198623917e-05
-3.8662854535777e-05
-1.28484714497602e-05
-2.33291152639879e-05
-3.6281958087189e-05
-4.50096511285884e-05
-5.07761953343014e-05
-5.33750453319481e-06
-2.4127368357071e-05
-2.39690833055555e-05
-3.42830601114052e-05
-2.7009209998677e-05
-4.51945826584401e-05
-2.16502332374625e-05
-2.7248239708454e-05
-3.12701755731076e-05
-4.02960386514809e-05
-2.87144015223439e-05
-3.72581306274315e-05
-4.72631731979735e-05
-3.11009595730064e-05
-1.10404318104867e-05
-2.76979307730893e-05
-3.96987077040611e-05
-4.05705694467571e-05
-4.96147148798633e-05
-2.01572697268951e-05
-2.6689998309794e-05
-3.9513035415906e-05
-6.79013020900874e-06
-2.44640417024959e-05
-3.51802035485599e-06
-1.17883560017125e-05
-2.92811425370117e-05
-2.67062384111382e-05
-2.9171803265665e-05
-6.06995616602992e-06
-3.15727099342059e-05
-3.60570638305944e-05
-3.51331080802612e-05
-2.58402623481557e-05
-4.08001509832761e-05
-3.63065597925266e-05
-2.71355181860825e-05
-4.26552402748113e-05
-5.38574596714089e-05
-2.37345668295158e-05
-2.63697498542323e-05
-5.33017817029226e-05
-1.46418232885523e-05
1.47612375193139e-05
-5.87551103469052e-05
-1.94428549159415e-05
-2.07718767025314e-05
-1.04058611079471e-05
-2.20473886978071e-05
-1.6963658998433e-05
-1.5101794902118e-05
-3.55590208961946e-05
-3.75152956614827e-05
-3.2650881701392e-05
-2.17581223565756e-05
-1.58293857722226e-05
-2.05320793494955e-05
-6.57341542443687e-06
-3.2660102454718e-05
-5.06655959924239e-05
-3.6879888258301e-05
1.8475351057778e-05
-3.04376601294028e-05
-1.51232239393229e-05
-2.15228373407863e-05
-1.53301579169195e-05
-3.96019776440503e-05
-1.32408328555588e-05
-1.72437567443186e-05
-3.62990030238395e-05
7.60501100037161e-06
-1.80087638238885e-05
-3.27787441145607e-05
-2.67611487994276e-05
-4.75464078181943e-05
-6.63594786835838e-05
-2.09101403950539e-05
-1.27627791639367e-05
-6.35935239295691e-05
-4.26413723105632e-05
-1.54011990747015e-05
-4.16211932075818e-05
-3.9570510945401e-05
-4.1759567639025e-05
-2.99976153114237e-05
-3.57093381498083e-05
-2.48767798798422e-05
1.1598880569858e-05
-4.87571017069983e-06
-2.94064155785199e-05
-2.47914513230647e-05
-4.55868148993582e-05
-2.79044007427283e-05
-1.70270910735306e-05
-1.86948411974137e-05
-4.70894792800456e-05
-4.93808723382222e-05
-5.22200218727673e-05
-1.04316150185857e-05
2.51440226936028e-06
-2.88488744391636e-05
-3.12396062923759e-05
-5.23028536405992e-05
-1.21029491187835e-05
-1.70045071342157e-05
-3.79819166420487e-05
-3.59976385603369e-05
-2.62289506439831e-05
1.80114433845289e-06
-1.6614639370059e-05
-1.60233570721535e-05
-2.8270229714139e-05
-2.88496828679396e-05
-2.6569186201784e-05
-2.93208052413358e-05
-2.13305770928529e-05
-1.72627064846638e-05
-1.97220899395966e-05
6.77112074984918e-06
-3.34464238913889e-05
-3.55201280756847e-05
-3.85141387106117e-05
-3.27870682983662e-05
-7.69584822218219e-06
-4.14938125814589e-05
-1.3554117591268e-05
-2.92675456514608e-05
-3.8084414429914e-05
-2.38024494505695e-05
-3.8377774534584e-05
-7.57127030571725e-06
-2.16666278529062e-05
-2.96766034955857e-05
-3.52937652197724e-05
1.24542653874992e-06
-1.54665202073111e-05
-2.24505270263883e-05
-1.43048546990089e-05
-5.36407318047781e-05
-5.71341350595215e-05
-3.17931963224853e-05
-3.62229544140133e-05
-1.57857632566974e-05
-3.76810861551088e-05
-5.86567619049654e-06
-3.02096647201085e-05
-3.76789297427587e-05
-2.8164507057778e-05
-3.20839259939596e-05
-2.55579122052134e-05
-1.96642725874064e-05
-3.89527781596205e-05
-4.84996799171283e-05
-4.90262843744864e-05
-4.389312990802e-05
-3.8711223762579e-05
-2.74061983224466e-05
-4.52206756664195e-05
-4.08078091877363e-05
-3.59445691387636e-05
-3.5571149675085e-05
7.11045591076935e-07
-1.68459464357815e-05
-5.77458746432791e-05
-4.91531430391158e-05
-1.10028918180214e-05
-1.79167545003857e-05
-1.65836614383976e-05
-3.8332758298424e-05
-4.05419316426233e-05
-2.09662435649817e-05
8.61311397518857e-06
-3.05411020951512e-05
-3.23270842452048e-05
-2.93279757138506e-05
-2.34497928161638e-05
-3.42245893129067e-05
-4.82176046419521e-06
-4.44723309641476e-05
-4.15318944898443e-05
-2.08179043656942e-05
-3.97345749390512e-05
-5.19201156094813e-05
-5.65840729676373e-06
2.95716782555019e-06
-3.31843678036924e-06
-1.2768933857432e-05
-8.44533682911366e-06
-2.23885416797351e-05
-2.79297004952919e-05
-1.42194911169227e-05
-1.91152328575022e-05
-4.7607950074121e-05
-1.21507261506165e-05
-1.82321123668998e-05
1.31494825114999e-05
-2.75490759239569e-05
-3.79315051071085e-07
-2.30335724642666e-05
-3.88218690813184e-05
-4.1283118733572e-05
-3.61923609063324e-05
-2.17595809275524e-05
-2.66668317618841e-05
-1.53948701737119e-05
-3.37512292804678e-05
-2.84818281037721e-05
-1.22560201065225e-05
-4.47948691312487e-05
-2.3062858108707e-05
-5.06569036533017e-05
-5.4667285083394e-05
-5.22091991243503e-05
-4.29009106052303e-05
1.01067502333096e-05
8.21232442747272e-06
-4.13768738797572e-05
-2.80324496529664e-05
-1.81519700438605e-05
-1.88761268009471e-05
-1.11732420626615e-05
-1.42252682092588e-05
-2.95855392320841e-05
-1.51981822243587e-05
-8.32232292632656e-06
-4.82114951037038e-05
-5.50429856194975e-05
-6.7478479343681e-05
-1.67870286175915e-05
8.99605497685645e-06
-3.51182465073016e-05
-4.35807784302145e-05
-3.9180708428413e-05
-3.13190092658714e-05
-1.52654968319055e-05
-4.13897310105738e-05
-5.77568829986161e-06
-1.29919341591724e-05
-2.17565109083964e-05
-3.7058806323161e-05
-2.30794608790757e-05
-1.88971444955362e-05
-1.66483712395606e-05
-2.69705907411219e-05
-3.24035534765846e-05
-3.64526070553486e-05
-3.83292114172126e-05
-3.78794272259924e-05
-3.69320063060627e-05
-4.04074572005374e-05
-4.10835070383382e-06
-2.47303267022605e-05
-2.57608361640161e-05
-2.09386613380945e-05
-7.21890168646454e-06
-1.84833657586901e-05
-5.62670678459694e-05
-9.64195148134278e-07
-3.91060484394317e-05
-4.47252520255193e-05
-7.19455719888771e-05
-1.97078762786845e-05
-8.25904736216551e-06
-2.97693934557487e-05
-2.40357285079002e-05
-5.15858526958375e-05
-4.28212134519414e-05
-2.69537080203207e-05
-3.01064104937152e-05
-1.92757034771174e-05
-9.15427718375305e-06
-3.14938837722883e-05
-2.96679578160627e-05
-2.82769402312144e-05
-1.15525765130405e-05
-2.97378185835357e-05
-8.09436462746388e-06
7.11605772457237e-06
-3.58979572118035e-06
-1.38957814758493e-06
-3.30089892843108e-05
-2.31225449108951e-05
-2.07772419421859e-05
-2.18541565744145e-05
-2.94526062487378e-05
-3.48999320152747e-05
-4.52752138156225e-05
-5.56169643974341e-05
-3.89699301178196e-05
-2.61180252442091e-05
-3.30088159487472e-05
-2.92407821477361e-05
-2.86673219935243e-05
-2.39638469937113e-05
-3.1549948634473e-05
-3.86302495622106e-05
-2.57909879033131e-05
-1.63398078299087e-05
-2.04990699041854e-05
1.18610090036422e-05
-3.36814784837194e-05
-3.66608021687853e-05
7.05894368204469e-06
-3.92692878029344e-06
-1.19723881001165e-05
-3.54875191598398e-05
-1.83205659110813e-05
-1.59722997122655e-05
-1.77576377284888e-05
-3.06824416613149e-05
-3.24024952982562e-05
-2.55168935848635e-05
-2.01630676720852e-05
-2.36044408413443e-05
-6.62132257287688e-05
-1.66428066812743e-05
-3.01972086711363e-05
-3.23298023909777e-05
-3.44995784527918e-05
-3.849931763668e-05
-3.6829499286146e-05
-9.5814803998401e-06
-9.49053620040513e-06
-5.42732999510086e-05
-2.39784580010431e-05
-3.90393773846148e-05
-7.82297222144432e-06
-1.40959431339749e-05
-9.28717518898655e-06
-5.55523340338952e-06
-3.52748728309146e-05
-1.73930581402284e-05
-1.81392933059265e-05
-2.91861592012344e-05
-3.04938772134467e-05
-1.90583676435664e-05
-3.39923531580446e-05
-2.46517041662261e-05
-4.58319099053911e-05
-1.07019554321341e-05
-1.98039050831219e-05
-2.38294011264823e-05
-1.91912155803732e-05
-1.20052720153515e-07
-5.74517465937783e-06
-4.42973142608711e-06
-2.74965914013353e-05
-3.62825613883228e-05
-3.13803843175661e-05
-3.6261034510315e-05
2.04033647808225e-06
-1.58796934368295e-05
-6.28948691940958e-05
-4.24212696314245e-05
-3.07259310066258e-05
-4.00828765264824e-05
-3.56337306735682e-05
-2.24610749336288e-05
-1.87014058557773e-05
-1.10121510692384e-05
-4.85178469091403e-05
-4.02919695502794e-05
-8.75159906681965e-06
-3.01108016021738e-05
-1.89085959395462e-05
-2.7611406003318e-05
-3.50048789588477e-05
-5.15830345045784e-05
-4.42343489458638e-05
-3.16708534246907e-05
-6.92602949876757e-05
-5.69680673117149e-06
-1.92035141391495e-05
-2.86523852634786e-05
-4.93191759615297e-05
-1.80844883687806e-05
-1.29937300067838e-05
-1.26462015319032e-05
-4.36133437041006e-05
-4.1763283206644e-05
-5.78373125514486e-05
-1.39943579830434e-05
-3.3295888872992e-05
-2.69903026497956e-05
-3.74746361880712e-05
-1.19737961762756e-05
-5.980850868078e-05
-5.04329767394954e-05
-2.04647478183261e-05
-2.38719618736694e-05
-5.73445524829182e-05
1.98264141264242e-06
-4.29861486597494e-05
-3.59410036981745e-05
-3.71335048574233e-05
-4.49571576671033e-05
-4.09931878242818e-05
-1.74259404296576e-05
-1.54601030814021e-05
-3.53692596879958e-05
-2.38579434548788e-05
-4.4732005799613e-05
-2.00173418200105e-05
-4.35668816958882e-05
-3.80967801768345e-05
-1.47288247505723e-05
-4.44846974482674e-05
-3.35069049868853e-05
-2.75469758821217e-05
-3.16244850920163e-05
-2.03137942802462e-05
-1.32604012556434e-05
-3.55643952730119e-05
-5.48450485037782e-05
-2.53600045650291e-05
-5.03280942199133e-05
-7.1980795407369e-06
-2.67184535534247e-05
-2.51069915127911e-05
-5.09743147715576e-05
-5.52011225710676e-05
-2.02230614094229e-05
1.10808844521169e-06
-5.39782238894266e-05
-3.98596380796591e-05
-9.65276382645472e-06
-1.63752937391451e-05
-2.75276073680708e-05
-3.1225046986473e-05
-2.24743210801829e-05
-1.37868124781207e-05
-1.32710188936662e-05
-1.03253292390647e-05
-2.56683539744428e-05
-2.19804427183581e-05
-5.34083830796319e-05
-2.98007746510166e-05
-2.77918696763162e-05
-1.1763346259235e-06
-2.87436669476705e-05
-9.19590701594079e-06
-1.26430580607442e-05
-6.42464848726004e-06
-1.55737414564948e-05
-3.04779085299208e-05
-3.5357090146681e-05
-2.53252930919972e-05
-3.60430016741277e-05
-2.09897768280143e-05
-1.41393743531535e-05
-5.96605495793936e-05
-1.64494079598455e-05
-5.03214397187904e-06
-5.31161539326218e-05
5.67527709603199e-06
-3.08058371104484e-05
-2.14555620288077e-05
-1.32311731387972e-05
-1.45116820092806e-05
-1.92676178255265e-05
-3.33429007082478e-05
-2.17574141692265e-05
-2.50350599876399e-05
-5.36473662350635e-05
-4.1824925206474e-05
-4.69777631549081e-05
-8.4862511190638e-07
-3.06141411772639e-05
1.35877407057027e-05
-2.20811389099311e-05
-4.39496197799774e-05
-3.95103421649803e-05
-4.24219217734604e-05
-2.87530418631021e-05
1.36904264137631e-05
-2.53922110630538e-05
-3.05425577341487e-05
-3.45041939456438e-05
-4.53879996928115e-05
2.89408335208047e-06
-5.01238825576875e-05
-5.98380178850949e-05
-9.01032056141593e-06
-5.06392069116971e-05
-1.48576185175956e-05
-2.89444936469418e-05
-7.27444785166597e-05
-2.77124335621229e-05
-3.99921284855027e-05
-2.53901585856371e-05
-1.99079800863858e-05
-3.39352126092913e-05
-2.35430908335036e-05
-2.36455003330664e-05
-3.92693088924436e-05
-2.98963260350275e-05
-4.42955163852715e-05
-4.82128499073458e-05
-3.21457719684958e-05
-3.14138686590831e-06
-6.5910224031728e-06
-4.72657768273951e-05
-2.81773465154991e-05
-4.59506437570926e-05
-4.4841655030505e-05
-2.83176027717937e-05
-2.45762026999456e-05
-3.99684124515128e-05
8.31174881603818e-06
-3.24015159396314e-05
-4.72141192703268e-05
-3.43180510153675e-05
-2.16762672408699e-05
-2.61070866505001e-05
-4.8119027850031e-05
-2.14374499158656e-05
-3.10971834372524e-05
-1.59207428245496e-05
-1.53172826109062e-05
-3.22158360988227e-05
-4.07423717145634e-05
-1.74342261923814e-05
-3.49757029925145e-05
-2.22499703262204e-05
-3.64603159471219e-05
-4.11650433916422e-05
-3.06096420630682e-05
-4.72956491746004e-05
-1.93748380119244e-05
-2.41189221730999e-05
-3.21773173000253e-05
-4.467787851156e-05
-3.64286559180169e-05
-2.7641182294487e-05
-1.90044253922308e-05
-5.04901961266069e-05
-3.36964716706525e-05
-1.72111291655341e-05
-3.87142106688151e-05
-2.33827841098065e-05
-1.73932580685767e-05
-2.71525598916605e-05
-5.92305372497693e-05
-5.10835175534179e-05
-4.79093528410922e-05
-8.19622360183999e-05
-2.50607056275268e-05
-4.8767448472025e-05
-1.50000407258621e-05
-6.17218579825588e-06
-3.72523644224086e-05
-4.81491788400461e-05
-3.27107449008486e-05
-4.54103061470695e-05
-6.60903540036891e-05
-4.04245825670312e-05
-2.32109805181286e-05
-4.36703264374722e-06
-4.68545919791152e-05
-2.922480252327e-05
-3.72893242564217e-05
-3.37871365690007e-05
-9.32054432051798e-06
-3.24593449727514e-05
-5.11200199395782e-05
1.27613328978833e-06
1.16888801494009e-05
-3.78925199227809e-05
-1.53734419479304e-05
-1.52041930385694e-05
-4.97223027056112e-05
-5.38744209789175e-05
9.97003090798783e-06
-2.44181626907716e-05
-5.97779301557835e-06
-2.30807822450193e-05
-4.40387757071248e-05
-3.05996302932379e-05
-4.74485205823625e-05
-4.20378694203635e-05
-3.28923717896037e-05
-3.307010330004e-05
-3.60215935317652e-05
-3.71416506677342e-05
1.33362256656818e-05
-3.06582084977373e-05
-1.8930447455958e-05
8.72863034123991e-07
-4.70047392298644e-05
-2.14106813262695e-05
-4.60943970686368e-05
-5.23647984193454e-05
-3.2004033029151e-05
-3.31630587334203e-05
-3.49921633464818e-05
-4.44457043476939e-05
-5.26465342247435e-05
-2.13243052783923e-05
-5.43479032677e-05
-1.55430437439433e-05
-9.96140734003281e-06
-1.32210722383268e-05
1.7086467106154e-06
-2.80667927700695e-05
-3.04284044345411e-05
-3.54315352657602e-05
-2.54107044311847e-05
-3.79494485813981e-06
-1.28662310592093e-05
4.0892101100264e-06
-2.79417497002716e-05
-2.54297168540567e-05
-2.91303933043682e-05
-5.6363380192088e-06
-3.15062027574083e-05
-1.71738874464069e-05
-2.33749295320809e-05
-2.24965564616741e-05
-2.01559408572139e-05
-1.46013138896564e-05
-2.9067925279539e-05
-3.09586444722006e-05
-2.25381348515401e-05
-3.87370338029501e-05
-2.17146148722893e-05
-3.55400008592933e-05
-1.63777748390238e-05
-4.16982776579836e-05
-2.94189432327873e-05
-4.10982047719388e-05
-5.39477445739554e-05
-3.82445113061704e-05
-2.73083368320038e-05
-1.90365221523944e-05
-4.82427079335531e-05
-2.94905783723906e-05
-2.77937219191325e-05
-3.79348943564366e-05
-2.46186914273293e-05
-3.55650924032381e-05
2.23228417881125e-06
-5.41723854472005e-05
-1.36260521688718e-05
-1.30568363435295e-05
-1.60250219544791e-05
-2.1785927944873e-05
-2.68304093867703e-05
-3.30086047249895e-05
-1.2287163416856e-05
-4.96192593401735e-05
-3.43841918849164e-05
-3.80233821247478e-05
-3.26951284475383e-05
-3.92451082378263e-05
-3.31398718133153e-05
-4.74688817673011e-05
-3.55278957923604e-05
-1.98082767194722e-05
-4.44794789698586e-05
-3.96441493407786e-05
-4.11809311508719e-05
-2.25373788949528e-05
-2.04742243972627e-05
-3.67538551080898e-05
-5.27190279943151e-05
-1.51685386743422e-05
-2.26713767229807e-05
-2.44584881557322e-05
-3.73836843679915e-05
-4.29609099705164e-05
-4.40657726563432e-05
-2.27563346420767e-05
-3.37860564382945e-05
-3.68303601854343e-05
-9.25322333657896e-06
-6.42728613940037e-05
-5.1481078278708e-05
-2.56143538245721e-05
-1.04391613151386e-05
-5.09251263475533e-05
-6.99778287646479e-05
-4.18833021148383e-05
-1.37802144085648e-05
-2.99443282398211e-05
-4.24430418957289e-05
-1.73431824448757e-05
-2.07663096663669e-06
-1.02794921720648e-05
-1.89277425861627e-05
-3.56891743774174e-05
-3.11470941681176e-05
-1.27234870230886e-05
-4.81303502710762e-05
-4.02901723197994e-05
-5.30438567679727e-05
4.81123524054953e-06
-4.89776556518012e-05
-4.3043527145705e-05
-2.20962433194323e-05
-3.12526211756604e-05
-3.29446626852109e-05
-5.96517847498562e-05
-6.41732627920187e-05
-1.69368698917386e-05
-4.82260669188962e-05
-3.97321498515891e-05
-2.18321755167501e-05
-4.31440669439173e-05
-1.51410130145453e-05
-2.45943166069823e-05
-1.14581712562679e-05
-3.03693493263442e-05
-3.26871518456027e-05
-3.15523541794049e-05
7.71120434318045e-06
-3.72002353641099e-05
-3.76439098061754e-05
-2.40236530724781e-05
-3.79187407107283e-05
-3.96745831986858e-05
-6.13512841906085e-06
-3.07145726070053e-06
-3.09471446806869e-06
-4.01593881381323e-05
-3.2536530418633e-05
-1.65099560853237e-05
-3.66854237036091e-05
-2.03226074768389e-05
-6.90748370943855e-06
-5.49963616794728e-05
-2.39013159603659e-05
-7.26042352036398e-06
-3.99652930574532e-06
-3.09512550842693e-05
-3.06443948406509e-05
-1.2626459906491e-05
-2.9753973357876e-05
-2.96483455695462e-05
-3.10560697751301e-05
-3.36036362998508e-05
-2.46976584321649e-05
-3.59295992748795e-05
-2.50972274170055e-05
-6.04962140073235e-05
-2.07172500346984e-05
-5.1809779334144e-05
-3.10245773932039e-06
-3.58115937676356e-05
-1.182342647113e-05
-1.32201781560206e-05
-3.04405492277832e-05
-4.12249686315083e-05
-3.60044811414624e-05
-5.57922628590037e-05
-5.60582173627743e-05
-5.16690821442645e-05
-4.59041684727457e-05
-3.85357416741784e-05
-2.61551973247829e-05
-1.70823960458725e-05
-3.6083647500948e-05
-3.68080385976435e-05
-4.03456365249487e-05
9.35198836714599e-06
-2.78984064807809e-05
-3.75928982016389e-05
-3.23354380889086e-05
-2.36827292553246e-05
-2.69313840936643e-05
-2.88461306856747e-05
-2.74072185931108e-05
-1.76799544379421e-05
-2.07071783441226e-05
-3.78322970694401e-07
-3.43214014455454e-05
-3.22164689844317e-05
-2.47042305498795e-05
-2.14392498560748e-05
-3.8874518881668e-05
-4.71631515376226e-05
-3.14911496441052e-05
-1.01115312474728e-05
-4.44226074929055e-05
-2.07688051539361e-05
-1.38583508812966e-05
-4.75292894259731e-05
-2.56169544488451e-05
-3.96310348299108e-05
-2.83921095493419e-05
-1.34882013386999e-05
-4.50730723658042e-05
-4.41654131921341e-05
-5.80004355681584e-05
-3.16603652531879e-05
-2.13333340206184e-05
-2.46414188462201e-05
-2.73608162742752e-05
-1.61630722244108e-05
-3.46405676980915e-05
-1.6198925928716e-05
-3.99730393105909e-05
-8.07905199354686e-06
-2.78813396665968e-05
-4.52203800406561e-05
-4.79045117946031e-05
3.07358186605826e-06
-2.29827276081732e-05
-2.6558105325431e-05
-1.84995953360552e-05
7.92383800045894e-06
-3.26433250667523e-05
-3.24658590087766e-05
-3.97184242381098e-05
-5.28338445958587e-05
-3.55846397826136e-05
-3.88817711811102e-05
-4.39587954789323e-05
-7.84024143525316e-06
-4.93091361964191e-05
-2.76043562421474e-05
-3.4748971464908e-05
-2.61118950455082e-05
-3.98067822435751e-05
-3.3986916910392e-05
-2.19565226094113e-05
-7.40310797194672e-06
-8.1535748286704e-06
-1.58564948620691e-05
-2.05644460579274e-05
-2.42851924481355e-05
-4.98078623597072e-05
-1.42942427061197e-05
-1.68623540725778e-05
-1.59598135180866e-05
-2.32983262431293e-05
-5.72262125909296e-06
-2.99247673151216e-05
-2.56986383084718e-05
-2.31053853809692e-05
-1.87725987224375e-05
-2.74077056041142e-05
-1.68554029395306e-05
-2.7951785495767e-05
-1.51495472935467e-06
-6.21805612676842e-05
2.1768491012961e-08
-1.79581717495617e-05
-4.96596660610008e-05
-2.91691577190558e-05
-3.90488613603862e-05
-3.23695551612955e-05
-1.33080834717635e-05
-2.99941085131197e-05
-1.47088242756493e-05
-3.91277175533383e-05
-2.75529893116521e-05
-3.82407255480643e-05
-1.73427345274286e-05
-1.6126218254976e-05
-4.23703218641747e-05
-4.88721161089519e-05
-4.7667894853063e-05
-3.3288645223458e-05
-4.53301489260379e-05
-1.68237569085205e-05
-2.21338476714127e-05
-4.94428030575956e-05
-2.66685525374719e-05
-6.40090686544684e-06
-3.23972235180636e-05
-4.33820690804389e-05
-1.65296884444777e-05
-3.68619830384447e-05
-1.76439443187869e-05
-3.32643256635088e-05
-5.25389559484985e-05
-2.74017574401226e-05
-2.70962944420544e-05
-3.20881484568174e-05
-2.00729777318398e-05
-2.36433470864942e-05
-4.0567183685566e-05
-4.3435081642388e-05
-2.75131150408364e-05
-8.26752054785551e-06
-5.83985329009134e-06
-3.31708724480971e-05
-2.33070188436152e-05
-4.44484645209246e-05
-5.89144351238353e-05
-3.80849930961061e-05
-3.76127394619324e-05
-2.47512470047914e-05
-6.89344717856523e-06
-4.7083788809327e-05
-3.80435131159451e-05
-3.3370718460378e-05
-2.78323161479203e-05
-3.4963464512338e-05
-3.38031752821386e-05
-2.19908555106359e-05
-3.27308018312199e-05
-3.53320025760368e-05
-2.86368525967075e-05
-4.36959880824743e-05
-2.69628836293036e-05
-3.04533457605069e-05
-2.84210945253856e-05
-2.0606689370324e-05
-1.37543756833126e-05
-3.05913723133617e-05
-1.66978624542676e-05
-4.7848799844458e-05
-4.25996650594963e-05
-8.48971527712659e-06
-3.95312179882197e-05
-2.79979681418975e-05
-5.11376290373631e-05
-6.242014795358e-05
-2.09564182776838e-05
6.45865959574861e-06
-8.91247651426567e-05
-3.21756794056147e-05
-1.0382745222462e-05
-4.2555145800937e-05
-5.01131348655388e-05
-2.38575652583114e-05
-1.44235811437817e-05
-1.60408553877592e-05
-2.06411467181821e-05
-4.57530610067004e-05
-3.11956684843159e-05
-1.71945297165652e-05
-3.00873587338456e-05
-8.16807758995899e-06
-3.54866673943602e-05
-3.48404747126621e-05
-3.04076548959025e-05
-9.61681582444574e-06
-2.77682869762383e-05
-5.48235830590264e-05
-3.48834682574033e-05
-3.45788616020233e-05
-2.98806632671906e-06
-1.12453297471514e-05
-4.2363422863514e-05
-3.58381163747582e-05
-3.24758342089247e-05
-2.7119755408388e-05
-2.40464975898465e-05
-3.37963026000684e-05
-4.31615407416365e-05
-4.98895906095127e-05
-2.43905142225585e-05
-3.74167283424706e-05
-2.59265760906796e-05
-4.70021248039282e-05
-1.25136330792526e-05
-3.48571868445399e-05
-4.09724816790613e-05
-3.04835846714344e-05
-1.7380485592229e-05
3.17220957204213e-06
-4.92617353679161e-05
-5.12417459145236e-05
-3.16322664509018e-05
-4.59496721700471e-05
-5.20969982336024e-05
-3.43616214802596e-05
-1.29051930822505e-05
-2.9104439563324e-05
-2.12842300437984e-05
-1.84343614318105e-05
-3.63870281424556e-05
-1.89303785466307e-06
-4.30461426650064e-05
-2.30097800913612e-05
-1.96004903619656e-05
-4.06668135252479e-05
-7.55037136013292e-05
-6.86524732360959e-05
-2.6797427153792e-05
-4.79307429366753e-05
-2.11963109055892e-05
-5.38097970041604e-05
-2.31185126068627e-05
-2.92982505209241e-05
-4.65965228516696e-05
-3.48307790595263e-05
-1.81659403528533e-05
-2.94721622035504e-05
-2.25644334876695e-05
-3.36895783546413e-05
-4.09823342188461e-05
-3.59304009176971e-05
-3.45926874774605e-05
-3.12913169322227e-05
-2.95901063318629e-05
-2.2916106241541e-05
-5.2872800332214e-06
-1.62774566644879e-05
2.60185726137218e-05
-4.42907463906493e-05
-2.37631825388245e-05
-2.90972755373603e-05
-5.10276123423905e-05
-3.79636316134517e-06
-1.57520652511735e-05
2.07281016459431e-07
-1.39552457434614e-05
-1.98844882747297e-05
-2.88219873917732e-05
-1.91861466064842e-05
-5.21661005384255e-05
-4.09729674617025e-05
-3.7262793365437e-05
-2.34858729695059e-05
2.27426367093524e-07
-4.80617257981382e-05
-4.00486892088076e-05
-2.46476645867141e-05
-5.58249284781796e-06
-3.57453230461566e-05
-7.08834114140187e-05
-3.34532128840363e-05
-1.6682491248971e-05
-2.14974244974257e-05
-3.92626957314123e-05
-3.39513397434693e-05
-5.81069006629941e-06
-3.30327844593836e-05
-2.66529149601381e-05
-1.8325620306505e-05
-1.08424987865647e-05
-4.52637870007693e-05
-2.56254717511347e-05
-2.96861941114727e-05
-4.36663375993892e-05
-5.03110088258832e-06
8.40159395810531e-06
-4.57574832751994e-05
-4.25459567455767e-05
-6.2145356602486e-05
-3.82310540443862e-06
-4.06649554037357e-05
-4.40824824808822e-05
-3.58527721500365e-05
-5.60473522463169e-05
-4.46742910744204e-05
-2.63030445923175e-06
-1.90719430974152e-05
-3.53933042522838e-05
-4.13370359808116e-05
-3.18418598527002e-08
-4.16668709108349e-05
-3.15006010592111e-05
-3.58271750677152e-05
-3.83184311688381e-06
-2.93514310415778e-05
-4.54369588646026e-05
-3.64165056074054e-05
2.29799566727977e-05
-5.56849362622437e-05
-4.80071231442428e-05
-3.77900594556367e-05
-2.97488056140167e-05
-1.5002957807433e-05
-3.67950617194979e-05
-3.37510459326501e-05
-6.6090008893228e-05
-2.93193033670241e-05
-5.5678663259626e-05
-3.61280122314397e-05
-4.2834042013981e-06
-2.34328679498113e-05
-2.43897156028182e-05
-2.14374681016377e-05
-3.21601265451725e-05
-2.20325652237832e-05
-5.23972734780704e-05
-3.12732875259739e-05
-3.57233191553095e-05
-2.86182980165094e-05
-2.91630756382971e-05
-5.03018515639797e-05
-3.58564823644121e-05
-3.18289698350288e-05
-2.90301126699238e-05
-2.18494807277973e-05
-4.98045647614901e-05
-1.63395506707565e-05
-9.00559235102732e-06
-1.83572409896099e-05
-2.06679698014138e-05
-5.95951310836605e-05
-2.63503254438045e-05
-3.34060405614567e-05
-1.51260123458403e-05
-2.32120168939718e-05
-5.08911550405616e-05
-2.73079700462986e-05
-3.3251781769002e-05
-4.82104174887026e-05
-5.39496982684402e-05
-3.77671345693212e-05
-4.22541584167964e-05
-3.52719919552283e-05
-4.06478479745193e-06
-1.4305419325429e-05
-2.41541597215164e-05
-4.87871026609749e-05
-3.94600437239584e-05
-3.28853725282877e-05
-1.10707316849362e-05
-2.76273690228152e-05
-1.38747121698806e-05
-3.07101135226941e-05
-2.43356733366094e-05
-2.12198069866117e-05
-3.33622084171529e-05
-1.62681985077843e-05
-4.69393543329284e-05
-3.38595444265334e-05
-2.76556811160887e-05
-1.30525793876167e-05
-1.31778984426013e-05
-1.01676208150243e-06
-1.27496482714213e-05
-2.83874113174917e-05
-2.01087332246167e-05
-1.12203465380412e-05
-1.03095776862984e-05
-2.69236382454807e-05
-2.00917613001141e-05
-4.6691670468302e-05
-8.20193771830386e-06
-2.01333763510889e-05
-4.12720644166609e-05
-2.61303571274061e-05
-1.97559409938441e-05
-1.26771406212846e-05
-5.52512907123213e-05
3.95402223356154e-05
1.07968271533357e-05
-1.77283839927045e-05
-3.84668520636556e-05
-3.59778908265147e-05
-1.78608510089753e-05
-1.7805641701036e-05
-4.0520473777486e-05
-2.53712561945753e-05
-4.60352217103254e-05
-1.68780677635705e-05
-6.77655611581432e-05
-4.3444086097589e-05
-6.35817873666108e-06
-2.66389700515089e-05
-2.98076351468947e-05
-3.86867888744807e-06
-1.74950594686238e-05
-3.62453010524472e-05
-5.20151028176615e-05
-2.0622985741058e-05
-1.63372279934077e-05
-1.96971185180046e-05
-2.39446600237809e-05
-1.91651275248081e-05
-2.21862515892973e-05
-2.80214348281116e-05
-2.84066351439477e-05
-5.3197281580225e-06
-3.78636487764558e-05
1.55134058770006e-05
-3.53470850895194e-05
-1.58856309767926e-05
-1.36001615431315e-05
-2.87803894376704e-05
-3.75956445698927e-05
-3.45712314161793e-05
-1.29060992598841e-05
-2.23073747033218e-05
-2.094672540402e-05
-2.34286077817737e-05
-6.99683361322003e-06
-1.87566943798718e-05
-3.98320836948176e-05
-1.66738061264539e-05
1.62472585177736e-05
-2.37724344679422e-05
-2.61898530333299e-05
-4.20944616763812e-06
-3.47155260384886e-05
-4.50027263554603e-05
-2.81189858668283e-05
-4.51234849075169e-05
-4.43296547746239e-05
-2.77833040456601e-05
-5.0410972851522e-06
-1.60313872105201e-05
1.87923894042913e-06
-4.19314378013579e-05
-4.63855958151544e-05
-3.27366086582051e-05
-8.75766265090947e-06
-2.55753267259824e-05
-3.78743133745466e-05
-4.74515986587939e-06
-2.46499409864664e-05
-2.6193738736551e-05
-3.63819273563224e-05
-2.66063937494567e-05
-2.39452000529422e-05
-1.48338616954343e-05
-3.22994424563087e-05
-2.24847534047919e-05
-4.72211482570929e-05
-5.05681835742135e-05
-5.84151045208607e-05
-2.19805750840859e-05
-4.24174514274683e-05
-2.0324726718133e-05
-4.40800090856399e-05
-5.04466598088061e-05
-2.3384170154663e-05
-2.28891449189778e-05
-1.19499630283404e-05
-2.33169343429614e-05
-3.50084236010335e-05
-4.50886695949234e-05
-9.13538549181707e-06
-2.84212020626451e-05
-3.87576769889401e-05
-2.77383324976845e-05
-6.01870311210022e-05
-1.69001664450441e-05
-1.65496349167836e-05
-2.40958065799114e-05
-9.3142280982615e-06
-2.5025360781156e-05
-3.67367646754859e-05
-3.66516637879548e-05
6.20244841733223e-07
-4.3314177372195e-05
-2.5574407094554e-05
-3.48815935709369e-05
-3.29887215202764e-05
-2.38673450442941e-05
-3.61005226622263e-05
-3.65660303019381e-05
-3.55703930867488e-05
-5.35440462905121e-05
-1.97615205466077e-05
-1.95213819097507e-05
-3.23277618911697e-05
-2.79506094044378e-05
-3.00571997254363e-05
-2.34326347665768e-05
-7.42420680288507e-05
-1.88653659033006e-05
-6.53153128302196e-05
-3.18834734048543e-05
-2.73810333868869e-07
-2.0576820419818e-05
-4.1752621419451e-05
-4.58480925337055e-05
-1.5375252385684e-05
-4.76913375072969e-05
-2.31444596331073e-05
-4.86742679419122e-05
-1.00489444969903e-05
-4.58538546561071e-05
-2.36218242391738e-07
-5.29927719194325e-05
-7.54112481971001e-06
-1.91757142950988e-05
-2.20005381978901e-05
-1.73996685612718e-05
-6.52910459947776e-06
-2.3467462559176e-05
-1.1421388897048e-05
-4.20404638740836e-05
-4.52156285508291e-05
5.78006757181201e-06
-5.27300226552385e-06
1.39389652234554e-06
-1.07331831294348e-06
-5.5217045924534e-05
-2.40806899671444e-05
6.96654149516161e-06
-3.93821002903822e-05
-1.3162098928957e-05
-5.70813848401167e-05
-5.24290427892435e-05
-1.83356902888962e-05
-4.57838077117204e-05
-6.67923435502898e-05
-7.08127081514781e-06
-3.45469488004166e-05
-3.71491390287081e-05
-3.06847141785336e-05
-3.71256133688075e-05
-3.62174754557623e-05
-1.76152842945181e-05
-3.98346455198811e-05
-1.25877709867681e-05
-3.33726963712889e-06
-1.52857120668017e-05
-2.22660051195962e-05
-3.02772276339677e-05
-2.83442101247899e-05
-2.27598555073572e-06
-5.82652273517314e-05
-1.22094896294369e-05
5.94034336337572e-06
-8.34081773081589e-06
-2.51666051509702e-05
1.44563555675637e-06
-5.02403525352306e-05
-2.78442837701161e-05
-1.25900138854148e-05
-4.46957741066166e-05
-3.52637299400964e-05
-1.78775584205354e-05
-7.70602812767671e-05
-1.41255797692631e-05
-1.91307496555013e-05
9.63412631676316e-07
-3.96688372703987e-05
-4.05352824234338e-05
-2.75264762471736e-05
-2.57125773838226e-06
-2.30482003058514e-05
-3.66239540390173e-05
-4.07661505089993e-06
-4.43829277478181e-05
-2.61118307369093e-05
-1.0914696623257e-05
-2.29203290336703e-05
-2.79262490685243e-05
-3.2109100699087e-05
-2.29749742696819e-05
2.62288822251979e-06
-9.49645616405847e-06
-1.04770289309129e-05
-3.98543644675804e-05
-6.64784768667012e-05
-4.28841550197906e-05
-2.31649100586122e-05
-2.46376701982294e-05
-3.36672412326454e-05
-1.04217182246564e-05
-2.1052608773446e-06
-2.97171529505907e-05
-1.39639020898711e-05
-3.4227756273772e-05
-8.63260706503142e-06
-4.78281050780422e-05
-1.6791531858665e-05
-3.43488024538289e-05
-2.90136926932474e-05
-3.98450202131529e-05
-3.58298284659008e-05
-5.71063882000621e-05
-4.90026174774773e-05
-2.28120096801515e-05
-9.50335444722312e-06
-3.06009739904217e-05
-4.45843015053884e-05
-1.27297159751488e-05
-6.40965764793067e-06
-1.17353393384695e-05
-4.67035063520841e-05
-5.48864774339322e-06
-3.82267720729614e-05
-2.40324463827475e-05
-5.04571876483182e-05
-3.76162766934219e-05
-2.10781844574366e-05
-1.18819825046715e-05
-4.72636132009251e-05
-2.56165281610403e-05
-6.77165701829495e-06
-8.05908898932895e-05
-3.19706293665268e-05
-3.85007136369611e-05
-2.91513081194451e-05
-3.1929629417876e-05
-3.6273674505725e-05
-2.30883434417876e-05
1.91494125147164e-06
-1.77561706510824e-05
-2.18470144131257e-05
-1.03202999178926e-05
-3.29697618629536e-05
-4.67698137564335e-05
-1.01799259084289e-05
-5.709437420459e-05
-2.15503252432917e-05
-4.40207743711685e-05
-2.31353640873348e-05
-3.0110045401928e-05
-3.06046564594086e-05
-2.65888869618898e-05
-4.44498890838339e-05
-2.01605289612273e-05
-3.19591891142938e-05
-2.97334755296188e-05
-4.05059562521047e-05
1.45763913661787e-06
-3.40288400646241e-05
-1.4835297417908e-06
-1.90236072381291e-05
-5.34194345906433e-06
-3.35390356987238e-05
-2.85492587913315e-05
-4.92953128637183e-05
3.41933415611956e-06
-1.39074384355561e-05
-2.36648136711128e-05
-1.76259595991025e-05
-2.11134311103419e-05
-5.4857364124814e-05
-2.87894200971577e-05
-1.00856419819707e-05
-4.46074257826472e-05
-4.96926446360253e-05
-1.72227167951411e-05
-4.07705087222077e-05
-1.22073763822997e-05
-2.17278764947126e-05
-5.1174625674563e-05
-2.4584284580949e-05
2.00985181477948e-06
-4.03489136788306e-05
-5.56808327740017e-06
-4.04233924447736e-05
-4.83499431838162e-05
-4.05194319624267e-05
-3.0234102128502e-05
-2.24668699973242e-05
-4.08304041965572e-05
6.10777479067878e-06
-4.48980794269828e-05
-3.38638537817404e-05
-4.45331730286103e-05
-1.33547920499274e-05
-2.69919084022211e-05
2.03436741549014e-06
-2.12014318578554e-05
-4.22742790041774e-05
-4.58056478470869e-05
-2.979862902185e-05
-3.14518139919304e-05
-1.49468103911458e-05
-2.68940977453969e-05
-2.23855471946092e-05
-7.89653164516868e-06
-2.25106170001266e-05
-2.24881264220998e-05
-2.2658994670211e-05
-1.0019104061428e-05
-4.72118773153338e-05
-3.03411586708437e-05
-4.93932381707142e-05
-2.54097253222805e-05
-4.96490724104564e-05
-6.77090908631511e-06
-1.54325825504787e-05
-2.89569514212077e-05
-3.19296707723957e-05
-3.14774938568327e-05
-1.42826255280801e-05
-4.1299170838515e-05
-5.06855457368801e-05
-8.98497181502661e-06
-3.67289642917472e-05
-2.08892682261331e-05
-2.2251086213196e-05
-3.09091358477083e-05
-2.87068287930196e-05
-2.18379674082535e-05
-1.09445311353292e-05
-2.97344125377532e-05
-8.31353467049652e-06
-6.24251061954907e-05
-1.48181276872073e-05
-5.19194689088587e-05
-4.07661214369756e-05
-2.61868108471308e-05
-6.06110772245637e-06
-2.7093982948978e-05
-5.93442821917747e-05
-4.8345236982217e-05
-1.14903794526749e-06
-5.84614587291544e-05
-1.82092034277036e-05
-3.40816511002838e-05
-4.3586774813586e-05
-2.52536487664317e-05
-6.44599484465007e-05
-2.73176744675944e-05
-3.68091404839194e-05
-4.32167243465435e-05
-5.40760265698881e-05
-3.664453451375e-05
-4.55930635432446e-05
-8.03496928209116e-06
-2.70523998662655e-05
-2.75390098316844e-05
-6.556709787139e-05
-3.71457120993948e-05
-9.9169781222397e-06
-7.76875128182645e-06
-1.77643501744203e-05
-1.79920138139591e-05
-3.80899989003664e-05
1.39357327990278e-06
-1.91146686178371e-05
-4.19743767784968e-05
-2.40390198087847e-05
-4.28569840414799e-05
-3.15369020658783e-05
-1.51686543393558e-05
-3.80344955686115e-05
-4.81457841986587e-05
-4.20651823677029e-05
-1.83602696331868e-05
-5.11643570896397e-05
-2.83568224851906e-05
-2.48969621038168e-05
-6.18410030817482e-05
-2.97538851174256e-05
-3.06248381930081e-05
9.43916346580559e-09
-5.08470221567804e-05
-2.87597246498225e-05
-3.17150014955095e-06
-1.88892148758377e-05
-1.49589407348473e-05
-2.80042406113298e-05
-2.65116360662242e-05
3.37790302852151e-06
-2.82900420223958e-05
-3.09928612286873e-05
-1.41247457627552e-05
-9.89648742516558e-06
-2.45346947076129e-05
-4.71236418695118e-05
6.84669822615405e-06
-3.15649867951652e-05
-1.16581258526303e-05
-3.06266362899504e-05
-1.61792094952099e-05
-5.09008909018136e-05
-3.48707534468148e-05
-4.24078347684585e-05
6.81302639849642e-07
-6.80865634186907e-05
-3.6585208748997e-05
-2.14697393483356e-05
-2.6736499900228e-05
-2.41463710088534e-05
-4.91961806126181e-05
-3.53694099873063e-05
-5.64824259627468e-06
-3.52231899585272e-05
-2.33375307129097e-06
-9.24859306335701e-06
-4.24815240846035e-05
-4.52470974136593e-05
-3.1038098404708e-05
-1.93903229502991e-05
-1.87775887288026e-05
-2.90224203782542e-05
-3.50575878793003e-05
-1.2204708565e-05
-4.29252620620795e-05
-4.75957344921068e-05
-3.23934896997771e-05
-2.14827396340526e-05
-4.53289522708982e-05
-2.29833657772606e-05
-3.54382468570445e-05
-4.42885242296202e-05
-2.03310550958266e-05
-1.47827017267091e-05
-2.55537332729808e-05
-5.03775485833803e-05
-1.22806838333441e-05
-3.68774334586524e-05
-9.39789553727903e-06
-4.10666587603866e-05
-9.83852325848507e-06
-2.60039505053553e-05
-2.05079545863543e-05
-4.30025431444303e-05
-1.00368516570761e-06
-1.38218428394946e-05
-2.19644931726277e-05
-2.86122472162816e-05
-2.4027195635018e-05
-2.87139241468243e-05
-3.12594399809391e-05
-2.3897001296907e-05
-6.83830874679444e-05
-3.11439798571878e-05
-1.74927910659772e-05
-1.2587570482809e-05
-3.103144382229e-05
-3.58192325444168e-05
-3.88163493516859e-05
-4.62186088561025e-05
-1.51686299832027e-05
-3.73828976737647e-06
-2.22881110043196e-05
-9.35669158046047e-06
-6.38875943045353e-05
-1.72398275281428e-05
-3.77764160354189e-05
-3.58672998896229e-06
-2.28548143313231e-05
-3.24352863202653e-05
-1.49404580625459e-05
-5.03165543681535e-05
-2.1527790560494e-05
-1.75151204453126e-05
-4.68881611649047e-05
-3.17969225402098e-05
-4.73005006700439e-05
-6.00250711567636e-05
-2.28511470240015e-05
-8.00122300761258e-06
-3.5195002722397e-06
-1.67863546982851e-05
-4.09682447905955e-05
-1.34826149225603e-05
-2.32713883706802e-05
-3.11154328410995e-05
-3.96983600549488e-05
-1.1778527742491e-05
-1.10395353757499e-05
-3.80870931359604e-05
-4.18320825426636e-05
-1.81438805410127e-05
-1.8170168291381e-05
-3.19700831162813e-05
-9.41140823946334e-06
-3.65450266088587e-05
-3.29715474264605e-05
-9.74766116426287e-06
-4.93341787658424e-05
-1.24402948381752e-05
-3.08415960831767e-05
-6.31866148331797e-05
-1.70123397522506e-05
-1.93920887572933e-05
-2.79727808696129e-05
-3.6787921401761e-05
-2.10751439898476e-05
-1.48878718254561e-05
-2.9004749993371e-05
-2.32135694954047e-06
-2.00736734915398e-05
-1.84878357038115e-05
-1.45885977817145e-05
-2.47665143973955e-05
-5.07531957754888e-05
-1.28896301116181e-05
-1.03831050074999e-05
-4.34423665239157e-05
-5.65305623553307e-05
-3.87441289860044e-05
-2.83707483734619e-05
-1.05193769444009e-05
-2.17779956038861e-05
-4.07295425353919e-05
-2.28094409289468e-05
-3.99117357574347e-05
-1.37140288113804e-05
-4.07461372869175e-05
-3.27413584598563e-05
-2.93516591633407e-05
-4.0943844786945e-05
-2.79889153813241e-05
6.00560399163287e-06
-1.92057219270914e-05
-2.32922291288229e-05
-5.57505380961732e-05
-5.13056538135276e-05
-2.33052585358172e-05
-1.93926971073972e-05
-4.24464738003254e-05
-4.27203987728548e-05
-2.59205155333053e-05
-2.11511186694958e-05
1.70751476348082e-05
-1.75088454143516e-05
-1.2839415570081e-05
-4.05835024809062e-05
-2.19635423991782e-05
-1.40885853171772e-05
-2.19000224979887e-05
-5.79536611314871e-06
-4.38872354236214e-05
-1.15562988335619e-05
-1.9378163475454e-05
-3.50312800044274e-05
-9.40743017675949e-06
-4.47830711566812e-05
-2.67503158542419e-05
-3.32898262531769e-05
-1.36145762005869e-05
-2.93942042346903e-05
-3.64540324588408e-05
-6.68770090057625e-06
-3.16158693919405e-05
-1.23138639727985e-05
-6.13039230891924e-05
-4.32566687728906e-05
-1.53648747401711e-06
-3.20875619585408e-05
-3.08464371303454e-05
-1.41518252732377e-05
-4.80191214062509e-05
-2.40063156195598e-05
-2.47986110058984e-05
