# Supplementary material for: Research on computational propagation and identification of mine microseismic signals based on deep learning
Source: PLoS One. 2025 Oct 22;20(10):e0334641. doi: 10.1371/journal.pone.0334641 (PMC12543183; doi:10.1371/journal.pone.0334641)
Supplement: S6 Data — (ZIP) [file pone.0334641.s006.zip › 000100900000232.xlsx_0.txt_24.txt.txt]

-2.4344727031252e-06
-8.29321107233661e-06
-2.75860352563763e-05
-5.2136149280078e-05
-2.49304176365257e-05
-2.26373890003849e-05
-3.16773766167668e-05
-3.9803624126196e-06
-2.61976898126957e-05
-3.8317200458943e-05
-3.33434673431297e-06
-5.9712081007194e-05
-2.60592141167688e-05
-1.19279131036771e-05
-2.04430052349007e-05
-1.19021897904716e-05
-1.22609300835532e-05
-3.55839153707966e-05
-5.5730256227171e-06
-2.89431442990993e-05
-2.78829718294303e-05
-2.17182973029559e-05
-1.15869939846636e-05
-2.08859518678325e-05
-3.55418963021779e-05
-2.78914077737652e-05
-3.36752366867711e-05
-5.34870454469522e-05
-3.12142115406512e-05
-1.81945405769191e-05
-4.41769332911857e-06
-3.96040134647837e-05
-2.92185371381212e-05
-2.89292350166044e-05
-3.49597853313149e-05
-2.79562198704348e-05
-6.58697014540604e-06
-2.59589337997583e-05
-1.61950858544742e-05
-4.62600423787563e-05
-6.46861657246471e-05
-4.92339780023071e-06
-2.48066728461273e-05
-4.23549928699356e-05
-3.18497632063314e-05
-1.25035529416692e-05
-1.14955799803138e-05
-1.70161082260658e-05
-3.62900663351813e-05
-2.86019980115157e-05
-4.86684408686191e-06
-3.29712031675021e-05
-3.39817062589329e-05
-3.9253044693036e-05
-3.87497764278037e-05
-2.532129304438e-05
-3.45948366656384e-05
-3.7797592323437e-05
-1.73543343341869e-05
-1.63580162511079e-05
-4.47164117408171e-05
-1.81740249356108e-05
-3.0947486852695e-05
-3.64197141849581e-05
-1.66835612966729e-05
-1.91674737121127e-05
-2.11634508976873e-05
-2.3314008044219e-05
-1.59601386627965e-05
-8.75836269034215e-06
-2.43610814155859e-05
-4.11848752904763e-05
-1.59990692323726e-05
-3.3219843866481e-05
-2.99201064731833e-05
-3.54291761459052e-05
-3.05096582514736e-05
-9.91215046893791e-06
-3.44017886328316e-05
-4.12826419274208e-05
-2.40927170422739e-05
-3.93848300447069e-05
-1.20250390750873e-05
9.89927294764492e-06
-3.72270585537211e-05
-4.90125559620954e-05
-4.1808631550813e-05
-1.28160495217789e-05
-8.26698821584402e-06
-1.80696280254661e-05
-4.99711408204273e-05
-3.82208919645328e-05
-4.72436446373062e-05
-3.03480240810351e-05
-4.79400930110711e-05
-3.96604361580108e-05
-3.71424874018031e-05
-2.16189055288444e-05
-2.38286427043315e-05
-1.05546113858782e-05
-5.10193678431487e-05
-4.22971091321624e-05
-2.25154403585421e-05
-5.60947393616514e-06
-7.02209840105881e-06
-2.12827072229654e-05
-1.86528027984563e-05
3.9682022735739e-06
-3.44418969173667e-05
-3.23942292700851e-06
-4.7042502909358e-06
-5.31963018859459e-05
-1.56321673447637e-05
-2.08595795456757e-05
-3.93326471613615e-05
-3.61488528561239e-05
-4.26913009451731e-05
-2.88173709635165e-05
-2.22168575240668e-05
-2.80158933418109e-05
-3.36202743122166e-05
-6.32964648513775e-06
-1.7887129628916e-05
-1.94139160938044e-05
-1.66792893817954e-05
-3.91127024037862e-05
-1.73102204598337e-05
-4.58418394576329e-05
-1.46123505390267e-05
4.0491016013051e-06
-3.59834666311556e-05
-1.17101376416189e-05
-9.31923820490715e-06
-1.43909162925039e-05
-2.930969690741e-05
-3.20955763102516e-05
-2.15209742858422e-05
-2.98882223529048e-05
-2.72381602266623e-05
-2.4634426348906e-05
-5.23473607896891e-05
-3.624782673508e-05
-4.27220334256957e-05
-1.53498995067849e-05
-2.98658730608939e-06
-3.99771323777133e-05
-2.71960152230709e-05
-6.82996584866736e-05
-6.82180919875038e-05
-2.21842247956606e-05
-2.94056281769678e-05
-1.87445053581802e-05
-1.23480011402336e-05
-3.86051157033449e-05
-2.73071939804856e-05
-2.13756066621674e-05
-2.62501298583326e-05
-2.01190205251029e-05
-5.31688563300262e-05
-2.04624985770601e-05
-2.21065942297318e-05
-2.24047335950675e-05
-2.17915713869069e-05
-1.05376042186621e-05
-5.1710301371556e-05
-5.29281470075323e-05
-5.19314360751918e-05
-5.12589164699488e-05
-4.654658033808e-05
-1.73561529777122e-05
-5.05261166715574e-05
-5.44527349769512e-05
-2.21525384624779e-05
-1.49056262779052e-05
-2.39613076538866e-05
-3.47856215474889e-05
-4.27076577212368e-05
-5.0137876392916e-06
-3.67630539717816e-05
-6.47256813584141e-05
-2.09386015150351e-06
-2.66498841841552e-05
-5.07154497239746e-05
-2.23332675927292e-05
-5.40146806302476e-05
-1.63059377305635e-05
-3.85617037401342e-05
-3.41713870243631e-06
-2.05388394185163e-05
-4.17881710481496e-05
-3.79276369023032e-05
-3.51185923376029e-05
-1.68314767006612e-05
-3.15439306485432e-07
-2.85672896686162e-05
-4.01320226077873e-05
-3.65502377756189e-06
-3.68903184536807e-05
-3.70779057055993e-05
5.53282408543016e-06
-2.887196605853e-05
-1.46120918256147e-05
-7.58757737596476e-06
-6.27792892477902e-05
-3.37399739687294e-05
-2.80584213985947e-05
-1.98402153840051e-05
-4.46690730779625e-05
-4.44958376368055e-05
-1.74507970338881e-06
-3.87264535449113e-05
-3.12501726578568e-05
-8.45463419203722e-06
-3.47812665291738e-05
-5.35266858062915e-05
-6.28009742177572e-06
-2.97681404329298e-05
-3.82026024305597e-05
-4.84027315273512e-05
-4.13992442726449e-05
-1.39800667248554e-05
-3.55066611663158e-05
-1.32123887242332e-05
-1.93277407928016e-05
-2.74795728257464e-05
-1.3151399208762e-06
-3.18432067589477e-05
-4.06967185883071e-05
-4.38220430283112e-05
-1.41823673451922e-05
-4.11819925454858e-05
-2.30238245292637e-05
-3.33692745331672e-05
-2.92629600964385e-05
-2.23862274557831e-05
-2.01411668681722e-05
-1.40050136011648e-05
-3.21789254695595e-05
-4.7587434007219e-05
-2.19783024633612e-05
-4.12736745785334e-06
-9.30061079850817e-06
-4.73757824213554e-05
-4.78637577678717e-05
-6.82762977831097e-05
-3.1672850268418e-05
1.07950000190291e-05
-3.82034463787994e-05
-3.25779148931329e-05
3.68853658224278e-06
-6.22306712326447e-06
-9.10567992897077e-08
-4.73481990862282e-05
-3.16621311205657e-05
-4.88494914920033e-05
-3.6411191394669e-05
-4.86556850637796e-05
-3.143368288906e-05
-1.6780207859744e-05
4.68665162621693e-06
-2.03788545920682e-05
-3.00431580655472e-05
-3.6485243386217e-05
-1.59052110923762e-05
-2.09416417927334e-05
-3.86093255759682e-05
8.01801520422614e-06
-3.65046507405563e-05
-1.34889610232112e-05
-4.19876933244687e-05
-2.01688257676503e-05
-4.08739082102823e-05
-2.33378046306508e-05
-1.61018679596004e-05
-1.62673614633398e-05
-2.98783439028507e-05
-3.84538183167324e-06
-5.58327243969682e-05
-5.11898000510476e-05
-1.58032034767554e-05
2.30909065960752e-05
-3.0804630582563e-05
3.05586060071407e-05
-2.71141996839505e-05
-1.44584502784314e-05
-4.64325410095778e-05
-3.43892627270354e-05
-1.28567897823119e-05
-5.75363823813037e-05
-3.08704145874981e-05
-4.15159304967293e-05
-8.70495673525689e-05
-2.65851299894872e-05
-7.83090461575093e-05
-3.09406710787215e-05
-2.21108111538257e-05
-3.70068745554409e-05
-4.56072348129932e-05
-1.9466381901205e-05
-4.92870785822728e-05
-3.80468026563121e-06
-3.27786332557385e-06
-2.03880428200432e-05
-1.87663707314752e-05
-2.0964506476482e-05
-6.03550330576493e-05
-2.76200883451598e-05
-2.6198311852791e-05
-3.6329867113984e-05
-7.33153013074637e-06
-4.13350583433909e-06
-3.54555804886998e-05
-1.79458292044074e-05
-5.0689398258868e-05
-2.94352039623153e-05
-3.07896456245959e-05
-3.5271234229277e-05
-4.74615326791265e-05
-4.39664231953576e-05
-3.89070246429706e-06
-1.86656155762198e-05
-2.38681199403196e-05
-4.1231795999071e-05
-3.90108851069758e-05
-3.94032029248536e-05
-5.07353674691693e-05
-1.51529285147712e-05
-2.31775424008226e-05
-3.51127739926142e-05
-2.37702203029508e-05
-1.50173862875485e-05
-8.99142989020236e-06
-2.33788091913584e-05
2.0167799116762e-06
-4.50073886313647e-05
-3.65398915503283e-05
-1.7448421161039e-05
-2.01958813826561e-05
-3.5531364635506e-05
-4.47985044168203e-05
-3.00336409831564e-05
-1.36233087055769e-05
-1.13570141975625e-05
-5.82664379958498e-05
-7.6212641242021e-05
-2.89550061338004e-05
-6.84053240724005e-06
-2.13015930292318e-05
-6.18017519278345e-05
-3.69857419892604e-06
-2.29181911181143e-05
-2.84346094449596e-05
-3.62162556672826e-05
-3.83902669030852e-05
-1.39100352307454e-05
-3.86000543121836e-05
-2.05495036565241e-05
-2.13695443060335e-05
-3.38875246672914e-05
-3.52176372087621e-05
-1.78414456188971e-05
1.29360694771959e-06
-8.90831100739386e-06
-1.68085367530881e-05
-1.88560541151075e-05
-1.70888638362983e-05
-4.62922222074924e-05
-5.75023076473544e-05
-3.01068291377306e-05
-3.88210438626054e-05
-4.04402549110611e-05
-2.70194341006917e-05
-3.52696984427974e-05
-9.18673346245641e-06
-3.28726334360108e-05
-4.99530727865993e-05
-3.1271599844552e-05
-3.67668532416976e-05
2.75565179295947e-06
-3.83914742010856e-05
-3.29434110352501e-05
-1.95315799653015e-05
-2.32750771661685e-05
-7.55339931358504e-06
-4.86521899203419e-05
-3.6574946226756e-05
-4.84721445956533e-05
-3.14989306886522e-05
-4.41335313030784e-05
-1.44922024703665e-05
-3.44215091509936e-05
-2.50540769962965e-05
-4.04236928234117e-05
-1.40492585485953e-05
-5.53089347769934e-05
-3.83000976884969e-05
-3.14302412234642e-05
-2.90859926794069e-05
-1.51202964797929e-05
-1.97117724469486e-05
-4.74120148981315e-05
-6.82065863691246e-05
-4.49714463744872e-05
-1.82694580951442e-05
-3.55432160219001e-05
-1.44612935525919e-05
-3.47376490293273e-05
-3.98274670181601e-05
-6.09723614531274e-05
-2.75849701059182e-05
-1.98038555027592e-05
-4.19091574482983e-05
-3.89671337614898e-05
-1.66289762860051e-05
-1.10074299293409e-05
-3.02019234977112e-05
-2.61058745869118e-05
-3.24375759096227e-05
-3.24195680485344e-05
-2.55881834114844e-05
-3.45893029545616e-05
-1.64785093738413e-05
-3.05464697721889e-05
3.89350463790798e-06
-2.5627629524308e-05
-3.44626159521696e-05
-5.80120511907577e-05
-3.32543136624288e-05
-3.70488688554286e-05
-7.99458941015603e-05
-3.38744510122215e-05
-2.76198218326867e-05
-5.12425310108483e-05
-2.245557182263e-05
-3.85518099245902e-05
-1.6907644760276e-05
-2.70701586816092e-05
-2.94748895776509e-05
-5.71086062820943e-05
-7.53386295627033e-06
-1.35148357398669e-05
-2.56386514984972e-05
-4.0836907678339e-05
-1.89485077180853e-05
-2.10971565984825e-05
-3.51200005817622e-05
-3.72240269824251e-05
-1.60818400310171e-05
-6.80974928007904e-05
-2.68447419508806e-05
-1.79500448029312e-05
-4.78500656048545e-06
-1.32958428324128e-05
-1.54563471378597e-05
-1.6223160334707e-05
-4.64986909510029e-05
-2.98409012973198e-05
-3.61452364253877e-05
-5.02381089015791e-05
-6.07099543332754e-06
-2.39985715631961e-05
-1.3188517266113e-05
-4.40420890001221e-05
-4.37723507698455e-05
-3.0011258074093e-05
-3.34482890925255e-05
-2.2359163032398e-05
-2.23908285118741e-05
-4.69609205416209e-06
-3.09827634867056e-05
-3.42080454823505e-05
-3.51086873514042e-05
-1.29642057934432e-05
-8.3562003056094e-06
-2.42087756740102e-05
-2.36028947830275e-05
-3.65801167476453e-05
-4.42751528372472e-05
-2.64423521560735e-05
-5.80926648702741e-05
-2.68377991963231e-05
-3.25728260912603e-05
-4.05199967049284e-05
-6.95384967661165e-06
-5.25805529404532e-05
-2.47766277164342e-05
-9.01503954159705e-06
-2.90069843726597e-05
-1.51208768625441e-05
-3.45128471981101e-05
-1.14271390168299e-05
-1.48253030934473e-05
-4.7813898248352e-05
-9.01596603806647e-06
-3.33994403378959e-05
-6.47006130201159e-05
-2.19764976718759e-05
-1.14475772762721e-05
-1.47258658470711e-05
-3.05068353741493e-05
-5.0607820347663e-05
-4.44541762271517e-05
-4.668184492042e-05
-4.08801397337956e-05
-5.12605723326443e-06
-2.90852625630373e-05
-3.29878010157792e-05
-4.15021753942243e-05
-2.48341567543707e-05
-4.14965270410462e-05
-3.323115471695e-05
-2.70616879661426e-06
-4.50373888117807e-05
-3.41449769031622e-05
-3.91529248154415e-05
-5.83622613755232e-05
-1.8143708835548e-05
-2.85039922511161e-05
-1.25589282412708e-05
-4.46177871278634e-05
-3.34803913328721e-05
-1.63992664452981e-05
-4.62894387353549e-05
1.41959206717546e-05
-1.67885646223661e-05
-5.49647872754168e-06
-4.7909189283086e-05
-1.29224135495829e-05
-2.42684265429683e-05
-1.95999706177465e-05
-1.60329644132239e-05
-3.13972405274798e-05
-1.15991628481521e-05
-4.16309943592579e-05
-1.98837677441346e-05
-3.89792647977092e-05
-8.40370128971167e-06
-2.82612174296421e-05
-2.03710352030616e-05
-2.01167400505238e-05
-5.36982990935546e-05
-1.17418346253156e-05
-3.45711627902016e-05
-2.93626054579123e-05
-5.68823934058731e-06
-2.76870051219646e-05
-3.40470089516036e-05
-4.15700636988376e-05
-2.63079529789972e-05
-3.54940222796369e-05
-1.42651978836233e-05
-4.85541920555016e-05
-1.54477481009325e-05
-2.27679762883172e-05
-3.92220953553172e-05
-3.04027344131973e-05
-3.8666065253453e-05
-3.97500754933933e-05
-3.1735750931191e-05
-2.25568526241435e-05
-1.31416178460531e-05
-3.05026273373587e-05
-8.91861215369868e-06
-3.98834162414656e-05
-2.22031468151127e-05
-2.0715510074042e-05
-6.00176541567334e-05
-3.87536220386852e-05
-3.56776323125255e-05
-4.05252950928094e-05
-2.83009963199204e-05
-1.1997694349871e-05
5.62140102279954e-06
-1.26636561012439e-05
-1.66103961265287e-06
-4.30784360506337e-05
-4.62332401031199e-05
5.13952596057967e-07
-3.34946094234134e-05
-5.15416465991244e-05
1.00281049171309e-05
-1.1023943371788e-05
-1.9440043760694e-05
-1.23188702507776e-05
-5.08173086731132e-05
-1.81923339666481e-05
-1.19981696571517e-05
-6.25245315503686e-05
-4.45428945189178e-05
-1.57936255891986e-05
-3.46674048642547e-05
-3.84094353361798e-05
-4.26964783376392e-05
-4.3784650073079e-05
-9.95426524732941e-06
-2.25617417723212e-05
-6.37214192963063e-06
-3.77542429195965e-05
-5.8155061710937e-06
-3.36103257203007e-05
-2.81560436077199e-05
-2.4051362776073e-05
-1.62160114162996e-05
-1.92318352980855e-05
-1.35773847965242e-05
-2.67383368923055e-05
-1.19921489314702e-05
-3.82824053892407e-05
-4.43272447640398e-05
-3.27983091758155e-05
-3.25622314917331e-05
-2.59926640162845e-05
-2.36852527582537e-05
-7.95721421556872e-06
-7.80731217441037e-05
-4.1961309621715e-05
-2.99522085913709e-05
-1.59962771958961e-05
-2.90877929445893e-05
-5.02970018940765e-05
-1.36309789731973e-05
6.49430838726644e-06
-3.34602221757032e-05
-9.34444411450482e-06
-2.24125104022969e-05
-2.26564451917674e-05
-2.37839657375717e-05
-2.89428541117092e-05
-2.33861798162772e-05
-1.88020368736611e-05
-4.13256686622196e-05
-5.79121208521577e-06
-1.62229099758672e-05
-2.30043560464313e-05
-4.55512593749048e-05
-3.59353823576414e-05
-1.52075058588276e-05
-4.64495670141431e-05
-4.7394039620054e-05
-3.88385241148005e-05
-2.72496388578631e-06
-1.59807848940246e-05
-2.58809174286713e-05
-1.65281868840528e-05
-5.42685655354027e-05
-2.44562854788012e-05
-4.01687779936061e-05
-1.76819944677316e-05
1.1518052898924e-06
-3.56192954467666e-05
-7.14232281160642e-05
-1.97904369273296e-05
-3.98233353584243e-05
-2.4155503928349e-05
-1.40025648403755e-05
-5.12362313898042e-05
-5.53277823158284e-05
-1.10689161456791e-05
-2.06690503058243e-05
-2.72335369021898e-05
-7.11544363742529e-06
-4.38805233828292e-05
-2.85318713461695e-05
-6.17300929986692e-05
-2.13355868514539e-05
-8.46024949304709e-06
-1.51092382007662e-05
-3.35068954796821e-05
-1.04487482933213e-05
-3.31916397856437e-05
-4.14511717559561e-05
-3.44066581452867e-05
-4.70407629922094e-05
-2.1285095057744e-05
7.09842198228418e-06
-2.50198788551452e-05
-1.29921703601486e-05
-3.0858227246657e-05
-3.11277480061309e-05
-1.34239621431052e-05
-2.02621574081252e-05
-1.30517706846302e-05
-8.994556140235e-06
-4.37182587690309e-05
-7.80378715692413e-06
-1.99408839169713e-05
-4.31905124746728e-05
-3.2690968503553e-05
-4.68385875733664e-05
-1.4457725011229e-05
2.25598021806666e-06
-2.69468724489098e-05
-1.36392843724524e-05
-3.79962448626471e-05
-5.82290661948814e-05
-4.25655934387649e-05
-1.17961008697584e-05
-3.23376755356821e-05
-2.13548192157889e-05
-2.45941016591374e-05
-5.52075344590425e-05
-2.60383153656966e-05
-1.47390888073522e-05
-3.69936665181532e-05
-1.4409785300582e-05
-3.55038198999176e-05
-1.36723415216463e-05
-3.74969860457797e-05
-4.52481558528724e-05
-6.04910681852594e-06
-1.26036575988099e-05
-3.84953016306556e-05
-4.25771452605057e-05
-4.600318493619e-05
-3.88664323432953e-05
-3.03797464518917e-06
-2.47071853212303e-05
-3.01537444049562e-05
-4.46738121653105e-05
-3.43132956113629e-05
-2.58484907936802e-05
-2.37303473488307e-05
-3.11483572781386e-05
-1.79969726384777e-05
-5.05568979735927e-05
-3.7482112274003e-05
-2.1862078090391e-05
-4.43665516578648e-05
-5.37550973398394e-05
-2.9977419501937e-05
-4.42427506138938e-05
-3.93355199169896e-05
-3.53727430715389e-05
-1.46392440813022e-05
-1.54142131621711e-05
-1.21441407130261e-05
-5.1485190894361e-05
-1.77014427308497e-05
-4.62185957591288e-05
-6.35524908510657e-06
-2.61821017002175e-05
-1.52279010194948e-05
-1.78738149149454e-05
-2.26125253548163e-05
-1.86250985508906e-05
-8.0975950968255e-06
-2.01512689268805e-05
-4.54682881033086e-05
-5.45635148798917e-05
-2.79991825133109e-05
-2.59626519928825e-05
-3.15894142307349e-05
-1.06773703505753e-05
-2.32957915684937e-05
-5.08150191554119e-05
-2.67257089082797e-05
-3.27122346449475e-05
-2.27523929557964e-05
-5.14901412800882e-05
-1.51384151546958e-05
-3.31270836487257e-05
-1.94468066242084e-05
-3.18250564796812e-05
-6.1093845692918e-05
-4.51741607182672e-06
-2.82001921136264e-05
-2.23028933617082e-05
-2.25205682805711e-05
-4.98192683247502e-05
-4.83769095918778e-05
-2.72396274545165e-05
-2.42560252290453e-05
-3.23621671320219e-05
-2.58217130492166e-05
-3.22712472949082e-05
-5.43780903324136e-05
-2.16656729261974e-05
-2.53338043077021e-05
-3.72617553200376e-05
-1.26815156628843e-05
-3.1279177905625e-05
-2.57295964756712e-05
-2.6387818232894e-05
-4.83676468730138e-05
-2.44645869300323e-05
-3.4563138372715e-05
-2.08021618852192e-05
-1.46427328336765e-05
-2.72247976453017e-05
-1.84171582804026e-05
-1.69411099614916e-05
-4.79395892290464e-05
-3.170381815014e-05
-2.06450157593815e-05
-1.79367530539159e-05
-2.41907902902117e-05
-2.73365226183655e-05
-2.30675370089267e-05
-4.95845461441371e-05
-2.20613642344036e-05
7.31462408174837e-06
-3.03458248805953e-05
-1.72813423672472e-05
-4.57198024139876e-05
-3.56831640123447e-05
-5.76899590266872e-05
-4.54801160440123e-05
-1.54494584139231e-05
-3.1562429042045e-05
-1.39120670733538e-05
-2.65110251758645e-05
-1.133772370675e-05
-1.24227016862129e-05
-4.37723294780308e-05
-4.5768949202193e-05
-1.23166275154475e-05
-4.12934241629911e-05
-9.03067370416279e-06
-1.22450873554248e-05
-6.75681778974258e-06
-1.75725724507608e-05
-2.35534633119484e-05
-2.84087655879776e-05
4.17597888228916e-06
-4.81720358408001e-05
-1.65859932131277e-05
-3.18282492033639e-05
-5.03878476086287e-05
-1.97296785808573e-05
-2.72128821565316e-05
-7.87349087089101e-06
-1.04000555339381e-05
-4.0826702180973e-05
-1.6810746709925e-05
-3.10601019632446e-05
-2.9558611262428e-05
-1.50366862579127e-05
1.49103981000752e-05
-3.06951291052008e-05
-5.52017968780441e-05
-4.17557498661583e-05
-3.03401884688205e-05
-2.02548450124407e-05
-4.13746216547781e-05
-3.88149749855367e-05
-2.9949712892193e-05
-2.42541001815248e-05
-6.67415210908437e-05
-2.43643548885604e-06
-9.64450363149354e-06
-4.45729003085736e-05
1.03858943305142e-05
1.67908410240289e-06
-2.70092818664264e-05
-2.52051649176593e-05
-2.69279164834128e-05
-3.89493384087524e-05
-3.1303125775565e-05
-3.37886777621512e-05
-6.16781103447188e-05
-2.58807954552393e-05
-2.97003926642643e-05
-2.6016027066674e-05
-4.57406139157169e-05
-4.11903134869423e-05
-4.40416350386856e-05
-3.05394569966161e-05
-1.61378686276191e-05
-2.8681413669884e-05
-4.43446964011352e-05
-4.33511079140565e-05
-1.67235453238713e-05
-5.53532103947993e-05
-6.35573818803139e-06
-2.27334374011869e-05
-3.61578160763724e-05
-2.55954480985747e-05
-6.69250149981239e-05
-1.95441165769072e-05
-3.63485963135597e-05
-2.08238754020783e-05
-2.3338527991081e-05
-3.50907021130275e-05
-3.49463670883181e-05
-9.48208972532959e-06
-1.09173227781776e-05
-5.15044267287024e-05
2.10085540330272e-06
-2.27693938952609e-05
-1.41967473329047e-05
-1.8761635659876e-05
-3.47553705277865e-05
-2.8839426067112e-05
-2.17027644487222e-05
-6.40123681357374e-06
-9.73726297734981e-06
-1.09963007375301e-05
-1.04179896147926e-05
-1.61980146923006e-05
-1.1257175499544e-05
-9.92199774276223e-06
-4.50357321262761e-05
-1.5120828030887e-05
-3.17818787980113e-05
-2.26547571900205e-05
-2.07099616444342e-06
-4.32230138086529e-05
-3.31851792706224e-05
-2.66223724410615e-05
-1.23771382381015e-05
-4.21047939459918e-05
-1.44091244157045e-05
-4.7709140455356e-05
-3.3290827129085e-05
-2.79450542610794e-05
-2.65156379314919e-05
-4.08985127130709e-05
9.30421430605927e-07
-2.5872113473084e-05
-3.03769235864063e-05
-2.99040787330446e-05
-1.27223540825766e-05
-3.10939014623014e-05
8.9698815479875e-06
-2.42854473444885e-05
-5.16626007938446e-05
-3.08231008732033e-06
-1.7841343376847e-05
-1.79023227076744e-05
-6.25695648239372e-05
-3.01607529351201e-05
-2.03986091779638e-05
-4.40490493733373e-06
-3.10597680684915e-05
-4.79225264324884e-05
-4.28885842532454e-05
-4.03457430402351e-06
-3.7365147443669e-05
-4.65174412427483e-05
-3.96349182189603e-05
-5.69911480130208e-05
-4.40272768182843e-05
-3.04682435484668e-05
-2.85333282287094e-05
-2.21313697174606e-05
-3.55348321571444e-05
-6.84430952143507e-05
-2.05353511756045e-05
-1.93047205842972e-05
-3.49223510863634e-05
-6.22330323855127e-05
-3.54677216606281e-05
-2.82223180660054e-05
-1.88021084769555e-05
-2.38026315902425e-05
-5.25656477266243e-05
-1.59253403752678e-05
-1.70153593991808e-05
-2.79431645316718e-05
-8.04338445055646e-06
-2.98362376147103e-05
-2.78613244920405e-05
-4.47184390274017e-05
-6.54762554259849e-05
-2.06114786763537e-05
-2.67440708349818e-05
-2.24001484210591e-05
-3.36780857134327e-05
-2.75785732112836e-05
-2.06105987476e-05
-3.28512188326721e-05
-2.75675539311462e-05
-4.26625559949082e-05
-6.37552110236953e-05
-1.27779352271466e-05
-1.91996516049622e-05
-3.82201964316508e-05
-3.89582014519672e-05
-4.13179214062718e-05
-3.64558409183779e-05
-5.44049660716767e-05
-3.38854019103557e-05
-4.4945312308946e-05
1.71879548436539e-05
-1.06113641988026e-05
-6.28206278195576e-05
-6.43612062824955e-05
4.06684830749652e-06
-4.88957747053843e-05
-1.31963011495633e-05
-4.69781923223928e-05
-4.22502554422385e-05
-1.68179762044808e-05
-6.38503141253711e-06
-3.31102251788004e-05
-4.51162788839708e-05
-3.39930162113974e-05
-2.08648323140841e-05
-5.80692336660094e-05
-2.65489464623566e-05
-4.47273275693192e-05
-4.13558226344917e-05
-5.67279886830521e-05
-4.6599651656913e-06
-5.06439441070839e-05
-2.15874023214425e-05
-3.92614481820936e-05
-2.88710519376673e-05
-3.20798562804907e-05
-3.94706117140469e-05
-2.7298493902805e-05
-2.12779931355815e-05
-4.60324652754165e-05
-2.95355361786793e-05
-5.24134086701612e-05
-4.49925212610944e-05
-3.29618031314584e-05
-3.53248628387047e-05
-2.69361906668279e-05
-1.66307434999618e-05
-4.28218832663018e-05
-1.19111617770552e-05
-3.16113741490182e-05
-3.68047056656731e-05
-3.461836620362e-05
-1.81530835425566e-05
-6.1818734975611e-06
-1.43608520075524e-05
-3.05393051905695e-05
-4.77070126606253e-05
-1.96348228200677e-05
-2.54293040283342e-05
-3.85169756697866e-05
-2.04671993502835e-05
-4.18734854343202e-05
-5.59387393431471e-06
-1.72050718340773e-05
-3.08358269969175e-05
-2.41786435806575e-05
-1.49247767117943e-05
-2.64946203202009e-05
-2.66631520383029e-05
-4.46791409537312e-05
-2.74497221325211e-05
-3.57730161795003e-05
-3.01851940180348e-05
-5.53711283169485e-05
-3.55505964114691e-05
-3.21276270458536e-05
-1.01190432270304e-05
-2.12981377075699e-05
-3.65116435070712e-05
-1.25429331073994e-05
-2.33834907051604e-05
-3.02816893130258e-05
-5.24324638782636e-05
-5.77821984233914e-05
-1.17849816910121e-05
-3.52408460406554e-06
-2.67612134181381e-05
-2.9265323383291e-05
-4.88196684500353e-05
-1.33795216716975e-05
-3.40461551705446e-05
-3.78775749689813e-05
-3.20716760996352e-05
-2.69228904981672e-05
-1.70069916090167e-05
-2.75141443777164e-05
-4.09345761149666e-05
-4.45325103083809e-05
-3.12129493902057e-05
-2.19814699332199e-05
-2.52428210580789e-05
-2.00280997637103e-05
-2.74558203944107e-05
-4.66561524444815e-05
-1.84819763093427e-05
-4.56218101588381e-05
-5.42480728222416e-05
-6.12502792987896e-05
-1.80694066839643e-06
-2.78981734930246e-05
-4.44989567989089e-05
-3.20285579803727e-05
-4.00340201322587e-05
-3.1834912290658e-05
-6.19827432646109e-05
-3.2884073442975e-05
-3.52851876182361e-05
-1.13742385693632e-05
-4.03464034775297e-05
-4.16612198547627e-05
-2.19840560113573e-05
-2.55354854498061e-05
-3.8376216559762e-05
-4.24773189830841e-05
-4.26230150872831e-05
-2.2431517386471e-05
-1.49160253690621e-05
2.44557174480903e-07
-3.92818335098087e-05
-1.54307751898635e-05
-2.64762402745465e-06
-1.99561936064278e-05
-2.93296821947767e-05
-8.93811437650284e-07
-5.17860544195702e-06
8.48124676052146e-07
-3.82248290521526e-05
-5.78016470347931e-05
-2.59598759651332e-05
-3.67567814255905e-05
7.99129155508063e-06
-3.24640753468633e-05
-6.61129364118772e-06
-3.82839306718924e-05
-4.61377979385198e-05
-2.26948810818019e-05
-4.94356433631692e-05
-6.38430852874817e-05
-2.55757604174148e-05
-2.55111308412671e-05
-3.35469319428333e-05
-3.23934897647114e-05
-2.48602790840242e-05
-4.51648052716635e-05
-7.47764141124157e-07
-2.16191006714988e-05
-1.35092306813061e-05
3.82793002072297e-06
-1.37345447638423e-05
-1.5866758804057e-05
-4.55175403213183e-05
-2.60187420836867e-05
-4.68889497170956e-05
-3.69838757755563e-05
-5.14577222124437e-05
-3.48793286576158e-05
-5.36161832323982e-05
-4.48046489104497e-05
-1.96787315503122e-05
-4.79939256405736e-05
-2.21902873512591e-07
7.06150143421461e-06
5.53018962128479e-06
-3.26790819066834e-05
-3.01280940311684e-05
-2.67131761915761e-05
-4.58683326192986e-05
-3.3796693057103e-05
-2.32961758762278e-05
-3.01246927772774e-05
-4.88076838276332e-05
-6.0558610692821e-05
-3.41631272671444e-05
-1.8218099159296e-05
-3.95339049336282e-05
-2.48677917583984e-05
-2.11742780054946e-06
-2.10593321829099e-05
-2.67914329228534e-05
-8.48557226102189e-06
-2.80741363830466e-05
3.94184829094472e-06
-3.46896265030621e-05
-4.33952209344341e-05
-2.11669314805539e-05
-2.92453379466273e-05
-2.34850998780195e-05
-3.11317933399078e-06
-4.73001231086944e-05
-3.15718175077894e-05
-2.40898625726712e-05
-3.85725398491951e-05
-1.42149401836502e-05
-2.05265020382741e-05
-3.18034658903753e-05
-4.00755288443247e-05
8.96293707394986e-06
-4.76103076980874e-05
-3.72242446151325e-05
-4.06751237531e-05
-4.39258334699654e-05
-1.93454089797173e-05
-5.53958038390767e-05
-3.27590869112982e-05
-2.98565872094871e-05
1.89077956683573e-06
-5.25552677866755e-05
-3.07869981137439e-05
-5.06486261462513e-05
-9.3560370300188e-06
-1.83471557837555e-05
-1.00807642999542e-05
-3.48850615839778e-06
-9.65203224422962e-06
-5.31992565440797e-06
-3.57291381309307e-05
-1.74630078692725e-05
-3.66755377702204e-05
-2.55567281417042e-05
-2.36968331151617e-05
-9.62573579100374e-06
-1.53132931267485e-05
-4.56386037343951e-05
-1.08103543802521e-05
-4.52491279150354e-05
-1.67002293281554e-05
-4.2576003756426e-05
-2.49936725556714e-05
-1.37308657098951e-05
-4.32379092614894e-05
-1.81203095396893e-05
1.3230310292773e-05
-3.39444615712958e-05
-1.7531599187928e-05
-2.88453958058463e-05
-3.19280698531325e-05
-6.78765645776048e-05
-2.24571211055166e-05
-2.62050870397179e-05
-1.50745125283548e-05
-2.68385294730536e-05
-5.16837392204079e-05
-2.61800176474725e-05
-1.83721861434951e-05
-3.25259596608225e-05
-1.3622982467988e-06
-1.62872934074484e-05
-2.07074992289512e-05
-4.15444714463343e-05
-3.45698043275064e-06
-3.57528415711953e-05
-2.68696666688164e-05
-3.44995855719648e-05
-1.8878039690307e-05
-2.1310955901469e-05
-1.09234562016829e-05
-2.13478482794156e-05
-2.06097450412332e-05
-3.87138178246582e-05
-4.49144218769766e-05
-3.75630086043078e-05
-5.27450601333807e-05
-7.28668266927805e-06
-1.24116918378151e-05
-3.24857476948788e-05
-3.72717367710783e-05
-1.4268903898314e-05
-4.29596391745468e-05
-4.77572673181807e-05
-5.24441660181624e-05
-6.16736303131106e-05
-2.85208647905755e-05
-4.64642834384187e-05
-1.05947333315008e-05
-4.15132433223128e-05
-6.14291316160585e-05
-1.78115210995808e-06
8.98950405215783e-06
-2.5999201419437e-05
-4.06378359212035e-05
3.63438368848564e-06
1.06931156586478e-06
-4.44617520812618e-06
-2.82556174581632e-05
-2.5689105611465e-05
-9.88557944235288e-06
-1.79413017584916e-05
-3.44619143844654e-05
-2.03251193071644e-05
-1.39259632061669e-05
-4.960035174037e-05
-2.08770225085885e-05
-2.35395107769891e-05
-4.95013561125036e-05
-5.71571388774415e-05
-1.74229311571655e-05
-4.25033407422433e-05
-5.78266818883287e-05
-2.65750342363045e-05
-1.83477944022743e-05
-6.25703544117364e-05
-3.22955457451327e-05
-4.23364611558401e-05
-1.73458702456261e-05
-3.91540392904651e-05
-3.85452134901962e-05
-2.02914609085038e-05
-7.99536886945129e-06
-4.67210613867999e-05
-4.15493860065529e-05
-6.20324044450598e-05
-6.25827419062585e-05
-5.69309483645012e-05
-4.41017294548677e-05
-2.39734096717873e-05
-4.51862568247307e-07
-2.80180219095213e-05
-2.84390374020637e-05
5.96751787806037e-06
-8.85901735167619e-06
-2.18461721527806e-05
-3.32763300713038e-05
-3.32103354968186e-05
-4.51223611178716e-05
-4.50247046875483e-05
-2.44389371252793e-05
-1.4968022790848e-05
1.19592035097164e-05
-3.09619193897272e-05
-7.82212119841146e-05
-3.93208142353442e-05
-1.76421918773076e-05
-3.36266107941348e-05
-2.5331593564027e-05
-2.14686236138428e-05
-4.29136522560864e-05
-1.87635316623142e-05
-2.81163439091916e-05
-6.86546272929372e-06
-3.31469724536126e-05
-7.00917907963934e-06
-4.78498636777427e-05
-5.73824992972001e-06
-8.77825789773243e-06
-4.73554584002326e-05
-4.27018177012658e-05
-3.04678646529572e-05
-1.63423971680419e-05
-2.80880662135385e-05
-3.05548357568714e-05
-2.95935543917697e-05
-2.85780342927007e-05
-1.91614346318494e-05
4.51903341478269e-06
-4.48956787825089e-06
-1.6173226905171e-05
-3.00531001329733e-05
-3.91163025246607e-05
-2.93243485492521e-05
-3.84974071571472e-05
-1.04620494715728e-05
-5.00258966227391e-05
-1.73678442129433e-05
-4.26437749640632e-05
-4.32621386663303e-05
-2.61451736467506e-05
-4.87504380055088e-05
-2.91350842363793e-05
-3.69575720884839e-05
-4.37048135452011e-05
7.92379049938869e-06
-3.10288115462975e-05
-6.44147160743835e-06
-1.94816908527595e-05
-8.7436404671389e-06
-1.87055616893226e-05
-2.30047768586697e-05
-2.32296417432789e-05
-3.43055233330063e-05
-2.03425281611562e-05
1.05005425892854e-05
-2.26650199304764e-05
-2.46894366594548e-05
-2.28666412842865e-05
-4.96152510421584e-05
-3.99626684387796e-05
-2.1723134600326e-05
-3.0412107408914e-05
-9.27915197519863e-06
-4.63755358716365e-05
-1.57586305582236e-05
-5.73009955828328e-05
-4.27446505505322e-05
-7.50152738877319e-06
-1.10693524053813e-05
-1.78018911051843e-05
-7.09860748440726e-06
-4.70409037708267e-05
-3.73553190851513e-05
-1.68210902786531e-05
-1.37707232761285e-05
5.58070764312982e-07
-4.08500105250362e-05
-4.41130522364723e-05
-5.52139880297165e-06
-1.86236643265977e-05
-3.11714032418121e-05
-2.89682904788278e-05
-4.23180043269312e-05
-3.49928309278649e-05
-3.64023463532779e-05
-5.05006033482496e-06
-3.2402022673691e-06
-3.25590988586295e-05
-2.97146917675133e-05
-1.82947396306467e-05
-3.38412031333311e-05
-1.2689967268809e-05
-1.65495408645316e-05
-2.57022821081359e-05
-3.79624041320282e-05
-2.14378444163152e-05
-2.86512458291733e-05
-2.42657021642004e-05
-3.8365998487556e-05
-9.08318831936122e-06
-4.71675072424177e-05
-3.58893532828703e-05
-2.49809638846131e-05
-1.64465247931856e-05
-1.18465968150732e-05
-2.96026263844098e-05
-2.96317172467375e-05
-5.28849977486035e-07
-3.45544014719622e-05
-2.60074972662404e-05
-1.33017070385684e-05
-8.74726636977113e-06
-2.37506536031767e-05
-1.92366058143223e-05
-1.12140548325465e-05
-1.48832018848389e-05
-4.19085819081111e-05
-5.57540882694834e-05
-5.4036492406522e-06
-1.70713490772694e-05
-8.65027621659996e-06
-5.47110335709718e-05
-1.92905594967233e-05
-3.68170383792705e-05
-3.21641520359771e-05
-2.45482377056899e-05
-2.80005410863378e-05
-4.43365756915046e-06
-4.36309720392515e-05
-4.77438863604759e-05
-4.10285988084632e-05
-5.00520768174184e-05
-2.09454633828349e-05
-3.3246425340476e-05
-2.29664615930009e-05
-2.79258992197525e-05
-1.66763961637341e-05
-3.47884933412615e-05
-2.45753284639784e-05
-2.73811259511962e-05
1.17939395775464e-06
-2.8174812988759e-05
-3.10038167582203e-05
-1.96219148681918e-05
-4.74867685633067e-05
-8.11811979981834e-06
-3.96417141524181e-05
-2.94384798733788e-05
-3.47999500758847e-05
-4.63077301735577e-05
-4.5023236922072e-05
-2.97890687459092e-05
-1.11126588299625e-05
-3.31995278484391e-05
-4.38109037544994e-06
-1.81521431986926e-05
-2.31971028788618e-05
-2.87078057994215e-05
-1.54406635655256e-05
-2.3093040399002e-05
-4.92463554746857e-05
-2.51239673766646e-05
-2.67388644388024e-05
-2.4973108366862e-05
-2.94929918562389e-05
-8.32847235490867e-06
-3.28917979336114e-05
-3.03236994576657e-05
-3.86470230398095e-05
-1.47230282848144e-05
-5.72431347133862e-05
-7.35676724041997e-06
-2.74410947790246e-05
-2.6070749847003e-05
-2.84095627277412e-05
-3.71403475961936e-05
-1.7593698475627e-05
-3.95723839332537e-05
-2.31142822131556e-05
-3.90547302690475e-05
-2.36132653275269e-05
-3.51846362928281e-05
-3.12625037677959e-05
-1.78438643735993e-05
-2.59717450533428e-05
-2.26675313150293e-05
-6.38242156681702e-05
-4.26457891337177e-05
-3.86872354922172e-05
-4.77100128354336e-05
-1.2505752067232e-05
-4.68752133056686e-05
-2.11435682298823e-05
-2.92520547298053e-05
-3.96050233259986e-05
-2.54931229932626e-05
-1.74343569319902e-05
-1.75750489359226e-05
-6.45971516486989e-06
-4.16372402124188e-05
-4.06762132809315e-06
-2.30725032453643e-06
-2.39075291209329e-05
3.74806684401461e-06
-2.78610794940247e-05
-2.44005955452309e-05
-1.1108323551056e-05
-3.21077482544974e-05
-1.62577869201722e-05
-3.74293105341451e-05
-2.28209617864916e-05
-1.10444401598284e-05
-2.33763069347756e-05
-3.06132798412801e-05
-7.22620953596118e-06
-1.94754065573473e-05
-4.8181893092526e-05
-1.89827770204516e-05
-3.75174672257738e-05
-1.86903129060231e-05
-2.76119061609097e-05
-3.54923696820089e-05
-5.06944157153134e-05
-3.79424833217587e-05
-4.65471940451031e-05
-6.4744553380387e-08
3.4903210853972e-06
-3.69308430272398e-05
-3.48657831844567e-05
-1.2249067413591e-05
-1.35724166347183e-05
-1.28148058396589e-05
-5.20653439016018e-05
-4.25895095210714e-05
-3.11345769622213e-05
-1.49803140364184e-06
-3.16993410039582e-05
-1.58322391850416e-05
-7.78148030940185e-06
-2.18947623834733e-05
-2.26906705465583e-05
-1.12484588330177e-05
-4.26306290957048e-05
-3.85256351249106e-05
-1.81415716328963e-05
-2.18237734967757e-05
-2.30632445401604e-05
2.94998862346887e-06
-4.04831648639859e-05
-4.03164623241043e-05
-5.05203051480173e-05
-3.09248054769019e-05
-1.05633358340028e-05
-3.31894049887243e-05
-1.45136394492383e-05
-3.83249102725932e-05
-4.68023586888367e-05
-3.02165504990572e-05
-4.27445668761883e-05
-2.15000775581313e-05
-1.97892053647737e-05
-5.94948504162796e-05
-2.43200194093305e-05
-3.33372143647656e-05
-2.70499486034363e-05
-1.38482070360434e-05
-3.56199906280384e-05
-2.72699661836174e-05
-5.84522221057786e-05
-3.17704970537484e-05
2.37321479332813e-05
-4.33640917737751e-05
-2.28412145671865e-05
-1.8363079056004e-05
-3.27305877985261e-05
-2.61680076811893e-05
-2.83262999249337e-06
-3.70638556294185e-05
-4.05426250502812e-05
-2.20891171000347e-05
-7.14527363885324e-05
-2.99548189832107e-05
-2.58492772459639e-05
-3.87910421096174e-05
-4.04584217809908e-05
-3.28985747693056e-05
-1.63986245427394e-05
-2.75621151362036e-05
-1.3054117561879e-05
-3.7402623272645e-05
-1.91947572623649e-05
-3.56388514312151e-06
-5.23617882231631e-05
-5.19486207404444e-05
-4.57608097137624e-05
-3.86559743994009e-05
-1.36539297722547e-05
-2.26675426593262e-05
-4.10266017767587e-05
-3.39358237233166e-05
-4.2555660878904e-05
-2.87544767758069e-05
-1.80740137400176e-05
-2.56102824318547e-05
-3.32464184479926e-05
-4.19920970207464e-05
-2.93505461879783e-05
2.47380665120969e-05
-5.58548735190515e-06
-9.96557324584764e-06
-2.43521474151238e-05
-2.73725038922031e-05
-6.0985526557835e-06
-1.91219119357293e-05
-4.14630266976928e-05
-1.52952505633521e-05
1.07780147529767e-06
-2.64336794069755e-05
1.70358565814669e-05
-3.58121892929942e-05
-1.45391499152139e-05
4.17347881782156e-06
5.6424609397685e-06
-1.72776640681831e-05
-3.26896098468851e-05
-3.12518143629574e-05
-2.49588122550975e-05
-6.03054916455478e-05
-4.47766491592404e-05
-2.82393241055493e-05
-2.60689984377428e-05
-2.85878775833753e-05
-3.77632730141169e-05
1.61041200457014e-06
-2.92717246697139e-05
4.00997921121816e-06
-3.43404303897363e-05
-2.05807273842267e-05
-3.80544357007047e-05
-3.71730634833121e-05
-1.27717555255394e-05
-1.50606923627121e-05
-6.39643680352029e-05
-3.78328720356497e-05
-2.83335654357111e-05
-5.43066801217373e-05
-3.61116773658508e-05
-2.64141369839172e-05
-3.14168907500283e-05
-1.45140691287425e-05
-8.47656474480683e-06
-3.47716332944039e-05
-1.97697177681415e-05
-4.53914790699596e-05
-6.19329782510163e-05
-4.70126933313814e-05
-2.94414466556645e-05
-5.48760428826435e-05
-2.15712966116981e-05
-1.27032074301737e-05
-1.73594290303858e-05
-1.93259426040763e-05
-1.89143058233799e-05
-4.33564926509733e-05
-6.18918090044792e-05
-2.64039691700466e-05
-2.45293846924863e-05
-1.61866713348636e-05
-2.70194497153019e-05
-5.54282908197422e-05
-1.77341800320782e-05
-3.25890572957587e-05
-4.38221267510192e-05
-1.57308494104711e-05
-1.93994156715014e-05
-4.95926064128336e-06
-2.98249154803263e-05
-2.94914057884586e-05
-1.24876405817583e-05
-2.9434486310241e-05
-1.17754860381385e-05
-4.28979267861224e-05
-3.8486953059563e-05
-4.76929417283044e-05
-5.18134692736155e-05
-4.48051153486876e-05
-2.89863026485761e-05
-2.18072058620415e-05
-4.47346385125465e-05
-1.43786067648684e-05
-3.41288526184698e-05
-1.83841095120287e-05
-3.7493446243301e-05
-1.92693018384502e-05
-1.16024545582814e-05
-3.28602136270787e-05
1.20791816467061e-05
-5.30713436513314e-05
-3.57110474495381e-05
-3.53838289127898e-05
-3.47334691406087e-05
-3.69607335485889e-05
-3.26252342529095e-05
-3.62192723699343e-05
-1.55007474156247e-05
-2.63174733744868e-05
-3.5657092111606e-05
-1.73703655538081e-05
-5.6735484506528e-06
-5.31513976169885e-06
-2.30003304200915e-05
-5.09144937866972e-05
-3.81340573312605e-05
-2.38248839329215e-05
-1.60927287031107e-05
-5.09329861736338e-05
-3.94011012836351e-05
-3.76567866742822e-05
-3.93836075077609e-05
-3.64311403491754e-05
-2.94307832845953e-05
-4.94531267942665e-05
-1.97469386498457e-05
-3.94064766710648e-05
-1.3563256258331e-05
-2.9779517589837e-05
-6.16624626034524e-05
-4.30872630570492e-05
-3.30467702435981e-05
7.46732596937586e-06
-7.51752671412924e-07
-4.42709296050193e-05
-3.87144610959846e-05
-2.45850626518357e-05
-1.11829236790477e-05
3.0518825974207e-06
-4.02652566324917e-05
-4.33367883919687e-05
-3.06728690069057e-05
-6.23477186395879e-05
-1.43504793155346e-06
-9.43387943696134e-06
-1.15569339668824e-05
-3.243805994932e-05
-5.60465447588207e-05
-2.73043990379827e-06
-3.20692414477973e-05
-4.23462284274177e-05
-3.20230027607279e-05
-5.79187631415527e-05
-3.26482470693637e-05
-3.38900467239336e-05
-4.76700420987304e-05
-2.8573065027976e-05
-2.44927315903937e-05
-6.16010766110333e-05
-4.50101407185364e-05
-1.90992241407015e-05
-3.50833315696923e-05
-3.52488042380079e-05
-4.00516066017765e-05
-3.00129440256552e-05
-1.94709971523932e-05
-6.10860649948438e-05
-3.94373144985741e-05
-1.27362505189603e-05
-2.332466550602e-05
-3.67854487160872e-05
-2.72591973418428e-05
-3.98753067836521e-05
-1.94796015169463e-05
1.00126359535281e-05
-5.40495136732817e-05
-3.51923042607718e-05
-2.66291488207591e-05
-6.14021374319344e-06
-1.58784642145021e-05
-1.46976446700769e-05
-4.71995033502777e-05
-1.19231803237198e-05
1.46902710828446e-06
-4.01945472803645e-05
-4.10398488731928e-05
-1.8903840807674e-05
-9.73278828106072e-06
-6.28234251348183e-05
-1.2126644720133e-05
-9.89104483259434e-06
-1.17444916893987e-05
-1.57319036936808e-05
-4.27264154668706e-05
-3.22653276201832e-05
-3.57383924355963e-06
-9.50605865703944e-06
-2.45931853742847e-05
-4.09435002010205e-05
-3.87360316463271e-05
-5.50632985224112e-05
-3.42832809444758e-05
-4.89456721433755e-05
-3.70408275589603e-05
-4.05091562301725e-05
-2.11861178908767e-05
-2.6457999766852e-05
-3.28303214674876e-05
-2.01330999599884e-05
-5.80509960663427e-06
-1.28174886205115e-05
-3.98520517573301e-05
-2.14635964230873e-05
-2.73180780758659e-05
-1.7563565449456e-05
-4.56431062731286e-05
-5.9322278603266e-07
-7.874667515005e-06
-4.78686097188331e-05
-6.33762254228521e-05
-3.97938860798176e-05
-1.74649445984945e-05
-4.44442878424535e-05
-3.31329429940746e-05
9.02740763270524e-06
-5.60494124296222e-05
-4.88079900147133e-05
-2.81974416225281e-05
-1.59185981502228e-05
-2.18372226808657e-05
-7.93939154445736e-06
-6.24657594976814e-06
-2.77419919609926e-05
-3.80661842228583e-05
-3.14139714820257e-05
-4.69895535509413e-05
-4.92755276700735e-05
-4.22628602820819e-05
-9.3586958809935e-06
-1.78332097439158e-05
-2.3528047998381e-05
-2.44441447009747e-05
2.86587777150474e-06
-2.26344746785072e-05
-3.129662444783e-05
-2.35739707399834e-05
-5.28743871027335e-05
-5.8481106349459e-05
-2.55655991780215e-05
-1.86759810688547e-05
-2.16760924644391e-05
-3.74318963146513e-05
-2.8137795365093e-05
-2.67192677908958e-05
-2.30457669857228e-05
-1.04636274713818e-05
-1.72840673761024e-05
-1.95565584048701e-05
-4.95477895151866e-05
-5.03741136743957e-05
-2.84782512772622e-05
-4.60257187165921e-05
-2.43846880073262e-05
-5.06872511988466e-05
-2.65788309950934e-05
-4.58161488361687e-05
-2.67979463753171e-05
-3.98285606575493e-05
-3.43916766287334e-05
-1.05900163547256e-05
-3.35550441032029e-05
1.88579162873181e-05
-4.19763539429295e-05
-3.74037950007409e-05
-3.78733855078579e-05
-4.04278055879408e-05
-3.28747737374642e-05
-9.63713503815896e-06
-4.23241154096682e-05
-3.66492666214504e-05
-1.65894932683643e-05
-6.57757127110846e-05
-2.91709863554904e-05
-1.34172836006158e-05
-5.10031102599974e-06
-1.56187769691473e-05
-5.25961442137499e-05
-7.65196789944248e-05
-3.06265877974315e-05
-4.34685537930598e-05
-2.07456990673659e-05
-4.53013823260213e-05
-2.51115118990827e-05
-6.56904196945394e-06
-2.49759273086663e-05
-5.33564223436281e-05
-9.63050277788611e-06
-2.60748376867439e-05
-1.91631649806032e-05
-2.62492225822644e-05
-4.00687871061445e-05
-9.26372997719627e-06
-3.20665269415503e-05
-1.99472149595081e-05
-3.05467665270501e-05
-1.76440996218403e-05
-1.29624465689335e-05
-2.24181027688823e-05
1.47887122314337e-06
-5.53229478240972e-05
-4.81892854276994e-06
-3.21173726531813e-05
-1.9395194991651e-05
-2.05806814061101e-05
-3.97600263942442e-05
-2.17623634810805e-05
-2.59654526063883e-05
-1.7741937825089e-05
-8.92889931187169e-06
-4.52872671121125e-05
2.65446706006448e-06
-1.23053737542324e-05
-6.99347750597763e-06
-3.2542445749776e-05
-5.23448714273087e-05
1.94782743657041e-06
-5.1264701968003e-05
-2.53966486236302e-05
-1.6625153281084e-05
-2.7623139642586e-05
2.16636450857986e-06
-4.31358833814285e-05
-2.4253345038318e-05
-1.24998536880177e-05
-4.97510854828802e-05
-4.26828481670017e-05
-1.51342282634576e-05
-2.34325622582474e-05
-5.07868623454308e-05
-3.52921385275139e-05
-2.10638582609741e-05
-1.3978116888998e-05
-9.33690194816012e-06
-1.73295100553164e-05
-2.51355429014439e-05
-1.81161245941161e-05
-4.15719233057539e-05
-1.59679213778556e-05
-3.42986925850731e-05
-2.74014573127662e-05
-1.96780435166193e-05
-5.14525335351327e-05
-2.58663736192833e-05
-4.46047744704541e-05
-3.14339799140233e-05
-3.00184662817468e-05
-2.42971480630706e-05
-1.15908103917799e-05
-3.14205718592708e-05
-2.84628869224677e-05
-1.62335854822105e-05
-1.52005612157951e-05
-1.22365503177687e-05
-2.47297420128824e-05
-3.15076710310162e-05
-1.00747039524029e-05
-2.78091075835636e-05
-1.42383936398276e-05
-4.71898922582788e-06
-4.62551060758491e-05
-8.74916601772809e-06
-1.9544431583891e-05
-1.99959186100311e-05
-4.03075263801365e-05
-4.80125760245475e-05
-2.03082183095689e-05
-2.25501063753047e-05
-7.28066142101913e-06
-3.08674310490937e-05
-2.90313203233435e-05
1.43083873285996e-06
7.43711996047084e-07
-7.85217796041227e-06
-5.56357884630588e-05
-2.74326827408712e-05
-2.36965835108545e-05
9.95251098820046e-06
-5.47670391940561e-05
-8.08428262719828e-06
-3.20296313147978e-05
-3.28788395687188e-05
-2.80857452945002e-05
-2.58587137992879e-05
-1.65120944440013e-05
-1.52569874704342e-05
-3.43050783198409e-05
-5.12112084430653e-05
-2.3945065596437e-05
-9.57980704198288e-06
-1.78202531533245e-05
-2.19049200058423e-05
-2.44813895215012e-05
-2.56238545018009e-05
-3.146432612244e-05
-2.98562783110863e-05
-1.40910829195685e-05
-1.34752053721785e-05
-1.37645913306718e-05
-7.62365588105796e-05
-3.51324539437973e-05
4.44397201410275e-06
-4.13192584396606e-06
-3.1155855040473e-05
-3.66497450800424e-05
-1.5477330129288e-05
-3.1339418486661e-05
-1.04600172081929e-05
-3.14129881449147e-05
-4.3849990081597e-05
-1.72999176591595e-05
-4.10546032323325e-05
-4.73232949006896e-05
-5.06088159734845e-05
-2.31454352291361e-05
-6.99624178845118e-06
-3.51806111195332e-05
-2.22690141492745e-05
-1.90905905035445e-05
-2.82853144644189e-05
-3.75039720296708e-05
-2.09477503328019e-05
-1.06695466239934e-05
-3.83170098692669e-05
-3.21894937603119e-05
-4.23410147671988e-05
-4.45002245833856e-05
9.63368582760022e-06
-2.98836095216051e-05
-2.44112900962246e-05
-3.57874238343219e-05
-2.41150534455874e-05
-3.06247905286719e-05
-7.27121096560084e-06
-3.6810215688998e-05
-2.94522548558679e-05
-3.86942091484257e-05
-3.65335296639926e-05
-3.83887357072825e-05
-1.96812935067193e-06
-3.82365603037508e-05
-3.30827722879637e-05
-1.55063358734236e-05
-2.09545342402113e-05
-6.20596798588792e-06
-3.68546913359828e-05
-1.34128874565851e-05
-4.21923193865236e-05
-2.32702091081166e-05
-3.41383733834063e-05
-5.02579268134163e-05
-2.58081682404151e-05
-2.46064967943251e-05
-4.65081405274416e-05
-2.5712881745979e-05
-2.61735443316936e-05
-2.17618675693724e-05
-1.94444723596963e-05
-2.74744891833391e-05
5.64961694678204e-06
-1.20832513585483e-05
-5.77308573910376e-05
-3.82840494612523e-05
-2.80333076923435e-05
-5.01592050241577e-05
-3.20422951647118e-05
-3.43990495653582e-05
-2.66324014725656e-05
-1.38974988885734e-05
-8.54031228508267e-06
-3.73021789415353e-05
-1.67048332248136e-05
-3.32798964102104e-05
-1.61332861365704e-05
-3.59486902676221e-05
-2.61212545150223e-05
-4.0289860901218e-05
-1.84623396664907e-05
-1.34809455358452e-05
-4.4828890345501e-05
-6.75382090396049e-06
-3.37326524477872e-05
-4.35592697941506e-05
1.46193765449833e-06
-3.91876324778303e-05
-9.34504577465484e-06
1.260241247806e-05
-1.38925011454386e-05
-1.80057285711268e-05
-9.54163865652175e-06
-2.86644744721081e-05
-1.6073412020064e-05
-1.87940335349738e-05
-1.88299842988336e-05
-4.87049783536081e-05
-4.90030239235158e-05
-3.80273387753771e-05
-1.48647081457156e-05
-3.9881609408665e-05
-4.373967154743e-05
-2.75972291644207e-05
-1.8973829758794e-06
-3.31323462975875e-05
-2.58004945568659e-05
-2.64104752124059e-05
-4.03371920371904e-05
-5.49876239635419e-05
-5.43522919769936e-05
-1.2710455169967e-05
-2.19359376658542e-05
-3.21977905844403e-05
-2.03505761977753e-05
-2.49179450141897e-05
-2.00722864549189e-05
-2.81890460824208e-05
-4.48050536745824e-05
-2.39575481198392e-05
-3.19951759772518e-05
-9.81470290480893e-06
-3.78286512101319e-05
-1.03259524363648e-05
-3.28474542423556e-05
-3.15621213336281e-05
-3.03248592411077e-05
1.24690239553415e-06
-2.52447370690867e-05
-3.33325471220591e-05
-3.25164573034718e-05
5.05028109542569e-07
-2.17894248097975e-05
-4.47543801622413e-05
-4.13217322931069e-05
-8.76704297815522e-06
-1.41826076079071e-05
-4.03427409140393e-05
-3.73982422899006e-06
-2.12912385504961e-05
-4.25532208385915e-05
-2.07328066323068e-05
-3.20959066595205e-05
-5.58114755681941e-06
-2.97514053326734e-05
-3.7101144561088e-05
-2.36495400466567e-05
-6.03205639036459e-06
-7.63171372049909e-06
-5.02431186352023e-05
-1.75279752212376e-05
-9.26217786053826e-06
-2.79923458995825e-05
-9.85875727872479e-06
-1.64402514963607e-05
-2.22378706184827e-05
-3.3350025799385e-05
-6.34868092997471e-07
-2.94356282589835e-05
-3.29295990436628e-05
-5.28443085377454e-05
-4.15558436402328e-05
-4.70129778889064e-05
-9.06982876260148e-06
-6.00039480609548e-06
-1.46928240727761e-05
-3.91637010444022e-05
-2.64162047239469e-05
-1.7762581196013e-05
-1.30015241290281e-05
-1.79667105349563e-05
-1.56572098590644e-05
7.93237609986239e-06
-1.34193345115657e-05
-1.26884543608609e-05
-8.24942258369184e-06
-3.64351841581509e-05
-2.02086764467988e-05
-2.38127492246878e-05
1.34499279765558e-06
-2.44822707416535e-05
-4.82496879299685e-05
-2.75024938773096e-05
-1.21358678527875e-05
-7.90249101580151e-06
-1.17619635710442e-05
-2.0585942779012e-05
-4.40894752631079e-05
-1.34628228662559e-05
-3.02892683180824e-05
-3.78397087413975e-05
-4.06608263705298e-05
-9.49997395619467e-06
-2.28891111999958e-05
-3.79746571380939e-05
-2.87954786933045e-05
7.55402174356238e-06
-8.09805568217555e-06
-1.045173814203e-05
-1.33011110088843e-05
-3.92206466065364e-05
-4.52542719174894e-05
-5.31627886314381e-05
-2.17783624245462e-05
-3.83389560618718e-05
-3.40643428372699e-05
-4.40303657820242e-05
-1.70380556898677e-05
-2.06484729128953e-05
-4.91981843101204e-05
-3.63735002955755e-05
-4.24006209988849e-05
-4.37782993309114e-05
-5.36947231669928e-06
-3.75767792429755e-05
-4.21838768774938e-05
-2.56690776010894e-05
-4.11238065615271e-05
-3.75923242132905e-05
-3.03930777389763e-05
-3.74700799708217e-05
-4.55668812761638e-05
-1.81828988088575e-05
-2.70436835393109e-05
-5.43878799283066e-05
-1.56386016106371e-05
-4.30206699426351e-05
-4.33178420542999e-05
-1.9941994628609e-05
-4.06218439281879e-05
-3.7544231044854e-05
-5.27930047136224e-05
-1.71424566899446e-05
-2.48721868429272e-05
-3.11999166884006e-06
-3.40457636702623e-05
-2.98562377675531e-05
-2.62604871036108e-05
-6.2673608266551e-06
-2.52724576206008e-05
-2.46995309854124e-05
-4.61509710946811e-08
-1.73846997812676e-05
-2.94048439843597e-05
-2.87799225232805e-05
-1.04552877848329e-05
-9.9562181575805e-06
-3.12207794974171e-05
-2.56840125445888e-05
-7.18245457315718e-06
-1.8185335845476e-05
-6.12371492768068e-06
-9.89640584202268e-06
-4.00744398150102e-05
-4.28442579909792e-05
-3.58243716164028e-05
-3.01463781308062e-05
-3.39126532369292e-05
-2.66308311337595e-05
-3.18144295602754e-05
-1.16675191020981e-05
-3.86607244964587e-06
-3.86038241241282e-05
-1.03310099672747e-05
-4.98892339066071e-05
-3.10317130430631e-05
-3.48994422796239e-05
-2.33763846003902e-05
-3.29946628804004e-05
-6.86063818967658e-06
-5.1110416423153e-05
-1.82303375225906e-05
-1.2812437993027e-05
-2.37456084247946e-05
3.94182871590761e-06
-2.42843354225632e-05
-4.68522848632803e-05
-3.940129001395e-05
-6.14997990722583e-05
6.8657021110661e-06
-3.71751440717522e-05
-3.52261229633232e-05
-2.08827137071571e-05
-2.59611934974762e-05
-2.98050923218605e-05
-4.98722787588319e-05
2.61877687282524e-05
-2.54788104671741e-05
-1.49980248962052e-05
-3.27552913899887e-05
-3.76927810411464e-05
-4.38817744082136e-05
-2.61700397630771e-05
-2.20463180077521e-05
-3.62489031936702e-05
-1.1700680395739e-05
-2.84978858084132e-05
-4.91692268193586e-05
-5.44382484714608e-05
-3.00742423632236e-05
-3.41531319216145e-05
-4.1484100189494e-05
-4.07806804055601e-05
-1.46742619387391e-05
-2.16098533358123e-05
-2.41440004707187e-05
-6.56202864500406e-05
-4.47633934888678e-05
-4.78175733661007e-05
-6.46410164737054e-05
-1.61645703954462e-05
-8.31755862187158e-06
-6.90554834959677e-06
-1.85071466551248e-05
-1.22429532312988e-05
-5.30401187285407e-05
-1.44577633503009e-05
-5.71197597678323e-05
-2.30417466094063e-05
-4.40494699548677e-06
-8.43755455196845e-06
-2.34283743744724e-05
-3.81301731636365e-05
-1.90119145513676e-05
-6.36345277273909e-05
-1.64900747867341e-05
6.86765381103587e-06
9.99103578075744e-06
-1.96471814107018e-05
-1.16268669780581e-05
-1.72389310974834e-05
-4.95037285512853e-05
-3.72143459196754e-06
-2.26123582205531e-05
8.8302140599012e-06
-2.62348039598003e-05
-1.931005123365e-05
-4.97554377344632e-05
-1.95069282312257e-05
-6.26165650213841e-05
-1.67957761274141e-05
3.29088947480888e-06
-3.63745891673078e-05
-3.44569664973745e-05
-1.34177950568665e-05
-3.46222748190038e-05
-4.81533884729718e-05
-1.88585945644949e-05
-1.69622566965681e-05
-1.24269819976622e-05
-2.44184276808536e-05
7.20242853188706e-06
-3.03267536638599e-05
-5.09532501883609e-06
-2.03128600775209e-05
-4.12634140198525e-05
-6.85963386730123e-05
-1.88842662790275e-05
-5.00941531641677e-05
-1.15132753846111e-05
9.71935426784753e-06
-1.30256692566848e-05
-1.93799439455751e-05
-4.12903515667661e-05
-2.37869278903852e-05
-5.25260815857976e-05
-5.11315831050929e-05
-4.58252043285578e-05
-4.33549203934017e-05
-2.02787082559859e-05
-2.78112438020894e-05
-3.49843185457961e-06
-9.91074325784025e-06
-4.45711137208845e-06
-3.76897327128515e-05
-2.43819500926722e-05
-3.82705054274498e-05
-2.987810985723e-05
-6.18969615651034e-05
-4.969828997965e-05
-3.6269408908444e-05
-5.69559200740323e-05
-1.32219202113012e-05
-2.779926969057e-05
-2.16906593417021e-05
-3.64929079554396e-05
-3.33407758068707e-05
-2.47119330398374e-05
-1.41032381785215e-05
-3.17574819203789e-05
-2.67743009702683e-05
-1.44831626068337e-05
-2.04347046614029e-05
-2.35617865492144e-05
-5.55395158408177e-05
-1.22740368250059e-06
-2.22133872393323e-05
-3.15154542447021e-05
-9.29159167263531e-06
2.18894979024941e-06
-2.25031058462895e-05
-1.68580449803378e-05
-3.55234794396535e-05
-1.90444200104587e-05
-2.13880467438601e-05
-6.20309258115083e-05
2.04840724724156e-05
-2.29748463892223e-05
-1.58834046778985e-05
-4.20767504381126e-05
-3.78352938013717e-05
-2.98223901874028e-05
-4.04296482349884e-05
-1.42109925203649e-05
-3.17974871437881e-05
4.85194345532475e-06
-5.23379912010845e-05
8.2247304595062e-07
-3.86735847022644e-05
-4.1269631042229e-05
-2.60275877392025e-05
-4.66329170889654e-05
-1.22647006688209e-05
-4.20044247085282e-05
-1.5177384458957e-05
-3.74165813760665e-05
-3.28551276496255e-05
-2.44484370712375e-05
-3.02300203879116e-05
-4.08057493533588e-05
-3.90612998621487e-05
-4.22942736776474e-05
-2.65998908624383e-05
-2.44825400881398e-05
-5.02256242543575e-05
-3.85271044247671e-05
-2.6148198133956e-05
-2.37505358293746e-05
-3.23899585568904e-05
-2.96269206457872e-05
-4.80535588673905e-05
-3.36348626547234e-05
-9.59664874823771e-06
-1.06193784037463e-05
-1.55403760490932e-05
-3.00036384358298e-05
-3.52120025984287e-05
-4.0194760595034e-05
-2.34288052804724e-05
1.12344064278301e-06
-1.68511474781352e-05
1.21477814207727e-05
-4.82866447465444e-05
1.11664092861207e-05
-3.67613840236206e-05
-3.32270650841656e-05
-2.61649414668179e-05
-5.59800531775327e-05
-1.90904205075457e-05
-3.56636643878359e-05
-2.00929346806379e-05
-6.18887160392467e-06
7.2137238397052e-06
-9.46585556966099e-06
-3.91814400175153e-05
-4.50529405254594e-06
-4.4490056549685e-05
-2.06235685441082e-05
-3.76330815828637e-05
-2.06937271010482e-05
-4.03327154323835e-05
-4.00195583900684e-05
-4.63494359142008e-06
-2.62143580720612e-05
-3.93929454364021e-05
-2.43396378359174e-05
-3.17459458648597e-05
-5.35019554864574e-05
-3.6828302128407e-05
6.74588238369514e-06
-5.57512016481841e-06
-2.63333195140996e-05
-1.5441719278858e-05
-9.87888021875554e-06
-8.41281463834698e-06
-4.63031563201359e-05
-3.58950122856677e-05
-8.14933315165635e-06
-3.82828124285191e-05
-3.4473747221454e-05
-1.7318318096033e-05
-2.47499140301609e-05
-7.86388077602939e-05
-2.88178541070538e-05
-5.96226030504881e-05
-6.75606747866139e-06
-4.58659722650902e-05
-1.09963065231567e-06
-4.72669788442412e-05
-2.02501111227296e-05
-1.66407846567868e-05
-4.05292850420642e-05
-2.61549798476637e-05
-4.93537256098649e-05
-2.55407679869008e-05
-5.39558907066621e-05
-1.62660422313831e-06
-2.70108696067283e-05
-7.69759646670562e-05
-1.17118076181739e-05
-3.21389345201514e-05
-4.41453923739229e-05
-5.7848689919054e-06
-2.64166869466026e-05
-3.82793875608296e-05
-4.63872052881063e-05
-2.98585039145342e-05
-4.22349374827474e-05
-1.28628359781424e-05
-5.25353333827855e-06
-3.53173749111943e-05
-4.58990872920042e-05
-2.3581167297005e-05
-2.9856701582063e-05
-3.46021944562598e-05
-4.33597916666032e-05
5.11736643776744e-06
-3.10911404388767e-05
-3.76348692930162e-05
-8.75170444412466e-06
-3.30927514733141e-05
-5.10410196568649e-05
-1.05284326104993e-05
-3.83834117563219e-05
-8.98799238022948e-06
-7.35767891088829e-06
-1.67097617247386e-05
-1.51725845519838e-05
-4.09727665196943e-05
-3.7550476495501e-05
-2.24944369970624e-05
-2.30865140907302e-05
-2.45231129226866e-05
-3.45065125902737e-05
-2.80682239100886e-06
-2.1831832092403e-05
-5.38728183280724e-05
-1.22234556248688e-05
-5.10151250411824e-06
-2.565393880358e-06
-2.63010713697238e-05
-6.10632599910472e-05
-4.71548593870696e-05
-3.16769731940632e-05
-4.08844411566214e-05
-3.79831024802044e-05
-4.70762586357182e-05
-3.86579404445938e-05
-5.56145374054239e-06
-1.93819218859442e-05
-3.03100923274884e-05
-2.65635223887154e-05
-2.24820693475517e-05
-7.12521572309963e-05
-9.48494793923698e-06
6.6043306881014e-06
-5.84810418337741e-06
-6.9406242017444e-06
-2.84855630708183e-05
-1.75278633243684e-05
-1.17147491881225e-05
-2.65907273926044e-06
-2.3052107564133e-05
-2.81898684961457e-05
-2.02427267936725e-05
-5.39145442400276e-05
-3.00813211464206e-05
-2.9212539113398e-05
-3.57763434340273e-05
-1.11419043531497e-05
-3.71428340394101e-05
-1.00659647435925e-05
-8.1877122580796e-06
-6.53581834787864e-05
-2.34942117253628e-05
-3.21926216639644e-05
-2.18762526801246e-06
7.65915379415685e-06
-1.40471941780519e-05
3.02269620151646e-07
-9.87426583248454e-06
-2.66188055334484e-05
-1.10256111229799e-05
5.00960593266443e-06
-2.40422500530049e-05
-2.02060298565614e-05
-4.48688108616413e-05
-2.65313720838453e-05
-7.66663988104153e-06
-4.29141814076453e-05
-1.94391762729585e-05
-3.83602111117881e-05
-4.11364669111506e-05
-2.82279436038958e-05
-2.68765038512951e-05
-1.45462867610236e-06
-1.32554629686726e-05
-3.73532049341217e-05
-7.82437270946706e-06
-1.67387694581307e-05
-5.86145046558795e-05
-2.49692165413958e-05
-1.11307400636212e-06
-3.71619982353444e-05
-2.79001024145763e-05
-8.59500396638285e-06
-5.65340641072678e-05
-3.68045702293703e-05
-2.64420263836901e-05
-4.87480914100094e-05
-5.15885893475035e-05
-3.47072375632366e-05
-3.64373303008716e-05
-1.38362606121741e-05
-2.30573228054341e-05
-1.70788842466924e-05
-3.45304314888324e-05
-3.82151589113048e-05
-1.93029078524503e-05
-4.00717634170391e-05
-2.89165541122179e-05
-4.00091094225841e-06
-5.45684254268553e-05
-4.56189591009275e-05
-2.25239969748741e-05
-3.36808841643082e-05
-3.23959671561625e-05
-1.25510443349915e-05
-5.61983427500056e-05
-2.5166106102405e-05
-3.54421411507303e-05
-8.61698035569656e-06
-2.29805743400409e-05
-5.79126186112806e-05
-4.76572266737187e-05
-2.11899517513711e-05
2.61324718010312e-06
-4.70928407799718e-05
-3.42747929217585e-05
-1.77035014217327e-05
-3.1442797388132e-05
-2.81245913442725e-05
1.69194721098238e-05
-1.34651935505186e-05
-7.02170552355746e-05
-3.61834433500349e-05
-3.76828675505525e-05
-2.46185433498234e-05
-2.56798887099404e-05
-2.60867448136796e-05
-4.28027876476976e-05
-4.17700260167421e-05
-3.83833916429482e-05
-2.66383484002765e-05
-5.3640137998205e-05
-2.55940150847332e-05
-2.88118414581966e-05
-1.80644587115229e-05
-2.7661158069638e-05
-4.72955107840109e-05
-4.07928552100937e-05
-6.40205120959312e-05
-1.08375943235575e-05
-1.77297338229129e-05
1.53066768541133e-06
-4.25352592500079e-06
-3.83098029772403e-05
-2.37616127837711e-05
-2.58307145165254e-05
-7.88770132483965e-06
-1.81909706705292e-05
-1.93698794398681e-05
-2.39197633182464e-05
-3.507962671103e-05
-5.66635557125268e-06
-1.64189780378722e-05
-4.5818326012324e-05
-2.23327911295888e-06
-3.32254600368061e-05
-4.20260821786439e-05
-3.74283252473903e-05
-5.77069697363908e-05
-3.37572126245721e-05
-2.59456905066453e-05
3.49554144862569e-06
-6.56623664808563e-05
-3.70233093907237e-05
-3.01952863393355e-05
-2.98754226533842e-05
-2.35924431895135e-05
-2.61618383186907e-05
-7.94566648688357e-06
-1.31055069504849e-05
-4.23236127515851e-05
-5.32736582390032e-05
-3.78311524995118e-05
-2.72137665875389e-05
-2.94266055394649e-05
-2.66062403511176e-05
-2.45881640264475e-05
-4.14800438487152e-05
-2.79687809626169e-05
-4.43444192152688e-05
-5.88516721411142e-05
-2.51963117315399e-05
-3.99276888772457e-05
-2.60840126323384e-05
-3.04146541209184e-05
-1.67150212179599e-05
-3.05359650171569e-05
-6.52086044767986e-05
-3.49324644488528e-05
-4.2251881460006e-05
-4.91426674129244e-05
-4.82668174324827e-05
-4.04159925863783e-05
-3.74474057482472e-05
-2.58305594481572e-05
-2.67967454644514e-05
-1.40843492414246e-05
-3.12178718100167e-05
-1.14621241980542e-05
-4.24376951846465e-05
-5.13204629700057e-05
-3.12990309211491e-05
-4.48014576366804e-05
-3.98945096653916e-05
-4.12682962650245e-05
-7.05122820597e-05
-2.49309021901644e-05
-2.89581340839285e-05
-3.07312969971184e-05
-3.39096414830511e-05
-5.2270865629085e-05
-1.39241550832436e-05
-1.47308656377435e-05
-1.81244676855616e-05
-3.36709763951388e-05
-3.19435245422008e-05
-2.97691846264024e-05
-4.64638709005566e-05
-3.08585709645563e-05
-3.45208135030564e-05
-2.26226319752208e-05
-1.79218506416237e-05
-3.40712037019573e-05
-2.20097736596201e-05
-2.11692281266955e-05
-3.25492207069743e-05
-2.92896907233282e-06
-3.94811417586612e-05
-3.8640230845487e-05
1.57758604060165e-05
-1.57796645036299e-05
-6.00846622852154e-05
-3.85379463565827e-05
-3.62501320412785e-05
-4.83973333208039e-05
-2.74210639151268e-05
-3.60688190434051e-05
-2.3599649631925e-05
-3.79971009187621e-05
-1.75137832362451e-05
-4.25596480264428e-05
-6.48904316125225e-05
-5.02642489625024e-05
-5.88199373903466e-05
-1.27082500202363e-05
-6.25979424046189e-06
-1.86465348969601e-05
-1.07192184701928e-05
-1.30776285193838e-05
-7.44414578817671e-06
-2.72677933623273e-05
-1.55589855621837e-05
-1.80979175709666e-06
-2.86056370457533e-05
-4.64446022015768e-05
-8.57822215212944e-06
-2.39274365104731e-05
-2.01025998898653e-05
-4.03058388057048e-05
-4.86023648229708e-05
-4.15222483552283e-05
-4.71928818951226e-05
-5.02774214557934e-05
-2.5895810468414e-05
-5.30746400134084e-05
-1.97160029224413e-05
-2.61249507176042e-05
-2.28178922482457e-05
-8.11249984048788e-06
-1.62739264560716e-05
-2.92217556672021e-05
-2.73879208273042e-05
-2.22215081827985e-05
-1.25144168503681e-05
-9.07649234496586e-06
-1.23520668886242e-05
-2.63614818195928e-05
-5.56499249583306e-05
-5.7941537781388e-05
-2.69141128279254e-05
-1.48332657458583e-05
-3.47545629411998e-05
-3.36049232887392e-05
-2.47444813607475e-05
-2.64588130647574e-05
-2.06400499882439e-05
-3.19782730633694e-05
-3.26660885710993e-05
-3.18010692029503e-05
-1.43604700935883e-05
-5.22528017324735e-05
-1.18482986263023e-05
-2.1022526086789e-05
-4.18231603502583e-05
-3.09109283431063e-05
-1.47256624285379e-05
-1.59224427509689e-05
-2.38101826927465e-05
-3.07076333823288e-05
-2.78552599643172e-05
-3.47560912372919e-05
-2.32856918234774e-05
-4.34205841646875e-05
-3.88145851701153e-05
-3.54824778082699e-05
-3.18724466953624e-05
-3.05085261882072e-05
-4.57706876409668e-05
-4.5555692844103e-05
-8.42623965211566e-06
-4.71414469599163e-05
-5.85558522760645e-05
-1.52816888300491e-05
-4.64200098722391e-05
-4.21736830103715e-05
-3.02820677074396e-05
-3.07353133125221e-05
-4.95624942222421e-05
-4.1656184914824e-05
-2.93622746297761e-05
-3.18735282916083e-05
-1.86993695313946e-05
-1.8309738940678e-05
-5.30444586915249e-05
-5.45266527551288e-05
-2.49413668295403e-05
-2.69173821351824e-05
-2.35485917278208e-05
-9.27325646129652e-06
-2.57777164378649e-05
-2.31204773021103e-05
-7.17583515917588e-05
-2.05289758291084e-05
1.19394500065187e-06
-7.99290718644406e-06
-2.83809113840061e-05
-2.50761387616637e-05
-4.00330785166388e-05
-4.93240672464285e-05
-2.87419228955366e-05
-2.93971063189404e-05
-1.61039211989347e-05
-1.28815980569154e-05
-2.99908632195111e-05
-1.78124305786859e-05
-3.33349684450008e-05
-2.54869483243534e-05
-5.25466290373202e-05
-3.96952489887436e-05
-7.31369407356245e-06
-4.46169400722129e-05
-1.91366931459585e-05
-6.42314354030242e-06
-2.40533749429631e-05
-1.33390642178171e-05
-1.83395020116553e-05
-1.58134011358342e-05
-1.65682738941958e-05
7.86671667854053e-06
-2.79124569710609e-05
-4.35624783723002e-05
-1.34540412264658e-05
-2.03585612705741e-05
1.05820814104143e-06
-4.48973283153734e-05
-9.20523675378751e-06
-3.87019581761592e-05
-2.22982644269835e-05
-3.09419406183159e-05
-4.66607633338402e-05
-4.74240018171325e-05
9.8871969771268e-06
-2.21575208793641e-05
-2.35798213817374e-05
2.1145334545466e-05
-3.3631329259188e-05
-1.16232157277776e-05
-1.33804484882184e-06
-4.32870550784966e-05
-3.46285605100874e-05
-2.19701284231348e-05
-1.74305726637043e-05
-4.55923776734855e-05
-5.1537448180275e-05
-1.83318936371831e-05
-4.79782060129169e-05
-4.55543335665482e-05
-3.71348593695086e-05
-3.29508483145227e-05
-2.42948132220787e-05
-4.24614723918689e-06
-3.51541165828728e-05
-2.5947135910694e-05
-1.01961487775204e-05
3.59533183085276e-06
-2.68637711329229e-05
-1.77116695353173e-05
-1.89030996529677e-05
-2.10701288619392e-05
-2.04737930683954e-05
-2.33649447461028e-05
-2.02787870561291e-05
-4.76681605701108e-05
-9.07019092305174e-06
-3.66232025010635e-05
-2.37237734408519e-06
-4.27143178353322e-05
-4.32829074967663e-05
-3.3221142006657e-05
-4.20604081163097e-05
-2.96716196301724e-05
-2.29391113452703e-05
-4.12535840489117e-05
-4.85400832142181e-05
-4.11553106260663e-05
-3.72650356046785e-05
-3.54483243513605e-05
-1.73964230578411e-05
-4.38474769626757e-05
1.10043840877068e-05
-2.88297534242743e-05
-4.44918496075232e-05
-4.01341641515048e-05
-5.4483089533512e-06
-4.05886857015837e-05
-6.2882162207422e-05
-2.01588025162852e-05
-4.97439786477349e-05
1.08342690626753e-05
-2.61744231454473e-05
-3.90179627379402e-05
-3.24621306825269e-05
-5.75184803294599e-05
-1.83036237959205e-05
-2.46661766172994e-05
-5.80918537788275e-05
-2.41046509741638e-05
-1.16966860037218e-05
-7.52364251401565e-06
-3.00148925632286e-05
-4.22694424466057e-05
-1.01371481741793e-05
-3.69417145468286e-05
-1.11558209984604e-05
-5.25426963029252e-05
-2.51720253073985e-05
-2.40310039543905e-05
-2.71981962994324e-05
9.77267374290684e-07
-4.91015833964225e-05
-2.06924284014873e-05
-2.97425935925748e-05
-5.95311432880955e-05
-3.44198500940325e-05
2.14358717022054e-06
-4.83926554774512e-06
-5.23682883998667e-05
-4.128609335751e-05
-4.28002504877111e-05
-4.19010809464793e-05
-5.2647574761712e-05
-3.79925166686158e-05
-2.64489779977501e-05
1.77185827616472e-05
-2.61877501166877e-05
-1.12868184828051e-05
-2.4236327194768e-05
-1.22449491566728e-05
-3.65459565816099e-05
2.38032512127499e-05
-5.22855199932726e-05
-3.40390118855703e-05
-3.22618524182276e-05
-2.98697817326078e-05
-3.96277953202841e-05
-4.52970813871981e-05
-4.1268587929353e-05
-1.99993540732794e-05
4.4201306568271e-06
-5.78837596303981e-05
-9.35967484533067e-07
-2.58124228071153e-05
1.68110915659463e-06
8.0765081528036e-06
2.17742058137915e-06
-2.33080611473763e-05
-4.74261618709735e-06
-1.80673487383208e-05
-3.39677850524934e-05
-1.61379779568103e-05
-3.21513318425271e-05
-4.88025900585686e-05
-5.1267185404522e-05
-4.96516472954228e-05
-1.1545663936503e-05
-1.61856836122893e-05
-3.33478939818577e-05
-1.0701851836467e-05
-8.87306448429723e-06
-1.90306413514174e-05
-3.66130534749162e-05
-2.27045099405613e-05
-4.44781551464548e-05
-5.13540848371564e-05
-8.31635620620604e-06
-3.9106293036199e-05
-1.42826836066072e-05
7.1788304014997e-06
-2.32931139653211e-05
-2.03324357647764e-05
-5.00707064690534e-06
-2.8740133259064e-05
-4.25257346683221e-05
-1.27577779225352e-05
-2.92056129352545e-05
-1.3596819592237e-05
-2.62638649466024e-05
-3.18781034468148e-05
-4.71613570063243e-05
-1.21926723942572e-05
-3.74070401533677e-05
-4.89260791866325e-05
-2.80412978989579e-05
-1.77932170189788e-05
-5.79133079709668e-05
-4.04985563199875e-05
-3.49981796755349e-05
-3.02001187984627e-05
-4.29711470201331e-05
-3.66913685138039e-05
-3.69789981576256e-05
-2.03622199061011e-05
-1.25560884543215e-05
1.73524881594339e-06
-2.33049876381034e-05
-2.77657839465368e-05
-2.98339015379766e-05
-2.91265138740229e-05
-1.6808681775772e-05
-3.94521757773294e-05
-3.09494474500032e-05
-2.40066609198012e-05
-2.34576497015071e-05
-2.43258104710278e-05
-2.60914424128155e-05
-3.75860238332576e-05
-4.15587931701409e-05
-1.28550538983391e-05
-1.23639048608495e-05
-4.72215260967225e-05
-3.06759995713504e-05
-2.49424296164118e-05
-7.0130634331213e-06
-3.03116359038781e-05
-2.4709644317259e-05
-2.46740150873461e-05
-1.63002999153646e-05
-3.77109060224728e-05
-4.27531413461463e-05
-1.15967553050791e-05
-9.33945215930637e-06
-3.47823909545442e-05
-4.87601941604963e-05
-4.37001038143164e-05
-5.89375446117191e-05
-2.72774429230842e-05
-3.55400713871938e-05
-2.9275293442145e-05
-1.61395716342895e-05
-1.16468301266975e-05
-2.86319943462236e-05
-2.67260960344041e-05
-3.25905878786839e-05
-3.08562808079702e-05
-1.60519437893899e-05
-2.11459587513795e-05
-1.75337989479991e-05
-3.6055453427615e-05
-4.99359098505073e-05
-4.01092614782305e-05
-2.08335895708983e-05
-3.06331809459569e-05
-2.51280819214339e-05
-2.23258619650002e-05
-1.57502217649682e-05
-4.496533773599e-05
-2.51665963335437e-05
-1.74210046621383e-05
-1.66568878725691e-05
-8.4625647107416e-07
-2.32538620416285e-05
-3.72773756129236e-05
-6.33033351549556e-06
3.29630282425306e-06
-2.48324501616373e-05
-1.08155899428363e-05
-2.92180303810637e-05
-3.18264006139215e-05
-1.1647006056578e-05
-1.61908250401298e-05
-4.8751414345801e-05
-2.23199944881573e-05
-1.08504859180238e-05
-2.28701706624065e-05
-1.90750780834514e-05
-2.05502404369084e-05
-5.78201461512591e-05
-2.61654594444924e-05
-3.86059793343346e-05
-5.94087392617897e-05
-3.59342749873733e-05
-2.93128178049418e-05
-2.58351530655334e-05
-2.91029664751547e-06
-5.11091688026382e-05
-4.0004440057877e-05
-2.49439557777081e-05
-7.20159486787567e-06
-7.55389530288655e-05
-5.25821601219405e-05
-3.7243880562353e-05
-2.57926167112833e-05
-3.82210490138749e-05
-3.1319996804557e-05
-1.3741378208028e-05
-7.67084951659219e-05
-2.12606571252511e-05
-2.12577215058753e-05
-1.94827817113575e-05
-5.81745967997866e-05
-1.5523741269051e-05
-2.7044014446114e-05
-2.70752335207905e-05
-1.90172844320174e-05
-3.27172222904505e-05
-3.48913495759246e-05
-1.14374146947665e-05
-1.51708730579007e-05
-2.7000786558287e-05
-3.54473810892809e-05
-2.71510911934805e-05
-8.36448921183901e-06
-5.72604274004805e-05
-2.25917089587246e-05
-2.97734244809059e-05
-2.82727430762556e-05
-4.79111326206431e-05
-4.94033687089692e-05
-3.52702643727217e-05
-7.91850758787188e-06
-3.68576487202169e-05
-2.7032790428909e-05
-3.45789630003792e-05
-2.89563255109378e-06
-3.19047673812029e-05
-3.57548801581958e-05
-3.01711110899341e-06
-2.48261080264433e-05
-5.06907191019553e-05
-1.44145568865462e-05
-5.00877367695579e-05
-1.17724229664379e-05
-2.49250957434597e-05
-2.24854891078587e-05
-2.88713520927144e-05
-4.28473163437272e-05
-4.0505084705553e-06
-2.8996628112771e-05
-2.16934934069802e-05
-1.78973698860354e-05
-1.64002000990302e-05
-4.24351795935275e-05
-2.95500476872244e-05
-3.42060820549396e-05
-3.97667392383326e-05
-3.29660489441241e-05
-3.9858827169606e-05
-3.31592670188489e-05
-7.40883572205911e-05
-8.89138554037508e-06
-4.86011971307471e-05
-2.26854548256932e-05
-3.3894171223802e-05
-2.14192843923644e-05
-4.11380755087103e-05
-3.7728118430681e-05
-2.2295138854302e-05
-1.99004307134454e-05
-3.88445871699818e-06
-5.71848796389128e-05
-5.43613705024325e-06
-2.0684909734253e-05
-2.61903592200802e-05
-5.01914465355903e-05
-1.11231197841445e-05
-2.82243884085449e-05
-2.56595137797784e-05
-2.47773790349958e-05
-4.84581660626635e-05
-2.59662905848157e-05
-6.55365141142532e-06
-3.83098051912567e-05
-1.31705431364475e-05
-4.77511805426685e-05
-9.97759136487249e-06
-1.33007827016811e-05
-3.47595068036958e-05
-3.88249205027305e-05
-3.96124731031605e-05
-3.56192138605394e-05
-4.58291138551611e-05
-1.54293401798616e-05
-5.38487354228006e-05
-2.18074945792063e-05
-3.59783785360477e-05
1.86908967514228e-08
-5.95002917118129e-05
-3.52350560166275e-05
-5.01651630833541e-06
-4.43577008089801e-05
-3.06087146297815e-05
-4.08470079474125e-05
-2.81044818206825e-06
-2.4046308053218e-05
7.91459617874328e-06
-3.09635596271246e-05
-6.10966686936907e-05
-2.69747963949429e-05
-4.01338252386227e-05
-2.98508954628453e-05
-2.11848383806086e-06
-5.16371401900409e-05
-2.28281760215679e-05
-2.2943954228983e-05
-1.47590419778881e-05
-4.46858428153636e-05
-2.36514102973329e-05
-3.05231485112307e-05
-3.58452344940128e-05
-4.48876707984045e-05
-3.40999153098061e-05
-2.96098621579842e-05
-3.92487167973235e-05
-4.98114616367429e-05
-3.3660287194138e-05
-6.25875832320164e-05
-1.45216958006322e-06
-4.62047969882338e-05
-3.06909231873318e-05
-6.08790845605116e-05
-2.74912980364763e-05
-1.88261880926238e-05
-4.2212167682717e-05
-3.11154330806498e-05
-4.14742606703545e-05
3.57269177416503e-06
-3.34343583045061e-05
-5.9151674440686e-05
-2.65319660198741e-05
-4.4957017517345e-05
-4.06481150570086e-05
-3.10210397580696e-05
-3.26806254347427e-05
-3.05302644988023e-05
-1.69651660392327e-05
-1.80076739769831e-05
-2.4564756913347e-05
-1.53516411010924e-05
-3.96953166772952e-05
-4.99717268938563e-05
-2.43188679046316e-05
-2.79036041550031e-05
-1.68690023743974e-05
1.33682572482958e-05
-4.57301637013012e-05
-1.98703786756792e-05
-3.6741282621882e-05
-3.31486187713038e-05
-4.62905789371118e-05
-9.84365286365704e-06
-2.70598529877158e-05
-3.75223192042233e-05
-1.1494268393852e-05
-2.22746846393858e-05
-2.7945428579265e-05
-6.17713570884389e-05
-1.65609910514512e-05
-3.60615565651617e-05
-1.96895758695562e-05
-1.99858447615293e-05
-2.15149966700323e-05
-3.55256684673273e-05
-3.96940607640831e-05
-3.12965456832859e-05
4.5081713517414e-06
1.00361497373956e-06
-1.07559124482259e-05
-6.27989904613625e-06
-3.36857196289859e-05
-4.0943056176547e-05
-4.05082815765385e-05
-2.69772435976774e-05
-4.23429185983451e-05
-4.03371695067563e-05
-1.6581839583721e-05
-3.5811216562957e-05
-9.54286109695413e-06
-2.41615598453013e-05
-5.05492179347941e-05
-2.06659127248721e-05
-4.350025854115e-05
-5.51240360358496e-05
-3.85106760249848e-05
-3.02506806902457e-05
-5.32171223199891e-06
-3.82353440026818e-05
-8.9118444331516e-06
-3.80621881879276e-05
-1.84027639302984e-05
-3.44976526322236e-05
-2.22589935708455e-05
-2.18854514671957e-05
-2.98703728243457e-05
-1.34974087177337e-05
-4.2276151287052e-05
-2.70472401534959e-05
-1.21820561036408e-05
-2.18523192401428e-06
-4.40466151988379e-06
-4.86583318671493e-05
-2.60506851226759e-05
-5.20444330741645e-05
-1.89443692904744e-05
-3.57352964631733e-05
-8.30175806025449e-06
-2.69831656507196e-05
-4.86178804664547e-05
-3.31940393959892e-05
-4.27176144932188e-05
4.56676949691354e-06
-2.79227988947874e-05
-2.1136387283314e-05
-4.37183476297545e-05
2.98392334585453e-06
-1.61217121983599e-05
-3.34696214776107e-05
-4.21494535862651e-05
-3.0517084383373e-05
-5.99296240425422e-05
-2.44380701486841e-05
-2.84362221173951e-05
-4.16208238145519e-05
-3.19719350926163e-05
-4.73212903274539e-05
-2.38149531816987e-05
-3.12859137324901e-06
-1.33234875952463e-05
-4.28342861272646e-05
-1.71120833843142e-05
2.98707679242694e-06
-3.30495842593475e-05
-2.31868605902615e-05
-6.42312116154702e-06
-3.76234799345653e-05
-6.75064050061245e-06
-2.03934504297405e-05
-2.40465033727704e-05
-3.79036915004156e-05
-2.61612291843863e-05
-1.93167140018231e-05
-3.4877647565265e-05
-2.40888491864766e-05
-2.60167793101838e-05
-4.00046898594469e-05
9.34766453990193e-06
-2.91733182777405e-05
-4.25148174077444e-05
-2.29743423629497e-05
-4.03236616462037e-05
-1.55694508383599e-05
-3.11611513205347e-05
-2.88998590986006e-05
-3.0291082706273e-05
-2.60724276887312e-05
-2.46736348736515e-05
-6.15968862060222e-05
-4.80358568620619e-06
-2.97069269703128e-05
-3.05014813819936e-05
1.82110012323065e-06
-2.4682979121541e-05
-6.7249994292651e-05
-3.44501502264117e-05
-1.7303042810691e-05
-2.23369034868297e-05
-3.38577789372053e-05
-4.08411118560469e-05
-2.76473747660614e-05
1.47848332765121e-06
-1.47144025383862e-05
-2.18024098617839e-06
-3.92505277937069e-05
-9.28363932570751e-06
-2.44695069257409e-05
-1.6368791040542e-05
-2.02395072160043e-05
-5.04025763038755e-05
-3.92199129085412e-05
-3.47730828463258e-05
-5.22343542363885e-05
-1.87797123437446e-05
-2.54625436381958e-05
-3.4676748934731e-05
-5.77660744508784e-05
-2.06640688054926e-06
-2.5402957273849e-05
-3.24403566963245e-05
-4.49368680683735e-05
-1.89499268147911e-05
-2.81380840078084e-05
-3.69150849313122e-05
-1.5456556098129e-05
-5.79835139520977e-05
-1.6819023148862e-05
-3.69367851012707e-05
-5.39793852710498e-05
-2.64394692178751e-06
-2.43579755116068e-05
-4.19757584363395e-05
4.85438849680628e-06
-4.19912426251435e-05
-3.73111246279408e-05
-2.98502029683519e-05
-1.3142324978522e-05
-2.56484901194911e-05
-2.70058881357105e-05
-1.68876214951085e-05
-3.40856037586799e-05
-1.89052861199849e-05
-2.3386251699315e-05
-1.03575331761336e-05
-9.32912719488047e-06
-4.55060017437009e-05
-3.13569461010867e-05
-1.84751745974447e-05
-4.22323774144963e-05
-5.36091944498875e-05
-3.85147830832594e-05
-2.45528792953764e-05
-3.51536914607958e-05
-1.71664178050061e-05
-2.82282613484399e-05
-1.15514579778017e-07
-4.93368189975884e-05
-2.97281415098344e-05
-2.10214443636712e-05
-1.55223566140726e-05
-5.24261897400052e-06
-2.28150913132525e-05
-5.20732533989047e-05
-1.55392408608612e-05
-6.11355931772011e-05
-1.57386608562478e-05
-2.55509119923818e-05
-3.63915812734646e-05
-4.41507842406674e-05
-2.82319109047668e-05
-2.74785236983361e-05
-1.02445747842574e-05
-2.17286148669529e-05
-4.19715385539239e-05
-1.70912498119386e-05
-9.05837943838481e-06
-3.57985737253202e-05
-2.97249939458517e-05
-2.60328358787614e-05
-5.12579995218373e-05
-1.70380860452439e-05
-3.81778591409299e-05
-4.40748254128985e-05
-2.56237470103167e-05
-5.00823487871691e-05
2.15927964158045e-06
-1.90586861940836e-05
-1.58712956898479e-05
-3.88936611328681e-05
-3.79961173879108e-05
-6.35039819930248e-06
-2.48936124070463e-05
-6.61125171461504e-06
-2.64221027756673e-05
-3.43380136082613e-05
-1.81735790466259e-05
-4.19379141304846e-05
-4.20589672286233e-05
1.79664153803175e-06
-2.70101665947745e-05
-3.15077804783294e-05
-4.90557418059159e-05
-1.35679174470924e-05
-2.1227384106483e-05
-1.66479936414927e-06
-2.8327266603453e-05
-2.68616142565837e-05
-4.51852692872655e-05
-1.76979406118223e-05
-2.33761199137314e-05
-3.21186646419585e-05
-7.54717827916202e-06
-2.38288996068962e-05
-4.2581134777021e-05
-3.69302369250208e-05
-3.48803481111185e-05
-1.40898392237047e-05
-2.6592501391867e-05
-4.56444542554452e-05
-1.79433808634891e-05
-2.05660971643127e-05
-3.36417812503672e-05
-4.49133124414802e-05
-4.94226226275634e-05
1.88685132098262e-05
-4.36692411424565e-05
-1.10847719383573e-05
-4.33198414451197e-05
-5.27319247820909e-05
-6.04742172891922e-05
-5.39811025786183e-05
-3.77573663144484e-05
-3.61207309218414e-05
-3.28102202184995e-05
-2.33932267503251e-05
-3.39723613055608e-05
-2.39632254132697e-05
-2.23442659431058e-05
-2.3277528712649e-05
-2.04693977081248e-05
-2.89437972585522e-05
-2.32175085236969e-05
-2.46887749839212e-05
-3.04281577086659e-05
-2.17123544174553e-05
-2.54797595723746e-05
-5.51819186250127e-05
-4.26261646574658e-05
-3.8255476279398e-05
-4.12257983373005e-05
-3.0634100656408e-05
-4.76307669536824e-05
-4.32285007758377e-05
-1.99830979613877e-05
-1.09045835199908e-05
-3.70976739727649e-06
-2.71561379336616e-05
-3.4766308240042e-05
-2.85542047102395e-05
-4.57566322234302e-05
-2.79206325357075e-05
-4.68066922627702e-05
-4.88693231958835e-05
-1.61396045276595e-05
-2.64448312791456e-05
-4.43168351345421e-05
-1.12980622732312e-05
-7.89724174836166e-06
-1.37224148384323e-05
-2.29761039214138e-05
-4.09981295877147e-05
-2.58552251427252e-05
-2.09766510764074e-05
-2.37029551216135e-05
-3.30945635258051e-05
-3.94911281149987e-05
-1.29477988525947e-05
-1.69161586365433e-05
-1.97486516532902e-05
-3.128342156981e-05
-2.41483493264762e-05
-3.11576295065347e-05
-3.64831336771056e-06
-4.0730942787852e-05
-1.63957310066439e-05
-1.96271812551785e-05
-3.48223105830928e-05
-3.40797317358035e-05
-3.35994402474919e-05
-2.38558729514237e-05
-4.14634138878466e-05
-3.93322113411844e-05
-7.59871826390466e-07
-2.99673642785884e-05
-5.37232169471596e-05
-4.89627307783694e-05
5.28693484177371e-06
-1.11774446736129e-05
-5.21485865663848e-05
-1.93347548071366e-05
-1.19426209901021e-05
-3.85201655975797e-05
1.04459905883871e-06
-4.13610872313311e-05
-1.49697849759708e-05
-3.02199147692123e-05
-3.21930721843314e-05
-2.58916168680558e-05
3.34230526805755e-06
-5.66102543643562e-05
-3.39704396106053e-05
-1.10509848704129e-05
-4.96986958416601e-05
-3.93218357126525e-05
-3.64631962706775e-05
-2.71909281539594e-05
-7.16596497995553e-06
-6.49322145570265e-05
-1.35429635417656e-05
-4.23051812171098e-05
-4.88788412139509e-05
-1.5286746192733e-05
-2.26490513090222e-05
-3.37007801866076e-05
-3.35434257919219e-05
-6.4376349694985e-05
-2.55521130866443e-05
-2.21019198370139e-05
-1.3145670259027e-05
-4.68954468104362e-05
-4.77068528285e-05
-1.05212196701321e-05
-3.45927252896177e-05
-4.49153946152658e-05
-1.62542185677744e-05
-3.19399062952339e-05
-2.89631269341284e-05
-4.84771232895335e-05
-4.7006779310113e-05
-6.17689312641019e-05
-3.90398843436e-05
-3.34341586667332e-05
-4.77471989272426e-05
-4.54340831242726e-05
-3.32222031636608e-05
-3.9813234729107e-05
-3.3473439278837e-05
-2.51832045875682e-05
-6.07786705850674e-05
-2.77513985443376e-05
-6.3500517065387e-06
-1.53945709367851e-05
-2.68638784753876e-05
-2.05217696229734e-05
-7.51973003401927e-06
-1.21257088906527e-05
-1.20171737053266e-05
-2.69275739817312e-05
-5.77264617815982e-05
-2.7943442093029e-06
-3.04869107116972e-05
-1.93397139219495e-05
-4.14629669169864e-05
-2.93146247596433e-05
-2.40261029076284e-05
-2.50470706834927e-05
-4.61450395691751e-05
-1.39203435627061e-05
-9.56211354599806e-06
-4.33989230671495e-05
-2.37649775189033e-06
-3.596966519165e-05
-5.65189795036165e-05
-3.46780565432733e-05
3.68404056464758e-06
-2.02138387538866e-05
-1.33241516281165e-05
-1.14478148277575e-05
-4.27122353212889e-05
-8.56755862478501e-06
-4.25118698750131e-05
1.04388819741088e-06
1.41656680375823e-05
-2.06617463418935e-05
-2.23377653089771e-05
-1.03412568774477e-05
-2.66979832190523e-05
-3.69481637272609e-05
-6.04691425828196e-05
-3.06337802631282e-05
-4.42168492123532e-05
-3.76303904361822e-05
-2.60368652951805e-05
-2.43324878594348e-05
-5.82053822886649e-05
-4.76038866712336e-05
-4.35456788372695e-05
-9.62978931737601e-06
-4.88200345012705e-05
1.58290053656655e-05
-3.09758244171802e-05
-1.02415681395638e-05
-2.55060632087425e-05
-2.20350644725374e-05
-4.31197862702672e-05
-4.27123829018526e-05
-2.78503168610973e-05
-8.83284478674373e-06
-4.17577701818542e-05
-1.17146155330643e-05
-4.07586991700595e-05
-4.54357954702625e-05
-3.6110023354951e-05
-5.29418537327294e-05
-3.5475444381449e-05
-4.3304109050048e-05
-6.63648914239526e-06
-4.89663147182756e-05
-1.78463444686017e-05
-3.4818925709182e-05
-1.60470402504126e-05
-4.70435973328296e-05
-3.26001472594701e-05
-2.03129671903451e-05
9.23566499203074e-06
-5.28120498150186e-05
-5.053299205402e-05
-4.49408090575614e-05
-5.11372581371388e-05
-3.26309605693948e-05
-4.46150970943587e-05
-1.6535244819486e-05
-2.9678956252349e-05
-3.16635830352666e-05
1.56829528314572e-05
4.08851833735876e-06
-2.30311998255296e-05
-3.97188132838931e-05
-1.56458123372909e-05
-1.05824799964913e-05
-1.94412183429679e-05
-2.96881747176875e-05
-4.27430563190962e-05
-1.95725001271843e-05
-2.98756484172141e-05
-3.95938675251632e-05
-2.17635156342297e-05
-3.89097264393512e-05
-4.23704483004579e-05
-2.97872667306415e-05
-2.97365402962388e-05
-5.55068758108155e-05
-4.27418576782001e-06
-4.65334372971977e-05
-2.61705801898604e-05
-3.34168817766066e-05
-4.72858509530341e-05
-2.22155842299795e-05
-4.43901357105042e-05
-1.93333563607131e-05
-2.52243218729386e-05
-3.2256790780863e-05
-4.26599129476079e-05
-4.73217486826299e-05
-3.22511507531665e-05
-2.68768881489822e-05
-2.81025169920371e-05
-1.63977230431163e-05
-2.96715517326492e-05
-4.55444121294034e-05
-9.3757191103805e-06
-2.55698795742795e-05
-4.02529990629399e-05
-5.53184802117402e-05
-3.12237396853748e-05
-2.06164115453986e-05
-3.84945491103967e-05
-2.23898573318312e-05
-1.32219475521059e-05
-4.65136965519814e-05
-3.961938793582e-05
-5.61071604565902e-05
-5.89402298486337e-05
-9.7299532903574e-06
-2.96811020343569e-05
-4.52649567705641e-05
-1.7280766691872e-05
-3.78539481275671e-05
-2.54890114105659e-05
-4.0826039116232e-05
-4.60243129501866e-05
-5.09999239492698e-05
-2.39635932186938e-05
-1.04552986252656e-05
-1.10951774886854e-05
-2.44604269858294e-05
-3.55727938883552e-05
-2.97294147193106e-05
-2.70284444748219e-05
-4.73367985930123e-05
-3.97678563427637e-05
-3.25130033271684e-05
-2.81573643458315e-05
-2.25467706109454e-05
-3.62351563173543e-05
1.29836003137917e-06
-1.39334801694127e-05
-2.51157333147872e-05
-2.52010258351613e-05
-3.25270278705188e-05
-1.93779784167709e-05
-3.46651574177899e-05
-4.80065994304994e-05
-3.7101314192854e-05
-9.90539714373836e-06
-5.94731461918136e-07
-3.03178431041775e-05
-2.88636125326514e-05
-2.22748282474417e-05
-3.23785970525197e-05
-3.68886294009809e-05
-4.78359040338361e-05
-4.12302685597603e-05
-5.14028526545056e-05
8.86709275964521e-07
-3.19973134858843e-05
-3.13144774219309e-05
-3.16476499323076e-05
-6.60883263108945e-05
-3.41678268960971e-05
-3.92364232368113e-05
-5.36958374728357e-05
-1.33901251079694e-05
-4.00664397649849e-05
-1.75442443080842e-05
-2.15160248985991e-05
-1.89111624369352e-05
-4.906069628624e-05
-1.48049592824107e-06
-2.93323415012644e-05
-1.45477766082153e-05
-3.09746847996646e-05
-1.59562315087839e-05
-5.79779165655643e-05
-3.56793223556688e-05
-1.56603487347255e-05
-4.62389506805454e-05
-6.53290541652376e-06
-3.62663710895398e-05
-2.30759609625584e-05
-3.07801323311285e-05
-3.4672397584406e-05
-2.64995610123484e-05
-2.74630048284826e-05
-1.84108670443011e-05
-4.31111960186644e-05
-1.36172675918143e-05
-1.09897696673836e-05
-8.56238379268991e-06
-3.7557877782921e-05
-3.31236287433397e-05
-4.19153895603524e-05
-4.27874777417834e-05
-3.53796656334051e-05
-2.64101669944044e-05
-1.17081344435492e-05
-6.14602018084143e-05
-3.01317260289532e-05
-1.32568456573743e-05
-3.08464888936149e-05
-4.84809965720006e-05
-5.10354207162864e-05
-2.15238061965166e-05
-3.19902788477149e-05
-4.56092734853143e-05
-1.56939995771275e-06
-1.1993348664796e-05
-8.78848258321855e-06
-3.47720443699645e-05
-4.10489257412287e-05
-3.92106948610716e-05
-2.36923113039587e-05
-3.18656008575355e-05
-4.33040631669348e-05
-1.84209131739717e-06
-4.6729103930653e-06
-2.7819593881014e-05
-4.45637660883696e-05
-5.29007857207927e-05
-2.70921056746229e-05
-3.55890251940764e-05
2.34373416075585e-06
-9.3693665842784e-06
-3.05052078274335e-05
-4.51101164710128e-05
-2.29314870815348e-05
-1.73794595518427e-05
-2.94473351074427e-05
-2.34993909078022e-05
-3.18971498461622e-06
-8.43035368570182e-06
-3.04762577152813e-05
-3.95040617367786e-05
-1.78790175271829e-05
-1.12719904704342e-05
-2.64955732395521e-05
-5.97301387922829e-05
-3.29323723811216e-05
-3.54161863060039e-05
-1.7425749548157e-05
-1.82042075203215e-05
-4.1572385131918e-06
-4.11423832776735e-05
-1.23427114213484e-05
-1.73647561567688e-05
-3.51118643998529e-05
-3.40584042798857e-05
-2.93264994856195e-05
-3.40900901732747e-05
-2.92828373752134e-05
-2.36471167619648e-05
-6.1904960779772e-05
-3.62355508184094e-05
-3.62419230486932e-05
-2.96281423554166e-05
-2.15853728205786e-05
-4.16199877862127e-05
-4.31867815567149e-05
-4.24725853307892e-05
-4.77950969207827e-05
-1.95385799666981e-05
-3.35367489400265e-06
-3.47485446268404e-07
-4.14364859416724e-05
-2.68102471790094e-05
-4.00542209289746e-05
-4.4178284566099e-05
-1.13342627383845e-06
-5.31855527962698e-06
-5.30792877824763e-05
-2.39186300540113e-05
-3.21860250681998e-05
-1.65510497864545e-05
-5.06507695854772e-05
-3.10698445134122e-05
-6.76514091379678e-05
-1.5338502816673e-05
-5.32502807120831e-05
-3.23435063425732e-05
-2.04074923074955e-05
-2.39070042678114e-05
-4.86931809893402e-05
-2.47166491832348e-05
-4.64869585683259e-05
-3.71703692739913e-05
-2.80318041022139e-05
-2.42055278764674e-05
-5.07251501752324e-05
-5.36766412310421e-06
-1.4628107015306e-05
-2.86351574705487e-05
-1.31769578619438e-05
-2.79091627896033e-05
-2.53751117067725e-05
-4.39362436628538e-05
-1.16827188610967e-05
-3.57657142076355e-05
-3.25941866791633e-05
-2.6139946783756e-05
-1.46423713950088e-05
-4.12151868564063e-05
-1.60364382472195e-05
-4.19439283687879e-06
-3.50371188152357e-05
-1.42078826177535e-05
-5.09553480468031e-05
-4.27880812903773e-05
-3.8076545115006e-05
-5.56455867683319e-05
-1.6631240756607e-05
-3.60617129969936e-05
-1.66750542663711e-05
-2.84929845537758e-05
-2.55105176617506e-05
-1.69037289314195e-05
-2.48374534895248e-05
-2.19162631760945e-05
-2.16666840742173e-06
-5.31926342069703e-05
6.2729131646011e-09
-3.23991831167291e-05
-2.90529833887436e-05
-5.61681651855709e-05
-2.16753967882613e-05
-2.89455218322112e-05
-1.77241190684769e-05
-3.08945403723041e-05
-1.18727688697206e-05
-3.92160779877352e-05
-3.80108526459371e-05
-3.99657842788341e-05
6.84095109026023e-06
-3.10049342400722e-05
-4.65218692442526e-05
-1.87080035791616e-05
-1.92034851885555e-05
-2.48110741038999e-05
-1.90569843839009e-05
-2.76849330226687e-05
-6.94134975815411e-06
4.74445615246604e-06
1.56338572021147e-05
-3.89311626867463e-05
-3.11539129600876e-05
-3.85684912518046e-05
5.11306233015854e-06
-1.99923103352566e-05
-1.07212458739365e-05
-4.14810714640407e-05
-3.21920623439729e-05
-1.42090296805134e-05
-6.14067689563728e-06
-4.02176406034023e-05
-3.4974333828263e-05
-2.82888273168573e-05
-2.06749375165149e-05
-2.99747216706478e-05
-5.02497664712611e-05
-2.83428903158394e-05
-3.93604825148328e-05
-1.06766822037389e-05
-4.01042318191967e-05
-3.53053196146531e-05
-2.12584621418814e-05
-4.33226758542811e-05
-9.98964940268228e-06
-1.90383511313098e-05
-7.00192736609235e-05
-4.21028365166535e-05
-4.60324238108919e-05
-6.44904064098215e-05
-2.05819575328351e-05
-7.3404724898584e-05
-2.38031983130027e-05
-1.54641308554727e-05
-4.10306239954236e-05
-1.4921511910534e-05
-2.89748802365228e-05
-5.30729647755275e-05
-1.36308580032036e-05
-3.82555945763192e-05
-1.30551230844833e-05
-1.62049810457911e-06
-3.25121567346762e-05
1.21687222196935e-06
-2.49432542909561e-05
-1.83338290495581e-05
-1.20167219319746e-05
-2.5786816647505e-05
-1.61370383357472e-05
-2.23378321597812e-05
-3.85195075517419e-05
-2.27378200300683e-05
-2.00568679329828e-05
-1.77885400213404e-05
-1.54136465675677e-05
-2.89146040674149e-05
-2.17082215061717e-05
-5.75426940556161e-05
-4.89905700043556e-05
-1.4231869409483e-05
-3.84169712762455e-05
-2.60059830256904e-05
-2.11593751787197e-05
-3.7429963471705e-05
-2.61259536433778e-05
-3.47140518935183e-05
-2.38632214891056e-05
-1.60840979792305e-05
-3.4364029519015e-05
-2.86939709016549e-05
-2.03414877118655e-05
-2.65632478749273e-05
-5.66896740515401e-05
-1.84861833133257e-05
-2.57014737881155e-05
-3.08387485233592e-05
1.93294413267628e-06
-3.90838082395785e-05
-2.5546189251247e-05
-1.03354514830066e-05
-3.48752954629436e-05
-3.07492543550364e-05
-5.55666330401218e-06
-1.79054624532373e-05
-2.13533704792581e-05
-1.33909947736615e-05
-6.03035528649969e-05
-2.61390773880574e-05
-5.0269924208267e-05
-5.11757621055783e-05
-3.37703316154517e-05
-3.16239671610768e-05
-5.07895907683987e-05
3.84424523378139e-06
-1.55955169842434e-05
-1.93534078025e-05
-1.72827323407679e-05
-2.29604141288708e-05
-5.72971808505081e-06
-3.48414071411699e-05
-4.5932362653728e-05
-2.0137629256202e-05
-1.87968437384208e-05
-3.15778329148686e-05
-2.64211612523419e-05
-4.67498755990955e-05
-3.13222865539941e-05
-4.63905166796796e-05
-1.73330688358118e-05
-1.73313268527481e-05
1.07063044128872e-05
-2.9730512985615e-05
-9.67566936528311e-06
-2.28676743592388e-05
-1.42256839012139e-05
-3.22871194379302e-05
-3.5651812880893e-05
-6.13651303669325e-05
-2.84930695049349e-05
-1.45250763998162e-07
-4.64416592076978e-05
-2.92545390442291e-05
-1.60073367526704e-05
-3.38387097450974e-06
-4.25410198612782e-05
-2.32992455243731e-05
6.6373568302172e-06
-1.40449917856946e-05
-9.95151648794964e-06
-2.56336188946156e-05
-2.79086032334248e-05
-2.04257909977406e-05
-4.17886092446492e-05
-1.76881513100878e-05
-1.87709122631537e-05
-2.85216211186245e-05
-1.8709370182599e-05
-2.10320964807333e-05
-2.533603832706e-05
-2.88502649168946e-06
-1.33960658118971e-05
-1.64695907516997e-05
-7.23344862414853e-06
-1.63409260047406e-05
-2.33564151045795e-05
-2.66022715742169e-05
-3.04961202735712e-05
-4.54802757505386e-05
-3.6600693344178e-05
-2.36442618879375e-05
-2.09332138064975e-05
-3.63553885387208e-05
-4.4680532617648e-05
-1.68033267275752e-05
-2.08108122838621e-05
-3.3832473538131e-06
-1.48323382893155e-05
-2.54642827623098e-05
-3.71988012155835e-05
3.5285117958657e-06
-1.33364256824302e-05
-6.78387691081425e-06
-1.16325208010156e-05
-3.23549354773095e-05
-1.28200402929636e-05
-1.40097419808952e-05
-4.4286661280163e-05
-7.06165226570761e-06
-1.95948012725649e-05
-4.30497960324008e-05
-8.27508209843372e-06
-2.2917854226033e-05
-1.80411713982896e-05
-3.09749342043474e-05
-4.77671512747312e-05
-2.76513724956578e-05
-5.11083506700611e-05
-4.83160723011902e-05
-2.04927914895222e-05
-1.65405309839783e-05
-9.29064164862581e-06
-2.13265040292491e-05
-3.54967399889374e-05
-6.10223226527268e-06
-1.44796751293257e-05
-2.44829996908141e-06
-5.5375389554164e-06
-5.17319634501041e-05
-2.08367392257275e-05
-8.36634852325752e-06
-2.05549182046042e-05
-3.9396340154527e-05
-4.56591045514788e-05
-1.25159106104367e-05
-7.36190305026707e-05
-1.69199642418314e-05
-1.65694934126177e-05
9.09632098279202e-06
-3.46656649856491e-05
-2.43276186279541e-05
-1.87004801510062e-05
-3.2246632138968e-05
-7.8885493415376e-06
-1.50488447971485e-05
-3.97416673763448e-05
-2.33585419973638e-05
-4.78094634567173e-05
-5.17473177677468e-05
-6.78614722967637e-05
-3.18232719849668e-05
-3.1987661916247e-05
-2.73730602007448e-05
-3.4270098806897e-05
-2.85551743192923e-05
-4.67618943821262e-05
-4.74131622910239e-05
-1.94612573997027e-05
-3.88160277625132e-05
1.24636323054671e-05
2.24233675388729e-05
-1.25318838775037e-05
-3.37971276353546e-05
-4.15583590029153e-05
-3.0166340456749e-06
-1.39206182160512e-05
-2.78048850293445e-05
-4.36251874089851e-05
-2.39739085155948e-05
-1.95077008154108e-05
-2.57844863114043e-05
1.65422834852702e-05
-1.94651512556565e-05
-3.42337426910085e-05
1.33118952280658e-05
1.72952433877651e-06
-3.06331678259342e-05
-2.1541058962745e-05
-8.20115415688081e-06
-4.62302143059768e-07
-4.32791217008911e-05
-2.43570874043125e-05
-2.43591764257671e-05
-9.21487704090525e-06
-5.33489735345837e-05
-1.55561078410765e-05
-2.65630013319392e-05
-4.59341578205983e-05
-1.47034239545798e-05
-9.71527120970607e-06
-3.06597795725164e-05
-2.47839923711649e-05
-4.2457113953794e-05
-5.37010106915694e-05
-3.49969892881134e-05
-6.23759589925393e-05
-1.64175082254395e-05
-8.05833227000228e-06
-3.53587759422192e-05
-1.69052065160696e-05
-4.39683798807485e-05
-1.66337655171784e-05
-2.88375012630742e-05
-3.07963751789609e-05
-3.39055103138449e-05
2.80607812523807e-06
-3.46264536156934e-05
-5.95993009108694e-05
-2.85905566944703e-05
-3.12186852136854e-05
1.57110055124602e-05
-2.74893514399793e-05
-4.21776736340683e-05
-2.29587144198185e-05
-3.08734996579435e-05
-3.21966159068614e-05
-8.62252901935841e-06
-4.23123045907536e-05
-3.41888554358101e-05
-2.47186070733014e-05
-3.93206882741164e-05
-1.33010835646315e-05
-3.33502113167902e-05
-5.98048929407791e-05
-1.32625240407334e-05
-4.25428261702446e-06
-1.6179753528321e-05
-6.47671595883908e-05
-2.56349255512843e-05
-6.17402819707697e-05
-1.28351394735267e-05
-1.63963128841152e-05
4.47872483562791e-06
-2.02666743517472e-05
-2.27829564518564e-05
-2.68356855841392e-05
-3.07193298635885e-05
-2.31699771548751e-05
-1.03707020029878e-05
-3.50306283101342e-05
-2.71123013819713e-05
-4.55562912847794e-05
-8.92762287931169e-06
-1.89824670016934e-05
-4.35005473037439e-05
-2.36841266587538e-05
5.5575437460396e-06
-2.01206380883974e-05
-3.84127030198704e-05
-4.26353306952081e-06
-3.42686654365519e-05
-2.78777987459322e-05
-3.40085934315218e-05
-1.93991106316379e-05
-3.75292879834883e-05
-4.21512959018834e-05
-1.08560038979112e-05
-1.5008870242705e-05
-4.81997565636155e-05
-2.31628761178949e-05
-3.1904628100872e-06
-1.03439893510583e-05
-1.44578836766975e-05
-8.91675823679207e-06
-4.98595480716263e-05
-3.95803994900498e-05
-2.62184239864079e-05
-2.9325928432255e-05
-1.29471789459585e-05
-2.05648590345434e-05
-1.7986820800199e-05
-6.58138106318994e-06
-3.78294333539322e-05
-1.20886285733395e-05
-1.07073993919603e-05
-4.05540172486656e-05
8.93047527598406e-06
-3.29868192672208e-05
4.3559985548556e-06
-2.17505302413402e-05
-3.16904154539657e-05
-2.44234903236069e-05
-3.55630599293638e-05
-2.35192650246711e-05
-9.32022988761569e-06
-1.55438564964432e-05
-3.64016060954315e-05
-2.61060112403543e-05
-4.00183495708671e-05
-8.24851364772881e-06
-3.36245860630816e-05
-5.12185463388704e-05
-2.85211964877474e-05
-1.96513400483755e-05
-1.77691130626713e-05
-2.97121922250925e-05
-2.82124092891654e-05
-1.50809443138821e-05
-2.71330398190481e-05
-4.22832833147809e-05
-3.36806738546349e-05
-1.34339694271376e-05
-3.19469527437128e-05
-3.36128868192176e-05
-3.0930721149983e-05
-2.53001105951913e-05
-5.30601607047512e-05
-5.35442627741223e-05
-1.79869765806286e-05
-2.55686676902107e-05
-2.8114706805873e-05
-2.84161419603467e-05
-5.05662198062329e-05
-5.89378693888924e-05
-1.43467287630856e-05
-1.99726889384089e-05
-2.63414076349254e-05
-1.27578810572538e-05
-2.61176737619599e-05
-5.08571394832297e-05
-8.14760523455098e-06
-3.52700096851836e-05
-4.20111425461555e-05
-1.96956875852301e-05
-1.7961540190542e-05
-2.73968961912333e-05
-2.93023303203485e-05
-3.83375591399845e-05
-2.18685149675323e-05
-2.91955915559938e-05
-2.87852281649097e-05
-5.61066942953928e-05
3.04628201989014e-06
-2.37184920294039e-05
-3.49768385341903e-05
2.22495066491193e-05
-2.2431708722168e-05
-3.75367191434204e-05
-4.02680913139397e-05
-1.06789787443877e-06
-7.54101445569695e-06
-3.01308842539909e-05
-3.46770120681981e-05
-1.76702985962554e-05
-7.09139452712434e-05
1.41042296257889e-05
-2.57673707656214e-05
-3.4500437157071e-05
-2.64584098724541e-05
-3.9615694215962e-05
-2.06584087359272e-05
-2.42885317762466e-05
-4.0416509301423e-05
-3.73389550614023e-05
-3.04229057120108e-05
-2.15037763372694e-05
-3.02032014089682e-05
-3.35068591365398e-05
-3.50893606842525e-05
-4.50898636859149e-06
-3.75975205699226e-05
-5.84872577165841e-05
-1.64248795562128e-07
-2.6670605768264e-05
-3.42625623644423e-05
-2.48898567997568e-05
-5.42561916317488e-05
-1.36357223751204e-05
-6.07543975718303e-05
-2.97031098119218e-05
-2.22070849600258e-05
-5.12121139621579e-05
-2.85495052006087e-05
-1.80567412346334e-05
-2.5610104537493e-05
-3.77408990974343e-05
2.5581631851134e-06
-8.73701195295713e-06
-1.47547845900733e-05
-5.32646018800705e-05
-2.38324688346473e-05
-2.7877777548465e-05
-3.15443566355147e-05
-1.32383711158343e-05
-4.65110594433259e-05
-2.27464924655599e-05
-1.72897566558799e-05
-1.40199637515145e-05
-8.03676325526176e-06
-5.2365437940589e-05
-1.85745990132463e-05
-4.56585023767314e-05
-5.33979166783754e-05
-2.6866588384539e-05
-2.57745273802369e-05
-3.35079916258349e-05
-2.30728870739953e-05
-4.37270689751916e-05
-1.06505392068862e-05
-3.29298745332882e-05
-5.45456855308603e-05
-4.51068756804977e-05
-3.95039484965647e-05
-1.47549157346629e-05
-2.72478779753936e-05
7.77009475931191e-06
-1.90172478916567e-05
-1.69847869993145e-05
-2.76015476898318e-05
4.99777580934264e-06
-1.08953032129987e-05
-5.82372449139425e-05
-5.85138386760178e-05
-1.46738027446649e-06
-5.42272722663923e-05
-3.31188124584388e-05
-1.63095565140502e-05
-3.54712384665609e-05
-3.27698223325426e-05
-4.30133070821905e-05
-3.90728016487003e-05
-4.08498347968243e-05
-2.63797372901714e-05
-2.38470845760923e-05
-3.3687888844031e-05
-2.67148909500109e-05
-3.89447071694336e-05
-2.35481131557974e-05
-3.12019725045773e-05
-3.05889214733168e-05
-3.09835328451221e-05
-3.42199003980019e-05
4.33250721427374e-06
-3.72737332308669e-05
-2.90351055525252e-05
-2.93988283171924e-05
-4.92716162140149e-05
-5.0923822205921e-05
-3.03038652466333e-05
-9.69255147565805e-06
-5.37409776819366e-05
-4.61838660224743e-05
-4.67810551387327e-05
-3.72050402761139e-05
-3.34422510564802e-05
-2.3288192453781e-05
-3.55401412495454e-05
-3.41101881621641e-05
-2.0702690661702e-05
-2.7027383134221e-05
-3.54763499249606e-05
-3.2911188811163e-05
-7.44285736624169e-06
-9.52454786053402e-06
-2.34934305077764e-05
-2.06877570903465e-05
-2.44581091543035e-06
-5.26573125919263e-05
-2.42121164578558e-05
-8.31332769815926e-06
-3.64453454341697e-05
-4.90141887570446e-05
2.88085188900831e-06
-5.47548971035231e-06
-1.55128588949611e-05
-2.02748951061774e-05
-1.78173049014183e-05
-3.40291274373633e-05
-2.31043362754477e-05
-2.17013830662915e-05
-1.10275095349829e-05
-3.01850998672214e-05
-3.4160807601386e-05
-3.17923413274722e-05
-6.55555198325441e-05
7.82288616705695e-06
-6.21935283000062e-05
-5.93169524744377e-05
-4.59335434953469e-05
-2.92284475886971e-05
-2.04564134629544e-05
-2.83048687184894e-05
-6.01997235903754e-05
-3.78072716727215e-05
-5.17042288494222e-05
-3.64708362887367e-05
-3.92411697832898e-05
-2.41970047619745e-05
-2.22340179070677e-05
-2.12222804058235e-05
2.65591193316818e-06
-4.37805911618111e-05
-6.37192170259668e-05
-2.48141635881293e-05
-2.23944014634503e-05
-3.5951035000165e-05
-3.49214940793869e-05
-2.45556512099939e-05
-2.54934774859555e-05
-2.24719701623501e-05
-3.80386004014094e-05
4.65687244478682e-06
-2.10247711920281e-05
-3.03230696170687e-05
-3.07997824238805e-05
-2.76537705793485e-05
-2.19383647588826e-05
-3.12969751147406e-06
-2.42362580950665e-05
-1.98702610357399e-05
-5.03905245097493e-05
-4.5683030027515e-05
-3.68101549944932e-05
-3.96810906791199e-05
-3.76374477307409e-05
-4.99256715403916e-05
-3.50036090092026e-05
-5.20547458319836e-05
-2.48808873187798e-05
-2.93215986322421e-05
-3.7244896938077e-05
-8.12781568868351e-06
-3.44490955588769e-05
-8.07162922109736e-06
-4.2990687653821e-05
-3.69974842563883e-05
-2.77326753267354e-05
-4.62513163432067e-06
-6.56773616602645e-05
-5.51179762408242e-05
-1.95848987712809e-05
-1.35029426911396e-05
-5.63577611769655e-05
-5.31074513879703e-05
-2.14293639214171e-05
-2.6248300005348e-05
-2.65506114438518e-05
-1.83038563079823e-05
-3.23531267538682e-05
-4.50690543043082e-05
-3.41876785188668e-05
-2.91835784569316e-05
-4.14902501432385e-05
-3.18934451304761e-05
-3.62738211519491e-05
-1.33593112408862e-05
-9.13120512904491e-06
-4.48189321232374e-05
-5.05271130879947e-05
-3.62217660308668e-05
-2.31442635784878e-05
-7.37947123190286e-06
-1.85930227164688e-05
-1.87789265334522e-05
-3.59083259029206e-05
-2.50487549350975e-05
1.21771736665249e-05
-3.89257028923182e-05
-5.37986025682533e-05
-3.53379867423751e-05
-1.59024344696256e-05
-3.82058804882048e-05
-4.88366250218323e-05
-1.06951577611481e-05
-1.85771119197866e-05
-1.724459876571e-05
-2.42414673006477e-05
-2.35029277802623e-05
-6.24988583319968e-07
-1.23069028374082e-06
-2.09733484770234e-05
-4.67845349058139e-05
-1.08224917535e-05
-2.50379036361176e-05
-3.109956274491e-06
-3.9016094277179e-05
-4.3894273635304e-05
-3.21661293454964e-06
-2.26380511954395e-05
-5.55956259535959e-05
-2.4606634391713e-05
-1.63091804576168e-05
-8.0476601888551e-06
-5.14403716082179e-05
1.51835838796076e-05
-1.20769136334719e-05
-4.8684097579263e-05
-2.02348659378946e-05
-8.12309117355934e-06
-3.82469171712104e-05
-5.31260799805781e-05
-4.94905419160644e-05
-4.35181627020154e-05
-3.80245735148681e-05
-2.68086009251817e-05
-3.21538298941505e-05
-4.03285043309281e-05
-2.64600805138333e-05
5.16298797963971e-06
-2.96180335676803e-05
-1.50694297653518e-05
-4.3699472539442e-05
-2.14214053504944e-05
-2.36334983606936e-05
-6.30205859907265e-05
-3.21431357748429e-05
-2.33222874182948e-06
-2.86763226810734e-05
-8.06770379815286e-06
-5.21201733277561e-05
5.30757785424645e-06
-1.29302424139085e-05
-3.79902815901919e-05
-3.54428454817884e-05
-2.23162845013256e-05
-1.26014683954001e-05
-3.60118843236046e-05
-3.71549686210606e-05
-8.96255657281022e-06
-1.30859227670086e-05
-8.03930850365182e-06
-1.58298054538144e-05
-3.42227088523399e-05
-4.38821150985975e-05
-3.78982069836438e-05
-3.46119989496577e-05
-2.32018238450029e-05
-4.99781389558714e-05
-8.73398231417906e-06
-1.01205605959275e-05
-3.80453352016417e-05
-3.03288364530839e-05
-4.4068626401179e-05
-3.52213538749069e-05
-4.11519782057555e-05
-2.14773753807701e-05
-1.833975818371e-05
-3.75105492728386e-05
-3.43263773268328e-05
-9.13131060905069e-06
-3.03328288620104e-05
-1.7927214584164e-05
-2.26234840020305e-05
-2.94954121860841e-05
-3.47930553664507e-05
-3.55673523094212e-05
-2.41140085193396e-05
-3.70973017960939e-05
-1.8976421627178e-06
-6.45203675534049e-05
-1.07336507655366e-05
1.4073969407346e-05
-1.91405059649759e-05
-1.24035224383356e-05
-4.26083799540125e-05
-3.53054323747472e-05
-3.09350734414909e-05
-2.59967727869105e-05
-4.16838389097389e-05
-1.63361486933335e-05
-1.69381733784899e-05
-3.63932893020079e-05
-6.26333972785403e-05
-8.39931364667117e-06
-2.45240093349953e-05
1.57463468457232e-06
-2.65092598160548e-05
-3.23051619246357e-05
-5.03773377340127e-06
-2.42491585534509e-05
-5.68602146873691e-06
-8.79783114026863e-06
-2.35427941013661e-05
-2.31955761496178e-05
9.96721588164311e-06
-4.30617039607684e-05
-3.55207092544935e-05
-2.69984768285947e-05
-4.83543196267832e-05
-4.02808785174988e-05
-8.21606550266512e-06
-1.52131645735608e-05
-3.455735928887e-05
-2.48106826497523e-05
-4.2556533774193e-05
-1.45160822252138e-05
-5.14063081359919e-06
-3.82505369411789e-05
-2.60139672327668e-05
-2.37275759323264e-05
-2.33386811090811e-05
-4.39226390853192e-05
-4.44562395769261e-05
-2.47967144148766e-05
-4.26124322420717e-05
-2.43726004907173e-05
-5.09101032088754e-05
-3.46605149190287e-05
-4.19391615216814e-05
-2.95587550159033e-05
-3.36548929480554e-05
-2.81548174942918e-05
-3.21833770832135e-05
-1.82990299906284e-05
-3.51648836441202e-05
-2.94540426816959e-05
-3.8057449034366e-05
-5.75433455317045e-05
-1.55064118861821e-05
-4.80401375405333e-05
-1.60759385802526e-05
-3.91681480661547e-05
-2.89544175838547e-05
-1.21691790140447e-05
-3.77541280369958e-05
-5.02253661549014e-05
-1.40069391410667e-05
-3.92413412607127e-05
-4.31201014328696e-05
-3.47854893426825e-05
-3.71571255782792e-05
-2.27989708090807e-05
-3.18870838890611e-05
-3.52908104310635e-05
-3.6118942618623e-05
-2.80838342581606e-05
-3.23090344900022e-05
-4.15814235023012e-05
-2.92087710838101e-05
1.00061339651627e-06
-3.32826979339156e-05
-3.60034208233206e-05
-3.56631734195222e-05
-1.80287887605354e-05
-2.30843325812244e-05
-3.64112571401312e-05
-1.25936581996143e-05
-3.34011028078249e-05
-1.41773018097433e-05
-5.05025650533009e-05
-2.28543998775591e-05
-3.6043316418124e-05
-2.98477670289139e-05
-9.79548906424723e-06
-1.99522552409351e-05
-2.82753175747202e-05
-3.29234622555222e-05
-5.94467439168026e-05
-1.35674112141038e-05
-1.63461777659558e-05
-3.0566359850839e-05
-4.82916233904734e-05
-2.47911637921812e-05
-3.03573820949812e-05
-4.00056099021713e-05
-5.36911113407888e-05
-4.19295649128067e-05
-3.0619855876694e-05
-1.02897997750281e-05
-8.55382342074073e-06
-3.85402241988221e-06
-1.47481309871159e-05
-1.91459955766623e-05
-4.5930119814755e-05
-1.07345657273222e-05
-3.43763938511082e-05
-1.35884397312271e-05
-4.22045151705463e-05
-4.81758372017137e-05
-4.7121565199141e-05
-2.60534767453202e-05
-1.93799935048964e-05
-3.71296404844586e-05
-1.24413828807738e-05
-2.42872289766624e-05
-3.30591072937738e-05
-2.81023419681522e-05
-3.70000808438609e-05
-5.35614774904472e-05
-1.86960905167435e-05
-3.13068326103896e-05
-4.64325826719054e-06
-3.21335321749071e-05
-3.62867386809836e-05
-2.27399309866207e-05
-2.5730936977029e-05
-1.11034401885084e-05
-3.27993425345053e-05
-2.65605338227976e-05
-2.44874804353198e-05
-1.54000936812586e-05
-4.8485823190266e-05
-6.75974950072645e-05
-1.77027771536067e-05
-1.63139007751658e-05
-3.1389129277385e-05
-2.38837421283924e-05
-4.84563644975494e-05
-7.5072235353973e-06
-6.39526802466775e-05
-1.65519394699094e-05
-3.78240056239718e-05
-9.43634395010325e-06
-3.97552397079564e-05
-4.18168297501751e-05
-4.72319757038335e-05
-1.74426741754478e-05
-1.94816500894381e-06
-1.37101203727673e-05
-3.16777516398054e-05
-1.98546954573744e-05
-5.20434384218848e-05
-1.10622153686393e-05
-2.41662723253251e-05
-4.76586885985773e-05
-4.96499172694493e-05
3.77436532860097e-06
-1.03710449242441e-05
-3.16803792591822e-05
-3.82239468448566e-05
-1.91061585344965e-05
-3.18789616477879e-05
-4.08602807519689e-05
-4.21889023982498e-05
2.4738366781301e-05
-2.09283508967539e-05
-3.33193050648349e-05
-1.44003089832844e-05
-1.18899230865038e-05
-1.38969465132787e-05
-3.99079853724365e-05
-9.72964022357648e-06
-1.63900420027968e-05
-9.55719242404744e-06
-1.27458998194181e-05
-2.87627371967512e-05
-4.14994088551225e-05
-4.57607781979629e-05
-7.02467594372996e-06
-3.19638212009879e-05
-4.41691961421736e-05
-2.16192561353875e-05
-1.06193632878736e-05
-5.37951235032257e-05
-2.42645353744083e-06
-5.11725602026228e-05
-1.52730315342593e-05
1.29956931170394e-06
-1.02413560946339e-05
-1.10380124588376e-05
-4.69196487965577e-05
-3.52758002053421e-05
-3.03025598737465e-05
-2.13728240600518e-05
-4.76165187798873e-05
-1.35683058289269e-05
-3.22918272926219e-05
-2.0533619141347e-05
-3.05526195892741e-05
-4.47440781987961e-05
-1.10733516327988e-05
-3.03479536165319e-05
-5.61747382733981e-05
-1.51107608398633e-05
-5.08465922417398e-05
-9.52984731493311e-06
-1.31515332839733e-05
-2.40874771704051e-05
-2.20145124293565e-05
-2.42338943765629e-05
-3.85945029264416e-05
-1.37198967013707e-05
-1.95513954872818e-05
-4.44220727448099e-05
-3.54197005493318e-05
-3.71575639397616e-05
-4.58431546079341e-05
-2.94551485397997e-05
-2.02083546794755e-05
-3.17416366331351e-05
-3.20737069177162e-05
-2.55696641580671e-05
-2.85826172831257e-05
-4.42686365239184e-05
-2.75412517027228e-05
-3.73163869646926e-05
-5.83149697128462e-06
-6.81412961246251e-05
