# Supplementary material for: Research on computational propagation and identification of mine microseismic signals based on deep learning
Source: PLoS One. 2025 Oct 22;20(10):e0334641. doi: 10.1371/journal.pone.0334641 (PMC12543183; doi:10.1371/journal.pone.0334641)
Supplement: S6 Data — (ZIP) [file pone.0334641.s006.zip › 000100900000233.xlsx_0.txt_24.txt.txt]

-3.12422629654544e-05
-1.79613965161097e-05
-3.29813914067329e-05
-3.75702826615324e-05
-2.97081184876108e-05
-4.84289134540586e-05
-5.08785948429135e-05
-5.10203437070411e-05
-9.99437094113644e-06
-2.03319368089978e-05
-5.90300415236769e-06
-5.14707877046977e-05
-3.67732580970884e-05
-3.74681321910846e-05
-4.31904767187127e-05
-1.91482375333194e-05
-2.3709230300629e-05
-2.66625263999406e-05
-1.61964153541596e-05
-2.78164284143382e-05
-4.62109348645452e-05
-4.2207515793552e-05
-2.45403167638534e-05
-2.90574412511832e-05
-2.41713346794606e-05
-2.66081101983846e-05
-4.90081140984262e-05
-5.04821533097322e-05
-3.84024286782351e-05
2.58855349159002e-06
-1.16946677797494e-05
-3.1888398128189e-05
-9.51078310935727e-06
-6.39488671904211e-05
-3.89038586520116e-05
-5.37523575407837e-05
-6.2407292300622e-06
-1.44896214843787e-05
-3.4545628704515e-05
-1.8094497973029e-05
-7.58032007071105e-06
-8.47607563516731e-06
-4.92798644330341e-05
-3.56761038030115e-05
-5.07116178522402e-05
-1.88116964209459e-05
-6.47333264740235e-05
-3.39217002770709e-05
-5.11355569602341e-05
-3.98534126044103e-05
-3.99803972485335e-05
-5.30531096656762e-07
-1.45901149070806e-05
-2.56261635952398e-05
-2.39154646350595e-05
-2.24229146141738e-05
-2.13334234311799e-05
-7.03602623179264e-06
-3.53757624594097e-05
-1.47977457999358e-05
-3.03274777497261e-05
-5.75448714789414e-05
-4.32312884985807e-05
-1.55664378734638e-05
-3.66133673523537e-05
-1.51718604762613e-06
-4.86077501223067e-05
-3.28752672631316e-05
-2.34893648540395e-05
-1.34650385583803e-05
-2.48763950167594e-05
-2.79677032506252e-05
-4.07994694425422e-05
-4.49141669210163e-05
-1.89043906092944e-05
-2.84884826949515e-05
-2.84277693189099e-05
-7.38582488429251e-05
-5.13457891819396e-05
-5.22524995348573e-05
-3.28516684696122e-05
-4.66897953357923e-06
-5.4122195175662e-05
-1.78163903648392e-05
-2.94512829406343e-05
-2.91832933606137e-05
-3.50057468407545e-05
-3.48447392909567e-05
-3.26714368428295e-06
-7.69517247493788e-06
-3.69754907747305e-06
1.29105203080774e-05
-8.97732613265681e-06
-2.43833814131169e-05
-4.50837641156497e-05
-2.57874640910131e-05
-2.11907197737598e-05
-3.00169381517256e-05
-1.84152340654661e-05
1.4605205314344e-05
-1.72600923272067e-05
4.37891868498952e-06
-2.51411525711374e-05
-2.48099189814118e-05
2.77760811827215e-05
-5.17098167354477e-06
-1.62309732544725e-05
-2.36785623965004e-05
4.95853334297167e-06
-4.94540319534572e-05
-2.99957387035534e-05
-1.12655747493629e-05
8.19889392174378e-06
-3.01351808260865e-05
-9.01259549777332e-06
-2.20220898837789e-05
-1.70666662955155e-05
-5.81924819784302e-05
-1.8315685147609e-05
-5.46759518255302e-05
1.77150566124169e-06
-2.48686041910797e-05
-2.90408692315324e-05
-2.30120647977096e-05
-4.62729520324741e-05
-3.78807504500842e-05
-6.74385175945251e-05
-2.54469693548088e-05
-3.84922583375735e-05
-3.53223779652045e-05
-8.04990927182256e-06
-2.00784335416741e-05
-1.62298432648332e-05
-1.5794126937599e-05
-1.36793670048354e-05
-1.63858824368304e-05
-2.20686814131237e-05
-3.4914116979203e-05
-3.00582288959007e-05
-2.12043382438898e-05
-2.50197739935197e-05
-5.19646966274905e-05
-4.03938870722697e-05
-8.32232718417323e-06
-3.19442197779103e-05
-2.61300954679917e-05
-3.03853088593369e-05
-4.23964394320716e-05
-3.83621580249764e-05
-1.86585011048994e-05
-5.91701796278438e-05
-3.88988725081048e-05
-3.92749914002984e-05
-1.81651558120918e-05
-3.26422633814773e-05
-2.74728583362369e-05
-3.68795662380846e-05
-1.43026688797855e-05
-3.59459863342953e-05
-1.36701301246169e-05
-2.3045642533205e-05
-2.96895516841741e-05
-5.50987638642623e-05
-5.0275916088335e-05
-5.11232133104933e-05
-4.37430709063482e-05
-1.00120263797878e-05
-2.07891254292299e-05
-3.15118608033797e-05
-3.07603100878627e-05
-6.90119738376841e-05
-3.71771325495299e-05
-2.5574942828314e-05
-4.24347138378996e-05
-5.87663281184623e-05
-1.82299245751582e-05
-4.10203627794347e-05
-1.86247359121843e-05
-2.65949220933619e-05
-7.80600474301673e-06
3.9036314401879e-06
-3.81424086804446e-05
-2.02686707699436e-05
-2.12458986488974e-05
-4.78084530448005e-05
-4.35069379314143e-05
-4.06456673683789e-05
-2.6016153626157e-05
-3.64514756582991e-05
-5.07839159743645e-05
-2.549742623563e-05
-3.27009266848541e-05
-7.33610309548517e-06
-4.37796315975927e-05
-3.3487496357074e-05
-4.51636531661946e-05
-8.99940995714217e-06
-2.18722753159507e-05
-3.70860228993425e-05
-2.35899062634613e-05
-7.62973700255099e-06
-1.44981774758032e-05
-5.04979832166207e-05
-3.44887981540087e-05
-3.68288654598044e-05
-2.46906949530963e-05
-8.05703737099095e-06
-1.8205271899857e-05
-1.36465755889122e-05
-1.66323934703494e-06
-2.46108389191191e-05
-1.03231395731629e-05
-3.78949584797557e-05
-3.01900141550337e-05
-1.29484486340577e-05
-5.0604737807137e-05
-1.50478423951339e-05
-4.03271490589393e-05
-1.22883509933088e-05
-1.13204486002262e-05
-1.86140304648669e-05
-7.02043755802038e-06
-9.91073821004751e-06
-1.45925018503633e-05
-3.970733993459e-05
-1.78122512386933e-05
-4.1040790442549e-05
-2.81150603086536e-05
-3.24375592191591e-05
-2.37967843586672e-05
-1.92826952978683e-05
-3.87979918015357e-05
-1.34958360873888e-05
-5.63039116510002e-05
-3.28244668419114e-05
-1.63317141424791e-05
-2.15071115238044e-05
-2.50998554403e-05
-7.63171334668153e-06
-1.99868823501142e-05
-3.00307234376205e-05
-5.42817197496927e-05
-1.28831648945674e-05
-4.08172013870653e-05
-7.89936058334872e-05
-2.91532286735577e-05
-1.74664233644543e-05
-5.34402167564105e-05
-2.16497892623565e-05
-5.93751138110738e-05
-3.5138206227715e-06
-2.45433023239983e-05
-3.00042341045544e-05
-1.78872610844348e-05
-3.84308507190119e-05
-4.57911442978562e-05
-3.06919795605671e-05
-7.56410902073923e-05
-1.06782820210387e-05
-5.61171808955488e-05
-2.18954150760332e-05
-6.62057797342021e-06
-4.77282349520452e-05
-3.69048361722188e-05
-3.58472589674948e-05
-2.11271592746173e-05
-4.68827910553307e-05
-3.45348147460137e-05
-2.89827423771293e-05
-4.43340517522001e-05
-3.16597475451454e-05
-3.12333116410657e-05
-9.63852499771137e-06
-3.86477106498321e-05
-4.41320969557213e-05
-2.17026461301436e-05
-4.65840159903685e-05
-3.51533052575316e-05
-7.8502757622731e-06
-1.9861080074856e-05
-4.238872397712e-05
-2.26511565093538e-05
-3.16695525842914e-05
-1.97237969089379e-05
-2.33652880953335e-05
-1.50613651230564e-05
-3.60948842203037e-05
7.04003035795526e-06
-3.43175770862013e-05
-6.42544181344558e-05
-4.9823967335946e-05
-4.73022100494997e-05
-6.36392690838802e-05
-3.78166419698021e-05
-5.64429736680242e-05
-4.53196153255438e-05
-1.19960347172249e-05
-2.2823574974483e-05
-3.33833881796327e-05
-2.83855333489168e-05
-3.05181041262429e-05
-2.6875180210373e-05
-2.20644391700498e-05
-1.63855898016712e-05
-4.81293091780344e-06
-1.63969196306629e-05
-3.10450357715081e-05
-5.35020261969263e-05
-4.30326707465015e-05
-1.36903608220207e-05
-1.53631663671287e-05
-1.14585452210901e-05
-3.181737256929e-05
-1.13423326930743e-05
-5.99020415932809e-05
-2.08956092980158e-05
-3.59907809961072e-05
2.94599841629669e-06
-4.50205042885707e-05
-1.51530687253796e-05
-4.1480649708682e-05
-2.91702428385816e-05
-4.02771569911199e-05
-3.73072537439097e-05
-1.18831272370575e-05
-3.92128351977683e-05
-5.29468179548632e-05
1.05652872116786e-05
-3.85536954694636e-05
-2.53382410517109e-05
-4.06401917258961e-05
-6.18023586832294e-05
-1.72814381364935e-05
-3.4834031777892e-05
-1.56406707538776e-05
-3.7301755439861e-05
-1.08924037097209e-05
-1.87064081459337e-05
-2.95759438983706e-05
-4.5120245134981e-05
-1.18810467393279e-05
1.14630950948188e-05
-1.78831079507865e-05
-3.29842236616584e-05
-4.4529278144693e-05
-4.64862460194523e-05
-2.97805770637139e-05
-1.40835320170069e-05
-5.58689296918051e-05
-4.34114713955157e-05
-4.90587981596117e-05
-5.11222749334148e-05
-4.30713080170514e-05
-2.13706781132539e-05
1.03494583928619e-05
-4.66064298391804e-05
-1.51529130858135e-05
-7.73789619221366e-06
-2.16168819972296e-05
-3.39194651455739e-05
-2.40689159716713e-05
-1.82801720927009e-05
-2.59701385982332e-05
-4.26873707677434e-05
-3.83117999452153e-05
-5.90893410409164e-05
-2.14279485402299e-05
-6.49731906852406e-06
-3.39963461916255e-05
-5.79387769127832e-05
-2.48448142353738e-05
-1.2916196058212e-05
-1.54797435840102e-05
-3.76899220953563e-05
-1.7832281866911e-05
-5.3484073782744e-05
-2.51589053593527e-05
-2.56360758810319e-05
-3.85039903517669e-05
-2.16113940428497e-05
-2.38930874667974e-05
-6.50132545604111e-06
-6.0407533601341e-06
-1.80908082635709e-05
-5.25800115021693e-06
-2.52668245401583e-05
-5.94208092294913e-05
-2.26578576918284e-05
3.50270077582591e-06
-3.61799242327103e-05
-1.12017587039741e-05
-4.00044541256839e-05
-2.1976158741927e-05
-3.50005895619703e-05
-2.69191267855809e-05
-3.20746662999375e-05
-1.55168637457536e-06
-2.94383386869299e-05
-3.04072001072269e-05
-3.40553219980449e-05
-2.5068821567453e-05
-4.12269377933976e-05
-2.2526691098958e-05
-6.41854382309354e-05
-4.490542508799e-05
-3.35220880154927e-05
-4.11884499124868e-05
-4.55412175172802e-05
-6.43501992857719e-05
-1.71052765029527e-05
-2.27511310053606e-05
-2.65127082494432e-05
-3.92220313127023e-05
-1.84189503083167e-05
-6.63965903879691e-05
-2.1268980767339e-05
-4.0186620975329e-05
-6.68632720811023e-05
-8.43548539123249e-06
-3.0541857054836e-05
-2.00510384610048e-05
-4.38558439566857e-05
-1.94109343721255e-05
-2.76222444018686e-05
-4.2716458440768e-05
-2.69976724002481e-05
-4.11958561240474e-05
-2.54195395193336e-05
-3.6299802376951e-05
-2.46743117360889e-05
-3.13424841514184e-05
-2.27265755432661e-05
4.65885736416295e-06
-2.32627970201516e-05
-1.07248776027156e-05
-5.80281397723932e-06
-2.2463687890234e-05
-3.97308348690148e-05
-3.93744596073342e-06
-4.30967323314534e-05
-2.92534287547237e-05
-3.89323413620706e-05
-4.13790838319339e-05
-3.36327248274223e-05
-1.64830006988414e-05
-4.37678892905502e-05
-1.67638897162535e-05
-3.00563619817864e-07
-3.61036046664763e-05
-1.85311567404203e-05
-5.43778392696906e-05
-8.3983245500463e-06
-4.29838506868291e-05
-4.12698409008129e-05
-2.5409617900601e-05
-4.71429112926123e-05
-1.92799643047093e-05
-5.37194901201511e-05
-3.61274206768926e-05
-5.99248514182125e-05
-1.86208551038849e-05
-1.85189115186336e-05
-5.02847687496408e-05
-6.80496397266856e-06
-3.98333170276768e-05
-4.47288623094187e-05
1.86176166378714e-06
-9.88671743495681e-06
-3.91760749269449e-05
-6.9754302314542e-06
-3.30574866879437e-05
-2.36300248888642e-05
-2.87424974556489e-05
-1.35796698891743e-05
-4.96286475835452e-05
-7.52255577884317e-06
-1.97172570461089e-05
-3.96953607807123e-05
-1.56158535355495e-05
-3.13601049570937e-05
-2.5349020831328e-05
-3.09130831440308e-05
-2.23426154058363e-05
-4.47562398789633e-05
-1.67655299125411e-05
-3.22476323652942e-05
-2.37549742147707e-05
-4.59887774935012e-05
-3.47949549519324e-05
-2.15250194184666e-05
-3.41178871566871e-05
-2.24202341242527e-05
-2.62243332124519e-05
-1.4530133840148e-05
-7.49693578580835e-06
-4.51772222492429e-05
-1.18606083500279e-05
-8.90668942632223e-06
-1.87561092556351e-05
4.46007013540183e-06
-9.9373292409335e-06
-3.15543898627987e-05
-3.08730095729087e-05
-2.87237265316926e-05
2.12835633658e-06
-4.23358390366015e-05
-2.13498959200419e-05
-1.76409836121087e-05
-2.40948643719406e-05
-1.03981222508038e-05
-1.75634625754517e-05
-2.87221641069065e-05
-2.55816924755125e-05
2.43867999896143e-06
-2.24944478712566e-05
-3.3369344426536e-05
-1.9048935355152e-05
-7.71952067147814e-06
-2.61345095054492e-05
6.87252520116e-06
-4.13703341077387e-05
-2.08442579399881e-05
-1.7622276738635e-05
-2.81232399975214e-05
-1.70894789941146e-05
-1.38982624440759e-05
-1.88530291149718e-05
-1.04326428914367e-05
-2.02801806946088e-05
-4.11399455223339e-05
-3.38361372896066e-05
-3.01268497224202e-05
-1.20671205885993e-05
-2.07767500615438e-06
-2.93050313612557e-05
-4.86528782234896e-05
-4.12039717127685e-05
-3.22183073748713e-05
-1.21342667655211e-05
-3.46894821662607e-05
-2.51250788518522e-05
-2.70868408224529e-05
-2.0919515522506e-05
-3.21032702911052e-05
-3.79155992615983e-05
-1.9315898912066e-05
-6.93681611193057e-06
-5.90942160547393e-05
-3.00662163339021e-05
-4.67319826565385e-06
-3.02257932940543e-05
-2.56993046868651e-05
-1.11641489077524e-06
-2.21228652181083e-05
-1.80647575481456e-05
-4.76693701800457e-05
-3.58591776387905e-05
-3.99815892464353e-05
-3.4169796340474e-05
-1.1298935413327e-05
-1.56705662464722e-05
-3.74730199578415e-05
-5.00468858588155e-05
-5.848169829062e-05
-2.83655067066327e-05
-2.20975865377781e-06
-5.09482122511514e-05
-3.82223334902429e-05
-1.55814217392719e-05
-2.84850093061483e-06
-3.5173813318733e-05
-3.15830303515446e-05
-2.97771800097918e-05
-4.07875736695852e-05
-1.94433346691722e-05
-3.75767264835544e-05
-3.85000677317249e-05
-2.99776992732363e-05
-6.20269019881742e-06
-1.0104920707833e-05
-3.65860050875508e-05
-8.69654859256887e-06
-3.6649350713578e-05
-4.55201204648524e-05
-2.63547146104799e-05
-7.92265376334311e-06
-2.97082414085366e-05
-1.96839011770796e-05
-4.47480540145988e-05
-3.38235949991454e-05
-3.4103383381854e-05
-2.14792677655772e-05
-1.31965718078838e-05
-1.69572831912388e-06
-3.31836205973168e-05
-4.85441596326772e-05
-3.60888967374439e-05
-6.18573803955957e-05
-1.71815823909217e-05
-5.45320833324713e-05
-1.94863246061314e-05
-2.71671913032872e-05
-2.42460647313239e-05
-4.71744114095023e-05
-9.19970282772303e-06
-4.6340666655089e-05
-7.52540042158322e-06
-2.07140638253569e-05
-3.89414839712029e-05
-5.54275539724785e-05
-2.24351140745621e-05
-5.58190231298101e-05
-2.74782839323313e-05
-2.6019470737021e-05
-1.35813338386719e-05
4.92238645167147e-06
-3.07920272036186e-05
-3.17482975523218e-06
-9.17151806990555e-06
-1.69084991436841e-05
-1.02766240408028e-05
-5.54235652245651e-05
-3.8476046507884e-05
-2.2478817138776e-05
-3.18569618379847e-05
-3.74542949097251e-05
-2.28084929303708e-05
-8.27304243416912e-05
4.59027489648813e-06
-4.61288518833977e-05
-5.14234846521107e-05
-1.53632145112561e-05
-3.79476312324421e-05
-3.11597655301329e-05
-5.18525424185776e-05
-5.11645657739451e-05
-5.56389299834231e-05
-2.70093497071751e-05
-2.73297549258371e-05
-3.3302484455779e-05
-2.25749517151438e-05
-2.7201430101803e-05
-2.53907202783596e-05
-2.82239231371648e-05
-1.2718744123248e-05
-2.14501310720501e-05
-2.47706494194686e-05
-2.93424847277762e-05
-5.10843372397467e-05
-3.38895954589952e-05
-2.74372364497052e-05
-2.77429148786664e-05
-1.71281531878352e-05
-4.50841625722942e-05
-5.64237011425476e-05
7.14835323429752e-06
-2.05266965670019e-05
-2.86334600649791e-05
-2.97558526639114e-05
1.6568084322067e-06
-4.04070764483908e-05
-4.39020593738499e-05
-3.16888202892853e-05
-4.92428310672195e-05
-3.34714212281995e-05
-7.24983106189445e-06
-1.70801692295447e-05
-1.52934877329654e-05
-1.83740199120348e-05
-4.02171490488465e-05
-5.91560083376971e-05
-1.80296002855928e-05
-1.24224610223196e-06
-4.36265190567795e-05
-3.49902796650067e-05
-1.8159069826164e-05
-4.56858370109736e-05
-2.85086276775583e-05
-3.71075928455842e-05
5.94368514876387e-06
-2.61113017353679e-05
-1.80536054582212e-05
-4.39008063848098e-05
-5.08536247831693e-05
-2.24433294711518e-05
-4.85467152563968e-05
-3.17820498447554e-05
-3.42969953617195e-05
-6.07883767503308e-05
-3.93024897627327e-05
-2.86880830197928e-05
-5.06198896640786e-06
-6.62920958875746e-05
-1.23835404392005e-05
-3.47349487631297e-05
-5.23713330557337e-05
-1.11187271964347e-05
-2.30543889208744e-05
-1.46040965437046e-05
-2.42886150188823e-05
-3.5962541229049e-05
-1.26664000739983e-05
2.26761846079229e-06
-2.64448719693581e-05
-2.72191282964477e-05
-4.26197560528219e-05
-3.06029364046335e-05
-4.10048109207619e-05
-3.39465246416444e-05
-2.30587757936414e-05
-2.02254451247222e-05
-4.5469328103457e-05
-4.25976273753232e-05
-3.3119714267433e-05
-5.97261922658486e-05
-2.51249241478802e-05
-5.15202488787586e-05
-2.24412357358393e-05
-2.15808233398979e-05
-3.21452654646298e-05
-5.76204184392352e-06
-3.98644727956803e-05
-1.4230983606461e-05
-2.6487054388425e-05
-2.82891912564354e-05
-2.45880982569847e-05
-2.98233341069413e-05
-3.36121321721225e-05
-2.61082758428723e-05
-2.47263390235556e-05
-1.76697479968838e-05
-1.47820415289952e-05
-1.06354764726912e-05
-2.11509766799838e-05
-3.87224917691471e-05
-3.79768640759184e-05
-2.88054230456755e-05
-2.1954931537114e-05
-1.95742161750629e-05
-3.48021053982707e-05
-8.94833906577759e-06
-1.67730816578596e-05
-3.26130123423349e-05
-1.59851701237888e-05
-1.48236630924068e-05
-2.29240102452905e-05
-3.10209081517106e-05
-3.46266278225528e-05
1.94427151635116e-06
1.43738860457484e-05
-2.03326490375405e-05
-4.33318001405833e-05
-2.986817375398e-05
-5.23190061419271e-05
-3.90339000807267e-05
-2.70053579708887e-05
-7.51543702234768e-05
-3.34540136461024e-05
-1.64563573724286e-05
-3.05263626046979e-05
-8.20306888831172e-06
-1.54395297890545e-05
-1.9490329273996e-05
-2.29963742543111e-05
-2.65079094511914e-05
-1.67979594640063e-05
-6.62968016690243e-06
-3.61496897852117e-05
-2.78056271562189e-05
-5.0601073286156e-05
-6.40887277158335e-06
-3.94325401373263e-05
-1.32648887299518e-05
-4.18582033694807e-05
-5.24853672555595e-06
-2.12754078018088e-05
-4.03405121966279e-05
-2.90925732668512e-05
-6.01865749831391e-05
-3.20733562228778e-05
-2.91725257011305e-05
-6.45788805125958e-06
-4.32722413377489e-05
-1.94421436232337e-05
-5.02542859841205e-05
-2.72300367317848e-05
-4.786064168443e-05
-4.17049930301588e-05
-4.95426743021302e-05
-2.33361331865411e-05
-2.39796330964753e-05
-2.08496400888897e-05
-2.68141549989858e-05
-9.02286282428663e-06
-3.62871797306389e-05
-4.39355779877728e-05
-1.7906700194314e-05
-3.35834241876647e-05
-4.22801160928777e-05
-3.50908289090803e-05
-5.89051118968929e-05
-2.47442994441269e-05
-2.28081000295197e-05
-4.12622446491045e-05
-3.65028271618481e-05
-2.96570799240016e-05
-4.18800958033447e-05
-6.62269207653785e-05
-1.75756690860457e-05
1.67118582666215e-07
-2.73510616538458e-05
-1.95836867044292e-05
-2.25779617315982e-05
-4.10654283775454e-05
-4.27615174071993e-05
-8.46412138381651e-06
-1.97343926735406e-05
-3.92333557131089e-05
-1.22287159692632e-05
-3.33439413249376e-05
-5.27903077058191e-06
-1.18415936634884e-05
-1.3901766356225e-05
-2.69055233660483e-05
-8.80198757024893e-06
-4.08672058945364e-05
-2.08871765269053e-05
-3.86377755836987e-05
-5.29113032807616e-06
-5.21895016970378e-05
-1.94799136320932e-05
-2.3027873748187e-05
6.79208231704237e-06
-6.58828971915277e-05
-2.0072080393049e-05
-1.29755383945982e-05
-4.49501360847671e-05
-5.28588633490367e-05
-2.1085424038844e-05
-1.15808156064371e-05
-3.05923736136558e-05
-4.05792872319752e-05
-3.63333565153247e-05
-2.99296941623777e-05
-2.03836168173959e-05
-5.3327193174891e-05
-3.29598056105032e-05
-4.58022304551984e-05
-2.38918901686873e-05
-2.75935981844958e-05
-6.56468789671017e-05
-2.67428091781063e-05
-2.26414763893995e-05
-2.66878741543128e-05
-2.3313250900525e-05
1.86046032319397e-06
-4.96351021565122e-05
-1.72548789954862e-05
-1.8268712483317e-05
-4.51638897634145e-05
-2.2462937047084e-05
-2.78404167976517e-05
-3.40518613032958e-05
-6.03089281725464e-05
1.26773007906829e-05
-2.56874409148373e-05
1.41190655756319e-05
-4.65327880096508e-05
-3.56400266480055e-05
-6.19596171611281e-05
-4.99040529759849e-05
-1.18118595011795e-05
-3.80685773129472e-05
-4.10164035584872e-06
-3.62753511442494e-05
-3.99567769503027e-05
-1.48969327226502e-05
-4.27644517908668e-05
-1.56369507665404e-05
-4.22120579617153e-05
-5.11300215247836e-05
-4.45463563411115e-06
-1.14101420510285e-05
-5.03927730066647e-05
-4.78137623260186e-05
-2.84146672743044e-05
-2.50255632208235e-05
-1.84131263375602e-05
-4.70333950466645e-05
-4.40452752473936e-05
-4.12081234623424e-06
-3.23318055243903e-05
-2.01929844465334e-05
-9.19159901993598e-06
-2.2987426163113e-05
6.665043108358e-06
2.05263903865458e-06
-2.01673873918236e-05
-1.58289835520916e-05
-2.07523007166305e-05
-1.66613149662803e-05
-3.88826239214747e-05
-5.66608498668402e-05
-1.74124141707817e-05
-3.40323266628758e-05
-2.61057369618977e-05
-4.69589543688486e-05
-6.22784682107351e-05
-2.27415058105797e-05
-3.63767481506884e-05
-3.75460839242547e-05
-4.84873705962925e-05
-2.46471971365017e-05
-6.0499493806571e-05
-3.31194218035446e-05
1.17792971598434e-05
-2.2107925167032e-05
-1.8465453943066e-05
-5.87328272320445e-05
-4.8802430883567e-05
-1.02101844067481e-05
2.16399228067818e-06
-3.41487782094069e-05
-5.23754286527025e-05
-9.55986972327422e-06
-3.04176353203125e-05
-2.29905628031247e-05
-4.19242446239517e-05
-3.99972426459227e-05
-4.77415911265984e-05
-4.45919047360201e-05
-3.49366475511486e-05
3.81116043358336e-06
-2.43613711987958e-05
-3.39414934390112e-05
-2.43759857194208e-05
-2.56480769096127e-05
-2.513396982624e-05
-1.32832854243788e-05
-3.19872798184497e-05
-5.12489770998393e-05
-6.09343013808219e-06
-1.98982332092947e-05
-3.47801514371422e-05
-3.81840962684262e-06
-3.58625479953571e-05
-8.53647607406503e-06
-1.68664108948134e-05
-2.58485440759672e-05
-4.45338426098276e-05
-3.67476523225056e-05
-2.12107663804708e-05
-1.27936572968893e-05
-4.16046949292404e-05
-2.99011379455139e-05
-3.70786738795412e-05
-4.97790754970414e-05
-5.95324888848129e-05
-1.75957399688455e-05
-1.06994025504199e-05
-3.82826963638457e-05
-9.38996630309043e-06
-1.78869225186526e-05
-3.9611453534247e-05
-4.16345340780844e-05
-4.98811393474527e-05
-3.46739974844358e-05
-1.97196551037079e-05
-5.84291462405919e-06
-4.13689608532949e-05
-2.75723477152334e-05
-3.36163591701357e-05
-1.34561370447519e-05
-5.06632349183376e-05
-3.49499167304337e-05
-1.73874217118408e-05
-2.90861704657333e-05
-2.58336994021239e-05
-3.06006887443279e-05
-4.74188949401671e-05
-2.41978866076801e-05
-5.55480439381093e-05
-3.64813391010657e-05
-3.86664543668068e-05
-2.14569603164628e-05
-2.15555039042248e-05
-3.00965414081511e-05
-4.05995475288529e-05
-3.35871653799812e-05
-1.77057762539509e-05
-2.12903451040561e-05
-4.76593682498113e-05
-3.46816122425399e-05
-4.21233154396212e-05
-2.24926474112264e-05
-1.3699288741255e-05
-6.12096930160892e-05
-2.46158471394907e-05
-2.78375476776268e-05
-3.73744545030133e-05
-2.6237695333142e-05
-3.97058808066795e-05
-5.22396174401845e-05
-7.20566133640051e-06
-3.04573091711365e-05
-2.32448895569898e-05
-8.89726634169769e-06
-2.62454856809982e-05
-3.05968256821358e-05
-2.23963638629051e-05
-2.02395118111377e-05
-4.60057662474192e-05
-1.19985534858544e-05
-4.36538237872596e-05
-4.55011717928478e-05
7.49403425251399e-06
-3.78224488539671e-05
-2.55386248715587e-05
-6.30121943655507e-05
-2.36087209338918e-05
-1.99004721602541e-05
-2.66662396916231e-05
-5.55901042534275e-05
-1.47618844948705e-05
-2.23824042042255e-05
-2.70580077062663e-05
-2.35138886168533e-05
-5.67955204317844e-05
-6.52478562983396e-05
-4.55798646698164e-05
-1.05872587555969e-05
-3.28539948357549e-05
-9.83661391037369e-06
-1.06721536005832e-05
-4.02977729106784e-06
-3.93030472867105e-05
-1.25928795523062e-05
-2.49106755851246e-05
-1.5049851535467e-05
-2.56387861999549e-05
-1.76547573898871e-05
-1.2379617203978e-05
-2.85753964109686e-05
-1.09613331237459e-05
-5.13482250081977e-05
-4.67554594262672e-05
-4.83024111403425e-05
-4.96780782061993e-05
-2.13161451264002e-05
-1.02780808302566e-05
-2.45821562510745e-05
-3.44773681340422e-05
-3.69027239522912e-05
-4.68195013203667e-05
-3.09888255522247e-05
-2.82401796717629e-05
-4.42060892070546e-05
-2.37243677358868e-05
-4.99743460147871e-05
-4.3585853065684e-05
-1.20773824780354e-05
-3.59739652147612e-05
-2.43869434685125e-05
-1.28871567672344e-06
-3.41604524539411e-05
-1.16231120508595e-05
-2.6495662176567e-05
-3.67987392907334e-05
-1.85156612902718e-05
-1.57740131289541e-05
-3.93129665481359e-05
-2.7864690794544e-05
-5.16314486178096e-05
-4.77303426967068e-05
-2.54208141965792e-05
-5.39036286896867e-05
-1.90192607101084e-05
-3.85506355682825e-05
-4.04982923004426e-05
-1.59171058097261e-05
-4.60245729304106e-05
8.27819855049164e-06
-1.87862456225478e-05
-2.50315903412323e-05
-3.87650156193041e-05
-3.62890314908089e-05
1.68605389257272e-06
-5.67499945211755e-05
-2.64782361534583e-05
-3.06997084948977e-05
-2.85209735837222e-05
-1.80920196872426e-06
-1.3508026671977e-05
-3.69831419702637e-05
-2.05350687170714e-05
-5.33857421684371e-05
-3.11763779422187e-05
-3.26374922854059e-05
-5.27076763762497e-05
-5.50246650646106e-05
-5.96855950638681e-06
-8.46882060033259e-06
-5.96045216910019e-05
6.6599046432958e-09
-3.75201698634906e-05
-4.9305574167564e-05
-3.35507944737041e-05
-3.53397621976852e-05
-1.34788051818782e-05
-1.22056539167262e-05
-2.98228828615772e-05
-6.68412621455108e-06
-5.52499443552814e-05
-1.90266588628715e-05
-4.34867642699797e-05
-1.20765526175705e-05
-2.5899274292735e-05
-3.48664067931531e-05
-2.58079534118014e-05
-3.56876294616243e-05
-3.50004824856384e-05
-3.66802756051522e-05
-2.52634633915642e-05
-3.70534468231679e-05
-4.91610031701127e-05
-2.27068761861524e-05
2.32584803185316e-06
-5.42015769864477e-05
-8.26687986747083e-06
-4.93228689520517e-06
-1.27581466475606e-05
-1.75865170076728e-05
-5.92272497214113e-06
-1.78468738919541e-05
-1.67378931053765e-05
-3.80992969502182e-05
-1.0680422158018e-05
-2.98889841405958e-05
-2.60198090601903e-05
-9.35069411579393e-07
-4.72541780186394e-05
-4.17221133746305e-05
-3.37690681865925e-05
-5.80232043604123e-05
-2.05131129015467e-05
7.63660135163076e-06
-2.4558777488742e-05
-3.46800998609506e-05
-3.30169296142426e-05
-3.38344315920597e-05
-3.13957250543763e-05
-3.5956512170153e-05
-1.86765443591191e-05
-2.18780394263051e-05
-2.92481799814469e-06
-9.03230216403514e-06
-3.65403181168578e-05
-4.00609824990947e-05
-6.57547810605072e-06
-1.21363154216421e-05
-6.25530308708459e-05
-2.85206919943546e-05
-4.03843886760553e-05
-3.88239922560087e-05
-1.99830913961143e-05
4.64057478272228e-06
-3.27706873115973e-05
2.78629026028083e-06
-3.02767383035168e-05
-2.43399124437122e-05
-5.12203407280998e-06
-2.78270340934839e-06
-2.29076501674402e-05
-4.11449368884437e-05
-4.59240010781273e-06
-4.71844345092328e-06
-3.18163718269492e-05
-2.79486569681211e-05
-1.83431454199006e-05
-2.20402897732962e-05
-2.91052349379644e-05
-2.2402225409183e-05
-9.84070444122989e-06
-2.22940421470761e-05
-4.42963692086367e-05
-3.1842851941824e-06
-3.35424556774236e-05
-2.34785422992693e-05
-3.77386812305592e-05
-3.19417804838682e-05
-5.55689688195496e-05
-2.44477957062507e-05
-1.79633796857767e-05
-2.959448754179e-05
-5.37164608924782e-05
-3.52707358820379e-05
-3.85413051820385e-05
-3.9791288256543e-05
5.54180010053816e-06
-3.02842266139152e-05
-3.60157723223941e-05
-2.65151493851499e-05
-1.13239117273522e-05
-4.05388717965047e-05
-3.8492127432658e-05
-4.41227223802777e-05
-2.28477838617577e-05
-1.32246790787798e-05
-3.61086999047824e-05
-1.46417471581731e-05
-4.28689117128522e-06
-3.92964630962513e-05
-3.17979309506649e-05
-3.99227095886842e-05
-2.09193477496399e-05
-5.08705937188601e-05
-2.32207244919248e-05
-2.59630129003193e-05
-2.31707074926634e-05
-1.27445189081378e-05
-3.02018146501446e-05
-5.0563480836173e-05
-2.56537789698082e-05
-2.08906222696553e-05
-3.9894023580664e-05
-3.17152035445528e-05
-3.11759769990349e-05
-3.74622760791797e-06
-2.84910412685689e-05
-4.35218771852903e-05
9.08101876827299e-06
-1.87933153210176e-05
-4.03272851514053e-06
-4.228580154671e-05
-2.84601972750664e-05
-1.75763427458624e-05
-4.88142439519884e-05
-5.42138750988443e-05
-2.05128108473884e-05
-3.10141812451491e-05
-1.89477795918283e-05
-2.43691803975086e-05
-4.31885134108446e-05
-6.11430051377451e-05
-4.08118839252488e-05
-1.63707020804753e-05
3.67982072705167e-06
-3.57371184565879e-05
-3.29402309652885e-05
-3.73700454892189e-05
-2.63425763621387e-05
-5.70300527501985e-05
-2.69264813893506e-05
-1.22903696586361e-05
-2.07440711479023e-05
-3.14620042105037e-05
-4.60978158683244e-05
-5.51274421714333e-05
-5.26661660185034e-05
-3.88792175549447e-05
-2.97686247535144e-05
-3.24320341177186e-05
-4.50714850580618e-05
-4.3072102420828e-05
-1.56566481754952e-05
-9.85730005509199e-06
-3.45462835800909e-05
-1.8857190346785e-05
-2.34912447519971e-05
-2.49933627780808e-05
-4.71835923758948e-05
-1.21546684876427e-05
-4.44794423575256e-05
-1.3001507630365e-05
-6.62450529580695e-07
-5.5166189276557e-05
-1.00554398579451e-05
-2.16467899479623e-05
-2.52568148546249e-05
-8.89213276588355e-06
-1.95837313026585e-05
-2.35441900808847e-05
-3.45781418044034e-05
-4.34365399549966e-05
-1.69792396439637e-05
-2.44061324105482e-05
-2.81047257573222e-05
-1.83774939118064e-05
-4.4776150222177e-05
-3.08138348662709e-05
-4.74490658282061e-05
-3.0234909522543e-05
-2.29730332291557e-05
-1.19776964795059e-05
-5.26682071931449e-05
-4.01316399801536e-05
-3.78579530896076e-05
-5.63910312517042e-05
-5.40632707737733e-05
-4.61472347997993e-05
-3.63200143376936e-05
-4.71949450673445e-05
-6.80006497752861e-05
-5.68163062755064e-05
-1.4569350102334e-05
-2.05715959692558e-05
-1.36829612560197e-05
-3.86463479370569e-05
-3.73942642630605e-05
-2.89008298599877e-05
-1.67148826800374e-05
-1.63482359039424e-05
-1.45669885219093e-06
-6.10104812685081e-05
-4.0979663180666e-05
-4.87796161580718e-05
-5.77722248643603e-05
-1.76098312278782e-05
-6.32876708582818e-05
-2.88669748882058e-05
-1.47106020130984e-05
-7.24691103787044e-07
-3.42161993875485e-05
-5.62128872381937e-05
-5.19908891878724e-05
-3.33916560235342e-05
-4.47306078788971e-06
-3.48738850059467e-05
-1.52876038348804e-05
-4.87223640572823e-05
-9.88128607729373e-06
-1.16076073171913e-05
-5.27159336193707e-06
-4.00642063867433e-05
-6.41194545695747e-06
-3.16585689061402e-05
-1.36533103727494e-05
-3.0857472030262e-05
-4.88424813827109e-05
-2.53465150156624e-05
-1.43617898991336e-05
-5.52137348717838e-05
-4.71801468271219e-05
-1.96002449452732e-05
-4.183219919369e-05
-1.76996760073027e-05
-2.77521757386132e-05
-2.01676031170561e-05
-4.79079179310443e-05
-8.02386356909156e-06
-3.53265319584771e-05
-3.18299138978309e-05
-2.62175674801752e-05
-3.70395155859759e-05
-2.8894853882026e-05
-3.58614047513767e-05
-5.2638867190894e-05
-2.99177689426758e-05
6.34808122836338e-06
-1.19488708441918e-05
-3.7689977120673e-05
-1.61702836744559e-05
-7.56384684431249e-06
-1.65059520893479e-05
-3.18511016255903e-06
2.12286596383788e-05
-7.80265061100527e-06
-3.19652546847407e-05
-4.91220822779606e-05
-7.07167191477545e-06
-1.14736895408588e-05
-2.5421460251056e-05
-2.83916237721723e-05
-7.70533872813534e-06
-4.09855898119513e-05
-4.31431918919864e-05
-2.18343893823646e-05
-1.1854054173579e-05
-1.23211257075033e-05
-2.25112983238485e-05
-5.20040595879018e-05
-9.12911566617021e-06
-2.90480463420889e-05
-5.31862629507585e-05
-1.13381456112994e-05
-2.00850710110057e-05
-7.38685391366609e-06
-2.53403993486155e-05
-3.92414454615109e-05
-2.61573139704606e-05
-5.63595080542841e-05
-7.29502486814239e-06
-5.05786399476347e-05
-4.16388429452205e-05
-2.11827645439972e-05
-1.79914769825289e-05
-3.07991156646542e-05
-2.51893057500529e-05
-2.32569013828614e-05
-1.52535484495322e-05
-2.75716147406816e-05
-6.26704485471766e-05
-9.08939344273635e-06
-3.44591461618377e-05
-1.87401839175467e-05
-3.22291841248194e-05
-3.39338391250222e-05
-4.35531666111231e-05
-4.23042675398257e-05
-1.09206743078431e-05
-1.17258390356048e-05
-2.8379209184757e-05
5.76927211329138e-06
-1.7573438153036e-05
-2.51775588903223e-05
-4.74226415724483e-05
-2.47900115968752e-05
-3.61936308986323e-05
-3.36067603198875e-05
-2.34429164601739e-06
-1.33744131288275e-05
-3.54690764361298e-05
-3.82638853307613e-05
-2.33193195181108e-05
-3.16067974662446e-05
-4.52781804844181e-05
-1.89308954788876e-05
-3.19899429975594e-05
-1.81521878175213e-05
-1.86334952925841e-05
-2.19323531419939e-06
-1.55256367684542e-05
-2.05093681957829e-05
-2.86990826037293e-05
-4.0244182235877e-05
1.44327932867768e-06
-2.04049921041703e-05
-7.28612724159816e-05
-2.13267962159901e-05
-4.38277334294722e-07
-3.02205571537499e-05
-3.85598721694666e-05
-1.53923392085375e-05
-2.18655239553628e-05
-1.04241178186549e-05
-3.44844733748668e-05
-1.83478626416131e-05
-2.67814025597663e-05
-2.36297005147377e-05
-1.25721511006489e-05
-6.07487962787785e-05
-4.1834816983737e-05
-6.0382367228377e-05
-4.5298416663776e-05
-2.42674262278454e-05
-2.59492830741021e-05
-4.12015685528227e-05
-2.26615923535053e-05
-5.10925748046848e-05
-4.76531003587107e-06
-1.86277272076286e-05
-3.39679974438503e-05
-3.74972121693841e-05
-4.19023826058414e-05
-4.93171089665273e-05
-3.85940652466314e-05
-6.32740971324008e-06
-6.74614977191897e-06
-3.75531652665964e-05
-4.78845266440687e-05
-1.24620431400606e-05
-2.88635380878769e-05
-7.51371542430098e-06
-4.95769952067473e-05
-2.77898703061438e-05
-4.97767010799435e-05
-8.4830321646318e-06
-1.55414625130777e-05
-7.40536431458008e-06
-6.02441501852797e-05
-3.417541656012e-05
-1.7941524834297e-05
-4.00287423879948e-05
-2.2014841279724e-05
-4.01455203609232e-05
-3.6699240721374e-05
-4.43022708613127e-05
-3.22341654713086e-05
-3.33586853124458e-05
-3.33188799782925e-05
-3.32029447780935e-05
-5.880200428912e-06
-2.09253660962018e-05
-5.39754714748804e-05
-4.36241848112475e-05
-2.18180313437816e-05
-1.0977924051484e-05
-6.26117851954946e-05
-4.74077796244919e-05
-3.43076027421941e-07
-3.7612828112172e-05
-1.67840842213453e-05
-1.40196188959826e-05
-3.19339823692598e-05
-6.75743399511302e-05
-4.37956680762492e-05
-4.8797121345286e-05
-2.37967152661601e-05
-1.19877513420004e-05
-2.12981247874104e-05
-4.14531067686666e-05
-2.51348878099764e-05
-3.04397619898502e-05
-3.99186560088307e-05
-1.70244849837968e-05
-1.5853296490401e-05
-3.03677144425276e-05
-1.11666286651752e-05
-3.96454038068533e-05
-6.1797690562518e-05
-1.01611587993515e-05
-3.88241095755797e-05
-3.77781406023675e-05
-1.60704621086173e-05
-3.81118619781349e-05
-1.50038207081583e-05
-3.95648686559666e-06
-2.55259077177534e-05
-2.16207211852307e-05
-1.47008795610441e-05
-2.34950657488533e-05
-1.24631679375896e-05
-3.58643191256283e-05
-3.02411602545117e-05
-1.42805429345897e-05
-6.88534171799791e-07
-3.89205488712342e-05
-1.75966256167524e-05
-2.95633246419481e-05
-1.13653451758809e-05
-1.25748526371295e-05
-1.78605072963441e-05
-2.96757700467734e-05
-3.6385750070511e-05
-1.78158879041803e-05
8.76542855523096e-08
-2.39902062174276e-05
7.32373565007674e-06
-3.18035876515317e-05
-9.7995462952377e-06
-3.41766685659787e-05
-5.31966609075792e-05
-2.5390954998666e-05
-3.60634403064644e-06
-2.67856707128403e-05
-1.2609956187166e-05
-2.68096317449844e-05
-1.46229270488565e-05
-1.49665062132836e-05
-1.59205867216873e-05
-3.9332384976572e-05
-6.40873462843052e-06
-2.63241845956304e-05
-6.70290099191104e-06
-4.19810442711124e-05
-6.97844565514067e-05
-3.27714317222801e-05
-3.75861142301845e-06
-8.14839380402452e-06
-2.69350341617439e-06
-4.22284130625362e-05
-2.05022215979011e-05
1.05593888883226e-05
-1.32492261205706e-05
-2.30951048378994e-05
-6.55353678737559e-05
-1.43341303765911e-06
-3.56084417302982e-05
-4.64768125689318e-05
-3.84874743704889e-05
-1.94729790923878e-06
-3.99337783929809e-05
-2.09624199178455e-05
-2.71773339313224e-05
-1.30854146563446e-05
-1.85437539083813e-05
-2.22224019132254e-05
-1.40114390337846e-05
-1.96129946042529e-05
-2.86946043519442e-05
-4.23453134084915e-05
-2.42434962839094e-05
-1.57602326928214e-05
-2.12985591266424e-05
-4.22383754571518e-05
-2.87769971444024e-05
-4.14831706791773e-06
-5.30007337507623e-06
-2.76096871305973e-05
3.93486839210241e-06
-4.03645715971802e-05
-4.29474785886622e-05
-1.91879612373131e-05
-1.51193901248265e-05
-2.22323497688626e-05
-1.57144356366982e-05
-5.20104680733745e-05
-7.55621771922699e-06
-1.67014689982865e-05
-3.44948630327016e-05
-3.41303876311124e-05
-2.53494215339514e-05
-2.72473078830348e-05
-3.4759282007983e-05
-4.29564097652762e-05
-5.46467322680016e-06
-3.31798838484981e-05
-1.17198758759001e-05
2.87950612167801e-06
-4.62807847370612e-05
-3.75571620447939e-05
8.82281469051201e-07
-2.14249730004462e-05
-8.38946943126585e-06
-4.33889529455584e-06
-1.84520401476248e-05
-5.12350289431899e-05
-7.27482682488098e-06
-3.18792806179668e-05
-3.57157114810755e-05
-6.31819907025789e-05
-2.90225901950778e-05
-9.81590745572844e-06
1.08794825082406e-05
-2.36727376629639e-05
-4.21264162258157e-05
-3.55071585248908e-05
-1.30530481995917e-07
-5.7365620578269e-05
-3.16485878778652e-05
-2.80471543947547e-05
-3.80145251576803e-05
-6.78956073325296e-05
-9.75371779987492e-06
-1.07148000413513e-05
-4.08077089068501e-05
-4.96309317340651e-05
-5.18489098450698e-05
-3.77102692855733e-05
-3.77785416985134e-05
-5.34333951331582e-05
-4.25890087160933e-05
-2.86636811056539e-05
-2.74186786509788e-05
-2.94376420886948e-05
-2.58963734825972e-05
-2.86356189330554e-05
3.23277212627579e-06
-1.35925195748723e-05
-4.31754315064145e-05
5.68673911660227e-06
-1.74838626444317e-06
-3.66998512246252e-05
-3.47631760299846e-05
-3.58768897399734e-05
-3.79640926368457e-05
7.23787802006736e-06
-5.49482593565866e-05
-6.1929788043892e-06
-1.77038034421498e-05
-4.05653872266486e-05
-7.71517854190214e-05
-1.2086586424607e-06
-2.1116709524039e-05
1.48346571987151e-06
-1.53379379053928e-05
-4.45660380064825e-05
-9.65248935047609e-06
-2.86231762859935e-05
-1.36858801559808e-05
-4.10570630013467e-05
-2.63738885670341e-05
-1.60414197304949e-05
-4.08888337351291e-05
-2.73550045153163e-05
7.65334755351978e-06
-4.78315901223812e-05
-3.73643891362419e-05
-2.84699544643084e-05
-4.15274682854121e-05
-4.62395845318982e-05
-6.18780229108504e-06
-4.64502067403524e-06
-1.8252174798199e-05
4.0859085387712e-06
-6.09438696991253e-05
-3.71315148037227e-05
-2.16278220246163e-05
-2.28833973198063e-05
-5.52395325662977e-05
-1.31365895182325e-05
-3.24142342379949e-05
-2.44427398799703e-05
-3.24799925951271e-05
-2.9331283524262e-05
-3.87884846443696e-05
-3.61214869373213e-05
-2.53486984937004e-05
-4.67178781091226e-05
-4.58063552618898e-05
-2.1257454544474e-05
-1.67300818586471e-06
-6.46732842374877e-06
-2.53585326432015e-05
-2.96525073009519e-05
-3.66077440188033e-05
-3.30727717023891e-05
-3.85095139651505e-05
-5.10234908695148e-05
-3.36636929839791e-05
-4.78473565416049e-05
-5.22000949408481e-05
-5.69268249917262e-05
-3.23976802223357e-05
-4.09216255125985e-05
-3.75072460793294e-05
-5.14027471581134e-05
-2.08380131716815e-05
-3.97374903427516e-05
-1.29033576991728e-05
-6.21488842874581e-05
-2.61274844595814e-05
-2.05131530499685e-05
-3.76320978546454e-05
-1.51555077436526e-05
2.22722733133226e-06
-2.40263001778515e-05
-3.17230802912011e-05
-5.61421448954634e-05
-2.57708912672931e-05
-3.12408932566471e-05
-4.96117981606595e-05
-6.87893601189709e-05
-4.4640683664433e-05
-1.36124809371514e-05
-3.24873379651254e-05
-3.17638311021407e-05
-3.20638417038796e-05
-1.77531485521371e-05
-4.50727278818785e-05
-1.41699280818491e-05
-3.92635667562655e-05
-2.95990631021614e-05
-2.74134796697291e-05
-4.38112431665019e-05
-2.66938505803096e-05
-1.76236101304117e-05
-3.9327483444012e-05
-2.77546551718428e-05
-4.06615156009463e-05
-3.76059862962237e-05
-4.31117699616354e-05
-4.18237808957561e-05
-1.22317365146057e-05
-1.08405915385694e-05
-2.38426900330235e-05
-3.95809890730001e-05
-1.34550757143293e-05
-3.12822245472085e-05
-1.75866317199087e-06
-1.1092578670572e-05
-3.67602469143244e-05
-3.43672511683488e-05
-1.37704202570218e-05
-4.37252945703671e-05
-1.57785995537303e-05
-2.92423018119689e-05
-2.48700916701531e-05
-3.22431058497816e-05
5.41611557675703e-06
-3.72592679102736e-05
-4.06982072929175e-05
-3.20649301145185e-05
-2.53525373920368e-05
-3.42542957976095e-05
-4.25180027664947e-05
-6.11785581938217e-06
6.92818713157259e-06
-3.91473404974376e-05
-5.67171653736495e-05
-2.14844763496892e-05
-2.9320854451081e-05
-1.97750224092447e-05
-3.49756876166417e-05
-2.72177449721837e-05
-3.14210806792431e-06
-3.21573708520836e-05
-3.27061857013062e-05
-4.384224202744e-05
-1.24444528154962e-05
-6.16853815169372e-05
-3.29465705014856e-05
-2.69006633051813e-05
-3.93169131665149e-05
-3.33491997218255e-05
-2.73861751633582e-06
-1.75553928706701e-05
-3.19985315242303e-05
-1.98515355288552e-05
-2.84908429567488e-05
-4.94084423851572e-05
-5.55183634919402e-05
-3.99658551429298e-05
-3.83303881862956e-05
-2.12671044921879e-05
-9.45574603443118e-06
-3.17768280654944e-05
-2.44477373938385e-05
-7.07449677077474e-05
-4.57284322917623e-05
-3.22892879544013e-05
-2.84892761993933e-05
-1.38273040917969e-05
-2.16363067093277e-05
-4.97939317401797e-05
-3.66098880222284e-05
-3.1160458725567e-05
-3.95342174730088e-05
-3.63775973099524e-05
-4.49685451721538e-06
-2.6469119775274e-05
-1.66582455353906e-05
-4.64275650068815e-05
-1.99563578571427e-05
-3.59965303415177e-05
-3.72360005396254e-05
-4.24176405378542e-05
-3.45282588284451e-05
-2.47240796940399e-05
-1.30219081155549e-05
-8.54608826693552e-06
-1.97440249159083e-05
-3.0967506083233e-05
-5.6771157375615e-06
-2.82695886179984e-05
-3.25115760175865e-05
-4.17583764765578e-05
-1.03845438979975e-05
-1.83177656818874e-05
-1.70010279629694e-05
-1.45582843576399e-05
-3.02760896184306e-05
-2.67113742898558e-05
-4.27857568504564e-05
-3.90414443198461e-05
-3.58406257781001e-05
-3.08399858179416e-05
-2.51377667890557e-06
-3.32822186695355e-06
-3.50883119450364e-05
-4.12316710407836e-05
-2.82064427188005e-05
-1.12508644577158e-05
-3.34256658310882e-05
-1.22478008036645e-05
-3.03006403213279e-05
-1.79425584226529e-05
-1.98892616111763e-05
-1.92516646345132e-05
-1.74358240297507e-05
-3.12109027454498e-05
-2.12752103711994e-05
-4.95369362833565e-05
-2.30344061873409e-05
-3.99979956639389e-05
-3.23195569364617e-05
-1.38283765204362e-07
-3.33023703225427e-05
-2.47116625086355e-05
-2.84375444851337e-05
-3.23003695291205e-05
-2.15984326169708e-05
-1.51954027623366e-05
-3.65023039300327e-05
-5.74001017036196e-05
-4.25887558371534e-05
-2.84386529641026e-05
-1.33627802459685e-05
-3.77046154767367e-05
-2.33066091301638e-05
-4.22471646109986e-05
-4.53166784715774e-05
-3.7582431637833e-05
-1.34569252760749e-05
-3.34851273867319e-05
-2.53511005271151e-05
-4.49587759924673e-05
-4.29225625217957e-05
-1.79456308043994e-05
-6.12865003362655e-05
-4.39350115055905e-05
-2.62493316626984e-05
-2.43858386980953e-05
-2.48630750834058e-05
1.15884670136342e-05
-3.91698143067724e-05
-4.74745141683903e-06
-2.95492117664682e-05
-5.4526511789719e-05
-2.17474818091152e-05
-3.37227389499099e-05
-3.82079312599608e-05
-2.09280438322909e-05
-2.77459008437082e-05
-9.77393770331335e-06
-1.24550168725331e-05
-3.0100098482159e-05
-2.94418274198462e-05
-3.90714027364956e-05
-3.1315119807399e-05
-3.30626199768208e-05
-3.46442162823874e-05
-2.77875285834994e-05
-2.29507651929391e-05
-2.17841360989657e-05
-1.55662450540923e-05
-9.9662245902957e-06
-2.90822822994283e-05
-1.34496040815797e-05
-3.35127684839054e-05
-4.03425111956896e-05
-3.79613009035201e-05
-6.90633390686685e-05
-3.79090771318434e-05
-4.38090073793321e-05
-4.68428731265028e-05
-2.13654048617733e-06
-3.6628433074746e-05
-1.42340649897264e-05
-2.28712036703436e-05
-3.71653457580856e-05
1.10138374335212e-05
-6.72972386569892e-06
6.24912666961217e-06
-2.55533906840847e-05
-3.87545952111551e-05
-2.3656779977179e-05
-2.70959117411529e-05
-2.76927622588732e-05
-2.71377092198888e-05
-2.70668410478257e-05
-1.91259942989693e-05
-3.97408886176625e-05
-3.77883242274797e-05
-1.73537848172778e-05
-3.41554445447241e-05
-1.50640704186913e-06
-2.00478733809685e-05
-3.79912176160622e-05
-1.67001160887356e-05
-1.549109371435e-05
-2.29335667034313e-05
-9.34985118531257e-06
-4.1295539312054e-05
-2.65662884343713e-05
-1.78115339384895e-05
-2.09505676768449e-05
-3.08622417918473e-05
-6.1025051763615e-05
-8.49353937163513e-06
-1.27277395883049e-05
-5.55144590909039e-05
-4.58496643953525e-05
-5.78125350867956e-06
-1.03344893898994e-05
-5.21229552282131e-05
-5.28834128720313e-05
-1.35370415538769e-05
-3.26212028540863e-05
-3.46056376542836e-05
-4.00434941391941e-05
-1.6099650355331e-05
2.64943897339534e-06
-2.5393713182823e-05
-3.93440216611476e-05
-3.62725874282439e-05
-7.6834900098773e-07
-7.93517875261513e-05
1.81318625279033e-06
-2.83145399148188e-05
-3.97285096431806e-05
-3.74605196070157e-05
-1.78206203709144e-05
-1.02097943381805e-05
-2.76314468461266e-05
-3.69308598637413e-05
-2.50466703168955e-05
-3.31852221165813e-05
-5.61157630990708e-05
-2.50050336010522e-05
-3.69828704100272e-05
-3.00894786705506e-05
-3.99880741988714e-06
-2.95740205005951e-05
-3.43727799248202e-05
-2.7405258248552e-05
-1.76822210113358e-05
-3.93848254938367e-05
-8.74924274983335e-06
-3.21698328300072e-05
-9.26425791565509e-06
-3.74488138915318e-05
-3.48935803450742e-05
-2.42828662211483e-05
-1.71411808398689e-05
-6.11706661287924e-05
-1.87830422335047e-05
-4.01039549683603e-05
-5.29779456051293e-05
-5.95528625892317e-05
-2.36157588093686e-05
-3.26313902628836e-05
-3.48862131332135e-05
-6.69872337224008e-05
-3.98981073555175e-05
-2.9083147988418e-05
-3.16970917722724e-05
-2.92950932271311e-05
-3.1922960591349e-05
-3.00232617431604e-05
-1.08947655045654e-05
-3.20784967038601e-05
-3.23193893799964e-05
-3.35631165111904e-05
-2.09633782958225e-06
2.94530696437123e-06
-3.2662822070918e-05
-4.31798527199117e-05
-4.39837724000071e-05
-4.68554217911785e-05
-5.2512700391341e-05
-3.5613075581946e-05
-1.57938378153008e-05
-2.14575044974285e-05
-4.79202034159635e-05
1.54874982284281e-05
-3.78099454074537e-05
-2.6522787023214e-05
-1.82776537149363e-05
-2.814737242669e-05
1.83159611729778e-05
-3.98325103396762e-05
-3.10670614312071e-05
-2.41451746458592e-05
1.2158681740118e-05
-2.44988546941913e-05
-6.02222235292517e-06
-1.82898576459788e-05
-4.3384161647089e-05
-4.67114201402201e-05
-3.67764959655482e-05
2.9963200015474e-06
1.56005099965599e-07
-3.0956427136741e-05
-2.50410821310001e-06
-3.57076268936642e-05
-4.9607401736569e-05
7.42883249171577e-06
-9.82607739703119e-06
-2.90622689903662e-05
-3.39214117031961e-05
-2.79448186457988e-05
-2.1290547338011e-05
-4.87675963181073e-06
-4.87579955373446e-05
-3.91097604361601e-05
-5.91521699967187e-05
-2.46187149329042e-05
-1.95716718809747e-05
-4.88332981622773e-05
-1.72127309012044e-05
-5.28830871470397e-05
-3.36031344822952e-05
-2.92745862369369e-05
-4.16054155361584e-05
-2.88892586622487e-05
-2.79802275804081e-05
-3.95736055785666e-05
-4.56059266168809e-05
-4.56108261916091e-05
-2.1039062978698e-05
-1.47777568782396e-05
-2.0185193685463e-05
-2.55489075368734e-05
-3.28568753040951e-05
-4.15927408741641e-05
-3.08552241725884e-05
-4.6796528534722e-05
-8.97996350209322e-06
-6.16673374990303e-05
-1.59606839689488e-05
-3.77050233062271e-05
-4.00600048228845e-05
-3.81852613351507e-05
-1.66751652305837e-05
-3.97346327999382e-05
-3.13255091238366e-05
-2.98059768058468e-06
-4.41909705535469e-05
-3.12922113033162e-05
1.07080867671951e-06
-2.90973055540836e-05
-4.5682397799779e-05
-2.36878355367956e-05
-5.74594449644272e-05
-3.85944637330773e-05
-4.85265128878201e-06
-3.6140962283539e-05
-1.62294668916426e-05
-1.48307890736892e-05
-1.06801796667659e-05
-3.9374606919962e-05
-4.5365965728883e-05
-1.13585901663549e-05
-4.91929334761354e-05
-5.01983737162288e-05
-3.49229767828559e-05
-1.51361465533596e-05
-7.26476220656893e-06
-4.22840685467501e-05
-3.38185983623489e-05
-1.25624850156718e-05
-3.19857501074636e-05
-3.0109870059074e-05
-5.06749187704098e-06
-4.83412313235618e-05
-9.47944374948498e-06
3.28191623753504e-06
-2.85034772805536e-05
-3.06018950441269e-05
-4.40483094701102e-05
-1.97673784328404e-05
-2.17477787193315e-05
-4.39743192311782e-05
-3.90046528034848e-05
-1.61262716153138e-05
-1.03840490999898e-05
-3.41544892487343e-05
-2.5317006151587e-05
-3.01155994163406e-05
-1.59907655537308e-05
-2.22157949798424e-05
-3.66619113981523e-05
-9.77684394029825e-06
-2.36015594265694e-05
-1.55642138348274e-05
1.39060545354407e-05
-2.3147058696937e-05
-1.44913517328216e-05
-1.5601708111977e-05
-2.8859483593718e-05
-3.69860272185245e-05
-6.68723034156726e-06
-5.15545204934304e-06
-4.19418678141399e-05
-1.83979453302099e-05
-3.48233139525172e-05
-3.25197628121063e-05
-2.25165419613467e-05
-5.35333113940015e-06
-4.35962368646187e-05
-3.16046745416316e-05
-3.92866275437636e-05
-1.57751751396902e-05
-4.29997619819245e-05
2.2061481992144e-06
-2.66397052867996e-05
-1.04971501485303e-05
-4.58648601849916e-05
-3.33896838617249e-05
-2.02731893796794e-05
-4.30258846946947e-05
-5.82145120781889e-06
-4.06212156325254e-05
-1.12551617554045e-05
-2.76405822780835e-05
-1.77414553811963e-05
-2.28601614863407e-05
-4.29526304290627e-05
-3.8979526245605e-05
-6.11382743397974e-06
-9.47812845046921e-06
-4.55059091276799e-05
-2.15093586948725e-05
-2.36870427723359e-05
-3.29055417470641e-05
-1.62140986991264e-05
-3.18719205150552e-05
-1.77665887247275e-05
-5.61299425157519e-05
-5.48294590495376e-05
-5.79586897198297e-05
-3.41858952415325e-05
-2.93415831811433e-05
-2.37311220032134e-05
-4.60841773851639e-05
-1.36634521372371e-05
-4.25321230903713e-05
-3.03922724707507e-05
-8.23654306721771e-06
-2.31724791799616e-05
-7.30564122610416e-06
-4.42407654842684e-05
8.45106151282236e-06
-2.34216452845281e-05
-2.63401855622281e-05
-2.00787796221969e-05
-5.14575470059591e-05
-3.60373627334666e-05
-5.04304870024564e-05
-2.66254082587879e-05
-2.98766254130136e-05
3.77538193911601e-06
-8.38175399090052e-06
-1.88367901969518e-05
-8.08226076962958e-06
-3.66051847375221e-05
-1.40321559699944e-05
-3.33901038589469e-05
-2.82959179152456e-05
-5.01339574211751e-05
-1.29278474816145e-05
-1.63949082028368e-05
-2.78738188515515e-05
-1.94738664263914e-05
-1.32223110430712e-05
-4.49135578700185e-06
-2.82256815814604e-05
-5.2940953860148e-05
-3.63883266085807e-05
-1.93435496927178e-05
-1.90157079997579e-05
-2.03000437583979e-05
-5.26576184111053e-05
-6.33705803362299e-05
-2.85806675289927e-05
-3.2869834602766e-05
-2.56492338867196e-05
-3.41749598280742e-05
-3.72786667110512e-05
-2.58558319082914e-05
-3.87693571279894e-05
-1.59467295217803e-05
-5.04132195102288e-05
1.0802019375569e-05
-4.35980628984098e-05
-3.46702836074738e-05
-2.78393211730994e-05
-1.45215013633933e-05
-3.18458058510292e-05
-6.951578468407e-06
-1.50578435618944e-05
-3.89380979657935e-05
-3.76795705291193e-05
-3.94015141225604e-05
-4.91551297193583e-05
-2.09341604826056e-05
-8.46584133883873e-06
-1.67223898987233e-05
-3.15301220703157e-05
-2.17738568750663e-05
-3.78606936842991e-05
-1.47532669552484e-05
-2.80447508688302e-05
-2.63912913608078e-05
-4.74818207154368e-05
-1.60274246234628e-05
-2.84880714178309e-05
-2.72852557913823e-05
-6.13768025989952e-05
-4.96707887594121e-05
-3.31493395350227e-05
-4.99451487797588e-05
-2.35867619206917e-05
-4.13409376178507e-05
-3.41325925934563e-05
-3.95559264278417e-06
-3.00724369964923e-05
-4.99934818187607e-05
-3.4269148349342e-05
-2.23409046947762e-05
-2.09515994608516e-05
-3.19186477090319e-05
-3.41023722254776e-05
-1.26470824264774e-05
-2.56091388176297e-05
-1.47219472729203e-05
2.61793388175933e-06
-3.1745970136425e-05
-4.34140373311614e-05
-3.13872926079524e-05
-3.59613129518484e-05
-1.89002689355546e-05
-7.26751171547374e-07
-2.83775585205322e-05
-4.27848062123828e-05
-3.41838717192016e-05
-1.53266546044493e-05
-3.09585912639241e-05
-2.69919348257777e-06
-2.07200028219478e-05
-2.19132359035638e-05
-1.75284781477204e-05
-2.44006525277389e-05
-1.59845693863862e-07
-1.27166375166049e-05
-2.69587170184756e-05
-6.13564181624814e-05
-1.23976039088358e-05
-3.68385603778017e-05
-2.43203903517839e-05
3.16727430698032e-06
6.92806856481233e-06
-2.29253579166755e-05
-3.42799590442669e-05
-2.12245871611493e-05
-2.76682299741354e-05
-3.6570060245499e-05
-4.70464102534448e-05
-1.57198537262141e-05
-6.3435933276486e-05
-6.10263283382052e-05
-1.69418757054734e-05
-3.33935731081951e-06
-2.24192489520098e-05
-8.60337138269863e-06
-4.55965078910693e-05
-3.25814400465712e-06
-2.82945316252136e-05
-2.92621036495637e-05
-6.32461904373761e-05
-1.43096662883884e-05
-1.49112544226388e-05
9.34795723717142e-06
-4.42565262666664e-05
-4.5159278836545e-05
-2.27736188098229e-05
-3.5632562340725e-05
-3.05221025064773e-05
-1.68117271387541e-05
1.50071344257595e-06
-5.343875775593e-05
-5.55609136658297e-05
-1.79531360721624e-05
-2.26251897152648e-05
-3.9580803302308e-05
-2.12965359675571e-05
-3.83033530346462e-05
-2.57600834821033e-05
-4.43206456676171e-05
-1.93848591811528e-05
-2.82492836306381e-05
-2.99706184027157e-05
-1.57064528927628e-05
-2.54100139852196e-05
9.96953806073924e-06
-5.59522151556813e-05
-4.51331501710747e-05
-3.50172143882695e-05
5.61728633686312e-06
-3.36163876155269e-05
-4.00732503781405e-05
1.66216919985595e-06
-4.60018495722139e-05
-3.78206992114973e-05
-7.86346250194545e-06
-4.42962732019728e-05
-4.44348189873412e-05
-3.48611619502882e-05
-1.17659790330297e-05
-3.5276200174749e-05
-4.17183135892717e-05
-4.05117548644656e-05
-2.02891207914737e-05
-1.51283589572904e-05
-1.14479601445786e-06
-4.57942761637933e-05
-1.21216257575025e-05
-4.45663155083663e-05
-1.10289727282085e-05
-2.11703886241358e-05
-1.25332090682096e-05
-3.59024201298206e-05
-5.58905123086609e-05
-3.29391237098788e-05
-5.05617056130162e-05
-1.91208184752733e-05
-3.89686050166035e-05
-4.75013089156342e-05
-1.19112278715438e-05
-2.70981993485033e-05
-1.89726383645963e-05
-3.5231780520782e-05
-2.75526176021231e-05
-1.023701650109e-05
1.06232511193706e-05
-2.79830823962618e-05
1.1629547072908e-05
-1.84360904389755e-05
-4.37854573530957e-05
-1.89906891798123e-05
-2.16179464253016e-05
-3.97873194203349e-05
-4.02545569186543e-05
-5.47078698229789e-05
-1.6196810928873e-05
3.5832274383827e-06
-3.91857874174379e-05
-1.25396076881784e-06
-2.24059567966866e-05
-4.36357418814255e-05
-4.47156407763648e-06
-2.05303524903929e-05
-4.21867298861734e-05
-5.1727159115428e-05
-2.40038894275122e-05
-2.31492147024055e-05
-4.73538977771029e-05
-2.7368313340364e-05
-1.96267412082864e-05
-3.38478077460515e-05
-2.83320468665604e-05
-3.63817838424291e-05
-2.32219824792329e-05
-4.3981249343737e-05
-3.40279092803947e-05
-2.50296735089795e-05
-3.98399222445368e-05
-2.27830390546116e-05
-3.13655408499279e-05
-4.26524762126451e-05
-3.21485152602642e-05
-2.54954895214299e-05
-3.412052205694e-05
3.56592959415445e-06
-8.64493794624881e-06
-2.01865632863927e-05
-1.75464922124167e-05
-4.4235931151423e-05
-3.33916417890538e-05
-3.33560851573489e-05
-3.81182289296173e-05
-1.6928739021653e-05
-5.65692957120672e-05
-1.93805604578164e-05
-6.90152359738233e-05
-7.95418789235069e-06
-3.56042824329041e-05
-3.44943345986365e-05
-3.58052894191276e-05
-3.71515509648271e-05
-1.09506945650126e-05
-2.01198418668438e-05
-3.50226652127447e-05
-1.4161248120903e-05
-2.49377209770087e-05
-2.24536213431968e-05
-1.64266460062924e-05
-3.36408688552139e-05
-6.40057903727031e-05
-3.96010029292241e-05
-3.66505932051324e-05
-2.3812579616419e-05
-2.47723993561325e-05
-4.55414175886935e-05
-2.8704440205586e-05
-1.35093461802139e-05
-4.23455118435009e-05
-3.93576865379817e-05
-3.81123979451188e-05
-4.7484544406895e-06
-9.72452751327051e-06
-3.39818593569153e-05
-4.12043523191455e-05
-2.81659852280683e-05
-4.25583128569693e-05
-1.01670078740363e-05
-4.15273973126315e-05
-2.17906948241706e-05
-9.23982289266478e-06
-2.88345179419981e-05
-3.4060196209491e-05
-3.06802969400756e-05
-4.36345607362317e-05
-2.63731216390549e-05
-3.43767511199841e-05
-3.38649311535099e-05
-1.72183429117047e-05
-2.32489147766802e-05
-2.15260342984365e-05
-1.48205341125275e-05
-2.60017675037423e-05
-2.59281464736124e-05
-3.62037816250671e-05
-2.45140554814803e-06
-6.51029964720867e-05
-1.03171993279457e-05
-2.59565384555121e-05
-2.60908934821009e-05
-4.77409373973668e-05
-5.24791316735301e-05
-4.23502810049152e-05
-2.16778583081975e-05
-4.27263499666982e-05
-2.36971994890625e-05
-9.18670400577724e-06
-3.61793426258132e-06
-3.09794462440891e-05
-1.14099790747722e-05
-8.86830833838013e-06
-1.93583185550356e-05
-2.67733282270308e-05
-4.39630291104676e-05
-3.92868870715704e-05
-3.17245348888087e-05
-2.45378464678472e-05
-1.43365649205299e-05
-1.54155435229215e-05
-4.07732566639567e-05
-1.08909587672417e-05
-2.68237741746386e-05
-1.74606872884014e-05
-2.36124196857091e-05
4.85234495223739e-06
-2.01522407644316e-05
-2.95165480467778e-05
5.70674752756179e-06
-4.42249752099057e-05
-2.36598383371461e-05
-2.52320253371678e-05
-2.47743023033616e-05
-2.15457830465374e-05
-1.20949685755258e-05
1.6993907633202e-05
-3.33512734439611e-05
-2.43858739624519e-05
-2.37663824184552e-05
-2.20185820945653e-05
-2.53441887414523e-05
-8.04125985325371e-06
-4.0949391847738e-05
-4.81059343622706e-05
-2.20562342744168e-05
-2.13686225958643e-05
-2.29518520520309e-05
-4.33100060597853e-05
-2.22464885062466e-05
-8.82786341935556e-06
-2.26918774130537e-05
-2.25461153661673e-05
-5.67076533099518e-05
-1.98517909859523e-05
-2.56947883884794e-05
-6.24808076428774e-05
-5.29160617567164e-05
-4.50716063578393e-05
-4.30194359819404e-05
-4.83156450697315e-06
-5.88052633493209e-05
-2.44085644133837e-05
-2.443788105339e-05
-1.10720201478578e-05
-3.65108792357468e-06
-4.13941210455938e-05
-6.56143413372732e-05
-1.94839682647629e-06
-4.84394736054337e-05
-1.69087231861989e-05
-3.67457545844266e-05
-3.00126193809731e-05
2.71348188399443e-06
-4.23905330104332e-05
-4.09435052236672e-05
-1.57576307116625e-05
-2.43917830162151e-05
-3.59433400837366e-05
-2.17905911775788e-05
-1.49124846869977e-05
-3.08296085022019e-05
-4.02755286413836e-05
-1.32427590280926e-05
-2.56839694916229e-07
-5.45543806310001e-05
-2.53242309610771e-05
-1.8917871030418e-05
-2.95786251428589e-05
-2.10810781457797e-05
6.16400349415602e-06
-4.80787695401699e-05
-3.96378487003669e-05
1.22140983495818e-06
-1.51655271273511e-05
-2.26353333429149e-05
-3.66754350202293e-05
-2.83176429637943e-05
-3.39859138275448e-05
-3.02977378158976e-05
-4.05337698269723e-05
-3.20822134913468e-05
-3.19165128131892e-06
-1.29851184360737e-05
-4.14184378144712e-05
-2.6290429288578e-05
-1.35194360801313e-05
-3.81480980263798e-05
-2.27973024267781e-05
-5.38442300570166e-05
-2.29034869553588e-05
-2.53663795827638e-05
-2.81725202932034e-05
-4.36547671233619e-05
-4.06414890837252e-05
-3.43145940367904e-05
-2.13588564469682e-05
-1.24209239581423e-05
-5.73347490931428e-05
-8.25928450715581e-06
5.35562962188054e-07
-3.08548143127795e-05
-5.11291548575101e-05
-4.06692217590525e-07
-4.52447603111461e-05
-5.0290046612575e-05
1.36808690447093e-07
-4.01653829945481e-05
-3.70320740004789e-05
-2.40291361724833e-05
-4.94137253589742e-05
-5.36270188295699e-05
1.09305137901919e-05
-4.21890598950785e-05
-5.04507131620404e-05
-3.30566347939732e-05
-1.8530668755404e-05
-2.77961725697865e-06
-1.85629844193115e-05
-1.67679190424634e-05
-3.65147399722218e-05
-6.01878053481587e-06
-1.43925498020886e-05
-3.64904222940986e-05
-6.2850789812198e-06
-1.34862433531402e-05
-2.686201468935e-05
-4.25521468969191e-05
-2.32406087206472e-05
-1.85610551028342e-05
-5.97782836362831e-05
-1.82786050139301e-05
-2.18568404419516e-05
-2.64019095774034e-05
-2.04917479237298e-05
-4.00545108691596e-05
-3.72595655506628e-05
-4.75881864591545e-05
-2.41900373836419e-05
-5.81367887945137e-05
-3.57889287006701e-05
-2.63361590997298e-05
-1.24173490107321e-05
-4.4262662556458e-05
-3.90633818574378e-05
-2.95409339388644e-05
-3.80772016090329e-05
-1.53222619083325e-05
-2.44549534454441e-05
-2.2564432414545e-05
-5.66158705320342e-05
-1.46873071824635e-05
-2.88638783570235e-05
-3.44397425332452e-05
-3.00563322685155e-05
-3.37469640508119e-05
-2.21224384579746e-05
-2.01592751151038e-05
-4.27345269884648e-05
-9.97422382870067e-06
-5.63208006379282e-06
-4.61160533187436e-05
-4.50037126821359e-05
-1.59658115601678e-06
-4.08093361500304e-05
-3.20581230283598e-05
-2.63512564381096e-06
-3.34764874858083e-05
-2.0173279507441e-05
-2.18015539716532e-05
-3.25971708649538e-05
-2.63123538639966e-05
-1.11537065113654e-05
-2.37249067590878e-05
-4.1172236764533e-05
-2.71388496688994e-05
-3.18940218643503e-05
-4.73768834316754e-05
-4.34367630476338e-05
-2.1734421803664e-05
-5.75601179644662e-05
-8.16447562580459e-06
-5.39158926797128e-05
-5.22733531735079e-06
-1.2040730605228e-05
1.48002361913439e-06
-1.66838851739237e-05
-4.68418756887521e-05
-2.89638276966366e-05
-2.59672365282601e-05
-4.1003884405912e-05
-4.69820924036515e-05
-4.81135793986602e-05
-4.12491040479737e-05
-4.58401050863238e-05
-3.249884594272e-05
-2.52536564276055e-05
-2.14587332787955e-05
-3.65816197151511e-05
-9.89757709354917e-06
-1.88880249834471e-05
-3.444694537674e-05
-3.30152611467118e-05
-3.88371858067676e-05
-2.86148618221279e-06
-2.80631955894256e-05
-2.57299235968347e-05
-3.85535187292236e-05
-4.43702626956857e-05
-2.39061771701619e-05
-2.16808943538127e-05
-1.93623434410441e-05
-2.21934011914398e-05
-3.26074730034913e-05
-4.12458110137261e-05
-1.78867179061395e-06
7.73190333065962e-06
-1.88725991476517e-05
-6.31598951016222e-06
-4.52298831815358e-05
-2.34717679975219e-05
-3.6648023718494e-05
-7.98251544171839e-06
-6.34079944680936e-06
-3.52332900975831e-05
-1.03070053046123e-05
-5.42570035746569e-05
-2.50606007736396e-05
-1.76735859339781e-05
-3.33143707788009e-05
-3.57795497204568e-05
-5.14594202789126e-05
-2.92368682775296e-05
-3.3243552932969e-05
-4.65555514261058e-05
-5.62177878808086e-06
-1.95423290101967e-05
-2.43956588065405e-05
-4.49055897489922e-05
-4.32296288838099e-06
-3.2655711092028e-05
-4.79769336633927e-05
-2.36412811945415e-05
-3.6979336813414e-05
-3.24993886348291e-05
-4.06031866702151e-05
-3.04330327875076e-05
-3.49728580926905e-05
-3.58592009434302e-05
-4.73066909200158e-05
-3.86233082408e-05
-7.95501111411333e-05
-3.09442210485119e-05
-4.40326334368651e-05
-3.16810387983824e-05
-1.80925631290886e-05
-3.87214344725453e-05
-6.53334034814375e-05
-3.69775695284311e-05
-4.00338567553064e-05
-3.3885175409403e-05
-3.53130324662888e-05
-4.81671248406256e-06
-3.74239299139208e-05
-1.06054676024807e-05
-4.48253877910381e-05
-3.52412114434127e-05
-3.20118370099273e-05
-1.87285782421676e-05
-2.88419880376984e-05
-6.02140869672371e-05
-6.43453747804045e-05
-4.31168364582339e-05
-5.45394897769194e-05
-2.21992071289979e-05
-5.92486985134494e-05
-3.12892334016631e-05
-1.625591823335e-05
-5.34386051221824e-05
3.47722606210283e-06
-2.70572695999868e-05
-2.98458195911597e-05
-1.48350347493401e-05
-5.48718617619507e-05
-4.16313625064209e-05
-1.39424066020747e-05
-2.34740759310645e-05
-4.33789431696259e-05
-2.43637116138418e-05
-2.92239778222056e-05
-3.24538579453837e-06
-2.06650087130853e-05
-3.29624272010429e-05
-8.03863597258802e-06
-9.09756421706892e-06
-1.01631219832411e-05
-3.04629857691471e-05
-1.66580773578808e-05
-3.16061700902696e-05
-1.43230282877462e-05
-2.23566396758293e-05
-1.51242315635613e-05
-1.02823715681417e-05
-2.05355946977857e-05
-1.13974731193772e-05
-2.83687299337656e-05
-6.45020501029345e-06
-4.62672955834054e-05
-3.0406412631026e-05
-3.18553272356309e-05
-8.72888574861528e-06
-7.20473349025917e-07
-9.58229396492254e-06
-3.43532167631719e-05
-2.47517696573977e-05
-1.83766242072727e-06
-2.59470663812106e-05
-6.94061883415016e-05
-3.6027797527325e-05
-3.15045891836183e-05
-1.10127270668287e-05
5.78243484836457e-06
-3.2554328689884e-05
-2.4875817441599e-05
-1.49437898415882e-05
-4.68974028023623e-05
-2.98656597233193e-05
-4.52429389646095e-05
-3.23996656295113e-05
-5.10722164099724e-05
-4.61961446247415e-05
-4.64977449799955e-05
-8.24791028087776e-06
-3.21274196894623e-05
-5.10860375370259e-05
-3.84909083380267e-05
-2.32168148624135e-05
-1.4866407367502e-05
-3.84899647575615e-05
-2.60980863945081e-05
-4.39987554286202e-05
-3.61995194060511e-05
-2.2885616387091e-05
-3.73114836541616e-05
-2.93201241698718e-05
-3.04383204840116e-05
-2.38254443290305e-05
-2.18867193389356e-05
-2.61609186833937e-05
-1.93004642484563e-05
-3.41882454849528e-05
-4.0198711824974e-05
-3.41562759171551e-05
-5.66823982108828e-05
-3.08707267201026e-06
-4.10614862151199e-05
1.93038583495487e-06
-3.37789477217392e-05
-3.74670666706136e-05
-1.23394110503855e-05
-1.85090862580833e-05
-4.95267757708294e-05
-4.02640743551179e-05
-2.90656580816557e-05
-4.11839258639096e-05
-5.07411337198859e-05
-4.30032296384185e-05
-2.38719878499447e-05
-4.83696897008429e-05
-4.09034039498583e-05
-3.11878885147385e-06
-4.88385544269478e-05
-1.69378613008663e-05
-5.57292570798938e-05
6.1485051784931e-06
-6.80894453703391e-06
-3.26503592787056e-05
-4.05436839354677e-05
-3.27685591180384e-05
-2.40982131547162e-05
-2.69598663806235e-05
-2.62911413844107e-05
-4.89567053721767e-05
-2.19288141608496e-05
-2.72994541730922e-05
-4.30533476775031e-05
-6.24457802317034e-05
-3.3738216611624e-05
-2.16614983565288e-05
-2.22504117661538e-05
-3.43299572152582e-05
-5.91565444186883e-05
-4.14629756162588e-05
-1.74233083868472e-05
-1.15398232875848e-05
-3.46839384916137e-05
-5.6435224246835e-05
-3.72686729867981e-05
-3.82172135033769e-05
-1.87702768725426e-05
3.40910346170336e-06
-4.92880180932457e-05
-1.38996987938327e-05
-8.82434217759186e-06
-2.33263556426342e-05
-3.64932836798042e-05
-2.98395582088344e-05
-2.07955383168248e-05
-1.5121861129853e-05
7.06516135992378e-07
-4.49743563278844e-06
-3.1539183977626e-05
-4.92108373058095e-05
-4.15399013427479e-05
-4.53308735529671e-05
-3.22316396743398e-05
-2.61568612336414e-05
-3.66665236667729e-05
-4.90984166161498e-05
-3.6738025737484e-05
-1.71801641010611e-05
-3.71030612013494e-05
-2.63074519124523e-05
-3.57312154837953e-05
-3.43255036439827e-05
-4.79465574304594e-05
-4.1641541882425e-05
-4.31562608701984e-05
-6.4609904539887e-06
8.953586612497e-06
-6.08317092460382e-05
9.56714559795697e-06
-2.54096211139696e-05
-3.66755517705324e-05
9.49532837880301e-07
-5.53293943663889e-05
5.54261563290535e-06
-3.12130821156343e-05
-4.34649832128835e-05
-3.762330150877e-05
3.80775438476783e-06
7.40030591310791e-06
-5.1353883522501e-05
-5.77446861562695e-05
-4.94973469847892e-05
-4.61540423608274e-05
-6.37654416376262e-05
-3.17403829335402e-05
-1.15959420313186e-05
-3.48723163697353e-05
-2.18512727210112e-05
-1.29511513211033e-05
-5.32537711320109e-05
6.16836234629921e-06
-3.55211411587034e-05
-2.81219685818253e-05
-1.47457938156141e-05
-6.59425483794109e-06
-3.13588359085668e-05
-3.97225431893489e-05
-3.33041691388326e-05
-6.73926754373977e-06
-4.55900110989132e-05
-2.09481211260247e-05
-4.32875396123804e-05
-6.01204622608257e-05
-1.50721536322691e-05
-3.55909614245171e-05
-2.43849777438802e-05
-3.83484391497259e-05
-5.94727836309925e-05
-3.73862864840561e-05
-5.16682757150664e-05
-1.01346858981218e-05
-2.48974718697455e-05
-1.87257029744891e-05
-1.87206580512684e-05
-4.91246285501485e-06
3.74919856079312e-06
-3.76666110813196e-05
-1.83646761835364e-05
-2.81308762228815e-05
-3.21598354831933e-05
-1.13645680105884e-05
-2.2396085349057e-05
-4.1417499465191e-05
-2.40048199558094e-05
-2.25025661823341e-05
-4.34295401192682e-05
-5.05378513995559e-06
-2.1130323377119e-05
-6.24067101379354e-05
-1.67129038615658e-05
-3.63118267406744e-05
-3.27553614825823e-05
8.5663273548176e-09
-2.87578514620492e-06
-2.24632895697298e-05
-1.19169463992688e-05
-2.19560663731946e-05
-1.89110801606693e-05
-3.75227971008262e-05
-4.53798952288166e-05
-5.43140678114866e-05
-1.76394160078313e-05
-2.19728889375303e-05
-3.00185566777642e-05
-1.33778358118492e-05
-2.0146806863765e-05
-2.71344879453503e-05
-5.00321876046786e-05
-2.77857809359598e-05
-2.7479154764042e-05
-4.48683554648602e-05
-3.30227361875068e-05
-4.03147907930164e-05
-4.10798313768159e-05
-2.21347799645934e-05
-1.08842615217152e-05
-9.48961743203408e-06
-5.2662373286918e-05
-8.06031754310629e-06
-1.58465191758449e-05
-3.25521997083498e-05
-2.09534515182874e-05
-3.44502448706982e-05
-5.1259123833739e-05
-5.41938129249559e-05
-8.4273417606169e-06
-2.69300873510448e-05
-1.60522022300215e-05
1.4108622413913e-06
-1.38836349177765e-05
-4.62393842613485e-05
-2.98805018211733e-05
-1.65800285404631e-05
-4.41015146301633e-05
-3.27791831260408e-05
-4.6260816891147e-05
-2.53027481999275e-05
-3.14283799907014e-05
-4.25684790864421e-05
-7.56896534423906e-06
-2.51284524423084e-05
-6.03400788969497e-05
-4.26769455195661e-05
-2.71402381427438e-05
-2.92552114000132e-05
-1.47915072951407e-05
-1.21539867353377e-05
-3.99226795811401e-05
-4.11770060864775e-05
-1.82192137515823e-05
-2.86163097676949e-05
3.45216871090701e-06
-1.63089349503021e-05
-6.93347278166412e-06
-3.0113767673458e-05
-2.56397963801209e-05
-4.74381759081718e-05
-3.11102552090916e-05
-1.58882524781813e-06
-3.35110868888944e-05
-3.71284435352341e-05
-2.87406177662874e-05
-1.59863296313433e-05
-9.62057294667448e-06
-3.87678287808745e-05
-5.62990430850192e-05
-3.54527633483241e-05
-1.03604967370099e-05
-2.82924519890607e-05
-4.11776067692293e-05
-2.6607045142437e-05
-1.9222954986753e-05
1.3062217090942e-05
-6.96837511138279e-05
-4.54408921340906e-05
-6.26365378256659e-05
-1.91108318959342e-05
-3.56043665109444e-06
-5.56306908218445e-06
-2.64956792188382e-05
-1.52571572673048e-05
-1.59342259226853e-05
-2.43624878489699e-05
-1.80188132932151e-05
-4.5911375810383e-05
-1.70441951648014e-05
-1.69742962628486e-05
3.12067219156148e-06
-3.05590558772775e-05
1.05373097430106e-06
-3.65459543510098e-05
-1.37378650401712e-05
-3.29669730258718e-05
-2.99746363469909e-05
-1.59384024689679e-05
1.43491737327802e-05
-4.44303944701409e-05
-3.9133165507212e-05
2.79944221966405e-06
-1.66081105004854e-05
-4.01446819981032e-06
-3.14871302879186e-05
-4.06040590135829e-05
-3.65008552706074e-05
-2.72687236436625e-05
-8.02477237941491e-06
-3.68601267394003e-05
-1.77742991127482e-05
-3.79312795769497e-05
-7.82083346771114e-06
-2.93411097897225e-05
-5.96610553756272e-05
-2.40853203297367e-05
-3.82484083174012e-05
-1.4661832946711e-05
-4.3635529886281e-05
-3.3045192109051e-05
-4.45368313550899e-05
-4.5878175966945e-05
-2.86733351561146e-05
-5.31626150387427e-05
2.77538128177215e-06
-1.31325500246642e-05
-3.92587483148549e-05
-4.42425687386512e-05
-5.26326625695173e-06
-1.97776851720054e-05
-4.1680274493968e-05
-1.0909154163576e-05
-2.61513840836332e-05
-3.38133424569577e-05
-1.4122434882328e-05
-4.46265678092547e-05
-2.66893117050543e-05
-1.70837171843941e-05
-2.10522855814006e-05
-4.47679174170293e-05
-2.93020303664687e-05
-2.64121493218674e-05
-3.01087901090503e-05
-5.54161535355903e-05
3.59851767985538e-07
-3.26726227354776e-05
-2.76132990713685e-05
-5.67417918142924e-05
4.55625806351467e-06
-1.66990391828568e-05
-1.96097582557813e-05
-1.23468329920247e-05
-1.7182217572682e-05
-2.34318077629106e-05
-1.26663002471209e-05
-2.31873746941033e-05
-3.6568122885296e-05
-4.04241743053316e-05
-4.65566006443687e-05
-1.8124016825465e-05
-5.40422842992169e-06
-1.84216793151808e-05
-1.73717411737121e-05
-1.67870143296882e-05
-4.51231147072386e-05
-5.89359449867007e-06
-2.67064891342652e-05
8.30046202307261e-06
-3.64026207173089e-05
-5.99165621124776e-05
-2.0244391170721e-05
-4.35166429700729e-05
-1.99054163840452e-05
-5.25940441000511e-05
-2.19793714236596e-05
-4.97163246074432e-05
-3.23461172421054e-05
1.11189555092946e-05
-5.47941446970498e-05
-1.07708849709754e-05
-2.09041300154976e-05
-3.51126023440836e-05
-3.94839745113974e-05
-3.97611874444848e-05
-8.91664043857253e-06
-2.28515145559768e-05
-2.62850531701716e-05
-2.60234346855721e-05
-3.2405293578439e-05
-3.04726325847582e-05
-3.71376249665435e-05
-2.72203506636156e-05
-2.09014556863999e-05
4.21916509159425e-06
-3.12103471333588e-05
-3.233177310576e-05
-1.13338654964818e-05
-2.24558325986811e-05
-4.73318604753427e-05
-3.23817141893867e-05
-1.9793841924918e-05
-2.54579393921836e-05
-4.06281546850879e-05
-5.32237453827548e-05
-2.84730859275329e-05
-8.47418511351929e-06
-3.78108510537785e-05
-6.85379609657679e-06
-4.46295768221504e-05
-1.92083331372349e-06
-2.34188032473711e-05
-2.56749158380344e-05
-4.74521196558972e-05
-3.89295506000783e-05
-1.93395817841768e-05
-2.30402754378617e-05
-2.13669673216886e-05
-2.83608840429205e-05
-4.53536207883464e-05
-5.49111290622179e-05
-5.04530704901628e-05
-4.78956215658368e-05
-2.0030020580007e-05
-2.36145670149935e-05
-3.16368457866159e-05
-5.20635461532192e-05
-1.57259899098022e-05
3.01240129783702e-06
-2.80530970486739e-05
-4.64828902697499e-05
5.17899729961425e-07
-2.56815537847075e-05
1.07060878536644e-05
-2.31559485133417e-05
-2.25855625593165e-05
-2.00302788271739e-06
-6.20325682340634e-06
-3.29521217612298e-05
-1.42266548930173e-05
-3.19547575479117e-05
-9.4855587529008e-06
-4.05948363764705e-05
-3.32208420135743e-05
-1.60799257002024e-06
-3.75973506967101e-05
-3.90182446606729e-05
-4.55522933478768e-05
-1.32901460884929e-05
-1.85139383377034e-05
-1.35796005786105e-05
-4.0556609436166e-05
-1.44964780632365e-05
-3.14226194868053e-05
-1.1268614563232e-05
-3.11021847191718e-05
-4.50875490767049e-05
-3.77961442604354e-05
-3.02852093029093e-05
-1.30558801869867e-05
-2.46185592701092e-05
-3.73881463597695e-05
-2.87618536564693e-05
-1.32010647021192e-05
-3.6930816467898e-05
-1.7920905878227e-05
-4.15893203424852e-05
-4.55564943592946e-05
-2.01859639346933e-05
-7.53078430075446e-06
-1.97581717231179e-05
-3.51467034996354e-05
1.50036807011152e-06
-2.53958742923158e-05
-1.17850796888703e-05
-6.22895631421672e-05
-3.73235380740993e-05
-6.95028487197297e-05
-5.16248593365293e-05
-1.8379838581457e-05
-3.06404489792749e-05
-3.66493699765782e-05
-5.65061347592412e-05
-3.41586574742692e-05
-1.65371149296747e-05
-1.1203785923178e-05
-3.98084717614384e-05
-3.2268124307282e-05
-6.27495340083599e-05
-3.00049590903282e-05
2.81364963241596e-06
-1.55612600752668e-05
-3.8128749921645e-05
-4.41065632433968e-05
-5.95557087781853e-05
-2.5006328341545e-05
-1.45547742581899e-05
-1.83709211128381e-05
-3.40144721692551e-05
-4.02630295792862e-05
-1.46507408902389e-05
-1.13106266704542e-05
-2.59036315619534e-05
-3.4121169568826e-05
-5.66587849763007e-05
-5.94553028059462e-05
-4.18441911806753e-05
-2.77953996630762e-05
-2.61675808016768e-05
-6.62866019188943e-05
-3.04456695263007e-05
-2.69073029381875e-05
-1.34688193804842e-05
-3.12787053438944e-05
-2.59905111634279e-05
-3.74684915932632e-05
-3.21037489182132e-05
-3.99373645482442e-05
-4.24948109640177e-05
-2.99619290353006e-05
-1.76729867206362e-05
-2.2721636923125e-05
-2.06128949775727e-05
-5.14015428940525e-06
-4.56673674921628e-05
-3.37763442888472e-05
-3.88155331939589e-05
-2.68672687090933e-05
-2.36291253786518e-05
-1.91847947575848e-05
-2.45260129045865e-05
-2.75981383835819e-05
-3.52627593394922e-05
-2.0716342742368e-05
-3.41660676564797e-06
-4.20217011096279e-05
-1.57135127313817e-05
-2.63165258214892e-05
-4.41091456876156e-05
-3.75912311157539e-05
-3.34405833435765e-05
-4.39406308377039e-05
-2.80669874473538e-05
-3.03761454085802e-05
-2.13480216445353e-05
-2.60437712830768e-05
-3.40507177161962e-05
-2.47116777081116e-05
-1.93825490578533e-06
-4.01556697486598e-05
-3.0385627272808e-05
-1.98226676999076e-05
-3.02190105167617e-06
-1.54470296414293e-05
-1.4180433646245e-05
-3.82726795475568e-05
-1.36551626368085e-05
-3.68379319158679e-05
-3.14139966679718e-05
-2.2447816924219e-05
-3.74938827625633e-05
-3.13724765558587e-05
-1.38517163250202e-05
-1.22020016240754e-05
-3.46789967435793e-05
8.36218959491826e-06
-3.63948357565751e-05
-2.11732087498292e-05
-2.2179513650455e-05
-1.76896535295012e-05
-5.00195176739442e-05
-1.19637428887675e-05
-2.67647945311515e-05
-4.89414155150043e-05
-1.80228373385373e-05
-3.70246754730863e-05
-2.65737643659154e-05
-4.3607742848129e-05
-3.24820813229376e-05
-5.72891738145855e-05
-2.61064249855858e-05
4.38909385188879e-06
-4.41596018006934e-05
-4.53079693057729e-05
-3.03494602910443e-05
-1.31501248906249e-05
-8.49399500630747e-06
-4.4914265451279e-05
-2.59049123108839e-05
-1.60704435488581e-05
-3.2998113147882e-05
-1.14841107920216e-05
-2.00083289721319e-05
-1.10154771231452e-05
-4.75827755299609e-05
-3.29295057831643e-05
-5.00698443926612e-05
-1.83875840169874e-05
-3.81423832372911e-05
-4.73393496703708e-05
-3.92580278257504e-05
-4.88372886659261e-05
-3.21007740605329e-05
-3.16300488821495e-05
-3.52171272326882e-05
-4.27153955517761e-05
-4.47194466073635e-05
-2.69109031354123e-05
-4.95344027896962e-05
-1.23721445940242e-05
-2.55663947322912e-05
-3.24083760234492e-05
-2.97343880895534e-05
-3.14017046010316e-05
-3.22487491464307e-05
-3.81481145734474e-05
-5.32667721701758e-05
-1.36300782550151e-05
-1.75504398869932e-05
-9.81850681036872e-06
-1.67571293934671e-05
-2.26015584142604e-06
-5.42862995842462e-05
-3.63978381571523e-05
-4.4326997187343e-05
-4.85182172883919e-06
-2.34320877306483e-05
-2.88753400470273e-05
-4.81142077270989e-05
-1.56286740901005e-05
-5.81053025889012e-05
-2.04530293802947e-05
-9.65233375896088e-06
-4.01669209533132e-05
-8.46731323108947e-06
-4.33123490576913e-05
-2.56649101277271e-05
-5.62165254808363e-05
-1.97593534203021e-05
-3.57797403957738e-05
-4.71466145391961e-05
-2.06813028414037e-05
-1.34862073448236e-05
-6.92551436267434e-05
-4.14921459950724e-05
-2.35425824208459e-05
-4.83252516126286e-05
-1.20787814447645e-05
-5.80084181935478e-05
-1.97049043202615e-05
-5.11217001152065e-05
-5.24089889855393e-06
-4.03991243589064e-05
-2.56242766997492e-05
-2.88468420202024e-05
-2.40473615893581e-05
-1.81388394186087e-05
2.02497427970972e-06
-1.26720751450185e-06
-2.96048464311779e-05
-2.61043065520903e-05
-1.9953815826697e-05
-5.33227716227454e-05
-1.33658737307405e-05
-2.29082778543506e-05
-3.23680129362082e-05
-3.31495571113121e-05
-2.24537390446597e-05
-2.59364523576014e-06
-3.31214393299291e-05
-2.13052199702322e-05
-3.57719909373736e-05
-3.31949734506659e-05
-2.19641842612944e-05
-1.59728626620786e-05
-2.1251313337523e-05
-1.80327527904707e-05
-2.33623758493509e-05
-1.6584236601001e-05
1.6946517002708e-05
-5.24160399115857e-05
-4.06801492375258e-05
-2.09804916962857e-05
-5.71447457065593e-05
-1.94299145172745e-05
-3.91469596383387e-05
-4.29137581664914e-05
-1.18191497608316e-05
-5.86617438911394e-05
-2.39064491535002e-05
-3.42410534209587e-05
-3.07303947491511e-05
-3.09881066516373e-05
-2.47940774868221e-05
-3.04021158776475e-05
-3.60240499691386e-05
-2.93789490592165e-05
-2.98494167761428e-05
1.12821432365749e-05
8.52960830937907e-06
-3.73754450778171e-06
-1.37018455111102e-05
-9.73492257755702e-06
-3.97300556359469e-05
-2.4554901511782e-05
-3.14350083667413e-05
1.2558226038507e-05
-3.28513155934323e-05
-1.1315626373555e-05
-1.78124626837079e-05
-8.32287693022461e-05
-2.50548265170974e-05
-3.82864517737108e-05
-5.30614675887315e-05
-1.55966706367295e-05
-2.01649241085467e-05
-3.8076598470671e-05
-4.95560436836056e-06
-1.9905158152698e-06
-2.80654225630005e-05
-4.26513132350763e-05
-2.68012038955629e-05
-3.12288257139124e-05
-1.48172518429222e-05
-3.30871197969924e-05
-2.55361490367482e-05
-2.5531323208911e-05
-4.61706122907883e-05
-2.58638549060265e-05
-2.91187153044516e-05
-4.38814243528441e-05
-3.93906356100172e-05
-2.21085633582474e-05
-4.3304599492901e-05
-2.85487121686833e-05
-1.75810086459241e-05
-2.36359374635458e-05
-1.66743022554862e-05
-1.43811153191455e-05
-8.36555875747841e-06
-4.04653711921337e-05
-1.20440055486105e-05
-8.0825611144766e-06
-7.75761635681693e-06
-5.2351035581368e-05
-1.5551151038843e-05
-1.27231047658588e-05
-8.00534432987219e-05
-3.39124220857341e-06
-3.52708645145604e-05
-2.96112594477267e-05
-1.41022041775146e-05
-6.32795674861768e-05
-2.23410145737287e-05
-2.58156361259434e-05
-1.88571630063053e-05
-2.10610152359004e-05
-2.48901223885931e-05
-2.95445980929186e-05
-2.50188217601035e-05
-3.83652675456537e-05
-6.04251629203853e-05
-3.45881252294948e-05
-3.73238205007599e-05
-8.13126987181873e-06
-3.74723390086769e-05
-4.12346217088413e-05
-3.6123197878718e-05
-2.07311623730647e-05
-2.41371929473784e-05
-3.15224903738435e-05
-4.1695857524059e-05
-4.13012662675521e-05
-1.65617388972669e-05
-9.03978394584591e-06
-1.33797295492168e-05
-6.07756300361426e-06
-2.44792761458934e-05
-4.98020080799436e-05
-2.55517315926456e-05
-4.40913781966683e-05
-4.06930200013772e-05
-2.28617216654713e-05
-4.58340227240249e-05
1.75457026210569e-06
-5.13806165871377e-05
-1.51943631406721e-05
-3.07196204824971e-05
-3.19726696602013e-05
1.16300465759898e-05
-1.95587917497317e-05
-2.77889107233224e-05
-3.94251101001838e-05
-1.46948442486839e-05
-1.33564508959703e-05
-1.82744505026063e-05
-3.9310831424744e-05
1.09364564580222e-05
-3.70115014906089e-05
-3.5603671077451e-05
-9.67488080315086e-06
-5.57880675682022e-05
-2.84877779765707e-05
-2.02191539704491e-05
-2.29814366314053e-05
-5.53004243466374e-05
-1.91214114507295e-05
-2.42314783265777e-05
-4.69165016065178e-05
-2.13931529996706e-05
-2.67051154192799e-05
-2.55825857568948e-06
-5.61014936140006e-05
-3.80132329255248e-05
-4.25200470100308e-05
-4.45679726308996e-05
-5.89870403803615e-06
-3.28739955139923e-05
-3.40794029015018e-05
-1.71483122918034e-05
-4.46734386312954e-05
-1.48939667602142e-05
-3.41531946492488e-05
-3.2311089566309e-05
-1.35185680602972e-05
-1.35541870536235e-05
-3.81440495368473e-05
-2.59418649435334e-05
-2.15250639265299e-05
-3.98400907324117e-05
-3.26424746483583e-05
-5.54425417435711e-05
-3.43902445759607e-05
-2.7167591116144e-05
-3.18236389827815e-05
-2.38314392254093e-05
-2.93364204338195e-05
-3.76224428012489e-05
-1.78253465368425e-05
-2.50036811242057e-05
2.41887455892684e-05
-2.76307466570096e-05
-4.03482953841479e-05
-1.8461325196104e-07
-1.70193122183161e-05
-2.30596906212208e-05
5.81913396897912e-06
-4.76951702781119e-05
-3.12003959122922e-05
-2.9304035021736e-05
-5.21759633047186e-05
-1.23959076188976e-05
-3.39180780865467e-05
-4.21999100881506e-05
-5.52129815338861e-05
-4.59896310083098e-05
-1.84691733032576e-05
-3.37523740113642e-05
-4.43548255396702e-05
-3.4745638495777e-05
-6.19142644173907e-05
-3.9972048856336e-05
-3.31682709660574e-05
-7.34817735207015e-06
-2.77619378001699e-05
-3.50270394232409e-05
-3.78405213481392e-05
-2.47435256137235e-05
-3.86903415517233e-05
-1.09786314194944e-05
-2.79498523163277e-05
-6.22762777155122e-06
-1.4811654041766e-05
-5.21003993629687e-05
-7.64127187664188e-06
-3.12062231490697e-05
-2.12319383444793e-05
-7.06036244777022e-05
-2.11023225278636e-05
-2.030551293037e-05
-2.43980519464836e-05
-4.68008323190396e-05
-1.69054902535388e-05
-9.16260850378314e-06
-3.55294969582741e-05
-4.860286213468e-05
-4.87981581173029e-05
-1.24653762691846e-06
-7.80354511620783e-06
-1.58940119275784e-05
-1.78624852486588e-05
-1.79069054875725e-05
-1.04367858499667e-05
-2.37011197686325e-05
6.26773580958267e-06
-3.23928799260369e-05
-1.84047984783532e-05
-4.75367943156728e-05
-2.55473571628721e-05
-5.41569650780771e-05
-3.83087159937869e-06
7.18404363039517e-06
-4.53589711631638e-05
-4.0383479511318e-05
-5.07783747668318e-05
3.36766486566191e-07
-4.28094909240018e-05
-2.9815029022998e-05
-1.39620486015275e-05
-2.95209017060551e-05
1.05956403604711e-05
-1.16088827972821e-05
-1.66675755750231e-05
-3.08408655108893e-05
-3.99280973186068e-06
-4.34657563948332e-05
-5.05297913370497e-05
-4.21415863365933e-05
-6.8998398645231e-06
-4.70951036903834e-05
-4.09415058621715e-05
-3.35710730697151e-05
-1.72946141485463e-05
-2.22466604175974e-05
-1.76090431575597e-05
-1.71287317453796e-05
-4.12612679649728e-05
-1.6117051383574e-05
-2.6336855610315e-05
-1.37115530866115e-05
7.84482190556395e-07
-3.01359723198563e-05
-8.03647468698656e-06
-3.26711390316003e-05
-3.25403031962106e-05
-3.32272789557626e-05
-2.17853595532083e-05
-2.85501356638386e-05
-2.64877488629535e-06
-2.07822066043408e-05
-4.14981959928165e-05
-1.88769334985424e-05
-5.40853225199159e-05
-3.80962270055654e-05
-2.37716355250857e-05
-3.95508499463403e-05
-3.28660382993689e-05
-5.10630992038993e-05
-2.92756154748908e-05
-2.18788710403348e-05
-4.89783427341307e-05
-6.53374908338138e-05
-3.16504206814748e-05
-4.01587964728677e-05
-3.44110884637427e-05
-4.60225601888951e-06
-1.13780854283407e-05
-2.07228204726562e-05
-5.70833939703082e-05
-2.17322426896396e-05
-5.08826965554886e-05
-4.64947637342436e-05
-4.06247168232321e-05
-3.99755687098533e-05
-1.85230698325527e-05
-3.67821141484097e-05
-2.52727992478947e-05
-1.7182736256681e-05
-4.21500845652355e-05
-1.32698768588108e-05
-1.44747318085648e-06
-4.98718891635835e-06
2.04995828755341e-06
-7.10921071384261e-05
-1.13507550741088e-05
1.88848240317771e-05
-4.87606826060432e-06
-2.93299098471151e-05
-5.34030944019868e-05
-5.21733892626915e-05
-3.1088471052257e-05
-2.90845245143554e-05
-3.89336327492123e-05
-2.75951128048111e-05
-3.51485150574001e-06
-4.82276876971879e-05
-3.93912845126164e-05
-2.92634666977852e-05
-3.10165421970561e-05
1.42407523869632e-05
-3.44603680253372e-05
-4.21171529455755e-05
-1.53482482154523e-05
-3.55985287988224e-05
-2.27964166584816e-05
-1.0715937681795e-05
-1.12805777547951e-05
-5.23941655027412e-05
-1.83069617869672e-05
-3.78264974676623e-05
-3.65354738731045e-05
-2.74255502371498e-05
-5.98484094534159e-06
-2.19065444763555e-05
-3.65870282187225e-05
-3.29719334551222e-05
-7.68113569922722e-06
-2.90560873023277e-05
-3.29790810154523e-05
-8.43438919285267e-06
-2.51466809153454e-05
-2.06914280922052e-05
-5.23739614888791e-05
-1.92935878228863e-05
-1.02719122379807e-05
-6.30415371670586e-06
-4.66298399733137e-05
-2.98255937499513e-05
-1.84720228357219e-05
-3.43182340132273e-05
-2.95147900981655e-05
-2.57369383176228e-05
-4.2930927586439e-05
-3.87388442917521e-05
-3.08697549281448e-05
-2.32764518005881e-05
-1.82285775930351e-05
-4.13357831318517e-05
-1.11693817548258e-05
-1.83440633495972e-05
-5.6589460012695e-05
-2.03426301464633e-05
-1.69459068931222e-05
-1.27937429796235e-05
-1.84899173225888e-05
4.03883063402345e-06
-5.22191073142547e-05
-6.16789991264895e-07
-4.61003795851415e-05
-1.63931036982563e-05
-1.57817947267535e-05
-4.75442680374123e-05
-4.49186907210517e-06
-3.54849892141605e-05
-7.19029960024229e-06
-2.55688668701909e-05
-4.26480384599229e-05
-4.62937369246153e-05
-3.32234660390826e-05
-5.91142027842668e-05
-4.17085817538923e-05
-3.11508057798375e-05
-5.46208791466069e-05
-2.81652628683117e-05
-4.91889314607758e-05
-4.02866766087554e-05
-5.05014089311423e-05
-2.5828250127747e-05
-2.80768618969892e-05
-1.36454169621796e-05
-2.64867043207401e-05
-1.11793112461809e-05
-3.88531081860139e-05
-4.85757053953516e-05
-1.30750735078691e-05
-9.26480320736691e-06
-2.12578361105524e-05
-2.35318581164498e-05
-3.76100921466625e-05
-9.11444841215761e-06
-4.50450157372563e-05
-2.18960099682506e-05
-1.25891265330355e-05
-1.71981545872573e-05
-2.68582374240739e-05
-1.73731350661747e-05
-2.81558676876999e-05
-4.78864088249548e-05
-3.16864532720811e-05
-2.73739216995058e-05
-3.52364883078702e-05
-3.43806479261328e-06
-2.80232630368129e-05
-9.10517873601008e-06
-2.568441743708e-05
-1.8088973951834e-05
-3.4358059210185e-05
-3.6593827035386e-05
-3.27202414267873e-05
-2.28020734353826e-05
-2.77531936410125e-05
-1.23345537353002e-05
-3.73101642529349e-05
-2.58716720942198e-05
-4.36467156904311e-05
1.31980117695524e-05
-4.57576003879855e-05
-4.24812886826519e-05
-1.54593721865073e-05
-4.66648890208409e-05
-7.17091344640919e-06
-2.45832695303237e-05
-1.56818781444006e-05
-7.59002295363142e-06
-2.16780975327492e-05
3.31663205169276e-06
6.76742927234403e-06
-1.78989352169086e-05
-3.27147058667905e-05
-2.12459588802091e-05
-3.54742017416846e-05
-8.75008018294176e-06
-3.25492023288485e-05
-5.71472841174278e-05
-5.45856936308291e-05
4.46623906309431e-06
-3.30452665522916e-05
6.22410113850643e-06
-1.07523431752952e-05
-4.03307696795202e-05
-1.60980737881579e-05
-1.59104543656175e-05
-1.10971477373287e-05
-3.79495212059846e-05
-3.26132145435319e-05
-7.3949328812317e-06
-3.91096306972986e-05
-5.5834959702076e-05
-4.23188053869657e-05
-3.19619580559368e-07
-3.65393111810483e-05
-1.15946095491994e-05
-2.37630046343241e-05
-2.30505113290292e-05
-1.99570311079166e-05
-2.90586237801566e-05
-1.74263285077579e-05
-3.89134886089481e-05
-3.54514092398077e-05
-1.89525109662587e-05
-1.20083955720917e-05
-5.1812296715694e-05
-2.53564616273021e-05
-3.63306584703149e-05
-3.07399951479115e-05
-9.52764559039442e-06
-6.20020326341675e-05
1.08692599908353e-05
-3.48008483234431e-05
-3.36765135554047e-05
-4.20301435643255e-05
-1.3606409900803e-05
-5.77439669173578e-05
-4.14103418183573e-05
-3.69808413298361e-05
-9.33965435607845e-06
-4.38718741690091e-05
-3.6096426592861e-05
-3.37668824997742e-05
-2.68282315763771e-05
-3.93590806018231e-05
2.30922440081936e-06
-2.25022563675124e-05
-8.46674685985489e-06
6.41979962574788e-07
-4.36734765257959e-05
-4.35720804818146e-05
-1.73302518501079e-05
-2.02341456034017e-05
-1.28019871593644e-05
-2.64330265854821e-05
-4.23283938624734e-05
-6.68813222465053e-06
-2.86468113606045e-05
-3.31336860885394e-05
-2.53380609141525e-05
-3.88856823093185e-05
-2.51457997264329e-05
-3.16704820128006e-05
-4.04292852840863e-05
-7.1766969233009e-06
-1.17832789047054e-05
-2.39965335472181e-05
-1.80865960207424e-05
-2.38066041545212e-05
-7.5534460639003e-06
-5.30394849666916e-06
-3.62779565085598e-05
-4.0823747603631e-05
-3.75315449022138e-05
-5.86173742803497e-05
-4.73828399618168e-05
1.21508887940428e-08
-1.9970922308759e-05
-3.15900384070547e-05
-4.57218580239783e-05
-5.20451982149557e-05
-2.33436919347865e-06
-5.08989935685809e-05
-3.60569995709448e-05
-1.23909943561303e-05
-2.03212505381678e-05
-2.44301683946435e-05
-1.30971803149412e-05
-3.85737973936075e-05
-4.46644687817965e-06
-1.72873041306764e-05
-2.86433600225988e-05
-3.1334139982829e-05
-6.27949843256082e-05
1.18100595864263e-06
-1.57816922648387e-05
-1.63950676475463e-05
-3.25174977185956e-05
-2.14942408750077e-05
-1.31163474897463e-05
-3.32949656774725e-05
-2.52307952993639e-05
-8.26542459563425e-06
-2.94534082859593e-05
-1.16637499288211e-05
-2.00118009780067e-05
-4.61851196839822e-05
-4.57023971781084e-05
-1.35918130141964e-05
-1.5969331009179e-05
-5.6703917226013e-05
2.84977666562682e-05
-4.28703292137728e-05
-3.16041917532421e-05
-1.81130138522926e-05
-4.74933193568756e-05
-2.99762378705165e-05
-2.95680844213438e-05
-3.32821279485497e-05
-4.86616559100621e-05
-4.93157363745228e-05
-4.55800393775513e-05
-5.55320599712628e-05
-4.53145448912801e-05
-3.79113050520684e-05
-4.18232213816795e-05
-7.9135000299451e-05
-1.85738334484566e-05
-1.17767320173857e-05
-3.62383848496171e-05
-2.22687801033787e-05
-2.21828049924034e-05
-1.80743681869863e-05
-4.43139455000237e-05
-2.96133139350228e-05
-3.30527852679044e-05
-1.36744996997006e-05
-3.55533409576799e-05
-3.03934592200606e-05
-2.06611477442488e-05
-3.0517298861266e-05
-3.53561719038391e-05
-2.31843563258411e-05
-1.75178687149784e-05
-3.42196408923942e-05
-1.29783206829945e-05
-3.01983166251656e-05
2.38713837435232e-06
-1.06215390384752e-05
-2.41116728152193e-05
-3.57305730213678e-05
-7.26246245311176e-06
-2.83462330911259e-05
-6.2842292859034e-05
-2.67258583132842e-05
-3.81349260275632e-05
-4.26341884012841e-05
-2.90162165761367e-05
-1.13567509455994e-05
-6.89284474369698e-05
-4.59821275089722e-05
-3.1382080607996e-05
-6.10563007281734e-05
-2.88361928091885e-05
-1.21843491805485e-05
-1.72766723719025e-05
-2.89385494052101e-05
-3.21433425089941e-05
-2.55633009353312e-05
-1.05283417726546e-05
-2.9882106558399e-05
-3.24555139637232e-05
-5.37176599450301e-05
-2.20486311995831e-05
-2.25699235054979e-05
-3.49897609504302e-05
-2.30156723539818e-05
-4.39109211775391e-05
-3.01925415396983e-05
-2.53229854018672e-05
-3.58575407582924e-05
-1.82953198509236e-05
-5.90595107118243e-05
-5.45473322585611e-05
2.55876153776467e-06
-5.00922754338089e-05
-4.65702519625486e-05
-2.1383485369023e-05
-2.88157966074424e-05
-3.94460111723226e-05
-3.45974606817665e-05
-2.48817581008198e-05
-4.21146440120305e-05
-5.22697501586313e-05
-3.12513186644409e-05
-3.40572131656071e-05
-5.62848994065693e-05
-1.74257274476016e-05
-1.01466474990447e-05
-3.12424186528246e-05
-3.89350546241482e-05
-2.53226586284596e-05
1.9440716791022e-06
-4.45563786127095e-05
-2.28594127579879e-05
-3.89182462381728e-05
-3.45125042002584e-05
-2.59757261132228e-05
-3.79397074885129e-05
-4.15010788142872e-05
-4.17751872630032e-05
-2.77467466387931e-05
-1.22971431514061e-05
-1.65863348063172e-05
-7.76482205386693e-06
-2.9915387025248e-05
-1.53879325260311e-05
-5.98357030398197e-06
-2.11180395561217e-05
-8.35131709480975e-06
-3.19401569788889e-05
-3.27293239029736e-05
-1.17474843520777e-05
-1.83697668791042e-05
-4.09888696768866e-05
-1.23161997243624e-05
-3.27876794037091e-05
-5.31503804794652e-05
-2.42953874011826e-05
-5.31601009896838e-05
-1.92636958818311e-05
-2.50334023964059e-05
-3.20430959472294e-05
-1.37068359900948e-05
-1.626532372828e-05
-4.73466362561644e-05
-4.0387255665883e-05
-1.13869642608116e-05
-2.3334090145295e-05
-2.77653371383225e-05
-4.40340348379735e-05
-1.02961792567089e-05
-4.8756726650191e-05
-2.41469043531668e-05
-4.39839957688741e-05
-3.47956785244986e-05
-2.27220499479282e-05
-4.18533438848256e-05
-5.97545427139491e-05
-3.61212145266751e-05
-2.50317218185968e-05
-3.83247947063639e-05
-2.97108360328862e-05
-3.23227640367025e-05
-2.31415298153439e-05
-3.75467082697171e-05
-4.25341260594068e-05
-2.52627294312444e-05
-4.78244690913492e-05
-4.36668845735108e-05
-3.59853831536323e-05
-3.28576564986537e-05
-4.22274046943809e-06
-4.42251908684372e-05
-4.21277766282791e-05
-1.84108334625687e-05
-1.29275373637898e-05
-1.42959983606488e-05
-4.61795487999724e-05
-4.75115309586235e-07
-2.98636861045781e-05
-3.62281439535745e-05
-4.57452046012977e-05
-3.17093254912809e-05
-5.14220454595056e-05
-1.29667195853171e-05
-4.08709512683401e-05
-3.10277253487102e-05
-3.58372305244125e-05
-5.57080439235001e-05
-5.72639403990665e-06
-2.46823210714512e-05
-4.97496471707868e-06
-3.96903610184832e-05
-2.76653746334589e-05
-3.24348811241322e-05
-3.02267313700185e-05
-1.43121572364302e-05
-3.87725380312813e-05
-1.3827104543391e-05
-2.90886454247799e-05
-2.66669610940504e-05
-4.11372273463537e-05
-2.54855847833625e-05
-1.69184638118293e-05
-1.73971804276836e-06
-2.81697607730132e-05
3.62946190849908e-07
-3.3513189362713e-05
-1.70594377609947e-05
-2.88674447161488e-05
-5.4305176294299e-05
-4.39204724924185e-05
-4.26106403243423e-05
-3.63661785059907e-05
-4.06698737461304e-06
-3.89405643962546e-05
-4.75994915023229e-05
-5.49910646079129e-05
-2.4830981569873e-05
-4.46541863873857e-05
-2.7691760975161e-05
-2.18699576651759e-05
-3.49721671045746e-05
-3.49042335142789e-05
-3.53768896187903e-05
-1.48945664055411e-05
-2.28932517416265e-05
-5.90596565596298e-06
-3.0717413583365e-05
-8.30501609767191e-06
-2.85535632192543e-05
-3.69540230826734e-05
-3.05078267710898e-05
-2.03213709384054e-05
-1.71866576503029e-05
-1.47061743048151e-05
-3.0942297326449e-05
-2.65431558953948e-05
-4.28311037583283e-05
-2.67132125931097e-05
-4.39362122870272e-05
-1.91308312760273e-05
-2.61725411339132e-05
-1.55209270644145e-05
-9.9360972425454e-06
-1.98501727575933e-05
-2.40181900658172e-05
-1.80507260012987e-05
-4.27031910196497e-05
-3.52199146687723e-05
-1.04183149716911e-05
-2.21518910751091e-05
-2.86384842686881e-05
-5.72394392387732e-06
-4.40681998757302e-05
-5.05312240293321e-05
-4.48638074383918e-05
-5.53475484363599e-05
-2.08029535341317e-05
-3.26088185944844e-05
-3.68524818404061e-05
-4.73004584269233e-05
-4.20949237262351e-05
-1.5869746269743e-05
-3.62040801425966e-05
-1.56242467173809e-05
-2.02922238190884e-05
-2.34818739038416e-05
-4.02146539706184e-05
7.04555295299415e-06
-2.34088352579578e-05
-2.66659346154667e-05
-5.00047472967079e-05
-4.54347869304506e-05
-2.89077783776036e-05
-2.55984879049527e-05
-4.24295778184322e-05
-1.54260550566531e-05
-3.22436613508173e-05
-3.5903287218636e-05
-3.84664650318394e-05
-3.17108182325481e-05
-3.12282476297699e-05
-1.14096197749906e-05
1.47276650150655e-05
-1.32972773517104e-05
-1.3937366093997e-05
-2.16975600684591e-05
-1.80441521313111e-05
-3.91788501329854e-06
-2.0050575286032e-05
-1.96222318988963e-05
-4.56492338441164e-05
-2.36415987297054e-05
-1.86420095777249e-05
-2.40818985800262e-06
-1.00311907065937e-05
-7.6013797406105e-06
-3.60592330428244e-05
-8.05494626258466e-06
-2.0237243164914e-05
-4.46928881681123e-05
-6.51013144562794e-06
-3.52191936925788e-05
-4.96088471586979e-05
-4.20972419234841e-05
-5.8549013526387e-05
-1.44458301055143e-05
-4.29238563080151e-06
-1.93421516159848e-05
-2.32731649142696e-05
-5.52525748515657e-06
-4.61390870767789e-05
-9.45850383975285e-07
-2.39918311850512e-05
-1.05069603092114e-05
-3.25196141954761e-05
-1.20711099194087e-05
-4.71549744003848e-05
-3.56486820038508e-05
-4.63458656808021e-05
-3.59170598272562e-05
-2.30995352268474e-05
-3.57796977279033e-05
-4.68351358252081e-05
-2.49930385205746e-05
-2.35679265118618e-05
-5.95401235147328e-05
-2.43216427138546e-05
-4.98145348101627e-05
-3.9442466947904e-05
-1.44713077412778e-05
-1.0407236714025e-05
-2.84465350870098e-05
-1.71787279722247e-05
-4.80863028358735e-05
-4.34148859950997e-05
-2.67931433724689e-05
-4.82922616636925e-05
-1.31297234469688e-05
-1.79216716221362e-05
-3.12512666953701e-05
-2.73057948035362e-05
-2.58229700869344e-05
9.68174542899954e-06
-3.65415937774111e-05
-5.33587855314242e-05
-3.46274468337429e-06
-6.95768002888892e-05
-3.41592384963546e-06
-2.72845397789783e-05
-3.59606554568593e-05
-8.78904527253818e-06
-6.50210037031521e-05
-1.38134422278031e-05
-5.33503136827184e-06
-2.57120041043135e-05
-1.05489389154128e-05
-4.0975215182024e-05
-6.19798325629475e-06
-2.80532419237486e-05
-3.9359898142382e-05
-1.38496345439506e-05
-2.53578023956682e-05
-6.12910293338617e-05
-2.95533807437257e-05
-3.22373481076127e-05
-4.04771255146218e-05
-4.47344645633778e-05
-2.02008674903809e-05
-1.60778903634157e-05
-2.74343474782101e-05
-4.02874872821647e-05
-5.35670890499982e-05
-4.70372436293729e-05
-2.88133548584083e-05
-3.80027288640996e-05
6.29002864273771e-06
-2.56716416348639e-06
-3.37824090630081e-05
-3.46937342302494e-05
-1.21555709016464e-05
-1.13527313393529e-05
-1.23512654047502e-05
-7.04211403901657e-06
-4.26713115575288e-05
-2.97649705444238e-05
-9.91437066580441e-06
-4.61727633746859e-05
-3.56768559763065e-05
-1.8431364778156e-05
-1.57000285812283e-05
-2.72491176731933e-05
-3.48472563717122e-05
-3.46498369177281e-06
-2.06388929706501e-05
-5.65935925938633e-06
-3.49386416581646e-05
-5.99164250461348e-06
-2.37929489110578e-05
-1.58637844575007e-05
-3.14264872616878e-05
-2.10180748510121e-05
-4.63092409585566e-06
-2.86805346023164e-05
-4.48854628382766e-06
-2.8696354451784e-05
-5.00159439757958e-05
-2.26299228138249e-05
1.58581856960522e-06
-7.31090786001461e-06
-5.77935511449035e-05
-1.62071043563871e-05
-1.41917261850106e-05
-4.27086050053627e-05
-1.76704668044286e-05
-1.3789802547934e-05
-3.78049708175324e-05
-2.97751490835655e-06
-3.37474328491018e-05
-3.23212762560619e-05
-2.16443433955302e-05
-3.27684030521611e-05
-5.5154619061657e-05
-4.87989963725222e-05
-4.47301607493877e-05
-3.65440849447518e-05
-2.03073268844582e-05
-4.13401181081904e-05
-2.73358308895465e-05
-2.15132736012072e-05
-2.48658441308886e-05
-2.80593920091219e-05
-2.06516748721469e-05
-1.37884119349824e-05
-4.23707311911864e-05
-2.72753783955941e-05
-8.33911272153626e-06
-3.55630408955309e-05
-2.94818058736441e-05
-5.07482409695781e-05
-2.13478272347604e-05
3.8538268649035e-07
-8.54644098614148e-06
-4.13542648487896e-05
-4.19790625253803e-05
5.22602351080732e-06
-1.23826181956671e-05
-2.5526171232619e-05
-8.64907809540522e-06
-1.68223940277531e-05
-1.75179869241378e-05
-2.20992259825919e-05
-8.33087876273e-06
-6.56238966207575e-06
-2.60777310973967e-05
-3.99290687178091e-05
-3.00761465216538e-05
-5.46871722690175e-05
-2.14963905038858e-05
-8.31832726045765e-07
1.84936401323978e-05
-5.87365829656581e-05
-9.34641582076313e-06
-2.01292524506156e-05
-3.26269837075584e-05
-4.38328904761692e-05
-1.29286586963775e-05
-2.3393525975235e-05
-6.39561064701733e-05
-4.61373266128463e-05
-3.84013148296269e-05
-9.362673802944e-06
-1.91964467370946e-05
-2.88193243190809e-05
-6.61337508833167e-05
-3.38752827571623e-05
-3.73300299702256e-05
-4.31502924066456e-05
-5.13116546904566e-05
-6.64980823154031e-05
-5.71663958371905e-06
-2.0969640020744e-05
-3.47327328938157e-05
-1.3909880204251e-05
-3.20773763786123e-05
-3.32079122333622e-05
-3.73601337261309e-05
-1.51571723553831e-05
-2.69540205231382e-05
-2.54653684413825e-05
-5.46072878516748e-05
-1.72253172206588e-06
-8.06749678557596e-06
-3.99831318202653e-05
-2.54062464532574e-05
-4.57443154990298e-05
-6.11673655293847e-05
-2.66152662807893e-05
-4.06622610639781e-05
-4.27146409380561e-05
-2.56702524742301e-05
-2.45419889675353e-05
-4.27223191660732e-05
-3.07729477879738e-05
-4.4682672180485e-05
-3.32714078205858e-05
-5.4261710504282e-05
-3.97667628882599e-05
-3.57198519112813e-05
-4.24399228210853e-05
-6.76099453008338e-05
-2.74993009838058e-05
-3.60647262128816e-05
-2.81789319696402e-05
-4.85961255470863e-05
5.28100219902624e-07
-3.08989654829776e-05
-1.42916333129767e-05
-1.05904552896093e-05
-1.58450580115909e-05
3.81756318025424e-06
-4.44896926089072e-05
-2.93107482570055e-05
-3.00465524350832e-05
-1.68247986481366e-05
-9.12235348158805e-06
-1.49874628491096e-05
-1.40402835920731e-05
-1.16369388928948e-05
-2.62702798991115e-05
-2.85130583411132e-05
-4.47216746289451e-06
-5.75064103367542e-05
-9.9125635070513e-06
-4.09590853719336e-05
-1.43399840496381e-05
-2.46892976656552e-05
-5.56160386485437e-05
-3.62264203227147e-05
-2.48900940510537e-05
-4.56760479779968e-05
-2.14228727486627e-05
7.5257768200677e-06
1.24525525876609e-06
-3.09126447836731e-05
-1.85225701020281e-05
-4.03868408159707e-05
-2.51562525451077e-05
-3.55029341722004e-05
-1.85298912669813e-05
-3.01903275655962e-05
-3.13323873930757e-05
-3.62725142771163e-05
-3.3331771562142e-05
-5.06492935670323e-05
-1.33798072697035e-05
-3.48917828617371e-05
-3.14970090438141e-05
-2.1273238253292e-05
-4.2690542004254e-05
-5.15566560575553e-05
-3.01119965573212e-05
-3.03331650962427e-05
-1.03984290892203e-05
-2.83190466950498e-05
-3.08189014839273e-05
-8.90682225807366e-06
-3.77028985413143e-05
-2.35611541037123e-05
-7.09761914365593e-06
-4.15386248863943e-05
-1.80631920446391e-05
9.22363723814408e-06
-5.70321560240987e-06
-2.55244290158869e-06
-1.17160347192521e-05
-2.04784366371725e-05
2.10969400030301e-06
-4.45319952115497e-05
-2.09804835714687e-05
-1.39538249129194e-05
-5.11388947151416e-05
-1.70621901862278e-05
-1.00847588054474e-05
-2.258813633226e-05
-1.84459188730112e-05
-3.89288588956612e-05
1.3475973962813e-05
-3.92419591997399e-05
8.9217019363981e-06
-1.5683484619089e-05
-2.53298155478334e-05
-2.7846326350872e-05
-1.19990127546077e-05
-3.66933325491577e-05
-1.58462962402469e-05
-5.42645361511082e-05
-2.45612449233823e-05
-4.77742586430585e-05
-1.13096549523061e-05
-2.67715906256877e-05
-3.72124022922432e-05
-3.61934209934012e-05
-2.64676747041872e-05
-4.67766889230064e-05
-2.04299929578672e-05
-2.94043704529524e-05
-5.27994291229255e-05
-2.13459984474989e-05
-1.4699814790847e-06
-2.26354978071944e-05
-2.00957259662556e-05
-2.29433527618031e-05
-4.29151986479981e-05
-1.19059559183053e-05
-4.68384803026829e-05
-3.57144526271022e-05
-4.47707921216543e-05
-2.67635209416318e-05
-1.90864800428665e-05
-3.57401921663699e-05
-5.27187097749705e-05
-2.38886489460656e-05
-4.94190910329094e-05
-2.10722540911391e-05
-2.43554742047618e-05
-2.52374320361423e-05
1.48275343439718e-05
-4.0421681186651e-05
-2.81430158724069e-05
-4.33172522749218e-05
-3.60038032418736e-05
-3.4575514498616e-05
-1.21388696016027e-05
-6.47926715861723e-06
-2.63392222344547e-05
-3.8833162005101e-06
-3.24591611748154e-05
-2.03927079879293e-05
-1.91526588431666e-05
-1.05814327274887e-05
-1.75187640911319e-05
-1.10160004933242e-05
-2.77749723146763e-06
-4.59019124861038e-05
7.63798588527668e-06
-4.83006612728714e-05
-1.81949818742776e-05
-1.05896252303922e-05
-2.12800672409798e-05
-4.41973533972315e-06
-2.46821204290634e-05
-3.41230696648323e-05
-3.3220581797398e-05
-3.81157714905871e-05
-2.23112625305126e-05
-4.92577228052337e-05
-2.2754243618778e-05
-1.54884517411714e-06
-1.64685143495722e-05
3.19414522691118e-06
-2.60481050776113e-05
-3.3963221352166e-05
1.0457753558715e-06
-3.09771841153426e-05
-3.7329204915089e-05
-3.46286299547374e-05
-9.21420635054893e-06
-1.53951919014222e-05
-3.72462157154271e-05
-1.19140941874721e-05
-1.02854136899826e-05
-3.08295277994113e-05
-2.45680248434669e-05
-1.12031871092424e-05
-2.97050245278534e-05
-5.85286806917878e-05
-3.04239307301544e-05
-1.34259674049809e-05
-2.38793873628575e-05
-3.65649989534734e-05
-2.38460261266568e-05
-5.015990329645e-05
-1.84057437115929e-05
-2.88244453034556e-05
-7.8757023993274e-06
-1.33887011908766e-05
1.07490684701528e-06
-2.15555021764017e-05
-4.10472727601358e-05
-3.46361491806693e-05
-7.82229439066609e-06
-1.48520509924545e-05
1.02552401778315e-06
-4.85603026336162e-05
-3.73294972614625e-05
-4.90007360919982e-06
-3.24281976381971e-05
7.19549903558235e-06
1.86021447034086e-05
-3.32199581702595e-05
-4.16706409005837e-05
-4.78146149587852e-05
-2.13165948066858e-05
-2.2762465132246e-05
-5.49058558084209e-05
-2.7369103886092e-05
-2.91595026073105e-05
-5.33494535171729e-05
-8.70631717139015e-06
-3.84935355412271e-05
-1.65658940132621e-05
-1.26909338148242e-05
-5.03279569903248e-05
-4.98902897900841e-05
-7.30464312054989e-06
-4.28807646421384e-05
-4.32112229338189e-05
-3.3166921130437e-05
-2.87613339163073e-05
-3.71443277344699e-05
-2.50226109585198e-05
-3.22963297520445e-06
-1.78810360919262e-05
-1.92153490687523e-05
-2.26359488619374e-05
-2.06821552461631e-05
-2.39032086676617e-05
-3.42734485476679e-05
-1.01946600677034e-05
-2.39256513495484e-05
3.37147013355904e-06
-5.24343130122861e-05
-3.85720987148093e-05
-1.93886743247723e-05
-3.36546329427769e-05
-4.21984062385999e-05
-4.70716219602509e-05
-3.92029341531526e-05
-1.62883269375919e-05
-4.48413525909972e-05
-3.95767572244098e-05
-5.01725576534939e-05
-4.74400867470345e-05
-3.84365506718589e-05
-4.9391959423716e-05
-3.39187330277077e-05
-3.04356823835039e-05
-1.74145874105098e-05
-1.54701520267408e-05
-9.96955357506876e-06
-2.39149076136885e-05
-3.17207134911953e-05
-4.94299482365606e-05
-4.14376732537808e-05
-2.59039130424678e-05
-4.13239983727159e-05
-3.70646087873322e-05
-5.24876710675331e-05
-2.38547998309311e-05
-3.96391408998367e-05
-1.62671684519284e-06
-3.44787131211629e-05
-4.35568397248959e-05
-1.85896113227774e-05
-1.03908127198468e-05
-3.46550622322591e-05
-4.15589972090959e-05
-3.94092829587958e-05
-1.46534003661754e-05
-3.09498194954666e-05
-2.80160540543831e-05
-5.26548925897111e-05
1.18971871415384e-05
-5.17132737086621e-05
-3.35773250715353e-05
-2.47988860773538e-05
-9.98985197101525e-06
-7.29254900929996e-06
-2.46009585352551e-05
-5.46308073257933e-06
-2.83734940186261e-05
-8.95650551024821e-06
-3.87175092386429e-05
-2.64259552774546e-05
-2.43955256158616e-05
-2.26660550221151e-05
-5.126985846942e-05
-2.76712336263363e-05
-3.71105122825988e-05
-3.81923784730803e-05
-1.83903121951007e-05
-1.33484388122875e-05
-2.0093783485493e-05
-3.40640628884449e-05
-7.16329650172413e-05
-5.22050242883834e-05
-3.99292383266401e-05
-1.80116520216848e-05
-2.4689876302143e-05
-2.43912017945908e-05
-5.19993403260124e-05
-3.20795802742372e-05
-2.36412928061444e-05
-3.32862666344665e-05
-1.73549153001226e-05
-3.88954516826647e-05
-3.87460963398749e-05
-4.43431569369987e-05
-4.760520187394e-05
-2.43744331124481e-05
-2.66969021779546e-05
-3.06513266249247e-05
-4.36109273907998e-05
-3.91990069843284e-05
-6.78872989191966e-06
1.05470315055941e-05
-5.48906674884206e-05
-3.08488580627658e-05
-4.4162380483852e-05
-2.31664715161393e-05
-8.61278302215467e-06
1.20461021039401e-05
-2.18533168208919e-05
-2.83007611126239e-05
1.14962909604542e-05
-1.34904786030868e-05
-3.49032967703908e-05
-3.29274276815478e-05
-3.00912670812114e-05
-3.14763793321474e-05
-3.26262110987395e-05
-1.66037936523021e-05
-3.13811191307918e-05
-2.90219803871596e-05
-3.33942328523062e-05
-4.95309801975782e-05
5.23566037990391e-06
-3.6248452787091e-05
-4.05829881121198e-05
-1.47325577282664e-06
-1.94156577666653e-05
-4.8258603049171e-06
-2.47904886416617e-05
-1.80554143021911e-05
-2.07669963811577e-05
-3.79767307616219e-05
-5.09500836636001e-05
-5.7746324489512e-06
-1.56384364201425e-05
-5.81474924299686e-05
-2.21755192102981e-05
-3.14833311377523e-05
-2.80773108475375e-05
-4.67695499209203e-05
-4.62118638620031e-05
-4.27963100242527e-05
-4.3685182247373e-05
-9.2157937113841e-06
6.85722162258556e-07
-4.74023027232215e-05
-8.20185917089993e-06
-8.78486156072508e-06
-2.7708585560354e-05
-3.69293989479031e-05
-1.60490615756777e-06
-2.73687277456988e-05
-3.2647512068831e-05
-2.58602132068488e-05
-2.56596349044298e-05
-3.44106754058252e-05
-2.9817682151999e-05
-1.94874527899831e-05
-4.12172137757673e-05
-3.1235964696612e-05
-3.58934178931648e-05
-2.8837782925166e-05
-2.60197463662552e-05
-1.47417400804923e-05
-4.93064265752651e-05
-4.11283575104695e-05
-1.44385643423451e-05
-4.56798614486254e-05
-3.04539495142844e-05
-1.36190199641367e-05
-2.64342243310697e-05
-1.66725959215176e-05
1.10631912761534e-05
-3.8652262367168e-05
-2.72801618412015e-05
-6.68175300488245e-06
-2.98217054596104e-05
-3.48854476430914e-05
-5.19527705934585e-05
-3.62225757555203e-05
-4.73167081908678e-05
-2.76762227533079e-05
-2.58992711914215e-05
-1.12450512839325e-05
-1.8785190512587e-05
-2.87650049879112e-05
-6.19607136986539e-05
-1.38854703275456e-05
-3.52592153863224e-05
-3.13073164768083e-05
-2.48280700821213e-05
-9.15778816719696e-06
-6.14395135698043e-05
-5.3282010662262e-05
-2.63547617635044e-05
-3.10200287421486e-05
-2.66251672150548e-05
-8.82148320894259e-06
-2.85781000161867e-05
-5.06013066394778e-05
-3.7669006172154e-05
-6.28845867021584e-06
-3.04989672050562e-05
-3.45344396325457e-05
-2.21860485038657e-05
-1.14342710740076e-05
-6.30566223103072e-06
-1.32287809452328e-05
-2.60530244499235e-05
6.69186374594758e-06
-5.13876701142821e-05
-4.79088885845674e-05
-2.2376092237787e-05
-1.38409406624404e-05
-4.75482508567787e-05
-2.73089941327957e-05
-1.04290154018239e-05
-1.1415979855194e-05
-3.71130284397523e-05
-3.14261444947605e-05
-4.73072166588772e-05
-2.84619065574689e-05
-4.68998810738071e-05
-2.050070183123e-05
-1.85756774591885e-05
-3.73968364998038e-05
-4.06374431177294e-05
-3.40114135509418e-05
-3.8807989317616e-05
-3.43474498949948e-05
9.05828029845318e-07
-2.47803860776711e-05
-5.12558422756282e-05
-3.8995514736289e-05
-2.13550268528214e-05
-2.49101617646366e-05
-4.7777033001318e-05
-3.37158901248844e-05
-3.55104230889076e-05
-6.22457402518043e-06
-3.25503475879444e-05
-1.7984124441906e-05
-4.84378162450476e-05
-4.03247471807838e-05
-2.75070548056733e-05
-6.36873005667717e-05
6.27651795932265e-06
-1.08923667008786e-05
-4.52828373146224e-05
-2.79123273098063e-05
-1.61000701981758e-05
