# Supplementary material for: Research on computational propagation and identification of mine microseismic signals based on deep learning
Source: PLoS One. 2025 Oct 22;20(10):e0334641. doi: 10.1371/journal.pone.0334641 (PMC12543183; doi:10.1371/journal.pone.0334641)
Supplement: S6 Data — (ZIP) [file pone.0334641.s006.zip › 000100900000234.xlsx_0.txt_24.txt.txt]

-4.78956918301411e-05
-1.35452290531973e-05
-4.74030316621208e-05
-3.69567659051973e-05
-1.87000520724314e-05
-2.43805624144928e-05
-4.48419086289863e-05
-6.25708694409125e-06
-2.36190431241514e-05
-3.56191426058461e-05
-1.87684130641279e-05
-1.36497614031246e-05
-3.0192994451439e-05
-2.68459981240239e-05
-2.04006358067368e-05
-1.20059693657031e-05
-2.9227215498457e-05
-7.79527762356699e-06
-2.5163930724412e-05
-9.0099534304052e-06
-4.46440787299368e-05
-3.17664982026244e-05
-2.73041098167848e-05
-2.24710879384942e-05
-5.78535095403538e-05
-4.13971753923941e-05
-4.09622785904188e-05
-2.55468900753168e-05
-3.50346883868018e-05
-2.74746408858011e-05
-3.69344773443904e-05
5.76345796033595e-06
-2.64942902518457e-05
-3.86037401528933e-05
-5.07188908663669e-05
-2.36097449120463e-05
-3.13363636679295e-05
-3.09267573383392e-05
-1.58448791298835e-05
-4.78274839460724e-05
-5.79413512483504e-05
-9.49382989478218e-06
-7.15440183286146e-06
-3.32126367720292e-05
-1.98698013282076e-05
-1.51341776466444e-05
4.15050235282646e-06
-3.61270202737108e-05
-2.60660868809591e-05
-1.77452577149398e-05
-1.0024124056604e-05
-3.42151503537815e-05
-3.04816636117758e-05
-2.83913892742459e-05
-5.68349261692173e-05
-1.65170611241541e-05
-5.20670571366885e-06
-2.72859704281699e-05
-6.21654997212955e-05
-5.23132690239608e-05
-1.16463889977441e-05
-4.77122146266424e-05
-3.28270676748232e-05
-3.81285501715806e-05
-1.04105140646903e-05
-1.68370370967513e-05
-3.70237347993709e-05
-4.01795498357774e-05
-3.66241763163128e-05
-1.16769555811393e-06
-5.46479597867633e-05
-4.29379041267852e-05
-3.62938996257732e-05
-4.91973051337744e-05
-2.53144166830797e-05
-1.72485970268981e-05
4.92114513221423e-07
-6.00096508774914e-05
-2.59080795708273e-05
-5.2997209748717e-05
-2.15895161928547e-05
1.51985022905827e-06
-3.79007061697083e-05
-3.46198962145975e-05
-4.97437519151559e-05
-3.86651045448629e-05
-3.64531997167734e-05
-5.88492210806137e-05
-5.98948491332857e-05
-5.6774549079881e-05
2.23038274257371e-06
-5.13469691568088e-05
-1.43710006553952e-05
-1.72442107479283e-05
-3.54713907213347e-05
-5.03427412759711e-05
-8.40314525869996e-06
-4.70835301733875e-05
-3.28177636165042e-05
-5.23720828221803e-05
-3.77556300374627e-05
-5.19995160764455e-05
-3.89981090422068e-05
-4.30281026268629e-05
-2.4824435371262e-05
-4.47287762758153e-06
-1.63728484365453e-05
-4.56566995385127e-05
-2.17361132925596e-05
-2.81444551490608e-05
-3.69515239529885e-05
-1.84715002992546e-06
-3.71392241342461e-06
-7.21444708981514e-06
-4.52304868270488e-05
-3.14200424666096e-05
-4.67253137850723e-05
-1.47130430254441e-05
-3.21170553021027e-06
-3.18561529962819e-05
-3.7157456680635e-05
-3.84289380314198e-05
-5.21973293533338e-05
-1.66966230630026e-05
-3.21127955002818e-05
-3.22485431454584e-05
-2.63756287963393e-05
-3.0127605148583e-05
-1.92782998112031e-05
-3.42685637956719e-05
-2.40586091357278e-05
-2.13248006172169e-05
-4.26676578715098e-05
-1.15746825437203e-05
-2.70146102495787e-05
-1.29355384763114e-05
-1.59454872322835e-05
-3.7107027864282e-05
-3.99283921975011e-05
-2.28521194607996e-05
-3.92856915846586e-05
-2.80374211001701e-05
-2.39519443077427e-05
-1.56304524568813e-05
-1.20895220312412e-05
-3.07265921762702e-05
-1.51108634559948e-05
-3.92024141162405e-05
-4.00860984022642e-05
-3.65816379505338e-05
-4.03636409505085e-05
-1.63117644786282e-05
-4.1733561122034e-05
-4.59929024141797e-05
-4.9686530015488e-06
-1.84171259733959e-05
-1.29829182898585e-05
-3.94595828808404e-05
-6.20563979489887e-06
-6.54395819273053e-06
-2.62591946806436e-05
-4.30153954269999e-05
-1.3829825785291e-05
-2.36840832371954e-05
7.18213057162322e-06
-8.53230904277604e-06
1.19263100688639e-05
-2.8542308719015e-05
-1.51465833242542e-05
3.40816857107068e-06
-4.5351151272036e-05
-5.26161070933628e-05
-2.66817432959814e-05
-5.27698140798473e-06
-1.97740821148619e-08
-2.03593846827953e-05
-4.42628078894816e-05
-1.68719582252955e-05
-1.0759478227872e-05
-3.88746767598307e-05
-2.23640918329837e-05
-5.55399075690067e-05
-4.46409296645666e-05
-4.44290630799979e-06
-3.41368019480633e-05
-3.12409756230989e-05
-3.33685486552336e-05
-4.15772562573981e-05
-2.23960828346864e-05
-1.3369210457805e-05
-3.56338683365248e-05
-3.80681788462799e-05
-6.42928867335289e-05
-7.4488224288012e-05
2.3826981098704e-06
-8.60804093183156e-07
2.27307931900658e-06
-1.39900667074765e-05
9.58057590380598e-06
-2.38558307180959e-05
-4.73986188597799e-05
-3.04553375125446e-05
-2.77056088346601e-06
-2.56626083001006e-05
-1.88301101262705e-05
-4.15325376685988e-05
4.69812934258336e-07
-3.53358920354022e-05
-4.24310829615556e-05
-2.26777666709769e-05
-6.47971452173727e-06
-4.07657542923353e-05
-2.70476064175657e-05
-2.25207432151592e-05
-2.93254184490571e-05
8.50425319030097e-07
-3.05398064466187e-05
-4.67548449990147e-05
3.02518135286519e-07
-3.20718877436143e-05
-6.69364789381373e-07
-2.30666968424756e-05
-5.19682143642884e-06
-3.10073804802158e-05
-1.73044471669943e-05
-1.17856909557919e-05
-3.17669216301752e-05
-4.31493834387205e-05
-3.99722000836225e-05
-1.52023760114149e-05
2.04425805381066e-06
-2.10495261597424e-05
-3.3101816864719e-05
-4.76450949903179e-05
-6.27630698646846e-06
-4.60156695285906e-06
-1.55690310329848e-07
-2.86257405483018e-05
-2.65063900574857e-05
-1.70699243166162e-05
-3.31652636888536e-05
-2.08393000643198e-05
-1.80999370004431e-05
-4.57462906440399e-05
-1.76123738801199e-05
-1.95602519588066e-05
-2.9624247405096e-05
-4.76860681830946e-05
-1.24063899107245e-05
-1.92617851533479e-05
-7.91683446339216e-05
-4.0702322335908e-05
-2.55808816072868e-05
-1.87081444195276e-05
-3.13262383936517e-05
-2.20227881169825e-05
-4.05972905252499e-05
-7.98491073307744e-06
-2.81612690177442e-05
-4.31593923682311e-05
-5.9943213738283e-05
-4.62328540890809e-05
-1.4813707362912e-05
-2.93679073327093e-05
-1.13623390553472e-05
-2.74206998976459e-05
-1.98554330806135e-05
-2.25790074530535e-05
-4.81846903482135e-05
-3.24370554643179e-05
-1.33218252884462e-05
-2.25441287433844e-05
-4.55264530649774e-05
-1.92178586498446e-05
-1.98850342512665e-05
-4.07904630004745e-05
-2.81197210811356e-05
-1.61115502641959e-05
-3.12347376025134e-05
-2.15725045716963e-05
-3.55153348486091e-05
-1.44438892642973e-05
-1.39273604752802e-05
-2.59800970951547e-05
-3.49072554664188e-05
-3.2462562274396e-05
-3.19815018336013e-05
-4.20188973661558e-05
-2.17186728992207e-05
-4.67610274363242e-05
-2.86106912856549e-05
-4.70618571750007e-05
-5.7414032200884e-05
-4.54144013931752e-05
-3.37385229772207e-05
-3.53192533772211e-05
-2.31549289960776e-05
-2.65862902499865e-05
-3.28711861697928e-05
-4.1515367636561e-06
-2.93748653974455e-05
-2.37519254617918e-05
-3.9839106501992e-05
-3.29104554630109e-05
-3.58294172346823e-05
-2.31892721641324e-05
-3.64063155226702e-05
-4.09723023764488e-05
-4.43302919726671e-05
-9.91013825047298e-06
6.39454139856633e-06
-2.57232547690864e-05
-5.73054626653275e-05
-3.96152021316742e-05
-2.17900252488131e-05
-4.68970968384469e-05
-3.35104181664392e-05
-3.48869921753105e-05
-2.36792009652129e-05
-4.41137114869555e-05
-9.14620253355444e-06
-6.49905120117835e-05
-2.2605206276443e-05
-2.89527587892038e-05
-5.41276450689897e-05
-7.12415352096548e-05
-1.18610962822331e-05
-2.68120528347197e-05
-2.45533629765558e-05
-3.76686270020602e-05
-1.53242140939725e-05
-4.64033704767946e-05
-3.03847664526904e-05
-5.52209715343565e-07
-2.43224511295919e-05
-5.22538722273651e-05
-3.95545576689989e-05
-5.40814250064237e-05
-1.69467093767984e-05
-1.33811422346213e-05
-3.56956172845242e-05
-1.51041498699479e-05
-2.96422329281833e-05
-3.94664226727253e-05
-3.39412731533479e-05
-3.73126839610226e-05
-3.93153169167962e-06
-2.77746254745689e-05
-2.85958367939304e-05
-1.52933438266771e-05
-1.11711464651585e-05
-1.71656279252981e-05
-2.84445757487449e-05
-2.39158694677999e-05
-3.88301357896879e-05
-1.32815652567519e-05
-3.49928609223365e-05
-3.74238463421107e-05
-3.94798723038833e-05
-4.6506381642284e-05
-5.95088431980431e-07
-5.9621627812975e-06
-3.47205051135988e-05
-5.13584530386756e-05
-2.59670693478165e-05
-1.43132929058865e-05
4.38205566775101e-07
-3.75725280271123e-05
-1.4551058472334e-05
-3.51322628349453e-05
-7.57647006547289e-06
-4.66298577938733e-05
-3.36738267291324e-05
-3.10547650059679e-05
-3.766591144191e-05
-1.80353360545827e-05
-3.61463359724275e-05
-2.52832296761759e-05
1.98002483662405e-05
-1.60010029126331e-05
-4.98801620170616e-05
-6.30134131311772e-06
-4.95759556831108e-05
-1.52169472830652e-05
-3.73860422486956e-05
-3.7627398182754e-05
-3.83260704435051e-05
-2.40937143722421e-05
-9.50453990869377e-06
2.85838914164144e-05
-1.31080653996354e-05
-6.10516457597154e-05
-1.12827142816279e-05
-2.76765975434127e-05
-3.21867294424019e-05
-1.27183241045185e-05
-1.94925377126514e-05
-3.98314691712665e-05
-1.23514945157133e-05
-3.99751041132626e-05
-4.94021165405432e-05
-2.66093093263472e-05
-1.69652477234484e-05
-5.42005983014286e-06
-2.0121695916899e-05
-4.3761444992341e-06
-3.66118679141952e-05
1.03187946208548e-05
-1.00272596352545e-05
-3.50361796828169e-05
-4.52577278934877e-05
-2.65903292767724e-05
-2.27625565766901e-05
-2.50892263361683e-05
-9.61662689048603e-06
-2.18415650237698e-05
-2.45425030991322e-05
-2.57909741190036e-05
-1.98030985594057e-05
-1.70013586823938e-05
-3.12579370718086e-05
-5.9756826899444e-05
-2.56415512144969e-05
-3.22140247646261e-05
-3.5825868308042e-05
-1.58210573499449e-05
-5.45750804803065e-06
-2.92589611465406e-05
-2.55359837183682e-05
-1.56978701566993e-05
-2.60488248035914e-05
-3.59922919492515e-05
-5.07670149480352e-05
-4.56072210238988e-05
-1.73158400989978e-05
-3.27882792062574e-05
-4.0711621266883e-05
-5.20338563979319e-05
-4.16515607045805e-05
-4.51439324696788e-05
-2.39078728511758e-05
-2.85014741718873e-05
-2.4013565495359e-05
-1.86575030527665e-05
-3.51398698713905e-05
-2.1855413163027e-05
-2.31255250405811e-05
-2.80317235148583e-05
-2.25714627275626e-05
-4.32994015040364e-05
-2.32481673075955e-05
-7.49521900011136e-06
-3.03300044380244e-05
-1.18602859334473e-05
-1.49123530903361e-05
-1.80286259407678e-06
-3.73325122170868e-05
-3.710267102798e-05
-3.08320649236105e-05
-2.70979910325166e-05
1.02602704170074e-05
-4.17728059842365e-05
-1.71386270328135e-05
-2.28315548641504e-05
-7.52271630793166e-06
1.04749223884643e-05
-4.17022097221077e-05
-1.3669611676145e-05
-4.33044914590475e-05
-3.7212407327381e-05
-1.89589766215859e-05
-4.53173905934571e-05
-9.4895565579457e-06
-2.97251306222792e-05
-1.81842464092436e-05
-8.65715647459696e-06
-3.81684881533121e-05
-3.08154436775202e-05
-3.96009975608653e-05
-1.26647874276277e-05
-2.48045468369748e-05
-2.16054838621952e-05
-2.42888592263353e-05
-4.0632262390097e-05
-7.68587216144533e-06
-2.27364981629358e-05
-4.44810557820743e-05
-5.68277572685738e-05
-4.8576155547867e-05
-3.13370543163472e-05
-3.14818554242828e-05
-1.89477287411017e-05
-1.68322406135488e-06
-1.25888116322365e-05
-5.15602234285815e-05
-1.01799547745203e-05
-5.13043668388906e-05
-1.76298592008836e-05
-2.54714295192183e-05
-2.12455529642991e-05
-2.23629810873111e-05
-2.23229526887817e-05
-1.24700538738115e-05
-1.69626316328383e-05
-3.9651817235229e-05
5.10593574648601e-06
3.93054819452375e-06
-1.07692101346209e-05
-5.04249050832444e-05
-8.81421182600572e-06
1.21455147509698e-05
-2.08209306271947e-05
-1.33213401435867e-05
-3.55077375952651e-05
-2.65384273899259e-05
-2.7846818554291e-05
-3.48843014249309e-05
-2.09295719606957e-05
-2.93428412117538e-05
-5.08007375457749e-05
-2.16134111497868e-05
-3.44403388194359e-05
-9.16050146245613e-06
-2.93712504989713e-05
-3.40620301842769e-05
7.29194858877886e-07
-1.97169981521411e-05
-5.78181607494911e-05
1.27820069739045e-05
-1.43648752351138e-05
-3.71854359544884e-05
-4.7721151551911e-05
-5.64994921382215e-05
-4.45282265171224e-05
-2.96763778167281e-05
-2.01034482031283e-05
-3.23644965066483e-06
-1.69340295826176e-05
-3.12213344180385e-05
-2.72693249143561e-05
-3.89153149322392e-05
-3.04230985275413e-05
-1.12472553462421e-05
-3.87329461082418e-05
-5.54258644152146e-05
-3.97300100823805e-05
-8.42282172624911e-06
-2.91628660292269e-06
-2.04006764572203e-05
-2.78906253531916e-05
-3.12302871395836e-05
-3.7050245002472e-05
-2.36843679731834e-05
-3.13807912858414e-05
-3.24643731200327e-05
-1.90565604486197e-05
-4.61804019288716e-05
-3.29759221867063e-05
-2.41402243751273e-05
-1.3350422586854e-05
-1.58580272656579e-05
-2.28519503274732e-05
-2.48309803630141e-05
-2.63054371937585e-05
-3.00540492797502e-05
-2.3667347607776e-05
-8.5207807891141e-06
-3.65868593410714e-05
-3.55909641175461e-05
-4.7233905585589e-05
-4.23138744611948e-05
2.14706926898874e-06
-9.20852565225286e-06
-2.93605300809426e-05
-1.24270628296383e-05
-2.04522192445969e-05
-4.16862863081526e-05
-2.51063304290387e-05
-3.07789839676554e-05
-2.28108836741186e-05
-3.11546463147101e-05
-1.34956191980945e-05
-1.5530386661255e-05
-2.22376179352068e-05
-1.65919703672917e-05
-3.62245186599624e-05
-4.51718590221946e-05
-5.79258684140092e-05
-2.88976586898218e-05
-2.76380397062539e-05
-6.82403462786435e-05
-3.11968707586646e-05
-5.02572119405544e-06
7.70580969781118e-06
-2.35460976905249e-06
-4.52446588964273e-07
-3.76667412126544e-05
-3.66724960115905e-05
-1.9741217596844e-05
-2.49469026197341e-05
-9.65321590142862e-06
-1.87900033113031e-05
-4.64284802958685e-05
-6.48117641388094e-05
-1.11052407715363e-05
-1.42574290422071e-05
-2.95823567212956e-05
-3.41641531314234e-05
-3.98348960821737e-05
-2.98350245523267e-05
-5.19170646482755e-05
-2.05799224621339e-05
-1.64623137987248e-05
-2.02818297531489e-05
-1.35708719313583e-05
-2.0607986162292e-05
-3.82177024810903e-05
-4.7223284602998e-05
-3.60493148732569e-05
-3.03017882697975e-05
-2.73604628125012e-05
-3.48361684123038e-05
-1.8171582153015e-05
-3.65828402039182e-05
-3.40257358531569e-05
-2.09868648227517e-05
-1.89298247515186e-05
-2.82783284462447e-05
-3.79390931605019e-05
-5.3986571516457e-05
-1.35883696693234e-05
-4.58890641668451e-06
-2.42030857551116e-05
-1.12364332480065e-05
-4.3070444369542e-05
-4.17125562948633e-05
-1.05022444917415e-05
-1.75671596117543e-05
-3.91896753177326e-05
-3.32114652856914e-05
-3.71588090648685e-05
-5.37120756349124e-05
-3.11218451902841e-05
-5.21362526603583e-05
-3.41695625920049e-05
-3.64237587649464e-05
-6.80881508595249e-05
-2.82842534032325e-05
-2.91232935745985e-05
-3.23371735096782e-05
-2.66198829009205e-05
-5.83970091055512e-05
-1.96957259675961e-05
-2.95156786853692e-05
-2.1068949093133e-05
-5.46521338871824e-05
-6.05471117031867e-05
-3.9467016117478e-05
-2.97723891367843e-05
-2.67674189617042e-05
-1.88219526341476e-05
-5.44836692501595e-05
-3.30134737907713e-05
-3.78192191735707e-05
-5.73651932680289e-05
-2.49822143891209e-05
-4.62791500035065e-05
-2.59035207699889e-05
-3.36148017343187e-05
-2.0615696736431e-05
-4.38209226558788e-05
-2.68028510408612e-05
7.95352389252211e-06
-2.4457113587735e-05
2.35605131549054e-06
-7.01466166342587e-05
-2.707700741735e-05
2.53485552300045e-06
-1.93356424202974e-05
-4.73392404540176e-05
-2.60487844963055e-05
-4.64623567742766e-05
-1.45811546533053e-05
-2.46819910876421e-05
-4.1943372769022e-05
-4.67238782470903e-06
-3.40352087234606e-05
-4.72525556161751e-05
-2.43465446816086e-05
-2.40292574441738e-05
-1.60920219462081e-05
-4.04892155962088e-05
-3.38427614187944e-05
-1.33488370370144e-05
3.55911053706929e-06
-6.43922823343248e-06
-3.35809268004012e-05
-5.36921882894599e-05
-1.42349120740957e-05
-3.83149516570343e-05
-3.67586552234216e-05
-1.26218177080827e-05
-3.92503502634668e-05
-7.41787570336347e-05
-3.30387470413993e-05
-4.19159326727325e-05
-3.1669717503727e-05
-2.72243497743116e-05
-5.32740753756965e-05
-3.39208304978278e-05
-7.50585095278971e-06
-6.18312010979928e-05
-3.16405228668008e-05
-4.36693576996688e-05
-3.30930731469155e-05
-5.27472840283124e-05
-4.87793993525199e-05
-6.83490951958986e-06
-4.72558528630592e-05
-4.42246929871563e-05
-4.29327515409715e-05
-1.80007912052965e-05
6.16899259682334e-06
-6.82324531447153e-06
-3.3814596328192e-05
-1.21922915112302e-05
-4.85445381684634e-05
-2.30994186443916e-05
-3.19386092965519e-05
-4.4903442451212e-05
-3.3656114920907e-05
-5.03762604565575e-05
-5.37989905887059e-05
-3.51384883402119e-05
-3.25468633825402e-05
-3.19537734837835e-05
-2.95239549893645e-05
-5.14284476592105e-05
-1.60549390914044e-05
-5.86727825615682e-06
-5.38505932836783e-05
-1.39353337215264e-05
-8.04050488379642e-06
-2.61868467584544e-05
-3.31595892949479e-05
-2.28517765448506e-05
-1.59613546133046e-05
-3.48841721872355e-05
-2.4266959028935e-05
-3.40723710965144e-05
-1.34021443235844e-05
-3.6977337632032e-05
-2.02014313975683e-05
-5.62402832287375e-06
-2.82028637218691e-05
-3.10059250313128e-06
-1.97203501079969e-05
-3.12858366748722e-05
-2.80015071589313e-05
-1.13755936332532e-05
-7.62774778483435e-06
-2.64817425835089e-06
-3.72842211196714e-05
-4.20541898126457e-05
-2.91089690934161e-05
-6.52963748618095e-06
-1.83441876280182e-05
-3.61568037091837e-05
-1.05748397028834e-05
-4.61728404322333e-05
-2.52690473575758e-05
-1.89828620960144e-05
-5.05710377788975e-05
-4.92554281492832e-05
-6.32910661687524e-05
-2.61103888633529e-05
-2.29320210641907e-05
-2.89063951237748e-05
-8.39212653851119e-06
-3.58447519002448e-05
-4.53105111368505e-05
2.08657054265245e-06
-2.01201648202659e-05
3.83852183048405e-06
-5.10423816707728e-07
-1.6521724741845e-05
-3.27302954535389e-05
-2.96674297003662e-05
-4.37500278726552e-05
-3.49275289739357e-05
-1.68071470041373e-05
-2.22180659046389e-05
3.22788226737945e-06
-3.32407946556832e-05
-1.73773244542806e-05
-2.85122974110648e-05
-3.30154300892418e-05
-4.08358910149469e-05
-2.05127295947358e-05
-2.26415835417294e-05
-3.01336336955721e-05
-4.03722398582517e-05
-2.75849428158415e-05
-2.27917753530254e-06
-1.14015056119178e-05
-7.7131434128084e-05
-1.51985127046981e-05
-4.57243689028637e-05
-1.54548968923219e-05
-2.40479577666386e-05
-1.83853914089558e-05
-5.35450705531283e-06
-2.59201509330049e-05
-8.70279732570887e-06
-1.04495709024176e-05
-3.21888082286098e-05
-2.89375603697173e-05
-5.49124505673832e-05
-4.2661657155884e-05
-1.39541319914813e-05
1.06610714845824e-05
-1.40798390794789e-05
-1.15314075143735e-05
-2.43144824186131e-05
-6.27232636595522e-06
-6.26609935483856e-06
-4.85470789921346e-05
-3.06342203445412e-05
-1.89190105795405e-05
-4.52177715944175e-05
-3.87465249442771e-05
-4.73571497163997e-05
-3.6594727262798e-05
-1.85102516392616e-05
-3.15333325107028e-05
-5.31342515144261e-05
-3.64495278448356e-05
-5.07181534295429e-05
-4.03805206593057e-05
-2.99718382884404e-05
-2.14962710328159e-05
-9.72155423815802e-06
-5.0922891016291e-05
-2.16723962551982e-05
-2.98620080742901e-05
-5.1515487664509e-05
-3.82108362241986e-05
-1.89413354172528e-05
-1.80323435749053e-05
-2.57647323008571e-05
-3.29739493491902e-05
-1.44515461483631e-05
-4.37802616297887e-05
-2.25449760453295e-05
-1.69883423578601e-05
-2.15563243987018e-05
-3.37588475730729e-05
-4.83323319034334e-05
-3.74056883841418e-05
-9.28678497684893e-06
-3.93538625186888e-05
-1.53266880316394e-05
-2.01488044214403e-05
1.59747456018007e-05
-4.83246733327369e-05
-6.36705157745821e-06
-1.22041830188062e-05
-4.25422865265242e-05
-1.74077933500601e-05
-3.94927965784924e-05
-1.24747764605223e-05
-3.76512044270522e-05
-1.64397871494659e-05
-3.66508346189687e-05
-1.48829771373737e-05
-9.46524259052796e-06
-3.12949401946358e-05
-2.53484738440236e-05
-3.35030683410328e-05
-6.86012881776928e-05
-3.73416096599987e-05
-3.1625471696773e-05
-6.72024705078568e-05
-4.84616547797765e-05
-1.63343080584166e-05
-1.02134606614278e-05
-2.27783721558888e-05
-1.30963824305624e-05
-4.31520384193645e-06
-1.31319216119497e-05
-2.11340967015097e-05
-2.32476930860438e-05
-3.35916883534501e-05
-9.32578719764216e-06
-3.64091828900139e-05
1.16007610389836e-06
-2.80387664001982e-05
-1.48388795181375e-05
-6.68038854136457e-05
-4.29706785936382e-05
-6.83118502669194e-05
-2.51881582915043e-05
-2.51586079061283e-05
-2.65945692836315e-05
-1.13927898242253e-05
-4.13072606956601e-05
-2.34031948890451e-05
-4.10123710248153e-05
-2.97530933639825e-05
-2.19349214066846e-05
-2.64683868284828e-05
-3.32738998355029e-05
-2.98404608753041e-05
-1.88899308313005e-05
-2.65615628417937e-05
-4.08253912083732e-05
-3.26609821030693e-05
-2.61831622278462e-05
-2.00862141097043e-05
-2.25555342176109e-05
-8.21891218286411e-06
-4.5079069157933e-05
-2.22357870686327e-05
-2.79753280305452e-05
-5.25059888541325e-06
-3.53269124767647e-05
-6.24862293455157e-06
-1.56104781783977e-06
-1.17354636498386e-05
-7.48084845921741e-06
-4.23936394925382e-05
-3.71878121458427e-05
-3.05069559964685e-05
-1.79764212280554e-05
-3.16330889450548e-05
-1.71738654628067e-05
-3.94600054293909e-05
-3.72511831061395e-05
-3.12694601522931e-05
-1.19498988003194e-05
-4.45530502160989e-05
-3.31687685121564e-05
-2.41731352053319e-05
-5.18759412211751e-05
-1.78472126941245e-05
-3.55445914738864e-05
-2.24574574409644e-05
-3.12075190857726e-05
-3.18957464311603e-05
-2.60163747346842e-05
-5.67771730471655e-05
-3.50292369341701e-05
-1.43776424176791e-05
-2.23507770498176e-05
-1.82810712369952e-05
-2.15349789657835e-05
-2.67176846900789e-05
-1.19175547173632e-05
-3.21725996816849e-05
-4.1567598293394e-05
-1.97323915508801e-06
-1.98982387624209e-05
-3.38451147914668e-05
-1.80728135007442e-05
-1.73442673944534e-05
-4.37103353730979e-05
-2.44000156496142e-05
-2.68501154431624e-05
-1.36206201899493e-05
-4.10236047050343e-05
-6.61090594885899e-05
-4.09209926343293e-05
-2.64040469805672e-05
-6.01168816524904e-05
-2.795842770016e-05
-5.21986235307418e-05
-4.71939796107004e-05
-1.75044084261394e-06
-4.79871652819877e-05
-3.6503120832795e-05
-6.22653349211763e-06
-3.47489333935323e-05
-2.58315917846709e-05
-3.53725710945509e-05
-4.05247448051842e-05
1.97194493489082e-05
-3.97387847963828e-05
-2.15166402215169e-05
-5.1978525293793e-05
-1.61975162104735e-05
-2.96162217491836e-05
-3.41223597142964e-05
-1.94055213408491e-05
-3.79927322274352e-05
-4.0920569624135e-05
-6.66902360257918e-05
-4.04226829263388e-05
-1.78141821898799e-05
-3.13206119717625e-05
-2.25071667045491e-05
-1.35755467244234e-05
-5.29610958434149e-05
-2.76254499762993e-05
-3.26969983317955e-06
-1.73458075157739e-05
-1.79966933262808e-05
-1.88300041036173e-05
-3.22320539578344e-05
-2.41937091752148e-05
-2.4074175599375e-05
-3.8653288136215e-05
-6.11337076522567e-06
-1.73151663606031e-05
-3.88555515343986e-05
-1.10848802402634e-05
5.028111645424e-06
4.08016649997026e-06
-5.38208055227242e-05
-4.9584843903529e-05
-3.63654622954324e-05
-4.48432271130473e-05
-6.39871458266693e-05
-4.93479795773432e-05
-3.5147894219298e-05
-2.97038316632749e-05
-3.2653562719759e-05
-3.0790219999873e-05
-2.24567596071315e-05
-7.08757118548831e-05
-9.72399265311527e-06
-1.87228582153342e-05
-2.23691871833214e-05
-1.8226177291545e-05
-4.43144259619327e-05
-1.43831563411997e-05
-5.60780057115794e-05
-2.41696983277403e-05
-1.86442050392371e-05
-2.46762281418391e-05
-1.59103886077114e-05
-3.93670041150357e-05
-4.37520343834032e-06
-2.93633375981873e-05
-9.30133122184158e-06
-2.28619941734127e-05
-2.60452204090278e-05
-2.84668051377056e-05
1.37671460671292e-06
-1.79462769963751e-05
-2.05838486544152e-05
-2.04703202110675e-05
-5.32103559101787e-05
-3.29321221702014e-05
-2.17793279948075e-05
-3.23003146848596e-05
-2.62158138115324e-06
-2.77715770591037e-05
-2.38518452154476e-05
-4.82125027763786e-05
-3.90644925275045e-05
-2.72325118528037e-05
-1.56689433550323e-05
-5.1240416088455e-05
-2.40438388036186e-05
-1.81532408534611e-05
-2.08920470343728e-05
-5.16480781920361e-06
-8.19427284402774e-05
-1.57423375594978e-05
-4.46216747048082e-05
-5.09321490878405e-05
-3.26081112847789e-05
-1.95988692823578e-05
-4.07900784716461e-05
-1.5535832819149e-05
-2.80341064909816e-05
-2.79439448068722e-05
-5.10010958640878e-05
-1.50055548277534e-05
-2.08242822299209e-05
-4.61249579690349e-05
-3.86776912073188e-05
-2.12046089801839e-05
-9.96676297192804e-06
-4.64840627199087e-05
-2.65338640383425e-05
-2.84713984584553e-05
-1.85726857918209e-05
-3.25873211479353e-05
8.80175339845923e-06
-2.93257488868444e-05
-3.38054086662482e-05
-2.70763475255738e-05
-4.99162192650233e-05
-3.25398337348153e-05
-2.64777433359022e-05
-5.07150703187878e-07
-3.60363496814843e-05
-1.91397869930843e-05
-2.33503480308798e-05
-2.45620415022787e-05
-1.30455634232913e-05
-2.28703987191431e-05
-1.40571399883411e-05
-1.30009582516241e-05
-2.1841958444204e-05
-4.26616529633064e-05
-4.53485819010031e-05
-2.57324997982822e-05
-4.60569441133843e-05
-3.94651184583022e-05
-3.10283299093088e-06
-3.24307588778919e-05
-3.0423544536358e-05
-1.36304384054813e-05
2.53703092615828e-05
-1.44939274056243e-05
-2.41217624758174e-05
7.44407535130664e-06
-1.6679821427911e-05
-1.29677314740977e-05
-4.38216288308524e-05
4.66394887691469e-06
-3.57696348137982e-05
-3.84131688473496e-05
-2.85388715472093e-05
-5.8247768032013e-05
-2.69482750471027e-05
-2.25888640120955e-05
-2.51151618930336e-05
-3.69649119893021e-05
-3.83510516266589e-05
-5.72737323039499e-05
-3.77536809296572e-05
-1.76239849906675e-05
-2.71013088134651e-05
-5.07400351775251e-05
-2.52169817764233e-05
-1.17086270550138e-05
-1.54898418748139e-05
-2.75902828081711e-05
-6.03702026109305e-05
-3.34768171264462e-05
-3.88151956326899e-05
-4.34183429223798e-05
-1.30475655149806e-05
-2.96470358962909e-05
-4.34700027704296e-05
-8.86505726833029e-06
-2.71253201682391e-05
-5.68655861564753e-06
-2.2717287310564e-05
-2.70922057049158e-05
-1.79845151354986e-05
-3.9304604359571e-05
-2.26056457128092e-05
-2.27535149208622e-05
-3.80411691536937e-05
-3.93905978994079e-05
-4.53612938189441e-05
1.58887144195734e-06
-4.83420617918249e-05
-6.65421850520833e-05
-3.74821570531446e-05
-2.42024777972338e-05
-1.71488470706826e-05
-1.75240387727929e-05
-2.9004429940033e-05
-3.95021669950307e-05
-2.10632062845674e-06
-4.52183569787864e-05
-1.15782678762387e-05
-4.43156313987113e-05
-1.73940012264838e-05
-4.485324156784e-05
-1.97644231983386e-05
-3.69236652011187e-05
-3.57907611848865e-05
-2.82158709116328e-05
-2.69551512211339e-05
-4.72592051770212e-05
-2.26130571899152e-05
-1.2140387437315e-05
-3.03278625000974e-05
-2.90575562003083e-05
-6.10270176887617e-05
-1.52394661615049e-05
-3.13552289225851e-05
-3.53107288954574e-05
-4.16223755401243e-05
-2.48751846444013e-05
-1.78431046491021e-05
-2.5664555955564e-05
-2.0629181187031e-05
-1.82634466418775e-05
-3.74673699813239e-05
-1.75270199967364e-05
-1.9215569362441e-05
-2.28613854817027e-05
-3.09789021492064e-05
-4.82705092238633e-06
4.78833895273957e-07
-8.39122161930342e-06
-1.35871768323144e-05
-3.92685792702355e-05
-4.15078535961757e-05
-9.44809781717619e-06
7.65224863875483e-06
-2.1815857506274e-05
-2.99781921428723e-05
-2.65642438453263e-05
-2.89353616689575e-05
-3.99870837731348e-05
-2.43825761812915e-05
-3.24774362903888e-05
-5.04165175395544e-05
-6.51950632167894e-05
-3.72873997335919e-05
-4.90113556668858e-05
-2.50477953018121e-05
-2.85729948183837e-05
-2.74113320055473e-05
-4.99996787205337e-05
-2.67804818708252e-05
-4.76702425888608e-05
-1.51236698518917e-05
-2.53666054851422e-05
-2.97745695664815e-05
-4.09662308247483e-05
-2.00589136716163e-05
-1.98248616776416e-05
-2.32505511868151e-05
-5.71874264536052e-05
-2.27457331217816e-05
-4.0732541946414e-05
-1.71471822750329e-05
-1.2015338973397e-05
-4.5484074296258e-05
-3.41805647893429e-05
-4.74098850235031e-05
-1.89680237550567e-05
-4.90624903983992e-05
-3.95457581407499e-05
-2.97364782728475e-05
-3.32383197927111e-05
-1.33227876735512e-05
-4.87935669488316e-05
-1.80883583435116e-05
-7.16896493141277e-06
-3.44752083350302e-05
8.87974996790508e-07
-1.82037498622181e-05
4.57728239125971e-06
-2.22113371763492e-05
-2.65655372724254e-05
-1.27361326436064e-05
-5.00559023463518e-06
-3.41445544460664e-05
-2.64373052621797e-05
-2.8000123349898e-05
-3.3160611947412e-05
-3.43570899850685e-05
-3.52082711049715e-05
-4.34157284737931e-05
-2.3980026475697e-05
-5.58678680555145e-05
-6.10488712904787e-05
-4.25476822901187e-05
-7.52180577346967e-06
-1.7299289743066e-05
-3.24069793130353e-05
-6.1319915547943e-05
-4.06165812354104e-05
-9.76832091582464e-06
-4.753216940852e-05
-2.75935599683463e-05
-5.92973519837206e-06
-1.5025527091699e-05
-2.87158844331894e-05
-5.80777737745316e-05
-3.80093947855155e-05
-2.45695625533417e-05
-1.04421056509313e-05
-2.44260950466366e-05
-6.24531333380483e-05
-3.7515010248139e-05
-2.61599940942007e-05
-1.83097242130826e-05
-2.67728903044044e-05
-3.45980217269624e-07
-7.10750846469746e-06
-1.41505426229627e-05
-3.43363877787901e-05
-3.301435575552e-05
-3.86746360897523e-05
-3.14052808279121e-05
-5.02041994288923e-05
-2.01331042447408e-05
-1.54234287846083e-05
-4.290840241749e-05
-2.85153926666379e-05
-3.2675421679189e-05
-3.83941683015436e-05
-1.89347615111053e-05
-2.11228077998491e-05
-1.87877925599565e-05
-1.2067818053197e-05
-2.25853471554245e-05
-3.80093256474582e-05
-3.20442856912034e-05
-1.67577190145347e-05
-2.07204384924031e-05
-3.11121172811948e-05
-4.00404465034716e-05
-2.475013985786e-05
-7.55231235061891e-06
-5.14513614305177e-05
-3.28400836326141e-05
-2.75644650165214e-05
-1.94934913998868e-05
-3.15709218993689e-05
-4.05744740715288e-05
-2.57238212383593e-05
-1.85653572449436e-05
-6.61309316315609e-05
-2.75244535618738e-05
-1.22941213666208e-05
-8.1759511739033e-06
-2.8688246514437e-05
-4.22736992343052e-05
-3.31686074755207e-05
-2.49224658973991e-05
-2.54121228813558e-05
-2.36218396078079e-05
-4.90610580879841e-05
-2.03901124900961e-05
-4.67474109282788e-05
-1.02557788115361e-05
-9.07051477252512e-06
-5.24334003547819e-06
-2.01414850224229e-05
-5.16480250842424e-05
-2.59473961727948e-05
-2.76422814623426e-05
-3.98651619448216e-05
-3.66352759772745e-05
-2.38143827138113e-05
-4.50328678902447e-05
-2.96982447227583e-05
-1.24078214080996e-05
-2.84325762363214e-06
-3.36491354256256e-05
-4.07390895292088e-05
-4.87045994741195e-05
-3.30728743120947e-05
-3.13449664862117e-05
-2.31723031505241e-05
-3.99569426750647e-05
-4.84060297381236e-05
-1.38749332042685e-05
-8.93591708401119e-06
-1.24706922903208e-05
-2.89253035653975e-05
-2.01856112773961e-05
-2.07514567151176e-05
-2.08702490463783e-05
-1.8617255300672e-05
-3.71960525060769e-05
-5.6503143675747e-05
-5.70695595528696e-05
-1.09164033261983e-05
-4.05660588705778e-05
-3.69683703138929e-05
-2.54658680469636e-05
-5.34487652302658e-05
-1.44318221511487e-05
-1.67723156880596e-05
-1.87930598436772e-05
-9.80131421491976e-07
-1.87912637141059e-05
-8.3084645223829e-06
-2.47203461092376e-05
-4.11535405082977e-05
-2.33132645188035e-05
-1.31644325435256e-05
-4.66830578050532e-05
-2.39282234128301e-05
-2.93890771443355e-05
-3.57300267341151e-05
-4.34210594728412e-05
-4.39571612259232e-05
-3.74702750316549e-05
-2.56296801574903e-05
-5.74853571826312e-05
-5.93980255402673e-07
-2.93332673006982e-05
-5.3439706965563e-06
-2.49166520973997e-05
-2.79293757677401e-05
-1.36054696675176e-05
9.9385892098357e-06
-2.89786595754659e-05
-2.74474775925032e-05
-2.83983916985689e-05
-9.79761307188711e-06
-2.72249460463614e-05
-4.76913094712112e-05
-1.63221988771769e-06
-1.12391715736672e-05
-5.81726449868429e-05
-4.02024772937306e-05
-1.99423960524643e-05
-2.68064836625222e-05
-2.13575064473257e-05
-6.08664926493147e-05
-2.28202185927766e-05
-2.60458898375773e-05
-4.04486072473346e-05
-3.5877132792696e-05
-4.25949901527886e-05
-1.36219721888213e-05
-3.445873219683e-05
-3.4395168302109e-05
-2.63955234002554e-05
-4.86277014833131e-05
-5.25256640279004e-05
-4.97898521605846e-05
-1.52512824603309e-05
-2.95593366866779e-05
-2.92537635415715e-05
-2.16260903589425e-05
-4.81805532904799e-05
-2.78131835263606e-05
-3.70526879948452e-05
-5.87159432550661e-05
2.98832490966463e-06
-5.24608754822042e-05
-2.03856582978417e-05
-3.59443977332825e-05
-1.65482620475807e-05
-3.65965789260738e-05
-1.62979025106872e-05
-1.2033805320532e-05
-2.28412742444214e-05
-2.17931918477713e-05
-5.75775041704331e-05
-2.74187860675552e-06
-2.39758008762753e-05
-4.72314269343932e-05
-3.48843563378347e-05
-2.27229915730147e-05
-2.6056830002262e-05
-2.39523138882376e-05
-3.4722829506743e-05
-1.80131218187079e-05
-3.19535816483162e-05
-5.00934729357333e-07
-3.3258704279479e-05
-3.76495909287234e-05
-3.20491937478742e-05
-2.07957126917073e-05
-1.44154118753245e-05
-5.35533285576786e-05
-2.62917444033702e-05
-3.41766339329424e-05
-1.43754354321936e-05
-1.81613920625067e-05
-4.4012616583045e-05
-3.00747923909732e-05
-1.44195166906259e-05
-4.71669758836429e-05
-3.8727752998625e-05
-1.72367966845e-05
-6.22751467677691e-05
-5.69763139880718e-05
-3.49851813132962e-05
-2.41167788222292e-05
-6.57843780159467e-06
-5.49009037214643e-05
-2.30471393531512e-05
-1.98677325317402e-05
-6.43445470878041e-05
-4.7330192564191e-05
-1.1526975302446e-05
-3.91171660620221e-05
-5.25089559005537e-05
-3.59238286101723e-05
-1.89775781129313e-05
-2.9254349059555e-05
-2.14415881399932e-05
-1.82800480202469e-05
-6.25621012784528e-05
-2.98332654482999e-05
-2.21044378257447e-05
-2.85303206361892e-05
-3.47040375090016e-06
-3.20872994285297e-05
-3.65041117450687e-05
-5.02375751632313e-05
-3.2032163148562e-05
-5.13531980755773e-05
-2.97355140837312e-05
-4.67740481571303e-05
-2.64866933181928e-05
-2.12962604808599e-05
-1.62714678956674e-05
-3.16319312135951e-05
-1.58272275863062e-05
-2.85150417010692e-05
-2.3246024900344e-05
-4.1259721097251e-05
-3.76209830608175e-05
-3.27343064343257e-05
-3.38306887601568e-05
-6.07919450641586e-05
-4.44278904519777e-05
-4.45065618706042e-05
-3.53810858835373e-06
-3.67202333564367e-05
-2.40574150543685e-05
-2.46487229717927e-05
-4.68622349426504e-05
-3.28119753942763e-05
-4.95662802604716e-05
-1.94573594696008e-05
-4.4640196873148e-05
-3.93173661885729e-05
-3.15773290708763e-05
-1.03503092232663e-05
4.48474423884046e-06
-5.17363524692431e-05
-1.13336856603519e-05
-3.99253948222914e-05
-6.25713385927377e-05
-6.03911746943541e-05
-3.68962459919169e-05
-1.19941607615728e-05
-6.01061610485269e-05
-2.42906349899707e-05
-6.04782216738278e-06
-3.67959297338153e-05
-1.91549623455312e-05
-4.01276155873181e-06
-3.0571211675666e-05
-2.49874632542502e-05
-3.7728682011709e-05
-2.2154568044094e-05
-1.88048198154312e-05
-4.67294616394343e-05
-4.8378796920342e-05
-1.32762356503604e-05
-3.53564283235007e-05
-6.61599470101834e-05
-1.1968798042954e-05
-2.68961173260132e-05
-5.05259969995241e-05
-2.93210000024596e-05
-3.06130234481713e-05
-1.47939704191683e-05
-4.20917175646151e-05
-1.39074343967168e-05
-2.70196354639237e-05
-4.47847179567652e-05
-3.62498668294537e-05
-2.40582742318386e-05
-7.68543132935108e-05
-7.43213826972572e-06
-4.21823631239795e-05
-1.0113437054945e-05
-2.51672334827594e-05
9.34676910005477e-07
-2.43310202559126e-05
-1.95723708173173e-05
-3.69215588097761e-05
-4.89923951391183e-05
3.81998211195862e-06
-4.61994731353636e-05
-5.26931829384746e-05
-3.27207930327614e-05
-4.36121677896576e-05
-9.97075927007074e-06
-2.6232212172334e-05
-3.66496899642882e-05
-2.47525532966757e-05
-2.95704025642778e-05
-1.33562367669086e-05
-3.54205267804481e-05
-4.29159789081387e-05
-1.94398460040862e-05
-3.1703576101237e-05
-3.41295686373769e-05
-6.11917552913841e-05
-8.33870132335289e-06
-1.56552362675956e-05
-1.79966006465389e-05
-1.83485515173649e-05
-2.78858286068496e-05
-1.50205225039876e-05
-1.98376975716982e-05
-3.98452149310153e-05
-3.62684870424361e-05
-3.30289447064434e-05
3.68091382586863e-06
-3.14787079693689e-05
-4.53063596192912e-05
-2.13256786436049e-05
-3.23670186212833e-05
-7.69897826274716e-06
-4.10071426263523e-05
-2.860413348742e-05
-1.46118459415453e-05
-3.97789334538037e-05
-6.16992241891192e-05
-2.53343623114067e-05
-5.27169316842162e-05
-2.46276475194825e-06
9.54181982070371e-06
-3.32448314892085e-06
-4.53426501076211e-05
-3.37791345016652e-05
1.09853852699155e-06
-3.49157222639867e-05
-2.87990676096642e-05
-2.26802176252351e-05
-3.99193301667129e-05
-5.11623857961188e-05
-5.1770200010622e-05
-1.77067085003662e-05
-1.10629227341897e-05
-3.01931803252493e-05
-6.30823104190923e-05
-4.79807441779149e-05
-3.15482183868459e-05
-2.10941439102578e-05
-1.01272477794441e-05
-5.49129486631431e-05
-2.0337549910265e-05
-5.50293585254845e-05
-1.76000550342485e-05
3.89668808797911e-06
-2.63435581555138e-05
-3.32820254531555e-05
-1.55153951663192e-05
-2.0810407217599e-05
-5.07484898822635e-06
-7.5892504153316e-06
-2.30707448547166e-06
-2.71696623964346e-05
-1.880191433e-05
-1.76388403719833e-05
-3.51964295083845e-05
-3.0819519495514e-05
-4.61942689810838e-05
-5.60709082334317e-05
-1.70305954652399e-05
-4.05715498958754e-05
-3.78018310007894e-05
-2.91607852611254e-05
-3.36281870061938e-05
-1.03226830927195e-05
-4.15549425808674e-05
-2.43047106833378e-05
-3.40711162566615e-05
-1.93190030554288e-05
-2.21671459768705e-05
-3.19568177508562e-05
-1.37357466789896e-05
-2.89417266143773e-06
-1.16334299493078e-05
-5.22746060083115e-05
-1.81351008891093e-05
-7.57803063071973e-06
-1.74563505523077e-05
-4.01115980686764e-05
-5.9835210171758e-05
-3.36934259305317e-05
-3.74856450947668e-05
-1.35772340234385e-05
-3.62172817956419e-05
-2.37041589574151e-05
-3.36101722324735e-05
-8.11483357794939e-06
-3.42466257380767e-05
-3.17323904291797e-05
-5.26434174855179e-05
-4.84035866014005e-05
-4.02282090435742e-05
-1.39304390865969e-06
-2.04110023793222e-05
-2.15548302226978e-05
-1.53309695483195e-05
-1.96430704923662e-05
-6.74861448843509e-06
-2.13997240670117e-05
-3.77967657721479e-05
-2.62208039703408e-05
-2.1074212440393e-05
-3.14664047195371e-05
-3.12812703933547e-05
-1.69662788356577e-05
-4.02488807588176e-05
-1.52342412024784e-05
-1.17373903001842e-05
-2.74150037954137e-05
-1.40170588170334e-05
-2.9611145915669e-05
-9.54463216607352e-06
-1.87894262069283e-05
-1.76285352657585e-05
-3.08564050503001e-05
-4.2501737552059e-06
-4.9844548984108e-05
-1.91669814136887e-05
-1.32002891637452e-05
-3.84508613678383e-05
-1.96465329702721e-05
-4.21376811989356e-05
-4.2226417266355e-05
-1.79030248592276e-05
-1.9324374564665e-05
-2.46817028956263e-05
-2.69827011752366e-05
-3.80605194433175e-05
-4.19969064616501e-05
-4.26150940627292e-05
-2.93303603569158e-05
-2.78155285900149e-05
-1.6822806284928e-05
-5.53050371249405e-05
-3.16429400803968e-05
-2.43130095693072e-06
-2.54129534850342e-05
-1.34105309167127e-05
-4.17301394716808e-05
-2.93088907489206e-05
-2.93117563326089e-05
-5.12462929647759e-05
-4.12805326770992e-05
-2.15663975923526e-05
-3.45377131011606e-06
-1.22764747074134e-05
-2.11571177769371e-05
-7.22218921355775e-06
-3.77181046157088e-05
-1.05220941542958e-05
-2.03707797332784e-05
-5.34137639177979e-05
-4.77357948202491e-05
-4.96355636929667e-05
-3.01695233698359e-05
-4.63490688976703e-05
-3.28694515262216e-05
-1.70298114677109e-06
1.23306389546864e-06
-2.92889337203856e-05
-4.18436827961894e-05
-2.16571590778174e-05
-2.89509715941868e-05
1.25302790819849e-05
-2.7360605655258e-05
-1.75781822723992e-05
-3.5060498574041e-05
-1.23863163159223e-05
-2.65213617167516e-05
-3.79313227874857e-05
-4.81613745471395e-05
9.6663007503149e-06
-2.21787518552721e-05
-5.94914196638991e-05
-7.28898145265675e-06
-1.13408492343701e-05
-9.08842392268529e-06
-3.80641415923471e-05
-4.49798460871281e-05
-2.42919487071949e-05
-3.43304869063623e-05
-3.79070629814988e-05
-6.86161974635981e-05
3.00466396983042e-06
3.72635485322207e-06
-6.55592900281431e-05
-2.09315381223537e-05
-3.35041920860126e-05
-3.46893940749711e-05
-2.58557840062118e-05
-4.58855719757696e-05
-1.11347324004132e-05
-4.35097709267287e-05
-2.85402514512144e-05
1.03299625149827e-06
-1.58482713870421e-05
-2.15779588195323e-05
-3.67487685158254e-05
-1.12782092059403e-05
-2.12795815497333e-05
-3.66015766483125e-05
-3.41342943156562e-05
-1.95284369919332e-05
-2.82260843747628e-05
-2.34399325115041e-05
-2.42308972335283e-05
-3.50681885194298e-05
-4.44948530057359e-05
-1.10386919477681e-05
-1.8122110839347e-05
-1.35109588297527e-05
-2.81847313647322e-05
-1.61287425292072e-05
-2.39859021752252e-05
-4.86194214673331e-05
-4.05145289380752e-05
-3.67942801921414e-05
1.07205735321529e-05
-4.40441445290723e-05
-1.96096472927002e-05
-4.74503925823518e-05
-3.87373489507212e-05
-1.46046738128303e-05
6.12597799413724e-07
-1.37661644383365e-06
-4.51554147861644e-05
-5.29169689108763e-05
-4.71290530227507e-05
-5.05362525881746e-05
-2.47726987708511e-05
-2.81866716634166e-05
-3.64431841131861e-05
-4.67736570480601e-05
-2.65060671116085e-05
-1.93974604424673e-05
-2.93092689167927e-06
-2.21119519296845e-05
-4.29696826756456e-05
-3.06702708373142e-05
-6.72317148926422e-05
-5.34234434931298e-07
-2.73798519550718e-05
-2.68922543899951e-05
-3.4673908793963e-05
-2.2424980043417e-05
-3.65906788897957e-05
-4.98343737719228e-05
-2.70838151425509e-05
-1.19353599777084e-05
-2.85118104088689e-05
-3.60180351147528e-05
-2.08602076703419e-05
-1.19569976234423e-05
-2.89754999131577e-05
-2.54478538906383e-05
3.02792099748396e-05
-3.91145220996569e-05
-3.3877987329687e-05
-2.37718519926123e-05
-2.44062825320936e-05
-3.11953875748699e-05
-3.15806422153852e-05
-1.20087631585963e-05
-2.27536570478438e-05
-2.46562729008847e-05
-2.05645186571548e-05
-2.30446671175508e-05
-5.32896396786837e-05
-1.7706620811572e-05
-1.39222352537753e-05
-3.21074289338114e-05
-3.65072702785617e-05
-1.88247826267122e-05
-7.17721025302151e-06
-3.38858971763184e-05
-4.77701927950522e-05
-4.06472719078226e-05
-2.69784112973651e-05
-2.14844532059998e-05
-2.42451183604294e-05
-6.19669114413347e-05
-2.97748254940921e-05
-3.02108989219924e-05
-2.17534901715246e-05
-5.03097038007323e-05
-3.41705897048827e-06
-5.93177864290305e-07
-5.07774923312927e-05
-3.10614084308702e-05
-3.65651680873546e-05
2.49716722292887e-06
-1.35643951708919e-05
-3.92106170992966e-05
-3.87788060267969e-05
-2.43004862967613e-05
-9.35555030779649e-06
-4.00073441456586e-05
-1.39387151861071e-05
-3.3551616927315e-05
-2.47864571489142e-05
-1.53666202735672e-05
-3.93634037711894e-05
-4.75393882075695e-05
-2.25411339434375e-05
-1.19981247010125e-05
-3.84034094461839e-05
-1.44061434908691e-05
-1.77530940466837e-05
-3.75578642921641e-05
-3.65839821170427e-06
-2.12816525793947e-05
-2.38911962961272e-05
-2.90372326446055e-05
-4.34909618759929e-05
-3.28467149139005e-05
-4.4499525819603e-05
-6.07672497598687e-06
-3.87820851701442e-05
-2.61830697822135e-05
-6.38076979716695e-05
-8.8360747634737e-06
-3.17672256255453e-05
-3.44093649859295e-05
-4.85907525271539e-05
-3.08845625765255e-05
-5.78439610805325e-05
-4.29127779211272e-05
-5.79171488368441e-06
3.14897649904352e-06
-3.65802186169962e-05
-3.60430245210809e-05
-1.95430367829697e-05
-2.22225125782663e-05
-3.45218026306677e-05
-2.52140703083468e-05
-3.6512188224099e-05
4.15010130773637e-06
-5.3141892214481e-05
-3.28191045708607e-05
-3.75242511713216e-05
-3.96603776006108e-05
-3.17623774395539e-06
-8.53704008032182e-06
-4.67369296080323e-05
-4.10288394801885e-05
-3.22269714668193e-05
-3.03106592552826e-05
-3.24251117678793e-05
-1.30154222143594e-05
-8.04437466697399e-06
3.46926083105235e-05
-2.34525707276365e-05
1.01209492193726e-06
-2.46220980093711e-05
-3.87117035331652e-05
-3.03948373297552e-05
-1.15195243010586e-06
-6.90120392343731e-06
-6.64293361436418e-06
-6.06266370660194e-05
-3.93622377590293e-05
-5.14063574892028e-05
-3.49800705864131e-05
-3.7068697617394e-05
-3.02052082460132e-05
-3.89809871631393e-05
-3.07907830798278e-05
-2.48003302574989e-05
-3.42527036345439e-05
-2.31430403406435e-05
-5.24367054423221e-06
-3.49066997621522e-05
-5.57458588602916e-05
-1.62309764012174e-05
-1.90661299373917e-06
-2.24724297429416e-05
-5.74084719685013e-06
-3.01064434523642e-05
-2.16058704878961e-05
-2.63564335618515e-05
-3.02239259294732e-05
-4.10000127127759e-06
-3.88391686440036e-05
-2.27277343070744e-05
-3.43799866401018e-05
-3.82054298527656e-06
-3.87057114016895e-05
-5.7154783285853e-06
-3.32442548046611e-05
-2.7035495087537e-05
-1.6531098820751e-05
-1.74853906548136e-05
4.79366233670463e-06
-1.99251324369707e-05
-3.80790485109782e-05
-4.82530982203163e-05
-2.5064873111712e-05
-2.27479599432553e-05
-4.71352967260251e-05
-1.6508572636065e-05
-2.85750069449873e-05
-5.0509098453909e-05
-3.05205368242688e-05
2.07783423186959e-06
-6.15973167966693e-05
-3.70774442238437e-05
-1.91419873356338e-05
-1.58139973178225e-05
-6.34315499507361e-06
-2.58077382668844e-05
-1.29071081457319e-05
-7.09261884791794e-06
-1.59207953014197e-06
-3.96106741276356e-05
-2.70740280548214e-05
-4.61536169575957e-05
-1.17771948053421e-05
-3.89948239756629e-05
-3.55731631867257e-05
-3.59944067842388e-05
-4.69973821976507e-05
-4.69985579189216e-05
-1.49881979779738e-05
-1.65636278896206e-06
-1.61348273682106e-05
-3.05770032806078e-05
-3.41856751282347e-05
-4.16751753006401e-05
-2.97705082999622e-05
-2.98614889970805e-05
-3.81034853684518e-05
-2.61524063704545e-05
-2.05507553025203e-05
-3.21349840351932e-06
-5.31224750254321e-05
-3.33508700287488e-05
-1.79931844994925e-05
-3.58871396074802e-05
-4.34412064527419e-05
-4.58834386757749e-05
-2.56539677438737e-05
-5.51219015177136e-05
1.52385268097227e-05
-5.44487776839114e-06
-1.55411846508226e-05
-9.48350480383655e-06
-3.75142674981605e-05
-2.36098737585441e-05
-1.89715274275489e-05
-2.63095607414462e-05
-2.85300004614892e-05
-3.29225542454014e-05
-6.61321704608637e-05
-2.10420604779003e-05
-1.9196090683585e-05
-3.18345380642253e-05
-4.3174950270968e-05
-4.35340759648101e-05
-2.75104216276656e-05
-4.62162297028547e-05
-5.04048180165642e-05
-4.94814896595153e-05
-2.22115495581624e-05
-3.15002093480845e-05
-1.82023103896217e-05
-2.27045641103366e-05
-4.23631076010721e-05
-2.08924174113804e-05
-4.75399997207918e-05
-1.3485550319669e-05
-6.42656980308029e-05
-2.501897809612e-05
-3.36053587399292e-05
-5.30766082983648e-05
-5.53083334890232e-05
-2.83533279940661e-05
-3.68182807841823e-05
-2.62492071727912e-05
-2.63600063101014e-05
2.91426059474662e-06
-8.10749215807944e-06
-2.26550935982218e-05
-6.22903107292988e-05
-3.99395027819454e-05
-2.47452355434407e-05
-1.98470763222982e-05
1.1789596919568e-05
-1.93652122086745e-05
3.04190132153002e-06
-2.16641830275366e-05
-3.95866323619244e-05
-2.27802787208658e-05
-6.10645732328827e-06
-5.82373641239794e-06
-3.4674738554317e-05
-5.56794069817761e-05
-1.8865946959916e-07
-3.73364354315449e-05
-1.71117164468657e-05
-1.42746386732895e-05
-2.30959713039293e-05
-3.69594226480739e-05
-2.46056865998052e-05
-5.72424864061969e-05
-4.36244440802411e-05
-4.99097516264203e-05
-2.49774199491241e-05
-2.9038570607991e-05
-1.06014887850492e-05
-5.71538029789992e-05
-1.50945030754799e-05
-3.52771528323722e-05
1.60154864358155e-06
1.1799904708861e-05
-3.52357464214998e-05
-3.66777673085091e-05
-3.06680881191305e-05
-2.90079520839288e-05
-1.3397678630815e-05
-2.01515734678023e-05
-6.77232490491058e-06
-2.32525740846393e-05
-3.89473811485018e-05
-4.03518052202114e-05
-7.90941414019645e-06
-1.25756267467417e-05
-2.69769905200655e-05
-3.38892796902787e-05
-3.91060044003799e-05
-4.45154941280903e-06
-3.91799101874579e-05
-1.5325407164612e-05
-1.23050243091125e-05
-1.44590126836191e-05
-2.38376006219463e-05
-8.72758724591164e-06
-2.82868439117204e-05
-5.32736530224961e-05
-1.40933520460366e-05
-2.72187229774928e-05
-1.8851103993936e-05
-3.1642159146278e-05
-1.19321748958996e-05
-1.53058716426018e-05
-6.22540209035823e-05
-1.51090950972834e-05
-3.0602172605434e-05
-3.2432535082337e-05
-5.18507819536633e-05
-3.60297468589038e-05
-1.05214180614581e-05
-2.16859564185408e-05
-3.55250137020376e-05
-3.96441790643432e-05
-4.77448599486788e-05
-5.15276122880853e-05
-2.02346619538086e-05
-3.52124783179459e-05
-2.66504988746381e-05
-5.36595933081377e-05
-2.7898120315419e-05
-3.18905829457764e-05
-1.84437432398139e-05
-3.24743232261071e-05
-3.01914325963591e-05
-3.82356869513608e-05
-1.44541164169038e-05
-1.96538852833114e-06
-6.04145015121604e-05
-3.21985993208127e-05
-5.50470767041826e-05
-4.55936635241103e-06
-5.74816123951905e-05
-2.19460765688966e-05
9.98442987699739e-06
-3.56161024112896e-05
-1.18725806273036e-05
-4.18158860243052e-06
-1.47460244034797e-05
-2.96459177688461e-05
-2.74997866469634e-05
-1.02076110918592e-05
-3.84435379353512e-05
-3.62918086792139e-05
-5.102024924447e-05
-4.16195217314782e-05
-3.67184648280626e-05
-2.31137427005542e-05
-4.13486122711783e-05
-9.54198630606063e-06
-1.26933222024914e-05
-3.34689988755927e-05
-4.68086226300214e-05
-1.41057144180712e-05
-3.25412058819725e-05
-3.31520416054444e-05
4.98022559852292e-06
-2.16156130315698e-05
-4.75494176344321e-05
-8.45008074312058e-06
-4.38252360237195e-05
-2.00147636104766e-05
-4.89715140837823e-05
-1.83731481757029e-05
9.24350566170826e-07
-3.33444669497479e-05
-3.78148453385233e-05
-2.76585978709499e-05
-2.73989764420226e-05
-3.42489517400754e-05
-5.38205319185401e-05
-2.79237669643225e-05
-2.81739837189681e-05
-2.96540463357224e-05
-1.99260715787812e-05
-3.74474590966385e-05
-3.05910164631228e-05
-5.18064543415631e-05
-2.78483782949846e-06
-3.97416834174182e-05
-1.51184776206419e-05
-5.23937469608388e-06
-9.33158790452435e-06
-7.8225831391755e-06
-3.86651780133924e-05
-2.98128273744387e-05
-4.30170595098735e-06
-2.01467033351779e-05
-3.52617609391548e-06
-2.8839185958027e-05
-2.51263989847253e-05
-2.73219500042291e-05
-5.15964163994282e-05
-1.19866979754866e-05
-4.2669296074715e-05
-1.82950435733304e-05
-5.61121225624901e-05
5.03629583360227e-06
-2.03004013971572e-05
1.27147660074047e-06
-4.13354310186028e-05
-5.50031520236765e-05
-2.44835975881435e-05
-9.81212198760839e-06
-1.06415163622253e-05
-4.65569306856442e-05
-2.84283173085019e-05
-1.66188651117778e-05
-1.61791651321479e-05
-6.95676249634686e-06
-1.26698509417362e-05
-3.7504857431487e-05
-3.38611985905304e-05
-2.61408504103483e-05
-4.84180958856885e-05
-2.39432064517544e-05
-3.16538518817099e-05
-2.92075369169664e-05
-2.76510855264882e-05
-4.1758967066271e-05
-3.24942979685407e-05
-2.80333590583361e-05
-3.10677502964761e-05
-4.18380046838073e-05
-2.73686086806727e-05
-2.25460977596739e-05
-4.4100123189873e-05
-6.88422095102551e-06
-5.51362519017642e-07
-1.05995782511052e-05
-2.21749531276307e-05
-2.47440321698261e-05
-3.29635666384457e-06
-8.15319567384575e-06
-1.55590290256463e-05
1.27818349244896e-07
-4.46677803668852e-05
-2.50343059163636e-05
-3.96287992529591e-05
-4.67655389396844e-05
-1.96538931982892e-05
-3.65283532768133e-05
-3.17575374923449e-05
-1.03046689112783e-05
-2.56998406688988e-05
-4.55603133092107e-05
-2.38389544482982e-05
5.50426133582427e-06
-2.15768677430644e-05
-4.88864825554675e-05
-2.46565010204439e-05
-3.40111847868739e-05
-3.09250893992306e-05
-1.3613183706313e-05
-5.16372995017652e-05
-1.36658864418259e-05
-4.55785305461542e-05
-3.46727452848608e-05
-2.3396610113695e-05
2.94005311043746e-06
-2.86033258730617e-05
-1.24514305619756e-05
-2.329531613235e-05
-2.54291804262536e-05
-1.5300828162073e-05
-2.6563773563045e-05
-3.80214599487903e-05
-3.65363807209489e-05
4.88960757016935e-06
-4.33457624084406e-05
-1.51049035388257e-05
-1.7652251841397e-05
-2.67023583308803e-05
-8.17393244404255e-06
-3.88044963054575e-05
-2.87645013290935e-05
-5.1207286603891e-05
-3.23902118556584e-05
-2.07958737565966e-05
-1.42172175933251e-06
8.18159570970424e-06
-3.60722145535584e-05
-9.91550023061489e-06
-2.98854193546558e-05
-4.13767452265039e-06
-1.73843778174875e-05
-3.13879831676866e-05
-4.92983117755662e-05
-2.07369303432134e-05
-3.09763318614594e-05
-1.91152629100851e-05
-4.68386960860104e-05
-3.73298559510595e-05
-4.8484475718178e-05
-3.73787023062181e-05
-1.56570791588025e-05
-3.11589498606614e-05
-3.97767424858986e-05
-3.16357444705525e-05
-4.80504273587992e-05
-3.89805247639212e-05
-3.82746243649685e-05
-2.19922458819593e-06
-1.6637416914806e-05
-2.00038257288817e-05
-3.93387622665001e-05
-2.08359243476242e-05
-2.08367780997326e-05
-4.35702523127446e-05
-5.90999124431181e-06
-3.2405806185514e-05
-4.05656191454566e-05
-1.45200384252938e-05
-1.05591252185692e-05
-3.27449971965361e-05
-2.26835117745986e-05
-3.28132908445047e-05
-1.80954950796421e-05
-3.49720055803293e-05
-6.28078081659075e-05
-3.60584690358211e-05
-5.45226099400043e-05
-1.84562290991766e-05
-5.71469324806678e-05
-2.91600961624256e-05
-5.73828717092404e-05
-3.70104168929118e-05
-3.25636608449356e-05
-4.18843151439935e-05
-3.49553325083004e-05
-4.21725393005603e-05
-3.0229086182022e-05
-3.24996483643096e-05
-7.34093857872028e-06
-2.4540943525052e-05
-1.49710439918619e-05
-5.43606679505858e-05
-1.13959657587623e-05
-1.35410044899444e-05
-1.96545546410206e-05
-4.81928016549167e-05
-2.53946457875719e-05
-3.75278423414493e-05
-4.52810091288348e-06
-4.30535885324677e-05
-3.08259501349536e-05
-1.64363648295496e-05
-1.0945237401494e-05
-4.60050988578661e-05
-3.16728191025593e-05
-3.07164205733703e-05
-1.09156876675208e-05
-2.4767659506497e-05
-5.50370057527061e-05
-1.36146342319929e-05
-2.80330833155274e-05
-3.72756213458662e-05
-4.12384595824353e-05
-3.18502433413516e-05
-2.59167187897931e-05
-1.83045253574721e-05
-3.57357006922928e-05
-2.07583397932843e-05
2.84341001910257e-06
-1.2136778353365e-05
-4.91745333213092e-05
-2.10099516702082e-05
-1.08202143589209e-05
-2.46053167529002e-05
-2.68888281453503e-05
-2.87264035944671e-05
-7.96103929965157e-06
-2.1009192182205e-06
-2.13817852850881e-05
-8.52752808275608e-06
-2.64212949062436e-05
-1.49621439384952e-05
-7.03751892827189e-06
-5.81592688743089e-05
-3.98793928413833e-05
-5.29433202201844e-05
-9.06523646037616e-06
-2.16858610532966e-05
-6.23317698060468e-06
-1.61558031553648e-05
-2.81559379003649e-05
-9.110933331374e-06
-1.66722365482497e-05
-5.77571438300335e-05
1.35339246183542e-05
-9.5377586204611e-06
-1.96613967442344e-05
-3.35094505571702e-05
-1.23368125872785e-05
-1.16585483526063e-05
-5.38819762172472e-05
-3.97089662198411e-05
-3.96232133647356e-05
-4.6226907879539e-06
-3.16600742480573e-05
3.44781039237683e-06
-4.36650360058936e-05
-1.96351854492127e-05
-9.26107702153904e-06
-4.7796793630238e-05
-5.04173635578163e-05
-2.95911819965222e-05
-3.1486124899333e-05
-9.81932741881475e-06
-6.21786705697486e-06
-2.7290808021359e-05
-1.9292709362925e-05
-3.8836508497471e-05
1.20719561606111e-05
-4.65443163138755e-05
-2.18671763756116e-05
-1.71549742323242e-05
-2.02435725981594e-05
-3.31300954542897e-05
-2.82389803620552e-05
-4.70755316163993e-05
-5.63228373289142e-05
-3.07682379068908e-05
-3.69049783792226e-05
-3.7570455215025e-05
-5.55132672717413e-05
-3.04963938071664e-05
-2.31340059002838e-05
-5.74443776104388e-05
-1.32110514278606e-06
-3.84651641614042e-05
-2.2207460592176e-05
-1.59580579715292e-05
-3.33675457896828e-05
-1.70664680793409e-05
-2.63882747224453e-05
-2.4610615737615e-05
-4.49046410093264e-05
-6.56219135766231e-05
-3.69330311733482e-05
-4.13151717229572e-05
-2.60676129891042e-05
-6.20025892357529e-05
-7.66787223221787e-06
-2.34336080212832e-05
-1.2942387280255e-05
-5.59743740518612e-05
-3.94213529800802e-05
-3.23534582678341e-05
-4.03570749401294e-05
-3.63691921761156e-05
-2.3863918441708e-05
-2.67372611011342e-05
-4.29592103308202e-05
-5.02021754013784e-05
-3.29199800189506e-05
-1.9310217416102e-05
-3.23191813762355e-05
-4.10777490421425e-05
-2.10222479359909e-06
-1.83534736334012e-05
-5.5842672257138e-06
-2.83925880002208e-05
-2.38843917430006e-05
-1.56525627274395e-05
-5.8257117120865e-05
-4.78538377156693e-05
-3.68021326444917e-05
-4.74582940211931e-05
-2.14339502309703e-05
-3.44349046962338e-05
-2.94440013672591e-06
-5.90200040683068e-05
-3.67451844285517e-05
-4.78443562653116e-05
-1.79791766560742e-05
-1.31398427671719e-05
-4.61313213516902e-05
-4.43856283651415e-05
-1.35347479329638e-06
-1.47258523943679e-05
-3.33093338923695e-05
-1.20634899387981e-05
-1.58180125716289e-05
-3.68253957769458e-05
-4.7702718400871e-05
-3.38503186315127e-05
-3.78930599846699e-05
4.45609754193223e-06
-4.40417609644738e-05
-4.56564884567424e-05
-3.07932182487326e-05
-2.73531749037141e-05
-4.86409367874854e-05
-4.51566780659949e-05
3.0428651691612e-06
-1.94957213253252e-05
-2.98508480814112e-05
-3.52156318215865e-05
-3.078374963831e-05
-1.66627979999199e-05
-3.71139331616219e-05
-2.60669424768655e-05
-3.57352420631433e-05
-6.75038815566986e-05
-3.56322201663684e-05
-9.53650848126727e-06
-4.41433099961341e-05
-2.39364876013305e-05
-1.64838399733944e-05
-3.97777553324409e-05
-3.09264193768839e-05
-1.9954717939537e-05
-1.60751788658973e-05
-7.69918209601293e-05
-2.16903226221391e-05
-3.19721916188252e-05
-5.49937639601128e-05
-1.25390305656256e-05
-4.42311543460958e-05
-1.99097244070484e-05
-3.61702622311244e-05
-2.70044452631758e-05
-6.57503470576686e-05
-3.21271608938984e-05
-4.49335085992152e-05
-4.40116881523339e-05
-4.24069335480059e-05
-1.28778631450083e-05
-2.17218405361707e-05
-4.34961674843447e-05
-1.53393128296559e-05
-1.52775383882618e-05
-2.35742093062784e-06
-2.76603338280297e-05
-2.01419695420745e-05
-3.65966147734957e-05
-1.35195620173404e-05
-4.62151417628023e-05
-3.75342957228019e-05
-4.99853626440179e-05
-4.49348564087579e-05
-3.15504596883013e-05
-2.02751051831907e-05
-4.16866750423591e-05
-1.63782224221796e-05
-2.14034448134053e-05
-2.46196752639779e-05
-2.30078115959939e-05
-4.06265238296989e-05
-1.97508730546347e-05
-3.80867100302756e-05
3.76375658543141e-06
-2.22849329423077e-05
-8.71164521914894e-06
-2.67224930348221e-05
-4.85840113682806e-05
-1.40049636871643e-05
-3.27009075217604e-05
-4.99611939739721e-05
-6.77952133028199e-05
-3.31706368178873e-05
-2.50692827968478e-05
-3.77510500052747e-05
-4.54260779196337e-06
-3.02842321407818e-05
1.3773050234518e-06
-3.75682095230978e-05
-1.21717517637787e-05
-5.64650309362571e-05
-3.36840325715361e-05
-1.92685228112026e-05
-3.01070458209337e-05
-2.58003024050502e-05
-7.68775568956723e-06
-1.67573931764062e-05
-1.01145822536738e-05
-2.31073825341241e-05
-6.90538666828813e-06
-2.21393717075743e-05
-2.08445899270037e-05
-2.78581303675946e-05
-3.17948772907358e-05
-2.8274485518035e-05
-3.42038767119942e-05
-2.95843970239131e-05
-2.4764979202786e-05
-1.66985196229688e-05
-4.42349711943718e-05
-2.98944319352012e-05
-3.3748668213861e-05
-3.09463644378816e-05
-4.4919102639934e-05
-4.91200108408374e-06
-1.74828195134649e-05
-2.20179586704599e-05
-4.45901576055505e-05
-3.54447750527963e-05
-4.31961052882046e-05
-2.9840650364557e-05
-3.78847324469517e-05
-3.24898070366657e-05
-6.14022235871128e-05
-4.04970777532345e-05
-3.23270759327518e-05
-3.97005597204365e-05
-6.97609571300017e-05
6.1310322709383e-07
-1.76628074675529e-05
-1.52029281494213e-05
-3.71480125971238e-05
-1.85911349582864e-05
-7.29042012092763e-06
-4.60940614176013e-05
-3.45381495240504e-05
-5.22392127274429e-05
-1.85176414975997e-05
-2.61921741822447e-05
-9.45144090316176e-06
-1.86004207526116e-05
-4.26140270924511e-05
-4.12088838771172e-05
-8.49509706120157e-06
-2.62368102560867e-05
-2.60370528426169e-05
-5.29342884885305e-07
-2.16754478122688e-05
-3.74486910304267e-05
-3.21811027881417e-05
-2.96740357956343e-05
-6.01972763697958e-06
-3.78007516862271e-05
-1.6589088893999e-05
-1.20056349881845e-05
-2.0318711703659e-05
-4.10582430148564e-05
-4.49214207459951e-05
-1.70354634653725e-05
-5.1900813031379e-05
-5.09212715403397e-05
3.71503737166965e-06
-4.75170788649104e-05
-2.41968461065334e-05
-4.26675197987863e-05
-3.03490338335027e-05
-5.04676865972391e-05
-1.14375357133075e-05
-1.48737887363346e-05
-7.87036963872877e-06
-5.80516688628401e-05
-3.34178172254346e-05
-3.5826887606227e-05
-1.16293891814827e-05
-2.22616990043759e-05
-2.83892418366452e-05
-7.38529048566667e-06
-1.29737499550557e-05
-2.65719031031168e-05
-4.00678984407841e-05
-1.8453523767707e-05
-5.34138965457578e-05
-2.50883805736885e-05
-3.99394692593906e-05
-4.52134697146153e-05
-4.04765219097386e-05
-1.98268953827382e-05
-1.98464662641722e-05
-3.01218837301618e-05
-2.73391526592546e-05
-2.84005370279171e-05
-2.92471542749534e-05
-2.05485406378852e-06
-2.1485767862362e-05
-3.54278325142814e-05
-9.08015568300903e-06
-4.19322992202904e-05
-1.97664921268443e-06
-3.95496185857664e-05
-5.39967825946854e-05
-2.53806696958431e-05
-4.68476192609744e-05
-3.64924848954562e-05
-3.73868762001651e-05
-2.09503711660604e-05
-9.91381494838284e-06
-2.23205600278254e-05
-1.9198037930593e-05
-1.10031108292263e-05
-4.3759589632825e-05
-7.97938737354782e-06
-1.02009948585588e-05
-3.90156281963095e-05
-1.55737101337453e-06
-2.73538320810564e-05
-3.08903772313014e-05
-4.53229854171988e-05
-3.78722596749208e-05
-2.08102134959694e-05
-4.02737477609346e-05
-3.05582337289649e-05
-3.15485315181365e-05
-1.58175337657386e-05
-2.01686868835183e-05
-7.81209038480157e-05
-3.62288084653689e-05
-4.06326250328758e-05
-2.87830513698892e-05
-3.76156444681861e-05
-7.62036330293367e-06
2.00294231367978e-06
-1.53051124174859e-05
-1.78426739206254e-05
-3.14760790653174e-05
-2.35745546815476e-05
-1.26155823217548e-05
-3.41195496526184e-05
-9.60203469541496e-06
-2.35663895979154e-05
-4.64496683353909e-05
-4.37994597099257e-05
-5.5018055191114e-05
-4.07306240353746e-05
-5.15863317096249e-07
-1.87380675029645e-05
-3.74648763178146e-05
-1.75064244947909e-06
-3.1854336045586e-05
-5.06993107100325e-05
-2.04905207083317e-05
-3.30340653735071e-05
-3.86919198634302e-05
-3.69417116629656e-05
-3.45760943123183e-05
-5.60074820234611e-05
-1.57712567381443e-05
-3.26179112676708e-05
-3.4418914933108e-05
-4.68313060173341e-05
-3.19012841135689e-05
-4.07711337594405e-05
-2.2876477653023e-05
-3.64972540057838e-05
-2.74464762060262e-05
-4.54089675614258e-05
-1.80062661311602e-05
-1.4750005771491e-05
-2.67437424303797e-05
-6.39040005450218e-05
-3.9561929343926e-05
-4.37909736233583e-05
-1.93972341931714e-05
-3.15007878871877e-05
-2.77770200131839e-05
-4.62603082266669e-06
-3.98126275413476e-06
-4.365584214535e-05
7.75054900471463e-06
-9.58063582864702e-06
-3.45339457935291e-05
-5.5758224288149e-05
-4.45297394419183e-06
-3.56722164210214e-05
-2.27881358350194e-05
-2.04275282292435e-05
-2.7164761042602e-05
-1.91291407205107e-05
-2.78116430614725e-05
-4.49531725937031e-05
-3.76813353928084e-08
-7.24346573122143e-06
-1.61941985536191e-05
-4.56968134764535e-06
-2.39062872224671e-05
-3.1443552140726e-05
4.67238333992427e-06
-3.91251450640134e-05
-4.46567865602019e-05
-4.16890992166417e-05
-1.94455321101279e-05
-3.60300637281877e-05
-3.14407149681611e-05
-3.18288425462386e-05
-2.76900961871638e-05
-3.81391384076155e-05
-1.2434046456609e-05
-2.78410105509931e-05
-1.19504134791589e-05
-3.78897425412658e-05
-1.97401871803836e-05
-3.31723550337e-05
-2.07269535591504e-05
-1.1297574620887e-05
-3.45618703603015e-05
-2.75900915244445e-05
-2.48874762072362e-05
-2.89112832795629e-05
-2.95843703893656e-05
-4.19254297343245e-05
-1.48563701234911e-05
-3.97813847043263e-05
-2.33638861986531e-05
-5.00314875191204e-05
-2.33980030337529e-05
-1.42335538278153e-05
-1.69123952280073e-05
-3.32490146544374e-05
-3.75478408682844e-05
-2.38034200406319e-05
-5.10150234067357e-05
-1.70893949450639e-05
-3.41921235813421e-05
-4.11630458893815e-05
-1.23234613403713e-05
-8.8680329558026e-06
-1.40063781564613e-05
-2.67229137043181e-05
-2.3263565845839e-05
-4.54281618019783e-05
-3.89800894292622e-05
-3.4294171557188e-05
-4.3597913341305e-05
-3.76259540575369e-06
-4.41109791024832e-05
-1.23358061229367e-05
-3.48101030284409e-05
-1.32107640710542e-05
-3.30055007652574e-05
-5.75024959341233e-05
-3.39772087930588e-05
-1.39083684937168e-05
-3.38361154166479e-05
-3.09725746758733e-05
-1.69427530568826e-05
-3.3898281094747e-05
-3.41990865141237e-05
-2.44835514935967e-05
-2.1054280248741e-05
-3.64184170102601e-05
-2.69788195577281e-05
-6.10113140304781e-05
-3.95244536385675e-05
-3.10284942541595e-05
-2.23257357594627e-05
-3.44542346010526e-05
6.32036193302721e-06
-5.29135163017587e-05
-1.892427812165e-05
-5.45715057330494e-05
-2.16572025830724e-05
1.33492387877266e-06
-2.15400065247728e-05
-2.71226661163795e-05
-3.93381190617044e-05
-2.6205785937513e-05
-1.42412833398775e-05
-3.23989968569072e-05
-1.22974653264535e-06
-3.13201516608859e-05
-2.99108202621681e-05
-2.84547022352784e-05
-6.52058064715256e-05
-2.6845122671912e-05
-3.03720995158676e-05
-3.27742245365696e-05
-3.82598481544115e-05
-1.2450667364186e-05
-3.83895745697487e-05
-1.39741910781851e-05
-5.15172158896262e-05
-4.58813550148099e-05
-5.12733561463691e-05
-4.29499721131591e-05
-2.18127031237449e-05
-1.87712593288216e-05
-4.26954651536614e-05
-2.48795559552758e-05
-1.13642593955578e-05
-6.69346019970105e-05
-1.08042399287832e-05
-1.08436625651222e-05
-2.02236054103558e-05
-2.8682135966281e-05
-3.65055584314502e-05
-3.94821843161764e-05
-2.94819405358636e-05
-3.20398421290439e-05
-7.67502269239096e-06
-3.39849249858544e-05
-3.62052095360717e-05
-2.5277117942978e-05
-3.4328281480625e-05
-2.49130472885736e-05
-3.66024389901145e-05
-1.30449743675307e-05
-2.58825105555987e-05
-5.13152396404505e-05
-6.36599418646429e-06
-3.73774921965267e-05
-3.80631127031278e-05
-2.98000464019082e-05
-2.83184440009994e-05
-2.51970476740672e-05
-2.13829347307343e-05
-1.15870884009467e-05
-1.82272569130577e-05
-3.44156378562024e-05
-2.78655348688401e-05
-6.10366431120007e-05
1.72186779621013e-05
-2.05538022065104e-05
-1.59353207653892e-05
-3.48151534565928e-05
-3.35389599052243e-05
-1.58023770244557e-05
-2.37624268764373e-05
-2.35444693353099e-05
-1.84178311043442e-05
-2.20446559808093e-05
-3.44157799134055e-05
-1.45499389712774e-05
-3.04613983377841e-05
-2.79044441696218e-05
-5.38652808512587e-05
-3.9488223032954e-05
-4.5760346596908e-05
-6.09545346543063e-06
-2.4287855152658e-05
-1.19643320662135e-05
-2.36560023882906e-05
-1.90139802688272e-05
-3.9428309971377e-05
-3.47415679940123e-06
-4.21350119322807e-05
-1.37039587035278e-05
-3.61862080575602e-05
-2.0878717251271e-05
-1.39732308083021e-05
-2.93076652474572e-05
-4.59247741948389e-05
-3.01336624302558e-05
-5.52927899985278e-05
-1.30565975646633e-05
-1.45699232834777e-05
-3.08524600763962e-05
-1.80291908220699e-05
-3.32717457900716e-05
-5.71773006499468e-06
-3.18332970821461e-05
6.15647419987599e-07
-6.05445991688325e-07
-3.71143301082866e-05
-1.8836559824305e-05
-3.67870104031032e-05
-2.44798441981588e-05
-3.58289707983036e-05
-6.51818470036842e-05
-1.25593949701674e-05
-3.37629727853495e-05
1.34086367462229e-06
-3.05388062404842e-05
-6.01000193247313e-05
-3.23902108565146e-05
-2.32615310358024e-05
-1.69675162591219e-05
-2.2571603662237e-05
-2.92190150485967e-05
-3.77168222890943e-06
-1.72535795560966e-05
-6.06697960574248e-05
-1.79620395690125e-05
-3.51188823985367e-05
-2.52682346414958e-05
-6.02547138496943e-05
-4.31125636283369e-05
-1.57059659864973e-05
-1.92470471836212e-05
-3.25681346463233e-05
-4.31549186362321e-05
-2.97085661971175e-06
-4.08450662245149e-05
-2.47559763550402e-05
-6.16815545678638e-05
-1.20191977340198e-05
-2.29247662135965e-05
-1.82576053019066e-05
-8.5622206526978e-06
-2.07412834231888e-05
-9.20058548759251e-06
-4.36471649672817e-05
-1.52252422903455e-05
-4.6885632790736e-05
-1.73125888260971e-05
-2.36604521856862e-05
-3.78545054797229e-05
-3.47178955697507e-05
-3.25885157332956e-05
-8.67412513711235e-06
-3.42941457198624e-05
-3.99313750766774e-05
-1.09921549775122e-05
-2.39703704057254e-05
-2.51173215953355e-05
-3.13839827805828e-05
-4.95305094403702e-05
-1.81418441973874e-06
-2.44018924605852e-05
-5.22824690098166e-05
6.24066301047315e-06
-2.48416709976748e-05
-1.80836830719729e-05
1.40930271367382e-05
-9.04338538291245e-07
-4.49711710405546e-05
-4.01197822069272e-05
-4.00556549036314e-05
-2.51491973502025e-05
-7.78521729368206e-06
-3.18061179279125e-05
-3.36102943669416e-05
-2.59225330353646e-05
-4.11181193774607e-05
-1.82571678018314e-05
-3.44902764980186e-05
-3.32372529393713e-05
-2.46981143763111e-05
-2.87761412724426e-05
-1.01393820853891e-05
-4.0420666625943e-05
-4.70190400211095e-05
-1.51456454076671e-05
-3.53282513765088e-05
-2.93396794165966e-05
-4.20648510874322e-06
-2.76622527005858e-05
-4.67185104467541e-05
-2.94691298364475e-05
-2.9067135894987e-06
-3.15785407410831e-05
-3.45557550957157e-05
-1.67963634746966e-05
-3.30669029731951e-05
-1.2259673084937e-05
-1.3935110043878e-05
2.03247763918036e-06
-3.86378188803692e-06
-4.04392722319828e-05
-3.92076478922916e-05
-4.20392531617245e-05
-1.11682343146891e-05
-3.23094377811394e-05
-3.60710203523578e-05
-3.58379998772775e-05
-3.07024434417856e-05
-3.43680169682338e-05
-2.41185051862778e-05
-3.41907003744346e-05
-3.684379633799e-05
-4.58204526158446e-05
-4.18187142883037e-05
-6.54762388320006e-06
-4.61163705534104e-05
-2.35379005304262e-05
-1.1958507382337e-05
-3.17420099600294e-05
-3.50736361947062e-05
-4.46884162460262e-05
-1.63243130107195e-05
-3.241646551783e-05
-1.98721092977559e-05
3.20308345186454e-07
-2.23126305627924e-05
-2.49241998889961e-05
-5.53286719976693e-06
-5.28531623656452e-05
-4.4168840124485e-05
-4.66062972942826e-05
-2.97311697476718e-05
1.23013377270879e-05
-1.17270823032601e-05
-3.19053458903885e-05
-2.46020367788876e-06
-1.29538787201241e-05
-2.58667286346867e-05
-4.15188195304681e-05
-1.06487155463966e-05
-2.25450368486703e-05
-3.58348926438551e-05
-5.12524828361754e-05
-2.89941952048304e-05
-6.69142811480834e-05
-7.23065869991998e-05
-4.46228279317983e-05
-3.05365722265137e-05
-2.76823850359892e-05
-4.43397542638291e-05
-4.68883204753727e-05
4.14373739954199e-06
-3.93910650467272e-05
-1.77111606113355e-05
-2.07246337020758e-05
-3.85169527015665e-05
-3.84873230517006e-05
-4.54765644419501e-05
-4.69363965657736e-05
-5.19045848394669e-05
-2.53203288851845e-05
-3.76341568319946e-05
-1.36146735738816e-05
-3.45999197895026e-05
-8.39425669105938e-05
-2.98647498932363e-05
-8.84726816127763e-06
-1.47372878864017e-05
-1.89487867729024e-05
-4.05122779493892e-05
-4.16871237449298e-05
-3.51305974946254e-05
-8.49224412514256e-06
-3.39029386853492e-05
-2.03655392100185e-05
-1.39416790140314e-05
-2.0446220848891e-05
5.86727199227998e-06
-2.62073278112295e-05
-3.18460509477543e-05
-4.42702394503611e-05
-4.18842758824534e-05
1.29350111614244e-06
-2.03626090749588e-05
-4.28512015071677e-05
-5.15352779775177e-05
-3.54020817014079e-05
-3.35566238072639e-05
-6.19959823752449e-05
-3.46221976872677e-05
-3.57402031041585e-05
-2.50470793032969e-05
-4.40279029359851e-05
-3.78765584916258e-05
-1.07877422035485e-05
-4.64670443597425e-05
-2.28429856238277e-05
1.8975654764992e-06
-1.66255656907573e-05
-6.35600667953957e-06
-1.06196553662796e-05
-1.90621135320916e-05
-3.43179564280872e-05
-6.69193338782746e-05
-2.19927707674584e-05
-4.86570998927116e-05
-2.247231732941e-05
-3.98368074261391e-06
-2.91318164275446e-05
-2.60749731621048e-05
-3.68191140194823e-05
-3.40192399743331e-05
-4.7952806744201e-05
-4.30985284625749e-05
-5.43276799154541e-05
-1.67894792363394e-05
-2.48062082448438e-05
-2.79101228588379e-05
-3.9048804814628e-05
-3.29169441446272e-05
-5.00299099869556e-05
-1.23462992363082e-05
-2.38224208411462e-05
-1.21016059243669e-05
-2.42525191928213e-05
-4.56437739048421e-05
-4.07456877417285e-05
-1.49191573640808e-05
-1.84807416957014e-05
-3.09952268123557e-05
-4.21157485618295e-05
-5.90426905019355e-05
-4.37834832517108e-05
-2.85440430876698e-05
-2.18906499391292e-05
-1.44369898862184e-05
-5.18178709050104e-05
-5.40656527245826e-05
-2.48184481728047e-05
-4.85762319035988e-05
-3.15540706885218e-05
-3.01279299392318e-05
-9.90629065291539e-06
-2.97201395076006e-05
-2.95970087298897e-05
-4.11622102311633e-05
-6.81426591610157e-06
-5.6324628481126e-06
-4.43964600684989e-05
-2.44841837924169e-05
-1.61354590376364e-05
-1.45575891929358e-05
-2.11868824509066e-05
-2.32059936153265e-05
-8.64868863271319e-06
-5.10088535497572e-05
-2.51022214608261e-05
-2.48491080841037e-05
-1.64736063685828e-05
-2.18871239323087e-05
-4.97019556657969e-05
-1.56092609183616e-05
-2.77308530299085e-05
-5.01761156010075e-05
8.77162188325433e-06
-3.57255446162007e-05
-4.85586555890002e-05
-4.66988079902101e-05
-7.29625694705494e-06
-2.2864322492112e-05
-2.05538417513131e-05
-1.39173739389426e-05
-2.95734599399741e-05
-2.29763565270247e-05
-2.81952573137922e-05
-1.91838790296578e-05
-2.57334613496455e-05
-4.39399739831915e-05
-2.09162671531175e-05
-4.75813121226164e-05
-9.38293489545283e-06
-1.99661761565693e-06
-1.22935253321589e-05
-4.35786523162043e-05
-3.89941416676535e-05
-2.55857082760079e-05
-1.71012942110651e-05
-4.88656477161725e-05
-1.84419695133264e-05
-2.25717001531355e-05
-5.99224668804911e-05
-2.96651988443938e-05
-3.38532483301311e-05
-3.35179410964256e-05
-5.10427471041812e-06
-2.10262221991455e-06
2.22744039423076e-06
-5.31426312704303e-05
-2.99638848805548e-05
-3.96706718729626e-05
-2.34479265348753e-05
-4.44751013938297e-05
9.28921354738518e-07
-2.81659551607287e-05
-2.45958225735755e-05
-5.43618396195555e-05
-2.40848792192994e-05
-3.28969543257898e-05
-1.85726075705112e-05
-3.29605943800534e-05
-4.99083394824194e-05
-5.83160844626217e-05
-1.98594533691057e-05
-3.01827021846216e-06
-3.8031130410726e-05
-4.22522689375402e-05
-8.33303546610792e-06
-6.60447998881781e-06
-2.49417009665624e-05
-3.73622432975202e-05
-7.66112806608411e-06
-3.5583892693125e-05
-2.30919351746953e-06
-2.93903002422804e-05
-5.36596413612983e-05
-3.47762247849103e-05
-2.29888629990967e-05
-1.27268485382047e-05
-3.25247581772765e-05
-4.17303501116923e-05
-2.3817393702982e-05
-3.10842820694233e-05
-2.36965713431182e-05
-2.18316680706841e-05
-2.16793017702935e-05
-3.67238558823063e-05
-2.9810685147368e-05
-5.04908091811598e-05
-1.94074100367325e-05
-1.91902470043249e-05
-4.87174219937936e-05
-5.54395097022337e-05
-2.67026965705652e-05
-7.31521918425189e-06
-4.36845375003469e-05
-1.86669883157445e-05
-3.61405302179986e-05
-6.03722955333738e-05
-3.63266623990875e-06
7.87708360264804e-06
-5.70519082703452e-06
-6.52204813203947e-05
-3.7821444262524e-05
-2.74921377944161e-05
-1.24643086895696e-05
-2.79995280374735e-05
-2.42987391904041e-05
-2.43488124112523e-05
-5.96679553191718e-06
-2.09057589445721e-05
6.76361058352632e-06
-2.19496596513298e-05
-3.35072653593561e-05
-1.36738771212152e-05
-2.73623667667437e-05
-3.33351912744298e-05
-1.13890247458754e-05
-4.65547571910512e-05
-2.69412030751503e-05
-2.17571060368386e-05
-3.46721116542136e-05
-3.1172454408099e-05
-1.40118609414735e-05
-3.58547897021085e-05
-2.46566921644657e-05
-4.1764109680293e-05
-1.4253600609167e-05
-5.82906634562046e-05
-2.81430368208157e-06
-4.23596039270336e-05
-4.61136070087646e-05
-2.27083803568139e-05
-6.07237646777604e-06
-4.13211019770322e-05
-1.53083657133415e-05
-4.84032251203766e-05
-3.96657785624678e-05
-2.8794081555343e-05
-3.89593116615305e-05
-3.3168444369961e-05
-2.83010407956026e-05
-4.87182395450608e-05
-2.34301106082964e-05
-2.10148582310135e-05
-4.35161516760399e-05
-3.85247659357051e-05
-1.25878404931792e-05
-5.61284184228377e-05
-9.81037175089287e-06
-2.88305291790871e-05
-5.77993379862564e-06
-1.45012614992324e-05
-4.04801967007391e-05
-2.6838195459535e-05
-1.69286780411227e-05
-2.84685644778035e-05
-4.48012142605491e-05
-1.46371726623764e-05
9.34452027109399e-07
-5.84580165573943e-05
-6.47357987349707e-05
-3.34053525495837e-05
-2.02288226369025e-05
-2.83055927319332e-05
-3.20546118730003e-05
-5.20664736871249e-05
-6.50699164048469e-05
-4.97055154907348e-05
-1.44590949549568e-05
-1.71468536639268e-05
-3.25352518506509e-06
-4.08894302371318e-05
-3.37185203950398e-06
-1.95079739078937e-05
-2.50351903905708e-05
-2.23096304821578e-05
-3.18830790224473e-05
-1.51934922981495e-05
-4.58295500920307e-05
-7.93065572927824e-06
-2.20799379904295e-05
-3.76907429732242e-05
6.42745243612632e-07
-2.77916225150661e-05
-5.29015086992362e-05
-2.44001761572586e-05
-3.26829108425709e-05
-3.90360747574952e-05
-5.86543542134462e-05
-7.55744623734685e-06
-3.85133951404192e-05
-1.08518175772327e-05
-1.03408461187024e-05
-4.25401464400894e-05
-2.90490702506222e-05
-4.0865215920799e-05
-5.11264566283417e-06
-1.32088312935773e-05
-3.00474429538705e-05
-3.05364031009053e-05
-5.2935185962309e-05
-3.34098292189952e-05
-1.88815242126616e-05
-4.26098131494363e-05
-2.5656376343124e-05
-2.12969604551046e-05
-2.71160002275711e-05
-3.98292486879226e-05
-5.24340837552774e-05
-4.95989119320319e-05
-1.4914960121562e-05
-3.25859983344888e-05
-3.62481952148021e-05
-1.94046982272555e-05
-2.29750111593692e-05
-1.71573708417043e-05
-3.98506928651466e-05
-1.90848923608123e-05
-3.59278798423366e-05
-5.48696458458907e-05
-2.20311480348166e-05
-2.91226809250299e-05
-1.92693372978599e-05
-1.60479786754163e-05
-1.58002665192498e-05
-1.99261861219305e-05
-2.1994733419315e-05
-2.59687959506345e-05
-1.49194627168598e-05
-4.78496145276425e-05
-2.06060256749097e-05
-1.48919219014753e-05
-2.26557590093483e-05
-4.46311330868062e-05
-4.08576148805786e-05
-8.47531877315326e-06
-2.84724785983403e-05
-3.9471444131647e-05
-1.60051949369669e-05
-9.28258976634218e-06
-3.04687480521603e-05
1.12773761731627e-05
2.71505371457826e-06
-2.83279834165376e-05
-2.78328880602569e-05
-3.06837921170786e-05
-3.28352448717142e-05
-2.55442600786465e-05
5.17519896807587e-06
-3.13532423422549e-05
-5.21158197397804e-05
-1.90480345042442e-05
-3.491345928493e-05
-5.14475460265496e-05
-2.16435376908382e-05
-3.32431581309389e-05
-1.50704933975663e-05
-1.56260092823666e-05
-2.1632146426807e-05
-1.32109890202992e-05
-3.61328041214132e-05
-2.61528502232478e-05
-8.01751411843489e-05
-3.5569116631959e-05
-3.35573986122408e-05
2.63079765327993e-07
-3.50419450361392e-07
-1.93115084608334e-05
-5.17578858001547e-06
-3.08042913149627e-05
-9.99209429104347e-06
-3.66517510927531e-05
-5.74185336624074e-05
-3.5001820914792e-06
-2.80773339992243e-05
-2.52713446068455e-05
-2.99155061691954e-05
2.99308892409623e-06
-3.29535420655676e-05
-2.81340474525176e-05
-2.52172940446811e-05
-7.68745091632473e-06
-9.2610472609491e-06
-5.09264976145516e-05
-2.71951378642197e-05
-2.68317681851017e-05
-2.38873362045991e-05
-4.08470518855411e-05
-3.16295466686237e-05
-4.34683340109716e-05
-2.75962779762076e-05
-2.2440841175104e-05
-2.3784914517508e-05
-2.76095696825253e-05
-4.68188243940245e-05
-7.07908641957076e-05
-4.5616401027754e-06
-1.92317665393638e-05
-1.89883263968715e-05
-7.33943703199558e-06
-1.21393403795147e-05
-3.24457086798777e-05
-2.90677420066763e-05
-3.25323691566505e-05
-1.35940460436585e-05
-3.13901780558876e-05
-4.97261090648648e-05
-2.63101684165581e-05
-1.86790337817175e-05
-4.4222212136607e-05
-2.7288626355242e-05
-2.895337576275e-05
-3.64793008102795e-05
-1.63622235587676e-05
-3.89939952174835e-05
-1.70770564099412e-05
-2.96935578176299e-05
-2.11609441373229e-05
-3.07213839202394e-05
-1.78564884709595e-05
-7.34767575226668e-06
-3.72092089797295e-05
-3.74934799899355e-05
-3.46538251407061e-05
-7.5054088878698e-05
-4.21798290994377e-05
-5.94710541154058e-06
-9.30058338093699e-06
-1.09274727169671e-05
-3.35232124836359e-05
-4.27294693038039e-05
-4.42520583747449e-05
-3.04748595116825e-05
-8.09132303053043e-06
-4.97051154985137e-06
-2.27588052734546e-05
-5.64402896142139e-06
-4.36118782896074e-05
-1.86296775624071e-05
-2.4979694859414e-06
-2.01497405204979e-05
-2.63973232094149e-05
-3.6594233436318e-05
-2.4787199023563e-06
-1.78584536837137e-05
-3.01226433456041e-06
-3.74036951138603e-05
-3.79573651367262e-05
-2.20472067736839e-05
-2.93383437081098e-05
-3.20320888369206e-05
-3.15881363837189e-05
-5.27811346310269e-05
-1.76556812618645e-05
-3.72318198622289e-05
-1.50736621916167e-05
-1.76518062069485e-05
-3.37730843162245e-05
-3.71587564801381e-05
-2.18473360214365e-05
-4.708255440941e-05
-7.54097282770841e-06
-1.30683374405776e-05
-2.73702886051716e-05
-3.25544223375089e-05
-3.70854377728613e-05
-3.02372553930897e-05
-9.42406320006886e-06
-5.90676987180795e-05
-6.29161699733711e-05
-2.60780891818762e-05
-7.65599546007163e-06
-5.16827808398792e-05
-4.0774299760675e-05
-2.21414242002119e-05
-3.04932342429351e-05
-1.25863691261048e-05
-6.65668380123585e-06
-2.75416316276104e-05
6.38153191593565e-07
-6.08261799712801e-05
-1.31501411320029e-05
-3.75664175161006e-05
-4.79592129663981e-05
-1.80660143694646e-05
-6.13762663400957e-06
-3.96301619185152e-05
-2.98040962727238e-05
-3.42268580216233e-05
-2.90590777554688e-05
-7.86041454554378e-06
-2.0917159130365e-05
-2.22836303025745e-05
5.42802091508825e-06
-3.60617239430425e-05
1.32349237971567e-05
-2.41130129706785e-05
-3.8044501826696e-05
-7.50438266227467e-06
-2.00038448657381e-05
-1.26970321262787e-06
-2.76229966577323e-05
-4.99826409308302e-05
-4.00911290572475e-05
-1.21606067746444e-05
-3.47202919101578e-05
-2.99791361845983e-05
-2.62574056090372e-05
-4.814669494184e-05
-9.0123938119319e-06
-1.3530362829109e-05
-3.55240167077517e-05
-2.24741853898046e-05
-5.43614709565388e-05
-2.95921077329736e-05
-2.48563871896484e-05
-2.69171152345026e-05
-9.55038490269052e-06
-4.34210594244438e-05
-3.05173739063655e-05
-2.34896328938579e-05
-6.88709817865125e-05
-2.2368391953623e-05
-1.64316526582366e-05
-1.64344910638518e-05
-1.58087288215187e-05
-2.77011847247782e-05
-2.85380490011372e-05
-5.61200345882109e-05
-2.31617368596692e-05
1.33672375688696e-07
-9.18609463575648e-06
-2.60389274627615e-05
-7.50998610761342e-06
-9.32853387350722e-06
-4.3775563187259e-05
-3.82046872573271e-05
4.68254567541141e-06
-8.23362900619488e-06
-1.22335897342154e-05
-5.43916819993699e-06
-2.58198999753623e-05
-2.46135879133013e-05
-1.40447051316332e-05
-4.39997227802599e-06
-1.55987666042202e-05
-1.42984373989596e-05
-1.94253938259061e-05
-2.57982049616308e-05
-1.90893334029502e-05
-4.96684609056553e-05
-6.19573203407471e-06
-3.88774957355443e-05
-4.58008794708964e-05
-3.27854064529997e-05
1.1326884575879e-05
-1.27797642694247e-05
-2.00264923689561e-05
-4.39694423348988e-05
-1.66622029014996e-05
-2.78628607757099e-05
-1.00310400398967e-05
-2.30367337950079e-05
-2.34827209292221e-05
-2.68712129381396e-05
-3.7688561695078e-05
-5.54838911481814e-05
-4.43034365495791e-05
-2.13259987942272e-05
-3.52282303892892e-05
-1.20982795666262e-05
-1.31846364737843e-05
-3.41179822564727e-05
-2.71884894869951e-05
-3.02994292737971e-05
-3.5127240164845e-05
-3.31552737365488e-05
-4.62641025762957e-06
-3.54180875840492e-05
-3.36465602351339e-05
-1.35252944113517e-05
-2.05268830994233e-05
-2.11024120614124e-05
-5.89794368449439e-05
-4.59082073499709e-05
1.0242398853993e-05
-1.35906760075194e-05
7.49645314295203e-06
-2.92171463614583e-05
2.07219881919457e-05
-3.49098240663857e-05
-1.93499262886829e-05
-1.36860940229174e-05
-3.67229867873267e-05
-3.55135479326489e-05
-2.62273678876431e-05
1.14925686170242e-06
-2.26086474382194e-05
-4.16429074399491e-05
-2.80800590986565e-05
-3.26351284710588e-05
-2.26733857763402e-05
-4.59242664656249e-05
-6.3146520093386e-06
-4.53322774750464e-07
-1.362150167875e-06
-3.12548617985012e-06
-3.22154679800833e-05
-1.15571805494598e-05
-1.50131878388021e-05
-5.46172526721334e-05
-4.76384018555249e-05
-1.22860582995829e-05
-2.70972719584153e-05
-1.98169230221172e-05
-2.26645510162926e-05
-3.05777548802634e-05
-2.97932596437832e-05
-4.31776732494471e-06
-2.83691600858014e-05
-2.89944921230903e-05
-5.67272724734922e-05
-2.83354310421966e-05
-2.97812601776311e-05
-3.16615716719583e-06
-1.37349774649443e-05
-5.74318439877012e-06
-1.42500774268745e-05
-4.41587646524426e-05
-3.00557622635849e-05
-3.35324881043766e-05
-1.50718705872217e-05
-5.09723859987511e-05
-2.05497642344449e-05
-2.49304151471579e-05
-1.34404568257775e-05
-2.65132629872997e-05
-2.86479917337638e-05
7.233457182128e-06
-2.7287973470235e-05
-3.86673786231149e-05
-6.28480230222766e-05
-2.37303335685002e-05
-7.36328939240418e-06
-4.91933968882546e-05
-6.48059534693308e-05
-6.23170056731627e-06
-1.11791614257763e-05
-3.72606694876208e-05
-4.15111813378652e-05
-3.0512679836609e-05
-2.81323862379023e-05
-3.57275605642923e-05
-2.43698999665249e-05
-4.44910291545193e-05
-3.2862486053526e-05
-2.17884842218967e-05
-2.6758345855717e-05
4.15044751807944e-06
-3.71246487391958e-05
-8.69786512475508e-06
-2.84100555797331e-05
-4.58798334228636e-05
-3.00849672066617e-05
-3.59293237916931e-05
-2.33982349414304e-05
-1.20617182107893e-05
-2.52799239555893e-05
-2.13340688980164e-05
-2.02186449664796e-05
-4.62582753917462e-05
-3.00122932095928e-05
-1.83081965630047e-05
-8.77476037892447e-06
-3.24238264476709e-05
-1.68799492750792e-05
-4.26383461268725e-06
-1.83542994502611e-05
-3.0839739589138e-06
-1.31179306356753e-05
-1.4372173616134e-05
-5.29472785636796e-06
-2.86158849862313e-05
-1.42556668059051e-05
8.19174177019058e-06
-2.01735064520094e-05
-2.11789954708904e-05
-4.90261738261484e-05
-5.36014958901024e-05
3.99785764971856e-06
-1.9361962381619e-05
-1.71436225910272e-06
-2.64845096822965e-05
-3.95262401549702e-05
-3.1461525518654e-05
-2.14021182950069e-05
-1.7497708326715e-05
-1.8441353018815e-05
-2.41614109766947e-05
-3.9994109965261e-05
-1.43181177451991e-05
-2.88258791117779e-05
-4.76116371654599e-05
-9.29144713975779e-06
-1.94206835833605e-05
-4.79002751037523e-05
-4.40195289943136e-05
-4.53129677745e-05
-5.23077242606323e-05
-1.87541406292593e-05
-2.42327326828152e-05
-3.35164525805379e-05
-4.90137240393024e-05
-2.50156629727329e-05
-1.89006251745994e-05
-2.96557367522748e-05
-2.91903649890532e-05
-1.06642305617329e-06
-2.97128914910249e-05
-3.85484409615962e-05
-2.37269171633173e-05
-2.86599259273153e-05
-2.14664138397869e-05
-6.23273958300971e-05
-3.31973636149216e-05
-3.56887534226502e-06
-4.37232386052589e-05
-2.11530154858531e-05
-3.74638794437136e-05
-3.34141425767819e-05
-1.20324166905646e-05
-3.59664887004899e-05
-9.86349856291982e-06
-5.03287602261816e-05
-2.72398065659009e-05
-9.35660989393263e-06
-3.06832345857901e-05
-1.93866876247419e-05
-2.39751678378659e-05
-4.22539796364826e-05
-4.96302691738291e-05
-7.25327152940287e-06
-4.0405260841016e-05
-3.57204084944762e-05
-2.09839128579397e-05
-3.70722486716725e-05
-3.37075025698731e-05
-4.27711586187801e-05
-4.93608008416982e-05
-3.22177697503965e-05
-2.65492079335865e-05
-3.54358895854794e-05
-2.04437185339873e-05
-2.00128178842963e-05
-3.22922632863012e-05
-2.41964739563017e-05
-5.51776768720201e-05
-4.40595272918358e-05
-4.03084008275471e-05
-9.13633504287134e-06
-1.65238603551549e-05
-3.14876211479562e-05
-3.16996770580701e-05
-3.17146096608753e-05
-8.08621378026509e-06
-3.03371568844242e-05
-4.25805703348721e-05
-1.31710561042058e-05
-3.75775451396369e-05
-4.72655706459724e-05
-3.00978839157464e-05
-4.33689827844902e-05
-3.61250534795031e-05
-3.31717048820797e-05
-1.83118137226512e-05
-5.99291499554714e-05
-4.41054500546069e-06
-2.99237974459964e-05
-6.18692134381084e-06
-3.44548414528442e-05
-4.56223502572704e-05
-6.19151808508088e-05
-3.47405813341588e-05
-2.00368327158103e-05
-2.98282837789627e-07
-1.80868415037838e-06
-2.62880771964053e-05
-3.05329633701077e-05
-3.4800253544826e-05
-1.70312238003176e-05
-1.36608201089839e-05
-4.50653417723157e-05
-4.63914719488098e-05
-1.95966936393297e-05
-5.48630172295005e-05
-3.15131915098219e-05
-2.49970966006621e-05
-2.06228794677037e-05
-4.97138325175848e-05
-3.13921549787269e-05
-2.68150849265245e-05
-2.38764467259784e-05
-1.74618815648352e-05
-2.66531295939699e-05
-4.60210627794982e-05
-1.29133428747601e-05
-3.89568963414374e-05
-6.96974702307383e-06
-2.93533589714177e-05
-1.92365654270392e-05
-1.53164941478672e-05
-2.18724195859639e-05
-1.94472508910144e-05
-4.82993263502047e-05
-2.36861987642665e-05
-1.48448582421639e-05
-2.15084409484845e-05
-3.68414690177472e-05
-1.79194190307035e-05
-2.0910255912444e-05
-3.84464555842906e-05
-1.02638808141412e-05
-4.19208088613004e-06
-2.48501426486775e-05
-6.1983916160342e-05
-3.22552081864245e-05
-2.2172176266476e-05
-3.84959480538585e-05
-5.56239215454932e-05
-2.94915804282819e-05
-6.57386660103623e-05
-1.21173276062987e-05
2.55226521344382e-06
-3.06922141714664e-05
1.27020749128052e-06
-3.22293882107754e-05
-4.37750229345995e-05
-1.80560610637185e-06
-4.06667975052688e-05
-3.14340140499792e-05
-1.77071015445495e-05
-2.88504154122756e-05
-1.51987517474948e-05
-4.29766877730581e-05
-3.82861536786262e-05
-2.88168620243207e-05
-3.95627170519034e-05
-1.31464872922733e-05
-8.06372639726066e-06
-3.1851582676092e-05
-2.95638541676297e-05
-3.84660442197599e-05
-9.6443197924465e-06
-3.54909490442897e-05
-3.80308698525867e-05
-3.14391134721753e-05
-1.72073824142018e-05
-9.92156227966376e-06
3.6136643804784e-06
-1.67629912992104e-05
-2.10398979511559e-05
-3.74106405987861e-05
-3.22418630232716e-05
-4.54440738865813e-05
2.56065903372368e-05
-1.96249658624928e-05
-2.18286656602751e-05
-3.98375591899928e-05
-3.17869978604368e-05
-1.829432899478e-05
-4.70987708346173e-05
-6.77414604412608e-06
-1.75943855194462e-05
-2.05277552383008e-05
-2.54317112805507e-05
-3.70467871803074e-05
-2.28193695589477e-05
-1.42171382677244e-05
-4.87465860745074e-05
-3.25592553788112e-05
-3.46441709163452e-05
-1.58042984301714e-05
-1.0051988945094e-05
-3.26865971426921e-05
-5.74091414040998e-06
-2.49737668858258e-05
-1.58493118449513e-05
-3.02418071193957e-05
-2.21781305813935e-05
-2.88153946569387e-05
-4.70318109890084e-05
3.24387949736532e-05
-5.4366007316555e-05
-1.11559262673476e-05
-2.70179165190749e-05
-3.37696897251922e-05
-3.09114102184297e-05
-3.34953680629234e-05
-2.1425881866646e-05
-4.04726819192675e-05
-5.04528041331989e-05
-1.5966605078106e-05
-4.78883196085027e-05
-4.67576984050096e-05
-1.27411978654026e-06
-4.16541339150913e-05
-3.64397790217199e-05
-5.41452217775097e-05
-2.88866097972e-05
-4.11883018492382e-06
-1.65817545906779e-05
-4.30676723181532e-05
-5.29479894097711e-05
-6.98892947698694e-05
-2.35683308737313e-05
-4.25965973385494e-05
-1.21582099264436e-05
-4.97077416639556e-06
-4.69516036823669e-05
-1.18503828663033e-05
-1.85378994599715e-05
-4.76147387810469e-05
-2.92287065379602e-05
-2.68225752340029e-05
-3.14099524287629e-05
-4.53372345930077e-05
1.23049270007543e-06
-1.11658333766528e-05
-1.69089603334602e-05
-3.68642433312055e-05
-3.14308174064188e-05
-2.91236843320233e-05
-2.54561157182571e-05
-2.37574710185386e-05
-4.14991905039419e-05
-2.55270903770272e-05
-2.6711166847742e-05
-1.83399947640102e-05
-2.15756325849402e-05
-4.60616989120001e-05
-1.30939847658195e-05
-9.97496605158226e-06
-3.66262769230404e-05
-3.51068445125153e-05
-4.41361574371251e-05
-5.22807594669845e-05
-2.31857276918247e-05
-3.80341439919159e-05
-3.96054742390874e-05
-1.9063795412719e-05
-1.96133845778782e-05
7.04986149062295e-06
-1.3979873150917e-05
-2.54423978391188e-05
-3.16619296281683e-06
-1.3707389342089e-05
-1.44683460672076e-05
-1.79862215065729e-05
-4.75839209327927e-06
-2.16957989515862e-05
-1.89680216454245e-05
-1.8726546234047e-05
-5.50445054298398e-05
-4.93040839546824e-05
-2.5243119523771e-05
-2.37058888846004e-05
-4.31489558011848e-05
-1.52259410566058e-05
-2.50347727170021e-05
-2.11011985746593e-05
-3.29265166873447e-05
-3.15458549036438e-05
-2.91016603651509e-05
-3.27416991840711e-05
-1.45074991069713e-05
-2.98132557314573e-05
-2.35908690095935e-06
-1.71907011555779e-05
-3.15386267317592e-05
1.15160579462845e-05
-3.22979767270755e-05
-2.30918628594613e-05
-2.2152507406033e-05
-2.97303218470473e-05
-4.97645466482808e-05
-4.44749467197926e-05
-3.56310144750902e-05
-1.87392079209482e-05
-5.21083093560158e-05
-2.47580678064646e-05
-2.57830566408367e-05
-3.1693787803914e-05
-2.25288189099926e-05
-2.02376079086401e-05
-2.34862304241299e-05
-2.86087030523596e-05
-3.20387921255642e-05
-4.58486512955621e-05
-2.90578394993502e-05
-4.68074139597866e-05
-2.57132568520873e-05
-3.71215402022805e-05
-1.50214854536644e-05
-1.01813730173659e-05
-3.9264126214262e-05
-3.45778023782277e-05
-1.7599877759692e-06
5.50279131058053e-07
-2.23346185369765e-05
-5.54353310957347e-06
-2.86715690241987e-05
-1.72311138914237e-05
-6.21672524662648e-05
-3.18049545262505e-05
-5.93058369629691e-05
-5.61991557775655e-05
-3.56061683001731e-05
-4.91385086622064e-05
-3.87950011725639e-05
-4.75286705674229e-05
-3.76126241562223e-05
-3.38266298073732e-05
-1.79487316237355e-05
-2.22976137418044e-05
-1.5614063028528e-05
-3.13308303938291e-05
1.62255784570174e-05
-4.83427064821638e-05
-2.69857362623289e-05
-3.05131752619519e-05
-4.03153917661101e-05
-3.83465428211246e-05
-4.43310005296727e-05
6.74030065179193e-06
-4.17712201002977e-05
-5.4332641353844e-05
-3.91581544284851e-05
6.77385086896091e-07
-2.11699887027475e-05
1.00317951162866e-05
-3.19404655215302e-05
-5.23310327162953e-05
-4.70651898780756e-05
-3.25133465904307e-05
-3.6963404406664e-05
-3.3625998589991e-05
-1.5886462183695e-05
-3.55832453405285e-05
-1.72405262198394e-05
-3.15189226224652e-05
-4.88552274357137e-06
-3.4999113726544e-05
-1.87629617149943e-06
-2.49951433275329e-05
1.06024678429764e-05
-1.38215095878304e-05
-1.59505317492902e-05
-1.72229070456999e-05
-7.86733256834475e-06
-1.4084021862706e-05
5.40747410765124e-06
-6.08183535113749e-05
-3.20968289618436e-05
-9.96966620832364e-06
-5.32665860779639e-06
-1.59043547871622e-05
-4.77965433724514e-05
-1.79335048672087e-05
-4.053838275299e-05
-1.45673977828726e-05
-5.11851942236602e-05
-3.56719899443321e-05
-5.99679349351942e-05
-4.84044574517255e-05
-2.13548131056356e-05
-3.83878375620962e-05
-3.36061788146752e-05
-1.18159263827905e-05
8.70488591181726e-06
-6.59791726752276e-05
-1.6051213249357e-05
-4.31741233134675e-05
-1.48896109946046e-05
-2.40905832134064e-05
-2.32461694390467e-05
-4.08642590222523e-05
-1.76859248673683e-05
-5.42542158746633e-05
-2.27926345195667e-05
-2.95888840098666e-05
8.00442521106709e-07
-2.38326712610824e-05
-1.58858002302388e-05
4.55204449888622e-06
-2.03665742594897e-05
-2.30288121816479e-05
-4.1422031526242e-05
-3.58253515944033e-05
-4.12615175071576e-05
-3.41862851747655e-05
2.80298860986633e-06
-4.38150882323594e-05
-1.11205361746874e-05
-2.62821862108626e-05
-1.61747035022974e-05
-1.59445254249653e-05
-8.09954061584148e-06
-1.59390129579527e-05
-1.75027750609014e-05
-3.35996800763558e-05
-1.47998552022448e-05
-1.22823550095783e-05
-3.16929657971612e-05
-1.35622915121683e-05
-1.38086350014438e-05
-4.91441699992436e-06
-9.3371028416907e-06
-3.03556003373248e-05
-2.91190045741452e-05
-3.21423093651757e-05
-2.62990956077227e-05
-1.47530688000484e-05
8.12192332434834e-06
-1.98493544261109e-05
-3.08991017741695e-05
-1.9984862548731e-05
-6.37128763243605e-06
-3.32395704800623e-05
-3.90160428686069e-05
-5.31881537460985e-05
-3.783631081333e-05
-1.55842863619956e-05
-2.66919886272542e-05
-3.38027660427891e-05
-4.27648911388632e-05
-4.15499082277473e-05
-4.46967583312543e-05
-3.19717190047772e-05
-3.27218224401322e-05
-3.17309250376451e-05
-2.98532187167931e-05
-1.87014706167859e-05
-2.16691222797795e-05
-3.61996220660536e-07
-1.7473017604396e-05
-2.96149276313409e-05
-3.35179876032865e-05
-1.27395154604444e-05
-4.70021683488347e-05
-1.23221485934567e-05
-5.22299005883669e-05
-1.41311400140367e-05
-4.03824625561507e-05
-1.23928478312147e-05
-1.37369666665805e-05
-3.59858171286065e-05
-5.91389355456876e-05
-4.44911533016398e-05
-1.01649737640773e-05
-3.94590458288473e-05
-2.41903986689707e-05
-3.96243634355085e-06
-2.32696730014789e-05
-4.47599184266786e-05
-4.9881537930318e-05
-5.4474275827502e-05
-2.09956859237603e-05
-2.05203596139122e-05
5.09716073931883e-06
-3.41010868858801e-05
-2.18216438287906e-06
-2.90338870016319e-05
-2.5387337371404e-05
-7.02039243078243e-06
-2.69303095965404e-05
-3.82088750487778e-05
6.17152448407967e-06
-5.17491439815075e-05
-2.40357773566731e-05
-5.7987780677887e-05
-1.67753801035888e-05
-3.85565058744351e-05
2.48642785713643e-06
-5.11638013899033e-06
-3.02518014856697e-05
-4.73714174169043e-05
-4.77531151433874e-05
-4.9838925000037e-05
-4.62592016064674e-05
-4.2722809079221e-05
-3.04240350294977e-06
-2.85438658723349e-05
-5.33681073902928e-06
-2.50594123436227e-05
-2.4943226036339e-05
-1.87456124262241e-05
-3.60910500106633e-05
-3.34559464963072e-05
-4.36187065772258e-05
-2.21954715598027e-05
3.60673525777403e-06
4.19849675579102e-06
-3.79804557032749e-05
-2.94601629114311e-05
-4.45903290321319e-05
-2.66514880892296e-05
-3.76803569880421e-05
-4.53041186553196e-05
-6.44825694640392e-06
-1.66654245603166e-05
-2.41373933478138e-05
-2.9822497066637e-05
-6.10073917618649e-06
-3.01510778577708e-05
-3.66538742733391e-05
-1.80553648984263e-05
-3.10101814453704e-05
-4.15445714645405e-05
-1.44099339708237e-05
-3.65672528829458e-06
-2.30853025315285e-05
-5.40947432902045e-05
-3.85306791191335e-05
-3.21848389079527e-05
-2.27925588600132e-05
-7.9232030301044e-06
-2.32755526783172e-05
-4.57016922847256e-05
-4.284071747056e-05
-3.43648926219517e-05
-1.11200520299822e-05
-2.8998409160794e-05
-2.95690409097378e-05
-4.39854552350216e-05
-1.93040849525548e-05
-2.40107187255457e-05
-2.89760477094137e-05
-6.00826917874738e-05
-4.07428002384556e-05
-3.36334602630822e-05
4.595319145746e-06
-1.79829891254688e-05
-3.87519586412911e-07
-1.07971426107859e-05
-2.77722375718647e-05
-2.36038113783419e-05
-2.78549272276349e-05
-1.06638110873484e-05
-4.0440570636814e-05
-2.8621574026339e-05
-2.24445876874432e-05
-2.28383720655157e-05
-3.16321186677147e-05
-2.91018540092318e-05
-2.52147480978243e-06
-4.17922313775028e-05
-1.77758851804243e-05
-4.10347568079653e-05
-3.23549827007936e-05
-4.77275419084172e-05
-1.57892686573536e-05
-3.48318194016385e-05
-2.23087078080706e-05
-3.29064150343224e-05
-4.79272183325424e-05
-3.16225398098194e-05
-2.87495575867511e-05
-2.95371850276719e-05
-1.04840768220676e-05
-3.784085084003e-05
-1.00531905041916e-05
-6.16772694889001e-06
-3.11663725867389e-05
-2.11008777042309e-05
-3.36085124873747e-05
-6.04705689069006e-06
-2.82674557871822e-05
-6.26218980125155e-06
-4.84127840382723e-05
-4.42939886554215e-05
-3.81477742557313e-05
-1.63859079537776e-05
-2.09276920739122e-05
-2.03042523621519e-05
-3.03122942215203e-05
-2.14317974830077e-05
8.84758408428414e-06
-1.81259251749184e-05
1.56078788735819e-05
-3.99726534405771e-05
-2.28475311323644e-05
-4.6830835318186e-05
-3.45633165080685e-05
-2.82514739365324e-05
-1.41048054962391e-05
-3.78813805560706e-05
-1.2730272954923e-05
-4.43838396800927e-05
-4.49732559892249e-05
1.27854775884528e-06
-6.36025676846353e-06
-3.68272233279333e-05
-2.70545781715984e-05
-2.1894385665978e-05
-3.09400000804922e-05
-1.66496957836115e-05
-1.65497039858686e-05
-1.37995292642719e-05
-3.16810153627577e-05
-4.28625159145495e-05
-4.14141027545137e-05
-5.18384211159208e-05
-2.04131388926391e-05
-2.688790836518e-05
-1.78650702916419e-05
-3.39153098892899e-05
-3.58381760645324e-05
-4.66074532356078e-06
-3.80896849442947e-05
-1.672524752492e-05
-1.45886365434591e-05
-4.45410997539477e-05
-1.91592533838618e-05
-1.84107796646885e-05
-3.44354747794307e-05
-2.06570197769895e-05
-3.73965678794801e-05
-2.70254855719838e-05
-3.43825428096312e-05
-6.43344083509762e-05
-3.44353997657952e-05
-4.03062592732459e-05
-3.95170076158305e-05
-2.27074751140831e-05
-4.06914326831224e-05
-4.35712433269315e-06
-1.82893610738046e-05
-3.41332548448897e-05
-3.33070498196807e-05
-3.63296995013972e-05
-3.51046494704597e-05
-5.99382480711248e-06
-5.30767562419829e-05
-2.93313036729104e-05
-2.79243887222937e-05
-1.94578659021814e-05
-8.44235462731304e-06
2.17391609965255e-07
-5.26732567136514e-05
-1.93039034740465e-05
-4.44868062574544e-05
-3.32320447653492e-05
-1.29942572534554e-05
-2.07051552877109e-05
-1.47975774131644e-05
-1.99475914063859e-05
-2.56809176174117e-05
-1.50160483167374e-05
-1.44407139864026e-05
-5.31884848198125e-05
-3.38789055458149e-05
-2.97566505499893e-05
-3.73657299138919e-05
-6.32024267452478e-05
-2.65751845942435e-05
-2.83929367143982e-05
-2.11022310018765e-05
-4.0253009043113e-05
-3.53065773080652e-05
-2.62728971283591e-05
-4.97672764647396e-05
-3.88874474220933e-05
-2.79684827825856e-05
-2.39170607418122e-05
-2.1946844636351e-05
-4.63601843414214e-05
-4.21014513747904e-05
-7.7917757059503e-06
-3.82119608345487e-05
-6.25360763177681e-05
-3.10967719304315e-05
-3.49029561190932e-05
-3.05109108379783e-05
-4.58274501219798e-05
-3.2868100467412e-05
-3.95760749607174e-05
-2.16140343187982e-05
-2.61557188593206e-05
-3.88559274669715e-05
-7.8498326389416e-06
-4.91734196340299e-05
-3.56472485295045e-05
-3.09973630756667e-05
-9.94088397062298e-06
-4.64232428366191e-05
-2.17478853131407e-05
-2.25818578402276e-05
-5.17546820650889e-05
4.99706523432546e-06
9.27479208206477e-06
-5.52360338054006e-05
-1.53956333660898e-05
-5.06446362928843e-05
-3.02164127450545e-05
-2.39655595658967e-05
-2.01803716634304e-05
1.24265807808305e-06
-5.68385393634237e-07
-5.45945309810284e-05
-2.57372541506812e-05
-1.46687834076776e-05
-3.92740399364668e-05
-4.4112500161401e-05
-2.88393747702436e-05
-1.17860694890265e-05
-4.55069859847423e-05
-3.05035913604039e-05
-2.90402586115223e-06
-2.95037683915551e-05
-3.50569638815979e-05
-4.04159821383081e-05
-7.42366803737791e-05
-3.71950600543529e-05
-1.72604536695826e-05
-7.13560910642156e-05
-4.60622304154024e-05
-9.53437448653153e-06
-2.08826587188231e-05
-1.65333128485329e-05
-2.92780406432597e-05
-1.79693503062266e-05
-2.24707700051338e-05
-5.58420623950237e-05
-3.6031925663345e-05
-4.85084546676512e-06
-2.76012280872933e-05
-4.23612109837783e-05
-1.48854842732797e-05
-5.60997826980998e-05
-6.2616476545445e-05
-3.16226463157255e-05
-3.087130312103e-05
-1.85917398836154e-05
-1.65623495205483e-05
-3.84859650124084e-05
-1.88131523085528e-05
-1.95577323085411e-05
-1.04007689666529e-05
-2.47155027047804e-05
-2.50039974667929e-05
-5.20595876023387e-05
-3.75924333476997e-05
-4.25071369635809e-05
-4.06012443263993e-05
-1.26850767675989e-05
1.65940463863765e-05
-1.4146392328252e-05
-4.19558990031542e-05
-1.63922898466434e-05
-4.16096933372411e-05
-5.22909311782487e-05
-4.32868325561928e-05
-2.02814875317714e-05
-4.41468588645754e-05
-3.75446768241322e-05
-2.94061081825113e-05
-1.11961733157133e-05
-3.5005895526869e-05
-3.25871960886493e-05
-8.91452652422448e-06
-1.48267161606478e-05
-5.41815882049019e-05
-2.04316879855538e-05
-3.69527619388017e-05
-1.56664633507924e-05
-4.58130006445349e-05
-5.47585646612297e-05
-2.3541278172581e-05
-2.57097642792953e-05
-3.20044306340654e-05
-1.3581232573587e-05
-4.02040898204214e-05
-2.83688010804349e-05
-1.05159545053545e-05
-2.62756911036037e-05
-8.65417682541184e-06
-1.23095837479265e-05
-1.17167441239642e-05
-2.43788693709747e-05
-2.33532926167888e-05
-4.22438849670143e-05
1.17110980617728e-05
-2.65517715152183e-05
-2.09073127954585e-05
-1.03805133668656e-05
-4.79145101987231e-05
-6.20759021543775e-08
-5.29844496573351e-05
2.50937522347974e-06
-8.40025950425856e-06
-1.74493517158968e-05
-3.68603664854584e-05
-4.02672228477575e-05
-1.66574920225866e-05
-6.74400780878496e-05
-3.66268364329663e-05
-2.50967534744327e-05
-2.5569031280805e-05
-3.46025442846958e-05
-2.29604825162032e-05
-2.48892866587956e-05
-3.08592273706966e-05
-1.83608515318122e-05
-2.02700082076264e-05
-1.80542631282515e-05
-3.31126180030142e-05
-1.53368038816402e-05
-3.84421156711441e-05
-6.60413206270205e-05
-2.73560786931569e-05
-3.26340449766939e-05
-1.11300112543876e-06
-4.49083935632494e-05
-3.1827021065092e-05
-2.51445039489097e-05
-6.02785688970373e-05
-5.85805751279028e-05
-1.79656323852704e-05
-4.83960656215293e-05
-1.02574802147726e-05
-1.4173070512922e-06
-6.83181538412089e-05
-1.19654974457717e-05
3.57417798413294e-06
-3.70413799479052e-05
1.45043859921412e-05
6.57702298111727e-06
-3.84544975816376e-05
1.82554587217801e-05
-2.61298725634294e-05
-1.89879291953692e-05
-2.77687755946205e-05
-1.74175624009545e-05
-4.59443050871932e-05
-3.20341968102535e-05
-5.31672144292519e-05
-2.80246925675184e-05
-5.19374320239949e-05
-3.17852804457579e-05
-2.04878938351977e-05
-2.59708429927021e-05
-2.13706140036433e-05
-1.92748417602858e-05
-9.86365577809545e-06
-1.53084111665421e-05
-1.93948018324696e-05
8.51424198285194e-06
-6.94015989782898e-05
-2.25953745882396e-05
-9.0356353161904e-06
9.99134388595984e-07
-1.74991353367975e-05
-2.84346491033775e-05
-3.99766985924083e-05
-1.96909015929281e-05
-2.4007627450853e-05
-2.39079363865053e-05
-4.35980283829698e-05
-2.68868156699092e-05
-2.71442862268636e-05
-2.72576952205507e-05
-5.29775339475696e-05
-8.71503241956337e-06
-1.80416174368412e-05
-3.05458094496517e-05
-5.46130159051481e-05
-2.41006920096678e-05
-4.06984997717548e-05
-5.85322569981926e-05
-4.57843604561774e-05
-2.08045579180843e-05
-4.50767551281805e-05
-2.89041135295142e-05
-2.20159400758038e-05
-2.35211973745437e-05
-2.5659080117076e-05
-5.62165695151399e-06
-1.05222469106058e-05
-3.51931956951966e-05
-2.06631812292734e-05
-4.53191880664865e-05
-9.70814667640517e-06
-1.91871807783102e-05
-3.20650521007359e-05
1.65410353384571e-05
-4.11975885433797e-05
-2.81397388645571e-05
-3.80407337519789e-05
-3.4464881734317e-06
-2.38399044253796e-05
-2.12108814856442e-05
-3.47264685499191e-05
-2.93647674732103e-05
-2.32989101987659e-05
-4.89962828291847e-05
-3.12942317362263e-05
2.8478739519331e-06
-3.48340038201499e-05
-2.71322384718485e-05
-3.15706667431495e-05
-5.01216895689896e-05
-3.69920612159595e-05
-3.88385286285188e-05
-2.60768000625285e-05
-3.73755926909487e-05
-5.81406768191235e-05
-4.10686248451929e-05
-3.1151384022748e-05
-3.56410778320806e-05
-2.02404299724154e-05
-2.63668254122585e-05
-4.14043614279855e-05
-2.24851789459944e-05
-3.09032625963144e-05
-2.16717876264576e-06
-4.04552400775119e-05
8.49217656051866e-06
-5.45987023620564e-05
-1.15703367485309e-05
-3.37714966481427e-05
-3.86996167501081e-05
-1.84466126448436e-05
-5.75993381055849e-05
-2.98309275260312e-05
-9.53066611963383e-06
-2.35267853642921e-05
-1.6272671775848e-05
-2.76526995247628e-05
-3.59535514186206e-05
-4.19544904825742e-05
-7.90526972582833e-06
-2.69080733525356e-05
9.29240721071349e-08
-3.8394952836299e-05
-1.23451561522308e-05
-3.29560574260089e-05
-3.11827188847717e-05
-3.21780688212067e-05
-2.51575910464802e-05
-1.41526985428037e-05
-3.11978278545175e-05
-5.43951348756737e-05
-2.76171918079852e-05
-3.51077258435405e-05
-5.59412118745753e-05
-3.10499565021375e-05
-1.84419113630882e-05
-1.80335886199862e-05
-3.54204839060835e-05
-8.06002049435452e-06
-2.19907365138842e-05
-1.91055554518323e-05
-2.80849497554873e-06
-2.48259659094272e-05
-5.25511824435684e-05
-7.95748544397036e-06
-5.77544689942217e-05
-6.56907287645365e-05
-2.00672422118217e-05
-2.60351516808435e-05
-4.10145111380839e-05
-2.83710199542604e-05
-3.40775187209023e-05
-4.88958224822391e-05
-5.29358790224056e-05
-2.51981230676816e-05
-5.28330930266011e-05
-4.24788122057168e-05
-4.57389538953562e-05
-3.93227450167382e-05
-5.03294969372009e-05
-3.34928549454554e-05
-7.16605735530861e-06
-5.04890187025343e-05
-3.13649182106795e-06
-1.01908500967296e-05
-1.75836079553186e-05
-3.3885692543306e-05
-4.85889222185719e-05
-5.12225337371834e-05
-1.13399980362766e-05
-3.03803694689542e-05
-2.36991466736953e-05
-4.23832978935842e-05
-3.82378602806269e-05
-4.92512252307973e-05
-4.67277114673989e-05
-1.6279267419918e-05
-1.15959455554008e-05
-4.1823698461724e-05
-2.26919123176217e-05
-4.99757135504818e-05
-3.51948625942467e-05
-2.29186009276565e-05
-2.69743164927252e-05
-3.50856384232179e-05
-1.18004244475489e-05
-3.40603265951086e-05
-2.68439703856349e-05
-5.01564549715212e-05
4.29363866938051e-06
4.6811250331106e-06
-5.78805823566511e-05
-3.5978002771802e-05
-2.6312735381544e-05
-1.35092893949923e-05
-5.20346824653073e-06
-2.98516694704017e-05
-2.8144844042574e-05
-2.55590222108658e-05
-2.72809541397965e-05
-1.59223562708756e-05
-2.08691487231999e-05
-2.42233866346777e-05
-3.131049193533e-05
-1.31769352908013e-05
-5.34055974700555e-05
-1.19551917286299e-05
-3.53235113163155e-05
-3.20844893454155e-05
-1.95439316797781e-05
-2.14286091892191e-05
-3.42435616795515e-05
-2.60608161870507e-05
8.81503392448723e-06
-3.34954512392805e-05
-3.35481110399126e-05
-1.7819626576303e-05
3.16355218777733e-06
-3.6768545992388e-05
-1.2625595235075e-05
-4.12236628545643e-05
-1.76724185766814e-05
-8.23738866677326e-06
-3.60894564172774e-05
-1.89657177307599e-05
-3.38784862199821e-06
-2.65492542409007e-05
-3.26222984969505e-05
-4.35139535371103e-05
-2.65130453743762e-05
-3.97295801936451e-05
-5.12737473438417e-05
-4.26846686585362e-05
-2.13147127606074e-05
-2.62790778724369e-05
-4.06776682996806e-05
2.45647809551811e-05
-1.39117409177346e-05
-4.95876296150086e-05
-8.94978958536996e-06
-4.75572011158385e-05
-1.70217969567277e-05
-2.60877988225574e-05
6.76432136588426e-06
-3.44781501540983e-05
-5.09630634318156e-05
-4.36316353059434e-05
-4.92709401177068e-05
-1.12086324778952e-05
-2.50403307934196e-05
-2.91262797735027e-05
-6.79032659261773e-05
-3.36752956533254e-05
-2.49887825146511e-05
-4.04930175975152e-05
1.1345607788604e-06
-3.44287771556533e-06
-1.16144653509318e-05
-2.90583085748319e-06
-9.82537147431462e-06
-3.07974239130445e-06
-2.91373153697169e-05
-4.15103004135047e-05
-4.14739774956706e-05
-1.48981159322491e-05
-2.6094993354107e-05
-9.25751218278768e-06
-3.76044273156025e-05
-5.53472081832807e-05
-7.17046071934708e-06
7.8344998701223e-06
-3.95737899082809e-05
-5.70090901425745e-05
-2.25574280715118e-05
-9.61641636443371e-06
-2.31529609062348e-05
-4.08548457405811e-05
-2.84228723018728e-05
-3.25943190389245e-05
-6.46814112861952e-05
-5.14813908065047e-05
-6.90944076793729e-06
-4.33980482266411e-05
-9.94768897700832e-06
-5.41522652372745e-05
-3.95437775283599e-05
-2.82262481321052e-05
-3.76781543211544e-05
-3.89683701450004e-05
-2.22927016490008e-05
-3.68852642004481e-05
1.33497794163392e-05
-4.03946631744494e-05
1.31917322103162e-06
-7.18891660301367e-05
-3.10858437110284e-05
-3.08337221024516e-05
-1.15490476369596e-05
-1.76327498510693e-05
-2.27730679813262e-05
-3.72252887838494e-05
-3.11607155489907e-05
-3.2766346764808e-05
-2.35810274418551e-05
-3.10506159036794e-05
-2.68076842472184e-05
-3.19292266460723e-05
-1.07067912785994e-05
-4.39647267965887e-05
-3.51955937131206e-05
-2.1066891486415e-05
-5.46341240826781e-06
-2.26965176524092e-05
-2.62257018570647e-05
-5.60680528794917e-05
-3.45061944620998e-05
-1.20620370225467e-05
-2.95588935815822e-05
-5.27278973830483e-05
-2.08713913466149e-05
-6.71664934085547e-05
-2.26004000946483e-05
-3.68209790805125e-05
-6.22842764955521e-06
-1.85579344310309e-05
-4.63702444452748e-05
-3.64904792292261e-05
-6.20226804662551e-06
-1.0196236948247e-05
-5.50342455308659e-05
-4.62610082205692e-05
-4.63691698802446e-05
-3.27663381573281e-05
-2.38747350524243e-05
-1.33171731064004e-05
-1.19768384798966e-05
-8.78257225284168e-06
-3.10585557240866e-05
-3.03989610171238e-05
5.89391768467325e-07
-3.42437903815008e-05
-3.35201799962512e-05
-2.24741630400134e-07
-2.64944836416164e-05
-3.58205652302982e-05
-4.44558906717497e-05
-9.12157169611187e-06
-3.7732052702076e-05
-1.31632624495151e-05
