# Supplementary material for: Research on computational propagation and identification of mine microseismic signals based on deep learning
Source: PLoS One. 2025 Oct 22;20(10):e0334641. doi: 10.1371/journal.pone.0334641 (PMC12543183; doi:10.1371/journal.pone.0334641)
Supplement: S6 Data — (ZIP) [file pone.0334641.s006.zip › 000100900000235.xlsx_0.txt_24.txt.txt]

-3.9807253576007e-05
-4.6622725044682e-05
-4.77732839695351e-05
-3.34738501091076e-05
-5.18783646593637e-05
-1.01523609770135e-06
-1.57527082272377e-05
-1.81872775525042e-05
-1.07324749831384e-05
-3.38160671732481e-05
-4.80581756432091e-05
-3.3146067828791e-05
-4.5819221841115e-05
-1.18113518410731e-05
-1.52004528444517e-06
-3.7899202773084e-06
-1.0977047588909e-05
-3.77284058558235e-05
-2.58541366927745e-05
-4.65892734500785e-05
-4.69381831041817e-05
-1.33348525300327e-05
-2.95600100925392e-05
-2.09365197140921e-05
-1.1091547447818e-05
-5.10447322758327e-05
-2.39784682819719e-05
-2.89654903171222e-05
-2.92431914647482e-05
-1.72243431789186e-05
-3.1046464830967e-05
-1.93467520282173e-05
-3.70820292165435e-05
-1.24673043022949e-05
-1.18418081114718e-05
-2.82050613281495e-05
-1.91277195265217e-05
-1.98295241209537e-05
-1.60837513371166e-05
-2.76309172795433e-05
-3.11514053498776e-05
-5.47658360017563e-05
-2.05423023083703e-05
-3.61613893518239e-05
-2.49560484693163e-05
-3.0616214583727e-05
-2.31383010458095e-05
-3.99840547322276e-05
-2.52472574512322e-05
-2.22170301730556e-05
-4.37443311330642e-05
2.14578219242424e-05
-1.28077247623411e-05
-2.8852287514095e-05
-3.39371767229135e-05
-9.05705855053272e-06
-5.47158990690861e-05
-4.64253665160951e-05
1.02860613582143e-06
-6.96224820989161e-05
-1.93359428960469e-05
-3.52071984941379e-05
-3.2659326056723e-05
-2.44454591087595e-05
-1.22885081537457e-06
-5.29849640941222e-05
-5.49013600782724e-05
-3.88485597882023e-05
-2.69053381775211e-05
-4.90460201926195e-05
-2.8886287375559e-05
-2.34200773540577e-05
-2.27352532612235e-05
-1.66042062980844e-05
-2.86614818739895e-05
-3.46015868340464e-05
-3.82054973669102e-05
-3.37577101373498e-05
-5.45358327205612e-05
-4.88546680634605e-05
-4.94754896819888e-05
1.14555533524785e-05
-8.96502105751607e-06
-2.03543377004876e-05
-5.23101901199525e-05
-1.31420058399365e-05
8.07441739099289e-06
-4.65825752752392e-05
-1.25223464047702e-05
-2.57890911722704e-05
2.43143704567833e-06
-6.45769837126447e-05
-3.38820368714927e-05
-4.19025852896963e-06
-4.01410092188499e-05
1.81942011001122e-05
-1.75052118294529e-06
-8.11100466606829e-05
-2.49374127009544e-05
-2.21891187914131e-05
-2.22751924337015e-05
-1.42924230536534e-06
-4.3139913527882e-05
-3.29871021197032e-05
2.2129250526388e-06
-1.69029102357359e-05
-7.69846214448942e-06
-2.15200195359791e-05
-6.60467955969591e-05
-1.75423755446699e-05
-1.6587786020733e-05
-5.41771149104093e-05
-2.54831857499812e-05
-3.75025238749876e-05
-3.18752053370986e-05
-4.03558708072521e-05
-5.3562849059188e-05
-1.41638208820263e-05
-3.17124628818356e-05
-2.74349340241084e-05
-3.38476228517849e-05
-1.11036383489741e-05
-2.57141179271153e-05
-2.69535832867449e-05
-2.17015653506356e-05
-2.02990863718298e-05
-5.27578500679619e-05
-2.59328968186292e-05
-1.26498400027517e-05
-3.91181218530374e-05
-1.63131078672006e-05
-1.14087978755826e-05
1.10396847205681e-05
-1.64605891630272e-05
-3.73655005004133e-05
-2.55501866848841e-05
-1.56937135723102e-05
-2.61394483256182e-05
-4.36494325956521e-05
-3.96824195140225e-05
-4.85488740792315e-05
-9.56753265976701e-06
-4.11301656209945e-05
-3.12195994261356e-05
-2.83088272832294e-05
-1.33894275149773e-05
-1.06609741898495e-05
-1.45559014801901e-05
-5.53934960294573e-05
1.01610834907948e-05
-1.54183132946972e-05
-1.51718650152343e-05
-2.90094306194105e-05
-2.71773761233663e-05
-3.64982311518399e-05
-3.29353264925955e-05
-2.94588365343589e-05
-4.13707812678834e-05
-2.41576215800307e-05
-3.47722428241282e-05
-3.12520853501201e-05
-3.81042691859153e-05
-2.9520689697747e-05
-2.30397814033115e-05
-4.19488887060189e-05
-2.67772759731013e-05
-9.24061121810221e-06
-4.16334251264477e-05
-4.48418734963389e-05
-4.67133956808363e-05
-2.23683160735197e-05
-2.74041560604572e-05
-3.31033623637032e-05
-2.29002129761232e-05
-7.39348255445458e-06
-2.18099278947301e-05
-7.40846603321579e-06
-3.57275621122949e-05
-5.52347078705008e-06
-5.56533992240101e-05
-4.43237439493843e-05
-4.47855268834872e-05
-4.83338689104634e-05
-3.8852466305058e-05
-2.55364788378252e-05
-7.71376532767691e-06
-1.53947968786667e-05
-2.19725614492465e-05
-3.15162239728949e-05
-2.92934751415847e-05
-3.75058729420105e-05
1.98136929629212e-06
-3.87076896492083e-05
-2.31274161596386e-05
-1.87522502868059e-05
-1.75794570238037e-05
-2.00908235749421e-05
-1.77266164751339e-05
-5.59687867605651e-05
-1.88283596231693e-05
-1.10431131626493e-05
-4.42664595064525e-05
-3.78033466696294e-05
-1.67147156606742e-05
-2.12871812069036e-05
-4.44993204069193e-05
-4.9216280656883e-05
-2.16692507868245e-05
-2.85480010940921e-05
-3.80530104689792e-06
-3.81314330473874e-05
-3.55911172205636e-05
-4.60004958395456e-05
-5.01162122674996e-05
-8.9650899818958e-06
-2.128987207333e-05
-3.48432016486656e-05
-3.08380992397147e-06
-3.46533432733552e-05
-4.56736734002953e-05
-2.7531539772533e-05
-2.35133531758933e-05
-1.74031272082462e-05
-6.30911482585403e-05
-5.66505350914857e-06
-2.75409810501934e-05
-1.43223142837416e-05
-1.18009984279858e-05
-5.22397873191048e-06
-1.56238387142581e-05
-2.01186780815866e-05
-2.28659977814909e-05
-5.58988242293001e-05
-3.51661759562513e-05
-2.64853368495991e-05
-3.5318979619491e-05
-2.06466309189047e-05
-1.32839977870781e-05
-1.68613228741163e-05
-1.88540203887306e-05
-2.12513946311718e-05
-4.8144294753065e-05
-3.21851968998225e-05
-4.36510961425083e-05
-2.87946267902221e-05
-2.96513330233458e-05
-2.96926208257659e-05
3.66110112319424e-06
-1.46895834827012e-05
-2.72045041342433e-05
-8.18169417696465e-06
-3.43072881815282e-05
-3.37560440643753e-05
-4.78137978483661e-05
-3.36417766783121e-06
-2.67109247704791e-05
-6.78095435861489e-06
-2.19791894953314e-05
-1.68753114522549e-05
-1.37180533394698e-05
-4.44383038918545e-05
-2.6707080698535e-05
-2.61058523377433e-05
-3.61949858202555e-05
-3.2324964073666e-05
-3.25449838195189e-05
-4.08775889675376e-05
-2.36412360372272e-05
-5.92558704522521e-06
-1.65151372833369e-05
-4.16956236665765e-05
-3.18672148997788e-05
-1.09342789600386e-06
-4.8658336841459e-05
-5.3842734424449e-05
-3.091813312158e-05
-4.28216116949758e-05
-4.53740104234496e-05
-2.39795658272557e-05
-1.95123939047649e-05
-1.66194952070873e-05
-8.47929680479881e-06
-2.38943516951646e-05
-3.06141757575575e-05
-1.03342790132099e-05
-7.2126701544446e-06
-3.52614863277108e-05
-3.54220421754033e-05
-3.42295921066732e-05
-3.15695146765521e-05
-5.66383938713157e-05
-3.32887223247667e-05
7.06439433007966e-06
-1.4188347382454e-05
-2.77149120833256e-06
-1.56092333489953e-05
-1.06230189754214e-05
-2.29066471640601e-05
-1.93275661716868e-05
-3.3412433076605e-05
-6.10318970453079e-05
-2.17796857548447e-05
-4.18602712906123e-05
-5.25693418614336e-05
-3.16739432064593e-05
-5.3300319116466e-05
-2.25025457773548e-05
-8.14408837771547e-06
5.77573175314248e-06
-3.99503842318582e-05
-2.53940534245223e-05
-2.71077642637843e-05
-2.23286238826904e-05
-2.78075016383427e-05
-4.93085709488955e-05
-6.4255272183984e-05
-3.43094696648994e-05
-4.45978487619238e-05
-3.20488735433062e-05
-6.45647590756087e-06
-1.8633824911877e-05
-4.41660230251781e-05
-1.78484864774235e-05
-2.54301577771188e-06
-2.21656759838115e-05
-3.84958192143201e-05
-4.64838020879775e-05
-3.49537064118961e-05
-1.91069048309375e-05
-2.5941546205934e-05
-3.86464232447065e-05
-4.00132939699536e-05
-5.55446614023173e-05
-4.62504364621036e-05
-1.81885270750167e-05
-3.10235125324762e-05
-9.36077422325759e-06
8.14010348262643e-06
-3.30048898534362e-05
-4.92674576428646e-05
-1.15051202151547e-05
-4.24105712848634e-05
-4.18128399112168e-05
-1.27247599457321e-05
-1.93664121463445e-05
-3.82180678955122e-05
-1.18859681086401e-05
-2.17421457577765e-05
-1.37737979805943e-05
7.38285000324575e-06
-4.26992798334801e-05
-1.72273770141751e-05
-3.12123750614669e-05
-1.89857659077812e-05
-4.34182536557842e-05
-4.90460820290103e-05
-3.8221434627598e-05
-2.866893317014e-05
-3.67915337521712e-05
1.91954956684594e-05
-2.58131330856882e-06
3.45340645403122e-06
-3.2735754668953e-05
-1.63805279527985e-05
-1.963949866665e-05
-3.49505660332368e-05
-2.56142338556468e-06
-2.05523194204668e-05
-2.50317682750865e-05
-1.7040103505906e-05
-3.1437346662122e-05
-4.70171427036092e-05
-2.69897807056171e-05
-3.50654292783473e-05
-4.00148591326701e-05
-2.01489627863875e-05
-3.8105568222037e-05
-4.04078434314467e-05
-5.59590179333887e-06
-2.18054637391799e-05
-3.50184139177037e-05
-2.14055992193529e-05
-2.85226669976973e-05
-1.65418513367813e-05
-3.09244951111723e-05
-1.15344206644822e-05
-1.7227248137167e-05
-5.11945288871405e-05
-4.64604677858702e-05
-1.59340907990055e-05
-2.28591058486777e-05
-2.03416309982778e-05
-2.32420324346431e-05
-9.68275079871836e-06
-2.07742153068971e-05
-2.63269051174694e-05
-6.20829139608994e-05
-2.59213077870324e-05
-2.03677704736828e-05
-4.08195463944429e-05
-3.38835986157529e-06
-1.70726479977464e-05
-2.13067865466725e-05
-1.36174900155131e-05
-1.84204373322995e-06
-7.05847700532931e-06
-8.90066372344926e-06
-2.07909813264632e-05
-2.82732398274896e-05
-4.22807237072092e-05
-3.01047413919701e-05
-4.32033764984812e-05
-4.12141652528301e-05
-1.68500018441874e-05
-1.46282627620076e-06
-3.4483491596986e-05
-3.07430932669696e-05
-1.37927118422242e-05
-4.64716568853482e-05
-2.92170969498953e-05
-2.21294907575077e-05
4.47323551988082e-06
-1.44873544920018e-05
-3.29859351180173e-05
-2.84675202886798e-05
-7.77814671686251e-06
-2.69577547129023e-05
-3.77526824687604e-05
-4.41512105580306e-05
-2.25534237358929e-05
-3.44755665256121e-05
-2.72436045593937e-05
-3.27874964170917e-05
-3.47124244010852e-05
-2.29438625298902e-05
-2.89302337790938e-05
-4.93497981493514e-05
-3.76210875740314e-05
-1.39297010792581e-05
-3.23791742774457e-05
-1.96028578249506e-05
-4.67922198082648e-05
-2.05089396406584e-05
-2.58241684126075e-05
-2.71266537669436e-05
-1.74540708268841e-05
-2.27088724216589e-05
-4.0539540905995e-05
-4.24439443460711e-06
-2.66004671136649e-05
-3.14937507874589e-05
-2.26262365540728e-05
-9.76865535648128e-06
-5.27197528932993e-05
-2.80284386661047e-05
-2.51342591307755e-05
-3.78332970460711e-05
-3.65186933150603e-05
-1.44870834015285e-05
-2.05919137871944e-05
-4.03057600881002e-05
-4.17281934734061e-05
-5.49911941755748e-06
-3.0454756723427e-05
3.13820020825785e-06
-1.92139258668557e-05
-3.06588385346376e-05
1.14256062243691e-05
-4.93827018307613e-05
-3.73925593085207e-05
-4.84497097835665e-05
-2.57127044365005e-05
-4.56537636277607e-05
-2.01023043680588e-05
-2.83820339679135e-05
-1.43849674849194e-05
-2.10151723950713e-05
-1.64613921570768e-05
-2.09694195738356e-05
-4.97324647853666e-05
-2.91968199080891e-05
-1.74435253479038e-05
-2.04603170789024e-05
-4.64628991062934e-05
-3.46136568979083e-05
-5.44506139995573e-06
-2.33232051800188e-05
-4.69562344231676e-05
-4.88975286054873e-05
-7.64544070682097e-06
-1.8504286061389e-05
-1.01693830871989e-05
-3.35048092457299e-05
-3.02402395050978e-05
-1.4179688988423e-05
-4.69785187984344e-05
-7.34823069147584e-06
-5.77981603545055e-05
-2.90028308211081e-05
-3.22849614293859e-05
-3.1769497531031e-05
-4.13064916548093e-06
-2.43377765092078e-05
-3.62249534868208e-05
-5.67651197039735e-06
-2.18410588344619e-05
-3.01113985494361e-05
-1.78633669125283e-05
-6.17756675564852e-06
-1.21720914699568e-05
-3.62369911417023e-05
-4.06221135435296e-05
-5.3916182842695e-05
-5.5312896205018e-05
-1.99965124553365e-05
-1.82241976309154e-05
-1.5575767010292e-05
-1.49413890771611e-05
-3.13712694460956e-05
-3.50614154306743e-05
-1.10010124992952e-05
-3.6321938209109e-05
-5.41067668156992e-05
-2.70738542708937e-05
-1.01563524435417e-05
-7.35611695630417e-06
-2.83366481399507e-05
1.18400969143869e-05
-4.71707173948675e-05
-2.82920490724302e-05
4.17109639716841e-06
-2.89110783670461e-05
-1.10891721774637e-05
-2.09274088401993e-05
-2.30595911542636e-05
-5.83183839194483e-05
-3.49204275947555e-05
-5.01290010431347e-05
-1.87224386543194e-05
-9.52571579796157e-06
-2.65048637546668e-05
-1.58059007049751e-05
-5.11286656575293e-05
-3.91987935899635e-05
-3.12340181127784e-05
-4.53957531429061e-05
-1.53102608069176e-05
-5.42347686373549e-05
-5.77608969403291e-05
-3.59848737998874e-05
-2.82301256366332e-05
-2.97606789427721e-05
-1.36030666151321e-05
-2.331484985206e-05
7.29705879523818e-07
-1.79085299693712e-05
-3.24911560174829e-05
-2.47023098597683e-05
-4.5284095020243e-05
-3.99998234864011e-05
-2.61198499225384e-05
-3.13145530957626e-05
-3.03226713079217e-05
-6.34385250915899e-05
-8.02215281888666e-06
-2.20614550879036e-05
-5.13480342416834e-05
-2.24931934606957e-05
-1.25359406639482e-05
-5.08479885424094e-05
-2.45158117662692e-05
-5.08614861324093e-05
-5.03780646870396e-05
-1.48003707862419e-05
-4.7881943612437e-05
-5.81672397140956e-05
-2.13889083418578e-05
-4.24348513471106e-05
4.0607755839037e-06
-2.19273597224564e-05
-6.67720448628397e-06
-6.37905669279711e-05
-2.50243094446009e-05
-1.48081374826345e-05
-4.87839337759575e-05
-1.53078060435685e-05
-4.97684557646802e-05
-2.16354214450371e-05
-4.58747193517593e-05
-3.47988139638457e-05
-2.21298316616723e-05
-5.08684058061623e-05
-3.24944369681535e-05
-1.32005265507682e-05
-3.94946953714343e-05
-4.60031267734624e-05
-2.22357542542097e-05
-4.4804112675273e-05
-2.08279336250145e-05
-3.70706455989948e-05
-1.56560525206901e-05
-2.91871068599587e-05
-2.90549916999085e-05
-2.30341842960655e-05
-1.77303571212034e-05
-4.14197328029703e-05
-6.29472412508783e-06
-3.49901682569647e-05
-3.62147690941247e-06
-2.04730405006969e-05
-2.35842068666776e-05
-2.483101699165e-05
-2.58926016663259e-05
-4.4802747764354e-05
-2.47478059930494e-05
-2.67387669975715e-05
-8.78479773528139e-06
-1.11825878947003e-05
-4.75270518542663e-05
-2.63347946902195e-05
-1.53075959914416e-05
-3.47680032759849e-05
-3.63980279032753e-05
-3.99521459831826e-05
-3.44305703824988e-05
-8.44679626239373e-06
-9.83346952500761e-06
-3.44462817424688e-05
-3.12894278075468e-05
-2.9219336625838e-05
-3.65822442843708e-05
-2.32791692798728e-05
-1.07958326211214e-05
-3.24949863502577e-05
-1.77925521177061e-05
-3.01621052106513e-05
-5.06993132375517e-05
-5.60008603435218e-05
-1.93103817323189e-05
-3.01497471464718e-05
-3.29658287445416e-05
-1.48865122737948e-05
-2.88189287014179e-05
-1.27974358659528e-05
-3.34103724187271e-05
-9.40698506864347e-06
-2.01083645098438e-05
-2.52373657001757e-05
-5.22479593202221e-05
-1.48787379090029e-06
-2.84913112081874e-05
-1.21980754519267e-05
-3.70409227829457e-05
-1.96516564311997e-05
-2.10650331158934e-05
-2.89558015492436e-05
-3.83422785955583e-05
-4.61240707137199e-05
-3.04730765755444e-05
-2.25694597907747e-05
-1.24219935327948e-05
-3.70636779488946e-05
-2.62578631893358e-05
-5.11449674648008e-05
-1.56186483459464e-05
-8.24639040076094e-06
-5.22915436326833e-05
-7.63988670723048e-06
-3.91013347383054e-05
-2.76103085201788e-05
-6.45719929227885e-06
-4.27723721199399e-05
-1.76871157248184e-05
-1.94324337246058e-05
-1.37810461997104e-05
-4.85929132508712e-05
-1.88066866601099e-05
-5.21217953940068e-05
-2.61806895439189e-05
-2.66746114365795e-05
-1.70355667082811e-05
-5.41886936236326e-05
-3.32425568582142e-05
-1.76746736190365e-05
-4.47060847634192e-05
-1.33929890843936e-05
-5.20884763816921e-05
-2.60694777147231e-05
-3.38702242873494e-05
-1.98305826082985e-05
-4.77484739004492e-05
-1.10236313774365e-05
-4.02417171573078e-05
-2.42099037984191e-05
-5.46768544525795e-05
-4.87510704675988e-05
-5.72534918087575e-08
-5.36094346404663e-05
-4.47340164467653e-05
-4.69254159711729e-05
-3.46081587245113e-05
-3.27446267384197e-05
-4.01292037063666e-05
-1.6063727689345e-05
-4.81898261517018e-05
-3.02557318616796e-05
-3.60742536784256e-05
-3.02652163335473e-05
-3.81087999808646e-05
-8.33693260229097e-06
-1.68917267427293e-05
1.73097174520001e-05
-5.45755645943245e-06
-3.94647330634145e-05
-3.33730324652146e-05
-4.28436793889462e-05
-3.68264553147801e-05
-4.58702550566563e-05
-4.56894638072393e-05
-2.52775517646286e-05
-3.73939628559894e-05
-1.17708135723549e-05
-1.74994007441885e-05
-4.97990394611356e-05
-2.16046879807022e-05
-3.08032154607581e-05
-3.69427012753327e-05
-4.96642283542158e-05
-6.67462402252516e-06
-2.25011305281641e-05
-2.04271500140525e-05
-4.97679995456339e-05
-2.08481031104084e-05
-4.77486248377072e-05
-2.88348419072266e-05
-3.18506499177776e-05
-5.93246885653847e-06
-1.58178483896091e-05
-2.2768049051225e-05
-2.73792521132852e-05
-6.99171829212884e-05
-4.97981147304179e-05
-2.88423403231497e-05
-1.51921805067688e-05
-1.75427890763075e-05
-3.34954628276055e-05
-3.44660856057271e-05
-1.63382035534241e-05
-1.91562675302499e-05
-1.72451450113136e-05
-2.71418586156117e-05
-1.73856163713674e-05
-2.60051914363689e-05
-1.37241778828343e-05
-5.07157367439309e-05
-6.34780581872473e-06
-2.63828515222267e-06
-6.75088778600025e-06
-2.5550697347373e-05
-2.72571002010992e-05
-1.74081857357001e-05
-2.01983976570774e-05
-2.84305839056008e-05
-3.99652291318892e-05
-3.83358430321504e-05
-5.56244982401045e-05
-2.44721124869776e-05
-3.36034342578336e-05
-4.04913240100716e-05
-2.90214272373309e-05
-2.17402782785191e-05
-3.77092202618496e-05
-1.8113930500443e-05
-1.16753323485735e-06
-2.07451745846127e-05
2.9907880145592e-05
-4.82558045664744e-05
1.26149794757959e-05
-9.82240763590586e-06
-1.05589327009237e-05
-1.12301304961263e-05
-2.3201587628085e-05
-2.35503800687428e-05
-4.56365404782988e-05
-2.45705148954645e-05
-6.29792315920209e-06
-2.29760473675438e-05
-4.34278704096429e-05
-2.72011514013851e-05
-4.79063419407947e-05
-2.05922632657252e-05
-1.23766985763671e-05
-2.7671678574933e-05
-2.39909948956264e-05
-2.89078936407315e-05
-4.34597680806233e-05
-6.05151174939374e-05
-2.29006667078237e-05
-1.59179759177926e-05
-3.09288578914704e-05
-2.2885455087647e-05
-5.7341655705043e-05
-5.79360075553837e-05
1.37143782011681e-06
-3.47863928559025e-05
-4.55998795231567e-05
-2.0058026677745e-05
-3.70047693182141e-05
-2.56410389385766e-05
-5.35813520084796e-05
-5.15096284961782e-05
-3.90105070402989e-05
-7.54891184836983e-06
-3.93772423951836e-05
-3.29767382603772e-05
-2.3741453014858e-05
-5.46053212746752e-05
-5.87512619609727e-05
-3.36797664857035e-05
-2.06113656905451e-05
-1.70448145559027e-05
-1.88502119091139e-05
-5.54699937548801e-05
-1.86886674948958e-05
-2.40410526624203e-05
-5.49887117086286e-06
-3.0245784375284e-05
-4.03385490764993e-05
-5.26333274718393e-05
-4.59341491921251e-05
-1.64446126688928e-05
-2.24344105339222e-05
-6.04154608840373e-06
-1.15302721701939e-05
-2.62463173870548e-05
-3.73215443798595e-05
-3.3748476797827e-05
-6.18986354989032e-06
-5.50304110855764e-05
-3.65737438124665e-05
-1.24854787567114e-05
-2.9565545332151e-05
-4.13961229811218e-05
-3.14766873658209e-05
-4.351826077481e-05
-3.79749579656363e-05
-3.53953526515456e-05
-2.48722325448206e-05
-3.37632245693905e-05
-4.05569364932187e-05
-4.65570583396047e-05
-3.45568850837295e-05
-4.67901730563562e-05
-2.86105559434346e-05
-8.79473184051527e-06
-2.38696236078543e-05
-2.17659757112261e-05
-2.46395156922278e-05
-5.90011782688524e-05
-5.52408634903149e-05
-3.74557772993607e-05
-1.79614341923261e-05
-5.08727646611186e-05
-3.39555831033414e-05
-4.08180997768254e-05
-3.00385692458938e-06
-3.40212603414144e-05
-6.54268120073329e-05
-1.82059033366552e-05
-6.04140836374007e-05
-2.74329108352621e-05
-1.74967234589892e-05
-4.73237408839332e-05
-5.15302761018958e-05
8.8809421620139e-06
-3.36229011430591e-05
-1.41955215780244e-05
-1.53686329725325e-05
-7.51519285254563e-06
-5.28053043241744e-05
-3.4792923227662e-05
-1.26424622939081e-05
-6.06150767383888e-05
-5.88240351570729e-05
-4.10843931960008e-05
-2.39052579964797e-05
-1.9997270913286e-05
-1.82873541964709e-05
-4.46953581922454e-05
-2.79962639191238e-05
-1.17080739411054e-05
-2.68979798721009e-05
-8.41528770269782e-06
-1.05498387662743e-05
-8.96673503008569e-06
-1.82249216097661e-06
-7.95854587564537e-06
-5.97787903124535e-05
-2.07399135474549e-05
-3.31760987048992e-05
-2.85907456695643e-05
-4.05467349351984e-05
-3.3709948106177e-05
-3.91973542276911e-05
-1.32844096526892e-05
-2.14670427139754e-05
-3.74795418863967e-05
-2.33560985901651e-05
-3.08360885339123e-05
-1.13971129145451e-05
-2.23953612360954e-05
-1.86934492167055e-05
-5.14671381248609e-05
-4.34646890303781e-05
-5.43498315813404e-06
-2.69119519797859e-05
-2.44617511708688e-05
-2.89988077326738e-05
-4.03327868225849e-05
-2.19744374446019e-05
-5.13025249170445e-05
-1.77320778469336e-05
-1.68612975688125e-05
-2.15163208948413e-05
-3.55358342298074e-05
-5.69326832562509e-05
-3.32269333589058e-05
-2.89090393213076e-05
-2.23897683174486e-06
-1.42882757421092e-05
-2.13833777723264e-05
-4.84824161259056e-05
-3.15422323131386e-05
-3.8755446055718e-05
-4.4168253039544e-05
-2.31247315296795e-05
-2.31470346275568e-05
-1.72422653033027e-05
-2.34633754254914e-05
-2.58374923739484e-05
-3.06464078271216e-05
-2.82994976546543e-05
-1.54862365580781e-05
1.66721157474751e-05
-4.69691424249836e-06
-3.80050575642889e-05
-2.70379488745523e-05
-1.76935140751019e-05
-2.84194129573888e-05
-1.44375362858179e-05
-5.17312153146966e-05
-4.13547477182031e-05
-3.99061341237387e-05
-3.96811025734162e-05
-1.16030849115951e-05
-5.43377143671198e-05
-4.41960891222737e-05
-5.12861119529004e-05
-1.97616093352743e-05
-5.46712872052319e-05
-2.44056613438778e-06
-1.52395988032148e-05
1.46280233549508e-05
-1.83453745158629e-05
-3.22063048801678e-05
-8.74757485537127e-07
-2.0762088298044e-05
8.48888459472697e-06
-3.4236658667635e-05
-1.21419942372009e-05
-2.77162236710174e-05
-4.71427904217067e-05
-3.19863477857917e-05
-3.55877908492297e-05
-4.10895438943322e-05
-1.44133367105022e-05
-3.48473561357389e-05
-3.87471721795752e-05
-2.27034158402571e-05
-1.84371696539492e-05
-3.30352497167698e-05
-1.30896957885118e-05
-3.49108290173036e-05
-1.33926220074304e-05
-7.05340336682387e-05
5.30339124877933e-06
-9.53073256586984e-06
-2.85951523237923e-05
-3.24408346394487e-05
-1.47789366640152e-05
-4.57044013004674e-05
-1.97798279774091e-05
-4.29578661449962e-05
-4.51937733627653e-05
-3.22667798619203e-05
-6.94419200773233e-05
4.27838984201737e-06
-2.90876354167912e-05
-3.57126760539154e-05
2.96521547299926e-06
-3.39062209210616e-05
-2.72465399534568e-05
-2.91206071857336e-05
-4.47311931025219e-05
-2.23139637696023e-05
-4.54270240075203e-05
-2.1052073689675e-05
-1.27119191764601e-05
-2.74829384084588e-05
-6.45759198177671e-06
-3.21067866766825e-05
-4.87941408182906e-05
-3.0852843448078e-05
-1.80908643613488e-05
-3.40164139651038e-05
-6.58054080211921e-05
-1.88520407596289e-05
-4.55390868048602e-05
-4.7139336033671e-05
-3.46975882474878e-05
-2.07793906610156e-05
-2.89692966643204e-05
-1.59238493757779e-05
-3.03899416442537e-05
-1.83446928356427e-05
-8.98501659114e-06
-3.01054747536909e-05
-6.30046268780059e-05
-4.60114568521845e-05
-1.6088826862564e-05
-3.40780082740802e-06
-1.35159949609043e-05
-5.40611397834522e-05
-4.59848165321464e-06
-8.03197299750348e-06
-4.13981893229018e-05
-3.81805777228499e-05
-7.69882536324764e-06
-1.51304443591771e-05
-3.28428891730177e-05
-1.49204101685223e-05
-2.13986600432694e-05
-1.58151451783504e-05
-1.9029277808908e-05
-5.26878632605046e-05
-6.60888070096136e-05
-7.69622832245461e-06
-1.92293968186066e-05
-1.61730199222473e-05
-1.84126756612259e-05
-3.68021140003098e-05
-1.98784979197885e-05
-3.76029032744444e-05
-5.34370143179396e-05
-1.08886625230772e-05
-4.0601632542949e-05
-4.70109065646644e-05
-1.27805487359585e-05
-3.00577379561432e-05
-3.08209099156386e-05
-3.37272285514216e-05
-1.89057370472784e-05
-3.62685846167427e-05
-4.03954676586688e-05
-9.04934972354386e-06
-1.03307269949542e-05
-2.56080764474784e-05
-4.86292015649756e-05
-1.14390810708692e-05
-4.75788634054007e-05
-5.89364743239574e-06
-3.06825030044482e-05
-3.63561821603613e-07
-3.0942375805547e-05
-5.22599315758839e-06
-3.91450057786474e-05
-1.92583945496786e-05
6.02488799314556e-06
-2.89560137189464e-05
-3.40249686742865e-05
-5.09264202292593e-05
-9.20533276433783e-06
-5.46657890358696e-05
-4.71047325267436e-05
-2.24623373403774e-05
-3.80669042579572e-05
-2.63703986578935e-05
-3.88266958997531e-05
-2.89556897610381e-05
-3.91522541301112e-05
-1.15093647179283e-06
-1.99873097726054e-05
-2.20793107379223e-05
-2.61618595335109e-05
-3.09771243204892e-05
-3.90042768094579e-05
-4.94609005564659e-05
-5.77878497922999e-05
-1.73515090659496e-05
-1.70806074535109e-05
-1.01689093448359e-05
-1.25665001424781e-05
-1.18956845051074e-05
-2.6139450078028e-05
-1.27742713774883e-05
-5.28323354787185e-05
-7.17927382286976e-05
-4.68573764706641e-05
-4.62096117684691e-05
-4.75117827221121e-06
-2.4053760107285e-06
-2.94429208723577e-05
-4.72536074632743e-05
-2.4710370278933e-05
6.48251182901627e-06
-4.74241388216974e-05
-4.32806134514956e-05
-5.46860007471551e-05
-1.66533863242838e-05
-4.40454720357114e-05
-4.1555450548584e-05
-5.17563787571894e-05
-1.95129862699153e-05
-1.67994887173568e-05
-1.49601877974402e-05
-6.74555629462498e-05
-5.56286241596181e-05
-2.72596058532505e-05
-2.14396810687294e-05
-1.90951476336043e-05
-5.09770454905476e-05
-4.14146137635927e-05
-4.29915495477133e-05
-2.90813344300186e-05
-2.23489789027627e-05
-4.73897468883952e-05
-2.59711126514396e-05
-2.43582132224428e-05
-1.90687927950822e-05
-1.14676106573075e-05
-6.36322986151035e-05
1.99476870595907e-05
-2.72450546677846e-05
-2.93274393490159e-05
-3.65321452845451e-05
-3.83369390566994e-05
-3.81275365423752e-05
-1.00835411358072e-05
-2.26275252974489e-05
-2.31977715102665e-05
-2.64660485454323e-05
-2.4599520603219e-05
-1.39765431428107e-05
-2.68103793840386e-05
-3.89784380193242e-05
-3.03491419905399e-05
-1.67311801636138e-05
-7.7625790865902e-06
-2.01251622774988e-05
-3.81014641428791e-07
-4.79954477677499e-05
-4.10705852493058e-05
1.26298678158207e-07
-2.30250507124404e-05
-4.09178123166298e-05
-1.18969383887612e-05
-2.90799033570857e-05
-4.95825753477706e-05
-4.7082633488627e-06
-2.48358718667305e-05
-3.68069211299908e-05
-4.54195935016556e-05
-6.73309325910633e-06
-1.95709505019752e-05
-3.33290848536873e-05
-3.06600195647596e-05
-2.97749167740681e-05
-9.54274052940268e-06
-1.86989845585824e-05
-2.92800260473469e-05
-2.79444117625102e-05
-3.70166552640643e-05
-2.6207458534306e-05
-1.35531848530031e-05
-2.90272337193881e-05
-3.88792470536689e-05
-1.76630126036086e-05
-2.8729869364926e-05
-3.14416275252236e-05
-4.91617938580256e-05
-1.39725418912757e-05
-2.10980228271627e-05
-2.33858354707118e-05
-2.90216347750494e-05
-2.7537921366985e-05
-2.97310289869108e-05
-3.2943990049935e-05
-3.83839246606083e-05
-2.11776532155915e-05
-2.97788854205587e-06
-2.22005434575825e-05
-2.85383624206112e-05
-3.49584939849291e-05
-2.38440057116061e-05
-2.91668176278195e-05
-7.28863315855128e-07
-5.71709207307138e-05
-3.21985517821129e-05
-3.46256718570254e-05
-3.54821793305645e-05
-5.45797086638787e-05
-4.25474926749251e-05
-2.78496495552352e-05
-4.84733339154329e-05
-4.41493295837088e-05
-3.44312724035411e-05
-3.56124294935355e-05
-4.2789538714594e-05
-3.54181460082487e-05
-1.58244810612991e-05
-6.07876629478119e-05
-2.01546782021267e-05
-3.20956760103604e-05
-1.40570385835111e-05
-2.48125886171205e-05
-4.73073283739213e-05
8.85248046045074e-07
-2.2823933174506e-05
-2.77720926875424e-05
-1.21491108787485e-05
-3.25580983726033e-05
-1.07511705546682e-05
-1.25371446661583e-05
-4.84143841325864e-05
-1.38929244026836e-05
-3.68413309779971e-05
-3.058326102948e-05
-1.44735577334307e-05
-3.66011434897183e-05
-2.88515705481981e-05
-2.33839704607097e-06
-3.11821853112974e-05
-3.54450563982073e-05
-1.22010342957656e-05
-1.54904869932285e-06
-2.15365522484704e-05
-1.67728504798667e-05
-2.31746118002524e-05
-5.64865098811282e-05
-3.79400644936796e-05
-3.63480835722945e-05
-2.45425330810547e-05
-1.61315254167882e-05
-3.21186494755396e-05
-3.69107127218621e-05
-2.1296102840212e-05
-2.97472372206542e-05
-5.21785666026767e-05
-3.28693220764353e-05
-2.19337374793602e-05
-5.53086280240299e-05
-3.15980447778393e-05
-3.01587097761294e-05
-4.1400199726416e-05
-2.21750619273589e-05
-3.13405316827413e-05
-2.16988697307213e-05
-2.47652809409074e-05
-2.91795031418667e-05
-4.67931995546111e-05
-3.6065124369607e-05
-6.42192557464714e-06
-5.70806631746517e-05
-6.34837418735752e-05
-3.36708642002844e-05
-2.21918438397451e-05
-2.6532867019922e-05
-3.33377916223899e-05
9.70168788522583e-06
-3.05111615518438e-05
-2.54638220394926e-05
-3.7028788097407e-05
-1.98228418868591e-05
-5.05037273423132e-05
-2.76970496565239e-05
-2.52278070557321e-05
-5.39249072517659e-06
-8.08529391862709e-06
-3.81064579519498e-05
-3.63701135837625e-05
-3.5111154671269e-05
-1.49116157622753e-05
-4.1639474118373e-05
-1.77413413444004e-05
-2.84277171261768e-05
-1.80697545283237e-05
-2.00319930700228e-05
-2.77923688618615e-05
-4.34620769764818e-05
-3.25584656532264e-05
-2.75277521781834e-05
-7.48064549723745e-06
-4.39329679099677e-05
-4.27368739644654e-05
-2.31457147693845e-05
-1.81522325217216e-05
-3.0096561696253e-05
-2.19405443042381e-05
-3.02044675681885e-05
-3.85056063214184e-05
-2.15736761586319e-05
-4.49245231814774e-06
1.24441817987791e-06
-4.0438659612644e-05
-3.16615311215962e-05
-5.27404049607175e-05
-1.53888593866906e-05
-2.11880101659663e-05
-3.02603480266788e-05
-5.37524162467504e-05
-2.84956301308757e-05
-2.78321794324846e-05
-2.84515775373173e-05
-3.17335759140293e-05
-8.52350058361506e-06
-4.02238868332549e-05
-1.7504234631024e-05
1.29242791248203e-06
-6.57822164219093e-06
-4.56803256026269e-05
-1.88960123896685e-05
-1.2771382418293e-05
-1.58149308414792e-05
-3.93004561524404e-05
-3.86434365823402e-05
-3.32893178410894e-05
-4.21794548728807e-05
-2.72273618257792e-05
-3.07977908718775e-05
-5.60390188198725e-05
-4.75556470157748e-05
-4.72742280678591e-05
-8.0327028962486e-06
-2.94378445041812e-05
-7.91467395702448e-06
-3.05187888388641e-05
-1.58618696027728e-05
-1.49515008807606e-05
-4.16551386998675e-05
-2.98418413947912e-05
-1.11382271320426e-05
-3.04220537129599e-05
-3.1138317511413e-05
-3.82742016855332e-05
-3.95137265146973e-05
-2.67800432151465e-05
-3.31952428689464e-05
-5.34830930337414e-05
-4.12332992439166e-05
-4.73836765159471e-05
-1.23666913063414e-05
-1.22439393187116e-05
-1.62474092368825e-05
-4.05400427985275e-05
-2.4118137294204e-05
-9.5222279426408e-06
-6.60910070799831e-05
-3.86192501498492e-05
-2.59120925443182e-05
-3.16033337003111e-05
1.01257056945639e-05
-6.31866517924707e-05
-5.64514485757304e-05
-5.85989831158618e-05
-4.90519847794297e-05
-1.58220361770425e-05
-4.78491958586214e-05
-7.20407582755242e-06
-1.94877103496503e-05
-2.88293189293017e-05
-3.56018603784755e-05
-2.70946218964162e-05
-8.84237158908814e-06
-4.9007953400438e-06
-1.90313968708432e-05
-2.87906826526138e-05
-3.7063882651158e-05
-2.46919407947271e-05
-3.56100173879952e-05
-9.26077135802857e-06
-2.66930600107787e-05
-8.86665201337907e-06
-3.66129603698958e-05
-3.12218580559436e-05
-5.65214622165334e-05
-2.00210796962701e-05
-8.61327679383137e-06
-4.18817378672989e-05
-5.20929110587824e-05
-2.74162718965957e-05
-7.56463063500565e-06
-1.36805135157313e-05
-3.24818870538371e-05
-1.14437057996342e-05
-2.31293674403257e-05
-3.8205374916294e-05
-4.98241650969958e-05
-3.63850115967017e-05
-3.17425525115878e-05
-4.21878219953977e-05
-1.26161164905164e-05
-3.44724925499549e-05
-3.45358772109661e-05
-2.24384415310649e-05
-4.63223778577194e-05
1.63429727187445e-06
-2.72731619947081e-05
-4.69142983203529e-05
-3.00387932566769e-05
-1.82260974806967e-05
-2.10040651230631e-05
-8.87737658723359e-06
-4.98166180777989e-05
-2.90410087122183e-06
-1.15643092586696e-05
-9.18064730932443e-06
-1.17860964948591e-05
-3.56712345083843e-05
-3.10555995473262e-05
-3.75929776918718e-05
-5.57262602148727e-05
-4.70953795300231e-05
-2.73875423132267e-05
-1.16677106775593e-05
-5.35982395585876e-05
-2.19622696106727e-05
-5.65104221301071e-05
-1.57511945764553e-05
-3.69514940583008e-05
-8.3751530310867e-06
-1.5559134291976e-05
-4.52186695134688e-05
-3.2106407957147e-05
-6.51796849361371e-05
-4.18663513598752e-05
-2.75889034288402e-05
-2.87105154159596e-05
-6.88429501713476e-05
-3.31920884310292e-05
-6.24077372192819e-05
-3.62050759289653e-05
-2.41552707893059e-05
1.31052890340617e-05
-3.21410365528937e-05
-2.00616930776717e-05
-6.54728654493697e-05
-3.04078275078179e-05
-2.14520722998001e-05
-1.24579524148384e-05
-3.01779717058984e-05
-5.97064937252539e-05
-6.01628379915487e-05
-3.53426985077451e-05
-2.84802557925993e-05
-1.35232341400349e-05
-1.44787782023591e-05
-2.68386723965759e-05
-4.71289764242897e-05
-3.37646374030381e-05
-1.20076856243794e-05
-8.50502144823523e-06
-3.64642454415735e-05
-4.79713495337235e-05
-3.48043526621666e-05
-4.85916537723986e-05
-4.22554523402708e-05
-1.79735762205431e-05
-4.04546540711424e-05
-2.86271258169742e-05
-2.59984478940749e-05
-1.9055081839931e-05
-2.80760149985694e-05
-2.13301604268888e-05
-2.18203872143974e-06
2.09093040576478e-05
-2.77632353410482e-05
-2.91418572756305e-05
-1.16924013040092e-05
-2.85093330718367e-05
-2.84976992023446e-05
-3.99929084479297e-05
-4.16600070609335e-05
-1.89228743588361e-05
-5.32339036508626e-06
-4.69328800284595e-06
-2.39540534018154e-05
7.04302817423333e-06
-4.86345608397664e-06
-2.33735818164876e-05
-1.20362209837752e-05
-8.6995022312528e-06
-3.25977963075186e-05
-4.44300698943522e-05
-5.32726506045254e-05
-4.43836351695862e-05
-3.7515938205634e-05
-3.29498951057899e-05
-5.32128701022559e-05
-4.97055254368984e-05
-3.2689398776189e-05
-1.0120312331244e-05
-8.81114502653078e-06
-2.16280621292716e-05
-3.39436105910478e-05
-2.01583524795714e-05
-5.37394154912682e-05
-1.33081028695113e-05
-2.64102393253557e-05
-3.62795324778751e-05
-1.59659786311061e-05
-3.72229596964379e-05
-2.72528523364384e-05
-1.86684131577374e-05
-1.83893200260836e-05
-1.99773354299595e-05
-1.20138682197456e-05
-1.72679867608113e-05
-4.19998913261929e-05
-2.40723558480029e-05
-2.39295982066401e-05
-2.78776307993068e-05
-4.51110378409631e-05
-1.53582786427391e-05
-4.13847958540036e-05
-6.09863517912522e-06
-5.07810933847749e-05
-3.12880669401775e-05
-3.19882062205472e-05
-5.10938228536306e-05
-4.55002659794348e-05
-4.33275303153759e-05
-1.74637311490688e-05
-3.02970431260856e-05
-3.36957836106193e-05
-4.10300604924373e-05
-2.64654955009151e-05
-2.0025611913184e-05
-4.07821537045272e-07
-4.79295522266152e-05
-2.2886059223999e-05
-5.30859645854038e-05
-4.76268187357746e-06
-2.75054949598281e-05
-3.6301502125671e-05
-5.28835232425231e-06
-2.72337520061345e-05
-5.66313586121445e-05
-5.63539355170916e-06
-3.24743872228685e-05
-3.92958089528935e-05
-2.35588927667685e-05
-2.15093855383424e-05
-4.12867588963763e-05
-3.63998935761187e-05
-3.11832216230129e-05
-4.97840982231134e-05
-2.16800652674534e-05
-2.02815683722926e-05
-6.60207313041375e-05
-5.82062913311961e-05
-3.89457587019403e-05
-3.66472929591929e-05
-3.68062942228769e-06
-4.63730837587868e-05
9.86018017740762e-06
-2.99200075180415e-05
-5.76565484945674e-05
-3.32213447176083e-05
-2.80116367594279e-06
-1.58557473526773e-05
-3.97171767565446e-05
-3.91764806288941e-05
-2.1724054292638e-05
-4.16645323790086e-05
-7.80148435617723e-06
-3.50695248531528e-05
-3.09992930355252e-05
-3.56220018186403e-05
1.85583257154711e-06
-4.74393859560014e-05
-6.9571626398689e-06
-6.15842802768254e-05
-2.41749600437674e-05
-3.46322190133212e-05
-2.36367544096358e-05
-2.7825002469319e-05
-8.26071911485198e-06
-2.36202781008562e-05
-2.78125930132376e-05
-3.69354001260979e-05
-3.44144374001754e-05
-4.10281162424134e-05
-5.19699316259781e-05
-5.76646676476105e-06
-2.87032714149016e-05
-2.55194273455901e-05
-1.34861726025646e-05
-1.89869842609877e-06
-5.35734950024356e-05
-4.26728697085515e-05
-1.09026333812211e-05
-5.53047709586955e-06
-8.58592638047107e-07
-3.54550782780501e-05
-3.23430890394637e-05
-2.95779156099003e-05
-2.52120368389789e-05
-3.09656750482335e-05
-1.34763374747478e-05
-1.92888701606337e-05
-1.57872022122329e-05
-1.95396224082514e-05
-3.89317077716041e-05
-3.17682294127812e-06
-1.92838828527466e-05
-3.63875241495898e-05
-2.3274430731083e-05
-4.77245023119125e-05
-3.71818783333888e-05
-4.29559525769486e-05
-1.36928732782502e-05
3.963227054414e-07
-1.54499630857721e-05
-3.20132767672552e-05
-6.35506508628961e-05
-2.44380173417781e-05
-6.16146236825343e-05
1.108936853847e-05
-3.69063976968829e-06
-1.23963396199315e-05
-2.49771408913804e-05
-9.35655663474828e-06
5.23799507853025e-06
-4.28316486614342e-06
-1.06623407722434e-05
-2.79887381824075e-05
-1.91539945442552e-05
-4.01335429890472e-05
-4.59393853210374e-05
-5.064091839584e-05
-4.30396217092894e-05
-9.80504644737932e-06
-6.40445008774442e-05
-3.12803244758073e-05
-1.31814037048322e-05
-1.90354618505544e-05
-4.20713930198614e-05
-2.25330015246944e-05
-5.63105499021306e-05
-3.67330081681615e-05
-1.24857591315197e-05
-1.84887856285696e-05
-1.98017759021541e-05
-1.98288444553206e-05
-2.400580917546e-05
-9.31232304623962e-06
-4.06063615064772e-06
-3.89745193913228e-05
-2.86804123955797e-05
-2.47520749108963e-05
-3.23694664883744e-05
-3.23264736380079e-05
-1.31881321931433e-05
-5.64586282879567e-05
-3.57167369769905e-05
-2.2562019407459e-05
-4.46440092328085e-05
-3.18280873975365e-05
-2.4370294434057e-05
-2.29823908794904e-05
-3.01728238467524e-05
-1.73612410595763e-05
-3.7146730024629e-05
-4.04676583361428e-06
-5.74045576760624e-05
-2.58002295910082e-05
-6.22849993620195e-06
-1.43637299004972e-05
-1.80577262207551e-05
-1.70865106914995e-05
-2.66333580877333e-05
-4.21401557503125e-05
-2.31822623373612e-05
-1.26872718801095e-05
-2.42313975185204e-05
-1.95662938850791e-05
-1.5660477739679e-05
-3.23152422891268e-05
-4.11607677797439e-05
-1.42616495029312e-05
-6.12358689174261e-06
-3.08526305398864e-05
-4.55387525665872e-05
-1.99089136996039e-05
-3.75890659483207e-05
-2.98502967360135e-05
-2.14770793690656e-06
-4.04173619569296e-05
-1.62059642611597e-05
-1.1911086622322e-05
-3.97784028721585e-05
-4.10299860395753e-05
-3.41868333894683e-05
-6.5528002857188e-05
-2.87581505487328e-05
-1.37888682973893e-05
-4.84625021974041e-05
-1.03731994190979e-05
1.94046639288108e-05
-3.33985877788715e-05
-2.34847794794636e-05
-5.43574942395822e-05
-2.83428371388076e-05
-3.63326000405119e-05
-3.99547392130708e-05
-2.31458813878008e-05
-2.38469950360506e-05
-1.26632969542609e-05
-3.72909870385442e-05
-1.52738611105e-05
-5.19328827631692e-05
-9.85794948660166e-06
-4.94684019132075e-05
-1.59575753394418e-05
-3.17360309316285e-05
-1.65208310477157e-05
-2.64062947411217e-05
-1.83399629702894e-05
-4.0888741380333e-05
-3.18435188753619e-05
-3.71283432644471e-05
-2.8927911098391e-05
-2.21956323149687e-05
-1.8185843676569e-05
-4.48426500633611e-05
-3.03855982097402e-05
-2.93326731156508e-05
-2.95030550795451e-05
-2.11223197037431e-05
-6.79172578827491e-06
-1.26312235605615e-05
1.19863345159663e-05
-1.86311891360368e-05
-1.78887062030444e-05
-4.38737724399118e-05
-5.65913295589038e-05
-4.91166911884731e-05
1.3529129132933e-06
-2.34201938242636e-05
-4.9514568500822e-05
-4.59491436917535e-05
2.21480694090752e-06
-5.14476522934779e-05
-4.24108115512365e-05
-4.89436551178988e-05
-2.90801593856918e-05
-8.37277139529454e-06
-2.77795225753042e-05
-2.50596024336513e-05
-4.86606779001242e-05
-3.3460680816636e-05
-4.61012983130158e-05
-3.661170427453e-05
-2.48927488688743e-05
-2.2089371699732e-05
-4.06562314657154e-05
-3.24241493028468e-05
-3.57838068451156e-05
-1.01713488270101e-05
-2.5254749478278e-05
-3.15971986401334e-05
-4.28260213270624e-05
-2.03722451837687e-05
-4.008300760741e-05
-2.62726263250583e-05
3.51012523586936e-06
-2.80097636679154e-05
-2.99997502153641e-05
-2.19461114536221e-06
-3.02568443130491e-05
2.66280397688677e-05
-1.69564638360105e-05
-3.89654274000291e-05
-3.67081813723603e-05
-1.2284232744517e-06
-2.77895586426668e-05
-4.57545117934385e-05
-2.38946501694257e-05
-1.41375294935894e-05
-2.93006068937083e-05
-3.38068329778929e-05
-3.65765082304314e-05
-8.98719182105172e-06
-1.90255784114923e-05
-1.92252293980467e-05
-3.89412983745673e-05
-3.49158054013884e-05
-3.38756975603195e-05
-2.97846449548315e-05
-2.76844334446275e-05
-2.61117966525065e-05
-2.70615068750247e-05
-4.23464801350549e-05
-4.09856575835533e-05
-3.69492546058905e-05
-3.70737049608938e-05
-8.76844064956285e-06
-1.60438594444129e-05
-6.03169393346499e-05
-1.09078179651895e-05
-1.4245553496996e-05
-2.72500735716772e-05
-4.20933299477726e-05
-7.11946410285483e-06
-1.59753953995327e-05
-1.64722535032228e-05
-1.59208053904367e-05
-1.9017918278259e-05
-2.1447265351205e-05
-5.97258176983411e-06
-2.11329272102031e-05
-2.53111761604547e-05
-3.94752206608101e-05
-5.02098124374807e-05
-3.56671525876455e-05
-3.45445322497129e-05
-6.97690350404478e-06
-9.44223394960523e-06
-4.57364956357791e-05
3.05813847704353e-06
-2.97911813089143e-05
-8.38763800427692e-06
-2.55616265250002e-05
-3.14158023291042e-05
1.82916954859406e-05
-6.05930794217848e-05
-2.46495002122592e-05
-2.22761399400171e-05
-3.61322254018003e-05
-4.11506827227261e-05
-1.23424769322242e-05
-9.39122266280429e-06
-3.64760019096842e-05
-2.68834577651811e-05
-6.1947327153725e-05
-3.16627781273332e-05
-1.66214232772553e-05
-3.24596648081772e-05
-4.64928640847907e-05
-2.90703283195643e-05
-1.88107401804073e-05
-3.18914564956436e-05
-2.61293143174497e-05
-1.7155305926311e-05
-1.15848493460306e-05
1.307364028727e-06
-1.21968147052578e-05
-5.6629544299952e-05
-4.2835226630325e-05
-3.18921976382768e-05
-3.82611644795473e-06
-3.60210930349945e-05
-2.94880271205023e-05
-2.31252862806036e-05
-1.86488824096915e-05
-5.98866582369958e-06
1.64700239255102e-06
-6.04374269329981e-05
-5.88045802398321e-05
-1.38209380122674e-05
-7.23148885000497e-06
-3.48014809441974e-05
-3.56860622361512e-05
-1.27390016122036e-05
-3.3194990441765e-05
-1.55779332578022e-05
-1.75352967920235e-05
-1.01001577865328e-05
-4.675281459907e-05
-3.62152127833583e-05
-1.6991998754884e-05
-3.80143329258214e-05
-4.89271081728436e-06
1.49610765071207e-06
-3.78155288173268e-05
-2.92347957585417e-05
-6.60368597461458e-06
-4.0216131162759e-05
-4.28579503877653e-05
-1.59611192522377e-05
-2.24359697325871e-05
-4.33410636633737e-05
-4.49488769401337e-05
-3.69456432943172e-05
1.54442736457295e-06
-5.67656816546585e-05
-6.60783358870426e-06
-4.83313035878932e-06
-1.433730728207e-05
-5.0420231934911e-05
-2.59082333166061e-05
-1.04962008811714e-05
-9.22632938424877e-06
-2.87122706772217e-05
-2.57140666585088e-05
-1.98606431572061e-06
-3.54237903038983e-06
-3.98472793966819e-05
-4.00013223180339e-05
-6.43558349091318e-06
-4.0129892333939e-05
-4.13841936809396e-05
-1.18870691459877e-06
-5.07295261185193e-06
-3.07260556737334e-05
-4.04464712824827e-05
-1.6016711291695e-05
-1.51144371108738e-05
-3.29200615850342e-05
-3.67736718726753e-06
-9.79405876014968e-06
-3.50277412724622e-05
-1.24024370764152e-05
-5.69709591767498e-06
-1.39925025540049e-05
-3.13981761574253e-05
-9.12774827484809e-06
-2.87670159238486e-05
-4.50688547808013e-05
-3.97545780355179e-05
-3.38512426588071e-05
-2.85025991908321e-05
-3.9725692674518e-05
-2.4212315979149e-05
-5.76824555728729e-05
4.31303057237225e-06
-2.20499646951562e-05
-1.42727912533204e-05
2.21383860599696e-06
-1.50847712306865e-05
-2.37472364296617e-05
-2.62311834129874e-05
-1.88523949682832e-05
-2.9059848461048e-05
-3.99373795516954e-05
-3.99524178155187e-05
-4.31386763968916e-05
-3.14178553689667e-05
-1.17378456400906e-05
-2.76076332940546e-05
-1.74877511770734e-05
-5.47346958065154e-05
-2.1637194562585e-05
3.49287972430204e-06
-5.0768608468452e-05
-1.03405252498777e-05
-5.45294897984238e-05
1.83003313285997e-06
-4.40382269428034e-05
-3.74205401445354e-05
9.32342110406216e-06
-2.32941202647013e-05
-1.11552239153297e-05
-4.42431448748617e-05
-3.28808407543072e-05
-2.60105241925216e-05
-4.27426631259685e-05
-1.67219845621638e-05
-2.89413952564154e-05
-2.75589537779173e-05
-1.24561392961319e-05
-4.83259677051267e-05
-2.64921932324797e-05
-2.44964938944189e-05
-4.87846571142038e-06
-5.6353389231793e-05
-4.2484934778729e-05
-4.28197554410955e-05
-2.99858241428517e-05
-3.44567383088305e-05
-5.7986694946505e-05
-3.91055007398649e-05
-8.36436674680796e-06
-2.58912086298459e-05
-6.52905955881648e-06
1.08696660530382e-05
-8.52987469869809e-06
-1.39528642724415e-05
-2.79652382976815e-05
1.54929648478921e-07
-2.81996460831985e-05
-2.76673175709264e-05
-4.45251753475868e-05
-3.84111884939012e-05
-6.92988579268759e-05
-3.71460781482367e-05
-1.76361122436054e-05
-2.33716399073146e-05
-3.89894980100849e-05
-1.5780558992349e-05
-2.98611249094263e-05
-3.73752196559152e-05
-3.07883745263895e-05
-5.69064436456879e-05
1.53615915094645e-05
-2.89820162277259e-06
-3.8005194869246e-05
-5.42161727954518e-05
-6.11033739802633e-05
-1.02199757121977e-05
-1.49732749498467e-05
-1.90252287373818e-05
-3.39976009839235e-05
-2.50198323433781e-05
-1.45981452959086e-05
-1.28765417315266e-05
-4.45517118966747e-05
-1.96681220655573e-05
-2.41955836547691e-05
-1.79416721338471e-05
-3.1653469083954e-05
-4.31269808074914e-05
-2.90394464758861e-05
-1.25961814836048e-05
-4.10200099071307e-05
-5.22571928268462e-05
-3.69427586389426e-05
-2.17959217072056e-05
-3.21218811599596e-05
-9.11836493735609e-06
-2.6099316401891e-05
-2.5604126157563e-05
-3.32277819672042e-05
-3.43842808797e-05
-2.87529774540466e-05
-5.54692805942361e-05
-3.19439625817519e-05
-5.33739394575271e-05
-4.76286589236568e-05
-3.8005919934523e-05
-2.77289108440218e-05
-3.21450176604097e-05
-1.57411865392122e-05
-3.11995302635938e-05
-2.46755319832911e-05
-5.43892011173797e-05
-4.07857543971778e-06
-3.07907273092225e-05
-4.25877971717637e-05
-1.31885779685199e-05
-2.63811490774425e-05
-9.18719955996857e-05
-4.36428570249724e-05
-2.82730912778444e-05
-3.48648237639497e-05
-3.89982507212263e-06
-4.73604854030004e-05
-5.40405731156441e-05
-1.00095555431439e-05
-2.51801833260653e-05
-3.41349449705491e-05
-3.72712713612389e-05
-1.84534506531674e-05
-3.77465886463591e-05
-3.30695680034099e-05
-7.4925511210146e-07
-5.02930792356719e-05
-2.17124866764227e-05
-3.4046009173467e-05
-1.04847460201883e-05
-9.02070593382436e-06
-3.43876855892734e-05
-4.24485762442525e-05
-3.64488647038829e-05
-3.30597077560435e-05
-3.43899667342068e-05
-5.99302275464201e-05
-5.17334775074958e-05
-3.15410350883061e-05
-3.05616009116974e-05
-4.65303773423771e-05
-1.6354136746719e-05
-2.62783925767914e-05
-2.10649422229304e-05
-2.64197641210053e-05
-5.02469726410534e-06
-3.97185281952108e-05
-4.63680715251936e-05
-2.66554909969341e-05
-2.73418725182007e-05
-3.65987643271405e-05
-5.22192097914803e-05
-2.27965439913073e-05
-3.13844604253266e-05
-2.24867853708198e-05
-1.12711151975321e-05
-4.11296731933362e-06
-3.43071543624325e-05
-3.79841062890035e-05
-1.65230703483211e-05
-3.90167681803657e-05
-3.81764158114048e-05
-4.19654641781641e-05
-3.63869042025208e-05
1.14405048869444e-05
-1.94330920538131e-05
-4.21858736574893e-05
-1.87496462604878e-05
1.44251159854805e-06
-3.87147537315359e-06
-2.08799136496009e-05
-2.89477765169028e-05
-1.65193927768656e-05
-2.97666991353739e-05
-3.7900287386861e-05
-1.82268850908486e-05
-1.80996828800294e-05
-5.07499197426695e-05
-4.11654441667927e-05
-1.54138883557412e-05
-2.0101113351774e-05
-2.8014473220899e-05
-2.97321885487625e-05
-5.91944264311413e-06
-1.21438880191852e-05
-3.63549667524242e-05
-5.48415994007426e-05
-2.63953566989453e-05
-2.54635600314507e-05
-1.11854622314423e-05
-4.19884685759716e-05
-2.62977696354835e-05
-5.35564587819229e-05
-3.30754174445572e-05
-2.60906963630338e-05
-2.81665116163864e-05
-1.54243247731302e-05
-2.12687670799377e-05
-5.46885502355055e-05
-3.82973198711599e-05
-4.09029147553148e-05
-3.29001592718469e-05
-2.35690305670595e-05
-5.66167522220418e-07
-6.38162555067767e-06
-5.94057626854731e-05
-1.98375586396893e-05
-1.19955432066445e-05
-3.79576171307547e-05
-3.10867733088896e-05
-3.52752579039931e-05
-2.32063551253513e-05
-1.24921208656086e-05
-2.21709915080267e-05
-3.55308162502325e-05
-1.08785291143761e-05
-3.91390970756944e-05
-1.64161116766137e-05
-3.06038314389486e-05
-2.01192201665584e-05
-6.18913018332201e-05
-3.72016863549274e-05
8.64518884117276e-06
-2.16379956567346e-05
-1.9111909032527e-05
-4.14458036711237e-06
-3.64005786217024e-05
-4.28751915831024e-05
-3.60630623799382e-05
-3.3037296100492e-05
-3.59437074778444e-05
-3.14429386580356e-05
-2.5474393916895e-05
-1.27315188721558e-05
-1.59135868277208e-06
-6.02339246490964e-05
-5.42833531883842e-05
-2.86764984118305e-05
-4.37950696601491e-05
-2.6324057148809e-05
-6.21483439996606e-06
5.24927920253436e-07
-3.83142040444399e-05
-2.97636118410003e-05
-3.38282928074144e-05
-2.32095939055715e-05
-3.41062024624578e-05
-4.43844855443481e-05
-4.00953149924929e-05
-2.70752861301737e-05
-1.87240802363518e-05
-5.57260521796963e-05
-2.42308754130612e-05
-2.2486013190475e-05
-2.75806605995631e-05
-1.88771701543332e-05
-1.88141396256428e-05
-5.05773218904713e-05
-3.94345034484865e-05
-7.18783418340311e-06
-3.96825014085968e-05
-2.86067441174156e-05
-1.94367515842985e-05
-1.60251867053623e-05
-5.20284446126504e-05
-3.36043390790816e-05
-6.07101807146355e-05
3.36299042088426e-07
-2.73882329534805e-05
-1.35960127901667e-05
-3.15293652398577e-05
-2.76397083718326e-05
-2.69418033997841e-05
-3.44464220327475e-05
-1.83978450850738e-05
-3.75158914527662e-05
-2.7892085669541e-05
-1.95426576349131e-05
-9.45628308736785e-06
-3.57800202541698e-05
-1.21587050464335e-06
-1.96582909900405e-05
-4.29164121960393e-05
-2.98442503086437e-05
-1.20142682270217e-05
-2.47962888785186e-05
3.67533387675268e-06
-3.90146328894421e-05
-4.64474758001868e-05
-8.65645759329018e-06
-2.44937419595109e-05
-1.76764147783515e-05
-2.98950898366533e-05
-2.78250201788341e-05
-3.54755776805208e-06
-3.80434989871388e-05
-4.58312127340487e-05
-4.13276793951976e-05
-3.27842717865754e-05
-2.37199667134501e-05
-3.46490336427833e-05
-3.33823292341509e-05
-4.33390933161257e-05
-3.06147687907081e-05
-1.56043891723066e-05
-1.87918809811883e-05
-2.43420959066975e-05
-4.40728801659148e-05
-4.40538697367514e-05
-4.01355529434587e-05
-4.01344131471106e-05
-3.44862043203811e-05
-6.79703253023721e-05
-3.55657542514095e-05
-2.28014860006428e-05
-3.62954112265223e-05
-2.94782768009504e-05
5.39638648803799e-06
-4.09356067774293e-05
3.9256531277767e-06
-4.09076814494069e-05
-4.07197289486919e-05
-3.82812839472055e-06
-2.2971908633987e-05
-4.36180164021923e-05
-3.77931499260474e-05
-5.15482246757495e-05
-4.80218102762167e-05
1.48101181271628e-05
-1.47348140759684e-05
-3.78157666046125e-05
-1.90641463820181e-05
-2.03601896499763e-05
-3.64161630337719e-05
-1.27848088885086e-05
-1.69388663729318e-05
-4.14368604612374e-05
-5.87044843996257e-05
-1.29824182649833e-05
-4.63052296048232e-06
-4.34283363612246e-05
-8.75774547349229e-06
-1.70383632709872e-05
-3.34084708842575e-05
-3.43342167561721e-05
-3.24766040128637e-05
-4.04478038378298e-05
-3.36201943510547e-05
-2.40575250320436e-05
-4.28262140051035e-05
-5.18688976513597e-05
-2.73602874925767e-05
-5.94674978538098e-05
-2.00005098360042e-05
-2.20499825262745e-05
-2.79642878802851e-05
-4.27085220563004e-05
-2.82883148381426e-05
-3.0200854209974e-05
-2.56993697687441e-05
-8.50939563791787e-06
-2.7427850039435e-05
-1.47455682653031e-05
-6.4591777371181e-07
-2.03882042986934e-05
-2.60895088920051e-05
-3.6672964243875e-05
-2.02838523541155e-05
-1.97154365613365e-05
-1.37868466048832e-05
-7.84565302376067e-06
-1.15065073998929e-05
-5.98712920408098e-05
-3.71941859079042e-05
-3.74315255687569e-05
-1.0741465098853e-05
-2.57577282850618e-05
-4.12659715995938e-05
-2.92228652352037e-05
-4.39658837606623e-07
-3.61495663888145e-05
-3.43905703487239e-05
-6.35755622166655e-06
-2.10875731419262e-05
-2.36370202244501e-05
-5.01921495343625e-06
-3.36176003235492e-05
-1.36685150958836e-05
-2.81493052049834e-05
-2.79035674541893e-05
-3.19040514152481e-05
-3.6205602583706e-06
-7.20435684449686e-05
-3.68433060777403e-05
-4.35567543961226e-05
-4.37003278057015e-05
-4.20082653385912e-05
-4.53739940570185e-06
-2.64210392107562e-05
-2.39661301222693e-05
-4.27163469310462e-05
-1.71424787787988e-05
-2.43625954650205e-05
-1.55718354943418e-06
-4.15386048750049e-05
-2.09985748056487e-05
-2.19937512876978e-06
-1.15071136870096e-05
-2.7107779667686e-05
7.10010888491292e-07
-1.92343510457063e-05
-3.67009614012763e-05
-5.23511924243734e-05
1.40309107275938e-05
-2.33398861280323e-05
-2.73185761900018e-05
-1.86475902006775e-05
-3.18096320946249e-05
-1.2988243842426e-05
-4.02768594799543e-05
-3.11248170546885e-05
8.02308002186496e-06
-5.2154094479839e-05
-5.19749514339999e-06
-3.80082619865662e-05
-6.11937510769967e-06
-2.31635966503e-05
-3.81194263305976e-05
-2.9696298416123e-05
-1.76741561984873e-05
-5.73640081029756e-05
-3.52565082527944e-05
-2.36376646130125e-05
-2.55325611433961e-05
-3.64826809449198e-05
-3.63130504785255e-05
-2.75787381050029e-05
-2.79162451341123e-05
-2.40119306728884e-05
-3.68069470245511e-05
-2.41311202614287e-05
-5.52470183343463e-05
-1.92821564685763e-05
-2.52563369619048e-05
-2.51812875457714e-05
-1.07752343604528e-05
-2.15969527650465e-05
-1.59850574160839e-05
-3.96442626093684e-05
-3.6254659695349e-05
-6.02689213217384e-06
-4.40629764865608e-05
-3.27277195888663e-05
-1.79766906780306e-05
-3.67268248531844e-05
-5.6782366509143e-06
-2.52144765574308e-05
-1.32520310542819e-05
-4.08736819315055e-05
-2.05111211356008e-05
-5.365186255338e-05
-4.57914683309981e-05
-1.85827494247425e-05
-2.35250603112399e-05
-2.10452142391348e-05
-1.00780052524217e-06
-4.57162748941819e-05
-3.18790471607408e-05
-4.4442734463468e-05
-2.06659809966112e-05
-1.14138086348246e-05
-2.81551427847401e-05
-1.93572400165183e-05
-3.57426908153074e-05
-7.25085385444147e-06
-2.81874255831623e-05
-2.63086266537809e-05
-5.27259057886056e-05
-2.9280562654022e-05
-4.29256327126988e-05
-1.73962099875559e-05
-4.78518430200674e-05
-1.1420704614036e-05
-2.45144047821809e-05
-3.62012788250316e-05
-9.85462333985521e-06
-2.99995574226853e-05
-3.18764371378835e-05
-7.25249338210492e-06
-1.07388813127169e-05
-4.64610058684725e-05
-3.95558763071937e-05
1.03565027583766e-05
-4.45579564802885e-05
2.18620547081306e-06
-3.21038916100123e-05
-4.22510163171118e-05
-1.60545612255476e-05
-5.24182844286624e-05
-2.44721204192064e-05
-2.18397030035311e-05
-5.668445802285e-05
-2.78705008887065e-05
-3.89030859374531e-05
-4.80899868994885e-05
-2.75869547153165e-05
-3.89294091048133e-05
-2.10121423866277e-05
-2.94620946797958e-05
-1.59068071906402e-05
-3.04480474156232e-05
-3.96804048745464e-05
-4.5698385093393e-05
-4.06735024621748e-05
-5.57384571087443e-05
-2.63729172560161e-05
-1.93004757486745e-05
-4.25456112727606e-05
-1.72394384501775e-05
-2.3169843098252e-05
-2.34206701518627e-05
-1.66888748246658e-05
-4.81091499627686e-05
-3.19201695507533e-05
-4.85521726764541e-05
-3.63628778352578e-05
-4.14202231777759e-05
-2.42702333429178e-05
-1.01834276337226e-05
-2.17059080036498e-05
-4.91383298797205e-05
-2.35710922259641e-05
-3.7945964781279e-05
-3.52330361069862e-05
-3.18063564343771e-05
-2.11820571926104e-05
-2.46809788712141e-05
-2.50441598364865e-05
-7.05233613316229e-06
-1.86701856400795e-05
-4.38503837073449e-05
-3.92877495041836e-05
-5.47692911651063e-05
-2.26115473764766e-05
-3.46099378535836e-05
3.00447423343368e-06
-3.92405769653671e-05
-4.40710913827417e-05
-6.63194173217153e-06
-3.14883575884771e-05
-1.43357975649845e-05
-3.16106574329072e-05
-1.65382366040358e-05
-4.47740489644057e-06
-2.48996095180902e-05
-1.06222114092097e-05
-9.61953195558681e-06
-1.76036107865229e-05
-5.04239500526918e-05
-4.90977837424126e-05
-5.42449128770854e-05
-4.76155718228515e-05
-3.78034931664629e-05
-3.15779440857047e-05
-4.52656173581015e-05
-8.79239403548345e-06
-2.21022886578525e-05
-4.91409293326511e-05
-9.45246140438583e-07
-3.27200380892523e-05
-1.69882004699744e-05
-2.81959742603749e-05
-2.19722951559738e-05
-3.15997280090209e-05
-4.14757973849174e-05
-2.59580308230801e-05
-5.70025714579588e-05
3.33561966966469e-05
-3.71565334807997e-05
-5.2441846089778e-06
-1.46088706709937e-05
-3.77704129147997e-05
-4.06693877526256e-05
-5.45453096178318e-05
-2.93528352160623e-05
-2.41254414148979e-05
-3.77836945083447e-05
-9.33567559988452e-06
-1.82368716149738e-05
-3.96531947207521e-05
-2.19685294687946e-05
-3.88179934973061e-05
-6.4693593589071e-05
-5.39721194802025e-05
-1.42279201536091e-05
-3.91403706048345e-05
-2.73910336114297e-05
-5.88312067253227e-06
-2.28969975351723e-05
-3.6796660666313e-05
-4.07678271086395e-05
-2.20105441628941e-05
-4.05562886500808e-05
-6.97038353143647e-06
-4.24070062687196e-05
-1.70723738531185e-05
-2.9340620642058e-05
-4.49533432985247e-05
-6.26162218333857e-06
-4.75754870262516e-05
-1.00426708202371e-05
-3.95992245782574e-05
-5.22786372882204e-05
-1.57307964722166e-05
-4.71895378016503e-05
-1.61794886942168e-05
-1.92180104949047e-05
-5.84302262995381e-05
-1.57768189949446e-05
-4.13757282913821e-05
-2.47005023753894e-05
-9.06729963993179e-06
-1.74741290210368e-05
-9.41240227718065e-06
-1.46320603342327e-05
-2.23577357818599e-05
-3.32991417602313e-05
-3.50211257081386e-05
-2.74428491811785e-05
-1.13408674590227e-05
-1.35802349561732e-05
-3.60783599435621e-05
-8.81681465554338e-06
5.13825925955897e-06
-3.50716488464702e-05
-4.37469109838325e-05
-2.04976873744015e-05
-3.07764063882745e-05
-1.39770760458897e-05
-2.10148472413886e-06
-9.10928834348324e-06
-9.91556477596398e-06
-2.60790382107672e-05
-3.84166832413291e-05
-4.51924113562045e-06
-3.23428952309083e-05
-2.56603876655386e-05
-2.74693613126272e-05
-2.09817834379491e-05
-2.26045689399263e-05
-2.12549186765629e-05
-5.26040718828634e-05
-2.23374118348651e-05
-3.56370202424975e-05
-2.55165113965449e-05
-2.88470322108464e-05
2.70420813204564e-07
-1.33178579294774e-05
-2.81543435377647e-05
-1.88310699664246e-05
-4.39653792645555e-06
-3.36431229530057e-05
-4.71404073223141e-05
-4.41246264791233e-05
7.25620701382951e-06
-2.86101046008674e-05
-1.97335132925227e-05
-1.26559622239901e-05
-3.3615363460728e-05
-3.14248181877941e-05
-4.02698546823235e-06
-3.8321288474085e-05
-2.35969801360434e-05
-3.00308681964752e-05
-4.21275910627667e-05
-2.87295259801247e-05
-4.6108306430131e-05
-5.87901550518171e-05
-7.50793590255715e-06
-1.43773105502347e-05
9.74219035714782e-07
-1.33964207809972e-05
-3.80817003909397e-05
-5.19208769418041e-05
-3.39262116261333e-05
-3.68470185735004e-05
-2.26322849137585e-05
-3.9063441901386e-05
-1.69646158664635e-05
-2.79225365552868e-05
-3.03427234569942e-05
-1.18440127846684e-05
-3.43428042350425e-05
-5.82494624074326e-05
-2.95518577237741e-05
-3.95112600190373e-05
-2.67216119867394e-06
-4.00491831141185e-05
-6.15695740267913e-06
-4.81370095459935e-05
-2.86004288227928e-05
-1.89533917467637e-05
-4.89635023044525e-05
-6.08283811139698e-05
-9.0304813932814e-06
-4.4072939047596e-05
-2.9015055670697e-05
-3.96407867120016e-05
-2.78031442281913e-05
-1.32220513373732e-05
1.94799621240379e-06
5.70162326172907e-06
-4.80988234007717e-06
-3.43374138913047e-05
-2.65751486796768e-05
-9.48321506423408e-06
-3.53359833421004e-05
-2.77536863502109e-05
-2.17123479427483e-05
-4.5007055222596e-05
-3.5678997909277e-05
-4.20188303006229e-05
-1.17645644307897e-05
-1.28612873399085e-05
-4.3745685735854e-05
-2.98543721765664e-05
-2.12074279825821e-05
-2.87992143307618e-05
-4.34976533103216e-05
-4.58968873486577e-05
-2.62350291381667e-05
-2.90102677041679e-05
-3.15680810693231e-05
-2.18246956634616e-05
-1.40114043346978e-05
-2.86652519143843e-05
-3.6194358728691e-06
-1.43213470116338e-05
-4.94382833742214e-05
-1.35815892188871e-05
-4.13676082811274e-05
-2.45297019858997e-05
-2.2334624274801e-05
-3.7176079332048e-05
-1.6086630601172e-05
-3.4461253638227e-05
-1.76873379227764e-05
-2.47988179010686e-05
-3.71999844893921e-05
-3.23327962538313e-05
-1.54046120763242e-05
-5.1436310913002e-05
-2.09582345522785e-05
-2.37239469750425e-05
-2.1765780608544e-05
-4.21949089105212e-05
-3.50016985146309e-05
-1.23207146939407e-05
-3.37791695824495e-05
-1.0038446190944e-05
-1.16734294057428e-05
-7.26039149862193e-06
-2.01234862478369e-05
-4.72269536480959e-06
-1.62423358465589e-05
-2.17836544629476e-05
-4.2683743334897e-05
-8.72740904082454e-06
-1.50130391242943e-05
-2.77352259481572e-05
-2.33540749224211e-06
-6.7069210872474e-06
-3.54412791694285e-05
-6.15346139890374e-05
-3.03432693574734e-06
-2.87990626214629e-05
1.02444899505017e-06
-3.20934298697391e-06
-3.68243257356491e-05
-4.38537780940218e-05
-4.03893082481257e-05
-4.44669207539967e-05
-1.14555414526578e-05
-9.81763921689078e-06
-1.12953526432766e-05
-4.67316396221097e-05
-1.68666921208388e-05
-2.52304007421212e-05
-2.63909286442386e-05
-2.58131314871912e-05
-6.70265098445571e-05
3.44905108845831e-06
-5.45930868114597e-05
-2.21328441472346e-05
-4.28511959929736e-05
-3.33528760633352e-05
-3.68582877537251e-05
-4.40264164957999e-05
-1.70771302772975e-05
-2.0574306881155e-05
2.12284820140982e-06
-4.69730655849266e-05
-2.19259100271525e-05
-2.20974350922789e-05
-2.41106150987538e-05
-2.60539212679895e-05
-1.59980921505079e-05
-2.67685675673986e-05
-1.80206294572233e-05
-4.4432479585393e-05
-2.3335249412669e-05
-3.22882942304289e-05
-1.31975600303868e-05
-2.54926164167138e-05
-1.50811591967381e-05
-1.21435159956235e-05
3.13009788711331e-06
-5.47573266963294e-05
-4.70429441930132e-05
-5.45399755249783e-05
-5.12033563908602e-05
-3.80103962364773e-05
-4.72477144640854e-05
-4.61454482825787e-06
-2.78007673800801e-05
-3.0509625681566e-05
-3.72925794818604e-05
-1.00285236696949e-05
-1.82829713490981e-05
-1.29977869568173e-05
-2.4130542933908e-05
-2.96201514040768e-05
-3.33736712255181e-06
-3.16132051968142e-05
-2.88683873818094e-05
-3.20073250499751e-05
-1.88146524503791e-05
-5.76419445885089e-05
-1.48578762689172e-05
-7.16907120812193e-07
-1.52772649977639e-05
2.90622028021013e-06
-7.16153604840749e-06
-2.7423286171455e-05
-3.57188057160637e-05
-1.90466397274937e-05
-2.84920722386173e-05
-1.68354614029417e-05
-3.97829976941415e-05
-6.61710236912748e-05
-4.19235187049786e-05
-3.55464974049763e-05
-2.48195802087443e-05
-5.60942034695004e-05
1.90486093693647e-05
-1.6291725345287e-05
-4.52420491233094e-05
-2.06034279732474e-05
-5.12540624520243e-05
-1.90788963312251e-05
2.8933866977519e-06
-1.9037048155761e-05
-2.14738373901465e-05
-4.06055693982746e-05
-3.7120839740486e-05
-2.21245562138487e-05
-1.39109515845127e-05
-1.80994044206581e-05
-3.13699508468586e-05
-3.00172028999677e-05
-1.94617141842612e-05
-3.10949664701306e-05
-1.39855393093936e-05
-2.25748732887475e-05
-4.34328665317689e-05
-3.12078356239152e-05
-1.55514358335054e-06
-3.25323560709127e-05
-4.39492399903394e-05
-1.68217764384284e-05
-2.44758464765216e-05
-1.89429757045093e-05
-7.21562503878916e-06
-1.88104824095942e-05
-6.17911611307646e-05
-4.16787500676553e-05
-4.91188681866738e-05
-1.68400544169442e-05
-1.39220227219861e-05
-5.18838480372187e-05
-3.99235667995504e-05
-4.30277705541353e-05
-3.76202492759675e-05
-4.10638644430066e-05
-3.4782064563173e-05
-2.43584917037856e-05
-4.30474916137698e-05
-4.31141931781856e-05
-2.95474938466219e-05
-2.05589449882715e-05
-1.90369317150643e-05
-1.90815315992915e-05
-2.60778602950688e-05
-3.88865766339192e-05
-2.53715161811015e-05
-5.86542857808392e-06
-1.64820164305055e-05
-2.75334596880453e-05
1.36138648752634e-06
-1.85944897759044e-05
-3.1677932189179e-05
-5.19147830773761e-05
-3.2538561018887e-05
-1.93979026016136e-05
-1.17264817966338e-05
-2.78070093534667e-05
-3.42968359654805e-05
3.44885380093535e-06
-3.53328345512746e-05
-4.17377954719825e-05
-4.8990721442459e-05
-1.50729150366434e-05
-1.25413155731202e-05
-1.56222465950531e-05
-3.58912345165899e-05
-4.23790657941233e-05
-2.57167748273605e-05
8.4383565482173e-07
3.04821906090657e-06
-2.00721779562346e-05
-1.79784733220971e-05
-7.67898234833401e-06
5.55048202033589e-06
-5.40309625462044e-05
-1.90238694812424e-05
-2.28056162508777e-05
-2.78464250343161e-05
-5.73730126334741e-05
-4.01300605142013e-05
1.78201441230991e-06
-3.82388280038948e-05
-3.17342812705482e-05
-3.49671636514211e-05
-2.0709179323488e-05
-1.10492204709833e-05
-1.12834480537857e-05
-3.36781311038621e-05
-2.39891676175422e-05
-3.68053693428421e-05
-2.77308251422765e-05
-3.21824815207893e-05
-3.19840133902345e-05
-7.06146651401926e-05
-2.64604577554649e-05
-1.86056536082636e-05
2.0896350304167e-05
-7.43133388190738e-05
-2.85110003215125e-05
-4.74603885389282e-05
-3.71162972973695e-05
-3.92365259364449e-05
-1.42881698909422e-05
-1.56134303013987e-05
-3.37160748005372e-05
-4.99629399415592e-05
-2.58670623378649e-05
-2.26179160329688e-05
-2.75243562921678e-05
-3.64262517901193e-05
-2.76295411485113e-05
-1.42982472053564e-05
-4.02557287029544e-05
-3.68663417060502e-05
-1.46357282647024e-05
-1.66884867971791e-05
-3.83193049803146e-06
-2.53077440225553e-05
-4.27439936845774e-05
-1.91250347432275e-05
-2.38007813259038e-05
1.33075796077844e-06
-7.56301213796685e-06
-4.39115731228958e-05
-5.80932525199278e-05
-2.06871050584368e-05
-1.7959156296712e-05
-2.8726830883088e-05
-4.27968972635568e-05
-5.57127907704074e-05
-4.13948176012648e-05
-5.69820183952538e-06
-2.58568579360559e-05
-2.63235273505803e-05
-4.2268244011049e-05
-3.34479906621719e-05
-1.44917107070031e-05
-3.63234629882027e-05
-4.28262183244081e-05
-4.19166208868485e-05
-1.71355533465982e-05
-2.55253315359263e-05
-3.63940883918631e-05
-4.792228630218e-05
-5.62088833364043e-05
-1.72502198463434e-05
-1.82323235276385e-05
-2.4969831781849e-05
-6.69290207590446e-06
-2.33760960348158e-05
-2.06717183671367e-05
-8.75659734956053e-06
-3.19373607853074e-05
-4.82770686295324e-05
-4.08604264152238e-05
-5.58121399856482e-05
-5.24692862727146e-05
-1.36866728521721e-05
9.87411026131306e-06
-2.76206510712523e-06
-4.11708192775086e-05
-2.13640356482511e-05
-2.13364326664923e-05
-2.13999575081181e-06
-1.13308295909689e-05
-4.71803612603602e-05
-3.63786986650416e-05
-7.38150624839556e-06
-1.30085412998007e-05
-3.01423551055505e-05
-2.02288677880995e-05
-3.21090062074949e-05
-1.83461567085328e-05
-2.53990385901764e-05
-2.39464780021044e-05
-4.76872133381754e-05
-3.15887519124594e-05
-3.485721519678e-05
-1.29058616048114e-05
-4.18440308228729e-05
-1.38529665018533e-05
-1.38212107835376e-05
-9.16779410686845e-06
-3.71937382555365e-05
-1.75976707463382e-05
-1.17690706255858e-05
-6.23163011843954e-06
-3.83428133057584e-05
-2.27564653657765e-05
-2.034119225893e-05
-4.96492983474685e-06
-2.25587292962648e-05
-2.48839260742368e-05
-2.89017531893492e-05
-2.11961163469134e-05
-1.08153942842931e-05
-1.77374560116441e-05
2.86996058041718e-07
-5.72243080033584e-06
-4.6291896368445e-05
-3.16370059660393e-05
-1.35630614429885e-05
-3.19650479707856e-05
-1.89238401932703e-05
-4.88801101135183e-05
-2.27221196982931e-05
4.20099007411128e-06
-1.84094933437855e-05
-2.11499433976348e-05
-2.9352036683145e-05
-2.61565541944395e-05
-3.55095564203692e-09
-4.22416929477754e-05
-1.77368592947464e-05
-2.23324752967508e-05
-4.87230250018676e-05
-2.68993790908938e-05
-4.51611470179381e-05
-2.68200750599345e-05
-1.6229390770424e-05
2.18654855770824e-06
-3.27766437383406e-05
-3.49890413237698e-05
-2.83181334295517e-05
-2.06535114873304e-05
-3.54369837569281e-05
-4.52194524463196e-05
-1.01103920815966e-05
-3.48875267522941e-05
-2.50523975909006e-05
-1.74840324756514e-05
-2.35016808241333e-05
-6.25685136117825e-05
-5.34004792893249e-05
-3.1311796348489e-05
-3.51654354731236e-05
-1.65988705770267e-05
-4.38244485755982e-05
-2.63518639084447e-05
-3.04379049262272e-05
-5.52989351232168e-05
-1.0328812464337e-05
-2.78777135757935e-05
-2.2542794024945e-05
-2.09183657045509e-05
-1.43679511400844e-05
-4.96921507881222e-05
-1.0160704137882e-05
-5.38202187338197e-05
-4.22087320209863e-05
-4.3995887614284e-05
-4.53378778908425e-05
-9.21413464195041e-06
-4.37914905118659e-05
-2.26241570677028e-05
-3.14907190707308e-05
-4.10760226358032e-05
-2.30352804324481e-05
-2.75128568280079e-05
-1.92212392694469e-05
-3.74591060625371e-05
-2.41487099021839e-05
-3.56877322075875e-05
-5.53247500314103e-05
-3.70141283819972e-05
-1.29937633761632e-05
-1.31421497409002e-05
-3.7280033369856e-05
-4.71813974952512e-05
1.78164393179662e-06
-3.68406082481627e-05
-4.09049786432167e-05
-3.06958610441834e-05
-3.47040055816763e-05
-4.67371046524903e-07
-2.42333066774169e-05
-1.61290882346373e-05
-2.32949070587141e-05
-3.03103802104047e-05
-1.50348106215822e-05
-4.2003533831129e-05
-2.47428474047506e-05
-1.95432893671771e-05
-5.37200651148877e-06
-2.06366757487277e-05
-2.06997443778314e-05
-1.91195869057724e-05
-3.23736749354258e-05
-3.21326417663683e-05
-2.62172825804663e-05
-4.93249594138249e-05
-2.28076119527372e-05
-2.23241620239598e-05
1.18836332634516e-05
-6.80025077116057e-06
-9.23806211729937e-06
-2.38600564977668e-05
-6.4384193977006e-05
-2.19466822659679e-05
-7.0563807892707e-06
-5.57771929208402e-05
-2.39745437801186e-05
-4.4493005828128e-05
-1.65769649230477e-05
2.97483003354722e-06
-4.98701763901633e-05
-1.94204474214206e-05
-2.20453408459014e-05
-3.87937171764237e-05
-2.80775535832269e-05
-1.51194592389334e-05
-3.48538889380511e-05
-3.02930600367797e-05
-3.21353738109433e-05
-7.46994425869216e-06
-1.69540614737708e-06
-4.6799665155112e-05
1.0421048626901e-05
-5.7517420357953e-06
-1.6050812607281e-05
-1.16347670256466e-05
-5.52371676199564e-07
-2.39474965847069e-05
-1.67301038540872e-05
-8.62537802010001e-06
-3.2800270842166e-05
-2.80402206604749e-05
-1.43024642728844e-05
-2.32416952421773e-05
-3.51905908434796e-05
-3.12546756425585e-05
-1.18316485764157e-05
-2.65480300018649e-05
-1.78660051912716e-05
-4.72281750932514e-05
-3.04763196337763e-06
-2.57787978702537e-05
-2.56545072892062e-05
-4.26655150188669e-05
-3.08377814578259e-05
-5.08124236437116e-05
-2.03276392308664e-05
-3.48618620056985e-05
-3.77199605509747e-05
-2.76357441553762e-05
7.33577541876411e-06
-5.63864456172866e-05
-3.68494644400564e-05
-6.13873908919324e-05
-1.14857994971102e-05
-5.75846261673454e-05
-2.6174825709233e-05
-4.74192642749347e-05
-1.53318769957103e-05
-2.12811281266588e-05
-3.35985628937402e-05
-2.60788486930465e-05
-3.18180176450077e-05
-2.33636712688576e-05
-2.58516377647382e-05
-5.12006276899614e-05
-4.63787971607125e-05
-2.7625248636397e-05
-4.09902888880078e-05
-2.49310759162526e-05
-1.83999163782807e-05
-2.70712736121093e-05
-2.79018199935229e-05
-3.52544853523448e-05
-2.43705582929366e-05
-5.21305556613949e-05
-2.23452942929428e-05
-3.15569109970289e-05
-1.73401788682707e-05
-3.53591715650512e-05
-1.77784547298697e-05
-5.98725932599519e-06
-2.09786341918745e-05
-4.43898743544052e-05
-3.31257666009749e-05
-4.05082695287919e-05
2.80024223359828e-05
-1.64569957185157e-05
-3.97144071623796e-05
-1.76329431968233e-05
-3.2496893690387e-05
-3.41889460950549e-05
5.63759572532e-06
-3.23021518679308e-05
-2.61982587070091e-05
3.71404215634652e-06
-5.58675634740241e-05
-3.41224436906442e-05
3.90088056228373e-07
-2.16304276519103e-05
-4.60297751114243e-05
-4.1560269263919e-05
-2.47090815257701e-05
-3.18489860668343e-05
-3.19500282154235e-05
-3.50859878863187e-05
-2.72419450748556e-05
-3.5848705206425e-05
-2.1441630147617e-05
-4.60851028993809e-05
-1.5510445328949e-05
-3.47968213629481e-05
-3.81095042005858e-05
-3.37214704390086e-05
-1.07808480826466e-05
-1.43266441365248e-05
-3.08779061889871e-05
-4.15747512514042e-05
-2.34476111039555e-05
-3.72802986718549e-05
-3.29320319576873e-05
-6.35496223323414e-05
-2.91837151702054e-05
2.81758871975947e-06
-2.67577175363376e-05
-7.18671227407924e-06
-3.76075594727966e-05
-1.7728732674688e-05
-5.08866720606983e-06
-1.204355419081e-05
-3.00691462484102e-05
-1.5533479054611e-05
-4.67377694103442e-05
-1.98027776372933e-05
-2.92844435773827e-05
-2.06668217957977e-06
-9.42034909506604e-06
-2.49901925090519e-05
-1.20935747002244e-05
-4.58071811481945e-05
-4.27971042140011e-05
-1.82286799254259e-05
-3.80514824716536e-05
-1.50750185056557e-05
-3.8300097893825e-05
-3.11687602706268e-05
-1.51774513619126e-05
-8.38679954456481e-05
-5.7847578040279e-05
-2.71607646138902e-05
1.12663320312253e-07
-5.80991666358136e-05
-1.67329334615544e-05
-4.41453258406375e-05
-1.91342835618301e-05
-2.65640312545686e-05
-5.15923190747978e-05
-6.04829640067151e-05
-5.43311205142852e-05
-3.34938544732657e-05
-4.06876056482823e-05
-4.44463337241805e-05
-4.00882525000652e-05
-3.9855452264992e-05
-3.58938750651927e-05
-3.61335323591959e-05
-1.8667948153581e-05
-3.38342086859355e-05
-2.87860926982979e-05
-2.6703057531084e-05
-4.18794586214922e-05
-5.19158351411449e-05
-1.40229859144029e-05
-2.54194302182744e-05
-3.789891687808e-05
-5.09057735966654e-05
-2.59083545719172e-05
-5.74665670933349e-05
-2.7574902616007e-05
-2.03972612077692e-05
-1.38778381481818e-05
-3.56488762077663e-05
-1.74851142392771e-05
-4.11480251567682e-05
-4.80156093619146e-05
-2.27967499443269e-05
1.20441868085797e-05
-1.43608082250768e-05
-2.06443771249397e-05
-3.87964564468759e-05
-5.66935017694946e-05
-2.6178764703043e-05
-1.60919558389418e-05
-3.95751827208289e-05
-3.00131935789459e-05
-6.95536378959967e-06
-6.24539594785141e-05
-2.88969536483722e-05
-1.60256299736348e-05
-3.04929034095481e-05
-3.39455321054051e-05
-5.55604812439034e-06
-1.42879357830681e-05
-1.20699840766388e-05
-3.89489789663366e-05
-5.84359645409901e-05
-4.19886466977433e-05
-5.26310022164025e-05
-4.00270403620334e-05
-1.92239694654942e-05
-2.42506694534459e-05
-2.57954845725804e-05
-1.66477616256067e-05
-5.9049179442279e-05
-2.18383364121831e-06
-4.85305520099449e-05
-1.83549673666581e-05
-2.87530316389461e-05
-4.66889231682871e-05
-4.09647429074525e-05
-2.78418749729575e-05
1.92387541062694e-05
-2.96669972434747e-05
-3.71982964885734e-05
-4.26983102498022e-05
-2.68137205967268e-05
-3.7286946205098e-05
-9.86676846989634e-06
-1.89837098540958e-05
-8.20641013331481e-06
-3.01619332013892e-05
-4.59794178938214e-05
-1.94356648719045e-05
-1.70033168114541e-05
-1.89753679162762e-05
-1.60926414155869e-05
-2.93615666044629e-05
1.06832557114341e-05
-4.3525563198415e-05
-2.98903850540228e-05
-1.09554007741988e-05
-3.86905225028764e-05
-2.03680764890335e-05
-7.92398180116147e-06
-4.03512932898802e-05
6.93943305331367e-06
-2.40295109701213e-06
-6.68165763874487e-05
-7.3720837172381e-05
-7.59429384955442e-05
-3.81446618004888e-05
-2.62535551138095e-05
-3.20281113011459e-06
-3.01960265331337e-05
-2.849698857436e-05
-1.04727788654674e-05
-1.84711028745143e-05
-3.57598446121759e-05
-2.74336439667861e-05
-2.74993450474631e-05
-4.50896326546273e-05
-1.41862629169709e-05
-2.55056944525994e-05
-3.59394161300085e-05
-1.94580634761976e-05
-3.95126504984331e-05
-3.12350886432979e-05
-2.74483635517369e-05
-2.43847132088868e-05
-3.83477451699281e-05
-4.67712414521293e-06
-5.29781720353719e-05
-3.99629813839282e-05
-4.59019854643975e-05
-3.72799681544548e-05
-3.31144762251786e-05
-3.20220180776862e-06
-8.32226072722472e-06
-2.34106390875862e-05
-1.50614816932923e-05
-4.06667302535887e-05
-8.92773816360822e-06
-7.38097838222521e-06
-2.08446323414301e-06
9.1532587209635e-07
-3.0517512441371e-05
-2.26726184480827e-05
-1.94125540089963e-05
-1.6469880123727e-05
-1.01000951034534e-05
-2.82083218007553e-05
-3.91368155706856e-05
-3.67657733782366e-05
-3.07096338272226e-05
-1.11823174536055e-05
-2.31554867582168e-05
-4.67761226851052e-05
-6.76687412816456e-06
2.75679937854481e-06
-1.73394876836322e-05
-3.12962211095867e-06
-3.82089964134814e-05
-3.7660514764618e-05
-3.4737303569795e-05
-3.58714452975347e-05
-2.66695284066369e-05
-3.77626895382234e-05
-1.94766459542064e-05
-1.32056555933641e-06
-3.29333487682129e-05
-2.74318460237449e-05
-5.59012838838813e-05
-3.06522797860258e-05
-2.36118633233575e-05
-1.7427921202952e-05
-3.08978658332312e-05
-3.09254292265322e-05
-4.18798412958149e-05
-2.79973035266056e-05
-1.03526266278313e-05
-4.25987418990422e-05
-3.96061833028261e-05
-2.10069710297285e-05
-2.34128895250819e-05
-6.09646333907623e-06
-3.18011518049526e-05
-1.70886420979739e-05
-5.3274166555618e-05
-4.55209352589578e-05
-5.50026057001391e-05
-4.17245293027467e-05
-1.64443566198585e-05
-3.71169275905953e-05
-2.88754773509579e-05
-3.5977645772688e-06
-3.31494830886623e-05
-2.45968025962599e-05
-4.04423244393594e-05
-5.94426249984155e-05
-3.40753287688761e-05
-3.13965762791212e-05
-9.9976173710236e-06
-4.29944075706455e-05
-3.72047735421471e-05
-1.32847893036244e-05
-1.65337037714906e-05
-3.11998044073468e-05
-3.32809730679599e-05
-3.07168452911163e-05
-4.21221899527597e-05
-3.69122997858418e-05
-1.47117924001619e-05
-1.01872790048904e-05
-3.1125073478785e-05
-1.86037181251292e-05
-4.57817145102593e-05
-1.90716418487837e-05
-3.16408505218568e-05
-1.81707819294087e-05
-1.75256551037164e-05
-3.00141420367796e-05
-3.47439340509847e-05
-2.32442169708161e-05
-3.68295432178426e-05
-1.60774627346447e-05
-2.96259409769036e-05
-2.77867528683118e-05
-2.29734110482623e-05
-3.44851799670677e-05
-2.46362692736733e-05
-9.97634154716477e-06
-1.20887781472897e-05
-4.38902591813389e-05
-1.39986907627441e-05
-2.6607983101421e-05
-3.87359571313624e-05
-2.13729654274587e-05
-2.03370853179698e-05
-2.43802707433623e-05
-1.80128174596983e-05
-3.89463317822548e-06
-1.23226324411102e-05
-1.3052252864824e-05
-3.33927271051089e-05
-5.50834551246209e-05
3.88814823456291e-06
-4.81035074653853e-06
-1.505995037254e-05
-7.7247064670322e-06
-1.92106266213721e-05
-1.03558947900125e-05
-4.24043622573168e-05
-2.87205467579699e-05
-4.09904420547965e-05
-1.10871266817184e-06
-4.6366027294062e-05
-3.48638376622024e-05
-2.04615553955102e-05
-7.83209066521527e-06
-2.9917039280222e-06
-2.30662488976013e-05
-9.47687690134509e-06
-4.16364095533956e-05
6.71769561008854e-06
-6.6249378909522e-05
-2.34151540328547e-05
4.61611471030479e-06
-2.4941659845121e-05
-4.64128618943943e-05
-3.39324398717809e-05
-1.53384251251638e-05
-5.02690472711542e-05
-6.03160153518511e-05
-3.29768263571858e-05
-1.25522782525463e-05
-4.70139124741133e-05
-5.52641429822283e-05
-4.28212385141754e-05
-5.29713558292647e-05
-1.89690632848074e-05
-6.98517042313555e-06
-3.73445173946886e-05
-3.66661035148668e-05
-1.63294589460173e-05
-9.02016464622615e-06
-2.80657240840966e-05
-8.05029263389811e-06
-4.26131702189591e-05
-4.53068634363654e-05
1.7818753206856e-06
-1.90112440315207e-05
-3.70599728005178e-05
-1.38727720151712e-05
-4.28313144311256e-05
-2.88629918922831e-05
-4.38843120418396e-05
-1.61984881286617e-05
-1.36893216437902e-05
-1.23703934296744e-05
-4.43074830407459e-05
-3.41398381807224e-05
-3.77448544295849e-05
-6.64774368059896e-05
-3.08501183531606e-06
-2.52813767121265e-05
-3.17503203666075e-05
-3.22124772575666e-05
-3.85386359339692e-05
-3.57671101038415e-05
-2.73737034396832e-05
-4.28774992176194e-05
-6.10475382923824e-06
-2.02053136220824e-05
-5.41968634270126e-05
-9.94251054602343e-06
-4.67362385930579e-05
-4.55635375325077e-05
-2.4180668316906e-05
-2.19194266859228e-05
-5.26550941318733e-05
-3.36838124459218e-05
-5.01141005492521e-07
-4.36282170322401e-05
-3.10695313323043e-05
-6.23407646406249e-05
-2.75805100805096e-05
-4.24253232136734e-05
-2.35718889978323e-05
-4.4948493807303e-05
1.63096084972868e-06
-5.19346631883277e-05
-1.10158894772531e-05
-4.49987886109541e-05
-4.17380993012667e-05
-2.32787940808672e-05
4.87055544242614e-07
1.81317079684673e-06
-2.78078483833202e-05
-2.55639444494064e-05
-4.75908098467658e-05
-3.02895412656965e-05
-5.47694510921119e-05
-2.97940196535167e-05
-5.29675837691061e-05
-4.90853103380774e-05
-2.32654851906467e-05
-6.13324235373069e-05
-6.08456885862368e-06
-2.08636773142924e-05
9.9185727260955e-07
-1.32692959992278e-05
-3.52356678904867e-05
-2.42185738461097e-06
-4.53414504564595e-05
-4.81044295864962e-05
3.2398948194301e-06
-5.29467551913646e-05
-3.20652821609896e-05
-3.70565280190502e-05
-2.40250133449141e-05
5.58447063863206e-06
-1.77463876581569e-05
-5.26035222904964e-05
-4.80909478532733e-05
-3.37262634929701e-05
-4.80637748190994e-05
-3.43195001521489e-05
-4.56008077407403e-05
-2.93637270819157e-05
4.11920824352654e-06
-5.24233682906603e-05
-1.4970868876839e-05
-3.74853037585541e-05
-1.02476211733896e-06
-4.03755345569147e-05
-8.53066461280539e-06
-1.52327012602175e-05
-3.1486222157686e-05
-2.18855327666157e-05
-1.25114175505944e-05
-4.3920295544207e-05
-2.67200065754996e-05
-2.54165811526309e-05
-3.05208221477185e-05
-2.53004274542303e-05
-3.31974394581029e-05
-4.55541826016458e-05
-3.20605691584811e-05
3.28728138994342e-06
1.64216376882342e-06
-1.08967992542958e-05
-3.09458555462233e-05
-1.67616457673178e-05
-3.74541679525343e-05
-3.68980049991757e-05
-2.44610745354236e-05
-2.36320321520007e-05
-4.77927335098008e-05
-2.82961802161405e-05
-4.08620636277367e-05
-1.96696155398983e-05
-2.75273365865302e-05
-3.12991922420484e-05
-1.67476223665218e-05
-2.07483699344488e-05
-1.857334428998e-05
-6.59318016593584e-07
-2.81992865847757e-05
-3.27875720760683e-05
-5.04309129346056e-05
-1.60007153186712e-05
-2.59617075228795e-05
-3.41049083312576e-05
-3.70600427073272e-05
-3.14648402621109e-05
-2.94823515357315e-05
-2.53688142448935e-05
-2.69718974354333e-05
-3.90591061362982e-05
-1.10633309945982e-05
-3.65800339102734e-05
-3.45412771886527e-05
-3.94726351268723e-05
-2.77249621808983e-05
-2.77310521556525e-05
-1.2156303956269e-05
-1.84194763191328e-05
-4.95196672716309e-05
-1.65389110636531e-05
-5.98181727534928e-05
-1.46365047006867e-05
-4.72379611637039e-05
-1.28227413832223e-05
-4.03110519883748e-05
-3.30703915855182e-05
-1.11861959737736e-05
-3.87961436637019e-05
6.45924831838198e-08
-4.11458567362576e-05
-2.60839368089922e-05
-4.33782308802313e-05
-3.30639916628797e-05
-8.5584532329813e-06
-1.5546916791291e-05
-1.9418570155204e-05
-4.43352418115794e-05
-3.54682915635802e-05
-3.8926491954565e-05
-3.50668841523703e-05
-3.64502946668715e-05
-1.36331871181736e-05
-2.92316690365953e-05
-2.59067799899107e-05
-3.56268452887119e-05
-3.8698938097599e-05
-2.98978581114674e-05
-5.677607577387e-06
-1.17999544408891e-06
-1.49183400129157e-05
-1.62266782413219e-05
-2.45741612942839e-05
-2.89030769736205e-05
-1.29543919364816e-05
-5.04078756006912e-05
3.68047468316396e-06
-2.77600176227833e-06
-6.05148012682132e-06
-2.51477244353523e-05
-2.82738884197197e-05
-1.2658137231045e-05
-3.09174243602646e-05
-3.28784995561123e-05
-3.47010969219536e-05
-5.1851943574273e-05
-3.60800113505171e-05
-5.84127376064716e-05
-1.44923774009942e-05
-1.95088163886093e-05
-5.60875865268134e-05
-1.95075519461325e-05
-1.46592221920076e-05
-2.90819675432712e-05
-1.72293501557401e-05
-3.73493767831556e-05
-2.03103988708356e-05
-3.81749303969166e-05
-3.68049052460857e-05
-2.22489260872092e-05
-3.64104114448087e-05
-4.07201988544385e-05
-4.98562726233255e-05
-4.75656085579344e-05
-2.48818536461018e-05
-3.33306110499872e-05
-3.14959207657365e-05
-3.81188134369377e-05
-2.31251692191206e-05
-6.11351550758193e-05
-3.81302603719702e-05
-3.92701584733243e-05
-2.42843345221708e-05
-4.86027592914782e-06
-1.97438032266611e-05
-2.51738782292798e-05
-8.43601018479128e-06
-1.74705124705227e-05
-8.19594388331294e-06
-3.35274849326557e-05
-6.22816812604726e-06
-5.18099884461599e-05
-3.74020688949866e-05
-3.20101763183883e-05
-1.32053571724235e-05
-1.64978472711484e-05
7.49725262995137e-07
-3.60964854712482e-05
-3.24932108029373e-05
5.18120793418391e-06
-2.94448811527135e-05
-5.90920135840965e-06
-2.45336567563999e-05
-2.52066322578356e-05
-4.00943249569194e-05
-2.29664147218617e-05
-2.71533201405131e-05
-3.67797604269031e-05
-2.08783086684876e-05
-1.88358039105552e-05
-4.79551049335701e-05
-4.05286540076212e-05
-3.75251185489003e-05
-2.51651033434431e-05
-3.27310535997467e-05
-3.41141453210393e-05
-2.28514435772681e-05
-6.55354401678739e-05
-3.58661545725295e-06
-2.91416671349323e-05
-6.74735456090983e-06
-3.99917861043995e-05
-1.62418158234015e-05
-6.12888184212852e-06
-1.93715988721266e-05
-4.45957991602982e-05
-1.70894892963084e-05
-3.84471545546294e-05
-2.52824277850147e-05
6.77775831485018e-07
-1.84765090310207e-05
-3.02296600203262e-05
-3.13456623088793e-05
-3.75210536451538e-05
-4.40946508700022e-05
-4.86261134554386e-05
-3.19761701774723e-05
-3.83569245766055e-05
8.86594642519047e-06
-2.02523320596332e-05
-1.81802217988302e-05
-1.5491266861891e-05
-2.17749765542733e-05
-5.04164380222055e-05
-2.8204481708411e-06
-1.48465024193702e-05
6.68581421727705e-06
-5.47538385515629e-05
-5.45336619930773e-05
-3.4167105596624e-05
-9.19712051320904e-06
-4.32759818463923e-05
-2.41187902705041e-05
-2.7262161660127e-05
-3.99504711488175e-05
-3.23168613629263e-05
-5.04170835197462e-05
-4.40895351776857e-05
-1.80260773355454e-05
-3.34081801955654e-05
-2.26746507452807e-05
-2.38559023214963e-05
-5.1933814902956e-05
-2.47903351013248e-05
-3.78887414185499e-05
-8.84728765819702e-06
-6.83413590318621e-06
-5.39856896970645e-05
-1.66859166428387e-05
-3.68815241658388e-05
-5.33289108363066e-05
-3.96207842040913e-05
-3.55080375909528e-05
-2.40989413930511e-05
-4.61999440747656e-05
-4.32820041635693e-05
-5.26408402724241e-05
-3.38014793492589e-05
-2.97254234555427e-05
-3.67129887048309e-05
-3.06140586878973e-05
-2.84972510877641e-05
-4.31069358788808e-05
-1.58392096919778e-05
-5.37805019776226e-05
-2.60345911640854e-05
-2.91352603319199e-05
-2.34940050919675e-05
-3.85707555108804e-05
-4.6985587498143e-05
-1.59750269172226e-05
-3.27215303130797e-05
-5.71476443100412e-06
-3.88180838085114e-05
-2.20915274255525e-05
-4.64099593673124e-05
-3.75726275574149e-05
-7.39748795277484e-05
-3.17679670818082e-05
-4.47886421961655e-05
-3.1856781432915e-05
-4.66638111047303e-05
-3.21814606313956e-05
-1.06691571129877e-05
-6.24783544714324e-05
-3.11301686796334e-05
-5.52345000965744e-05
-2.6057759157436e-05
-2.34772256389404e-05
-2.54385403219912e-06
-3.68232049923453e-05
-4.25646484768741e-05
-5.41597599627444e-05
-3.54017296511326e-05
-1.38199611577244e-05
-3.04002742794636e-05
-4.28175997889733e-05
1.16645371284541e-06
-2.41723550038243e-05
-2.67835106913487e-05
-4.21917775876929e-05
6.07735400716823e-06
-3.68029196725517e-05
-6.0747294134243e-05
-5.48117937812087e-05
-2.70434322209092e-05
-4.34276615010994e-05
-2.96837139474147e-05
-1.99368477823704e-05
-5.74621848849849e-05
-2.27025905190151e-05
-3.50636024849803e-05
-5.92873632326295e-05
-3.35472034586557e-05
-5.30561446223771e-05
-8.01631699593251e-06
-2.6865615220584e-05
-4.28410297722881e-05
-2.21229175293905e-05
-4.47653232105253e-06
7.51378765603369e-06
-1.19817481461533e-05
-2.04169894318502e-05
-3.73505813853343e-05
-1.23141382285285e-05
-1.89819544347218e-05
-2.05940972853428e-05
-2.30637349279064e-05
-1.37948272150761e-05
-2.75940844412797e-05
-3.47263251327523e-05
9.50124365206207e-06
-3.57740907953535e-05
-7.03379031809733e-06
2.17113816764679e-06
-8.30356760942424e-07
-3.18613052289596e-05
-3.81064175753243e-05
-3.7417743023896e-05
-5.09510210372698e-06
1.60013150396862e-05
-4.45495913259043e-05
-6.00083397687568e-05
-4.2565205172016e-05
-2.13094182922843e-05
-2.03450119362469e-05
-3.43617789624071e-05
-8.79576666430299e-06
-3.34744224714027e-05
-3.80362371682183e-05
-8.86965509352177e-06
-1.50207698321191e-05
-2.99582772120176e-05
-2.61401437864434e-05
-2.57274015125004e-05
-4.59009349862814e-05
-1.35313099060279e-05
-2.71014270081292e-05
-1.52081807806144e-05
-3.39549375746417e-05
-2.87993228984412e-05
-4.26278382815386e-05
-3.51441402536757e-05
-2.84887185144827e-05
-2.09232222146295e-05
-1.65671213258579e-05
-2.45439319349906e-05
-4.95544922728342e-05
-2.78184264868116e-05
-2.3622240288957e-05
-6.61960664732156e-05
-3.46956238397616e-05
-4.91776644207987e-05
-2.25068240690449e-05
-4.07897461326043e-06
2.18823979636922e-06
-3.98331477239584e-05
-3.4122650060051e-05
-5.78504357419037e-06
-2.83814485149561e-05
-3.65885542222697e-05
6.122414412713e-06
-2.721127660813e-05
-5.11264934600333e-05
-1.81756005834886e-05
3.35951085829812e-07
-4.31255598084084e-05
-1.80103870528245e-05
-3.39392097119612e-05
1.18550975922526e-05
-3.92833929559219e-05
-2.8944087165331e-05
-1.81958955294914e-05
-3.88160275803815e-05
-4.34873662044293e-05
-2.11910461472714e-05
-7.41530360245829e-06
-3.53996526754263e-05
-4.08368182596645e-05
-2.40847524623637e-05
-1.81073229760784e-05
-4.66350104619554e-05
-3.70949329597385e-05
-1.67696931390009e-05
-1.31738199040486e-05
-6.13353393619068e-05
-1.56672418813111e-05
-4.64611403063448e-05
-3.45301861778851e-05
-1.45832063704111e-05
-2.89977132260868e-05
-3.06625356155126e-05
-3.60542358483177e-05
-1.99912498531891e-05
-2.92633383902168e-05
-1.09494110292851e-05
-3.88207786123337e-05
-2.12835790988403e-05
-2.6187809643192e-06
-3.71897988821106e-05
-3.59769698604361e-05
-1.22259284553174e-05
-3.04429401381637e-05
-3.64914628608697e-05
-2.0573148795377e-05
-1.50105466108354e-05
2.21431110823657e-06
-4.83714703464181e-05
-8.16589693223251e-06
-1.33992384641197e-05
-3.78763061698458e-06
-3.65368595441482e-05
-4.81925791751244e-05
-1.57655686831477e-05
-3.02340399294539e-05
-3.08376293937509e-05
-3.63882335939398e-05
-3.70753683357032e-05
-2.70322500869799e-05
2.53538851882452e-07
5.16738487220523e-06
-3.74960269676548e-05
-2.39638548003886e-05
-2.28163613919849e-05
-3.16999590697055e-05
-3.06905478358791e-05
-5.12074757585571e-05
-3.46999504894856e-05
-7.81673520721457e-06
-1.51811619618117e-05
-4.12108024377204e-05
-3.81732537672795e-05
-3.38741466976776e-05
-7.47224113094966e-06
-2.47782998043709e-05
-3.96494184732692e-05
-2.6832778272078e-05
-1.61174590481012e-05
-1.76147644849665e-05
-8.91941434187682e-07
-4.29477979575298e-05
-6.08544610618651e-06
-6.75490978555629e-06
-4.95626835926497e-05
-2.06221949375397e-05
-2.65288690460917e-05
-1.99302359176285e-05
-4.99156428327903e-05
-2.51101020400864e-05
-4.79108587377203e-05
-1.48092498837287e-05
-7.64096727157447e-06
-4.93532197387495e-05
-9.79220690213426e-06
-1.13270001674036e-05
-3.919328598371e-05
-2.08642038413207e-05
-4.97708574454703e-05
-3.75620391184585e-05
-1.2176091934278e-05
-7.68747919833875e-06
-2.5184800925544e-05
-3.09102524531154e-05
-3.49526586543201e-05
-4.33926295831363e-06
-3.08903683005613e-05
-3.39451970095065e-05
-3.10310873141469e-05
-1.08650566473532e-05
-2.55334706897093e-05
-3.38327296957792e-05
-3.5762917783892e-05
-3.19375025185317e-05
-1.88997530111212e-05
-4.06553216938689e-05
-3.04031493800952e-05
8.11035467235204e-06
-7.90101349012138e-06
-4.07414938631235e-05
-5.22740126307144e-06
-2.34407890957189e-05
-2.88855932469124e-05
-4.70715511990444e-06
-2.1026339048665e-05
-2.46408191112796e-05
-6.71569612528423e-05
-2.22984296097532e-05
-2.51568523696454e-05
-1.82885781722499e-05
-2.86063891691549e-05
3.2643146554335e-06
-8.73924745542508e-06
-3.25276434818704e-05
-3.11035286712864e-05
-1.57997487401237e-05
-4.4828309347985e-05
-2.34469832701945e-05
-1.06811678072358e-05
-4.0412953982344e-05
-3.48645445910497e-05
1.57550918364296e-06
-2.68772870722904e-05
-4.33237133964234e-05
-3.22618222004509e-05
-3.11645221160178e-05
-4.19420347225437e-05
-3.46935202038163e-06
-2.39155360968875e-05
-1.78896858607937e-05
-4.72691992068816e-05
-3.15200379876075e-05
-4.40387048745517e-05
-3.56991898038313e-05
-1.59018801075917e-05
-1.94413251589815e-05
-6.22815978576431e-05
-3.0881404798629e-05
-4.88890205091105e-05
-4.11371750168771e-05
-4.21390237889795e-05
-9.96768408749973e-06
-2.41937790511082e-05
-4.34371206201356e-05
-3.31617395335404e-05
-3.88238931390657e-05
-1.01566504645911e-05
-8.78222598388877e-06
-1.61626306236083e-05
-1.71691630131443e-05
-3.51150938617974e-05
-3.67165972312281e-06
-3.63652115503095e-05
-2.89668378722825e-05
-2.57349125340332e-05
-3.28991873648363e-05
-5.24842757876111e-05
-3.38726179057527e-05
-4.08533384905119e-07
-3.13793245362634e-05
-1.43764474820382e-05
-1.90720271740193e-05
-4.39161408810697e-05
-1.92835935411928e-05
-6.1579730163614e-05
-3.92299873896489e-05
-2.79199983407776e-05
-5.18794862770624e-05
-2.35692176396523e-05
-4.33431415439318e-05
-3.74115334923987e-05
3.46010906754824e-06
-4.06546068674291e-05
-2.47005443972506e-05
-2.62953634561363e-05
-7.13370127483271e-06
-4.13738626446247e-05
-4.30516129662204e-05
-2.86464864355e-05
-7.57501949948409e-05
-6.65916467858254e-05
-2.82774692864709e-05
-2.72728871421411e-05
-2.29293860155577e-05
-3.82729671366332e-05
-1.35938579518951e-05
-3.89887663043049e-05
1.25077240373001e-05
-2.36168485787498e-05
-1.75057150842788e-05
-2.92821383707265e-05
-3.20869179914242e-05
-2.19971428818974e-05
-2.43875583255607e-05
-2.98169561160252e-05
-3.45165561177682e-05
-4.89589443198867e-05
-1.76727620094805e-05
-7.40660025650938e-06
-2.04415031327972e-05
-4.11658627822353e-05
-1.78567610523249e-05
-1.70768078036977e-05
-3.8475208269926e-05
-2.12809069245206e-05
-5.19480601240257e-05
-2.76049989311269e-05
-5.11024694502847e-05
-4.0876784971883e-05
-2.05560943051346e-05
-5.04923909020258e-05
-2.84980228935612e-05
-1.41862729760023e-06
-4.63265963717244e-05
-3.48816447218354e-05
-4.56388549206679e-05
-4.27831773520931e-05
-2.70570740889312e-05
-2.52018271923422e-05
-3.42169989370481e-05
-3.08359026245685e-05
4.61129966795332e-06
-5.04573320508906e-05
-3.54249195553901e-05
-1.36137686887785e-05
-1.61153455409224e-05
-5.05007901272892e-05
-5.15602540463618e-05
-2.64497211100281e-05
-4.0898387131457e-05
-8.66664931162743e-06
-3.57537809909899e-05
-4.62951905411983e-05
-1.9620927002337e-05
-3.93660669842909e-05
-3.22338416418784e-05
-3.45520127925596e-05
-4.9667141695808e-05
-4.755415753529e-05
-1.02042898483992e-05
-3.14192779022861e-05
-6.0716726367508e-05
-3.24499250665419e-05
-9.84357123194955e-06
-1.89471391719554e-05
-2.6216847508969e-05
-3.74661262800185e-05
-3.56500540787897e-05
-3.51584921433562e-05
-4.25694865151704e-05
-5.39470135628356e-05
-3.42920668340392e-06
-3.43495545643182e-05
-2.75999066798912e-05
-5.89222342686019e-06
-5.52284070315394e-05
-1.07038388453275e-05
-4.61869902787053e-05
-1.91035898285184e-05
-4.46693559410082e-05
-1.64833674785474e-05
-4.20407862915517e-05
-2.23923528529984e-05
8.4698614921919e-06
-3.93355600482178e-05
-8.92143026908648e-06
-2.47763127529492e-05
9.90600164778499e-06
-3.70993144558163e-05
-2.86046155228064e-05
-3.32520752352465e-05
-3.66981093475611e-05
-3.05949327866407e-05
-3.64387955809398e-05
-1.83658733447569e-05
-5.18914489403647e-05
-1.57903736807409e-05
-6.08406373071587e-05
-5.11459236535455e-05
-2.42904000411409e-05
-3.77944506275373e-05
-4.01924638003274e-05
-1.7473633540479e-05
-3.20455205830857e-05
4.00171221761056e-06
-4.19804658345274e-05
-3.93129233696067e-06
-2.61712997501851e-05
-1.06093395905575e-05
-3.60353281502611e-05
-2.49266609039356e-05
-1.05953401252963e-05
-1.64593654999874e-05
-1.35552727509056e-05
-3.24218526437592e-05
-1.20869660534358e-05
-3.30366218414671e-05
-2.50605163017222e-05
-3.68912852725522e-05
-1.18775014246136e-05
-4.44848813546161e-05
-3.83508809971227e-05
-2.85527161302694e-05
-2.20832660113007e-05
-4.54940344409417e-05
-3.69388844833891e-05
-3.16123738919576e-05
-4.29146425273211e-05
-3.25479079337289e-05
-2.83926053430537e-05
-3.87010787444013e-05
-2.13446625403152e-05
-5.58267819050621e-05
-1.27580603248488e-06
-2.54228995547439e-05
-1.72887295790237e-05
-4.25957733169173e-05
-3.37400258175756e-05
-3.03590384196824e-05
-3.7191422529945e-05
-2.08700478521653e-05
-2.3452926274441e-05
-4.2087635960732e-05
-1.48401713458507e-05
-3.15603800265622e-05
-1.50229360825808e-05
-4.38309407637295e-05
-4.42508262747886e-05
-2.46202926387436e-05
-1.7722991395757e-05
-4.78264703502662e-05
-5.02532953484143e-05
-3.17268900875338e-05
-2.41933827252234e-05
-4.09706732013291e-05
-3.58976389548578e-05
-3.31171141039088e-05
-2.90912095539811e-05
-4.89885546433205e-05
-4.74807105176638e-05
-4.61979731231774e-05
-3.63439488690132e-05
-5.32447876630173e-07
-1.48382966395116e-05
-8.45351474803145e-06
-4.01803923848223e-05
-9.73039332549905e-06
-4.96688957996991e-05
-2.39104264475747e-05
-2.94028901438762e-05
-1.30876917286942e-05
-4.95434696955208e-05
-2.06759631710414e-05
2.56596600447979e-06
-5.2859599636631e-05
-2.22700313000395e-05
-3.41758991018122e-05
4.77560361154273e-07
-2.4747463399962e-05
-2.56577595481538e-05
-5.57175733076496e-05
-2.40471764511186e-05
-4.46640159610753e-05
-2.29932449641531e-05
-3.4375981480302e-05
-2.58912937588096e-05
-3.95624865295193e-05
-5.13300319376986e-05
-3.43861208115451e-05
-3.44563250531716e-05
-5.71076722258058e-05
-3.45689176116632e-05
-7.85136766343932e-06
2.76938460044513e-07
-6.03586916242844e-05
-2.71901330118745e-05
-1.89561250690861e-05
-5.82183448437261e-05
-3.93148372909968e-05
-1.122548096543e-05
-3.45766541919217e-05
-2.43036525707162e-05
-4.24486911186766e-05
-1.75438142366542e-05
-4.44634129470399e-05
-1.94877736444366e-05
-2.84199987120411e-05
-1.39576925200148e-05
-2.97102850990393e-05
-6.49457907071248e-05
-4.64695347566548e-05
-1.29798862640219e-05
-2.46749087790605e-05
-5.35940486129008e-05
-2.84881795419384e-05
9.95154588624509e-06
-2.46855993055905e-05
-3.75571257456534e-05
-2.8308633117893e-05
-3.70836469270417e-05
-4.93250049358938e-05
-2.53198610302228e-05
-7.45308275901948e-06
-1.44002547731223e-05
-1.82105757279845e-06
-6.33862859222702e-05
-2.62286322472603e-05
-1.17342378307119e-05
-4.2295455217662e-05
-6.80943937949616e-06
-1.48609077059901e-05
-6.18610021206865e-05
-2.17891081705015e-05
-4.04445883468263e-05
-3.58452777384663e-06
-4.55649405662353e-05
-2.95797584526395e-06
-3.29957766242632e-05
-5.81271948859453e-05
-3.56098517644108e-05
-3.00973016521244e-05
-4.27901195053646e-05
-5.52080590368926e-05
-1.77059938979582e-05
-2.71672899544348e-05
-2.63952889435116e-05
-2.58880928171332e-05
-2.19407839944605e-05
-1.58242316176843e-05
-3.13478420341508e-05
-6.36689707196465e-05
-4.03719928884858e-05
-2.76157314404352e-05
-3.43278694052481e-05
-4.0901151535455e-05
-5.74622930583499e-05
-5.94793492604647e-05
-3.70039828292977e-05
-1.15117322512798e-05
-1.66611363606589e-05
-1.68878923577148e-05
-3.146466449919e-05
-4.28663630859139e-05
-2.56997557933871e-05
-2.81195488696338e-05
-1.77160835603714e-05
-2.58812431665606e-05
-2.1298581285364e-05
-3.96032777020678e-05
-1.85792438993148e-05
-7.67592395985131e-05
-2.85658477609357e-05
1.27108050136958e-06
-4.14573265633262e-05
-5.25138715737148e-05
-6.1973460502921e-06
-1.16113494857984e-05
-1.56152492164038e-05
-3.08484092393941e-05
-2.30410412460198e-05
-4.99471997064288e-05
-1.38227784111357e-05
-3.27896118505858e-05
-8.65155308239591e-06
1.31561575058376e-07
-2.45685086686091e-05
-2.63573848590556e-05
-3.55704167183985e-05
-7.22417448223064e-05
-1.8034815632883e-05
-1.51251827898773e-05
-2.26357276719652e-05
-2.75272324156685e-05
-3.28321163473139e-05
-3.81830446600468e-05
-3.43058779443852e-05
-1.31609107492617e-05
-2.02645174541253e-05
-4.21808941099377e-05
-2.82472555135962e-05
-2.94872930395822e-05
-1.64976318418963e-05
-4.56909791576573e-05
-4.59264289903561e-05
-4.31064789746449e-05
-4.56843416260331e-05
3.89059265227694e-06
-4.27804602680739e-05
-1.34388425762658e-05
-2.68773895988474e-05
-3.09554260564902e-05
-2.32935914105678e-05
-4.24127581764072e-05
-2.85695693380402e-05
-1.55446889928637e-05
-2.32706344154411e-05
-5.72356315361949e-05
-4.050478257013e-06
-2.8360211852236e-05
-1.87550313392046e-05
1.09916515509243e-05
-4.46445408646502e-05
-4.66331453385246e-05
-1.80093455889584e-05
-1.89518786113464e-05
-3.01694529401192e-05
-1.090845658196e-05
-5.121166009943e-05
-1.99959205753139e-05
-3.26439033719196e-05
-3.3498109029412e-05
1.13679164099372e-05
-6.20790411931083e-05
-5.84375532435214e-05
-3.23585908860703e-05
-3.96250346516594e-05
-2.96975975212134e-05
-3.53252458893646e-05
-1.34142018401837e-05
-6.02540349958413e-05
-4.74298991911878e-05
-9.83532223260597e-06
-2.46432352564247e-06
-2.0764739259841e-05
-1.59623784083231e-05
-3.58297300530557e-05
-2.56511450746453e-05
-1.48905144108135e-05
-6.56928393939158e-06
-4.11351017191714e-05
-5.05430018290257e-05
-3.98536675206386e-05
-2.20640899594141e-05
-3.00533909415182e-05
-6.69847356172354e-06
-5.1563529415143e-05
-1.64263873445567e-05
-5.66032303861338e-06
-9.32134728122807e-06
5.55912072059938e-06
-1.17892792120612e-05
-4.52515420058422e-05
-4.71712321568604e-05
-4.7414546045088e-05
-2.974320958451e-05
-1.30242651357528e-05
-6.95015955264145e-06
-1.039039012323e-05
-3.37226017238704e-05
1.69890354611758e-06
-3.69723744402174e-05
-3.36898039875845e-05
-2.55867604198278e-05
-8.90778248099845e-06
-1.46094208172039e-05
-2.94006484312527e-05
-2.47772381757019e-05
-2.93949943664378e-05
-5.6468425882509e-05
-2.13964433845341e-05
-1.54287172007037e-05
-2.71149314185054e-05
-3.8595490737333e-05
-3.22014966248894e-05
-1.01439372009282e-05
-4.98330852090842e-05
-3.22263209789867e-05
-6.33636056013488e-06
-3.83235979414949e-05
-4.47415104588442e-06
-1.97100006600661e-05
-2.59034120125895e-05
-3.91854543724294e-05
-4.04362513797762e-05
-3.1392694135802e-05
-1.75527888796216e-05
-3.65343106301216e-05
-7.92119033657917e-06
-6.11165985877629e-05
-2.92705574009563e-05
-5.80301208727085e-06
-1.54189832333324e-05
-3.11313626822788e-05
-1.87557082534197e-05
-1.14138751257238e-05
-2.31008619988169e-05
-3.78264384872631e-05
-1.25721025926947e-05
-1.86577951672447e-05
-4.26130889360627e-05
2.34696060111948e-05
-2.88370758025837e-05
-4.20206301379101e-05
-4.81497840942378e-05
-3.17972935361478e-05
-2.83517057804643e-05
-4.4281850954731e-05
-2.65137387740957e-05
-2.20320770415379e-05
-3.00935229610307e-05
-4.19055671733272e-05
-5.02685580891452e-05
-1.63461320383681e-05
-1.68630356949153e-05
4.31610405807986e-06
-4.84940324414873e-05
-7.42658824666214e-06
-3.67624724291073e-05
-1.93500073454614e-05
-2.1950166119219e-05
-2.37500698483385e-05
-1.09283203725564e-05
-1.69793398527932e-05
-3.61328390639454e-06
-3.20244847380242e-05
-1.12913244024135e-05
-2.46185554555389e-05
-6.72618232790544e-06
-2.15810808257717e-05
-2.83907701545768e-05
-4.774076835891e-05
-3.6293645398571e-05
-3.33284066362052e-05
-6.30724388819524e-05
-1.62816366600039e-05
-3.31750778715157e-05
-9.48604067207192e-06
-3.646830825963e-05
-6.77993810859232e-06
-4.47958069309268e-05
-2.61103941194763e-05
4.44306376260393e-06
-2.99690902939895e-05
-3.80976512385392e-05
-1.7784661956317e-05
-4.97985014176293e-06
-3.51623987383461e-05
-4.10039745283493e-05
-3.14025185243693e-05
-4.30346977274874e-05
-1.10386876844298e-05
-3.36807746886742e-05
-4.75281863107147e-06
9.31707325677032e-07
-5.55564942030183e-05
-2.5454931386332e-05
-2.42068188833541e-05
-5.58148035808845e-06
-3.83411829797938e-05
-4.07263894072882e-05
-3.02800532321428e-05
-2.81433689613945e-05
-2.35754440440354e-05
-2.05740720548479e-05
-2.33319846904608e-05
-5.27315529944024e-06
-4.66850359315455e-05
-2.14475778845327e-05
-2.07733697654236e-05
-5.66748883081932e-05
-9.50000705995413e-06
-9.39580800396326e-06
-3.53337944264617e-05
-1.42529604881393e-05
-2.56399725660483e-05
-2.5627537640598e-05
-4.70064717141116e-06
-2.85406767211531e-05
-4.66796815006897e-05
-1.34063860434143e-05
-7.96060387337755e-06
7.6251084985998e-06
-4.11548739811893e-05
-2.70957093094927e-05
-7.33472723894803e-06
-8.43670731133563e-07
-5.81672842537249e-05
-3.66451538989644e-05
-3.05086931542209e-05
-3.89862095446472e-05
-2.08382377122523e-05
-5.52484265641371e-05
-3.18439679627304e-06
-3.79367532371485e-06
-3.99914055317777e-05
-2.17602786538611e-05
-2.06316326322592e-05
-2.08218968964676e-05
-1.82275316370561e-05
-2.8576256743452e-05
-4.19606024217659e-05
-1.50820154099664e-05
-3.62889409037687e-05
-2.29282819763349e-05
-1.73993853548656e-05
-1.69450876971787e-05
-2.06879608273244e-05
-2.29083064586382e-05
-1.0818352558687e-06
-1.24950631024713e-05
-2.93253100192566e-05
-5.12949109649285e-05
-4.79803272577849e-05
-1.63606002381705e-05
-2.63536775666445e-05
-2.9669619750831e-05
-1.88764033074974e-05
2.94134486594874e-06
-3.9718588260327e-05
-6.4010431244578e-05
5.9460731661689e-06
-3.34475067434818e-05
-3.46210896410823e-05
-7.55343013040701e-06
-3.56118719510423e-05
-2.2606323032956e-05
2.68983674727477e-06
-9.45748566190331e-06
-3.51144541905322e-05
-2.91109140638554e-05
-2.17398153172917e-05
-5.29301817470653e-05
-4.85449790409514e-05
-1.35895501795333e-05
-3.93734438853601e-05
-2.85079350181505e-05
-3.72770542818362e-05
-3.09280369583739e-05
1.1219627134575e-05
-6.54800853727842e-05
-1.26697773465769e-05
-6.31232707562105e-05
-3.335428523464e-05
-3.22930364024791e-05
3.01104743414338e-06
-1.91129690327509e-05
-1.51180005668512e-05
-4.39620831824255e-05
8.79131891833149e-06
-8.66468365559153e-06
-2.63091097453554e-05
-4.74162482762105e-05
-4.68590018596301e-05
-7.15051911493766e-06
-7.16067098568656e-05
-4.70488811761384e-06
-3.98137073594167e-05
-4.43924594618984e-05
-2.3825729859138e-05
-5.02631912651555e-05
-8.38827837832553e-06
-3.18274038377071e-05
-5.01361764067209e-05
-5.98053218685529e-05
9.07068859092394e-06
-3.17126913872792e-05
-3.96311108371603e-05
-1.92691086625286e-05
-2.56755781373663e-05
-9.59241533314039e-06
-2.17815847224053e-05
-2.95442917012173e-05
-3.71838223131662e-05
-5.55330442872553e-06
-1.97875753971572e-05
-3.67689881714626e-05
-3.34533481619518e-05
-1.4697657450902e-05
-5.17512732014821e-05
-2.17299804060805e-05
-5.24206749588537e-05
-3.20889517221959e-06
-4.62225400593188e-06
-1.10421751912868e-05
4.39839668006787e-06
-2.58865053030319e-05
-4.43743180939861e-05
5.2440676877079e-06
-3.04065736844175e-05
-3.57080792360476e-05
-3.04456659450762e-05
-4.30440241017354e-05
-1.88025818155595e-05
-2.5530169537385e-05
1.05044777943087e-05
-1.96352081576488e-05
-1.20550767871362e-05
-1.54702458049118e-06
-5.10843984283764e-06
-1.64309438538608e-05
-4.79437531732834e-05
-3.0789422331869e-05
-3.30487560548466e-05
-4.9654712205891e-05
-9.70882624857408e-06
-1.77925485614417e-05
-5.49647659026483e-05
-1.76972564101381e-05
-2.95365224029835e-05
-3.70841554173469e-05
-2.28472595047038e-05
-3.50067612635875e-05
-5.07153750419142e-05
-2.38213310637615e-05
-3.30316499458097e-05
-5.46602590295271e-05
-2.44590150933051e-05
-3.3796496827275e-05
-1.93403975428703e-05
-1.26776653919875e-05
-3.14529455920041e-05
-1.05826512312348e-05
-2.31808340702e-05
-8.6148924612133e-06
-4.92993554823482e-05
-3.04762217309702e-05
1.04818679455982e-05
-1.49297496556964e-05
-2.98989950150949e-05
-4.06870039170454e-05
-6.71722322970958e-05
-4.95930627244546e-05
-1.66086464055878e-05
-3.12158710873089e-05
-4.60492925106661e-05
-3.91886883443041e-05
-1.81665026320788e-05
1.04063551682171e-05
-2.31762078046783e-05
-2.53373264435707e-05
-3.71524655764926e-05
-2.40444216550355e-05
-1.521083739296e-05
-3.23859093977478e-05
-3.45639236512703e-05
-1.7011883649236e-05
-2.23150913347748e-05
-3.71170037357725e-05
-4.78008143432219e-05
-2.96794434191755e-05
-3.21288067874574e-05
-3.11846839330701e-05
-2.9501152729641e-05
-3.41628222062354e-05
-1.5621097354027e-05
-5.0356235363225e-05
-1.87925974290685e-05
-5.8385019392852e-06
-2.34394451507461e-05
-1.0834737563225e-06
-3.62955096299271e-05
-1.37033645475343e-05
-3.13770810483869e-05
-4.711443982481e-06
-2.16514572260869e-05
-4.89218815960599e-05
-2.29257911573169e-05
-2.32720175923537e-05
-4.52118416202018e-05
-4.2770496493582e-05
-1.72756620116025e-05
-3.6947227554089e-05
-1.42045866589494e-05
-3.6506762619764e-05
-3.49166290096264e-05
-1.25029062608119e-05
-3.26048271693984e-05
-2.76775435897115e-05
-1.71892983970931e-05
1.84202522192328e-07
-2.61571719326502e-05
-3.33068811204139e-05
-2.53139539430094e-05
-3.3362440775245e-05
-2.61698974504762e-05
-4.50386927610378e-05
-2.72009998824558e-05
-4.95630363750422e-06
-1.98921714069404e-05
-2.22551374414735e-05
-4.47542266925297e-05
-2.36871187343343e-05
-2.26193430087577e-05
-1.63075861309996e-05
-2.69733427194139e-05
-3.22468708333787e-05
-1.94820375740455e-05
-2.27913989092943e-05
-2.72256797448317e-05
-1.53993096654222e-05
-4.94536185553067e-05
-5.11989403778054e-05
-4.13993255855677e-05
-4.61211296724233e-05
-4.94216423737629e-05
-3.05374960410663e-05
-9.92300266310618e-06
-2.21671898531256e-05
-3.75922037617417e-05
-5.9489639965836e-05
-2.86968392179547e-05
-1.36994648464321e-05
-2.85777636162145e-05
-3.80192558077193e-05
-1.37343637890842e-05
-3.57147830100539e-05
-3.65651823647027e-05
-2.06877226560022e-05
-3.97324338630084e-05
3.73017227283834e-06
-2.92050610987339e-05
-4.79623184651504e-05
-2.56873616380499e-05
-2.27627744470846e-05
-2.86148448036999e-05
-4.95000416244134e-05
-3.80032146968897e-05
-3.98908749799993e-05
-1.28267206579629e-05
-1.8931960078872e-06
-2.92034860461384e-05
-3.95303587360224e-05
-4.41465256858039e-05
-5.33422164588318e-05
-1.88746194845946e-05
-4.1545343497476e-05
-4.15273804461113e-05
-6.19999795923379e-05
-2.16504448402501e-05
-4.34917766239863e-05
-7.83381465064041e-06
-2.82839128452965e-05
-1.90281871839775e-05
-2.24442902473997e-05
-2.83854607609294e-06
-1.75220507119898e-05
-4.98228611936259e-05
-3.16668294792892e-05
-5.25941143143557e-07
-2.58978824362798e-05
-1.41127645750186e-05
-3.87951519551457e-05
-1.81404279393665e-05
-2.14858342762034e-05
-1.50622928808407e-06
-4.11778838328745e-05
-3.78807829490554e-05
-4.34271928300706e-05
-5.32286209149891e-05
-2.47260976006503e-05
-4.16515498878055e-05
-4.30230013187812e-05
-2.95126813929326e-05
-2.71773896210057e-05
-2.8852049681304e-05
-3.11124582093022e-05
-1.93753384405502e-05
-3.43204027969694e-05
-4.82992452441042e-05
-3.13770885350071e-05
-8.05809966390365e-06
-7.15964900701647e-06
-3.00353503478733e-05
-6.55128848045783e-05
-2.7065665177836e-05
-3.75227351632523e-05
-2.6142777395608e-05
-3.2602679730166e-05
-5.22874056629478e-05
7.86886171437626e-06
-2.65764661103305e-05
-6.48719736628704e-05
-3.60998299904944e-05
-1.70766059731801e-05
-4.61491649793424e-05
-3.48115837359978e-05
-1.24076271472973e-05
-5.00895334339812e-05
-4.68860970949925e-05
-2.37627419598338e-05
-1.39057146941593e-05
-4.1448136443618e-05
-5.2804717757068e-05
-3.94432752764777e-05
-2.69606989766884e-05
-5.724770572065e-05
-2.67491618090005e-05
7.38409899258623e-06
-1.69097592559976e-05
-2.85485532269645e-05
-1.86146736596348e-05
-1.54852017087783e-05
-4.11173047735253e-05
-4.22237774249551e-05
-3.22535914575396e-05
-1.95909292146712e-05
-4.40143291310199e-05
-4.05226739315717e-05
-2.30680294033957e-05
-4.32355278865252e-06
-3.60354470313835e-05
-3.64808061747051e-05
-3.224429402232e-05
-5.89885776547064e-06
-3.51557438058327e-05
-1.20057334689682e-05
-2.73083055866601e-05
-3.53144881967804e-05
-1.66471305874787e-06
-8.88015540122149e-06
-3.09290016351522e-05
-2.36973048214914e-05
-2.27136842564333e-05
-1.18091644600213e-05
-4.00152757288465e-05
-8.86135272200972e-06
-1.37601559817515e-05
-3.35470767488025e-05
-4.91771502581156e-05
