# Supplementary material for: Research on computational propagation and identification of mine microseismic signals based on deep learning
Source: PLoS One. 2025 Oct 22;20(10):e0334641. doi: 10.1371/journal.pone.0334641 (PMC12543183; doi:10.1371/journal.pone.0334641)
Supplement: S6 Data — (ZIP) [file pone.0334641.s006.zip › 000100900000236.xlsx_0.txt_24.txt.txt]

-2.44995236882532e-05
-3.39645361129412e-05
-9.00316967157939e-06
-5.34046549080252e-06
-2.35857660857743e-05
-5.86952090940051e-05
-4.88214961148946e-06
-1.12085718699333e-05
-3.97863249892774e-05
-2.97379094702533e-05
-2.82851912972533e-05
-2.35046860348077e-05
-2.70929248071933e-05
-4.56809337706756e-05
-6.59521872648277e-05
-3.57965784637287e-06
-1.53774711282545e-05
-1.2622502651207e-05
-2.84451963062735e-05
-3.94254455866134e-05
-2.06979249625821e-05
-3.06456821250914e-05
-5.90090302787059e-05
-1.73387765788236e-05
-2.08870234133626e-05
-3.02802571547301e-05
-2.53736409640382e-05
-3.38703776255543e-05
-2.90643855865153e-05
-2.86083902375813e-05
-3.69234910169159e-05
-4.17760663123895e-06
-3.94778494971236e-05
-1.30932588128276e-05
-3.02867282660209e-05
-4.31400001566353e-05
-1.28772681231045e-06
-2.49213297594362e-05
-5.17801673822886e-05
-1.28748614874135e-05
-2.15733945527642e-05
-2.38391217434567e-05
-2.28976059528862e-05
-3.09679663318958e-05
-2.40729686838477e-05
-3.19021300939119e-05
-2.9803504372101e-05
-1.4189669691033e-05
3.40268732987259e-06
-3.63656617487836e-05
-4.32863096798288e-05
-7.75892991132508e-06
1.88690702447102e-06
-6.11400904101751e-05
-1.90989476247103e-05
-4.18720191046841e-05
-3.87329078311495e-05
-3.32526200522219e-05
-1.42360632759241e-05
-2.99550850179144e-05
-1.6564645474488e-05
-4.25022277599435e-05
-3.28334933390003e-05
-4.23995189424974e-05
-6.4252375538091e-06
-5.70214176921532e-07
-1.40920385315495e-05
-4.56771633124618e-05
-4.00662162342512e-05
-2.69906862748945e-05
-1.41507329864227e-06
-2.79194352529078e-05
-2.80064806818554e-05
-3.4071073496421e-05
-3.05649462728747e-05
-1.60354167414153e-05
-3.17417388156728e-05
-1.58287810827802e-05
-2.23564797992946e-05
-2.08849932945307e-05
-3.88379348321908e-05
-1.08049359544858e-05
-2.23386731463108e-05
-2.756884847265e-05
-1.77432604968711e-06
-2.65256569097136e-05
-2.58475201482536e-06
-4.01704863006537e-05
-3.81710078103262e-05
-3.04616203500684e-05
-1.10045925506234e-05
-4.82997667912578e-05
1.38450351104982e-06
-2.96844506478545e-05
-4.57093112769557e-05
-2.3602713700429e-05
-3.14023874433697e-05
-4.33978044675149e-05
-4.57803014409271e-05
-3.63570030842324e-05
-5.03023322350552e-05
-4.35463892078244e-05
-1.04176985462681e-05
-1.71930831397338e-05
-4.92719904369236e-05
-1.70338397887607e-05
-6.24791212936209e-05
-2.33396821218685e-05
-5.45917814638347e-05
7.67489087059835e-06
-4.23284774706276e-05
-9.08963556773193e-06
-2.20152775116933e-05
-6.42285791821023e-05
3.64471316987879e-06
-5.04688111611287e-05
-3.46546933660924e-05
-3.1629320279793e-05
-3.55500246303589e-05
-1.6752535520575e-05
-2.40308977750397e-05
-2.80092213589719e-05
-5.08811132855867e-05
-5.59606170466333e-05
-7.02481481804651e-05
-3.87917907262041e-05
-2.04177882500521e-05
-3.7328133535094e-05
-2.99978325178534e-05
-3.3499801586957e-05
-4.07776441024048e-05
-2.66780015829498e-06
-1.81764140525704e-05
-5.25584090308851e-05
-2.03443787612609e-05
-2.22987076715339e-05
-5.43145084036744e-05
-4.60394609214107e-05
-6.51979379731565e-05
-5.3694412908032e-05
-5.81988890283293e-07
-9.37938968422431e-06
-6.22545300599736e-06
-5.10518110457303e-05
-3.16456004086375e-05
-3.33747910651626e-05
-3.98345604782479e-05
-3.49616226383018e-05
-2.5928124856552e-05
-2.91349438872624e-05
-1.5873712068861e-05
-6.15290715272375e-05
-2.35286106788653e-05
-2.55116294221585e-05
-5.29914304417875e-06
-2.18176270056345e-05
-3.86580862581665e-05
-5.39995575133563e-05
-1.66699168202579e-05
-4.74022674432353e-05
-1.99960903164612e-05
-1.53431546830994e-05
-3.41133428107221e-05
2.62360859836057e-06
-1.68786624877242e-05
-6.63752490591503e-06
-2.73238473859858e-05
-2.8441340345285e-05
-5.12903510678722e-05
-2.91457103671576e-05
-4.53638600187278e-05
-4.38010765891145e-05
-3.45983478629001e-05
-5.30505503930265e-05
-3.08716222183894e-05
-1.14983103356307e-05
-3.93823978581019e-05
-1.32335796319001e-05
-2.52017852122506e-05
-2.84464424585693e-05
-4.64712050393282e-05
-3.26307791823869e-05
-5.46385729031171e-05
-2.23196077628485e-05
-3.6814495535772e-05
-6.34075299644829e-05
-2.93852053497402e-05
-6.1112031176978e-06
-2.86958844105032e-05
-1.25096486870083e-05
-3.44824050343646e-05
-1.29563111519801e-05
-8.80866965660075e-06
-3.12620492259696e-05
-3.21361118128162e-05
-1.57139274136578e-05
-1.14819048053052e-05
-3.97293009936798e-05
-9.39703687222998e-06
-2.63554565983534e-05
-1.38260491714234e-05
-3.35811121616597e-05
7.77332692201193e-06
-4.20339201167451e-05
-3.1642983069722e-05
-2.43702770433403e-05
-3.55894173627885e-05
-2.00451511665476e-05
1.41890212392966e-06
-2.42946791532827e-05
-5.67607212115048e-06
-4.21941174047256e-05
-2.14816621200708e-05
1.04503464323601e-05
-2.53548525013519e-05
-2.88770670640137e-05
-1.5422499168398e-05
-7.1947769786504e-05
-5.54738338201367e-05
-7.69835898748838e-06
-1.48124610051469e-05
-2.70958478544555e-05
-1.92387212482475e-05
-2.8933840990902e-05
-4.88748249279327e-05
-5.1155452042295e-05
-4.78434032634416e-05
-3.71520389498799e-05
-8.1931715378698e-06
-1.05552765179693e-05
3.51978690777178e-06
-3.95305327882991e-05
-1.48062536922625e-05
-1.45727507009232e-05
-1.85627154611704e-06
-5.21145891357681e-05
3.61148566853634e-06
-2.52204575435768e-05
-2.04597626190985e-05
1.77400489198355e-05
-3.49974958046747e-05
-2.0745121468656e-05
-4.17520962113164e-05
-3.80208883555731e-05
-1.98507547591413e-05
-2.27941704178969e-05
-3.22801524548807e-05
-2.03778733529235e-05
6.2400595849169e-06
-3.36768445699364e-05
-2.08732009821013e-05
6.76986001728069e-06
-2.20439059270192e-05
-4.69493889053624e-05
-3.79214385373074e-05
-5.13291300229044e-05
-6.13303690024312e-06
-4.50099743863382e-05
-3.1399389404244e-05
-6.00273031805168e-05
-4.95061190931622e-05
-5.46278674390576e-05
-5.98365399883328e-05
-6.1158168463813e-05
-4.015836005051e-05
-1.96681823993172e-05
-4.2082612881767e-05
-4.14772424360483e-05
-2.78602871211211e-05
-3.49734438012526e-05
-2.81799554160419e-05
-4.01538386752833e-05
-3.01036880185504e-05
-4.99892591093319e-05
4.7195974710569e-06
-5.93383091315547e-06
-3.9175897028214e-05
-3.91150189381531e-05
-3.02329773744326e-06
-4.62203572202683e-05
-5.29831145055989e-05
-8.10945020297934e-06
-4.71433063008124e-05
-6.63035128569774e-05
-2.84507786536367e-05
-3.78094699050209e-05
-3.41599301251257e-05
-5.26201421474379e-05
-4.0826702418075e-05
-1.75310646251065e-05
-2.80869353506667e-05
-5.08840570614271e-05
-4.67144623412821e-05
-2.93427277992612e-05
-2.50755532959427e-05
-4.06121752265827e-05
-3.76357771694723e-05
-2.95479289383174e-05
-4.97304591720767e-05
-6.95715613701508e-06
-4.65366238035995e-05
-1.05125244364523e-05
-1.34409837497761e-06
-3.39429485422058e-05
-1.49655754035355e-05
-3.63322680711446e-05
-4.51115923164355e-05
-2.22693951417742e-05
-4.12747109094839e-05
-4.1104105343804e-06
-2.34530515034641e-05
-1.13724331443702e-05
-2.01713795332081e-05
-3.65080852032788e-05
-2.78253907915e-05
-5.34804116966651e-05
-3.61602787490087e-05
-9.49176036291112e-06
-2.60486933555594e-05
-3.13536681788339e-05
-3.37666451849762e-05
-4.26705296030189e-05
-1.51474501777731e-05
-3.83740583076436e-05
-1.53586212884237e-05
-2.24104144673856e-05
-3.48762831130824e-05
-3.026454616062e-05
-5.02652797961412e-05
-2.29732600960952e-06
-4.99500634669941e-05
-4.96604292843917e-06
-3.19051872294784e-05
-3.07954135474833e-06
-1.67037545504697e-05
-1.13074227612109e-05
-2.29039376207755e-05
-1.78682805600679e-05
-3.80663723653409e-05
-1.93107683029419e-05
-3.48252747532117e-05
-3.48680138804376e-05
-2.62277870228227e-05
-2.56903571912369e-05
-4.95036779639138e-05
-3.0198538056708e-05
-6.39400775060159e-05
-2.98026882872899e-05
-6.78122628394017e-05
-4.10989012664307e-05
-2.74552850104795e-05
-1.20775020836077e-05
-1.2257566258057e-05
-1.94954092325162e-05
-3.29077805000405e-05
-5.24858894829427e-05
-4.17330269618606e-05
-1.31480621731995e-05
-1.21435198153736e-05
-3.41122497163052e-05
-1.88558797213664e-06
-2.07223385643099e-05
-6.27365793437383e-05
-1.51285906472607e-05
-4.43661646271382e-05
-7.30791171596822e-06
-3.03483580587671e-05
-2.21805587227049e-05
-3.57034326544767e-05
-4.99645165767179e-06
-5.11304825144894e-05
-3.74697418459634e-05
-4.98208982862761e-05
-4.56467629535603e-06
-8.32848983265165e-06
-4.86846259643647e-05
-5.79187646785877e-05
-3.58269652307038e-05
-3.16461637077007e-06
-4.33411691055756e-05
-1.33215919275828e-05
-2.23190128664793e-05
-2.73618951970349e-05
-3.37263904218747e-05
-3.90542513409864e-05
-1.29295802590908e-05
-2.07456254243261e-05
-2.84411685969755e-05
-1.51950985699136e-05
-4.09021807301757e-05
-1.34931031202929e-05
-1.88121443627551e-05
-2.13029935552361e-05
1.7567229324294e-06
-3.21403514698555e-05
-2.47176257582732e-05
-2.73413513034333e-05
-3.98648802553725e-05
-5.66153954362855e-05
-5.43035199488205e-05
1.07037019410936e-05
-2.5683794469916e-05
-1.34488979368662e-05
-2.57676455386496e-05
-1.38825976581487e-05
-4.45864753511417e-05
-5.6731903568735e-05
-4.31689266109282e-05
-4.62128117375219e-05
-5.06401605112919e-05
-1.12946711013173e-05
-1.01884995778076e-05
-4.08930569024048e-05
-2.49263399367796e-05
-2.60035420123358e-05
-2.4238047683357e-05
-5.67366343746928e-05
1.56208963726958e-05
5.47517653403342e-06
-7.87605731102156e-06
-4.33638734773279e-05
-2.37546044895735e-05
-1.25506920403223e-05
-4.31180666949633e-05
-3.30775034850036e-05
-3.37841656588117e-05
-3.08557009456655e-05
-3.5029884582662e-05
-4.9922597841673e-05
-6.18961309967302e-06
-2.08232081085933e-05
-4.20153500044226e-05
-1.82361009487495e-05
9.74931467117557e-08
-1.99752297992587e-05
-7.35565620728269e-06
-1.44856868954343e-05
-6.31354243028508e-06
-5.63554351163371e-06
-1.06419788498514e-05
-3.92135506893969e-05
-3.26151523918908e-05
-2.10125493424593e-05
-4.20515593066435e-05
-2.89214913252502e-05
-1.95880569046992e-05
-2.24720391067768e-05
-1.74109570775331e-05
-1.53174323985728e-05
-1.38596296103931e-05
-1.21944888737627e-05
-3.36876267486404e-05
-3.23546402948175e-05
-3.34503352678549e-05
-2.31557750458905e-05
-2.95763065483127e-05
-6.80440025152268e-05
-2.23714857926212e-05
-7.82622325990784e-06
-2.15933852895763e-05
-2.90309332900174e-05
-4.18836353521699e-05
-3.76062714435312e-05
-3.73911584987471e-05
-2.66425181299909e-05
-8.57082660531614e-06
-4.12324987813388e-05
-4.8505176551945e-05
-3.53322928851748e-05
-1.90932331851069e-05
-1.37083462044087e-05
-1.36737723699234e-05
-9.12503791731062e-06
-9.8639479814673e-06
-3.9709038844658e-05
-2.58129493199623e-05
-2.38946748275041e-05
-3.41412911053817e-05
-2.2633111924403e-05
-9.12818100628564e-06
-1.96119429485917e-05
-4.07520756157985e-05
-6.61907398854359e-05
-1.69586572094765e-05
-3.43984313522401e-05
-9.64890439155193e-06
-6.64095871537825e-06
-3.85640212674659e-05
-4.08559584595718e-05
-3.24226520806757e-05
-4.82902497775954e-05
2.56044618563133e-06
-3.77683062670995e-05
-4.30846761787828e-05
-5.12651642348953e-05
-3.8266070083173e-05
-1.89451413679202e-05
-3.9125941338401e-05
-1.14168880013852e-05
-3.46734114499905e-05
-2.63396937095404e-05
-3.71771632072583e-05
-4.12373905634999e-05
-3.68287580266991e-05
5.72564178265761e-07
8.42785948548844e-06
-3.38653029944912e-05
-4.19820773784674e-05
-4.00862795887274e-05
-9.61336997317955e-06
-4.37951354819152e-05
-2.34923634611286e-06
-5.09004956736797e-05
-3.72373724090725e-05
-3.8708852300114e-05
-3.09281494532538e-05
1.27761336927765e-06
1.10768602556044e-05
-1.62724048533862e-05
1.03587519253584e-05
1.52966332669457e-06
-4.45101784492463e-05
-4.11818620813176e-05
-5.18484780488858e-05
-3.6138118738541e-05
-2.17818505055172e-05
-2.37548271430871e-05
-6.35502806739168e-05
-1.75740124203708e-05
-2.37200997549177e-05
-2.07737289921462e-05
-2.13382760484173e-05
-2.67718887677952e-05
-2.96023978950739e-05
-2.84326276176269e-05
-2.56503959607195e-05
-2.67416561544174e-05
-6.55358940634404e-05
-5.03561122838467e-05
-2.87814678561059e-05
-3.21359699073463e-05
-1.8404654331519e-05
-2.97110397052733e-05
-3.68423792045887e-05
-3.39390724905334e-05
-5.64755206276286e-05
-1.77690713714002e-05
-4.32006734144487e-05
-4.26235946734599e-05
-2.20412138151188e-05
9.22384161420246e-06
-5.17039913265932e-05
-3.75657575855581e-05
-4.93292773787901e-05
-2.04404700755851e-05
-2.32028175808995e-05
-4.41555719922219e-05
-2.78766593147152e-05
-7.60234140296819e-06
-2.27845879082684e-05
-3.0881745545934e-05
-2.55792272129142e-05
-2.60449905071854e-05
-4.10274411735162e-05
-5.36949181876276e-05
1.83837503757206e-05
-2.1972361621496e-05
-2.87966769326642e-05
-2.05648947855484e-05
-4.73018929949967e-05
-1.81520325692598e-05
-4.51904454367269e-05
-4.59329566360087e-05
-1.00547705396434e-05
-1.8193709946087e-05
-1.20611028495167e-05
-4.73142094386308e-05
-2.98113628256587e-05
3.4049904834808e-07
-3.47504495084436e-05
-2.06043146915616e-06
-4.99051420085215e-05
-3.01247676036979e-05
-1.70578360784023e-05
-2.89045789901382e-05
-3.86780289888919e-05
-3.5963437587929e-05
-3.69898938192303e-07
-3.10523418419959e-05
-2.28316465488706e-06
-3.79808507471932e-05
-1.79140784351706e-05
-5.68405607209698e-05
-3.38362175822096e-05
-2.30858346167876e-05
-2.28442074867298e-05
-2.32866476457513e-05
-3.75216437744128e-05
-1.26036295402998e-05
-2.97744463272421e-05
-1.06065084328346e-06
-6.56748393646207e-06
-3.7802783347759e-05
-2.56503725814412e-05
-2.53060905045781e-05
-4.80005170754147e-05
-4.02979224405317e-05
-2.75099885634422e-05
-2.43995268849762e-05
-1.21076771254672e-05
-5.80972917369145e-05
9.83058297201882e-07
-2.19029258173694e-05
-1.43873334897153e-05
-4.17230188791434e-06
-2.50279595980192e-05
-1.25445395565657e-05
-3.15241683064589e-05
-1.9267407619027e-05
-2.32998837309839e-05
-5.83493975076803e-06
-4.80268422323507e-05
-4.55537025683877e-05
-2.16937804740281e-05
-2.24409059981316e-05
-2.56946197444093e-05
-3.54442640864767e-05
-1.86680036509818e-05
-3.81959660057566e-05
-4.49457386078056e-05
-3.23746652300587e-05
-5.15487957527397e-05
-3.46839140492883e-05
-2.75999679622215e-05
-5.04191090806145e-05
-2.53086715713878e-05
-3.23936337316896e-07
-2.10776165677384e-05
-1.29789830809764e-05
-4.58410356093319e-05
-3.01558317237112e-05
-1.68115710555573e-05
-8.36461460434134e-06
-1.68064694572694e-05
-3.61309606658228e-05
-3.72463168865485e-05
-4.64586201396436e-05
-2.50814945988893e-05
-5.14044624737868e-05
-1.56249452565094e-05
-3.14449990094426e-05
-4.71740573152947e-05
-3.19405358667528e-05
-6.69405993956484e-06
-3.02221966378407e-05
-2.33439408022081e-05
4.9786919626004e-06
-3.91407550829551e-05
-4.34717809700104e-05
-1.24340668839277e-05
-2.62418572400935e-05
-4.10682687410105e-05
-4.04067097695894e-05
-9.26228242322283e-06
-4.3250168548499e-05
-1.64872033323724e-05
-3.9715528619809e-05
-3.21405022393255e-05
-3.33789542815752e-05
-2.7702872098145e-05
-3.26114732000219e-05
-5.12610621369899e-07
-4.81073186585031e-05
-3.17312790489231e-05
-4.73272369676355e-05
-1.91086072003149e-05
-2.6599169366228e-05
-1.68320413688825e-05
1.1256463079096e-05
-1.27329266721586e-05
-1.25337790296638e-05
-5.14867191167875e-05
-4.35067073857953e-05
-3.61817790778806e-05
-2.70556479445968e-05
-2.08466840508281e-05
-2.2294267487502e-05
-1.99682926526381e-05
-3.61416286073745e-05
-2.05712345789392e-05
-3.16833473923386e-05
-2.36614088544803e-05
-6.7132592541531e-06
-7.04619510043225e-06
-3.08146473601776e-05
-2.40781402233188e-05
-2.74111215881722e-05
-3.53171749762461e-05
-3.72988501477508e-05
-2.44303096207329e-05
-1.8377657385354e-05
-2.59269015914093e-05
-4.44835940712382e-05
-1.9984838446046e-05
-1.15782238426618e-05
-3.55568111823508e-05
-3.2974425799877e-05
-1.29754746515726e-05
-2.70229246057818e-05
-3.06258340966137e-05
-1.87761303910791e-05
-9.54441791182804e-06
-3.35678139646649e-05
-1.24405045915726e-05
-2.03870910775247e-05
-1.90746113913426e-05
-1.1892826369606e-05
-2.98341343301478e-05
-2.3624689267227e-05
-5.57074667669007e-05
-8.83282652487736e-06
-2.82572731271719e-05
-2.88345469029639e-05
-2.29584497221213e-05
-3.73200871336062e-05
-3.82253179864708e-05
-5.63059326187066e-05
-2.24906214451552e-05
-2.29480759463196e-05
-1.54409614148052e-05
-2.11032660909587e-05
-2.28061741520618e-05
-3.05932611411308e-05
-3.83242519650476e-05
-2.48718508494819e-05
4.97179261383026e-07
-2.07207505526187e-05
-3.14018489097322e-05
-8.27783811277558e-05
-3.66954312747914e-05
-2.31260575956474e-05
-3.85917251840887e-05
-3.63216177249712e-05
-3.62818235365256e-05
-1.24473533344339e-05
-1.65143131676944e-05
-1.5595047370618e-05
-1.98872265125346e-05
-3.77180089262132e-05
-3.00563790751176e-05
-1.4389297050249e-05
-3.222177050638e-05
-2.91895221317547e-05
-1.79948867926427e-05
-1.98214936327832e-05
-2.97482416732798e-05
-2.50254834635492e-05
-1.23227268885987e-05
-1.19061326015073e-05
-4.09824388089512e-05
-2.68805084763737e-05
-4.02692314778745e-05
-5.23676948407034e-05
-4.16058271122828e-05
-1.48218357010344e-05
-9.96273690947007e-06
-3.13768633870376e-05
-6.77881171429565e-05
-2.47050894956979e-05
-3.58522799793172e-05
-1.22592231303853e-05
-2.18249306008641e-05
-1.98349204374634e-05
-4.79033006321022e-05
-3.62318746977717e-05
-9.45468026905235e-06
-2.9783715445429e-05
1.50059140879706e-05
-2.42924576311418e-05
-3.22731428449675e-05
-1.04614353280429e-05
-3.4684209349222e-05
-4.13811036157851e-05
-4.54524303963935e-05
-3.97760912322172e-05
-2.34975067211389e-05
-4.3386050900445e-05
-4.16675228217349e-05
-1.54617781363411e-05
-2.68969784392153e-05
-5.8131907005443e-05
-6.79545260169385e-05
-5.38724587712258e-05
-2.90000537385893e-05
-3.89749363658833e-05
-6.85360120451359e-06
1.09369199850268e-05
-1.57983881717247e-05
7.03714692392118e-06
-2.08026322514659e-05
-3.14139168002181e-05
-4.71787007242701e-05
6.03824018571879e-06
-2.0007270000768e-05
-3.66309091445809e-05
-4.02880432919053e-05
-3.38278812835272e-05
-9.43524056777688e-06
-2.50971467110074e-05
-3.57140750594172e-05
-3.25448879034091e-05
-3.40772713105393e-05
-2.84213374997424e-05
-2.31237757237646e-05
-2.01655796240213e-05
-8.24844240316132e-07
-4.88754328073927e-05
-5.24163582973614e-05
3.94666330445886e-06
-2.05494490539971e-05
-6.14655959542449e-07
2.38641974169926e-06
-1.2299047863593e-05
-3.80891251322805e-05
-1.34226881572111e-05
-1.99254683427766e-05
-4.65222568265385e-05
-9.42759981468802e-06
-3.93492586943983e-05
-2.93418885330749e-06
-1.92765941188717e-05
2.90397835624547e-07
-4.04668870775826e-05
-1.8749515909795e-05
-1.24550251893114e-05
-3.95215183568346e-05
-3.19690298226344e-05
5.84568378281823e-06
-1.80322927750918e-05
-3.35692484228133e-05
-8.6024057136325e-06
-2.72214277692338e-05
-3.68387489320674e-05
-2.38113089317615e-05
-1.76724404469916e-05
-2.53039432878312e-05
-1.89191476426477e-05
1.76098231791069e-05
-8.5066345897049e-06
-3.56842098560692e-05
-2.91450380524349e-05
2.49404655160077e-06
-6.48670534615419e-06
-1.48196757121261e-05
-2.68330865449276e-05
-2.7671123248079e-05
-3.43557378662711e-05
-3.27332794438473e-05
-2.91471130541592e-05
-2.3321861652714e-05
-5.28813258980464e-05
-2.64513799291559e-05
-3.09591474095994e-05
-3.12205835202963e-05
-3.34241205203274e-05
-2.11589047428853e-05
-2.83588710417583e-05
-1.24411250285297e-05
-2.39754534907042e-05
-3.58265987089264e-05
-2.83600347485433e-05
-1.03332605120544e-05
-2.6940634977629e-05
-4.72998120012574e-05
-1.24310674461966e-05
-5.08303590992443e-05
-3.27459692128728e-05
-4.55745723159599e-05
-2.14921465785248e-05
-2.68353930408743e-05
-1.63436328562493e-05
-4.44894580102158e-05
-3.16771435195773e-05
-2.73661328160142e-05
-1.89432831541659e-05
-4.1015699971047e-05
-7.38508319576365e-06
-5.01953908918999e-05
-5.22964173544214e-05
-3.43313300058438e-05
-2.31701745948247e-06
-3.05743191039981e-05
-3.94876854755661e-05
-2.93724629199071e-05
-2.96455998358581e-05
-1.07356671659447e-05
1.33131989696448e-05
-2.92121660221434e-05
-3.38189036709172e-05
-4.01201876173568e-05
-3.46204648068881e-05
-1.67274622471475e-05
-3.68564646495012e-05
-2.18867198363303e-05
-1.69901210595678e-05
-3.3661508515243e-05
-2.06710006245085e-05
2.19762209480772e-06
-2.62707886486327e-05
-1.03255533169442e-05
-3.71591454502792e-05
-2.40639442044778e-05
-3.10709298137004e-05
-5.95873424762075e-05
-3.473741114277e-05
-2.21161973252244e-05
-2.78817767245701e-05
-2.3323278056261e-05
-1.58039151847335e-05
-5.92744301210728e-06
-2.9785698397091e-05
-2.35516835217381e-05
-2.33667482926591e-05
-1.99365012311195e-05
-2.68530141887803e-05
-1.81340747095534e-05
-3.34373671048326e-05
-2.17904957507033e-05
-1.61678119329602e-05
-6.1742428189267e-05
-2.91766019215749e-05
7.23037791912214e-06
-1.31718066936417e-05
-4.28763730651757e-05
-3.24337884807088e-05
-1.36822727895667e-05
-3.1569658197169e-05
-1.43552252593103e-05
-3.85956856446717e-05
-2.89113976225947e-05
-1.31416857880683e-05
-2.89110924415785e-05
-1.85589510163329e-05
-3.08870098016695e-05
-4.04672672011258e-05
-2.77539017712636e-05
-4.14538877389367e-05
-4.5341356995509e-05
-1.1640026066707e-06
-2.35618023306412e-05
-4.351856339072e-05
-2.7192533936127e-05
-4.44877080850409e-05
1.33161539580418e-05
-4.01921024474442e-07
-1.28740586547752e-05
-1.80146519439645e-05
-1.67234148763706e-05
-2.07048849684103e-05
-2.2641638301394e-05
-2.20162949268037e-05
-6.33133523274678e-05
-3.09859026983081e-05
-3.20199013210671e-05
-2.16076090364073e-05
-4.97527875373981e-05
-2.02748528296968e-05
5.70664753853818e-06
-3.55359487828493e-05
-3.3064897358885e-05
4.0260019775255e-06
-1.63751392451497e-05
-2.33981335995102e-05
-4.43485994779898e-05
-3.04557709070208e-05
-6.16496056022464e-05
-2.25467956715497e-05
-3.70358169460243e-05
-2.1788768394943e-05
-1.8745227447201e-05
-2.12936680510653e-05
-5.03475926794155e-05
-1.7627557701893e-05
-9.67922477284455e-06
-1.48565357241533e-05
-4.32080065484687e-05
-3.2185750583797e-05
-3.78024272255072e-05
-1.73197516227383e-05
-4.95397211516523e-05
-2.85212761429427e-05
3.4413480974124e-06
-3.04566270751246e-05
-1.83050792344289e-05
-3.7226954526028e-05
-3.81246529912968e-06
-3.51438683523769e-07
-6.11229417156496e-05
-8.56047769338651e-06
-3.62913739725272e-06
-2.59666489540937e-05
-4.6470022650921e-05
-9.5607764940164e-06
-1.07472658483808e-05
-1.99837572392687e-05
-3.5923376517694e-05
-5.31177058782462e-05
-6.16742784710829e-05
-2.33120746825927e-05
-7.20897134013728e-05
-3.94268762835081e-06
4.71611384696936e-06
-3.60584820006614e-05
-3.17745773451293e-05
-4.42556930187965e-05
-1.8455544022243e-05
-1.6133372286913e-05
-2.31050785598747e-05
-2.05054877810227e-05
-4.03621614888265e-05
-3.54513059108063e-05
-3.28876363872707e-05
-1.05900846817023e-05
-1.18630493772188e-05
-1.23116120220955e-05
-9.23253537405475e-06
-5.26761852241528e-05
-2.16989325011432e-05
-3.50686372314043e-05
-5.15689971085333e-05
-1.93426938982646e-05
-7.8394948902903e-06
-1.25884387448679e-05
-2.99150881380916e-05
-7.33227138721488e-06
-2.25554817522858e-06
-2.46085089524956e-05
-1.45093752885162e-05
-3.78739956869836e-05
-8.75336053415603e-06
-4.31219161534304e-05
-2.01758467897479e-05
-2.38876448868885e-05
-2.60706750526642e-05
-9.31641513792774e-06
-4.55077412525655e-05
-5.27117872866652e-05
-4.19209265476405e-05
-2.14160445184088e-05
-5.23515592265823e-05
-3.05365512875493e-05
-1.45241591635175e-05
-3.90914960942008e-05
-2.06014049629667e-05
-3.68776213096871e-05
-1.76929128370754e-05
-1.37850117058765e-05
-4.42583424161666e-05
-3.1936553321262e-05
-9.03928323265497e-06
-1.65908503683174e-05
-2.74048888846287e-05
-8.25342739328182e-06
-2.3152931006731e-05
-3.90217820938922e-05
-4.47807496669229e-05
-4.01160579910401e-05
-4.21551491733061e-05
-5.561022100954e-05
-5.45449228282111e-05
-8.04692535185612e-06
-1.36492035145479e-05
-6.8525492331287e-06
-3.22853797069296e-05
-4.79759051709885e-05
-2.55208017773857e-05
-1.15338748620223e-05
-4.24230453591654e-05
-4.12348825391876e-05
-4.24446476000847e-05
8.93362895570147e-06
-3.81488530495018e-05
-2.26889521042512e-05
-3.50413130055469e-05
-3.38661725246618e-05
-3.35276799923203e-05
-2.30446262972956e-05
-3.52795771369131e-05
-6.7130792539364e-06
-5.34298414255348e-05
-2.12848720847427e-05
-3.52219276136905e-05
-3.46547982942253e-05
-5.5747948993139e-05
-2.41731163267455e-05
-2.11073276153093e-05
-3.61352685036138e-05
-2.47029289471645e-05
-1.97024556561161e-05
-4.27739470703147e-05
-2.87921742178508e-05
-1.67843241700506e-05
-5.49608245473845e-05
9.25380086472714e-06
-1.64674776081244e-05
-4.52374494889995e-05
8.50968861634045e-06
-3.88166125000792e-05
-6.91846294739656e-06
-3.19485203088514e-05
-3.86010166231488e-05
-4.92304910098878e-05
-5.20282617984607e-05
-3.51961629008278e-05
-4.18084537360371e-05
-2.32295561327555e-05
-3.36359545707547e-05
-3.91962649072162e-05
-4.49969022144576e-05
-2.30203197803002e-05
-2.96087945970998e-05
-2.33179221358856e-05
-3.9407470124172e-05
-7.14245358091975e-05
-4.41190318016727e-05
-3.04440917803008e-05
-3.04743661642338e-05
-9.42623949544019e-06
1.6094076408681e-05
-1.4445414686704e-06
-5.67395964082054e-05
-3.85301886139515e-05
-1.84131094674082e-05
-2.1235697364855e-05
-4.16535408976708e-05
-3.37453712836039e-05
-2.44242504469014e-05
-1.1016030087962e-05
8.60035396016702e-06
-1.41499510754828e-05
-4.68386848873664e-05
1.18266299698612e-05
-2.62529781758932e-05
-2.96547690441385e-05
-2.67780521228389e-05
-4.1388829316164e-05
-3.89441579085233e-06
3.19877110050652e-06
-1.19455012029459e-05
-1.43434090214487e-05
-5.3701957214326e-05
-3.11355612686982e-05
-2.38865894843649e-05
-2.71729199658967e-05
-2.50148384519217e-05
-2.41691522826829e-05
6.25190504015881e-06
-3.38324773902317e-05
-8.50308083017081e-06
-1.7201297886293e-05
-2.94760053631364e-05
4.55783940847061e-06
4.91183720471462e-06
-3.05367674048439e-05
-3.27300712603196e-05
-1.75299330228593e-05
-2.96798461009514e-05
-4.48332375243657e-05
-2.59949657069817e-05
-3.86245863320472e-05
-1.1383759292132e-05
-3.97388297129754e-05
-5.80368010776509e-05
-2.13868365403353e-05
-2.82839562453214e-05
-4.42039241805882e-05
-2.70598642028139e-05
-3.50009359209779e-05
-5.21838132096934e-06
-4.14207707963382e-05
-1.81745611644411e-05
-3.01558320317739e-05
-2.24772836077468e-05
-4.57657165248872e-05
-3.98724467532718e-06
-2.13619737192485e-05
-2.98990189729941e-05
-3.04809164163717e-05
-2.29777226197195e-05
-1.65981643217201e-05
5.76006375041665e-09
-3.52690153135127e-05
-3.31674684428798e-05
-3.524864714409e-05
-1.16102688890231e-05
-3.13025279194181e-05
-1.9687018102805e-05
-4.99356340164304e-05
-9.60919727246401e-06
-2.79196235011992e-05
-2.21472106580386e-05
-4.77206065006382e-05
-4.56034884078501e-05
-8.97399741222604e-07
-3.10876161473466e-05
-5.49988975393025e-05
-1.70590508801449e-05
-2.70328839789891e-05
1.10648180334206e-05
-9.47342115708134e-06
-3.58853948318094e-05
-4.52524760078084e-05
-3.2724285270457e-05
-2.27961989480363e-05
-7.53424579493099e-06
-3.53215181827831e-05
-4.80959215712652e-05
-4.21465340193646e-06
-3.38395151706961e-05
-3.99795519811753e-05
-2.73943806204843e-05
-2.8500997408999e-05
-2.95758878988234e-05
-1.06398188924156e-05
-3.83818616981835e-05
-1.76964709099867e-05
-6.51584301280221e-05
-1.07799691305906e-05
-1.78067715748246e-05
-4.21511212938239e-05
-4.75894383982479e-05
-1.26907751689144e-05
-4.90470954947218e-05
-3.08014890907441e-05
-2.31475396652232e-05
-4.02323069992213e-05
-2.73738047662937e-05
-2.91302381121078e-05
-3.91878777092584e-05
-1.83656155505907e-05
-5.50583194521469e-06
-8.26915971888431e-06
-3.4247573697307e-05
-2.98243186672907e-05
-8.87715418892199e-06
-4.76781999883065e-05
-3.19412755129614e-05
2.91415519040988e-06
-2.2205363656045e-05
-3.29342331424329e-05
-3.5537889875437e-05
-4.07054279835164e-05
-3.77915239821443e-05
-6.07268179860056e-06
-3.30881497702353e-05
-1.51242685278032e-05
6.59185148763964e-06
-1.84588946514134e-05
-2.99051014023099e-05
-3.17554091034989e-05
7.39807385979478e-06
-2.02305715656392e-05
-2.15040110883248e-05
-2.28258545454751e-05
-4.0627652466876e-05
-2.5034879572497e-05
-1.15391158809297e-05
-3.74959986015222e-05
-5.68493531479739e-05
-4.24403765898332e-05
-3.56808884213297e-05
-4.57614709591788e-05
-2.83221522488422e-05
-1.03483163415186e-05
-4.16218497255621e-05
-4.59261107130905e-05
-4.08862870726308e-05
-5.68999842806186e-05
-5.64448327532512e-06
-6.33376103770423e-05
-3.00720930115365e-05
-3.94775410499635e-05
-2.23489643860857e-05
-2.89577730258737e-05
-1.24335928927598e-05
-3.51984382855073e-05
-2.78286471434742e-05
-3.39345360873388e-05
-1.10858995268398e-05
-3.34900174519675e-05
-2.73116662302671e-05
-9.19209135775894e-06
-4.13987872173217e-05
6.43214526853397e-06
-1.05339081797167e-05
-5.98709858756663e-05
-2.18977167193355e-05
-1.97123695396683e-05
-2.84196366494691e-05
-2.32052905621913e-06
-2.7665185782711e-05
-3.84726151124042e-05
-4.72228349450566e-06
-1.21018582916611e-05
-2.13098826033961e-06
-1.58378815953085e-05
-1.50793591316912e-05
-3.39556918373277e-05
-3.50209803151048e-05
9.78915431875502e-07
-1.55749653179562e-05
-3.70711866546938e-05
-3.35781035474669e-05
-2.40785542542953e-05
-3.13442501122671e-05
-1.90000081909154e-06
-4.78656147540543e-05
-2.52670530567708e-05
-1.73108883559448e-05
-4.42257876077153e-05
-4.84606222482973e-05
-2.02852705915467e-05
-5.22882621758303e-06
-7.01133370011978e-05
-5.64838723881318e-05
-3.56112480299319e-05
-3.54085476220719e-05
-3.68537627113572e-05
-3.46431682527269e-05
-1.78865018896836e-05
1.63632383894697e-06
-3.86339407723348e-05
-8.58352634497987e-06
-5.34166841630505e-05
-3.76059408038486e-05
-3.0900064207975e-05
-4.90547089815187e-06
-1.52752108739783e-05
-1.52059610665077e-05
-4.40938581960611e-05
-2.59072108579299e-05
-4.3634197529464e-05
-4.98101230137697e-06
-2.29158791912228e-05
1.7870666764524e-05
-5.45515489586275e-05
-2.88076868938969e-05
-2.80275479202391e-05
-2.90644308260319e-05
-9.00818160986198e-06
-5.89600663235662e-05
-3.7136969527669e-05
-3.05423994894204e-05
3.22061687164557e-07
-4.49435154600262e-05
-2.38407987664414e-05
-2.8444587584627e-05
-1.86936827000877e-05
-2.89114228820887e-05
-4.59596162039777e-05
-3.70508249070383e-05
-4.59528739160693e-05
-4.99453769751079e-05
-2.59186717519788e-05
-4.32443543939938e-05
-2.71197289756838e-05
-2.61699595060953e-05
-2.8263256287252e-05
-1.63452547069815e-05
-2.92311627461485e-06
-3.53568686734831e-05
-1.67024359720579e-06
-1.5194261009911e-05
-2.05474311111977e-05
-4.65258407619526e-05
-2.41386393436026e-06
-5.4007797417817e-05
-3.73214613052707e-05
-2.01380418814826e-05
-3.27032026124237e-05
-3.25572556007789e-05
-4.78527372229566e-05
-7.32789051461368e-06
-4.49578041042084e-05
-2.57331940825776e-05
-1.09777744669559e-05
-2.62799465048994e-05
-4.41917123483611e-05
-3.47045785667194e-05
-1.97598699328729e-05
-1.94477252302743e-05
-6.46174532556566e-05
-3.5256585229591e-05
-3.61907676650012e-05
-2.89087680780021e-05
-2.51690131724287e-05
-3.09511638235284e-05
-2.06386255914352e-05
-1.46376286728378e-05
-2.54081885072538e-05
-3.6911516777436e-05
-3.07517956879473e-05
-3.63720597466196e-05
5.40667231254193e-06
-1.36585073707838e-05
-9.09020469759205e-06
-5.2367132428534e-05
-3.95068624270041e-05
-5.24139186040605e-06
-2.44996718388802e-05
-3.58270890603108e-05
-8.31794624803257e-06
-1.28085247352094e-05
-5.06621982077936e-05
-3.57140383339491e-05
-3.43879871348583e-05
-1.90750719436677e-05
-2.50901353778707e-05
-3.54628013850694e-05
-2.01449637070242e-05
-2.61316978366074e-05
-3.76570341318381e-05
-3.30045142564457e-05
-4.07533655192195e-05
-2.84880022247316e-05
-2.34223625123993e-05
-2.53183302479435e-05
-1.17797907989952e-05
-3.78853432425059e-05
-3.64783658175075e-05
-2.22889513383575e-05
-5.95936832760749e-05
-3.41583367197484e-05
-3.71044733148903e-05
-2.94039718697493e-05
-3.7718950022375e-05
-4.42062482697597e-05
-2.87448748256874e-05
-4.56437771763983e-05
-4.11700048329668e-05
-3.01682596614296e-05
-5.99349211278739e-05
-2.38678437661666e-05
-4.15816960482823e-05
-6.04066445440236e-05
-3.91327933579005e-05
-3.09337977783718e-05
-5.97700924897708e-05
-4.65854362350044e-05
-3.64842394704861e-05
-1.36962410554946e-05
-3.19061819373343e-05
-1.91258786442812e-05
-4.06455267820812e-05
-3.58136888509723e-05
-2.16758946582398e-06
-2.62566145720051e-05
-3.51074773584239e-05
-2.72018076579257e-05
-3.28465017815179e-05
-2.12158366361803e-05
-2.72682320238579e-05
-5.05092270486889e-06
-3.14613080513484e-05
-6.31777827019048e-05
-7.12553636511925e-06
-2.41501769817202e-05
-3.38128560654181e-05
-4.26380824248261e-05
-2.29643483528796e-05
-2.62254921037589e-05
-4.61694499985252e-05
4.12630294100223e-06
-3.30113862457708e-05
-3.59468293220418e-05
-1.26844557348029e-05
-3.63950675271135e-05
-1.11766082421145e-05
-6.08215379143389e-05
-4.99564457874505e-05
-1.18865783817715e-05
-1.56994943963264e-05
-1.63041902024558e-05
-6.99674661153013e-06
-7.63149602308389e-06
-3.72380451542934e-05
-4.75892221667751e-05
-3.3097669303055e-05
-3.48035017269061e-05
-9.98605006060447e-06
-2.45966413801701e-05
-4.03502820213699e-06
-3.41546331070058e-05
1.1182984554196e-05
-2.3571219906178e-05
-3.36148765380016e-05
-1.40528835984366e-05
-5.09169674672003e-05
-3.17363977334563e-06
-4.4647805957624e-06
-3.02476684283402e-05
-5.83541502887122e-06
-1.46255232359942e-05
-3.94172435066428e-05
-4.99915267241456e-05
-2.50145708758087e-05
-3.3824403683631e-05
-1.91273157556117e-05
-3.91977734696557e-05
-1.84489482979518e-05
-2.10711373298419e-05
-5.03704428068819e-05
-2.67681990509167e-05
-5.54007547757886e-05
-2.91173197622753e-05
-1.28423844442207e-05
-8.5173421208953e-06
-6.19556041143589e-06
-3.62048942430625e-05
-3.35712587611007e-05
-1.0125918738982e-05
-2.52973052107189e-05
-9.31225368346655e-06
7.94284452156285e-06
-2.01319928441858e-05
-8.31888192094323e-06
-2.3519088955162e-05
-1.25724773927538e-05
7.22742426073138e-08
-1.26370215902415e-05
-1.14674432705672e-05
-1.58273521412532e-06
-1.78410667426954e-05
-2.99960891583706e-05
-9.23903858988211e-06
-3.93099303663955e-05
-4.72846432386705e-05
-1.50196542035488e-05
-9.46950895685975e-06
-4.74397107145748e-05
-2.01657179941146e-05
-1.2687127153133e-05
-4.01896559308159e-05
-2.59745941923719e-05
-1.88613388338301e-05
-3.92854722094063e-05
-4.50561540068794e-05
-4.00407613159065e-05
-4.32321810775422e-05
-1.38731791885245e-05
-6.66476692265708e-05
-1.63237534445566e-05
-4.11476339528174e-05
-5.39391724060549e-05
-4.60072665835573e-05
-4.40683805904263e-05
-5.86908358423468e-05
-7.65122063938542e-05
-2.07214771379571e-05
-3.77025299853566e-05
-4.27034539443015e-05
-2.47774214569401e-05
-3.85408050681064e-05
-5.02390740958579e-05
-2.70728582077031e-05
-1.96146058301397e-05
-8.4343131169787e-06
-1.3793563778822e-05
-2.7984220975136e-05
-2.72764063016475e-05
-5.23387453792617e-05
-2.39985150581126e-05
-2.51693454697312e-05
-2.50193189626607e-05
-1.92662007653615e-05
-1.7442948396334e-05
-4.75925200256174e-05
-3.66377543824733e-05
-5.01702603369189e-05
-3.62299054925467e-06
-2.1887487453352e-05
-6.09516727613912e-05
-4.04582859625314e-05
-1.98616904413236e-05
7.33996636215286e-06
-3.10295122795764e-05
-1.48532336486842e-05
-4.30299469835223e-05
-1.28733185474467e-05
-3.11246906640586e-05
-1.93650743420316e-06
-1.94633037151153e-05
8.34723429649679e-06
-3.03282678834936e-05
-7.73068182363202e-06
-9.38374863269734e-06
-1.81927497076412e-05
1.62657965093838e-06
-2.25039426923173e-05
-5.31296981376999e-05
-1.80702603824024e-05
-4.28331609040349e-05
-4.07917670925191e-05
-3.49853060067106e-05
-4.51564521900076e-05
-6.55152123444357e-06
-1.36715048848979e-07
-1.76045476999732e-06
-4.73224521820697e-05
-2.89817116013249e-05
-3.39210752865716e-05
-4.48235299601433e-05
-4.45059194919584e-05
-1.7226589929924e-05
-1.4838301291423e-05
-6.87478106986759e-05
-4.64115062687776e-05
-1.76324144805318e-05
-3.87856277806073e-05
-1.49297494296712e-05
-2.75016039047543e-05
-2.87885492901418e-05
-2.15822413498728e-05
-3.20628928079496e-05
-1.2089163442258e-05
-2.11656415597911e-05
-4.07475397933752e-05
-2.27577873459539e-05
-5.41446468988212e-05
-2.34995901926695e-05
-3.32390429542269e-05
-3.41464005354897e-05
-2.12082745699142e-05
-1.12020771868364e-05
-3.75737497734928e-05
-5.7523298171159e-05
-5.85733374984909e-06
-4.54685278308326e-05
-6.98245311475703e-06
-4.91938084993705e-05
-2.11254452028126e-05
-1.45202587756608e-05
-3.50680369852255e-05
-2.01080395262099e-05
1.96516428699593e-06
1.07149562488023e-06
-4.08012096620189e-05
-3.02043482574538e-05
-3.90621697083083e-05
-3.56269701020557e-05
-1.15228450252615e-05
-6.1728143408142e-06
-7.63177788780254e-06
-3.41181638643655e-05
-3.45525591912131e-05
-3.95053410661258e-05
-3.37493507562762e-05
-2.73540476917478e-05
-3.06631886524093e-05
-5.32233995494057e-05
-3.35387518488012e-05
-4.44270620700862e-05
-4.30070063432585e-05
-4.73437127966131e-05
-1.52955034208157e-05
-3.46223951356604e-06
-3.45011124507255e-05
-2.18011220636792e-05
-2.84170082671623e-06
-3.70513443345782e-05
-1.73709799944589e-05
-3.21780623591901e-05
-5.99270164022568e-05
-5.32276227945637e-05
-3.37891154817003e-05
-6.42698733700219e-05
-1.95183468683777e-05
-3.81466020581602e-05
-3.36254391943492e-05
-4.2154058358919e-05
-4.70355737318444e-05
-1.9060513567788e-05
-5.23461495197819e-05
-7.68611903978103e-06
-3.18663506365679e-05
-5.51937073762567e-05
-3.03023944507963e-05
-1.37473814052246e-05
-2.49847989034514e-05
-2.06256847581646e-05
-1.89231124824508e-05
-1.52687862918574e-05
-2.05825197467275e-05
-4.28464871885695e-05
-8.72470002081409e-06
-4.55088050187527e-05
-2.35583342975782e-05
-2.33813068236662e-05
-6.863476112392e-05
-1.9699927269055e-05
-3.95844831755349e-05
-3.1292217274379e-05
-5.96125769775785e-05
-2.39431006087239e-05
-4.73502817879661e-05
-3.40866116537217e-05
-3.91275393064583e-05
-3.4624707542654e-05
-3.82151831149462e-05
-2.72208918246181e-05
6.76903311321792e-06
-1.45056520844926e-05
-5.87654247716665e-06
-2.58732332499292e-05
-3.61446308690371e-05
-5.36799044230163e-05
-4.5929093981955e-05
-3.55060777607676e-06
-2.92624821210294e-05
-5.00456527553552e-05
-3.34054369383706e-05
-2.5637467085609e-05
-2.12658492975253e-05
-2.22670741735435e-05
-3.51902528693323e-05
-3.8827458798617e-05
-5.59507535973803e-05
-4.86979555881323e-05
3.36147102122175e-06
-2.72927391562697e-05
-2.93669914281759e-05
1.44793500481376e-05
-1.28253077309445e-06
4.11536499579734e-06
-1.37762629743501e-05
-4.11773585153002e-05
-6.07829598727284e-05
-2.80301863154185e-05
-4.57816428829508e-05
-2.70076437825079e-05
-3.56377565346692e-05
-7.66706493725302e-06
-3.0709965483224e-05
-2.84320458155683e-05
-3.14172448283395e-05
-4.497394323829e-05
-4.18710650590074e-05
-5.14908143112359e-06
-5.03529773346763e-05
-4.69352893305872e-05
-2.56302415213105e-05
-4.8679069020379e-05
-2.28679484633211e-05
-2.62453822670002e-05
7.36755086533785e-06
-1.3662039272395e-05
-6.37572931464322e-05
-3.35665650738061e-05
-2.82835976186879e-05
-1.3166025204334e-05
-2.47919012638928e-05
-1.24335962623769e-05
-4.33853214916212e-05
-1.68286492022035e-05
-1.71993057183032e-05
-3.10011810353736e-05
-2.02245902679504e-05
-3.16797793643826e-05
-1.67223180774925e-05
-3.70382284927025e-05
-1.82666215656422e-05
-3.84064686981333e-05
-3.72487522473324e-05
-4.90569867531668e-05
-4.25699380413139e-05
-3.14259703369152e-05
-5.37712692771918e-05
-3.54496737309671e-05
-8.50854697700672e-06
-5.69741816907341e-05
-2.34146104719401e-05
-4.26091856765694e-05
-3.29997319777878e-05
-3.119220311315e-05
-2.09317529246007e-05
-1.06045790410996e-05
-4.20495237854007e-05
-3.60842656416551e-05
-3.81130219108966e-05
-2.17130615235163e-05
-5.21917370196851e-06
-1.59471304313817e-05
-3.58618207937112e-05
-3.39458997895584e-05
-3.23777224324363e-05
-1.12564287999323e-05
-7.60456569213398e-06
-3.91492949298406e-05
-4.60565393453359e-05
-3.06772456002523e-05
-7.70267250973102e-06
-4.68893949766905e-05
-3.94155441706724e-05
-3.03723396369215e-05
-3.36903965464751e-05
-3.76948777347688e-05
-1.17382919545712e-05
-3.98680031308604e-05
-2.34685366746217e-05
-1.52559835940383e-05
-1.42274446032415e-05
-2.47396623571145e-05
-4.2985748341385e-05
-3.57550181196202e-05
-5.49325456418731e-05
-2.56747657509629e-05
3.18289830347491e-06
-1.68489939598616e-05
-3.31685305200807e-05
-1.43685550097761e-05
-2.59351778871069e-05
-2.44027752223612e-05
-4.27590031244676e-05
-2.35504936646093e-05
-7.94102087618586e-06
-1.59316242553016e-05
-2.29019920071928e-05
-2.84246333742447e-05
-2.34196033269207e-05
-3.02722105947389e-05
-4.86597371980257e-05
-4.1759371196558e-05
-2.18280293523255e-05
-3.21033820037218e-05
-1.84761745517438e-05
-6.44099962525763e-05
-3.62942309941916e-05
-2.26548608947834e-05
-2.08604272431719e-05
-1.5755086554801e-05
-4.17783105345605e-05
-5.1703739836403e-05
-2.63279070370224e-05
-2.55859493499606e-05
1.26468224406596e-06
-2.62164154265742e-05
-4.133175427149e-05
-4.16910515823704e-05
-2.52657805236589e-05
-1.80614856422038e-05
-1.5246342583499e-05
-2.03490593186326e-06
-1.53031002432709e-05
-2.63397838044501e-06
-3.37844510922451e-05
-3.88834654600437e-05
-3.53163121176934e-05
-5.58372558476378e-06
-4.24961113691985e-05
-4.89662160161957e-05
-4.27973275496831e-05
-3.10601375152237e-05
-4.3064645104413e-05
-2.85003451253967e-05
-2.18499695939952e-05
-4.08771962429626e-06
-4.2923721838816e-05
-1.57189838123831e-06
-1.0141426262485e-05
-3.80434556019429e-05
-4.79380825035332e-05
-2.20908018379937e-05
-2.09293039069951e-05
-4.27483920806923e-05
-9.74045346963081e-06
-2.86792022512388e-05
-1.6875244785958e-05
-2.4108775595272e-05
-4.56885538464631e-05
-4.35315528982838e-05
-4.41161776934288e-05
-1.72326767797144e-05
-2.19941113352202e-05
-3.71534487450093e-05
-2.10219137549291e-05
1.68581083970916e-05
5.95035797843473e-06
-3.14370415826284e-05
-5.53550408957912e-05
-2.36004271790117e-05
-2.45198806439248e-05
-2.45310633190112e-05
-1.48319968926974e-05
-3.94075952783406e-05
-3.74882946568538e-05
-6.82248452531089e-05
-2.11551430075659e-05
-4.31933190312094e-05
-1.73384833680148e-05
-6.82045053205733e-05
-2.61673063621031e-05
-5.23466179096264e-05
-1.5106534124838e-05
-1.22230774729724e-05
-3.65211488450398e-06
-5.17791261236098e-05
-1.30282540424531e-05
-3.3773521421256e-05
-4.20487494818581e-05
-6.64715370946458e-06
-3.4585908295501e-05
-1.77612616754021e-05
-3.30756463210911e-05
-1.11265102267332e-05
-2.84773952226654e-05
-1.83479035214615e-05
-2.53346920285353e-05
-1.95019263696539e-05
-1.90968485169141e-05
-2.72811585487871e-05
-2.59026113953749e-05
-1.57824863340821e-05
-2.88307458117599e-05
-4.02558084414573e-06
-2.1671159658443e-05
-5.68759661385936e-05
-3.5984475842498e-05
-2.51986557500674e-05
-3.02115739627133e-05
-1.70112560788567e-05
-1.95728600412849e-06
-1.50208910202382e-05
-6.63027472598934e-05
-3.71672261128857e-05
-1.82071103097505e-05
-7.40407673988254e-06
-3.05736324274073e-05
-2.1120869934013e-05
-7.09290392081502e-06
-5.07085719903197e-05
-1.36649605212824e-05
-2.21066441641882e-05
-2.15605243851851e-05
-6.46188127160039e-06
-9.7884488685786e-07
-4.72865901941632e-05
5.40542568221764e-07
-4.1735725480773e-05
-5.8390947804382e-06
-3.75839477510382e-05
-2.03090248399389e-05
-1.78122103209327e-05
-3.47901467759563e-05
-4.28852213507711e-05
-1.94005620989021e-05
-4.60490534277177e-05
-2.02754186137814e-05
-1.10873591141739e-05
-3.56187863663842e-05
-2.57308700803326e-05
-1.86092315108955e-05
-1.10261230022224e-05
-2.31616697113622e-05
-2.8202202975858e-05
-2.03450667294646e-05
-4.00366386553276e-05
-3.46714243403972e-05
-1.73773470961129e-05
-3.19181615923844e-05
-9.80325986600478e-06
-2.60003831115533e-05
-2.72217172628675e-05
-1.17218153190949e-05
-4.75769600884305e-05
-2.89409307955556e-05
-1.92133357338924e-05
-1.63022532083777e-05
-3.89882351716558e-05
-6.16860867149673e-05
-3.2555605650616e-05
-5.46035520286616e-05
-6.96238087194833e-05
-4.10242416078542e-05
-1.77352674508298e-05
-1.10944445314787e-05
-1.03197568656908e-05
-8.66484014499008e-06
-3.53912532108829e-05
-5.08039323596364e-05
-1.89199839860974e-05
-5.43123255733834e-05
-3.50798964959964e-05
-4.22554948127762e-05
-2.3274639143209e-05
-3.76791782528972e-05
-7.98707889562985e-06
-2.34891525917833e-05
-1.79723525283208e-05
-3.28353674380011e-05
-3.13735976953197e-05
-5.87960649643208e-05
-2.43441608600545e-05
-2.54397249098361e-05
-3.30042605801833e-05
-2.3760392229702e-05
-1.93222635685087e-05
-1.13134593255693e-05
-4.85292404935355e-05
-3.18287175771703e-05
-1.82342451300278e-05
-2.49837292941751e-05
-1.06683370115166e-05
-4.30751836560828e-05
-6.52948143168653e-05
-5.02112206094444e-05
-3.49785371577582e-05
-7.0937188542724e-05
-4.13655336737532e-05
-4.04053522852808e-05
-1.99450646207824e-05
-2.38530407223559e-05
-4.24097856766127e-05
-1.60795139539488e-05
-2.0940066424621e-05
-1.52627581757179e-05
-2.76298543460178e-05
-3.55633704152006e-05
-2.52264907082657e-05
-2.8646815025217e-05
-3.17715160324576e-05
-5.67958045111201e-05
-3.32470029076488e-05
-3.34068661815335e-05
-2.92672050434392e-05
-1.04008440083606e-05
-3.5772521638754e-05
-6.85597680558715e-05
-2.05484576471732e-05
-5.84214249894118e-05
-3.42255194826267e-05
-3.83164473931734e-05
-1.17102227116072e-05
-2.35231909347313e-05
-4.10899183966375e-05
-3.79466445023436e-05
-3.73553662781233e-05
-3.45062494383479e-05
-1.27045224026241e-05
-2.88244928426257e-05
-1.66442536918727e-05
-2.64392683813769e-05
-4.75383399632654e-05
-3.47396028527564e-05
-1.46245348343226e-05
-1.83544888918345e-05
-5.25676504897052e-06
-1.48173739614904e-05
-2.4257615506992e-05
-5.89800280566836e-05
-2.75153408393364e-05
-4.78166181299498e-05
-2.46651447639488e-05
-2.57892571362555e-06
-3.06615855856541e-05
-1.59259453908465e-05
-3.61385788303552e-05
-5.80739962070686e-05
-2.34501684867356e-05
-5.87711507530797e-06
-9.42653862997964e-06
-3.05514552237137e-06
-5.47894910843833e-05
-5.45121100833469e-05
-4.95099285474333e-05
-2.4308478306593e-05
-3.44854373409492e-05
-5.24204044941066e-05
-1.12690239282798e-05
-4.21942369075143e-05
-4.86164017787719e-05
-3.48229062458992e-05
-2.05454771654335e-05
9.41562447370513e-06
-5.05717135562627e-05
-3.8068969653356e-05
-2.221970288683e-05
-2.41004088266853e-05
-1.81902770141745e-05
-2.10702346787495e-05
-4.74009976370278e-05
-7.3784982361842e-06
-2.40693439209448e-05
-1.12966663504565e-05
-4.76462145754654e-05
-4.75314336640201e-05
-4.42846701674965e-05
-2.18752726250192e-05
-2.95964272824551e-05
-3.26745320491376e-05
-9.72434305497908e-06
-3.10406237932614e-05
-3.36009926888068e-05
-3.92254296635232e-05
-2.60839879760339e-05
-2.96190164234884e-05
-3.53343254895686e-05
-4.70603845335357e-05
-2.30912126680492e-05
-2.62341489806622e-05
-3.99565114394231e-05
-2.88000377979329e-05
-3.81284693067018e-05
-4.1996466310133e-05
-4.22338347068216e-05
-3.73263585890933e-05
-7.10287793454335e-05
-3.17216746264574e-05
-1.97575587652668e-05
-2.52076542890824e-05
-2.47379372489176e-05
-1.09064778098479e-05
-3.19720726811544e-05
-2.039637704097e-05
-2.50150151183717e-05
-4.02670865954255e-06
-2.24921827911656e-05
-7.62251002149342e-06
-2.40784445363411e-05
-2.59688103772493e-05
-2.28540629189864e-05
-8.72675184203788e-07
-1.99040129807856e-05
-3.55565030282817e-05
-4.24647789709556e-05
-4.3338346318272e-05
-1.91629464203586e-05
-4.74594870092539e-05
-2.22439522382428e-06
-3.0102300187785e-05
-2.57012840325236e-05
-5.53439127864269e-06
-4.79664417293278e-05
-4.16168898160449e-05
-5.66185918275519e-05
-1.00158180825465e-05
-1.78288594628662e-05
-1.32324391145573e-05
-3.46556735314501e-05
-8.62089704247807e-06
-5.74714819552952e-06
-3.72138195648861e-05
-1.50509759188931e-05
-6.1605411453551e-05
-2.75191856678145e-05
-1.71663311537674e-05
-6.75556597004406e-05
-4.92402964702928e-05
-3.06467040020254e-05
-1.94983381265759e-05
-2.71704306584809e-05
-2.73245305879923e-05
-3.36360730647568e-05
-2.8094200242769e-05
-2.93684390762853e-05
-4.4186372778569e-05
-4.29654732044014e-05
-2.39501191308654e-05
-2.32990568716977e-05
-3.67558262749517e-05
-3.68454974012534e-05
-3.0042789280502e-06
-2.38655125623461e-05
-3.68958471316113e-05
-7.71596357614818e-05
1.27237596103739e-05
-3.03260873424479e-05
-5.35812222368998e-05
-3.24268481915312e-05
-4.48612170534781e-05
-4.54254473659704e-05
-3.24557461461801e-05
-4.72976218186421e-05
-5.34519942485395e-05
-2.51090774691658e-05
-3.67613592475767e-05
-1.66577529236225e-05
-3.8086819153792e-05
1.13179875080742e-05
-4.08931035703843e-05
-2.12469436029069e-05
-6.00819443475279e-05
-5.03075332559843e-05
-3.52411100441038e-05
-2.44455598486143e-05
-1.47733267780107e-05
-5.39611770590829e-05
-2.68272066848075e-05
-1.31340556254752e-05
-5.02571247876707e-05
-4.405065669625e-05
-2.48682428796704e-05
-3.42070715314328e-05
-1.56150757839183e-05
-2.40547445805707e-05
-1.85009050799775e-05
-1.91144532508139e-05
-3.26906083795685e-05
-3.43973722064261e-05
3.50172306429197e-08
-3.27609942997076e-05
-4.14624539716606e-05
-5.12516900370824e-05
-3.33591632467319e-05
1.25050874323346e-05
-3.03596504523086e-05
-5.35865157700674e-05
-5.50145662850608e-05
-3.72202355035356e-05
2.84273010753381e-07
-4.35211640096971e-05
-2.7775568790297e-05
-2.36968453600396e-05
-4.53677896800361e-05
-3.07662470725268e-05
-4.27063142862688e-05
-3.94339930963403e-05
-2.3436491106139e-05
-2.36576390342237e-05
-1.42352947588891e-05
-4.2783977777365e-06
-1.81733221636038e-05
-3.35972183759683e-05
-1.71497598787823e-06
-8.26551809079867e-06
-1.64569341818076e-05
-4.53438732766236e-05
-3.81804053210085e-05
-5.21645779255607e-05
-1.20271923742215e-05
-1.4727432837836e-05
-1.6073318630243e-05
-5.59151221469624e-05
-4.29002926891151e-05
-1.63862901433364e-05
-5.68597401018069e-06
-2.64844738602353e-05
-1.59635493248264e-05
-3.31286982184105e-05
7.97475689182868e-06
-5.09262661676263e-05
-4.91190832918543e-05
-9.10572879723964e-06
-2.98028247701092e-05
-2.23030219730132e-05
-4.06506748223482e-05
-4.48047869066244e-05
-3.26311229696998e-05
-5.22343116078664e-05
-4.65244768870735e-05
-4.48933392074805e-05
-2.6257448496814e-05
-3.31777330688235e-05
-1.66092176682521e-05
-4.24411836375755e-05
-1.31918197249686e-05
-1.57606095290343e-05
-5.15916346955852e-05
-2.01233139239888e-05
-4.07068045801408e-05
-5.29544290338442e-05
-2.07699156541568e-05
-3.12746474661428e-07
-4.89943284164075e-05
-3.60027673332563e-05
-3.12371094842939e-05
-3.99817231635535e-05
-3.50016330344429e-05
-1.68903803265109e-05
-2.39073973317677e-05
-3.92435238583667e-05
-2.24150954795505e-06
-4.26012771672543e-05
-2.14677281229784e-05
-2.68468857205206e-05
-3.03111930545439e-05
-2.59141148976934e-05
-1.61196531999233e-05
-1.46978160859069e-05
-3.7197079842579e-06
-4.17986177657054e-05
-5.06605721714336e-05
-4.54228441111902e-05
-3.10391281621559e-05
-3.74950259077796e-05
-2.09055002058622e-05
-3.82991075132488e-05
-1.88726051452322e-05
-6.01057734406637e-05
-5.00558199974752e-06
-1.93012959555465e-05
-1.10771823150527e-05
-3.9120802132942e-05
-8.00755751394109e-06
-3.65684530366459e-05
-3.74700891905892e-05
-7.08767927156839e-06
-2.70266176085721e-05
-3.99422826216152e-05
-2.08279697652658e-05
-1.48947368838977e-05
-8.72717261516834e-06
-2.42841285982037e-05
-4.37507641196074e-05
-4.48987338102681e-05
-2.04185365704356e-05
-2.80908207772054e-05
9.47888691245985e-06
-5.65143386476555e-05
-2.43087145220073e-05
-1.44577793104598e-05
-1.42457599798707e-05
-4.35141520474353e-05
-2.65694259451479e-05
-3.00626547428657e-05
-2.87456569622278e-05
-4.75012956619533e-05
-3.61344962800135e-05
-4.72038852840621e-05
-2.61414508474399e-05
-2.45334810596686e-05
-2.83061241819717e-05
-2.14318454279279e-06
-3.15620737244366e-05
-8.05920394875501e-06
-1.05753842795416e-05
-2.17267483460741e-05
-2.69614794096552e-05
-4.56880401206959e-05
-4.88045264482891e-05
-3.99876447473973e-05
-2.75312981532718e-05
-1.61743123041436e-05
-4.58376188506431e-05
-2.12318910826312e-05
-3.49629724031109e-05
-2.9288354840564e-05
-5.41459689169439e-05
-9.57220820883181e-06
-2.58316601143726e-05
-6.98581266082107e-06
-1.67487252058528e-05
-3.79316686551199e-05
-4.32822723456556e-05
-3.30909934801767e-05
4.64963731664173e-06
-3.46070480885442e-05
-1.54585791047777e-05
5.78221993790049e-06
-1.94531356783035e-05
-3.3041874058217e-05
-2.28905900367955e-05
-4.37234789371744e-05
-2.94919937981351e-05
-1.54885639697622e-05
-2.06878087287907e-05
-2.16279852405893e-05
-1.40398367288516e-05
-5.5841987951071e-06
-4.76149743847698e-05
-4.09753071766122e-05
-3.49183321108823e-05
-3.31203853110074e-05
-4.36538813201082e-05
-4.8101088234925e-05
-4.2517061896935e-05
-7.45090905540384e-06
-3.76696967593452e-05
-1.77157463352617e-05
-1.45951326297391e-05
-5.1640570822868e-05
-1.69232196817549e-05
-1.51047355330373e-05
-5.45998558914999e-05
-2.11218486453211e-05
-2.92148905764251e-05
-3.91687141979398e-05
-4.7631963108234e-05
-8.68093958968942e-06
-3.33681273940966e-05
-4.91652390795266e-05
-4.6795910721683e-05
-1.83137759676067e-05
-2.35402460391733e-05
-5.30342514013925e-05
-2.78945606165933e-05
-3.46391955541777e-05
-1.14115408505532e-05
-2.79289816961286e-05
-1.56333023682867e-05
-1.52271464519958e-05
-5.93192646500607e-05
-3.94741618599498e-05
-4.576956304189e-05
-5.45672129360909e-05
-2.11917090857411e-05
-3.1843743662851e-05
-3.15825447436269e-05
-8.95971719134149e-06
-2.9282854528736e-05
-4.46709527302618e-05
-5.19199757404911e-05
-2.61404689769244e-05
1.1121709790487e-05
-1.64073721242226e-05
-6.16866829194859e-05
-1.2868165116105e-05
-3.43755075254843e-05
-1.69125236760107e-05
-4.63565971470432e-05
-2.76044969421639e-05
-3.58091043100717e-05
-1.61992344355951e-05
-3.84654063928561e-05
-4.09778738967176e-05
-3.70443737685782e-05
-6.46713481787332e-05
-2.73671944443694e-05
-3.13230267465522e-05
-2.28466370174977e-05
-2.13390920523388e-05
-2.02076678750155e-05
-1.71050675447663e-05
-1.1729736970279e-05
-2.98377703273165e-05
-1.02261871387252e-05
-5.10333883070569e-05
-1.92305696557982e-05
-4.38733171171191e-05
-4.16322876314842e-05
-1.51341270437995e-05
-4.13038867583707e-05
-2.50624542714842e-05
-2.28486791409522e-05
-1.58345455979515e-05
-3.10129854963072e-05
-1.97808455255873e-05
-2.33961428183053e-05
-3.13188326998711e-05
-3.7706558731566e-05
-1.0076745769863e-05
-2.50002062065855e-05
-3.70051763111554e-05
-4.66662156949909e-05
-3.24352047084826e-05
-4.75251932194198e-05
-3.22327647483453e-05
-2.54015137121644e-05
-4.32919723379243e-05
-2.64273312828378e-05
-2.80415735404529e-05
-3.1572327638567e-05
-4.08039254518233e-05
-3.84145845063985e-05
-1.99432158011903e-05
-4.00305115416147e-05
-4.69842023069272e-05
-6.19790957052684e-06
-3.73393455219549e-05
-2.60516409965541e-05
-2.3288743085501e-05
-3.78980293232973e-05
-4.34694528653836e-05
-9.43302951339108e-06
-3.29619499298737e-05
-2.71832282507129e-05
4.71825522352668e-07
-2.45354360291849e-05
-2.88872191347342e-05
-3.38340796120152e-05
-3.36034124563205e-05
-1.82669731851915e-05
-1.4094082163096e-05
-3.85335308723258e-05
-5.15499349083868e-05
-2.65013551343554e-05
-2.60429710161217e-05
-2.34208316278261e-05
-2.13184605755404e-05
-5.05910407288215e-05
-3.06108618369132e-05
5.83255800789077e-06
-1.23775278368548e-05
-2.69479952600576e-05
-3.86155430799278e-05
-3.79881428885606e-05
-4.30940107059605e-05
-3.6953151318606e-05
-4.12475862916948e-05
-8.90689265919054e-06
-1.94851839608287e-05
-2.03520264007089e-05
-5.04682236514845e-05
-2.73089946398112e-05
-2.57824582295307e-05
-8.33492228269003e-06
-2.91781487163411e-05
-5.69167524945907e-05
-2.73730330842882e-05
-5.70041907616582e-05
-2.25564801257277e-05
4.40689750839823e-06
-2.43888113807572e-05
-1.24636591576717e-05
-5.09121593767591e-05
-3.13078539652395e-05
-2.78067529679641e-05
-1.03018997627522e-05
-1.43275111876446e-05
-5.15215882184146e-05
2.07236037417676e-07
-3.3314600496782e-05
7.23397511430875e-06
-5.60379787796039e-05
-3.64349203782542e-05
-2.76220112545349e-05
-7.70512522080851e-06
7.91482300460744e-06
-3.86645509079804e-05
-2.28554010524224e-05
-2.81156465932647e-05
-2.78448411685693e-05
2.76142452191185e-06
-3.34927890425157e-05
-1.73332982381082e-05
-3.17232993730982e-05
-2.97380265556522e-05
-1.01406774512324e-05
-2.26003777695859e-05
-2.9187070094352e-05
-4.20411428470014e-05
-5.14702265167403e-05
-2.98200370889097e-06
-2.87639562467809e-05
-3.96003598261705e-05
-1.85117214151432e-05
-2.06841708270733e-05
-4.16852374957601e-05
-5.06336291512733e-05
-3.12548028823455e-05
-3.66669151108598e-05
-9.35729055062619e-06
-5.59504665642862e-05
-1.32812952351122e-05
-2.53481887416875e-05
-3.00066635398102e-05
-2.4496307357786e-05
-3.48424557319859e-05
2.46431876394644e-06
-2.70433793558665e-06
-3.83727696475184e-06
-2.29921387596319e-05
-3.89314098815424e-05
-2.62734009516206e-05
6.17019868045873e-07
-3.03362907603411e-05
-1.05457160141501e-05
-1.986605099753e-05
-4.70998429857201e-05
-4.46525675164886e-05
-4.2087542957683e-05
-2.48953276134123e-05
-3.37818767495658e-05
-3.40843962950568e-05
-3.7836962638904e-05
-2.98489703915079e-05
-2.26980213594433e-05
-5.65713259778387e-05
-3.1996661018595e-05
-1.26141595559215e-05
-2.04079537417338e-05
-2.96462043207412e-05
-1.97493231183307e-05
-1.48575429218351e-05
-5.73804269114786e-05
-3.91001000851929e-05
-2.91460471782826e-05
-1.61598215096086e-05
-1.57058567371569e-05
-2.22593605364929e-05
-3.66216332803467e-05
-2.75583617235131e-05
-5.10561554475455e-06
-7.04282691921499e-06
-2.15883896495767e-05
-1.9910206131373e-05
-3.19302775410108e-05
-3.24891008403292e-05
-3.31131357041607e-05
-5.19329483906372e-05
-2.56494216667752e-06
-2.9942231713059e-05
-5.55366965014508e-05
-2.20858043578004e-05
-1.50317476773621e-05
-3.94775170594157e-05
-2.89666075951629e-05
-3.37901507229442e-06
-2.56886671101122e-05
-1.0386523925017e-05
-2.7578423196131e-05
-1.07353068485251e-05
-3.69924871582918e-05
-2.21642595455959e-05
-1.47177651956463e-05
-4.20058370145684e-05
-3.12909222362025e-05
-2.73095990029119e-05
-3.82912361643321e-06
-6.5548502187678e-06
-1.9005904757585e-05
-2.51388936914345e-05
-4.16427686920775e-05
-1.12203977302826e-05
-1.92750082041554e-05
-1.16289086227306e-05
-1.94875062437009e-05
2.59775598152819e-06
-3.34304392488297e-05
-2.3350735690505e-05
-3.04616565595852e-05
-1.31311729872364e-05
-3.78499024453643e-05
-5.27277216856583e-05
-2.74538052322708e-05
-3.5595910145098e-05
-3.86059199587407e-05
-5.71699381164753e-06
-1.84417958150932e-05
-5.63696242538829e-05
-3.10329436226573e-05
-3.64776918761687e-05
-4.72384911268989e-05
-2.23779830572043e-07
-4.44364332115151e-05
-6.7818906073551e-05
-1.66954791991942e-05
-2.59564255701301e-05
-1.80409906483936e-05
-1.47688744965956e-05
-3.07929301904141e-05
-1.48253305903176e-05
-1.12804904549808e-05
-3.72921316907229e-05
-1.72228773089848e-05
-1.15302530862759e-05
-3.64539787486067e-05
-4.55345343493456e-05
-2.91038688175427e-05
-1.37490209323971e-05
-8.63192290988214e-06
-4.18146342591655e-05
-2.51050705714626e-05
-4.02919015934082e-06
-2.56236235553712e-05
-4.42755708457262e-05
-2.59975791823551e-05
-4.26773822111543e-05
-3.64460134910588e-05
-3.48019716025073e-05
-1.83818975395962e-05
-3.00741986231939e-05
-4.41460549397087e-06
-4.51934026199236e-05
-4.66091146223202e-05
-2.00628765761054e-05
-1.83225457516665e-05
-5.34843216590591e-05
-5.04087474978394e-05
-7.02761189322484e-05
-3.00050484059144e-05
-6.24162134005921e-05
-4.17934277246488e-05
-2.07295307607574e-05
-1.20758463931343e-05
-2.34327435876125e-05
-2.83691183537976e-05
-1.7570524867421e-05
-3.38093123179285e-05
-2.49847919271042e-05
-1.06086750435524e-05
-1.43763670247086e-05
-3.89683358022174e-05
-9.43766220604771e-06
-1.63067870711281e-05
-3.40138311987788e-05
-3.59309916713008e-06
-3.61284457546244e-05
-3.60242622949343e-05
-2.77798532760089e-06
-1.8384057936645e-05
-3.60784997270134e-05
-4.08615694632208e-05
-4.78890475407451e-05
-1.39438678516568e-05
-5.97052741522998e-05
-1.83251320604366e-05
-2.26594278163515e-05
-2.00201757737711e-05
-1.81696568790338e-05
-4.01160173917043e-05
-3.49192869759465e-05
-1.19125716034834e-06
-5.35423944522886e-05
-1.79332882412242e-05
-2.56134934730685e-05
-4.90139061876761e-05
-3.24993507276744e-05
-4.3234497186583e-05
-4.95204762151741e-05
-4.04865957546156e-05
-1.58652177888672e-05
-3.38177824573016e-05
-1.45590041617837e-05
-2.45683527319136e-05
-1.92899703262466e-05
-1.65898765859276e-05
-1.55129731979283e-05
-2.5600450352045e-05
-4.50301929409152e-05
-3.74704828981166e-05
-3.68250506199589e-05
-4.66050506171215e-05
-4.37840117197098e-05
-3.55861688614541e-05
-3.5520621917438e-05
-1.98042409900838e-05
-3.00152446387504e-05
-3.00997421288467e-05
-3.46510459722835e-05
-3.13567661214901e-06
-2.85863608898068e-05
-3.58871141588785e-05
-2.46138830019025e-05
-7.22938776972822e-06
-1.90484993824929e-05
-2.98903815552386e-05
-3.06119031097162e-05
-1.99008329393589e-05
-3.4737036660143e-05
-5.94487162844889e-05
-8.64126171618724e-06
-4.19553434840917e-05
-4.34061821818261e-05
-1.36616699099015e-05
-2.49666902301095e-05
-3.79414806409946e-05
-2.32375379158349e-05
-2.6208564715072e-05
1.87552880343131e-05
-3.46151865145017e-05
-3.29112447046913e-05
-2.22317039958855e-05
-4.03842966772236e-05
-3.7652283233035e-05
9.21293666725798e-07
-5.51623982042046e-05
-3.15414588354979e-05
-4.58557019994385e-05
-4.36209582674491e-05
-6.69809527752245e-06
-1.92169500051641e-05
-1.14339939991579e-05
-2.84383547861879e-05
-7.90684317238069e-05
-2.26252364562584e-05
-3.68942300247153e-05
-5.14976979368916e-05
-4.23944569645955e-05
-3.74886115858788e-05
-4.16831500453707e-05
-3.62761856727527e-05
-2.26155164116053e-05
7.16166369957293e-06
-1.73819263686411e-05
-4.09259846079936e-05
-3.92121369939489e-05
-3.32303334446725e-05
-4.63804896931524e-05
-2.88346959008898e-05
-1.20208303955128e-05
-2.7258982321503e-05
3.15806110572044e-07
-2.03777999824094e-05
-2.03094906987509e-05
-3.06066636381838e-05
-3.03401340673277e-05
-3.74204638939811e-05
-4.21461088114868e-05
-3.29559295353825e-05
-6.89405061624942e-05
-3.81208182152839e-05
-4.70101820761868e-06
-2.86655320681471e-05
-2.07539119457351e-05
-1.440763208708e-05
-3.74649502747922e-05
-5.22989034214839e-05
-5.04189273851519e-05
-8.63684299084999e-06
-2.78046299121469e-05
-2.73863659527212e-05
-2.40870306630524e-05
-2.39850579397511e-05
-4.05244572940415e-05
-4.11530660256665e-05
-2.03973560964708e-05
-1.17360824385132e-05
-2.25072041409352e-05
-2.58708376062586e-05
-2.33436137050667e-05
-3.98098134403995e-05
-3.30598413256551e-05
-4.67653391415414e-06
-2.20013002297624e-05
-2.47434509044232e-05
-1.46274685557489e-05
-4.15114940682979e-05
1.48084465623295e-06
-2.50545049253914e-05
-3.20485877973129e-05
-1.8834767482466e-05
-4.02686598936489e-05
-3.31131012832427e-05
-5.18642200566147e-05
-1.40767473135866e-05
6.01393092091965e-06
-2.70750606950841e-05
-3.30374753271357e-05
-1.78040153077728e-05
-1.15172945372585e-05
-2.36403676086622e-05
-2.07568578222338e-05
-6.2140284157518e-05
-3.37045183421615e-05
-3.89620593836561e-06
-2.59068927452811e-05
-1.23120804067481e-05
-4.97709392886129e-05
-4.03431148841513e-05
-3.68114028005627e-05
-4.0833347592503e-05
-3.63028615951608e-06
-1.8404521777185e-05
-5.54460679317013e-05
-3.98786971023395e-05
-1.30232522041166e-05
4.92857827297063e-06
-4.15125252796573e-05
-5.27642464106848e-05
1.3779018336888e-06
1.07500056205554e-05
-4.89916844754844e-06
-2.11481488868213e-05
-4.3331699102622e-05
-3.36130408995856e-05
-2.67977975548337e-05
-3.78332037089685e-05
-3.59537095916433e-05
-9.16345498869086e-06
-6.91404138380229e-06
-4.4683408457705e-05
-5.47115618900638e-05
-2.36784202613049e-05
-4.52833176220748e-05
-4.84383225644017e-05
-3.93717579122848e-05
-4.63172663626957e-05
-7.52149761552802e-06
-6.28348734484419e-05
-3.01649320038283e-05
-1.96650133122838e-05
-4.7268144080186e-05
-3.45687354199054e-05
-4.35423138845932e-05
-4.84617425833463e-05
-2.29155263746453e-06
1.13350283895394e-06
-4.18309900472793e-05
-6.40576021424914e-05
-3.2173965130479e-05
-2.66141905472135e-05
-1.89604104750779e-05
-2.96180972109874e-06
-1.54666025568803e-05
-1.84030839941129e-05
-3.89671923374706e-05
-2.82685661067626e-05
-3.26494484595763e-05
-7.0904313489405e-06
-2.04306524509106e-05
-3.01463331956561e-06
-1.46888168463171e-05
-2.78570261389811e-05
-3.1275605852076e-05
-1.78718148590173e-05
-2.93085904135184e-05
-3.8374226596901e-05
-3.22430854296202e-05
-1.68547685312989e-05
-2.00024942534227e-05
-1.51132924681345e-05
-4.02310779064008e-05
-3.410700804403e-05
-4.96300759767031e-05
-1.89152277251016e-05
-2.84108001631349e-05
-1.77508115207307e-05
-4.14878062151629e-05
-7.21172138102948e-08
-1.11628016545715e-05
-3.4619987846933e-05
-3.08729787366712e-05
-3.56687704856364e-05
-2.59517453348504e-05
-3.40853640940178e-05
-6.86267432652352e-05
-2.74789459426355e-05
-2.37270102961794e-05
-4.20492614759488e-05
-4.16896912087819e-06
5.31958034587972e-06
-4.10122350264372e-05
4.16588589671425e-06
-1.11945022576795e-05
-2.70673946712588e-05
-1.99098064925689e-05
-1.00516117368915e-05
-2.68652539908379e-05
-7.31847832947893e-06
-6.36896064130078e-06
-2.08225977758653e-05
-1.47498818782393e-05
-4.52160041951612e-05
-2.75487729286429e-05
-2.15029327647763e-05
-2.86983063962026e-05
1.08086625276766e-05
-2.43198206226035e-05
-2.42332632000931e-05
-6.05039980187789e-05
-1.09688032089553e-05
-1.78267171964097e-05
-4.60905210286263e-05
-8.6334405044418e-06
-1.43058542162725e-05
-7.67892122706146e-06
-3.51276368589655e-05
-6.00570365118435e-05
-1.21612102760828e-05
-2.87091427489273e-05
-2.43554369973498e-05
-3.78162652371645e-05
-3.92876255450976e-05
-4.45212695098358e-05
-5.2467215723707e-05
-1.13886883776182e-05
-1.71632932857266e-05
-6.85621591382053e-05
-8.46564123087878e-07
-1.63627775871607e-05
-3.98456283608165e-05
-3.21687647225615e-05
-3.95329911414079e-05
-1.87299275403508e-05
-3.94279732175115e-05
-3.66494635076501e-05
-1.0525898011821e-06
-2.03059101868736e-05
-2.92802047172628e-05
2.27825874490126e-06
-4.55807893288364e-05
-4.44241693654263e-05
-2.78498937977443e-05
-3.09563347953069e-05
-2.49682376642184e-05
5.50792530151585e-06
-6.47932851942401e-05
-3.92605892641731e-05
-2.41017077732899e-05
-2.18955349699455e-05
-6.28967656865142e-05
-4.63627503209469e-06
-7.0977135733489e-05
-4.36913808534118e-05
-2.80616827887379e-05
-2.71128914862928e-05
-1.74564172432522e-05
-6.62538033722457e-05
-2.27583385709877e-05
-2.27788052303053e-05
-5.59059709658407e-05
-2.83881550104427e-05
-3.73092968663769e-05
-2.09624002262521e-05
-3.82389202210948e-05
-1.16297525732295e-05
-5.68298579492812e-06
-3.10594594400881e-05
-5.06466247974036e-05
-2.7212995802631e-05
-3.03056741436418e-05
-4.38259293863061e-05
-2.37796057343047e-05
-2.5444777490005e-05
-5.98963313778414e-05
-3.00694101459193e-05
-2.89372788643541e-05
-3.67659188487053e-05
-3.95444547958117e-05
-5.08807881229227e-05
-2.35501753686262e-05
-1.93124421724345e-05
-4.19899560617722e-05
-2.94367079334307e-05
-2.67525104551415e-05
-5.43976764029342e-05
-1.6582102568183e-05
-3.37639826879614e-05
-4.64331075088268e-06
-2.35883668926455e-06
-1.82778189475532e-05
-3.37491359617256e-05
-5.62833273363454e-05
-3.33303291206851e-07
-8.39113451691819e-06
6.73701195215464e-06
-2.75874027718441e-05
-2.32365062515889e-05
-4.66769562338267e-05
-3.15944434164142e-05
-2.12017680183013e-05
-9.2033891761498e-06
-5.66142937125263e-06
-3.93031588723533e-05
-1.5171457821004e-05
-2.03525160756732e-05
-3.78479614146119e-05
-2.55307375636183e-05
-4.80011951124306e-05
-4.18714240375016e-05
-4.10770402382154e-05
-5.37898121792244e-05
-5.4187249033112e-05
-3.98997001113858e-05
-6.18921832430019e-05
-3.10144432877191e-05
-3.32054288738339e-05
-3.1319245620725e-05
-1.66557485535676e-06
6.65292266169824e-07
-3.2009332314767e-05
-4.46894077311204e-05
-4.46317977988672e-05
-4.36039416054359e-05
-1.03473723178107e-06
-1.35741453758695e-05
-9.09640051500294e-06
-1.55738726309624e-05
-2.97974580971108e-06
-2.4285699714061e-05
-2.72904504799285e-05
-1.02771768035695e-05
-8.89814231294616e-07
-1.78591004839398e-05
-1.2540709333412e-05
-1.58275440500835e-05
-4.69157211672354e-05
-3.06341109262814e-05
-3.61176312538357e-05
-1.84422816004747e-05
-6.66101513478385e-05
-4.28102917806154e-05
-4.07417398780726e-06
-1.99822420096176e-05
-1.9476006208216e-05
-3.5709397057478e-05
-1.65575252565774e-05
-4.32046221331584e-05
-3.12875447503662e-05
2.88299986177019e-06
-3.75272187515834e-05
-2.55806627705176e-05
-5.18815726960254e-05
-4.30173585021345e-05
-9.9296314003344e-06
-4.62699977401222e-05
-2.75680186642073e-05
-4.4496711377956e-05
-1.82955925934636e-05
-3.89263340730132e-05
-3.82959697664839e-06
-4.5601600410712e-06
-3.30828805887785e-05
-3.16309736048932e-05
-1.40838424860196e-05
-2.11700085143998e-05
-2.99002903964146e-05
-3.36448198055477e-05
-2.83466384044077e-05
-3.49598187168419e-05
-2.06848686068338e-05
-2.43913175154379e-05
-1.31527089349202e-05
-3.04242624964334e-05
-1.8438038846328e-05
-4.31355876336028e-05
-8.02601524833396e-06
1.43847981304231e-05
-3.70366308063027e-05
-6.53279263250268e-05
-2.46508515671112e-05
-4.23054879573478e-05
-4.11377990966374e-05
-1.51798572106957e-05
-1.06382674591323e-05
-1.17229234457658e-05
-3.08495561440564e-05
-3.60759536116122e-05
-2.49735779476208e-05
-4.82445915976903e-05
-8.59543830820248e-06
3.77824674777169e-06
2.28638356670735e-06
-1.38719782446911e-05
-1.28431460874241e-05
-1.49090867420536e-05
-3.50857603973901e-05
-2.16734746349106e-05
-3.64262513492302e-05
-4.34530660466889e-05
-1.30691676630445e-05
-1.91834746827135e-05
-4.73927255337513e-05
-2.0349658062621e-05
-3.24620667126774e-05
-9.81505907159968e-06
-3.13783836587337e-05
-2.10416008585543e-05
-4.93071282320355e-05
-3.46797222727561e-05
-4.14487550886267e-06
-3.26433565829155e-05
-1.22112223716062e-05
-2.56704945964668e-05
-6.50411001647726e-06
-2.54621690943698e-05
-5.40958943499866e-05
-2.23315767624741e-05
-3.36493452094664e-05
-2.09755585093041e-05
-5.8910965442382e-06
-9.21014769047061e-06
-8.08349619546482e-06
-4.0086570561442e-05
-1.71021215368306e-05
-1.71314834752131e-05
-1.4168439165023e-05
-4.6102317738644e-05
-6.18242528738255e-05
-1.79778265565696e-05
-3.45315256939735e-05
-1.15923570309741e-05
-2.64256919032233e-05
-4.14891018272645e-06
-3.53630864190338e-05
-3.69430275237639e-05
-4.68661549896377e-05
-5.3427855842966e-05
-2.23448374867638e-05
-3.72173641249961e-05
-3.63921490457586e-05
-4.9167177131197e-05
-4.63841900276956e-05
-3.40074680611949e-05
-4.11800896462859e-05
-5.2428345517447e-05
-4.4104520265067e-05
-7.05743134713331e-06
-2.07107453165138e-05
-2.40923259310416e-05
-2.66118692609974e-05
-3.92110875547041e-05
-1.0553088362908e-05
1.49329584376321e-05
-4.42077851431878e-05
-4.51016421842196e-05
-1.63281874589328e-05
-1.55808879894553e-05
-3.21893791657948e-05
1.55772009503749e-05
-6.29876951355164e-05
-2.01720213961485e-05
-4.29516795368593e-05
-2.68136447700818e-05
-3.96741624754119e-05
-3.53598620698089e-05
-5.22765269498336e-05
-2.13364270791035e-05
-1.14219470713211e-05
-3.00473629001535e-05
-1.01643473786662e-05
-2.09247108263768e-05
-2.09368757335131e-05
-9.18469013137457e-06
-1.18722520696249e-05
-5.89499187353549e-05
-2.4157230452552e-05
-6.98740976949042e-06
-2.25730346470292e-05
-3.61196969413177e-05
-5.93157231721522e-06
-3.76667305374046e-05
-3.5509632384239e-06
-1.84376575108833e-05
-2.32333987302967e-05
-4.67387145920168e-06
-2.6710653960413e-05
-1.85377046289052e-05
-3.43264193027267e-05
-2.85564830599592e-05
-5.08023771075734e-05
-1.35348138287584e-05
-1.86012195484009e-06
-6.00282861846243e-05
-3.96275565594388e-05
-9.14127445182657e-06
-2.42656369645963e-05
-6.86678456850515e-08
-3.92264890522521e-05
-2.47705223515891e-05
-2.90354283041103e-05
-3.48696610299296e-05
-1.8254244393627e-05
-7.06642463808646e-05
-1.27556538988305e-05
5.410527959462e-06
-1.08343774440832e-05
-2.25226201527177e-05
-1.65600632831182e-05
-1.46943950185072e-05
-4.66237536495741e-05
-1.94249173591132e-05
-2.09253140177112e-05
-3.567592490268e-05
-1.31141711822966e-05
-2.56575529996019e-05
-1.4237863683076e-05
-3.45833331590297e-05
-3.662511996946e-05
-3.99301573683728e-05
-3.59617297109467e-05
-4.40290634226803e-05
-1.3549132517904e-05
-4.84244300271695e-05
-3.80365417834883e-05
-2.46699769388666e-05
-1.3903526726804e-05
-6.59240684459514e-05
-2.00427225225323e-05
-4.5955811965684e-05
-3.00747277762972e-05
-1.98989317734969e-05
-2.22675696827096e-05
-2.42163127153804e-05
-3.8779444266612e-05
-1.59944251838446e-05
-2.05724776463041e-05
-4.67119564242011e-05
-2.97095288432094e-05
-2.62397791769477e-05
-3.42592475290906e-05
-2.83438788687206e-05
-4.38755457376805e-05
-7.21032770212262e-06
-3.05371165123373e-05
-2.86690401303931e-05
-2.54384991149624e-05
-7.72868096863142e-06
-4.29239412976384e-05
-1.8032037681746e-05
-6.00006916765277e-05
-3.87491239662238e-05
-3.76207593647736e-05
-4.56719861409818e-05
-1.53989579722927e-05
-5.79380818054764e-06
-4.12147583685094e-05
-3.80959582392056e-05
-2.03945518239099e-05
-1.46891077567316e-05
-6.53104203176763e-05
-6.16956828701961e-05
-4.052050236685e-05
-5.71431822504276e-05
-4.97091093289261e-05
-3.08899861195879e-05
-4.03250988508313e-05
-2.76124948241377e-05
-1.13620701804392e-05
-2.13112278301536e-05
-1.54559914756416e-05
-2.51044536723711e-05
-2.37911110637895e-05
-2.74916757954051e-05
-4.43505774681231e-06
-1.12840480004344e-05
-2.56279270495848e-05
-4.75361229615132e-05
-5.05125787810075e-05
-2.48104569020564e-05
-4.01026600621995e-05
6.19606707971496e-06
-5.52490212814818e-05
-4.07253377066513e-05
-5.29775516084344e-05
-6.49966711744025e-05
-5.40341001425085e-05
-2.82889702035924e-05
-4.3726644002728e-05
-3.71963967569435e-05
-4.94873461154364e-05
-3.68635726641675e-05
-5.27145157879743e-05
-4.88275026263451e-05
-2.87499447780876e-05
-3.40147622020528e-05
4.7520439130936e-07
-2.55430385347248e-05
-3.1558786836158e-05
-5.31451620229959e-05
-2.28890392711919e-05
-2.66656268490222e-05
-2.50182707614947e-05
-3.36705554620401e-05
-8.17455544379679e-05
-5.60401577362608e-05
-1.95140656726916e-05
-2.69819845382075e-05
-5.46123552551947e-06
-4.54397727441825e-05
-1.68544555094115e-05
-2.43034436108206e-05
-3.75507896646022e-05
-4.33135880562617e-05
-3.47812487581728e-05
-2.63994453838012e-05
-4.46443603719027e-05
-1.35577393231025e-05
-4.04093461123811e-05
-1.67534029380121e-05
-3.20800598192015e-05
-4.03104612429702e-05
-2.65855319324703e-05
-3.87193069139877e-05
-2.79391122083754e-05
-1.39639798147523e-05
-2.05371798986144e-06
-6.48375688762234e-05
-3.14098786983131e-05
-4.02637501827908e-05
-2.44436510673992e-05
-4.38104939085827e-05
-2.94176102301945e-05
-1.23524581766227e-05
-6.55555061208595e-05
-1.69270485645764e-05
-2.4553384474901e-05
-1.7338234793853e-05
-3.36475411549138e-05
-2.8677878720164e-05
-4.56946211247731e-05
-6.30106808344829e-05
-3.47076404643843e-05
-4.69199025157772e-05
-2.00242738712585e-05
-6.02689457669019e-05
-3.38023563638307e-05
-4.89593585282703e-05
-2.4852909949638e-05
-1.67243863219139e-05
-3.69822348993345e-05
-2.80807717108086e-05
-2.22594884210194e-05
-6.87005945657038e-05
-2.24656178682175e-05
-1.93986994199481e-05
-4.18945846644323e-05
-1.53093685084974e-05
-2.88769065672793e-05
1.965342079787e-05
-2.75754076292185e-05
-2.57455051131009e-05
-4.10619859441891e-05
-3.67553226835267e-05
-1.88107144752962e-05
-2.53747274003299e-05
-3.34759583178331e-05
-4.10499013583228e-05
-8.02414313189446e-05
-2.45805673141166e-05
-4.6764541689913e-05
-3.18161296893891e-05
1.3593617653567e-06
-2.09427847202816e-05
-4.15151328398057e-05
-2.41412313629654e-05
-3.97680031180328e-06
-4.32170191873934e-05
-3.25136247049126e-05
-2.41447465007579e-05
-1.07310708951389e-05
-8.85906280150079e-06
-4.3750981756622e-05
-2.14283981559225e-05
-1.70324569557217e-05
-3.3813174539615e-05
-4.49130301125706e-05
-1.92613972967114e-05
-2.28618071219567e-05
-5.23317894586135e-05
-2.49188126925297e-05
-2.14719402003525e-05
-1.62250621796699e-05
-3.65011733044389e-05
-1.51711365451936e-05
-2.77410759917543e-05
-4.90813185474003e-05
-4.36214805024517e-05
-3.3976513735086e-05
-3.84917047276299e-05
-4.03102244952717e-05
-3.1322263018123e-05
-5.60400129473416e-05
-2.19068667130458e-05
-4.45507284656914e-06
-2.83241980145548e-05
-2.47913659317463e-05
-3.0908935572693e-05
-3.11624590892947e-05
-4.2834744661885e-05
-2.76846838039518e-05
-2.62542223898095e-05
-4.19135739006431e-05
-2.8852412195143e-05
-3.89991029763803e-05
-1.87486787817543e-05
-1.19576623195865e-05
-4.03286732315538e-05
-1.41131239122277e-05
-1.7236575335798e-05
-5.22449397887365e-05
-2.12302241476304e-05
-4.80934172038197e-05
-4.15223845466603e-05
-3.47704630156677e-05
-2.8224444769335e-05
-2.49291981242148e-05
-3.3003667003569e-05
-2.09443089353613e-05
-4.07985175978398e-05
-3.17453764478957e-05
-2.55765503712131e-05
-5.32201234591576e-05
-3.1999276032677e-05
-3.89449666666054e-05
-2.71948653086266e-05
-2.65224865684667e-05
-1.59583890966316e-05
-2.668615914758e-05
-2.72835300825121e-05
-2.80641157041978e-05
-3.93822056605809e-07
-1.58992041812216e-05
-2.77097935037255e-05
-2.60462102953648e-05
-2.2788972061775e-05
-4.57592550111619e-05
-2.52857864938576e-05
-2.90375127045292e-05
-2.21705429475942e-05
-2.17857351914711e-05
-1.1117344687807e-05
-3.88621508588833e-05
-4.9632287345234e-05
-1.80481813079996e-05
-1.77632472257103e-05
-1.73093926212366e-05
-3.16231462141498e-05
-3.59704610111322e-05
-4.51277321748727e-05
-2.46095520482289e-05
3.54350477072555e-06
-1.52608986258172e-05
-4.29317432038682e-05
-4.15492869630523e-05
-3.34781227187266e-05
-1.86444265965655e-05
-3.82390621850836e-06
-3.96067406722636e-05
1.43442474498909e-06
-1.22707481486784e-05
-3.13657453208831e-05
7.07933058276366e-07
-3.76629948839512e-05
-3.54973725180565e-05
-5.11673981300345e-05
-1.85733065065402e-05
1.77218714364052e-07
-3.07590878764852e-05
-6.20709356330881e-05
-5.66399114457315e-05
-3.85878661434676e-05
-4.6044683654861e-05
-1.00186985681149e-05
-4.68970223438843e-05
-1.76868490918636e-05
-3.65827451618581e-05
-3.13043698377775e-05
-3.60529792270847e-05
-4.6873191831697e-05
-2.42676229601138e-05
-4.28028043755474e-05
-2.97593590377168e-05
-1.95192162450768e-05
-5.07151446793304e-05
-4.45348551570244e-05
-4.36650805006232e-05
-8.95969818244666e-05
-7.39325976575975e-06
-3.53215915371914e-05
-4.10316809890702e-05
-2.72223129961623e-06
-1.9729242583078e-05
-2.79112377171628e-05
-4.33301877597637e-05
-3.49957304101517e-05
-1.92714586157988e-06
-7.12856476045308e-05
-4.2100976243518e-05
-5.60574678894296e-05
-4.28731415911713e-05
-2.83542597378804e-05
-5.3752920179242e-06
8.44571162587139e-06
-1.57152828436155e-05
-1.90002606067906e-05
-6.40296652589604e-06
-2.91628102334585e-05
-4.90995305816791e-05
-3.47973905908672e-05
-2.46072801675716e-05
-3.0682290697568e-05
-2.14656228901463e-05
-3.97319747663464e-06
1.20605919349713e-06
-4.56552507516092e-05
-2.71784966995381e-05
-3.99039651819462e-05
4.16312213279955e-06
-2.78395031983213e-05
2.25040816547943e-05
-2.95731748028356e-05
-6.74854919813603e-07
-4.80330743875279e-05
-3.52751581686923e-05
-2.63580882685372e-05
-3.83293383330748e-05
-1.15134457936028e-05
-1.84099119558297e-05
-3.2136337646412e-05
-4.21171109943141e-05
-4.75658128754942e-05
-4.99758041903304e-05
-2.50643562780213e-06
-2.87181416441987e-05
-3.78892774197e-05
-2.0357247516719e-05
-3.26488207591124e-05
-1.95355711613023e-05
-2.90053726603283e-05
-1.7434549521099e-05
-2.23258288937495e-05
4.68247422013291e-06
-1.05978492839223e-05
-2.82011796755067e-05
-2.02077044941175e-05
-2.86731128434428e-05
-1.7982289657617e-05
-2.06927109198379e-05
-3.95191773329916e-05
-4.87696498849824e-05
-3.49626470130861e-05
-6.22239070323312e-06
-2.53861226102291e-05
-2.01507845308694e-05
-1.48034058662397e-05
-1.77094478338049e-05
-7.3493643727642e-05
-3.61129681495327e-05
-5.24886354480071e-05
-2.16146984806025e-05
-1.76778063658291e-05
-4.21709413945651e-05
1.20167077991074e-05
-2.92743422839924e-05
-3.56306082793843e-05
-3.39081089109717e-05
-3.8426676310494e-05
-2.77060138470991e-05
-2.06094605774916e-05
-4.85612602223326e-05
-2.73316137720748e-05
-1.50308331586074e-05
-3.65256543053192e-05
-2.94162071728215e-05
-2.96142483335831e-05
-3.78342407967153e-05
-2.04723201394394e-05
-3.60933212381697e-05
-1.52334824717481e-05
-3.93108011305812e-05
-3.10282689139078e-05
-2.93781133682923e-05
-2.02521269684054e-05
4.84082897535533e-07
-1.30640829021314e-05
-2.66157263852191e-05
-2.34981977250292e-05
-5.67273379413077e-05
-2.88516010458239e-05
-3.0179869704568e-05
-3.85829995434771e-05
-2.81933719633824e-05
-5.20069451449475e-05
-2.86725518432533e-05
-5.19834571926519e-05
-1.09340144643218e-05
8.13693393974996e-07
-4.34359501003459e-05
-5.24825475526242e-05
-1.05545231441974e-05
-3.96382432652073e-05
-3.57700411325702e-05
-2.73210444374451e-05
-2.74604158622682e-05
-2.31327045428581e-05
-2.52614446458249e-05
-3.65645089783075e-05
-3.1222332071349e-05
-4.74373495108284e-05
-3.36947759776989e-05
-3.62172737477149e-05
-2.08804429577702e-05
-3.97956333191915e-05
-1.14399590406665e-05
-2.41922603357071e-05
-5.20853739083562e-05
-2.91082876887135e-05
-5.66687889149096e-05
-1.8010944984135e-05
-3.44681626742326e-05
-2.42889715296152e-05
-3.3950319733312e-05
-2.23051765875931e-06
-3.28398066669281e-05
-3.12292595459665e-05
-2.33499157997214e-05
-1.74954662162594e-05
-2.76779094289956e-05
-3.51908258704821e-05
-2.51365974211342e-05
-1.66154289308615e-05
-3.70889436401198e-05
-1.71104087836445e-05
-3.51086114080197e-06
-3.47646186869257e-05
-2.4719800902109e-05
-2.79149196371417e-05
-3.66040416635346e-05
-3.4973439995237e-06
-4.87311941303097e-05
-4.57606177435381e-05
-2.40932132949325e-05
-1.55650292144243e-05
-4.64158823731539e-05
-5.31122176580395e-05
3.33212439530403e-06
-6.35560118098368e-06
-2.33509169712899e-05
-6.61010761543986e-06
-2.74260665818245e-05
-2.88786475962086e-05
-3.82634457559872e-05
-3.61828757775354e-05
-1.53119462955687e-05
-3.21702034134163e-05
-1.65248382059883e-05
-4.24379263655073e-05
-3.37396275547916e-05
-2.43985104067828e-05
-2.96523256015731e-05
-3.51733435531092e-05
-3.52851246591133e-05
-3.01368345998267e-05
2.18603930749909e-07
-2.01301852615949e-05
-3.56386521021631e-05
-2.8065462683567e-05
3.01313485835336e-06
1.95094874842736e-05
-3.33467436339995e-05
-4.58760957468267e-05
-1.06516899991681e-05
-4.34677350407506e-05
3.92105243536071e-06
-2.14053777962323e-05
-5.01051181234643e-05
-1.80658576090334e-05
-1.49023561992807e-05
-4.90436095067819e-05
-2.34924784046422e-05
-2.74072468612984e-06
-3.40632088450129e-05
-6.31238790948913e-05
-2.47674872676535e-05
8.82405194079306e-06
-3.89966383869775e-05
-8.53682426633232e-06
-2.81162723527111e-05
-3.90765143669399e-05
-2.86819870459328e-05
-2.73944690118974e-05
-7.92689005381964e-06
-3.30353115568987e-05
-4.27636666107068e-05
-5.01016139267328e-05
-2.11092227638524e-05
-1.36555449225842e-05
-1.72493205801908e-05
-1.17506157771523e-05
-1.58329610377778e-05
-4.23103650884801e-05
-3.20274025448257e-05
-1.28988305595205e-05
-2.67837845281118e-05
-3.21103126147069e-05
-2.56724146723992e-05
-1.71591771807724e-05
-4.02134357541175e-05
-2.86633601709052e-05
-3.25180028123159e-05
-2.78379926776636e-05
-1.09516120372943e-05
-3.18463408907003e-05
-1.65482277287303e-05
-1.47864295981997e-05
-5.21535806134865e-05
-1.68331610140485e-05
-1.49194104251047e-05
-2.94897343908655e-05
-4.72446937202192e-05
-1.61750197051734e-05
-5.25657716340825e-05
-4.06871615732163e-05
-2.40171100390227e-05
-2.8340238371245e-05
-4.72189004565581e-05
-2.2331515910846e-05
-3.77717303673964e-05
-4.73490317789621e-05
-4.04045363939081e-05
7.90668388641456e-06
-3.31630577655891e-05
-2.10332494161873e-05
-4.16713113613681e-05
-2.96193072089296e-05
-2.89346254251462e-05
-1.71108125799554e-05
-3.08843602791395e-05
-3.90943536573352e-05
-3.28496272019712e-05
-2.03860788328355e-05
-1.30645365831361e-05
-5.56538468734939e-05
-2.02710187475716e-05
-4.33304308604744e-05
-3.44148868074109e-05
-3.40159843311424e-05
-2.74143012150309e-05
-3.93556596278768e-05
-4.66483990357578e-05
-2.26717526151757e-05
-5.93930176015105e-05
-4.83910895383855e-05
-1.48948285446643e-05
-2.92758991876751e-05
-3.62131536723808e-05
-8.35249686859773e-06
-1.68722027846998e-05
-4.65638397375455e-05
-1.96352884693142e-05
-2.94312682433447e-05
-2.81798197456325e-05
-3.00061710981204e-05
-2.06763545184771e-05
-2.79787843909909e-05
-3.98325153698203e-06
-1.76720798273501e-05
-5.14232652238252e-06
-2.87023481521776e-05
-5.72700337958414e-05
-5.66499910472661e-05
-1.51629460035165e-05
-8.05760460013194e-06
-3.91798452350977e-05
-2.32823211652337e-05
4.21810005667158e-06
-8.20120538932852e-06
-3.46464923324264e-05
-1.94661711299891e-05
-6.58228712184328e-05
-3.22690830959099e-05
-3.49928598940694e-05
-8.08018276973913e-06
-4.9869650006633e-05
-3.48116037833253e-05
-3.66016048914498e-05
-4.10949095048301e-05
-1.19535922007274e-05
-3.10158243338066e-05
-2.44738846987265e-05
-2.5339042520959e-05
-2.39440030601542e-05
-3.52187299111902e-05
-5.59902222241516e-05
-2.03446436470444e-05
-2.36937701694082e-05
-2.51722924735704e-05
-1.34584800406097e-05
-5.34103710431207e-05
-2.9638368963827e-05
4.55701813600953e-06
-1.50737825310573e-05
-2.95842852629472e-05
-4.21097086005268e-05
-2.77551296059858e-05
-3.16193778188863e-05
-2.72428159311976e-05
-1.636132609539e-05
-4.26835432050031e-05
-3.91793160622144e-05
-1.28197378426106e-05
-5.16564151577952e-05
-5.90015746518877e-05
-1.09547922267454e-05
-9.06910246950888e-07
-2.66009863918481e-05
-4.2626635804358e-05
-4.80373907482047e-05
-4.21931048991539e-05
-2.52300662730177e-05
-1.91503106108235e-05
-1.8125468451885e-05
-1.48008679348955e-05
-3.14348610331701e-05
-3.95528894699828e-05
-1.32135718093147e-05
-4.74634564123752e-05
-4.45531701282973e-05
-4.33512517315193e-05
-5.53263264604554e-05
-3.56299336731439e-05
-5.53548362837082e-05
-1.50348223649041e-05
-5.74680159110964e-05
-5.05191397525219e-05
-3.34498371552682e-05
-1.73959857381709e-05
-2.98962426497037e-05
-5.88535251450333e-05
-2.26191228222463e-05
-3.43585935856887e-05
-2.00503516525247e-05
-1.1432482861317e-05
-3.15993451022087e-05
-2.96211475359762e-05
-2.62041580614345e-05
-3.59551071041282e-05
-2.73323824660885e-05
-1.99687757330926e-05
-3.38026951019562e-05
-2.14700197822221e-05
-4.45453022136002e-07
-6.43567703958827e-05
-1.8335051055571e-05
-2.12492120264804e-05
-3.16115619817615e-05
-4.50144500440656e-05
-4.43589261223451e-05
-2.64562140044861e-05
-1.75540511154158e-05
-4.50108375998788e-05
-4.06416752429775e-05
-1.6617614910257e-05
-3.83052652303988e-05
-2.64474888209724e-05
-4.26691971508196e-05
-6.72354371179218e-06
5.28071006739204e-07
-3.09615206121496e-05
-5.91055379134105e-05
-1.05743541155507e-05
-1.2405591825583e-05
-2.0081456406666e-05
-2.4369430737266e-05
-1.93839982798762e-05
-3.96927448457948e-05
-3.43750608167932e-06
-3.51732317995696e-05
-1.53535148068129e-05
-1.90913255633062e-05
-4.59404539577741e-05
-1.74423307903393e-05
-4.30776376606267e-05
-4.47947886241801e-05
-2.54733376854239e-05
8.16901331350776e-07
-1.89005531374065e-05
1.54539615663043e-05
-4.55325775288676e-06
-4.39403172821645e-05
-5.22079833726612e-05
-1.00032737763194e-05
-1.84581396521117e-05
-1.7219781454643e-05
-4.39669472449269e-05
1.96567515624404e-06
-5.22923025234466e-05
-1.83648519922926e-05
-3.06604315504685e-05
-1.35129398148133e-05
-5.24630671457574e-05
-2.6536382984755e-05
-4.09780367436952e-05
-4.53984887291672e-05
-2.50235003907869e-05
-3.56235983204686e-05
-1.30884341455413e-05
-1.57334459294909e-05
-3.5333761183939e-05
-4.18864868229301e-05
-5.9771664751669e-05
-3.69011039820632e-05
-1.97084590299071e-05
-5.6233821634043e-05
-4.19048775507788e-05
-4.89755659037264e-05
-5.03860765217921e-05
-3.57152024624658e-05
-3.29217317124682e-05
-4.44542481645089e-05
-1.09559071229799e-05
-1.10183373738888e-05
-6.29136209626314e-06
-4.04735263108786e-05
-4.04429963994199e-05
-6.90471899197657e-05
-3.74289002026797e-05
-1.67502123257433e-05
-3.36961352508862e-05
-6.01620804818509e-05
-2.95819755119299e-05
-3.1693073499662e-05
-2.59986396648874e-05
-3.96658788525092e-05
-4.10915892559654e-05
-2.62657396726219e-05
1.23136510834129e-05
8.67734217073674e-06
-1.45151325060308e-05
-6.60611928084767e-05
-6.78128571305487e-05
-1.62079602842533e-05
-2.45988943558844e-05
-2.41097237322875e-05
-2.5825406013373e-05
-1.96545831547362e-06
-7.00949055285543e-05
-4.16716445859781e-05
-3.35172625411095e-06
-3.69992565431952e-05
-1.9997133686893e-05
-6.10716837885405e-05
-3.93306633032029e-05
-1.2217506123662e-05
-1.46023446302432e-05
-1.74660692724246e-05
-1.32075719829437e-05
-2.7187816249723e-05
-2.09272428318789e-05
-2.17553787207392e-05
-1.59393546391975e-05
-2.91617918758802e-05
-3.90650921004446e-05
-1.79969442412206e-05
-6.59324447011279e-05
-5.77792797863232e-05
-1.32693084696909e-05
-4.44124064942981e-05
-1.58002061692753e-05
-3.87287857724524e-06
-2.86616537948057e-05
-1.70394415400348e-05
-3.72901036436057e-05
-1.62954615574025e-05
-5.05384610510799e-05
-1.82061978894687e-05
-1.31282263673625e-05
-1.81442258725562e-05
-3.8651377550415e-05
-2.17534935178613e-05
-1.70980707564184e-05
-2.51089931001653e-05
-3.75363864216842e-05
-4.33634959899975e-06
-8.21702993527376e-06
-3.25045374390469e-05
-3.35031994307221e-05
-1.59058876629313e-05
-3.43000265414517e-05
4.99136660431393e-06
-2.80109870803596e-05
-1.81635624376467e-05
-2.33303296087064e-05
-5.89433940988113e-05
-4.09427757870008e-05
-2.02054437041974e-05
-1.45279760427975e-05
-1.59081459342691e-05
-1.77559315217474e-05
-5.71165033670041e-05
-3.74235189613654e-05
-2.66786157817503e-05
-1.24296207523846e-05
-2.46725831208259e-05
-3.37721833876059e-05
-3.15879977492049e-05
-3.78643779062667e-05
-4.17946127155591e-05
-1.93039892742243e-05
-2.20991446754639e-05
-1.43072875116244e-06
-2.91074679619698e-05
-1.77257339694225e-05
-8.70978440568561e-06
-2.6704111193699e-05
-1.97384815488083e-05
-2.05978397026599e-05
-2.79005443636134e-05
-3.17366760170881e-05
-7.08249181691745e-06
-4.25618364865676e-05
-4.5937424275833e-05
-1.93822572873053e-05
-3.87826976262779e-05
-1.79255522917875e-05
-1.20842480759171e-05
2.46756154085092e-06
-3.42504868890594e-05
5.66336828071922e-06
-2.45980343800892e-05
-2.78916387158051e-05
-3.1936784159376e-05
-1.29700826375378e-05
-3.8119454470527e-05
-5.36781601301788e-05
-6.15667524425266e-06
-2.64770103988317e-05
-9.18064469453962e-06
-3.79226616605491e-05
-3.25874125169908e-05
-6.68913209650877e-05
-4.99810565089916e-05
-1.21920085309859e-05
5.60319792943718e-06
-2.46480897854914e-05
-3.5376847542557e-05
-1.41012176043491e-05
-6.69863492180703e-05
7.42382855521643e-07
-2.95239796472357e-05
-2.98905375459002e-05
-2.08141208450863e-05
-5.61486980537785e-05
-1.58161072776141e-05
-3.0523164876915e-05
-4.79906999466443e-05
-1.3736242436478e-05
-1.03246072002608e-05
-2.0532191101266e-05
-3.76214105380135e-05
1.09029923094066e-05
-1.69706564697e-05
-5.34405640051925e-05
-2.14568409984976e-05
-2.07302745967105e-05
-3.83517786109424e-05
-2.3236873658472e-05
-1.0604592020384e-06
-2.81259711973985e-05
-2.04279470549349e-05
-3.08902730055276e-05
-1.13756103713441e-05
-4.88084025589255e-05
-2.73857997493881e-05
-4.60514192800266e-05
-2.49819009968206e-05
-4.03562357279599e-05
-5.45762905360856e-05
-1.27370273328594e-05
-2.52690530686198e-05
-1.83836884659708e-05
-5.05091033500383e-05
-2.60824466620336e-05
-4.42741758391295e-05
-3.70958867995604e-05
-3.51532811455628e-05
-9.64753713896217e-06
-4.57801896510129e-05
-3.74663302176147e-05
-4.44860809800309e-05
-2.21965673075856e-05
-5.03832180867993e-05
-1.9615972753538e-05
-9.73388364153373e-06
-3.24678758097532e-05
-2.37398112467788e-05
-4.23532162283309e-05
8.46995644481446e-06
-3.74048814868721e-05
-5.55625801775598e-05
-2.96361825854404e-05
-1.30493352808491e-05
-1.72806978383591e-05
-5.30762861539648e-05
-2.23316045993134e-05
-1.30815356499723e-05
-3.41428130593644e-05
-4.62641881454565e-05
-4.07411127158163e-05
-5.53685346034295e-05
-8.2049489096922e-06
-1.6917721185992e-05
-1.64058579472429e-05
-2.26472515917138e-05
-4.58810818640203e-06
-2.2411094122964e-05
-4.42370938820684e-05
-2.44404655180839e-05
-4.24036412835294e-05
2.20713191897191e-05
-4.34584716418238e-05
-2.39092186719829e-05
-3.75691492519326e-05
-2.80475026034367e-05
-2.4266658253991e-05
-2.94348390085062e-05
-2.13121658119189e-05
-8.55700111845818e-06
-4.82432251346308e-05
1.04170071396751e-06
-2.87304181142776e-05
-2.01291523012615e-05
-1.56102416911542e-05
-1.73135591265595e-05
-3.67190847421793e-05
-1.15333158126174e-06
-4.26061714393854e-05
-4.34865305489926e-05
-2.92311412757704e-05
-5.6774693084484e-05
-3.88358161743986e-05
-1.73687876963932e-05
-2.88396236780944e-05
-1.45321830292005e-05
-6.32895602330527e-05
-5.71290575149701e-05
-2.43868284687012e-05
4.80940409896301e-06
-3.86315725049773e-05
-3.19221319672108e-05
-3.22597524771448e-05
-4.48103906798456e-05
-4.97708131395247e-05
-3.77921684272086e-05
-5.45817012294751e-06
-5.32855436293314e-05
-3.61756981949933e-05
-3.71192824967553e-05
-5.23778214303865e-05
-9.19611688056432e-06
-4.40015541876196e-05
-5.74620043350902e-05
-1.77858162172608e-05
-1.5549801928328e-05
-4.3620394285648e-05
-1.84964804276437e-05
-1.61562538662376e-05
-6.56748211216953e-05
-2.51506504968123e-05
-4.93757713421268e-05
-6.45150075917937e-05
-1.88946092785581e-05
-1.79827775568316e-05
-3.02460129394536e-05
-5.41274475291291e-05
-3.09669230051281e-05
-5.21495927549706e-05
-3.56280878953102e-05
-3.82193078255142e-05
-3.35964881063898e-05
1.39325197237876e-05
-7.20754245313194e-06
-2.75306225185655e-05
-1.21297757912385e-05
-3.61658758667982e-05
9.55056419688715e-07
-1.50006954880543e-05
6.60286911296588e-06
-1.91971192276589e-05
-4.93717092789006e-05
-2.99264540124744e-05
-3.09274498547158e-05
-1.59032216316349e-05
-5.65379816075923e-05
-1.29855357201437e-05
4.54491204262259e-07
-2.55493853587697e-05
-4.42435195446592e-05
-3.13498499703515e-05
-3.75862291108349e-05
-2.02083448698711e-05
-1.5195041530344e-05
-5.38226424191897e-05
-4.53795369686893e-05
-4.97735754724392e-05
-3.28521203863294e-05
-1.60947171374633e-05
-1.60491807235958e-05
-4.8148533775337e-05
-2.49936795273355e-05
-4.6369794264238e-06
-1.36822149121227e-05
-4.42089919308055e-05
-5.26746459136114e-06
-1.92093224812155e-05
-4.70643528468991e-06
-3.20545344339507e-05
-1.31187411643775e-05
-3.25659475541952e-05
-4.78343372301008e-05
-2.82324222225266e-05
-4.82917815474828e-05
-1.22607946310153e-05
-6.01870678086827e-05
-3.72469891802665e-05
-1.75950608147516e-05
-2.2210211810818e-05
-1.13257173171707e-05
-2.39515979872863e-05
-1.83751445595373e-05
-2.12871285365859e-06
-2.24154246479963e-06
7.70704564360103e-06
-3.0044261290794e-05
-4.40135492929719e-05
-1.16446671690603e-05
-1.47240808486741e-05
1.80444009026264e-06
-5.1683312042368e-05
-1.35003577063961e-05
-3.60489599439876e-05
-4.06935502476945e-05
-6.1840745836737e-05
-3.59374384404661e-05
-1.92747759803977e-05
-2.86002169851476e-05
-3.08309159921181e-05
-3.09964806581364e-05
-3.38235197448062e-05
-1.43169142034962e-05
-4.26063648626204e-05
-2.35256054517097e-05
-2.68908009898926e-05
-2.63285620816917e-05
-1.88359009730543e-05
-4.34935852457122e-05
-1.58825430778392e-05
-6.62339104489547e-05
-3.77375430999986e-05
-6.72050474395366e-06
-2.37646961416613e-05
-4.74450164127398e-05
-7.32016170339221e-05
-3.89808475315154e-05
-4.05576774673289e-05
-1.82931195002184e-05
-2.84135504829957e-05
-7.80495712438064e-06
-4.38271490592119e-05
-8.09894658484612e-06
-3.93728182644342e-05
-1.80702194391707e-05
-1.68934193705288e-05
-3.63209939456628e-05
-4.64676454312845e-05
-4.16828227970402e-05
-4.89293837438441e-05
-3.02829817636304e-05
-1.71542057139826e-05
-5.12439810679341e-05
-3.60356950550824e-05
-1.74459326653153e-05
-3.0942337473365e-05
-2.86401064622297e-05
-5.10929381071258e-05
-4.49258133891789e-05
-4.12765417096546e-05
-3.619874150015e-05
-4.26914820944531e-05
-3.31664001506449e-05
-2.70503991952909e-05
-3.1057440341326e-05
6.29100032952188e-07
-2.75021599397572e-05
-1.03394798077877e-05
-3.57131385998182e-05
-6.48167666608034e-06
-3.33271570801651e-05
-1.61056470899925e-05
-3.35802718366604e-05
-1.47056250021538e-05
-2.41852929140371e-05
-2.33375626901858e-05
-3.24220642693644e-05
-3.96706939155703e-05
-2.91745186235428e-05
-4.19891809455985e-05
-2.03619894373641e-05
-4.29777227600804e-05
-3.332158058309e-06
-2.81227831546875e-05
-2.04270731598361e-05
-3.85274708469852e-05
-2.28177597180668e-05
-1.33669704775917e-05
-2.23494233924244e-07
-4.22967679379149e-05
-3.29749959069239e-05
-5.61669180068266e-05
-5.23700507067979e-05
-2.46612004535107e-05
-4.99178168551815e-05
-3.94391283700817e-05
-4.12960303121053e-05
-4.59368349202109e-05
-4.71282051531976e-05
-3.15134846137569e-05
1.34855266650564e-06
-9.9302487899652e-06
-3.24894417506692e-06
-2.07054553229438e-05
-3.87012713889709e-05
-4.74236328766273e-05
-1.55308400445885e-05
-2.92080408665506e-05
-1.62716788562855e-05
-1.43524035121508e-05
-6.47565387943113e-05
-2.98661221802762e-05
-1.07648701568473e-05
-1.5446302026489e-05
-2.24347034453526e-05
-1.4081515329576e-05
-5.79698001912187e-06
-3.1953924869215e-05
-1.63036363376642e-05
-2.2167494159835e-05
-5.58400566511195e-05
-1.6090327523218e-05
-4.42382362249187e-05
-7.47294942852059e-05
-2.70634090749083e-05
-2.27909825670655e-05
-2.46586968231281e-05
-2.60146554828548e-05
-3.25995421746607e-06
-2.09071327135779e-05
-3.69831776194875e-05
-1.67583402529639e-05
-2.32826179176146e-05
-1.46730930836903e-05
-3.30334921139328e-05
-2.81691297370397e-05
-1.31243572608111e-05
-4.67985592357854e-05
-2.08383980803383e-05
-3.43756706429192e-05
-3.53616386369317e-05
-2.7189003323411e-05
-3.47279710036282e-05
-3.62968238146797e-05
-5.60123106347699e-05
-4.99833982268838e-05
-2.47713671749575e-05
-3.89639886287623e-05
-2.12707063499406e-05
-1.37995305876211e-06
6.73824187980636e-06
-1.65207777336165e-05
-6.88090824034921e-05
-4.30233980233701e-05
-4.31476837700681e-05
-2.55180967269343e-05
-4.000555847413e-05
-4.3805513107414e-05
-5.15011537901404e-05
-2.17885699303653e-05
-2.33234147874073e-05
-3.80632323769313e-05
-1.58379634847721e-05
-1.09392286614768e-06
-4.98287577384242e-05
-2.26748991309556e-05
-2.16495806426434e-05
-7.91996095440717e-06
-6.32083607955595e-05
6.65064684390512e-07
-2.1140930941117e-05
-4.6756991913993e-05
-2.84310653042225e-05
-6.0580856299279e-05
-4.11224938517085e-05
-4.13901410746196e-05
-2.92050548260359e-05
-2.17313702402861e-05
-9.93965606098054e-06
-5.71246780626941e-05
-4.35468564414508e-05
-2.39340303883514e-05
-2.52506112668464e-05
1.31495252084618e-05
-3.50142975284455e-05
-2.89109993053067e-05
-3.60685439581629e-06
-4.52862770641684e-05
-4.25427490817612e-05
-6.08827869571921e-05
-5.11888437251897e-05
-1.59591555280348e-05
-2.70269592186146e-05
-4.42966892497272e-05
-3.50675649930739e-05
-2.65742791439122e-05
-3.57121780501774e-05
-1.8061035439225e-05
-3.0700196171353e-05
-1.84743198632775e-05
-5.62338263571547e-05
-6.6610833577038e-05
-2.50957591183131e-05
-1.65355556084127e-05
-2.85587467891358e-05
-4.3292823504592e-05
-2.63060712416736e-05
8.14492860723346e-07
-2.71510524950856e-05
-2.97159054685074e-05
-2.51821097350925e-05
-1.55444570317659e-05
-1.13620226284728e-05
-4.50958693136541e-06
-4.40865058540989e-05
-2.84606187605137e-05
-4.50171731757051e-05
-2.28107979610946e-05
-2.32607115431942e-05
-4.095022752765e-06
-3.62302220319032e-05
-1.47894036123665e-05
-2.27396393729049e-05
-1.83953957907398e-05
-2.22584708419133e-05
-3.30249341329247e-05
-4.18942355991584e-05
-2.3135068610568e-05
-3.24639139104062e-05
-3.98412664107666e-05
-2.34583262165679e-05
-3.92243540277708e-05
-4.70927946275447e-05
-6.21954983878239e-06
1.50580439782102e-07
-4.36996622329659e-05
-4.27355224287482e-05
-1.38802195612976e-05
-1.76112355086221e-05
-2.10022402576355e-05
-4.9879610066762e-05
-2.93563071031782e-05
-2.10093532537439e-05
-3.03420609515519e-05
-3.5624122666045e-05
-1.73345254236311e-05
-2.23975035438893e-05
3.89483296697696e-06
-5.2065215756192e-05
-3.39989973722574e-05
-2.17005499345368e-05
-1.41775488987949e-05
-2.19016034475931e-05
-3.91859652542038e-05
-1.7052172940746e-05
-5.51916005462301e-05
-2.84087468355274e-05
-1.88354006046576e-05
-1.61848658846679e-05
-3.0714752311149e-05
-3.36598801470228e-05
-2.03099533304373e-05
-1.78435560352061e-05
-9.61732189718629e-06
-6.55293651062872e-05
-4.41137438742575e-05
-3.12327990518151e-05
-4.48292781936748e-06
-2.00519409484915e-05
-5.92790472263038e-06
-1.46030445761548e-05
-3.07297089835364e-05
-2.10112408741219e-05
-2.88578122635606e-05
-1.3865518079079e-05
-1.76731702024883e-05
-5.79752901208882e-05
-2.57675749214154e-05
-3.79665398983084e-05
-1.53129495017203e-05
-1.83594438394523e-05
-3.18223469743316e-05
-2.47855716565142e-05
-3.58761005477327e-05
-6.11736162497213e-05
-2.08296513021012e-05
-3.68915116846529e-05
-3.23682468145882e-05
-1.65273812227701e-05
-3.27307871910722e-05
-5.02116020220715e-05
-5.24012373503282e-05
-4.29194897966412e-05
-2.49827098226392e-05
-2.25462525127162e-05
-3.06111663588507e-05
-1.34134952612065e-05
-1.3224717659324e-05
-1.74398640464099e-07
-4.52352671328683e-05
-4.31751996206156e-05
1.24605726003089e-05
-4.65302867768353e-05
-4.56738192949829e-05
-3.78710753603713e-05
-2.46549931321878e-05
-4.25165330365187e-05
-1.96690403225714e-06
-2.84167168444763e-05
-3.25701636329151e-05
-3.0538948164378e-05
-4.96407718627319e-05
-3.46776253355552e-05
1.80926429872557e-06
-2.41726398938258e-05
-7.50728971710325e-05
-5.24181223090902e-05
-1.32302002595655e-05
-2.63836555694762e-05
-1.00532950819939e-05
-4.58564692660904e-05
-9.29469162884449e-06
-7.88494609223122e-06
-2.94930968577497e-05
-3.02303011036968e-05
-6.82271918697372e-06
-2.7703195730515e-05
-1.33954874186213e-05
-3.19519286487658e-05
-3.0071233176345e-05
-3.88327619801413e-05
-2.29176326053549e-05
-2.16094845659943e-05
-4.37242454655788e-05
-1.77758860714313e-05
-4.89550846717556e-05
-1.23055815083739e-05
-1.78239239684955e-06
-3.98233718379608e-05
-1.72772927614221e-05
-3.28150796636845e-05
-4.17035551329985e-05
-5.32127376004457e-05
-1.96135393862055e-05
-2.61095825460087e-05
-1.0522523345958e-05
-2.4557302468799e-05
-3.74631663626884e-05
7.40557091444593e-07
-1.12138370305029e-05
-5.68218938095641e-05
-5.05501177585333e-05
-2.95945329530745e-05
-2.45517274441584e-05
-3.09115473582421e-05
-3.88290138970751e-05
-1.53113921569078e-05
-4.45390396275734e-05
-3.80381030056648e-05
-4.14852119914479e-05
-3.15773119657639e-05
-2.46601014877091e-06
-4.89947982543536e-05
-3.22252908962289e-05
-3.1964804097286e-05
-2.86210298133271e-05
-1.61359434924872e-05
-1.5771391976034e-05
-3.91206729261975e-05
-8.04074187088528e-06
-2.25943111828854e-05
-3.07389579975881e-05
-1.8333688020487e-05
-3.78823664339086e-05
-5.07077991474793e-05
-2.31916703423802e-05
-2.47459417948845e-05
-1.72916891931002e-05
-1.43419312672003e-05
-3.65743625353887e-05
-3.18500823865671e-05
-6.0177020026739e-06
-3.21012925755004e-05
-1.76212141716038e-05
-6.01760547399424e-06
-6.19403002551974e-05
-2.85409546227683e-05
-4.02297432781557e-05
-2.55373278530646e-06
-3.19774433352427e-05
-1.91172323362716e-05
-5.93217434188018e-06
-3.31125963919207e-05
-5.77924735487874e-05
-5.95684170436307e-05
-3.43935629391182e-05
-2.29087389104488e-05
-4.16627501857417e-05
-1.37366852173438e-05
-1.6274147471302e-05
-2.5718001800584e-05
-3.3649339433536e-05
-2.62252055043345e-05
-5.8228359074733e-05
-1.50207153124144e-05
7.33159100412206e-06
-2.96181138030964e-05
-4.94638787491883e-05
-2.88427902820402e-05
-3.30627638897599e-05
-4.24975864699387e-05
-2.11866226202977e-05
-1.62259620014825e-05
-1.28789139743077e-05
-3.24192642814585e-05
-3.34719142311129e-05
-2.07465806087212e-05
-1.86702250123953e-05
-5.79123550115851e-06
-1.89686558874811e-05
-1.89659088236268e-05
-1.24860386427564e-05
-4.67464446820565e-05
-5.61823748277445e-05
-2.20906377011472e-05
-4.34669989034625e-05
-3.53625826139907e-05
-9.54259586940741e-06
-4.0878216876379e-05
7.28024427041171e-06
-3.20853178694885e-05
-2.42946197071153e-05
-4.33417889994363e-05
-7.80362670712674e-05
-2.52895812267485e-05
-3.44710370297474e-05
-2.65337592832144e-05
-5.57019859509998e-05
-4.69975200627348e-05
-1.48093658992061e-05
-3.09015210494422e-05
4.76267596973118e-06
-2.13915646466384e-05
-2.96372909821218e-05
-2.91927667359336e-05
-2.589211906841e-05
-1.68614613248761e-05
-3.46239231006123e-05
-3.80915170942804e-05
-3.14160611141822e-05
-4.89921396584747e-05
-3.05430383742315e-05
-3.2990999395044e-05
-2.3635405225735e-05
-4.74156680454427e-05
-4.08794908331898e-05
-3.44116289058148e-05
-2.54728107541245e-05
-5.19671832928853e-05
-2.86579145015298e-05
-2.47147895968099e-05
-5.7974802884705e-05
-2.77647765870547e-05
-2.088430393911e-05
-3.73769437109594e-05
-5.01228218063113e-05
-4.03789114682749e-05
-2.58419844275036e-05
-3.79215824271804e-06
-3.36119636464824e-05
-2.78603392749314e-05
-6.316813459974e-06
-4.93409316835997e-08
-3.41727275321569e-05
-4.0076555942578e-05
-3.99956547982666e-05
-1.48132877904473e-05
-4.39256676701617e-05
5.67307587982504e-06
-3.26743838942339e-05
-2.77861609163353e-05
-3.9543511747111e-05
-1.77710262520133e-05
2.27048574529264e-06
-3.06797756022885e-05
-3.33654148191111e-05
-2.14323015031907e-05
1.84274323719758e-06
-6.00315559797715e-05
-2.3999941550188e-05
-7.66928956195243e-06
-3.64428237905807e-05
-3.87695566530067e-05
-2.12347044020824e-05
-2.82101355903326e-05
-4.14724508318121e-05
-9.6020055888631e-06
-5.90353232367584e-05
-4.65819554778656e-05
-2.52450318671309e-05
-1.10112750935784e-05
-1.58264580387465e-05
-3.58357346179207e-05
-8.17931211756233e-06
-1.22685595178273e-05
-2.90678168593681e-05
-5.0206735300348e-05
2.02766169993485e-05
-5.00897454323325e-05
-1.68103025092895e-05
-3.28464312837218e-05
-4.34621770161919e-05
1.36697838510147e-05
-5.32297491404822e-06
-4.8020464189422e-05
-4.16737311869162e-05
-5.32472320947609e-05
-2.41129328581018e-05
-1.01973859361987e-05
-9.06905128996741e-06
-5.3861311465865e-06
-5.79910746211113e-05
-4.86299355538488e-05
-2.46489952727515e-05
-1.44724610651299e-05
-1.95207764149436e-05
-3.12833518855573e-05
-7.05907827220286e-06
-1.39371060827356e-05
-3.5859420294768e-06
-5.86859100071732e-05
-2.29024107700013e-05
-3.23927154153547e-05
-3.91363427139018e-05
-3.6346376078842e-05
-1.39235146861288e-05
-3.75168296260086e-05
-2.54224054622852e-05
-4.27412320722785e-05
-3.39440478637533e-05
-1.80070672969473e-05
-2.6239522758389e-05
-2.67611757204378e-05
-6.57565689669612e-05
-1.46252351698244e-05
-1.52848577946968e-05
-6.20844798882761e-06
-1.57192623815466e-05
3.59674923599932e-06
-1.34497264801767e-05
-3.49042661825198e-05
-4.5786819502503e-05
-2.73481857177414e-05
-3.57641138594791e-05
-2.91273447835513e-05
-1.05574320694119e-05
-1.18451402091986e-05
-2.12293187031222e-05
-1.6405920916068e-05
-2.4430365180431e-05
-1.99262304578903e-05
-2.45176135102204e-05
-4.26013450139175e-05
-1.89599628184919e-05
-4.74798839998181e-05
-1.08058525207835e-05
-2.74086063128041e-05
-4.059368357739e-05
-1.0782680039962e-05
-1.11023593044928e-05
-2.97950791360315e-05
-4.75114526361293e-05
-1.98516154744982e-05
-3.12140538915901e-05
-7.55081128293594e-06
-4.76707938457334e-05
-6.83364888514913e-06
-3.49031088362994e-05
-3.55797292462269e-05
-1.49752840719305e-05
-4.43231925910294e-05
-8.07035338799911e-06
-1.78009713574329e-05
-7.63042003534905e-06
-2.28221561672494e-05
-5.29029332121757e-06
-3.22635751937998e-05
-4.00186680130482e-05
-3.38530405749241e-05
-2.17068650291785e-05
-2.67251582523491e-05
-1.30450538932365e-05
-3.95379837090233e-05
-5.13287703053766e-05
-3.14908733105397e-05
-2.30776953782856e-05
-5.65964394912937e-05
-4.28399373898655e-05
-3.11822454678546e-05
-3.10649241248301e-05
4.47504048184673e-06
-3.30587073600998e-05
-8.95620049467811e-06
1.36760208997417e-06
-2.59161152383287e-05
-1.81608385557913e-05
-2.51928825056301e-05
-3.10541338359918e-05
-2.36554426500199e-05
-9.90107659915423e-06
-3.1701726311885e-05
-2.04656650035455e-05
-6.13597239067911e-05
-3.34557324705633e-05
-1.66363837318365e-05
-1.31992955952817e-05
-1.83641205751385e-05
-3.0047212413438e-05
-3.95450415688184e-05
-2.42861408749272e-05
-3.86696123650825e-05
-3.10813407547883e-05
-5.084942279226e-05
-5.0706725380632e-05
-3.62955165416502e-05
-2.02261452849885e-05
5.58183775821523e-07
-6.59203667592515e-05
-3.68878282381784e-05
-3.21562382231983e-05
-1.14284182644167e-05
-2.75144674327888e-05
-2.21065029687707e-05
-2.31486942877584e-05
-3.42105627956124e-05
-5.19201372061691e-06
-2.80075003534855e-05
-3.71301032722154e-05
-2.44922385452908e-05
-1.48660801430253e-05
-3.69930227765342e-05
-1.95274066633573e-05
-4.87998398900466e-05
-2.07780536248663e-05
-4.12411986824076e-05
-2.32350240686879e-06
-1.90149754499729e-05
-5.43337306714454e-05
-3.71022463073678e-05
-3.03826971983604e-05
-5.26349553771565e-05
-1.08676893147222e-05
-1.55879960781441e-05
-1.51763124940602e-05
-1.08637073046536e-05
-1.07903207244529e-05
9.81616894720467e-06
-2.52767034605287e-05
-5.60025364433542e-05
-1.57725679561443e-05
-9.73236053113649e-06
-3.21215440448327e-05
-3.05662696387596e-05
-2.20013425172825e-05
-2.74786949505076e-05
-2.25056571546792e-05
-2.61367689717476e-08
-4.13413379742378e-05
-1.3101342902552e-05
-5.04988180523481e-05
-1.21812933553549e-05
-2.91739590279165e-05
-4.97416392262161e-05
-2.92675158087441e-05
-4.79243802351302e-06
-2.08454764623469e-05
-1.58085132612403e-05
-2.79697240075691e-05
-4.06272598397962e-05
-7.40887528798504e-06
-4.63650314672838e-05
-2.77941896949883e-05
-1.43513847640424e-05
-1.51171674573882e-05
-2.94851901148335e-05
-5.52630272745706e-05
-3.34225657577888e-05
-2.81518182432021e-05
-1.79473121801607e-05
-2.96527182804936e-05
-3.17034924594997e-05
-5.93570920742796e-05
-6.95745375284113e-06
-1.35684285277478e-05
-3.61128911032465e-05
-1.19713024027338e-05
-1.68301719133327e-05
-1.34645792646895e-05
-4.8183627137391e-05
-3.02025021126876e-05
-5.36849467049272e-05
-2.60408470818302e-05
-2.27491351138345e-05
-5.27559023383185e-05
-4.73365066772804e-05
-1.77667745869727e-05
-3.51538961636721e-05
-4.87565058396907e-05
-7.54172840941473e-06
-2.15122738266199e-05
-1.82836351129266e-05
-1.71239981114649e-05
-4.56734047660475e-05
-1.38883225164684e-05
-2.95090561680427e-05
-3.12193212426062e-05
-2.17618023334676e-05
-2.27351231556182e-05
-3.90165346351216e-05
-3.46405249206834e-05
-4.53065537544256e-05
-5.42331236393805e-05
