# Supplementary material for: Research on computational propagation and identification of mine microseismic signals based on deep learning
Source: PLoS One. 2025 Oct 22;20(10):e0334641. doi: 10.1371/journal.pone.0334641 (PMC12543183; doi:10.1371/journal.pone.0334641)
Supplement: S6 Data — (ZIP) [file pone.0334641.s006.zip › 000100900000237.xlsx_0.txt_24.txt.txt]

-5.3301275746668e-05
-1.21802129708368e-05
-3.64653275908078e-05
-9.39428962555233e-06
-3.44784016218383e-05
-3.30305850561421e-05
-4.46528817431545e-05
-1.52663560717645e-05
-6.04250989041039e-05
-6.60009723447744e-05
-1.96757483840768e-05
-1.32837795794541e-05
-2.28431398226892e-05
-6.091260615393e-05
-1.31648669142465e-05
-5.42367190776768e-06
-8.32293501593323e-06
-3.52688966622651e-05
-1.87375973401784e-05
-1.37680854443024e-05
-2.70096298561694e-05
-3.04078460917094e-05
-4.17121606754302e-05
-8.08082508708843e-06
-7.38793275463112e-06
-1.64560117113129e-05
-6.42216659548101e-06
-3.08803538179753e-06
-1.94479266817096e-05
-3.57793967736487e-05
-2.67262351554754e-05
5.86705507855432e-07
-5.45789060129083e-05
-1.65335593877041e-05
-5.06958282005802e-05
-1.72758560405142e-05
-1.86085854990868e-05
-1.73377881396872e-05
-3.03705759719202e-05
-2.0396626779513e-05
-2.24115107797539e-05
-2.61769703371521e-05
-3.84192620652495e-05
-2.93978947953549e-05
-3.31346099453432e-05
-3.42628651458954e-05
-1.23196232862889e-05
-4.25457174283712e-05
-2.77912005787646e-05
-6.09318294605438e-06
-4.42219129459712e-05
-4.39516960300768e-05
-4.08178057100721e-05
-1.83262387564992e-05
-3.39556198816215e-05
-3.59662113423983e-05
-6.2839815854582e-05
-1.31064408593362e-05
-6.87320729497208e-06
-3.7505510162999e-05
-3.70871746036337e-05
-9.58663875075779e-06
-9.61173495362028e-06
-4.88925293795267e-05
-2.06507698251721e-05
-2.16054921590323e-05
-3.2188822853259e-05
-1.39134409896133e-05
-3.26887531901837e-05
-4.25696552826361e-05
-6.84903705297144e-05
1.9305875063049e-06
-3.19579021655293e-05
-4.568012936736e-05
-3.61323556374916e-05
-2.67412070599574e-05
-4.10856175528373e-05
1.53505669983604e-05
9.33582475260864e-07
-1.97616594536047e-05
-2.71563791794771e-05
-8.62171583666322e-06
-1.9986501794541e-05
-6.56234867145941e-05
-2.26389102814222e-05
-2.44440296704635e-05
-2.95095946842196e-05
-1.82233273777933e-05
-4.93515175637062e-05
-3.19688229272718e-05
-5.22071403477737e-05
-3.21002008950804e-05
-1.54181304484243e-05
-3.57894241709359e-05
-4.42165740627345e-05
-5.83644323683862e-05
-3.37963880529697e-05
-9.48878335850995e-06
-2.26258436195339e-05
-3.87074698011061e-05
-1.63632896817825e-05
-4.47785917220448e-05
-2.17268427875621e-05
-9.98923927228485e-06
-2.59879499564184e-05
-1.65828148614668e-05
-3.39310281578148e-05
-1.36338715919395e-06
-2.47068359302967e-05
-3.80869144026676e-05
-3.6566631494001e-06
-2.53221645764877e-05
-1.09236453281776e-05
-3.89382545615257e-05
-2.31056046918368e-05
-5.13316026080962e-05
-3.6588762296587e-05
-3.51353700465067e-05
-1.69743160780816e-05
-3.34545530790111e-05
-3.81321831756406e-05
-8.13012684147171e-06
-4.4579034892327e-05
-4.04780970176139e-05
-3.06336988549301e-05
-7.56286041637832e-06
-3.03668164411728e-05
-4.38223070146945e-05
-3.86500921175941e-05
-2.73072947433713e-05
-1.93379123312781e-05
-2.19226823805073e-05
-2.25133018466114e-05
-2.41170579179134e-05
-4.23039472060969e-05
-1.40760274737026e-05
3.92627979638553e-06
2.3261206189665e-05
-2.37417058676818e-05
-1.282037277201e-05
-2.37089640103667e-05
-4.09098754154201e-05
-5.79216354612243e-06
-1.98663456895214e-05
-2.90139226499522e-05
-3.20082994678659e-05
7.4367907302164e-07
-1.25517058350559e-06
-2.68401822767589e-05
-1.19645294439052e-05
-1.03434162096206e-05
-7.12584886473877e-06
-7.37609103358355e-05
-4.39320125876962e-05
-3.02902982263227e-05
-5.38691805191268e-05
2.34337006973569e-05
-2.39879552856323e-05
-1.74344319765689e-05
5.42767555226505e-06
-7.46146889117518e-05
-3.3030075966314e-05
-3.79773177534933e-05
-2.54616172032831e-05
-3.03668719892569e-05
-3.03346563987728e-05
-4.0663526679176e-05
-3.08419169644625e-05
-3.30330869944976e-05
-3.76560745067231e-05
-2.86383778310673e-05
-5.58165380102142e-05
-1.28313176951102e-05
-2.00810587760604e-05
-2.1222122903293e-05
-1.82173403018615e-05
-7.07574004627695e-05
-1.44870215327905e-05
-4.56452915959416e-05
-1.40758113626422e-05
-7.28928944928412e-05
-1.95795311907954e-05
-4.14936226748494e-05
-3.9132849505063e-05
-1.19318676825339e-05
-3.71582372925752e-05
-1.46886915959594e-05
-5.70103137745937e-05
-1.12750632156493e-05
-3.81069458400178e-05
-3.64282631987451e-05
-1.91114839592979e-05
-3.79556199125805e-05
-2.68357101725398e-05
-2.52938069186e-05
-9.54271943433026e-06
-1.1624605991117e-05
-6.91927958221843e-05
-1.96726730903124e-05
-1.3636890912626e-05
-2.6606521209387e-05
-3.40425516301891e-05
-5.9421896392059e-05
-4.28182189094702e-06
4.1755162557318e-06
-4.28895441695216e-05
-2.11470972592536e-05
-4.13336278707718e-05
-2.93533487440273e-05
-2.38080145521347e-05
-1.00759923786386e-05
-1.15380863403829e-05
-1.12569021722694e-05
-4.90693395397315e-05
-4.07835595125754e-05
-2.37387161649852e-05
-5.04966417772217e-05
-9.37726114507675e-06
-3.94079995942242e-05
-6.08868973631918e-06
-3.51451310071308e-05
-3.91085717022081e-05
-6.32797651680699e-06
-1.82499797014611e-05
-1.79188465876778e-05
-4.27490043798034e-05
-5.42934935287953e-05
2.05331829874603e-06
-5.95949828572264e-05
-3.06017287225612e-05
-1.52732313147846e-05
-3.32379113755439e-05
-4.46520038413951e-05
-4.26197634855773e-05
-1.21425743409256e-05
-4.27939006033268e-05
-1.56252830314322e-05
-3.20916921009727e-05
-2.58981823953881e-05
-4.7374082736389e-05
-9.74060992226026e-06
-3.838199670124e-05
-2.36670444471651e-05
-8.75916518081255e-06
-5.84857889755452e-05
-1.91324415338941e-05
-4.2807539975576e-05
-1.77919281061106e-05
-2.78812513741549e-05
-4.94057808535685e-05
-1.68626483936485e-05
-4.09210606197613e-05
-3.32567183955439e-05
-5.2405519796015e-05
-3.70274702855933e-05
-7.17157545522192e-06
-2.76513835713923e-05
-2.29654918640394e-05
-4.77904074909341e-05
-2.38476236771628e-05
-1.75493188314634e-05
-3.06620040031211e-05
-2.59473606984043e-05
-1.40180691914897e-05
-2.34739098230836e-05
-4.16157680083348e-05
-2.79046449308361e-05
-2.40456862844657e-05
-5.06151524233718e-05
-5.54326328917613e-05
-2.98040686781828e-05
-2.51668082153145e-05
-4.79062136467433e-05
-4.40990422042042e-05
-2.66024138511865e-05
-1.52342351705301e-05
-3.89347320050602e-05
-1.00827279779526e-05
-2.91697791825479e-05
-6.05386818338335e-06
-5.7147275709317e-06
-3.5543315100682e-05
-4.41222762480335e-05
-2.11620485742006e-05
-5.01196845846443e-05
-1.93633670458536e-05
-6.79755106025123e-05
-2.65674985202292e-07
-2.59029041993246e-05
-5.03109731471818e-05
-2.59906396769787e-05
-5.3936441971359e-05
-7.12351339339349e-06
-4.41037364053182e-05
-1.84531380416651e-05
-5.49894613478333e-05
-3.16564703548094e-05
-4.57475925562884e-05
-7.30186888700235e-05
-3.22626385443826e-05
-3.51856367612062e-05
-3.16889413407789e-05
-2.76572371648254e-05
-1.8330764522946e-05
-1.89083410457317e-05
-3.88503920261373e-05
-3.38095013799024e-05
-2.41131126170029e-05
-1.45183470384588e-05
-2.48410449478718e-05
-3.0547099326634e-05
-1.909506501295e-06
-4.95868528835646e-06
-4.85155010165447e-05
-2.56307392557817e-05
9.98622267895313e-07
-2.07046861263193e-05
-1.8302239737233e-05
-1.61877209111616e-05
-3.88575856397177e-05
-3.43460974732181e-05
-2.3801439073057e-05
-3.58827174187642e-05
-1.80281045678054e-05
-4.09672098060631e-05
-2.71585791981128e-05
-4.81738186848045e-05
-1.51758852170335e-05
-3.24212852771155e-05
-2.62107148783982e-05
-1.07845361817247e-05
-2.39302060912769e-05
-3.38492251908995e-05
-4.36995032710589e-05
-3.85676571295497e-05
-1.43704267765573e-05
-2.53801122916366e-05
-3.96416413232849e-05
-2.92744606669285e-05
-3.51229780689637e-05
-3.96467578611538e-05
-4.49361928502033e-05
-4.71788809772996e-05
-5.4936599873728e-05
-1.81088498742219e-05
-1.93317522466509e-05
-9.27636739101642e-06
-1.11251369041135e-05
-1.94363942722759e-05
-8.50870468566009e-06
-2.24597579660199e-05
-6.57649759766071e-06
-3.66648131710766e-05
-6.91552602414787e-06
1.57898107870904e-06
-5.12844824685168e-05
-3.14165985396499e-05
-2.40516139867996e-05
-5.97646279035035e-06
-2.71331242252712e-05
-5.84953812802298e-05
1.63679799679577e-06
-6.17355446470418e-06
-4.20793315499968e-05
-7.65793249970656e-06
-3.25633295450116e-05
-2.11103342294677e-05
-3.03637322276844e-05
-4.61740286857466e-05
6.09116197245355e-06
-2.92540958626037e-05
-1.21954289437254e-05
-4.95092427815122e-05
-6.76010770164612e-06
-1.81242017020001e-05
-1.93485013410391e-05
-2.37459926933989e-05
-1.82393279191787e-05
-3.42780637849914e-05
-4.55277911226296e-05
-3.37898321865789e-05
-3.7040798115182e-05
-2.87201333224034e-05
-2.80423243123978e-05
-4.64735612586498e-05
-1.41128266970064e-05
-2.73677009906564e-05
-1.85850068107283e-05
-4.96309534516101e-05
-1.67549764183792e-05
-1.00625613051407e-05
-1.7283786435385e-06
2.83523531843215e-05
-2.47432931343992e-05
-4.38933475970392e-05
-3.07295127980801e-05
-3.32064341920277e-05
-6.37030063935321e-06
-3.83930371037899e-05
-2.78379289335443e-05
-3.2205359894411e-05
-2.88548979981923e-05
-3.60730587564156e-05
-2.3840340218257e-05
1.90036832034831e-06
-3.42281664198101e-05
-2.04678072684362e-05
-2.71596650303125e-05
-4.09762138500618e-05
-8.64049347105671e-06
-2.87423170515204e-05
-5.22166998581179e-05
-5.04538580602684e-05
-2.47569682476858e-05
-1.4012792988897e-05
-2.12119103818356e-05
-1.54601279488523e-05
-2.98644915836801e-05
-3.75115420215684e-05
-1.12121492692798e-05
-7.52175414784014e-06
-8.41817734427873e-06
-1.67153733921959e-05
-8.08461034328596e-07
-1.06197837753149e-05
-5.87060439807059e-05
-3.39318114432692e-05
1.09357564986978e-05
-2.36917734230614e-05
-3.75896424710335e-05
-2.86671234942461e-05
-2.65087627322465e-05
-3.64829257859955e-05
-7.92887919916124e-06
-4.46334231326926e-05
-2.73005332452275e-05
-3.97269586408119e-05
-5.95117696066115e-05
-4.38298996268182e-05
-1.23654345853285e-05
-1.55519491791986e-05
-2.90836703947943e-05
-1.42254914574043e-05
-4.78089218393782e-05
-2.76631847741188e-05
-1.11734292789762e-05
-2.83454742710641e-05
-4.01293887092988e-05
-5.17297168278583e-05
-4.86459023495606e-05
-3.36442040214603e-05
-8.17308644189183e-06
-4.2690661050614e-05
-2.45125494141261e-05
-3.11196013986596e-05
-4.61013434440876e-05
-2.31683847446555e-05
-1.38729120237443e-05
-8.9315608503209e-06
-4.77129998034371e-05
-4.28921879369931e-05
-3.53091739418553e-05
-3.8824284337755e-05
-2.02467354341935e-05
-6.29513046957688e-06
-2.10472680968769e-05
-1.09826731885443e-05
-3.9895572365313e-05
-5.13101020190267e-05
-1.43064140560918e-05
-3.98439444702403e-05
2.86523282403508e-06
-2.34204531675176e-05
-1.4416970515623e-05
-3.14599957223586e-05
-1.85830637375126e-05
-2.32298940979662e-05
-1.74442884160382e-05
-5.26518514978894e-05
-2.52626575643654e-05
-4.20690958294821e-05
-1.68880634656541e-05
-2.18577796131305e-05
-2.70740442182835e-05
-9.13075170867032e-07
-1.26405679677364e-05
-4.36817739941383e-05
-3.8214773031731e-05
-1.05594258764514e-05
-2.94037865857807e-05
-2.33732145493521e-05
-4.8879982661108e-05
-2.59035176846448e-05
-1.09971290361096e-05
-4.97877069099315e-05
-4.68176024200838e-05
-2.65227317848532e-05
-3.42406665043256e-05
-2.2617368603077e-05
-2.13210494712307e-05
-1.95993188964762e-05
-4.56986305798162e-05
-1.30523239240314e-06
-2.91031356456084e-06
-3.69095248952854e-06
-3.910105734568e-05
-2.50166777847595e-05
-3.24146838802034e-05
-8.61749429954568e-06
-1.12170917078985e-05
-2.51293438365987e-05
-2.47746286568089e-05
-2.88761407284595e-05
-1.43064090178647e-05
-1.54598159870078e-05
-2.04482464439575e-05
-1.9185729336933e-05
-9.32303232706565e-06
-1.76482237465196e-05
-3.57711830836648e-05
-1.70147843389998e-05
-5.78107876676374e-05
-2.13012585067885e-05
-3.77267674717349e-05
-1.19807169957044e-05
-2.08542995513853e-05
-5.07801634007063e-05
-2.99848462843366e-05
-4.72006259824303e-05
-4.41743006733167e-05
-3.72311249560243e-05
-2.51552527802739e-05
-7.17935029421955e-05
-3.16855490518927e-05
-3.60726510824434e-05
-7.55731270677661e-06
-1.88737728564067e-05
-8.87589707690735e-06
-9.34261101429621e-06
-2.65756877728348e-05
-1.65308941966495e-05
-3.20006483997125e-05
-2.66528916683047e-05
-2.43608625024857e-05
-2.47994083773546e-05
-5.67631150260557e-05
-3.01148223195371e-05
-2.22490454997563e-05
-3.82648056145281e-05
-4.12534292140203e-05
-4.54375994996359e-05
-4.41463931329256e-05
-4.01578727327535e-05
-3.82040884249227e-05
-5.40263574622106e-05
-3.75694474839317e-05
-4.92179815626008e-05
-4.27290558957976e-05
-2.19795580049378e-05
-2.43321496694058e-05
-1.23496695514011e-05
-5.47336291204326e-05
-3.34878978320535e-05
-3.71062425206961e-05
-3.60091462826095e-05
-2.10288824927859e-05
-2.08320985599059e-05
-2.11957046735136e-05
-4.04648881785251e-05
-2.69493752767256e-05
-4.41284908873596e-05
-8.82505340203587e-06
-5.14219735906793e-05
-2.42719927345787e-05
-3.43916738193808e-05
-6.10867340970137e-06
-3.6133080520654e-05
-1.99079991728701e-05
-1.03511109279322e-05
-2.61302982761988e-05
-4.84360081833168e-05
-3.35458443036376e-05
-7.59999334614733e-06
-3.17231874823217e-05
-4.75666702303271e-05
-3.78148689894405e-05
-3.94070892583522e-05
-1.37484918566081e-05
-2.39322479829059e-05
-3.68286221362936e-05
-3.93802760756744e-05
-4.78709261549607e-05
-5.68569084121959e-05
-3.38898635280872e-05
-2.51666267343799e-05
-3.50282116423424e-05
-2.09422337445379e-05
-6.12166721201453e-06
-4.83397911426401e-05
-4.94930621127424e-05
-3.09509161979306e-05
-4.47247809627489e-06
-2.22240907040985e-05
-3.97355571262062e-05
1.98838221338446e-06
8.96361853660452e-07
-1.7657711697692e-05
-3.5835121821374e-05
-2.67832424613322e-05
-3.87260668473511e-05
-3.61910944495001e-05
-9.49599344259799e-06
-2.04407535927782e-05
-4.40179193287023e-05
-4.54867291372961e-05
-1.31865985043575e-05
-6.82492932047467e-05
-4.34124937918757e-05
2.78427654249739e-06
-5.22945183557757e-05
-3.09816945353192e-05
-4.81874211281989e-05
-9.34591751889394e-07
-3.61142057983805e-05
-5.72760653971736e-06
-4.43020455895995e-05
-3.3874873603659e-05
-3.12127240295611e-05
-3.49876017503188e-05
-2.65133971078905e-05
-3.30837399168427e-05
-1.31925955652789e-05
-7.44908589931995e-06
-2.86906119802042e-05
-2.92179383857773e-05
-2.30293501069669e-05
-1.24538237484984e-05
-1.42536212425286e-05
-5.63476945522898e-05
-1.62349365359594e-05
-2.36113477617152e-05
-3.6689254590538e-05
-3.18892971447761e-05
-2.66254816270271e-05
-3.74886834971757e-05
-2.5570964841604e-05
-1.65078125072662e-05
-2.11039138107193e-05
-2.14197300300577e-05
-5.42930811391441e-05
-5.67451437445358e-05
-3.37808637058336e-05
-2.2980765485484e-05
-7.18820992707576e-06
-3.39112181186587e-05
-2.4571969983194e-05
-5.3162630665345e-05
-1.95926433699115e-05
-3.29271218560644e-05
-2.53355173281422e-05
-1.01228453615177e-05
-2.20380307697136e-05
-4.76555541530697e-05
-3.97037320677365e-05
-3.72752545453593e-05
-3.85900983130931e-05
-2.17145685097799e-05
-5.57555303524998e-05
-3.42257166960045e-05
-3.02849880872927e-05
-2.36784467051448e-05
-3.78962663282631e-05
-3.99528982295716e-05
-1.78088430512909e-05
-2.81845410727239e-05
-5.11677073752953e-06
-3.26224668577725e-05
-5.0026486429664e-05
8.84669872445779e-06
-1.11896936009044e-05
-2.39041282625265e-05
-3.10470885771328e-05
-2.94192928730527e-05
-1.89743675766916e-06
-2.64797691783018e-05
-5.24451511806641e-05
-1.35794448218366e-05
-2.74029330427259e-05
-2.83502322205905e-05
-2.8844864789942e-05
-2.72655506469263e-05
-2.3181163934437e-05
-2.8021216328317e-05
-2.88530177892111e-05
-5.14324955110487e-05
-3.86451829127928e-05
-8.90156513137768e-06
-3.44996986102094e-05
-4.03879008167583e-05
-2.509692701208e-05
-3.13021906267422e-05
-4.30843345048339e-06
-4.0220941572807e-05
2.6270002457535e-05
-1.19587620420202e-05
-1.2700727582846e-06
-5.52837571337365e-05
-5.07350612899779e-05
-2.88120297815471e-05
-4.39647564221364e-05
-2.57087567700324e-05
-4.26832930895663e-05
-4.62220196256296e-05
-4.17171562256378e-05
-4.0565438684046e-05
-2.24776964857229e-05
-2.08380356645633e-05
-3.54935295440002e-05
-2.3451718765499e-05
-2.03304444166587e-05
-4.6810475511977e-05
-4.57494406642032e-05
-3.91428032686804e-05
-3.36117654757006e-05
-5.84429101211807e-05
-5.51755846379454e-05
-2.62863780125949e-05
-2.41506683481993e-05
-3.53695164018653e-05
-8.25388865410545e-07
-6.34044636769365e-06
-2.6360697409858e-05
-3.50394755545508e-05
-8.28134607735636e-06
-1.52616797451983e-05
-2.71196025705228e-05
-1.78494573696213e-05
-2.82038674299746e-05
-2.54419655826627e-05
-1.50058952807851e-05
-3.54636139141333e-05
-3.14969903837705e-05
-9.28930921065663e-06
-3.69199686228897e-05
-4.59524587582743e-06
-4.20904475016336e-05
-2.24542502962417e-05
-1.6286854640176e-05
-3.0383698924713e-05
-3.63661960133991e-05
-3.02337050059745e-05
-3.56797549150702e-05
-7.70587699444059e-05
-1.94750685629166e-05
-5.30857498755964e-05
-1.1777668082382e-05
-6.32110093594414e-05
-2.36958826780751e-05
-2.86690635417878e-05
1.38577150201691e-06
-1.87968127618701e-05
-2.403576562364e-05
-1.51151306058165e-05
-2.07487539467133e-05
-2.27761283912207e-05
-3.88879298581513e-05
-3.37684292374823e-05
-2.09971285150341e-05
-2.54237539112822e-05
-4.78740571359429e-05
-3.40825952481182e-05
-1.60578430825982e-05
-3.55295822529425e-05
-6.05648368462155e-05
-4.56244106213385e-05
-1.2463190561706e-05
2.50349026940212e-06
1.47830699651976e-06
3.59278899510731e-06
-2.46057255497951e-05
-2.91656951450718e-05
-1.92780976867261e-05
-4.1616008325677e-05
-1.24479587885104e-05
-3.51093033498245e-05
-2.09552341588854e-05
-5.21654544511845e-05
-1.96415101798476e-05
-4.99211589978084e-05
-4.4663121662857e-05
-3.22148848545065e-05
-4.29524468104331e-05
-2.3004445066912e-05
-6.5809559626257e-06
-4.97295389909135e-05
-3.35765465971148e-06
-1.86287594293549e-05
-1.95902085747608e-05
-2.24562125706029e-05
-1.66787009547284e-05
-1.95257323541913e-05
-2.68307175105095e-05
-1.7210494579612e-05
-3.4962476015588e-05
-2.32351408632557e-05
-7.93270221495333e-06
-4.17769248931186e-05
-1.7905502104106e-05
2.55009578579468e-06
-3.68032685133152e-05
-2.94077828589212e-05
-2.93587066862351e-05
-7.89469413614921e-06
-4.68789883498754e-05
-4.72128346432244e-05
-2.97359968669865e-05
-3.44610556321069e-05
-5.53757710661629e-05
-5.55947687016218e-05
-2.96029499898086e-05
-3.95694400712571e-05
-6.73573740275147e-05
-6.69298161257994e-06
-4.27092391315742e-06
-3.78718473171022e-05
-2.21852316351204e-05
-2.4305735266752e-05
-8.45193627994503e-06
-3.9047004596733e-05
-3.58445682278274e-05
-1.56233526908669e-05
-3.77258313081244e-05
-7.67454646849016e-06
-1.69673913359655e-05
-1.42128553846206e-05
-4.14899162783221e-06
-1.78486856896856e-05
-2.68897307198198e-05
-2.28457700086554e-05
-2.92335283131407e-05
-3.35336792113876e-05
-5.93583628924001e-05
-5.33711399787978e-05
1.17829783198034e-05
-1.71984843791483e-05
-1.48554198317319e-05
-2.81636269506971e-05
-1.39980195303412e-05
-3.46586366394441e-05
-1.9396130706565e-05
-3.73263332616343e-05
-4.32536492196357e-06
-3.192636772124e-05
-4.75997926598855e-05
-1.48706378308819e-05
-2.70120635680709e-05
-7.17252097653806e-06
-1.90444188741217e-05
-3.69088324630947e-05
-1.03022821672739e-05
-3.76006968620382e-05
-3.79977790118962e-05
-2.00440877543827e-05
-4.43693843834116e-05
-3.4541752872498e-05
-4.81580651185629e-05
-9.41125132308054e-06
-3.64988980762965e-05
-3.62518120189208e-05
-5.29355948053541e-05
-4.08994380774247e-05
-2.42482426540761e-05
-1.18597082420172e-05
-3.74835151226267e-05
-2.4162834343401e-05
-3.65952990351874e-05
-9.58526595184041e-06
-1.86037490365996e-05
-1.77737800144677e-05
-3.51982829395651e-05
-2.45067505170982e-05
-4.21975936731281e-06
-3.44921145901551e-05
-6.98325532470514e-06
-2.46322436869463e-05
-1.64552873831788e-05
-2.77749050141511e-05
-4.17429145875169e-05
-2.83802250528582e-05
-9.27772074207362e-06
-2.77283440834429e-05
-3.7815477956052e-05
-2.53635446320315e-05
-4.03452259323309e-05
-6.32412380893163e-07
-2.41354588844365e-05
-2.74951030253971e-05
-5.33233798287664e-05
-3.4318328622057e-05
-8.18421984405468e-06
-3.14846560783726e-05
-1.86783509303913e-05
-5.88308695666514e-05
-6.88226586691383e-07
-1.16974465293075e-05
-2.26607819732006e-05
-3.67216451445286e-05
-2.60310766856754e-05
-3.23776786159145e-05
1.10755709017524e-06
-4.4370504393721e-05
-3.8321218062935e-05
-2.73031029484573e-05
-2.57110318217634e-05
-3.4074285688836e-05
-3.64791405315884e-05
-5.19880398013905e-05
-2.14322423366388e-05
-2.6218753557279e-05
-2.83081177186071e-05
-3.08462228990705e-05
-1.35563160840836e-05
-2.95448487850429e-05
-4.60624912042533e-05
-3.74846744146748e-05
-4.54505309873445e-05
-3.16791143690949e-05
-2.84225325659824e-05
-1.77843672568074e-05
-5.05854101019234e-05
-1.75015373806035e-05
-3.27717487571725e-05
-7.32258982246192e-06
-1.36871868553872e-06
-3.32968549871272e-05
-2.84608252246327e-05
-4.05475663628388e-05
-4.66843695972585e-05
-2.12608104397231e-05
6.40726978755147e-06
-3.69873160956177e-05
-5.82805833617803e-05
-5.97897144805302e-05
-1.39180642695127e-05
-3.36947534432874e-05
-3.62596369103338e-05
-1.9019976309979e-05
-2.66025993180398e-05
-1.80833426858411e-05
-3.21781753655118e-05
-3.74320953498299e-06
-2.49978276186789e-05
-3.67544371544906e-05
-3.16770798516527e-05
-3.29957518018567e-05
-3.66512185189181e-05
-1.59334594438224e-05
-3.50881210528026e-05
-3.67209230315986e-05
-7.23599748818366e-06
-3.40280782421002e-06
-4.23884979822034e-05
-3.03142502259484e-05
-2.97830110541474e-05
-2.04374651781164e-05
1.2244565629734e-05
-4.81001259957276e-05
-3.86414714838747e-05
-4.44184291073591e-05
-2.65831156880852e-05
-4.40454962027092e-05
-3.35454001330186e-05
-3.36510779658668e-05
-3.01228597188459e-05
-4.17360690204729e-05
-2.26011831519213e-05
-1.05423701252779e-05
-1.05223542552934e-05
-2.23310939490561e-05
-3.0641262697168e-05
6.02066100304017e-06
-1.48760930204948e-05
-7.08195458838182e-06
-4.92267677490242e-05
-2.81874910440142e-05
-5.86690102394431e-05
-1.84165239634253e-05
-3.88541843363957e-05
-2.50044168120131e-05
6.24489023315022e-06
-4.73907610689002e-05
-4.62363948627573e-05
-2.94597143083264e-05
-3.24064934111611e-05
-3.17023406138743e-05
1.18110624375691e-06
-1.70450207832032e-05
-1.23326136579226e-05
-2.8080381947321e-05
-3.50090653547427e-05
-3.40109645198789e-05
-3.74945208017542e-05
-8.81682086444738e-06
-3.03399079162686e-05
1.86732293815208e-05
-3.15578895707476e-05
-3.900289288867e-05
-3.56023920721697e-05
-1.901368581788e-05
-3.48422737088492e-05
1.48398347915189e-05
-3.30640448431897e-05
-1.23559596710348e-05
-4.07003703240018e-05
-1.3789692357715e-05
-4.06816603448203e-05
-5.03337337409115e-05
-4.26129777764832e-05
-4.74137195810945e-05
-2.47733008580966e-05
-3.46159662903539e-05
-4.81845765444093e-05
-1.42800772273274e-05
-5.5168963707963e-05
-1.11428430123662e-05
-1.65383728035289e-05
-6.9301235907571e-06
-2.57823709791748e-05
2.19125383081399e-07
-3.37463655108704e-05
-1.85191241825254e-05
-3.47813320266284e-05
-3.649082226061e-05
-1.75816075929959e-05
-1.67935835667707e-05
-2.54053028480114e-05
-4.66824628918492e-05
-2.41580385700744e-05
-1.54349201552539e-05
-4.60807966572941e-05
-2.51288403756138e-05
-2.73146383176918e-05
-3.72990614660737e-05
-2.3658798041823e-05
-4.5409210651735e-05
-3.88789756919307e-06
-7.92593595844927e-05
-2.03535177955145e-05
-5.73309939014986e-05
-6.34050963260777e-06
-2.35819343579988e-05
-7.76554396284492e-05
2.42001881703269e-06
-1.555229986404e-05
-2.71222006735672e-05
-1.12907880549821e-05
-2.46838129544073e-05
-1.51318446852585e-05
-3.92667788019236e-05
-1.24028391851259e-05
-2.09132439345435e-05
-2.1437122391357e-05
5.43035482453817e-06
-2.66712467629968e-05
-1.75218096327986e-05
-1.74562683448408e-05
-5.02181943111882e-06
-4.00684781053348e-05
-2.84851590538396e-05
-2.10210427637005e-06
-3.68343756416034e-05
-1.5640558067726e-05
-2.77110371470161e-05
-2.14997803782523e-05
-3.07027545174924e-05
-1.80203984703216e-05
-6.01977179179333e-05
-3.7761732943362e-05
-3.39004673067644e-05
-4.43147783984997e-05
-3.10156407836976e-05
-1.14033990008731e-05
-1.20701734885152e-05
-2.81658626501233e-05
-6.33196642722113e-06
-2.99369373681994e-05
-2.65140821526731e-05
-3.96572933889195e-05
-4.25916128984591e-05
-9.39489295315764e-06
-4.20965995275179e-05
-1.83491860011227e-05
-2.53273236929142e-05
-5.5104851972479e-06
-3.58454872241451e-05
-2.85064226625091e-05
-2.54881472981992e-05
-4.17296507341335e-05
-5.86726646718041e-07
-2.56333336402806e-05
-3.06210921557674e-05
-2.09915850654675e-05
-1.78452566867076e-05
-2.98508693199782e-05
-3.4801277857861e-05
-4.91568307186546e-05
-4.03506236398406e-05
-3.11929762586688e-05
-3.83354093867205e-05
-4.44863811533658e-05
-2.09743973587087e-05
-2.47754894688217e-05
-5.06247947749309e-05
-4.38851684268512e-05
-2.17909816186716e-05
-2.66041779895911e-05
2.2247113382365e-05
-9.80731000006966e-06
-9.93764603943686e-06
-1.9270776423523e-05
-4.13509405618147e-05
-3.3725148176532e-05
3.0690914199475e-07
-6.1242619936906e-05
-4.76779576518287e-05
-3.4327809114492e-05
-3.35948651976139e-05
-5.04589138767831e-05
-2.08668707790593e-05
-1.90776868016072e-05
-1.90490310433026e-05
-7.12362930883726e-06
-3.23730223506279e-05
-3.21800194529209e-05
-5.42489651090785e-06
-6.32887391819044e-06
-2.80785176840838e-05
-1.4877448386079e-05
-1.74345873242395e-05
-4.16343666656172e-05
-2.1757964307731e-05
-5.74697914767919e-05
-1.93252272558088e-05
-1.01193780570146e-05
-2.76884665233256e-05
-1.54632430914175e-05
-3.71910207143594e-05
-4.88725510317317e-05
-4.46397769733349e-05
-3.74172661736059e-05
-4.36911867798387e-05
3.10739166714349e-06
-5.7381966718466e-06
2.27392476207071e-06
-3.70520408343414e-05
-1.61556588665989e-05
-1.79268904617964e-05
-3.55519186020495e-05
1.68871485067537e-05
-1.26994835310469e-05
-2.14612093104061e-05
-4.37569364226073e-05
-3.23104443929201e-05
-2.56037623891878e-05
3.63801383562865e-06
-2.6615667798312e-05
-1.78319988667139e-05
-1.21916827724077e-05
-2.60669567993567e-05
-5.62438027296328e-05
-3.38578583213101e-05
-1.16679794360346e-05
-3.34151117048276e-05
-3.71426921745578e-05
-1.73692191269168e-05
-4.66624954220432e-05
-2.32275752054093e-05
-2.26090550387165e-05
-2.24141437269924e-05
-3.58679165146381e-05
-3.65604937869087e-05
-6.15077355796736e-05
-3.52755028383104e-05
-2.28226492752556e-05
-3.08247858149791e-05
-1.86473116449871e-05
-3.47099088988812e-05
-1.97310131483402e-05
-3.13534195788836e-05
-1.89045896144842e-05
-1.58100219760208e-05
-4.93802111106678e-05
-6.95480679191194e-06
-7.71862594664865e-05
-3.90329946585201e-05
-1.89507239095087e-05
-3.11621683285122e-05
-3.38004000131386e-05
-2.23277790321962e-05
-2.8670215466772e-05
-3.56448077056704e-05
-2.52167966706623e-05
-1.24513705357348e-05
-3.00599934176759e-05
3.93667695279814e-07
-2.31646618399277e-05
-6.33255656175355e-06
-8.45632587779683e-06
-2.94382855173981e-06
-4.13128433596732e-05
-1.71146279712407e-05
-3.18838430480909e-05
-3.60371390151998e-05
-2.9945296245988e-05
-2.77510650379547e-06
-3.84159742876143e-05
-3.95096036673647e-05
-3.11187842113921e-05
-3.18676601373694e-05
-3.7877973152567e-05
3.58081489188717e-06
-5.24107843897459e-05
-5.23114414232367e-05
-4.4191556088084e-05
-2.79723334492649e-05
-5.30671816430838e-05
-3.13838154833323e-05
-2.36565724271232e-05
-2.25994057443247e-05
-3.3487044026772e-05
-4.13911887703372e-05
-2.96531732477535e-05
-7.89667308672283e-06
-8.85443546329154e-06
-2.11772293077451e-05
-2.1468086628363e-05
-2.07150239448065e-05
-2.70158867195563e-05
-3.48990566672075e-05
-3.4677720380316e-05
-7.88034073881431e-06
-3.5783289112954e-05
-1.94234792251392e-05
-2.58467052876832e-05
-1.5260856598237e-05
-4.05219995696645e-05
-5.07565104750487e-05
-2.71281604383189e-05
-3.56057750733962e-05
-2.87449643326696e-05
-6.33046779080859e-05
-1.54269999492318e-05
-2.90499680661907e-05
-1.31435347334105e-05
-2.47558499178512e-05
-4.28092942563417e-05
-1.54791023858651e-05
-2.42859883910071e-05
-2.60388974510891e-05
-3.08086725208427e-05
-1.75760523492096e-05
-1.49996579673404e-05
-2.86329306663334e-05
-3.15590944184146e-05
-3.89454054999849e-05
-2.86906723867553e-05
1.19196659583874e-05
-6.68564002132326e-05
-6.40116983314814e-05
-2.37425662522127e-05
-2.55573910850143e-05
-4.02557239362174e-05
-1.85223111952538e-05
-2.84855188256625e-05
-1.52439946260452e-05
-3.30431966482017e-05
-1.01113007682027e-05
-1.30621763814561e-05
-5.20473308211407e-05
-1.15515973968506e-05
-4.32546368988344e-05
-3.79410029863084e-05
-2.32245936474421e-05
-1.76423784188529e-05
-4.02826234436282e-05
-2.82998965334304e-05
-2.96371654474877e-05
-2.5012154986916e-05
-2.25911352856231e-05
-3.40508297437873e-05
-5.68901262142261e-06
-2.05296939804671e-05
-1.02070746017453e-05
-1.21538286523908e-05
-1.18721611778469e-05
-2.30028184553464e-05
-3.50798975194529e-05
-3.34448097872832e-05
-3.59535914901502e-05
-2.14042450243114e-05
-2.5519274746699e-05
-3.92264302993848e-05
-3.18096985653175e-05
-1.19465936400489e-05
-9.56147522426375e-06
-3.56018758339792e-05
-4.60932309297168e-05
-2.47320568681244e-05
-2.00043394278329e-05
-1.71288883417727e-05
-5.48723664107881e-05
-4.84658630116565e-05
-2.99994584692091e-05
-2.30587441036212e-05
-2.49358425772887e-05
2.28699954209326e-06
-2.11646508718481e-05
-5.32990364489855e-05
-2.91845385655311e-05
-2.44125613874245e-05
-2.76967858236536e-05
-5.58827155393897e-06
-4.04089583166357e-05
-4.23490137532048e-05
-3.8661044936895e-05
-2.50934843834012e-05
-2.27093672257948e-05
-2.95581963899929e-05
-4.76367841118773e-05
-3.4642120130567e-06
-2.35577746453609e-05
-5.18552481554873e-05
-2.74338328656833e-05
-2.18346708848858e-05
-3.91222571643529e-05
-2.71183092881595e-05
-2.09744366809782e-06
-1.52419547938299e-05
-4.58441554077036e-05
-3.75563718353507e-05
-3.75344864540041e-05
-2.04104933942962e-05
-1.08065669058281e-05
-1.56259595136478e-05
-8.15657572401856e-07
-1.08802517991575e-05
-5.17639576244835e-05
-3.50172159936858e-07
-4.0898496474524e-05
-2.21448734797532e-05
-1.64464575684356e-05
-7.74343934081326e-06
-3.00319967975431e-05
-1.82575293970451e-05
-4.46331481750798e-05
-7.81553733608999e-06
-2.69286046440316e-05
-3.84795470948965e-05
-2.4206861869288e-05
-3.44314506010228e-05
-2.28774132682837e-05
7.03944623418085e-06
-4.67276274964103e-06
1.15270016491699e-05
-2.2680659979019e-05
-4.26169032692875e-05
-2.29689940030747e-05
-1.79809854804257e-05
-2.32212126471255e-06
1.11616287921258e-05
-1.4318068359248e-05
-2.707002690131e-05
-3.02651933639226e-05
-2.96348712961126e-05
-5.15514595444208e-05
-4.87848282275188e-05
-3.11158736132018e-05
-3.43537916416759e-05
-4.93418466308852e-05
-2.67192632765689e-05
-1.77322739396205e-05
-3.81418714585155e-05
-3.26844305617142e-05
-1.53817278224894e-05
-2.18051702654199e-05
-3.46004988710563e-05
-4.64261853752953e-05
-4.75280173672647e-05
-4.46384567787371e-05
-4.93209423984288e-05
-1.14774573713715e-06
-2.4499129989526e-05
-3.17126737671074e-05
-2.18693541209701e-05
-2.55707147629952e-05
-2.10047156635562e-05
-4.64561272948399e-05
-3.03662089955017e-05
-4.61809501115694e-05
-1.75596753610059e-05
-4.01771987096453e-07
-4.92888758583984e-05
-4.60728991249477e-05
-4.18528077868835e-05
-2.53324931388018e-05
-3.52896451619314e-05
-4.72731095283032e-05
-3.63775346624008e-05
-5.36850042139076e-05
-1.85580609003617e-05
-5.41381860455095e-05
-2.49352917313307e-05
-3.96060475090083e-05
-1.14514326824558e-05
-3.76158026260019e-05
-1.23637187632604e-05
-1.78042355114034e-05
-5.91759666210611e-05
-2.67959247546739e-05
-8.78805534386391e-06
-5.17047143897788e-05
-3.95770750640931e-05
-2.54771569700599e-05
-2.0580870725708e-05
-3.31287994571603e-05
-1.85201028055058e-05
-4.37815000333896e-05
-8.17238314310142e-06
-1.15024038452604e-05
-1.77525028887728e-05
-3.13910185141227e-05
-1.60093782818396e-05
-3.90261102602777e-05
-2.92302943573829e-05
-1.0675393741064e-05
-3.56399582084971e-05
-2.26993868097573e-05
-5.2172039347183e-05
-3.4986702388444e-05
-3.78751187451472e-05
4.71809780080166e-06
-1.14094257224176e-05
-3.28281300165151e-06
-7.07468908836445e-05
-2.93810352638218e-05
-1.86419414702682e-05
-2.66272064836799e-05
-4.14342597902385e-06
-2.38153275172546e-05
-2.49561151599364e-05
-3.92234554128081e-05
-4.30311236809718e-05
-3.1030680829985e-05
-8.2217172138143e-06
-1.28628961098666e-05
-3.80204676961817e-05
-3.5180664040581e-05
-9.49518142241454e-06
-4.33987935375834e-05
-2.12570716784401e-05
-2.37419938093855e-05
-2.6734055365152e-05
-2.31975537950221e-05
-1.14187724008684e-05
-1.23715150825997e-05
-1.5282336544343e-05
-3.31240108999745e-05
-5.75495429784307e-05
-2.05523559377437e-05
-4.09258855061484e-05
-2.34085258870036e-05
-5.64904020229377e-05
-6.40840326152726e-05
-1.8881412653723e-05
-2.91094331272967e-05
-3.02998771450582e-05
-3.29488527882765e-05
-2.81408615394337e-05
-3.49392669860839e-05
-3.06182279071805e-05
-5.11758410233582e-05
-2.09698441624011e-05
-5.93305207488015e-06
-2.72821780363244e-05
-3.4844318904386e-05
-1.38588011018813e-05
5.19215592045936e-06
-4.45654997225138e-05
-3.53118952787278e-05
-4.65995808861907e-05
-3.8576191254741e-05
-2.99212878667752e-05
-1.21169026831915e-06
-1.87988103257765e-05
-2.70108980923819e-06
-5.05093543937007e-05
-5.87295335063181e-05
-3.58071803662738e-05
-4.16788668422294e-05
-2.46623109016203e-05
-6.2257456609623e-05
-2.15997288797374e-05
-7.703310556714e-06
-3.51652931234578e-05
-1.96954472663525e-05
-2.218849474243e-05
-3.25798625589341e-05
-4.61701615173286e-05
-4.33720453231469e-05
-4.36741852333702e-05
-6.04183642909264e-05
-2.91460470989454e-05
-2.41715024484203e-05
-3.36581426918182e-05
-2.22413011312275e-05
-3.2390456661257e-05
-5.47487648936545e-05
-2.97830997337566e-05
-8.61387265034878e-06
-6.10761691594026e-06
-3.03684100290618e-05
-1.610433004228e-05
-3.05089672509297e-05
-2.86186710349414e-05
-3.48978903724416e-05
-3.46060624848203e-05
-2.01315880946656e-05
-1.9449467340104e-05
-2.21877323569147e-05
-2.7775305383402e-05
-3.52267503012916e-05
-4.0047500862961e-05
-5.74301731732037e-05
-8.38916727725855e-06
-5.48307963249191e-05
-2.28576403189433e-05
-3.1676498087768e-05
-3.13380625547602e-05
-5.83555869626634e-05
-3.77423539844195e-05
-4.20745884057584e-05
-3.22259228284088e-05
-2.23353699145676e-05
5.16803050017324e-06
-3.36973294784792e-05
-1.84211571363001e-05
-5.65902360950568e-05
-2.418673212284e-05
-3.57052188176382e-05
-1.98930448621548e-05
1.22935266634994e-05
-1.54417855006995e-05
-2.29294339119331e-05
-5.22490879092936e-05
-2.45768549771049e-05
-1.56801925924058e-05
-3.62056199431463e-05
-3.54854478592446e-05
-1.39816202966888e-05
-4.54379557784116e-05
-3.01563991289585e-05
3.67234008178109e-06
-2.70217843832722e-05
-3.64569708305813e-05
-4.06981733425181e-05
-7.37798480049584e-06
-1.42033258756372e-05
-3.40455744783734e-05
-3.84643491257697e-05
-2.87551824133014e-05
-9.73330827283331e-06
-5.27179686517909e-05
-1.93875410279274e-05
-1.37282885173386e-05
-2.93506995559872e-05
1.78817679776913e-05
-6.23875021948603e-05
-1.37238971650164e-05
-1.47189456430927e-05
-2.2974460105399e-05
-3.48436910655113e-05
-3.10127289733563e-05
-9.93597739383246e-06
-2.88157256800291e-05
-3.48019993508435e-05
-3.06706166445393e-05
-4.9474423713345e-05
-6.84174373414289e-06
-3.10034661427706e-05
-3.19138916738615e-05
-1.5659567359565e-05
1.36645445706701e-06
6.37404159205239e-07
-3.47921613122055e-05
-8.93610159137864e-06
-1.86167629843771e-05
-2.8300356202434e-05
-5.74532019588334e-06
-2.75743643028417e-06
-2.63657423103627e-05
-1.23819576382859e-05
-2.39003972176129e-05
-2.77334101962367e-05
-2.96375419778238e-05
-1.50148493302694e-05
-8.95662758772002e-06
-4.18583030330258e-05
-2.15386544527806e-05
-2.93744670294597e-05
1.38885287711298e-05
-2.7072583406696e-05
-2.81260271673766e-05
-3.99795776463605e-05
-4.24479430952583e-06
-4.95101330641006e-05
-1.97675623864502e-05
-6.8436817163163e-05
-3.40485190953537e-05
-4.1588834155294e-05
-2.34404790215566e-05
-2.62436422703461e-05
-4.99887767062393e-05
-3.82458284587336e-05
-3.053916367201e-05
-1.37280177124494e-05
1.57402655438415e-06
-3.05728905589211e-05
-3.44385149424192e-05
-3.14161471114328e-05
-3.27055379084927e-05
-3.51452467025987e-05
-4.07490847113844e-05
-1.46095556636378e-05
-1.49986459489328e-05
-2.27395977890336e-05
-1.47667775383459e-05
-3.02914940098437e-05
-2.78640569610928e-05
-2.08616054184327e-05
-2.1403110060872e-05
-2.05536183920853e-05
-4.25972235394525e-05
-4.23544964815113e-05
-5.92039623908132e-05
-2.12603180046529e-05
-4.96436974414816e-05
-3.92260540000941e-05
-5.78636059202204e-05
-3.29396247394101e-05
-1.56776182283271e-05
-1.62214546097361e-05
-3.07620765234387e-05
-2.14078436271176e-05
-4.49772824783762e-05
-2.84806799637363e-05
-5.10293082744055e-06
-1.58924780148685e-05
-2.3708626093497e-05
-5.05156774809617e-05
-3.83614140847387e-05
-2.96980388673872e-05
-4.28477191229542e-05
-4.0714756094707e-05
-4.83955183297608e-05
-5.76064924225678e-05
-1.79587931523093e-05
-3.72250082864657e-05
-4.33397576702577e-05
-2.15537424926706e-05
-1.74130945825138e-05
-1.44925431083019e-05
-4.06115188142906e-05
-3.76690853620925e-05
-2.26756232185927e-05
-1.78794970800071e-05
-1.34121199008685e-05
-3.31013281870933e-05
-3.7258389840549e-05
-2.43486623738932e-05
-1.98638150911148e-05
-1.82821148654526e-05
-3.19333399398652e-05
2.81369276132922e-06
-2.63481194105049e-05
-3.22771532978489e-05
-2.63371252228017e-05
1.4662750378988e-06
-5.1728400745844e-05
-2.92091935417797e-05
-2.60379058875082e-05
-2.7571245217485e-05
-2.34515084559881e-05
-3.63221754598741e-06
-6.87742902085502e-06
-3.01071817250596e-05
-1.26429672979431e-05
-1.32819243354244e-05
-3.28949828606162e-05
-2.69564472550559e-05
-5.45219718085387e-05
-2.91126346262479e-06
-4.75143268308348e-05
-2.82306336069151e-05
-2.40984869195456e-05
-4.17770240530657e-05
-1.77365760433121e-05
-6.28350897376433e-06
-4.92039231620171e-06
-2.52906692676013e-05
-3.22866300418827e-05
-1.15174394185069e-05
-4.10095493628155e-05
-3.09061613246647e-05
-3.6768573988871e-06
-2.61690828421245e-05
-6.76256109763458e-06
-1.32549783445896e-05
-4.16167168731674e-05
-3.26895448908121e-05
-1.3021038930409e-05
-3.80750732995985e-05
-4.9717926532476e-05
-4.1786195482578e-05
-4.69675764236061e-05
-1.97068504917599e-05
-2.99810076170762e-05
-3.37171242864119e-05
-2.85102622353908e-05
-2.90290409419303e-05
-1.36986463876488e-05
-3.8322867454846e-05
-1.68397411011019e-05
-2.82297300662733e-05
-4.29028017089581e-05
-4.63717097569633e-05
-3.22809267886733e-05
-3.33813538390114e-05
-3.13471601332823e-05
-2.27673317225317e-05
-4.01779307135044e-05
-2.97550633629885e-05
-4.65131738492201e-05
-4.3072990137254e-05
-1.87357871975404e-05
-8.30863742277641e-06
-1.96961851907872e-05
-2.20366922640845e-05
-3.03292046193887e-05
-5.83832263918171e-06
-1.41810070595824e-05
-6.08783455174194e-06
-4.08616385601632e-05
-4.50334110451469e-05
-3.20396050555393e-05
-2.74230411707852e-05
-2.4081014757195e-07
-4.70914173130971e-05
-5.7907532500978e-06
-2.92885849253714e-05
-2.64818721296474e-05
-1.14641134059771e-05
-1.61160428137009e-05
-1.99381923092369e-05
3.34180832166946e-06
-5.76607199585617e-05
-5.28726834232056e-05
-5.04377087339454e-05
-3.86524218141847e-05
-3.02020026372884e-05
-2.75042506136759e-05
-5.4340247512697e-05
-3.36395560438452e-05
-6.41840343246486e-06
-5.37254224861528e-05
-1.16186535541453e-05
-3.82073848697957e-05
-2.9969526176673e-05
-2.25503380816217e-05
-2.0347322430511e-05
-3.89304074390328e-05
-5.19534614618819e-05
-3.97463109968366e-05
-3.31916954464781e-05
-2.50920391521257e-05
6.20285282958747e-06
-1.09644457857413e-05
-3.64385642945758e-05
-6.32627574624251e-05
-1.25710380532064e-05
-3.48068253172354e-05
-4.79380546473996e-05
-3.24376303759408e-05
-2.90087416116356e-06
-3.58270015351483e-06
-4.29312827282864e-05
-3.52642362552818e-05
-3.86066976076499e-05
-2.25718530698153e-05
-3.58710490761377e-05
-3.90044655485474e-05
-3.62002216335709e-05
-4.434431843204e-05
-1.88222004032815e-05
-4.12264211735385e-05
-1.66459154884683e-05
-3.97999309831947e-05
-3.66430463112395e-05
-5.14322352336604e-06
-3.49189288601084e-05
-1.00343315913023e-05
-6.04772534602479e-05
-3.70152802700688e-05
-2.05335949306538e-06
-1.68627552060645e-05
-1.32949687664931e-05
-5.42829356100549e-05
1.26191657937944e-06
-2.53876151047396e-05
-3.03449063841238e-05
-5.05577093362341e-05
-4.3008116835851e-05
-4.26833298319163e-05
1.30065193007805e-05
-3.47978724365746e-05
-3.49452417781314e-05
-2.40694881804962e-05
-3.76137140876901e-05
-3.42011498604739e-05
-2.38779826423987e-05
-3.82182204078671e-05
-1.93012204163755e-05
-3.22029585700872e-05
-5.59090049477555e-05
-1.21932989068989e-05
-2.1512123728908e-05
-2.16530083799709e-05
-6.13651735458295e-06
-2.52194857058119e-05
-8.22983994340918e-06
-9.7724794111722e-06
-1.91709935234768e-05
-4.90478042245199e-05
-1.32795903068222e-05
-1.2036259809589e-05
-4.39702407716444e-05
-6.22043826497534e-05
-2.64779155481149e-05
3.88423202285089e-06
-1.19203361200836e-05
-2.54316510935147e-05
-4.74899446797294e-05
-4.66082001091865e-05
-3.4835838263022e-05
-2.43427151077003e-05
-1.18164026441619e-05
-2.07768979421656e-05
-5.23241563133326e-05
-3.58076831615154e-05
-3.62187097555494e-05
-3.91896104405015e-05
-3.31523217661226e-05
-4.60439848486484e-05
-4.25668496959882e-05
-3.44332647789971e-05
-3.22807924148701e-05
-3.40169944505329e-05
-2.45312030990075e-05
-1.30828491239633e-05
-2.4998960042157e-05
-2.94731929121734e-05
-3.99968598349233e-05
-2.87309037934168e-05
-1.53097773224971e-05
-2.30684017147111e-05
-3.31751978769267e-05
-4.26901911428746e-05
-5.90577279340662e-05
-4.54604182395462e-05
-2.7293783699393e-05
-3.74690951897244e-05
-4.99332447772862e-05
-3.3534709119689e-05
-4.43962367594469e-05
-2.75595810495737e-05
-1.82407507689419e-05
-2.8562880098401e-05
-3.53208918764816e-06
-3.62650693920702e-05
-3.01415250530186e-05
-1.93207759456821e-05
-2.51746334888257e-05
-2.2670034476117e-05
-4.59118180644124e-05
1.77890857980965e-06
-2.84490752863838e-05
-1.42248761963483e-05
-3.38079129221734e-05
-4.9433525288103e-06
-3.57135373077832e-05
-5.97754460489692e-05
-3.06686689514008e-05
-5.12899501254178e-05
-2.06427390930362e-05
-2.62789817990174e-05
-3.64967688976443e-05
-1.80041459670137e-05
-5.41543299512129e-05
-5.05404491082066e-05
-9.53429582395587e-06
-4.43173330681999e-05
-3.84088551244402e-05
-4.15965094280155e-05
-9.18380407634351e-06
-4.15920412542197e-05
-7.9754802800526e-06
-3.47547028312796e-05
-4.76266876555743e-05
-2.40186609838885e-05
-3.48524749648687e-05
-4.1390843330058e-05
-1.71366600428765e-05
-3.50256329132733e-05
-3.05731316368922e-05
-5.12182393989008e-05
-2.47154911028123e-05
-1.69447982345604e-05
-3.86503239776934e-05
-3.90606312004662e-05
-3.23389957923124e-05
-3.38303429858596e-05
-3.83315626732042e-05
-6.35213541325128e-06
-3.71796416741171e-05
-1.80755070176108e-05
-1.31951156153031e-05
-2.33549578946102e-05
-4.43347486862962e-05
-2.19383486430017e-05
-4.2909079271617e-05
-3.66055190540944e-05
-2.17498472924062e-05
-3.27107180307846e-05
-2.2793024108508e-05
-1.81178994953038e-05
-3.06657062761789e-05
-3.22781201863509e-05
-2.2683092685287e-05
-2.96533262937305e-05
-1.20494835784576e-05
-2.32936553700492e-05
-3.44790172302307e-05
-4.14513055960774e-05
-2.20214312392742e-05
-9.74208893658418e-06
-3.06052258731534e-05
-3.36895968800641e-05
-3.44277010862792e-05
-4.8963148233483e-05
-3.63677029219647e-05
-3.4914612749261e-05
-4.49645481305067e-05
-1.04555194376597e-05
-1.82981997358363e-05
-2.77090921505084e-05
-3.24338572202e-05
-3.65899508665424e-05
-1.95406046246814e-05
-5.63020327444203e-05
-1.89349452990884e-05
-4.05669941071945e-05
-5.43175157720429e-05
-2.13318838372057e-05
-3.63593255455732e-05
-2.24945286731185e-05
-1.4702839663465e-05
-4.30535032318032e-05
-4.26825392851099e-06
-4.75647435537991e-05
-3.59926299129377e-05
-3.74127057283494e-05
-2.30208290214962e-05
-3.84073594799715e-05
-5.30752995697142e-05
-3.88416749416866e-05
-2.72407163613065e-05
-4.11806547790015e-05
-5.0208956810662e-05
-2.57932836485531e-05
7.28161850413991e-06
-2.10149256564723e-05
-3.61882340054671e-05
-2.84521783086106e-05
-2.17127517436853e-06
-2.3737634652695e-05
-2.67726440510465e-05
-2.95801942537837e-05
-3.16782690172031e-05
-3.43293282798587e-05
-2.63844523731517e-06
-4.3715751087411e-05
-4.21627308354155e-05
-2.27614681536183e-05
-5.00491920702807e-05
-3.337016970719e-05
-3.95231943854324e-05
-3.16949254714767e-05
-2.7206902105299e-05
-1.40486696831204e-05
-3.32010348505754e-05
-3.24894120190828e-05
-3.13555621477429e-05
-2.93824638881202e-05
-3.20238430990506e-05
-2.44011677012033e-05
-3.95575222411481e-05
-4.56179323833052e-05
-3.26225076000957e-05
-3.41939295864751e-05
-1.65747865344528e-05
-1.07894965170078e-05
-1.73088454366225e-05
-2.71355778618053e-05
-2.49120729041601e-05
-2.96241672874926e-05
-3.88168439701241e-05
-4.81436820679404e-06
-3.47617224514836e-05
-2.97900425275292e-05
-3.29892894668127e-05
-1.56189505838602e-06
-2.76885176163929e-05
-4.38675290790892e-05
-4.31769695905208e-05
-5.68972180963472e-05
-4.76449155105565e-05
-3.46025071808456e-05
-3.22317946258958e-05
-5.42989368954005e-05
5.20578319983131e-06
-1.88342427577919e-05
-3.23087103125195e-05
-1.26448712918819e-05
-4.7949133332162e-05
-5.07391236958462e-05
-2.3370105109586e-05
-5.6968455328908e-05
-2.46254982569876e-05
-2.18561282015926e-05
-1.01744210217531e-05
-3.26359185387118e-05
-5.38164015872061e-05
-4.6774847143723e-05
-2.2078744568711e-05
-3.87481829728052e-05
-4.4269490401089e-05
-1.2550696021483e-05
9.18248025092733e-07
-2.75439106560879e-05
-4.6974937637726e-05
-1.59951657622327e-05
-2.10430891536715e-05
-2.30770740555648e-05
-4.71491768320198e-05
-2.59793601552235e-05
-4.27003646895054e-05
-2.75842868381414e-05
-1.76031491883415e-05
-2.09563031882598e-05
-1.06512756935552e-05
-3.32740948836356e-05
7.03256708137607e-06
4.71791300540385e-07
-2.99946924402857e-05
-2.21716510449071e-05
-5.32281723734478e-05
-3.23116222311304e-05
-3.61368460613771e-05
-4.80378516888292e-05
-2.8845030141262e-05
-4.48295631992225e-05
-1.51695223796362e-05
-3.97364063626774e-05
-2.37238453537848e-05
-5.90805940933624e-05
-4.54479252366198e-05
-1.55182770404688e-05
-2.91808671442341e-05
-3.6373166916094e-05
-4.56127464597453e-05
-2.10971177712631e-05
-1.9149806100184e-05
-3.19010018654174e-05
-2.76197099595547e-05
-6.18516922169163e-05
-5.13303912178617e-05
7.33936010484e-07
-4.5008894027361e-05
-2.50434919789097e-05
-3.37854304570883e-05
-2.9370089939432e-05
-1.5282481849013e-05
-3.3210470930716e-05
-1.36930239445352e-05
-1.96125532151807e-05
-1.83963291026143e-05
-3.83490943293232e-05
-3.45590699339629e-05
-3.07842516654238e-05
-1.72955653057509e-05
-4.74445351370507e-05
-3.91095060833204e-05
-2.91141721713097e-05
-2.83300202303235e-05
-1.5825512000266e-05
-2.65225668736504e-05
-3.77858293577658e-05
-8.64139563975214e-06
-4.11489950925917e-05
-2.8784497808076e-05
-3.24085720049872e-05
-8.99581005609307e-06
-4.73466415350889e-05
-5.55401328464087e-05
-1.71024212036027e-05
-4.75318356230508e-05
-2.5477502173757e-05
-2.39193913069159e-05
-5.90385347843865e-05
-3.56533022629089e-05
-2.34178618036017e-05
-1.79329817483601e-05
-2.49075906222678e-05
-2.38567185772042e-05
-2.14049634599507e-05
-3.28211664419378e-05
-2.92339757330624e-06
-4.76485045826192e-05
-2.46914884208675e-05
-2.53264823722732e-05
-1.713344972046e-05
-2.45470983940604e-05
-9.28211137995849e-06
-5.67597643482727e-05
-1.14183537835497e-05
-4.61183141830025e-05
-1.08009941462616e-06
-2.35627485152193e-05
-3.19493464450355e-05
-4.75795673445779e-05
7.37701599506036e-06
-1.47416696009201e-05
-2.21503613648876e-05
-4.65861850881002e-05
-1.5567584836473e-05
-6.81040872184452e-05
-4.1209888544193e-05
-1.51791322820073e-05
-2.42683370781731e-05
-7.93130797275068e-06
-4.10662224638674e-05
-1.29153077208074e-05
-4.29901472768807e-05
-4.76229307385273e-05
-7.29241559148526e-06
-1.12842073501298e-05
-4.42252332927342e-05
-1.9871525808603e-05
-8.63837553807383e-06
-3.96219376394054e-05
-3.38860060449257e-05
-2.75729707884835e-05
-7.64234804542966e-06
-2.67689942162266e-05
-4.56277373656925e-05
-1.81236165475289e-05
-3.5310215923179e-05
-2.22496176119128e-05
-3.05235486712851e-05
-1.77400098635623e-05
-3.39812240361202e-05
-2.16743230069424e-05
-1.65875977807422e-05
-3.41986394029579e-05
-1.47318085909592e-05
-1.36246547842341e-05
-4.86740142356149e-05
-3.70139632051801e-05
-4.67614483145223e-05
-4.54279993669108e-05
-2.98403829233798e-05
-2.80617398795162e-05
-4.29823508214231e-05
-5.48406533208099e-05
-3.97445217457113e-05
-9.32363914399205e-06
-1.9600496952398e-05
-8.09127893582084e-06
-2.75951583750634e-05
-2.3875094231224e-05
-1.17665778953006e-05
-2.17849587005135e-05
-6.52761660400482e-05
5.3266249742835e-07
-2.09913273124345e-05
-5.94820287112542e-06
-4.02239908185174e-05
-2.27989396073299e-05
-4.70953746441471e-05
-6.10637989533135e-05
-2.284164821066e-05
-3.75663668474657e-05
-5.73890483285818e-05
-4.23058350959205e-05
-3.30899224098441e-05
-1.42570071693712e-05
-5.3192607057972e-05
-4.54798818061555e-05
-2.51039508612546e-05
-2.71248015514553e-05
-1.11462271956675e-05
-3.05788932588457e-05
-4.21479213412707e-05
-1.14535649806106e-05
-2.75505481630734e-05
-6.72134921467311e-05
-2.02639077998518e-06
-2.13886497265769e-06
-6.20688413046518e-06
-2.27012877413542e-05
-3.17270891902081e-05
-4.18721013690125e-05
6.58659956634372e-06
-2.10484568814903e-05
-6.8959186799697e-06
-3.51711113212715e-05
-9.89599168309278e-06
-3.04860109454689e-05
-3.42437419197161e-05
-2.53463598828237e-05
-8.00836437139669e-06
-5.16430651864561e-05
-3.27704729361248e-05
-1.60975966226651e-05
1.78293437430717e-05
-4.65124868970927e-05
-2.72936781429566e-05
-3.63051811879042e-05
-3.40355263219418e-05
-5.2292431774581e-05
-2.75939363472208e-05
-2.24882704972456e-05
-2.9795667041299e-05
-1.74138882445718e-05
-3.18476203036636e-05
-1.24233846055326e-05
-3.60238982148768e-05
-6.83209009597869e-06
-2.75847458388118e-05
-5.38640842096083e-05
-2.11600428490648e-05
1.91925752105223e-06
-6.20593320068665e-05
2.43900817992384e-06
-4.54877412189623e-05
-3.55568799903955e-05
-3.90906975648878e-05
-3.44705535491152e-05
-3.11761173755923e-05
-5.52022102213881e-05
-2.40793791737822e-05
-1.53780345875636e-05
-6.27573083156282e-06
-1.10622625678853e-05
-4.42217802930855e-05
-1.97413221244373e-05
-1.2603181271042e-05
-1.93528227215821e-05
-2.59694773619801e-05
-2.66176403426307e-05
3.45333537225851e-07
-2.68943691830854e-05
2.90677324362031e-06
-1.41514008174186e-05
-3.00906339805773e-06
-1.49422655454233e-05
-3.19320132169088e-05
-4.45768910267715e-05
-9.28435827187574e-07
-4.45017409911759e-05
-2.16423292970034e-05
-4.4340074593287e-05
-3.42982592714207e-05
-2.03173029534347e-05
-3.87134271107491e-05
-2.99375218814848e-05
-3.58330620906809e-05
-1.45417538223786e-06
-7.3929884053556e-06
-5.20275259389373e-05
-2.52258067444442e-06
-3.58779665322214e-05
-4.89958037988981e-05
-3.65806127883248e-05
-2.08590243591661e-05
-2.302836819292e-05
-4.0154739312888e-05
-3.55666445884463e-05
-1.24322373787043e-05
-3.00395743826261e-05
-1.49272793156187e-05
-2.33509715343423e-05
-3.48520106495255e-05
-2.95562382863177e-05
-4.5154921951895e-05
-2.60520482310463e-05
-3.47005241835382e-05
-2.87288945147648e-05
-3.5595349633934e-05
-3.95157988114785e-05
-4.07114534923046e-05
-3.47892419736413e-05
-3.39987847276643e-05
-9.41269890808919e-06
-2.16197204566705e-05
-2.49310022051075e-05
-2.96269972423878e-05
-3.23805683513609e-05
-2.6383835670182e-05
-5.67873892329295e-06
-3.91711791928508e-05
8.53413473549238e-06
-4.54769799248484e-05
-3.43774296901311e-06
-5.70509685358009e-05
-3.51101825009095e-05
-3.2901553833831e-05
9.40350405062858e-06
-3.52687295397949e-05
-2.00565092009223e-05
-3.94648081062942e-05
-2.90141404737935e-05
-2.68967830810025e-05
-3.996025304471e-05
-1.80278068360592e-05
-1.60676307820973e-05
-1.10847756325783e-06
-2.45179110905194e-05
-1.06704322642553e-06
-3.82481683977122e-05
-3.86170394236953e-05
-2.34642698541656e-05
-2.09064409585216e-05
-3.99919167030301e-05
-2.31385525676689e-05
-1.34986171887808e-06
-3.60496084451447e-05
-1.70786014420182e-05
-4.17647863356535e-05
-2.21780454204981e-05
-5.31485667140455e-05
-2.36655277017236e-05
-4.74724693641773e-05
-3.92743341823487e-05
-3.38205815142994e-05
-4.13333294471006e-05
-4.35616202117485e-05
-2.49160190050045e-05
-3.4222507193456e-05
-4.92504686346854e-05
-7.7568216863797e-06
-1.30992858226269e-05
-4.54105947047715e-05
-3.69691579803772e-05
-4.58295064819335e-05
-2.75755747228942e-05
-2.43409451419252e-05
-3.99749591554673e-05
-3.48273012864457e-05
5.50821481726746e-06
-3.17971538191974e-05
-6.99133030335781e-05
-5.93468426250929e-06
-2.84365834712239e-05
-1.04623268305974e-05
-3.85969773841317e-05
-4.6287359138313e-06
-4.63555220444308e-05
-8.26969186344826e-06
-3.68983391981219e-05
-4.56251554917072e-05
-1.15484143062953e-05
-2.09110413988023e-05
-2.9044505713326e-05
-2.42522188351814e-05
-3.88990530799718e-05
-8.7229824865067e-06
-5.277501703286e-05
-4.41346390320736e-05
-3.58540346486069e-05
-3.05171060424737e-05
-3.01087116229587e-05
-2.55447017170667e-05
-2.62615779032834e-05
-5.82318700331119e-05
-4.5746493569828e-05
-4.0918858614625e-05
-5.30650005536481e-06
-8.12336495416511e-06
-2.6727652012179e-05
-3.12958425155909e-05
-1.09411478381043e-05
-2.17880852300715e-06
-4.52823510021432e-05
-1.98491450195305e-05
8.8906542416222e-06
-1.20982871380678e-05
-2.17297260160022e-05
-9.24170938595809e-06
-4.1061339381628e-05
-1.20067257256557e-05
-4.75108439707573e-05
-1.36690173972631e-05
-8.81348054383363e-06
-1.63423059404402e-05
-3.6345174579694e-05
-2.63168782510234e-05
-3.72821180137543e-05
-3.28104951259039e-05
-3.07990858518966e-05
-1.92749655117665e-05
-2.15886892374521e-05
2.05298002954776e-06
-4.40434004123326e-05
-2.42252999972602e-05
-2.52344744781557e-05
-9.28559184539299e-06
6.96747778878478e-06
-4.94962568993113e-05
-2.87913972594521e-05
-5.04871019775568e-05
-1.58396732475792e-05
-5.09716993953432e-05
-1.53892464034035e-05
-1.78638465182481e-05
-3.17186272544484e-05
-3.8348831419682e-06
-3.80044530502687e-06
-2.42793277929111e-05
-5.22945104241068e-05
-3.09746460250957e-05
1.63940311622804e-07
-1.05572167096902e-05
-3.59972200739115e-05
-1.44716607799021e-05
-4.30139669428805e-05
-4.1726237247529e-05
-2.33831832794306e-05
5.52959139215697e-07
-3.36585108546122e-05
-3.10062654235045e-05
-1.94963981437619e-05
-4.20697369986154e-05
-2.75734106973796e-05
-4.87435738714802e-05
-4.44346625455491e-05
-2.62423436878764e-05
-2.48128923927203e-05
-1.9566919128131e-05
-3.7597676785549e-05
-3.02949319907712e-05
-6.27927589840976e-06
-3.83595121983947e-05
-2.49845911295176e-05
-2.88413775578927e-05
-2.99663368076961e-05
-1.26312541242107e-05
-4.23973932627745e-05
-3.22625620907291e-05
-5.84370114735137e-06
-7.04915919928682e-05
-1.8024680034603e-05
-1.08339661406169e-05
-4.84145106384666e-05
2.9023052279719e-06
-3.12320704701615e-05
-2.04668393546309e-05
-2.22447569078209e-06
-4.02754642116212e-05
-2.61690238274592e-05
-2.20723130871302e-05
-1.44604578750226e-05
-2.79509881095046e-05
-4.89424805297419e-05
-7.34335734355921e-06
-2.10346182526299e-05
-4.05933583838884e-05
-2.28708494392224e-05
-1.05983162584833e-05
-1.58405859022976e-05
-3.74030036998642e-05
-3.8400940605833e-05
-4.21101333914561e-05
-4.51399214560003e-07
-2.17490900479831e-05
-3.19212806786859e-05
-4.76283585428152e-05
-7.27372707407825e-06
-2.82290571757858e-06
-2.92719909344742e-05
-3.87633262672311e-05
-2.98425106669061e-06
-2.41745976591797e-05
-1.91917207344203e-05
-1.66962483831038e-05
7.69228122147502e-06
-3.97816846978927e-05
-3.95846499482928e-05
-3.96407228191673e-05
-1.3087944436347e-05
-3.639608219439e-05
-4.39177261680256e-05
-3.01551893299451e-06
-4.72486062206809e-05
-2.76918003571769e-05
-3.39934270456607e-05
-8.38746456573857e-06
-1.19553793615322e-05
-5.18274963823502e-05
-2.0305187389517e-05
-4.67901635758575e-05
-2.85178900258017e-05
-8.6173945805331e-06
-4.23836624016284e-05
-2.52587000892654e-05
-6.36916708864556e-06
-2.40816965614671e-05
-4.99463463391249e-05
-3.53967563557111e-05
-4.48694672924571e-05
-3.40643866368445e-05
-4.15253165253753e-05
-3.75528177956704e-05
-1.05445983443659e-05
-2.9796520163812e-05
-3.49820475056342e-05
-4.59401005678685e-05
-4.94572742776161e-05
-6.76680968223582e-05
-1.43968157757897e-05
-1.02529088897913e-05
-2.82733784738913e-05
-2.05322346768045e-05
-3.67952958744752e-05
-6.62063000446796e-05
-4.23848248066009e-05
-3.88718214330551e-05
-7.26767705856186e-06
-3.83630820245201e-05
-4.41268068630572e-05
-5.06095628899495e-05
-1.71354648277275e-05
-3.4754544248166e-05
-7.90506747586682e-06
-2.32875611118642e-05
-2.93763852083718e-05
-3.60879931110366e-05
-2.5074032425325e-05
-4.68400232835026e-05
-3.64803406337184e-05
-5.20952605097376e-05
-3.81924475648147e-05
-3.56502914655977e-05
-3.61849867179452e-05
-3.64355859434248e-05
-3.67533630716553e-05
-1.76700632218036e-05
-4.71147427598928e-05
-6.66045979995223e-05
-2.70748382040228e-05
-1.09936832882209e-05
-5.40692935580331e-05
-4.35750392007653e-06
-1.57406873060208e-05
-4.72611453518263e-05
-4.28165241688143e-05
-1.96692924775918e-05
-8.13916239560493e-06
-4.75128141347376e-06
4.20098193861397e-06
-2.9612091478175e-05
-1.56406103482102e-05
-6.81615135408796e-06
-2.83967059013055e-05
-3.59977985095616e-05
8.45678032029484e-06
-3.01539335998649e-06
-1.78840497422926e-05
-2.57322718088221e-05
-1.63345413684202e-05
-1.82040616598386e-05
-7.59173749137507e-06
-1.86599678533127e-05
-8.5837636408116e-06
-1.93653701459704e-05
-2.48024309988067e-05
-4.65115496027778e-06
-1.31202105983664e-05
-1.06101466631667e-06
-3.51061260107071e-05
-1.25438949696901e-05
-2.4040863031506e-05
-4.12006802865692e-05
-3.43511230033188e-05
-2.91381608134579e-05
-4.06750897125187e-05
-3.57127490483834e-05
-2.63763623547284e-05
-2.10879097823949e-05
-2.84912076057345e-05
-2.0579120823579e-05
-5.31234673641022e-05
-5.37352775566914e-05
-1.38566581344221e-05
1.13883676875706e-06
-2.45089989500296e-05
-2.20684718080367e-05
-3.69507369833595e-05
-3.97567827151734e-05
-2.82821296619957e-05
-2.58131578407024e-05
7.06817911008075e-06
-1.9879713506976e-05
-1.77448981686352e-05
-4.45937133113187e-05
-3.6751732376599e-05
-2.49391523178623e-05
-4.4712063078566e-05
-3.99094838040317e-05
-3.91157754146498e-05
-1.67330408904897e-05
-3.07309538610724e-05
-2.46322346871602e-05
-5.93013062169356e-05
-3.22772083410558e-05
-3.50294605498186e-05
-3.14394575276026e-05
-2.57931920178671e-05
-3.07788056547778e-05
-8.29991197207112e-05
-4.48311099518771e-05
-2.47788221187748e-06
-2.06412509589024e-05
-1.68365548697983e-05
-3.79925879597377e-05
-3.67433803060964e-05
-3.4363046302895e-05
-2.73240703905024e-05
-2.74024258816026e-05
-5.1732710984287e-05
-4.62029123235039e-05
-5.01913270011096e-05
-5.11782236264114e-05
-3.30327346008654e-05
-2.83254310493069e-05
-7.03404672810567e-07
-3.93812855289409e-05
-3.30543352126161e-05
-2.76588900558787e-05
-6.71714848079671e-05
-3.18356048373994e-05
-3.34251073100737e-05
-2.08608822787146e-05
-3.32241241977993e-05
-1.93816200846964e-05
-4.46792955664861e-05
-3.63936514024124e-05
-3.83723075196316e-05
-3.11693578903696e-05
-5.15758675625386e-05
-2.00311476646709e-05
-1.33191024229266e-05
-4.83672341731071e-05
-2.21174839368497e-05
-9.20690031976825e-06
3.62139827340818e-06
-4.0358157685063e-05
-4.63931023452369e-05
-3.67014791477581e-05
-8.81670048653228e-06
-4.45223138619854e-05
-4.01739050322954e-06
-2.5521883432298e-05
-4.359853973599e-05
-2.03762888031688e-05
-2.76597439839079e-05
-2.82805492200604e-05
-3.6477549123957e-05
-3.3292304779535e-05
7.53946587628068e-06
-2.44009413396729e-05
-5.9999815935293e-05
-4.56402077761283e-05
-2.61686802201045e-05
-4.01606391644501e-05
-3.72545495464886e-05
-4.13457693393986e-05
-3.33825915582175e-05
-4.62829265193837e-05
-1.85143133634776e-05
-1.78181551666435e-06
-6.30867432301048e-05
-5.08667538586024e-05
-1.24400188635072e-05
-2.63155342865892e-05
-2.82115666337449e-05
-3.77000071780226e-05
-5.56452267587039e-05
-2.79214973194326e-05
-1.9864432748061e-05
-3.98043946995129e-06
-5.15443934400441e-05
-1.44063264419669e-05
-2.20380193908121e-05
-2.60169471247127e-05
-3.36799181594016e-05
-3.09483891446538e-05
-3.9802072050989e-05
-3.12427595590589e-05
-3.1427719014387e-05
-3.98493678256783e-05
-2.88687863093934e-05
-4.5692462870604e-05
-3.89045490906313e-05
-5.77269441754716e-05
-6.40004849926585e-06
-1.36411731329362e-05
-2.0287506539512e-06
-3.51993236087247e-05
-3.81385902804523e-05
-2.87041652410982e-05
-3.42509679641709e-05
-1.88278429936661e-05
-4.07650358641817e-05
-2.48852063637275e-05
-1.21076759471149e-05
-1.97184522657079e-05
-3.32820590876069e-05
-3.11690792109755e-05
-8.37967351856179e-06
-3.96938979240902e-06
-2.82180019318225e-05
-4.14490943692941e-05
-2.63350269202427e-05
-1.88690250584464e-05
-4.80160444230425e-05
-3.7272970689783e-05
-4.20955761520251e-05
-1.40263213065718e-05
-3.2928757226633e-05
-2.64909933420688e-05
-1.86132492402376e-05
-1.65683345556316e-05
-6.60793879119714e-06
-1.87113415103418e-05
-2.77273440085643e-05
-3.36907252060439e-05
-1.4942694694272e-05
-4.19114460898407e-05
-3.549664044898e-05
-2.36902793498608e-05
-2.26642801901096e-05
-2.1864401550996e-05
-3.98119777117916e-05
-1.91504553281231e-05
-2.69714423938215e-05
-3.94200231433513e-05
-6.02952473016756e-05
-3.46974335671296e-05
-4.51682279959736e-05
-2.79362051400496e-05
-3.55421560021146e-05
-4.80124963487772e-05
-2.47477032679778e-05
-2.19121281642817e-05
-5.0125191092806e-05
-3.46793981762297e-05
-2.55300059165815e-05
-1.2085815617587e-05
-2.59637768336914e-05
-3.61163057301193e-05
-3.74778858294017e-05
-3.63253826759645e-05
-3.61476876668572e-05
-2.08115587527817e-05
-4.48642908648772e-05
-3.9490195589169e-05
-1.69911611284574e-05
-3.30865253890199e-05
-3.54550218147794e-05
3.56080460645853e-06
-1.44111225067177e-05
-2.07920415411937e-05
9.0992081023842e-07
-2.4543614457962e-05
-1.14010460609121e-05
-6.02352566666322e-05
-2.06516098501148e-05
-3.76504912917901e-05
-4.2877538107346e-05
-1.50942503155128e-05
-1.98576196965138e-05
-1.91422816084248e-05
-3.20056071726519e-05
-3.08356201307011e-06
-1.24199121071064e-05
-4.2425196172432e-05
-4.35766801172107e-05
-1.84707492545473e-05
-2.91616033595932e-05
-3.52335900222655e-05
2.69724283203208e-06
-2.37483733926345e-05
-2.89308371382721e-05
-1.7271030628201e-05
1.47091007190949e-05
-3.76648241079043e-05
-1.86702464369603e-05
-4.22350239646138e-05
-3.89500307485582e-05
-2.60185152535701e-05
-1.82440027702979e-05
-2.94416456550099e-05
-3.10948928890495e-05
-5.47360248646163e-05
-5.71129073743456e-05
-3.39263705973e-05
-2.38550136677806e-05
-3.31280147917857e-05
-4.32294256632588e-05
-7.43446894789564e-06
-2.61160884369204e-05
-3.3064667625873e-05
-3.66471185311689e-05
-3.22733870578657e-05
-3.7102914859446e-05
4.38338241991545e-06
2.24767393326183e-06
-2.17645973417791e-05
-4.37007047604309e-05
-4.71331702209403e-05
-3.42666236092611e-05
-3.57941452817226e-05
-3.49116678112317e-05
-2.60098777487316e-05
-3.3353362095297e-05
-1.21762765626106e-05
-1.14638276403313e-05
-2.03021180644204e-05
-5.03974232839598e-05
-1.2923077074978e-05
-2.32575625477175e-05
-1.45164137667208e-05
-4.20375834814433e-05
-5.48849606466328e-05
-4.04669437851837e-05
-4.28511067660961e-05
5.23791478484437e-06
-1.64166617520812e-05
-1.68387387069798e-05
-3.67716538310856e-05
-2.44183585021673e-05
-3.30874067674405e-05
9.30453673368549e-07
-4.89953061855148e-05
-1.47343085128282e-05
-5.65104055964252e-05
-2.30701070503608e-05
-1.76093791784209e-05
-1.43721530527774e-05
-1.68200101936298e-05
-9.2430209923127e-06
-4.03388509819286e-05
-4.3474982979606e-05
-4.36853828772495e-05
-4.89555072524919e-05
-3.13874847981536e-05
-3.80891418797176e-05
-3.55018105549413e-06
-2.8562184919717e-05
-6.18255962208419e-07
-1.96899871395955e-05
-2.17053253193386e-05
-2.09592714952883e-05
-4.04652882388676e-05
-2.83239018218494e-05
-2.8056856150737e-05
-1.64295965253205e-05
-3.13970494692491e-05
-2.12408603024959e-05
-4.86752003407926e-05
-2.70422876169727e-05
-2.7894982028917e-05
-3.33460516339269e-05
-5.02339456429845e-05
-5.11133248645284e-05
-2.06767374621373e-05
-2.79588448761019e-05
-1.63305226451294e-05
-2.47572033830704e-05
-2.27671381526301e-05
-1.28769874494732e-05
-2.42361787382629e-05
-5.34920389940903e-05
-3.74319476292069e-05
-2.99623154962049e-05
-4.29273193845159e-05
-8.75917336556907e-06
-3.65627039304471e-05
-4.47088830006897e-05
-1.66324324226362e-05
-2.05196052468902e-06
-2.06061092280795e-05
-2.43024047944907e-05
-4.79845415053933e-05
1.30730837632161e-05
-9.30041009709933e-06
-3.86959328206112e-05
-3.67099327349616e-05
-3.02670761171633e-05
-2.94342624665298e-05
-3.44560328120074e-05
-4.1728045924481e-05
-6.20765530631616e-05
-4.00210667524729e-05
-1.25707703792019e-05
-2.05284073111658e-05
-4.22186762535101e-05
-1.06717409069902e-05
-3.42372153767768e-07
-8.86287409644971e-06
-1.65150169299146e-05
-4.63632627226994e-05
-2.85689606516472e-05
-6.56643370419095e-05
-6.29158354610112e-05
-2.98940271479572e-05
-3.31014815752157e-05
-4.09192856477973e-05
5.84502112057932e-07
-1.00813165147942e-05
-4.69194419062255e-05
-4.40693642862789e-05
-2.83389429623043e-05
-2.35379485832923e-05
-1.97371315407993e-05
-9.23649007170837e-06
-2.53596104309805e-05
-3.32938792317027e-05
-2.19514348410057e-05
-2.32206345618438e-05
4.07438559671494e-06
-3.8820104604089e-05
-4.4335213836057e-05
-1.19856128385193e-05
-4.30918066906053e-05
-2.14251549295142e-05
-8.27377299437059e-06
-1.71591111950523e-05
-5.34746094818956e-05
-1.9594966364985e-05
3.94606177583703e-06
-1.62179695127802e-05
-4.21692893238958e-05
-3.5361859307694e-05
-1.31457503701249e-05
-1.51022968189592e-05
-1.64524242653926e-05
-1.49418073668741e-05
-1.97849674852318e-05
-8.78210615001331e-06
-2.7314110620515e-05
9.81146280917009e-07
-3.88662845947701e-05
-3.66314471232224e-05
-1.23579655130021e-06
-1.5483219555635e-05
-3.04739116265393e-05
-6.07992235968994e-05
-3.16707752650738e-05
-2.29329677268747e-05
1.58368955042428e-05
-4.72890884014863e-05
-5.18077033392891e-05
-3.22960868657067e-05
-1.21710838773366e-05
-2.21600167971451e-05
-3.14231558865091e-05
-1.50632917900697e-05
-4.97292908576187e-06
-8.38176287765849e-06
-2.00827314748089e-05
-5.11927536130523e-05
-2.0659658494402e-05
-2.41630084927073e-05
-2.4869643942472e-05
-3.35626808648001e-05
-2.60083276310178e-05
-3.92756755494279e-05
-8.9537838506125e-06
-2.50800527216411e-05
-2.73515962439064e-05
-4.30806286596375e-05
-3.97684941664525e-05
-2.79930942703307e-05
-5.71454644874942e-06
-1.43422077184375e-05
-5.08556220574473e-05
-2.52260253854338e-05
4.29230994058055e-06
-2.78783669604716e-05
-3.21900415513913e-05
-4.79974494779731e-05
-3.03122821920291e-05
-2.02822579593377e-05
-2.9206947451181e-05
-4.49292116580023e-05
-2.12971959323696e-05
-3.26432096459724e-05
-1.32777698016151e-05
-2.50786742644759e-05
-1.94978551842704e-05
-1.91564143677068e-05
-4.73600916949296e-05
-6.57645772443624e-05
-1.04187710574108e-05
-4.07129872355005e-05
-1.09196726163216e-05
-1.45169930573761e-05
-4.30148368395053e-05
-4.96092255966582e-05
-5.18693144014298e-05
-2.90850785605712e-05
-4.90923424176382e-05
-3.59917236987446e-05
-3.20532075513799e-05
-1.03704117227878e-05
-2.79367669859788e-05
-5.31811131612932e-05
-5.44021751659006e-05
-1.38256187569692e-05
-3.37075671320212e-05
-4.84970584984248e-06
-1.06705692462427e-05
-3.57453723669468e-05
-1.92014001399959e-05
-4.96409418100433e-05
-1.35161091176897e-05
-3.0770365756422e-05
-2.1379370348945e-05
-9.65669665512396e-07
-2.77942327357131e-05
-3.73154572499954e-05
-2.0688354531873e-05
-5.27035077166391e-05
-2.4820626488923e-05
1.13067524722906e-06
-4.98434452851158e-05
-4.78138880047024e-05
-1.7709839895824e-05
-8.73658288088763e-05
-2.62105730994314e-05
-4.56073491020144e-05
-5.46258880716993e-06
-4.81643505293282e-05
-2.88675286786785e-05
-4.81043264700333e-06
-5.73318304672526e-07
-1.68354407498292e-05
-2.43622678054838e-05
-6.46319770857394e-06
1.1635909185582e-05
-2.60795516374469e-05
-1.42937596660997e-05
-2.48520205602317e-05
-1.76531470804529e-05
-2.9600291879714e-05
-1.2778045695516e-05
-2.95211523814046e-05
-4.05877394710135e-05
-2.60709751475275e-05
-2.53822551700307e-05
-3.47236521074816e-05
-4.65665395771585e-05
-8.45375460634704e-06
-2.81435629594523e-05
-4.94139944259041e-07
-8.17063146960851e-06
-4.45319064398709e-05
1.17224502567173e-05
-1.26936844262472e-05
-5.45276834731626e-05
-1.43967671800895e-05
-1.37836806863443e-05
-3.60916004979782e-05
-1.15133531398578e-05
-4.0142090751529e-05
-1.93449765635456e-05
-6.30983437500061e-05
-3.99439593173746e-05
-2.80894347195469e-05
-3.4103947552682e-05
-4.29317537054994e-05
8.69428109971713e-06
-4.63278079867524e-05
-1.68427105135747e-05
-1.56818318800148e-05
-2.5500704284443e-05
-3.03017565174327e-05
-1.7828013422502e-05
-1.34168582071602e-05
-2.0953360746695e-06
-2.91059318095129e-05
-1.20378766795525e-05
-1.86576021433128e-05
-5.0071460196671e-05
-1.39415751810915e-05
-3.12462388308215e-05
-2.77930460392871e-05
6.86803101872314e-06
-2.59881664724546e-05
-1.08288401561586e-06
-1.38052907152858e-05
-2.7243673354762e-05
-5.39349666921807e-05
-5.31538170184033e-05
-1.418745143837e-06
-1.59699558142478e-05
-4.12819727046262e-05
-2.24609904825751e-05
-5.44462751024837e-05
-3.97170391405779e-05
-2.12535213592524e-05
-3.07787742323092e-05
-8.01950491324442e-06
-3.58609974730358e-05
4.38384958402512e-06
-3.54049127082317e-05
-3.16657790799046e-05
-2.73526695528086e-05
-3.58103816827981e-05
-5.12801567080253e-05
-3.50340747775405e-05
-2.13948018919041e-05
-4.35851299349472e-05
-2.19134882994443e-05
-3.1523718513339e-05
-1.66636162838888e-05
-2.81767454970142e-05
-2.45313900974358e-05
-3.0953065194978e-06
-6.11237336032334e-05
-1.40680135941895e-05
-4.01954012267152e-06
-3.57710265832839e-05
-2.5675067378436e-05
-1.94541215652286e-05
-1.84840919302637e-05
-1.8985515470953e-05
-5.20181380613541e-05
-2.61286557445904e-05
-3.08362453959005e-05
-2.59913599625543e-05
-5.72626276913063e-05
-1.60923059789363e-05
-3.4345472556787e-05
-3.29710863866513e-05
-9.442225772786e-06
-3.74374552630255e-05
6.14102988064049e-06
-5.38557455758662e-05
-3.08357092816953e-05
-4.63721189747248e-05
-3.94186525076042e-05
-4.11823026670943e-05
-7.50603283116267e-06
-2.50548754248144e-05
-2.40587668734335e-05
-3.03874301974433e-05
-3.13845824973816e-05
-2.09358259929978e-05
-3.14071601788296e-05
-3.59522839121188e-05
-5.25944499893581e-05
1.40617237516409e-05
-3.81721301123491e-05
-4.03596343982324e-05
-3.43012772481013e-05
-3.40515694436311e-05
-3.68554358375203e-05
-3.78617614614533e-05
-6.34804002463326e-05
-5.85519026445534e-06
-1.76387183729491e-05
-3.79977985308056e-05
-2.32145306963477e-05
-4.08600198785315e-05
-5.09316448429927e-05
-4.99103174333353e-05
-8.28497852992919e-06
-7.21007336276623e-05
2.57396119714156e-07
-1.58004292479143e-05
-5.26832962066061e-05
-3.50490452293868e-05
-6.34817315006284e-07
-6.66991455113113e-06
-3.16441965607355e-05
-1.76024377135813e-05
-3.34953414198118e-05
-3.47983718117674e-05
-1.93168928802819e-05
-1.67459799019408e-05
-2.62276834238867e-05
-5.6604979799475e-05
-6.00981533829734e-06
-4.3091358178717e-05
-4.47162639919445e-05
-2.57187765259497e-05
-3.44730819428026e-05
-2.59788041135728e-05
-1.75315446032362e-05
-3.93240533031838e-06
1.26151399725106e-05
-2.68983091270273e-05
-7.3207920958523e-06
-4.23228881659535e-05
-5.25593849051024e-05
-4.05503675984864e-05
-2.85068527829866e-05
-3.96034845849139e-05
-4.00849052651376e-05
-1.46325495422339e-05
-2.78725329266784e-05
-2.49093600614508e-05
-3.67968647519998e-05
1.19801282690355e-06
-3.63406371546027e-05
-1.79157776686278e-06
-1.49194810724154e-05
-1.95915622961852e-05
-5.06419707862032e-05
-4.60472024208013e-05
-4.55391725503499e-05
-4.31721435658742e-05
-5.39255747382527e-06
-5.12022694975604e-05
-1.74222777069883e-05
-4.04681214034162e-05
-5.51942428624562e-05
-5.50108000197898e-06
-1.79040290345736e-05
-2.99510016332159e-05
-1.29980045873948e-05
-3.34119232952173e-05
-2.32755775212227e-05
-2.20725837360102e-05
2.96507588429846e-06
-2.33921067826043e-06
-1.77972175938464e-05
-3.38925410577625e-05
-3.54482274725611e-05
-1.11952385091895e-05
1.74537202315752e-05
-4.60326345311349e-05
-4.9765522856803e-05
-2.53665318595335e-05
-2.15305770417268e-05
-3.22066157356997e-05
-4.25325853422999e-05
-3.29559167451514e-05
-2.29011945754349e-06
-4.78640835636386e-05
-2.04226037226004e-05
-1.76836198647773e-05
-3.18675947805225e-05
-3.81813467302371e-05
-2.95483457617911e-05
-3.66677227407713e-05
-1.85009834680127e-05
-1.599666256024e-05
-5.53697357432623e-05
-3.52801133130792e-05
-1.33717314071513e-05
-3.61315413545348e-05
-2.87849077897024e-05
-1.82712262540107e-05
-5.22383701695483e-05
-4.3841285834884e-05
-3.21319115625788e-05
-2.5706999213607e-05
-2.75662830672601e-05
-4.57469821212344e-05
-1.00332648609731e-05
-2.75068891470584e-05
-3.31337253258875e-05
-5.11580595530142e-05
-3.14029205664816e-05
-3.60208129885179e-05
-5.06588491746328e-05
-3.8418664356005e-05
-2.45601822048428e-05
-7.10453394704167e-06
-2.76762997330872e-05
-2.6632577333398e-05
-4.33951793620003e-05
2.3683098227207e-06
-4.78862313447754e-05
-2.59234317973454e-05
-1.56584783742922e-05
-2.44927107673405e-05
-3.59077712859615e-05
-3.33820346073461e-05
-2.53935054517085e-05
-4.16887512914874e-05
-4.93414654822145e-05
-2.92450280156404e-05
-1.40524870186755e-05
-2.56895606112727e-05
-3.39835604266681e-05
-5.30180468674541e-05
1.35886796234195e-05
-3.24590779640316e-05
-8.59087804765231e-06
-2.71201116434706e-05
-7.36066239129813e-06
-8.89452126225942e-06
-2.62778456976954e-05
-6.23497314451886e-05
-1.31508157484428e-05
-4.79161620162576e-05
-4.79293764939123e-05
-4.25536762673643e-05
-3.39125724073521e-05
-3.10167883256369e-05
1.05080239129054e-06
-4.57476179026582e-05
-4.57529609398078e-05
-3.79761990239828e-05
-4.54152261534569e-06
-1.92564889168346e-05
-2.30858197349507e-05
-3.21369534716851e-05
-5.64033714861549e-05
-3.20906269403936e-05
1.36903027761966e-06
-3.26060242140312e-05
-5.1829742542824e-05
-2.52373017375574e-05
-1.38246566231207e-05
-4.19982275247445e-05
-4.98449139955374e-05
-2.07530013362906e-05
-4.37969732141677e-05
-2.25984195244603e-05
-1.96620942077496e-05
-3.18581133282501e-05
-4.66153819591296e-05
-1.75903623372678e-05
-4.26325169346897e-05
1.13272041249254e-06
-1.77639930618219e-05
-5.91251936462836e-05
-4.21466691792589e-05
-1.06023980232327e-05
-4.73754542095774e-05
-6.0760585081945e-05
-1.08935389355224e-05
-3.92923886403139e-05
-1.88934753513885e-05
-2.76590332524242e-05
-4.08452932457837e-05
-4.75719422618314e-05
-4.19839600286987e-05
-7.87363955115088e-05
-2.35633798675467e-05
-5.35391507190177e-06
-2.85322312084234e-06
-1.92151893454019e-05
-1.95886092870909e-05
2.80989402581034e-06
-2.28062778280336e-05
-1.21836010598714e-05
-2.27396465068878e-05
-4.70677105764742e-05
-1.98727580112753e-05
-1.47184816932555e-05
-2.83686800996479e-05
-2.41484789134145e-05
-5.87846452413885e-05
-3.86475931842455e-05
-6.3516093532976e-06
-1.90018567996489e-05
-4.62067215912448e-05
-3.26316198439147e-05
-3.82082191583874e-05
-3.73037682994394e-05
-2.87880980150081e-05
2.99095049905431e-06
-5.01819886538385e-05
-1.98836629944284e-05
-3.01725904794916e-05
-3.05375309443984e-05
-3.47963483836882e-05
-3.72670752297783e-05
-2.15100392194095e-05
-3.51482604915958e-05
-1.17269526079788e-05
-1.82989853077383e-05
-2.79397826795941e-05
-3.11698590230636e-05
-2.76532077177537e-05
1.30280060229426e-07
-1.83758434104583e-05
-6.28798145051331e-05
-2.92235400082969e-05
1.22815308132602e-05
-5.89152461982862e-05
-4.00732905092865e-05
-2.89438371877484e-05
-3.4803751569513e-05
-5.76974715838898e-05
-5.47588423894187e-06
-4.57978113951993e-05
-5.24978153349518e-05
-4.1999277884989e-05
-3.83088602543286e-05
-4.62875279744786e-05
-2.1885616875866e-05
-1.0347587927207e-05
-2.89907792088283e-05
-4.76952998268006e-05
3.1594335037113e-06
-4.99499933457001e-05
-8.95009007314621e-06
3.09416276515296e-06
-1.58317386599532e-05
-2.66849265673919e-05
-5.83721162622105e-05
-3.93151245885611e-05
-3.35380550717636e-05
-4.38363758570347e-06
-1.66158759548393e-06
-2.85180166422122e-05
-4.51495128988744e-05
5.53442891875643e-06
-2.92526422425493e-05
-2.12631231651018e-05
-6.01491098793034e-06
2.93331379374342e-07
-4.21876234679012e-05
-2.50713668204398e-05
-6.91829522818807e-06
-4.711817482185e-05
-1.38229013397322e-05
-1.3532547830728e-05
-3.36918829317425e-05
-1.03624533777962e-05
-7.33459215007958e-06
-3.18637554360936e-05
-1.50945094642586e-05
-4.43237652824122e-05
-9.00056050635306e-06
-3.17188946237113e-05
-1.7274333451064e-05
-2.62025480084971e-06
-4.77739433935409e-05
1.31820792248511e-05
2.61574273208144e-06
-4.54696140935155e-05
-3.38187024607262e-05
-2.52254674351675e-05
-4.81387905754347e-05
-3.55656839912148e-05
-3.48202195540885e-05
-8.63365841098401e-06
-3.35143126233672e-05
-2.65280058859389e-05
-1.25433864641057e-05
-3.26007135046393e-05
-3.78990040722502e-05
-2.22684327997192e-05
-5.8086005124143e-05
-2.92259877114911e-05
-1.75588637207423e-05
-2.24281334073421e-05
-1.08743343738404e-05
-4.3054888635867e-05
-2.0274746497214e-05
-3.31649302615627e-05
-2.81612086025837e-05
-8.59950038862608e-06
-4.43416308851099e-05
-2.57832580065047e-05
-3.35760865838046e-05
-2.27040650965506e-06
-1.31368853580275e-05
-1.86129786092122e-05
-2.18903782019294e-05
-1.29934651783903e-05
-1.23655634226057e-05
-4.70242251258702e-05
6.93767069121454e-06
-3.27177128905187e-05
-2.83753671866418e-05
-2.51983443426859e-05
-3.71409317393321e-05
-4.24135086021166e-05
-4.64010338707857e-05
-4.72660674556194e-05
-2.10335888614075e-05
-1.7640788743802e-05
-2.82220113896626e-05
-1.01278507231114e-05
-2.57719054949726e-05
-3.71077850917404e-05
-1.7163645159117e-05
-2.22140796000277e-05
-1.79686074438915e-05
-3.0350216756222e-05
-4.00125068296673e-05
-5.15021604596872e-05
-3.40987988425101e-05
-2.23822358813515e-05
-4.3825631372859e-05
-2.75224242044077e-05
-3.32294596931533e-05
-1.55509633167377e-05
-3.26837009626058e-05
7.34490448566274e-07
-6.47117382587906e-05
-1.7261687033348e-05
-2.99520288125102e-05
-4.47569384151692e-05
-2.4092661597403e-05
-2.91359168608517e-05
-7.10880656134303e-05
-3.08125724474292e-05
-1.95927470312537e-05
-4.76145160407462e-05
-3.38692631417553e-05
9.03991698225661e-06
-4.62645049342407e-05
-9.73008688129829e-06
-6.62734831613134e-06
-1.78889341053973e-05
-2.88642952515311e-05
-3.85610910381546e-05
-2.3109442870373e-05
-3.70564370659076e-05
-2.79833703471789e-05
-3.11509664082774e-05
-3.43359289472272e-05
-1.94951500423866e-05
-1.42422364346679e-05
-9.86169559256375e-06
-4.82160923866952e-05
-1.17442601018979e-05
-2.46858879618945e-05
-1.56834718126419e-05
-3.0674552573024e-06
-2.30508882523838e-05
-3.85782098383085e-05
-6.80369557012384e-06
-1.96660646834212e-05
-4.81465490117961e-05
-1.5223262005024e-05
-3.74457130278317e-05
-2.11790000797456e-05
-4.09967718235113e-06
2.83844251668583e-06
3.5569434369806e-07
-1.0059098982971e-05
-2.50781221910496e-05
-4.51638450221412e-05
-2.51822606262967e-05
-3.52166129852782e-05
-7.35593574289051e-07
-1.89498907817886e-05
-7.36074435966277e-06
-3.27804536707353e-05
-2.9191857477405e-05
-1.23815878778911e-05
-6.60070757883455e-06
-3.91910021660984e-05
-3.06436363567655e-05
-3.1723684495083e-05
-2.94214890718756e-05
-3.38722515373327e-05
-1.62409229169377e-05
-2.49471150021878e-05
-2.32337700632227e-05
-6.25315944108718e-05
-5.14239176001206e-05
-2.04799848689275e-05
-1.58455003769963e-05
-4.48249440592818e-05
-1.9749447443341e-05
-3.17391300210725e-05
-1.52674017319327e-05
-4.46940921876913e-05
-2.78881535221724e-05
-3.85855214411508e-05
-1.76000729127637e-05
-2.49616212756859e-05
-1.52890568894131e-05
-2.55209792825903e-05
-3.00592153656495e-05
-3.91537563881032e-05
-3.48001883644e-05
-4.18299126962278e-05
-3.25767324837825e-05
-3.53332570573844e-05
-1.22204211607649e-05
-4.81451068810332e-05
-8.85072800179257e-06
-3.23065628591033e-05
-5.44908011229813e-05
-1.5974561192535e-05
-3.52767644742774e-05
-2.60579982763828e-05
-9.89100985779325e-06
-3.06384652865429e-05
-2.7774723277596e-05
6.41462030312837e-06
-3.37012523172717e-05
-4.33740981930622e-05
-3.39675962711871e-05
-4.02754807278792e-05
-1.96816350591231e-05
-4.00672681646257e-05
7.84776890305424e-06
-2.22719634760876e-05
-2.06751413480755e-05
-1.79335107978931e-05
-3.12486239611861e-06
-2.04884775066882e-05
-4.30654409668438e-05
-4.45432298361552e-05
-2.23568147782988e-07
-4.31392954260079e-05
-3.21364376570087e-05
1.47659913774653e-05
-6.0206542368026e-05
3.16313318691701e-06
-3.34346500404047e-05
-4.08653419446291e-05
-2.10831593449849e-05
-1.14177900072089e-05
-4.08537114250712e-05
-4.69638570265982e-05
-2.7989147571075e-05
-1.95594122513308e-05
-5.09147698121134e-05
-5.26368049479477e-05
-3.8312895905575e-05
-5.94109226398814e-05
-2.7176315666103e-05
-3.21504132556029e-05
-3.65058685868141e-05
-3.47032736428879e-05
4.50330226761262e-06
-5.20531105126853e-05
-4.43555282708243e-05
-3.31489337136473e-05
-4.7261351598965e-05
-2.56404013756882e-05
-2.37378472384336e-05
-2.1868482714568e-05
-2.81998315234745e-05
-3.18150756492035e-05
-6.24941526817103e-05
-5.89238279748172e-05
-4.82056429824533e-05
-3.82825320500803e-05
-3.82413327723971e-05
-3.07872156357066e-05
-2.95957375446288e-05
-5.20626527529183e-05
-2.67786441082365e-05
-1.59421859725443e-05
-2.12014250134361e-06
-1.2042148146993e-05
-4.97788565198153e-05
-3.06242673013886e-05
-3.68413043495271e-05
-1.9956408534045e-05
-3.71127485714705e-05
-2.06615033258655e-05
-4.2507674417112e-05
-3.65691349455929e-05
-2.06800073577783e-05
-7.13306797661168e-06
-1.54250854112202e-05
-1.44031584734886e-05
1.05640571290532e-05
-4.47078518498566e-05
-8.75517587456601e-06
-2.6821243737583e-05
-1.18489246499839e-05
-9.5794724337824e-06
-4.63651109159363e-05
-2.6681683176875e-05
-2.17741453361236e-05
-3.50445105374091e-05
-4.2614082406193e-05
-5.26251757525784e-05
-5.14695336376057e-05
-1.97303130524916e-05
-3.96388781972449e-05
-2.7734003471461e-05
-2.7719702253938e-05
-2.75181324435737e-05
-3.60724589425414e-05
-6.32908851526942e-05
-1.70870824949515e-05
-9.76657264737763e-06
-4.11098118483221e-05
-3.15185579806183e-05
-2.81454424965788e-05
-4.63148785873926e-05
-1.448899477705e-05
-3.18855258284726e-05
-2.24570141300743e-05
-2.9563048558686e-05
-1.17779246621584e-06
-2.6457128410746e-05
-3.0959999435211e-05
-5.22194527089712e-05
-3.93320403634089e-05
-3.91581111897173e-05
-4.0349942868966e-05
-5.06425923804907e-05
-2.41020901840209e-05
-2.70971300267551e-05
-4.48617803935789e-05
-2.84307618909028e-05
-5.48560406552975e-05
-4.91345705602785e-05
-2.65600333246456e-05
-3.8827585419496e-05
-3.82746802164575e-05
-3.17269668053338e-05
-1.65015592984019e-05
-1.20603734654999e-05
-3.9155759049433e-05
-3.10608680291587e-05
-2.81934983993728e-05
1.38603741015726e-06
-5.07548346753455e-05
-3.24920465985168e-05
-1.07081432756926e-05
-7.42750539889088e-05
-3.71954319240058e-05
-4.50111264438416e-05
-3.20574915944081e-05
-1.56049229335528e-05
-8.91620705350362e-06
-2.72442506147297e-05
-2.99738039526369e-05
-3.45992234133919e-05
-4.62599297842736e-05
-2.31530666965177e-05
-1.10031779992099e-05
-1.92245611704282e-05
-4.69329643965264e-05
-4.00304616882027e-06
-4.68646684045734e-05
-2.52251971516845e-05
-4.19602152660981e-05
-3.29654806598311e-05
-1.867570656684e-05
4.79346154632087e-06
2.54609351493085e-06
-3.40019181617167e-05
-1.25780308252969e-05
-3.01921574976491e-05
-3.34697825496445e-05
-8.93685606876548e-06
-3.24143685094771e-05
-2.44941200616778e-05
-3.2694280857776e-05
-2.52732925980425e-05
-3.23357694420228e-05
-4.46777220698492e-06
-4.01456557247785e-05
9.05189780247288e-06
1.52200135580093e-05
-4.681998674744e-05
-4.2563401582886e-05
-8.17572694324683e-06
-2.30362627691109e-05
-2.51433893045549e-05
-7.25006904215852e-06
-3.59801427371771e-05
-2.20725428597839e-05
-2.56730935970461e-05
-4.44373733287956e-05
-7.83682158205793e-05
-3.34617125281666e-05
-2.06637801511106e-05
-2.49370690611732e-05
-2.61674156193248e-05
-3.44794626475063e-05
-1.97747890791023e-05
-2.6863601913952e-05
-4.15143632679126e-05
-4.51116068419611e-05
-3.91386162274205e-05
-3.53499631296783e-05
-2.42586821646311e-05
-3.30617048594444e-05
-3.73232371872093e-05
-2.05544809171217e-05
-2.3500880348979e-05
-4.05731054580328e-05
-4.41762904816774e-05
-2.96920163171499e-05
-1.50962447965751e-05
-2.16117867890862e-05
-4.73037052973868e-05
-2.94597762226857e-05
-2.27007773836359e-05
-2.59657392346527e-05
1.32696660681739e-05
-2.87282859960012e-05
-4.16031264769179e-05
-2.95651302969722e-05
-5.97888811098451e-05
-3.9556610222089e-05
-2.28227364048663e-05
-1.98763191622578e-05
-9.27196028051817e-06
-1.63993958816594e-05
-3.64912880985573e-05
-2.77533995393331e-05
-3.59325329454926e-05
-9.82519325608775e-06
-1.81142258034542e-05
-3.45133468445611e-05
-4.20602374794868e-05
-1.67095833285747e-05
-3.12273364782678e-05
-8.91559413765369e-06
-2.32040768380152e-05
-2.85135924652715e-05
-1.6413739008109e-05
-5.01565787305706e-05
-2.71712106554363e-05
-1.58353882111623e-05
-1.29278827068762e-05
-2.59235168938807e-05
-1.90236216965105e-05
-5.24568144430661e-05
-4.79480253690638e-05
-4.19298024102155e-05
-3.09211163169592e-05
-4.73988253529253e-05
-2.99319811613372e-05
-2.4847295157317e-05
-2.32611808728037e-05
-3.00599217106398e-05
-3.71917470339187e-05
-1.93492562894158e-05
-5.17642600681907e-05
-3.19580648612302e-05
-5.53978985092401e-05
-2.54802343348242e-05
-3.30165122332133e-05
-1.25779021084148e-05
6.54346478104079e-06
-6.75781774054407e-07
-5.68038180205069e-05
-4.11421472419889e-05
-2.44934608170818e-05
-5.09649178543041e-05
-1.29935712524924e-05
-3.74046395101431e-05
-2.30613696297583e-05
-1.87126103312251e-05
2.76521836012227e-06
-2.6195649841727e-05
-1.74179778879264e-05
-4.81471318254148e-05
-1.98069377382963e-05
-1.49550725287889e-05
-1.4659271509659e-05
-3.45214628722427e-05
-1.34196798267186e-05
-4.83866026533072e-05
-4.17003659456709e-05
-3.84479931700414e-05
-3.91361926730736e-05
-2.17857607529726e-05
1.28423806933425e-05
-3.39967651499983e-05
-8.32069022334891e-06
-3.11312644769789e-05
-3.11848349007366e-05
-2.72805328710704e-05
-1.61712894177782e-05
-1.04386289459208e-05
-3.73068222339948e-05
-2.20443737624598e-05
-5.07746825029503e-05
-5.19050604625776e-05
-6.44796119404344e-05
-2.83521784101303e-05
-2.1601240832727e-05
-1.5782942420645e-05
-3.35641543301025e-05
-1.49383951019265e-05
-1.43412778655408e-05
-3.83754911370103e-05
-3.98415876660057e-05
-4.24736389873774e-05
-2.63657610449968e-05
-6.45293029762143e-05
-2.39082987705784e-05
-2.89126096837514e-05
-1.95025397780123e-05
-4.37298574500153e-05
-5.25118825445935e-05
-2.02220154827455e-05
-1.81498890111657e-05
-3.37448570752018e-05
-3.69786904066831e-05
-7.29648126046956e-05
-4.19800554003193e-05
-3.44001330432665e-05
-3.2132568503002e-05
-2.29621155615339e-05
-2.30155026197302e-05
-5.94893121034123e-06
1.20757372971814e-05
-1.40335579232352e-05
-3.86082706739441e-05
1.18885379981951e-05
-1.69542889569368e-05
3.31976714467425e-05
-9.75705855739696e-06
-2.47723822366453e-05
-2.49040031296567e-05
-3.57729726602283e-05
-4.79706134563798e-05
-3.60090446848134e-05
-2.07993436541187e-05
-2.32846124249534e-05
-2.5542368554937e-05
-3.69239092006257e-07
-1.64799861264813e-05
-3.73837935283823e-05
-4.74725225896339e-05
-3.48713399951755e-05
-1.28104552295573e-05
-4.71026626584543e-05
-3.98261645372584e-05
-1.10883030380108e-05
-2.16449008973578e-05
1.63304437544534e-05
-7.31005375976411e-06
-3.88433258116427e-05
-1.27643985179177e-05
-3.74331996255607e-05
-2.34192456062689e-05
-8.20490547260794e-06
-2.41928881829493e-05
-1.79818336518136e-05
-2.46407977600645e-05
-3.98307001710155e-05
-5.61048768110303e-05
6.2808037908813e-06
-2.57683907177971e-05
2.11894935805586e-05
-4.94623323748285e-05
-1.23607290026359e-05
-2.5001471489966e-05
-3.37477642931991e-05
-1.41117985791978e-05
-5.67566070234346e-05
-4.52575500925192e-05
-3.75742789240892e-05
6.11760813379852e-06
-1.29168365692336e-05
-5.4782221988262e-05
-3.01411400292294e-05
-3.77325636874677e-05
-5.23994958605389e-05
-2.31833658242839e-05
-1.82020706306488e-05
-5.75149487106959e-06
-2.37282735584866e-05
-5.89797009655071e-05
-2.03565476616121e-05
-5.41720592393984e-05
-1.83104645540714e-05
-3.68692379587748e-05
-2.01660234280543e-05
-6.99300991852936e-05
-4.63179967482407e-05
-4.82236923223905e-05
-2.12721192810011e-05
-3.72075086294224e-05
-2.69477727174076e-05
-1.60435895114571e-05
-4.25316898917331e-05
-2.37130097644368e-05
-3.38553606386128e-05
-4.6012036259891e-05
-2.09435730249194e-05
-2.28028745006401e-05
-3.39122305517625e-05
-4.10017113026841e-05
-1.19587323560573e-05
1.84524773393477e-05
-6.8245285413555e-06
-3.63571904078438e-05
-3.97541512722192e-05
-3.04989409371434e-05
-1.9720768125427e-05
-2.37757102762765e-05
-1.29601598329506e-05
-3.20318408645075e-05
-1.99556425202925e-05
-5.81162648696113e-05
-2.01810733316694e-05
-3.25047897882678e-05
-2.49961733105272e-05
-1.25452382037269e-05
-1.33761185370882e-05
-3.81147168652322e-05
-1.49936988186608e-05
-3.97547871038271e-05
-4.08667503417573e-05
-1.62488900421437e-05
-1.17891753529227e-05
-4.55006579719882e-05
-6.12441647589873e-05
-3.3008300605408e-05
-2.77751354145739e-05
-3.81437681346269e-05
-3.1494237685972e-05
2.67819369822957e-07
-1.77931567341551e-05
-3.63203328425991e-05
-3.84493750438803e-05
-1.96008229171795e-05
-2.62738849507326e-05
-4.37977930449139e-05
-3.0907192282382e-05
-1.26017227645677e-05
-3.28621585282131e-05
-5.30989301392631e-05
-1.27351433571649e-05
-9.8983530338733e-06
-2.36326579405245e-05
-3.09243410397144e-05
-4.07343394056558e-05
-1.87522665004875e-05
-4.63511513810397e-05
-3.46592999396827e-05
-4.29112882526908e-05
-4.36264374533542e-05
-5.14627621275774e-07
-1.42962611253487e-05
-3.31746907893721e-05
-3.66097763477036e-05
-2.13966974831393e-05
-7.72516999855112e-06
-4.47998223505486e-05
-1.62462173899181e-05
-6.02994411246811e-05
-3.81722988329088e-05
-4.26616992111614e-05
-5.30586171268454e-05
-3.36316546841393e-05
-9.784096623716e-06
-2.59915568648728e-05
-3.5009295822251e-05
-4.13773994937769e-05
1.24332845480176e-06
-1.54138185487816e-05
-1.27789720981428e-05
-3.75531545722614e-05
-9.63486045106472e-06
-9.4821534675463e-06
-1.47449048246245e-05
-4.43500839124922e-05
-3.14293709521163e-05
-2.84946804025394e-05
-2.80630360046166e-05
-2.81062563400895e-05
-5.08500274491626e-05
-1.10630287029655e-05
-1.17853951223048e-05
-1.08155088225679e-05
-1.82019416479859e-05
-4.56159958090257e-05
-1.91544024726216e-05
-2.2852447950406e-05
-3.06048974775055e-05
-1.61669324011802e-05
-5.53225866527322e-06
-1.05429780061161e-05
-2.81068257692873e-05
-2.94159083660766e-05
-2.22889498875099e-05
-3.23698586666e-05
-3.23864530929078e-05
-1.84646207214868e-05
-5.42664421498442e-05
-3.29230522766937e-05
-1.63166040209917e-05
-4.24076669207842e-05
-3.12006277358379e-05
-3.7751777576915e-06
-3.01006563306288e-05
-3.13670119282917e-05
-2.05728729763844e-05
-2.30427706268811e-05
-1.24146632894492e-05
-1.82615047502634e-05
-1.66278683370909e-05
-4.32514921675149e-05
-2.85015628490976e-05
-2.48080927908503e-05
-2.23628905925776e-05
-9.2597712991532e-06
-1.14576374205817e-05
2.92181946632744e-05
-6.0459373472417e-05
-1.92713722480106e-05
-5.41046021185863e-05
-3.01331336980499e-05
-3.35006877331702e-05
-2.75189758878669e-05
-1.60102509337613e-05
-3.67863039756428e-05
-3.16235134222076e-05
-4.10346583907129e-05
-2.33449520557016e-05
-9.5147970285733e-06
-2.63566285343166e-05
-4.03080468504567e-05
-5.41029910075255e-06
-1.94992690090104e-05
-2.31673253944676e-05
-2.87305273836165e-05
-3.86046592426626e-05
-3.62207618138859e-05
9.64240631445382e-06
-2.33650471953936e-05
-3.01741790214366e-05
-2.97392235925955e-05
-4.98885663615675e-05
-4.26800980029749e-05
-3.16395056156293e-05
-4.47679839861136e-05
-4.5883431446538e-05
1.80407396375919e-06
-2.1842465367381e-05
2.42753845907987e-06
-4.22392095022982e-05
-2.10767264129592e-05
-4.18166630144893e-05
-1.38777947397096e-05
-1.72145304039956e-05
-3.79827443810292e-05
-1.29238730115732e-05
-1.61239785680769e-05
-3.57174035638649e-05
-2.77909677787604e-05
-2.12817037297282e-05
-1.4895852544645e-05
1.14722169857992e-05
-5.18636837236219e-05
-4.35834157690355e-05
-4.35231292754246e-05
-3.19783982016077e-05
-2.27489728163487e-05
-2.13584763619912e-05
-4.18740217306561e-05
-6.34913861188969e-05
-1.93810785895605e-05
-3.89917797406887e-05
-1.87291176452599e-05
-6.92656764272771e-06
-7.12934446071072e-06
-6.90333984986223e-06
-8.17160310604144e-06
-3.87764400421221e-05
-5.60789369197525e-05
-3.63911447292618e-05
-1.71685609914554e-05
-3.24756385294213e-05
-4.23525282179883e-05
-4.92050547562143e-05
-1.83866810893433e-05
-2.54252023238157e-05
-2.40811208068533e-05
-1.27200592460506e-06
-5.52243863249476e-05
-4.15891102487027e-05
-5.94003044473979e-05
-2.3933923159456e-05
5.66599490540602e-06
-6.51758612035137e-06
-1.35288201574202e-05
-2.29825166977503e-05
-9.04176626996576e-06
-3.34380995063838e-05
-3.32859162503876e-05
-5.38456471004061e-05
-3.35422437983553e-05
-1.43003939772614e-05
-2.03615576383747e-05
-3.80021122715583e-05
3.74248487336484e-06
-4.41613386088177e-06
-3.88456660176933e-05
-4.36912412175674e-05
-3.01546601447314e-05
-6.07546720750204e-05
-4.24110997646717e-05
-1.89639534526627e-05
-3.78103904433874e-05
-3.60811048915502e-05
-6.04340792872116e-05
-5.29404472970592e-05
-1.22259133363986e-05
-4.7393841092877e-05
4.73156111246899e-06
-3.98041160682173e-05
-2.79636043674066e-05
-4.33941010459991e-05
-4.07593267699368e-05
-5.40611696440947e-05
-5.51141708949237e-05
-2.46204629789736e-05
-1.64065130737786e-05
-4.89914296685628e-05
-6.17655553460549e-06
-1.29361338063928e-05
-2.71318024749965e-05
-4.09225523855803e-05
-4.12925813498785e-06
-2.65083885796447e-05
4.82204223067366e-06
-1.14758277853734e-05
-3.95258561568394e-05
-2.12917113917263e-05
-4.41926243552581e-05
-2.22876860992578e-05
-4.62611897802737e-05
-2.99107648540342e-05
-3.08546885074085e-05
-4.92265844064582e-05
-2.80333262993393e-05
-3.08996131394423e-05
-3.52086336475897e-05
-2.79697808673291e-05
-4.29174299951823e-05
-2.39186118205107e-05
-3.19634635523716e-05
-2.95535871381153e-05
-4.56605012636136e-05
-1.11768353250802e-05
-4.52869214307435e-06
-4.89010148214172e-05
-5.39133124668609e-05
-1.67623320389549e-05
-1.66947213036649e-05
-3.74041103391554e-05
-6.34113653660863e-05
-2.10124168640065e-05
-3.44747776755486e-05
-3.22007979731664e-05
-1.15361801177637e-05
-3.73369420056706e-05
-4.87792120637834e-05
-4.58496651200102e-05
-3.01523103074606e-05
-4.85463434857286e-05
-4.06191206026121e-06
-4.68085928442507e-05
-5.32426297066094e-05
-3.93669034596766e-05
-3.1694353821964e-05
-4.62867105756444e-05
-2.31783188335824e-05
-3.33394496029128e-05
-2.85180677645858e-05
-4.64558180629521e-05
-3.20022910206788e-05
-3.74242566363917e-05
-4.73727976678679e-05
-3.35184285829147e-05
-1.8299470279847e-05
-4.42198288769831e-05
-3.2862397405729e-05
8.22794741889052e-08
-4.05554245277202e-06
8.85346688688665e-07
8.27446435910491e-06
-1.27021870832726e-05
-1.33886455545464e-05
-1.79176931241712e-05
-2.1499772273587e-05
-4.9906037734067e-05
-2.18641644193626e-05
-5.20305594359112e-05
-1.75780953939714e-05
-2.35438991886953e-05
-2.4497225341309e-05
-2.68097783217359e-06
-6.55920034418243e-06
-1.97939027523757e-05
-5.25164547495111e-05
-2.63941180405911e-05
-1.49584252082664e-05
-3.75548794851956e-05
-3.42483161750974e-05
-4.73604711346337e-05
-2.93256641624365e-05
-4.94130201880635e-05
9.07511956071186e-06
-1.64002930891962e-05
-3.77750992973049e-05
-2.1895508548708e-05
-1.26257469207726e-05
-4.02759890162556e-05
1.29068403335562e-05
-1.1558171413379e-05
1.57124726052339e-05
-2.49645697578276e-05
-2.68250469685265e-05
-5.47841281324966e-05
-8.18399782715352e-05
-4.01266098579118e-05
-3.93834415952286e-05
8.73167885763786e-07
-1.94452739908083e-06
-2.58083259457725e-05
-2.01034919369007e-05
-2.17024677142462e-05
-2.15427224585129e-05
-6.13702011918672e-06
-2.29501757310601e-05
1.17798110239684e-05
-3.31315503696905e-05
-3.27801902661872e-05
-2.82169038164106e-05
-2.42521687100443e-05
-3.24275896086031e-05
-2.54728420994272e-05
-3.80604414590148e-05
-1.20488530822131e-05
3.88859134508287e-07
-1.31756216099281e-05
-3.08154407994343e-05
-2.62110618894752e-05
-2.46292594116839e-06
-4.13221328040078e-05
-7.71012934184629e-06
-3.87779665417281e-05
-1.49169394988632e-05
-1.10004173571389e-05
-2.4477974584744e-05
-5.30006691596581e-05
-6.64358645731171e-06
-1.34801527105317e-05
-1.57490010802369e-05
-1.58302936677092e-05
-3.60992346137144e-06
-7.18255927836115e-05
-2.89946813785549e-05
-1.95823437821189e-05
-3.72166567755683e-05
-1.83322259282373e-05
-2.33539123999898e-05
-1.1529519724701e-05
-4.16512285274307e-05
-2.51610464455122e-05
-3.89473627736417e-05
-1.86655579933287e-05
-1.94311181979758e-05
-6.39678555017375e-05
-4.61463236990938e-06
-2.98972294603287e-05
-3.13313038827226e-05
-1.59439704648819e-05
-2.30159209243959e-05
-2.34869064271693e-05
-2.93200620301123e-05
-1.76935051960101e-05
-3.80309139777375e-05
-5.94253213466026e-05
-4.71559963626057e-05
-1.55451900796747e-05
1.00468856397429e-05
-4.27713981509667e-05
-1.36891680785135e-05
-5.36696981779389e-05
-3.95888237591424e-05
9.85216872491344e-06
-6.82975387801319e-05
-3.28116084239126e-05
-2.87763280554089e-05
-3.93687877693413e-05
-4.49823801053566e-05
-1.85838012904713e-05
-3.88210319796273e-05
-2.26922022811515e-05
1.21055004381313e-07
-1.87914020020632e-05
-1.51652629143112e-05
-1.10570281761107e-05
-1.79613542983261e-05
-3.41992054356144e-05
-2.65703272229768e-05
-2.91619714965428e-05
-1.2376345350324e-05
-3.11629547566641e-05
-1.97142804572758e-05
-1.43322297912155e-05
-1.40232747715827e-05
-3.48846474782872e-05
-4.46521826020078e-05
-1.69584154241283e-05
-2.38004621365628e-05
-2.87193014789259e-05
-1.56297854232985e-05
-2.04098722093389e-05
-1.42272876154347e-05
9.73788264933291e-06
-3.7531900131613e-05
-1.9796006790876e-05
-3.46082160292297e-05
-2.45354576150553e-05
-2.17289076963182e-05
-5.15801341639041e-05
-1.71709021991194e-05
-1.6279175043831e-05
-4.03732683218954e-05
-2.1049844973808e-05
-2.83403867096973e-05
-1.62093668675251e-05
-1.41064660804191e-05
-2.38368098986373e-05
-4.28692502782289e-05
-2.50687295907785e-05
-2.62451982841934e-05
-5.54836784302936e-05
-1.4241040617324e-05
-3.91964354868478e-05
-3.41195352805534e-05
1.7864592517456e-06
-2.95115876068674e-05
-5.18225630425471e-05
-2.74475079536663e-05
-3.45062001954942e-05
-2.04370197550907e-05
-4.35514649089909e-05
-9.52036677039615e-06
-7.06505940044769e-06
-5.15004720078836e-06
-2.47101508697511e-05
-3.71288431244062e-05
-2.12748696724448e-05
-3.54043863196723e-05
-3.03758212282859e-05
-1.22482205885011e-05
-1.67607570367891e-05
-3.64717455217106e-05
-2.66374332503986e-05
-4.97656312149388e-06
-3.69295506238712e-05
-3.11079408084474e-05
-1.71236819994033e-05
-2.42482365227161e-05
-1.44174195911812e-05
-4.66679493250046e-05
-2.76773818534725e-05
-5.75434337527408e-06
-3.51855111497837e-05
-3.94215006800535e-05
-4.90319049578144e-05
-3.91272598472108e-05
-1.67278042507862e-05
-3.22518109060612e-05
-5.84355564780409e-05
-2.15114264891139e-05
-3.64264245608417e-05
-1.41295874938763e-05
-2.74687482838217e-05
-4.0195910602694e-05
-1.86896280262684e-05
-3.52173691369176e-05
-3.33577670508564e-05
-5.46388254802012e-06
-1.63423018066502e-05
-4.8296107733536e-05
-2.54470549587763e-05
-1.43027468701948e-05
-3.59985966569841e-05
-5.24443389095686e-05
-3.69710427153828e-05
-3.11273738007719e-05
-4.81153913050723e-05
-4.65410736641739e-05
-2.74541304896609e-06
-5.35960171829442e-05
-4.68960004429517e-05
-4.76150515535708e-05
-7.50628271418313e-06
-2.38625961806258e-05
-1.93447723725664e-05
4.03068445623045e-05
-4.05681313349809e-05
-4.5039427041583e-05
-3.1086866301033e-05
-2.28687564923768e-05
-2.03582569539678e-05
-2.07671557334471e-05
-1.76213777652523e-05
-2.53222788628478e-05
-4.43986091755516e-05
-1.74042367386888e-05
-2.63288749380105e-05
-4.21739923560222e-05
-3.89813241850238e-05
-2.25547058441278e-05
-1.41713409092185e-05
-3.06985600247697e-05
-3.13609731549806e-05
-9.36668431531016e-06
-2.89734393441619e-05
-4.12526515462775e-06
-2.21067153693797e-05
-1.57470928979963e-05
3.30286819997529e-06
-3.21017028921142e-05
-3.36566534737947e-05
-3.77490682626066e-05
-6.75464277034492e-05
-3.06524345493032e-05
2.01044196982606e-06
-3.68450153073389e-05
-4.72246350162607e-05
1.63174677149794e-06
-2.00732957780105e-05
-1.21779364999145e-05
-3.8774778091763e-05
-3.45189334372517e-05
-1.48198458860725e-05
-2.53529365183406e-05
-6.20597934886954e-05
-4.03837959700325e-05
-2.30672795802579e-05
-3.31008950597859e-05
-4.54178690635706e-05
-3.79270300072311e-06
-2.29798004945324e-05
-3.09817666197519e-05
-1.52318704265428e-05
-4.74315590279987e-05
-1.17631788666825e-05
-4.72583854149206e-05
-3.30256054757973e-05
-3.1185868519105e-05
2.23977647973626e-06
6.73609137330397e-06
-3.80203624327713e-05
-2.02555487016978e-05
-2.69039438107709e-05
-5.0025425500249e-05
-4.17758472058229e-05
-2.34793499613969e-05
-4.26794547074447e-05
-3.17016646506638e-05
-6.29798886823029e-05
-1.51789615323261e-05
8.37451945583014e-06
-4.87669126504688e-05
-5.25049082332142e-05
-4.08299239510213e-05
-5.67148966056747e-05
-1.2584099380092e-05
-4.54049128718494e-05
1.83546968493068e-05
-1.80940370740816e-05
-1.76375311047968e-05
-9.87221765659802e-06
-5.22683839666745e-05
-3.06898423836372e-06
-3.66693254498135e-05
-5.66545098482759e-05
-6.34282138843166e-05
-3.68820303831104e-05
-2.84467000266347e-05
-4.70630807828956e-05
-2.99553054542247e-05
-2.31943371405091e-05
-8.24721530258668e-06
-1.013158691821e-05
-2.41968870259125e-05
-1.68382836300435e-05
-2.63127544713315e-05
-2.83912548595886e-07
-3.4225770184809e-05
-5.7164045333556e-05
-4.60262851406366e-05
-5.12156134378517e-05
-3.29746591591276e-05
-1.26707511678754e-05
-1.66317663643346e-05
-1.3841137488134e-05
-3.07400568093696e-05
-1.37479542290636e-05
-4.10192320226106e-05
-6.07752818498191e-06
-1.88784777477349e-05
-1.72089523163188e-05
-5.60839274567636e-05
-1.48022632603549e-05
-3.48185718154706e-06
-1.34260014975438e-05
-1.31232315475377e-05
-2.27028407093322e-05
2.30283406645138e-06
-2.61776733539129e-05
-8.96161044817452e-06
-2.53784937988495e-05
-3.47034189701397e-05
-3.7376098423285e-05
-2.23987242424027e-05
-3.92259578307042e-05
-2.71498960628276e-05
-2.36275061818016e-05
-2.63641479113227e-05
-4.12361201244257e-05
-4.01845270359318e-05
-2.19816489431492e-05
-1.42984913753277e-05
-2.3652279742384e-05
-1.60305827648836e-06
-3.39653497522216e-05
-1.81049067982552e-05
-5.49605435743275e-05
-4.3322328587089e-05
1.20793671309218e-05
-1.11674424050552e-05
-9.53687621829035e-06
-3.01664801736614e-05
-8.64636826732926e-06
-6.86165641321881e-05
6.49388932272043e-07
-2.85954873454564e-05
-3.49851515510683e-05
-1.01267609069648e-05
-1.65188638644478e-05
-1.44027222800523e-05
-3.02530029433549e-05
-7.05894782185932e-05
-3.88843991050657e-05
-2.48608148344532e-05
-1.80736086787595e-05
-4.58426167834254e-05
-3.01297069611618e-05
-2.03199591079276e-05
-3.68083193522219e-05
-4.3449223593116e-05
-5.77523173179593e-05
4.8924307211469e-06
-1.98193853072185e-05
-3.48912614400209e-05
-1.93835944681827e-05
-2.08621498141159e-05
-3.44986038841267e-05
-5.19855662942701e-05
-1.08244176259421e-05
-4.73953616464325e-05
-4.77912056783891e-05
-2.30307424234729e-05
4.62034493638699e-06
-6.58095114356456e-06
-2.65977820337027e-05
-5.03003365162394e-05
-4.43670223283544e-05
-4.51746392604016e-05
-3.45694079343144e-05
-1.03343510503606e-05
1.82254713576564e-06
-2.92204606585544e-05
-3.12954525174909e-06
-4.02343274305979e-05
-3.24212515841224e-05
-2.43571095793973e-05
8.41527725320592e-06
-1.64798568570543e-06
7.5027563425494e-06
-2.72406127497882e-05
-2.59325251932703e-05
-3.82859434164658e-05
-4.35210383478296e-06
-4.55260384120251e-05
-1.36001498309029e-05
-3.9267896690978e-05
-2.25730883068323e-05
-2.25494449433573e-05
-3.22986641005756e-05
-1.48820938332267e-05
-1.79830765198162e-05
-2.01971663582558e-05
-3.20604094631719e-05
-2.96608403087519e-05
-3.6791876873026e-05
-8.33631075077072e-05
-4.37092947851075e-05
-1.98501210125884e-05
-1.62053626930968e-05
-2.19395602724339e-05
-4.9031665660488e-05
-3.83955899463563e-05
-1.90219028733691e-05
-3.516218778541e-05
-3.6843141789847e-05
-1.98045624886878e-05
-2.06237139561671e-05
-2.87524461311984e-05
-3.43226893861186e-05
-5.01588985171787e-05
-4.91512375198499e-05
6.95799739644696e-06
1.87152477926063e-06
-2.47726485439092e-05
-2.68926187725197e-05
-1.70126351175314e-05
-1.47187221053747e-05
-3.58626904718839e-05
-2.74122002577899e-05
-3.39210881391954e-05
-2.20181436130186e-05
-2.39223539676191e-05
-2.26952428865405e-05
-4.00482423714024e-05
-4.27341506369507e-05
-3.192277333313e-05
-2.57492011664508e-05
-4.00620444571298e-05
-2.52197791980306e-05
-2.26027076181461e-05
-5.70094834062591e-05
-2.33073155411153e-05
-2.50062775592832e-05
-1.21515858497192e-05
-4.70369051061638e-05
-2.41127832474459e-05
-1.06514508343885e-05
-5.62845971545383e-05
-1.22649605399701e-05
-4.79254193401082e-05
-1.56636348984769e-05
-2.06189493787809e-05
-2.37238980329439e-05
-3.75377721967493e-05
-1.65744906215653e-05
-3.45530264494015e-05
-1.81001487472126e-05
-3.72096623094569e-05
-5.41472432356428e-05
-4.55223468223101e-05
-3.41043735819069e-05
-5.32432766100185e-05
-2.78263033586842e-05
-5.35287570717284e-05
-1.02426689795363e-05
-2.45498802573064e-05
-1.31197626209293e-05
-3.52875001730759e-05
-4.18261464300046e-05
-2.14545401967091e-05
-2.89094700847679e-05
-4.40837432261629e-05
-2.77109722571204e-05
-3.8099999474701e-05
-2.03786753239184e-05
-8.01967433888003e-05
-3.05305919132126e-05
1.00041012373248e-05
-2.88982365478848e-05
-2.34396840443687e-05
1.17620403992431e-06
8.21717375917224e-06
-4.4471838063492e-05
-2.40753876553591e-05
-1.00120674039503e-05
-2.15163223179515e-05
-6.45467548122808e-05
-4.61259430787385e-05
1.66391136466274e-06
-1.83091768701495e-05
-2.67597295779957e-05
-3.75969595792231e-05
-4.974551557168e-05
-2.13144212052458e-05
-8.3984334329568e-06
-3.21377423305229e-05
-4.03121028415903e-05
-2.19305496115824e-05
-1.27899385740358e-05
-1.90891950107829e-05
-2.71433316992584e-05
-3.84957406394106e-05
-2.60989596174793e-05
-1.95056155857638e-05
-4.7587529160466e-05
-6.21878825830253e-05
-3.68109299360631e-05
-2.77935581837415e-05
-8.52487918071916e-06
-4.20887244923235e-05
-4.75913340823671e-05
-2.80090712659988e-05
-4.77375014027718e-05
1.46992446557649e-05
-2.63228392241848e-05
-3.67719708942438e-06
-3.81484886498772e-05
-8.34011882149379e-06
-1.42813862640942e-05
-4.45171458003689e-05
-3.31978967534443e-05
-4.19833049566928e-05
-2.76530559749433e-05
-2.48577243624299e-05
-1.58214806482333e-05
-1.14952917510847e-05
-2.89333582381683e-05
-3.89607583088064e-05
-5.56343956879798e-05
-1.75195084424977e-05
-2.62811385665953e-05
-5.79155990649098e-05
-2.22126897118361e-05
-3.86155747612207e-05
-2.00189791725694e-05
-2.65826661098067e-05
-4.08333482538634e-05
-6.33023792077701e-05
-1.00041745804093e-05
-1.13549932781648e-05
-2.63037840839596e-05
-3.33626625445597e-05
-3.27909369711686e-05
-2.81057643690352e-05
-2.50984410783905e-05
-1.46869675094296e-05
-2.76560250249657e-05
-5.39998187951081e-05
1.46749816259282e-06
-3.30547855270851e-05
-2.77759378817344e-05
-3.29575630286309e-05
-4.6536590515422e-05
-3.93513219523199e-05
1.27373325162425e-06
-5.11420403884217e-05
-3.83043016365623e-05
-3.73920829214401e-05
-2.60345915930931e-05
-2.14110779880965e-05
-9.46446690229491e-06
-1.41749969514929e-05
-2.40780361729843e-05
-3.62862334787916e-05
-6.17742426592089e-05
-3.11427581043825e-05
-1.77491017915809e-05
-3.12872211878323e-05
-2.45013656577039e-05
-3.26696906883227e-05
-5.996268035906e-06
-2.40550601340831e-05
-1.81381462381747e-05
-2.05163872835495e-05
-2.95195167053072e-05
-4.79842139212308e-05
-2.47355515844233e-05
-5.08418751392117e-05
-1.39749768887084e-05
-3.24075790720092e-05
-2.72164455552898e-06
-2.63283417101693e-05
-1.15991150855496e-05
-3.44028495614922e-05
-2.90418498160856e-05
-3.37565909603205e-05
-2.52211339707913e-05
-3.33331688455453e-05
-1.32421001859544e-05
-3.07996824911995e-05
-2.85669290667102e-05
-2.97812859333197e-05
-1.9540288448098e-05
-4.90778167331888e-05
-4.29961703024698e-06
-1.60967001233436e-05
-1.81976327544513e-05
-4.10573477624129e-05
-2.75817782948548e-05
-1.17677452841232e-05
-1.74395609120349e-05
-5.30225672890156e-05
-6.49372183064941e-05
-2.96288957065553e-05
-3.07155036965061e-05
-5.49999911183191e-06
-4.09981433468006e-06
-4.21702875692623e-05
-4.22979291805474e-05
-2.63598626210907e-05
-2.93404184510509e-05
-5.29096805168416e-06
-2.7461332599834e-05
-2.51019594689902e-05
-4.92674958452121e-05
-1.52736151691551e-05
-2.71194866744436e-05
-3.12679963081303e-05
-2.42702817427217e-05
-5.45548406795972e-05
-1.57509485277774e-05
-2.96807229147185e-05
-2.54596570132077e-05
-3.92533259854539e-05
-2.55472831990961e-05
-1.575469596612e-05
-1.29197154132205e-05
-6.59488125971831e-05
-2.90429115743123e-05
-4.31921488558249e-05
-4.07576090528268e-05
-5.51405448522964e-05
-4.71718869720063e-05
-2.46049007234391e-05
-1.73741096296498e-05
-5.172848850113e-05
-2.41659675473018e-05
-1.60563046845582e-05
-2.7364266198618e-05
-7.14698855389751e-05
-3.21214791492996e-05
-5.37457917584177e-05
-3.66914310552744e-05
-2.16013591305093e-05
-4.8067042480984e-05
-3.38118362116474e-05
-2.23279013899857e-05
-1.12345547246398e-05
-3.11929457409589e-05
1.28812415099222e-05
-4.34604113808007e-05
-5.44947995639715e-05
-5.11208077696007e-05
-2.77572964592743e-05
-3.10643889542311e-05
-3.43772344511295e-05
-4.18754879893668e-05
-4.49372480635511e-05
-4.16701872853063e-05
-4.03297182962788e-05
-1.81731974760055e-05
-1.86408400681327e-05
-2.00644528616915e-05
-4.37507955278516e-07
-4.49761907859579e-05
-3.61372951864795e-05
-4.63901354741771e-05
-2.90771596398848e-05
-2.59161509320788e-05
-3.71987303761977e-05
-2.04742864197314e-05
-3.93552560249103e-05
-2.09220066225602e-05
-5.65473527947641e-05
-5.75491834126895e-05
-2.70030391984559e-06
-2.38911872646811e-05
-3.10196210353161e-05
-5.86730644172693e-05
