# Supplementary material for: Research on computational propagation and identification of mine microseismic signals based on deep learning
Source: PLoS One. 2025 Oct 22;20(10):e0334641. doi: 10.1371/journal.pone.0334641 (PMC12543183; doi:10.1371/journal.pone.0334641)
Supplement: S6 Data — (ZIP) [file pone.0334641.s006.zip › 000100900000238.xlsx_0.txt_24.txt.txt]

-4.9763429331144e-05
-2.91498018018707e-05
-1.7947896910363e-05
-5.92925846929426e-06
-3.32539917141759e-05
-3.47089557855024e-05
-2.23207188936991e-05
-1.16851305003354e-05
-1.66544115269474e-05
-3.29763521499151e-05
-4.63579784550864e-05
-4.37467669594635e-05
-3.21179443964928e-05
-1.58126663391983e-05
-2.89774893055168e-05
-3.02818448456995e-05
-3.42247795462175e-05
-1.89013393480535e-05
-3.76102437250859e-05
-3.97115162554686e-05
-4.13986400659075e-05
-4.30845905772553e-05
-2.85004797814022e-05
-2.85513650207339e-05
-1.64262937271786e-05
-1.96010958829288e-05
-2.6674731658881e-05
-6.26661647668503e-05
-3.78631938863901e-05
-2.40232332249955e-06
-2.88466977481763e-05
-1.44468519617171e-05
-2.44284207127775e-05
-2.78027061994792e-05
-8.92812519452004e-06
-3.01460111450327e-05
-3.52989833641353e-05
-1.0650555848874e-05
-5.37221891080658e-05
-3.11647711923846e-05
-1.4485428254465e-05
-3.58382896988201e-05
-5.44605986186093e-05
-3.83695147052822e-07
-3.53361176766302e-05
-3.57330517305366e-05
-1.61354978662062e-05
-3.99946349686847e-05
-5.48758073864513e-05
-5.14659948914567e-05
-2.71658816934456e-05
-2.70402383912351e-05
-1.49826962775035e-05
-3.23552102112599e-05
-5.25186097098843e-05
-1.63853653976936e-05
-4.06422325441535e-05
1.06120300680172e-05
1.00341778585826e-05
-3.59355261558035e-05
-3.18063510989291e-05
-5.36099205463906e-05
-3.24456430543603e-05
-1.75023633583985e-05
-3.04941949399537e-05
-1.11624511543474e-05
-4.06932023868146e-05
-5.35363235431927e-05
-2.79802442910645e-05
-4.65525825546262e-05
-2.55732504365737e-06
-3.88102729753645e-05
-4.22766597238609e-05
-8.00748760203958e-06
-4.76297998716923e-05
-2.59423890257545e-05
-9.51337782341949e-06
-4.29001818816173e-05
-3.27586513072104e-05
-3.40406805119101e-05
-2.72345921317225e-05
-3.39273027475852e-05
-4.13347383418557e-06
-3.36751780257863e-05
-2.20530044924393e-05
-2.75466605347506e-05
-2.18911789620001e-05
-8.92040964639633e-05
-2.7585654819688e-05
-7.998111178218e-06
-4.91504682215197e-05
-3.36530197536264e-05
-3.45290731825436e-05
-2.48495110101888e-05
2.92274327667993e-06
-2.48373797318528e-05
-4.00001364570014e-05
2.06347617814543e-06
-1.97215807676098e-05
-2.37922796921097e-05
-1.83768424990742e-05
-4.58615393425813e-05
-1.92757145896982e-05
-1.59892995829702e-05
-5.43184664254671e-05
-4.95480351281574e-05
-3.94964347955649e-05
-4.1556817679732e-05
-3.90543278382787e-05
-2.92051508311482e-06
-3.79698280504694e-05
-1.95550007619489e-06
-2.37113052348968e-05
-2.79301977830947e-05
-1.48420588963392e-05
-4.16556777292505e-05
-2.21126657741163e-05
-3.88523883468219e-05
-9.86606309817014e-06
-3.0792952384073e-05
-3.32038741872766e-05
-3.18062983981357e-05
-3.17958164515446e-05
-1.90971525000371e-05
-1.06595267868802e-05
-2.24892215274851e-05
-2.62361275234908e-05
-1.74813284505611e-05
-6.3970269562106e-05
-3.91711088086195e-05
-3.02806215988912e-07
-1.51636719844659e-05
-4.34965347591591e-05
-5.65831224822227e-05
-2.79870168249105e-05
-2.49142369380538e-05
-5.7213045323524e-05
-7.27825968405432e-06
-2.09700087970298e-05
-1.29133958816284e-05
-5.46125540031945e-05
-1.9724621056196e-05
-1.90206310432523e-05
-1.20301687981483e-05
-3.86016702551442e-05
-3.75427582680463e-05
-4.24747608558639e-05
-3.56658845490342e-05
-3.08078427541352e-05
-5.17878725057273e-05
-4.50848523253792e-05
-3.35066647594368e-05
-4.26351593892204e-05
-3.81847042158828e-05
-1.82798141955163e-05
-3.76045623665722e-05
-1.25906364818371e-05
1.94357041445421e-06
-4.71618531388723e-05
-4.56458170249422e-05
-8.95203831447127e-07
-3.90366672772179e-05
3.80928390122464e-06
-4.29825688230918e-05
-3.8630821622135e-05
-9.08451674243357e-06
-2.2020062159626e-05
-4.25253837522279e-05
-2.30054920684721e-05
-2.84353219326801e-05
-2.63612579211652e-05
-4.69453000258994e-05
-1.41011917428898e-05
-3.39781822574266e-05
-2.68640126684109e-05
-3.09708882245262e-05
-2.6418789706418e-05
-3.48359032444235e-05
-3.83694498581274e-05
-2.69024774238092e-05
-4.96349368560675e-06
-5.72113586299526e-05
-5.21391950684255e-05
-3.76205115732784e-05
-5.53601616785344e-05
-2.98546281831833e-05
-1.98745650323177e-05
-2.41752416138859e-05
-1.73403844363683e-05
-1.53301508294853e-05
-3.2217481359554e-05
-3.23533792105123e-05
-2.8638174900284e-05
-2.77988153134945e-05
-1.48274488375046e-05
-1.66950834217975e-05
-5.25752155798133e-05
-1.64800852683325e-05
-2.55536257640071e-05
-4.66766441698437e-05
-5.14840008774166e-06
-1.55202603290922e-05
-4.37737790331929e-05
-4.13300660930547e-06
-4.0843430493771e-05
-1.64887141410989e-05
-2.89142869991781e-05
-5.92908377595464e-05
-5.76869676646111e-06
-3.3108290557827e-05
-5.35021154895564e-05
-7.91967435187884e-06
-5.44040394984201e-05
-5.99718647523461e-05
-3.21179802353907e-05
-1.77561100996826e-05
-8.20114224344076e-06
-4.66635871431902e-05
-5.30126827876897e-05
-3.5593895069943e-05
-3.8881608615168e-05
-2.86376936175931e-05
-7.89412963619253e-06
-2.68682907144825e-05
-3.55810145753496e-05
6.59040170140964e-06
-2.56400031536402e-05
-1.87627740769474e-05
-3.09575600604833e-05
-4.11774567913227e-05
-1.14654228644834e-05
-2.28585841116719e-05
-1.95592666740646e-05
-2.06539214023373e-05
-2.34324156662682e-05
-4.19342022038289e-05
-2.46842397301346e-05
-4.60101246615598e-05
-2.69960456389776e-05
-9.5963466771223e-06
-2.15986701132036e-05
-3.06835053779247e-05
-1.27013021990563e-05
-1.5820758969769e-05
-4.37357826416862e-05
-2.9456653196211e-05
-5.47441587999461e-05
-1.39748329285203e-05
-3.93434881577724e-05
-2.68611319402172e-06
-3.918676656256e-05
-3.1994426147947e-05
-1.66998207030089e-05
-4.15424754061393e-05
-2.43977710001993e-05
-3.90152704980628e-06
-1.83759361764827e-05
-4.7683482234188e-05
2.15543290811363e-05
-5.81984267036676e-05
-3.69371340690506e-05
-3.72089591329229e-05
-2.33073976446172e-05
-1.58305244654631e-05
-1.2845842738685e-05
-2.81368570658121e-05
-2.41084268240975e-05
-3.38201707478762e-05
-4.08512950097108e-05
-4.18865239131695e-05
-2.24717520424611e-05
2.47646538633477e-05
-2.7395575744649e-05
-2.6915460008644e-05
-1.68485486057915e-05
-2.74884705451872e-05
-3.26635210176249e-05
-3.46641326502386e-05
-3.82092578022319e-05
-3.07012531888482e-05
-2.5184054701387e-05
1.16641337781565e-06
-1.32540310291946e-05
-2.67659413959985e-05
-2.62129330694417e-05
-1.97436931057341e-05
-1.98946153283547e-05
-4.14850889420665e-05
-2.50159210723772e-05
-3.63330032245668e-05
-2.83100786477536e-05
-2.5767133269165e-05
-2.98662800784849e-05
-3.15137976107555e-05
-4.82442867479997e-05
-4.85169972602225e-05
-5.5597238198733e-05
-5.18873995963099e-05
-4.01283165931313e-05
-1.99137075682892e-05
-2.2310900450139e-05
-1.18574341676805e-05
-2.60586891409676e-05
-4.65832233678318e-05
1.16064795527447e-06
-5.82688014189131e-05
-2.11833892890905e-05
-3.30821389638932e-05
-3.47891814715251e-05
-2.01534835571639e-05
-2.74607542277761e-05
-3.72377980898462e-05
-1.14572627982209e-05
-3.84744319755795e-05
-5.16651843555625e-05
-2.63146740899823e-05
-3.52261877259896e-05
-4.95059879069028e-05
-9.96581411997965e-06
-3.38560462665409e-05
-5.59819666027634e-06
-3.53008914730184e-05
-2.04097198167771e-05
-4.2113695859614e-05
-3.88977040001648e-05
-6.50547145190022e-05
-1.09028386766154e-05
-2.68201745932866e-05
-2.69679238503421e-05
-6.07288432300129e-05
-5.38253432587779e-05
-1.09930056529216e-05
-4.65517046131308e-05
-2.19955858000023e-06
-1.49854117529605e-05
-1.0085872892885e-05
-1.97186179761288e-05
-4.80273325482778e-05
-4.16830239469353e-05
-1.14959223846998e-05
-1.69019132863283e-05
-2.45293174955731e-05
-2.84981392940964e-06
-2.89158436992199e-05
-1.49295482352742e-05
-4.2445325099616e-05
-5.18197900593617e-05
-3.40864413378242e-05
-2.10397052999413e-05
-5.77294216627713e-06
-1.11531319372476e-05
-1.36746482099708e-05
-4.20518208919038e-05
-3.52880049777615e-05
-3.87092839366697e-05
-2.56294878975233e-05
-5.49967250730339e-05
-7.50443465207962e-05
-3.93644775773143e-05
-5.36435792855765e-05
-3.70392029132753e-05
-9.9203336594752e-06
-3.13728722781207e-05
-6.68642143140919e-05
-2.47329227672427e-05
-1.70940040078411e-05
-2.72413650792326e-05
-1.15918058195159e-05
-5.00367238038485e-05
-9.19534026232429e-06
-2.28575058225469e-05
-1.88153662183493e-05
-2.7731759992717e-05
-5.91330453382208e-05
-3.67734982150187e-05
-7.35877980681786e-06
-1.89403621569949e-05
-7.69344065062291e-06
-3.31278972703465e-05
-1.62186780712959e-05
-3.98765841582986e-05
-9.93536387518027e-06
-3.50569273873422e-05
6.01962542162691e-07
-5.14636222028725e-05
-5.10731835577891e-05
-4.27517667334453e-05
-2.0126366458596e-05
-1.7805950658815e-05
-3.40811281175313e-05
-3.90680731125902e-05
-3.10131276983014e-05
-4.22607679387718e-05
-3.16033828680606e-05
-4.96016948446981e-05
-1.10978276598918e-06
-1.34801068320718e-05
2.5583291612602e-05
-3.5858807915338e-05
-4.77075275115779e-05
-2.61599135672133e-05
-2.75820526049963e-05
-3.54465800138881e-05
-2.72523936110423e-05
-5.22314891768621e-05
-1.66656977868078e-05
-3.63725789997059e-05
-3.685832227227e-05
-2.07486839158822e-05
-1.32672543719594e-05
-3.76529089183133e-05
-7.73642350037202e-05
-3.18767145763477e-06
-9.10602152728331e-06
8.2332074475874e-06
-6.06461332968172e-05
-4.25974225028811e-05
-2.25514963575634e-05
-3.045780069559e-05
-5.65837961564716e-05
-2.20940875157021e-05
-3.08302869606529e-05
-1.77962680213381e-05
-2.23137491601141e-06
-1.743635958529e-05
-4.28823355386741e-05
-1.46106581180688e-05
-5.24648039584164e-05
-3.69180179778614e-05
-2.25713683493804e-05
-2.91891530236118e-05
-2.92438527497988e-05
-2.05912827894373e-05
-8.34199343595938e-06
-2.955782339648e-05
-1.83467857840629e-05
-1.89382964913637e-05
-5.62227763026943e-05
-2.43008238134393e-05
-1.10306196960402e-05
1.51000715174375e-05
-1.09201651002704e-05
-2.1416847904993e-05
-9.74026615313104e-06
-6.23527577997496e-05
-2.36904766433025e-05
-3.39010710604025e-05
-1.45436480291069e-05
-9.89917367431989e-06
-3.29095587840953e-05
-1.50034430524999e-05
-2.98191853701602e-05
-2.91827725673406e-05
-4.34170568289731e-05
-9.73755547476999e-08
-5.76724909631528e-05
-2.20583606067066e-05
-1.69952662113342e-05
-4.14816247728138e-05
3.61078446197901e-05
-3.19193272805925e-06
-8.7969445207579e-06
-4.655446307484e-05
-1.67965231660814e-05
-4.37981685377039e-05
-6.20840157749857e-05
-3.56683141502359e-05
-2.11107076762971e-05
1.28408996450233e-06
-3.77768711446605e-05
-3.40510442940827e-05
-3.79905074354347e-05
-2.28738970526197e-05
-3.02269785647655e-05
-2.12179551204074e-05
-5.22171170019418e-05
-1.58982851345188e-05
-2.35586455622081e-05
-3.0212360642011e-05
-2.66388465722186e-05
-2.62592127656847e-05
-1.38419945164349e-05
-4.65001520580032e-05
-3.55604700381267e-05
-2.78358753505501e-05
-1.42437625812296e-05
-2.41674087097213e-05
-2.15965074607665e-05
-1.3799119026626e-05
-3.44119081879939e-05
-1.72701227976517e-05
-3.15231280161051e-05
-1.85025603040087e-05
-6.15228234579381e-05
-3.03656965943472e-05
-2.24312613326737e-05
-1.93256393845492e-05
-3.46179122638458e-05
-3.36747359417892e-05
-4.74729679284593e-05
-5.62055703316636e-05
-6.42776499306125e-06
-3.2738891444265e-05
-2.42690790358491e-05
-5.48586680579645e-05
-2.32388491798838e-05
-3.76034529029651e-05
-3.50850481344349e-05
-4.05482366988335e-05
-2.00489706609119e-05
-3.30911886025162e-05
-1.83615971765216e-05
-3.94432149820882e-05
-1.84318386265468e-06
-2.95617300304139e-05
-1.14546541779089e-05
-2.09811566592093e-05
-3.90904371889779e-05
-2.44992200223298e-05
-4.42707617232493e-05
-1.0406449419923e-05
-1.91521185250589e-05
-2.72403738866675e-05
-3.98019539050597e-05
-1.87195426547416e-05
-3.69399727073224e-05
-5.0207287241678e-06
-2.15624462554561e-05
-1.93430081491301e-05
-4.81434514759928e-05
-3.44798914293248e-05
-4.61572549743157e-05
-4.05542101592639e-05
-2.09995521963485e-05
-2.94171599551231e-05
-7.71268201123108e-06
-2.80257082777584e-05
-4.46391600445895e-06
-3.57841220908248e-05
-1.53029133552707e-05
-3.22841037485881e-05
-5.03095397141475e-05
-1.70482207371684e-05
-3.27183904732011e-05
-4.69658623022597e-06
-3.32833872580917e-05
-5.68233820690379e-05
-4.40067725655573e-05
-2.17906181669933e-05
-5.25855041292148e-05
-2.66010544945396e-05
-3.91731131948683e-05
-3.76122018052264e-05
-3.857701956422e-05
-2.38720641937126e-05
-5.41123766281444e-05
-3.33665811312697e-05
-3.87452384063922e-05
-2.43450515360356e-05
-4.11195050855425e-05
-2.40350310305748e-05
-2.48966352347483e-05
-2.45423729260824e-05
-4.55126359221199e-05
-3.346353174053e-05
-4.41861603095662e-05
1.42585034072839e-06
-5.44424080462562e-06
-3.51315249879168e-06
-2.69400715007555e-05
-3.13435351578385e-05
-5.52356561950455e-05
-2.3239446333312e-05
-7.94289914355432e-06
-5.2266522895104e-05
-2.54979845225822e-05
-8.23019757469925e-06
-2.17150881790883e-05
-2.64823748379348e-05
-2.02737099059863e-06
-3.4707157516987e-05
-3.13255530080495e-05
-3.65692770948128e-05
-1.78885926661129e-05
-2.80874312980576e-05
-3.43342966821341e-05
-1.25273133612511e-05
-3.06778384321028e-05
-3.28968350929835e-05
-1.94093061582606e-05
-4.63297426457632e-05
-1.53693049045391e-05
-8.78188571647654e-06
-8.4942399778689e-06
-4.14370380307023e-05
8.51662175610893e-06
3.48730866881948e-06
-3.18592418879883e-05
-2.594107864453e-05
-8.86731533843468e-06
-4.41159214752183e-05
2.39145198429719e-06
2.65882031846666e-06
-3.17901882136618e-05
-5.05430765253894e-06
-2.71556307269515e-05
-1.90440311416505e-05
3.05989890977224e-06
-2.32917320349861e-05
5.34539193527736e-06
1.64293278412278e-05
-3.25781874473618e-05
-5.87544774728588e-06
-1.30030846288747e-05
-3.58176615366072e-05
-4.27089900840892e-05
-2.71423993875473e-05
-1.03664578597589e-05
-2.51074169655984e-05
-1.04849818621939e-05
-3.1314201107513e-05
-1.04698605273885e-05
-3.76274945276399e-05
-2.71419132882094e-05
-2.73547170217331e-05
-4.75640047310096e-05
-2.88763932310415e-05
-4.76701105460581e-05
-1.90638590638859e-05
-2.33103244311439e-05
-2.34265828112785e-05
-2.09443797071098e-05
-4.35670006487332e-05
-2.73111365955039e-05
-5.0658687424185e-05
-3.71050075454977e-05
-2.11373342257533e-05
-5.34327001675378e-05
-4.20345769968783e-05
-1.40835575743057e-05
-3.79214328149391e-05
-5.50655363011443e-06
-2.77977823079572e-05
-3.64383098362355e-05
-1.2708783457218e-05
-1.40927879431725e-05
-2.19576190864354e-05
-4.06194580159702e-05
-5.84999605813937e-05
-1.43112732115394e-05
-2.50743038622093e-05
2.37024149567878e-05
-3.30115524528796e-05
-3.02793971340222e-05
-2.22500794690537e-05
-3.13324489969174e-05
-4.96679062426283e-05
-2.45482646116217e-05
-2.95358451578629e-05
-1.4060884088694e-06
-2.92523426757016e-05
-2.21528207670466e-05
-1.98093904162484e-05
-2.59768775273545e-05
-7.50006931981144e-06
-1.96957964601767e-05
-1.59807799934203e-05
-2.05071006946622e-05
-4.04173889277502e-06
-3.11341609355905e-05
-3.53403053241959e-05
-1.52038484895362e-05
-2.80790759652186e-05
-4.83720920326517e-05
-3.13397026999435e-05
-2.91396662024015e-05
-2.12720912787415e-05
-2.60777355268096e-05
-1.87783376026852e-05
-5.91027482654111e-05
-1.48681032382879e-05
-2.32923132317062e-05
1.00540011298954e-05
-3.03751316450633e-05
-8.19135125352212e-06
-1.89475193826159e-05
-2.36118819384152e-05
-4.41414290967832e-05
-4.45080916669782e-05
-3.12845294639615e-05
-4.69048648126456e-05
-2.89929009896234e-05
-3.12165996183199e-05
-2.74616038566711e-05
-1.8787858855891e-05
-2.84226559920537e-05
-2.87254561564412e-05
-1.46528361358121e-05
-3.81491977156151e-05
-5.94898336742568e-06
-3.87825747213218e-05
-4.70422555438018e-05
-5.00423986345919e-05
-2.98103021295268e-05
-1.78278981275355e-05
-3.97211480141888e-05
-8.13807282781221e-06
-4.04074023503862e-05
-1.76918460543706e-05
8.13650617256924e-06
-6.62257075100127e-06
-4.7470684379038e-05
-3.83776972217999e-05
-7.07082627023656e-06
-4.22711049093693e-05
-3.12183950346818e-05
-5.10867595793224e-05
-2.96977457016608e-05
-4.05014812688242e-05
-2.01255154801412e-05
-4.07731587121553e-05
-3.05951745243687e-05
2.58551915221344e-06
-2.12237777386224e-05
-4.87424843648547e-05
-8.03015901175305e-06
-1.59563025100406e-05
-3.15547619052271e-05
-3.4004088803822e-05
7.15265912928984e-07
-7.43417336043569e-06
1.60100963575136e-05
-1.18975903165488e-05
-9.03261365870849e-06
-8.35900979757749e-06
-2.52974830963126e-05
-4.77264953080715e-05
-2.2894594977039e-05
-5.77707368549229e-05
-1.51042839240514e-05
-4.5156100443709e-06
-7.12247482598416e-05
-1.38895195982953e-05
-1.91851045584127e-05
-1.43514592551969e-05
-1.95334395885331e-05
-5.26723577397768e-06
-3.25595767958977e-05
-2.7505940076659e-05
-2.04271064191014e-05
-5.12372537791687e-05
2.2424850541853e-06
-4.06029448233983e-05
-1.73513457016815e-05
-1.91815196507049e-05
-2.98400937249594e-05
-2.07035836230328e-05
-3.97357277287532e-05
-1.05459466526126e-05
-6.05322086231857e-05
4.66875478018834e-06
-2.88323557911749e-05
-1.34801035761093e-05
-2.145157875085e-05
-2.84825372527204e-05
-3.11217596164705e-05
-1.57185649405406e-06
-2.91040874518788e-05
-3.01436146156893e-05
-4.57388954516676e-05
-4.0899270275295e-05
-3.0623627311648e-05
-3.4362508578954e-05
-4.31703942692776e-05
-1.66797609375303e-05
-3.46249056989541e-05
3.43909035946413e-06
-1.72302010977258e-05
-7.05441600522959e-06
-2.196930134364e-05
-4.21815794365978e-05
-4.14092528215664e-05
-3.1978071281994e-05
-9.51593652134889e-06
-2.36967770380019e-05
-6.04109345958313e-05
-2.8321166516662e-05
-1.00088451789755e-05
-2.46396526957495e-05
-3.72455639053378e-05
-3.34907115071739e-05
-5.14228778603766e-05
-1.99843569465762e-05
-2.49708211911645e-05
-2.58345256692394e-05
-3.8112913822063e-07
-1.64305071333577e-05
-4.85364587668981e-05
6.66346285912556e-06
-2.79410329155287e-05
-1.82521623566617e-05
-7.93166394542708e-06
-5.39202718970952e-05
-4.60915158544666e-05
-2.17236174384187e-05
-2.94026093813624e-05
-1.39702807263535e-05
-2.31901442926916e-05
-4.61092686724502e-05
-2.64649011162528e-05
-3.16831634437774e-06
-4.13838345318316e-05
-8.78057651122207e-06
-2.03806613419154e-05
-2.28229478380468e-05
-3.93759369690865e-05
-1.18044421980263e-05
-2.69632865878732e-05
-2.98643781881413e-05
-1.67954306841387e-05
-2.20127609516475e-05
-8.94354498274599e-06
-3.1723159874445e-05
-2.76582087054381e-05
1.57853132862667e-06
-9.90524722173299e-06
-2.57117514900581e-05
-5.28781201706549e-05
-2.15269642038879e-05
-3.7323967009512e-05
-3.41763805835279e-05
-2.51655801671718e-05
-1.09831004037624e-05
-4.07787981391303e-05
-3.58223344071801e-05
-2.12786456999292e-05
-3.18459792846465e-05
-2.04357116668968e-06
-2.88195947014325e-05
-1.52621730478894e-05
-4.52417178832621e-05
-1.63935320468806e-05
-1.76021034677245e-05
-2.609651550015e-05
-4.722713401297e-05
-2.92381631584145e-05
-1.46520402971326e-05
-7.91067739091147e-06
-1.6439479378763e-05
-2.37385757518758e-05
-3.01123603292693e-05
1.49685457141033e-06
-3.81708315717931e-05
-3.64719794874799e-05
-1.10414266947967e-05
-2.68084167706773e-05
-1.45904198548409e-05
-2.60044031208962e-05
-2.21989083396769e-05
-2.12444931532108e-05
-4.18115153828723e-05
-4.30935693341948e-05
-2.18581878082881e-05
-4.55536178049644e-05
-5.69292676758137e-05
-2.25292253070154e-05
-1.65615909267362e-05
-2.023685271835e-05
-5.17488354108712e-06
-4.05937250387716e-05
-3.40009643095541e-06
-3.91417503651005e-05
-3.67362181130762e-05
-3.06560151393215e-05
-1.92942375726342e-05
-1.25983752115094e-05
-1.81533699234478e-05
-2.58836862605999e-05
-1.94327723925028e-05
-3.32815660370272e-05
-1.98283234915111e-05
-2.96905464510549e-05
-1.10325629274286e-05
-2.54496458942628e-05
-1.19127936816392e-05
-2.57226086406169e-05
-1.1762691881794e-05
-2.81183454994037e-05
-3.42562441563373e-05
-9.28662229346279e-07
-2.31697942319993e-05
-4.50156197203423e-05
-2.17185171185731e-05
-3.68560279818888e-05
-3.31318366292059e-05
-5.78243860389129e-05
-2.50325380060481e-05
-4.58863004039943e-05
-2.70525709491925e-05
-3.64573739912933e-05
-1.33987469606368e-06
-3.61310163837227e-05
-3.48189606522879e-05
-3.36109235131389e-05
4.99583318754065e-06
-2.25157968303688e-05
-5.484749488084e-05
-5.66307099034168e-05
-7.38079848587792e-06
-2.47895981183901e-05
-4.35241729644964e-05
-4.10147431254337e-06
1.68093643126499e-05
-7.49674353279313e-06
-3.69854893028931e-05
-3.22943893107384e-05
-2.59868816327252e-05
-5.56897595682932e-05
-3.29529857888205e-05
-1.53866321902619e-05
-1.82571492682492e-05
-2.28284731649055e-05
-2.00928710841461e-05
-8.59347060642383e-06
-2.73711005435023e-05
-3.27394893966183e-05
1.20889945833194e-05
-1.69884512088442e-05
-3.4959473318558e-05
-2.75957199758645e-05
-2.68923887830069e-05
-1.2179817677934e-05
-5.78135126074671e-05
-3.2959581977147e-05
-4.86785183030023e-05
-1.51736479244104e-05
-3.91916633044823e-05
-3.29196979509206e-05
-2.49815423167332e-05
9.72052661881468e-06
1.88090408917459e-05
-3.75903272504858e-05
-2.48669025813418e-05
-5.44402300346228e-05
-2.23048079061478e-05
4.47545728067078e-06
-4.22532648522998e-05
-5.12810913030752e-05
-4.35274458067747e-05
-2.19548630346027e-05
-2.76359360487471e-05
-2.49786099736037e-05
-3.57242399907382e-05
-6.53032615513017e-05
-1.71111424781678e-05
-3.08650585274406e-05
-4.9723480204722e-05
-3.04886272475395e-05
-1.53858289630292e-05
-4.10360771294893e-05
-4.25801844703656e-05
-1.92196059818373e-05
-2.45082860865535e-05
-6.00156323034846e-06
-9.64719704326588e-06
-1.45608851105464e-05
-3.0247845244705e-05
-2.01774940155654e-05
-1.65391073764325e-05
-3.86694165507643e-05
-2.88791045174095e-05
-5.11530726255428e-05
-3.69154588809969e-05
-3.10163897017225e-05
-3.26626583271516e-05
-3.58617810585534e-05
-4.269072991165e-05
-5.52121595543441e-06
-3.09715347518206e-05
-7.71476561619753e-05
-6.31703697410592e-05
-3.46294375323978e-05
-2.34348124555507e-05
-3.19096658336142e-05
-3.913052999037e-05
1.32678944645998e-05
-3.56503412199682e-05
-2.75623603598074e-05
-3.39168983963418e-05
-4.13473420482957e-05
-7.33031151947939e-07
-2.12694835274456e-05
-5.11964026987241e-05
-2.83794759353946e-05
-4.03541127162932e-05
-5.2168721142341e-05
-1.22569584311551e-05
-3.70446046114256e-05
-2.20364376792309e-05
-3.62895926070448e-05
-5.10854665503683e-05
-3.65206950549813e-06
-3.33884627392923e-05
-4.43047012728708e-05
-4.49209448814744e-05
-1.63669884350198e-05
-4.59543493689129e-05
-2.46160190570181e-05
-5.17307817283023e-05
-4.86108736472707e-05
-5.51249718318559e-05
-1.45546927093869e-05
-2.59639096951077e-05
-2.18975918044354e-05
-3.4082481598373e-06
-1.39284071222403e-05
-3.65053944358876e-05
-2.26077505110328e-05
-4.1509733849103e-05
-1.53920587454652e-05
-5.20144050256873e-05
-2.67470797660395e-05
-4.00930362950495e-05
-1.4110796467899e-05
-5.2897579506516e-05
-3.830065411042e-05
-4.0221295633809e-05
-2.41358155335085e-05
-5.76563177137579e-05
-5.24691407076105e-05
-5.03439563199043e-05
-2.62321631429449e-06
-3.684830581265e-05
-4.36745450882614e-05
-3.17226058998969e-05
-5.25128465794662e-05
-5.22628366687564e-05
-4.28377482677155e-05
-1.13306289005634e-06
-1.80564747984006e-05
-1.63067925214593e-05
-3.32690649500891e-05
-1.17904060515393e-05
-7.2476537613364e-06
-1.22081495897748e-05
-2.20847768304892e-05
-2.15047090509248e-05
-2.13051346848782e-05
-2.48380624294761e-05
-4.24570619280167e-05
-2.96511590660595e-05
-6.77605995831082e-06
-4.02415536072007e-05
-9.38373114946823e-07
-3.52703887603441e-05
-2.29261377733146e-05
-3.08109376018357e-05
-5.98442231842116e-05
-1.15762392050346e-05
-1.27651481200624e-05
-3.47622368749153e-05
-2.93617006410327e-05
-2.24837532629733e-07
-3.67359641920848e-05
1.66526031487732e-06
-5.68004759684537e-05
-3.43870334011177e-05
-3.72988637542748e-05
-2.72690817653552e-05
-1.59072155191597e-05
-5.04398454180207e-05
-1.62923699519602e-05
-5.43311390722513e-05
-3.35743671815925e-05
-1.5097464322911e-06
1.13895908502221e-06
-3.36958482353259e-05
-2.34553305878544e-05
-8.05376836490036e-06
-2.04541126081017e-05
-1.95547752291846e-05
-2.23599313070683e-05
-2.64102226836068e-05
-1.6833273993457e-05
-3.45941170680749e-05
-3.21286789178423e-05
-3.03723633029138e-05
-4.80886265353668e-05
-3.16714728868216e-05
-1.32267688746221e-05
-3.09005040981763e-05
-2.52486499011051e-05
-4.28332446763546e-05
-3.40758250928846e-05
-3.19526137155039e-05
-2.07857507683998e-05
-2.38964792182323e-05
-2.64526057980478e-05
-2.55327870201583e-05
-3.92867430123294e-05
-3.02251182494383e-05
-1.53168659884859e-05
-4.380753842854e-05
-1.09431562496045e-05
-1.28065179909517e-05
-3.25333030902481e-05
-2.54543087357267e-05
-1.84252040717992e-05
-1.99825925929747e-05
-2.44730957219074e-05
-4.87948284159378e-05
-2.42750652169752e-05
-1.59400457364894e-05
-5.7610671214802e-05
-3.57123154887477e-05
-3.85781394094261e-05
-2.29342432264546e-05
-3.40830237735213e-07
-3.06758900762129e-05
-3.83272878008435e-05
-4.91113093255157e-05
-1.16149266736803e-05
-4.53218772575557e-05
-2.45622764221476e-05
-3.83349228490153e-05
-2.58351612940198e-05
-2.57001007620686e-05
-4.58351802880358e-05
-3.39610868054987e-05
-1.44562326044727e-05
-2.6737680955748e-05
-4.85737060640047e-05
-2.97202036450659e-05
-4.7229936997722e-05
-4.29152116414308e-05
-2.73569578946249e-05
-3.9361087652505e-05
-3.41469245731825e-05
-1.39373225851389e-05
-3.90536754974014e-05
-3.22958465953224e-05
-2.83440910171812e-05
-1.38346549461879e-05
-2.04945486270549e-05
-3.33163850215212e-05
-6.77133747167664e-05
-4.42724755141732e-05
-2.77917242191892e-05
-2.49424836342999e-05
-2.82634130645084e-05
-2.1353879478659e-05
-2.11438275533237e-05
-2.34633608641143e-05
-3.10288688123344e-05
-1.15095228535809e-05
-5.32461422933279e-05
-2.52332520841002e-05
-3.57583590023667e-05
-3.68410563103223e-05
-6.64158758495615e-05
-3.6927300306903e-05
-1.56229759475086e-06
-4.10668842442302e-05
-2.72268981837824e-05
-9.50234128334212e-06
-4.74019016981007e-05
-4.40572536449098e-05
8.83643398511428e-07
-6.36163024498276e-05
-5.16989282401816e-06
-3.11320477122878e-05
-2.99423437971905e-05
-1.31115327308137e-05
-6.58708750169087e-05
-1.12396562762679e-05
-1.85948135813157e-05
-1.09028940517451e-05
-3.79412678295256e-05
-2.06909234985337e-05
-2.82005666061586e-05
-4.24038821075871e-05
-2.36400312502826e-05
-1.81530634213e-05
-3.25133126736694e-05
-2.36220453801617e-05
-4.74985674287808e-05
-3.56999212596145e-05
-6.42039942260583e-06
-2.54624002932152e-05
-4.39750329445154e-05
-5.00946982127358e-05
-2.2996750405812e-05
-2.62422175900983e-05
-3.30358017747075e-05
-5.78927160260359e-05
-1.7996130630027e-05
1.26247238922708e-05
-2.75688140139801e-05
-1.82696475605419e-05
-2.9739371768562e-05
-3.77756149896649e-05
-1.58059087250286e-05
-2.78517442291046e-05
-1.71070866395537e-05
-2.77893281128876e-05
-5.19467626795087e-05
-4.25976755129024e-05
-1.5862855882088e-06
-2.12669735537432e-06
-6.62878248532458e-05
-1.98098254253511e-05
1.78861988703667e-06
-4.88728722084809e-05
4.26054150012168e-06
-3.58111367942139e-05
-1.63287221963409e-05
-3.53520726039433e-05
-2.78805931726109e-05
-3.82243111090266e-05
-4.20786240082997e-05
-2.45704341229842e-05
-2.03264621866929e-05
-8.84678551229037e-06
-3.63737209805301e-05
-2.11695593629388e-05
-4.07441527944371e-05
-1.12121660676966e-05
-2.68769373986902e-05
-4.019315705033e-05
-2.83352981954844e-05
-3.64825016574839e-06
-4.24095688241881e-05
-3.01824932878312e-05
-2.7852230840854e-05
-2.76540174675796e-05
-2.74515130221312e-05
-2.74358929808866e-05
-2.46617767314461e-05
-1.74778123218495e-05
-7.52834880666976e-06
-1.81377468618748e-05
-4.83855017150466e-05
-2.60855173908168e-05
-2.0138730414605e-05
-3.46042040425182e-05
-2.17926352261782e-05
-7.48496610172755e-06
-1.00326518038562e-05
-1.6746625618453e-05
-1.65554001630934e-05
-2.96796836301592e-05
-3.81692701557621e-05
-2.7495183926631e-05
-2.26730526360068e-05
-1.10087346019926e-05
-6.36656209971722e-05
-4.11950061107006e-05
-2.78531871635e-05
-3.35170775234813e-05
-4.64004700437935e-05
-5.7702418943052e-05
-9.74082093245821e-06
-2.73411241143775e-05
-5.82163631099285e-05
-4.38161232949205e-05
-2.6041699343548e-05
7.87248703070558e-06
-3.25955811401086e-05
-1.31014786882365e-05
-1.81140318377345e-05
-2.5012263800047e-05
-4.3881381540441e-06
-1.80391554373387e-05
-3.42763305193642e-06
-1.55747885651092e-05
-2.45101221272565e-05
-2.9482582353917e-05
-1.73880828637503e-05
-6.68824697283091e-06
-3.04311953284484e-05
-2.04642699714074e-05
-2.16112877709378e-05
-5.93181688470966e-06
-3.29213741398424e-05
-3.84261952213274e-05
-2.97812475291331e-05
-4.26602008561347e-05
-4.27945780398165e-05
-3.85359550842166e-05
-2.41244591747732e-05
-4.42611784308284e-05
-4.45196172333589e-05
-1.7947709958676e-05
-5.46334508492334e-05
-1.45745823650795e-05
-2.26147198719894e-05
-2.80814887848525e-05
-3.71662957500914e-05
-6.20930410135102e-05
-4.89901726872776e-05
-2.91657533591359e-05
-4.24266083384961e-05
-2.93389596813364e-05
-3.30910080599259e-05
-2.01334572732528e-05
-2.104207505138e-05
-6.35825458742091e-05
-7.5472892660978e-06
-2.20147400074812e-05
-4.27321860784189e-05
-2.78433122268804e-05
-1.23915561860926e-05
-3.6025204440256e-05
-0.000102967223344329
-2.99479202810355e-05
-2.44048086016305e-05
-3.46345528916811e-05
-2.364173274949e-05
-4.57705162968015e-06
-5.33099585833801e-05
-5.41492909903946e-05
-3.57882535613747e-05
6.75325064385731e-06
-3.00547526351089e-06
-2.58175165861923e-05
-2.76940392805449e-05
-1.2186164895559e-05
-6.35862796900436e-05
-2.60901800372644e-05
-9.82730003650819e-06
-5.80546429820561e-05
-5.49447281368952e-05
-4.91347941861023e-06
-7.41090235785691e-05
-4.3642935735405e-05
9.39334765933784e-07
-6.10267616612487e-05
-6.56669176750576e-05
-2.14931148874581e-05
-5.22069126979601e-05
-1.91782184825444e-05
-1.77140995427687e-05
-2.53487369747001e-05
-3.65124834137596e-05
-3.53888462915001e-05
-1.07195803518638e-05
-2.58465044782504e-05
-3.21122255236054e-05
-3.43669015357036e-05
-1.36846101607688e-05
-4.68635062416045e-05
-4.96815648257468e-05
-4.01736662386964e-05
-1.95276550863292e-05
-2.29963285240069e-05
-4.39680639272729e-05
6.53492497808684e-07
-5.15887402745027e-05
-8.8652515495912e-06
-2.298094269704e-05
-5.65902393035641e-05
-5.18249376701569e-06
-3.37919004836324e-05
-5.94955677479551e-05
-6.03973467777776e-05
-2.34888793948787e-05
-1.39551645492041e-05
-2.42734318376917e-05
-2.09217080403453e-05
-1.54616477030902e-05
-5.2261719886571e-05
-4.65164387950666e-05
-5.26660815449882e-05
-3.45881497073835e-05
-3.13099151842529e-05
-2.64232281504355e-05
-2.21607002744412e-05
-2.50924024493772e-05
-8.50931158042492e-06
-4.81042561107393e-05
-1.40328256345129e-05
-3.2308098641639e-05
-1.86091799056967e-06
-5.12677469185415e-05
-1.30147160565139e-06
-6.0062966261831e-05
9.57306618494131e-06
-3.97442576621239e-05
-5.54750241849839e-06
-2.91001106597071e-05
-2.03569751868113e-05
-2.13377212949002e-05
-2.28440663536847e-05
-1.76537708229258e-05
-4.1141902418467e-05
-2.64473406502151e-05
-2.43414851657433e-05
-2.68989491437787e-05
-1.45636112909985e-05
-4.01510098033795e-05
-4.85282166656335e-05
-2.94961684195683e-05
-2.33544725745093e-05
-3.47696272985333e-05
-5.59516172610878e-06
8.14711933497836e-06
-1.42201052269656e-06
-5.50686436787228e-05
-1.85647942191118e-05
-2.66677661145116e-05
-6.45193419060859e-06
-5.33685775799018e-05
-2.91615578977111e-05
-3.55668679554929e-05
-4.10305880694617e-05
-2.53372897379957e-05
-3.19762882468961e-05
-3.60183396516763e-05
-5.33239433931486e-05
-3.56762752876929e-05
-2.50430695833286e-05
-3.25381969926901e-05
-3.29759713560931e-05
-3.87491180725423e-05
-3.64336577679241e-05
-2.82852254244713e-05
-1.59147746934346e-05
-1.31150656800188e-05
-3.25080804729834e-05
-1.98406739945326e-05
-2.94792286420733e-05
-3.2064668854183e-05
-4.18595974053401e-05
-4.88098285162683e-05
-7.14096318319073e-06
-1.49513703887193e-05
-5.1141853394263e-06
-4.22612508203001e-05
-4.11467961219731e-05
-5.23935682265544e-05
-1.67475926798747e-05
-6.1871120875023e-05
-4.78197271972657e-05
-2.64550089683152e-05
-4.57633843507407e-05
-4.21675463578077e-05
-1.82136421122021e-05
-4.35317442235974e-05
-4.19906576148543e-05
6.88776875019641e-07
-3.71937002739301e-05
-2.67169989532642e-05
-4.69690424990861e-05
-5.46109592276094e-06
-1.27529220109861e-05
-4.36446794626673e-05
-2.08829294728384e-05
-3.74617633704677e-05
-4.27618002161223e-05
-7.20696087797927e-05
-3.32435653544695e-05
-8.6315178817604e-06
-2.12345058714459e-05
-4.51564224200392e-05
-6.56104481271795e-05
-1.21245031293537e-05
-5.88172285476044e-05
-2.19462585310938e-05
-2.29912641404855e-05
7.6882475529338e-06
-3.79925574401942e-05
-5.40722109336381e-05
-1.95164678408762e-05
-1.15888599822297e-05
-4.44458621113526e-05
-4.40047295646464e-05
-5.32466659297009e-05
-6.78401676807586e-05
-2.3745161164288e-05
-6.28835266903132e-06
-3.63927508703678e-05
-2.0689186876342e-05
-2.86158661396756e-05
-2.49429294864974e-05
-1.75988645186063e-05
-1.43673593113317e-05
-4.44917705759914e-05
-2.27285432699996e-05
-3.24234455769816e-05
-4.9363159588385e-05
-3.82488059357814e-05
-2.05846004521172e-05
-4.74766493748272e-05
7.58322006930922e-06
-2.02699547349915e-05
-2.23784818773349e-05
-5.7688183855355e-05
-5.66625385646047e-05
-2.65534232842938e-05
-2.07262097402503e-05
-3.22702885501867e-05
-2.1074836059146e-06
-5.92309464302003e-05
-1.01636633473875e-05
-3.1302677876372e-05
-3.39619650805678e-05
-6.25948936578076e-06
-1.49037718704736e-05
-2.6683922895519e-06
-5.02123262043861e-06
-4.81422809262462e-05
-4.63227218587384e-05
-8.65206941363216e-06
-3.23815762756233e-05
-1.79264371944034e-05
-1.28286181669389e-05
1.76132380956514e-05
-2.17861024037205e-05
-4.66152853012539e-06
-1.02812449510653e-05
-4.62745734316636e-05
-2.83407294978128e-05
-2.4641283172446e-05
-2.09885150405072e-05
2.5987870660622e-05
-3.93023696439416e-05
-1.32479108220892e-05
-7.17733264029956e-05
-4.24861029866018e-05
-9.79212493913551e-06
-6.27863476964765e-05
-2.88945298861304e-05
-4.28911340429167e-05
-4.42671436292155e-07
-4.7048154513269e-05
-1.46918277984278e-05
-3.45761904198257e-05
-1.0667838884225e-05
-1.71796431554066e-05
-3.76861310573276e-05
-4.02065693559028e-05
-2.62372153939659e-05
-4.24123683372461e-05
-3.2112301210872e-05
-2.96432927383564e-05
-3.61518898946495e-05
-2.39647318517394e-05
-3.64265766506127e-05
-1.09229544572805e-05
-4.28914529635864e-05
-1.57309850706359e-05
-2.94230329252471e-05
-3.19147197182881e-05
-3.93673335348285e-05
-5.06392936039229e-05
-2.62723323044365e-05
-2.05359527119402e-05
-3.10756223818297e-05
-1.43665142082459e-06
-3.96270198403692e-05
-7.73021369867764e-06
-2.36636154453148e-05
-1.31471085671597e-05
-1.16284369251695e-05
-5.53619390195388e-05
-3.01409333842022e-05
-2.90507104776432e-05
-2.94249526473232e-05
-3.45246912289258e-05
-3.05296777980592e-05
-3.03782976624194e-05
-7.01724987790765e-06
-2.09815266095216e-05
-8.67748386855164e-06
-3.15793012530163e-05
-2.46523665722484e-05
-3.79290384414118e-05
-2.80514590000367e-05
-5.34867860507681e-05
-2.16674990644394e-05
-4.80972141074438e-05
-1.44652309604419e-05
-2.826332877063e-05
-3.24246888290024e-05
-3.49856481323208e-05
-2.46343696139766e-05
-2.53830275969745e-05
-3.68819215942993e-05
-3.71907450549758e-05
-2.64977311495993e-05
-5.36181339257575e-05
-5.65968583444792e-05
-4.29353437781048e-05
-1.96643363435488e-05
-4.09391085396354e-05
-2.64221709170627e-05
-4.6404702572436e-05
-3.34638795843393e-05
-1.38809957288755e-06
-2.71263306121073e-05
-1.98842425408959e-05
-2.28512850235539e-05
-2.12909387462813e-05
-5.09430223399318e-05
4.11821915261231e-06
-1.97328382357233e-05
-6.82860125524371e-06
-3.10636473414243e-05
-3.23253424591471e-05
-4.12024859212497e-05
-1.48663227984184e-05
-2.18107586825871e-05
-3.50261803622188e-05
-3.18788408399701e-05
-2.47973925469011e-05
-3.00991306197858e-05
-4.49707441829529e-05
-1.7761313709894e-05
-1.74424570138733e-05
-1.66210480626726e-05
-1.00887682966573e-05
-6.35602962205035e-05
-3.60954574422905e-05
-4.73765192404208e-05
-6.31548739791613e-05
-3.50550518574464e-05
-1.92042997444815e-05
-4.30442114289112e-05
-3.88558091793349e-05
-1.6263480314326e-05
-1.55277159918723e-05
-3.46331708110685e-05
-4.56219842906955e-05
-5.38382029108981e-05
-2.29164359856035e-05
-5.68313092428941e-05
7.21861391264853e-06
-4.03590471612568e-05
-6.12138275255784e-05
-3.89192438420664e-05
1.69482715891725e-05
-1.56414219974436e-05
-1.32937924117056e-06
1.96782806135938e-06
-7.68782331669508e-05
-2.69045210394961e-05
-1.83138475060711e-05
-3.29572745608842e-05
-1.19688164631545e-05
-5.31467604538616e-05
-2.15439538031945e-05
-3.52222645994412e-05
-2.08323592930518e-05
-3.5724613833214e-05
-5.60948422813946e-05
-3.53687082559961e-05
-3.88709280883909e-05
-2.60384180764792e-05
-1.83072484201361e-05
-4.65725101410245e-05
-3.09329733344065e-05
-3.75646022762597e-05
-1.97844469993452e-05
-3.45726825311795e-05
-1.44120658030931e-05
-3.32222516209432e-05
-4.25561279426059e-05
-5.24787717327214e-05
-2.366304051599e-05
-5.05871562609823e-05
-3.54843843461662e-05
-2.22233120000868e-05
-4.39806679807666e-05
-5.36439808756341e-05
-7.36344899008418e-06
-2.09730915070836e-05
-4.27250900098132e-05
-1.37263575711647e-05
-6.8191897049966e-06
-2.91110568875078e-05
-3.49486594516982e-05
-3.26341311252446e-05
-3.9525655763992e-05
-3.89052797978489e-05
-1.49540451306914e-05
-3.39629472246411e-05
-1.85342808578627e-05
-3.62651090650894e-05
-4.47013532530669e-05
-1.00566178707054e-05
-5.19530365903357e-05
-4.01904027471872e-05
-2.70232127278622e-05
-2.11261449350578e-05
-3.16093121556208e-05
-2.76860102358067e-06
-5.00398694308199e-05
-3.81438385340428e-05
-5.88160970034266e-05
-2.62520110614842e-05
-3.40597142111114e-05
-2.91096216662985e-05
-6.75845929728187e-05
-2.71483038429932e-05
-1.42150622204452e-05
-2.76146404485579e-05
-2.47284548836592e-05
-5.10453784098034e-05
-1.95425014975673e-05
-4.21140610006142e-05
-1.71049078120072e-05
-5.19423028412929e-05
1.56778057087718e-06
-2.83395227518567e-05
-4.14938198774477e-05
-2.62044512685759e-05
-6.35219168910304e-05
-4.41621828947618e-05
-3.46096836754672e-05
-4.97704477778465e-05
-1.19664297576272e-05
-5.65378299475789e-06
-4.58462605543563e-05
-1.09977113818835e-05
-1.56736754875848e-05
-2.86392875802929e-05
-1.47335922095749e-05
1.40644144272461e-05
-3.038754189961e-07
-1.76196207168851e-05
-1.87370621205034e-05
-1.13636914058933e-05
-1.86918093324191e-05
-2.36686535430745e-05
-3.13972238551991e-05
-2.27895193693007e-05
-8.47563661596281e-06
-4.97946533604894e-05
-1.92959422618653e-05
-4.87100741461896e-05
-2.45672169855964e-05
-3.9878089264967e-05
-4.55355123488565e-06
-3.64717591915469e-06
-7.09819939507344e-06
-4.73296564300382e-05
-2.62519378586993e-05
-7.9055605438488e-06
-2.73042661328172e-05
-4.32477476807482e-05
-3.23647593952387e-05
-2.51498455549326e-05
1.06412384557668e-06
-5.3473313337441e-05
-3.10888808870183e-05
-2.30973031274666e-05
-2.90649688218684e-05
-3.50836440416374e-05
-3.32891193639031e-05
-3.37966380647695e-05
-1.14326691242116e-05
-4.53506351215455e-05
-2.01090649724463e-05
-5.61341894359184e-05
-3.56758980847551e-05
-6.52220363250805e-05
-1.56079424809871e-05
-4.59476985193844e-05
-4.23597357296637e-05
-4.68268691998916e-05
-6.06851321914608e-05
-2.95329055814374e-05
-1.03025077062451e-05
-2.71852168117771e-05
-3.04232629511304e-05
-7.70185492885282e-06
-4.5394566904534e-05
-4.08385401759841e-05
-4.62871695107986e-05
-4.21218864921852e-05
-4.64323645052836e-05
-1.69638518300253e-05
-1.31505707162472e-05
-1.20337028378442e-05
-3.84386591544502e-05
-2.0431651337528e-05
-1.78587276787874e-05
-1.60357904354962e-05
-2.56371073099638e-05
-1.8225877800511e-05
-1.32221387143986e-05
-2.78962073347499e-05
-4.15864025686008e-05
-1.17937751170987e-05
-6.29967416742091e-05
-2.07561961869381e-05
-3.22889048881839e-05
-3.00257036598223e-05
-2.12494041732174e-05
-4.18964768308193e-07
-1.69049212501445e-05
-3.12457514752534e-05
-1.45597200045361e-05
-3.26866992746611e-06
-2.96046845314517e-05
-3.01371638422775e-05
-1.70244613619304e-05
-7.20607305745795e-06
-1.46857915625857e-05
-2.27028923100895e-05
-3.97086400369591e-05
-2.49275367681762e-05
-1.83764155413477e-05
-3.81396282443381e-05
-2.92421465340492e-05
-4.92697412730523e-05
-3.50631143675015e-05
-2.01724608410898e-05
-2.10111972815629e-05
-1.1702094796063e-05
-5.72463445413117e-06
-2.53013118290006e-05
-2.71342874126476e-05
-4.72780280109102e-05
-4.12274957329164e-05
-1.12571725618161e-05
-9.4293137806685e-06
-2.45811768392877e-06
-5.89127308718274e-05
-4.99348670666379e-05
1.40279980170669e-06
-4.38184450385209e-05
-2.82027954743978e-05
2.41451637866899e-06
-2.06469380035514e-05
-9.60950338253416e-06
-5.23589938469156e-05
-3.70855872752507e-05
-2.93935238571196e-05
-4.71345138831454e-05
-4.74205740793577e-05
-5.20644449661084e-05
-6.10356439388128e-06
-2.75803965697862e-05
-2.31764940184807e-05
-1.1536217261711e-05
-8.02097415988713e-06
-7.23356750927869e-05
-2.32978777368582e-05
-2.48876757246053e-05
-3.51620566606225e-05
-5.18887594893631e-05
-1.78555274245024e-05
-1.64788346378539e-05
-3.60398013082706e-05
-1.02588762740089e-07
-1.51189535326919e-05
-2.61222919556867e-05
-3.39857664156833e-05
-2.75925575306882e-05
-2.11478145105246e-05
-1.80709314784109e-05
2.69057640163035e-06
-2.54530696150481e-05
-1.79455246080356e-05
-1.54805075659351e-05
-5.02002899044327e-05
-2.38729586451852e-05
-3.20610177642756e-05
-3.88910654945316e-05
-4.61570317589516e-05
-5.06479650960679e-05
-1.23445307891553e-05
-4.321541555128e-05
-2.65744521364892e-05
-9.43892619566295e-06
-2.43815684469675e-05
-2.83313047280475e-05
-6.60976953269181e-05
-3.3067047767922e-05
-1.34503066251712e-05
-4.47201871840932e-05
1.3891580543023e-05
1.3770676692177e-06
-3.85886851804627e-05
-1.860585103791e-05
-3.10227722975805e-05
-1.80245253930149e-05
-3.06751202378901e-05
-1.79031558994229e-05
-3.39041934961695e-05
-1.7008996854882e-05
-2.15293310409225e-05
-2.27390545548217e-05
-7.15968866186609e-06
-1.93699117901843e-05
-3.88286785295827e-05
-1.70176094544777e-05
-3.02225311264626e-05
-2.73035191955776e-05
-2.57809296207192e-05
-1.00968253332075e-05
-4.35919122420668e-05
-2.14196044957307e-05
-3.33574679542376e-05
-4.78846825085241e-05
-1.77869639494013e-05
-1.82257556658853e-05
-5.65376899811525e-05
-3.65532049692492e-05
-2.14032114207928e-05
-6.93883515845578e-05
-2.6497937077534e-05
1.26040739009106e-05
-3.12703477914005e-05
-1.37802805123484e-05
-5.35128638313928e-05
-2.97463161917063e-05
-3.19779353420874e-05
-1.67562312946033e-05
-3.24296769191337e-05
-5.5540510074047e-05
-3.26109602913059e-05
-6.39146165302027e-06
-3.24229043996149e-05
-3.85761141313859e-05
-1.09108021011367e-05
3.85497878499447e-06
-2.60413310386414e-05
-2.04165513162368e-05
-3.15531197185893e-05
-2.93271281575612e-05
-4.16968966703466e-05
-3.35843466228169e-05
-1.66952697264059e-05
-2.10467253406663e-05
-4.29554928489648e-05
1.23072430249974e-06
-2.59716278191563e-05
-1.27129033637978e-05
-5.03660097508086e-05
-3.13105183267912e-05
-4.96476733220448e-05
-3.39575697429592e-05
-1.74718593186601e-05
7.70098042794234e-06
-1.95306296991112e-05
-2.59893465340599e-05
-4.25462700408465e-05
-2.06245367896264e-05
-3.66431020233684e-05
-4.05806980216926e-05
-5.13709044758903e-05
-3.44589459543121e-05
-4.52378191209124e-05
-4.20826435092459e-05
-2.48543572772796e-05
-1.74548782889768e-05
-4.30507946823103e-05
-2.2105615669576e-05
-2.77298114474572e-05
-3.59772019812511e-05
-1.92574824937273e-05
-1.44402738170262e-05
-5.92079920744289e-07
-2.44605586685544e-05
-2.66013396119247e-05
-5.69589880793659e-05
-4.01486393530533e-05
-1.99052687205111e-05
-5.77835508740982e-06
-2.58208096863385e-05
-3.56501472877141e-05
-1.20655648680613e-05
-4.53362964112436e-05
-3.10217590077575e-05
-1.88304374412664e-05
-4.67233932788247e-05
-2.8620358422707e-05
1.99000199353719e-06
-2.89272856175598e-05
-2.63964884650427e-05
-2.55866832317972e-05
-3.3121502471277e-05
-3.4282234773449e-05
-3.00552676643997e-05
-3.04747391227533e-05
-2.69175321667515e-05
-4.15782576196932e-05
-4.67873421323821e-05
-3.33991382233785e-05
-2.2965904107794e-05
-9.71026050708292e-06
-3.47278064330532e-05
-1.57842263994703e-05
-4.07012253373374e-05
-5.2636277929918e-05
-2.21933397865077e-05
-1.18089015069078e-05
-1.02754439493368e-05
-3.54715058467708e-05
-3.22396730349814e-05
-3.13998137036576e-05
-2.83037268107869e-05
-4.97539558303163e-05
-1.842639325513e-05
-3.58199426771336e-06
-1.58781521331794e-05
-2.2140696631369e-05
1.59267044744456e-06
-3.63754338484583e-05
-1.81044038020232e-05
-6.79868318333022e-06
-5.38228090503554e-05
-3.9038000978933e-05
-8.12390423625036e-06
-5.86530045218348e-05
-2.95611282692996e-05
-2.55830903260136e-05
-5.34590329952075e-05
-2.40989515567888e-05
-4.25091243574145e-05
-7.04421438535295e-06
-2.75037079101405e-05
-1.07126958844191e-05
-4.35896054427553e-05
-4.74942378034887e-05
-1.89913780525841e-06
-2.91943558500536e-05
-3.46748451257246e-05
-1.06045653835112e-05
-3.27361599187296e-05
-2.40159258265772e-05
-1.77600875843633e-05
-2.68819168545609e-05
-4.81643302165319e-05
-1.32775148079552e-05
-2.84521946830096e-06
-4.60087778199953e-05
-2.53862614683654e-05
-3.56962410644195e-05
-3.53995701071536e-05
-3.1902785184077e-05
-4.32730517593557e-05
-6.8036437376277e-06
-2.62331500868897e-06
-3.7997965383265e-05
-4.92585948105894e-05
-1.87857763222275e-05
-2.98063825481319e-05
-2.3707718543796e-06
-5.89358410484143e-05
-1.21688976407678e-05
-6.2883152768361e-06
-4.33921158798127e-05
-2.11585788016185e-05
-3.77829545675564e-05
-5.98014155919726e-05
-4.08008694226328e-05
-3.11323027614514e-05
-2.74136393028431e-05
-5.56863301683085e-05
-1.58278391579138e-05
-3.12896674840866e-05
-4.99224699076761e-05
-2.42899788638534e-05
-4.73552813986863e-05
9.69949485552224e-06
-1.83681174929346e-05
-2.53621497797396e-05
-2.24231991418563e-05
-2.11643872905451e-05
-4.04184997452206e-05
-4.71746969942326e-05
-5.74409765170049e-05
-6.35484699430781e-06
-1.51065258732129e-06
4.08779961097611e-06
-2.27303983888151e-05
-3.19601010760008e-05
-1.25742259540319e-05
-2.43475270013479e-05
-2.17955541588278e-05
4.87239222078393e-06
-2.36251792284731e-07
-1.48249911481382e-05
-1.18009901108151e-05
-2.02748820784327e-05
-3.83811025406225e-05
-2.49529440468983e-05
-5.78826106601518e-05
-2.23929940198705e-05
-4.32159313828528e-05
-4.16785463731153e-05
-1.97289838101831e-06
-8.13704960417284e-06
-9.54328215019576e-06
-3.74694487374969e-05
-2.64744682875474e-05
-2.42767452993059e-05
2.48655514854402e-06
-1.29707609361558e-05
-2.47594386895524e-05
-1.49784048402581e-05
-4.8898359721173e-05
7.86218878879875e-06
-5.15676065959732e-05
-3.02769943059233e-05
-3.02537517413686e-05
-2.18314500592793e-05
-2.9426197256305e-05
-3.58669068863473e-05
-2.60679397079712e-05
9.86099917884326e-06
-2.97481973092552e-05
-3.48588339563372e-05
-4.93478229709991e-05
-3.3998773857375e-05
-3.11943396188356e-05
-2.70152528580713e-05
-1.01525943826743e-05
-2.11105376593593e-05
-7.50702027371538e-06
-2.57186626226543e-05
-4.99110826112262e-05
-3.45973276675253e-05
-2.67717560789433e-05
-1.90600225335554e-05
-3.33182533424443e-05
-1.70840720840163e-05
-4.85936415542856e-05
-6.3547885172892e-06
-3.72580103179365e-05
-1.43939268257161e-05
-1.94801050512775e-05
-7.28958393635493e-06
-3.84919464339674e-05
-5.98177396079218e-05
-5.4239644993326e-05
-3.6069969067164e-05
-5.82187448632588e-05
-3.76527942519006e-05
-3.64434994581901e-05
-2.61909860969163e-05
-2.3142163471601e-05
-3.2944770541282e-05
-2.7058916713291e-05
-2.9042818339916e-06
-1.66676554665436e-05
-2.52783774333703e-05
-3.44951123952967e-05
-4.95541878687716e-05
1.01132241598211e-05
-2.28509659663252e-05
-1.73399519203162e-05
-3.72025921948351e-05
-2.31249220268724e-05
-3.17824517188094e-05
-1.77496503366579e-06
-6.17281744041152e-06
-2.75225729360669e-05
-4.86896486541001e-05
-2.45055110721358e-05
-7.72284838922826e-05
1.8738041645e-05
-2.64478027310202e-06
-4.20675101518517e-05
-2.95309619824068e-05
-1.33262921774632e-05
-6.45330590022282e-06
-2.90834609525418e-05
-4.83680858845097e-05
-1.40884553281865e-05
-5.77460589936586e-05
-3.4405866844367e-05
-5.18897172981383e-05
-8.05568034961625e-06
2.33698891579442e-06
-3.94697566917049e-05
-2.96530329828755e-05
-4.84093485922404e-05
-3.18398720280275e-05
-3.54732047308355e-05
-5.04940581346175e-05
-1.91409755550246e-05
-3.73164688381639e-05
-4.56433482869633e-05
-4.98363111160707e-05
-2.30627971399952e-05
-1.74295974712008e-05
-3.37698421495545e-05
-2.98164339065348e-05
-2.02160510483696e-05
-3.77846309657135e-05
-2.32718386423599e-05
-1.61908268407803e-05
3.15087710839222e-06
-1.83385961368103e-05
-2.64994927592522e-05
-3.14093834652837e-05
-2.57360550613643e-05
-3.92257845951522e-05
-3.32755156170582e-05
-2.51859420702541e-05
-3.75302586995289e-05
-1.93390722531889e-05
-3.93662219600875e-05
-5.90338742765392e-06
3.82063425635492e-07
-2.18568804192952e-05
-3.62497655383862e-05
-1.01199406114647e-05
-3.59465168807112e-05
-3.95661814002337e-05
-3.74603239858213e-05
-2.1219791531404e-05
-3.3794538600041e-05
-3.22553144760029e-05
-4.48827056750757e-05
-2.85203687136016e-05
-3.77511492883576e-05
-5.51829544934308e-05
-4.05411131254949e-05
-4.33585336106886e-05
-1.52752015036761e-05
-3.20614992938036e-05
-8.00118682561161e-06
-3.03496032355551e-05
-5.17844624390657e-06
-5.73106841674141e-05
-4.11939812404221e-05
-2.09553743139455e-05
-1.76801823828033e-05
-3.24096154113571e-05
-1.68351245368646e-05
-5.85324502171623e-05
-1.91059966788765e-05
-3.82134669414594e-05
-3.17888360866494e-05
-3.8320013415662e-05
-1.23148698396006e-05
-1.75154279878297e-05
-4.69325258480971e-05
-3.07577112644891e-05
-3.94947832915728e-05
-4.1581097929266e-06
1.93476898089458e-06
-3.42169835443448e-05
-2.88263592578922e-05
-1.75147393522297e-05
-2.0857164472531e-05
-3.84827550834836e-05
-2.92614758684659e-05
-1.78220578168221e-05
-1.7528752942375e-05
-3.46809984593072e-05
-4.18799087355435e-05
-3.56982632971282e-05
-4.18547679657226e-05
6.81195552234141e-07
-6.29623148365849e-06
-1.06162870840893e-05
-5.17529148514682e-05
-1.41394058046803e-05
-4.26660413471469e-05
-5.1213390924571e-05
-2.40934356547083e-05
-5.39881190999971e-05
8.79132663627532e-06
-2.87904066741676e-06
-3.13793447311059e-05
-2.43323026992085e-05
-3.95960006124791e-05
-6.88126888074714e-06
-2.49059623789306e-05
-4.07595250617477e-05
-4.63185912549015e-05
-3.01047365357445e-05
-1.27139731533851e-05
1.12348555580491e-05
-1.52787584516216e-05
-3.47188317639623e-05
-2.90225823642497e-05
-2.48548041829045e-05
-3.65099512195192e-05
-1.68759544193906e-05
1.78670136304037e-06
6.87338631550583e-06
-3.0952450968406e-05
-3.83243748401835e-05
-3.95686169219911e-05
-3.02549388372929e-05
-2.10131649292122e-06
-3.95397056113367e-05
1.11559821564884e-06
-2.95667429482795e-05
-1.33266473026669e-05
-1.36163261491053e-05
-4.37474578898472e-05
-3.09279015028566e-05
-2.1251999974559e-05
-2.71501256271129e-05
-3.76542333397939e-05
-3.02770353682926e-05
-7.76736669833254e-06
-3.05257480215982e-05
-6.31454771607311e-05
-3.19700637597509e-05
-3.28489514737796e-05
-3.48365642934785e-05
-6.02768094462683e-05
-1.80595186181865e-05
-3.74536043518561e-05
-3.59193747830637e-05
-2.34970438333415e-05
-4.97798533444378e-05
-3.79637025367325e-05
-3.69683262474259e-05
-3.60233158856294e-05
-2.54023600698645e-05
-2.94542862548446e-05
-3.88455357065824e-05
-4.44617849735241e-05
-3.25733838369494e-05
-4.58027691710178e-05
-2.55986728268751e-05
-1.85016447324489e-05
-2.59772750894076e-05
-3.10026477873186e-05
-5.68702200138851e-06
-3.71266416542935e-05
-5.893586958934e-05
-3.88431445442375e-05
-1.13287600338707e-05
-4.12840900927064e-05
-2.0197240093074e-05
-3.93734774387844e-05
-3.72795022927452e-05
-7.26294280169005e-05
-7.56727003518236e-06
-2.88591786288535e-05
-1.05343494031132e-05
-3.08608955701269e-05
-1.67290641284155e-05
-1.36173244076873e-05
-4.24266895708973e-05
-4.94762260072569e-05
-5.7748414880556e-05
-1.71708760535487e-05
-3.53939054423682e-05
-2.25370372699268e-05
-3.72054988416373e-05
-7.60232944452266e-06
-1.70912153275678e-05
-3.52401968956376e-05
-4.41840999888668e-05
-5.35903640043968e-05
-1.16605309419454e-05
3.97762781466823e-06
-4.95957880039424e-05
-1.26394417852407e-05
-3.36142960624553e-05
-4.93925576400335e-05
-2.67577577980134e-05
-1.11039125008975e-05
-1.47712126541966e-05
-6.20481370261327e-05
-1.81469252513363e-05
-3.18333825033804e-05
-2.83606464632237e-05
-1.50737502996019e-05
-3.31804574000818e-05
-4.06711762185135e-05
-2.32942321224781e-05
-4.35396707998487e-05
-4.46901224470065e-05
-3.74830377818268e-05
-4.01172128520677e-05
1.42513611777965e-05
-2.95235446971733e-05
-3.939184272552e-05
-6.14545347765382e-05
-3.12688941072379e-05
-1.73840178746856e-05
-3.19484648600491e-05
-4.32693592831072e-05
-2.73039590747427e-05
-4.51926629549417e-05
-4.1535213785296e-05
-5.69329971682582e-05
-1.72666227828267e-05
-3.31270829154543e-05
-1.11028685249346e-05
-4.11387628318132e-05
-4.54439452380857e-05
-5.47014841545356e-05
-3.55860405070422e-05
-4.62132007920753e-05
-5.07567705196722e-05
-3.9505942099401e-05
-4.30361665229363e-05
3.86339651944102e-07
-1.52174224263506e-05
-3.98376173564407e-05
-2.85724599421367e-05
-1.47419099692266e-05
-2.79027684327648e-05
-3.20486571535305e-05
3.37829791234518e-06
-1.88969634967116e-05
-3.23903579996712e-05
-3.49846115156529e-05
-2.07972423501888e-05
-1.60312771527235e-05
-6.09685752510275e-05
-3.7026698644469e-05
-3.94105255880499e-05
-1.55293658241583e-05
-5.45204574789524e-05
-1.05376913860456e-05
-2.13603116708626e-05
-1.77321177596192e-05
-2.39910740545434e-05
-5.19413390602399e-05
-3.32342817461837e-05
-5.89931097218793e-05
-2.52894367383939e-05
-2.7241778642766e-05
-1.51514488999813e-05
-1.46431834562425e-05
-2.2337402616611e-05
-2.82657976526349e-05
-7.24001264735599e-06
1.37123838244017e-05
-3.0597862266202e-05
-2.4014281455358e-05
-3.90890163607503e-05
-1.49102483656201e-05
-2.1188760663577e-05
-3.7829044056852e-05
1.10618912241968e-06
4.30720395924886e-06
-1.2101875518613e-05
-3.7375394386623e-05
-3.22761799924859e-05
-3.04834894973254e-05
-1.57207813090487e-05
-2.89370581643916e-05
-2.81198463784891e-06
-3.37900590412543e-05
-2.680756509328e-05
-6.37622258418351e-05
-2.05338572801075e-05
-3.38227979181038e-05
-4.50491043576146e-05
-9.48860568826379e-06
-3.42899913037764e-05
-2.41910737405277e-05
-2.53014195449072e-05
-1.6650881709736e-05
-3.54214039189048e-05
-3.52383556895378e-05
-2.96828035771569e-05
-1.11729657608476e-05
-2.31994539018734e-05
-5.72633954567091e-05
-1.95911087004058e-05
-1.03175526734073e-05
-1.08772183360915e-05
-5.32086605672904e-05
-3.9864260829581e-05
-1.85915846708714e-05
-5.2237927588038e-06
-4.12213710752669e-05
-3.92744726695457e-05
-1.48454284798898e-05
-2.44369145142328e-05
-4.24078849327702e-05
-2.34291032495491e-05
-2.61592540843366e-05
-2.92597019515956e-05
-3.008760479443e-05
-2.4395781365058e-05
-6.00670444234638e-05
-4.49485007838755e-05
-3.36942820711853e-05
-5.20822809213719e-05
-3.41516413291861e-05
-5.64578416180755e-06
-4.73630763613955e-05
-9.154392139873e-07
-1.41762233450444e-05
-1.91939305121838e-06
-5.11228612834381e-05
-1.9009277191785e-05
3.96153487903871e-06
-3.96633286849149e-06
-2.57386415433356e-05
-6.24049381186286e-06
-1.1749424627345e-05
-9.61447110588474e-06
-4.89625891126224e-05
-2.62458206245983e-05
-3.94928229847432e-05
-2.67926640426313e-05
-3.31091642189526e-05
-2.68878395196243e-05
-3.6894547534694e-05
-4.06882911465389e-05
-1.35100915256e-05
-3.92226376775289e-05
-6.06262810404534e-05
-1.0546938440009e-05
-3.61474356435981e-05
-3.2833258055987e-05
-3.77205752787483e-05
-4.95420440149163e-05
-4.69448527416722e-05
-2.44083596264078e-05
-3.12744182260988e-05
-3.38112278533265e-05
-4.1536298095654e-05
-2.80757965296397e-05
-2.48466087393177e-05
-2.68008890721892e-05
-2.59313506317506e-05
-2.02943697192841e-05
-2.23323426420103e-05
2.95946203826872e-06
-4.15973409773177e-05
-3.7581135661264e-05
-4.60408163078612e-05
-7.5535805584328e-05
-3.28955506126529e-05
-2.1474868238674e-05
-1.8781701490455e-05
-1.43817359509215e-05
-2.842212691607e-05
-2.90356045754939e-05
-2.50270272159868e-05
-3.7074430621872e-05
-1.36519751597949e-05
-2.56228895147815e-05
-4.18556795059745e-05
-5.5582816521212e-05
6.58672238871039e-06
-1.96052803970576e-05
-3.47248419310789e-05
-1.65844274972272e-05
-3.86246863631772e-05
-2.22227811075142e-05
-2.90652015213643e-05
-4.02086601186522e-05
-1.58885680522156e-05
-4.20764389288586e-05
-4.46438540881705e-05
-3.67799775582033e-05
-2.39612660288223e-05
-5.50772016924056e-05
-3.24106867805693e-05
-3.47821206294702e-05
-3.19536347712764e-05
-2.94301608904225e-05
-3.49392139490088e-05
-2.26753585449738e-05
-1.80320363380281e-05
-1.08723278759185e-05
-2.63902891941631e-05
-3.39294430374004e-05
-3.18878628657973e-05
-8.08125596013671e-06
5.64554794751328e-07
-3.29927675399293e-05
4.35303207969163e-06
-3.05262434816865e-05
-3.28313652476767e-05
-3.08927245897721e-05
-2.01305642843246e-05
-2.84191827010502e-05
-3.87232804181458e-05
-4.45837422392959e-05
-3.49111124636212e-05
-3.19185300048757e-05
-1.99482886144029e-05
-4.45403433087344e-05
-5.88071131837195e-05
-3.29308897232052e-05
-3.22398830180342e-06
-6.01818034549766e-06
-2.06373810022511e-05
-1.05492035329822e-05
-2.47999178699528e-05
-3.68470152194918e-05
1.51418628510416e-05
-1.73496350124774e-05
-1.57590612398296e-05
-1.22409767297658e-05
-3.42835150693063e-05
-3.96396835108308e-05
-2.3699914839039e-05
-1.30772329705708e-05
-3.75841883148879e-06
-2.42253470451646e-05
-3.01639851421011e-05
-3.26203050658935e-05
-7.88720363275083e-07
-1.65057237403418e-05
-2.84563965542198e-05
-5.5885941363354e-05
-1.31899652540567e-05
-2.61848311298574e-05
-4.67074363237232e-05
-2.73383556192542e-05
-4.84810407998761e-06
-2.48023022057452e-05
-1.51483552355282e-05
-2.50174250659603e-05
-2.66120831356652e-05
-1.90230564956488e-05
-3.43755458530166e-05
-2.05239764598417e-05
-6.85638621883681e-06
-6.2087677757369e-05
-3.71657978547319e-05
-2.25895016217511e-05
-2.80180636440577e-05
-2.02250115489113e-05
-2.6728334921657e-05
-1.73485788912348e-05
-3.28806626699498e-05
-4.56259879169278e-05
-4.2394983632932e-05
-3.72797047806904e-05
-7.24094968630531e-05
-3.21651580975542e-05
-5.44261270116988e-05
-3.19848370773331e-05
-1.00379811395643e-05
-3.22587131451379e-05
-2.87146810752428e-06
-3.89044958230698e-05
-1.05064490455686e-05
-4.74002869144436e-05
-2.0763117881444e-05
-1.13150446009038e-05
-1.29020400557627e-05
-3.03644040065154e-05
-1.69839341225647e-05
-4.80216132469384e-05
-2.49269311399419e-06
-3.84484178417748e-05
-3.21713526421377e-05
-5.49321153445141e-06
-4.08296188404001e-05
-3.40826586781737e-05
-1.61635374149088e-05
-4.14180933833319e-05
-8.5975181765419e-05
-3.93295542242605e-05
-5.39150719914844e-05
-4.2205243509505e-05
-1.22487918738507e-05
-5.53387207405729e-05
-4.40375638539828e-05
-2.55306032602108e-05
-3.20352448178788e-05
-3.66049008947544e-05
-6.29713495993185e-05
-1.75112933638692e-05
-4.64773152083917e-05
-3.32433877080904e-05
1.00478947040367e-05
-2.75035106345175e-05
-1.59853582926371e-05
-1.65164054828455e-05
-3.46136482368161e-05
-2.78605585298873e-05
-9.49872110327938e-06
3.88686069782393e-06
-2.20958174122494e-05
-3.36003004632017e-05
-3.7562830879482e-05
-3.79808352320519e-05
-2.30789267711357e-05
2.46905416568861e-06
-4.08874205548284e-05
-2.16121234093752e-05
-1.47943604965663e-05
-3.55112603067058e-05
-2.56997563625832e-05
-2.80522792938959e-05
-4.85303154869469e-05
-2.44351064672094e-05
-3.53324686010258e-05
-3.34125743007515e-05
-4.00765794681237e-05
-5.74777235916113e-05
-3.67588402124395e-05
-4.13710305318198e-06
7.43283533743387e-06
-3.86350668224445e-05
-4.61601785235221e-05
-5.1965613941121e-05
-4.86189543300968e-05
-4.37980726758789e-05
-3.6188810333565e-05
-1.73720153175851e-05
-1.17109356167062e-05
-5.61019866732822e-05
-2.62367662038305e-05
-2.7134709646213e-05
-2.73147451735689e-05
-1.54446630076712e-05
-1.05128983608843e-05
-6.6979317444699e-05
5.6375451998355e-06
-4.67895308971382e-05
-1.77747709719312e-05
-3.06315006651082e-05
-2.05016685708126e-06
-3.14424330623771e-05
-5.52063983361545e-05
-4.47958716878969e-05
-4.73990523127097e-05
-2.16176988891402e-05
-4.68359771566377e-05
-4.55121219807341e-05
-3.89440014620056e-05
-5.30909191914963e-05
-2.59118565838652e-05
-3.1616359884598e-05
-5.40199903374002e-05
-1.75514653387851e-05
-7.60883378656325e-06
-5.57128464493409e-05
-1.01021736441753e-05
-4.52375363065591e-05
-3.13659703022952e-05
-4.64953031955673e-05
-4.54012640995747e-05
-2.90444563292755e-05
-3.20950597955848e-05
-1.99765432392892e-05
-4.98349974439602e-05
-4.0774646453904e-05
-2.52969000537663e-05
-2.69476179053268e-05
-4.95233347803552e-05
2.30145406515649e-06
-5.27824574390337e-05
-3.49053656302282e-05
-3.69583324704487e-06
-3.06600232808422e-05
-2.46060124341899e-05
-4.41293782417044e-05
2.08905219765242e-06
-6.03173445849735e-05
-5.15801973520582e-05
-2.45342875927938e-05
-2.29005396836466e-05
-2.99737686663928e-05
-8.11132985634796e-06
-1.99711725224832e-05
-5.64023128400758e-06
-2.20757528594065e-05
-4.72010991896041e-06
-8.57308840774414e-06
-1.79599651077556e-05
1.39025666776126e-05
-4.51736297857637e-05
-2.34968238191635e-05
-2.75529509544234e-05
-2.71032235971972e-05
-4.07730168806673e-05
-5.16960561180712e-05
-2.25484448522128e-05
-6.41306518592636e-06
-1.3108972773497e-05
-6.29846821313876e-06
-4.37979769470669e-05
-2.43510920329144e-05
-4.73061718399046e-05
-2.85497626957908e-05
1.45139459188356e-05
-1.69777443161113e-05
-2.05748919349241e-05
-3.73458366786755e-05
-3.72647100780969e-05
-3.19095294231546e-05
-4.48157625896443e-05
-6.80269334181118e-06
-1.67882652570428e-06
-3.48544009089949e-05
-2.89551768904569e-05
-2.21105480080831e-05
-1.55956616002462e-05
-1.94463240623953e-05
-3.60834127550748e-05
5.82881642844032e-06
-5.30019004863863e-05
-2.46802071431476e-05
-2.36339162056364e-05
-4.06100370320562e-05
-7.81914840915189e-06
-4.01796441576951e-05
-3.01073906880095e-05
-1.48428962319159e-05
-2.39411965810784e-05
-1.9185094013037e-05
-2.77880555813465e-05
7.82737772200569e-06
-4.04934005968024e-05
-2.80908987310809e-05
-2.42057682265254e-05
-4.30469829502206e-05
-2.75358237560613e-05
-2.53298725752775e-05
-3.8978199307157e-05
-2.0856018373542e-05
-5.63190234119129e-06
-1.72822108234525e-05
-3.24987965663204e-05
-5.31037364346293e-05
-2.99896508038423e-05
-2.83967015462621e-05
-1.49307597786584e-05
-3.82407082290068e-05
-4.587527203277e-05
-2.03993363923401e-05
5.21171044858986e-06
-3.89798184591e-05
-6.42757552849357e-05
-1.48656572989458e-05
-2.78394824518122e-05
-3.26360402642577e-05
-3.91675541685091e-05
-5.41626611248934e-05
-2.79319715363828e-05
-1.13782943837996e-05
-4.49750548998552e-05
-2.2692463109173e-05
-3.05877735148182e-05
-1.49623972455766e-05
-3.60038261137007e-05
-6.00866139074849e-05
1.48997631487543e-05
-3.87337095030665e-05
-3.70946967004079e-05
-5.16961281039496e-05
-1.30139088574571e-05
-5.86185110985918e-05
8.83198874682017e-06
-3.63891198190451e-06
-3.65028640198925e-05
-2.45008466058183e-05
-1.34889850378991e-05
-4.60323473603587e-05
-1.93216764255136e-05
-1.38700848551512e-05
-3.23915607674378e-06
-4.32167055017898e-05
-9.2365818517892e-06
-3.79103244738639e-06
-3.21092670354853e-05
-2.07800670965374e-05
-2.03650015857396e-05
-2.47711499332287e-05
-1.76294969078318e-05
-1.15650893820822e-05
-4.0953135743475e-05
-2.14054937289283e-05
-1.71347880548065e-05
1.29750041668539e-05
-5.94486083877171e-05
-3.90785086823541e-05
-3.08339905466036e-05
-3.35900293545419e-07
-4.17073940765024e-05
-4.00063046976358e-05
-2.72004240485037e-05
-3.27228474525904e-05
-1.46740029163039e-05
-6.75000474652197e-06
-3.21961635179935e-05
-2.84499853790619e-05
-2.05263383177315e-05
-3.49216982251263e-05
-5.19440233190348e-05
-2.03207248852733e-06
-1.28916546430455e-05
-5.03797840999349e-05
-2.42713393767507e-05
-3.67931139740039e-05
-1.31789058983491e-05
-3.37499660169511e-05
-6.2638583743671e-05
-3.36692364266393e-05
-2.76731142320239e-05
-1.19871074115065e-05
-2.65980230962181e-05
-3.99262402178232e-05
-3.42754394294882e-05
-2.93198566314469e-05
-3.32405413638962e-05
-3.83837131047435e-05
-1.73626516957191e-05
-2.92478138178503e-05
-2.51176225177334e-05
-3.48954942198014e-05
-4.59080524079994e-05
-2.87221597076367e-05
-1.49837636006459e-05
-4.71780181131482e-06
-1.69861445664112e-05
-2.08627977582932e-05
-2.56477034668626e-05
-3.35375396490961e-05
-4.10147963726711e-05
-3.78836226884135e-05
-3.02980042408972e-05
-3.64326007243329e-05
-1.75648414145246e-05
-1.0478226658353e-05
-1.83823227107506e-05
-4.41305926293947e-05
-3.00212836613651e-05
-3.68890626724649e-05
-3.32903137193038e-05
-2.32416984285575e-05
-2.66681281436954e-05
-2.86684736503265e-05
-2.66930838605028e-05
-2.62729580427324e-05
-5.22318746031164e-05
-6.05218564173009e-05
1.33954367668954e-05
-4.61173118333812e-05
-2.94699284356381e-05
-2.09114112623837e-05
-5.53466800998162e-05
-1.98058306767801e-05
-1.96758217964459e-05
-2.24821377472169e-05
-4.68335151058188e-05
-1.19121896853533e-05
-2.41158873266012e-05
-2.02211688267637e-05
-2.70907791561447e-05
-4.94925526688164e-05
1.50875856687563e-05
-2.08626713404926e-05
-1.23455842409702e-05
-5.10039734600043e-05
-5.71095164929453e-05
-4.15780099266355e-05
-3.63679929659534e-05
-1.31137621200854e-05
-6.06806243264568e-05
-4.72370314374007e-05
-5.55773498747046e-05
-1.18131325189012e-05
-4.24990816944553e-05
2.89298902385471e-06
-3.48561599306473e-05
-8.70913056151672e-06
-5.45206680929369e-05
-7.02336903216907e-05
-4.02545337393374e-05
-3.16126265481426e-06
-1.90939179655713e-05
-2.81725641444393e-05
-4.02241514803121e-05
-1.34079672725053e-05
-4.02383973894209e-05
-5.19911510823784e-05
-1.56862753834839e-05
-1.92259816621848e-05
-2.22473459490608e-05
-3.48996404706682e-05
-6.93026382662337e-05
-4.35701946845378e-05
-3.06211575972548e-05
-1.74844645355406e-05
-2.84593792574916e-05
-2.30156539950175e-05
-2.40691551044769e-05
-4.27517072147034e-05
-3.04406957537697e-05
-1.17604015735693e-05
-2.32460324671757e-05
-4.30122340094513e-05
-1.26109991329265e-06
-4.61672224298395e-05
-2.10999662210315e-05
-2.05579213584829e-05
-2.61514810950213e-05
-3.72644065427056e-05
-2.54798022729663e-05
-3.37036198822365e-05
-3.36973937952507e-05
-2.67077549461226e-05
-4.55213955148213e-05
-4.41488026047112e-05
-3.02827662426256e-05
-4.71066784704552e-05
-5.33334854334233e-05
-2.65958199541151e-05
-1.2677027048912e-05
-1.63195781649607e-05
-6.7839177112203e-05
-6.58813665998008e-06
-1.95792519737872e-05
-2.54654723658347e-05
-4.91253469543307e-05
-4.15099130544057e-05
-4.48844832554307e-05
-2.9439370589576e-05
-3.65399507254569e-05
-3.05244091778139e-05
-2.20668464415305e-05
-2.54862036161136e-05
-3.05118362289673e-05
-4.81455422048649e-05
-1.09417480940988e-05
-1.07657500343154e-05
-5.03634873008134e-05
-6.70503314631003e-05
-5.27349530643512e-05
-5.4318677054823e-05
-3.34628631606652e-05
-3.02524248491966e-06
-1.2120217865399e-05
-8.80489121769422e-06
-2.50204428280333e-05
-5.41791928533519e-05
-3.64037890113804e-05
-1.42615965455716e-05
-2.64689638014996e-05
-3.64942704583866e-05
-3.95096133594497e-05
-5.54795115702161e-05
-4.59551901234794e-05
-3.42813204371455e-05
-4.07486739902819e-05
-2.58042347405622e-05
-1.15580348230346e-05
-3.38328761662743e-05
-3.59900736100361e-05
-4.78481992439416e-05
-3.68199781727821e-05
-3.70849015875387e-05
-2.98652026186677e-05
-1.98453331064666e-05
-4.0859757353708e-05
-1.56831386393186e-05
-1.89552985338304e-05
-3.88265543321347e-05
-6.01698937384279e-05
-3.17145832844718e-05
-5.1652973102097e-05
-4.4358780266447e-05
-6.24262472831999e-05
3.55272021315283e-06
-4.72628649060143e-05
-4.451512237167e-05
-2.8087311924126e-05
-3.71300446586796e-05
-2.46359284248263e-05
-1.94196956639065e-05
-2.17359000250108e-05
-4.36508712261896e-05
-5.4543223006671e-05
-3.00375834046385e-05
-3.12532390663893e-05
-2.32857677715478e-05
-3.07340095745541e-05
-3.9783102284879e-05
-5.68090836587218e-05
-3.01396064964234e-05
-2.71746494050806e-05
-3.66084441050545e-05
-4.30976081665621e-05
-1.21448622566218e-05
-2.43710440507296e-05
9.72877093301721e-06
-3.55100694721222e-05
-4.1601762819086e-05
4.72414387065387e-07
-3.91101637324138e-05
-2.85031197361287e-05
-3.23740484266615e-05
-3.60745053653107e-05
-1.64706145047517e-05
-4.78480830330193e-05
3.8513584090692e-06
-4.72538843558647e-05
-3.76526390413388e-05
-9.30419373985712e-06
-1.63260626370679e-05
-1.77332930351216e-05
-5.18017610186499e-05
-3.72078870011526e-05
-7.44123554592188e-06
-3.40745224296889e-05
-7.23354494049062e-05
-4.87379321539888e-05
-2.04000132578172e-05
-3.79125561940719e-05
-4.65601248183301e-05
-2.99749026044051e-05
-2.33467948796614e-05
-3.14480656645869e-05
-6.10272316036752e-06
-3.08091819125617e-05
-1.93123461361531e-05
-3.32072591546872e-05
-3.54065195989088e-05
-2.97329865527933e-05
-4.70718977877277e-05
-2.57942554801427e-05
-3.74521747798889e-05
-4.47133408887582e-05
-1.59891223994175e-05
-2.85193999862341e-06
-5.0497691847875e-05
-3.53395955454798e-05
-2.42233579910114e-05
-2.44530336632288e-05
-3.83636679348759e-05
-3.43294913755639e-05
-3.3212374926715e-05
-4.40561259165613e-05
1.45741491437315e-06
4.55438814323909e-08
-4.53343504376745e-05
-1.94321392833689e-05
-5.4854946280023e-05
-3.2559658548657e-05
-4.74648143469931e-05
-2.80609939264363e-05
-5.11845942434874e-05
-4.17494001781734e-06
-1.99966432760345e-05
-5.78201581685961e-05
-2.86643381308563e-05
-4.07920957321113e-05
-2.81852476672103e-05
-6.75771495768351e-06
-3.14155077044733e-05
-3.73447921313366e-05
-3.19863229659148e-05
-6.45347516421494e-06
-3.07003644512683e-05
-2.74786815445298e-05
4.6878285035409e-06
-2.10251458827502e-05
-6.04440968371965e-05
-2.27572687613267e-05
-1.75460896631609e-05
-5.03355721631544e-05
-6.85904006354217e-05
-3.77088467659308e-06
-5.2924947038268e-05
-2.8296218211042e-05
-8.43601847529746e-06
-3.23174136295872e-05
-2.03691164244865e-05
-2.37496951359563e-05
-4.49605423530731e-05
-9.07201572270011e-07
-4.97083003533191e-05
-2.8341051277266e-05
-1.71984586177231e-05
-2.26881267459504e-05
-1.05620649644377e-05
-6.94580784564803e-07
-6.04983431570785e-05
-2.90433291043642e-05
-2.38401193155235e-05
-5.20244331677923e-05
-2.88165849413722e-05
1.34557558972077e-05
-1.78387985928463e-05
-9.27069239021972e-06
-4.92465717491243e-05
-1.51163773554057e-05
-1.99993240947582e-05
-2.1756863501587e-05
-4.97077073952429e-05
-3.04444311964281e-05
-1.41719649572556e-05
-3.64290158882554e-05
-3.52953895886578e-05
-2.89870355508837e-05
-3.13075040378928e-05
-3.63583022727902e-05
-2.8771855003871e-05
-2.36575002821317e-05
-1.4254919995247e-05
-2.51108986252323e-05
-6.59396396635826e-05
-1.91624100075827e-05
-9.84667456520188e-06
-2.04071825554322e-05
-2.7604682855293e-05
-1.83116807828437e-05
-3.60494155117002e-05
-1.3496383874431e-05
-3.68103870424633e-05
-3.70503128798196e-05
-1.09147730035787e-05
-2.05540204276904e-05
-3.41745953943946e-05
-3.00464398846514e-05
-2.60346593742145e-05
-4.38869405033539e-05
-1.27613359749452e-07
-1.38649863355645e-05
-4.82580807010205e-05
-2.47603283637223e-05
-9.27328210098469e-06
-2.38724343259765e-05
-1.95253848357638e-05
-1.66750461080935e-05
-4.30038671006498e-05
-1.69759984222635e-05
-3.23120367906286e-06
-1.39749759459922e-05
-3.00754964089165e-05
-2.90916642243586e-05
-5.44026946670037e-05
-2.66943688764231e-05
-2.96804146749992e-05
-2.63945256616059e-05
-2.62210385271043e-05
-2.44225913533242e-05
-3.92983039757915e-05
-3.40219360524293e-05
-2.0084717789454e-05
-2.70142500555588e-05
-3.14519868262603e-05
-1.01242714162956e-05
-4.36483693388936e-05
-3.01420007893593e-05
4.32118192939124e-06
-2.21622666124842e-05
-3.60896125378839e-05
-3.42416920158965e-05
6.27413821108139e-06
-3.60384572639475e-05
-4.46976138872434e-05
-1.53690539608257e-05
-1.03609270928009e-05
-8.17212931966781e-06
-1.15056718218233e-06
-3.78076338686037e-05
-1.55065200347459e-05
-3.19066970919452e-05
-4.28981281973306e-05
-2.48314743090822e-05
-5.60899529980207e-05
-8.48310843567221e-06
-2.58105587686086e-05
-4.60598315942148e-06
-9.47754642502438e-06
-2.46603532230632e-05
-1.33553012270565e-05
-4.64209450078744e-05
-3.73368028795991e-05
-1.89110826219479e-05
-2.84557791280133e-05
-4.63101096412564e-05
-3.53486563574156e-05
-4.31894812235314e-05
-3.03207566353251e-05
-3.47736307643506e-05
-8.42342973185239e-06
-1.09329464121617e-05
-1.78934528771472e-05
-1.77599435026893e-05
-6.90957111109605e-05
-3.86928819606276e-05
-4.1398874264927e-05
-3.18438176010107e-05
-3.01045083998344e-05
-2.59807054717408e-05
-4.28264712656159e-05
-3.95008761012127e-07
-1.5318183775604e-05
-4.42283508051048e-05
6.19342902929113e-07
-3.30673736877634e-05
-2.43228242814251e-05
-1.76318967016093e-05
-3.47903834275293e-05
-8.55600311703357e-06
-2.55005940059763e-05
-2.66975132934404e-05
-9.63623435753593e-06
-6.72507162963884e-06
-1.9793820403277e-05
-3.03291354577369e-05
-4.83095143671033e-05
3.37772851658098e-06
-4.36476057044808e-05
-2.1596786555898e-05
-1.1973189890361e-05
7.98143035910339e-06
-6.99748738615305e-06
-3.87424661096427e-05
-4.08394802827648e-06
-5.52264173872089e-05
-3.4692498999653e-05
-1.91561060662416e-05
-1.08241146601994e-05
-4.43450280536072e-05
-2.1500930896489e-05
-3.39928679206987e-05
2.72568983278693e-06
-2.12000177401909e-05
-9.2030552621881e-06
-1.35841974100908e-05
-2.608407676835e-05
-2.03820021145091e-05
-3.63709750548503e-05
-3.03608631048976e-05
-1.02439796539838e-05
-3.68040505031242e-05
-3.10712388840255e-05
-2.50152835080436e-05
-1.66224789840829e-05
-3.51495155747946e-05
-2.40674117614392e-05
-2.73515998554684e-05
-4.4463537495437e-05
-3.43174508384457e-05
-2.06638383456208e-05
-3.31597495388162e-05
-1.37590460178422e-05
-8.83530303403255e-06
-5.17948003052305e-05
-2.91960990860998e-05
-3.48011202665577e-05
-4.39698638479927e-06
-4.30444719286093e-05
-1.43457841774758e-05
-1.85566451132147e-05
-2.88863518511559e-05
-5.1761402187468e-05
3.36256259208123e-06
-2.45147275218407e-05
-3.48088006940438e-05
-3.07168400804369e-05
-1.94474044025704e-05
-2.37257618946874e-05
-3.84344229252157e-05
-1.44517076290453e-05
-4.59035765160136e-05
-3.46102968597767e-05
-3.88584021267082e-05
-3.96126885505661e-05
-3.05905552849631e-05
-5.73795262248802e-05
-1.68077716899371e-05
-3.39717409024374e-05
-3.77931303068861e-05
-3.77563170269099e-05
-4.57229672511993e-05
-1.67614795207124e-05
-2.68069735112346e-05
-3.29599576805472e-05
-2.75247934762192e-05
-4.10108134201994e-05
-2.81969484849363e-05
-5.39087626333577e-05
-1.61349227432287e-05
-3.00999468591973e-05
-3.42157615217398e-05
-4.5077907203507e-05
-2.82723181570099e-06
-3.43881216987171e-05
-4.55690648410861e-05
-2.92363162832351e-05
-3.49292327718537e-05
-4.04362550180515e-05
-2.8987828345242e-05
-1.64424861443627e-05
-3.46177842874177e-05
-3.38347068513257e-05
-2.58062930246956e-05
-2.54847165337434e-05
-1.45985697236582e-05
-2.76652008154465e-05
-4.34581115584525e-05
-2.14423734986735e-05
-4.15366106103798e-06
-3.20878205207549e-05
-3.27131556514315e-05
-2.85626109908995e-05
-1.36961549387283e-05
-1.88957194530513e-05
-3.9690985148058e-05
-4.02337653339552e-05
-4.07263479175263e-05
-4.62626388595579e-05
-1.81693465536522e-06
-1.6234084005315e-05
-1.08213465001852e-05
-7.96545739309295e-06
-2.27805718928415e-05
-5.65513817521095e-05
-2.43280704337448e-05
-4.71347166704956e-06
-3.46973558389327e-05
-6.0852029455753e-06
-4.7565532579676e-05
-5.42531490964956e-05
-2.19897089421412e-05
-4.36930824163963e-05
-1.55167894633339e-05
-1.81178389624109e-05
-2.58187960972682e-05
-2.1255905122835e-05
-2.88190015288774e-06
-3.33282340945455e-05
-4.12723692925191e-05
-1.80476210720285e-05
-3.94824783921758e-05
-5.70963712107578e-05
-1.23552628636506e-05
-4.48641970868183e-05
-3.37374502603974e-05
-1.39045772212793e-05
-2.67169323453433e-05
-2.98051958431833e-05
5.39315002979206e-06
-3.15234196946341e-05
-4.55370733925616e-05
-8.83032141855542e-06
-3.91426401486451e-05
-2.18687442008905e-05
-2.34046763727008e-05
-1.278784779479e-05
-1.53353533409874e-05
-3.83821277057039e-05
-3.92919658754628e-05
-5.7881038414974e-05
-4.02122679551452e-05
-2.28831923247147e-06
-3.92681008124485e-05
-1.08410594911487e-05
-1.77830337219162e-05
-1.45943449864057e-05
-3.42548370011998e-05
-4.51246707441365e-05
-3.41944461860018e-05
-2.50949267790296e-05
-1.9713586315185e-05
-2.54479718564675e-05
-2.39315153484284e-05
-3.85132624195668e-05
-3.35293143578961e-05
-2.42839824804404e-05
-1.61749280044627e-05
-1.82533215769474e-05
-3.49957653185217e-05
-4.21801225831214e-05
-3.4502042111572e-05
-2.93058062560149e-05
-2.41935185266798e-05
-5.61795297497011e-05
-2.81916099790542e-05
-4.95752562076717e-05
-4.46636594915889e-05
-2.1309339785467e-05
-8.445975284134e-06
-2.19114987695947e-05
-4.45408325026092e-05
-2.35020777435684e-05
-3.03989208989276e-05
-3.31495802586944e-05
-5.75580425953285e-05
-5.52812288220233e-06
-1.53971191103735e-05
-4.53228310872603e-05
-5.78328468606418e-06
-4.13787139373169e-05
-3.99535272604644e-05
-1.17705215753104e-05
-3.30269811429915e-05
-4.40986571327843e-05
-2.43488546606688e-05
-5.30598341185786e-06
-1.39129261055223e-05
-1.71226449260809e-05
-3.63556073594713e-05
-7.83503805745917e-07
-3.47704692484642e-05
-2.67494827729288e-05
-1.46194622832875e-05
-3.233263071022e-05
-5.99702413848837e-05
-3.80607036100237e-05
-1.88781743321295e-05
-4.04682427943445e-05
-2.39833645671739e-05
-3.75485647030443e-05
-4.75349002555946e-05
-5.02555530118668e-05
-4.10031826475191e-05
-3.46824605183887e-05
-2.59518863774638e-05
-3.45194434313232e-05
-2.94361023717744e-05
-3.64479105382959e-05
-4.24363813371643e-05
-2.56818607452013e-05
-2.656732900184e-05
-3.79510536426134e-05
-4.01701457060447e-05
-2.49383609376452e-05
-3.11210858559264e-05
-4.47489020031103e-05
-3.55337994225181e-05
-1.69396652278277e-05
-5.49701989379474e-05
-2.84417844312754e-05
-1.44633608583353e-05
-3.31508373559004e-05
-5.28246638686561e-05
-1.31366806300596e-05
-3.05766198615773e-05
-1.70843469287374e-06
-2.16145158471908e-05
-2.14890075813287e-05
-3.18311797483198e-05
-2.29224638227557e-05
-2.87498535612165e-05
-2.22767674148686e-05
-4.76708829151389e-05
-3.11136626324671e-05
-1.65006804529824e-05
-1.63430124660638e-05
-2.32689418414816e-05
-2.0410568418001e-05
-2.53822434155914e-05
-3.86028022520917e-05
-6.48806946939473e-05
-4.68314818098467e-05
2.55717310964678e-06
-2.86135055642158e-05
-1.14700576298804e-05
-2.96269950556642e-05
-2.34948902739532e-05
-3.04174770271526e-05
-3.98366005351139e-05
-6.48864478237276e-05
-4.15836327312494e-05
-6.55845821172712e-05
-7.9249628142778e-06
-1.15373509782106e-05
-2.33229215771691e-05
-1.06363226094605e-05
-1.30063038544677e-05
-5.27242303061467e-06
-2.44387523556524e-05
-3.41993173115292e-05
-9.31538446758115e-06
8.27326298788262e-07
-5.48758313248473e-05
-3.48129964884305e-05
-3.86400286365338e-05
-1.04685379591132e-05
-1.57194218578149e-05
-2.88342897370817e-05
-1.83156570217845e-05
-1.23241899812066e-05
-9.20417992568045e-06
-2.61647793979739e-05
-4.67073737224958e-05
-3.73505431318597e-05
-9.86229534632659e-06
-5.61366273532157e-05
-4.69990869582766e-05
-3.85056208924466e-05
-3.41198455547734e-05
-3.50190463978274e-05
-3.98235733172849e-05
-3.05420227883319e-05
-1.10148018915902e-05
-2.97122108087234e-05
-3.1721284278645e-05
-3.81972179977146e-05
-2.92199069153331e-05
-3.14684892236181e-05
-4.59568058048379e-05
-3.85721721873705e-05
-2.50940262182322e-05
-4.70918536645764e-05
-6.41596162012372e-05
-4.62574728896695e-05
-4.69499874603332e-05
-5.39361501475278e-05
-6.64547562503187e-06
-5.49721368017194e-05
-3.70462999249379e-05
-2.7388825191026e-05
-1.80545836526101e-05
-7.35612316211155e-05
-4.51394297105009e-05
-3.44015045544978e-05
-2.79185605214584e-05
-2.29053219433419e-05
-4.94265946604766e-05
-1.66956021123284e-05
-1.55246521562355e-05
-3.90986634124508e-05
-2.87582671052947e-05
-2.72271094342308e-05
1.55947020314907e-05
-6.40105627323639e-05
-2.90125482553986e-05
-4.1040234142251e-05
-5.27842621711403e-05
-1.53311300308653e-05
-2.14851365394283e-05
-1.57813854483326e-05
-4.59323537021603e-05
-3.94143287691881e-05
-4.99786686965103e-05
-1.97597477723598e-05
-1.69861551388052e-05
-1.22429100320698e-05
-1.56014170668765e-05
2.75641118320085e-05
-2.2555858667587e-05
-2.92372498302175e-05
-3.81624040323872e-05
-5.61202054456416e-05
-3.32529809123041e-05
1.16255433646088e-06
-3.76326692102286e-05
-4.02470579448577e-05
-2.00738384328419e-05
-2.5855062352852e-05
-5.95563675164215e-05
-4.12068773218801e-05
-2.96759914585924e-05
-3.48322050843975e-05
-3.33599533856601e-05
-8.49689974644842e-06
-2.36071347182183e-05
-2.75458943495901e-05
-2.93887062037803e-05
-1.22596020846669e-05
-6.80103882036747e-05
-1.20974743281056e-05
-2.2121055724717e-05
-5.9115306870449e-05
-4.45414972540568e-05
-2.05245541905182e-05
-1.71919089741204e-05
-2.09465105107179e-05
-1.14235462991578e-05
-4.93690197846504e-05
-2.86906559439901e-05
-1.08419132147853e-05
-3.09086986112094e-05
-2.61626792025315e-05
-3.3102332423474e-05
-1.53861187872543e-05
-1.87601560287094e-05
-1.09424562842245e-05
-3.86778933576468e-05
-1.37288472674435e-05
-3.28696539258624e-05
-3.74653208364346e-05
-1.90972114879091e-05
-5.23382126436334e-05
-3.95908116833902e-05
-4.26138860605326e-05
-2.87979693241563e-05
-1.79261280152999e-05
-4.22000435444324e-05
-6.41510391449964e-05
-1.54015072979976e-05
-3.82303785475747e-05
-2.96851708322629e-05
-6.11537268419831e-06
-6.68015453351619e-06
-2.92450213701635e-06
-2.29198854860103e-05
-1.41587922157934e-05
-2.69740807999879e-05
-3.28912227012983e-05
-1.57607011671946e-05
-1.85476174704016e-05
-2.60412619896129e-05
-7.24867800073111e-05
2.84527972219184e-06
-3.53331763275702e-05
-2.29525676726676e-05
-1.94246919988934e-05
-2.47591576601876e-05
-3.64473782417686e-05
-2.71342422679924e-05
-5.20460451172743e-05
-7.326745022373e-05
-3.30226760081842e-05
-4.51173566474285e-05
-2.32162218389458e-05
-5.89723705826285e-05
-1.41369412910628e-05
-2.93514502958793e-06
-9.65919571794629e-06
-2.51867358905538e-05
-4.37835786997187e-05
-3.48173264317906e-05
-6.11617479974608e-05
5.75754509808719e-06
-2.7414782175637e-05
-2.12405498695576e-05
-3.92349599050874e-05
-1.07050160289471e-05
-3.71758276259284e-05
-6.40715674753586e-05
-2.78301071056032e-05
-5.5753678969942e-05
-1.07806476169708e-05
-1.74757101751981e-05
-3.10759775486242e-05
-4.28129266955856e-05
-1.97857503477294e-05
-1.2571489938952e-05
-5.3504993941265e-05
-4.72687855805982e-05
-2.88116345307221e-05
-3.36774503664473e-05
-1.66478279549393e-05
-2.2824728859915e-05
-1.32258855201038e-05
-2.90847597342044e-05
-2.2404536043959e-05
-4.25501989090587e-05
-3.85547057373531e-05
-1.27398883486539e-05
-1.95955830800126e-05
-4.93917304844049e-05
-3.6018770947226e-05
-2.95848755764023e-05
-5.78425913900797e-05
-3.22825104001935e-05
-3.59792220802172e-05
-2.04416720493957e-05
-1.27433874481328e-05
-7.61405742185694e-06
1.46192076152479e-06
-2.2604089022461e-05
-1.25944454928609e-05
-3.89940725397232e-05
-5.29784865986861e-06
-4.68877458392414e-06
-7.00910752046319e-06
-1.39418931018787e-05
-2.96730642298923e-05
-2.07661758295039e-05
-1.83247163633037e-05
-2.13651236333082e-05
-1.25143805969876e-05
-8.6985882125395e-05
-5.4032279420864e-05
-4.08511306697631e-05
-3.06890509558875e-05
-3.82965556291792e-06
-3.31346717913393e-05
-2.06692688734031e-05
-2.22127519276957e-05
-2.83483446584435e-05
-5.79800229772287e-05
-8.1086553973056e-06
-3.09275726132451e-05
-1.48113709571332e-05
-3.85941631154593e-05
-4.6493227699657e-06
-2.15304629807691e-05
-2.09611089762189e-05
-1.02542465664285e-05
-8.79453405544453e-06
-2.88435386553135e-05
-2.22916069347531e-05
-4.21096159604448e-05
-4.20055634036443e-05
-1.81651498572114e-05
-2.02095129988556e-05
-3.1244711062269e-05
-2.28118171779443e-05
-8.70502642679344e-06
-6.33241019033401e-05
-2.77393506174508e-05
-4.36628462815318e-05
-3.16966905356062e-05
-3.01963109184479e-05
-6.32450763982373e-05
4.35647570445103e-06
-2.66368197977829e-05
6.00254174004455e-06
-2.95111437939907e-05
-4.34986043518839e-05
-2.485812743964e-05
-1.30419097665915e-05
-3.22895652542729e-05
-3.02147037937142e-05
-2.06502497220728e-05
-4.97666605905293e-05
-3.55396895724028e-05
-2.67109338764354e-05
-4.37783481353303e-05
-9.72155387438222e-06
-7.99885997840128e-06
-1.21157266945161e-05
-1.88587589369953e-05
-1.78934461750225e-05
-6.56379674693164e-06
-4.96245305836064e-05
-1.68716949765825e-05
-4.60927473847018e-05
-2.53521634539811e-05
-5.53340196188931e-05
-3.71371995453896e-05
-4.48271662010753e-05
-3.86584647990089e-05
-4.71210186120925e-05
-6.83441924641351e-08
-1.11574024604086e-05
-3.78450435280509e-06
-1.01885235891402e-05
-2.54173007489668e-06
-2.53170030608633e-05
-5.5614499691667e-05
-4.35931265724999e-05
-4.49673465234082e-05
-1.68422490969495e-05
-3.40045137917299e-05
-3.83247510696106e-05
-3.28495367409093e-05
-4.14414324155781e-05
-3.70068937630301e-05
-3.16963806115563e-05
8.58515832520184e-06
-4.94333700290502e-05
-4.10676705569719e-05
-3.43185467113583e-05
-1.38944116402807e-05
-3.35232351434639e-05
-1.62863177307709e-05
-3.09512776205854e-05
-6.11312749381595e-05
-3.31449501812653e-05
-4.09076375374882e-05
-1.21405126979089e-05
-1.77592973860593e-05
-4.58421993280983e-05
-1.24470723402458e-05
-4.83445009375769e-05
-3.78150095190971e-05
-2.22540700828785e-05
-3.66529946697429e-05
-3.16366944445701e-05
6.68067549139941e-07
-4.70013951317403e-05
-3.27774347031836e-05
-4.2139184887945e-05
1.45621206412274e-05
-9.82961378123578e-06
-1.95231526726224e-05
5.94916558496621e-06
-4.57784555163233e-05
-1.46069423786115e-05
-7.1074925035149e-06
-9.65969898613589e-06
1.8956027781672e-05
-1.43607674256608e-05
-1.04916190775269e-05
-4.78682936290423e-05
-3.31554841757527e-05
-1.15413749314679e-05
-3.70971354865363e-05
-1.2734403306559e-05
-2.09850736454246e-05
-2.9115088869138e-05
-2.67487036248736e-05
-2.0060779502258e-05
-3.17601537623716e-05
-2.72273037537834e-05
-4.89451745404449e-06
-2.63066915016262e-05
-3.35793193797395e-05
-2.14883101077912e-05
-5.32347074798531e-05
-4.33924174144825e-05
-4.36197898193808e-05
-1.96874292043713e-05
-2.83368940342854e-05
-2.84927076696757e-05
-3.39326613933231e-05
-3.96822896328331e-05
-3.27800582440234e-05
-2.77568964803876e-05
-1.37621797410405e-05
-1.14956310410355e-05
-4.30244392367478e-05
-4.97030807162703e-05
-4.21811526216748e-05
-3.43069707689793e-05
1.25890637235371e-06
-2.77464457197091e-05
-2.35951017097406e-05
-4.39363517138061e-05
-1.82276139627416e-05
-3.0600925366911e-05
-2.53106608131134e-05
-6.59668224601077e-06
-1.63005430398223e-05
-2.88532842052579e-05
-3.57713161137477e-05
6.9836065560296e-06
-9.50865796233727e-06
-3.66324275950198e-05
-1.64452115727277e-05
-4.62455197841821e-05
-2.08934923825101e-05
8.75930485840016e-06
-2.7818588647871e-05
-2.56279988648372e-05
-1.0383971088219e-05
-1.4468190707671e-05
-2.49462461760625e-05
-1.85798369633485e-05
-2.30980070566716e-05
-5.46027248844001e-05
-5.2014186035199e-05
-3.71039346089118e-05
-1.73789687564418e-05
-2.3483124136943e-05
-3.93712043890376e-05
-1.32904316408008e-05
-1.60681332551367e-05
-1.27255859455627e-05
-1.2290969248991e-05
-3.57915949775022e-05
-6.92471146143203e-05
-4.72176013314645e-05
5.18455880041203e-06
-3.20824170609095e-05
-3.39144864464015e-05
-3.63554426574309e-05
-1.67986283484946e-05
-1.6529082174505e-05
-5.25126790653609e-05
-4.98291908301155e-05
-1.48496682694767e-05
-5.13116915275885e-05
-2.22220874722601e-05
-1.57066958474577e-05
-2.6790809183751e-05
-2.48116681184357e-06
-3.23761902147641e-05
-6.43925255276622e-05
-4.35398119860577e-05
-4.79305951811973e-05
-1.79777572041249e-05
-2.64566396476995e-05
-3.21170033090423e-05
-1.97458495554956e-05
-3.16424945486125e-05
-1.41299566383331e-05
-3.04576897825168e-05
-3.36139861438804e-05
-4.43847280938865e-05
-3.60133453350355e-05
1.87415421894397e-05
-6.57159203905057e-05
-1.19068780805099e-05
-2.99176084076981e-05
-3.92499640202352e-05
-9.55383842029993e-06
-4.90953276229685e-05
-4.63023378017893e-05
-2.87965867666132e-05
-1.58912004144023e-05
-2.77489153839909e-05
-2.90221165658784e-05
-4.47406752466969e-05
3.29871724077549e-06
-1.52905135326548e-05
-2.47163456738162e-05
-3.76939858865753e-05
-8.9119637183219e-06
-1.16482684936991e-05
-9.75550436768509e-06
-2.24365057114061e-05
-4.05982099042225e-05
-2.32732949647291e-05
-5.56484362775429e-05
-5.53126686085922e-05
-6.78504231287796e-05
-1.68068210381748e-05
-9.93144799219132e-06
-4.2841511133381e-05
-2.6544395236041e-05
-1.21854918828839e-05
-1.314308824827e-05
-2.53617027071321e-05
-1.03633287741456e-05
-5.1249990616188e-05
-7.93058101990218e-06
-2.71985862783479e-05
-1.80334237265225e-05
-1.89608927154999e-05
-2.16660601470022e-05
-6.30626266009471e-05
-2.9748930047199e-05
-3.00861335819598e-05
-2.19183392796853e-05
-4.61764181861679e-05
-4.08150325470686e-05
-1.30032328193033e-05
-2.99996945422255e-05
-3.01547456052289e-05
-3.57414286698189e-05
-3.42453397917293e-05
-5.19294325317309e-05
-1.98382421424579e-05
-4.07089139265385e-05
-4.46014454485606e-05
-2.04605618102512e-06
-3.6016402447974e-05
-3.272295972964e-05
-2.80083777551307e-05
-3.11573118877422e-05
-2.75135913923754e-05
-3.91926685735728e-05
-2.72761576724503e-05
-1.32068776483278e-05
-2.01044162518746e-05
-3.10501384821106e-05
-7.80175700310305e-07
-4.40855735537989e-05
-2.0366225361077e-05
-2.7330907260267e-05
-1.19822787374489e-05
-2.48919909951687e-05
-1.23992082227347e-05
3.79261791867445e-06
-1.22541357578073e-05
-2.64830124447869e-05
-5.03207936026356e-05
-2.1440274261577e-05
-1.50069787284664e-05
-3.72067619338654e-05
-3.22531474241464e-05
-8.60177998243142e-06
-4.61436380594004e-05
1.84850430039398e-05
1.01471763160927e-06
-6.87041387063413e-05
-2.39003362912462e-05
-3.30257882175452e-05
-1.58331833408198e-05
-3.15702792064891e-05
-5.65372918907158e-06
-5.76451562101203e-05
-3.43222663490329e-05
-2.90868372033258e-05
-4.41953412156558e-05
-3.70066107250335e-05
-4.83516574211517e-05
-3.48284052217696e-06
-3.09141554527123e-05
-3.91293770247965e-05
-4.61592295870254e-05
-1.50125910560998e-05
-1.88714502625727e-05
2.71133350484724e-06
-2.90967092437372e-05
-1.43249770727706e-05
-5.71489743682121e-05
-2.79980025849055e-05
-4.51606080880713e-05
-2.48324706151894e-05
-2.06069381403376e-05
1.80044829348725e-05
-2.7956825229874e-05
-3.38263789003615e-05
-1.58987249257014e-05
-2.48635578480747e-05
-3.05345784951768e-05
-2.92406394089423e-05
-2.72444800530913e-05
-3.81559802052606e-05
-3.75685378249819e-05
-5.39812777115587e-05
1.38726089821537e-05
-2.40500423701391e-05
2.02038334057457e-06
-3.94422769352569e-05
-4.1591354037409e-05
-4.179490824631e-05
-4.46473891501697e-05
-3.40213240637945e-05
-2.33058847986307e-05
-5.41286689106792e-05
-3.45488990729236e-05
-2.44487909474875e-05
-4.49878032511367e-05
-2.53757499145046e-05
-4.9818881823638e-05
-2.54453408767453e-05
-6.17478464852912e-05
-5.09676869847308e-05
-1.34588663033862e-05
-4.51774909727004e-05
-6.83067178854458e-05
-4.48388604663528e-05
-3.14525451986564e-05
-3.12281646303681e-05
-2.07957923068841e-05
-4.44447058295498e-05
-3.50437193166685e-05
-1.35706403009549e-05
-4.84296064734792e-05
-3.18594542741506e-05
-4.46239572299631e-05
-4.12082413466903e-05
-4.70894701953372e-05
-1.99815489402927e-05
-3.14758533799611e-06
-8.43899080079013e-06
-2.86988582272638e-05
-4.85263514246716e-05
-1.59175880805358e-05
-5.52386256165411e-05
-1.80253016848865e-05
-1.88995859112053e-05
-3.32450740990245e-05
-1.77586100968162e-05
-1.91646041965038e-05
-8.61236206708874e-06
-3.6839632811789e-05
-1.53116835274667e-05
-3.2934917282247e-05
-9.00778523317064e-06
-4.56657491399347e-05
-4.55686760578914e-05
-3.1027941178641e-05
-4.47892019734976e-05
-2.60565149462282e-05
-2.34920501602772e-05
-2.51114759179741e-05
-2.54157760913306e-05
-4.21862506392335e-05
1.37906992583358e-06
-5.08563228268599e-05
-1.09862947437352e-05
1.55334525651916e-05
-3.40096520677544e-05
-3.66245732279516e-05
-3.40923779614103e-05
-5.22978819766734e-05
-3.30451272847795e-05
-2.63268681267843e-05
-8.44126127240979e-06
-1.77801078424796e-05
-1.29728708494994e-05
-3.31115393614663e-05
-5.31655744004465e-05
-3.31065650592306e-05
-8.40400614481082e-06
-1.06109165035251e-05
-2.17968878050996e-05
-3.33568344634869e-05
-4.7254571341779e-05
-2.05655192804075e-05
-5.15223438828071e-05
-4.15994637190973e-05
-3.39381901227701e-05
7.5650889524355e-06
-2.35069813629143e-05
-2.54903738091947e-05
-4.36988823697046e-05
-1.96575643271499e-05
-1.69764182686579e-05
-5.09569700804815e-05
-1.57827967219342e-05
-1.50334263332031e-05
-2.96295257041004e-05
-2.84691057173658e-05
-2.29611389584412e-05
-2.47261841425866e-05
-3.32393402777784e-05
-3.03462288914068e-05
-3.5602255141264e-05
-5.53600757739329e-05
-3.44407888833289e-05
-4.5423596520247e-05
-2.97266484731335e-05
-1.3701048738547e-05
-2.09520663547648e-05
-1.6116873303263e-05
-1.73057157071505e-05
-3.09153450163604e-05
-4.43523472000019e-05
-3.6812108399618e-05
-3.36478586645155e-05
-3.2999675327854e-05
-1.37889457704879e-05
-5.60883861206775e-06
-2.7949923761301e-05
-1.61584467162245e-05
-1.43744147316078e-05
-4.59520383637839e-05
-9.3813552910734e-06
-7.78089338611212e-06
-6.13205193364686e-05
-2.19864498494444e-05
-2.89299378884237e-05
7.87476204004895e-06
-1.80973346433738e-05
-1.46009065512211e-05
-3.19947013553691e-05
-2.00385377201499e-05
-1.37639781538436e-05
-1.62066454290122e-05
-4.14691153203805e-05
-2.40676640637974e-05
-4.00623926915061e-05
-2.44297675693397e-05
-4.01487803140153e-05
-2.2131567663252e-05
-1.73878025484318e-05
-3.68826882088279e-05
-3.00954782076418e-05
-4.63169615401025e-05
-2.52782838469536e-05
-2.15905166706422e-05
-4.22743470541465e-05
-2.05323621899414e-05
-3.81620504844464e-05
-2.65951963895234e-05
-4.83408362569082e-05
-2.51277387350358e-05
-1.23728956159583e-05
-2.0383713034349e-05
-1.92190764907642e-05
-4.04892280441825e-05
-4.82067508697547e-05
-2.55900799654305e-05
1.04168574728154e-05
-2.31487695904593e-05
-2.93538329017044e-05
-3.14459182969251e-05
-2.31750079941158e-05
-2.31734962741497e-05
-4.17682902567117e-05
-1.0326495075023e-05
-2.22849999921726e-05
-1.6216241646843e-05
3.09183425972832e-06
-3.60365173170195e-05
-6.57313385528362e-05
-9.93779890753264e-06
-3.81109560377296e-05
-2.77619240047724e-05
-2.33646005229456e-05
-2.366660828679e-05
-5.6968233059976e-05
-3.2811311970046e-05
-2.40694011023227e-05
-4.11810153593697e-05
-3.50232733137511e-05
-6.29066523771075e-05
-4.52677740125729e-06
-2.36716178974378e-05
-1.36551716518934e-06
-2.18104796871186e-05
-2.06021255073127e-05
-4.58369431949337e-05
-2.64538064028123e-07
-3.40841545153306e-05
-1.99645941235921e-05
-4.32039274532956e-05
-1.31838202792146e-05
-3.38315210422587e-05
-9.51896617958995e-07
-3.36466417997455e-05
-3.29414271119296e-05
-6.1408289554562e-05
-4.56769329769235e-06
-2.97776464000345e-05
9.20101781816124e-07
-2.05194758004363e-05
-6.80213773643225e-05
-3.87534302780384e-05
-3.58293379166848e-05
-4.19289897709243e-05
-3.10982878510264e-05
-2.82074749994685e-05
-3.04753238142021e-05
-1.15433100408027e-05
-2.72016323112366e-05
-2.92951659934813e-05
-3.20475249027953e-05
-2.42834841127629e-05
-4.30200364032632e-05
-2.49617951780853e-05
-3.19624465619401e-05
-1.57952466238339e-05
-4.35281305592253e-05
-3.86849562987054e-05
-3.02836249582393e-06
-9.23670370468672e-06
-1.84361865978818e-05
1.08524566037963e-05
-1.14991081010274e-05
-4.56495368843506e-05
-2.77973164693633e-05
-5.88185616523479e-05
-3.80651661206626e-05
-1.98997860312106e-06
-1.5073313027326e-05
-1.26452809611576e-05
-1.51925399447933e-06
-1.89193787315318e-05
-3.2408660926838e-05
-3.80400857067808e-05
-4.77958242984902e-05
-2.63587268637383e-05
-2.05508604623596e-05
-6.05128131401776e-05
-4.06185503653625e-05
-3.96907122124082e-05
-2.8300819659081e-05
-2.7359312162069e-05
-5.64294536061586e-06
-7.71048755236241e-06
-9.5347355482603e-06
-3.96795363160102e-06
-1.62807166342059e-05
-1.57343434927809e-05
-1.32940548894378e-05
-2.0798212865195e-05
-2.4267551521325e-05
-1.78805555148761e-05
-1.24635119573613e-05
-3.81094594750301e-05
-2.16327226267211e-05
-5.33780159136763e-05
-2.39953078920663e-05
-2.26869447344983e-05
-1.79089755212089e-05
-2.62274694697895e-05
-4.37010916835171e-05
-4.88991072586849e-05
-3.65108368652248e-05
-1.95575277699802e-05
-3.4778997007107e-05
-5.59904038815741e-05
-3.55398082887169e-05
-4.8344284020507e-05
-2.54269258803686e-05
-3.13502808959124e-05
-2.37404138414985e-05
-2.02966003795181e-05
5.57381387208904e-06
-2.73880605303941e-05
-3.23687581303651e-05
-4.16587623308227e-05
-2.50266899296889e-05
2.17210324891261e-06
-2.9647403224524e-05
-1.20518289166195e-05
-4.02499843294907e-05
-2.76973515291534e-05
-3.04897068286628e-05
-4.081848380497e-05
-4.53146465148142e-05
-3.63272838424246e-05
-2.87113682834077e-05
-2.54051562152245e-05
-7.10285952169299e-05
-5.45586039836104e-05
-4.55009086526625e-05
-4.42626912176594e-05
-3.53001584652527e-05
-7.87889872240295e-06
-4.52389809495843e-05
-2.6049326026719e-05
-4.13948989967594e-05
-2.32570607522414e-06
-2.28540430185058e-05
-2.11255027066296e-05
-4.03861739992349e-05
-2.56574568170427e-05
-1.37776602329918e-05
-4.9132434296483e-05
-5.78274690586841e-05
-2.54798945599782e-05
-2.08189562337612e-06
-4.12443777424908e-05
-3.60108728783157e-05
-3.68145049291274e-05
-6.19616447706239e-06
-2.64291249734186e-05
-2.03536739372532e-05
-1.27042146003162e-06
2.1740445435271e-06
-2.72524617223066e-05
-5.22683827592649e-06
-6.14368806642269e-06
-2.8978863761127e-05
-2.38448264052538e-05
-1.50633207131405e-05
-1.5087197743417e-05
-1.55689112863288e-06
-5.21897443678409e-05
-3.5508307869434e-05
-4.31725856470306e-05
-3.20777063754616e-05
-4.30412112287337e-05
-1.60449514998208e-05
-3.56105787824369e-05
-6.75150656187511e-06
-4.37792088776672e-05
-2.94564089459398e-05
-6.35382646669134e-05
-3.08425030251009e-05
-6.59032193993829e-05
-2.77896189784367e-05
-8.38828700031225e-05
-2.06584588653655e-06
-1.68436382012629e-06
-3.55306304173045e-06
-2.23995497874769e-05
-1.22787423689579e-05
-1.05216787563883e-05
-4.15133550029595e-05
-4.06734134208299e-05
-1.24532198232538e-05
-3.52849682470467e-05
-3.39891339738639e-05
-1.63021358533504e-05
-1.36452036572113e-05
-2.25292372340184e-05
-3.51402430393755e-05
-2.41358992364993e-05
-2.92039120028356e-05
-1.34991679579885e-05
-2.20140278289802e-05
-8.72703978487653e-06
-6.23404537096075e-05
-1.79450064286303e-05
-5.01360990286107e-05
-2.89764741739349e-05
-5.94495808618056e-05
-1.392104210785e-05
-6.77105752213624e-06
-6.80104366445435e-05
-2.56734368684722e-05
-5.91676616770175e-05
-3.60840384446816e-05
-2.03338504136424e-05
-8.94442652641216e-06
-3.20609792025887e-05
-1.39650497379133e-05
-5.59768983026185e-05
-4.53206064192136e-05
-1.24081538389731e-05
-9.38210632141656e-06
-2.38796156527441e-05
-2.94830890274518e-05
-6.04686422570196e-05
-2.7914234142222e-05
-4.614438700213e-05
-4.66672997674771e-05
-3.83647859576097e-05
4.99537140602909e-06
-3.37535354894042e-05
-3.34167633122918e-05
-3.61254232114701e-05
-2.92744898575003e-05
-3.59639114764457e-05
-2.48404189022075e-05
-2.38093042290187e-05
-1.6653344888293e-05
-2.27382792907782e-05
-3.5640942776665e-05
-3.1965014958042e-05
-2.51172137772012e-05
-4.46897212153696e-05
-4.01253043191499e-05
-5.50178817386518e-06
-1.18950231507839e-05
-5.26066210450159e-05
-5.06249202513013e-05
-2.15195004870456e-05
-4.30510844797301e-05
-3.59129002094714e-05
-2.28862774921357e-05
-3.0302217903368e-05
-1.79272039807754e-05
-1.32727618249769e-05
5.786656878823e-07
-3.72711467384134e-05
-8.23097029402003e-06
-1.56129840049558e-05
-3.60709959541636e-05
-3.28244273629091e-05
-2.02220504627379e-05
-4.86299809083771e-05
-1.59384555209423e-05
-2.16996989454264e-05
-2.89873918189178e-05
-5.21290112159739e-05
-4.0642513885545e-05
-2.24039470644725e-05
-3.42270629517866e-05
-1.81914601278493e-05
-1.25504147179216e-05
-3.1827916580377e-05
-2.16119966089822e-05
-3.51846254898515e-05
-1.56857672501575e-05
-2.06397181506324e-05
-5.77667563794745e-05
-8.95857167871308e-06
-2.64329037339173e-05
-2.29288347465009e-05
-2.78567102656948e-05
-1.46790924414779e-05
-1.79879809165882e-05
3.83628260293615e-06
-3.91970055823996e-05
-8.3245158447539e-06
-1.63355831373326e-05
-5.96997932261134e-05
-4.92107895540781e-05
-3.87189533153525e-05
-4.25980512489154e-05
-4.30109013705913e-06
6.05331838280162e-06
-2.67573860847396e-05
-4.71700225237502e-05
-4.84731015175421e-05
-1.8117267815044e-05
-2.87887568425771e-05
-4.79681185854687e-05
-4.81198447093496e-05
-1.90357491455862e-06
-2.72491895762399e-05
-1.18305515204082e-05
8.70963438519456e-06
-5.9424017355518e-06
-1.52906186714686e-06
-1.80043895894094e-05
-4.9628339733194e-05
-4.54559918088803e-05
-5.07540341886352e-05
-6.10394470918248e-05
-3.02251707542196e-05
-1.32688702085015e-05
-5.5299323638867e-05
-2.21101521137971e-05
-4.37332765072826e-05
-3.38988796582834e-05
-1.81519509718257e-05
-2.92989551013012e-05
-2.55838893932826e-05
-2.95557543179693e-05
-3.30320922474662e-05
-3.78090138090282e-05
-3.39094379274815e-05
-3.45053255494685e-05
-2.44907058132377e-05
-6.20591404833711e-05
-1.35302857398396e-05
-2.21460555469989e-05
-3.55696205476256e-05
-2.07558961330866e-05
-1.72240683108176e-05
-5.80405611742991e-06
-2.70395902425046e-05
-2.81375912358148e-05
-4.20659826832204e-05
-5.81384875010705e-05
-4.3744842783766e-05
-2.87819747318898e-05
4.04349720162892e-06
-3.78671156035527e-05
-3.51748671137907e-05
-2.64428265119035e-05
-2.20000619130826e-05
-3.13702271471049e-05
-1.83623800486422e-05
-2.46261703240709e-05
-2.8919931357543e-05
-2.55021868956234e-05
-3.59405258059635e-05
-4.2983005549094e-05
-2.04173853248498e-05
-1.50364753933066e-05
-1.18154269535246e-06
-2.34035450905434e-05
-1.48114362886488e-05
-4.39079504350556e-05
-3.70226755843874e-05
-2.13584776367263e-05
-4.89034502800898e-05
-2.28073625013847e-05
-3.77513657824101e-05
-2.71020996359039e-05
-1.34252787958476e-05
-1.57592970363729e-05
1.0385310543339e-05
-6.06080699875643e-05
-3.4179678504293e-05
-5.03343802203017e-05
-2.44532068148424e-05
-1.56140511206154e-05
-2.70711449335379e-05
-2.19855455788225e-05
-2.8016683507451e-05
-3.10207620903882e-05
-2.39895243945766e-05
-3.84933549263373e-05
-1.23370558515597e-05
-8.58549323004952e-06
-4.27292315002179e-05
-3.17647279921886e-05
-1.52109408576457e-05
-3.04978947218922e-05
-1.46650040948744e-05
-6.06801934606257e-05
-5.32191323124505e-05
-1.8743425899172e-05
-3.60872223288876e-05
-1.17281373065838e-05
-4.33741470588579e-06
-1.35600007121789e-05
-3.46879558900739e-05
-4.14632596490388e-05
-3.96561208047697e-05
-2.97992895531951e-05
2.87071039919314e-07
-2.6156621822995e-05
-2.63118362098429e-05
-2.38181774724228e-05
-1.35280950652235e-05
-3.31134712357887e-05
-1.35160567970238e-05
-2.54514579094356e-05
5.81928061368068e-06
-3.84121880679048e-05
-1.8352805251248e-05
-2.31049525542659e-05
-4.74920286656422e-05
-1.14608596398178e-05
-2.02588133596787e-05
-1.91716635483059e-05
-3.45710353473285e-05
-1.01500145033487e-05
-3.17896426431645e-05
-2.09172815567685e-05
-3.13455468578437e-05
-1.45750957200018e-05
-3.12453665938399e-05
-2.92231199876697e-05
-3.68966194305578e-05
-2.01019839972679e-05
-4.43271824310269e-05
-5.44976820786375e-05
-4.07875120858507e-06
-1.97795034937291e-05
-1.76034097702885e-05
-3.79071232004235e-05
-4.48760074567441e-05
-2.77914219362524e-05
-2.47947014577907e-05
-2.47522793593775e-05
-4.5561498355901e-05
-3.76732304348597e-05
-1.70140221241895e-05
-8.24144948778701e-06
-4.36137249917104e-05
-6.67389804043143e-06
-3.71783249147174e-05
-9.8810987638985e-06
4.55388376371614e-06
-4.43887787110302e-05
-4.14431434610613e-06
1.70234803818152e-05
-3.65095871805873e-05
-4.2528330699684e-05
-2.06438553195774e-05
-2.12025639424297e-05
-4.21754966202978e-05
-3.32101450295295e-05
-2.8408950219666e-05
-4.46454567798038e-05
-2.13290062786101e-05
6.7009807489406e-07
-5.02268891767472e-05
-2.44799640611185e-05
-3.96449364302983e-05
-6.30180025351005e-05
-3.0384405009853e-05
-3.8683575769036e-05
-2.61937410674254e-05
-2.62257482910724e-05
-9.93378079205882e-06
-1.99196319413574e-05
-1.53205339698186e-05
-6.05037083341873e-05
-4.13686933687459e-05
-8.13259735700758e-06
-1.04912397413059e-05
-1.41232043624844e-05
-5.40819496268937e-05
-1.81906320658827e-05
-6.74239055672967e-05
-4.01946249975383e-05
-1.19879522664911e-05
-3.64722005966816e-05
-4.70300894532481e-05
-9.48541517355201e-06
-2.65811997290127e-05
-2.91671839619563e-05
8.48764556334861e-06
-4.84989322203984e-05
-1.43872854184817e-05
-1.92438364503231e-05
-5.26527596234444e-05
-3.37184865287413e-06
-2.78088492473414e-05
-2.18027614871622e-05
-5.09347605995014e-06
-3.62697481666513e-05
-2.1794318121374e-05
-4.26293360969918e-05
-4.21293807181258e-05
-4.6184138028767e-05
-2.57997498670468e-05
-2.71805107041646e-05
-3.68871668240022e-05
-1.67252429338789e-05
-4.5428283162644e-05
-1.21311568628118e-05
-2.78161396745308e-05
-5.2311663528357e-05
-2.74351542120683e-05
-2.19389885157845e-05
-4.88732936308467e-05
-3.27963318720938e-05
-2.9494869171405e-05
-2.75426056075517e-05
2.02496425274287e-05
-1.08695874821814e-05
-1.30882385241742e-05
-2.05941505719877e-05
-4.04446409078636e-05
-9.39943164883574e-06
-1.1546263722778e-05
-3.64426953939932e-05
-6.83680203432916e-06
-2.86661938454912e-05
-2.7611977498243e-05
-3.65828141392082e-05
-4.35135145981283e-05
-8.11099548731402e-06
-3.48175269110627e-05
6.51526950743792e-06
4.27473961522938e-06
-2.06217716805215e-05
-3.62943046018276e-05
-2.47887704103434e-05
-3.59385764187404e-05
-2.04611112145238e-05
-2.26401424536104e-05
-4.22885098814573e-05
-1.76858588972875e-05
-5.05298249354542e-05
-5.35719098463069e-05
-2.74738534559369e-05
-1.54493381393261e-05
-1.77645035575307e-05
-4.05942946067081e-05
-3.19453619087579e-05
-1.79465332919265e-05
-3.93000556496301e-05
-2.54505235663923e-05
-5.07844178141212e-06
-2.16758197250642e-05
-6.54181720827528e-05
-7.53660494991034e-06
-3.64971874712522e-05
-2.47229826968493e-05
-1.14564157015942e-05
-1.66436871051065e-05
-4.37278583487878e-05
-1.44888833975001e-05
-4.73724224355915e-05
-6.28382621863848e-05
-2.32055200945852e-05
-4.75686216239508e-05
-4.80045539416403e-05
-2.41753151203244e-05
-3.53379606954557e-05
-2.17707429971712e-05
-3.51753318782246e-05
-2.75846175862476e-05
-3.70761996909573e-05
-2.31954942586688e-05
-3.19099030037489e-05
-2.60619370932691e-05
-3.75827135417247e-05
-2.34265106256192e-05
-4.16805380742654e-05
-3.94242558787241e-05
-1.6764461849148e-05
-2.12436143075545e-05
-1.11182396030814e-05
-5.12190246944233e-05
-3.32193481337192e-05
1.1687281135708e-06
-1.54858518923385e-06
-2.28602910524464e-05
-2.26715238500635e-05
-2.86075553312928e-05
-2.71607291109897e-05
-1.9469273144895e-05
-4.14802495793035e-05
-6.28735212712218e-05
-1.61319324665542e-05
-2.8896692655544e-05
9.00699404684589e-06
-2.10118886691955e-05
-2.44258114716623e-05
-7.24038955322771e-06
-4.34948743454099e-06
-5.44334215223805e-05
-1.10818140985228e-05
-2.52847438852977e-05
-4.52535772804295e-05
-1.8433879201541e-05
-3.54872299206137e-05
-3.83281667597594e-06
-3.52040307214841e-06
-3.76360088910045e-05
-6.65724787670364e-05
-3.78204582604427e-05
-4.80218323349836e-05
-4.92805393587206e-05
-3.74490847601983e-05
-3.77931264167662e-05
-4.39618492984052e-05
-6.05561502618902e-05
-2.23311267023922e-05
-5.4903453485236e-06
-4.37611018544348e-05
-1.47374671261841e-05
-4.20024734362441e-05
-5.74695236901174e-06
-2.71701121746158e-05
-2.284444415395e-05
-1.52900669602874e-05
-1.31174897966227e-05
-2.65574155866304e-05
-3.42494016968288e-05
-1.68520724973002e-05
-2.3163380712122e-05
-4.02117784725869e-05
-3.6826374228347e-05
-2.92807312527697e-05
-1.61694539025157e-05
-1.62966268233718e-05
-2.15864240298391e-05
-4.3000475293308e-05
-2.94726472273898e-05
-3.20992352503751e-05
-8.89240929988523e-06
-3.58038793813706e-05
-3.41794938734752e-05
-6.12741515074654e-06
-2.96510930021454e-05
-1.19605611104085e-05
1.53841327793418e-06
-4.02404022766329e-05
-1.95289901663728e-05
-5.28855984201084e-05
-1.3119556100329e-05
-2.48562387686761e-05
-5.7960415135809e-06
-2.20591742813694e-05
-4.19860080478458e-05
-3.99540149851918e-05
-3.25453552225982e-05
-5.71464508586746e-06
-6.01148766109193e-05
-3.14746249042097e-05
-3.16705895683284e-05
-2.58309189912533e-05
-4.02009380247909e-05
-2.63016040841461e-05
-4.38276151013841e-05
-4.26785867678279e-05
-2.50563315426996e-05
-2.08593598329162e-05
-4.00260605199697e-05
-1.71743433970703e-05
-4.7086377925988e-05
-3.37065994682432e-05
-2.63346819506526e-05
-2.32114923151186e-05
-1.99935131590934e-05
-3.76062562005378e-05
-4.33158944584583e-05
-4.61021341302006e-05
-4.95659337648357e-05
-1.45509117870973e-05
-2.19177343565793e-05
-3.72334337581574e-05
-3.39950401460279e-05
-3.70315958644422e-05
-5.72058994152081e-05
-2.82319383986562e-05
-1.88578010038077e-05
-4.65169226767139e-05
-2.01829907284238e-05
-3.20166523699683e-05
-3.85907869282608e-05
-4.66861823415185e-05
-3.25477170859607e-05
-6.30445691274856e-06
-3.61990999911966e-05
-5.45662932594184e-06
-4.08804297882262e-05
-2.70964639118035e-05
-1.84199531794039e-05
-1.82879028066504e-05
-4.25401855655216e-05
-2.0475519522368e-05
-5.17616539956633e-06
-2.94596187653633e-05
-4.52493152600411e-05
-3.02034569446503e-05
-2.50683681683904e-05
-2.49571076973785e-05
-2.04096131129239e-05
-3.01594031954052e-05
-3.72272116499883e-05
-2.66138171380333e-05
-1.92114826400259e-05
-5.14100906628049e-05
-4.79418008900538e-05
-4.56776344625816e-05
-3.22679258652779e-05
-2.84577132626599e-05
-1.64130573539653e-05
-2.40477814907009e-05
-3.61317370838736e-05
-2.74973126651824e-05
4.35032494816161e-06
-2.18226366543126e-05
-5.01604696099296e-05
-5.61393449250992e-05
-2.59139290666711e-05
-3.56240677924659e-05
-2.85111020340852e-05
-2.63411478640655e-05
-1.6857524021516e-05
-4.68143753678636e-05
-4.82674708264965e-05
-4.40691811553961e-05
2.99636310804582e-06
-1.88901306044091e-05
-2.28745574862858e-05
-4.57081867289979e-05
-3.53734679751054e-05
-5.68338694907452e-05
-3.38487118355443e-05
-3.48873543077773e-05
-4.43945514957301e-05
-7.02867261471927e-05
-4.35097032640961e-06
-2.92106088807751e-06
-8.97732481433456e-06
-1.38090393687536e-05
-2.39643211514148e-05
-1.56911021295722e-05
-7.26770131016133e-06
-1.46592066282399e-05
