# Supplementary material for: Research on computational propagation and identification of mine microseismic signals based on deep learning
Source: PLoS One. 2025 Oct 22;20(10):e0334641. doi: 10.1371/journal.pone.0334641 (PMC12543183; doi:10.1371/journal.pone.0334641)
Supplement: S6 Data — (ZIP) [file pone.0334641.s006.zip › 000100900000239.xlsx_0.txt_24.txt.txt]

-2.41742143383373e-05
-2.91827627254493e-05
-3.56421475719126e-05
-3.7776487212108e-05
-3.29543554958933e-05
-5.61155412641363e-05
-1.26771242015691e-05
-3.77234788775704e-05
-2.5843167537381e-05
-4.06542364793431e-05
-5.4322732632894e-05
-4.26562621702367e-05
-1.8330063714712e-05
-6.31641549027459e-06
-3.75629553542408e-06
-4.14338140717323e-05
-5.73924435896336e-05
-3.2205725012748e-05
-2.68579162337801e-05
-7.39317584538624e-05
1.50025531399191e-06
-1.4391501580839e-05
1.72070062742555e-06
-2.66981069379802e-05
-5.63876919652727e-05
-5.42365157932508e-05
-3.51618588280721e-05
-3.63026218593379e-05
-3.02149886173945e-05
-3.40109660246736e-05
-8.96646846194843e-06
-3.75672619482926e-05
-4.08605339349389e-05
-2.65055379098309e-05
-1.84582238441797e-05
-3.56629178848082e-05
-4.39102337717477e-05
-1.82005397375707e-05
-5.47138330866474e-05
-3.71232134137823e-05
-3.30347323473184e-05
-2.21387416477092e-05
-2.65893819258392e-05
-3.8718068621147e-05
-3.13049559677045e-05
-1.24807249775912e-05
-4.03491524183031e-05
-2.18510492310236e-05
1.25174323460899e-05
-1.77249195064664e-05
-2.80613738019905e-05
-6.41322739228399e-05
-3.56041443971647e-05
-7.67834564277153e-06
-8.86760129525742e-06
-4.66486392814544e-05
-3.04797961010378e-05
-3.23855486748867e-05
4.46108221476768e-06
-4.53071621174883e-05
-4.90592779598531e-06
-4.62152842931614e-05
-1.78164286437692e-05
-1.78001664745605e-05
-4.32433616560124e-05
-5.93132386121746e-05
-7.06621908676688e-06
-1.10751693412455e-06
-1.20342603616611e-05
-2.83025050535588e-05
-6.10982609645555e-05
-5.15047507256772e-05
-1.52579010214827e-05
-4.53265162180485e-05
-2.34716262171621e-05
-5.49093468677945e-05
-7.52113441987916e-06
-8.99229412557518e-06
-2.10168294209342e-05
-3.52162141485806e-05
-1.88671549917806e-05
-2.75051455772649e-05
-1.88075828814146e-05
-3.29848789055696e-05
-1.5122185489447e-05
-5.79555183011693e-05
-4.57579373465816e-05
-4.41477109916031e-05
-4.70155228510153e-05
-4.21287257405243e-05
1.55554625167595e-05
-7.07732843071252e-06
-3.44329114248161e-05
-4.39083743372306e-06
-5.5064368413347e-05
-5.4979191488618e-05
-3.89054196815611e-05
-1.36708324575159e-06
-1.29210935093407e-05
-2.42954053953408e-05
-2.44562551530479e-05
-1.71044780562354e-05
-4.07259791284621e-05
-1.56398613879328e-05
-3.43343659670927e-05
-4.78550242727179e-05
-6.43238263793774e-05
-4.07312408175423e-05
-4.88821972279497e-05
-2.39561468156527e-05
-3.68842175884946e-05
-1.91650097649883e-05
7.65378476229885e-06
-5.3346810049187e-05
-1.90130333178418e-05
2.26664821549885e-06
-4.60986192555811e-05
-2.32871086487076e-05
-3.04740131157097e-05
-4.69119059391593e-05
1.05219433086586e-06
-4.52977895991538e-05
-3.38929532810396e-05
4.38638336659154e-07
2.29915926479126e-06
-2.33433882874268e-05
-7.40092895248686e-06
-1.06349760778787e-05
-2.46015576357095e-05
-3.13689161806801e-05
5.41756432053021e-06
-4.0489892078216e-05
-4.80278074183945e-05
-8.09732811008526e-06
-2.40616371473301e-05
-3.00739992099312e-05
-3.36931396778369e-05
-4.10766263523485e-05
-3.54052315761043e-05
-4.5099524941212e-05
-1.18987804920532e-05
-6.88994194130612e-06
-1.56696074587548e-05
-3.20370452429907e-05
-3.19454701289293e-05
-2.91919988214704e-05
-4.25788038786241e-05
-5.43096548684537e-05
-4.28393764632978e-05
-2.87646801499862e-05
-2.04646336478692e-06
-2.99235503292215e-05
-2.17556733811442e-05
-1.70983369705639e-06
-5.22476796714102e-05
-1.02871495588941e-05
-2.5329021395049e-05
-2.09336195289965e-05
-3.32805770240127e-05
-4.54639358532093e-05
-1.93824348527042e-05
-4.35491771490692e-05
-2.05496786424716e-05
-5.00491515932757e-05
-1.81663744375053e-05
-2.07588934283897e-05
-2.19531751553191e-05
-3.95516939377963e-05
-3.21847551456805e-05
-3.71439294344645e-06
-3.50310241683371e-05
-2.36021402367375e-05
-3.94012276783586e-05
-2.55520358870251e-05
6.8495757949927e-06
-4.60050346782427e-05
-2.93085432687362e-05
-1.70509984931482e-05
-1.74104062587466e-05
-2.19810470020062e-05
-4.96951984814586e-05
-1.88012261906102e-05
-1.80774038929226e-05
-3.61027697332818e-05
-4.30787739966123e-05
-1.01962465751932e-05
-4.60905893276053e-05
-3.95028122188186e-05
-3.37145601283738e-05
-7.33985202984972e-05
-3.93747690510145e-05
-4.65246887753216e-05
-2.07521740949951e-05
-3.70336725437501e-05
-1.57167366485628e-05
-2.98495302026518e-05
-3.63733938967405e-05
-3.23531467040399e-05
-2.69373142654612e-05
-2.68736720749494e-05
-4.14416513854197e-05
-2.53495923651186e-05
-2.92252955561301e-05
-3.3405487897142e-05
2.43949465832063e-05
-5.86172668591655e-06
-1.64481821912198e-05
1.34653722539223e-05
-1.15196515527177e-05
-2.2741459186489e-05
-2.33772025611043e-05
-3.64240557681025e-05
-5.47725462399485e-05
-2.99073141484025e-05
-3.66425597687162e-05
-1.85154600033176e-05
-4.42727652859987e-07
-1.59935562410092e-05
-4.03739229565525e-05
-3.89077412539301e-05
-3.89755540846724e-05
-3.07642743254751e-05
-3.07596741704292e-05
-2.15722323347803e-05
-1.76585834690947e-05
-2.23631042919856e-05
-2.65540402155345e-05
-4.24160178906361e-05
-2.62536739813594e-05
-3.47863342038556e-05
-2.24022622505791e-05
-3.73215824902965e-05
-6.65706578285107e-06
-6.83978352949864e-05
-3.0301065123471e-05
-1.14442925769616e-05
-1.52130783870629e-06
-2.85663967210169e-05
-2.71487802403518e-05
-2.96086416425585e-05
-2.27798542841838e-05
-5.8010770284225e-06
-3.30036950757431e-05
-1.44493630217994e-05
-5.59265284693157e-05
-4.43450805520575e-06
-1.29697846173157e-05
-1.91871990082145e-05
-3.22481354106652e-05
-2.38855291298987e-05
-8.13246968788118e-06
-3.85323360616617e-05
-4.81929225466458e-05
-4.23870337830865e-05
-7.57552419383534e-06
-3.07488756962618e-05
-3.90104651048205e-05
-2.15820402220514e-05
-3.21166571177211e-05
-4.58436535163908e-05
-2.49351601639558e-05
1.02127590131007e-05
-6.17756116779483e-05
-1.88546894442394e-05
-6.86105532407644e-06
-2.86425995912648e-05
-4.55805380211179e-05
-1.09090132118058e-05
-1.48914467702293e-05
-5.20819445491691e-05
-1.70757785465544e-05
-5.59945090714697e-05
-3.43862537335793e-05
-7.88018044138801e-06
-4.13608717700183e-05
-3.9373291628026e-05
-2.02911095649319e-05
-2.16397161897668e-05
-4.40167403812357e-05
-2.48314470869307e-05
-5.99945510139946e-06
8.76028305286176e-06
-2.84512883707474e-05
-2.7090305795003e-05
-4.49130982455947e-05
-5.4782802190653e-05
-3.85525296555945e-05
-5.68177401429577e-07
-3.24438520612448e-05
-4.67630356920137e-05
-2.85584137495507e-06
-1.98021530075846e-05
-3.45147193508964e-05
-1.94815847154593e-05
-2.14793874001157e-05
-2.80258662056218e-05
-4.44061292534348e-05
-5.15764034012591e-05
-3.64333681883993e-05
-2.15842889632345e-05
-3.01452369335998e-05
-3.71305813626411e-05
-9.68591429464859e-06
-1.93058529765398e-05
-4.11436099595685e-05
-2.01737395245337e-05
-4.19474872649161e-05
-3.97135547149305e-05
-2.11034232102416e-05
4.26414295281918e-06
-3.1211636992817e-06
-4.09321158500811e-05
-9.13830084148228e-06
-2.23322995228939e-05
-5.97931293942323e-05
-4.29038749597542e-05
-3.12160244508257e-05
-2.8704081614332e-05
-3.88882765440334e-05
-4.03831279182929e-05
-2.57096782519009e-05
-2.66621130208697e-06
-1.71060838981475e-05
-2.65606345766326e-05
-4.52412829602608e-06
-8.40921702097775e-06
-2.04879161319151e-05
-2.46689559742856e-05
-4.65984971094231e-05
-2.36940124643384e-05
-4.12842563895222e-05
-3.62497618783671e-05
-2.93325505306081e-05
-3.57146176978867e-05
-5.34298025120755e-06
-3.67065099905679e-05
-6.33773019951454e-05
-3.49465924260862e-05
-2.95034570813102e-05
6.97176480164783e-06
-5.44655904283142e-05
-1.04224612172444e-05
-1.47951171177301e-05
-1.35883832558639e-05
-1.64331196640368e-05
-4.32759270238705e-05
-2.63701387409537e-05
-7.22020618947204e-05
-2.83294495708341e-05
-1.81663842620502e-05
-2.71594918841722e-05
-4.263043484595e-05
-2.14352041286205e-05
-6.17471591643026e-06
-1.59713141507985e-05
-1.82336064665608e-05
-3.90229770791256e-05
-7.59641872105786e-06
-2.43981864194439e-05
-1.26719824274797e-05
-9.48102158894345e-06
-3.03958637370236e-05
-3.71709209155298e-05
-6.78691703100969e-06
-3.5179698158807e-05
-1.6220829998979e-05
-4.4618289421715e-05
-3.25387284432123e-05
-3.99530048873247e-05
-1.18541485508338e-05
-4.51525860396553e-05
-4.54393511193566e-05
-3.46604218097965e-05
-2.14740125107589e-05
-3.52125015034522e-05
-1.50140934530723e-05
-3.31475870821262e-05
-4.09180515781578e-05
-3.24570531200091e-05
-4.68638372903191e-05
-3.16176297894475e-05
-2.57956826309611e-05
-6.0667159166864e-05
-2.33493368554425e-05
-2.01647281087547e-05
2.12891330770433e-06
-4.37381761605507e-05
-2.00511555068141e-05
-3.86718942713294e-05
-3.30351169493318e-05
-4.32788365836138e-05
-4.17798642570405e-05
-1.34648891190386e-05
-3.20855096982456e-05
-1.07784680232532e-05
-5.2498417024996e-05
-5.44273162312925e-05
-1.40617246432907e-05
-5.32762769853428e-05
-3.66969152783388e-05
-3.94036850802499e-05
-2.50483166703556e-05
-3.31836357249441e-05
-3.86112345191321e-05
-5.11473991090634e-05
-3.10701305560121e-05
-1.9652038067922e-05
-1.03831267234593e-05
-3.71114570281966e-05
-5.14507925609612e-05
-8.86929591105489e-06
-3.59128065064012e-05
-3.80140114380024e-05
-2.58352526726167e-05
-3.44193873770223e-05
-2.56789172251914e-05
-1.9505077128876e-06
-8.63389490719284e-06
-2.00028563987827e-05
-1.85997925231486e-05
-7.96894747129742e-06
-3.33248712617068e-05
-9.31699889192668e-06
-2.03554183223783e-05
-4.00682547565439e-05
-1.88690402580773e-05
-1.63467903415305e-05
-2.64357504916031e-05
-5.18496235609576e-05
-1.94845439910649e-05
-2.41239961554472e-05
-1.79190133520125e-06
-6.64110731499866e-06
-4.44281105287015e-05
-2.63996714373149e-05
-3.97706679016194e-05
-1.94720866851061e-05
-4.14317717447612e-06
-1.24584597219795e-05
-8.44161840328462e-06
-1.56091670382333e-05
-1.78120500662914e-05
-2.29563286265967e-05
-1.39052673534946e-05
-3.92258182360465e-05
-1.99438259746689e-05
-9.18372357373241e-06
-2.45574582837366e-05
-3.23253702844611e-05
-3.04181768519897e-05
-2.58743216597475e-05
-3.01690306329805e-05
-2.06030684146251e-05
-3.53126065239629e-05
-2.07196610483353e-05
-6.07996977338971e-05
-1.29830917167711e-05
-1.78175854823663e-05
-2.69248461015983e-05
-2.32536719573763e-05
-4.92934808493219e-05
-2.23095604256429e-05
-2.93281408621137e-05
-6.54143672091009e-05
7.58802593511684e-06
-1.55160256979389e-05
-9.60837549023072e-06
-3.92202818297366e-05
-1.88700346801222e-05
-2.96200685130051e-05
-1.89256184701595e-05
-3.26129148526993e-05
-2.21907070083434e-05
-3.2263843802196e-05
-2.58242247475464e-05
-2.63659678535848e-05
-2.75649767014066e-05
-2.58181609517088e-05
-5.31659312611138e-05
-2.95648696081323e-05
-3.18330659071804e-05
-2.28163609124495e-05
-3.48412559072653e-05
-2.22675634583924e-05
-2.81129385735063e-05
-3.15734030131529e-05
-3.70139376807683e-05
-1.2975512040874e-05
-1.76384284425696e-05
-1.73758066557271e-05
-1.47825040815913e-05
-3.20968000108841e-05
-4.04013378399613e-05
-1.06268225840878e-05
-4.07520459730152e-06
-3.61809223980215e-05
-5.54877812723075e-05
-5.49250488668982e-06
-3.21427566408641e-05
-1.80094313689589e-05
-1.78110475124211e-05
-1.38393867665201e-05
-1.09657029282426e-05
-2.46691110433205e-05
-5.37276927787913e-05
-3.31600994936697e-05
-7.42583008756065e-05
-3.37047967384623e-05
-4.3132868058001e-05
-2.79366018345287e-05
-4.80183130750962e-05
-4.38662824808436e-05
-3.6349145575839e-05
-3.45536797489354e-05
-3.38047326087303e-05
-2.93372959203312e-05
-2.45134531163426e-05
-4.04108393932115e-05
-5.16470729298936e-05
-3.77880371489184e-05
-2.62952106750917e-05
-5.08994849658772e-05
-3.4311149803167e-05
-4.28787041873333e-05
-3.76394759080706e-05
-2.81032692391356e-05
-2.09453331170831e-05
-2.33023513112364e-05
-9.85245931230531e-06
-1.2729079292583e-05
-3.97743534410231e-05
-2.55277868939364e-05
-5.29535586657184e-05
-1.72626170698079e-05
-5.0604954476513e-06
-3.6204449558152e-05
-1.36257711835364e-05
-4.44055038152841e-05
-1.94833198743196e-05
-3.46247915689331e-05
-4.06232130946987e-05
-3.17258894926403e-05
-1.15723276461014e-05
-2.79991101526576e-05
-4.26493022114042e-05
-1.99243610384844e-05
-1.88569953896461e-05
-7.66368538017715e-06
-4.97257169506014e-06
-2.29544202765239e-05
-2.29636951916192e-05
-1.1506678951091e-05
-2.90485962172604e-05
-3.3291773920751e-05
-3.25848174765715e-05
-4.00852452021245e-05
-1.36723878875034e-05
-2.82891461743259e-05
-1.9124482037635e-05
-5.61576840101774e-05
-4.25326113340606e-05
-5.16265796216376e-05
-2.91615677152303e-05
-6.36246318152662e-05
-5.05587035919394e-05
-4.4242473240455e-05
-7.77191634366598e-06
-2.99816000741574e-05
-1.47115663126721e-05
-4.73766773171876e-05
-7.59001094320127e-06
-4.89009364319515e-05
-5.63603431158027e-06
-2.37444233236931e-05
-4.11822762664834e-05
-6.79394960368418e-05
-2.66042568930315e-05
3.68088910897299e-06
-1.2433885068366e-05
-5.68747775672329e-05
-3.43325450535612e-05
-2.02287500649913e-05
-2.11843893527758e-05
-5.15599242691615e-05
-4.12835177329867e-05
-4.16566980582149e-05
-2.41522009036886e-05
-1.45960708001251e-05
-4.65531061252493e-05
-7.74545855867421e-06
-3.10684787130524e-05
-1.97515613977193e-05
-1.3147478052952e-05
-2.18977675964316e-05
-2.10615846411447e-05
-4.38532247896877e-05
-3.5731212519563e-05
-5.9065502612819e-05
-6.93421028078303e-05
-4.38331728969423e-05
-2.28728126047803e-05
-1.66846989672403e-05
-2.84456501392799e-05
-4.47235134049845e-05
-5.92528072789542e-05
-3.97477978064489e-05
-3.17023150450618e-05
-1.6907640524432e-05
-1.90258956503055e-05
-7.34275035712018e-05
-3.23346500045332e-05
-5.56154742344587e-05
-1.08580962221362e-05
-4.63862523317668e-05
-3.72275302978822e-05
-6.57879495292705e-06
-2.15104478743864e-05
-4.87610781165783e-05
-4.69224976156135e-05
-2.12844084858251e-05
-5.03952279963793e-05
-3.37686127563717e-05
-3.10971960254537e-05
-3.11641178796052e-05
-2.99201034871975e-05
-4.35396529347675e-05
-3.80850893448578e-05
-2.38696495314398e-05
-1.42935755988652e-05
-4.53389414892476e-06
-4.65713821760815e-05
-3.01978608211248e-05
-5.5509265568821e-05
-4.08891640778057e-05
7.27980929534287e-06
-2.61522234885932e-05
-3.04624048111217e-05
-2.59649554440643e-05
-3.1546498732942e-05
-7.34283475638659e-06
-4.82501674754613e-05
-2.25511669239341e-05
-3.14590036930561e-05
-5.28332621096439e-05
-2.20486871310019e-05
-2.34919184135789e-05
-2.12055859724699e-05
-4.55007893369954e-05
-3.6712803516553e-05
-1.36693742812389e-05
-8.36506715319216e-06
-2.78221485990798e-05
-2.17794098272433e-05
-6.13182353656204e-05
-3.4851417993407e-05
-2.64473022192845e-05
-3.74708943241569e-05
-3.02055742763151e-05
-2.49903944150585e-05
-1.7169860102294e-05
-4.5849094287866e-05
-4.09770004226548e-05
-4.991244337175e-05
-4.69278705529072e-05
-8.17773507020228e-06
-5.01912078519953e-05
-4.1961529737051e-05
-3.84401777860501e-05
-4.93942341651071e-06
-1.93134822163613e-05
-2.95809539738929e-05
6.96910070660706e-06
-1.94897226583483e-05
-2.9829515156652e-05
-4.06565248820477e-05
-3.53827503926919e-06
2.91110982232201e-06
-1.30953874800489e-05
-5.05798545943803e-05
-1.20965272475109e-05
-1.33059952132388e-05
-1.74202177616261e-05
1.09327094173494e-06
-1.54089892015425e-05
-2.12954490656935e-05
-3.94196564277342e-05
-2.92440013067813e-05
-2.67617984970814e-05
-2.42480623210428e-05
-3.77833721846753e-05
-3.8151752323773e-05
-2.70584405372678e-05
-5.51301942006973e-05
-2.01934341994162e-05
-3.12193483058388e-05
-5.87803546409623e-05
-4.35182879862684e-05
-4.08505600316671e-05
-3.84388779596712e-05
-4.16150178732818e-06
-1.91101172363971e-05
-2.17981744651238e-05
-5.36357363409924e-05
-2.09867011964198e-05
-1.25099532097371e-05
-4.13198189474405e-05
-4.03518550250017e-05
-3.36571426271802e-05
-1.74558063616332e-05
-2.59668006740609e-05
-3.29469832642953e-05
-1.02217013397221e-05
-6.42622606370907e-05
-4.0960660384855e-05
-3.49742571025504e-05
-2.59973449448625e-05
-3.61909446945368e-05
6.39995464352451e-06
-2.53358462862039e-05
8.39583042888031e-07
-1.11096243502984e-05
-3.08951198000443e-05
-2.64368785946507e-05
-4.16098516238249e-05
-2.43896693584588e-05
-3.54087873825422e-05
-1.58255494162215e-05
-5.66408692212467e-05
-3.29740951995319e-05
-5.2034400060619e-05
-2.35484252218287e-05
1.23923266958593e-05
-2.42830853710875e-05
-3.43850147057544e-05
-3.13597601110722e-05
-2.05260510497335e-05
-4.91340753389081e-05
-2.6536135726849e-05
-4.01183289407806e-05
-2.52450006122954e-05
-4.19305215610208e-05
-2.63810549856117e-05
-3.36329703468295e-05
-2.70437888214361e-05
-2.85730810974749e-06
-3.70570458780076e-06
1.27706682764437e-05
1.64170766972088e-05
-6.00393209937078e-05
-1.25417966181947e-05
-1.94367138309949e-05
-1.72972202438859e-05
-1.3059132419872e-05
1.08123033441744e-06
-3.07236659732404e-05
-2.21442628216655e-05
-3.8287377600097e-05
-4.16782257966292e-05
-5.55254285703719e-05
-3.21032672210958e-05
-6.92365783590571e-05
-2.48207004175931e-05
-2.16217427170747e-06
-5.6864139430386e-05
-3.0721606012418e-05
-2.81645531392175e-05
-2.04224300558577e-05
-1.71189832099113e-05
-3.67049590153874e-05
-6.62067560112543e-05
-8.15038335380191e-06
-2.79464025003288e-05
-1.34296189277068e-05
-3.24903975722738e-05
6.43458448645877e-06
-3.79167753484164e-05
-3.2326282152645e-06
-3.17039646851719e-05
-2.6345726811752e-05
-1.53268220180964e-05
-3.91770978922375e-05
-1.6963540939745e-05
-2.13488023966888e-05
-1.53733317412628e-05
-1.3581405990436e-05
-1.08665059526622e-05
-2.581242499989e-05
-5.32905085197057e-05
-2.55769636998699e-05
-3.04714520573807e-05
-5.37562868358345e-05
-2.3782922063449e-05
-5.9607967705989e-05
-1.89934953451244e-05
-2.10710386120844e-05
-3.81308350989697e-05
-1.49704508612383e-05
-3.54108679513024e-05
-3.57748066344409e-05
-2.46976589393897e-05
-5.39890983253736e-05
-8.3925014208877e-06
-2.93611648298431e-05
-4.11825373676255e-05
-3.69212389784653e-05
-1.03806785192297e-05
-4.30348797231088e-05
-1.10333321147966e-05
-4.77801116428833e-05
-3.548849670631e-05
-2.75824435702496e-05
-3.35991620460752e-05
-2.16484221138999e-05
-4.50642937615506e-05
-1.03511442490266e-05
-1.20271663239192e-05
-3.90135198762524e-05
-2.56044678467416e-05
-2.65558385819881e-05
-4.41915805975053e-05
-2.48470161655752e-05
-5.34771233643974e-05
1.89701209742897e-06
-4.1911952164504e-05
-7.55569406874737e-05
-5.21368059774074e-05
-9.39612167620587e-06
-2.85031334731262e-05
-2.17322547920041e-05
-4.32410475379552e-05
-4.73143950627125e-06
-1.65473850502163e-05
-3.68771468175155e-05
-1.16088940441175e-05
-1.51904856921398e-05
-1.52005961547103e-05
-3.85161313828338e-05
-2.45733518846641e-05
-1.80583763023943e-05
-2.0880238971969e-05
-3.16165750952639e-05
1.03219708659943e-05
-7.91546163799962e-06
-2.4987437503071e-05
-1.26164375236453e-05
-1.08761858181736e-05
-8.53956945383424e-06
-1.68682212362841e-05
-4.93162867298616e-06
-3.1324023396376e-05
-3.34994760460207e-05
-2.70779521477109e-05
-2.07410881874197e-06
-4.22291199351051e-05
-2.4167868544809e-05
-2.46953441340962e-05
-1.4501417731526e-06
-4.19511007873803e-05
-1.35301599573567e-05
-1.80302042522992e-05
-4.71859150118721e-05
-3.43494574626998e-05
-3.7511654051132e-05
-2.86039380164141e-05
-5.26068600321873e-05
-3.72527892187147e-06
-4.03857769705292e-05
-3.66004810772334e-05
-3.92769249083996e-05
-3.17486553553562e-05
-3.4629636396181e-05
-1.86196672120782e-05
-2.24729027486017e-05
-2.09015741950153e-05
-3.23596136974379e-05
-3.26286506490839e-05
-4.0929929948113e-05
-4.58240012038091e-05
-5.05586064846842e-05
1.37772398316223e-05
-3.1344282934477e-05
-2.71970990469657e-05
-3.01523697097317e-05
-3.43072597126664e-05
-3.4925804214161e-05
-3.11824610277797e-05
-3.85720111035986e-05
-5.51094000400831e-05
-1.64561849950802e-05
-2.02322071827437e-05
-2.58443163108558e-05
-5.57338868666875e-05
-3.14241190846634e-05
-2.41067786334288e-05
-4.06187349299825e-05
-1.9968022890254e-05
-4.27385899553867e-05
-5.75076869368055e-05
-6.76947328276697e-05
-2.12205720988168e-05
-1.9627997821566e-05
-3.62536092334058e-05
-2.68122565984459e-05
-4.73350149388026e-05
-1.11648797163044e-05
-5.27381996298171e-05
-1.76199079532785e-05
-2.80172521447823e-05
-2.33506784884927e-05
-2.85759971581833e-05
-1.41539415645445e-05
-4.23918317300643e-05
-4.99253863475984e-05
-2.66849045957758e-05
-4.82849710808843e-05
-3.2768044853766e-05
-2.52743343492911e-05
-4.62831100383585e-05
-1.02882249471208e-05
-2.09648598164434e-05
-6.64291734599111e-05
-4.26238656628139e-05
-1.5106984303331e-05
-3.15075554139914e-05
-1.95869889106314e-05
-2.1586623284809e-05
-1.68533613647022e-05
-1.18656506993091e-05
2.49032091388928e-06
-3.57246987096651e-06
-2.57877311894743e-05
-7.63088961283249e-06
-9.95582541157473e-06
-1.77649469041879e-05
-3.12266500049432e-05
-1.07297300241739e-05
-3.99451530521342e-05
3.31945694643133e-06
-6.88212662900164e-06
-4.09846289069582e-05
-1.40791482502471e-05
-7.42009986672694e-06
-9.21831573528234e-06
-6.05323537750152e-05
-2.92733471335486e-05
-1.87594390172168e-05
-5.29074379562364e-05
-2.76880729025929e-05
-2.7581987710522e-05
-2.03139295380092e-05
-6.06513790471464e-05
-5.09710473489217e-05
-2.85891147941884e-05
-3.13043002961237e-05
-2.47830422587757e-05
-1.44094060560347e-05
-2.91868067812338e-05
-3.79040305254726e-05
-3.8146694675278e-05
-2.29893537219625e-05
-5.25469884130204e-05
-1.60275447191298e-05
-5.67408200455415e-05
-5.30027158279067e-05
-3.67693121728276e-05
-3.91841123527126e-05
-2.42919157961004e-05
-5.75458823384556e-05
-1.90509611698464e-05
-2.48175244688713e-05
-5.04865009696533e-05
-2.37080324378891e-05
-2.65305983955791e-05
-3.28263542924269e-05
-1.71558488967472e-05
-4.70328964827164e-05
-1.95496889107569e-05
-7.44546980674098e-06
-1.96557534753479e-05
-2.27920944579787e-05
-4.02967106683782e-05
-2.39437143346652e-05
-5.1713128139247e-05
-1.23609766244722e-05
-3.78980725836089e-05
-2.90330493668126e-05
-2.93394911932607e-05
-2.38903447040464e-05
-3.7207148253278e-05
-1.5059661816093e-05
-2.76798571416117e-05
-1.87781174184114e-05
-3.35275171413644e-05
-3.55590881765775e-05
-3.48996717808415e-05
-1.14088464817896e-05
-1.42530576334238e-05
-1.33707769690152e-05
-5.93427216871749e-05
-3.59670367640522e-05
-3.47431056912668e-05
-3.50875016255884e-05
-8.8557450028339e-06
-4.45904608967382e-05
-4.33021741289597e-05
-1.60446388991761e-05
-3.91676760722737e-05
-4.37351146992562e-05
-2.94106969289214e-05
-2.07765135284824e-05
-2.53281844622429e-05
-2.57704530215998e-05
-2.17380697311576e-05
-1.03545724470418e-05
-1.54155904660715e-06
1.02341859187345e-05
-1.32890108422386e-05
-2.76610686677594e-05
-5.21529373318867e-05
-3.66811385787796e-05
-2.70582070166238e-05
-3.17480546038601e-05
-3.38358979635849e-05
-4.71098931589137e-05
-2.02456813512593e-05
-3.24972579620026e-05
-3.93649025294313e-05
-3.21732145183637e-05
-4.92224560926655e-06
-7.8384032337382e-06
-4.4613509408624e-05
-2.20954316940896e-05
-1.56320346790855e-05
-1.02232458551318e-05
-2.93952063679582e-05
-3.08966341478461e-05
-5.64128998955937e-05
-5.37493995533771e-05
-5.2323188529449e-05
-5.09277307637756e-05
-2.1219283858525e-05
-3.47293631329558e-05
-5.90580667078444e-05
-2.70681046416663e-05
-1.87332805466768e-05
-1.45518394900941e-05
-2.54310016325278e-05
-5.60012817435806e-05
-3.6884622888297e-05
-1.84739368810007e-05
-1.88266404913434e-05
-1.73080476515505e-05
-3.47211415463458e-05
-3.40545405698311e-05
-1.19068677906136e-05
-4.26686876230307e-05
-6.52387522770739e-06
-1.71002263772314e-05
-3.80176214659232e-05
-5.0329527086907e-05
-2.30335545006665e-05
-5.58088135660366e-05
-2.69992972078444e-05
-4.46650918710048e-05
-1.82128316153085e-05
-3.1267575638331e-05
-4.01912323484999e-06
-1.19001107531597e-05
-3.22165484403933e-05
-4.86002387902561e-05
-2.64583709236993e-05
-5.14575274691024e-05
-1.19833624340388e-05
-4.5714846420243e-05
-1.655769501859e-05
-5.18096240737612e-05
-1.77007996563773e-05
-2.21654182168202e-05
5.41014153112864e-06
-1.53082160607863e-05
-5.36994415366759e-05
-2.21725621982816e-05
-2.17017446695536e-05
-3.89623281537688e-05
-4.40923701116736e-05
-3.99765237514356e-05
-3.2752476410462e-05
-3.51889926758374e-05
9.62657021035532e-06
-1.4443050688167e-05
-4.95255379811522e-05
-4.17127011511323e-05
-1.00024580311672e-05
-2.36547839994326e-05
-2.07304253061751e-05
-1.03968732262306e-05
-2.66735966850384e-05
-3.73555045912369e-05
-5.29679275182522e-05
-3.72216904921984e-05
-2.57552556203389e-05
-3.25531325100338e-05
-4.47045954307019e-05
-1.09289047981186e-05
4.5292598033547e-06
-7.15818600016363e-06
-4.12955009627253e-05
-2.56197321210262e-05
-1.70132624760608e-05
-2.6017948121948e-05
-1.55376687958979e-05
-2.57005378513591e-05
-4.76041946149796e-05
-1.26111511356899e-05
-2.68972791296084e-05
-4.32805383207501e-05
-2.32655710978008e-05
-3.09534277070597e-05
-5.69728365107847e-05
-1.72231361926438e-05
-8.97573183045005e-06
-4.63359085996616e-05
-4.61543207684208e-05
-3.77757882885443e-05
-3.79500247645431e-05
8.47555254457237e-06
3.75192818104316e-06
-1.3427034292304e-05
-5.13853580615323e-05
-2.77765236466424e-05
-6.01052215822258e-06
-2.64892723219033e-05
-3.38690886665361e-05
-1.24691488702672e-05
-1.51439461858967e-05
-3.27729595598336e-05
-3.6799243057065e-05
-2.92114295808636e-05
-2.60559279271924e-05
-4.44433037235397e-05
-4.23389822204675e-05
-2.76697440160435e-05
1.76597455873236e-05
-1.73456367628776e-05
-3.75238482711662e-05
-3.41146725212511e-05
-6.47046370020037e-05
-2.06119214908371e-05
-1.37765294805233e-05
-5.82209360326564e-05
-2.24132811793059e-05
-1.96692333295507e-05
-8.65543120904301e-06
-2.02176158017773e-05
-5.38581075377872e-05
-9.0568873984039e-06
-4.02694347173601e-05
-1.71194366237771e-06
-5.25192662206753e-06
-1.55299987570152e-06
-4.69700644327209e-05
-4.18992795938901e-05
-1.73280881790197e-05
-3.78707488270058e-05
-4.13448523755113e-05
-3.79215109534617e-05
-3.72318697043932e-05
1.54352116636889e-07
-1.35004357706553e-05
-3.28627454041117e-06
-4.07175439173929e-05
-3.41435785394415e-05
-3.68822416359119e-05
-8.34855543916392e-06
-3.49675567265122e-05
-5.87731875358106e-05
-8.81082745664081e-07
-2.41175454792516e-05
-4.40085023240236e-05
-4.22873447935379e-05
-2.00572485749666e-05
-1.22139695746062e-05
-1.55457686816107e-05
-2.32007395715936e-06
-2.2100595742835e-05
-3.60498265367639e-05
-2.57115938982398e-05
-4.00323607654349e-05
-5.42169162172347e-05
-3.79459242025787e-05
-7.97931932352948e-05
-3.93736511631845e-05
-1.74170106673348e-05
-2.82857331116744e-05
-2.30435190460401e-05
-1.87449916971789e-05
-1.06719166347324e-05
-2.531256958025e-05
-2.67956013619039e-05
-4.78472879093328e-05
-8.17460787464538e-06
-2.53759027625684e-05
-4.32242080820536e-05
-5.40652511567352e-05
-7.79941499873054e-06
-5.88666446097502e-05
-4.69820198015563e-05
-8.135518572595e-05
-1.29941439842299e-05
-3.00034808892581e-05
-2.41794280557086e-05
-3.41776889857232e-05
-3.81308772439997e-05
-2.68378396642141e-05
-2.75775348319381e-05
-1.59436770750038e-05
-2.64624700395511e-05
-2.89882578240222e-05
-3.07905084163992e-05
-4.38707280771446e-05
-4.17733855615375e-05
-5.08463305677067e-05
-1.94006119657502e-05
-8.52959616909097e-06
-4.04646530300676e-05
-2.97937148327174e-05
-3.20809418810703e-05
-3.38542089414821e-05
-2.32579722169734e-05
-7.34178569795557e-07
-3.16120129737707e-06
-4.2827436624166e-05
-3.12995846445012e-05
-2.93356857755919e-05
-4.68059033063372e-05
-4.87928566891639e-05
-1.24889701392175e-05
-4.97408697035837e-05
-3.90676996716473e-05
-3.62314239302559e-05
-5.59037138906785e-05
-5.23474126948019e-05
-3.38630544887108e-05
-3.39541525940448e-05
-3.89873173730028e-05
-1.53713475568654e-05
1.30675064884552e-06
-4.47529616214177e-05
-6.47012199121254e-05
-4.57750454589635e-05
-3.10281106504844e-05
-1.66790725549346e-05
3.01160730063869e-06
-1.48598666724967e-06
-4.37709924993018e-05
-5.65203684244171e-06
-1.95718381299886e-05
-2.23371129070725e-05
-3.48584712986072e-05
-2.34386853847948e-05
-2.91434777585868e-05
-6.86545745361388e-05
-6.52608696138858e-06
-3.27638781044735e-05
-3.86219811810249e-05
-2.2316486723369e-05
-2.12253525984779e-05
-4.20118337420635e-05
-3.06146478209853e-05
-5.01093555385628e-05
-3.7111343011331e-05
-4.53695652626275e-05
-2.55824889889139e-05
-2.92496038315555e-05
-3.37264371995104e-05
-5.08991444514846e-05
-3.48429958600981e-05
-5.8986333535278e-05
-1.93371445615942e-05
-4.65268406234002e-06
-7.00009840060535e-05
-2.33040209952231e-05
1.79959800595128e-06
-4.09897705220344e-05
-1.25544665459613e-05
-5.06465800318951e-05
-2.60126137615011e-05
-3.82653199471675e-05
-2.44125769007631e-05
-2.61652505760159e-05
-2.42416147825881e-05
-7.27157465340759e-06
-4.26724453924243e-05
-4.53540579101156e-05
-2.88973697185856e-05
-2.01925831729143e-05
-2.15970601187361e-05
-1.57378688107003e-05
-2.29381745484004e-05
-2.38737599729721e-05
-2.96544310435486e-05
-2.70548787992041e-05
-2.94317388286747e-05
-5.36632158054131e-06
-2.01365514279892e-05
-2.63569084792428e-05
-2.75826441671227e-05
-4.29715108579706e-05
-3.85396617991419e-05
-2.45767879763023e-05
-2.8059812183093e-05
-3.21561831359968e-05
-3.24672026667919e-05
-1.96069042622439e-05
-2.37229621965201e-05
-1.46208784480082e-05
-1.49003734091406e-05
-6.1183539982753e-05
-2.83545751938521e-05
-6.95579473925913e-05
-1.43376873103904e-05
-1.84215186745777e-05
2.67455235128593e-06
-4.11193419268096e-05
-2.63010008587342e-05
-9.93206811566704e-06
-1.38877639405914e-05
-2.12407542024768e-05
-2.17810564319438e-05
-3.61468455179545e-05
-1.10599135425141e-05
-1.31343322569599e-05
-8.03696406805853e-06
-3.86564698655971e-05
-3.09464659983215e-05
-4.18514624692685e-06
-9.89117672652918e-06
-3.59882650552958e-05
-2.18391774898971e-05
-8.93875981306115e-06
-3.10376106497958e-05
-4.79597054409053e-05
-2.63138096636517e-06
-1.70441887838654e-05
-5.20090459070805e-05
-2.92349150224122e-05
-1.80820223535312e-05
-1.46041660523435e-05
-2.27539676540027e-05
-3.13092885515579e-05
-1.50042580076098e-05
-1.41497555988344e-05
-5.89446743392619e-05
-3.16176360471833e-05
-2.99394524932964e-06
-8.4395975546963e-06
-2.07645831121823e-05
-1.24119131738671e-05
-7.45570376267008e-05
-4.19900042773193e-06
-5.34158919744984e-05
-4.183749895792e-05
-5.40795283781655e-05
-2.13782765291089e-05
-3.71618733241516e-05
2.87546942813892e-06
-6.02476309153278e-06
-2.58404952506451e-05
-1.46807195560748e-05
-2.52993502862632e-05
-3.551801574065e-05
-3.32384367351967e-05
-4.59141840769095e-05
-2.33156969758307e-05
6.88332550376146e-06
-2.90497822657686e-06
-4.3705498531947e-05
-4.10243020776597e-05
-5.68060284914348e-05
-3.07616147465845e-05
-3.32542940113424e-05
-2.70656641131636e-05
-3.89039191550747e-05
-3.67334922403061e-05
-1.86270603981903e-05
-2.87992079826232e-05
-2.83374745491534e-05
-1.51640548304102e-05
-1.82111124301838e-05
-5.29800824245995e-05
8.31917476722882e-06
-5.97940894003564e-05
-4.78338100726772e-05
-1.72023626072797e-05
-2.90319447230082e-05
-5.36424980618012e-05
-6.82662706588559e-06
-4.6374468992258e-05
-3.68445487055286e-07
-1.19843762070409e-05
-3.31657388408641e-05
-7.15119146889616e-07
-5.21586678530192e-05
-2.97030980050909e-05
-3.58407231369139e-05
-2.1966835183201e-05
-3.10652919070296e-05
-2.49083480246712e-05
-4.35461960110971e-05
-1.22698997676194e-05
-2.97179175377054e-05
-5.10612155645902e-05
-1.91907468844367e-06
-4.64506296569527e-05
-3.49845196961312e-05
-4.89827040845452e-05
-2.74204391450297e-05
-1.77082742217544e-05
-2.76916104209812e-05
-3.7700800197985e-05
-3.73294963493175e-05
-2.31498497413156e-05
-3.18621823761141e-05
-3.31983842559646e-05
-1.12158327838331e-05
-8.09030314000083e-06
-2.39139379261268e-05
-1.99891001797981e-06
-2.72332850801102e-05
-2.1245246888172e-05
-1.80170533525459e-05
-1.6782274929383e-05
-3.09133725006622e-05
-4.55232768300926e-05
-5.80417774510316e-05
-5.1761179716969e-05
-2.93098203253633e-05
-3.45602037206728e-05
8.7700289785319e-06
-1.92424669707922e-05
-3.29956116751871e-05
-2.69697667991484e-05
-4.07301796771217e-05
-3.71060932993964e-05
-3.13972519951705e-06
-1.78370797198868e-05
-2.6603591056779e-05
-2.73056913139371e-05
-1.55240785928051e-05
-2.44224462817382e-05
-5.85251659307539e-05
-3.57833105592525e-05
-2.94853338772109e-05
-2.08036104349116e-05
-5.2461137276429e-06
-1.94658339862526e-05
-3.83498554199721e-05
-7.36084662438427e-06
-1.44327276645021e-05
-1.87637672416852e-05
-3.18010564624573e-05
-3.82720196903784e-05
-1.52685866003179e-05
-9.63488239593822e-06
-6.90363514344739e-06
-9.6896219545569e-06
-2.2184719185797e-05
-3.31956529385051e-05
-9.01694180005606e-06
-1.96849147962961e-05
-1.96410621704196e-05
-2.65353376564769e-05
-3.9684538184312e-05
-2.63228296667343e-05
-9.19332460033768e-06
-2.61593903157067e-05
-1.2908230580656e-05
-2.36893905975823e-05
-3.65395937319662e-05
-1.35406412363551e-06
-2.18167181954174e-05
-4.42736012839178e-05
-3.692941063034e-05
-7.65567646141198e-06
-3.73659139502197e-05
-1.59095235007615e-06
-1.72437165121413e-05
-2.1448196139182e-05
-4.66197539811304e-05
-3.65949930352223e-06
-3.46406935014246e-05
-2.59550778201954e-05
-4.45392278814823e-05
-2.02393867018055e-05
-2.89481243216241e-05
-9.55469799298015e-06
-2.14298958630206e-05
-2.86457415923517e-05
-2.28358223957808e-05
-3.57425030723761e-06
-3.01530787048981e-05
-3.12170041985368e-05
-6.04368248223339e-05
-6.36208186845466e-05
-3.06919560530135e-05
-2.49284562173813e-05
-2.50816506689101e-05
-7.05328449036678e-05
-1.52436092582148e-05
-4.42795678311165e-05
-4.256489982838e-05
-1.5393416554082e-05
-1.32723842560872e-05
-2.32899175413485e-05
4.61082450542019e-06
-4.04101205373765e-05
-4.19786240678737e-05
-3.41070942766857e-05
-1.60689011840682e-05
-5.69647062414239e-05
-3.19425001794482e-05
-1.35741169670439e-05
-2.7119670658096e-05
-4.94986557774381e-05
-1.98637974189422e-05
-6.24775618459501e-05
-1.86271572345201e-05
-4.29713936032184e-05
-1.37355023494365e-05
-3.96009042327975e-05
-1.26324915002428e-05
-3.63094592692936e-05
-4.46643786515928e-05
-5.14693165978543e-05
-3.60193713099964e-05
-2.99993259315137e-05
-2.52101775146416e-05
-4.44567399135022e-05
-3.4425918681016e-05
5.64691719766846e-06
-9.08275963046885e-06
-2.73217148452473e-05
-4.86715116600225e-06
-2.21263389627283e-05
-2.74160852039042e-05
-1.3043762357337e-05
-4.18392634767252e-05
-3.40391358120395e-05
-2.87032138036106e-05
-3.46938371049016e-05
-1.1890641962526e-05
-3.44312939831567e-05
-2.59579468392358e-05
-3.48839125405667e-05
-3.47099246833346e-05
-8.3402941845442e-06
-2.82392146510641e-05
-4.75465632394413e-05
-3.9788256416113e-05
4.95602658141352e-07
-3.43980262033712e-05
-5.99389269080355e-05
-2.53085018962279e-05
-5.88490140006279e-06
-4.84702368402942e-05
-7.44297660429591e-06
-2.74962252562482e-05
-1.19016157626709e-05
-6.55760484054866e-07
-1.41102766099252e-05
-2.21735645773778e-05
-1.05423895918426e-05
-5.39881895673888e-05
-3.5683836244041e-05
-3.35123029658812e-05
-2.70762266688717e-05
-2.80414919055622e-05
-3.39638095666622e-05
-1.05115892688962e-05
-4.92185052402986e-05
-2.62129083926678e-05
-2.03998790125625e-05
-5.00445203330046e-05
-5.67466822704291e-05
-2.97520308261974e-05
-4.25479591922673e-05
-1.80355705317366e-05
-2.59505978945267e-05
-2.98544542229253e-05
-4.18417814932398e-05
-2.20532665850114e-05
-2.96705415906838e-05
-4.6364985970798e-05
-2.59032377022123e-05
-2.63075370564e-05
-2.36407459129443e-05
-4.17862537095436e-05
-2.72503502000339e-05
-3.12445856477844e-05
-3.36759509940223e-05
-2.60439782304334e-05
-4.85942603643807e-05
-2.59248321386954e-05
-2.18298567712805e-05
-8.68520037136871e-06
-5.64341331864491e-05
-3.33158830987686e-05
-8.63688987000883e-07
-1.35488306160976e-05
-4.98698781861151e-05
-4.71678617363946e-05
-4.215007143226e-05
-5.50898878709423e-05
-1.59390679324794e-06
-4.39820189320313e-05
-1.61651043806963e-05
-4.49425223993492e-05
-4.10751961187969e-05
-5.63870529237051e-05
-3.07741987217973e-05
-2.64434123533951e-05
-7.37294205385851e-06
-2.47034946432397e-05
-5.73400337799912e-05
-2.28223716952129e-05
-3.34917662152054e-05
-1.51292259820785e-05
-4.11195293736333e-05
-3.83848634920386e-05
-6.25257146532372e-05
-3.08392722881017e-05
-2.01414908363502e-05
-4.76471636613931e-05
-2.45552044630566e-05
-3.13765989977527e-05
-2.71223288046922e-05
-3.66401928040384e-05
-6.00250100999534e-06
-4.27450727267336e-05
-2.00229643995447e-05
-2.38520223655646e-05
-5.94602850742603e-05
-1.49835510751377e-05
-2.1323152540762e-05
-7.40625330435499e-06
-2.54349726218968e-05
-2.77744390884965e-05
-4.48951779084418e-05
-4.26414689045212e-05
3.61051289555843e-07
-2.73377115745395e-05
-3.74221011098774e-05
-3.68120337775525e-05
-4.43508936541609e-05
-5.58974682066053e-05
-4.77689018311914e-05
-4.11666995161443e-05
-3.405575806819e-05
-1.4404845965376e-05
-4.48792852520992e-05
-2.25005146208627e-05
-4.90451196864195e-05
-2.14795629172128e-05
-4.60769775292057e-05
-5.18272187087274e-06
-3.03607690404954e-05
-4.62516840945757e-05
-9.07907065048457e-06
-4.28758308596063e-05
-8.40360849295553e-05
-3.49981659315774e-05
-1.73904767514934e-05
-2.53808889967249e-05
-1.72608545149529e-06
-1.12813691039245e-05
1.12024788929385e-05
-1.08636207954566e-05
-2.78765753492817e-05
-2.46627168556332e-05
-3.94442330727942e-05
-5.79842440553406e-05
-1.41363445458364e-06
-4.48168023147646e-05
-6.65426353114215e-05
-2.03917714335917e-05
-1.02472487324398e-05
-3.4501991394254e-05
-4.29817355191025e-05
-1.65002489133852e-05
-4.25388419474396e-05
-1.04727283657133e-05
-2.45666990788705e-05
7.48746744104095e-06
-1.96391705489069e-05
-4.06574985361771e-05
-6.35296410300972e-06
-1.91393249170931e-05
-3.87115561362266e-05
-3.6524843123834e-05
-4.71903557312161e-05
-4.04662996534644e-05
1.03424065795933e-05
-4.71305929806964e-05
-3.11167860930197e-05
-7.03180296660755e-06
-3.29872649326592e-05
-3.24961429351806e-05
-2.51317658404394e-05
-4.48056981546738e-05
-3.39290805193292e-05
-1.7337725851608e-05
-2.5973724723965e-05
-2.30910726938778e-05
-3.05425634654787e-05
-2.92629563585017e-05
-2.42048141158046e-05
-3.80085776535625e-05
-2.70876336323977e-05
-3.11312962099409e-05
-1.57822361051176e-05
-1.92178440156756e-05
-2.84045895780549e-05
-4.87521628050049e-05
-2.71068962829966e-05
-1.47641139810621e-05
-5.08667585039324e-05
-4.85155881291867e-05
-9.00091340893442e-06
-4.7319356325629e-05
-4.37583901559746e-06
-2.19881933745001e-05
-3.8715155811248e-05
1.35069490263121e-05
-4.13110804416874e-05
-2.70738085673948e-05
-4.27078569217659e-05
-2.63081222768818e-05
-1.59362355077811e-05
-2.74094505113661e-05
9.04913617154913e-06
-2.77005314217116e-05
-1.85021183553537e-05
-1.331528039481e-06
-3.98721773233536e-05
-1.52829199567311e-05
-2.46439053588404e-05
-3.56878940928788e-05
-4.09720062474288e-05
-3.53963000136854e-05
-1.96352621806447e-05
-1.92701604957582e-05
-5.03996937183914e-05
-9.91655481143021e-06
6.63221490023212e-07
-7.04384711987911e-06
-2.32322550643841e-05
-3.17359071997304e-05
-5.66894137046125e-05
-1.27526222916046e-05
-3.05280125962776e-05
-1.35041317981977e-05
-2.88146208445585e-05
-2.17567049065813e-05
-2.35045968602939e-05
-1.93848593174375e-05
-3.46321840022519e-05
-3.78017926273989e-05
-1.87261606358092e-05
-2.45469736286928e-05
-3.70171828088692e-05
-4.29415890726243e-05
-2.09387020475386e-05
-1.36825884383786e-05
1.68579065300725e-06
-2.41706272039078e-05
-4.40572029448297e-05
-2.13356749598626e-05
-5.12745741870471e-05
2.13220252903474e-06
-1.61389696182215e-05
-3.41452800544265e-05
-3.36431413308489e-05
-3.71158054082566e-05
-5.01387231710963e-05
-4.54561445058344e-05
-3.92329759608766e-05
-3.83074765283131e-05
-4.64157658594428e-05
-1.45263501115511e-05
-1.80111493504164e-05
4.59829676606475e-06
-4.28161247268872e-05
-1.75998142841605e-05
-2.86428867889694e-05
-1.63858386178513e-05
-1.58687275740577e-05
-3.6663543027145e-06
-4.92055395429645e-05
-3.24326391007888e-05
-2.45868145490402e-05
-5.66129927086239e-05
6.51678935289169e-06
-3.02369611541801e-05
-4.8241215183332e-05
-4.23884836174248e-05
-3.72587447382719e-05
9.32673846254618e-06
-4.47077807975656e-05
-3.06475624250169e-05
1.46792895337431e-06
-3.6802853062913e-05
-2.64146509931167e-05
-1.66177392994233e-05
-2.87205607587266e-05
1.48869396830062e-06
-2.77759896824603e-05
-2.26196228062724e-05
1.7891424908864e-07
-5.60236376900457e-05
-4.89737295231873e-05
1.29802909200907e-06
-1.53100229280983e-05
-1.60981760742439e-05
-3.08628465933785e-05
-5.50074065149029e-05
-3.01545019593742e-05
-3.03132131186171e-05
-1.77279390309433e-05
-2.84128129224958e-05
-2.44934410739436e-05
-3.86527205901344e-05
-1.19414660463648e-05
-2.45577034307446e-05
-1.59151736122808e-05
-5.42259645635365e-05
-1.14004661640305e-05
-3.81160842182131e-05
-3.96312142257652e-05
-2.39600350109812e-05
-8.19967064359076e-06
-2.01089466628634e-05
-2.47219338743407e-05
-1.50520455297046e-05
-3.58894318141696e-05
-1.01232926921381e-05
-3.9525954258381e-05
-2.2421958126537e-05
-1.60513596867278e-05
-1.08866328874517e-05
-3.21578526948103e-05
-1.65977534081129e-05
-3.03384572779258e-05
-2.24157730134779e-05
5.84439290185642e-07
-2.54751919388296e-05
-1.47572340839649e-05
6.29808072740242e-06
-4.40930548419711e-05
-2.10185154179478e-05
-3.40833909507696e-06
-2.3645760868799e-05
-1.71453577015032e-05
-3.38023816111703e-05
-4.47624331129863e-05
-3.84718420462288e-05
-2.96412731389691e-06
-3.67218700462405e-05
-1.53945341033781e-05
-5.85901663721967e-05
-2.24522442735002e-05
-5.62801509354651e-05
-3.93835708295411e-05
-1.24426092106077e-05
-5.58352895742021e-05
-1.034329647867e-05
-5.08306880480858e-05
-2.43001609741117e-05
-3.48339839526092e-05
-4.74563541292318e-05
4.32184149340926e-06
-1.45113610575981e-05
-1.48198178474624e-05
-1.1215349943798e-05
-8.39675545724425e-06
-1.26956985397652e-05
-2.49553198406783e-05
-3.07690005195139e-05
-3.1758469137281e-05
-2.60192348675782e-05
-2.2570200466056e-05
-4.04591873983512e-05
-9.10271021674442e-06
-3.54174812621582e-05
-3.7931450021048e-05
-4.87761450473648e-05
-4.05305705915207e-05
-3.87136876279094e-05
-3.15035535561137e-05
-2.47668171960979e-05
-4.00232507844305e-06
-4.03981039999609e-05
-2.44444207833615e-05
-8.84274007884029e-06
-5.15438365642605e-05
-4.36989037452268e-05
-5.8108770883132e-06
-4.51370357658335e-05
-2.5829503480013e-05
-2.02870471220559e-05
-2.4661375336558e-05
-3.27809873954386e-05
-3.68504656905227e-05
-3.94846145212663e-05
-3.65287199292242e-05
-3.79214028918414e-05
-3.40364673523801e-05
-3.96765042179918e-05
-3.02062962932107e-05
-1.13492462408976e-05
-1.54479207445864e-05
9.64901921168608e-06
-2.39514675646025e-05
-2.73819568029085e-05
-4.23820630937979e-06
-1.90689692900345e-05
-2.34970345001412e-05
-4.49250238680914e-05
1.32775883748283e-05
-2.0352955368299e-05
-3.34854051483499e-05
-3.0021174515605e-05
-4.52563848126473e-05
5.01331290427371e-06
-3.12198701996387e-05
-1.39806048767189e-05
-8.51442840693355e-06
-2.06555418000711e-05
-3.91908226401164e-05
-3.85248320387159e-05
-4.32971042713211e-05
-1.26498218416973e-05
-6.25786299497174e-05
-2.58548102044174e-05
-2.65231117507135e-05
-4.92037964020697e-05
-9.68055295152006e-06
-3.85384874510727e-05
-2.29092563343115e-05
-6.11968875579728e-06
-3.77499307237211e-05
-4.24814046836356e-05
-4.63774560484903e-05
1.69056736193389e-05
-2.03991230210948e-05
-4.84714342022616e-05
-2.44415526785078e-05
-1.44094689242411e-05
-3.49057412343452e-05
-2.82069265450266e-05
-4.93146999840799e-05
-2.93704701303541e-05
-4.47093121363322e-05
-5.24222382010246e-05
-3.96585679464556e-05
-3.3937845421645e-05
-1.63709241072984e-05
-4.03511022615726e-05
-9.52921251433439e-06
-2.4263551493438e-05
-2.69885328023358e-05
-3.47349506806605e-05
-5.02008587104826e-05
-3.52430952331785e-05
-7.79368072916772e-06
-2.99898270627071e-05
-2.87358268214287e-05
-2.64863236663475e-05
-5.04604225556536e-05
-5.52604391617069e-05
-3.7677399096997e-05
-6.27025223536346e-05
-5.70319127617666e-05
-1.47701732666957e-05
-4.97879236155349e-05
-1.06495707518151e-05
-2.95831270072679e-05
-4.95574069409837e-05
-2.40804510962803e-05
-2.68688423952233e-05
-2.48473008136698e-05
-1.52664266107289e-05
-9.2046170842383e-06
-2.84494009893523e-05
-1.96660036564558e-05
-2.98663691237507e-05
7.49868545840861e-06
-2.2062433020435e-05
-2.20350903764468e-05
-5.02187484886835e-05
-5.57482818041728e-05
-1.74231048644525e-05
-2.4612454774914e-05
-4.47919480513891e-05
4.03227454203631e-06
-2.65078388436685e-05
-4.38235374032935e-05
-3.09678909973062e-05
-3.22169144372447e-05
-5.21156652007202e-05
-3.29255335978784e-05
-1.03425711945366e-05
-4.06281917277691e-05
2.23771074180728e-06
-8.18990740089639e-06
-6.38100987043847e-05
-2.23235115916857e-05
-3.72518486290963e-05
-3.04052760651476e-05
-3.12389245184673e-05
-3.74243948263987e-05
-5.89754575187496e-06
-3.78725881213278e-05
-3.14961545098327e-05
-2.23674414198982e-05
-9.22974881801478e-07
-3.98002535961864e-05
-3.42472058247084e-05
-1.77597919042211e-05
-1.99306927714159e-05
-4.51932985378762e-05
-1.25007785729349e-05
-3.59664615400748e-05
-3.10040566533698e-05
-3.91855730467689e-05
-1.38518819945323e-05
2.23044466961497e-06
-1.84780195371352e-05
-3.69772336978314e-05
-5.3351307785477e-05
-4.31012532404189e-05
-3.74060613159705e-05
-5.08070000239053e-05
-2.7558959646604e-05
-2.72281827628008e-05
-4.13071444266233e-05
-1.99636406294899e-05
-1.4511188560727e-06
-2.61633452315695e-05
-2.63639227140156e-05
4.04345336462924e-06
-2.65429022777959e-05
-3.10288642301975e-05
-2.43459002768499e-05
-1.84314584036259e-05
-2.37114729262031e-05
-2.97246835921848e-05
-3.4902409729615e-05
-2.63327524507283e-05
-4.14392638506065e-08
-3.00301705278528e-05
-2.7993101813157e-05
-4.79368373661834e-05
-3.64610824434187e-05
-2.76882989420436e-05
-3.83352624929232e-05
-1.15911767175477e-05
-3.0459045570414e-05
-4.13805459532667e-05
-1.36895818579699e-05
-3.92999969248795e-05
-1.414247798049e-05
-5.22133122221509e-05
-1.51178924126373e-05
-1.20213792364042e-05
-3.9957884682089e-05
-2.47618926294214e-05
-1.96207297961156e-05
-1.88980915292878e-05
-3.06488617840729e-05
-3.75997092364915e-05
-6.61644563446885e-05
-5.67818146151407e-05
-2.29469957406348e-05
-1.79802888202375e-05
-3.18803976127561e-06
-4.2322630449881e-05
-1.55361872641082e-05
2.17299940584167e-06
-3.4452585656749e-05
-1.68615673266558e-05
-3.24347471433883e-05
-3.32488628583768e-05
-5.09296755854093e-05
-4.50507614956273e-05
1.55051122435187e-05
-3.29962610038178e-05
-1.82299176534826e-05
-2.5391760835844e-05
5.55000389038165e-06
-2.36309818268044e-05
-4.43842539518037e-05
-2.22423761794381e-05
-2.95844231004099e-05
-3.5519336666177e-05
-3.8448290033542e-05
-5.49496216518634e-07
-2.78849563211433e-05
-1.75471968180579e-05
7.29669644268782e-06
-6.02378807782138e-05
-7.11708455641805e-05
-2.29448263212523e-05
-1.86927185277368e-05
-1.92692673568189e-05
-2.42856498907573e-05
-1.86451253203427e-05
-2.85146119114852e-05
-4.15692341527153e-05
1.71766421796762e-06
-4.83562506800083e-05
-1.82141194391057e-05
-1.3257665107479e-05
-6.01227356560427e-05
-2.61032704674586e-05
-4.76183041435809e-05
-2.72044352206651e-05
-3.36455592224255e-05
-1.98402923052116e-05
-3.55486284798544e-05
-3.18396722307302e-05
-1.29386138734424e-05
-4.09898335169515e-05
-8.9539674305751e-06
-4.70709796933423e-05
-2.25105544284375e-05
-1.77213874368415e-05
-3.64629350282807e-05
-4.56857267096952e-05
-1.81228691350835e-05
-1.99907700819072e-05
-2.29461807991373e-05
-2.77213978679859e-05
-1.70268680282182e-05
-7.35767007916159e-06
-2.57065793662297e-05
-2.71684009252725e-05
-2.77429565899631e-05
-4.69577860981577e-05
-4.46518376031141e-05
-1.25364270346686e-05
1.07287229861644e-05
-3.86271074724034e-05
-4.54618916216326e-05
-5.1698586108379e-05
-4.04382549146277e-05
-1.36199289507824e-05
-3.19552038690903e-05
-2.93968462740113e-05
-2.00926121846319e-05
-1.14534486216582e-05
-3.11152830984205e-05
-1.87457265307512e-05
-4.58360418550805e-05
-2.67583356226637e-05
-3.35913100371103e-05
-2.78866479135789e-05
2.70787388934406e-06
-3.45967671217775e-05
-5.09781203727347e-05
-4.43450793856357e-05
-1.88224826683406e-05
-4.5318193684903e-05
-7.02277266699888e-05
-4.72522125596626e-06
-1.72397069802478e-05
-3.48357819920625e-05
-4.23406247844757e-05
-5.45566094373286e-06
-1.86976544133308e-05
-4.57981455444432e-05
-5.1173110149686e-05
-3.23225452106648e-05
-2.24162201683549e-05
-2.80605258102936e-05
2.2367112540972e-05
-3.19514892090361e-05
-2.2644687730765e-05
-2.94021180733513e-05
-2.76944879475108e-05
-4.35555363342497e-05
-3.79093666261538e-05
-2.66693716524655e-05
-4.57306811980076e-06
-3.15621368371868e-05
-4.88304522664839e-05
-1.97039909726008e-05
-1.7741748920395e-05
-3.79502317762719e-05
-3.96252257243947e-05
-2.32514374590939e-05
-1.19966167771756e-05
-2.31433324970512e-05
-3.05972210565653e-05
-2.70830756769643e-05
-5.43988037567973e-05
-1.34740774534107e-05
-3.08995648587367e-05
-3.13971469123746e-05
-1.77288622767985e-05
-4.02384304339489e-05
-2.62796716182728e-05
-1.93658610464188e-05
-4.27167230632186e-05
-1.29175298633937e-05
-1.82748603336779e-05
-5.22516852068498e-05
-4.47571172468398e-05
-3.22534423216351e-05
-1.84247693690032e-05
-2.97649862895897e-05
-1.02048305150939e-05
-4.16672630259259e-05
-9.26944636347841e-06
-4.2228817188847e-05
-3.93979963574605e-05
-3.59440208681919e-05
-1.36015148222818e-06
-1.45064896948217e-05
-1.46495776920937e-05
-1.95150694151681e-05
-2.10521393007435e-05
-1.50488370224935e-05
-1.75049772425861e-05
-2.73915138832453e-05
-3.61363574081591e-05
-2.67200071377308e-05
-2.29860974088867e-05
-1.25740223439973e-05
-4.49028768291363e-05
-2.35017331227871e-05
-1.30185616000424e-05
-6.00103680843883e-05
-2.14333644358691e-05
-5.01597941793121e-05
-3.69427623785233e-05
-1.22985049168774e-05
5.32797461578334e-06
-1.51864138444103e-05
-4.5275436274052e-05
-3.6395486130945e-05
-4.84518320255666e-05
-4.3736992177194e-05
-2.54931186918392e-05
-2.5496564260415e-05
-3.84711089082282e-05
-5.49769686930132e-05
-2.79682727056369e-05
2.32689990806645e-05
-8.50767088964885e-06
-1.88340024289327e-05
-2.97127026713968e-05
-6.98285741068863e-05
-3.17171619790171e-05
-6.39613771255487e-05
-2.19490270142621e-05
-2.87749031228715e-05
-1.77626520508857e-05
-2.76450226712184e-05
-2.55422478572861e-05
-5.27174065623883e-05
-1.45498174888663e-05
-5.53880621541213e-06
-3.09009202845768e-05
-3.20474483811861e-05
-2.30375160081252e-05
-2.01691259690785e-05
-4.05570407533419e-05
-4.59312643830522e-05
3.34202972869951e-06
-3.57297059574844e-05
-1.25363248061501e-05
-1.437923097854e-05
-1.03039051064988e-05
-5.22835852638682e-05
-3.47370942245602e-05
-2.61531404024738e-05
-1.624106767974e-05
-3.60085365109588e-05
-3.56182278284585e-05
6.6533357857447e-06
-2.52189301138381e-05
-1.49589931046196e-05
-4.5961549239202e-05
-2.56560401721534e-05
-3.76497509291811e-05
-3.30471987085422e-05
-1.19689967579354e-05
-6.31317023061902e-05
-2.320831971523e-05
-2.69179515764654e-05
-4.05240708174744e-05
-5.53399200955395e-05
-3.6107736056209e-05
-3.65150895859557e-05
-5.11314672259469e-05
-7.3902876094682e-06
-2.23653524619526e-05
-3.13948164257198e-06
-4.09269158339475e-05
-1.93983620066472e-05
-6.59645616266319e-05
-3.84236330677161e-05
-2.02885197052723e-05
-3.0429798703342e-05
-4.00416681576094e-05
-1.04539425247843e-05
-6.0322492410664e-05
-3.88418891153842e-05
-2.61446788599892e-05
-4.15155176940614e-05
-4.03076129528058e-05
-1.47131891971336e-05
-3.1365043477955e-05
-4.27989837065514e-05
-1.01599235571374e-05
-4.53244866530636e-05
-4.67525787308224e-05
-3.84249859587417e-05
-3.32287191245065e-05
-4.48620889143435e-05
-4.25068042805712e-05
-2.09611618396458e-05
-4.14611241670158e-05
-4.67567497220054e-05
-5.53811685817732e-06
-2.71090192067116e-05
-2.79519128053211e-05
-4.51459672100582e-05
-3.54443148540564e-05
-1.92246191866684e-05
2.57368298594497e-07
-3.9426169493328e-05
8.1623395469416e-06
-3.81285052696256e-05
-2.08855030855349e-05
-1.97681124800335e-05
-2.04465346512637e-05
-4.15863293931733e-05
-2.44640377062875e-05
-2.12176300189628e-05
-2.62726609086317e-05
-2.82803050197905e-05
-3.51168673600862e-05
-2.01882477339239e-05
-1.00595598553748e-05
-1.78883059040374e-05
-1.67297759961665e-05
-1.25988786025708e-05
-2.58711956900335e-05
-6.48965140318059e-07
-5.10848471890048e-05
-3.24069704334415e-05
-3.08522276994188e-05
-5.27675581984137e-05
-2.84822029365495e-05
-4.58971651580306e-05
-2.8150153353341e-05
-2.4963360905594e-05
-1.42415388785436e-05
-3.95701629433234e-05
-2.90416685023866e-05
-9.2657382303926e-06
-3.32613824682441e-05
-3.32129693159403e-05
-2.58302057495637e-05
-4.31601737875456e-05
-4.42192471534398e-05
-1.47386911658927e-05
-7.34668468479462e-06
-8.15296658164789e-06
-3.64151708613473e-05
-3.40984070470396e-05
-2.89746594767241e-05
-3.53625635074139e-05
-2.26238054006528e-05
-4.5062658048813e-05
-4.45075448502916e-05
-2.42462066259485e-05
-2.23197340872064e-05
1.31571415270427e-06
-2.22000219455248e-05
-4.70479520754442e-05
-4.30716495005146e-05
-4.73502374443206e-05
-5.07121690610462e-05
-3.05287857240912e-05
-2.6740610219993e-05
-2.16901069862364e-05
-5.36243556049348e-05
1.13511753930839e-05
-3.48692692439381e-05
-3.557307354807e-05
-4.44166442117951e-05
-3.34697868289814e-05
-1.68885866606443e-05
4.60146756482582e-06
-1.66494363292478e-06
-2.23661619154564e-05
-6.74435751355932e-06
-4.38192135254021e-06
1.48838790725243e-05
-4.82445173841925e-05
-4.86185708158526e-05
-2.93230228885161e-05
-1.07397520268038e-05
-2.90346642552425e-05
-2.53393716887684e-05
-3.44852824217681e-05
-1.06690963139787e-05
-3.29428811886097e-05
-1.85931390244898e-05
-2.95852119824702e-05
-5.05306390624847e-05
-4.91250681563771e-05
-1.36315350980732e-05
-1.41372000142795e-05
-3.44122715284654e-05
-3.69590768367474e-05
-2.12446517434397e-05
-4.88141977719233e-05
-1.06113614132618e-05
-1.87819376528023e-05
-3.02916308359405e-05
-3.71324828193333e-05
-2.02676001071933e-05
-1.4402235666132e-05
-1.85583282883032e-05
-2.94025633798439e-05
-3.04039038731441e-05
-5.35743689781359e-05
-1.5911920497393e-05
-1.10382394283184e-05
-2.72787095707315e-05
-5.60858702988547e-05
-3.74428561122674e-05
-3.23604304662569e-05
-3.61985073787887e-05
-2.50237615977498e-05
-2.65886342055032e-05
-5.91424335070963e-06
-2.15897567116701e-05
-3.25730411307755e-05
-3.67939226223143e-05
-3.63802312441545e-05
-1.83971954593399e-05
-2.88127080291278e-05
-3.93607191653461e-05
-2.83455748014218e-05
-2.75272519282525e-05
-4.13022190629996e-05
-3.20248973662086e-05
-9.16404400168997e-06
-3.203112918399e-05
-2.83773119551578e-05
-4.61625335513227e-05
-2.53465536182936e-05
-5.03320127561605e-05
-1.98851970970898e-05
-2.90079828919545e-05
-4.53352473175035e-05
-5.54594809397166e-05
-2.55184916008096e-05
-3.53964756264258e-05
-3.30400013363905e-05
-4.57046306343939e-06
-4.04383853944563e-05
-3.14112656945014e-05
-3.56877094137374e-05
-5.40054236985267e-05
2.81191913835153e-06
-1.71473940003358e-05
-1.08913391098421e-05
-2.98571830030285e-05
-2.19549147369291e-05
-9.20806540581223e-06
-6.34027779744197e-05
-4.14381716698505e-05
-4.62659839029398e-05
-5.07775273802014e-05
-3.56244563589296e-05
-1.21687493753179e-05
-4.15120416458965e-05
-2.26154394064528e-05
-3.02361703038289e-05
-3.26535721762682e-05
-2.60739483216585e-05
4.70835841178759e-06
-1.63629881801934e-05
-4.13601196662988e-05
-2.64137107881322e-05
-4.03556494411005e-05
-1.71016361176892e-05
-3.36795714161333e-05
-1.80001865391976e-05
-3.34787030352169e-06
-5.20237475846261e-05
-3.14401305047411e-05
-2.46406501321687e-05
-6.12529207600498e-05
-2.01312629068848e-05
-1.07649709224579e-05
-3.60634023127198e-05
-3.45536093980076e-05
-1.62348879128949e-05
-1.58446174250649e-05
-1.20279274416839e-05
-2.80334295858133e-05
-3.97681004079292e-05
-3.3253128653026e-05
-4.47545451614756e-05
-1.96938949594455e-05
-5.00583042545524e-05
-2.10031943433682e-06
-4.60171727288807e-05
-4.5590697866695e-05
-3.23093578848606e-05
-5.53093892914017e-06
-3.98437310931295e-05
-5.41843564362377e-05
-9.07881903706604e-06
-3.90092843939397e-05
-3.09047696523892e-05
-2.07184998068964e-05
-2.28801489581693e-05
-6.96515342694361e-06
-2.8468472420529e-05
-5.37103766901192e-05
-2.67939632811911e-05
-4.37873891122106e-05
-2.03621708669681e-05
-5.59824489908253e-05
-1.33400494751673e-05
-2.24487273720486e-05
-2.2106603560846e-05
-7.43955277106947e-06
-3.485109604144e-05
6.50145264721376e-07
-2.75336518245643e-05
-2.85366518769806e-05
-5.398216745291e-05
-4.80105652289492e-05
-3.25831822761672e-05
-2.09589320714737e-05
-1.95103697959395e-05
-4.65647511616916e-05
-2.85815764124381e-05
-2.28724638231292e-05
-3.90918872105064e-05
-1.2211360555045e-05
-4.59670149584904e-05
-2.28620883061834e-05
-4.41687495847542e-05
-3.26294859660501e-05
7.43461401408007e-06
-7.4920681565298e-06
-1.49330513394815e-05
-1.93083913538735e-05
-4.2450857726156e-05
-3.3507447464361e-05
-8.65142749139416e-06
-1.57450571522141e-05
-7.68238685035941e-06
-1.96816905622934e-05
-6.51163583145379e-05
-2.91667612430457e-05
-2.57757680608974e-05
-3.08306607706534e-05
-4.10837714795994e-05
1.0692343517735e-05
-1.52554266765938e-05
-8.30143954183017e-06
-4.21716609294795e-06
-1.94633456951721e-05
-2.38360375641224e-05
-3.64419401423486e-05
-1.47564488068828e-05
-4.03959968149087e-05
-3.0325233526797e-07
-2.31954698451096e-05
-3.99758757735344e-05
-3.08613489453605e-05
-2.9468879951002e-05
-3.03547868409903e-05
-2.65884432037241e-05
-3.2319667100166e-05
2.41055368304527e-06
2.92324299921995e-06
-2.90624101111247e-05
-3.30378233596502e-05
-3.32972571103214e-05
-4.68248728739802e-05
-2.97686910326624e-05
-2.9550227922481e-05
-3.5313720380906e-05
-1.99072817863892e-05
-1.94905125920259e-05
1.81425696545374e-07
-3.81630777593281e-05
-2.18287596559309e-05
-1.87119831000836e-05
-3.95671250489699e-05
-3.50809660285769e-05
-2.68236048019157e-05
-7.11082384408222e-05
-3.3446321445801e-05
-1.74395628541331e-06
-3.78532176568696e-05
-2.57754461656999e-05
-3.2002820176671e-05
-2.87726574070609e-06
-3.35673300109525e-05
-5.52733054070029e-05
8.0066133208332e-07
1.73435242336569e-06
-4.17255869675672e-05
-1.93988517922183e-05
-1.99504951283674e-05
-2.36313618313441e-05
-2.76590592154923e-05
-2.36869553715851e-05
-4.64819669242862e-05
-4.20834881459951e-05
-4.58087035005106e-05
-2.70794621154956e-05
-4.44760219741321e-05
-3.37223635075088e-05
-4.05825173702731e-05
-3.26098797883712e-05
-3.24899702292796e-05
-2.44360615962259e-05
-2.11348399257368e-05
-2.57555332780703e-05
-8.88264179398756e-06
-4.61045345569675e-05
-4.93147317344075e-05
-1.81741894098384e-05
-3.3723427338553e-05
-2.3013114585495e-05
1.55785373752329e-06
-3.98736313213311e-05
-1.07540013222252e-05
-3.83298300832899e-05
-2.99505177485829e-05
-3.94718403746226e-05
-5.37852063482108e-05
-3.5444872868117e-05
-2.62790690175926e-05
-3.01630834066387e-05
-2.69156073665052e-05
-1.84057122580734e-05
-6.38308955070114e-05
-3.25756817344715e-05
-1.72084611048228e-05
-1.74059337288841e-05
-2.43304517547412e-05
-3.36429541426232e-05
-3.02232464657237e-05
-3.53764894126971e-05
-2.99592805376323e-05
-2.88248165055072e-05
-1.62244248138358e-05
-3.05533167271603e-05
-3.83738834231769e-05
-2.59207710643242e-05
-1.48059588788284e-05
5.57206080976457e-06
-2.50611838793269e-05
-3.79041138883702e-05
-9.06603330951766e-06
-3.46651278539586e-05
-1.7551128333168e-05
-2.40103851949582e-05
-1.56101943902404e-05
-4.34869583845559e-05
-5.48377428721593e-06
-1.78202500864111e-05
-3.45468755039926e-05
-4.51116759293538e-05
-8.53001888038992e-06
-4.15002763426951e-05
-1.20734749391096e-05
-3.01377042961805e-05
-1.52154440397914e-05
-3.69114270117201e-05
-2.53703268825403e-05
-2.78323499164839e-06
-2.88620633507624e-05
-2.9763295231055e-05
-4.79854084400158e-05
1.14632299045132e-05
-4.99942757625268e-05
-6.45518360952095e-05
-9.60747235018978e-06
-3.29672726598304e-05
-1.5590165353634e-05
-1.23584657505015e-05
-2.60210254589873e-05
-8.38577313390692e-06
-1.08664742690987e-05
-3.22642650458015e-05
-2.94091462801879e-05
-2.8319938177366e-05
-3.02776564187393e-05
-5.30708245995808e-05
-1.55400866156052e-05
-4.19982066081993e-05
-3.81145433963792e-05
-8.01808464922942e-06
-5.36347424331594e-06
2.54113712092535e-06
-2.04806709049833e-05
-3.73080557624279e-05
-3.18499571157608e-05
-1.64346338923966e-05
-4.62411991399004e-06
-2.11797919813937e-05
-1.75331981938819e-05
-3.61058937540554e-05
-2.58620279169758e-05
-3.48732803452743e-05
-3.9611164677015e-05
-2.69388199301646e-05
7.97266018686608e-06
-2.07164224016991e-05
-2.8639054183567e-05
-3.29401283251701e-05
-3.94135067205667e-05
1.3830007977938e-05
-1.78810739873468e-05
-3.08289540023631e-05
-2.51239709378216e-05
-4.49277144601266e-05
-3.25858906036071e-05
-5.35343671369128e-05
-2.52444517470311e-05
-4.1601424315167e-05
-2.22945893493827e-05
-3.44076924862765e-05
-3.77179234863867e-05
-3.09758116649476e-05
-2.33616039531726e-05
-2.96043723241599e-05
5.41441953490961e-06
-6.22965762721484e-06
-3.67051792818287e-05
-4.07013600483648e-05
-4.59287767131573e-05
-6.98465113186711e-06
5.63675085936838e-06
-2.32007710635711e-05
-4.69879780725984e-05
-2.3966153643571e-05
-2.34978778695903e-05
-3.3248191483387e-05
-2.41261644941386e-05
-3.42939040093578e-05
-8.66028544243065e-06
-1.37777629644341e-05
-4.68599822985958e-05
-2.44581166369449e-05
-4.26709319222222e-05
-2.33196101662818e-05
-5.82230089029297e-05
-8.53373194654909e-06
-2.16825792155538e-05
-1.05141583499918e-05
-5.3220818577466e-05
-3.32806888239408e-05
-3.54470690421229e-05
-4.17208361918135e-05
-2.38420219531668e-05
-2.99003033397833e-05
-5.33215774715883e-05
-3.46708496348983e-05
-4.23127325818301e-05
-2.08407091958232e-05
-1.4078079423167e-06
-1.5994585425191e-05
-5.14661648975332e-05
-4.46446685281665e-05
1.44206310620866e-06
-1.40038923938689e-05
-3.31558618943206e-05
-4.92083238974697e-05
-3.63504990909956e-05
-2.77371554976169e-05
-2.69783132092649e-05
-6.78903837240936e-05
-1.4747156472928e-05
-2.82237238451318e-05
-2.60617781834246e-05
-1.94470573627861e-05
-2.05617309266312e-05
-3.07332505226942e-05
-3.1637528525885e-05
-4.06656118567564e-05
-3.40353304655767e-05
-3.12445861649811e-05
-1.83096683588524e-05
-1.93756324311199e-05
-3.86330206028158e-05
-4.46829006127301e-05
-1.77430809546255e-05
-3.55839206162716e-05
-2.66099196122747e-05
-3.79176364671914e-05
-3.9926433833368e-05
-5.69552616459376e-05
-1.27775526217649e-05
-4.16462683957861e-06
1.02818033499502e-05
-9.9193371284919e-06
-1.73435963651922e-05
-3.33185665889579e-05
-2.9420529355308e-05
-1.53028951821046e-05
-1.61317656464223e-05
-1.8896770574008e-05
-4.80293128431188e-05
-3.60392738757154e-05
-2.65099275431359e-05
-1.01108966754526e-06
-2.20923359005642e-05
-3.06163193317867e-05
-1.65080547587966e-05
-4.58385004618384e-05
-1.69982240588844e-05
-2.80007517512265e-06
-3.87113889144498e-05
-3.18433566651621e-05
-5.71843759129876e-05
-2.51601494613187e-05
-4.3095156588772e-05
-1.09405523020898e-05
-5.21059368571524e-06
-1.25967760029018e-05
-1.28308332510666e-05
-3.01024625953308e-05
-1.75687497984017e-05
-1.3303329175985e-05
-5.62256089989543e-05
-3.29178816913113e-05
-3.65554002867476e-05
5.15258546394662e-07
-5.50816046104467e-05
-3.74882438013602e-05
-3.34573564796476e-05
-2.37449941283117e-05
-1.49019190094508e-05
-3.02107705563303e-05
-4.25170575745072e-05
-3.46165830221876e-05
-3.35310850417843e-05
-2.95368261099066e-05
-2.80957538201443e-05
-5.58791909024972e-05
-5.27161829161886e-05
-2.75633033537875e-05
-2.69825013698051e-05
-3.42754397180166e-05
-2.69544380351694e-05
-2.71669108191536e-05
-3.51560691010359e-05
-2.1287902294525e-05
-2.95858141068867e-05
-1.56347664641029e-05
7.1614318949125e-06
-7.49251083105506e-06
-9.12612173233387e-06
-3.52085094172711e-05
-3.77228748965985e-05
-1.50316563445508e-05
-3.57360801927136e-05
-3.63304926870257e-05
-2.26734637411382e-05
-3.74693616872498e-05
-1.73584342850651e-05
-4.9821181113117e-05
-2.76393151624866e-05
-4.67351421738182e-05
2.21284013147768e-05
-8.49012819433912e-06
-3.14319265527688e-05
-1.83080867202874e-05
-3.19345629877832e-05
-4.5250422496147e-06
-3.13145510697169e-05
-2.25767361388962e-05
-6.01703394941625e-05
-3.69429997008372e-05
-1.17906014740178e-05
-2.90755602164197e-05
-2.5891244500709e-05
2.51311247336903e-06
-4.60169417297491e-05
-4.11483685937107e-05
-1.6727856667798e-05
-3.27284699593942e-05
-2.0632150242261e-05
-5.21622628214486e-05
1.00356502931227e-05
-1.36218280755133e-05
-1.35171421095649e-05
-4.82388983148787e-05
2.63231152557888e-06
-2.63171646200028e-05
-1.39561169019157e-05
-2.32358001993757e-05
2.62468821823811e-06
-4.0399587041692e-05
-3.86004184851003e-05
-1.29472249832934e-05
-1.28898074020379e-05
-2.41846870604562e-05
-1.83478696147809e-05
-4.76668608682817e-05
-1.54734469719102e-05
8.16616786748287e-06
-4.12350273375535e-05
-5.02680851207598e-06
-6.01426538580311e-05
-1.89420763221594e-05
-4.73831912487614e-05
-2.43713561128365e-05
-2.32940344716412e-05
-8.90513062091467e-06
4.60069168028773e-07
-2.73724568810859e-05
1.40140696745383e-05
-3.44913407970334e-05
-1.99489432038545e-05
-3.17633053567671e-05
-3.77100994283777e-05
-5.55167738292821e-05
-2.26218715086538e-05
-2.12383993963271e-05
-2.13017264149087e-05
5.26327416507428e-07
-1.5510792683384e-06
-4.65065351816941e-05
-2.13107728671547e-05
-3.75035316669072e-05
4.02296971843418e-07
-3.97853796564412e-05
-1.90774340337265e-05
-1.46984530881569e-05
-5.18615747330982e-05
-4.72842840254456e-05
-1.53011946255952e-05
-1.16837204823437e-05
-3.39848647004387e-05
-9.26142489755237e-06
-2.70846253812291e-05
-2.69321794407751e-05
-1.45072245447529e-05
-4.13626225978468e-05
-5.05935365594107e-05
-3.60645687698426e-05
-4.07560972272088e-05
-2.73627429950833e-05
-1.0544648876327e-05
-1.9760015080213e-05
-4.03917058453732e-05
-3.78999985295523e-05
-6.30238518637511e-05
-4.87009101804986e-05
-3.65637185116004e-05
-4.15192290856152e-05
-2.84136797271033e-05
-2.34268470481936e-05
-4.64969382698215e-05
-1.47547604883881e-05
-2.09194119813194e-05
-5.879651916551e-05
-1.28280352308237e-05
-2.32998318438234e-05
-1.50896206614316e-05
-3.18847429805933e-05
-4.62460424478093e-05
-2.5768985877052e-05
-1.83200975321701e-05
-2.25210580287232e-05
8.18038032057958e-06
-4.29202719301903e-05
-2.98552255473713e-05
-3.88563286882318e-05
-2.11989724661778e-05
-3.04969341228966e-05
-5.66951656996735e-05
-2.37463693030704e-05
-3.7896035356434e-05
-1.71380190814313e-05
-3.81808090343481e-05
-8.00233263551114e-06
-2.77384819898775e-05
-9.57502534594072e-06
-2.43244521606901e-05
-4.3258617156637e-05
-5.34330723854834e-05
-2.60130179087897e-05
-1.51613547612446e-05
-3.42373919749996e-05
-1.37081220383117e-05
-1.9823971049076e-05
-3.93873629302041e-05
-2.64648600262995e-05
2.54698395904943e-05
-4.07203335359948e-05
-3.05086995571652e-05
-3.52248241638694e-05
-2.57649176387103e-05
-4.82408186997783e-05
-4.0671800118756e-05
-3.18562495720618e-05
-2.04358948300096e-05
-2.79668919735201e-05
-5.36007344365536e-05
-1.55914884754576e-05
2.43539881518324e-07
-5.2112667925778e-06
-2.95935058070134e-05
-1.40781728106537e-05
-3.45030594679813e-05
-3.39016623836091e-05
-1.93203106009162e-05
-3.66086947458794e-05
-2.81076560893832e-05
-2.29080199722979e-05
-1.41064060183623e-05
-3.60654831656707e-05
-3.03198970998072e-05
-3.04530327205789e-05
-3.67178165784966e-05
-3.46016522508689e-05
4.71071062935004e-06
-1.44005706756858e-05
-1.73387197652517e-05
-1.37039581538947e-05
-3.39321446510346e-05
-4.64608941207444e-05
-2.47948836985507e-05
-2.54171415139241e-05
-2.91988031067207e-05
-3.47784645176671e-05
-3.01708140194885e-05
-3.86183702126547e-05
-2.97027813606994e-05
-4.31092687101919e-05
-2.80083304181821e-05
-1.99385011296272e-05
-5.02215378384917e-05
-3.22595191018722e-05
-3.69276876797798e-05
-3.1668801737863e-05
-3.02919848999418e-05
-3.69421350682193e-05
-7.88010550444008e-06
-3.81154302316792e-05
-3.94654831056582e-05
1.58789920413524e-05
-2.124030616538e-05
-2.32594995557689e-05
-6.76042258559599e-05
-5.16192396083902e-06
-3.33824440120081e-05
-5.84076781394443e-05
-4.01303767212567e-05
-2.62901678838177e-05
-1.07810746943842e-05
1.75628471119838e-05
-3.12192671315155e-05
-4.22717077454681e-05
-3.65696751819028e-05
-4.00422400940249e-06
-3.27891821149389e-06
-1.02750839133322e-05
-9.56979199373509e-06
-1.69931271965637e-05
-1.29985109693938e-05
-3.11836555458749e-05
-1.34509788835822e-05
-3.88247418849904e-05
1.19559685790658e-05
-4.06009369749621e-05
-4.33102814819046e-05
-8.1186475119893e-06
-4.63437006989559e-05
-2.8885649458817e-05
-9.51753292216283e-06
-1.73094160560857e-05
-8.31269962949328e-06
-5.25057862767573e-05
-4.10057020568337e-05
6.51120427724163e-06
-2.74386044509381e-05
-1.5616491557566e-05
-1.01469665956787e-05
6.62901649995379e-06
-4.25033942348821e-05
-3.46272753640327e-05
-9.28232553763378e-06
-4.17474689872237e-05
-2.94445591278904e-05
6.86860726172063e-06
-3.42217777869852e-05
-4.42483657852091e-05
-5.42501807866335e-05
-3.67217515539531e-05
-3.57621399234323e-05
-1.16040982344235e-05
-2.51250031478405e-05
-1.06840150814683e-05
-3.89016671824932e-05
-4.21027732691672e-05
-3.19238846004692e-05
-2.82542900611892e-05
-2.85965750511603e-05
-1.89475151906092e-05
1.7648020985165e-05
-3.95667131630981e-05
-1.71243021223669e-05
-2.86239715594781e-05
-2.88226129838213e-05
-4.66519231588298e-05
-4.41326341144575e-05
-3.64871685651567e-05
-1.8481663997108e-05
-1.67890612786378e-05
-3.00786295683917e-05
-3.03916765731572e-05
-3.20865836674912e-05
-1.94593014678912e-05
-4.4283074116942e-05
-3.62402888582565e-05
-4.73242159492895e-06
-4.14901781808052e-05
-7.29629711412306e-05
-8.13889414081244e-06
-4.66090946848167e-05
-2.24511171347721e-05
-4.44034264753016e-05
-4.3912762542585e-05
-2.71882118250027e-05
-3.49843316207258e-05
-4.04974242165647e-05
-1.21139202280133e-05
-1.73653860174406e-05
-4.0494287121204e-05
-3.04711550668026e-05
-2.01525510181442e-05
-3.37988951859422e-05
-2.02520727136551e-05
-3.94233893100379e-05
-7.52738155511688e-06
-3.08394596283142e-05
-4.03371429504055e-05
-1.14847374049083e-05
-3.03280846518932e-05
-2.93972499562093e-05
-2.73345027243802e-05
-1.9832562823011e-05
-2.16837164759025e-05
-4.56823527647378e-05
-3.67939597679211e-05
-3.36059764156835e-05
-2.83257948842137e-05
-2.60411986218723e-05
-3.82940126658586e-05
-6.56339681102405e-05
-3.2318286104877e-05
-1.34186168925341e-05
-2.79977481226267e-05
-3.29007420496847e-05
2.73453597163958e-06
-1.26342804025215e-05
-1.5943823134867e-05
-3.23039659864244e-05
-3.79338714759511e-05
-2.33999064166414e-06
-4.82642915882527e-05
-3.67004823535441e-05
-4.78419802945859e-05
-1.8656428140077e-05
-1.81307149943239e-05
-3.81340885313785e-05
-2.71200137318323e-05
-1.0502068708945e-05
-3.91377214273439e-05
-3.31392444871369e-05
-6.37847752434665e-05
-2.99031345830123e-05
-2.06957762262108e-05
-2.72486974311127e-05
-1.57159275745661e-05
-5.48094440146083e-05
-6.63058922791754e-05
-5.36948543445421e-05
-3.11528390294597e-05
-5.44412778328858e-05
-6.33891534400634e-05
-5.23293115365789e-05
-2.47687942330312e-05
-1.75866415981123e-05
-1.71794097476223e-05
-4.32803709095654e-05
-3.47474682304626e-05
-1.02441763023969e-05
-3.79025337416992e-05
-1.63358804120555e-05
-6.24497981527622e-05
-1.72312624944712e-05
-2.20999400929967e-05
-6.98046353176543e-05
-4.84803705155173e-05
1.14932581643303e-06
-2.35848756265349e-05
-5.43877717435781e-06
-2.33898735796263e-05
-1.90317183459858e-05
-1.07996234900693e-05
-2.77416930105896e-05
-3.82393033525335e-06
-3.87764335909944e-05
-4.91289882295668e-05
-3.75267238847036e-05
-5.85677109767249e-05
-6.09396076330691e-05
-2.57341905507958e-05
-2.19141186872487e-05
-9.22361578029322e-06
-1.26862047914552e-05
-3.44896380669791e-05
-3.8886212144513e-05
-4.81647378621604e-05
-1.90703438980004e-05
-2.2695568505187e-05
-1.86674564800057e-05
-2.11648952797584e-05
-4.11803252557674e-05
-4.03962111897658e-05
-3.02282020006562e-05
-2.95657285207925e-05
-3.75845456630609e-05
-3.80598247943388e-05
-3.68649591715608e-05
-2.55566607909829e-05
-4.81157399550022e-05
-4.68744259237361e-05
-4.60388839741648e-05
-1.58898257383139e-05
-3.29958638467695e-05
-1.98733581377152e-05
-1.02315541159821e-05
-1.07224556799613e-05
-2.24238901294613e-05
-3.61825472588335e-05
-1.18102239093629e-06
8.89676798424844e-06
-4.58266875287791e-05
-4.3161971632555e-05
-4.68770312672767e-05
-2.76602765171516e-05
-8.89324986725781e-06
5.45284747952198e-06
-1.86147739924699e-05
-4.28406123216608e-05
8.65325031814925e-06
-3.99542980256055e-05
-2.76388685792201e-05
-4.78454538451054e-05
-1.97210023787926e-05
-4.32515088075774e-05
-3.95075713945713e-05
-2.70300357803257e-05
-3.91936973354888e-05
-3.20741269905476e-05
-1.54721013506858e-05
-4.6810151065356e-05
-2.05883633042751e-05
-2.20692438135237e-05
-2.49861713925268e-05
-2.93183730838106e-05
-2.81647357770947e-05
-3.30311889868275e-05
4.98211303390408e-06
-1.36036995393223e-05
-6.2650885809025e-05
-2.19774852201905e-05
-3.41166023206132e-05
-1.3678769394883e-05
-6.55398248720766e-06
-2.49001466785682e-05
-2.00148641668994e-05
-3.25663089838749e-05
-3.12385206786667e-05
-1.06003198288242e-05
-5.39191134450165e-05
-1.17380901955658e-05
-2.10467786264858e-05
-3.13163669548321e-05
-1.97368625618747e-05
-2.44689168469454e-05
-2.03494247942715e-05
-1.23194175574638e-05
-2.03832392215938e-05
-3.74808991239387e-05
-1.97895675121106e-05
-5.45035214430943e-06
-2.89074442637558e-05
-1.61211490835833e-05
-1.98702679654583e-05
-4.99723250903785e-05
-3.2633779107973e-05
-4.73957419714075e-05
-2.84316818220708e-05
-5.27679419330693e-05
-2.0055065795007e-05
-4.65866161092682e-05
-8.1007762677804e-06
-4.71415704714955e-05
-6.8168328578084e-05
-5.12297576034208e-05
-3.47514339181084e-05
-1.48335181830631e-05
-6.10929712093654e-05
-2.67788222257046e-05
-2.63240254975814e-05
3.16148076000333e-06
-3.1936065566505e-05
-3.96151736339969e-05
-1.10531651255236e-05
-3.3505273101821e-05
-5.92451298488008e-05
-4.28033792319087e-06
-3.47380062304551e-05
-2.46249661528448e-05
-5.20405667804061e-05
-1.05757539673124e-05
-3.80597544133674e-05
-1.1839356803462e-05
-2.51833728417619e-05
-2.11084234069048e-05
-3.36025556202998e-05
-2.1214499619528e-05
-4.24954435154108e-05
-2.39648985645079e-05
-1.4641291126968e-05
-2.55490960641491e-05
-1.11491062836001e-05
-3.19620669457385e-05
-2.98852157578347e-05
-3.93680146300577e-05
-2.87042805130191e-05
-5.96052104834545e-06
-4.0941033406888e-06
-3.82232432190663e-05
-5.15085658905874e-05
-2.26896995361785e-05
-1.6145237404082e-05
-1.26931165886287e-05
-3.17490527541356e-05
-4.51692963084397e-05
-1.43727420031027e-05
-2.3724919275315e-05
-3.53302161277452e-05
-6.94689779302635e-05
-2.84833536753027e-05
-1.90211301279215e-05
-8.74494424600758e-06
-7.13363495263093e-06
-4.21708583035695e-05
-1.38678897302421e-05
-6.94315297384139e-06
-2.31950153031902e-05
-1.81792963763841e-05
-4.56215079684794e-05
-5.75502461779642e-05
-2.29244070703979e-05
-4.72292385327577e-05
-4.22979727679565e-05
-1.37980589210134e-05
-1.74043507884336e-05
-1.91540453012549e-05
-5.34787657562819e-05
-1.70966623573655e-05
-2.73473742067079e-05
-1.86535450826931e-05
-2.88665960651518e-05
-1.66601436543469e-05
-4.28341135301918e-05
-9.39810592519815e-06
-3.06500737280303e-05
-2.42733424945479e-05
-2.95265430006623e-05
-1.80458875383222e-05
-2.08627329069053e-05
-4.56312463313837e-05
-3.41675201526644e-05
-4.68393557693368e-05
-7.49240739530489e-06
-3.53544471839594e-05
-5.19480903338818e-05
-4.21077725557646e-06
-1.52943764381023e-05
-2.5692726116172e-05
-3.76227403497756e-05
-4.47729048588609e-05
-3.42448684644436e-05
-1.65345222506498e-05
-4.53901411861157e-05
-2.02556010508809e-05
-4.76805352248832e-05
-2.61618301421608e-05
-1.80919632476041e-05
-4.47278031501798e-05
-5.65838882551146e-05
-7.76123149426199e-06
-1.01826108474975e-05
-2.00511370982987e-05
-3.3065040653736e-05
-2.00942270938102e-05
-4.66189011482818e-05
-4.73487704526613e-05
-3.31820649352252e-05
-2.65816217866206e-05
-1.93107585916563e-05
-2.73689368110942e-05
-9.22729427049458e-06
-2.27398658394692e-05
-6.89477933199769e-06
-4.09335155438538e-05
-2.95163088590929e-05
-2.01256176071604e-05
-2.85866741491303e-05
-4.16144523251674e-05
-2.27088619864407e-05
-4.03718123844283e-05
1.12920537478242e-05
-5.6308845256928e-06
-4.47156321580302e-05
-3.93395617105138e-05
-6.97793058544348e-05
-3.44381001089835e-05
2.29845041577504e-06
-1.58811812065422e-05
-2.28416862824618e-05
-1.77511977603013e-06
-2.75033591601622e-05
-2.09342662321293e-05
-3.75644602933107e-05
-3.60184042118357e-07
-3.04752988258849e-05
-3.81254137849527e-05
-7.18727061107588e-06
4.84299205124858e-06
-3.67163012072405e-05
-2.60937664191355e-05
-3.87491954898362e-05
-3.1626828798336e-05
-2.89471619961426e-05
-1.46243600243679e-05
-2.45011374581316e-05
-7.54969590924055e-05
-1.72702334870002e-05
-8.10660665870462e-07
-5.77451459752781e-06
-5.48380375131723e-05
-2.87732072843408e-05
-2.28812329872873e-05
-4.95346051687052e-05
-1.6350763547633e-05
-3.22525622296873e-05
-2.21830910221879e-05
-4.32647277210564e-05
-2.79619585878902e-05
-5.32376294092784e-05
-1.35001143247396e-05
-1.83247817743549e-05
-2.4074991092464e-05
-1.4401333005225e-05
-1.65618281105311e-05
-1.76142288350762e-05
-5.3099993077014e-06
-1.56817671389324e-05
-2.55659433521108e-05
-1.80387382979202e-05
-1.87067420824838e-05
3.80792173297478e-06
-1.48830192036265e-05
-1.79189523675394e-06
-1.85518748688562e-05
-8.62208289113569e-06
-4.87981949271075e-05
-1.7799510779061e-05
-4.77288325164761e-05
-5.2837349883802e-05
-5.94463766594726e-05
-3.55091642412159e-05
-5.96365425164356e-05
-3.63378479427902e-05
-2.58838719747192e-05
-2.4700518927219e-05
-2.40016399809218e-05
-2.67999946452761e-05
-2.31721508929973e-05
-9.63672994218852e-06
-1.09417598734037e-05
-3.58687256926803e-05
-2.11560553570009e-05
-1.64431992156235e-05
-6.45976955974743e-05
-1.68751675329388e-05
-4.90334346286878e-06
-3.9041271697791e-05
-2.2802684905619e-05
-3.05948921702085e-06
-8.72279740162339e-06
-3.1497449176576e-05
-2.10413844216951e-05
-5.42103368423231e-05
-2.77853509122479e-05
-4.30602989305766e-05
-3.51351207021632e-05
-1.47010121905302e-05
-4.41356471541099e-05
-1.75930027331005e-05
-2.47145355544321e-06
-2.52772796465762e-05
-2.74300842264024e-05
-1.85085426265556e-05
-3.99891476056481e-05
-4.70670368674773e-05
-5.76708842690153e-05
-3.65824807669045e-05
-1.67181548378353e-05
-4.73545897658468e-05
-4.84349807394574e-05
-1.4856404733418e-05
4.82762066444379e-06
-3.58418365243915e-05
-2.39854210943503e-05
-2.19009767319342e-05
-4.92801046504837e-05
-2.34965374283345e-05
-4.85353346634431e-05
-1.52300132928456e-05
-3.14303798965587e-05
-1.00203572058113e-05
-2.76035745491017e-05
-6.2738652231294e-05
-1.7624172609132e-05
-2.74472750964667e-05
-3.31824140723963e-05
-3.65183953424594e-05
-8.5452861117235e-06
-1.17990208562204e-05
-3.51878451662612e-05
-2.87055893780582e-05
-5.17417718926567e-05
-4.51893247525032e-05
-2.58179375687282e-05
-5.52241951117664e-05
-4.25730598384491e-06
-6.03954914628662e-06
-2.38841284469249e-05
-3.10824246365075e-05
-2.9101137624447e-05
-4.26592617618422e-05
-1.02201939112929e-05
-3.43760739975617e-05
-2.85369930950475e-05
-3.70990377219666e-05
-1.25892809855244e-05
-4.76838569620064e-05
-3.47742293543458e-05
-2.38098976814773e-05
-2.71673996106584e-05
-2.16533275040157e-05
-1.29617393940981e-05
-3.69626865688195e-05
-3.017838458419e-05
-3.8794200783585e-05
-1.93438058625561e-05
-3.14041146884563e-05
-1.1477724885871e-05
-5.20374996956004e-05
-5.85713671010136e-05
-3.07342673967522e-05
-2.96006836186312e-05
-2.36434073955751e-05
-1.3184368554383e-05
-2.97277221438094e-05
-3.24390800184663e-05
8.72432049547247e-06
-2.74765934992498e-05
-1.45142945527244e-05
-3.19622142829981e-05
-7.01796607899419e-06
-5.45904585529761e-05
-1.8877490211799e-05
-1.47596409521461e-05
-6.10796106835298e-05
-2.66404924988987e-05
-6.91661221160473e-06
-3.11976576535194e-05
-6.47029781910988e-06
-5.5881363750875e-06
-3.28884045901917e-05
-3.05930633392322e-05
-3.29846435044395e-05
-4.66200879791013e-06
-2.92283716593083e-05
-3.75240955427283e-05
-6.22901219231692e-06
-2.02621875334696e-05
-5.0542644155365e-05
-5.24332702156245e-05
-2.93442621029463e-05
-4.85219124104325e-06
-4.19092547025179e-05
8.78089936575673e-06
-4.66747532969351e-05
-3.45876966790041e-05
-1.98146464089199e-05
-1.35074232901888e-05
-6.28722128494682e-05
-3.00761456614291e-05
3.6008036126801e-06
-4.73417941188525e-05
-3.50546917497715e-06
-2.91773091430005e-05
-2.6598959687304e-05
-2.69320961045386e-06
-4.51739373019342e-05
-4.29744962167025e-05
-2.43024702405347e-05
-1.27577752830569e-05
-3.24533287442307e-05
-1.61351253633602e-05
-2.94873520206633e-05
-4.3775556593288e-05
-7.47220026277807e-05
-4.12080274368056e-05
-4.02321562444186e-05
-2.4911174576269e-05
-3.16372145523375e-05
-2.27303954604231e-05
4.30474583857676e-06
-2.440881134021e-05
-2.51304039416844e-05
-1.9429845525615e-05
-4.03482718783787e-05
-2.92987372167886e-05
-1.24353066337461e-05
-4.5926660683917e-05
-4.46364876317781e-05
-2.12817320606702e-05
7.36145362079586e-07
1.5986905750361e-05
-1.24189026900004e-05
-5.4359256183046e-06
-3.11560210735025e-05
-2.76899591559758e-05
-3.72910857340003e-05
-4.62963590535057e-05
-4.1200280129391e-05
-2.23888357851986e-05
-1.59130997051825e-05
-4.28098140268958e-05
8.49467514155187e-06
-1.86130368396574e-05
-9.80793403745947e-06
-2.75324710406322e-05
-3.65510709756445e-05
-3.63223965916917e-05
-5.15206982825253e-05
-4.59393684800617e-05
-3.56644534893181e-05
-2.25487581063568e-05
-6.2974810528751e-05
-1.84894279321353e-05
-3.84069879712466e-05
-2.04835919479955e-05
-1.00523794257753e-05
-3.28359244374346e-05
-1.33515436298527e-05
-1.46436839259598e-05
-8.64023051921421e-06
-4.32792210769788e-05
-3.01750911037911e-05
-4.81481116009155e-05
-2.37206768742197e-05
-3.54102005085123e-05
-1.82070281442908e-05
-3.57146838867058e-05
-3.4517373384313e-05
-3.3211207832372e-05
-3.63872583672353e-05
-3.60269759246912e-05
-2.84300894135207e-05
-2.80032933476192e-05
-3.74776213088608e-05
-2.80732550409922e-05
-3.61170493737531e-05
-4.64888825689571e-05
-1.8716748655575e-05
-2.98600381731946e-05
-1.54312505666045e-05
-3.11381128308547e-05
7.10785482182145e-06
-1.95054708757767e-05
-4.28234513523516e-05
-2.51998854356429e-05
-1.66903110337209e-05
-1.34663649552244e-05
-4.7230081566036e-06
1.17973061456942e-05
-1.15074982893328e-05
-2.54115151086381e-05
-7.25391898278236e-06
-2.71255626688902e-05
-1.25579713839025e-05
-4.11512820106103e-05
-3.26776423586912e-05
-1.99622827468349e-05
-2.12756667726359e-05
-4.22369476192695e-05
-1.51123582221507e-05
-1.2008068539391e-05
-1.31679144186011e-05
-3.94856831117398e-05
-1.84205872373363e-05
-9.71495182675151e-06
-3.92864541685959e-05
-2.8787137461004e-05
-3.49346600279822e-05
-2.17892488964644e-05
-3.25798543433284e-05
-1.80764625857884e-07
-1.79253714961417e-05
-2.07859193713333e-05
-4.34529389793475e-05
-2.18190419800623e-05
-3.72900719121044e-05
1.83600614182607e-06
-4.64659982111636e-05
-2.11068363120109e-05
-3.20400350392869e-05
-8.58908387852783e-07
-3.84059776055025e-05
-4.20596040194917e-05
-5.54102964192753e-05
1.00583053868888e-05
-2.63411870819281e-05
-3.73778077255602e-05
-4.40324523433411e-05
-4.76694604519665e-05
-2.31503959636613e-05
-3.70947418799145e-05
-6.67589347490278e-05
-3.58561238672143e-05
-2.08536148056185e-05
-2.61607458717346e-05
-4.20446288814709e-05
-3.05414114657974e-05
-2.96321980886409e-05
-3.19728909848316e-05
-2.53822530398217e-05
-4.33709744846285e-05
-2.22211222216401e-05
-2.4765769429587e-05
-1.43505434798733e-05
-3.64467547708064e-06
-5.70120685487233e-05
-1.94316079607061e-05
-3.41633485781331e-05
-3.76549924275453e-05
-2.83105213349036e-05
1.16273625266129e-05
4.90066144788604e-07
-3.35924809613148e-05
-1.92078321051981e-05
-3.99633814102024e-05
-2.82667424601386e-05
-3.30930686103708e-06
-3.01265160981377e-05
-7.35420410977411e-06
-4.07776101413178e-05
-5.24834334259538e-05
-1.95625812299972e-05
-2.01723281925121e-05
-4.9048131665102e-05
-4.87043178424672e-05
-1.82702539543349e-05
-4.84726244619249e-05
-1.22837867422722e-05
-4.07115480752946e-05
-3.67343838723493e-05
-3.32859869304259e-05
-4.39751022633276e-05
1.05427755443022e-05
-4.69975390927551e-05
-1.60474875703325e-05
-1.88784645265382e-05
-2.10791337051198e-05
-4.47198860668674e-05
-2.50448860262575e-05
-4.34074132360142e-05
-1.26936648588607e-05
5.04257290819061e-06
-2.02638862190513e-05
-3.91715096125164e-05
-5.41376452081543e-05
-2.31515009070573e-05
-8.67244065801876e-06
-4.33341384111555e-05
-2.90106007541959e-05
-8.78487813698853e-06
-2.91396861386373e-05
-5.27023648846886e-05
-2.72264962347578e-05
-4.92138172689603e-05
-1.26495428083982e-05
-3.40379400767924e-05
-1.61096381810542e-05
-2.28020167595378e-05
-1.64880545553707e-05
-2.88271972051821e-05
-3.3704422548558e-05
-1.50352561600018e-05
-3.13671405220384e-05
-4.54621743471112e-06
-2.03531840132321e-05
-3.00175190814622e-05
-2.5257613293167e-05
-4.87893199762589e-06
-3.90289166678707e-05
-3.05750949764413e-05
-1.16664524565084e-05
-4.39879904625567e-05
-3.02226657934922e-05
-3.73511344464847e-05
-3.59130491567365e-05
-6.0293918078345e-05
-2.03353388203873e-05
-7.89915878565524e-06
-3.37788537140123e-06
-2.42627933904242e-05
-1.22675621650281e-06
-2.91274272321985e-05
1.16651767363542e-05
-3.98697913426188e-05
-4.94003934146225e-05
-1.51593652999469e-05
-3.09514677590607e-05
-6.98103799104105e-05
-1.97530893693561e-05
-2.01762550343018e-05
2.11074561480856e-06
-1.41058262264865e-05
-2.15674691832322e-05
-3.95767641144442e-05
-4.84545557730568e-06
-2.0069330367216e-05
-3.81878363623279e-05
-4.02828486350873e-05
-1.62556874251513e-05
-2.60446971739547e-05
-1.74785970421035e-05
-4.05998097022084e-05
-8.01046788857542e-06
-2.84759111160183e-05
-1.6098689382289e-05
-4.36188463030374e-05
-2.69950410509442e-05
-4.90247999326792e-06
-1.91582622520249e-05
-5.02623691493817e-05
-3.33951202219609e-05
-4.39142609557826e-05
-1.04331468814579e-05
-4.0608222362896e-05
-6.0548916545602e-05
-3.91480457964917e-06
-1.00510042525488e-05
-1.9058162639902e-05
-2.91255428040876e-05
-1.35177356756443e-05
-1.95590130872568e-05
-1.90293360460578e-05
-3.35320874315125e-05
-5.29634709081926e-05
-3.70671620567346e-05
-7.33459449718066e-06
-8.81766135590405e-06
-2.72004821945042e-05
-1.24999998184129e-05
-2.67870186311995e-05
-4.44984829386274e-05
-2.48767450915463e-05
-3.06427240081133e-05
-2.389767538024e-05
-3.68453719927502e-06
-4.36091661541173e-05
-2.43494119633729e-05
-4.50777264205592e-05
-1.53278273193162e-05
-1.36126076320218e-05
-2.3088249165738e-05
-2.36768246128719e-05
-2.06838412479005e-06
-3.94556725622399e-05
-4.2028214066277e-05
-1.49128152057897e-05
-2.7968257016173e-05
-4.94798911992074e-05
-4.66550263568767e-06
-2.81938312490228e-05
-1.92841027674496e-05
-1.86992440140809e-06
-3.42667234506245e-05
-1.40671092805643e-05
-4.47669661395453e-06
-1.9789486094089e-05
-1.3733334955908e-05
-2.01089619385099e-05
-4.90370814086022e-05
1.07377798412921e-06
-1.48704724401837e-05
-2.60053950928248e-05
-2.13251301382981e-05
-2.6913468175922e-05
-4.3456973099883e-05
-2.96558346917734e-05
-5.31973108012415e-05
-3.0445951306555e-05
-4.17349209947679e-05
-1.57479899357266e-05
-1.8218844346185e-06
-3.25770743807308e-05
-1.80700214170308e-05
-4.39876987217904e-05
-6.28936558277756e-06
-4.0298724654358e-05
-5.36456663318715e-05
-3.25236274387249e-05
-1.85663945425412e-05
-5.46316900598982e-05
-1.15233555904619e-05
-4.59404748108162e-06
-5.67922881401538e-06
5.01647755445562e-06
-5.89193873252066e-05
-1.20754647661548e-05
-4.48896924938278e-05
-3.05602781670057e-05
-3.69832555055697e-05
-5.65800797479319e-05
-3.44919320624342e-05
-1.72263265958282e-05
-2.38870680814457e-05
-6.64696683590157e-05
-1.56725557940221e-05
-2.91638623999747e-05
-3.96132329201329e-05
-2.11068623445557e-05
-5.2017326089272e-05
-6.34256222049701e-06
-5.4090181535771e-05
-2.86330276685283e-05
-7.15250400719401e-06
-5.85022226113236e-05
-5.62037054903357e-05
-2.79438589621856e-05
-3.79527422634305e-05
-1.4864288871345e-05
-4.04024653109568e-05
-3.5025336021324e-05
-2.78375122637231e-05
-6.43354929530363e-05
-3.64327130570877e-05
-6.04219607634355e-05
-2.18136534032621e-05
-9.16640102062639e-06
2.75261918916999e-06
-4.55172893732658e-05
2.05806459748172e-05
-8.03207474224233e-06
-3.59723352458959e-05
-3.36752321194897e-05
-2.5697416724222e-05
-1.45562268306742e-05
-2.94850503102564e-05
-1.24573938480285e-05
-2.14690236157103e-05
4.91777615069825e-07
-3.2765839306285e-05
-6.19514618008282e-05
-9.91280540920732e-06
-3.0176543449517e-05
2.77997114139402e-07
-3.94752573459355e-06
-2.44120417608328e-05
-1.7681299203338e-05
-1.73784125398494e-05
-5.52654981340224e-06
-4.31833045339336e-05
-2.65177870285926e-05
-2.98810508150273e-05
-2.41926789668002e-06
-2.95129503863839e-05
-9.98311204383798e-06
-2.58053950836722e-05
-2.34684355436551e-05
-4.03045542777755e-05
-1.37121084035211e-05
-2.85587143298031e-05
1.26785403825039e-06
-8.13157515761783e-06
-2.14839608836075e-05
-3.53169673723877e-05
-2.76214733918868e-05
-7.10528894695873e-06
-4.71627265284582e-05
-1.00451233447652e-05
-1.71404115993491e-05
-2.45583469230055e-05
-3.0327391500288e-05
-2.6100132470216e-05
-2.37794160704666e-05
-4.82741572642449e-05
-9.77620371457294e-06
-2.63415881586542e-05
-4.3804810929848e-05
-2.09191702555711e-05
-4.87366078572807e-05
-1.01581296627068e-05
-4.31273275376155e-05
-1.16992739602557e-05
-4.4780686546929e-05
3.43184021452332e-06
-4.27510642684948e-05
-4.92463181742763e-05
-7.30157821377205e-06
-4.57042545893885e-05
-2.72813592622317e-05
-4.61066277657079e-05
4.02361287935426e-06
-2.04739748887289e-05
-4.60663703897428e-05
-3.93429171712794e-05
-1.65349751053562e-05
-3.09967575380819e-05
-3.55696236571828e-05
-3.66400122699787e-05
-4.77831311229705e-05
-5.44846599098332e-05
-2.57406737418551e-06
-1.69252697937395e-05
-3.08042551045475e-05
-3.30578522787258e-05
-4.52717203361927e-05
-1.55621886894062e-05
-2.91127642068788e-05
-4.45854810828383e-05
-4.28011377727955e-05
-4.07509771148295e-05
-4.34957342542967e-05
-4.65584880081744e-05
-4.35253757996696e-05
-1.02939411241246e-06
-2.56565229576817e-05
-3.70958739522332e-05
-3.6070142775868e-05
-6.04250372482643e-05
-3.2670546318392e-05
-3.680392169683e-05
-2.64016241541727e-05
-3.20163121805239e-05
-1.62473014324726e-05
-1.14813840313545e-05
-3.93606584015404e-05
-3.60705987736875e-05
-5.42546383476477e-05
-6.30733807750781e-05
3.84928966382092e-07
9.95263120646948e-06
-1.13130123989661e-05
-3.5309628547168e-05
-2.31168428582147e-05
-3.31364501571441e-05
-2.45735357226626e-05
5.11810229853411e-06
-1.95267681732628e-05
-1.43473788952906e-05
-2.14647522329012e-05
-1.90065429091605e-05
5.45461020797756e-07
-1.07240334299028e-06
-2.63119454732288e-05
-3.21555923930672e-05
-2.76897058908693e-05
-3.2133799475959e-05
-5.26413692769932e-05
-3.97970814944081e-05
-4.15655267747233e-05
-3.27314555870911e-05
-5.39338453130808e-05
-4.35859295548948e-05
-2.97605471047457e-05
-5.03588261851027e-05
-6.94288152176992e-05
-1.92975100372137e-05
-1.26732055347446e-05
-1.34131732933429e-05
-4.38666957301282e-05
-1.86375529202277e-05
-3.85233890277799e-05
-2.19368524748288e-05
-4.83120249116141e-06
-5.44605206397856e-05
-4.53548700246388e-05
-6.54683067878418e-06
-3.85722290789166e-05
-3.46710181479922e-05
-1.34231427004983e-05
-2.13852575442088e-05
-4.21153849422231e-05
-2.94241370307333e-05
-4.05674245538416e-05
-1.82231984578991e-05
-2.53705855320499e-05
-2.96977343814153e-05
-3.43614853861714e-05
-4.50195909775561e-05
-5.098010811884e-05
-1.20552903876344e-05
-5.64385840121146e-05
-3.95881113182108e-05
-1.90944554578398e-05
-5.11444493068546e-05
-3.31481737653487e-05
-4.21232012454092e-05
-2.95107794628079e-05
-4.24897370894553e-05
-3.34548895786905e-05
-3.77885941020103e-05
-4.10052656069621e-05
-6.06142765299836e-05
-1.63412739583435e-05
-2.72625870514068e-05
-3.04809601330118e-05
-1.95802705733911e-05
-5.23614903339782e-05
-1.83225826753852e-05
-4.48941957521457e-05
-5.44546646759831e-05
-4.43878028977291e-05
-2.96666590371195e-05
-4.28449865068832e-05
-1.03888106987198e-05
-3.07596242054434e-05
-3.69979753565214e-05
-7.8543446944088e-06
-1.44381858744352e-05
-2.00573871879266e-05
-4.7180299118762e-05
-4.4240263428159e-05
-1.14424719322228e-05
-2.46025826500539e-05
-4.38643808101668e-05
-2.68754543371482e-05
-1.93677146304789e-05
-5.43553576146904e-05
-1.26449605300911e-06
-3.45006038835646e-05
-4.87229469112085e-05
-3.01841636043092e-05
-3.60238066168079e-05
-9.41802806754171e-06
-5.58512706037122e-05
-2.51805071697561e-05
-4.17014472825156e-05
-3.33221887483082e-05
-1.2337823963114e-05
-9.84054125667529e-06
-4.92189654350872e-05
-1.28480401011309e-05
-1.44620701580089e-05
-3.68183409589575e-05
-2.98016262502753e-05
-3.63367417925267e-05
-5.7488815637207e-05
-1.56721311383042e-05
1.05291662533887e-07
-3.59248648677585e-05
-1.05919531141921e-05
-1.18513423602833e-05
-5.35766581414287e-05
1.87594496977516e-06
-3.23868951222053e-05
-6.73611096574617e-06
-2.80033339619719e-05
-1.58352347191622e-05
-4.07687613481864e-05
6.41571256826532e-06
-2.38357670698324e-05
-4.37130908968609e-05
-1.78691822387354e-05
-5.28649555984653e-05
7.64060286409023e-06
-5.85163107962438e-05
1.95393105663875e-05
-2.52868111124549e-06
-4.68187484602761e-05
-4.006730099619e-05
-3.23855361012227e-05
-6.15958946773607e-05
-4.61516636172826e-05
-5.8554350820566e-05
-2.25511737019001e-05
-4.65185150093249e-05
-4.27090062817085e-05
-3.16191111095433e-05
-7.13233221348224e-05
-1.3970976896252e-05
-2.41508183530323e-05
-4.91113195948776e-05
-5.30687928489481e-05
-2.87797459900261e-05
-3.41255412890539e-05
-1.25773421303334e-05
-2.26127248257928e-05
-1.14806021705181e-05
-1.76808888582548e-05
-2.37944370591955e-05
-3.4718594645316e-05
-9.27140422406647e-06
-1.50601889831222e-05
-2.4426129853042e-05
-3.89148770995243e-05
-2.9740916596574e-05
-3.20013788787815e-05
-2.26959622403621e-05
-3.47975758098617e-05
-2.23732553097199e-05
-1.13089008493397e-06
-2.54374120082744e-05
-1.4099821717071e-05
-2.64088021176875e-05
-3.90071212485098e-05
-5.47005940457141e-05
-2.8418299089414e-05
-2.13916471714301e-05
-6.48409269050506e-06
-3.81330218375165e-05
-2.36350086299132e-05
4.30618797167457e-06
-2.36679900283619e-05
-1.77851359862421e-05
-8.83153983379492e-06
-2.7992096238065e-05
-2.406931671573e-05
-3.19079310948406e-05
-1.12010281801846e-05
-4.82917912175432e-05
-6.06959622668901e-05
-1.14122136600427e-05
-2.12215955520796e-05
-1.11262550670693e-05
-5.96691201265358e-05
-4.39171879975551e-05
-2.0473513317796e-05
-6.62722891671484e-06
-2.16986410546803e-05
-1.11396608233306e-05
-3.45216242321976e-05
-3.88045865744535e-05
-1.85026038777341e-05
-5.62648482327414e-06
-2.70355799052957e-05
-1.32865711315257e-05
-4.99047952154055e-05
-1.65985980604656e-05
3.50629874458261e-06
-9.51398264918457e-06
-3.42179502826693e-05
-5.49968256437125e-05
-4.51894992796002e-05
-2.55577033232534e-05
-2.99352433597641e-05
-1.05031075750691e-05
-3.9286363870885e-05
-3.21989131042905e-05
-5.67022628145299e-06
-6.46645874562316e-07
-5.64418077677261e-05
-5.04808218948793e-05
-9.94254637905931e-06
-4.42154481138383e-05
-6.08209097277423e-05
-3.34104441139875e-05
-2.01237518113147e-05
-2.38122336708014e-05
-4.0864135699766e-05
-5.68229095599486e-05
-2.63402343421767e-05
-1.75162009433284e-05
-1.11154545400321e-05
-1.67062978095151e-05
-1.51514326528469e-05
-6.18284314819579e-06
-5.44927760088831e-05
-2.36502925607144e-05
-4.59167871086868e-05
-3.52593138904024e-05
-2.21100396606726e-06
-2.82886402404889e-05
-4.75920836930106e-05
-1.1294922163473e-05
-2.74094892371109e-05
-4.65461630696285e-05
-2.23154070081178e-05
-3.20125446314925e-05
-1.09380496727743e-05
-5.08653840644166e-05
-5.49944430715509e-06
-3.33042239255984e-05
-3.70406023645795e-05
-2.79171069149895e-05
-3.69872843729786e-05
-3.48591163279443e-05
-1.19893683439427e-05
-3.45238595050741e-05
-3.55453901686743e-05
-3.12674332843465e-05
-8.4787389208498e-06
-5.18143024947932e-05
-5.01260558617284e-05
-2.09183651166097e-05
-4.91534592662189e-05
-1.33751826818645e-05
-3.47170675985489e-05
-2.23045943123989e-05
-4.51532057336017e-05
-4.32460505545164e-05
-4.62402863626163e-05
-2.39293926955533e-05
-7.1019826573231e-06
-2.31254362779232e-05
-1.74920188993711e-05
-1.57494044176455e-05
-1.93872430415739e-05
-4.25265251170015e-05
-2.67989084888981e-05
-1.54936922371727e-05
-1.21656153802043e-05
-5.88107727970362e-05
-4.01500367541387e-05
-3.34356758977953e-05
-2.2134876135504e-05
-2.14368056982716e-05
-4.45269118386552e-05
-2.50807843432801e-05
-5.18714883599252e-05
-1.97724163282627e-05
-1.31067712348129e-05
-8.00132308749732e-05
-3.8632183363237e-06
-4.38082842519006e-05
-3.6801672006253e-05
-3.51531776656569e-05
4.7107802868952e-06
-3.29086987582739e-05
-1.18590670606475e-05
-1.32973852610608e-05
7.27910746868828e-06
-3.13567260788829e-05
-2.45690638882136e-05
-5.85185683035857e-05
-3.89858404171694e-05
-1.79206728963874e-05
-3.95227099011841e-05
-9.24776498278507e-06
-2.69064126354458e-05
-2.73330262382391e-05
-5.61477284005349e-06
-1.53083145811182e-05
-5.91666403643411e-06
-4.31728385742273e-05
-3.34866802995054e-05
6.42387598465613e-06
-3.38480838583295e-05
-3.50129990181454e-05
-2.79173523982409e-05
-6.66065868224379e-06
-2.76456450685853e-05
-2.80801524972982e-05
-3.69372111637721e-05
-2.14655061004684e-05
-5.49412959888499e-05
-5.44296571347071e-05
-3.26941607537641e-05
-7.56510128525904e-06
-2.62252247628513e-05
-2.89584952017172e-05
-2.7249473234949e-05
-5.54464260815523e-08
-2.67327096101564e-05
-2.42893597350725e-05
-7.74360839585806e-06
3.52597758248672e-06
-2.27395140236877e-05
-3.70136388005997e-05
-5.05447921759337e-05
-2.85490185919038e-05
-1.98767664691221e-05
-3.70212969016298e-05
-2.74794780512479e-05
-7.51291506775465e-05
-1.3972965518206e-05
-1.15844623727625e-05
-1.97992531116347e-05
-2.35227239912897e-05
-6.01319272569477e-05
-1.41261649743627e-05
-2.27002354089224e-05
-2.0665181232963e-05
-3.23008640477953e-05
-5.59608536524412e-05
2.65575081525705e-06
-2.98514442154577e-05
-4.22766063299867e-05
-3.50205413332667e-05
-3.7040822527613e-05
-2.85446979755998e-05
-5.18993024763913e-05
-4.45657982088902e-05
1.39761348730631e-06
-6.31777207357647e-05
-4.55756160733774e-05
-4.2352543546841e-05
-5.58245370857767e-05
-4.48992204095756e-05
-2.68986898563278e-05
-4.21059185147332e-05
-4.19286521302255e-05
-3.81228554433156e-05
-3.3422026566002e-05
-2.92457950367175e-05
-2.6437782290149e-05
-4.64850861299793e-05
-3.71605660467126e-05
-1.29341429177117e-05
-4.55033459354949e-05
-4.9438845501114e-05
-3.85827427686109e-05
-4.4679799466569e-06
-1.90713490327641e-05
-3.60205658236111e-05
-2.42271835649404e-05
-2.10269993523731e-05
-2.51340915788258e-05
-3.56511389528317e-05
-7.05909922228552e-05
-2.71795979324989e-05
-2.49379562874924e-05
-2.48751000196587e-05
-4.98797004712241e-06
-9.87524527019821e-06
-4.02826673367996e-05
-2.74575507196843e-05
-2.15636038426387e-05
-4.81001665545172e-06
-5.68073256859885e-05
-5.7723203110872e-05
-4.05087089491823e-05
-2.96422950627991e-05
-2.18938679305056e-05
-2.78128508415264e-05
-1.61042526193208e-05
-2.88607155429946e-05
-1.89446889318048e-05
-5.07061871296978e-05
-3.87928659212552e-05
-2.57449105635155e-05
-2.53590983853014e-05
-2.3773732722937e-05
-1.00471431138011e-05
-2.69376761054401e-05
-5.126534520953e-06
-3.11864889576149e-05
-3.15120206037656e-05
6.75853680504704e-06
-2.73097004412917e-05
-3.94853088076983e-05
2.60111613681978e-06
-4.2361777153537e-05
-4.62493483203883e-05
-2.62384100762923e-05
-3.7024983065082e-05
-3.10141627131899e-06
-1.61267129479606e-05
-4.10156673188207e-06
-4.11436517270204e-05
-2.95804446128732e-05
-2.77753960707498e-05
-8.71114856567699e-06
-2.35609963040767e-05
-5.28729170658757e-05
-3.05610704670341e-05
-1.7179463504439e-05
-2.28970287213578e-05
-5.97634857237473e-06
-5.08369048878416e-05
-1.16712710708916e-05
-1.00166706168739e-05
-1.61634841693704e-05
-4.05448945432457e-06
-4.3194964351306e-05
-3.21206091588872e-05
-4.20555708173674e-05
-1.7063493260237e-05
-4.92398888802634e-05
-3.6586904493283e-05
-2.90180943056692e-05
4.58122023120822e-06
-4.51546432878164e-05
-4.15281588788971e-05
-4.00201674741783e-05
-1.49617526587064e-05
-3.59734891608984e-05
4.11691887059539e-06
-2.62175735118379e-05
-2.43642163837579e-05
-3.30230419938699e-05
-4.43251999179179e-05
-1.91652543148336e-06
-3.3224164714585e-05
-4.35015259767346e-05
-5.44538263417344e-05
-2.24223394686346e-05
-3.11401169454627e-05
-3.47158575068528e-05
-1.58894253661132e-05
-3.98840342449411e-05
-3.45617222935604e-05
2.69128954738321e-06
-9.09588337452037e-07
-9.81166735557512e-06
-4.00256615974578e-05
-3.56799302393281e-05
-1.63604587841111e-05
-2.89710899192925e-05
-4.86928761080951e-05
-2.46118664635574e-05
-2.79042294872704e-05
-2.9453720501113e-05
-3.09383244739007e-05
-2.98878648778134e-05
-3.85675342771718e-05
-2.44394265061895e-05
-1.38651261446451e-05
-3.44299295058019e-05
-3.06026793298755e-05
-3.35361852631806e-05
-3.07427135283289e-05
-4.3113885758636e-05
-2.59708317197352e-05
-3.62393636745957e-05
-3.68996124872941e-05
-3.20077223934404e-05
-2.46139240448183e-05
-2.94651150101903e-05
-2.63860757967919e-05
-3.47703249236433e-05
-2.71378399746678e-05
-2.07009447028854e-05
-6.33647993887213e-05
-6.36047552803814e-05
-4.76516858885765e-05
-4.41265738814959e-05
-1.91925503810927e-05
-6.823140381076e-06
-7.3327931363726e-06
-3.35436092578354e-05
-1.0268534515379e-05
-6.05202122915362e-05
-1.87463729070244e-06
-3.86291454207279e-05
-3.63944138438387e-06
-1.55304840632236e-05
-3.64701447656036e-05
-3.92130110077485e-05
-1.24218630520021e-05
-6.07412980775184e-05
-3.38366327442433e-05
-4.01588015917444e-05
-2.97124310248131e-05
-2.51481854316155e-05
-3.13298746500117e-05
-1.71532950694363e-05
-2.83847642360561e-05
-3.0562191454354e-05
-2.9365069658021e-05
-2.72103317095312e-05
-8.87308281941265e-06
-3.74764377742246e-05
-2.54947181641642e-05
-2.34278989911891e-05
-5.2976717487161e-05
-5.80686518345717e-06
-5.04667260647405e-05
-5.80612708923005e-05
-2.39982540437157e-05
-3.9230688379456e-05
-4.51576605752783e-05
-1.71517119447567e-05
-2.98408329625548e-05
-3.33486813971103e-05
-1.13313786140459e-05
-1.11928447557203e-05
-4.68895388431708e-05
-2.63077687948935e-06
-3.31204429719031e-05
-7.81456143537934e-06
-5.00159074968189e-05
-3.67958755658556e-05
-2.55629390773235e-05
-5.2193448150373e-06
-2.14574904945977e-05
-2.98026144180067e-05
-6.66648248755019e-05
-2.79362911677658e-05
-4.32223463150993e-05
-2.91413949047113e-05
-2.36104605329945e-05
-6.64781346673677e-06
-2.88653192472002e-05
-4.07040098865505e-05
-3.82225059802199e-05
-3.25049236489607e-05
-4.88420513131529e-05
-1.66848250327995e-05
-2.00957747765423e-05
-2.64125826979805e-05
-3.29121020575904e-05
-1.55383539672418e-05
-4.78072637804468e-05
-2.31330380839963e-05
-4.42965332139527e-05
-2.6522710651639e-05
-2.44358981873109e-05
-3.60041244435346e-06
-4.69484529663394e-05
-9.19013038551632e-06
-5.0432795845193e-05
-2.32523904631071e-05
-6.48878599252812e-05
-6.65326178821388e-06
-1.62882449515695e-05
-2.07895688751169e-05
-4.20921349265065e-05
-4.03284291284596e-05
-3.39663420706086e-05
-1.43218753883519e-05
-1.30529255521316e-05
-3.87570159748605e-05
-2.76118550199647e-05
-4.62840544477082e-05
-5.66663345030516e-05
-1.82876475235644e-05
-4.01732362096494e-05
-3.84158682448155e-05
-3.25734738816356e-05
-3.5526812186715e-05
-3.52279510149239e-05
-3.06910340212646e-05
-6.51574617840642e-05
-2.2076415799385e-05
-1.42368950381002e-05
-2.96215151717946e-05
-4.35602196126085e-05
-1.81099588981608e-05
-4.60109317901091e-05
-2.62058947021699e-05
-1.69330884895884e-05
-3.19348361056304e-05
-4.89653064802105e-05
-4.4846623652294e-05
-2.23632644678088e-05
-2.70708014725581e-05
-3.44605705859886e-05
-4.24556590106808e-05
-2.27254144040499e-05
-3.07983069056046e-05
-2.91723643537191e-05
-4.67890774865748e-05
-4.65094031126545e-05
-5.33557578887235e-05
-6.11106726296112e-05
-5.5498712508954e-05
-4.39766797215142e-05
-7.06824732861634e-05
-3.88881884763488e-05
-3.86549478939855e-05
-4.00644913477517e-05
-2.3161558039052e-05
-1.08600300174824e-05
-7.61269858239047e-06
-2.39746018376571e-05
-8.09829132432645e-06
-2.68841197666696e-05
-4.37779748423436e-05
-3.69976817056057e-05
-3.41707169542349e-05
-4.7620608125387e-06
9.13412284396364e-06
-2.30309263053892e-05
-1.77390286029276e-05
-3.6343668104333e-05
-2.32314763399844e-05
-3.72032504919654e-05
-9.2399808207346e-06
-4.10104286727623e-05
-3.82551886698823e-05
-5.65710321758005e-05
-4.57420820247537e-05
-2.53541866068802e-05
3.91210074892996e-06
-1.25225150895461e-05
-7.39044249411543e-07
-1.74123674758061e-05
-2.97348996928771e-05
-1.84403771280364e-05
-4.1981969524391e-05
-1.51078155961213e-05
-1.01091009472129e-05
-2.68360849043259e-05
-4.42167810617233e-05
-4.61164147345337e-05
-5.83062815186002e-05
-1.59905221666022e-05
-2.70716932928349e-05
-2.71060227409005e-05
-4.00885320976975e-05
-8.52533157162691e-06
-5.43611192231481e-05
-1.99890379459123e-05
-3.92257090976368e-05
-4.87187129259866e-05
-3.71252084344464e-05
-3.21915991923796e-05
-3.36412579957029e-06
-4.0242019790033e-05
-1.01512198128285e-05
-2.45997140892907e-05
-2.30549100784222e-05
-4.95078264991169e-05
-8.37994240825702e-06
-1.02281743499566e-05
-4.73220818489198e-05
-3.06302799651709e-05
-3.01024530638347e-05
-4.38442650331664e-05
-2.2010249628729e-05
-8.95973315717735e-06
-3.68471158202914e-05
-1.44108883806162e-05
-3.82926562271348e-05
-4.5822706238184e-05
-6.07165312136336e-06
-5.28738229423611e-05
-3.06357920426988e-05
-2.35981095405235e-05
-3.58958050887493e-05
-1.56941815283062e-05
-5.06516993077637e-05
-2.97083201508886e-05
-1.37287014494908e-05
-4.38675786243219e-05
-1.04801824993979e-05
-3.93101818322809e-05
-3.89524250915004e-05
-4.56773845234992e-05
-1.47914930328502e-05
-3.09969600795797e-05
-6.55386337854666e-06
-3.48180380703051e-05
-2.49066945862487e-05
-1.33835343714578e-05
-3.35258290951386e-05
-2.01277107099568e-05
-5.11656720970439e-05
-2.03799585224265e-05
-4.45192055538326e-05
-3.85492432014311e-05
-1.48536227276097e-05
-4.37389384224317e-05
-3.35827370477095e-05
-3.06026555057429e-05
-4.01977133060082e-05
-1.34416583044656e-05
-2.66913044826933e-05
-4.09186515921966e-05
-5.49662219930074e-05
-2.38557668797004e-05
-3.72125319042555e-05
-4.70735483138805e-05
1.14385085381148e-05
-1.51518027754267e-05
2.11795001651659e-05
-2.14389615988375e-05
-1.94439104351409e-05
-2.04250405694031e-05
5.87480890007597e-06
-4.57290508775007e-05
-4.26010988845201e-05
-4.61440666865325e-06
-3.76515128134084e-05
-7.79427701019717e-06
-3.96574324746578e-05
-1.73013998560364e-05
-8.36253177617852e-06
-3.02561160351652e-05
-2.83712020731186e-05
-3.91160332109183e-05
-3.12911844918932e-05
3.88801086774499e-06
-3.43210340425792e-05
-4.32449984014306e-05
-2.01729972952443e-05
-1.54318052256087e-05
-1.76117691614556e-05
4.72503607918401e-06
-4.23261026388106e-05
-1.72673643561637e-05
8.49112501521463e-06
1.04502448668672e-05
-2.37582121175828e-05
-3.9396798096938e-05
-5.51667966853709e-06
-2.7240232002925e-05
-2.79799350820574e-05
-3.03362711614302e-05
-3.8560579942359e-05
-2.66246656525556e-05
-4.61130754905377e-05
-3.61161860019184e-05
-1.88465645807589e-05
-3.37028910117939e-05
-2.83240199043532e-05
-1.73334147089761e-05
-5.42882717585065e-05
-3.01984607430283e-05
-3.21351306566555e-05
-7.91664068122391e-06
-3.26236367408926e-05
-5.00862227025557e-05
-2.79005465631453e-05
-3.47646867950836e-05
-3.44314959090845e-05
-5.41978041821988e-05
-4.84442722287144e-06
-2.96230280996204e-05
-3.96756839921852e-05
-1.49394632033529e-05
-1.02661818025224e-05
-5.20515965785411e-05
-3.28620828369484e-05
-6.72182683019416e-05
-3.36413602167331e-05
-4.46819874706057e-05
-6.53072218735281e-05
-2.75438166026685e-05
-3.0257965215745e-05
-5.05334640873798e-05
-2.5572138620436e-05
-3.92940093531269e-05
-4.04476776836941e-05
-5.16936820857746e-05
-4.99156722640343e-05
-6.2043622499946e-05
-3.29868617625941e-05
-1.72362081883388e-05
-7.20395970246039e-06
-1.77158573641155e-05
-7.07256341896081e-06
-4.06654310977546e-05
-1.10831376886462e-05
-3.27610630168847e-05
-3.26836362850533e-05
-3.47917577429179e-05
-3.39753552511184e-05
-1.19260236536856e-05
-2.89543729054871e-05
-4.52934511197295e-05
-5.14636982349941e-05
-3.55133171067062e-05
-9.98949674640572e-06
-2.60919732721758e-05
-3.56258261924371e-05
-3.70039731937548e-05
3.65694307510659e-06
-1.12431414296476e-05
1.50387080918779e-06
-9.3606897948045e-06
-2.89921510528266e-05
-2.4258786453517e-05
-4.56829773128567e-05
-4.38660586932546e-05
-2.34305670785957e-05
-3.74494230563111e-05
-4.88553030854256e-05
-2.88896896647582e-05
-2.47103167493657e-05
-4.10010560312475e-05
-5.73176990360943e-05
-1.31447188267579e-05
-2.24910844369059e-05
-5.11152547588428e-05
1.1256421162058e-05
-5.18385223932023e-05
-1.25928020163574e-05
-2.41662068409673e-05
-5.79634611166409e-05
-2.90001841828982e-05
-3.15580775144497e-05
-4.75414170712561e-05
-3.78484064641533e-05
-3.54610763375929e-05
-5.22806215349257e-05
-2.98100333974813e-05
-2.31369573175029e-05
-3.00184148840779e-05
-3.11619153130098e-05
-4.08017542592623e-05
-5.18923074548166e-05
-4.65198736910478e-05
-4.21637417891726e-05
-3.25849500730765e-05
-2.30312863214038e-05
-2.9948470077491e-05
-5.48296291210189e-05
-7.99737274965354e-06
-2.40088498025337e-05
-4.61479577021146e-05
-2.07333345491291e-05
-4.25710898395279e-06
-3.06640250767501e-05
-3.15148692946534e-05
-2.99238364603591e-05
-4.83673754578328e-07
-3.60380155869154e-05
1.8259279713237e-06
-3.45552027185851e-05
-2.61927833063904e-05
-4.60438122543602e-05
-4.51415278688206e-05
-2.57631954325368e-05
-1.26081033180178e-05
-7.14145396122516e-05
-4.22879290069854e-05
-1.22020624748367e-05
-3.45568027068347e-05
-2.52149884429182e-05
-3.27975667927414e-05
-1.98969758346199e-05
-2.93383077215377e-05
-3.62063005119855e-05
-3.22224232919128e-05
-4.22027892113596e-05
-4.81544991918105e-05
-2.7218670539128e-05
-2.4827695007503e-05
-4.09118762754845e-05
-2.50853953311612e-05
-3.20134790113643e-05
-3.20107288779266e-05
-2.76058831902148e-05
-3.93829650543644e-05
-1.89577101728967e-05
-3.7532947279211e-05
-6.68532622734479e-05
1.98431897621377e-06
-2.27480687479983e-05
-2.62922308648646e-05
-4.48181327954552e-05
-2.9163959848665e-05
-6.10125920306524e-06
