# Supplementary material for: Research on computational propagation and identification of mine microseismic signals based on deep learning
Source: PLoS One. 2025 Oct 22;20(10):e0334641. doi: 10.1371/journal.pone.0334641 (PMC12543183; doi:10.1371/journal.pone.0334641)
Supplement: S6 Data — (ZIP) [file pone.0334641.s006.zip › 000100900000240.xlsx_0.txt_24.txt.txt]

1.99930654436954e-06
-1.35609757871157e-05
-3.14699680885805e-05
-5.42862929426364e-05
-4.15678990374171e-05
-3.66887852357485e-05
-2.22191916286587e-05
-3.27826688168679e-05
-3.71847548528685e-05
-3.91117417108758e-05
-3.77951623451226e-05
-1.30115013297682e-05
-2.1211037547922e-05
-3.87026581857694e-05
-4.76333167383542e-05
-1.98023605699331e-06
-2.91586347158661e-05
-6.89156235568598e-05
-2.53103189066189e-05
-4.33557679015587e-05
-3.1856718163364e-05
-2.58613138551519e-05
-4.85181109276821e-05
-1.1743397551061e-05
-1.8909989310315e-05
-2.24202365768345e-05
-3.21063253016059e-05
-2.26245013236264e-05
-1.82334460492126e-05
-5.24022791519893e-05
-5.11801481520648e-05
-1.98739036219006e-05
-4.24533462903092e-05
-2.1010765233511e-05
-3.0302155508773e-05
-6.40689316939297e-06
-1.9485409316385e-05
-1.48565475887678e-05
-2.35013964492937e-05
-1.53071031048646e-05
-2.64006194865692e-05
-2.5201784952603e-05
-1.8793146241623e-05
-4.99537220204562e-05
-2.28891143411625e-05
-2.30945899002217e-05
7.1940952850492e-07
-2.84506665909741e-05
-1.24678852317803e-05
-8.80176314560175e-06
-1.88576540154345e-05
-4.1539970330214e-05
-3.85032132417901e-05
-9.23460355187564e-06
-4.5056663723195e-05
-1.63109382515473e-05
-7.50702905058273e-06
-1.29188716308939e-06
-1.74029434321308e-05
-6.7585437070476e-05
-2.54595614343087e-05
-2.94935886270937e-05
-2.38695684577168e-05
-2.5925829958303e-05
-1.01275047944246e-05
-5.28739410898767e-05
-2.68162351587291e-05
-3.38032175788507e-05
-1.38026140597256e-05
-3.69961476178908e-05
-3.97750887044359e-05
-1.29285165600188e-05
-3.63425230610789e-05
-4.82968553061926e-05
-2.64370821570712e-05
-1.8384991365081e-05
-2.34164953659628e-05
-2.55389068444378e-05
-1.85185453360343e-05
-1.25316653579667e-05
-4.59487107824251e-05
-3.30321812355278e-05
3.39386771834053e-06
-1.97243968852083e-05
-4.09122043148319e-05
-2.09052722240049e-05
-3.53349928705756e-05
-3.81674476276266e-05
-4.23501642945936e-05
-5.5278139003868e-05
9.64661234971055e-06
-4.87581164884853e-06
-3.01058016759311e-05
-8.37884123415886e-07
-5.17840038876824e-06
-4.35002078817452e-06
-1.62679199925278e-05
-2.59580759598973e-05
-4.31801732973759e-05
-1.15161749314793e-05
-2.54695188418541e-05
-9.27344914977906e-06
-2.73398450334856e-05
-4.26725940958909e-05
-4.21932905518788e-05
-3.97632536235082e-05
-4.66630432857794e-05
-2.32383837081275e-05
-3.36145821849649e-05
-3.85326641002078e-05
-3.30453190519155e-05
-3.33268486634335e-05
-3.6914747337591e-05
-9.34630253515658e-06
-4.81252961100298e-05
-3.25208017080823e-05
-6.37855024019075e-06
-3.23577049868998e-05
-2.13967371730482e-05
-2.00257075956479e-05
-7.73562164527896e-06
-2.09029885780835e-05
-3.97211612015799e-05
-3.25566360272679e-05
-3.74350077219426e-05
-3.34402269669136e-05
-2.69673108395916e-05
-2.88121518714498e-05
-1.90364204039366e-06
-3.16388508838794e-05
-1.50381025872715e-05
-6.90796790144474e-06
-3.37094099877092e-05
-2.51851260197862e-05
-3.58934067386077e-05
-3.60037212325352e-06
-2.88157009989309e-05
-2.27315005674778e-05
-4.4410168488724e-05
-2.68839243827628e-05
-2.86812830891597e-05
-3.35283570391468e-05
-3.12575091373423e-05
-4.27582835494564e-05
-6.08738088913879e-05
-5.12797663120503e-05
-2.0835577951974e-05
-2.80756725888992e-05
-3.47009143861839e-05
-1.70552186248952e-05
-1.98961441596071e-05
-1.6914486476462e-05
-2.83525538139066e-05
-1.42398645134139e-05
-1.34988015408421e-05
-1.89245059580031e-05
-3.2358505141887e-05
-1.42872168070619e-05
-1.56053302030378e-05
-3.86795657914938e-05
1.31109036740938e-05
1.1598790743244e-05
-2.45401550026645e-05
-1.2595478279829e-05
-3.60203534324677e-05
-5.7832610104793e-05
-8.18451805968134e-06
-5.8219840719678e-06
-2.77528093217225e-05
-2.21253916500906e-05
-3.07035311194806e-05
-1.3214933973665e-05
-4.5956793634738e-05
-4.81604584339022e-05
-4.11335202843963e-05
-4.30585879952076e-05
-3.56501877067677e-05
-3.17655556768433e-05
-2.61482021268768e-05
-4.37001103461571e-05
-4.17700799811002e-05
-5.25629987797977e-05
-4.37555715787496e-05
-2.48471835925987e-05
-1.52980860067226e-05
-1.16086527005796e-05
-1.0054159919252e-05
-1.78022393754397e-05
-2.28294927714903e-05
-5.55461452835121e-05
-2.85133152197156e-05
-8.25255249635972e-07
-3.46670612394302e-05
-2.09105839177837e-05
5.67307115731167e-06
-4.8975860023383e-05
-3.2963459427112e-05
-4.20868699717826e-05
4.87592490741735e-07
-2.52252597100056e-05
-2.23488371145388e-05
-4.41831275092941e-05
-2.52061041706543e-05
-2.11856938687959e-05
-6.84465084006364e-07
-7.59814157444011e-05
-4.28457699609016e-05
-3.47659567184675e-05
-2.03771026922424e-05
-3.25412152259985e-05
-1.16871449831583e-05
-1.40316191847453e-05
-5.46498213402303e-05
-5.1431428477424e-05
-4.4865707378683e-05
-2.48176185818124e-05
-1.55922655415426e-05
-1.5605122509569e-05
-3.66231292695419e-05
-3.99915314571567e-05
-5.5866127727234e-05
-2.49004976421015e-05
-3.15581357725972e-05
-4.08315192188287e-06
-5.00436745846845e-05
-4.06433232085913e-05
-2.21333223444147e-05
-5.53933073984892e-05
-1.13673036962873e-05
-6.673299446844e-05
-9.7036653013287e-06
-5.72250689858544e-06
-1.38897662062431e-05
-1.37948941761468e-05
1.21597140461895e-05
-4.31583792749173e-05
-2.10715274159741e-05
-2.97305553730641e-05
-2.22906444306052e-05
-4.57575532642468e-05
-2.20247243231675e-05
-2.3687488258579e-05
-3.9539126013443e-05
-3.58214796624942e-05
-3.19174442640466e-05
-5.67733516648876e-06
-5.36214954542566e-05
-2.57473763829907e-05
-4.5010397272865e-05
-2.0977423721804e-05
-1.54067751980227e-05
7.35487337890371e-07
-2.35418543593228e-05
-4.67471767795433e-06
-3.60552144316088e-05
-5.22366078155109e-05
-2.4819476257535e-05
-2.03103617012419e-05
-3.41795931841953e-05
-3.56744309056985e-05
-1.97694152610446e-05
-1.87648738954488e-05
-2.69298466325652e-05
-1.94872978249798e-05
-3.56486832458783e-05
-3.99680248840028e-05
1.05127173886841e-05
3.27603762171581e-07
-1.17849168605176e-05
-3.2777982649694e-05
-2.80074345134346e-05
-3.79202171763507e-05
-5.1511825087174e-05
-4.27786925215712e-05
-2.73894611537776e-05
-1.68817939104991e-05
-4.65286717226449e-05
4.68532583352252e-06
-4.23508788659885e-05
-2.26887781623968e-05
-2.94135829435626e-05
-4.75289376564569e-05
-4.34413211042363e-05
-5.93419087570194e-05
-3.24268997721936e-05
-5.37288217135569e-06
-6.53541957697153e-06
-3.50916643942525e-05
-2.6669965544626e-05
-2.769377604005e-05
-7.09180115181169e-05
-4.06773059936259e-05
-3.1126851135051e-05
-2.47489348296499e-05
-2.61868458461134e-05
-2.13433262976767e-05
-2.35295680474296e-05
-6.19372102464955e-06
-6.47724883923189e-05
-3.16317205699048e-05
-3.80957892300478e-05
-2.89740542390907e-05
-2.33634462332258e-05
-3.32325207071552e-05
-3.72811592430746e-05
-4.60815550257781e-05
-3.0097455926106e-05
-3.55467371460606e-05
-6.07528823375803e-05
-2.52098823339829e-05
-2.03553351797369e-05
-4.52431634099015e-05
-1.00946092187886e-05
-1.31606265948803e-05
-3.69149591986718e-05
-2.07824486628546e-05
-4.3768979089639e-05
-3.50702823637888e-05
-4.85681745845866e-05
-3.43235227847766e-05
-4.1842777778787e-06
-2.76148172200066e-05
-3.51182795434292e-05
-1.80349121201697e-05
-4.02268491849335e-05
-4.2545525273635e-05
-1.49996857020901e-05
-4.18648645055011e-05
-4.270126726078e-07
-3.37652096795367e-05
-3.11623099546873e-05
-1.64677301561581e-05
-4.8837624746852e-05
-4.32767358533239e-05
-1.84856795164707e-05
-3.30468158573356e-05
-2.07182736479277e-05
-2.28953866442045e-05
-1.93762918623232e-05
-1.99221508415929e-05
-2.34449274360766e-05
-3.27052257479435e-05
2.78140202096117e-06
-3.28250351413206e-05
-2.2524263943035e-05
-3.87126523976926e-05
-2.60675103830106e-05
6.3283639837745e-06
-4.02501103363209e-05
-3.5092334676145e-06
8.32026208246824e-06
-4.98115159655425e-05
-1.7918241148076e-05
-8.33225419062347e-08
-1.6972059898538e-05
-3.42673623175629e-05
-4.06087039530981e-05
-1.24628813070103e-05
-3.48968875273093e-05
-3.50909618363209e-06
-1.17541595400897e-05
-4.4605650576481e-05
-3.40180117579266e-05
-2.49777561215328e-05
-3.62375611099836e-05
-3.18808554641067e-05
4.35217684696383e-06
-2.55558246095652e-05
-9.12194452362065e-06
-2.60771259802451e-05
-2.78851772326766e-05
-3.28539643019954e-05
-3.51823055675894e-05
-4.39746698768667e-05
-3.53817961701213e-05
-4.29405984614823e-05
9.79394268645285e-06
-3.2138146437897e-05
-4.45728086969251e-05
-3.66420729225168e-05
-2.72754311865281e-05
-2.53535561993915e-05
-7.4508535598527e-05
-3.08374469004803e-05
-5.26396815027616e-05
-3.16160010632476e-05
-3.63552680994877e-05
-3.19215658864124e-05
-3.26379298948479e-05
-4.64398316578581e-05
-4.16719243156209e-05
-3.59616014116698e-06
-1.086716120769e-05
-3.52555055844315e-05
-5.36530772915797e-05
6.32998894113832e-06
-2.35411030054245e-05
-2.63204518072988e-05
-3.81225317112052e-05
-1.71091163440746e-05
-2.37781391558022e-05
-5.01306014261296e-05
-3.13585748902596e-05
-1.98072611136976e-05
-5.12169321410956e-05
-2.71098539227511e-05
-3.3374083518968e-05
-4.12229908592645e-05
-5.39539645509315e-05
-2.57360358684201e-05
-1.62223854180318e-05
-7.1915228484293e-05
-2.17352097496367e-05
-1.62072164064953e-05
-3.00883457184979e-05
-3.42952315736404e-05
-4.50070734622222e-05
-3.80487156295469e-05
-4.12240788827933e-05
-3.69448063075187e-05
-2.50702569436802e-05
-1.79021832694548e-05
-3.00490644333068e-05
-1.33850292943224e-05
-3.21493035017896e-05
-5.47489894981499e-05
-1.07119854066459e-05
-3.21033099528909e-05
-3.20921758455319e-05
-1.72179736832732e-05
-3.1567584333544e-05
-2.00269243112392e-05
-2.15008350832145e-05
1.78825116783749e-05
-2.71959120223752e-05
-2.47489658871668e-05
-4.13249361065588e-05
-3.92690672106929e-05
-2.50067735266234e-05
-4.79515149023196e-05
2.68146013919236e-05
-5.11620223398723e-05
-2.7239161869452e-05
-4.74344909040591e-05
-1.67649071751324e-05
-2.33625645513183e-05
-3.83721283161278e-05
-8.08971712492133e-06
-1.90429890085399e-05
-2.97899300261095e-05
-2.68558320531123e-05
-3.54312372853594e-05
-3.52625233167073e-05
-3.33585538223957e-05
-3.22594155786832e-05
-2.16636125085327e-05
-2.62701931911861e-05
-2.29945518528467e-05
-3.03158217741093e-05
-4.39223763457283e-05
-4.06715544842456e-05
-3.9141585350395e-05
-4.16973131720233e-05
-2.01390717136408e-05
-2.08869496383015e-05
-4.05593507199972e-05
-4.52647319221138e-05
-1.15530293402775e-05
-1.05640054204995e-05
-2.01990547525644e-05
-2.17823302421576e-05
-2.5447417541564e-05
-2.91660462678042e-05
2.38195845608403e-06
6.66767285003069e-06
-2.78691445388417e-05
-5.61686739279812e-05
-5.56580193805596e-06
1.10842415900336e-05
-2.88521465573111e-05
-1.02018877389461e-05
-2.70722216342595e-05
-4.09543110393735e-05
-6.01702022303846e-05
-2.15163126495012e-05
-1.4684666094614e-05
-9.19635461298808e-06
-6.2225993560504e-05
-4.50031153086707e-05
-9.83197474901797e-06
-4.76845404603742e-05
-3.31319318679484e-05
-3.38990670735648e-05
-4.05314582977194e-05
-1.21548727358748e-05
-2.78127579594451e-05
-3.57039083452768e-05
-8.53308605051381e-06
-1.84670605664653e-05
4.34435724504892e-06
-2.9576338068941e-05
-3.28877075438538e-05
-2.02247071944726e-05
-2.80252991383576e-05
-2.11494963812672e-05
-3.39403195384358e-05
-1.43655394547281e-05
-6.23422040476208e-05
-3.82661924796408e-05
-4.63809132133716e-05
-3.73699524680106e-05
-1.93300972018438e-05
-3.13346013304274e-05
-7.91757901144096e-06
-2.6950488880523e-05
7.10115168979251e-06
-5.28471402369375e-07
-3.94896909045716e-05
-2.76674677555226e-05
-4.64360261314859e-05
-1.27204569173272e-05
-3.45136862212569e-05
-5.8981749885105e-05
-3.54349209930973e-05
-1.19870795586863e-05
2.94531755270609e-06
-3.05938579871194e-05
-3.31539057540226e-05
-2.16993450355974e-05
-3.68692923268685e-05
-5.30254033575132e-05
-5.69541840597486e-06
-2.55980491060144e-05
-3.31820057898803e-05
-4.32653436044214e-05
-9.95561965737635e-06
-2.69847299880101e-05
-2.73730709249541e-05
-2.1168040602636e-05
-2.14499456216665e-05
-5.31991315762256e-05
-3.76388411859791e-05
-1.32941039786204e-05
-2.74717572615014e-05
-4.01669723290443e-05
-4.46492533386129e-05
-2.58504031340506e-05
-1.80894005494448e-05
-3.58964065533134e-05
-1.1857661230924e-05
-2.52891379531223e-05
-1.86165434483466e-05
-4.94576489061509e-05
-2.16865060650719e-05
-2.52483637432137e-05
-4.88865429588456e-05
-3.02531194331017e-05
2.08931129147731e-05
-4.81051161300191e-05
-9.42019259491563e-08
-2.16366838538839e-05
-6.60738399677265e-05
-4.47072133572707e-05
-1.96206644874708e-05
-4.11859578166312e-05
-3.04412329811354e-05
-4.23742637036641e-05
-1.06111088707721e-05
-4.0922978178672e-05
-2.48637413374524e-06
-1.48260738972396e-05
-2.37178308828586e-05
-1.59830249297562e-05
-6.83885583632854e-07
-3.88008149475067e-05
3.20338198319863e-06
-2.02961507532917e-05
-4.07726160823559e-05
-1.43922294377413e-05
-2.35899281850866e-06
-3.65778502149968e-05
-3.58090979944622e-05
-2.32208611617129e-05
-2.39836775082169e-05
-2.66587072236713e-05
-7.70218770730624e-07
-2.407634003454e-05
-4.42438412294629e-05
-4.37978897210143e-05
1.57244800273858e-06
-4.85257999860292e-05
-2.9100677307546e-05
-5.35130513154221e-06
-2.56108432154664e-05
-3.23707458792723e-05
-1.17297622728e-06
-1.11775726114608e-05
-9.84802739162827e-06
-2.20990066373759e-05
-3.35479932337922e-05
-4.08435854236421e-05
-3.01212110258424e-05
-3.46189410068995e-05
-5.33742851679151e-05
-1.5842024185115e-05
-4.42899463229128e-05
-3.77240977079997e-05
-2.93121014718789e-05
-3.70658240019599e-05
2.2664853528421e-05
-2.29866144829733e-05
-4.77779799072863e-05
-1.65655431176859e-06
-2.97240622997183e-05
-4.9747228923056e-05
-2.57466760854257e-05
-3.37964134378613e-05
-3.38863533706963e-05
-3.82154351874605e-05
-2.65920473510327e-05
-3.14381945777396e-05
-1.30878912032522e-05
-2.82336826767923e-06
-3.51553351908573e-05
-1.05188275785823e-05
-3.17021136087001e-05
-1.23997888730016e-05
-4.21310535205347e-05
-2.22041556606511e-05
-2.01610933353703e-05
-7.11362805725384e-06
-2.38769779747059e-05
-4.6709046272323e-05
-2.50778763873434e-05
-2.86445992501353e-05
-3.19473773421527e-05
-3.46164394856527e-05
-6.36226396196576e-05
4.57185002075985e-07
-1.5072065055621e-05
-2.05029605747138e-05
-3.26251812169955e-05
-2.89667562079343e-05
-1.14262323759089e-05
-2.29139584712132e-05
-1.81450731586012e-05
-3.74146137356138e-05
-2.73868680587621e-05
-4.51956210572495e-05
-2.97172325757183e-05
-2.94876699587745e-05
-3.75674698509027e-05
-3.13568586557591e-05
1.37075593312505e-06
-8.57437697706132e-06
-1.09693338516379e-05
1.24193670057715e-05
-2.60712665102001e-05
-2.61123274208497e-05
-2.75049184825461e-05
-2.99407969694055e-05
-3.75681859343485e-05
-2.73246997732097e-05
-5.2407808525759e-05
-1.48211885439199e-05
-1.14846708786795e-05
-1.27740690451872e-05
-5.08656333572382e-05
-3.3164486816411e-05
-4.691555387482e-05
-4.13282421836704e-05
-1.2599088082935e-05
-1.91836237637509e-05
-5.55001911934374e-06
-2.72136707845485e-05
-5.62123922039551e-06
-8.85072144130942e-06
-2.90717361792461e-05
-1.58229595322868e-05
-1.45091512273171e-05
-1.67179982833361e-05
-1.59380008022387e-05
-1.34291877726776e-05
-1.2331800119858e-05
-2.28053819901831e-06
-3.32964723100461e-05
-3.57001851064055e-06
1.94581872233359e-05
-1.69804384798509e-05
-2.02081443167722e-05
1.600321562772e-06
-3.82888800512318e-05
-4.0340574753472e-05
-1.60743622893856e-05
-2.9588346299875e-06
-2.81643090465658e-05
-2.69579679405691e-05
-6.17053354441817e-05
-5.31442961325036e-05
1.54016138750089e-06
-3.01886374256689e-05
-2.64021353109268e-05
-2.31423425623745e-05
-4.61502115670733e-05
-2.05820703319222e-05
3.86746357901219e-06
-3.90954654054397e-05
-1.9361839906433e-05
-2.42953657689757e-05
-2.96017369943227e-05
-1.45281814805506e-05
-4.13100208049735e-05
-8.13816774717004e-05
-4.73506759970809e-05
-5.33232392433459e-05
-2.22254300751271e-05
-3.34213082509203e-05
-1.40771995903317e-06
-4.46075684236624e-05
-1.15626523867971e-05
-2.69918042238576e-05
-1.28352450555195e-06
-1.48880593600057e-05
-2.69423579236871e-05
-1.90299381640312e-05
-1.87693872607583e-05
-3.33226165372506e-05
-2.23042751990107e-05
-5.38452531500049e-05
-3.72921598199545e-05
-4.61362039896333e-06
-2.290065762896e-05
-2.86424738755928e-05
-1.87366760085343e-05
-2.8810943976433e-05
-1.78193907548015e-05
-3.91503851546861e-05
-6.58268156086744e-05
-2.64972171624502e-05
-3.74234915572491e-05
-3.75256858809537e-05
-1.82458673843537e-05
1.91145927407074e-06
-1.07893980511621e-07
-7.97767737592703e-06
-1.31983388774416e-05
-3.5889371584712e-05
-2.81248449794457e-05
-3.67560803987588e-05
-3.59699305832292e-05
-3.5779781227144e-05
-2.17691097109315e-05
-8.35139071419527e-06
-5.02767268496929e-05
-3.93036472537203e-05
-1.1189886827521e-05
-3.86305924261291e-05
-2.08408701212939e-05
-4.04217848968226e-05
-9.42143521423192e-06
-2.54699470534872e-05
-2.90459557524577e-05
-2.65459821471278e-05
-3.14689458076663e-05
1.82669853202072e-06
-3.8454427957006e-05
-1.94410035077482e-05
-1.65460276960326e-05
1.01277230234182e-05
-1.86559220360435e-05
-3.06663949901649e-05
-1.76328149599031e-05
-2.16171758799956e-05
-2.69714625887776e-05
-2.82303461257399e-05
-7.45546476740053e-05
-2.47579630473094e-05
-3.17600164808829e-05
-2.18029895553685e-05
-1.65452717139708e-05
-5.78581540668164e-05
-2.49310841063905e-05
-1.68031532048741e-05
-2.08590740745871e-05
-3.28492488514097e-05
-2.79844129123966e-05
-2.8108189713239e-05
-8.99750720089303e-06
-4.14965647248585e-05
-3.68905710749898e-05
-1.85441323962608e-05
-3.29515687496307e-05
-6.24040644676944e-05
-4.22769798778319e-05
-2.50362297588757e-05
-3.67456290735495e-05
-2.49760661134956e-05
-5.50130891411652e-05
-3.49540289608341e-05
-3.92696711301262e-05
-3.68222067754215e-05
-2.79546369191737e-05
-1.88721297917881e-07
-3.94819489091804e-05
-4.77169346068781e-05
-8.04067642662081e-05
-3.659553634285e-05
-4.24698570471811e-05
-4.01081705202924e-05
-2.07219229369732e-06
-3.15265715919198e-05
-4.5280276491434e-05
-5.95792160846936e-05
-9.00493556496239e-05
-5.3432946969824e-05
-4.69287708663748e-05
-2.25853370656441e-05
-8.27766585646385e-06
-2.81590381327559e-05
-6.42835905825013e-05
-5.09066568653433e-05
-2.70246425619234e-05
-1.08558087842144e-05
-5.05940033485043e-06
6.71773996844055e-06
-1.77817898873125e-05
-2.79487178920883e-05
-3.89337112034454e-05
-3.52856789054008e-05
-3.40587014619052e-05
-2.22383872417107e-05
-2.20410888462075e-05
-9.80549100382027e-06
-3.66525686686978e-05
-6.77974278388752e-06
-3.49107568672751e-05
-2.44214957832374e-05
-4.179216254363e-05
-3.05743045630185e-05
9.66590782713657e-07
-4.91861959165454e-05
-4.24431110794586e-05
-3.18091302879853e-05
-1.48889925376239e-05
-2.76556850517467e-05
-1.59019376214165e-05
-7.54495097192983e-06
-4.17065465433041e-05
-3.12367376515091e-05
-3.3374680442763e-05
-2.71120800594157e-05
-4.30146908852761e-05
-6.00228007251084e-05
-3.30436437848872e-05
-2.57949432090397e-05
2.32245096969089e-05
-1.78518541223278e-05
-6.52577148586334e-05
-2.67916233420649e-06
-4.88953372212355e-05
-3.3265380103943e-05
-7.72931747112784e-06
-3.55052772958673e-05
-2.75584531467562e-05
-5.19368459979618e-05
-2.24247759117182e-05
-3.95565374073633e-05
-6.38478452192211e-05
-3.32119599787335e-05
-3.34977420891041e-05
-2.89694723282265e-05
-3.25752909692798e-05
-3.75077490899916e-05
-3.21796138569334e-05
-1.19663916769599e-05
-2.52041430706828e-05
-3.5378843273848e-05
-5.84265526662462e-05
-1.36097407975453e-05
-9.53020229953224e-06
-2.22121969508054e-05
-1.57688070649743e-05
-2.89384315279013e-05
-4.60807562489456e-05
-3.98679013831503e-05
-1.07847958998471e-06
-2.13301084752012e-05
-1.43930416132353e-05
-3.1120575099916e-05
-4.7883031740606e-05
-4.39981727531673e-05
-5.14785726998885e-05
2.02102098425749e-06
-3.09181270876553e-05
-1.57906019567243e-05
-2.50366632220268e-05
-5.22278484356736e-05
-3.57506667831933e-05
-2.55355964088381e-05
-4.35711592358838e-05
-3.22429492387881e-05
-3.03105688258588e-05
-2.76589556857979e-05
-3.956000053396e-05
-4.07723427538979e-05
-2.38776976805833e-05
-5.32720981680693e-05
-3.44201988256784e-05
-3.88727207983414e-05
-2.03845489325413e-05
-2.41331809885277e-05
-1.87299841196499e-05
-2.93129394263299e-05
-3.8901832659312e-05
-2.44884807419384e-05
-2.35770700484974e-05
-1.02049709309271e-05
-6.34120539224663e-06
-1.76691072363621e-05
-4.62640632088102e-05
6.22736128818408e-06
-1.77187076693004e-05
1.6266792335018e-05
-5.48123474184378e-05
-3.19565091126784e-05
-4.09530152838816e-05
-3.76101625388266e-05
-1.54859468848499e-05
-1.68136990593675e-05
-2.17489914047388e-05
-3.94560177208901e-05
-6.1694393713894e-05
-1.72543832160658e-05
-3.57018057871835e-05
-2.77648965998297e-05
-4.01251373075162e-05
-1.43690177365771e-05
-2.00605158728304e-05
-2.7328043946152e-05
-1.28523076253748e-05
-1.88583049986462e-05
-1.97556269204691e-05
-1.60252275437973e-05
-2.67313760099506e-05
-5.26038284099045e-05
-1.0430634547172e-05
-1.90144218826794e-05
-2.57710280959559e-05
-9.94714315887176e-06
-1.36840998525585e-05
-3.61724483636453e-05
-2.38126036447862e-05
-3.48082966599712e-05
-3.75157828960182e-05
-1.58188873733477e-05
-4.01488683637462e-05
-1.63182780275434e-05
-2.67902733341618e-05
-7.46170577316375e-06
-5.87286310645117e-05
-1.71792861546298e-05
-3.69033415587543e-05
-2.15435107228307e-05
-1.40071457465643e-05
-1.17390535333701e-05
-5.00229666998323e-05
-3.35092022887854e-06
3.67303543063702e-07
-3.35698298127802e-05
-5.32113699038303e-05
-3.42663540241539e-05
-4.65999970158187e-05
-1.7821301921672e-05
-1.9727038403281e-05
-4.42621846860324e-05
-3.47574409562002e-05
-2.35976471362743e-05
-4.73871486437314e-05
-4.86380552858529e-05
-5.23390687347667e-05
-3.26395072506557e-05
-3.0689160047561e-05
-3.08469609083879e-05
-2.46837441383967e-05
-4.00955070779816e-05
-2.42725291839251e-05
-4.40894958888977e-05
-2.25393372714174e-05
-1.91018934846434e-05
-5.70331700404493e-05
-7.18470457884689e-06
-2.77561662954594e-05
-2.40056967388073e-05
-1.39083727963603e-05
7.91371551213971e-06
-4.65231548297833e-05
-2.17114091217022e-05
-3.92153098768162e-05
-2.53418865531887e-05
-1.54662308114358e-05
-3.78310560908894e-05
1.00039621098934e-06
-1.1188024789049e-05
-6.30955447261004e-05
-2.10431549486186e-05
-1.94453107706074e-05
-1.91458951464893e-05
-4.56936246488565e-05
-4.37773552758174e-05
-5.92849818808569e-05
-2.49017665913254e-05
-7.95642012349623e-06
-1.22323935529314e-05
-1.54976025637955e-05
-2.73320614545065e-05
-4.23118365739894e-05
-1.92134897299425e-05
-2.17869423060268e-06
-1.55803248244364e-05
-2.82434063128634e-05
-3.85841176436349e-05
-2.34553530024606e-05
-3.8722885950302e-05
-4.11922016252155e-05
-5.03078210237236e-05
-4.76165551319224e-05
-3.56972499946289e-05
-2.51282532177195e-05
-2.00703829716229e-05
-3.88450374883083e-05
-1.96758828341113e-06
-3.07271653190072e-05
-3.99901720999655e-05
-5.41976133681579e-05
-1.84862693340774e-05
-1.41663825686797e-06
-2.99686677984054e-05
-1.2896368116741e-05
-5.3637355438564e-05
-1.00434410038167e-05
-9.9221859410146e-06
-2.50740655643861e-05
1.12225018398699e-05
-2.31152714185022e-05
-2.43649720466326e-05
-3.42339187609008e-05
-2.69305513167227e-05
-6.49736957782408e-06
-4.29539070573631e-05
-5.30910013394008e-05
-3.02399745999791e-05
5.42527463294876e-06
-2.62467119567023e-05
-3.38692443616798e-05
-4.06904602191669e-05
-3.0519201655319e-05
-5.99808367849965e-05
-3.21841006984941e-05
-3.55816122334181e-05
-6.10732462464302e-05
-5.72013864981447e-05
-4.65991958408942e-05
-4.29638155950485e-05
-2.26392607714018e-05
-3.49835294286121e-05
-4.32226790737735e-05
-2.30081016325047e-05
-3.05255927251481e-05
-3.58427546343017e-05
-4.58973875615814e-05
-6.27682185738937e-06
-2.16198742801006e-05
-1.22430091186455e-05
-4.47325977055561e-05
-4.38761443462698e-05
-6.88662700510464e-05
-4.93928227931047e-05
-4.27973321891613e-05
-4.68104617600412e-05
-2.09340956142251e-05
-2.19298440311411e-05
-7.86837156929856e-06
-3.81570997690414e-05
-3.03338090698729e-05
-2.69715855858433e-05
-2.72606644972787e-05
-2.21280311877853e-05
-8.63290381113667e-06
-3.91007772532799e-05
-2.76507898306165e-05
-5.65102639986286e-05
-1.8545710217235e-05
-1.39407844134557e-05
-4.14160456358409e-05
-3.79907238685605e-05
-1.01280935939204e-05
-8.17905566882602e-05
-6.52443954472503e-06
-3.50028239448403e-05
-4.18497300303365e-05
-3.09099790897482e-05
-1.50827522338189e-05
-3.40021470371333e-05
-2.9440163171923e-05
1.77108185469532e-05
-8.74064462128046e-06
-3.31133058708963e-05
-3.67796444091205e-05
-6.06985175765861e-05
-3.57662216438778e-06
-5.73903451175751e-05
-3.13820667985962e-05
-3.27045228735982e-05
-2.1712756620497e-05
-4.11567178585025e-05
-5.20530878994308e-05
-1.925810001586e-05
-1.59230485126938e-05
-2.0133684541132e-05
-2.52253949712586e-05
-4.72977035924254e-05
-2.80159324077221e-05
-4.66769630147051e-05
-3.14991989138097e-05
-3.3031643070455e-05
-2.05910179487029e-05
-5.66131554774934e-05
-4.28533671987385e-05
-1.68773187949649e-05
-3.74375705513763e-05
-1.72849473677289e-05
-6.51607330978378e-05
-5.10357216149548e-05
-3.46325915309889e-05
-5.47026772789598e-05
-3.17449228017339e-05
-3.01487242011485e-05
-1.97307626848952e-05
-8.63999228553136e-06
-2.62509007347929e-05
-2.66093790975681e-05
-9.38758920956792e-06
-1.35688858243347e-05
-3.35093847803164e-05
-4.70979734862161e-05
-1.98114420441801e-05
7.17216834524618e-06
-3.69920988645923e-05
-1.01831366413791e-05
-9.20636720178835e-06
-2.56278245994435e-05
-5.08423356920753e-05
-2.83142961008822e-05
-1.82933848070307e-05
-3.94148535533408e-05
-4.87661985479614e-05
-3.91365001746586e-05
-3.38354754541367e-05
-4.16554993673479e-05
-1.64483035722885e-05
-6.15714386671436e-05
-4.6161309011475e-06
-1.19581441315285e-05
-2.47620592832273e-05
-2.39612671141979e-05
-2.94781834204316e-05
-2.68581988327048e-05
-3.0142006534779e-05
-2.5912700503093e-05
-3.75628333028022e-05
-2.6062365452103e-05
-2.86905843040659e-05
-4.22771946642034e-05
-4.47168074775577e-05
-1.26847035471351e-05
-3.9525121892548e-05
-3.70473843427064e-05
-1.62653258526302e-05
-6.80426681357393e-05
-2.81083034071552e-06
-4.42680450654283e-05
-8.15014327644007e-06
-2.49329332372406e-05
-3.13239766698012e-05
-3.47891085403182e-05
-2.5568942941871e-05
-1.94327491675038e-05
-6.19860473644885e-05
-1.96614586096156e-05
-1.05603873624122e-05
-2.79333938349669e-05
-2.59232082902929e-05
-2.6909145889052e-05
-4.97284851133918e-05
-3.83810897995961e-05
-1.18956156760505e-05
-2.43500045331493e-05
-3.43806653757263e-05
-2.87593338507147e-05
-5.43246527139706e-06
-8.16914718309886e-06
-4.88628590494501e-05
-2.82694846977997e-05
-3.70265881307455e-05
-2.59647067766109e-05
-7.39932826315622e-06
-4.44719732442827e-05
-2.33707130898753e-05
-6.24250436184525e-05
-2.27506609068982e-05
-4.67582023439687e-05
-3.45983535865427e-05
-4.2973468254762e-05
-5.13729552293585e-05
-1.07262283032972e-05
-2.12249263579542e-05
-1.65337336179198e-05
-7.30376255426302e-06
-2.86785906778139e-05
-5.84213351553655e-05
-2.44024393857288e-05
-1.90140191358406e-05
-3.46573216956967e-05
-3.94209682752379e-05
-4.39719816974367e-05
-2.92479698484231e-05
-1.46200616396037e-05
-2.02570837693986e-05
-2.32771841730895e-05
-4.46335516800409e-05
-3.66127964606199e-05
-1.16856832493957e-05
-3.60569510213645e-05
-2.94508059036179e-05
-8.21470698166241e-06
-3.75998893481176e-05
-2.76159529084986e-05
-4.91294968530389e-05
-2.65910048771509e-05
-3.65529036606891e-05
-2.3253419851474e-05
-1.09915850252601e-05
-3.51119786773293e-05
-7.53259584203416e-06
-1.50570392741554e-05
-1.58550627106716e-05
-5.8752864449982e-06
-1.93681198871295e-05
-4.88959710087043e-05
-3.20393439615174e-05
1.56282064179098e-06
-2.90196013350329e-05
-3.76739550675844e-05
-2.26037979933823e-05
-2.30178390388801e-05
-7.34952672191357e-06
-8.97788549906709e-06
-1.07893380057662e-05
-6.03407672352992e-05
-3.04977113431768e-05
-4.0454757538561e-05
-3.08130147336094e-05
-2.46681822058446e-05
-5.41644566793385e-05
-5.54181233235549e-05
-2.46784745901513e-05
6.21025500178054e-06
-3.86344775657138e-05
-2.05055039400355e-05
-3.4394860380497e-09
-6.34885732024653e-06
-3.81066977841039e-05
-1.55210828371386e-05
-3.34703149120999e-05
-2.74188183463194e-05
-3.51297102382421e-05
-2.20481785737681e-05
-3.45645162026536e-05
-2.04612562278423e-05
-5.0437766821842e-05
-4.25866981967252e-05
4.96747708707012e-06
-2.92470032306565e-05
-4.44476216391473e-05
-4.22001089426023e-05
-1.18528021027101e-05
-2.00098819952875e-05
-2.71450004471332e-05
-3.43497688852408e-05
-3.22596406858499e-05
-2.50146609430602e-05
-2.79751406523152e-05
-3.08103420169014e-05
-2.46495726859857e-05
-2.80867216872374e-05
-4.19682176265716e-05
-1.87294759359143e-05
-1.19368682404779e-06
-1.34862083272123e-05
-3.33295670068086e-05
-2.62180748899663e-06
-4.53299365080868e-05
-3.26118848806432e-05
-2.24547343472523e-05
-3.88716311012815e-05
-2.08550009569375e-05
-1.85349474568338e-05
-3.1885366746168e-05
-4.19743664391181e-05
-4.58265355583862e-05
-4.72222174154594e-05
-1.28759950106813e-05
-5.78518256606351e-05
-2.7046287127306e-05
-5.36732867608074e-06
-1.74379315427158e-05
-1.4600717875103e-05
-1.9525453505021e-05
-3.38239851959197e-05
-1.66347220545905e-05
-2.57556936954758e-05
-4.35523766378284e-05
-2.4883664652412e-05
-1.85630852073389e-05
-1.36154320502842e-05
-3.15652119026466e-05
-2.15236259511094e-05
-1.22257223726383e-06
-5.85637595847343e-05
-7.4084163209048e-05
-4.02578202236766e-05
-3.68274815045049e-05
-1.72839005555612e-05
-9.21235446982439e-06
-1.02706483923648e-05
-2.43446214181907e-05
-1.63147277890722e-05
-3.59151652229497e-05
-1.22075453372501e-05
-4.19688153377728e-05
-4.51849896003848e-05
-2.56950010973448e-05
-3.02248183929142e-05
-3.0325446013745e-05
-5.28273845015825e-05
3.71141343379048e-07
-1.18599989809268e-05
-1.65858411479118e-05
-2.68449098914398e-05
-3.37274149929949e-05
-2.27653024304974e-05
-5.45691714506664e-05
-3.69581900445973e-05
1.47064858886572e-05
-4.86013405848393e-05
-2.71558102960684e-05
-2.26958295230483e-05
-3.95958652508832e-05
-3.16329075527189e-05
-1.89923602658904e-06
-5.47587883066446e-05
-2.9614029689259e-05
-3.11533260113173e-05
-4.50844406977086e-05
-4.49646913689712e-05
-5.98047757839907e-06
-2.17475329460557e-06
-4.46870634902911e-06
-6.73637138803934e-06
-1.59214468868439e-05
-2.80644897280792e-05
-4.12271173617268e-06
-2.4919303785868e-05
-3.29138996717379e-05
-1.67324252106254e-05
-3.13214826727149e-05
-5.72868848495831e-05
-2.07262816470792e-05
-4.49067849607375e-05
-7.08947589473491e-05
-2.81453241794728e-05
-2.38888804415376e-05
-3.84865575885447e-05
-2.62333237736236e-06
-6.74749371377021e-06
-4.28127578642349e-05
-1.03390029282578e-05
-2.54365868956457e-05
-1.45774166966616e-05
1.34861319391709e-05
-1.30211808063378e-05
-2.09919530646511e-05
-3.71350909580602e-05
-1.37292836318029e-05
-4.65272046632279e-05
-4.82834228819095e-05
-4.61724361792573e-05
-2.97044497405557e-05
-2.29821076800827e-05
7.93851243047261e-06
-2.55708457186997e-05
-7.09101641418047e-06
-2.33639946894821e-05
-7.96055854959004e-06
-4.66138094424687e-05
-3.7512967019061e-05
-3.23073447722407e-05
-1.05812358689122e-05
2.42748640885339e-06
-2.90425895680642e-05
-4.51369371954998e-06
-3.04813347632866e-05
-2.36117151054601e-05
-2.38064294205719e-05
5.68797235502921e-06
-1.40651186129016e-05
-3.58114388905075e-05
-7.92388130749483e-06
-5.03716724481924e-05
9.71000448542458e-06
-4.59564767165045e-05
-2.66355867658517e-05
3.76869851312757e-06
-2.05511600048825e-05
-3.6907852147667e-05
-6.48703283850805e-06
2.51072021328054e-06
-2.39864398023165e-05
-3.90208656879931e-05
-7.04295475821825e-05
3.22114967667787e-06
-3.93699322629048e-05
-3.39987478506813e-05
-1.55838956832429e-05
-4.73707447386195e-05
-4.74963574678222e-05
-4.48570899146653e-05
-2.80478098677502e-05
-4.88104073403303e-05
-3.20628449069708e-05
-4.35545080527464e-05
-2.63946601669474e-05
-2.56417779034604e-05
-4.58365523425943e-05
-4.09979500302099e-05
-2.97448473538731e-05
1.60470307784127e-05
-4.71732493051168e-05
-3.94298174640731e-05
-5.41952633613567e-05
-5.07192894826457e-05
-6.47406485366123e-05
-3.68735124300841e-05
-2.76946517897305e-05
-1.47245694045267e-05
-1.76828474897462e-05
-4.94941323973017e-05
-2.37389855601703e-05
-3.49392828633559e-05
-4.85890055457585e-05
-2.50718087238586e-05
-2.56024905660092e-05
-2.56844641172236e-05
-1.17207976782807e-05
-4.48945606634087e-05
4.08802977499836e-06
-4.71408190886793e-05
-3.46174608276358e-05
-3.9266254297947e-05
-1.65757388582633e-05
-9.13091850077506e-06
-3.46714906696661e-05
1.98461260234851e-06
-1.41672374201307e-05
-2.33936870764473e-05
-1.35674659298835e-05
-4.39188471559148e-05
-3.0606998216936e-05
-2.58118670347381e-05
-2.91595743738771e-05
-2.65066938189718e-05
-3.85098333868835e-05
-1.16818885571914e-05
-4.80363482819267e-05
-2.6136247070427e-05
-3.62809721770379e-05
-1.24843216783551e-05
-3.00487398184472e-05
-2.74443035448778e-05
-4.22081381218986e-05
-6.36683972783387e-05
-1.90018575578736e-05
-1.70668621955401e-05
-3.45479102683569e-05
-2.39226191243924e-05
-2.04097787047048e-05
-1.56332012763413e-05
-2.00735455432934e-05
-7.07907968208225e-05
-3.09337887120274e-05
-6.01677835252453e-05
-3.97559756392228e-05
-1.15641678124527e-05
-2.81585176883072e-05
-2.43954823187273e-05
-2.41634749313873e-05
-4.62013736065762e-06
-9.78550809838939e-07
-2.65085399433861e-05
-4.83100574533475e-05
-3.45662068785203e-05
-2.54126622165218e-05
-1.31330747021047e-05
-4.0290019576433e-05
-2.99835501180445e-05
-2.61758559813651e-05
-4.85707835527304e-05
-2.38653962612065e-05
-2.17923803736999e-05
-1.41898497984004e-05
-1.22211350689005e-05
-4.40756547125766e-05
-5.07137466666917e-05
-4.18850349107568e-05
-2.69812081296534e-05
-6.76150217484299e-05
3.97404008069949e-07
-1.80954254307054e-05
-5.2603565657989e-05
-4.20843624912244e-05
-8.23532040033344e-06
-8.13351260119839e-06
-3.39658372990582e-05
-5.65979131160364e-06
-3.83250145194669e-05
-4.47451834757023e-05
-1.9130645250023e-05
-4.9020515734963e-05
-1.48494543816612e-05
-2.26074084126472e-05
-3.78888221029123e-05
-5.93340102930908e-05
-3.50602564075389e-05
-3.7666189359881e-05
-4.1645125279435e-05
-6.40522900136626e-05
-2.47078553793747e-05
-4.26228580270838e-05
-2.32211121339444e-05
-3.35149280919038e-05
-4.44239487492819e-05
-1.07315313726955e-05
-2.24529773887428e-05
-2.21707152794256e-05
-1.86752747090499e-05
-5.38494788502713e-05
-2.17521050526684e-05
-6.61318520034211e-06
-4.35346715193622e-06
-2.07071818552784e-05
-3.91939513388078e-05
-1.1775027336872e-05
-3.2935456235916e-05
-2.01095954619183e-05
-3.87554425139006e-05
1.03520403799763e-05
-5.22045018777883e-05
-3.05444644213133e-05
-1.78842491052736e-05
-1.17044155583482e-05
-1.66300570087418e-05
-3.7121861350061e-05
-2.97689321166979e-05
-2.51186935033188e-05
-3.33497875500571e-05
-1.67495173122132e-05
-3.27272026305437e-05
-3.32771697017341e-05
8.0085694160668e-06
-2.12523067305047e-05
-5.16154850627565e-05
-2.07232651417801e-05
9.44782041368458e-06
-1.97770287840692e-05
-2.59488885438897e-05
-2.18058570808353e-05
-3.94970426089036e-05
-3.79055939596787e-05
-3.1548010070569e-05
-4.74945384911141e-05
-4.98891525964245e-05
-3.44847522530655e-05
-3.28171693851078e-05
-3.70903181678867e-05
-3.43004519786634e-05
-2.25626600280577e-05
-6.74951642054211e-05
5.85868271245693e-06
-7.07008639789411e-05
-6.21623810390869e-05
-3.37280653658332e-05
-3.99584881712374e-05
-3.0529819875987e-05
-2.91099636347622e-05
-2.83047196912995e-05
-3.17015738563439e-05
-2.23482921959194e-05
-6.37379087718215e-05
-6.07019290260658e-06
-2.66140962414079e-05
1.8629129805627e-06
-4.58651511957362e-05
-8.84259632302257e-06
-2.11787697496219e-05
-2.39246081527389e-05
-3.85755089956026e-05
4.48102818766776e-06
-3.33606398022032e-05
-2.50032391462229e-05
-3.31820662988729e-05
-2.70871619826328e-05
-2.83808802649714e-05
-2.6517923530119e-05
-5.14887677458047e-05
-2.17354343525361e-05
-4.24614799010848e-05
-4.36660746964869e-05
-3.51676044581107e-05
-8.7079055915736e-06
-4.33642989404219e-05
-4.08762799859603e-05
-8.59813011263984e-06
-5.62125334952651e-06
-5.38013568467466e-05
-1.07843614171109e-05
-2.58984956630165e-05
-5.46712106207905e-05
-2.16633453542096e-05
-3.59996129116412e-05
-4.74257746644356e-05
-1.21355048670081e-05
-2.00916586313203e-05
-3.99293342597533e-05
-1.4039811358544e-05
-3.69237105106148e-05
-4.02485767999699e-05
-1.62728303758166e-05
4.84820749588295e-06
-5.31834978067355e-05
-2.88509492031669e-05
-1.19291592666876e-05
-2.24632982311228e-05
-2.58792573947544e-05
-3.93950610848295e-06
-2.37315538581059e-05
-4.08849724742209e-05
-4.92423449518095e-05
-2.70297085496254e-05
-4.96251341554879e-05
-4.20202527968017e-05
-3.95827367746119e-05
-4.56586630182971e-06
-3.70875317297642e-05
1.30873550748652e-06
-4.29119088054417e-05
-5.71538646013626e-05
-2.0956922933468e-05
-2.16283503817136e-05
-1.98547795700141e-05
-2.26341815575725e-05
-4.47024207654016e-05
-3.57580906658024e-05
-3.82817834324543e-05
-1.10345005058959e-05
-1.38245328732573e-05
-3.44997979530443e-05
-2.22209512734588e-05
-3.25358397254481e-05
-6.18255059892561e-05
-1.44183060612114e-05
-3.07731952184247e-05
-2.48368615321749e-05
-1.01966126317033e-05
-1.60578946467445e-05
-3.25043997008718e-05
-7.77641794659721e-06
-4.70239649357111e-05
-7.10285058491204e-05
-5.39861438608402e-05
-2.93372516948163e-05
-3.49640100332972e-05
-3.46570654649129e-05
-3.06402009924459e-05
-8.69307560698815e-06
-2.0657767846867e-05
-2.10978201165391e-05
-1.46988285207517e-05
-4.84553109078952e-05
-7.43679246726219e-06
-4.92943974340963e-05
-3.93262370497148e-05
-4.47500267971238e-05
-2.89650342208642e-05
-5.20403476115244e-05
-1.03363126621315e-05
-1.73541143369321e-05
-3.25710817319346e-05
-2.52315652089806e-05
-2.1537557826955e-05
-4.1319994180779e-05
-1.83482140180183e-05
-1.70974169063181e-05
-4.27514877034901e-05
-2.3902505242661e-05
-4.9335851603203e-05
-3.52870810034795e-05
3.84655939006148e-06
-2.10458928345392e-05
-1.11861341353209e-05
-3.59543724536782e-05
-8.47760489913433e-06
-4.77557090115936e-05
-9.20080098470254e-06
-1.58344797183365e-05
-1.39108684988459e-05
-2.48101281381159e-05
-1.29014214545556e-05
-1.32348952779627e-05
-4.58740834375267e-05
-2.62216246286529e-05
-4.17237263113583e-05
-1.29297778288437e-05
-3.85801549090408e-05
-3.81847098664907e-05
-1.42569284721097e-05
-2.33944343587073e-05
-3.08479740730029e-05
-2.25437553388995e-06
-1.79820791082616e-05
-2.08868268215138e-05
-1.34988987096948e-05
-2.5277712836933e-05
-3.45207166170814e-05
-4.05491603755804e-05
-3.51082525487832e-05
-3.67806022819294e-05
-4.27632977898082e-05
-5.04755952674873e-05
-4.5795079223103e-05
-6.34006421626293e-05
-2.95361616110915e-05
-4.11445757214859e-05
-3.51324619484056e-05
-1.63909004190477e-06
-2.69045981188625e-05
-1.21198928385788e-05
-1.72473556182018e-05
-3.77179258936639e-05
-4.37247585586375e-05
-2.50157288705087e-05
-3.72689465608985e-05
-3.24245048439662e-05
-2.46187056182665e-05
1.01703134355299e-05
-2.16556316391956e-05
-2.48502308005841e-05
-2.04256224995494e-05
-8.40411122608232e-06
-5.27958187393488e-05
-1.82002599717954e-05
-2.3847676520774e-05
-2.30059019282077e-05
-4.44271619774545e-05
-1.86984909417775e-05
-4.15921118239095e-05
-5.54239822870413e-05
-2.09849565664984e-05
-1.47559704378966e-05
-1.25503705368018e-05
-1.60145446265141e-05
-3.82365999986232e-05
-1.73247373913626e-05
-5.39538268649907e-06
-1.37265856641615e-05
-4.09018495188034e-05
7.46134541566701e-06
-1.23927479223695e-05
-4.12756958778279e-05
-2.39287283670384e-05
-1.94631786249071e-05
-2.12384706094827e-05
-2.21415744541822e-05
-2.59865715000761e-05
-3.86482340551165e-05
-2.69328865101101e-05
-6.81839574733738e-05
-4.58661956180756e-05
-5.42771671595429e-05
-4.68356665850023e-05
-3.36090436716178e-05
-2.06729844866303e-05
-4.50927104451957e-05
9.47333610803593e-06
-1.70547550432425e-05
-4.20246728724635e-05
-3.74780252954893e-05
-5.27841284645762e-05
-3.00229069207072e-05
-1.26679008714013e-05
-2.73518342286518e-05
-1.23769965250961e-05
-3.51235915700645e-05
-2.95389640088355e-05
-4.3069871082317e-05
-3.55238900152172e-05
-1.91363296462547e-05
-4.85354470696802e-06
-3.12994413968289e-05
-5.07400502338617e-05
-3.14733005727679e-05
-3.29597157621068e-05
-1.50790889924864e-05
-1.11703977572128e-05
-2.61262394953872e-05
-7.05397745540331e-06
-9.37498037730782e-06
-2.55413647156665e-05
-6.57512383308952e-05
-1.44387343428311e-05
-3.40491246295814e-05
-1.75618839098133e-05
-4.83205413933453e-05
-2.61014398177666e-05
-1.87150942732109e-05
-2.28271680884052e-05
-9.9420985655161e-06
-2.25311464046762e-05
-2.92811970955765e-05
-2.06910724356367e-05
-3.29693478933428e-05
-2.04149912703611e-05
-3.97719570446509e-05
-3.19953407489748e-05
-5.55500926903624e-05
-2.52607354225223e-05
-2.05670321021996e-05
-5.95551919640783e-06
-4.16061551639288e-05
-2.40852307427922e-05
-6.83612077733498e-06
-9.44174991699842e-06
-1.63168001062863e-05
-3.493627946897e-05
-3.15876420867989e-05
-3.032441162151e-05
-3.65009848859988e-05
-2.85203495361157e-05
-6.74432637409637e-05
-2.97798966040731e-05
1.55814476377996e-05
-2.47842148562302e-05
-3.49647075712837e-05
-2.64199758562208e-05
1.79294920179682e-05
-1.60222855617975e-05
-4.15556255268446e-05
-2.74401806396273e-05
-2.20847115983305e-05
-3.61196525740887e-05
-4.38768418944404e-05
-4.03018323376733e-05
-3.76664009759441e-05
-2.57398906893906e-05
-1.75015291519351e-05
-1.43022674241485e-05
-3.4233793497075e-05
-9.94875714010525e-06
-5.62404650446905e-05
-5.25107920660636e-05
-1.44768288173151e-05
-2.23756154072002e-05
-5.44411837389764e-05
-4.50750726242902e-05
-1.90848305523941e-05
-1.53155320932542e-05
-8.70668711746259e-06
-1.72793218151852e-05
-1.64009542942279e-05
-3.97071236998288e-06
-7.90441572717693e-06
-3.56883480514129e-05
-2.51022093405846e-05
-2.23006455175923e-05
-8.15308123282988e-06
-4.07449640135128e-05
-2.890316081789e-05
-1.88425619745266e-05
-3.36857037941422e-05
-5.0650474387316e-05
-2.12946018996278e-05
-5.6699863736485e-05
-2.65763919895666e-05
-6.43577770063863e-05
-1.13401528072117e-05
-3.10974985805364e-05
-4.06065518555006e-05
-2.98014775496918e-05
-8.10270806987898e-06
-5.51965354346052e-06
-3.63953626393743e-05
-6.93105996849387e-06
-1.56119350779669e-05
-4.88837302704526e-05
-4.7169151292692e-05
-1.97887040284003e-05
-2.37104433314441e-05
-1.7245580409624e-05
-1.35890882080159e-05
-9.96271659904301e-06
-5.8164165301616e-06
-2.79684217686976e-05
-4.37070018464014e-05
-5.68686368461331e-05
-5.02015978142274e-05
-1.79515187015876e-05
-4.61860933400191e-05
1.35835759926201e-06
-1.35139885419679e-05
-3.20498646635587e-05
-1.73564207093445e-05
-2.97698697970415e-05
-1.61954816087124e-05
2.13688369500778e-06
-1.72648806578318e-05
-2.17567933920664e-05
-3.15390089278775e-05
-4.14983625911786e-05
-4.10355031460188e-05
-7.66553816454763e-06
-3.53300228018216e-05
-2.09237508917778e-05
-5.42620978224184e-05
-3.45939943884431e-05
-8.09892911362955e-06
-7.13465763478239e-06
-3.94150851044233e-05
-3.36150623906097e-06
1.20817894144867e-05
-3.93540469677772e-05
-6.25595239990097e-05
4.30831553862047e-06
-2.01704597786218e-05
-5.67806913575592e-05
-6.55936087613584e-06
-5.7751793740447e-05
-2.75380382978872e-05
-4.76399197007604e-05
-4.39110341561277e-05
-1.67989697454e-06
-3.334841791782e-05
-2.91759974430966e-05
-4.54932197656412e-05
-1.56841696082477e-05
4.41049465732109e-06
-2.61316057700142e-05
-3.12469451749267e-05
-1.9445808154296e-05
-4.4505661752121e-06
-3.65880556213433e-05
-1.58952102181367e-05
-3.05780153635911e-05
-2.57442598314511e-05
8.45158528098544e-06
-1.79211050583603e-05
-1.21551712422587e-05
-3.51657982326276e-05
-2.386456164212e-05
-4.14454692333434e-05
-1.58491207623005e-05
-3.00940760010244e-05
-3.47953047039044e-05
-6.06412278103843e-05
-1.41241959935734e-05
-4.05397243002893e-05
-1.91018147506758e-05
-3.37577012759443e-05
-4.52719657401214e-06
-4.13377619785339e-06
-1.51492714525757e-05
-2.92036012131676e-05
-2.69975476750992e-05
-3.7701473526855e-05
-3.67735212751325e-05
-5.83850626610009e-06
-4.12587449523016e-05
-4.48865368139646e-05
-4.48634086301146e-05
-4.32424454485893e-05
-3.35182808950486e-05
-3.51885101552425e-05
-4.70183416416178e-05
-5.46155284856059e-05
-2.55175479281771e-05
-1.18222915564566e-05
-3.61584672474277e-05
-3.51726127641442e-05
-2.34286761692085e-05
-4.31210908183569e-05
-3.18027659174744e-05
4.48239097353624e-06
-2.29815416496681e-05
-2.01949338610877e-05
-3.19413537842741e-05
-1.7886568230053e-05
-1.09208335646772e-05
-6.01669220834497e-06
-2.56680011187961e-05
-2.79448897177274e-05
-5.77682457481423e-06
-2.66129723820067e-05
-2.99705856960367e-05
-4.30941899697008e-05
-2.85858042106549e-05
-1.63421570959732e-05
-3.88775622526047e-06
-3.19900446185263e-06
-4.1011467161e-05
-3.03412989071019e-05
-4.84355489329803e-05
-4.66252627543874e-05
-1.36188915610834e-05
-1.19597341098935e-05
-4.07582278993646e-05
-2.48275735987573e-05
-3.14595515853229e-05
-1.86552097400649e-05
-3.57786360750236e-05
-1.74263719944692e-05
-2.14213765433721e-05
-5.17134699946826e-05
-1.52582773822204e-05
-1.41369412891696e-05
-9.05127720135384e-06
-2.06385614729882e-05
-3.86708685616552e-05
-2.23838661336058e-05
1.11406505359153e-05
-3.55060525113991e-05
-2.07701305529871e-05
-3.45097754051616e-05
-8.91847639310389e-06
-2.03176511519638e-05
-2.93445026446949e-05
-4.03123569555456e-05
-1.63668594893576e-05
-5.91164634747562e-05
-4.08727632954899e-05
-1.73691830835402e-06
-2.85281083991128e-05
-2.10886569945219e-05
-3.6453394266625e-05
-7.47919531071285e-06
-2.73360469745186e-05
-7.11269623273309e-05
-2.55826152794946e-05
-2.99247635465597e-05
-3.50987986229025e-05
-1.2737640125992e-05
-1.23607846254223e-05
-2.36592545973171e-05
-4.47400517632079e-05
-1.97830408381972e-05
-1.87450841103302e-05
-1.02506930713992e-05
-3.23057175370286e-05
-2.43746667711469e-05
-1.30441551949029e-05
-2.08945577097327e-05
-3.13870198111309e-05
-4.16091832576967e-05
-2.84533646118407e-05
-2.18127339918703e-06
-2.88841451797746e-05
-2.16365892876612e-05
-4.21616953361796e-05
-2.39462747616121e-05
-1.7055821087634e-05
-3.53225741731171e-05
-2.30258634168273e-05
-2.16142516254454e-05
-2.14347185551896e-05
-6.90964530931063e-05
-3.49786178619749e-05
-3.73243864643586e-05
-2.79318224714593e-05
-5.36330388742854e-05
-3.91405822368152e-05
-3.01554166662207e-05
-1.95748626719231e-05
-7.9888989653857e-06
-3.90974318907085e-05
-1.81830896626231e-05
-1.80777027376966e-05
-8.98999768174795e-06
-2.03075935134309e-05
-3.08863845999783e-05
-2.12436904037161e-05
-3.12348154474508e-05
-6.98921190205453e-06
-1.60977890693961e-05
-9.31412285035233e-06
-1.44251915704138e-05
-4.55954545349637e-05
-4.67682179344169e-05
-3.71447365636346e-05
-3.32266781715235e-05
-2.1927609777025e-05
-1.6557946950932e-05
1.0889416447581e-06
-5.41070320466009e-06
-2.49944017133729e-05
-1.2155744296958e-05
-1.95627578494144e-05
-1.92452485159858e-05
-4.89566948663867e-05
-3.2417629227738e-05
-2.82341509920004e-05
2.97573844872612e-07
5.57853728552545e-06
-1.6283261783903e-05
-1.34266430923069e-05
-3.86677439874884e-05
-1.88799205160882e-05
-2.13078865676887e-05
-2.16240981611631e-05
-3.12660586313676e-05
-3.25481516909561e-05
-3.14775719379297e-05
-2.12642751010476e-05
-3.3463240817671e-05
-1.7270236570126e-05
-9.32888647044707e-07
-3.74891122862739e-05
-2.41644184731663e-05
-2.27357715869597e-05
-5.48115266845286e-05
-3.79464071413134e-05
-3.11306518179241e-05
-4.14394732104802e-05
-1.85848065170932e-05
-2.31340091219529e-05
-4.10932978035597e-05
-1.23710226805724e-05
-5.12837881126765e-05
-4.29980797348272e-05
-3.02714576568959e-05
-1.83868835573958e-05
-1.04506429279399e-05
-2.64281172570785e-05
-3.23671942588129e-05
-5.69966227510131e-05
-8.66027444477988e-06
-4.20372759759647e-05
-9.42487632097969e-06
-5.97771863812158e-05
-1.33729592567859e-05
-2.2221771418138e-05
-5.21177215326224e-05
-3.9054782028203e-05
-1.13938946104147e-05
-3.36109721776889e-05
-2.46683711740857e-05
-2.88525524725957e-05
-5.53683503308774e-05
-4.54518280150483e-05
-3.34973961882719e-05
-2.39222514552752e-05
-3.04441059694173e-05
-4.67113073164362e-05
-1.60770363641069e-05
-1.04999875465688e-05
-4.16931957690394e-05
-1.07941919697756e-05
-2.77725402689786e-05
-2.82833254928516e-05
-2.31406550207752e-05
-6.39658184922933e-05
-8.63545475779996e-06
-1.1562930436485e-05
-1.33623057359194e-05
-2.1283225788101e-05
4.43064389487451e-07
-1.08155453721382e-05
-4.16130551038047e-05
-5.58177455654267e-07
-3.27743786822917e-05
1.32490842525875e-06
-3.52444810863462e-05
-3.48126172312693e-05
-4.08611641217388e-05
-4.65314530441445e-05
-1.61000295019017e-05
-2.58017337634853e-05
-5.1833640496137e-05
-4.29505277190095e-05
-1.74928990438935e-05
-1.75246358817561e-05
-2.1350891566698e-05
-4.94642058880319e-05
-3.20944553880752e-05
-2.54310672430221e-05
-2.22128954400949e-05
-4.98422146717032e-05
-3.73761406937079e-05
-2.48569764915903e-05
-2.82045493232745e-05
-1.36219471757363e-05
-4.99945045504012e-05
-6.51306729214394e-06
-1.81285854641313e-05
-1.10646351126186e-05
-1.80180713737395e-05
-2.32594438889991e-05
-2.38101018443805e-05
-1.83414137458097e-05
-2.67039035528658e-05
-2.56981125168673e-05
1.93917618872831e-06
-1.30511061878363e-05
-1.52275170812469e-05
-9.86658565016205e-06
-6.34891458836983e-05
-1.5383533575693e-05
-2.89947808835872e-05
-1.62797414123914e-05
-2.98210501355792e-05
-3.3523946685315e-05
-1.09729342272442e-05
-8.13917928666031e-06
-3.09842091978683e-05
-3.79587071254557e-05
-3.30356829701111e-05
-1.33931743154479e-06
-1.17501542024515e-05
-1.84096201077621e-05
-3.91384788387654e-05
-3.54001006628612e-05
-5.46686829867632e-06
-6.73100851424113e-05
-3.50644477855792e-05
-6.64846840155971e-05
-1.41810890730949e-05
-2.52952035326225e-05
-3.98186216878562e-05
-3.07677356030178e-05
-2.27314430819583e-05
-3.99792864773159e-05
-6.29345804083962e-06
-2.49938139898926e-05
-3.18768116046245e-05
-4.68842946414369e-05
-1.1584503902551e-05
-3.16961964575032e-05
2.44288334749601e-06
-1.72476187105537e-05
-2.55933589827437e-05
-1.15848113182604e-05
-2.01221581974434e-05
-4.97153780570077e-05
-1.48597919084255e-05
-2.54537399330288e-05
-4.54838150458633e-05
-4.19931740985194e-06
-3.47864799910272e-05
-3.29651648733832e-05
-2.04667715716573e-05
-3.09353843612472e-05
-2.61300673393039e-05
-2.19225386714457e-05
-5.38334505792471e-05
-2.72159799209556e-05
-3.54578980739835e-05
-2.61763643886479e-05
-7.89847005929958e-06
-2.31702277006559e-05
-2.47808828229424e-05
-3.91637100312061e-05
-3.79759421177988e-05
-4.80545719871152e-05
-2.15965246307127e-05
-1.82876707845408e-05
-5.12987890371417e-05
-5.86760998638785e-05
-1.88690055343819e-05
-9.34505900428725e-06
-3.57707172976388e-05
-4.85924220059885e-05
-2.20766381252308e-05
-4.43971793985238e-05
-2.95570994683629e-05
-1.62799552095533e-05
-3.74044914477496e-05
-3.86146832233428e-05
-3.44862399608442e-05
-2.55056720333588e-05
-2.59941208124988e-05
-9.21111645731279e-06
-1.3947570905395e-05
-3.61982080865779e-05
-1.33630872761783e-05
-3.65487915685901e-05
-8.1968130081087e-06
-2.39190559151776e-05
-3.13859325396973e-05
-1.55497145812277e-05
-2.98859645696176e-05
-2.97353736083422e-05
-2.85586359444301e-05
-2.98001361042612e-05
-3.59686763650786e-05
-4.86999568452298e-05
-3.10534418323284e-05
-3.23409000753632e-05
-4.04046183449268e-07
-2.39539231528778e-05
-2.38287284642393e-05
-2.79432462312981e-05
-2.95034941346369e-05
-3.1072003787162e-05
-2.5091208547756e-05
-2.76610541598054e-05
-6.59632019669497e-05
-2.34283183532257e-05
-2.09124575734468e-05
-1.21793620339483e-05
-4.5910923568231e-05
-1.0386550375306e-07
-2.42169997512747e-05
-7.50081081109095e-06
-3.5773250100645e-06
8.11396169663183e-06
-3.55917635169725e-05
-1.48172673653924e-05
-3.21834687365667e-05
-3.76721501322955e-05
-2.75328827850862e-05
-3.59549246746703e-05
-4.10255742973588e-05
-4.08745487284849e-05
-4.70624949351484e-05
-6.35272183044876e-05
-4.50168761570151e-05
-6.21879728223317e-06
-3.36861888565775e-05
-3.20554774882836e-05
-6.87344850056122e-06
-2.81952024429329e-05
-1.1316872178575e-05
-7.62337504046392e-06
-2.98782351672475e-05
-6.10546515832762e-06
-5.42965744169759e-05
-3.73268732451396e-05
-1.74404951653682e-05
-3.64435563042661e-05
-5.6370797881176e-05
3.30999624926316e-06
-3.25631268606113e-05
-3.77569572476844e-05
-3.44967402056672e-05
-5.92986696356744e-06
-3.73721831869748e-05
-3.49157946439631e-05
-3.44132338669447e-05
-2.55394875347816e-05
-3.26097185162822e-05
-8.38683616795761e-06
-3.27830819764666e-05
-4.06693388335944e-05
-3.1484672473033e-05
-2.99780907304995e-05
-3.38497285971547e-05
-4.1756610810476e-05
-5.25482407423528e-06
-3.75291604074575e-05
-1.44224230415218e-05
-2.72109948609548e-05
-4.15166699940818e-05
-2.84367705150823e-05
-3.021719254926e-05
-2.49796205125516e-05
-2.66221442116232e-06
-5.22286914349076e-05
-3.20128825765604e-05
-6.78082120109804e-05
-3.04066115414698e-05
1.25642269535988e-06
-2.1141823854067e-05
-2.96778047365196e-05
-3.84304408156027e-05
-4.33549616093208e-05
-5.34306108085655e-05
-3.64767353713491e-06
-2.57509072287311e-06
-1.7942159877466e-05
-4.84151826954292e-05
-3.23638115177675e-05
-1.74350778898105e-05
-2.206125219681e-06
-2.59815376275022e-05
-2.54327706704645e-05
-4.18822593616115e-05
-4.54600311629916e-05
-6.18979050849514e-06
-4.23459943525862e-05
-1.97450314128513e-05
1.97979140745698e-05
-4.29280357629988e-05
-1.97587479856361e-05
-3.361622340588e-05
-2.54947598886372e-05
-1.79105872833675e-05
-2.37360412296841e-05
-2.09209443200496e-05
-1.90200947704738e-05
-2.60084676763054e-05
-1.75989188927592e-06
-2.4844605134219e-05
-2.95584320267512e-05
-2.66381840341863e-05
-2.19069373860904e-05
-3.0325918872162e-05
-5.13353694386369e-05
-4.47162505502946e-05
-3.95894668742681e-05
-1.99392170555687e-05
-2.64859286649297e-05
-4.20468161568039e-05
-1.51409955434417e-05
-5.20913313558996e-05
-2.40423226425991e-05
-2.43397263583347e-05
-2.48146108614303e-05
-6.18613658713912e-05
-3.23724803741749e-05
-1.45558757829229e-05
-3.92403858253867e-05
7.62097038460184e-07
-5.64604124888089e-05
-3.91011082075181e-05
-1.65622086592157e-05
-6.9580363325971e-07
-4.64285240456598e-05
-3.07289056776869e-05
-4.19503709943335e-05
-3.92610042651216e-05
-2.25618604976446e-05
-3.38325473794934e-05
-5.43660590561622e-05
-2.43533764256669e-06
-3.32349363419782e-05
-8.67792329008837e-06
-3.14828768156218e-05
-1.43306494814751e-05
-3.82121095164441e-05
-4.11126659585894e-05
-2.08560119052497e-05
-3.41277519856751e-05
-3.74160806430383e-05
4.54815812411994e-06
-3.71039221264927e-05
1.90509142777872e-05
-4.94528785416435e-05
-7.03400535276652e-05
-2.61363753518527e-05
-3.68463909755813e-06
-5.45243085360682e-05
-9.36012504404584e-06
-1.97789412807818e-05
3.26726492395011e-06
-7.349717334243e-06
-4.62857528802523e-05
-4.29677940146836e-05
-1.30413581735062e-05
-4.5207634462745e-05
-2.07662717634474e-05
-2.63349753564581e-05
-1.92453345324618e-05
-3.46842069141443e-05
-1.74210721706528e-05
-2.91741450400992e-05
-1.16974116508453e-05
-2.67785265614596e-05
-1.26647132618046e-05
-2.31141532070648e-05
-3.56387586881771e-05
-9.76932866793993e-06
-2.57092092693693e-05
-4.18155660637042e-05
-1.6866326122818e-05
-5.12742113984851e-05
-7.53030441842058e-06
-4.52583793083461e-05
-1.36488847258547e-06
-2.47831666137131e-05
-1.89552261399129e-05
-5.042319183943e-05
-2.96755916516535e-05
-2.78571112753699e-05
-2.20711247841487e-05
-1.0554736724846e-05
-3.1636189388687e-05
3.32633244782297e-07
-4.10496760449311e-05
-4.82954298303526e-05
-2.18069585146833e-05
-1.29996174038747e-05
-1.5289470363882e-05
-1.33172587134703e-05
-5.79682221561698e-06
-1.82039152207868e-05
-2.75592883731739e-05
-8.08554013050119e-06
-2.63463083714831e-05
-3.49972921624221e-06
-7.05919121188162e-05
-1.82755053315172e-06
-3.02458543663705e-05
-3.29823788298092e-05
-3.93598407537267e-05
-2.68702434815605e-05
-3.80008491282087e-05
-4.13390124141484e-05
-3.0597663305979e-05
-1.35217504334114e-05
-3.3220650895574e-05
-3.82124098192915e-05
-2.62012095600174e-05
-3.34451964089307e-05
-4.1492669364469e-05
-1.90342749484203e-05
-1.79259341018381e-05
-1.06368832035087e-05
-2.45746834325569e-05
-3.40425776692402e-05
-3.09756475136028e-05
-2.22575949409577e-05
-2.41768124281694e-05
-2.45892770782166e-05
-4.96965023204659e-05
-1.64961833815043e-05
-2.7233314482276e-05
-1.40535086578918e-05
-1.19717386778869e-05
-2.93160074793875e-05
-4.35748035360886e-05
-3.87488591568519e-05
-1.32955970121369e-05
-5.05295682987275e-06
-2.46596672526599e-05
-2.4104974338831e-05
-4.91161674648988e-06
-5.10886962936778e-05
-3.35687431204445e-05
-9.42750353122256e-07
-3.56448599870202e-05
-1.54088998614824e-05
-3.8745685676631e-05
-3.42351838780258e-05
-4.23486077215971e-05
-5.22514137610654e-05
-4.88760201127297e-05
-1.87821405691464e-05
-1.62533265212312e-05
-2.15331224805928e-05
-5.31238405929317e-05
-4.01864585043511e-06
-4.47819874007872e-05
-6.8820561152249e-06
-2.12049560704856e-05
-3.10058331031886e-05
3.33194436348568e-07
-3.48937938142101e-05
-1.99568180489482e-05
-3.41048439240739e-05
-2.0866855826844e-05
-4.04811331081818e-05
-3.46243699752771e-05
-1.31734570471847e-05
-6.19304503363925e-05
-3.14738522388975e-05
-2.42947388861181e-05
-1.53881343973313e-05
-1.17899170340233e-05
-3.41113304347368e-05
-2.41843493877625e-05
-1.65482572828832e-05
-3.30587663158094e-05
-1.95598657040067e-05
-1.41314200656002e-05
-2.752650641865e-05
-2.7816592239043e-05
-3.75192474812254e-06
1.10222695509562e-05
-4.82891430768081e-05
-2.69247472200089e-05
-5.46433127384899e-05
-3.88321177763186e-05
-2.02118906416788e-05
-2.40084446449976e-05
-3.73866623397364e-05
-3.93475499065909e-06
-2.19590643307245e-05
-2.37332057271182e-05
-4.01847122836106e-05
-2.41323643742865e-05
-2.61310121809689e-05
-3.63738470296463e-05
-4.31295669419559e-05
-1.6433194176537e-05
-4.08408663536782e-05
-2.17889852363409e-05
-1.31574223662085e-05
-5.7426314166926e-06
-4.04620723941044e-05
-9.88096345927822e-06
-4.5357179385909e-05
-4.43318500849119e-05
-3.62734531318657e-05
-1.38935693266162e-05
-3.75635585411804e-05
-5.27954757683578e-06
-5.22672688279024e-06
-4.61735496604689e-05
-5.6692811964038e-05
-1.40104569231511e-05
-2.45310579257106e-05
-1.29280733270578e-05
-2.44333774042824e-05
-3.5516555099406e-05
-3.91539425478999e-05
-3.69974213277562e-05
-1.58814862447751e-05
-1.97983403268567e-05
-6.30465483590302e-05
-3.25526873191974e-05
-2.98220867266341e-05
-2.92640243952529e-05
-3.22903278678162e-05
-5.03209410939748e-05
-4.1821176663341e-05
-3.35760049930798e-05
-2.19321409283349e-05
-7.61398304190593e-06
-2.75161893771479e-05
-2.84692682162465e-05
-2.43425897466972e-05
-4.28207661860542e-05
-3.6670114950765e-05
-1.05686652252777e-05
-9.21017488850069e-06
-2.14202423817447e-05
-3.58667333501764e-05
-1.79829489171037e-05
-2.19070706317736e-05
-3.68609308524915e-05
-4.78340034475453e-05
-3.03756378651425e-05
-2.54498411234193e-05
-5.16791787769209e-05
-6.89763549897164e-05
-1.13611592459247e-05
-4.03855230210528e-05
-7.52472325341429e-06
-3.63904642270345e-05
-3.53544624474004e-05
-1.88530751278251e-05
2.05488156039032e-06
-2.69213749021232e-05
-1.54951145821648e-05
-2.52321439852761e-05
-5.83503683374972e-05
2.12705862688175e-06
3.34987322166175e-06
-5.57235513046822e-05
-1.15552583661875e-05
-1.05283686220842e-05
-4.41834077606913e-05
-1.77575225116664e-05
-9.87797816852264e-06
-1.48963176459032e-05
-1.40156043093868e-05
-1.86678000872266e-05
-4.7678103225039e-05
-1.00028328132452e-05
-4.98566453276127e-05
-1.97372647210684e-05
-5.98241913077416e-05
-2.10370062934859e-05
-1.53871256703712e-05
-2.71232410098016e-05
-2.43510085844608e-05
-3.5945313838562e-05
-3.29708154582292e-05
-3.24594652551226e-05
-2.08630451721146e-05
-3.43978185679383e-05
-2.92680086485222e-05
-1.22255324975619e-05
-1.98437126773785e-05
-1.55785480806125e-05
-2.58766751735412e-05
-3.13375122576441e-05
-1.40636855424563e-05
-1.60542466277332e-05
-2.77186744923162e-05
-3.35808525154775e-05
-4.84746870521712e-05
-1.72249513185703e-05
-1.81834886345661e-05
-4.96133832713284e-05
-2.04537981105283e-05
-1.64115245228326e-05
-4.7794941527365e-05
-4.30272943314765e-05
-3.75155965944052e-05
-2.19662219466324e-05
-1.78593747617833e-05
-2.51802134017825e-05
-1.6406778890489e-05
-5.34003109679612e-05
-2.06064701873841e-05
-9.63946188996325e-06
-4.48591433122116e-05
-3.26882277451463e-05
-2.82430666399186e-05
-9.57435542892164e-06
-2.5427077989985e-05
-1.83230637806598e-05
-4.23943039660856e-05
-1.60013810726721e-05
-2.55762361968207e-05
-1.9286662480774e-05
-5.42652233373116e-06
-2.37685158115812e-05
-2.94501829373112e-05
1.2225183027365e-05
-3.27887290089935e-05
-1.43770987371617e-05
6.58654198404138e-06
-2.84830281391001e-05
-1.8242835766374e-05
-1.99331941964439e-05
-2.77440268810531e-06
-4.1393412635604e-05
-3.90908426247941e-05
-3.44816222855715e-05
-4.2991312143124e-05
-2.48341092482983e-05
-5.08991144524417e-05
-2.67427519149063e-05
-1.85686111458171e-05
-4.30731163896718e-06
-4.34628066124304e-05
-3.3779723936611e-05
-3.26640235648614e-05
-4.15693701887097e-05
-1.66193846255607e-05
-2.83922765810715e-05
-1.38124888577747e-05
-3.95800103298286e-05
-4.96930388412939e-06
-3.39288557820785e-05
-2.98390640429399e-05
-3.53804390275414e-05
-4.19341544481071e-05
-4.01656200592929e-05
-4.13953814292201e-05
5.6710519815146e-06
-3.10535227283622e-05
-2.09485073947234e-05
-5.06264712157961e-05
-4.62141974676495e-05
-6.62195111035548e-05
-2.21329198689981e-05
-1.60784668006836e-05
-4.76115276627126e-05
-2.99986135361773e-05
-4.27951851863584e-05
-2.63188710188054e-05
-3.11473462326752e-05
-7.18180278765508e-06
-1.96286299791911e-05
-3.00744947128136e-05
3.28094000756053e-06
-3.03883254414732e-05
-5.31053547458749e-05
-3.6099563747304e-05
-1.70732699842398e-05
-4.88813296700866e-05
2.36640948157233e-06
-2.85978735784456e-05
-2.15653552434675e-05
-4.02377420534153e-06
-4.6796598843692e-05
-6.56024788438543e-05
-1.35435692882163e-05
-2.32612895808573e-05
-4.11384022800558e-05
-2.59017324489363e-05
-1.73956104934619e-05
-2.42620694380206e-05
-3.86956981568564e-05
-3.68520045671644e-05
-4.67059331082173e-05
-2.35341963393614e-05
-3.66279318283924e-05
-3.93358290943968e-05
-2.33549326403577e-05
-4.14888555357934e-05
-5.63790729902477e-05
-2.16054366159366e-05
-6.05608803828962e-05
-1.61418648810876e-05
-2.90433538483985e-05
-6.0904056488708e-05
-1.00907138107891e-05
-1.22621246675314e-05
-1.74826008395976e-05
-1.38093476126337e-05
-3.2856989330168e-05
-3.87360796800231e-05
-6.87576456962521e-06
-2.95031481008094e-05
-2.95446343137788e-05
-1.98977542933322e-05
-3.9910911364259e-05
-1.46219563700886e-05
-2.44475390947694e-05
-2.02728584013633e-05
-7.96654311970912e-06
-4.92446234755959e-06
-3.55521045844182e-05
-4.6148585738258e-05
-2.83657718959349e-05
-1.13037589327429e-05
-4.70326674478623e-05
-2.05602911430702e-05
-1.95214320185053e-05
-4.46041108508697e-05
-1.41491565970755e-05
-2.54115011173174e-05
-2.4669305974104e-05
-5.99534459339552e-05
-9.59715039085784e-06
-2.26090644315196e-05
-2.64075917739021e-05
-3.03523149557329e-05
-3.03037615815533e-05
-7.47839069649312e-06
-3.67431907981563e-05
-2.39727512717852e-05
-1.39258354694122e-05
-1.28232283780076e-05
6.83569173963986e-06
-4.84284939972158e-05
-3.4748665896874e-05
-8.80393849691526e-06
-3.01716060189967e-05
-1.53963428725706e-05
-2.6858542741032e-05
-1.04572740621179e-05
-4.64892986466125e-05
-5.09959721934334e-07
-5.86403812930808e-05
-6.21070352237645e-05
-2.73884773245867e-05
-3.55679671074371e-05
-4.13015314350497e-05
-1.47599055241152e-05
-4.38539260647831e-05
-3.13884943867384e-05
-1.25070089855584e-05
-3.99937603457687e-05
-1.15324251978945e-05
-1.08985387512387e-05
-1.39519707031092e-06
-4.92908189739955e-05
2.77330121450089e-06
-2.36382056201224e-05
-4.39107188844049e-05
-2.9443629449518e-05
-1.89355246266889e-05
-4.78504428168356e-05
-3.73740598427972e-05
-2.64950546823838e-05
-3.73911971529513e-05
-3.74509775222598e-05
-4.09325723636355e-05
-2.467831294357e-05
-2.69675990059133e-05
-1.31696069086799e-05
-2.21804809711989e-06
-2.0529276079362e-05
-2.24747267292563e-05
-1.64728253675025e-05
-6.21448333908714e-06
-5.62101593247521e-05
-2.06756246892927e-05
-5.41116306464961e-05
-3.68958817317732e-05
-4.06082490563817e-05
-4.42128353647626e-05
-1.58096719003027e-05
-2.86878115868415e-05
-4.85486740021207e-05
-4.50069135191982e-06
-2.34456703045503e-05
-2.11908063533715e-05
-2.43733627129149e-05
-3.61980568686704e-05
-1.07485095363375e-05
-2.28319664307231e-05
-4.05666190047963e-05
-2.8302005816328e-05
-2.5368174880921e-05
-3.09965887996174e-05
-1.79352026815145e-05
-2.73587986620868e-05
-4.1566715923298e-05
-2.18066089192573e-05
-6.36750424796748e-06
-1.63178455173528e-05
-4.72247228209392e-05
-2.91204520150217e-05
-9.33094069949866e-06
-2.63998868090093e-05
-2.41521405412896e-05
-3.93701993548286e-05
-9.85288848626125e-06
-2.84258457233244e-05
-4.75750737706774e-05
-4.6055754898532e-05
-3.93026216638979e-05
-5.08922185272009e-05
-3.78862586674875e-05
-5.20642541100903e-05
-4.0731502876437e-05
-3.73215510622708e-05
-2.96065307109055e-05
-2.74083061607573e-05
-1.9190666368346e-05
-2.5004213220811e-05
-3.38004792224405e-05
-3.81953188780579e-05
-3.82972091111906e-05
-3.59192915090944e-05
-6.35759072919052e-06
5.91967302408543e-06
-1.8511825525463e-05
-2.84756820806751e-05
-4.7248707216339e-05
-1.77896328487176e-05
-3.51679863096146e-05
-2.78077376014582e-05
-1.4397269292202e-05
-4.20717095633924e-05
-2.70279789400809e-05
-3.84121500906774e-05
-2.24284796585412e-05
-2.88772411304856e-05
-4.79842279002821e-05
-3.45347601152313e-05
-3.95683690724726e-05
-4.85482017520002e-05
-2.28106757786257e-05
-2.94727852052248e-05
-7.65753135379251e-06
-2.9983664729258e-05
-6.8216151034171e-05
-2.44335824751242e-05
-3.98243809927918e-05
-2.52767101288769e-05
-3.78963417327541e-05
-2.34900627426633e-05
-2.68518133408712e-05
-2.76621718733909e-05
-3.33254299084808e-05
-1.41137519207591e-05
-2.62954584465359e-05
-4.86452362021503e-05
-2.83057965779959e-05
-3.21668072313349e-05
-1.9030068736626e-05
-4.38934668861771e-05
-3.66416428965729e-05
-4.85054357160495e-05
-2.93171537943184e-05
-1.33473714794854e-05
-4.69136321944151e-05
-1.27289505396985e-05
-4.75157113117689e-05
-1.27809576058064e-05
-3.35892226870716e-05
-1.29697738502871e-05
-4.66548001519183e-05
-2.15176661018367e-05
-1.66555082557978e-05
-2.15924280927208e-05
-6.73742121716912e-06
-1.74692829936715e-05
-1.68960441739026e-05
-3.05449351092556e-05
-3.24612194238313e-06
-1.14607582902018e-05
-2.36947929385991e-05
-3.84524170270986e-05
-5.98727680538497e-05
-2.97608393853007e-05
-1.58264691128833e-05
-1.91704099679345e-05
-4.63990587924008e-05
-1.02770665001544e-05
-7.14137295108462e-06
-5.4015183525628e-05
-3.32328519507777e-05
-1.54705659971751e-05
-4.32208354505123e-05
-2.28841050216044e-05
-1.81999840896112e-05
-4.9647714490986e-05
-1.33946138454367e-05
-1.48146898882786e-05
-2.94954463870402e-05
-9.64770736613273e-06
3.46804038133873e-07
-1.50368523634813e-05
-1.61404646518705e-05
-9.78570013889056e-06
-2.76762385850444e-05
-6.4893107318968e-05
-4.71429365644379e-05
-4.48130594191012e-05
-4.74465239239022e-05
-2.51496847374126e-05
-6.56313529561904e-06
-3.53487231827216e-05
-3.50354814063128e-05
-3.61003380561756e-05
-1.85767995770357e-05
-3.66785463520317e-05
-2.07172068433625e-05
-1.52429577793762e-05
-2.30113867809925e-05
-3.95331326063818e-06
-4.70897744472938e-05
-7.09646969544695e-06
-2.14310767976417e-05
-3.85635337917032e-05
-2.08008594700316e-05
-3.24338809270545e-05
-2.15983492053289e-05
-3.93850402768684e-05
-6.46445259647765e-05
-1.74531559774643e-05
-1.40801895420971e-05
-1.37185804777585e-05
-1.07188140599044e-05
-2.28142817901833e-05
-1.34223189456356e-05
-4.4196580102187e-05
2.24489785197937e-05
-2.14264607298356e-05
-2.21271124978528e-05
1.0077151506621e-05
8.62925025177242e-06
-5.224870574562e-05
1.3693670961004e-05
-3.9700854228381e-05
-2.21864066040493e-07
-4.81413510420999e-05
-2.35370842454788e-05
-3.8461739380075e-05
-3.87103912082262e-05
-9.44904793111227e-06
-2.97964085168632e-05
-2.07266538531136e-05
-2.86537046242726e-05
-3.20750239661221e-05
-3.79108692011574e-05
-3.01747988616183e-05
-1.86318683530904e-05
-3.20795867352099e-05
-6.27485141021821e-05
-4.54621200176361e-05
-1.24188817178371e-05
-1.39774242426742e-05
1.16558800308215e-05
-5.49234749485208e-06
-3.47764395149569e-05
-3.85006444004213e-05
-2.35790566381874e-05
-3.01655639143081e-06
-1.97835467401233e-05
-1.5970372861422e-05
-3.19588591393617e-05
-5.42799927939484e-05
-3.74275161142216e-05
-2.80038161206958e-05
-1.7422164144505e-05
-3.39716009090529e-05
-3.16526017948907e-05
-3.74890456603109e-05
-3.1506274250999e-05
-1.82230693509527e-05
-3.29483632064918e-05
-3.31703694779652e-05
5.17251026168292e-06
-1.11551423850743e-05
-2.53301926223318e-05
-7.18354826068196e-05
-1.9011478958635e-05
-2.05787505173957e-05
-6.66983031275386e-05
-4.54358098597994e-05
-4.96721421006319e-05
-4.67510730792086e-05
-3.65940412642421e-05
-2.53687562307972e-05
-3.23182566880449e-05
-3.50676492092841e-05
-2.40185608392549e-05
-3.14692973525925e-05
-2.08628490410009e-05
-3.41005117325756e-05
-1.22115962254336e-05
-2.5481177988385e-05
-3.29020050371531e-05
-6.91500533596554e-05
-1.5729132792102e-05
-4.63639995354698e-05
-4.18461296855645e-05
-9.01227793636505e-06
-3.27143358613099e-05
-2.71122110544578e-05
-3.37658883927428e-05
-2.01888018179468e-05
-4.18343714160432e-05
-2.18556521112355e-05
-9.96903301617925e-06
-2.19547295561496e-05
-1.357483556445e-05
-4.52298891514667e-05
-5.3799150648998e-05
-2.49051589199633e-05
-2.36812499036812e-05
-7.48365927843787e-06
-4.49180008864567e-05
-3.67215585914645e-05
-1.74548752954502e-05
-2.69388430068998e-05
-5.09272782768651e-07
-9.30543994035598e-06
-1.41711499070777e-05
-3.76785626279352e-05
-1.29234446353523e-05
-4.37941515312797e-05
-3.98688297543669e-05
-1.54953505372972e-05
-4.90322984497974e-05
-3.43358090197753e-05
-2.15407187041094e-05
-1.53519835212365e-05
-2.9887886292302e-05
-2.11545904067929e-05
-3.75127904486496e-05
-1.98959125024674e-05
-5.06186270503131e-05
-3.22217172152191e-05
-5.46672217418472e-06
-3.60939243593626e-05
-2.97444295972346e-05
-5.50196662005072e-05
-7.45712490476157e-06
-2.57167478175393e-05
-4.14880136320142e-05
-5.70833211925942e-05
-4.09936722357944e-05
-2.38277316773106e-05
-3.07244340840126e-05
-4.30113426876577e-05
-4.34171296026345e-05
-3.15575644923075e-05
-5.25162474050238e-05
-1.47375731408055e-05
-1.85198412606443e-05
-4.18142713748651e-05
-2.12904101636471e-05
-3.00813643203556e-05
-4.94361939882394e-05
-5.514621587953e-06
-6.42193538461632e-06
7.72381225942062e-06
-1.94909286361871e-05
-4.15443023858131e-05
-1.41238630861352e-06
-2.82081720123935e-05
3.31886585195282e-06
-3.69979450548307e-05
-4.52253909557201e-05
-2.17843367687671e-05
-6.54002928699399e-05
-1.10303566402269e-05
-2.07086871769114e-05
-4.65778492291891e-05
-2.74413659345945e-05
-6.18663781244927e-05
-1.69358161369223e-06
-3.35757012476584e-06
-4.4070245155457e-05
-2.26191919594318e-05
-4.32030819964365e-05
3.25674293047391e-06
5.1922579802475e-06
-3.4290809603318e-05
-4.32453291321803e-05
-2.51973947058668e-05
-2.56582719334608e-05
-3.88329934424914e-05
-1.10429918193026e-05
-4.57334739037899e-05
-5.03584301038437e-05
-1.78730978660789e-05
-1.01884152714268e-05
-2.85070287810073e-05
-2.06661390887645e-05
-3.21354920744258e-05
-2.67309978008949e-05
-2.26737666352347e-05
-2.53816669359302e-05
1.43536724791234e-06
-5.03099290928418e-05
-5.037931513229e-05
-2.8631221535774e-05
-2.88404247250688e-05
-2.48318841911722e-05
-3.0412613975053e-05
-4.06642415749898e-05
-1.407112553897e-05
-2.1940713266731e-05
-6.13975040363022e-05
-3.09035356021617e-05
-3.06821595918949e-05
-1.66464429937677e-05
-1.27828158226043e-05
-1.40678884354716e-05
-1.26392611255825e-05
-3.07886610256183e-05
-3.96783493447221e-05
-2.15964782074642e-05
-2.86337512303037e-05
-2.22752878138318e-05
-2.80098275696576e-05
-2.67050917202801e-05
-2.31598675952769e-05
-3.43487456678338e-05
-6.67052717487289e-05
-3.47003303556955e-05
-2.36787554018804e-05
-2.61263664635078e-05
-3.65028171716219e-05
-2.33448113946555e-05
-3.79880361653394e-05
-5.80020846582181e-05
-2.11564614079196e-05
-2.98182898076956e-05
-2.57914985724456e-05
-2.59937014746153e-05
-1.52865448895754e-05
-3.57812360159979e-05
-1.56230275430856e-05
-8.43754975096536e-06
-8.08762502375808e-06
-4.10208058929623e-06
1.1143594173733e-05
-4.25871011195502e-05
-6.04439778429713e-06
-1.49002539790084e-05
-2.60005424303283e-05
-3.62663656766546e-05
-1.30685629121584e-05
-2.51959128252789e-05
-1.04225970438595e-05
-1.64297209139458e-05
-4.11310267684322e-05
-3.00146965835463e-05
-5.4046121412925e-05
-2.05848290177977e-05
-1.2963497677786e-05
-4.31683703028012e-05
-4.79846367662831e-05
-3.4361985481943e-05
-4.53419150113316e-05
-4.13882659489388e-05
-5.50987808510934e-06
-2.20206948363668e-05
-3.520177882841e-05
-2.31876855830219e-05
-3.4292022707217e-05
-1.94196136308343e-05
-3.69129186398219e-05
-5.02314160604636e-05
-2.24064532700993e-05
-8.44540065005658e-06
-5.15130281060032e-05
-4.60986023245211e-05
-3.60343359100762e-05
-7.2556216890615e-06
-3.77287087606612e-05
-1.8360815121722e-05
-3.4304087039392e-05
-3.27855549498089e-05
-3.60178084271353e-05
-4.55914154108433e-05
-2.93026395488647e-05
-3.26156481509254e-05
-5.64199959907767e-05
-1.91671797437365e-05
-3.89586445748224e-05
-1.60254266456028e-05
-1.51695199072744e-05
-1.65566457734623e-05
-2.99691944547423e-05
-3.20521302641485e-05
-5.28146149112448e-05
7.77259946911133e-06
-2.93845939969223e-06
-1.40459246922511e-05
-3.65677184927304e-05
-1.79518687500825e-05
-3.56026483915452e-05
5.64260235983909e-06
-1.87528340802255e-05
-1.63935687968477e-05
-1.41067803295929e-05
-4.58116954788959e-05
-3.80499073089462e-06
-4.20952096243132e-05
-2.06765945826766e-05
-4.9181866332958e-05
-2.95192328935285e-05
-2.30347085560006e-05
-2.34086619217662e-05
-2.74697992498748e-05
-5.05276588189319e-05
-3.43941496853802e-05
-1.31497149079187e-05
-3.47838545925895e-05
-4.21803949694078e-05
-4.7790908499604e-06
-1.86911988013417e-05
-5.16088512161787e-05
2.65678356177247e-06
-3.97667494120914e-05
-3.60779571170778e-05
-4.40192665695224e-05
-3.03623525356034e-05
-3.56498563561056e-05
-4.43643072001409e-05
-1.78305095317265e-05
-4.65604103557462e-05
-6.31755111518754e-05
-6.10652559144078e-05
-1.00655558472207e-05
-3.57075140380888e-05
-1.86381291254814e-05
-2.7525768074061e-05
-5.73819944204136e-07
-3.08454813836747e-05
-2.0729254704418e-05
-8.84156285001375e-06
-2.69951445958913e-05
-1.80317079282847e-05
-3.02336975269281e-05
-3.73769046616142e-06
-4.15812385084888e-05
-1.03973038528987e-05
-3.19477151427086e-05
-1.74422194833677e-05
-2.08715986162512e-05
-4.35030276967946e-05
-4.52114109579657e-05
-2.5696837127644e-05
-4.88072804714705e-06
-4.51553197836066e-05
7.45462047089849e-07
-3.6410613992402e-05
-3.76018047816509e-05
-4.80324410629135e-05
-1.36983922655112e-05
-4.0680980116965e-05
-4.32192375327627e-05
-1.13573766777919e-05
-1.39744083486435e-05
-1.0738078870904e-05
-2.98944498508151e-05
-7.44370435973388e-06
-3.77049273299116e-05
-2.56506687793344e-05
-3.0876779996979e-05
-3.89899651760521e-05
-3.80174149093852e-05
-6.75111989429449e-05
-2.30816586257741e-05
-2.55010078201585e-05
-2.66917946078062e-05
-3.2746820629854e-05
-2.34050191853131e-05
-4.40608954277458e-05
-3.31162036749606e-05
-4.97147008336619e-05
-6.41619220467179e-06
-5.86924519631892e-06
3.30585153596029e-06
-1.91371050503589e-05
-4.2993702344206e-05
-4.05865971747117e-05
-2.55120080008544e-05
-3.85278431566239e-05
-2.0795206173027e-05
-4.17967369762101e-05
-1.99888086275678e-05
-3.3266669535594e-05
-4.87412158126093e-05
-4.88286102685272e-05
-4.6507642631805e-05
-6.67183859581355e-05
-1.41300374267283e-05
-4.79363449694672e-05
-3.28749124421264e-06
-2.22246478901796e-05
-3.58519444302168e-05
-3.59494859104566e-05
-3.57173864602744e-05
-3.96434795560209e-05
-3.63012656360676e-05
-5.41312467180077e-06
-1.61560352920513e-05
-6.6816449489582e-06
-3.52216461963062e-05
-2.19592537478034e-05
-3.07957928665081e-05
-3.53468567500187e-05
-2.11941413163526e-05
-5.50174495406694e-05
-4.28709294367599e-05
-4.00403281007908e-05
-2.65798173860049e-05
-4.21026291615942e-05
-3.40298967787265e-05
-3.69742784679521e-05
-1.88462856168356e-05
-3.32142152135359e-05
-2.98962898066743e-05
-4.74921877206186e-05
-3.41762027456567e-05
-1.66834691029909e-05
-2.84315127303339e-05
-2.47467081685232e-05
-2.72677709885988e-05
-3.0536987950974e-05
-4.24246116027241e-05
-2.86004073892149e-05
-2.50410415818551e-05
-3.45922156445805e-05
-3.15341363244433e-05
-5.07388571411061e-05
-2.77224630180604e-05
-5.66800409115074e-05
-7.66015832032835e-06
-4.44118339999098e-05
-3.38380498153121e-05
-2.20839838516274e-05
-2.73393076662983e-05
-4.21705254631277e-05
-1.00637220704721e-05
-3.8536112773219e-06
-1.04620481871404e-05
-4.12089756703519e-05
-5.69759886452136e-05
-4.43976339559347e-05
-3.09757838675667e-05
-2.62777031031852e-05
-2.52339581354891e-05
-4.17476936797923e-05
-2.40828946761554e-05
-2.70219651369554e-05
-1.70344615325038e-05
-4.57591449125563e-05
-3.36136408478598e-05
-1.90571086218216e-05
-6.60045709671733e-05
-4.04965136197012e-05
-3.8821328988372e-05
-2.503735167739e-05
-9.18629722273404e-06
-3.29797162668969e-05
-2.00964271818336e-06
-2.14739124831812e-05
-4.99724361098098e-05
-7.414127485624e-06
-2.39767568151725e-05
-2.05013357784701e-05
-2.38058414700764e-05
-2.38499308374473e-05
-4.46345128370946e-05
-5.46968729840142e-05
-4.81094010502744e-05
-9.97652425638166e-06
-6.10398628555152e-05
-3.4836805098829e-05
-3.78509279597762e-05
-1.41374347189298e-05
-2.7540112671661e-05
-2.29877282263026e-05
-3.82566961730629e-05
-2.99202543670449e-05
-4.59351011245488e-05
-1.0106327899907e-05
-2.72430194620973e-05
-1.04157947961919e-05
-3.72252173496944e-05
-2.07116998635978e-05
-2.87834624487877e-05
-4.48621116344773e-05
-6.85807776234296e-05
-1.7776717698466e-05
-2.70314514427611e-05
-3.16555137153887e-05
-8.88965380111207e-06
-1.98090945302518e-05
-1.57931943991158e-05
-2.47528270506206e-05
-2.09752077843551e-05
-2.96005983656461e-05
-9.22168440555994e-06
-1.98886233124914e-05
-6.26105003310666e-05
-2.16736159387255e-05
-9.85331174986177e-06
-3.05946820539269e-05
-1.43480952207326e-05
2.18123184315953e-05
-2.62652946467392e-06
-2.14430772315602e-05
-5.36768601685217e-05
-4.13473019847238e-05
-4.79656796638216e-05
-3.29992418101315e-05
-5.9781245091965e-05
-5.12383572937761e-05
-1.38488598767199e-05
-4.02707391830786e-05
-3.24968123756275e-05
-2.96560116189764e-05
-4.35783639664759e-05
-2.33886818227368e-05
-3.6293465231401e-05
-3.42152344425155e-05
-7.4647208759655e-06
-1.80676176894554e-05
-4.1712981766019e-05
-5.37292205730606e-05
-1.47693331545754e-05
-3.88957295192621e-05
-1.63390168632933e-05
3.75844001309569e-06
-3.9556132902857e-05
-2.6077330052461e-05
-7.15449615954719e-06
-3.66554646258176e-05
-2.01162086075796e-05
-1.22554961880375e-05
-2.07500668428107e-05
-1.37231675884596e-05
-6.1512612212104e-05
-1.37620139591277e-05
-1.62495180821289e-05
-2.04757651406429e-05
-1.17250298192099e-05
-1.34319789628316e-05
-5.55387237655376e-05
-4.41691537863827e-05
-1.5630876681765e-05
-7.92816753798251e-06
-4.12539679280661e-05
-5.18288482175296e-05
-2.96315380809201e-05
3.31946009977854e-06
-5.72874110350868e-05
-1.69663452712871e-05
-3.32680885633136e-05
-4.22896913180145e-05
-9.22618564209226e-06
-2.47035573171929e-05
-3.7023614683316e-05
-3.97783894995572e-05
-2.33922300918266e-05
-2.80565918206075e-05
-1.45356508326482e-05
-1.32556528510586e-05
-3.55993793722125e-05
7.30779341195943e-08
-1.84620841821083e-05
-2.13705269483492e-05
-2.31046452565097e-05
-4.50845131675022e-05
-3.74699823531884e-06
-2.38822294807596e-05
-2.9521582144628e-05
-3.41175464371303e-06
-4.81763911438488e-05
-6.01734063819248e-05
-1.10838345266593e-05
-2.67840163539856e-05
-2.85819227890215e-05
-1.92616190249137e-05
-4.00454653369355e-05
-2.93091707564223e-05
-3.7910315510982e-05
-3.56050299841998e-06
-3.42329092106286e-05
-1.25869174019334e-05
-4.58244877539833e-05
-3.66960941176154e-05
3.29035183773669e-06
-2.61814045887595e-06
-4.52285494098022e-05
-1.6963935607827e-05
-1.6798762117553e-05
-3.19790086236305e-05
-5.36705842125725e-05
-3.51071902086808e-05
-9.01777192164667e-06
-2.33341318413542e-05
-4.27647595846142e-05
-3.11874071411972e-05
-1.77934518101401e-05
2.38208888516818e-06
3.73003620233137e-06
-2.58876530608192e-05
-2.13852467977816e-06
-1.36954051202386e-05
-5.57694653870317e-06
-2.23117131643184e-05
7.01005391453901e-06
-1.59744021074832e-05
3.22786644795857e-06
-2.94985984035362e-05
-4.06523958463563e-05
-2.77147292985164e-05
-7.29714001073436e-06
-8.50599757346951e-06
-3.70693749790197e-05
-2.98918866737945e-05
-1.62515474242636e-05
-3.53061081386004e-05
-1.49963400145385e-05
-5.13929300095606e-05
-2.00369417159275e-05
4.43228662502707e-06
-6.2381742614363e-05
-2.99210775166737e-05
-4.89619489009797e-05
-3.22903019789681e-05
-1.49899819117651e-05
-3.14158241028954e-05
-2.89727430919868e-05
-1.34808649971592e-05
-2.941772919361e-05
-1.20774335040988e-05
-4.21694930959489e-05
-3.21204110216783e-05
-6.63314053558771e-05
-3.92589460264736e-05
-9.41736520845402e-06
-2.9707171839581e-05
-1.80291907528494e-05
-4.08693119107607e-05
-1.05850569806694e-05
-9.40431109449084e-06
-3.54320725768628e-05
-3.76048245502205e-05
-1.85753162102311e-05
-3.84108408539942e-05
-3.33454145283927e-05
-8.60537020206662e-06
-2.74474244906163e-05
-3.31158741782149e-05
-3.15540637128237e-05
-1.35527834951489e-05
-1.81154636535233e-05
-4.61290210982346e-05
-2.01386235889635e-05
-2.81071929086144e-05
-1.54293171421283e-05
-1.74441431269153e-05
-6.21268220535107e-05
-3.76450038445462e-05
-2.03484362755126e-05
-2.06626909864272e-05
-4.48247436040635e-05
-2.68733333727875e-05
-2.10557474687327e-05
-9.35445814799341e-06
-5.07036644268169e-05
-4.42055062356391e-05
-1.7622887740997e-05
-3.35770928675929e-05
-1.73813911733591e-05
-1.0659405376334e-05
-4.54427103777136e-06
3.28664265323541e-06
-3.12427335027336e-05
-3.0640727251021e-05
-5.49520414809486e-05
-3.39816197592958e-05
-2.12467675074114e-05
-2.10594659787443e-05
-5.00715618366719e-06
-1.57706346189004e-05
-4.62982520107495e-05
-5.31560598940941e-05
-5.40364214085578e-05
-4.4100584588385e-05
-3.43942736277145e-05
-5.41742489910206e-05
-8.21413192924509e-06
-3.858852352945e-05
-2.39092838262564e-05
-1.87737942604854e-05
-3.31988876256651e-05
-2.77719961531903e-05
-3.36959395060752e-05
-6.206974840528e-06
-2.05558718011338e-05
-1.49047567149041e-05
-5.7019116510517e-05
-4.74719139869245e-05
-4.65970705628589e-05
-2.66116374157475e-05
-1.45672492196002e-05
-3.54224808803298e-05
-6.4942305261582e-08
-6.02110503416249e-06
-2.81976032586805e-05
-2.96135756126331e-05
-1.29982107897231e-05
-4.92760122967126e-05
-2.96457133816446e-05
-1.40192754348601e-05
-4.72467474750691e-05
-4.09558083749057e-05
-3.96962425383105e-05
-2.64026334110989e-05
-1.31580976852668e-05
-1.3215684055059e-05
-4.51800975344808e-05
-5.96733857367926e-07
-2.54136686500222e-05
-3.69838840619198e-05
-3.16674222678491e-05
-2.81092023241569e-05
-3.57076204602057e-05
-2.73532443431686e-05
-2.1229148826161e-05
-2.37868544680234e-05
-2.4172320926544e-05
-1.03654586560786e-05
-3.75251398732392e-05
-2.36190626587453e-05
-3.79863476365701e-05
-3.95732552819412e-05
-2.88704759912228e-05
-5.47848702123329e-05
-3.45829974271223e-05
-4.11531440728416e-05
-1.72549359184656e-05
-4.27174996177767e-05
-2.55796079147885e-05
1.68046594201536e-07
-3.09844762200904e-05
-3.09855804136849e-05
-4.09052572462599e-05
-1.71223260368574e-05
-2.70190540711252e-05
-4.22683259273436e-05
-5.37864435279193e-05
-2.94312560359423e-05
-3.16052768372268e-05
-3.40921375120886e-05
-3.61862626117406e-05
-3.15577644901936e-05
-2.54624746548367e-05
-3.13216628987403e-05
1.19584296556727e-06
1.38424816402537e-06
-4.8001349210633e-05
-1.77353876859591e-05
-9.93329217597271e-06
-1.63321581380087e-05
-3.79045019128941e-05
-2.3421754375024e-05
-4.10431006607612e-05
-3.14371648160836e-05
-5.02409408110592e-05
-1.44379259792962e-05
-2.99597003586249e-05
-2.9421766718859e-05
-4.4151627749176e-05
-2.50363858643875e-05
-4.09467039849694e-05
-4.37494730018979e-05
-1.40933864419552e-05
-2.6560867863176e-05
-3.82396333306662e-05
-1.88560801381794e-05
-2.50752637943297e-05
-5.85384278848044e-05
-1.70312005706334e-05
-2.01882824040165e-05
-4.48193536144839e-05
-9.69833403451436e-06
-4.03870551501583e-05
-3.02472181050648e-05
-2.7117307916376e-05
-1.98146433073822e-05
-3.59172760378276e-05
-5.56532755602025e-05
-5.02340226940111e-05
-2.2339973427834e-05
-3.70967358095086e-05
-3.55286839211839e-05
-2.02535199368919e-05
-9.61290023382079e-06
-4.50285206753086e-06
-4.71508244767639e-06
-3.99577454035281e-05
-1.76833103203803e-05
-6.1840730402717e-06
-2.04227444963987e-05
-3.92655995501303e-05
-3.25441557139021e-05
-2.76963854447944e-05
-4.4194776483297e-05
-1.91942401576224e-05
-1.09028459751448e-05
-4.30015900327417e-05
-1.65675723142047e-05
-3.35546980223473e-05
-4.13733389816355e-05
-4.84535957561522e-05
-3.73812881307749e-05
-3.11871492917505e-05
-3.35206382188126e-05
-2.64362955068547e-05
-9.28801176775838e-06
-3.4717224028782e-05
-6.183217637071e-06
-4.13065301734184e-05
-1.43429910880508e-05
-1.72370625462649e-05
-2.09604742503393e-05
-7.61827647799228e-06
-9.84643487992423e-06
-2.79446801256217e-05
-4.15341561323529e-05
-4.72371933312591e-05
-2.59157090159989e-05
-3.73860521998834e-05
-2.28864216525461e-05
-4.8818194488427e-05
-3.64051977141545e-05
-1.26312771748968e-05
-3.73803564109749e-05
-2.69698523634699e-05
-1.99655855480441e-05
-2.13397518967062e-05
-5.24507161945457e-06
-3.39679135521279e-05
-5.31472345275415e-05
-1.23165221076765e-05
-4.37158734111708e-05
-2.01020230328369e-05
-4.69655456046544e-05
-2.95692024649408e-05
-3.85176870461108e-05
1.47694335323734e-05
-3.58125413753571e-05
-1.24990280611645e-05
-6.40207125363709e-07
-5.61246082564521e-05
-4.04618897620558e-05
-8.89348295919785e-06
-4.42728885787745e-05
-1.74152521097801e-05
-3.1368517432251e-05
-1.47158658826254e-05
-2.32390115083118e-05
-1.31034945258601e-05
-2.32693982616632e-05
-6.52127183825946e-05
-1.18254870889012e-05
2.9473187808598e-05
-8.03978798942829e-07
-3.73185293993123e-05
3.8121951882836e-06
-3.03464325623396e-05
-2.78974291470965e-05
-2.13359753822919e-06
-3.93813642552062e-05
-2.89577879743463e-05
-4.20643530344966e-05
2.84476688538368e-06
-2.03467501943189e-05
-2.2655474786575e-05
-2.88717435655181e-05
-4.68064144361131e-05
-2.97092021893342e-05
-3.6228488709675e-05
-6.35242471427811e-05
-2.00161441735556e-05
-2.5329357321909e-05
-1.20344238072189e-05
-2.56135065488386e-05
-3.11777023801257e-05
-6.62242132515203e-05
-9.94266118892082e-06
-2.4384048866488e-05
-3.20455465602601e-05
-2.38288546328086e-05
-2.48069741372264e-05
-6.97085108706844e-05
-1.88891685656352e-05
-2.91089663032462e-05
-4.25674474163556e-05
-9.83153258094688e-06
-3.80040748936087e-05
-1.91639218502561e-05
-2.34234798211084e-05
-4.09110772391563e-05
-3.59694330551084e-05
-8.7896316194218e-06
-1.52102970975818e-05
-4.00615095589356e-05
-1.39706678264812e-05
-1.6104240447115e-06
-4.89684114224252e-05
-1.20592200395701e-05
-3.06402686676445e-05
-4.29028932570756e-05
-2.40688672348477e-06
-3.21626569747457e-05
-1.46799866355457e-05
-4.5395232417726e-05
-2.41618703968863e-05
-3.91589134949439e-05
-9.56247426080738e-07
-3.79783797849157e-06
-3.93782154311332e-05
-1.58646982248639e-05
-1.86262031843248e-05
-1.31033857280034e-05
-2.16338057757497e-05
4.06855835847933e-06
-4.33167098926544e-05
-5.62488879329761e-05
-4.94070388434986e-05
-7.28897457293926e-06
-3.26941198357885e-05
-2.37427062112018e-05
-6.81371050120343e-06
-2.8839840481124e-05
-3.33304778724573e-05
-2.24378120238584e-05
-5.45501882896155e-05
-1.80679017530294e-06
-3.75614398513281e-05
-3.95094418682326e-05
-2.53201663935055e-05
-3.36859983293376e-05
-4.48400742184318e-05
-3.50739816076885e-05
2.21432547076045e-06
-6.9200997138281e-05
-1.09044546772636e-05
-3.51002591918466e-05
-9.91187883379205e-06
-5.06677443915432e-05
-2.84351995273144e-05
-4.35036844251967e-06
-3.04261448591543e-05
-1.55908131010742e-05
-3.93473567722912e-05
-2.2490855796167e-05
-4.1782692702517e-05
-1.30383848976201e-05
1.28397356330912e-05
6.94974745020593e-06
-3.1822518569114e-05
-3.60671833539407e-05
-5.80481680244186e-05
-1.70048961321757e-05
-4.11209187720026e-07
-2.75637070267871e-05
-1.84296014377856e-05
-3.15547099100507e-05
-4.48720075682931e-05
-2.35457887516297e-05
-1.07215260179261e-05
-3.23538578826856e-05
2.07901172246553e-06
-1.46886093124279e-05
-2.8838100838421e-05
-2.99231773549192e-05
-2.53629452444402e-05
-3.02987037003818e-05
-2.32029311208682e-05
-5.48317014508137e-05
-8.94049816672383e-06
-3.9829349533572e-05
-1.61501409577393e-05
-8.54029809008058e-06
-1.38796427865558e-06
-1.99968730360729e-05
-2.08247932290768e-05
-1.36976341389384e-05
-3.01979163423698e-05
-2.46595065676294e-05
-3.27377839252701e-05
-1.82408515152177e-05
-2.92922483907195e-05
-1.39758165225862e-05
-2.99012100333731e-05
-4.17561140605942e-05
-5.47361738675244e-05
-2.4245365442012e-05
-1.35997974306266e-05
-4.89203060750652e-05
-3.80221169957817e-05
-3.56995512150358e-05
-4.41203364674422e-05
-1.81047131254328e-05
-2.43794553846678e-05
-3.61494154368504e-05
-3.21590698272794e-05
-4.8499125995115e-06
-1.46096026007224e-05
-2.23758622404748e-05
-1.65115431701063e-05
-1.40525474678878e-05
-1.64526101865029e-05
-1.9343251009515e-06
-3.76484129267767e-05
-4.92520568900161e-05
-4.91646478331274e-05
-2.47824667939008e-06
-1.53687816762023e-05
-4.20581347309611e-05
-2.70504575685316e-05
-6.72377882808778e-05
-5.38430558197671e-05
-4.75692516368817e-05
-2.24467648452695e-05
-3.729044034846e-05
-3.67850345932535e-05
-2.27627985978162e-05
-2.24758901902748e-05
-3.4145707022065e-05
-3.17603036049901e-05
-3.68159004988016e-05
-2.35090362448095e-05
-4.30753619156185e-05
-2.10924762363143e-05
-2.49253025173025e-05
-3.6137618761985e-05
4.29414879620522e-07
-2.46491177447236e-05
-4.37275340687652e-05
-3.02522266777507e-05
-1.64098102964274e-05
-1.09829299596318e-05
-3.07506722388231e-05
-1.00487759439066e-05
-3.97432211111146e-05
-1.81056641245354e-05
-2.21110803517786e-06
-1.02041637599522e-05
-3.49447389852869e-05
-5.02892076685205e-05
-4.18828598856823e-05
-2.35562411012108e-05
7.66239093420069e-06
-4.76903365333463e-05
-2.87867599557663e-05
-3.14805004854084e-05
-2.45297551728021e-05
-3.24915821188389e-05
-2.2612309134984e-05
-4.08431255510325e-05
1.74771827384723e-05
-6.18253329613159e-05
-1.98608255692525e-05
-4.12131579108986e-05
-3.9861432303621e-05
-3.23279269236431e-05
-2.15219705678874e-05
-3.66893850356368e-05
-2.37926168973351e-05
-4.42498212177468e-05
-3.45141141406142e-05
-3.06431562287491e-05
-3.96790071022137e-05
7.48856447470954e-07
-4.43311884222646e-05
-9.10661264953781e-06
-3.77710659417833e-05
-7.03432474250765e-05
-3.71908506269471e-05
-1.9886971199072e-05
-5.55504514820326e-05
-6.26781497454329e-05
-3.40727247164074e-05
-1.17861634328963e-05
-5.36540329195674e-05
-2.81449732219235e-05
-1.67991357354333e-05
-4.87787972110079e-05
-3.60490045569479e-05
-4.26653467752641e-05
-3.7078669668688e-05
-4.47116016650662e-05
-2.69716775361203e-05
-1.64342526924101e-05
-2.9728241674781e-05
-1.4523654682312e-05
-2.21575229720642e-05
-4.29050876020713e-05
-1.41145490830107e-05
-5.22691128051306e-05
-1.38736549088105e-05
-4.54676705639691e-05
-2.52702194296401e-06
-2.71459843946624e-05
-3.54715315057999e-05
-2.30417674645494e-05
4.28983162913598e-06
-1.73634939626505e-05
-2.11191032117252e-05
-3.04809982057035e-06
1.33804522178596e-07
-3.5351404908303e-05
-1.22008080176428e-05
-3.88017458553109e-05
-3.60866366252976e-05
-3.20694168819783e-05
-1.68804408843123e-05
-2.55074528322059e-05
-3.12545960878802e-05
-2.57393129374174e-05
-2.03824271470293e-05
-1.33463319564388e-05
-4.58803003623842e-05
-2.30592782712794e-05
-2.88177366655381e-05
-1.84078453822633e-05
-2.91876181270216e-05
-2.13850925595055e-05
-2.29710832617319e-05
-2.55779984574471e-05
-1.20880072045539e-05
-2.64053364561888e-05
-6.44225599389697e-05
-2.49898511296336e-05
-3.26348178868593e-05
-4.07699804302726e-05
-2.54604547093939e-05
-2.92742183970208e-05
-5.00339810029297e-05
-4.70567673428715e-06
-5.00074533681435e-05
-2.38817058078767e-05
-2.85385373893592e-05
-1.14924633468165e-05
-2.30760493091075e-05
-3.89444715179113e-05
-4.33696722135404e-05
-7.02177980661926e-05
-2.94355351156169e-05
-2.13404604445192e-05
-5.33141043588049e-05
-4.47683606681168e-05
-2.74297535942823e-05
-1.69158596182168e-05
-3.87899429396666e-05
-7.11582655538131e-06
-1.23145814013354e-05
-3.40766094686013e-05
-5.40818429144066e-05
-1.38774681717761e-05
-3.33329987971077e-05
-1.86148141246407e-05
-2.40093118879894e-05
9.38524714875189e-06
-2.36883443410897e-05
-1.16246747594457e-05
-1.6479209458611e-05
-2.60430646113102e-05
-2.93318570698666e-05
-3.39953773538384e-05
-1.97166275685965e-05
-2.00354448863957e-05
-3.26654150134635e-05
-2.90817116016586e-05
-5.16556007049364e-05
-2.16871368242362e-05
-2.22319055212756e-05
-6.07574850771705e-05
-1.42480856909714e-05
-2.56580342477687e-05
-2.57801537150961e-05
-1.25637203984755e-05
-4.13332295979571e-05
-1.87590636969836e-05
-6.33292496503402e-06
-5.76093075037318e-05
-2.82823494049644e-05
-4.13921200355495e-05
-3.66915021716772e-05
-4.77673694654964e-05
-2.19762456581838e-05
-3.03361419760104e-05
-2.56531967830659e-05
-3.71687574623643e-05
-1.80151100397188e-05
-3.92392544033438e-05
-2.9973117031521e-05
-5.14806612984771e-05
-1.1998732269711e-05
-6.90700584093437e-06
-4.87038304969659e-05
-9.31617211885206e-06
-4.98264510802983e-05
-2.2753848505717e-05
-5.78100670434755e-05
-2.42968098868433e-05
-3.17960743214554e-05
-4.7068697104245e-05
-1.79481905806676e-05
-6.11441108053187e-05
-4.43243572243811e-05
-2.82319821995234e-05
-3.98199322244072e-05
-1.32409995229491e-05
-5.01850871358539e-05
-4.91822427572644e-05
-5.3463785431089e-05
-3.90916542751555e-05
-1.68763473178509e-05
-3.19682003182601e-05
-4.51903373184514e-05
-2.69460036053354e-05
8.43986094023848e-06
-1.99342897349944e-05
-3.49896288977168e-05
-4.53160927899583e-05
-2.3315219960732e-05
-3.16005801548997e-05
-1.88692751506253e-05
-2.25510675253751e-05
-5.13629509589056e-05
-2.63232230402063e-05
8.46484488691396e-06
-3.18817919363942e-05
-1.97651453806548e-05
-5.16360303886544e-05
-5.02845455112638e-05
-1.71952141473127e-05
5.86869351475829e-06
6.95882599214656e-06
-3.1469872641e-05
-4.26985468467775e-05
-3.91287384464973e-05
-6.9385624014739e-05
-3.61953585601534e-05
-1.93833037605274e-05
-2.52032545083355e-05
-2.75377686575086e-05
-3.24826428615651e-05
-1.497145799891e-05
-2.75289496679529e-05
-4.70076824259525e-05
-1.43883780286707e-05
-5.0171988811325e-05
-4.4408404806663e-05
-1.20448096793169e-05
-2.89681127688366e-05
-4.81609107075205e-05
-5.77523741703015e-05
-6.57740485332374e-05
-1.78820972548365e-05
-1.3943843298964e-05
-3.05683194154437e-05
-1.83484487514952e-05
-4.04543520134444e-05
-1.98116152044901e-05
-1.19071378932302e-06
-4.1599520029316e-05
-8.38917684834707e-05
-1.26934810128874e-05
-3.6362826299932e-05
-1.67242902154734e-05
-4.25014760276733e-05
-1.94163193024697e-05
-5.72985712489981e-05
-3.19830477276616e-05
-4.33524571945083e-05
-5.00854119689498e-05
-4.88208558783767e-05
-4.12229266562338e-05
-1.67881943549359e-05
-9.18296599491887e-06
-2.14855320123437e-05
-3.35914286221604e-05
5.7807973895186e-06
-5.65214190842702e-05
-3.12077888392189e-05
-2.48302668687433e-05
-1.2418207115307e-05
-2.96991066071969e-05
-2.51132320569764e-05
-3.08291089018164e-05
-1.81552403810713e-05
-2.94793613904032e-05
-2.38495911637054e-05
-3.11149403634451e-05
-4.56168468847139e-05
-2.35345723491947e-05
-4.06811899999219e-05
-2.65573818312975e-05
-1.05104862611463e-05
-3.58082520594244e-05
-6.14031758528558e-06
-2.14679708624096e-05
-2.94737660265275e-05
-3.57602095361606e-05
-4.34108179818944e-05
-4.08329057315815e-05
-3.7720349602437e-05
-3.81413334907957e-05
-2.84790158024522e-05
-1.73664705015844e-05
1.25174399409042e-05
-6.54583926028784e-05
-3.30843929835042e-05
-4.2275306201407e-05
-4.39828224958522e-06
-8.59410529532226e-06
-4.56908718638177e-05
-7.34319515206818e-05
-3.62645199218913e-05
-1.91793270114086e-05
-2.33998313608739e-05
-2.43498218030712e-05
-5.56603756283522e-05
-1.89126103617774e-05
-5.6357463607584e-06
-5.43088273064582e-06
2.09006014473234e-06
-1.94451379813261e-05
-4.67379925412532e-05
-5.84992866075736e-05
3.59391744430247e-06
-4.54134991098642e-05
-1.59169854780938e-05
-5.86234602549996e-05
-5.08699078520899e-05
-6.2457306018202e-05
-5.34407352355323e-05
-3.74390638052289e-05
-1.90240425424559e-05
3.74691735738592e-06
-5.01764259676675e-06
-4.13420093424823e-05
-2.97924330858703e-05
-3.24218555785113e-05
-3.49273199835453e-05
-3.33960076943633e-05
-2.42401357716395e-05
-2.49790692998097e-05
-2.56760471139445e-05
-2.50302043291893e-05
-6.7857614311964e-05
-3.87127625448619e-05
-1.40087621599741e-05
-2.16423781404391e-05
-2.46591058234654e-05
-3.1318358372992e-05
-2.65910986154807e-05
-3.28664159610883e-05
-2.36031509145199e-05
-5.48159004953115e-05
-3.32894792299599e-05
-4.07382975597505e-05
-1.238293291188e-05
-3.20106791653163e-05
-5.46973270311067e-05
-5.96913266003476e-06
-4.20294509986892e-05
-2.77005563273536e-05
-2.05208593437597e-05
-2.38014167322912e-05
-4.50756002212719e-05
-1.53523374711397e-05
-4.71373444525847e-05
-3.38960394239669e-05
-2.48842510039518e-05
-4.54643281664557e-05
-8.38939567397439e-06
-1.30286988742634e-05
-4.65613541405326e-05
-8.35549225488309e-07
-4.19567456837765e-05
-1.62940149633666e-05
-2.77281247972785e-05
-1.65669945442365e-05
7.11268722160074e-06
-1.49174335800437e-05
-4.83565830209648e-05
-3.68784483915079e-05
-3.91572592431128e-05
-2.59233431123489e-05
-4.23370833481135e-05
-4.14807145258346e-05
-3.28203271968283e-05
-3.06893142661575e-05
-4.91216136880987e-05
-2.65849219842841e-05
-3.04677260018029e-05
-5.524108431363e-05
-3.63194430786034e-05
-3.56904889732303e-05
-3.63288722783583e-05
-3.85610567012259e-05
-1.84481873090178e-05
-4.71084505251417e-05
-4.00257091251329e-05
-2.73726717967064e-05
-3.53012330246376e-05
-2.19980731221297e-05
-9.96904111634252e-06
-2.25322994235402e-05
-1.75183306650712e-05
-2.29076407360478e-05
-2.20593461166523e-05
-3.40634082004867e-05
-2.1514056317239e-05
-3.93335683175447e-05
-5.90421260720667e-06
1.19489128263911e-05
-3.29054960381939e-05
-2.9204023807764e-05
-2.13299092539409e-05
-3.57011927469087e-05
-3.42352186859506e-05
-1.03277252871671e-05
-3.4931386641231e-05
-2.44664692253128e-05
-4.58489039942413e-05
-2.97861918151433e-05
-2.73438100085176e-05
-3.4036317696596e-05
-3.86415496830005e-05
-2.28344636011294e-05
-3.17377799083105e-05
-5.23734587401139e-05
-4.53659411727859e-05
-2.34008938643656e-05
-3.47793365282836e-05
-2.90986249653896e-06
-1.34607073899313e-05
-6.75388292023355e-06
-1.872323644293e-05
-3.37848882294722e-05
-4.73187068988131e-05
-5.22252708233115e-05
-2.97910250551428e-05
-4.88837404424406e-05
-2.11404631963016e-05
-5.89741313384127e-05
-3.9194825773658e-05
-3.26869612796308e-05
-1.36760034403845e-05
-7.67669796479293e-06
-5.26306977541318e-05
-1.7632747231426e-05
-1.68131843540323e-05
-4.25951136812932e-05
-2.89773041021045e-05
-1.34280674441113e-05
-1.47033107140382e-05
-6.3099123937619e-05
-1.35805646124501e-05
-5.61123295459841e-05
-3.11694908123274e-05
-4.07403215934285e-05
-2.90475341871388e-05
-1.37778768022617e-05
-1.71455399619966e-06
-1.93901733236607e-05
-3.54994849367954e-05
-4.6125938740771e-05
-2.76159284523162e-05
-2.67878841204034e-05
-2.217092750348e-06
-3.04350008594531e-05
-3.02805026431649e-05
-3.48768351699248e-05
-4.14186641241666e-05
-1.61765233819521e-05
-1.76355664728341e-05
-4.04545350657497e-05
-4.68513252209752e-05
-4.91744807109046e-05
-2.3420422048044e-05
-4.62055242478909e-05
-3.70656871754995e-05
-3.23272778663465e-06
-3.64266921922987e-05
-5.05167412149679e-05
-3.78310631038854e-05
-2.4975675136956e-05
-1.67955331627285e-05
-3.64210089752259e-05
-2.15867147727527e-05
-3.87439043490081e-05
-3.80341708573277e-05
-4.35930941333628e-05
-1.39629482686982e-05
-3.89237689625428e-05
-3.77693356344616e-05
-1.55647438890645e-05
-2.10961372595964e-05
-4.20459898977153e-05
-2.14667439413066e-05
5.71032642346814e-06
-3.40068854304229e-05
-2.79445767084837e-05
-4.96565768542597e-05
-3.41424866147118e-05
-1.57037743033524e-05
-9.95226483138638e-06
-5.44023583433099e-05
-1.71943027970266e-05
-1.41054530428699e-05
-1.35428519135905e-05
-7.08470402344652e-06
-4.34102289995623e-05
-2.92325460596266e-05
-3.80799749820545e-05
-1.54809865216681e-05
-5.94578854840178e-05
-9.80315283385024e-06
-1.78345753201095e-05
-5.20594752531845e-05
-4.77531728615294e-05
-5.24819523754797e-05
-3.56913857243786e-05
-1.92215999319601e-05
-3.90821934454979e-05
-2.20604329364212e-05
1.25730132093707e-06
-2.14574951967459e-05
-5.10318823584929e-05
-3.61152448491251e-05
-1.47027916003197e-05
-5.09362325939098e-05
-2.86202508150021e-05
-5.84334280820846e-05
-2.97446038359298e-05
-4.6405618186342e-05
-1.24145151843514e-05
-2.63286447543976e-05
-4.28723816370386e-05
-2.77114265347936e-05
-3.15749000287167e-05
-2.96937132064877e-05
-2.65366700515436e-05
-3.30382786285472e-05
-2.0040533802447e-05
-5.05210239065672e-05
-4.2304739520636e-05
-2.92717408642482e-05
-1.79029636271283e-05
-2.46087553434267e-05
-3.9209535128436e-05
-3.11588576641802e-05
-3.61664883016069e-05
-3.79994596662387e-05
-1.03625670676934e-05
-3.09975957768489e-05
1.72916470978234e-06
-1.28276178936399e-05
-8.19959013545994e-06
-8.6168666255598e-06
-2.09200715390051e-05
-1.87191608962285e-05
-4.65789758950563e-05
4.28572127999296e-06
-3.82047524115133e-05
-7.33018837037589e-06
-4.18301548971307e-05
-1.91157743978166e-05
-2.71146201869298e-05
-3.3979420909291e-06
-1.60177196250159e-05
-2.6778510030477e-05
-1.93965709900564e-05
-4.07285837989093e-05
-2.73269274163732e-05
-1.48433685139797e-05
-4.4607519411525e-05
-4.84410221075969e-05
-4.05498004334961e-05
-3.67617145338066e-05
-4.51908070083458e-05
-1.35184040846466e-05
-6.02675099076571e-05
-2.20001900214034e-05
-1.25959605313991e-05
-3.56823385220921e-05
-4.25114917006481e-05
-1.16859646306789e-05
-6.31425870064889e-06
-2.56709163037383e-05
-4.79882121355613e-05
-3.08422224665914e-05
-2.46894542901202e-05
-3.34973511222804e-05
-1.21605081073693e-05
-4.28299254670304e-05
-2.8981977334482e-05
-3.65678364914644e-05
-7.70286829413971e-06
-2.08011461479927e-05
-4.72329415356845e-05
-3.55837946808654e-05
1.02113038047744e-05
-7.03513320022725e-05
-2.59637941752013e-05
-3.14834969572621e-05
-1.6294850331581e-05
-9.14238047419236e-06
-1.13369464531577e-08
-8.99391350392986e-06
-2.64284820444911e-05
-2.1388899548294e-05
-2.29605963383091e-05
-1.03148108727982e-05
-5.54107422023098e-06
-3.64653949658831e-05
-5.37657882647641e-05
-3.95949707948825e-05
-2.04984338025008e-05
-5.08092508084484e-05
-3.96122670452615e-05
-1.50704027739469e-05
-3.72136374399091e-05
-5.00889185728924e-05
-5.6702001238634e-05
-5.62639962977471e-06
-1.52543688692975e-05
-3.93264322477054e-05
-1.69732159262758e-05
-6.66535488925378e-07
-1.13703749599667e-05
2.03204412602482e-06
-2.73803963872749e-05
-4.51044859647709e-05
-1.3816460988069e-05
-3.09304486062708e-05
-2.64360536680419e-05
-7.96738278834418e-06
-4.65337296011324e-05
-8.00520270575282e-06
-2.92675803593546e-05
-2.29389587097686e-05
-1.65168087661015e-05
-2.57635630428065e-05
-2.920272707271e-05
-1.48971289732467e-05
-6.51563291403136e-05
-1.45905040578515e-05
-1.01309854264414e-05
-4.57687928837173e-05
-4.22148162130691e-05
-2.1471530001718e-05
-2.02319759706626e-05
-4.94087328107185e-05
-1.61716043954808e-05
-4.58191843178133e-05
-2.36327082916921e-06
-1.4089394761166e-05
-1.90474607487737e-05
-3.5602587113509e-05
-3.01277743182244e-05
-1.50475746085121e-05
-3.27036019902976e-05
-3.01723516911857e-05
-3.64826437889207e-05
-7.99625320631385e-06
-4.23145568651755e-05
-1.02716677410382e-05
-5.68032959200031e-05
-1.59540732928859e-05
-3.49926344187371e-05
-4.2751302410365e-05
-2.75930655982265e-05
-5.0780322305222e-05
-5.09895665493132e-05
-2.41804912383732e-05
-5.77429305082528e-05
-4.46903938040406e-06
-2.09718349236573e-05
-3.32997954093712e-05
-4.56201768250326e-05
-3.05173395805454e-05
-1.57660325859529e-05
1.62318791218995e-05
-3.5293403478711e-05
-1.3147415098962e-05
-1.58666906042109e-06
-3.79124301462047e-05
-2.89978988872016e-05
-8.82674200775412e-06
-8.32719583289488e-06
-4.66857299369604e-05
-4.55792613093886e-05
-6.32583458092108e-06
-2.01376725205001e-05
-1.72368087392026e-05
-4.40825507783814e-05
-2.63162467741111e-05
-1.34640586494424e-05
-1.74922759633342e-05
1.31252224090063e-05
-2.74825088134981e-05
-3.30109958344993e-05
-5.10561087361842e-05
-5.14535725956305e-05
-3.98930010308395e-05
-2.66848448665798e-05
-5.15203393752659e-05
-2.77912588449846e-05
-2.4752664083155e-06
-5.54316922406758e-05
-5.51731721839469e-05
-6.94186043249247e-06
-1.19125558345668e-05
-1.70251436612314e-05
-3.56395200518043e-05
-3.99085499382021e-05
-3.92202377744473e-05
-4.04585909193931e-05
-3.18161451329146e-05
-2.16566878072689e-05
-2.82486281441506e-05
-3.86811098457483e-05
-2.14453392793043e-05
-4.58073293959542e-05
-3.351368021414e-05
-3.81563148254749e-05
-1.08218983732664e-05
-8.75072956145764e-06
-4.49791929534252e-05
-2.11224940241719e-05
-3.55961791075465e-05
-4.6948224759697e-05
-3.13692782781287e-05
-2.38522224899011e-05
-4.8453586085011e-05
-3.10748395571408e-05
-2.55966002361345e-05
-2.35958705060121e-05
-5.9161991181609e-05
-3.62176068417543e-05
-1.95732769718174e-05
-3.23683996639265e-05
-3.20761161288035e-05
-1.20155263922717e-05
-2.46789247812439e-05
-9.79584016519163e-06
-3.0033410319229e-05
-9.28118672138576e-06
-2.77775720641295e-05
-2.97513125860015e-05
-1.3476794962659e-05
-1.61152416496773e-05
-3.36390281571787e-05
-2.50022689041384e-05
-3.13022870491017e-05
-3.43528674773939e-05
-2.87710575837787e-05
-2.20612675873466e-05
-2.87566023055374e-05
-1.75063338109531e-05
-1.82997705995162e-05
-4.15127803395057e-05
-2.58178064298978e-05
-1.45834892560954e-05
-8.5456644404837e-06
-8.66016623733837e-06
-1.51674042727668e-05
-1.32185660050139e-05
-2.90587901685591e-05
-3.62714921194443e-05
-3.23033196417234e-05
-2.41126840635316e-05
-2.2304475234423e-05
-1.68751931700945e-05
-9.0069518722496e-06
-1.30656464775597e-05
-4.52962851116292e-05
-4.59640812324804e-05
-3.4773313615596e-05
-5.09115884141157e-05
-4.90698067112246e-05
-1.64741705516551e-05
-2.80445650733576e-05
-3.06408058487896e-05
-1.70382050325804e-05
-4.40690200225465e-05
-4.34478021563719e-05
-1.02594766907309e-05
-1.74008014373622e-05
-2.40238233507794e-05
-2.11513257218374e-05
-1.23890230754883e-05
-2.0529685425499e-05
-4.17651815416391e-05
-2.15166934167995e-05
-1.49909174073052e-05
-7.77842425708079e-07
-1.84359820506083e-05
-2.18198996387868e-05
-3.39472299264387e-05
-5.44625156527645e-05
-2.40341485787828e-05
-3.26453899727384e-06
5.97275234359509e-07
-1.25947465225875e-05
-4.15349900344817e-05
-5.00821940249998e-05
-3.91226883801054e-05
-5.96481475912818e-05
-3.49922026918068e-05
-4.28272344440168e-05
-6.2164272186134e-06
-2.1859447090184e-05
-8.56088136097158e-06
6.4310267765639e-06
-1.97594103278638e-05
-1.69843920344183e-05
-2.31675592494775e-05
-3.07495681226264e-05
-2.16799924579528e-05
-4.45982621319585e-05
-8.23864798712716e-05
-2.99951919285352e-05
6.20374611599539e-06
-1.65788387412598e-05
-6.46956392865475e-05
2.6435869732243e-06
-5.36708525816856e-05
-2.98589361399052e-05
-3.2688495029093e-05
-5.57164793242375e-05
-3.67412567966654e-05
-3.5942890390785e-05
-2.78817195719986e-05
-4.28509081831489e-05
-3.06124112925118e-05
-1.5382178574886e-05
-5.14543049951507e-05
-3.41026201034406e-05
-1.50743009635431e-05
-2.79387811280822e-05
-6.97764975330128e-06
-1.00623986908241e-05
-1.64342495202349e-05
-1.51218508488765e-05
-6.21273953783151e-05
-4.23386102056572e-05
-3.58277599468729e-05
-3.30271116491411e-05
-2.85731744399284e-05
-2.1531818369449e-05
-2.66819955695041e-05
-3.39049311935861e-05
-2.62128937864259e-05
-3.51936735989396e-05
-5.15468160107329e-06
-2.27092717922622e-05
-4.63135933808924e-05
-3.23237912451651e-05
-2.08122073367998e-05
2.24570997495026e-06
-4.64188423231714e-05
-2.93296348539219e-05
-2.77994086320519e-05
-3.38611519974296e-05
-2.43756781171462e-05
-5.99760289033275e-05
-4.12197978992345e-05
-3.94935816654978e-05
-3.5724926001393e-06
-1.48317608326573e-06
-2.34111823886154e-05
-4.85596018917433e-05
-3.2446527887603e-05
1.31208459007107e-05
-3.25532874058356e-05
-2.84754087458865e-05
-6.12313918611174e-06
-3.66513578717079e-05
-4.28983780079623e-05
-3.02483330970503e-06
-4.89236530482006e-05
-3.02291424772871e-05
-5.07715255997221e-06
-2.30789188667975e-05
-3.63550463553259e-05
-1.36984624707899e-05
-2.92588252298888e-05
-1.09945885187101e-05
-3.72589074492416e-05
-6.16732230600825e-05
-1.42591323648481e-05
-4.43958642855318e-05
-1.76670676572679e-05
-4.96526169723626e-05
-3.23708865202867e-05
-4.4584751591471e-05
-3.01278766889188e-05
-3.49629451571893e-05
-1.96532196344181e-05
-7.74719261471925e-06
-2.24869097131088e-05
-1.77292988198655e-06
-1.44645732672124e-05
-1.37797713042753e-07
-2.24422405984159e-05
4.48061734883361e-06
-6.46030816864556e-06
-2.57014077105071e-05
-2.37993911158508e-05
-1.77343707017035e-05
-4.47267615014829e-05
-3.51935242181075e-05
-4.7873942739576e-05
-2.97489534356417e-05
-4.19203766850602e-05
-8.35524086395104e-06
-3.6194199102476e-05
-3.75236603683898e-05
-2.78253003779894e-05
-4.64891902411734e-05
-4.21658084541527e-05
-2.27640484742383e-05
9.24183049629476e-06
-3.48845228735233e-05
-3.21336110091089e-05
-4.34009547488865e-05
-3.35558763694513e-05
-3.90614539193971e-05
-1.60158611658775e-05
-2.48500320495596e-05
-1.92468252914388e-05
-5.19601104627274e-05
-1.08367771487325e-05
-5.02360989414363e-05
-4.90386760937106e-05
-2.15410923665631e-05
-3.23540610754432e-05
-1.39479415164489e-05
-1.40910928859285e-05
-5.82618614405762e-05
-4.27498889047734e-05
-5.00357887621945e-05
-1.31939638223187e-05
