# Supplementary material for: Research on computational propagation and identification of mine microseismic signals based on deep learning
Source: PLoS One. 2025 Oct 22;20(10):e0334641. doi: 10.1371/journal.pone.0334641 (PMC12543183; doi:10.1371/journal.pone.0334641)
Supplement: S6 Data — (ZIP) [file pone.0334641.s006.zip › 000100900000241.xlsx_0.txt_24.txt.txt]

-1.20963331629835e-05
-2.53831902683173e-05
-6.3601072754827e-05
-5.38242525046637e-05
-4.76563201340331e-05
-2.46413000642341e-05
-2.01621907287006e-05
-2.87905153494567e-05
-1.78595995585874e-05
-1.37314543392161e-05
-1.66085672674351e-05
-2.25757939451094e-05
-5.9223597033888e-05
-4.69546834545285e-05
-3.46803689557981e-05
-5.55272651162394e-05
-3.26312989177881e-05
-1.04308572477627e-05
-7.40308539517698e-06
-3.16280285923004e-05
-2.1658917845027e-05
-4.09579856296364e-05
-3.97475198660526e-05
-1.60920919971587e-05
-3.50988805662418e-05
-3.44841763477472e-05
-6.02424643353247e-05
-3.71460745374434e-05
-4.66714330333928e-05
-1.36088149450657e-05
-1.13808477831487e-05
-4.06685137136098e-05
-4.30686625280795e-05
-2.96007731680238e-05
-3.166558444628e-05
-3.18088332122269e-05
4.6466000740057e-06
-4.83164170638364e-05
-2.58175578607833e-05
8.0799969390211e-06
-3.26709930219692e-05
-3.8061428073798e-05
-2.66036029007995e-05
-3.95060141439385e-05
-1.58317106410486e-05
-4.52571653378252e-05
-1.58994663983597e-05
-3.70712244889991e-05
-3.3622683354716e-05
-7.68206542950897e-06
-1.86103752306804e-05
-8.82347125705344e-06
5.85129978405361e-06
-3.47423802481581e-05
-1.07719898881911e-05
-3.15760922955735e-05
-9.56897920811913e-06
-2.65076963375386e-05
-3.14291503230696e-05
-2.05969469815705e-05
-5.71670642553635e-05
-3.38928118537565e-05
-2.59430863510131e-05
-3.63472564974338e-05
-2.88325852483868e-05
-4.6740788538115e-05
-1.9253640252075e-05
-3.48224108985805e-05
-1.29108921199477e-05
-1.55409508738104e-05
-6.83865173217688e-05
-4.13069871811214e-05
1.33895107059463e-06
-3.24054141144468e-05
-3.06907361913561e-05
-6.10985274027904e-05
-2.91634173998114e-05
-2.23171961993081e-05
-4.08845161550241e-05
-4.15371093293799e-05
-3.03389954738379e-05
-2.2887134140663e-05
-4.19748810476207e-05
-5.02117623113068e-05
-3.92583649717196e-05
-3.90756524135005e-05
-3.45750601176253e-05
-9.80831170339907e-06
-2.9643989518438e-05
-4.98583525254829e-06
-2.68117907147877e-05
-2.99994168899435e-05
-7.56635926995603e-06
-1.93353532999765e-05
-3.81031795474358e-05
-4.31114916914749e-05
-3.54341696903924e-05
-3.35478232525567e-05
-9.51346920601541e-06
-1.68250644774421e-05
-3.2132163600993e-05
-2.59929089571719e-05
-2.86022570564645e-05
3.79189523043869e-06
8.89775804795478e-07
-2.40560507989346e-05
-4.14483763445416e-05
1.00130774329939e-05
-2.06778154346718e-05
-9.23976884048342e-06
-8.77098941970531e-06
-1.91654283010463e-05
-3.82859175876842e-05
-3.14118921016221e-05
-2.69254812278199e-05
-2.24709205692272e-05
-1.55961591322909e-05
-3.32009247065416e-05
-1.7804070556286e-05
-1.80916229091667e-05
1.01289424392668e-05
-7.33820674103176e-05
-1.54634052882423e-05
-2.27048082655888e-05
-3.30289280760303e-05
-3.07811862588429e-05
-3.29189598631127e-05
-3.3660147452483e-05
-4.44523653074984e-05
-2.3542315294517e-05
-3.00860248383008e-05
-1.6840786904461e-05
-2.61213193388151e-05
-3.81844188994191e-05
-2.82242265348767e-05
-3.20208167539412e-05
-2.96321519347621e-05
-3.38512253799776e-05
-3.73617550859076e-05
-5.86866201726584e-05
-3.56284840663939e-05
-2.54334181870654e-05
-2.7913755629843e-05
-2.56859414735509e-05
-6.43725561641311e-05
-5.47166181902239e-05
-6.35474329235758e-05
-3.66977362775824e-05
-3.87419729877821e-05
-5.15693737907938e-06
-2.57154329389675e-05
-2.58456536844648e-05
-2.91002247057105e-05
-3.51131440096171e-05
-2.70281888493529e-05
-1.60251792697408e-05
-6.55992371821338e-06
-4.08704789649561e-05
-2.5352743322767e-05
-4.27473965192677e-05
-4.04083320505639e-05
-1.94821504354846e-05
-1.09179273729091e-05
-3.87064217381701e-05
-2.75295092021555e-05
-4.02881672210598e-05
-2.56030933529238e-05
-3.21346153559584e-05
-2.56713030581219e-05
-2.89382601072648e-05
-1.57858200063841e-05
-2.48631713563562e-05
-3.50670671029811e-05
-4.17558838603875e-05
-3.11814829361864e-05
-5.82031086053325e-05
-2.72041912596726e-05
-3.06705671807644e-05
-3.32421957876715e-05
-2.69015252434743e-05
-4.81653079476609e-05
-1.18677400661809e-06
-4.73027571532392e-05
-4.47462768995739e-05
-3.8976045892136e-05
1.58733543075365e-05
1.9669243578361e-07
-1.91542509292241e-05
-1.28388010449963e-05
-1.32317036808684e-05
-4.84388208052662e-05
-2.38640034448939e-05
-3.24384149581465e-05
-5.40889060841558e-05
-2.95131296297098e-05
-1.20116407988066e-05
-3.46596907733684e-05
-5.34844035599736e-05
-2.61962792950662e-05
-2.63451565781144e-05
-5.45367182938686e-05
-2.58976677175721e-05
-1.31103859994396e-05
-2.53628495299611e-05
-1.34293729777985e-05
-4.05911631292375e-05
-9.0167998284788e-06
-3.20025622727942e-05
-1.98701001386138e-05
-1.71710663780757e-05
-3.46128284606523e-05
-4.82991755308705e-05
-5.00653683509654e-05
-3.60543417755518e-05
-5.84066551474803e-05
-1.15663286770953e-05
1.5795334403343e-05
-1.34900898038483e-05
-1.34649413102094e-05
-2.18455389357894e-05
-2.89685024449606e-05
-5.59750795861491e-05
-3.46617234078887e-05
-2.93439834928849e-05
-2.46851115408443e-05
-2.80987094837442e-05
-1.93153009195547e-05
1.48352967436681e-05
1.42485077407924e-06
-3.77474141075028e-05
-3.34637751538279e-05
-2.00040860168502e-05
-2.81587231320818e-05
-2.98450199721429e-05
-1.88171819090785e-05
-3.53847151130587e-05
-6.52156277305996e-05
-5.05678338734923e-06
-3.36139535608715e-05
-3.90259903017245e-05
-4.04209418234628e-05
-3.51370795411624e-05
-3.13641845285747e-05
1.51078270302287e-05
-3.6869515843144e-05
-4.33907496657592e-05
-4.06132721753992e-05
-4.08750788105675e-05
-2.01623426563235e-05
-1.33464119254517e-05
-2.62971119770436e-05
7.62667989285097e-06
-8.4939589565033e-06
-3.80803566167091e-05
-2.30676018205498e-06
-5.29331825751685e-05
-9.93846874343992e-06
-4.6291720091499e-05
-2.16808164874799e-05
-2.25948803439176e-05
-3.16565661264569e-05
-4.06322907002418e-05
-1.45322761481419e-05
7.72265733746148e-06
-6.93586770698722e-06
-2.75325769697808e-05
-2.77937667431281e-05
-3.74372764473881e-05
-2.62380729639583e-05
-2.39761428397333e-05
-2.39702658737698e-05
-4.70220005543016e-05
-4.67918426729072e-05
-3.47417103693457e-05
5.25986265755703e-07
-3.58598981521224e-05
-5.0130748431805e-06
-2.33542055649524e-05
-3.89352790405116e-05
-1.78474528230121e-05
-5.55563861833092e-05
-9.39460623363311e-06
-1.94645126465679e-05
-2.57517584049761e-06
-4.0602121578488e-05
-2.46396441217661e-05
-5.34500125018854e-05
-2.26115787676149e-05
-1.53361418029983e-05
-3.26263168419984e-05
-4.7056462962716e-05
-2.4543690906172e-05
2.00172130552892e-06
-1.0411974119998e-05
-2.65129827203458e-05
-3.03761915946951e-05
5.80646782517356e-07
-2.7026417260011e-05
-1.01234258117011e-05
-8.31468547091007e-06
-2.72171569833297e-05
-4.47340076976192e-05
-3.03515578698739e-05
-2.5046116391761e-05
-3.04524227945807e-05
-5.6168749614345e-05
-3.16735406088902e-05
-4.20934917495454e-05
-4.80580247747986e-05
-7.73996212043421e-06
-3.55435489308125e-05
-4.88482957039886e-05
-1.14339357596831e-05
-2.13299354650604e-05
-6.18720012157749e-05
-3.61226514805196e-05
-8.24853366675497e-06
-3.23642146765466e-05
-1.97073067728675e-05
-3.94548714077441e-05
-2.68131206420796e-05
-3.88154647728401e-05
-2.22147844275902e-05
-1.94751185688969e-05
-2.59449141853777e-05
-2.97522918291373e-05
-9.47342371200755e-06
-2.63929138085691e-05
-1.79752430934978e-05
-3.70629703816183e-05
-2.1089305894797e-05
-5.01357298837244e-05
-4.38131256112567e-05
-4.84682520176813e-05
-4.6323604159934e-05
-4.10723598140937e-05
-1.72912352807791e-05
-1.38335428193474e-05
-2.12830639489892e-05
-4.07732091726319e-05
-6.64633550885376e-05
-1.5355165230055e-05
-3.79750224187363e-05
-2.63824564532956e-05
-5.83093634283147e-05
-3.09089325582782e-05
-2.74685629585972e-05
-4.2613267090395e-06
-2.91018216414747e-05
-2.66592770661182e-05
-3.36847427575019e-05
-3.08061345034772e-05
-3.84369102006459e-05
-2.86147137644983e-05
-2.21303499920093e-05
-4.53206111283139e-06
-3.64957180627096e-05
-4.97489709158636e-05
-5.31818440105096e-05
-2.18747963909103e-05
-6.1757952102369e-05
-4.44895663761265e-05
-2.92068103796382e-05
-4.60518790168367e-05
-5.35697002525122e-06
-4.14159380426731e-05
-3.39858087790276e-06
-1.92957308207617e-06
-2.09861602363902e-05
-2.45309379728602e-05
-1.71166314299557e-05
-1.30485733643396e-05
-3.56127281091115e-05
-1.59234511960529e-05
-3.62979861142111e-05
-3.21344890714888e-05
-2.88105999702946e-05
-1.68667451999934e-05
-2.95140061530948e-05
-4.47990863285206e-05
-1.29847507943389e-05
-1.91762148503438e-05
-2.05304602124952e-05
-3.77892452993821e-05
-4.73781316578966e-05
-3.82233450067664e-05
-2.6311372377706e-05
-2.88873248917545e-05
-3.2394890628037e-05
-1.87489816806756e-05
-1.77115389433375e-05
-5.37593680671689e-05
-1.64128209166383e-05
-2.43381624159208e-05
-3.24407294333332e-05
-4.4017549830383e-05
-4.98020174206728e-06
-3.85927265751465e-05
-4.39649718345753e-05
-6.93452484423064e-05
-8.34913857734751e-06
-3.06368136982468e-05
-2.02339963428497e-05
-1.7550984138933e-05
-2.40455325661892e-05
-1.66841993437992e-05
-2.89816815801478e-05
9.11586123745424e-06
-3.22895655810317e-05
-3.22974277956666e-05
-4.63488656144025e-05
-3.9014116104894e-05
-4.67595006134187e-05
-2.74333195584109e-05
-4.94802497249782e-05
-2.65205802190637e-05
-3.2990364719966e-05
-2.92296904327699e-05
-2.78611682007345e-05
-1.54424506029154e-05
-2.47403147240637e-05
-5.89723569745965e-05
-1.02814823494559e-05
-1.10895248445267e-05
-3.49640392038917e-05
-2.36374351706267e-05
-2.0526290906306e-05
-1.99393614727735e-05
-3.97243183795518e-05
-2.05298174038074e-05
-1.88551293483193e-05
-4.38530457347933e-05
-3.58935245790336e-05
-3.39254441260779e-05
-6.96998622964068e-06
3.63743264840319e-06
-1.94803174058399e-05
-3.26142784474814e-05
-2.65734558445635e-05
-2.6492443290391e-05
-1.222003421433e-05
-4.23521950430281e-05
-4.07817661066118e-05
-2.79763226040047e-05
-2.14760176989284e-05
-1.92792148686534e-05
-1.08368430728098e-05
-6.47161794161181e-05
-1.03667226371642e-05
-3.16670054654386e-05
-1.57712063648676e-05
-7.49871961430833e-06
-3.42520447195607e-05
-6.42806581147483e-06
-1.41221109639708e-05
-5.13942486002593e-05
-1.8533521114441e-05
-3.6446848283031e-05
-2.91985226944352e-05
-3.00955807297537e-05
-6.21692743499941e-05
-5.14832325878965e-05
-4.88412810799206e-05
-4.17040387668915e-05
5.01870778989289e-06
-2.75153233924498e-05
-2.70197892913821e-05
-4.55996987292722e-05
-1.43643517590789e-05
-2.83386690701438e-05
-3.51405792018285e-05
-1.94924607438054e-05
-1.41067056102051e-05
-5.38257504744692e-05
-7.37392736963317e-05
-4.54664433667067e-05
-5.33156528677899e-05
-2.6156635528752e-05
-2.71108742966653e-05
-1.56825467475158e-05
-3.71921052460871e-05
-3.91158841738158e-05
-5.55292190659037e-05
-1.76264308840692e-05
-5.72693345612952e-05
-4.53020770847885e-05
-1.03489609836795e-05
-3.40657861363286e-05
-4.25696841558172e-05
-2.74912149523751e-05
-3.24742867214376e-05
-1.16854966864164e-05
-5.18473960511739e-05
-4.16864866048526e-05
-5.4047281244483e-05
-1.84945079505593e-05
-4.52234396069673e-05
-3.0881033937632e-05
-4.15462735561999e-05
-1.92100668455955e-05
-5.6554369484515e-05
-4.05422571296142e-06
-4.47653568870938e-05
-3.92123526520492e-05
-3.34382067160883e-05
-3.23863370174489e-05
-1.69216493373845e-05
-7.64481360735093e-06
-1.22371596174123e-05
-9.86713368537035e-06
-3.40318664811456e-05
-2.03837027863838e-05
-3.41675794412175e-05
-5.11097316958005e-07
-2.80068403022418e-05
1.08001165512558e-07
-3.53474757147057e-05
-3.60038182143644e-05
-1.89944622817482e-05
-3.47973242269061e-05
-4.01193043489123e-05
-6.28838746762062e-05
-3.04091279447838e-06
-1.67408176864593e-05
-3.83740979413936e-05
-2.16961156289675e-05
-4.60297833564494e-05
-3.14893656254993e-05
-4.75228544970691e-05
-3.2561382998995e-06
-1.40657462275775e-05
-2.10411255392569e-05
-2.09982656885849e-05
-2.73649990713773e-05
-1.84054542012588e-05
-3.33669476872727e-05
-1.96569762161625e-05
-1.27025456312088e-05
-3.3292712029871e-05
-5.2560614474775e-05
-2.86036301845141e-05
-5.61577874854628e-05
-2.57543354294861e-05
-2.88988439734237e-05
-3.1849295135929e-05
-3.0148609935549e-06
-3.35917958525265e-06
-1.73277647594635e-05
-4.01093474309566e-05
-1.90447711306705e-05
-1.08677429854815e-05
-1.91533147111226e-05
-3.23212999070121e-05
-1.14951447157327e-05
-3.15222844900036e-05
-5.47268890166591e-06
-3.9260805785662e-05
-1.66510137493923e-05
-3.91598948127138e-05
-1.40933395042429e-05
-1.01920514633352e-05
-4.43877796981288e-05
-1.15011729393443e-06
-7.23425506144418e-05
-4.28927258611374e-05
-1.09637553401114e-05
-2.17230960899379e-05
-2.6942363099209e-05
-1.4193683272694e-05
-3.9635819181026e-06
-2.85358511447313e-05
-2.0162869164488e-05
-1.47793367727599e-06
-6.6808436849017e-06
-3.02058608974498e-05
-3.87105364134455e-05
-1.56185624800794e-05
-1.58750953447165e-05
-4.72151385175264e-05
-4.65475816957839e-05
-1.73171892400651e-05
-5.32232488031344e-05
-4.30589053055006e-05
-1.51657591979844e-05
-3.71727439287893e-05
-4.27745258791681e-05
-4.73699368663534e-05
-1.62252414043981e-05
-7.3788675432076e-06
-2.74691455558889e-05
-6.35821865124956e-06
-1.06575160249988e-05
-2.39654775531814e-05
-6.45416239641691e-05
-4.91106563356147e-05
-5.76000340780895e-05
-3.95498722992388e-05
-2.64224765198573e-05
-4.44741662837522e-05
-1.98760226772635e-05
-1.78871958964753e-05
-5.05952438390632e-05
-1.47719634286658e-05
-6.28972504625048e-06
-2.57180426963181e-05
-1.59257186723224e-05
-5.36206111497283e-05
-3.31893489039564e-05
8.46674260943724e-06
-4.10432678813836e-05
-5.60026889280206e-06
-3.59589385013624e-05
-3.36800011886378e-05
-1.75745266174248e-05
-3.53438674701412e-05
-5.46570522767747e-05
-1.36213878344563e-05
-3.69679514050843e-05
-1.00793831457075e-05
-8.03913016212597e-07
-1.58389764149131e-05
-3.88204405003064e-05
-2.06326207595653e-05
-4.27453354216835e-06
-1.19780421860557e-05
-3.11624243482514e-05
-2.29615549791195e-05
-2.69202923665468e-05
-2.45055404729898e-05
-2.67517765334102e-05
-1.15814471768652e-05
-6.79148105765012e-06
-5.24528262847954e-05
-9.84047798061756e-07
-2.39581007543445e-05
-2.02958177375199e-05
-2.37371313586643e-05
-4.20881268034812e-05
-4.61369845542705e-05
-9.15560365671781e-05
-1.31550939731018e-05
-2.42633571838289e-05
-2.06481249697855e-05
-1.48750360570294e-05
-1.7812414022662e-05
-3.91842780466368e-05
-4.65685615295502e-05
-2.372259579499e-05
4.24318771454496e-07
-8.22743416596435e-06
-3.86754087964491e-05
-3.9236375835694e-05
-3.6485493819798e-05
-4.18125805374759e-05
-3.96683169966422e-05
-2.94942142495481e-05
-3.85996070130968e-05
-2.02429646827211e-05
-2.19262705476453e-05
-2.05459149820422e-05
-3.03347006651143e-05
-3.21479503423293e-05
-5.01376579498478e-05
-3.42903839739617e-05
-3.44415714719666e-05
-2.19150450906382e-05
-3.95529575238067e-05
-2.2725856629002e-05
-5.9576031962818e-05
-1.35120487533454e-05
-2.06484284809999e-05
-1.91787895274428e-05
-4.94580109357804e-05
-3.80477123115573e-05
-2.81149555841295e-05
-3.73853050836893e-05
-1.67756975302783e-05
-2.93399859149897e-05
-2.79852322923289e-05
-3.84530100905392e-05
-3.08156350432413e-05
-5.42938790996036e-05
-4.01854559988159e-05
-8.08929351986087e-06
-3.77069531946201e-05
-1.63789432684477e-06
-2.73740977033265e-05
-3.40308361764832e-05
-2.22756328680312e-05
-1.38820602060928e-05
-2.47215251963856e-05
5.80318512225093e-06
-6.38998964565491e-06
-1.10278371187785e-05
-2.78249771277258e-05
-2.14431712219482e-05
-2.08211365140668e-05
-3.47311041904343e-05
-4.57326929034402e-05
-2.40342833398613e-05
-4.35012090077403e-05
-4.08760852754235e-05
-9.99974150653062e-06
-2.74415587174278e-05
-2.26754035762608e-05
-2.08646964371898e-05
-2.60295101939924e-05
2.66619089250002e-07
-6.16522452535061e-06
-3.6799377836071e-05
-6.22264465601899e-05
-4.14293241052482e-05
-3.78445547978414e-05
-5.27708632807223e-05
-5.37898087555095e-05
-8.60274128043461e-06
-1.80137346562676e-05
-1.39290350253493e-05
-6.86664990966114e-05
-1.52894753817123e-05
-1.19330280549224e-05
-3.66165640852332e-05
-1.71633424075538e-05
-2.65729767838202e-05
-1.51455521907344e-05
-4.74467647314442e-05
-3.22677903197879e-05
-3.20654774040482e-05
-4.00397579548717e-05
-2.6487557531784e-06
-1.65009966981275e-05
-2.26660386266598e-05
-3.06010840449602e-05
-4.53779843636561e-05
-3.2259488552659e-05
-3.1180195122454e-05
-2.67486408906765e-05
-2.84553373407284e-05
-2.61973856702018e-05
-3.61906235118311e-05
-5.56607476237766e-05
-3.50179313211459e-05
-5.0822783213254e-05
-3.48710695272207e-05
-1.13816245825615e-05
-4.59858822093355e-05
-1.58247251603071e-05
-1.56799111105956e-05
-8.74549325264116e-05
-1.92957085991124e-05
-2.5612228397502e-05
1.85548642906473e-06
-2.72211573931075e-05
-3.19476873368558e-05
-3.59198081431719e-05
-3.29812130435111e-05
-1.9123063372574e-05
-7.91724847345473e-06
-4.070224710057e-05
-2.55821690654807e-05
-1.31147428671504e-05
-4.34684936657625e-05
-5.00632047979252e-05
-3.8402054133944e-05
-2.67568673533747e-05
-5.06792001297747e-05
-1.84390671828958e-05
-3.588017813772e-05
-3.07124165878333e-05
-2.97628790818692e-05
-2.98348491445208e-05
-1.81403362890716e-05
-4.51275031258735e-05
-4.15214731901514e-05
-1.77941538786185e-05
-1.42936483375567e-05
-2.13077991147794e-05
-2.83358042248163e-05
-2.05500053560427e-05
-2.58653557060289e-05
-2.40149838811276e-05
-3.26562809226105e-05
-2.44704949883715e-05
-1.61114336187386e-05
-2.71909302031583e-05
-2.59940245306262e-05
-4.42280505020236e-05
-3.27570592066108e-05
-4.96720025488551e-05
-2.33295790703414e-05
-1.13656419396741e-05
-4.1360780670864e-05
-7.56146916637846e-06
-1.55153287948321e-05
-3.30080821209102e-05
-4.62557626449049e-06
-5.14545613584036e-05
-4.66410808866718e-05
-2.21195146325099e-05
-5.50988477430564e-06
-3.92553966639028e-05
-1.00194901420222e-05
1.53478098032694e-05
-2.61563997295229e-05
-2.28546838387792e-05
-2.83471450370987e-05
-3.32654904168697e-05
-2.6830866758625e-05
-5.20108784897723e-05
-2.82006841521192e-05
-3.66488798350761e-05
-1.92834006663405e-05
-2.55980978725487e-05
-2.33707302350663e-05
-2.34107480408334e-05
-4.34335142508337e-05
-3.59242090901319e-05
-6.23989090544262e-05
-1.90417947260438e-05
-1.10414820476927e-05
1.46316016432748e-06
-8.98976913887869e-06
-2.2424109064441e-05
-1.63410056514681e-05
-3.90039504621504e-05
-3.01199515811581e-05
-2.52155198878662e-05
-1.69455640081627e-05
-3.71440238612233e-05
-4.13545726875435e-05
-1.9808045279393e-05
-2.80191739554441e-05
2.10187319601901e-06
-2.66881810242368e-05
-2.35335652339764e-05
-3.8373725526409e-05
-2.50889030922287e-06
-7.01961268804602e-06
-2.99186562941142e-05
-1.05647835450194e-05
-3.82044176499504e-05
3.63473803765843e-06
-5.18032537183939e-05
-1.81025403021376e-05
-1.14005705705699e-05
-2.70447592858549e-05
-3.37625116016706e-05
-3.41569678459028e-05
-2.49914708164219e-05
-3.03980078439605e-05
-2.21148039667722e-05
-1.54013512199607e-05
-3.55040111310281e-05
-2.32066686474156e-05
-3.18463634981593e-05
-4.37832569490278e-05
-2.91602060108931e-05
-4.49943286903633e-05
-2.8656096656872e-05
-2.30246229091631e-05
-4.45081368966881e-05
-2.66373621825906e-05
-3.12144476530941e-05
-7.04633928427358e-05
-2.12699631678177e-05
-1.76927348417814e-05
-2.02379211882613e-05
-4.04522370053304e-05
-8.57132352430836e-06
-4.30981084844059e-05
-4.60081112322777e-05
-3.71952443530093e-05
-4.01055794144522e-05
-3.12154146356488e-05
-2.75501533478991e-05
-2.08303435854762e-05
-1.9424732994978e-05
-1.41524278788472e-05
-2.7936440235293e-05
-1.34312984346372e-05
-2.42966493736311e-05
-3.36358916534376e-05
-3.94307509339329e-05
-1.57452814417834e-05
-1.51002481567914e-05
-1.34236240351006e-05
-2.17403593626019e-05
-1.48767250459424e-05
-5.47144055251382e-05
-2.43523966900573e-05
-3.33676801598211e-05
-3.26079778127699e-05
-2.51608414358157e-05
-2.48699117239237e-05
-2.66803072631529e-05
-2.82625268869652e-05
-3.31075237439996e-05
-3.63495964834947e-05
-1.3594195054409e-05
-1.5708498958755e-05
-4.89559052382573e-05
-3.73167304250455e-05
-2.42191245529409e-05
-2.04454278469054e-05
-2.70618589565445e-06
-3.85500533407738e-05
-1.57322828177567e-05
-1.59227077408488e-05
-2.22749626887716e-05
-7.70592320241852e-06
-1.42159240830904e-05
-1.72368760512237e-05
-3.93537501911012e-05
-1.25401889429569e-05
-1.97796124577744e-05
-2.3596283402749e-05
-1.76936089977868e-05
-2.94443347273061e-05
-5.03239308638289e-05
-1.9776920362824e-05
-2.13761535859388e-05
-4.32783680407037e-05
-1.39587135774167e-05
-3.26444475910059e-05
5.48847021074099e-06
-2.14892512053857e-05
-4.07986740988453e-05
-2.14825836243232e-05
-2.3126639878186e-05
-2.00795696021435e-05
-1.61209697907478e-05
-1.70283065004593e-05
-3.42628211591385e-05
-1.59864698428351e-05
-2.47870800524921e-05
-6.51195125118673e-05
-2.14213092075852e-05
-2.14980885211661e-05
-1.59245060328329e-05
-1.0744422330509e-05
-5.12341872485827e-05
-3.15686910590309e-05
-3.28721562741647e-05
-3.05382456719456e-05
-3.53526802526404e-05
-3.46645339505983e-05
-2.31614240938401e-05
-4.00954170206469e-06
-2.38060191729489e-05
-2.37202589505511e-05
-2.62737494117676e-05
-2.84476905269558e-05
-8.30728214260352e-06
-1.07436867437381e-05
-2.21941430020821e-05
-3.62379923815326e-05
-1.36089583110258e-05
-3.0287896867852e-05
-1.47745782110122e-05
-2.35917855289577e-05
-1.42165562593101e-05
-2.22567565088449e-05
-1.37134149676478e-05
-3.15849496923908e-05
-2.41263856296698e-05
-4.48760931428842e-05
-2.22741880473454e-05
-4.23317587329308e-05
-1.42166667297727e-05
-1.32627836674878e-05
-2.16647799267797e-05
-2.74253535045616e-05
-2.10990973711482e-05
-2.83316581918344e-05
-1.77238742690343e-05
-3.63189038471084e-05
-2.3821018112567e-05
-1.66407695722763e-05
7.01148267914546e-06
-1.59214818070803e-05
-4.55922788388059e-05
-3.318962130696e-05
-1.54820029652712e-05
-3.61788735219043e-05
-3.58028883453566e-05
-5.95954563111611e-06
-2.44613637459187e-05
-8.81134725131763e-06
-1.73862976498692e-05
-4.13147245501121e-05
-2.38125564227773e-05
-5.67442688206094e-06
-8.53581951784814e-06
1.16731399249158e-06
-3.28484814633349e-05
-2.70813194053646e-05
1.44951485304491e-05
-2.65766991103251e-05
1.60475113623612e-05
-4.38695201519818e-05
-3.05838700279392e-05
-3.31917655070087e-05
-3.28714097240772e-05
-4.04033163614635e-05
-3.59434743894169e-05
-5.05051540317433e-05
-3.99776942186375e-05
-3.21653788881885e-05
-4.57060363296872e-05
-3.34224303158438e-05
-5.22835255091159e-07
-4.29090112371027e-06
-2.80542158055004e-05
-4.62584110838202e-05
-4.61089724246551e-05
-2.95682126163625e-05
-3.05438908050746e-05
-4.05787407710302e-05
-3.68985387643721e-05
-1.49891808221348e-05
-8.08167746516935e-06
-3.2834509982902e-05
-6.18192717534316e-05
-3.60404706080056e-05
-4.23691967522589e-05
-9.3814788977777e-06
-3.17394522581483e-05
-1.47069602799558e-05
-3.65438243450447e-05
-1.14105727867858e-05
-2.31152228600858e-05
-2.30301129385591e-05
-4.15870030832908e-05
-3.06033455872534e-05
8.74053606996611e-07
-1.79456853468092e-05
-1.40097800994255e-05
-4.14119327950239e-05
-3.84625150062663e-05
-3.08312224188129e-05
-1.16425879280279e-05
-2.60751812037864e-05
-3.41748149401596e-05
-4.13933897411945e-05
-4.82927774631402e-05
-2.50676960282771e-05
-4.69958715458329e-05
-6.00964579087549e-05
-3.86312352324983e-05
-3.63140113753898e-05
-2.41925463816281e-05
-7.06407452438467e-06
-5.197468163164e-05
-3.79372339342534e-05
-2.79868146295187e-05
-1.54447296196861e-05
-2.78672339107487e-05
-4.85161055535052e-05
-4.63479105362014e-05
-2.40092482184798e-05
5.36367177422681e-06
-2.19047107289887e-05
-1.55669866455615e-05
-3.4903449394385e-05
-2.9719201670335e-05
-2.785611465918e-05
-4.23007649803667e-05
-8.97163503982224e-06
-2.94909579854346e-05
-4.59222168857816e-05
-2.80144682259688e-05
-3.20077913749342e-05
-7.04851460976937e-06
-1.7619267484009e-05
-1.76887344701235e-05
-9.61867670249569e-06
-1.92747306721712e-05
-4.29218052742844e-05
-2.43644719144588e-05
-2.6441261737967e-05
-5.84449034292284e-05
-3.0583809730742e-05
-5.35118053903362e-05
6.91572375019903e-06
-5.32368062826852e-05
-3.47761312347926e-05
-1.87103790154026e-05
-1.10126497909009e-05
-6.29497926929364e-05
-3.20308142625991e-05
-4.90477759307047e-05
-3.80061049370631e-05
-4.48618433124517e-05
-1.54002642339978e-05
-5.85277177448037e-05
-1.83382571019704e-06
-7.41026111226549e-06
-3.77027481197685e-05
-4.82899197379578e-05
-2.19971042854731e-05
-4.44865589278909e-05
-2.6482660462794e-05
-5.37669457999292e-05
-4.15775105078887e-05
-4.72967954965781e-05
-4.75333810163866e-05
-2.47870127469358e-05
-4.66918489573067e-05
-1.40889777598318e-05
-6.3102532379168e-05
-4.58848320776035e-05
-1.31618828216354e-05
-3.59413084407297e-05
-2.54709600773443e-05
-6.56967631352349e-05
-3.35009410952138e-05
-1.50067365963532e-05
-2.92056046928062e-05
-1.52053690982491e-05
-2.25583480750026e-05
4.02618711326755e-06
-1.02226653096533e-05
-1.52824374100705e-05
-3.6414560587117e-05
-2.93261054002491e-05
-2.78946749586556e-05
-6.26847880369795e-05
-5.43916194989021e-05
-1.86179843618791e-05
-4.03935966153604e-05
-3.76117045967687e-05
-4.47878723467792e-05
-7.5065659392004e-06
-5.5143902241607e-05
-4.55717680243752e-05
-4.15726700178708e-05
-2.03962913548362e-05
-4.67749197099342e-05
-1.58707859548931e-06
-4.37864952993104e-05
-6.04814018095752e-05
1.98076786834578e-06
-1.65581574765926e-05
-1.29447216418889e-06
-1.90899249116201e-05
-5.11997519650653e-06
-2.53086218679669e-05
-2.20699705226511e-05
-2.17301155246629e-05
-3.28830806660815e-05
-3.66368019963729e-05
3.27080855909871e-06
-3.67935055873171e-05
-1.99113470094269e-05
2.10567168662608e-06
-4.77748188172185e-05
-4.70819520439253e-05
-7.3417460196099e-06
-1.72545625876652e-05
-2.81883708892036e-05
-3.18813504866897e-05
-1.87961507610159e-05
-1.48228510562007e-05
-3.27018206011478e-05
2.96166418177643e-06
-7.58626984843354e-06
-4.79025376925013e-05
-8.47632932072699e-06
-1.77776288359053e-05
-1.28881989391683e-05
-2.93753108464001e-05
-1.86598525053815e-05
-2.33376765274368e-05
-2.65596451984581e-05
-2.69254517310211e-05
-2.20171298071548e-05
-2.07779398940096e-05
-3.65269221698109e-05
-3.13049399230742e-05
-1.38409130996675e-05
-1.58760795705955e-05
-1.38063845321185e-05
-4.03726213492504e-05
-2.97046684994527e-05
-3.81692717360494e-05
-2.68277173112422e-05
-1.35772451095522e-05
-2.59334950752312e-05
-3.77581960537552e-05
-1.53929253588464e-05
-6.03620008541956e-05
-4.08812319110473e-05
-4.24210858007414e-05
-3.44310689366407e-05
-3.37015364954849e-05
-1.07984380622274e-05
-2.35868399341678e-05
-3.01420239873027e-05
-5.77060114134829e-06
-2.98944922759042e-05
-9.99485010091631e-06
-2.6395098258572e-05
-2.21013122883133e-05
-3.97137704290695e-05
-5.23629161080749e-06
-4.44163979778536e-05
-2.76534481382828e-05
-3.10250421154699e-05
-2.92015215731798e-05
-2.97975725688972e-05
-7.43804048711701e-06
-1.67319496253616e-05
-1.55578341152203e-05
-1.94145940471332e-05
-9.52595946580674e-06
-4.16606883894475e-05
-7.40547399324254e-06
-3.57530341266122e-05
-5.4915730541027e-05
-5.0717681462987e-05
-4.30340746624233e-05
-2.91228479106164e-05
-3.78839452868463e-05
-2.66298763657556e-05
6.50439955720856e-06
-1.80443217905345e-05
-8.81016783162306e-06
-3.22904769944852e-05
-6.58709662710545e-05
-3.37459199782928e-05
-2.31745143564571e-05
-4.10763280477615e-05
-5.80305373639871e-05
-6.28081387656881e-05
-7.79157474460811e-06
-1.72467242112219e-05
-1.4353760831445e-05
-2.83610847378302e-05
-4.32871147997109e-05
-3.80896233581759e-05
-3.91021835258286e-05
-2.93532498345926e-05
-4.26062627904485e-05
-7.81947508983611e-06
-6.38092317066166e-06
-4.70001015298734e-05
-3.10216895371564e-05
-3.60816482142915e-05
-3.87972704332116e-05
-2.96750033747766e-05
-2.0820428324805e-05
-4.29704604623863e-05
-3.35073647431487e-05
-1.56953774892706e-05
-3.94007071232594e-05
-4.9101155654945e-05
-6.98029457227068e-05
-2.73946281448291e-05
-3.44736267245121e-05
-1.9735754871506e-05
-7.85877650348397e-06
-2.00502882377555e-05
-3.50872790743506e-05
-6.47078474686862e-05
-9.92180314226948e-06
-1.48674938733263e-06
-4.38375712352896e-05
-4.34731874332412e-05
-4.45687690114728e-05
-4.4196044980527e-05
-1.49319966249034e-05
-3.25380476552816e-05
-9.04201982029014e-06
-2.44180460605945e-05
-2.72827184202085e-05
-4.64888326741679e-05
-1.86181075819887e-05
-5.17283615244062e-05
-3.55139375340221e-05
-1.10118544133654e-05
7.83022749677206e-07
-2.43983477053086e-05
-9.01853774965036e-06
-1.75361650653335e-05
-2.91930657260525e-05
-4.4645729483812e-05
-4.92111738562205e-05
-4.23822635127886e-05
-3.10940819187234e-05
-3.17235118386978e-05
-2.65507717747377e-05
-3.06652448100639e-05
-3.40486050755975e-05
-3.28961747834971e-05
-2.96495175207539e-05
-3.7907168857311e-05
-2.92900259741631e-05
-5.71495427326375e-05
-1.59240963607235e-05
-3.33658202884696e-05
-1.90428551581674e-05
-4.69823355508304e-05
-3.56983693530658e-05
-3.35691949608387e-05
-1.26050151233901e-05
-8.31966162594423e-06
-4.73941440798421e-05
-4.46588527534858e-05
-3.82935037490948e-05
-1.05023050701849e-05
-5.07824782319571e-05
-1.82643563762771e-05
-4.17721950771913e-05
5.04511657722865e-06
-2.99332403028654e-05
-2.36075455243701e-05
-2.63418585593701e-05
-5.01278824311653e-05
-3.29946457156945e-05
-4.02703576351928e-05
-2.97631066548003e-05
-1.46269169032115e-05
-4.37629727699998e-05
-8.76602820081601e-06
-4.20351518428632e-05
-9.56609987424298e-06
-8.60133080393716e-06
-3.03080697973093e-05
-2.09980356892162e-05
-2.57249012509405e-05
-4.30247928583808e-05
-4.67237107354658e-05
7.86581729199729e-07
-3.60836482668375e-05
-1.93272596995649e-05
-1.30876382124434e-05
-1.28280046764447e-05
-5.8026417601711e-05
2.55971031481052e-06
-3.11591014278989e-05
-3.64774200375016e-05
-1.34112263074005e-05
-2.16838630134842e-05
-1.00520569761321e-05
-3.89413058162736e-05
-1.92169971972851e-05
-2.44888703474598e-05
-4.85790018819408e-05
-1.0663167799111e-05
-1.52797287124113e-05
-1.24413808102097e-05
-2.11052287501906e-05
-1.14676206420563e-05
-2.73687997191096e-05
-4.03154567858745e-05
-3.66834627724182e-05
-1.4924962909975e-05
-2.53725215001542e-05
-3.21587799510324e-05
-3.92472154696394e-05
-3.93029070816074e-05
-1.21556144473472e-05
-2.58368221903845e-05
-3.27021720982173e-05
-4.50604510366574e-05
-4.70794628277603e-05
-3.42860685925807e-05
-1.95308159037939e-05
1.21492241039284e-05
-8.49622115955957e-06
-2.24193216926004e-05
-2.55817221979323e-05
-5.50783591808165e-05
-2.86333613586765e-05
-4.34909986547448e-06
-2.02834146319087e-05
-5.03750707229739e-05
-2.96474356185062e-05
-3.87500272078933e-05
-1.76099456434419e-05
-9.84107765036335e-06
-3.18922949790589e-05
-3.90910681487808e-05
-2.84319273999568e-05
-5.08278302517379e-05
-1.86951436959291e-06
-2.51409746751792e-05
-2.99460191110247e-06
4.96313939050644e-06
-5.59962948862574e-05
-4.92916446395531e-05
-3.39659698413624e-05
-4.25371767064928e-05
-2.57912615565584e-05
-4.93046767688845e-05
-3.14037939984433e-05
-7.71667576188383e-06
-6.17381793099523e-05
-2.66316211396803e-05
-3.29095617975899e-05
-2.6822038933063e-05
-4.29613513669558e-05
-3.21735201859756e-05
-3.63210466668395e-05
-2.50843735023447e-05
-4.50689519622686e-05
-5.36536724973495e-05
-2.17383156814464e-05
-2.37647615248841e-05
4.51832902257048e-07
-7.76285193094527e-06
-7.7704598591386e-06
-1.35662507067713e-05
-1.12727179407586e-05
-1.329083214354e-05
-2.20891207143416e-05
-1.29843265505337e-05
-8.23830980435168e-06
-1.34460441418318e-05
-2.31017341011716e-05
-1.42306244476353e-05
-3.93632929905378e-05
-2.53527310516041e-05
-3.06856174360273e-05
-3.66920656654409e-05
-2.93432386452627e-05
-3.71041855560643e-05
-2.37323704591784e-05
-1.75876297359127e-05
-1.59535454265154e-05
-3.15148349062547e-05
-2.53677658507749e-05
-5.26216193904456e-05
-3.49514652979329e-06
-3.62911432124621e-05
-3.94095124901084e-05
-5.51003090044298e-05
-4.59803591531389e-05
-3.61293854102056e-05
-2.9905609621841e-05
-3.50711496643383e-05
-1.71507850792917e-05
-6.09879329909668e-05
-3.86024198811331e-05
-3.12546951741415e-05
-6.49271513712019e-05
-1.59063994809676e-05
-4.82156981314292e-05
-3.22147170827239e-05
-3.68276869667609e-05
-1.50701716259957e-05
-8.08775577506514e-06
-2.0187577515252e-05
-1.08955811919645e-05
-2.49367435029658e-05
-4.85958743209247e-05
-4.3966589079454e-05
-4.91537668520116e-05
-4.5973464887643e-05
-3.27785378438694e-06
-8.75691114080479e-06
-1.91639979230301e-05
-4.026729517686e-05
-8.35782964210103e-06
-1.51312639210908e-05
6.76994028137826e-06
-2.63248540872708e-05
-3.3387745720693e-05
-2.38265229068863e-05
-6.56309871496465e-06
-3.20394570348836e-05
-1.32100794996152e-05
-1.78535405766303e-05
-5.34296836785201e-06
-3.80736259794423e-05
-2.03424563751033e-05
-5.57816775455818e-06
-3.60678929388023e-05
-3.81909651269342e-05
-1.08650702114914e-05
-2.29375744173767e-05
-3.91029191750846e-05
-3.48740200366696e-05
-1.76355857849794e-05
-7.95624783381313e-07
-3.20715116790239e-06
-3.66841503813487e-05
-1.66138248177077e-05
-3.29129806447287e-05
-3.75148728128911e-05
-3.29800971484466e-05
-1.63229757031091e-05
-3.32754798049754e-05
-2.47400700409141e-06
-3.05360744098602e-05
-5.0209818459584e-05
-2.71145551635111e-05
-6.04589637413081e-05
-3.24878949463871e-05
-8.98985718853367e-07
-1.67565015350605e-05
-3.35043509302157e-05
-3.63362819230984e-05
-1.82980524051864e-05
-2.79787974201232e-05
-3.25370528164532e-05
-3.52696411177129e-05
-1.54333793895072e-05
-4.396846143071e-05
-1.05428886438408e-05
-4.95668638496624e-05
-1.77733115522771e-05
-4.22572926214567e-05
-3.06588504988985e-05
-2.79947626904201e-05
-3.63447515109635e-05
-4.74717321128328e-05
-1.37820691683257e-05
-2.98095497537873e-05
-5.12090503270241e-05
-6.11325991917609e-05
-3.76949607635134e-05
-3.77159087865067e-05
-2.87280792322264e-05
-2.01498475330237e-05
-4.85767525866451e-06
-6.9267316200866e-05
-3.88231065404379e-05
-2.8808585003644e-05
-2.68949646248233e-05
-2.66965015715345e-05
-3.81960658734436e-05
-1.68622413661828e-05
-1.70177811817685e-05
-4.15460093358178e-05
-3.68035460927095e-05
-3.07991562631755e-05
-2.5013143874314e-05
-2.575492777978e-05
-1.38447927005489e-05
-2.84731337265482e-05
-2.16512117617044e-05
-3.28354873784648e-05
-4.80102274154643e-05
-1.48794474062755e-05
-5.56119535238439e-05
-2.54796562660804e-05
-3.43566076333542e-05
-5.34288707040067e-05
-3.14708503725232e-05
-7.84852608610886e-06
-8.88350401348528e-06
-5.03020958121254e-05
-3.69944643784807e-06
-3.93077267599252e-05
-2.70134628588858e-05
-1.23672651786045e-05
-3.15281922603796e-05
-2.41239298540551e-05
1.84121127640878e-06
-2.58431523259497e-05
2.94217909746329e-06
-3.25600088836988e-05
-3.86655821117931e-05
-4.5802955502546e-05
-1.80018528466483e-05
-2.88302696748424e-05
-6.71612113479839e-06
-3.83597653636324e-05
-3.14009647213084e-05
-3.90199015671985e-05
-2.15731038996692e-05
-3.58182731146759e-05
5.58666964909397e-06
-1.09222673692728e-05
-1.1989148505841e-05
-1.65937028851177e-05
-2.62181830180707e-06
-1.61693337807167e-05
-5.27057061042292e-05
-4.70789577743219e-05
-5.95879336322709e-06
-3.5174406578843e-05
-3.369210337941e-05
-4.72339314792132e-05
-4.77157317676465e-05
-3.66877668849045e-05
-6.13040202372307e-05
-5.0473935366192e-05
-1.51394369150022e-05
-3.68413045638811e-05
-5.13659527099443e-05
-4.56298717118534e-05
-2.82526894883361e-05
-1.249631208398e-05
-2.96446248446013e-05
-1.0069010139998e-05
-1.52766345627823e-05
-7.77540380499227e-05
-2.80042101378198e-05
-4.11993764026465e-05
-3.737819905444e-05
-3.69914440339088e-05
-2.45619137450253e-05
-3.8608105767515e-05
-1.18561549112482e-05
-2.32441966213285e-05
-3.31013405381938e-05
-3.62740556851954e-05
-2.94157969073811e-05
-3.34624156473263e-05
-2.27076856752293e-05
-2.64150023058404e-05
-5.18937118231345e-05
-2.79052478421928e-05
-2.85695649345109e-05
-2.80320178416494e-05
-3.65105320021427e-05
-1.4333964742205e-05
-2.8295219664e-05
-1.97801367788511e-05
-1.61262537160955e-05
-2.14213116262898e-05
-3.85899967630917e-05
-1.52660992980712e-05
-4.588696381664e-05
-2.86950410024508e-05
-4.73228992564882e-05
-3.18252950355184e-05
-7.64710002715371e-05
-3.76398124867328e-05
-2.53150611675851e-05
-3.58570421951935e-05
-1.1483863261333e-05
-1.33266219488791e-05
-2.5820092601867e-05
-4.13877293429733e-05
-1.72335119148137e-05
-4.92112687823466e-06
-3.59889164305662e-05
-3.31102824604173e-05
-3.91422518794069e-05
-1.21708627990706e-05
-4.64289170721408e-05
-2.21609133226206e-05
-2.89549690270029e-05
-3.6034569285815e-05
-3.53046326368892e-05
-3.18816573041362e-05
-7.22928883681959e-05
-5.20424041585638e-05
-4.17554606370307e-05
-3.65886103377915e-05
-1.65094172973929e-05
-3.25617459663245e-05
-2.28724416602499e-05
-1.08653163990033e-05
-7.77364894383802e-06
-4.15731378301012e-05
-6.19609568952687e-05
-3.13544480337789e-05
-3.97305020319815e-05
-3.99511077589198e-06
-3.29143109492758e-05
-6.57841483803041e-06
-2.92218427486512e-05
-1.96766203187473e-06
-3.20972528075537e-05
-4.53377737620361e-05
-3.44255387014464e-06
-1.89590318219292e-05
-3.69023760599879e-05
-2.80712184984839e-05
-2.87600087635599e-05
-1.63348480869683e-05
-3.4968891095096e-05
-1.94250631093337e-05
-4.65528364284766e-05
-2.64040007240845e-05
-5.26100150346657e-05
-2.3627808696766e-05
-3.84446029177422e-05
-3.26380873717871e-05
-3.83555315490353e-05
5.1644204202865e-06
-1.80113328728969e-05
4.15892185241351e-07
-1.88469120270436e-05
-3.57550579112212e-05
-6.25482300221409e-06
-3.09043579035472e-05
-2.68907463481433e-05
-2.24017283948221e-05
-4.15099041717792e-05
-2.02058789685783e-05
-3.41819195805363e-05
-1.56548793518311e-05
-4.06918677151635e-05
-3.80593986429752e-05
-6.14095245576752e-05
-3.53824474745287e-05
-7.18323224512726e-06
-5.29188138589074e-05
-1.15092109037806e-05
-2.17158681003427e-06
-4.02466015097207e-05
-4.77184002945769e-05
-1.59615349148162e-05
-2.36216374208897e-05
1.37795249020713e-06
-2.53757124115718e-05
-2.28945456723664e-05
-1.88096068036933e-05
5.47405944804378e-06
-1.80790422775675e-05
-3.24586304708851e-05
-9.11077431708874e-06
-1.0157298912324e-05
1.21168789832715e-05
-3.48762791324897e-05
-3.32465740118388e-05
-5.99979966520666e-05
-1.87509116982197e-05
-5.18689443586886e-05
-2.27164290468548e-05
-3.22839783933304e-05
-4.40300785293377e-05
-1.17303763144145e-05
-1.14959570235413e-05
-1.5242663446691e-05
-1.09106470823132e-05
-6.05074180744187e-05
-4.20632677069349e-05
-3.53186801770189e-05
-4.75615279864718e-05
-2.36458183166102e-05
-4.97707507175737e-05
-2.49549092071634e-05
-1.60077545094206e-05
-3.55510309973474e-05
-2.9603844047424e-05
-2.9688979052061e-05
-5.07755520620358e-05
-1.70631111317767e-05
-4.63155220424647e-05
-2.92399690745998e-05
-3.24699737988363e-05
-3.42493408603998e-05
-4.76282204366453e-05
-4.8622703806306e-05
-2.79115037844847e-05
-3.51456624975941e-05
-2.17061590575832e-05
-2.29937187948079e-05
-3.53414502154936e-05
-5.54121026676682e-05
-3.86599274554944e-05
-1.61467599794037e-05
-4.45164578713201e-05
-4.45205079788132e-05
-9.31380359782145e-07
-2.36662559967416e-05
-1.88185563366153e-05
-4.89073594906433e-05
-3.0820150168997e-05
-4.43398569806314e-05
-4.25367680004608e-05
-4.43219991515135e-05
-2.61035386690386e-05
-2.21759900517295e-05
-3.37087510981724e-05
-4.78474941056074e-05
-2.31459949799207e-05
-2.80845055144658e-05
-1.85040419652736e-05
1.15252958660936e-05
-1.99357140182359e-05
-9.63273962061715e-06
-2.76347782347643e-05
-9.55725096032536e-06
-2.49076798509259e-05
-1.5845835677493e-05
-3.54905162073036e-05
-2.53412764787154e-05
-3.60130700981105e-05
-5.05038757399572e-05
-3.39875703587851e-05
-2.5889020469749e-05
-1.89294847460379e-05
-1.652867806604e-05
-1.03186038473199e-05
-1.73489865923745e-05
-3.53478415871202e-05
-2.57586921070097e-05
-2.63683072091453e-05
-2.64547674385507e-05
-2.81826396962606e-05
-3.94883658452068e-05
-2.04565029114826e-05
-3.44445190078925e-05
-5.36049748150433e-06
-5.79077528869978e-05
-3.66387021856471e-05
-3.24342961179588e-05
-1.70659234661459e-05
-2.6383255330755e-06
-2.06742539581701e-05
-4.41834262676991e-05
-2.79648016988615e-05
-1.91558919813668e-05
-1.08528073767782e-05
-5.000267919527e-05
-4.80783270335803e-05
-2.18323548889567e-05
-2.23887489490292e-05
-3.74421965049301e-05
-6.6143647889446e-06
1.81059798580325e-06
-4.08138680693605e-05
-3.04975242317145e-05
-1.91391212852348e-05
7.44892686481991e-06
-1.18562765544632e-05
-6.01907506399661e-05
-4.22990218126063e-05
-1.12190127013902e-05
-4.04960472308941e-05
-2.59787535157625e-05
-2.29915289234608e-05
-1.09412920885417e-05
-1.498822865238e-05
-2.21739307330415e-05
-4.24929339790154e-05
-2.30350230918314e-05
-3.66622572501698e-05
-3.99512275192471e-05
-1.99254613696892e-05
-2.01861456286648e-05
-5.11637139713694e-05
-6.47465376492238e-06
-3.32457993447421e-05
-1.61350370936047e-05
-2.16768662496632e-05
-5.13616590293985e-05
-1.33212784320692e-05
-3.9422117115855e-05
1.03165042898267e-05
-2.77362363074402e-05
-1.13810627186809e-05
-2.31682006512176e-05
-5.34233012816406e-06
-1.35508119043362e-05
-2.75564585864252e-05
-5.9517707145436e-05
-5.83428067972453e-05
-4.68309202491678e-05
-3.83030829030595e-05
-3.21395643895267e-05
-2.93853102144358e-05
-2.79199823277091e-05
-1.57329806403138e-05
-3.14279322801657e-05
-1.30408732483504e-05
-1.80480268175151e-05
-3.53607070744234e-05
-3.33621083636298e-05
-3.04857882712849e-05
-3.17988296708076e-05
-3.08613964368528e-05
-2.55309303535403e-05
-4.66986561532878e-05
-3.30964175993691e-05
-2.92924622211533e-05
-1.07461128488687e-05
-4.53515912233397e-05
-1.14280313636437e-05
-2.3897111781931e-05
-2.65897032564853e-05
-3.50177772157246e-05
-1.93962580056931e-05
-3.60131719356333e-05
-1.79167177796909e-05
-2.92534071872704e-05
-1.49254552129978e-05
-2.42140641335572e-05
-3.67206595250584e-05
-3.04092894477475e-05
5.20390814683501e-06
1.70968128733123e-06
-3.28514306087248e-05
-2.8607443178554e-05
-4.85874533676136e-05
-1.51824449248697e-05
-2.7044531650709e-05
-2.05408870300462e-05
-4.09458774632723e-05
-1.74960047195883e-05
-5.88835333485196e-05
-5.02797539150395e-05
-2.62539912809736e-05
-3.18863488205706e-05
-1.47504852859158e-05
1.1439590670438e-05
-2.03346277832845e-05
-7.25516580713952e-06
-3.12189608236957e-05
-5.87862090695529e-05
-1.70916869446725e-06
-9.63174954733598e-06
-1.56635301687756e-05
-3.2861691227064e-05
-1.83928114853602e-05
-7.91009579442085e-05
-2.80317110906158e-05
-2.26837674792014e-06
-3.34815897907857e-05
-1.53948591787108e-05
-3.13270190890033e-05
-6.36330330223723e-05
-1.40345082985523e-05
-1.16510095223548e-05
-4.99226316268668e-05
-5.03875130163303e-05
-9.93876963437374e-06
-3.54762493281109e-05
-4.99976614353332e-05
-1.40165164485003e-05
-3.41025181764637e-05
-2.18723357023759e-05
-2.01487407512394e-05
-4.33158967352004e-05
-5.32237195112613e-05
-2.10696308977135e-05
-4.41881298137304e-05
-1.28956385335343e-05
-4.01125941413536e-05
-5.11706238400925e-05
2.09091825109511e-06
-2.46409157628663e-05
-2.25051856644451e-05
-4.46039555664077e-05
-2.93728775713362e-05
-5.83636564447874e-06
-4.05345192017753e-05
-1.96770232943029e-05
-1.96576387830003e-05
-3.57778516890442e-05
-4.82986715306434e-05
-3.35893204699295e-05
-4.24676866684611e-05
-4.98677149413122e-05
-2.67830511695822e-05
-3.96667342146405e-05
-2.05234205903385e-05
-8.84943022633702e-06
-1.61328246618915e-05
-2.49269303059474e-05
-3.19813231584356e-05
-1.92792852157152e-05
-1.9576596463439e-05
-4.43031751859543e-05
-8.58528624968609e-05
-1.97257542718312e-05
-4.44995564714242e-05
-4.27242450017387e-05
-1.7626063911205e-05
-3.55434180281222e-06
-3.59203924761259e-05
-1.21899292855008e-05
-4.83535110930197e-06
-2.96200512595386e-05
-4.46114031483195e-05
-2.40152994983406e-05
-3.0751777615013e-05
-3.56223181139634e-06
-3.73225950798363e-05
-3.99799101907319e-05
-2.9620142493771e-06
-6.82236418334919e-07
-2.68070499867494e-05
-7.18376496757912e-06
-1.74294936896206e-05
-3.82336211857225e-05
-1.73618427991914e-05
-2.86296775681596e-05
-3.69056300471065e-05
6.64022178661969e-08
-2.90786573362625e-05
-3.14768535969885e-05
-1.79521063129915e-05
-4.52298383170408e-05
-3.9037895316254e-05
-3.73141593820478e-05
-2.01304568213111e-05
-1.57696962454185e-05
-3.88041772017165e-05
-4.24613308073169e-05
-2.06054985850682e-05
-4.5165308690982e-05
-4.1897914468905e-05
-1.47860383741156e-05
-4.02641793989421e-05
-1.28619021246723e-05
-2.86393181052377e-05
-2.30296034697133e-05
-1.47415900177976e-05
-1.0164868366546e-05
-4.19074045363607e-05
-3.21261271220824e-05
-2.02093309033162e-05
-4.09411250963946e-05
-5.42430164875021e-05
-3.1807229478196e-05
2.58642131198547e-05
-1.52913709710722e-05
-2.10596884285579e-05
-3.77249171008865e-05
-3.78775697950081e-05
-2.65249893068749e-05
-2.4337270737047e-05
-2.2693932563144e-05
-2.20717777939416e-05
-2.10471394369008e-05
-2.70357047591617e-05
-2.29326406892752e-05
-3.27237246061583e-05
-1.41697301473556e-05
-2.97060164646344e-05
-1.28813542742323e-05
-2.06018447590238e-05
-1.99569586185914e-05
-2.30064090943617e-05
-2.41361088240546e-05
-2.1238157466108e-05
-2.73158296162472e-05
-3.18295580340412e-05
-1.2305124719809e-06
-7.64386958041906e-06
-3.77438079619547e-05
-3.17898253103872e-05
-2.96067738091552e-05
-2.36452792967625e-05
-3.51017938587108e-05
-2.40800680284915e-05
-2.09718394196871e-06
-1.98505810768886e-05
-1.79354434703758e-05
-1.79996552094299e-05
-4.74266381086263e-05
-2.66614918724835e-05
-1.82380427749532e-05
-1.04144964050897e-05
-2.25155527273851e-05
-2.67807917377121e-05
-1.8219351941859e-05
-2.66491155652119e-05
-2.92469791959938e-05
-4.28630759701883e-05
4.90414506004411e-06
-7.18273360794401e-07
-5.23260346325227e-05
-7.78811050014429e-06
-3.61140373828568e-05
-2.62036954824664e-05
-3.46886292561015e-05
-3.22726221501283e-05
-4.46843645628113e-05
-2.39011677645505e-05
-4.60785166739344e-05
-1.50198222852876e-05
-3.17015794070059e-05
-2.27110827500607e-05
-2.65306220418711e-05
-9.96106589134778e-06
-3.36629279081476e-05
-3.95804453935543e-05
-3.70078345865982e-05
-1.14013054888973e-05
-5.67163758415965e-05
-9.58805857716051e-06
-4.55582492300452e-05
-2.9155942310264e-05
-3.42876231899878e-05
-2.4531167679447e-05
-1.83484197575058e-05
-2.59799933981571e-05
-3.94780279417361e-05
-5.1886855443623e-06
-4.5039888755832e-06
-1.92980918702621e-06
-5.00315304034764e-05
-3.2161497876857e-05
-1.34682418759781e-05
-3.40446261709017e-05
-2.89074164032206e-05
-2.39060791937909e-06
-2.96744055214426e-05
-1.1314011870874e-05
-1.43100880232051e-05
-1.00433668756463e-05
-6.21509659407636e-05
-4.06437064898377e-05
-4.4101107847789e-05
-1.92881771478842e-05
-3.49533755119533e-06
-4.79322714582588e-05
-3.73556549532328e-05
-2.14174611405102e-05
-4.94206820951668e-06
-3.09623409000481e-05
-1.15365544950255e-05
-2.16510809970022e-05
-1.23995678583508e-05
-4.71327118930658e-05
-3.2475531845204e-05
-3.75820718878447e-05
-2.62229411885073e-05
-1.53107332145649e-05
-3.5765378652209e-05
-3.96613650123013e-05
-2.23506426729784e-05
-3.50241282882507e-05
-3.16946368367619e-05
-2.35113844960172e-05
-5.37808704312623e-05
-1.93417871972327e-05
-2.12099394783103e-05
-6.11469435637811e-05
-3.51972530291698e-05
-7.56834546973142e-06
-1.42831178139e-05
-6.45594933148954e-06
-4.6321764676504e-05
-5.51695089952285e-05
3.02106442944059e-06
-1.48364086064241e-05
-3.32489172020233e-05
-3.71209286397478e-05
-3.33813275862631e-05
-2.50353596116391e-05
-1.56205141992078e-05
-4.58283219261813e-05
-3.54847170267365e-05
-2.34321974744218e-05
-2.41574392619493e-06
-5.51484413708176e-05
-2.66139161990129e-05
-3.72580013814754e-05
-3.12935059568433e-05
-3.20723360820012e-05
-3.67918297295806e-05
-6.42734008907844e-06
-3.15524695293498e-05
-2.67161090076303e-05
-1.85331479098101e-05
-2.42078892092833e-05
-2.81930846214906e-05
-9.96059091807714e-06
-4.78603827569431e-05
-3.22617743466177e-05
-8.86292043476304e-07
-1.60846796674259e-05
-4.76636247490469e-05
-2.29595945705882e-05
4.87497872093247e-07
-3.48730740830124e-05
-5.90939956929149e-05
-6.67491969676011e-06
-1.37888457805774e-05
-4.6134278375777e-05
-3.37178018984577e-05
-4.06466967690237e-05
-4.07260071718572e-05
-3.2045666069345e-05
-1.43871864032361e-05
2.58893592804904e-05
5.90706566800853e-06
-2.77146073650666e-05
7.60132644732363e-06
-1.28360892506721e-05
-2.80812833042579e-05
-4.43958537222589e-05
-2.01494133833904e-05
-1.30046772059e-05
-1.7750381389021e-05
-3.11792108830091e-05
-2.94439012531702e-05
-1.2104456613062e-05
-2.38538584299577e-05
-1.90372331540545e-05
-1.33634397386184e-05
-2.76169186037511e-05
-2.04179291051182e-05
-3.46064357164442e-05
-1.41294404441514e-05
-4.50341169239846e-05
-3.68432756916145e-05
-4.38396995732804e-05
-1.3674124446635e-05
-4.11328163929455e-05
-2.18445931225758e-05
-4.21435904688438e-05
-5.80779187215061e-05
-2.59707315911314e-05
-4.37409808612759e-05
-7.99154671613254e-06
-3.70286311904354e-05
-3.87934936366847e-05
-4.68730344678096e-05
-1.25072422788434e-05
-2.82448799393409e-05
-4.51823892041296e-05
-1.7588928332108e-05
-2.84971956321184e-05
-3.19664225325493e-09
-4.10735686413941e-05
-1.82341924651711e-05
-2.76252805229802e-05
-4.952331792688e-05
-1.94579652033853e-05
-3.8322523635347e-05
-3.62571988695717e-05
6.56732054192405e-06
-3.35372958901744e-05
-7.54346356465786e-05
-4.53756338059345e-05
-3.49366682650593e-05
-2.73754263453894e-06
-1.222846260239e-05
-3.75674469909126e-05
-1.81795787903418e-05
-3.18304598326114e-05
-2.78264658808234e-05
-3.39316970080239e-05
-3.25987092683629e-05
-1.00191593787222e-05
-1.6027017126923e-05
-4.76495290251287e-05
-1.01205677475569e-05
-1.94074171381181e-06
-3.69050907641643e-05
-3.32840490882998e-05
3.00933938030455e-07
-4.04527391755634e-05
-2.38270217638207e-05
-3.7692113258274e-05
-2.37939583338451e-05
-5.69704727737507e-05
-4.87693298628949e-05
-5.80401114469233e-05
-2.30380058818666e-05
-3.63093628077707e-05
-4.570322411967e-05
-1.95872279809638e-05
-3.97142564674468e-05
-3.82688830647109e-05
-2.27353289548255e-05
-2.65697277394297e-05
-1.23370092663841e-05
-3.19115796540539e-05
-1.69502885479826e-05
-1.83930461685344e-05
-4.19973588207756e-05
-3.99323511790277e-05
-4.48561133442565e-05
-3.04549570405027e-05
-3.33629731869727e-05
-4.56326412931807e-05
-9.77955625811496e-06
-4.27196271373418e-05
-4.29761083073029e-05
-3.00632460875198e-05
-3.92200333790658e-05
-2.41199620749069e-05
-4.33586859695156e-05
-2.34939029304356e-05
-2.137766072213e-05
-4.51662403868325e-05
-3.10840980493785e-05
-3.01385577254281e-05
-1.13277782824076e-05
-4.50034924082846e-05
-2.17108388865777e-05
-5.81325636097029e-07
-2.80839226173404e-05
-1.1018723798921e-05
-4.60351516985128e-05
-1.72053490553974e-05
-4.42613198318945e-06
-1.78176501043243e-05
-1.7112069972601e-05
-3.95411497224213e-05
-9.97522917056561e-06
-7.19129968637486e-05
-3.34534674390773e-05
-6.78130546163825e-06
-4.11971551116274e-05
-4.46506151470525e-05
-1.84415019568274e-05
-1.35835157574491e-05
-6.16125744291599e-05
-4.32787108271164e-05
-4.95326840214506e-05
-2.44214673126815e-05
-2.43068023253714e-05
-7.15124963151038e-06
-5.22998167487925e-05
-2.53663572755303e-05
-2.81950074245583e-05
-4.56789575106658e-05
-9.32191372516249e-06
-3.26797827252644e-05
-5.62302971935045e-05
-1.52011745176224e-05
-2.17470609764791e-05
-3.87447979334413e-05
-2.54336497583896e-05
-2.59709956302149e-05
-2.74650091367223e-05
-3.1494495545458e-05
-2.9582997007168e-05
-1.41980510634712e-05
-6.28268636782301e-06
-4.4429626579717e-05
-1.6137352874906e-05
-4.40230790883075e-05
-2.46886078601897e-05
-4.64954986185671e-05
-2.15745060686975e-05
-4.52748897025986e-05
-4.63327977139885e-05
-1.67819691206517e-05
-5.28504953655927e-05
-4.53844525698589e-05
-3.08953972339624e-05
-2.32795438195268e-05
1.38793055708618e-05
-6.83947366049598e-05
6.07952156569396e-06
-1.50014056052606e-05
-4.0711406514379e-05
-4.71407114555735e-05
-3.60115502409836e-05
-4.12045615294135e-05
-1.83199503215144e-05
-1.77746404194941e-06
-5.57745359423834e-05
-3.64725794242187e-05
-3.07839308091811e-05
-4.91624042103787e-05
-4.29159526704414e-05
-2.86340772144555e-05
-3.78220802780103e-05
-2.90964825219168e-05
-3.62273103903479e-05
-3.25127673254407e-05
-6.2158390251885e-05
-9.00107134642337e-06
-3.72890119790633e-05
-3.78806259679288e-05
-1.58075583541824e-05
-4.17827133161836e-05
1.16453340850505e-05
-1.51777265260793e-05
3.16862356523157e-06
-1.32835386635841e-05
-1.98784370741101e-06
-3.02874906344875e-05
1.06793731156347e-05
-3.71633154105923e-05
-4.33491727150655e-05
-4.43251487541256e-05
-2.60504143521275e-05
-2.5789585350242e-05
-3.7194093909143e-05
-2.48387448062054e-05
-2.90130178827114e-05
-2.63759518208344e-05
-1.20733028415301e-05
-3.90375882153655e-05
-7.73836523389034e-05
-6.53457245019773e-06
-7.93407561883491e-05
-2.89654067572023e-05
-3.57318369132054e-05
-4.71604966951407e-05
-4.44678793349067e-06
-5.41498644189233e-05
-2.62374184076565e-05
-3.7658480233904e-05
-1.54133277635502e-05
-5.90143117309815e-05
-3.51401097007771e-05
-2.61722806043899e-05
-4.43992274136077e-05
-2.08426847348003e-05
-3.22711206650018e-05
-1.89671863675507e-05
-1.03634424299752e-05
-3.52291670899064e-05
-1.61897752253538e-06
-3.37727857974198e-05
-4.89115770619596e-05
-3.49177137917562e-05
-1.39088637021002e-05
-2.30368351557197e-05
-1.73122375744071e-05
-4.52544337564963e-05
-4.4284168493971e-05
-8.81247483192192e-06
-1.03832730262326e-05
-1.3580411676757e-05
-4.94242669861203e-05
-4.37096287147391e-05
-1.95412767648633e-05
-5.03042165328668e-05
-4.14743494759366e-05
-1.66696043203188e-05
-3.07377736738299e-05
3.07368228047354e-06
-1.37249240210336e-06
-1.7091439533883e-05
-3.10984526054097e-05
-2.17096931848456e-05
-3.47196068827877e-05
-7.46316899878061e-05
-3.00560439269444e-05
-2.34154740197463e-05
-4.41155052405285e-05
-2.485267175562e-05
-9.46043074379441e-06
-4.35701809289105e-05
-2.7122595763786e-05
-1.59310624682043e-05
-1.47000046196116e-05
-4.71978900873079e-05
-1.32147787951196e-05
-2.85489911965717e-06
-1.36218089239725e-05
-2.126544297763e-05
-3.7745653053445e-05
-1.25349398977333e-05
-2.5339806574986e-05
-1.44855018157027e-05
-4.73154822348181e-05
-2.7959740871559e-05
-4.16876266334426e-05
-2.11943357233083e-05
-1.22685257695873e-05
-4.25577524723464e-05
-2.0955997520785e-05
-4.34246018555299e-05
-5.33864212090627e-05
-3.19618657084548e-05
-3.86932689253512e-05
-2.29358283404394e-05
-1.65814612081653e-05
-3.52670024463217e-05
-2.0557931136148e-05
-4.23281451973356e-05
-5.49439333093576e-05
-6.34903794644692e-05
-1.48998987529376e-06
-3.83209476114872e-05
-3.59482469708289e-05
-3.35702652496462e-05
-1.40182448746113e-05
-2.11485355075921e-05
-4.70028210453335e-05
-4.18650949981872e-05
-1.36365515338191e-05
-5.74790401296133e-05
-2.63796559357844e-05
-1.56349113448884e-05
-3.70992604212924e-05
-2.90967398374008e-05
2.83679480814871e-06
-2.98150468294889e-05
-4.27493353808239e-05
-2.93938860149129e-05
-7.57652243814627e-06
-4.31013269254841e-06
-1.95161477198214e-05
5.11851066496129e-06
-2.9450213516758e-05
-5.01983305671987e-06
-2.90828497545956e-05
-2.75687486096549e-05
-3.62649293187691e-05
-3.88961626573004e-05
4.45533824435092e-07
-3.75217989290835e-05
-4.11130742546248e-05
-5.53649110082496e-05
-3.48632500164672e-05
-9.90042121685283e-06
-5.03074603370258e-05
-7.58146903455978e-06
-1.68650520586271e-05
-3.384046829219e-05
-5.65831077638113e-05
-5.15458865283884e-06
3.96332311493061e-06
-7.92343599201338e-06
-5.96549477800698e-05
-1.969074928317e-05
-2.53593040161341e-05
-2.85077372822972e-05
-2.36708708839293e-05
-4.53174662285988e-05
-3.37818357019453e-05
-7.54634111723976e-06
-9.69718197837884e-06
-4.21616590209979e-05
-1.03483837161388e-05
-4.3671231848634e-05
-2.89142253202036e-05
-2.22297028797172e-05
-4.63378176451092e-05
-4.46930798140005e-05
-1.85384519795474e-05
-7.65780431403483e-06
-1.21066684356141e-05
-3.18280067769723e-05
-4.13261972003846e-05
-1.70791350661037e-05
-2.36146759951445e-05
-4.56578460688889e-06
-1.80167634134657e-05
-4.39785815415281e-05
-4.10248537651634e-05
-6.93766118133965e-05
-2.13926698578613e-05
-2.56772629096e-05
-1.83560869686423e-05
-3.66342085362134e-05
-1.87156852991269e-05
-2.22133913491933e-05
-4.3941445747602e-05
-2.16979247447013e-05
-5.02255471325991e-05
-4.37358923972831e-05
-3.28622622083039e-06
6.61555438578598e-06
-4.51889361350396e-05
-2.09990084419142e-05
-1.0968470339002e-05
-2.96815306297206e-05
-1.34989432674511e-05
1.56428440487569e-05
-3.64310378492349e-05
-5.70353158564478e-05
1.67322028053913e-05
-4.79061243554433e-05
-3.26879067050837e-05
-1.26257235448542e-05
-3.03994094226672e-05
-3.44916031459664e-05
-1.6739042790566e-05
-1.37207369066305e-05
-3.72551316625867e-05
-1.04398810726712e-05
-2.7617825386617e-05
-6.26851579804734e-05
-3.60176478825586e-05
-2.70294275608551e-05
-2.78108624093548e-05
-3.73706500206638e-05
-1.45682763027813e-05
-2.84409574215267e-05
-2.67612792337654e-05
-2.07776084296512e-05
-3.01254037297668e-05
-1.64810019528577e-05
-3.86665115714824e-05
9.72718429452752e-06
-4.48463424802819e-05
4.32553338762775e-06
-2.39358062092076e-05
-2.32156733173037e-05
-1.73451161114938e-05
-4.96701653038403e-05
-4.54127816875445e-05
-3.26558981729961e-05
-2.36713460037242e-05
-4.52642386730696e-05
-3.81904924551385e-05
-3.79214068264804e-05
-2.70665562075721e-05
-2.26232253869103e-05
-3.19595136039789e-05
-5.34973655275151e-05
-3.44569671529155e-05
-1.43477773977528e-05
-4.56718273552474e-05
-1.97753548290168e-05
-4.3124366816425e-05
-7.69219188520238e-05
-3.04973677945273e-05
-3.48161776763331e-05
-3.27191698145407e-05
-2.48896063846288e-05
-4.0656569968173e-05
-1.77794413836427e-05
-6.76657375415358e-06
-5.69014646408564e-05
-3.28175052252782e-05
-4.76571697883047e-05
-1.12007314071641e-05
-3.78191565389827e-05
-3.11532493176273e-05
-1.74393679264739e-05
-5.36537974170463e-05
-3.21651922053997e-05
-1.54252331623613e-05
-4.84018216541959e-05
-6.91743890022391e-06
-8.9565388106515e-06
-5.0876482225929e-05
-3.81646635565503e-05
-1.40161634223429e-05
-1.81303019005351e-05
-5.32309374304727e-05
-4.11881764690509e-05
1.84140378078348e-06
-2.10375142418027e-05
-2.90213077314058e-05
-3.3932657241441e-05
-2.28938893235679e-05
-2.77096825030827e-05
9.58588058970134e-06
-1.62990112537898e-05
-2.96617273206379e-05
-1.5396005198288e-05
-7.36964292013039e-06
-2.61785360963863e-05
-5.47300212309686e-07
-1.38835069360072e-05
-3.411103482974e-06
-2.10161080525623e-05
-3.90325564404293e-05
-2.60006876926263e-05
-2.18602985159086e-05
-2.17266511556679e-05
-3.57709402516146e-05
-4.60489925289799e-05
-3.58983876860033e-05
-2.96820671586075e-05
-7.9595797685222e-06
-3.45927207398275e-05
-5.52830920747872e-05
-2.28095947000776e-05
-1.62040444643248e-05
-3.17625597079378e-05
-2.65836250229788e-06
-4.55208617259047e-05
-3.24421248119956e-05
-3.43634104562693e-05
-2.22331016294002e-05
3.24170368044628e-06
-1.37122488460096e-05
-7.48974119543825e-07
-3.87313672228004e-05
-3.49076549549892e-05
-1.24976053263749e-05
-5.10806866351489e-05
-2.62340224994721e-05
-3.55216475457789e-05
-7.5248413757647e-06
-1.79305963122847e-05
-5.37671932394646e-05
-5.22559475551169e-05
-1.35135962557984e-05
5.69519967816014e-06
-2.32944659211349e-05
-5.30038121726433e-05
-1.54582450902183e-05
-1.06615686978962e-05
-5.12852820067787e-05
-1.08366574758565e-05
-2.14780421259318e-05
-1.87669996266642e-05
-5.47101127124174e-05
-8.70618156893218e-06
-2.19315850046924e-05
-5.80961451729036e-05
-5.17960756255495e-05
1.24398900985129e-05
-2.13477068059e-05
-4.09756885892501e-05
-1.26911906023007e-05
-2.92690569394349e-05
-2.85431338611165e-05
-3.98859872501486e-05
-4.62230567774027e-05
-3.27883256424366e-05
-3.65096087031607e-05
-4.88872503959122e-05
-3.34570431868766e-05
-1.69360557213073e-05
-2.97192287160489e-05
-4.1627716622381e-05
-3.63820097794664e-05
-5.78864272998624e-05
-1.10400296447217e-06
-4.41389790903722e-05
-2.89275941086243e-05
-1.36480212548995e-05
-3.30365570562881e-05
-2.65164470593634e-05
-2.84973430914838e-05
-3.47829047923849e-05
-1.6874108612555e-05
-4.72264992699773e-05
-4.92280761288818e-05
-3.45477047538253e-05
-3.78898346686958e-05
-2.65372388984963e-05
-1.85297818365532e-05
-2.31248860512987e-05
-3.82785063653385e-05
-3.29871590870384e-05
-1.24152808484775e-05
-4.65301234793927e-05
-3.07962646642172e-05
-2.38632683245915e-05
-2.24293512795876e-05
-4.69299727337122e-05
-5.04552035744364e-05
-7.13979098855465e-06
-3.04129720343845e-05
-4.82063033702179e-05
-3.64796784939708e-05
-2.23477231664965e-05
-2.04864924257349e-05
-5.86955030134393e-05
-5.62025320134252e-05
-2.67860391856067e-05
-3.64829171577688e-05
-3.18747527057823e-05
-3.97589541309728e-05
-1.48221375369225e-05
1.4134908792498e-05
-2.89150123597712e-06
-4.48094307150904e-05
-3.97633517590059e-05
-3.08516745805309e-05
-4.59831057933699e-05
-2.8903892971481e-05
-1.7156397657056e-05
-2.94641235291792e-05
-4.05373997471461e-05
-3.65108075146722e-05
-4.33363421162157e-05
-1.78844071186907e-05
-3.26336007181138e-05
-3.1226396673161e-06
-4.07702783387714e-05
1.55543062367119e-05
-2.27664505349474e-05
-1.71746233029599e-05
-3.42343893532185e-05
-3.23025684337997e-05
-2.96774678022928e-05
-2.08019230834833e-06
-5.37557859528925e-05
-2.53219537375486e-05
-8.90761855774553e-06
-2.3974263612378e-05
-2.70393200305014e-07
-1.45838376324732e-05
-1.03745427042948e-05
-2.00096122622332e-05
-2.31290532555193e-05
-8.48180535295647e-06
-4.43197962550483e-05
-5.69798133773577e-05
-1.655942879703e-05
-9.54015284670328e-06
-3.81406496877522e-05
-2.58591300533502e-05
-2.84049532157291e-05
-2.88461293475848e-05
-3.6882445387269e-05
-5.33359478242028e-05
-2.80456467205977e-05
-4.50555022395941e-05
-3.51068588952902e-05
-2.01656332186135e-05
-2.41571868101399e-05
-3.72270198958013e-05
-1.32466044807384e-05
-3.10201433604422e-05
6.54097073670643e-06
-4.91661712087111e-05
-2.48216811794584e-05
-1.77473008282431e-05
-3.63093853578525e-05
8.35554025479814e-06
-1.43358997544874e-05
-2.91838256166251e-05
6.99759843409651e-06
-4.44295132977573e-05
-2.30106913653495e-05
-3.13073368667236e-05
-6.75327154767038e-05
-7.19950218869093e-05
-3.53591340249704e-05
-1.43288566248385e-06
-4.88394644827131e-05
-5.64188963437649e-05
-2.37487894269546e-05
-2.90948736545053e-05
7.97608676094435e-06
-4.55494511448893e-05
-1.5665109652375e-05
1.44462347922e-05
-1.7955473163696e-05
1.48483735308996e-05
-2.87761094102495e-05
-3.51750648262128e-05
-2.32719243972787e-05
-2.05315382049349e-05
-1.81778034987364e-05
-2.24991656952458e-06
-3.53037854026006e-05
-3.14305008291855e-05
-3.27819166530763e-05
-1.47977330928379e-05
-4.93410879187807e-05
-1.68763073929475e-05
-2.17059760377748e-05
-2.67822596869384e-05
-3.52914635667179e-05
-2.64502541433527e-05
-2.66933434945103e-05
-3.46790558376392e-05
-1.34358590692984e-05
-7.61523517252634e-06
-1.69333315986952e-05
-4.48887865655881e-05
-5.73097342765026e-05
-1.06232310634959e-05
-3.33216550865147e-05
-4.31948003237914e-05
-1.78193010739991e-05
-8.13505394111894e-05
-2.56035828394527e-05
-3.96826896197964e-05
-1.74301650447535e-05
-1.70522332094785e-05
-1.42746192785702e-05
-3.49076196529401e-05
-2.23514285533138e-05
-3.38737457894021e-05
-2.70792974916954e-05
-1.88364714991386e-05
-1.74760219680189e-05
-1.30963095819693e-05
1.93359488566616e-05
-2.28847875343915e-05
-2.62053158570248e-05
-4.14183897680064e-05
-4.60221484162566e-05
-1.82807160704005e-05
-3.68006543848161e-05
-3.86196240171997e-05
-1.65577314082103e-05
-2.55449983122205e-05
-3.10620778346218e-05
-3.02503800298692e-05
-3.89896150689463e-05
-4.55406592685457e-05
-3.06305323623503e-05
-2.61557484269271e-05
-4.9840554270904e-05
-2.94366305626948e-05
-4.95253629194165e-05
-2.27576999952386e-05
4.19410481746898e-08
-2.38686465414952e-05
-1.44495280600284e-05
-2.14657257911986e-05
-1.05458616401949e-05
-3.66428534303987e-05
-3.41388873244623e-06
-2.41628803622107e-05
-4.39109371967315e-05
-2.65120130939293e-05
-3.75667486212091e-05
-1.7934029776733e-05
-4.97209941571409e-05
8.73093479696393e-06
-1.42797564852935e-05
-1.4847850364457e-05
-1.12548303950006e-05
-3.25937350796212e-05
-1.58106450996154e-05
-1.58159391824635e-05
-4.09637978892056e-05
-5.94061756110316e-05
1.05544955387164e-05
-4.21402892856616e-05
-2.87267239617213e-05
-6.92600049025954e-05
-5.51603147882e-05
-4.56052002224545e-05
-2.87975594729974e-05
-3.82897619815268e-05
-2.63862708897811e-05
-2.20803073301577e-05
-8.2022380563945e-06
-3.79367948222649e-05
-8.56115236010957e-05
-3.43594173576723e-05
-5.18912743473279e-05
-1.44564318309448e-05
-3.91207293985289e-05
-3.20598871435632e-05
-4.36932150245469e-05
-3.38932021944075e-05
-4.92058658006607e-05
-3.14156245834749e-05
-4.14591894204937e-05
-3.77099346405537e-06
-3.64826388335362e-05
-2.01002160884536e-05
-9.09619137838828e-06
-1.95179600580859e-06
-2.42163706180551e-05
-2.40913810278163e-05
-1.95632603471189e-05
-2.97271043019413e-05
3.42861259333871e-07
-3.83895063879509e-05
-2.77752404249928e-05
-2.83106260326609e-05
-3.36305822218714e-05
-1.73602612877258e-05
-2.34721924522998e-05
-3.65713176453755e-05
-7.91663179223157e-06
-2.87819688120638e-05
-2.91965034496623e-05
-2.74643559434326e-05
-1.78455740709662e-05
-2.73910856180065e-05
-4.382404693966e-05
-5.05251734767725e-05
-2.67950729434005e-05
-6.43310028944724e-07
-1.59419201531778e-05
-4.85725323313049e-05
-4.18791492030692e-05
-3.79907868722405e-05
-2.82209323612528e-05
-2.00363382581758e-05
-3.97834295933582e-05
-3.01849735683366e-05
-2.92778014808999e-05
-3.51062571385619e-05
-4.04264864231191e-05
-1.32529415840529e-05
-4.11545355778855e-05
-1.96777358816674e-05
-4.26501205530599e-05
-3.88654270071304e-05
-1.23922525689893e-05
-3.07538334214669e-05
-3.10389014089512e-05
-4.07899522868751e-05
-3.03179938825949e-05
-2.33841185372479e-05
-1.81798095714287e-05
-5.41221471042744e-05
-3.55736192037721e-05
-5.22741016058229e-05
-3.6817314249988e-05
-2.56579065091628e-05
-1.73141947480666e-06
-3.62115472519402e-05
-2.06092006752497e-05
-8.75411697068159e-06
-1.38060802526885e-05
-2.41206390816808e-05
-4.67931024696655e-06
-2.48061941864417e-05
-4.38386279144759e-05
-3.37706145856312e-05
-1.92283012795294e-05
-2.4547312297478e-05
-3.1940263194307e-05
-4.95059385241475e-05
-2.63343810479531e-05
-3.63191425517671e-05
-3.33362452447598e-05
-2.38543454670038e-05
-3.03069820533294e-05
-2.80341213578906e-05
-2.11655775264879e-05
-1.59096994590991e-05
-2.01377799045169e-05
-1.35101195782575e-05
-5.2413960354882e-06
-5.65163032847116e-05
-2.1470526444579e-05
-1.94583885079757e-05
-3.81532900194764e-05
-1.25223479618582e-05
-4.94542009874973e-05
-1.83694046120195e-05
-7.91098319076647e-06
-2.22754254754904e-05
-1.26265102115945e-05
2.03442948245264e-06
-1.96533785978417e-05
-3.78154390791999e-05
-1.8111523028774e-05
-1.98852535425092e-05
-2.57990535017036e-05
-4.98561831260173e-05
-5.6250388054594e-05
-3.56632592657338e-05
-5.43687101770939e-05
-1.95279432759632e-05
-1.8551374311201e-05
-2.87621920684338e-05
-3.60075963561947e-05
-3.49241900054061e-05
-1.98096650398839e-05
-1.09440802977544e-05
-2.75218300362975e-05
-3.51153562510359e-05
-3.54081268335222e-05
-1.88132667629074e-05
-2.75732702202524e-06
-3.7202831800253e-05
-3.42378573690248e-05
-1.46286393555443e-05
-2.78643436633394e-06
-1.95411896870522e-05
-3.68961482684473e-05
-3.6584144573198e-05
-4.41233328887296e-05
-1.60985507801638e-05
-1.41149248257168e-05
-2.05616269523461e-05
-2.33008250577725e-05
-2.21096157448873e-05
-7.63745785321607e-06
-2.02423383702999e-05
-4.43750375991363e-05
-3.59412934506519e-05
-2.34651164620485e-05
-3.92926339933694e-05
-1.18712674563344e-05
-1.81820007088701e-05
-3.42137598028289e-05
1.37387367852998e-05
-5.09768127787551e-05
-1.56107479554059e-05
-6.93560764328405e-06
-2.08144441834509e-05
-2.48618298533664e-05
-5.83735015475939e-05
-4.92163649032135e-05
-2.96861212543769e-05
-1.78675836862411e-05
-2.89950029174482e-05
-1.68281387679932e-05
-1.63816765486007e-05
-1.96727177413555e-05
-3.13553055638006e-05
-1.27346793152481e-05
-3.39096686598214e-05
-4.01035457330059e-05
-2.23840682379382e-05
-3.27933424057338e-05
-4.04399555471416e-05
-2.53216280984275e-05
-2.75280348160711e-05
-3.5191546562192e-05
-1.32230438207842e-05
-4.46563555171582e-05
-5.43669125181837e-05
-4.85109609160025e-05
-3.08043133344349e-05
-1.90527461216938e-05
-8.89896745716396e-06
-1.90974837029741e-05
-5.03645261958401e-06
-3.30514644476526e-05
-4.12298796844564e-05
-1.6572080315928e-05
-4.05325029491001e-05
-3.86615880919708e-05
-1.07040990657831e-05
-1.67718776039619e-05
-1.67072851547996e-05
-3.96585345113445e-05
7.47675350295226e-06
-4.60412553053247e-05
-1.90927739606599e-05
-2.0091861420916e-05
-3.7607074352399e-06
-3.19993338475377e-05
-3.04241723522966e-05
-2.6281524477695e-05
-6.05895231173465e-05
-3.33772095563186e-05
-1.88426887622429e-05
-6.40378323748735e-06
-1.5413299924823e-05
-3.96970676472853e-05
-3.0496911404001e-05
-2.23489236787932e-05
-2.38214561727746e-05
-4.31819213046972e-05
-1.10491770454868e-05
-5.13278719978665e-05
-2.7538639496824e-05
-1.78215756411605e-05
-2.27277186139013e-05
-4.14542473168516e-06
-2.46892155673384e-05
-3.90155719872455e-05
-3.54865529508206e-05
-9.47534737666934e-06
-7.88372405004993e-06
-4.47778993122528e-05
-5.63139740728023e-05
-4.07526013030746e-05
-9.47204442637773e-06
-2.86042738717951e-05
-2.55743575114679e-05
-2.93573358775287e-05
-2.55417505327857e-06
-5.00213410034119e-05
-3.32710785699749e-05
-4.31122533273461e-05
-1.19010619022897e-05
-2.88328687259442e-05
-5.16735634209627e-05
-9.39240085454749e-06
-3.82324108193215e-05
-2.09960007369822e-05
-7.14077088375363e-06
-2.49827329643164e-05
-3.46986729483001e-05
-2.63623460552501e-06
-2.55559654032843e-05
-2.27808365441823e-05
-3.21628917580692e-05
-3.78502683316279e-05
-1.12051594484852e-05
-1.1662666439363e-05
-3.07049651794139e-05
-1.76487396510647e-05
-4.23580410971602e-05
-3.59682945091371e-05
-2.3690993746482e-05
-1.30104161716523e-05
-2.93821306074582e-06
-3.90135374220901e-05
-3.25109841752947e-05
-2.71166879364495e-05
-1.64530927758451e-05
-1.46371912581012e-05
-3.08201388051201e-05
-4.38629913965808e-05
-2.88856343966782e-05
-2.49118389431231e-06
-3.08048222603389e-05
-9.10094753215644e-06
-3.72432528825061e-05
-2.83342265139048e-05
-3.64144127713924e-05
-1.24697527172638e-05
-3.98285190179454e-05
-2.16269749818143e-06
-3.01877266873897e-05
-1.12478770071083e-05
-3.68876054979929e-05
-4.24506766150039e-06
-1.38224188186407e-05
-2.35528733788845e-05
-2.72073326556938e-05
-4.7442001331507e-05
-1.16734889837316e-05
-2.99594717377114e-05
-2.24162617319934e-05
-3.05957650760005e-05
-3.127437799273e-05
-5.60396874912186e-05
-7.32575815262363e-06
-5.71586521028739e-05
-3.85008177414592e-05
-7.86090906095976e-06
-2.89849246349757e-05
-2.03266224115312e-05
-3.24995444788863e-05
-4.25654210871754e-05
-4.98515542957699e-05
-2.34703228595732e-05
-2.39687405738817e-05
-3.54235699822136e-05
-2.33477016059266e-05
6.50977120097788e-07
-3.45797359347446e-05
5.90807157220853e-06
-5.17823043243403e-05
-1.27441216303251e-05
-2.08995130540009e-05
-3.74651383601889e-05
-1.53316093312027e-05
-2.19672183544336e-05
-2.00782631354321e-05
-3.70308910061424e-05
-5.40896858380546e-05
-4.56914987442957e-05
-3.77626760968505e-05
-2.87985972384432e-05
-2.21656470451975e-05
-3.94377930163846e-05
-1.79511203957953e-05
-3.52431354803164e-05
-2.82493969424434e-05
-2.08867155919394e-05
-2.47397079262525e-05
-2.86684736570681e-07
-5.96141074309334e-05
-2.50007857535271e-05
-5.14695205785201e-05
-2.58911687143531e-05
-2.69614415091925e-05
-3.89376640914625e-06
-2.20902781593302e-05
-4.04575878485163e-05
-5.51648277900509e-05
-3.60684069451364e-05
-3.58830431485151e-05
-4.40474640036002e-05
-2.67385607891643e-05
-1.4499730493139e-05
-1.17998139627315e-05
-2.67704312678074e-05
1.64966587622317e-06
-1.57288708429503e-05
-3.34016007852239e-05
-2.04828280844998e-05
-8.63598631487899e-06
-3.91690808327906e-05
-2.58669371586115e-05
-3.6535499456849e-06
-4.32317951374844e-05
-1.97626529572242e-05
-3.25061801065367e-05
-4.19157128404844e-05
-4.11452292360255e-05
-3.84726322278243e-05
-3.34282772847428e-05
-2.4952551769222e-05
-5.86004577264215e-05
-3.72686576184676e-05
-5.74208557147829e-05
-3.95800100128841e-05
-1.1257566262526e-05
-4.58350184848126e-05
1.17727408897123e-06
-4.69197582438693e-05
-2.27993958996941e-05
-4.0026602303078e-05
-2.29616299095773e-05
-1.78764416592003e-05
-2.2051163653932e-05
-2.94511709479012e-05
-2.91888999502916e-05
-4.88223965526798e-05
-3.87995836884237e-05
-1.44434409889079e-05
-9.21052362661284e-06
-1.73375627808877e-06
-3.04136182628945e-05
-4.54434059853673e-05
-3.31750511946131e-05
-1.75959816905382e-05
-3.17436639973952e-05
-3.02697774796745e-05
-2.90211745540081e-05
-3.40994182818489e-05
-2.66740719217732e-05
-4.68038137436781e-05
-2.26827220531697e-05
-2.81958955584505e-05
-2.84504830164892e-05
-2.33934097869641e-05
-3.43181310316982e-05
-5.59301618860945e-06
-1.34957832927569e-05
-3.5348357361775e-05
-2.98115876482474e-06
-2.53473560167417e-05
-1.78160198198448e-05
-5.85587435170774e-07
-5.96555964073188e-06
-1.93321153507551e-05
-4.38405997193861e-05
1.9838097010077e-05
-1.81948728868267e-05
-6.53327611238688e-06
-3.5843697468971e-05
-3.28529882675742e-05
-1.85969140868434e-05
-2.26648318516093e-05
-2.43531272968301e-05
-2.60616281769576e-05
-1.93661712036855e-05
-3.06932919263722e-05
-1.67893271264044e-05
-2.88433494412364e-05
-3.80357101534105e-05
-5.6477128727944e-05
-1.24417129592642e-05
-4.09992747135554e-05
-3.72855981254091e-05
-3.33451571966779e-05
-1.3597042408234e-05
-1.3978746810867e-05
-1.87312305012528e-05
-4.38626791528079e-05
-7.04631984567326e-06
-4.46855902065109e-05
-4.7204787996191e-05
-1.96319462516668e-05
-8.41677015817256e-06
-2.59836697384128e-05
-1.11396827171098e-05
-7.10202286428089e-05
-2.78143537667012e-05
-6.97929842454383e-06
-3.64407844112325e-05
-1.2431452973864e-05
5.27460924798622e-06
-1.15148391620119e-05
-1.76523172930729e-05
-4.79512461477821e-05
-4.56081934221878e-05
-2.62063620648467e-05
-2.33944378121255e-05
-4.26993940985131e-05
-5.48739604888867e-05
-8.49910769728706e-06
-9.95700176857573e-06
-1.53052384154533e-05
-2.51989730871964e-06
-3.70740109953069e-05
-5.75510356578819e-06
-5.50538992340301e-05
-1.93297220999643e-05
-1.8975203194132e-05
-4.59456398449789e-05
-2.68321066348408e-05
-8.11345969726522e-06
-6.0353513734974e-05
-1.85565360224862e-05
-3.61068917317231e-05
-1.69349329070564e-05
-4.43203234949009e-06
-1.36908137416821e-05
-2.92868874039577e-05
-2.26590222504532e-05
-1.66029527394046e-05
-2.65650053397363e-05
-4.31518430790712e-05
-1.84066280517611e-05
-4.26918977573375e-05
-3.11970629130455e-05
-3.48616873813123e-05
-9.21760607966283e-06
-1.01320454764394e-05
-1.84513867091659e-05
-4.17647989199914e-05
-2.3966996683604e-05
-1.14258327251016e-05
-4.41503454416354e-05
-1.0675036203154e-05
1.25477640779472e-05
-3.11536087785109e-05
-4.58236886745347e-05
-6.099190579798e-05
-3.1727740732261e-05
-3.15232855843084e-05
-2.29140590417326e-05
-3.2503094482775e-05
-1.19175534467574e-05
-5.52239872063202e-05
-3.3150043348708e-05
9.03367602077547e-06
-5.87065846897934e-06
-2.91700329358528e-05
-4.78917113932224e-05
-2.02733874837113e-05
-2.06441129888675e-05
-3.85667650161218e-05
-1.57643873567528e-05
-3.50282858129929e-05
-2.59369832655476e-05
-2.3953668899626e-05
-4.49076329016297e-05
1.97379747469217e-05
-4.10231715726453e-05
-3.66207501635705e-05
-4.24562148432287e-05
-2.7825051330193e-05
-2.73779518663443e-05
1.12583075449743e-06
-2.18019667296865e-05
-8.16740295796643e-06
-2.0019174624897e-05
-8.96096184905438e-06
-1.10252938192287e-05
-2.04257354623794e-06
-3.23167197306951e-05
-2.14061009157742e-05
-3.08794620281144e-05
-4.19295963658816e-05
-3.51608363215855e-05
-2.80925840311461e-05
4.56774855972584e-06
-3.65539711313038e-05
1.304128339703e-05
-4.97611892880999e-05
-8.07689323512904e-06
-4.1688213218233e-05
-2.35953773424883e-05
-4.23822167073307e-05
-1.88651250959433e-05
-4.9494680990145e-05
-4.60933828689473e-05
-4.4002912577323e-06
-2.51510353410932e-05
-4.10018690959979e-05
-3.02492220859254e-05
-4.95706013805454e-05
-5.82379073890794e-05
-2.25705128675268e-05
-1.26098189962834e-05
-5.45038567684802e-05
1.45528263997845e-05
-1.51113065661469e-05
-1.86078854105078e-05
-2.08062604999464e-05
-3.61982801321023e-05
-2.00006140840643e-05
-3.02734033047624e-05
-4.86672730535174e-06
-2.37358090493265e-05
-2.70147863874296e-05
-2.21227637551515e-05
-2.08087570651995e-05
-2.98149230217319e-05
-4.16055722613193e-05
-5.73284642992175e-06
-1.73372816344374e-05
-3.24544025406706e-05
-4.64870322214432e-05
9.49275225964199e-08
-3.61490047444592e-05
-8.28518036993939e-06
-1.83131998567541e-05
-3.11541160235789e-05
-3.62675771060952e-05
-1.78888150119982e-05
-3.83163855292701e-05
-8.23231916285726e-06
-2.55903423963882e-05
-3.13763661104166e-05
-3.28697800630392e-05
-3.70000287650864e-05
-3.30966452789667e-05
-2.89828790784339e-05
-4.03377187018603e-05
-2.15295923100021e-05
-3.86647423039047e-05
-1.15930448546348e-05
-1.67783474818969e-05
-4.91528856361375e-05
-3.28424632276882e-05
1.01795021756278e-06
-4.20195316940641e-05
-3.8081997976093e-05
-2.21085376786376e-05
-4.23381933041043e-05
-2.15778659247779e-05
-2.56878231474999e-05
-3.37991550168476e-05
-4.11145131422605e-05
-1.226618091486e-05
-2.82493555428292e-05
-4.47152399109594e-05
-3.22478604132529e-05
-1.91023415150838e-05
-4.4193353172469e-05
-1.61458087287961e-05
-3.23333323815865e-05
-1.31966461506546e-05
4.11988634324644e-06
-4.91624621206289e-05
-3.46895968314757e-05
-1.14090523424148e-05
-2.25028828477609e-05
-1.19310432998431e-05
-3.29650012335138e-05
-4.43493713559304e-05
-2.0553523464456e-05
-3.49714974706877e-05
-4.41710753691387e-05
-2.90445844747553e-05
-3.74033315089491e-05
-2.60094208281424e-06
-1.98171798288834e-05
-5.53674402439278e-05
-1.81014587832881e-05
-3.22800929359601e-05
-3.84735053170906e-05
-2.91008386180211e-05
-3.86459921088989e-05
-2.10123146505697e-05
-2.14647446588345e-05
-6.91898786989113e-06
1.50396967206361e-05
-1.26376214986308e-05
-4.05907358614207e-05
-6.95749046453991e-06
-2.67832555953784e-05
-1.95194958420719e-05
-7.0626067020675e-05
-1.59865706194015e-05
-2.98777315092512e-05
-2.27308166629911e-05
-3.25193169146997e-05
-3.22749317229414e-05
-2.24872739959638e-05
-2.08428300480463e-05
-5.31681409589293e-05
-1.82297801193811e-05
1.6841747780173e-05
-4.67963635752664e-05
-1.88482600847304e-05
-3.57841364405069e-05
-2.66997374088584e-05
-1.72509390873142e-05
-2.26766345231213e-05
-9.03415914842952e-07
-2.96967417947763e-05
-3.59800863144832e-05
-1.93607961340196e-05
5.17588754993511e-06
-3.29528216074117e-05
-4.66306338415522e-05
-2.76708765743389e-05
-1.74392248748555e-05
1.79244110864341e-06
-2.15083401321366e-05
-2.60466974608866e-05
-6.98602447421595e-06
-3.93108769104619e-05
-1.41603223998603e-05
-3.77720395058771e-05
-1.67200766976063e-05
-2.66934209414976e-05
-2.51526938695806e-05
-3.02106118316825e-05
-2.45851116938072e-05
-2.15899986724189e-05
-1.31027196794347e-05
-4.22506778431499e-05
-2.19092656019272e-05
-1.57289746219919e-05
-4.21039955243783e-05
-1.98113261656781e-05
-4.3784234039801e-05
-5.38636967594074e-05
-3.78528270897348e-05
-4.62710734912653e-05
-1.88682327593274e-05
-3.37011157223684e-05
-3.75760953465844e-05
-5.27619531142709e-06
-2.30483450925911e-05
-1.35057382513702e-05
-2.05508687371405e-05
-2.94360870334123e-05
-9.69300476794618e-06
-1.80309713861196e-05
-2.30453705961474e-05
-1.4404885159302e-05
-4.26818409697741e-06
-3.15563251623123e-05
-3.23761382222195e-05
-2.13581839095983e-05
-2.65692366895771e-05
-3.48940284034552e-05
-1.15720292745519e-05
-6.4374577336418e-06
-1.7065327717577e-05
-1.94977376148257e-05
-4.1286861298113e-05
-3.68881811636548e-05
3.65480900783727e-07
-4.55945037472327e-05
-3.09371799250299e-05
-2.46193867537049e-05
-2.83298347225294e-05
-2.89140145615156e-05
-4.30081793144425e-05
-3.77992631614351e-05
-2.12959408245577e-05
-2.60360198970775e-05
-3.7658282005407e-07
-7.39900818117913e-06
-4.13883879908628e-05
-1.8324001879901e-05
-4.06132431341302e-05
-1.4971295955937e-05
-3.75481779248952e-05
-1.52095928008165e-05
1.99173417193799e-05
-2.34189616313276e-05
-1.91957483120555e-05
-3.76047981923697e-05
-3.02836117405364e-05
-2.73855401149896e-05
-2.90293936413434e-05
-4.11420557459e-05
-2.26777673746625e-05
-3.66922473559325e-05
-3.70155445302427e-05
-3.98828565857314e-05
-3.09018732642605e-05
-1.43115873825834e-05
-1.25715813192026e-05
-1.94898339167447e-05
3.7805719141829e-06
-3.32164051729582e-05
-3.5106628830922e-05
-1.17999706992555e-05
-3.87531002104499e-05
-3.61513959264498e-05
-4.11375746938189e-05
-2.65269320412936e-05
-1.61616403477294e-05
-4.01791272342848e-05
-1.55870470999224e-05
-2.29186044672765e-05
-2.64211876006563e-05
1.45785661671059e-06
-2.79116034039206e-05
-3.59287595343847e-05
-2.24804745782595e-05
-1.38274115072811e-05
-6.03568799729637e-06
-2.70494324081952e-05
-1.45047776231738e-05
-4.43335879590891e-05
-1.60245934314201e-05
-3.19760519647371e-05
-2.4865133043289e-05
-1.86113055054037e-05
-2.87495825253745e-05
-3.72471187490932e-05
-3.35944008455834e-05
-1.81123946487194e-05
-3.63230515887909e-05
-2.30702029420202e-05
6.14783006817262e-06
-2.41720500289951e-05
-2.95573361945085e-05
-1.58398658027905e-05
6.72157031906785e-07
-2.31059458147527e-05
-3.2621859704841e-05
-3.8246786461556e-05
-1.03858216950762e-05
-1.50238512721634e-05
-4.09024050606652e-05
-3.9844218772092e-05
-3.09897287894666e-05
-3.61883679091034e-05
-2.7531229802833e-05
-1.18207305724605e-05
-1.75567609368227e-05
-1.4762576635948e-05
-1.11902522285584e-05
-3.24384535578619e-05
-4.7679976417596e-05
-3.85228009599132e-05
-4.72978229701432e-05
-2.16758124638527e-05
-2.40902972902546e-05
-2.76880659300899e-05
-4.9735892115075e-06
-5.52492359969954e-06
-1.86806845889782e-05
-2.37258595245158e-05
-1.7904820419305e-05
-1.75677005394864e-05
-2.71011297969322e-05
-4.05657185568968e-05
-5.64190650769372e-05
-3.89683472079034e-05
-4.30671833807795e-05
-2.78928662944054e-05
-1.8944444857969e-05
-1.1702188014652e-05
-4.01516639689422e-05
-1.85225018794606e-05
-4.42619077505341e-05
-1.38451116854415e-05
-9.07764777531512e-07
-8.24445888334289e-06
-3.31130785232757e-05
-2.90077331785102e-05
-5.04557708967186e-06
-7.87964290136039e-06
-2.35346878608656e-05
-1.94979635341761e-05
-2.41520474245316e-05
-1.2069879002009e-05
-1.0492458541531e-06
-3.49354224545738e-05
-1.36850527984854e-05
-3.95296304373764e-05
-3.69730049661822e-05
-4.86567161595466e-06
-1.69157479048048e-05
-3.48448629485131e-05
-3.4105868370255e-05
-5.3861630863313e-05
-6.49583374625721e-06
1.04133028494438e-05
-3.79210024583014e-05
-4.78704057734983e-05
-4.42706478618467e-05
-6.53557212098727e-05
-2.66944430976062e-05
-3.31532541978433e-05
1.63239934039879e-06
-4.90413457787426e-05
-8.96688065075983e-06
-3.50195761872151e-05
-2.15232669146739e-05
-2.26059890701363e-05
-1.29281387326274e-05
-2.41718296365434e-05
-3.40246521743352e-05
-1.3075924419978e-05
-1.78153215305615e-05
-5.28577187593721e-05
-2.24195698486738e-05
-4.72513451447862e-05
-2.89810814444066e-05
-4.04253422100112e-05
-1.5445848812289e-05
-1.48014079259879e-05
-3.17746786197246e-05
-7.83512228479201e-06
-1.44265705285803e-05
-3.13305387500057e-05
-2.46067017643965e-05
-8.0084919722357e-06
-1.80635371429937e-05
-2.23530278658633e-05
-2.36370813160695e-05
9.8462830033295e-06
-4.27823110988437e-05
-2.75326035018296e-05
-6.97069350161964e-06
-9.87947889400469e-06
-1.82064234068434e-05
-3.54348799578093e-05
-5.79875408500654e-05
2.87530548785239e-07
2.33976017425869e-06
-2.45554862233793e-05
-1.86356882156956e-05
-4.23297281153076e-05
-1.32620426565508e-05
-1.14533428976899e-05
-1.05265874045171e-05
-4.67388492737476e-05
1.46852860497096e-05
-3.25513576039342e-05
-1.39664351895285e-06
-5.57294976801726e-05
-2.46622647866278e-05
-2.43037939163351e-05
-2.08073726317487e-05
-1.69097835536115e-05
-3.53182136287736e-05
-2.7765732867894e-05
-2.38275407947387e-05
-3.36387391992152e-05
-1.51271809941297e-05
-2.41822589486353e-05
-1.85231494079728e-05
-2.42664465522217e-05
-9.56149348414652e-06
-2.10485493409379e-05
-4.31844738946015e-05
-6.04485213829843e-05
-3.66931066812029e-05
-2.86348853264526e-05
-4.93527151136762e-05
-2.54525090038694e-05
-3.17230629084013e-05
-4.36946638403477e-05
-1.81271448008115e-05
-2.58491738608144e-05
-6.52480847668643e-06
-3.23230016431343e-06
-2.26177026365151e-05
-4.85769911452275e-05
-1.87703193757314e-05
-2.57574701439825e-05
-3.52178488367354e-05
-2.79088048036956e-05
-5.31053517291352e-05
-1.25562917866057e-05
-2.29817354888784e-05
-2.34304496690994e-05
-4.31720277206513e-05
-5.57750590416721e-05
-4.38353923413011e-05
-5.17035171827761e-05
-4.26925513538395e-05
-1.60632784964956e-05
-4.91963314119332e-05
-3.36613421732561e-05
-1.82408945352603e-05
-4.56571940859648e-06
-1.59127299249778e-05
-1.82274663137206e-05
-8.29234705456919e-06
-1.56765525675698e-05
-4.5528015319207e-05
-3.0998060946686e-05
-2.45694528584025e-05
-3.86145186759277e-05
-3.86935760883175e-05
-3.24903463999425e-05
-1.6148085844273e-05
-3.14673631743051e-05
-7.22676439087827e-06
-6.2850452315309e-05
3.24985104100686e-06
-2.70395644909774e-05
-5.84088942113555e-06
-2.23761102798689e-05
-3.42407064579533e-05
-3.13518221397064e-05
-2.0080963713343e-05
-1.07954029876924e-05
-3.72786550242447e-05
-4.01418628892643e-05
-3.06571320889284e-05
-1.71428027832276e-05
-2.07948945144636e-05
-2.71331909510524e-05
-2.09394635938756e-05
-1.3148808206992e-05
-4.98011592405001e-05
-2.49782525885678e-05
-2.22572784006907e-05
-3.85478235431659e-05
-4.02169708242217e-05
-6.4507679540093e-06
-1.53560818676153e-05
-2.02982184208557e-05
-1.21634278819657e-05
-3.16455147061706e-05
-2.28346536418506e-05
-1.20179195762845e-05
-3.10943967174842e-05
-4.04810077041555e-05
1.67414325922457e-05
-3.17169803665794e-05
-1.72387895477114e-05
-8.56331810337679e-06
-2.51657011160652e-05
-1.78258546146917e-05
-5.08818206867746e-05
-3.86966685493197e-05
-2.39096647301044e-05
-3.43415219674403e-05
-7.19161127578031e-06
-2.70740607666948e-05
-4.10776194934715e-05
-1.19450653218958e-05
-2.66459097755499e-05
-1.97508987238789e-05
-1.87598671648286e-05
-1.45752899377076e-05
-2.65969945795312e-05
-3.51077080759848e-05
-2.44896336566591e-05
-2.1858644450929e-05
-4.19845319837026e-05
-7.03858990302642e-06
-1.44010106614228e-05
-4.34008316203346e-05
-4.20371311934168e-05
7.34622117231831e-06
-4.24940650576913e-06
-4.36423131126739e-05
-2.44359924187229e-05
-5.80170980407578e-06
-2.87836671948315e-05
-4.95743836422453e-05
-3.64463774020393e-05
-4.68832139935725e-05
-4.54612392385318e-05
-1.82765401744426e-06
-1.13320936914555e-05
-1.79598169371293e-05
-1.54235745457545e-05
-2.10707736556881e-05
-3.53225910789437e-05
-3.18363357537195e-05
-4.02039811887394e-05
-2.14004558502787e-05
-3.58018997613277e-05
-1.78578190561442e-05
-4.40254960489564e-05
2.38249485034391e-08
-3.66196472301325e-05
-8.80197535299156e-06
-2.24806583624059e-05
-8.4613770661645e-06
-3.42495626089607e-05
-3.60514809918444e-05
-3.37962268940713e-05
-2.32999703128364e-06
-8.52669443011249e-06
-3.44339383324099e-05
-6.33642164153035e-05
-2.33954549583468e-05
-4.71889344936679e-05
-2.95166874163603e-05
-3.6632989792483e-05
-2.29487714988396e-05
-4.98583335613997e-05
-2.78347335033885e-05
-8.70086068178704e-06
-2.24537350204311e-05
-3.80695722987652e-05
-4.04852322689523e-05
-2.13322449209283e-05
-4.62115280710965e-05
-5.37918917288034e-05
-2.6523241906621e-05
-2.65457202678272e-05
-5.3195767599688e-05
-3.59823985039157e-06
-3.44077906119709e-05
-3.99765693405329e-06
-3.05333856739719e-05
-2.53993250624336e-05
-2.08315211046289e-05
-3.15248701720358e-05
-1.37230851180052e-05
-3.24966311473858e-05
-1.8282398309199e-05
-2.35439404961022e-05
-1.05914329308643e-05
-3.71701471460347e-05
-4.19890542675328e-05
-2.14853247560498e-05
-2.91977955657129e-05
-2.42931611209242e-05
-4.30435204781922e-05
-2.95629333745704e-05
-4.55536624660558e-05
-4.05197587820643e-05
-2.95311328719833e-05
-1.73641855822959e-05
-2.93930803929698e-05
-3.68225610270725e-05
-5.91690956791254e-05
-4.96056632104273e-05
-4.34235758805178e-05
-2.90347083097018e-05
-5.66296859803141e-05
-4.11560329157092e-05
-3.97056697504068e-05
-8.22030649737441e-06
-4.76534847538916e-05
-2.36718694106429e-05
-3.98607287633022e-05
-3.58498043403662e-06
-2.19378834203773e-06
-2.93383463789894e-05
-4.19812087008296e-06
-2.98939068372902e-05
-3.60106753432357e-05
-2.88325443610412e-05
-2.02012357499398e-05
-1.24064541324717e-05
-5.96562308578409e-05
-5.80976988814341e-05
-2.11515481311604e-05
-3.04620361352358e-05
-3.77186752482435e-05
-4.18083578511942e-05
4.77704216321483e-07
-3.56072208950906e-05
-3.3585804831378e-05
-3.10725409573877e-05
-6.09925758829252e-06
-1.00684058564883e-05
-4.35762547541227e-05
-1.74931881168623e-05
-5.91791960823282e-06
-1.97288980701209e-05
-1.89329833786161e-05
-2.09630514017386e-05
-3.07157625526919e-05
-3.24709047013997e-05
-3.04612056964581e-05
-1.49047599853997e-05
-2.80870309711194e-05
2.84628647393391e-06
-3.539570782148e-05
-4.70057346124215e-05
-2.08633244429762e-05
-2.27191925896105e-05
-4.25900990329826e-05
-1.28054649260693e-05
-3.35128768655844e-05
-3.25045751878522e-05
-1.38446147594813e-05
-3.53757361896676e-06
-1.52704622644643e-05
-3.39524171059778e-05
-2.93669338829212e-06
-1.46151419741869e-05
-4.0581505871331e-05
-3.23121496606984e-05
-2.04661450574977e-05
-2.55226345022712e-05
-1.11767877547668e-05
-5.08708842931408e-05
-2.35282629409083e-05
-1.20170592594611e-05
-5.0040644911929e-05
-5.22271253427715e-05
-2.35157228149885e-05
-2.59554958607852e-05
-4.69921780951651e-06
-3.37715832110152e-05
-1.41591435277397e-05
-7.93899379201985e-06
6.81864466352289e-06
-4.38261109414054e-05
-3.29453119088062e-05
-3.93764190139167e-05
-8.41533097959553e-06
-1.37005399964144e-05
-7.1137639126629e-06
-3.83684942139405e-05
-3.90564667423661e-05
-2.85024169251122e-05
-5.09054993902407e-05
-3.41760850261223e-05
-2.48790593236033e-05
-3.43083925674585e-05
-1.3798113074267e-05
-1.6811842678662e-05
-1.87955543762966e-05
-1.06067788707663e-05
-2.63718424098264e-05
-4.7218491315784e-06
-2.14387243435632e-05
-3.69287724684548e-05
-4.0780897934026e-05
4.07998568262133e-06
-2.33418258299595e-05
-2.57640317898813e-05
-3.9837916248178e-05
2.47902398021541e-06
-3.57457338988642e-05
-1.81653540751134e-05
-2.51990691138364e-05
-1.97545393731964e-05
-1.43394830396086e-05
4.13642595407801e-06
-5.47164515206656e-05
-2.52449656298958e-05
-3.71678127894101e-05
-2.6630832030653e-06
-1.18205097421093e-05
1.14625405673675e-05
-1.747612574072e-05
-2.21142534317848e-05
-2.28199830995606e-05
5.84838905643731e-06
-2.62691238313702e-05
-2.64910557078428e-05
-4.13531553391951e-06
-7.91003235153644e-06
-5.7946646242129e-05
-3.25458477681695e-05
-2.16337496658297e-05
-3.80339931253316e-05
-1.67405814075007e-05
-3.03195177541402e-05
6.84380959342763e-06
-2.99563656594235e-05
-1.77947724048075e-05
-2.14448723865611e-05
-3.53375275066482e-06
-3.78597417423819e-06
-3.31085298586027e-05
-1.92252925638645e-05
-1.4660301081385e-05
-3.48226745459327e-05
-2.70865604941887e-05
-2.00235846526999e-05
-2.15126296130844e-05
-5.48276389995493e-05
-4.40891889122742e-05
-3.19623603141936e-05
-6.6745136794643e-05
-9.35168778380923e-07
-8.26731463616806e-06
-3.48329246512739e-06
-5.09148509980681e-05
-7.96510711408246e-08
-8.48240068122686e-06
-2.72141411000587e-05
-2.81537747085001e-05
-9.17354314387571e-06
1.55303761171073e-06
-6.43562638773334e-05
-1.15564802228078e-05
-1.71633244392072e-05
-2.85057089231209e-05
-6.94234625181418e-06
-9.0996579240979e-06
-2.44516945400981e-05
-3.56892976153026e-05
-7.92269966306528e-06
-3.02052877549731e-05
-3.1038110400828e-05
-4.67342069542996e-05
-1.15686087011886e-05
-2.73714119093622e-05
-3.37020871501611e-05
-3.3386373150168e-05
-3.00483093520784e-05
-1.16438608122699e-05
-1.84097367885707e-05
1.00832625281468e-05
3.40879507087554e-06
-1.48756084462451e-05
-2.38770072971706e-05
-1.80230117174255e-05
-4.27760173406289e-05
-3.78199569251158e-05
-2.94936379588751e-05
-3.92739696111285e-05
-4.74857520495435e-05
-3.73438511211301e-05
-4.66289029809838e-05
-9.83482712160775e-06
-8.10127304760176e-06
-1.93589587668614e-05
-8.25775062673657e-06
-1.4684741124812e-05
-6.99653708366237e-05
-1.13597827413005e-05
-3.01082910083483e-05
-1.40656273830436e-05
-3.70910092479423e-05
-4.27251395128652e-06
-1.01897895895986e-05
-3.87054424884013e-05
-5.2654096027395e-05
-2.52072746122925e-05
-2.79540547544553e-05
-1.15816002567633e-05
-3.69435168795818e-05
-1.99183942165144e-05
-2.09118895853563e-05
2.13831070292695e-07
-1.18233851775337e-05
-4.13203503011901e-07
-1.90643499006302e-05
-3.41998040102091e-05
1.22916314131882e-05
-2.02429137497322e-05
-1.17546954544155e-05
-2.46849738189124e-05
-5.27107836515763e-05
-3.72979155241693e-05
-1.07052621966925e-05
-4.49402239293768e-05
-6.82736229046295e-06
-3.7239107502021e-05
-6.553838534757e-05
-1.61050665426209e-05
-3.15624903699909e-05
-4.61672457636562e-05
-3.79258924004007e-05
-6.63887762093018e-06
6.99209615296659e-08
-2.6577993254132e-05
-3.22168041011443e-05
-2.29904258631835e-05
-1.95804211859496e-05
-7.16674083403518e-06
-4.85932281650487e-05
-5.2095829763702e-05
-2.17021104744791e-05
-5.93891892760425e-05
-3.44671975790322e-05
-1.53477587349771e-05
-3.40374200747817e-05
-1.43767822153949e-05
-3.91784869526948e-05
-3.13714215451799e-06
-2.92759356569496e-05
-9.41762580169786e-06
-1.22067186270632e-05
-4.42432360214369e-05
-1.18879523858086e-05
-1.10253641989469e-05
-4.55475359179722e-05
-5.77705320680532e-05
-1.77658420369811e-05
-6.38157697723997e-06
5.91750420770086e-06
-4.42927252558575e-05
-2.30736985704739e-05
-3.87283134756793e-05
-2.42253496987416e-05
-4.18676184785023e-05
-1.60233358441922e-05
-2.27206604392973e-05
-8.83848270610656e-06
-3.2759466693819e-05
-1.74681674342745e-05
-3.02691527848193e-05
-2.87033293306611e-05
-1.42629580554942e-05
1.03119394934849e-05
-2.23482368480988e-05
8.93420435164639e-06
-4.4805041966851e-05
-1.94156370161459e-05
-5.24031766882776e-06
-4.29715937210232e-05
-6.98872189903249e-06
-3.21559099721659e-05
-1.94789302964893e-05
-7.93427594974379e-06
9.14105536630487e-06
-3.30818391118412e-05
-1.79987137055917e-05
-2.63852755268502e-06
-8.42304461752498e-06
-1.94401013493768e-05
-2.40591537714338e-05
-2.28082393753129e-05
-9.34672620480457e-06
-1.352228851853e-05
-5.44367426427927e-05
-1.19130952898939e-05
-1.39126644762316e-05
-3.55721866479515e-05
-1.51407139432053e-05
-1.58749721945436e-05
7.80321415386158e-06
-6.75919715561844e-06
-2.19925842352461e-05
-4.348364600312e-05
-2.56870183895886e-05
-2.5498077748423e-05
-5.16104940302707e-05
-7.55904436335709e-06
-2.39815378633869e-05
-1.88052811130633e-05
-2.41965039220743e-05
-2.07368008277839e-05
-3.57924934207491e-05
-2.63872296619604e-05
-2.83666758519703e-05
-2.6597909608597e-05
-1.29592937683292e-05
-2.80775503628294e-05
-2.12694233483174e-05
-8.7922227630729e-06
-5.50799211260664e-05
-1.33767831082482e-05
-5.47995362612762e-06
-1.55351836903268e-05
-4.55783121759086e-05
-2.8268334565658e-05
-4.66830569500663e-06
-2.27541974078127e-05
-3.65714615373097e-05
-1.3156089326999e-05
-3.70167817428148e-05
-1.181151651616e-05
-1.84134135820255e-05
-4.77180185595754e-05
-8.91536295886431e-06
-1.53894775987714e-05
-4.52977058619254e-05
-1.06576033741621e-05
-8.59769173850824e-06
-4.32819179270435e-05
-4.23234571220653e-05
-3.21660996054972e-05
-1.02204906688655e-05
-5.16684287738137e-05
-4.05108044865027e-05
-5.04141498571927e-05
-5.89085584552327e-06
-4.66164648962581e-05
-4.99699736886763e-05
-1.3290803451266e-05
-4.73439251349528e-05
-2.41817111022631e-05
-3.88495529156579e-05
-3.8326945249572e-05
-2.10077999039521e-05
-2.60869399314912e-05
-4.90622083121684e-05
-2.65728839750062e-05
-3.29887930867882e-05
-3.42979534248615e-05
-2.59683476406542e-05
-2.06785641137018e-05
-1.25948731620151e-05
-4.6328546316671e-06
-2.27992016685121e-05
-4.16454414216274e-05
-7.41263800732482e-06
-7.51496071910987e-06
-1.45298487461893e-05
-5.26757149508459e-05
-4.36890758755424e-05
-5.02637150218936e-05
-3.67665305502291e-05
-3.44437977044973e-05
-4.29001387328307e-05
-2.14347208431903e-05
-4.53289500517442e-05
-2.38942870200848e-05
-3.11310513666821e-05
-5.79883251792795e-05
-4.05065196787641e-05
-3.5544715314604e-05
-2.47113667688715e-05
-3.53445003552061e-05
-3.0536283308156e-05
-1.11680615448217e-05
-2.91200387074249e-05
-5.87664422465176e-06
-3.09355259039524e-05
-4.23837746207293e-05
-1.73256472191945e-05
-1.68860661304586e-05
-2.65947577912411e-05
-4.62374934214284e-05
-3.21080035398649e-05
-4.74444554131372e-05
-1.92841648904888e-05
-7.0659705102904e-06
-6.91893427374362e-06
1.8710351088432e-05
-2.24048516056069e-06
-1.15534334269848e-05
-8.28009156991603e-06
2.60371372494034e-06
-3.0240139433741e-05
-2.40422290452733e-05
-2.27529637618638e-05
-1.15603530966894e-05
-1.21377276487436e-05
-1.71672907372408e-05
-5.24205794710277e-05
-4.48950360256284e-05
-6.39437050018619e-05
-2.54923300125749e-05
-2.67905238340173e-05
-1.65020980840131e-05
-1.31630994603625e-05
-2.26714514505512e-05
-3.42202934769043e-05
-3.49839274377422e-05
-4.27492117923614e-05
-4.43456263353342e-05
2.92761846728715e-06
-3.62962129343482e-05
-3.60701617806792e-05
-3.79889027553255e-05
-4.38888446467614e-05
-3.21474293982099e-05
-2.27201486646151e-05
-5.49831960703772e-05
-3.12527579011432e-05
-2.92462329353366e-05
-5.43979541697106e-05
-3.84114879899528e-05
-3.78328853241272e-05
4.16678371948117e-07
-1.12963484570845e-06
-7.36078338559365e-06
1.79486759470501e-05
-2.73839566502232e-05
-5.59913455553157e-06
-2.30817675070251e-05
-2.52100173368315e-05
-2.2717041532423e-05
-2.66558553234166e-05
-3.10275634270401e-05
-4.19143934138887e-05
-2.36882596232134e-05
-2.84858676512772e-05
-1.13340209419776e-05
1.27204349806978e-05
-3.90271441120852e-05
-2.37721912163476e-05
-3.00613471284375e-05
-5.92003607415152e-05
-2.95751335802305e-05
8.18993889675303e-06
-2.12256672887767e-05
-1.70938916420244e-05
-2.41350630475561e-06
-1.04206568590231e-05
2.49154133150828e-06
-4.28527926054119e-05
-2.02001266144127e-05
-3.92412002012953e-05
-2.70543283855335e-05
-1.40536130212247e-05
-4.58549626240686e-05
-3.37529104696456e-05
-2.62322705023446e-05
-3.71532721733156e-05
-1.72461454059548e-05
-1.03102936696979e-05
-4.68308743294611e-05
-2.5780770817545e-05
-2.07057157609802e-05
-3.66543527556264e-05
-1.68830778124204e-06
-3.61549291688877e-05
-4.46545404476925e-06
-1.31257637972959e-05
-1.94905276876439e-05
-2.8510649070874e-05
-2.04229619415805e-05
-4.36308698594187e-05
-2.97187823473954e-05
-3.24266784604314e-05
-2.46697506538241e-05
-1.6871816206618e-05
-4.26062758987413e-05
-3.98172939986737e-05
-3.03023980304747e-05
-2.63203157005213e-05
-1.89243621090165e-05
5.0933218336351e-06
-3.68994051478301e-05
-1.05579245353613e-05
-1.81381125178728e-05
-2.71042189182667e-05
-3.51982886381323e-05
-2.44971216097276e-05
-3.19316198908189e-05
-1.10949404306597e-05
-6.82411438058655e-06
-2.24299613239373e-05
6.18913222352205e-06
-1.94743587110327e-05
-2.9260346080542e-05
-1.26625338091095e-05
-1.90836956812924e-05
-1.24419971118284e-05
-4.51803690398057e-05
-1.25509223607355e-05
-1.82470738895906e-05
-1.43414788512242e-05
-5.3444032008389e-07
-5.36400040845278e-05
-3.24453526913896e-05
-3.7032927081087e-05
-3.85143932381466e-05
-3.17651931014295e-05
-6.63683953365788e-05
-2.47298669098104e-05
-3.36194375861424e-05
-9.87738561503255e-06
-3.74610075050767e-05
-1.83699780570161e-05
-2.26914805685081e-05
-3.11923762314002e-05
-2.64228145382365e-06
-4.63936308896351e-05
-2.44762815428456e-05
-2.70880710275874e-05
-3.5911390832811e-05
-1.31871339379487e-05
-2.54071306362415e-05
-4.14223544602495e-05
-4.78059126397272e-05
-5.29507421800058e-06
-1.66353537959167e-05
-5.60231301948021e-05
-2.70278005820441e-05
-1.28759254267506e-05
-3.12421776717423e-05
-1.7434173375918e-05
-2.44588420993005e-05
-6.57309321601884e-05
-1.83599305129451e-05
-4.06895169182152e-05
-4.67572074918205e-05
-8.52859280455292e-06
3.71571250958641e-06
-2.07838875725214e-05
-7.63199709556339e-06
-4.26066208128419e-05
-2.14411016897125e-05
-4.62313483521709e-06
-2.02334611842644e-05
-5.0346293509969e-05
-2.49702063103708e-05
-3.41287461945079e-06
-4.36604641712054e-05
-5.64686693152812e-05
-3.4396801607069e-05
-4.91713860045334e-05
-2.17873587438135e-05
-2.62917943800408e-05
-2.33487363612114e-05
-2.43173141976834e-05
-5.63707906962097e-05
-1.98110688736491e-05
-3.40669474830214e-05
-2.3935938155259e-05
-4.09005204850011e-05
-1.02957447262693e-05
-3.62125588579868e-05
-2.35377992091373e-05
-3.48788860001646e-05
-1.4666411170659e-05
-2.49776206701564e-05
-3.04237768261243e-05
-4.86473757938081e-05
-6.29353821249269e-05
-4.79950482738711e-05
5.11037936864054e-07
-2.08524062761867e-05
-3.58029769815947e-05
-1.48711952490185e-06
-3.34335156194919e-05
-2.85739337023025e-05
-9.20631325291718e-06
-2.54473645128383e-05
-3.28519208828689e-05
-9.97192768919262e-06
-6.10352797588638e-06
5.47258543628575e-06
-3.77542605596028e-05
-1.49313713755438e-05
-4.6031734869203e-05
-5.09788577863911e-05
-2.14457935584853e-05
-3.51287642255637e-05
-1.08153333600358e-05
-2.41268325699222e-05
-4.32469265721288e-05
-7.44315376976154e-06
-2.69475448958037e-05
-3.8948242411404e-05
-7.03432620829573e-05
-8.82869722921604e-06
-2.09930237798787e-05
-3.32982875802683e-05
-1.68679964268709e-05
-1.34839759190098e-05
-2.02854708607044e-05
-1.54256492087492e-05
-3.72374993877351e-05
-1.47085371315741e-05
-1.97893212209245e-05
-5.44706487562366e-05
-3.08598480880147e-05
-3.49740675290134e-05
-1.57515473833945e-05
-3.24036330584584e-05
-3.08105922304602e-05
1.55250746238932e-05
-2.46321780114058e-05
-2.79800697740477e-05
-2.38661513406508e-05
-5.72518703256936e-05
-1.53338815737267e-05
-2.07109167531689e-05
-5.53349814930575e-05
-3.61884720356063e-05
-4.78131679076524e-05
5.62902338772835e-06
-4.07046133605608e-05
-3.7638489969963e-05
-3.35065323737747e-06
-2.61964945286675e-05
-3.4721772984716e-05
-3.67135691319357e-05
-2.51557394554057e-05
-4.54557405597008e-05
-3.45965048080445e-06
-2.50885687467793e-05
-3.76617369674532e-05
-2.22452078880795e-05
-7.17514896531733e-07
-3.80274179805883e-05
2.30520525632022e-06
-2.91477039609512e-05
-7.85149148739279e-06
-2.49415422540886e-05
-1.8757464760223e-05
-1.19538807150789e-05
-6.58405751707086e-06
-1.89333079979505e-05
-3.1329199066528e-05
-5.66862440825874e-05
-2.18702011555663e-05
-2.3282737850734e-05
-2.86759406916393e-07
-3.03708539145372e-05
-4.0441537044221e-05
-2.64214106396677e-05
-2.96758577058381e-05
-2.53279688339892e-05
-2.76664986339587e-06
-6.58886051539753e-06
-3.47038227030618e-05
-6.69699904795496e-06
4.14441370911059e-06
-7.55010381649998e-06
-2.65510502760606e-05
-6.01612929265028e-06
-2.22086338245178e-05
-2.87272180508101e-05
-1.34285432431395e-05
-1.84257173516609e-05
-5.76042004476263e-05
-3.40742794786906e-05
-3.18435557394384e-05
-3.86745219409541e-05
-3.2547130954967e-05
-2.34149419872851e-05
-1.56981195601462e-05
-1.19875306615865e-05
-4.20248628142836e-05
-3.95439657277859e-05
-3.07561388805174e-05
-5.43098923573015e-05
-4.83548884303867e-05
-3.44252011373867e-05
-3.51948220757075e-05
-2.45325952175963e-05
-4.15262276438777e-05
1.01320189862538e-06
-4.41961870038833e-05
-2.98963725446642e-05
-3.3707040115582e-05
-1.65555607606069e-05
-7.73916938520859e-06
-4.37386083009403e-05
-1.40898917884959e-05
-2.65040226856064e-05
-2.15755068715125e-05
-2.31720035344446e-05
-4.43806409304607e-05
-3.70073460706953e-05
-3.32120032023566e-05
-2.21962024146336e-05
-2.9393047181105e-05
-2.16605739473253e-05
-4.27554032934632e-05
-4.50013802198171e-05
-1.14119761520548e-05
-3.20394382742966e-05
-2.08864778689908e-05
-3.59824917622475e-05
-4.49163765540381e-05
-3.72850298923981e-05
-1.27209551000643e-05
-3.31732195620288e-05
-2.05292136207229e-05
-1.33983004759941e-05
1.21627520702545e-06
-3.09703476098093e-05
-1.6787148025944e-05
-2.50298859643879e-05
-2.20422599241143e-05
-6.52192150277468e-06
2.90592095843834e-06
-4.94702656304099e-06
-3.21760696416896e-05
-1.28994387774116e-05
-3.20281761664573e-05
-3.10666807597065e-05
-1.64429864608848e-05
-5.2005369126512e-05
-1.50506181113728e-05
-1.84317075361054e-05
-5.62596824168842e-05
-2.41744486548779e-05
-3.4292274252363e-05
-3.14774304347437e-05
-1.19935508914478e-05
-3.37329870922498e-05
-2.63121022741446e-05
-4.26328914367823e-05
-5.12837496565038e-05
-4.39090658636e-05
-6.35223319219022e-05
-2.68394121755205e-05
-3.06089628959573e-05
-2.87916183322996e-05
-1.96692628058079e-05
-4.18805809401752e-05
-3.50119370558605e-05
-2.67437691193191e-05
-3.63183204755199e-05
-1.11456499019236e-05
-3.09752025796028e-05
-1.03557410513316e-05
-1.51189298279861e-05
-5.36753958781075e-05
-3.37873977130024e-05
-3.27125490235251e-05
-4.62685509712874e-05
-4.84223196191187e-05
-4.68280625933219e-05
-3.38878513902945e-05
-3.82691243058152e-05
-7.16401784981346e-06
-5.33775102353072e-05
-2.43934875995077e-05
-8.04892610531396e-06
-2.25711280772893e-05
-3.27476356846741e-05
-2.64175089952405e-05
-4.57628778820368e-05
-4.52753507160064e-05
-5.57406246365082e-05
-7.63149735236799e-06
-6.91915594989099e-07
-4.3392123792353e-05
-5.56923610075802e-05
-2.96107099147874e-06
9.50028032336327e-06
-1.66596793680143e-05
-6.91996275180952e-06
-2.15811698309465e-05
-1.39093303391002e-05
-3.55414718722614e-05
-1.10072889211769e-05
-3.45540133870743e-05
-1.7230910081032e-05
-8.34455703629325e-06
-2.81428825952116e-05
-2.32806866388925e-05
-4.49719541579322e-05
-2.41179821039936e-05
-1.26886389311506e-05
-1.39778798046646e-05
-1.33455208885816e-05
-3.12279720972329e-05
-3.77182504111922e-05
-4.92816440568145e-05
-3.96241549331833e-05
-4.26190806365371e-05
-4.30523066838481e-05
-4.13824949183801e-05
9.70566011390236e-06
-2.40710515593085e-05
-1.44097284863455e-05
-2.04218388422927e-05
-2.41376897670686e-05
-2.70369698038945e-05
-5.07419637716775e-05
-1.09788280466512e-06
5.61105234109015e-07
-5.32293669790856e-05
-3.66095211406176e-05
-8.95692276362939e-06
-2.67960224894402e-05
-3.32638191784785e-06
-1.64195825567662e-05
-4.52077330489261e-05
-4.01205956385923e-05
-4.42022707009941e-05
-4.17508260725399e-05
-5.41153740461238e-05
-3.54627762957959e-05
-5.14333708257945e-05
-1.64321639802762e-05
6.43544579572127e-06
-2.89077658262622e-05
-4.95374620520454e-05
-3.21136508269807e-05
-4.0064762853501e-05
-1.88185455137847e-05
-4.4023137254954e-05
-4.48476254380947e-05
-1.12678542969324e-05
-2.91011324278619e-05
-2.50494568064795e-05
-1.61830554317821e-06
-3.37986010858702e-05
-1.93129693627458e-05
-1.83839364475991e-05
-3.84408763276992e-05
-3.86442390884482e-05
-3.42758096958376e-05
-2.25179569257914e-05
-5.69379382778041e-06
-2.78732327399474e-05
-4.54010858465567e-05
4.30946857270452e-06
-1.2770984662256e-05
-3.33371716856507e-05
-4.72958841961633e-05
-1.881688459681e-05
-2.66409952629724e-05
-1.08638927203232e-05
-1.49551088138124e-05
-2.68798808810865e-05
-2.41371361003509e-05
-1.83724222569586e-05
-4.02771161805139e-05
4.14074868372315e-06
-7.72477340796666e-06
-4.64650033962089e-05
-3.7361071126608e-05
-4.93397900672837e-05
-3.22100145954277e-05
-3.35093971001679e-05
8.39571754298431e-06
-1.84000473359016e-05
-3.65901197266367e-05
-2.82321142094683e-05
-4.4647483497868e-05
-4.51006450310065e-06
1.63901645385924e-05
-1.45527857946123e-05
-3.71495086962724e-05
-2.6077840676044e-05
-3.65970759602416e-05
-2.27733591178704e-05
-4.42752633193063e-05
-5.86701277390558e-06
-3.2229936546259e-05
-3.60100398971959e-05
-1.36128978932612e-05
-4.06121407826421e-05
-2.75461400237231e-05
-1.25596059932677e-05
-2.5274816116406e-05
-2.90835028795568e-05
-4.87524856496914e-05
-2.1819280282391e-05
-2.64125881321258e-05
-3.11119241134576e-05
-8.34057696033746e-06
-5.20624602686192e-05
-1.32023069357378e-05
-2.55915585604559e-05
-3.90913656497282e-05
-4.02937717695806e-05
-3.21791156587833e-05
-3.56890087134249e-05
-6.76489683016661e-05
-9.37208469859937e-06
-1.11203618585852e-05
-9.6325357897876e-06
-4.7892088943819e-05
-7.06360440448541e-06
-7.33936739205881e-05
-2.37022912442962e-05
-1.27079203942733e-05
-2.30178552105542e-05
-4.68462414691028e-05
-2.73987375100206e-05
-3.69402795644433e-05
3.97803039223501e-06
-4.4530667722341e-05
-2.1273777104447e-05
-2.95300087009407e-05
-1.02581777900381e-05
-3.4397112923224e-05
-3.33999860260477e-06
-1.52451534904345e-05
-3.49799010593008e-05
-2.49052244695586e-05
-3.7343319162585e-05
-1.87632259993444e-05
-2.81972500611911e-05
-3.59854457981697e-05
-2.95691463686087e-05
-4.41161684206596e-05
-3.16330301822463e-05
-3.40907887059452e-05
-3.31490483392263e-05
-3.35546698010138e-05
-1.39373306481105e-05
-1.4179063088606e-05
-2.58947516195175e-05
-2.80700646991172e-05
-4.45720811534712e-05
-1.82171050910091e-05
-2.95250367719994e-05
-1.93610170922882e-05
-1.22379700159987e-05
-5.24337280519811e-05
-3.15702964445986e-05
-1.29214057178773e-05
-3.94882822934455e-05
-4.34545727947421e-05
1.42157258238142e-05
-1.88554640172227e-05
-2.23216892246016e-05
-1.14530109710553e-05
-4.80120351883964e-05
-4.51214796721145e-05
-2.57285257976208e-05
-2.52470393002305e-05
-2.67058001159384e-05
-2.19177211140605e-05
-1.50873998137915e-05
-2.75929842125096e-05
-2.47714905768212e-05
-2.22382378073939e-05
-1.63137747335274e-05
-1.47308124476874e-05
-4.38211437176482e-05
-2.0875450759011e-05
-1.8141270728708e-05
-2.58838762878881e-05
-2.95398710653603e-06
-4.12171420417355e-05
-3.19602022418086e-05
-1.36057934656268e-06
-4.73190036102068e-05
-4.77609974335828e-05
-4.24973402917498e-05
-2.02494842969316e-05
-2.25353085844833e-05
-2.13694391918749e-05
-4.01898962646539e-05
-1.38025443559438e-05
-3.13380623206409e-05
-3.95373937625092e-05
-8.55611245087648e-06
-1.98193084974821e-05
-3.55277892666348e-05
-1.100525838428e-05
-2.0256371802589e-05
-1.80976183941233e-05
-3.64565677543102e-05
-4.63965230057037e-05
-2.02819257544425e-06
-5.44028454275802e-06
-4.10190202190917e-05
-3.50711646264881e-05
7.92203856962953e-06
-1.58398234211972e-05
-3.4301925000178e-05
-3.63352292553948e-05
-3.42408271114173e-05
-9.50632223522502e-06
-4.82724132977512e-06
-3.80669616273991e-05
-8.40169840442922e-06
-4.72874202098269e-06
-2.18797830563207e-05
-2.60131811121786e-05
-1.75141630611442e-05
-1.26790259133854e-05
-4.39527243402265e-05
