# Supplementary material for: Research on computational propagation and identification of mine microseismic signals based on deep learning
Source: PLoS One. 2025 Oct 22;20(10):e0334641. doi: 10.1371/journal.pone.0334641 (PMC12543183; doi:10.1371/journal.pone.0334641)
Supplement: S6 Data — (ZIP) [file pone.0334641.s006.zip › 000100900000242.xlsx_0.txt_24.txt.txt]

-3.63525621843141e-05
-2.7624271486215e-05
-2.4916598004898e-05
-2.78864097923732e-05
-2.47047840647267e-05
-2.79873386845713e-05
-1.59535807721375e-05
-9.70697466102071e-06
-2.93064837972849e-05
-2.29655687464786e-05
-2.2610234219263e-05
-2.60726824645727e-05
-3.59406324498008e-05
-3.30945076982217e-05
-2.52131256030597e-05
-1.31174967901211e-05
-4.51005084175414e-05
-3.27263465770108e-05
-7.63528188666907e-06
-2.63810643550362e-05
-3.67457922001525e-05
-2.47191154646646e-05
-1.87994691324496e-05
-2.65681537606397e-05
-4.11701680561144e-05
-2.06848658800333e-05
-1.83553070433524e-05
-3.82942762130705e-05
-6.05345510562288e-05
-4.79326363098604e-05
-4.24942391408436e-05
-1.10971185858478e-05
-2.46546796386947e-05
1.40198112928114e-06
-1.59754923278789e-05
2.41172149611008e-05
-1.47481341780459e-05
-2.95659084183256e-05
-5.3868776885902e-05
-8.27015117164775e-06
-2.79050111806376e-05
-3.79885253337077e-05
-2.9295832434591e-05
-3.41153500938696e-05
-3.43628780398392e-05
-3.82010940527742e-05
-2.79821495019376e-05
-2.93456152038781e-05
-3.2915672452998e-06
-3.04307639218676e-05
-5.2894518518608e-05
-5.078155063792e-05
-5.25747646754356e-05
-1.13439878515845e-05
-5.11982957835702e-05
-1.66036606487095e-05
-2.47793721887707e-05
-2.92122010935628e-05
-2.60176798305694e-05
-5.0913509626672e-05
-4.77526638677804e-06
-4.35122376492786e-05
-1.65232814870741e-05
-3.38125412075878e-05
-5.15902997309206e-05
-3.18439102869083e-05
-2.22033438813746e-05
-1.37225149285707e-05
-3.1468800243011e-05
-1.5993556413538e-05
-3.98371046591947e-05
-9.59383875999448e-06
-1.82658554773804e-05
-3.04257294000816e-05
-3.38194664006299e-05
-2.30432400577065e-05
-2.30175631829999e-05
-1.05562001126271e-05
-2.71457363214155e-05
-5.04555710744962e-05
-3.71534151676944e-06
-2.35619488574728e-05
-3.58807866480114e-05
-1.87426650557475e-05
-3.14402355469844e-05
-1.72174830753112e-05
-2.94155033161494e-05
-3.13075192340066e-05
-1.31422031773679e-05
-5.41760322148636e-05
-1.4959436795845e-05
-3.25801023897512e-05
-1.86304042759505e-05
-2.40839715717938e-05
-2.56812853105084e-05
-2.11114491729424e-05
-3.82957509334383e-05
2.35587034952082e-06
-5.67651158613953e-05
-1.67608137209944e-05
-1.64546978624892e-05
-4.33314423868622e-05
-4.4474925259163e-05
-1.80689048478555e-05
-7.82843395132481e-07
-1.52337666501924e-06
-2.11209895024387e-05
-2.00896554789154e-05
-2.29162172775305e-05
-5.96478138460391e-06
-2.29280836970707e-05
-3.18722806485025e-05
-1.51667397066894e-05
-3.33987752869994e-05
-1.95096308114782e-05
-2.20908375000594e-05
-2.29259926090577e-05
-3.38308342152786e-05
-4.95987425422667e-05
-5.93861310265718e-05
-4.66581566244728e-05
-2.1525828139184e-05
3.39996601168637e-06
-5.47942536815984e-05
-4.76351232395722e-05
-1.00468418960252e-05
4.02471366431178e-06
-1.01357864719189e-05
-1.81442307133474e-05
-2.03597557741331e-05
-7.38263906906879e-06
-2.62550501404363e-05
-2.27606176201087e-06
-8.9089969814271e-06
-2.17213801925542e-05
-1.23184132296699e-05
-1.9960107530802e-05
-2.597670225706e-05
-1.94543076183895e-05
-3.56336212879636e-05
-3.35194385317279e-05
-3.42995396003362e-05
-1.79043863072188e-05
-2.73468580500515e-05
-1.77371845155776e-05
-2.28741655587616e-05
-6.61112474477638e-06
-5.16456219264056e-05
-3.82801561497285e-05
-4.91616093238457e-05
-2.54852404159859e-05
-2.7546414407028e-05
-2.53971028063879e-05
-4.60563766362782e-05
-1.00348292226393e-05
-3.4449411215933e-05
-2.40882742495742e-05
-6.80579981456093e-06
-2.20390307202887e-05
-4.58572658734292e-05
-3.06209474755191e-05
-2.55157824304391e-05
-2.10396638941728e-05
-2.17139293897352e-05
-1.28210762576342e-05
-2.42146658238974e-05
-1.96505426761524e-05
-7.34496994575868e-06
-5.5079484726103e-05
-8.73851462951529e-06
-4.48263697339546e-05
-2.60532477571184e-05
-2.94263145611851e-06
-1.80710773933098e-05
-4.48749125874624e-05
-1.51948256211596e-06
6.25204252946388e-06
-2.208888683177e-05
-1.31484606769553e-05
-1.13223979158628e-05
-2.74720328621804e-05
-3.55222393421424e-05
-3.07744472158092e-05
-1.51705916852897e-05
-5.20572794906404e-05
-1.71320557873641e-05
-9.16818036892293e-06
-2.37420003592991e-05
-4.20433911143853e-06
-3.44716425041743e-05
-5.19778261093262e-05
-4.05537067958109e-05
-2.48008143225665e-05
-1.48979291758541e-05
-2.68295198232116e-05
-3.39656294777206e-05
-2.41828088732309e-05
-2.33293899104316e-05
-3.5113578904644e-05
-4.9803859236312e-05
1.038746440424e-06
-4.91743263709437e-05
-2.5096266593506e-06
-1.79188331463005e-05
-3.4036793112605e-05
-2.41598771432685e-05
-2.48543060879579e-05
-1.83236050378297e-05
-3.31737652771049e-05
-1.25402862776682e-05
-2.78045138330746e-06
-1.30822909835646e-05
-5.27554770816875e-05
-5.41568721883166e-05
1.26175640113924e-05
-2.79133658405085e-05
3.51465856822276e-05
-6.41299459092613e-06
-2.7200534091537e-05
7.76586053965766e-06
-1.37002998237119e-05
-8.81887783746186e-06
-1.61313663543521e-05
-2.93577369372192e-05
-5.48804821879484e-05
-2.54361753706358e-05
-3.22584252920108e-05
-2.62523629531339e-05
-2.51094081439104e-05
-3.81199095022965e-05
-2.91381932368978e-05
-2.38171659388811e-05
-5.80822952670074e-06
-1.10896319004348e-05
-3.31787431121469e-05
-2.79300422262243e-05
-2.8292004003721e-05
-4.39618923106994e-05
-1.75740808837239e-05
1.10422603857237e-05
-3.13129025343429e-05
-4.03230039823871e-05
-2.54960810798125e-05
-5.62839410296965e-05
-2.32011142521945e-05
-4.04822016608841e-05
-1.22821755101595e-05
-4.81049936895314e-05
-4.64226489876829e-05
-1.95465684834551e-05
-3.92167282371405e-05
-1.89983191214422e-05
-3.27262125716521e-05
-3.11690663464927e-05
-3.49425748186877e-05
-1.50114751656134e-05
-2.68552292580287e-05
-2.52752509968249e-05
-4.14040733032118e-05
-1.89088301020951e-05
-1.91134886839967e-07
-3.10686662370572e-06
-2.83327715160845e-05
-1.54623814067918e-05
-3.99909313226976e-05
-3.13181758906793e-05
-5.63392058322856e-05
-4.73134772793228e-05
-9.91783256156864e-07
-6.74515126273143e-06
-2.3334694617074e-05
-2.52437842478332e-05
-3.1488528787379e-05
-1.71218887491804e-05
-3.88848454625738e-05
-4.02900288473224e-05
-1.61773682664949e-05
-2.494799413413e-05
-3.23273819168781e-05
-5.7831133989708e-06
-3.80570299721651e-05
-2.18670795387353e-05
-5.73160870269547e-05
-1.9521884220811e-05
-4.30662775819416e-05
-1.85187505542834e-05
-1.73936883568874e-05
8.31537653957697e-06
-4.12267570937338e-05
-2.57043661640468e-05
3.95302309108301e-06
-1.32447765507557e-05
-2.41176345476501e-05
-4.73096952536744e-05
-2.91416107798983e-05
-8.61939185697315e-06
-2.45740466874833e-05
-2.5107786325967e-05
-2.83988755448422e-05
-4.93164922202537e-06
-2.69624192112478e-05
-3.19115881092352e-05
-1.32182381110499e-05
-1.78761176367264e-05
-3.35716683259311e-05
-2.8439183369077e-05
-3.00318221845392e-05
-1.19775044593174e-05
-4.16103939124188e-05
-1.5516074689036e-05
-3.95698857760118e-05
-2.68193396382609e-05
-2.25756472952424e-05
-1.95907166924333e-05
-3.25386253655263e-05
-1.69339638025871e-05
-1.61925443824181e-05
-1.1956786335648e-05
-9.94139107352127e-06
-4.18453776169149e-05
-4.83818679747162e-06
-2.64463236251015e-05
-4.98734250981036e-05
-3.98488314371772e-05
-2.39829940801375e-05
-1.52048464937532e-05
-2.31615430034723e-05
-1.50349443545429e-05
-1.04772245491828e-05
-3.57788961023796e-05
-2.93918996046236e-05
-6.00271768029578e-05
-5.86961071671946e-05
-3.169760347711e-05
-2.0035551722602e-05
-4.66767784953593e-05
-3.2674611583403e-05
-3.974336412116e-05
-3.54844702685245e-05
-1.19586921238721e-05
-2.17919359720284e-05
-2.26031876955244e-05
-4.47191727706806e-05
-5.01745037769154e-05
-1.44476370004685e-05
-3.06171123963364e-05
1.1612876125795e-05
-1.59923773341328e-05
-2.48442280789601e-05
-2.59035636809601e-05
-1.16149294262915e-05
-3.98992261451666e-05
-3.80699955248515e-05
-2.51681557181184e-05
-3.10574734537646e-05
-4.2979837900775e-06
-4.4588747612894e-05
7.83230769157848e-06
-4.65450482908398e-05
-2.14421698218954e-05
-1.11312936866649e-05
3.31664107161559e-05
-4.00560782923058e-05
6.76931938982713e-06
-1.82124016549157e-05
-6.85380664483026e-06
-2.36448253188737e-05
-1.35233040923317e-05
-6.77775536210466e-06
-3.30408172037533e-05
-4.25208806829258e-05
-8.06397254902113e-06
-5.62259927623847e-05
-3.49064363887748e-05
-4.84998338321891e-05
-3.11746850632286e-05
-3.89681045046558e-05
-5.13066274199822e-05
-4.09906030152811e-05
-1.98562193756583e-05
-2.62660116597911e-05
-1.77427419323162e-05
-1.96866943924292e-05
-3.39926046266862e-05
-2.10625421438009e-05
1.69693070490146e-05
-3.37281824421069e-05
-2.7648714753665e-05
1.26790358070473e-06
-4.29005391716656e-05
-4.98678071994321e-05
-1.44437229986123e-05
3.40770999671969e-06
-3.20309852972548e-05
-2.16144196243843e-05
-1.51753118968691e-05
9.35699159052885e-06
-2.76539492929116e-05
-1.80862109992268e-05
-3.07574574717271e-05
-4.59808513409672e-05
-4.96258104842456e-05
-7.5017350248477e-06
-5.74882779408609e-05
-1.11723641593042e-05
-2.9608226382705e-05
-2.38846947448869e-05
2.20244733347835e-05
-2.54032960590416e-05
-9.85209028472028e-06
-4.18018362902805e-05
-2.796117928407e-05
-2.47515105558839e-05
-4.62233595379812e-05
-3.14298565853967e-05
-2.43228295927679e-05
-1.58922468729321e-05
-3.96913792705841e-05
-3.87485602459886e-05
-1.95041976111356e-05
-4.51270925403927e-05
-3.53770323427405e-05
-3.70233788071156e-05
-2.46922381429227e-05
-3.753926115096e-05
-2.11733421253316e-05
-1.64579741729295e-05
1.00945193549289e-05
-4.27700257143691e-05
-1.98310310852172e-05
-2.25201832699276e-05
-1.07808699580261e-05
-1.69314775264264e-05
-1.54414421633351e-05
-7.12019488256765e-07
-2.64732229127979e-05
-2.80644891849732e-05
-1.54788658433676e-05
-4.39696131097142e-05
-3.08081221925603e-05
-1.80377319185832e-05
-3.20386008425556e-06
-2.99778084578397e-05
1.58783418193772e-05
-1.11049979278666e-05
-9.61669011849593e-06
-9.03312586579978e-06
-1.29842877005584e-05
-2.56871891643535e-05
-5.67965274632243e-05
-1.01097459425025e-05
-4.4454044967666e-05
-1.43556697123834e-05
1.96802799893008e-05
-3.63935580758205e-05
-2.90570231207653e-05
-4.62081879147619e-05
-4.2950205311332e-05
6.23863719909895e-06
-4.8464983503319e-06
-2.69939295065285e-05
-2.97538360921968e-05
-2.37414468267468e-05
-1.23973304039751e-05
-9.92395440350462e-06
-1.85927279315373e-05
-2.28925890517369e-05
-2.37815983381199e-05
-1.86557181542927e-05
-3.22540165294633e-07
2.23752640026252e-05
-5.30814511875553e-05
-2.95780895490912e-05
-3.59123957215046e-05
-2.66978157669164e-05
-2.39398839770961e-05
-2.48727602148699e-05
-1.28106164311421e-05
5.71518892730892e-06
-3.87562818187874e-05
-1.28795998176182e-05
-6.59086536117536e-05
-8.59182760213624e-06
-1.7314903976818e-05
-3.39917042085442e-05
-2.87030834846867e-05
-3.4197381330031e-05
-2.45576175683323e-05
-1.97500164436843e-05
-4.92751580644555e-05
-1.53115867859069e-05
-4.9061041293268e-05
-2.40896945568295e-05
-2.24731577306325e-05
-2.68912049045915e-05
-4.76080683840813e-05
-3.5423175076411e-05
-2.04488897056077e-05
-3.26268782738068e-05
1.14019074318371e-06
-1.39412563431025e-05
-6.83389505319823e-06
-7.14919656385221e-06
-2.86917124026025e-05
-2.93728244779487e-05
-1.02203574875753e-05
-4.92658287732481e-05
-4.71210854767004e-05
-9.62445813423998e-06
-3.30478765359986e-05
-2.39640547628054e-05
-1.3339047527256e-05
-2.97023334152122e-05
-2.16872546843003e-05
-2.89246598341407e-05
-2.61224577499638e-05
-2.14963517640259e-05
4.06503483364002e-06
-3.91474888760174e-05
-1.42676784063076e-05
-3.83851625536095e-05
-2.24383121443747e-05
-3.32552307874147e-05
-3.78174731713753e-05
-3.84164979427969e-06
-1.22583371294243e-05
-2.89220124975722e-05
-4.36159420238656e-05
-1.96673034271923e-05
-2.22945684089885e-05
-2.2108025084012e-05
-2.03381236292872e-05
-5.45410058705062e-06
-2.92608633404223e-05
-3.84027697115015e-05
-3.48992911855911e-05
-5.14291699171531e-06
-3.40284168204245e-05
-3.71221626179587e-05
-1.19904364515919e-05
-3.55452155864421e-06
-1.72740919789858e-05
-6.36814040985686e-05
-4.17104101437543e-05
-3.61739962987405e-05
-3.89806377919563e-05
-6.29625098770031e-05
9.78808010839364e-06
-3.69078691848108e-05
-4.45792538060644e-05
-2.96327260046852e-05
-2.94061743418423e-05
-4.48280169963169e-05
-4.12655222877219e-05
-2.30249730448573e-05
-3.11587938430347e-05
-5.09684006627246e-05
-3.80934545138083e-05
-3.68001206757646e-05
-1.89109474453984e-05
-4.40870657079707e-05
-1.27940510132345e-05
-2.41838489812072e-05
-2.18891974584165e-05
-1.21156630030689e-05
-4.6316275794766e-05
-2.0306150625698e-05
-3.40830561237e-05
-5.74764711020918e-08
1.34006603284942e-05
-1.50850975872592e-05
-2.98719020582779e-05
-1.20895042109723e-05
5.20281094146118e-06
-4.58258451924911e-05
-3.62036090950067e-05
-3.28899094748577e-05
-2.07097295023856e-05
-4.07639213591098e-05
7.04411925141068e-06
-2.94154272901107e-05
-4.40054792062829e-05
-2.76816911086266e-05
-4.02988446969994e-05
-2.86467356578748e-05
-2.93287081404284e-05
-3.81615170189709e-05
-2.44889030984098e-05
-1.18508368281328e-05
-1.15807209585449e-05
-5.32556919345391e-06
-2.24467028150626e-05
-2.7842533466865e-05
-3.98452346339109e-05
-3.07637862010524e-05
-1.43721835351486e-05
-5.11773349577426e-05
-2.32677575949451e-05
-7.48019251575361e-07
-2.63090170729464e-05
-1.71850593414167e-05
-1.41482207402941e-06
-1.86029967469796e-05
-2.37605517044946e-05
-3.56565817312934e-05
-2.10183693685442e-05
-1.36723527595505e-05
-3.56009077252295e-05
-3.81510898349484e-05
-2.87014987210229e-05
-3.50425960017416e-05
-3.41386218696728e-05
-2.81897182987006e-05
-4.24512845624074e-06
-7.01239046697189e-06
-1.96625754396185e-05
-3.45774567525725e-05
-8.56995673658265e-06
-4.736186952536e-05
-2.87253340513268e-05
-3.52757249379476e-05
-4.25428767245644e-05
-3.93439453437206e-05
-2.0223159797485e-05
-2.94833945298627e-05
-3.9776071951091e-05
-3.25178327257236e-05
-6.65233763283157e-06
-2.99807565802353e-05
-1.28547667855972e-05
-3.37848151311738e-05
-2.54883603717362e-05
-2.65322052417367e-05
8.71720596064398e-06
-2.08141679605704e-05
-2.74048835915949e-05
-4.37939513980826e-05
-2.46536388114802e-05
-7.85747266296998e-07
-4.7787567585675e-05
-1.27287674871844e-05
-1.84784269500797e-05
-2.9361206550084e-05
-2.92925066726647e-05
-4.47957065682645e-05
-7.06042042538026e-05
-3.02772846473641e-05
-9.21195198588559e-07
-7.12411570901243e-06
-2.42431885332205e-05
-1.00962478077479e-05
-2.71884557157933e-05
-3.90927662093952e-05
-2.32903128249206e-05
5.14164870889462e-06
1.44290421873434e-06
-2.60346563640181e-05
-4.83631131468233e-05
-3.41757284735234e-05
4.31662644918801e-06
-4.806359825559e-05
-3.98519316999419e-05
-2.06670639493992e-05
-2.71240762481452e-05
-3.36881442737515e-05
-2.80735179846208e-05
-1.52550705424269e-05
-2.77747456470491e-05
-3.80311959164954e-05
-1.97127013114055e-05
-1.85356725046061e-06
-3.05297847597723e-05
3.43651103744264e-07
-1.9018898645014e-05
-3.55034239664134e-05
-1.75119086183161e-05
-3.99746531329739e-05
-2.37581966894029e-05
-2.90310806863638e-05
-3.01376435256215e-05
-1.33420773373654e-05
-4.25242228189969e-05
-1.93188811219979e-05
-4.36930182198135e-05
-3.99303485398729e-05
-2.71192229685136e-05
-2.70131964884188e-05
-5.25144653696121e-06
-1.13351729179669e-05
-2.40252713549374e-05
-3.0081275509201e-05
-8.41635589976015e-06
-1.0765359822247e-05
-1.6667377377103e-05
-4.19009666186567e-05
-3.35330571400295e-05
-3.72265364717209e-05
-2.10689410057548e-05
-2.41030059924129e-05
-3.39274429933006e-05
-4.08044040438482e-05
-3.74652073855397e-05
-1.14795710778315e-05
-4.23530442552212e-05
-4.63926676044403e-05
-3.55049378903991e-05
-5.2142548997221e-05
-2.08537285026263e-05
-2.66398458682543e-05
-5.69714923848673e-06
-5.11773903436034e-05
-1.7801751863078e-05
-1.359284472732e-05
-3.28431700370579e-05
-3.08699536442752e-05
-2.35089103815837e-05
-3.99510648529041e-05
-1.08953344918161e-05
-3.24524335412396e-05
-9.06525210765128e-06
-1.66857846786692e-05
-1.7895210411384e-05
-4.39918253087105e-05
-1.70240887464275e-05
-3.62137738132486e-05
-3.03013707387172e-05
1.03188569420982e-05
-5.02686748472452e-05
-2.61408454176564e-05
-8.62754036957323e-06
-4.61519152991325e-05
-2.76856009882082e-05
-4.62240965768399e-05
-2.4139846364353e-05
-1.40983329469946e-05
-1.34398781406325e-05
-3.14409816209646e-05
-6.24505103327127e-06
6.51483997750386e-06
-5.22856112387051e-05
-3.28581060491355e-06
-3.23426437274589e-05
-4.78984531709435e-05
-2.89377635336722e-05
-2.88914784801702e-05
-2.52282511833712e-05
-6.8801776114514e-05
-3.66400541466848e-05
-1.21147087557478e-05
6.54132033109878e-06
-2.11373803502132e-05
-2.50072029560523e-05
-3.04325344345515e-05
-1.5676358130922e-05
-3.28500136892411e-05
-3.11319314383679e-05
8.13249980865147e-06
-3.89320804875288e-05
-4.29128069399604e-05
-3.79029406393002e-06
-2.48555978297185e-05
-4.95729162248152e-05
-5.97622210378287e-06
-5.9371284903851e-05
-2.94775744581349e-05
-3.91314981939713e-05
-1.54032649738246e-05
-3.31397329589566e-05
-1.95348590287166e-05
-3.42963882178883e-05
9.499426105352e-08
-3.15861444875909e-05
-2.06965621285198e-05
-1.74966600582699e-05
-1.21047305506302e-05
-1.22716828481301e-05
-1.86721315688988e-05
-1.62274921668829e-05
-4.08928057797725e-05
-4.21884440145991e-05
-2.46698794797975e-05
-1.55987673568221e-05
-1.28459285517453e-05
-3.80104798932697e-05
-5.68459267316694e-05
-1.72123714110145e-05
-4.16289805967608e-05
-3.46604726914148e-05
-2.26919436152457e-05
2.75260584117312e-06
-1.80326168317832e-05
-2.56566722040481e-05
-2.21366905108692e-05
-1.64883296533788e-05
-1.51144346508229e-05
-4.24368161379777e-05
-1.46161260503804e-05
-2.7702129482561e-05
-2.69944790717964e-05
-5.32755581067325e-05
-1.21631360708184e-05
-5.1443441735782e-05
-2.76036605466607e-05
-2.99877167818854e-05
-4.46820699086011e-05
-1.89796758690293e-05
-2.36429332075471e-05
-4.11103937752135e-05
1.232012465325e-06
-2.38634228250018e-05
-2.81743795415966e-05
-2.05557248264063e-05
-3.55712961626782e-05
1.91668881242933e-06
-4.00391545791791e-05
-5.75722966845653e-06
-3.52354589985337e-05
-5.42550346383589e-05
-2.79702349237577e-05
-4.92276386192961e-05
-1.88353360951631e-05
1.30113202934099e-06
-2.96976483042757e-05
-2.17137950543258e-05
-4.3091022599215e-05
-3.80850817416008e-05
-3.33517154202103e-05
-1.62949995209691e-05
-1.14661794674962e-05
-3.51733456773178e-05
-2.09759432090829e-05
-3.4950421062973e-05
-1.45700768909989e-05
3.37258504366168e-06
-3.89084715904829e-05
-1.76586750413273e-05
-3.12820400104598e-05
-3.6324662261952e-06
-2.43636016816053e-05
-4.04797312787424e-05
-8.67820935063351e-06
-5.90457904184487e-06
-2.9824911083248e-05
-2.35417931201771e-05
-2.61213893322002e-05
-3.41566968592365e-05
-5.82280901737515e-05
-5.52353175543757e-05
-6.67412525962202e-05
-1.08490479701511e-05
-1.43344152413971e-05
-1.901484313409e-05
-2.41532478254479e-05
-1.74108436584655e-05
-8.06763447261965e-06
-2.83439784616886e-05
-1.44556013947816e-05
-2.81686539550112e-05
-1.16016632235939e-05
-2.53126183548766e-05
-5.47723145286999e-05
-5.15986584411586e-06
-2.99511716337402e-05
-8.16773683482323e-06
-1.43220258879421e-05
-2.55378112988765e-05
-1.3360986356738e-05
-3.06874483876073e-05
-3.03588853375046e-05
-1.06307723286501e-05
-4.88010167212363e-05
1.0330278731286e-06
-3.38366312916018e-05
-1.9113397895524e-05
-1.32436002452707e-05
-1.45930717432158e-05
-9.53461443491084e-06
-4.7588368108708e-05
-3.75328719304749e-06
-5.28237319218677e-05
-2.17372217665566e-05
-3.84032456112551e-05
-2.45813201145551e-05
-1.35731849725529e-06
-4.60776521071491e-05
-3.438106846709e-05
-6.9194304225547e-05
-2.50849328424934e-05
-4.03667333936323e-05
-1.44885955799029e-05
-9.63671857007875e-06
-3.52679075416873e-05
-5.39406841342907e-05
-2.76922092851663e-05
-1.64451018099947e-05
-2.55477264633756e-05
-4.60774277239921e-05
-4.66280499544352e-05
-1.65797417991565e-05
-1.69328748809677e-05
-3.54655043877869e-05
-7.86306112193072e-06
-2.38861267260261e-05
-3.34215909047281e-05
-3.58190603965872e-05
-1.477405211129e-05
-5.13504549298917e-05
-3.10750711661133e-05
-2.64079968008226e-05
-1.21590810206907e-05
-3.38242571856928e-05
-4.79977104943451e-05
-4.08803635242881e-05
-2.28891291846541e-05
-2.73992146194111e-05
-3.26828685893534e-05
-3.18789900280522e-05
-1.98239857060102e-05
-3.0342907827388e-05
-4.57463065518615e-05
-1.80254639512935e-06
-2.9622181694618e-05
1.51459051131708e-05
-1.15419101349805e-05
-3.22875050939406e-05
-2.20279143870774e-05
-2.83216373817627e-05
-5.00105136770049e-05
-3.21053212003462e-05
-4.05798393089182e-05
1.04157987913407e-05
-2.09041829115107e-05
4.94142341630669e-06
-2.43576172663106e-05
-2.70216723033955e-05
3.2423520569036e-06
-3.52252253860168e-05
-4.26718874400811e-05
-1.11966993018231e-05
-9.68768940613989e-06
-3.48849604721201e-05
-2.60432274236523e-05
-1.8726103757019e-05
-8.65117024649382e-06
-3.04890497523566e-06
-3.34413016522562e-05
-1.17200338511531e-05
-4.65478619111618e-05
-3.34696092272607e-05
-3.66063434867835e-05
-2.23642813471907e-05
-3.3146442315002e-06
-7.9586577944551e-06
-4.86968663018313e-05
-8.75555058190423e-06
-5.89338063380121e-05
-2.31993030071628e-05
-1.12069995871039e-05
-5.94488820250388e-05
-8.50311204549963e-06
-6.59302909363425e-06
1.41822259451592e-05
-2.8889707652545e-05
-4.31118579069039e-05
-4.34160371927976e-05
-1.55234231932468e-05
-2.37856136432682e-05
-2.6709483360591e-05
-2.2320615501227e-05
-3.82812593770814e-05
-2.78556290501831e-05
-2.20047885716181e-05
-3.48663025468731e-05
-3.14118646815645e-05
-1.73467740192218e-06
-4.89497869908931e-05
-5.02905776045579e-05
-1.58208283977928e-05
-5.86380014757959e-05
-3.36329816393703e-05
3.11115254100062e-06
-4.74761932027161e-05
-2.73077159314783e-05
-3.31107332499579e-05
-6.33989045949065e-07
-4.93130095386034e-05
-2.06329188476396e-05
6.08712506935749e-06
-2.19574101965684e-05
-5.02115023612603e-05
1.15002106104826e-06
-3.77263649317542e-05
-2.03076972862724e-05
-2.14116245768035e-05
-3.38806423459158e-05
-2.93620880926872e-05
-1.83435193505157e-05
-1.61842988003178e-05
-3.72364031500014e-05
-4.42294638080843e-05
-5.45702579215167e-06
-2.78184994921215e-05
-2.7848812710145e-05
-1.35934222028875e-05
-1.16686034443843e-05
-1.61640538493923e-05
-1.70114916485528e-05
-2.44287926114265e-05
-4.1170237771751e-05
-3.90623693212399e-05
-1.06862718637167e-05
-3.54075283398652e-05
-4.1735093675573e-05
-2.90433108772085e-05
-1.18279934957348e-05
-1.08142740850025e-05
-1.93948086814808e-05
-3.98246451329573e-05
-3.91688394143514e-05
-3.0740255889196e-05
-3.23357493560455e-05
-6.09116254215096e-06
-3.35038306066515e-05
-2.64448223721045e-05
-2.10072287087191e-05
-4.09677717373413e-05
-2.52864021789319e-05
-2.52227004594127e-05
-2.47529652267039e-05
-7.52101190865534e-05
-4.12430441532721e-05
-2.42429507908237e-05
-3.49132643995929e-05
-2.10406730949961e-05
-2.36138175734352e-05
-3.72810327764393e-05
-1.97413305856129e-05
-4.33690325640795e-05
-9.01984996594941e-06
-3.71062000393158e-05
-2.28943463087603e-05
-2.21037748927618e-05
-1.62261212677784e-05
1.3336854303421e-05
-5.35354366276294e-06
-2.59245369564893e-05
-1.10358433290481e-05
-5.31611369745747e-05
-6.85580634792909e-06
-4.86156325536586e-05
-4.85323582538109e-05
-4.67672805316956e-05
-5.42855849923309e-05
-2.35372661536357e-05
-3.01900883610788e-05
-3.12951111954469e-06
-3.47031963626389e-05
-2.54780378310393e-05
-4.88733245395111e-05
-4.55425951681346e-05
-1.96018890971604e-05
-1.8397620218026e-05
-2.54673153639888e-05
-2.06893705861e-05
-3.82109940955109e-05
-3.13728599268515e-05
-4.24115536469914e-05
-3.30013249707745e-05
-1.64626655549444e-05
-2.14537268791033e-05
-3.307654271614e-05
-2.32675776277662e-05
-2.13045444005384e-05
-2.11046949693891e-05
-4.3215732994285e-05
-3.49748221555588e-07
-3.56672568354058e-05
-2.24125641999063e-05
-4.16488981563987e-05
-2.91588457957791e-05
-3.69740669336987e-05
-2.73665119563662e-05
-2.06012203030171e-05
-3.7307382490499e-05
-2.96613749597936e-05
-3.06456986321309e-05
-3.73511987966045e-05
-3.71407689338326e-05
-4.38042876686476e-05
6.47516062050741e-06
-2.16175180875641e-05
-4.66633486456393e-05
-1.28497729806006e-05
-9.57769896160576e-06
-1.02073016630669e-05
-3.52506481214528e-05
-2.88342713484207e-05
-1.3403228645279e-05
-2.40147107258633e-05
-2.62426874795915e-05
-1.6671298013735e-05
-5.2311830945256e-06
-3.13894190773102e-05
-3.65752147311611e-05
-3.86891526965471e-05
-4.32055144144547e-05
-2.32034707914774e-05
-1.70635862447483e-05
-2.75246443731787e-05
-3.42343670081752e-05
-4.85519712461662e-05
-1.80445681704588e-05
-3.05203664036046e-05
-2.08955919456136e-05
-2.56140473286563e-06
-1.74877995065553e-05
-1.53431579123402e-05
-4.34750843044261e-05
-4.08770048863583e-05
-1.72513282004328e-05
-2.50701728779233e-05
-2.77705687159013e-05
-1.42424518127308e-05
-4.39322111247491e-05
-3.29089721283582e-05
-3.91581291181185e-05
-2.5750768189576e-05
4.04027099335344e-06
-2.23167997913263e-05
-3.68013938379626e-05
-2.90616351516638e-05
-3.2519057115398e-05
-8.6809467735918e-07
-1.83475252117399e-05
-1.56908060614909e-05
-2.83481290098773e-05
-4.3350882391514e-05
2.66310952346249e-06
-8.2960283464313e-07
-4.34489555977327e-05
-4.77522184497355e-05
-3.5844384672381e-05
-3.60661728578819e-05
-1.62734219639535e-05
-3.15136986459196e-05
5.44716771396983e-08
-2.78435149993704e-05
-6.03472511867187e-05
-1.33934992025929e-05
-3.74010392797502e-05
-4.26530215039163e-05
-3.17354606359502e-05
-1.98137765012583e-05
-8.66048689508543e-06
-1.48045227523946e-05
-1.38479398065435e-05
-7.8639803591707e-06
-2.17673181085529e-05
-3.95667398740168e-05
-4.71146647543732e-05
-2.03339478072202e-05
-3.2315637987699e-06
-2.5207591189639e-05
3.46355897475984e-06
-1.969254453965e-05
-2.1056550609655e-07
-4.65139145089539e-05
-3.69114796998608e-05
-6.16018419807479e-05
-2.70841884061746e-05
-3.52605321829232e-06
-1.43143905247492e-05
-4.47181970859476e-05
-2.53902172289967e-06
1.91005193012278e-06
-3.07785802604199e-05
-4.37457749408583e-05
-4.50558185445732e-06
-3.49520597456529e-05
-4.04402041302146e-05
-5.72932984016175e-05
-6.19763623192348e-05
-2.06522223592363e-06
-1.26084856184046e-05
-2.18376397157977e-05
-2.51657834439542e-05
-4.21753776317042e-05
1.46237426051951e-05
-3.26742440068862e-05
-3.46885614204433e-05
-2.99743373373068e-05
-3.34047893380024e-05
-4.54198974973801e-05
-2.54951336415506e-05
-3.55359229621699e-05
-2.74203942357798e-05
-2.12025985409322e-05
-2.90990025602973e-05
-8.98574604909347e-06
-4.44100508794127e-05
-2.9045914702393e-05
-4.32252643173206e-05
-5.57912178097353e-05
-2.85872444962026e-05
-2.05294895843826e-05
-2.92032668419033e-05
-3.73129761555838e-05
-2.61279113607381e-05
-2.07552062775756e-05
-2.31352691463794e-05
-4.82932086252402e-05
-1.48977861441415e-05
-1.61160369670054e-05
-9.65839256550127e-06
-3.67931529031842e-05
-2.13209647058135e-05
-3.86668574280189e-05
-1.71601276649032e-05
-5.06017278727232e-05
-2.58345313477569e-05
-2.27891382387764e-05
-1.88724786283133e-05
-1.66546387381729e-05
-5.13603577379526e-05
-1.190099890723e-05
-1.61138503497892e-05
-5.06180777313041e-05
7.57432016147665e-07
-1.70555394469023e-05
-2.90177324520057e-05
-3.02933962556492e-05
1.87825513376826e-06
-2.56479631738685e-05
-2.11973879878039e-05
-1.10724784769001e-05
-1.14117469907738e-05
-1.85282867048546e-05
-2.77744925348195e-05
-3.90452173708134e-05
-3.76509320817726e-05
-1.2036337906222e-05
-3.74836519827825e-05
-2.18313077218296e-05
-2.63321936547576e-05
-1.72283891245295e-05
-3.39673653718988e-05
-2.50553657455165e-05
-2.91535530469001e-05
-2.73446600301347e-05
-4.0025329909629e-05
-2.87183907465373e-05
-1.33775490034229e-05
-3.07957244656661e-06
-3.28766019446125e-05
-1.32487769184744e-05
-2.43897465704854e-05
-3.14442198599363e-05
-4.35159649654092e-05
-3.90046934874327e-05
-5.82893496814149e-05
-2.85939219724882e-05
-1.10753516993016e-05
6.18532921331945e-06
-3.98965514677378e-05
-6.1473778914361e-06
-4.11285081958618e-05
-2.76020380299982e-05
-1.69992267934733e-05
-2.59139788138279e-05
-3.6187288204803e-05
-1.95124297540523e-05
-1.09696886783867e-05
-6.37023542063768e-05
-2.99278687448062e-05
-2.6565977434658e-05
-1.33677048508309e-05
1.29396965595033e-05
-3.74774083057748e-05
-7.18833913062833e-06
-4.67902337304397e-05
-4.67707503839784e-05
-3.98817513763289e-05
-2.75508938861317e-05
-4.60964121130257e-05
-3.89334494276912e-05
-2.60012212149358e-05
-3.4027797676807e-05
-9.81719319664253e-06
-2.49886069991045e-05
-3.39331908497337e-05
-1.18297194318118e-05
-2.17534097509908e-05
-3.81166255037062e-05
-3.67849049758859e-05
-2.68220947319597e-05
-6.64828986870104e-06
-9.63417078493484e-06
-4.65987433522383e-05
-3.63834015085006e-05
-2.70683727231426e-05
1.5841070947998e-07
-1.4574110703696e-05
-2.71004765383167e-05
-1.95229096875056e-05
1.48853770348194e-05
-2.20011383159631e-05
-2.17906158982939e-05
-3.26312234740302e-05
-2.35899490218348e-05
-2.97244122623484e-07
-8.24760853567033e-06
-2.86768497877662e-05
-2.12811954319554e-05
-1.55050093448395e-05
-1.78269523488798e-05
-4.97153751104514e-05
-3.82347173378248e-05
-3.46492460880804e-05
-2.52414257319591e-05
1.07630074524997e-06
-1.94891342572003e-05
-3.20748921579448e-05
-5.27498688375945e-05
-9.85384106070347e-06
-1.91799416181025e-05
-2.75595966719116e-05
-2.81702338375972e-05
-2.56700158758941e-05
1.98007835866992e-06
-3.20690522752945e-05
-3.74444163900346e-05
-2.7477071079654e-05
-4.80643928379272e-05
-1.50329967070503e-05
1.55109048159541e-06
-1.63455386149628e-05
-1.34326935090381e-05
-3.49550978496304e-05
-2.62969702630862e-05
-1.33795027435018e-05
-2.8343102547061e-05
-2.99206264034878e-05
-6.19903150995792e-06
-2.33149174186362e-05
-3.03080790427522e-05
-2.11759381287001e-05
-2.26647701387794e-05
1.76115477852701e-05
-2.58061092401627e-05
-3.02929939568526e-05
-2.49230653259008e-05
-3.13970927231327e-05
-2.88479239074504e-06
-3.98675203645257e-05
-2.46204413743846e-05
9.07706800841559e-06
-5.35260841922386e-05
-1.78765811885123e-05
-1.93485283684e-05
-8.94334262398539e-06
-1.74928014394402e-05
-9.97322991490639e-06
-2.31509696368313e-05
-6.21931542877839e-05
-1.16064593176941e-05
-7.27419312707901e-06
-2.74403293900752e-05
-2.47279489241359e-05
-1.68724997898079e-05
-1.38788568396253e-05
-8.3718994537473e-06
-4.58266854235982e-05
-4.89287553412167e-05
-5.06873042529043e-05
-1.33056366056914e-05
-2.84202390966188e-05
-3.71331702153935e-05
-3.85561876964713e-05
-2.39744930101461e-05
-2.02233407567364e-05
-9.08518934167825e-07
-2.75371702502291e-05
-4.04973699300297e-05
-4.15820582385439e-05
-4.1743851592074e-05
-2.54860929594572e-05
-3.6661443945233e-05
-3.39890542388945e-05
-2.96614000058355e-05
-1.32162639504049e-05
-4.01562509765506e-05
-4.29952155484771e-05
-9.18446115022627e-06
-4.70863455992187e-05
-2.19451936915986e-05
-2.2368346948902e-06
-4.34985525852475e-05
-2.30267193009897e-05
-3.43052387635897e-05
-2.40325946057985e-05
-1.54328978690727e-05
-3.92919325730935e-05
-4.98925940596662e-05
-8.19882867194426e-06
-1.07511991638713e-05
-3.81644777155583e-05
-1.46967583738621e-05
-1.14298533731474e-05
-3.51677726067723e-05
-4.63055032108888e-05
-4.61673259541229e-05
-2.11797020815671e-07
1.6785278325956e-05
-3.14948815467488e-05
-2.43870767458705e-05
-3.70271818143634e-05
-3.30862898988459e-05
-2.58345173892892e-05
-3.06023718876238e-05
-2.51920086266743e-05
6.78886622373909e-06
-1.85857760087389e-05
-3.05547515342274e-05
-4.56634910304843e-05
-1.40088241859881e-05
-4.57797051141925e-05
-2.31146991097232e-05
-3.4914562629467e-05
2.19419500466523e-05
-2.30638002731937e-05
-3.78869744233069e-05
-2.67062134272797e-05
-2.67027657157569e-05
-1.77314254144118e-05
-2.71904393578681e-05
-4.5957800399503e-05
-5.75828889642304e-05
-2.44304548195631e-05
-3.89694602214192e-05
-2.93028084923536e-05
-2.90080999881299e-05
-2.57529338359138e-05
-2.42091223114951e-05
4.8085022642942e-06
-2.95484221677053e-05
-1.87067490765618e-05
-4.63727581610382e-05
-2.19504846881711e-05
-2.22592833239394e-05
-2.63993078089935e-05
-3.44728849561684e-05
-4.18613911547275e-05
-7.61271837647818e-08
-2.05380041359759e-05
-3.08922549119745e-05
-4.96874280775003e-05
-3.64311565586336e-05
-4.31465796836473e-05
-3.77172551172021e-05
8.52180165482784e-06
-3.77486552222973e-05
-1.38668868488246e-05
-4.02301859646242e-05
-2.2857007564438e-05
-1.54982570513617e-05
-3.09260603907762e-05
-9.96045961836838e-06
-4.16436756284698e-05
-2.0143144302071e-05
-1.80278193961368e-05
-6.76972702614396e-06
-4.34197650437608e-05
-3.59140262894221e-06
-4.98102336202083e-05
-1.29373732401913e-05
-2.58123203582815e-05
-2.3346028663886e-05
-4.69807821537868e-05
-2.3552949344392e-05
-3.51765564329985e-05
-7.97322671360946e-06
-1.53620805035647e-05
-3.89455683993336e-05
-1.49967199521906e-05
1.20703994075267e-05
-3.59408601637613e-05
-3.9709480456321e-05
-4.7316498071705e-06
-4.01761711726358e-06
-2.91900773626938e-05
-3.05368025933352e-05
-2.87466207003524e-05
-3.22305937721309e-05
-4.95585541632722e-05
-1.37520750554286e-05
-3.30446834401462e-05
-3.89553255142249e-05
-4.3882894043661e-05
-3.25799254786252e-05
-9.04710535667523e-06
-1.58148119218791e-05
-1.84606509698084e-05
-1.72013721342887e-05
-1.50722116128879e-05
-4.39623974749809e-05
-4.67592130783407e-05
-1.64570212502599e-05
-2.07476472249369e-05
-2.06873251987195e-05
-1.93331356905407e-05
-6.33980097648279e-05
-2.4283497976936e-05
-3.3677661785344e-05
-2.00174102162722e-05
-2.9749662295777e-05
-3.50931627848782e-05
-2.02321140488017e-05
-2.15181148858189e-06
-2.28310069350614e-05
-1.83109498591189e-05
-1.27416070799128e-05
-2.10016697648916e-05
-5.52557178319345e-05
-5.14806933200558e-05
-2.18076326370598e-05
-3.71333868640132e-05
-2.50029904624993e-05
-4.44796247106546e-05
-2.84745480101433e-05
-3.10891515112935e-05
-1.49236213379317e-05
-3.33347899742555e-05
-6.61973543421025e-06
-3.19848958700167e-05
-2.5434450757249e-05
-2.41393547007297e-05
-8.62164054464074e-06
-1.454723200871e-05
-5.74525096008839e-05
-2.22828594675092e-05
-3.42565799423956e-05
-2.99277240969972e-05
-3.0040161772519e-05
-3.44147786475229e-05
-1.50540275200528e-06
-1.36488070589626e-05
-3.50658855409479e-05
-3.37676628331795e-05
4.68437268118065e-06
-1.35197761289833e-05
-5.44133580368324e-05
-4.52891258524392e-05
-5.85911240800033e-05
-2.05300850589338e-05
7.85188554062521e-06
-2.86330542198321e-05
-1.15334598134125e-05
-3.32399889882194e-05
-3.20363506782285e-05
-1.96980312307715e-05
-2.85909222592027e-05
-1.96672286806205e-05
-2.23319187830992e-05
-7.40586569142059e-06
-3.07808185639879e-05
-5.62070535330832e-05
-4.86013733651214e-05
-3.87466147144922e-05
-2.25965210934084e-05
-1.4806537887992e-05
-2.76626119084e-05
-6.2896101615139e-05
-1.33484576955799e-05
-2.09680676639735e-05
-4.16861174689087e-05
-3.4093760865943e-05
2.43133822261849e-06
-4.18942028842923e-05
-3.96806858262255e-05
-2.47974566011066e-05
-3.78697209875268e-05
-2.77328956341929e-05
-2.98189282087178e-05
-2.34955260319711e-05
-2.45513590806955e-05
-8.71361430460373e-06
-1.53394836864056e-05
-3.42352973001778e-05
-1.33836699323637e-05
-1.74481971563976e-05
-2.53342752803154e-05
-2.1921778383685e-05
-3.97313741365948e-06
-2.14122296855036e-05
-1.99474482194007e-05
-2.23376694668208e-05
-1.97266844781114e-05
-3.55914380418829e-05
-1.32111866471054e-05
-1.8521193505349e-06
1.58428896420467e-06
-2.79543140197806e-05
-4.73102631591631e-05
-4.96856604468031e-06
-4.88499757227793e-06
-3.76483124456849e-05
-3.04588794801935e-05
-1.94830551779279e-05
-7.52914963100527e-05
-2.11271810185166e-05
-2.59554844282577e-05
-2.1180315341648e-05
1.53046651736133e-06
-1.36958040530202e-05
-6.61276194691763e-06
-2.3262165048336e-05
-2.64748474695544e-05
-3.6577601031038e-05
-2.3473205478916e-05
-1.46711004209693e-05
-3.04932125149865e-05
2.3302356560419e-06
1.11212223657376e-05
-3.35134513999209e-05
-3.71300930463334e-05
-3.97513132049719e-06
-1.50808355929234e-05
-1.11564907174571e-05
-1.68901236926834e-05
-3.48549574770508e-05
-2.58101191820628e-05
-2.89063725820634e-05
1.29081770393962e-05
-1.6399757294426e-05
-3.49936251308318e-05
-4.32222974201588e-05
-3.29392526174072e-05
-6.79717726991953e-05
-3.58734011051946e-05
-3.02720399529518e-05
-7.88058000774051e-06
-4.59756166807317e-05
-4.82232311029639e-05
-3.45366654151137e-05
-5.25176722060177e-06
-2.2744318617016e-05
-1.75054338642713e-05
-2.75072823893538e-05
-9.78223333710491e-06
-3.54737464863048e-05
3.67141598014473e-06
-2.89145366336731e-05
-3.67729057376986e-05
-1.75367412977837e-05
-5.77185140324082e-05
-3.33386392269729e-05
-5.56407898648055e-05
-3.74415285509037e-05
-8.65923952543057e-06
-2.68974719554075e-05
-3.26136623914847e-05
-3.4885425155967e-05
-2.86090132947011e-05
-2.11894404765776e-05
-1.46501875902336e-05
-2.42142824093025e-06
-3.25846998433885e-05
-2.93581341692606e-05
-3.15177791152997e-05
-2.97920416111917e-05
-2.5391123733343e-05
-3.06103633659239e-05
-2.28951364083414e-05
-6.05471749699484e-05
-1.24427585289847e-05
-5.58293764853693e-05
-1.40568171273878e-05
-3.62826331797323e-05
-2.18662203553183e-05
-1.18042438858713e-05
-3.48497475032206e-05
-3.03652070220728e-05
-4.54378440657586e-05
-1.59350517085531e-05
-6.60006765075479e-06
-2.41444626405105e-05
-2.39216069469541e-05
-1.42479270801588e-05
-1.35476939294359e-05
-9.37341081700623e-06
-1.08362084856189e-05
-1.22321118902524e-06
-4.20221173500297e-05
-1.93468480079723e-05
2.50121027146508e-09
-5.56408949659614e-05
-3.67585082722174e-05
-3.17105300425444e-05
-1.76371423621468e-05
-3.80084659331542e-05
1.09807088706232e-05
-8.27977926376833e-06
-2.70865127095013e-05
-1.54878286363319e-05
-5.75067788270943e-05
-5.39061758483614e-05
-8.14048457172779e-06
-4.11416302457122e-05
-2.11237308997043e-05
-3.16485700520311e-05
-2.2472122919398e-05
-2.85417684372725e-05
-3.63353687583834e-05
-2.70477434889806e-05
-2.02745535037978e-05
-1.51198215826449e-05
2.43997947653367e-06
-2.73688965566824e-05
7.30625223091479e-06
-3.89095768795311e-05
-2.14264136606849e-05
-3.29567135333644e-05
-3.6626455345694e-05
-1.90139962365464e-05
-2.45887713841927e-05
-4.65902822763996e-05
-2.76536799685732e-05
-9.29601113021152e-06
-3.23407026709823e-05
-3.49366028675591e-05
-2.74715708608697e-05
-4.44178700516894e-05
-1.89841536534071e-05
-3.6705756956696e-05
-5.38727768497907e-05
-3.07188414604363e-05
-2.9672046265295e-05
4.89534093730497e-06
-2.78350305092357e-05
-3.0251198565862e-05
-2.45087669305543e-05
-1.95036821045891e-05
-6.9337971147384e-05
-2.32488885191378e-05
-1.75062003010718e-05
-2.85530838135463e-05
-3.03045330174898e-05
-1.07529764633129e-05
-3.39095880810551e-05
-7.12414241704406e-06
-2.28266758554423e-05
-3.69176449515955e-05
-2.48944407057343e-05
-3.79207580938174e-05
-3.59708348247227e-05
-2.63656912810091e-05
-5.22794558937778e-05
-1.19479279405749e-05
-2.74258644131884e-05
-3.59070119944347e-05
-1.39781166480943e-05
-8.69959066239269e-06
-3.69681470028773e-05
-3.38137238792801e-05
-2.6859553694114e-05
-5.99914834036757e-05
-4.18603601477852e-05
-2.49898418934378e-05
4.55737511688752e-06
-4.41428570651278e-05
-2.54370409632106e-05
-2.57846372550805e-05
-2.27881689051352e-05
-3.42230426672967e-05
8.45328103746283e-08
-9.50924762488181e-06
-2.51294502756968e-05
-1.43243886605946e-05
-2.61549520170997e-05
-4.96873275581985e-05
-1.65971728171771e-05
-2.03601373149375e-05
-4.81013700087244e-06
-1.37296547495858e-05
-3.77421541689778e-05
-3.02177180385738e-05
-1.25815057167527e-05
-1.36306006503696e-05
-1.25958510939274e-05
-3.59222197859296e-05
1.03381042203262e-06
-5.16879684992483e-07
-4.74527251542493e-05
-1.89281456270376e-05
-4.37220271870108e-05
-5.48207639323228e-05
-4.43319232624246e-05
-1.56921299478312e-05
-1.95079078845899e-05
-2.75216439377951e-05
-2.36356097588995e-05
-3.26513163007687e-05
-4.47794764865721e-05
6.03724150546089e-06
-3.04595327201612e-05
-4.47406475208723e-05
8.23542623367442e-06
-2.65356039245744e-05
-1.10110643344495e-05
-7.37589808765991e-06
-3.91805187088595e-05
-2.50388000384203e-05
-3.62856150638865e-05
-2.16182691989924e-05
-4.74288985590025e-05
-1.56844059161586e-05
-3.11622270888917e-05
-1.29424253884454e-05
-2.73523531893118e-05
-6.29643265898501e-06
-5.94282283168376e-05
-3.7473904286369e-05
-5.0273364364061e-05
-1.58309697565742e-05
-4.34504783617889e-05
-1.96747130390607e-05
2.75310656106503e-06
-2.65630198064601e-05
-4.34561212146159e-05
1.3454181288496e-05
-2.02297261478052e-05
-3.03210747690838e-05
-5.56667379901192e-05
-2.61729142993296e-05
-4.23371138853339e-05
-2.6508534313305e-06
-3.9609558755013e-05
-3.19183142600854e-05
-4.26337581684915e-05
-3.92471886077693e-06
1.05814225309849e-05
-3.27144901461327e-05
-2.4825345821688e-05
-3.15294189750681e-05
-3.27869816387649e-05
-5.6228006119607e-06
-4.89102997738453e-05
-1.2430066081898e-05
-8.15077690260484e-06
-1.19303739906304e-05
-1.40475571883447e-05
-3.38742350963028e-05
-4.87971185636565e-05
-4.58822753085364e-05
-3.51894070621917e-05
-5.13146671526203e-05
-4.89599349296746e-05
-4.222948012875e-05
-1.94353534662602e-05
-4.39119671180144e-05
-4.13714764863269e-05
1.48440384827548e-05
-1.89168595531637e-05
-2.72368024968114e-05
-2.24393092824552e-05
-3.65584039927555e-05
-1.62050132574852e-05
-2.90429894322856e-05
-4.85586344013925e-05
-5.00624555941696e-05
-2.86690848533412e-05
-3.83739986899223e-05
-4.52746426891627e-05
-2.25594969768187e-05
-2.17317157722012e-05
1.12423992243424e-06
-2.62751680136449e-05
-1.18223865813558e-05
-1.64779554077912e-05
-2.52206433337817e-06
-3.43489539893795e-05
-1.99806593455641e-05
-7.61727340366396e-06
-2.43480545793145e-05
-2.42634086881078e-05
-3.18121342513977e-05
-4.32677459970461e-05
-1.8516613303534e-05
-2.58425343351073e-05
-4.15161379786366e-05
-4.87251108566534e-05
-3.26207478703654e-05
-2.12325052022915e-05
-3.98935836786029e-05
-5.62566135766951e-05
-4.68096540487304e-05
-3.20638935888457e-05
-1.26607423548442e-05
-4.18270044704677e-05
-4.6291634927794e-05
-2.73665185853223e-05
-2.90674480833979e-05
-1.04367348147806e-05
-2.57198928012507e-05
-4.20601377468386e-05
-4.61228612933016e-05
-2.1431393437083e-05
1.72827444795286e-07
-1.7290619646119e-05
-4.32756794371356e-05
-4.76321041533236e-05
-2.53819911170191e-05
1.55395734085512e-06
-1.69415915636881e-05
-1.29538717676394e-05
-2.53828224712829e-05
-5.85848431244616e-05
-4.22729998134292e-05
-3.7794218965409e-05
-4.93186713216792e-05
-9.58601608217277e-07
-1.87690125935669e-05
-1.34903107389231e-05
-2.86293092581562e-05
-2.73918702561185e-05
-2.79907511180367e-05
-1.88416457542301e-05
-1.78851463190245e-05
-2.46360268923289e-05
-9.35066248173157e-06
-3.69323204146526e-05
-2.16735786738101e-05
-6.8170638530606e-06
-8.46881529530347e-07
-4.27690344748379e-05
-5.05028162602704e-05
-2.40026928285363e-05
-2.7250248848729e-05
-3.21358888248619e-05
-1.1424694712697e-05
-3.18113154441719e-05
-2.06021169163002e-05
-3.49004433019548e-05
-2.9971226170884e-05
-4.21643922841905e-05
-1.16816875620794e-05
-5.15365907034545e-05
-3.21321964065871e-05
-3.23172357441113e-05
-2.39828848549307e-05
-1.10864831650798e-05
-5.41366439397782e-05
4.00460497351562e-06
-1.08585044851255e-05
-3.50607719482762e-05
-2.66974496142493e-05
-3.29778901369326e-05
-3.81330338379531e-05
-8.44939520001867e-06
-1.80784477178398e-05
-3.06718658461753e-05
-1.83636774621907e-05
-5.2356260712402e-06
-2.80906178409059e-05
-3.04983524006635e-05
-3.70663757773403e-05
-2.38124514034688e-05
-1.047427313384e-05
-1.44814621509287e-05
-3.0244234638683e-05
-4.20737327417916e-05
-4.19236954563055e-05
-1.50105933410519e-05
-6.064822595296e-05
-2.93597299258545e-05
-3.21513881583808e-05
-3.49923026198676e-05
-2.06662453765563e-05
-2.09097389002751e-05
-1.82127259659051e-05
-5.91324077256226e-05
-2.95453937223698e-05
-1.61689670181502e-05
-3.16761227041527e-05
-1.27186981339958e-05
-2.86208536152822e-05
-3.72701332484794e-05
-2.15922937919941e-05
-3.95412847145866e-05
-2.61493813730334e-05
-1.11865140855269e-05
-4.50098732371551e-05
-4.66761313384091e-05
-5.2845944436576e-05
-7.44199470242833e-06
-4.52233973394693e-05
-3.05068903012356e-05
-4.18153208977664e-05
-4.00887479632117e-05
-1.40151779057224e-05
-5.33489722920466e-05
-2.90551778389723e-05
-2.93024782904671e-05
-4.54728279553534e-05
-1.2207205022035e-05
-2.6090325027436e-05
-3.17390689141836e-05
-5.22892481095057e-05
-2.25532896308006e-05
-3.72067473742891e-06
-1.10439646001008e-05
-4.7334093688391e-05
-1.2181859513319e-05
1.11128047756425e-08
-1.97546762147342e-05
-2.90321803243596e-05
-2.88562102609441e-05
-2.53292715594202e-05
-4.037046001537e-05
-3.63049580274488e-05
-9.0462094281502e-06
-3.59897532861603e-05
-3.07140065690509e-05
-4.18865769401747e-05
-3.14492946817409e-05
-1.8277478570409e-05
-2.82493461909397e-05
-1.42890498841147e-05
-5.67613788148166e-05
-4.28097289942853e-05
-3.48253115698744e-05
-3.46195818857638e-05
-4.19858877327924e-05
-3.00280223211119e-05
-3.18337223356643e-05
-3.49886321568708e-05
-1.22165203223792e-05
-4.09152572184924e-05
-2.91140816374425e-05
-3.82257696553239e-05
-2.83033381487319e-05
-2.88337153382256e-05
-3.43657545941333e-05
-1.04114183843875e-05
-3.26980624437186e-05
-4.8153629599817e-06
-3.43301414206493e-05
-3.01570116534544e-05
-3.49564723460523e-05
-3.83223088584013e-05
-1.14034354696693e-05
-1.54012744925816e-05
-2.34344415003354e-05
-3.61087940060227e-05
-2.8122798664096e-05
-3.39481652615133e-05
-5.11252801832531e-05
-4.53096571277153e-05
-2.98309277815958e-05
-1.30871517587488e-05
-3.12276232049287e-05
-1.27842172829167e-05
-9.75330118737652e-06
-1.44316375353185e-05
-2.79895321464305e-05
-3.68284241009518e-06
-3.16860641060674e-05
-6.2329003563266e-05
-2.20492116169453e-05
-2.80322393565032e-05
-4.05280910357051e-05
-8.38203850986139e-06
-3.40888121037517e-05
-2.26290385123699e-05
-2.29195007679366e-05
-3.64925201102197e-05
-2.89999446403323e-05
-4.55138578738368e-06
-2.86642936583576e-05
-1.5923106351835e-05
-3.74047961654594e-05
-3.04914526529911e-05
-2.87282421179483e-05
-5.45422496645945e-05
-3.05956060982446e-05
-1.30384979443823e-05
-3.29412273405084e-05
-4.31174903351545e-05
-3.62524705311629e-05
-4.97053692818693e-05
-3.83510423696119e-05
-2.39859095426178e-05
-5.71262276081515e-05
-1.59407058406241e-05
-2.84229605843775e-05
-4.55944460912709e-05
-3.49806453153279e-06
-1.33385243483474e-05
-2.67382683671305e-05
-5.10883820699911e-05
-2.97320270921725e-05
-2.64834134837237e-06
-3.71769506999952e-06
-3.23560835409752e-05
-2.96215545842075e-05
-1.88525862386366e-05
-3.82577152267575e-05
-2.84410883443465e-05
-1.81307395376125e-05
1.18892921326531e-06
-2.03052102433429e-05
-3.22935557943009e-05
-1.389147235881e-05
-2.2449602396236e-05
-5.76720078753282e-05
-1.86162876148434e-05
-3.08798271940543e-05
-2.59165847880357e-05
-2.88311988927034e-05
-4.74519912729279e-05
-8.09743085925944e-06
-2.93940540453734e-05
-1.74261524875739e-05
-2.53616285212228e-05
2.94359921619069e-06
-3.23336498420008e-05
-4.15891510176442e-05
-1.68224234032387e-05
-1.91255406857328e-05
-2.90742037317077e-06
-1.17049573887711e-05
-1.66258737667879e-05
-2.82417683222599e-05
-4.41970524131931e-05
-2.55668901456286e-05
-4.02742972001808e-06
-1.28360113787636e-05
-4.39343439093549e-05
-1.58486369484797e-05
-1.22298963026339e-05
-2.83191774563602e-05
-2.0410760380839e-05
-3.55459387799915e-05
-2.81480078076365e-05
-1.20556283988272e-05
-2.5702016847813e-05
-3.14243715311379e-05
-2.34888608260415e-05
-1.15600410391794e-05
-3.26249640169258e-05
-4.4291365953175e-05
-3.7053561460263e-05
-1.68792197890719e-05
-5.78914785647159e-05
-1.53713386816574e-05
-9.934627412432e-07
1.52713479121801e-06
-5.40063935350518e-06
-1.36846745402039e-05
-2.41402586052584e-05
-3.40158209603805e-05
-2.92834371399382e-05
-2.79828585982161e-05
-2.39090840875644e-05
-4.65051700653382e-05
-4.89792012322451e-05
-5.9800436207531e-05
-3.39422776985916e-05
-2.21616354111579e-05
-3.05534791829654e-05
-4.23772660471915e-05
-4.07572141463509e-05
-2.65965407498243e-05
-1.94385741727669e-05
-2.24032812968387e-05
-3.0300539327221e-06
-3.05011004146364e-05
-5.84540150595594e-06
-3.14240895037072e-05
-9.39789098686931e-06
5.2493483578142e-06
-5.06437698754045e-05
-2.18630503899891e-05
-3.60500775196443e-05
-1.46497509979036e-05
-2.16444360878396e-05
-1.76942943952603e-05
-4.52565859689695e-05
-3.58576279967803e-05
-3.69308640854169e-05
-2.76152072710031e-05
-2.52530338598412e-05
-6.91106852423246e-05
-2.72396711486076e-05
-8.51063492204921e-06
-1.46961911118775e-05
-2.14263580450184e-05
-7.61154574180736e-06
-1.95810010681437e-05
-2.74929940243279e-05
-2.69557233283045e-05
-4.31780133120215e-05
-1.10447953892687e-05
-2.76431455449157e-05
-3.36845576198427e-05
-2.13900839077602e-05
-2.6286134261613e-05
-4.84020668205906e-05
-1.10230935603303e-05
-2.11695711784705e-05
-1.50739642736448e-05
-1.24112796290652e-05
-1.4676514565997e-05
-1.40867773563853e-05
-1.50520463180478e-05
-3.75232228555904e-05
-2.38319687896029e-05
-2.23737937935156e-05
-2.48888732661123e-05
-3.10212824944196e-05
-3.73466139781259e-05
-2.51302094894027e-05
-5.27483281012987e-05
-3.90427453652848e-05
-2.47786973842393e-05
-2.47950417960178e-05
-3.68486934655933e-05
-2.85628222101302e-05
-3.90746897309031e-05
-1.15617012911735e-05
-5.11405334015751e-06
-1.41553688889079e-05
-3.91189217771665e-05
-2.41624298374699e-05
-2.25826870851791e-05
-3.1784637982235e-05
-2.48254111702304e-05
-1.69436738819162e-05
-3.12091829570646e-05
-2.70579581897541e-05
-7.12480860598042e-06
-4.3754802088029e-05
-6.26481072418199e-05
-2.09236606508484e-05
3.51248352456788e-06
-1.34659555574766e-05
-4.13288186662304e-05
-3.17558924841218e-05
-1.56012558585326e-05
-3.4098492583556e-05
-2.16470370021523e-05
-4.56304740585893e-05
-3.83724092381863e-05
-4.98840411758117e-05
-3.74422559288095e-05
-2.89695663358602e-05
-2.72701727808724e-05
-3.32620968620993e-05
-2.62157718680337e-05
-2.22544075263502e-05
-6.91673112645422e-06
-1.52390221912947e-05
-3.5977867678173e-05
-2.6023056685822e-05
-6.54929973609784e-06
-3.34157619459138e-06
-5.34798040595551e-06
-3.01078932730054e-05
-2.01105268881584e-05
-1.05371765328918e-05
-1.51221457530699e-05
-3.73706270333724e-05
-1.65780383629253e-05
-5.57667560041146e-06
-8.15528528094759e-06
-1.71661740360824e-05
-4.80269215300453e-05
-5.06548013286057e-05
-5.41918712597881e-05
-4.03884233302094e-05
-1.07486541444754e-05
-2.85287966245006e-05
-3.60032516653549e-05
-4.34313588162088e-05
-2.95960145210375e-05
-8.8754855336311e-07
-3.65080924383094e-05
-2.4704870168121e-05
-4.94008958703653e-05
-4.40577346268143e-05
-1.53210652584467e-05
-1.68540216701549e-05
-2.53225221918273e-05
-1.92282087459149e-05
-2.95275452290398e-05
-4.17447309708649e-05
-2.53247169679764e-05
-1.48738236786097e-05
-5.62205151102705e-05
-2.2298767641833e-05
-2.81076563237546e-05
-1.46373722348942e-05
-1.58193533464626e-05
-1.40254980368491e-05
-2.83779741526539e-05
-4.39006092396564e-06
-1.8037476001536e-05
-2.42108981058922e-05
-1.67890975324416e-05
-4.97449622703192e-05
-3.30337044236326e-05
-2.46064123931918e-06
-2.12987110259531e-05
-7.53012490659615e-06
-1.43184768229932e-05
-1.8888700746805e-05
-3.63657933465917e-05
-5.10724974096315e-05
-3.48417312027475e-05
-2.09099176575124e-05
-3.32531219568254e-05
-2.25507297330153e-05
-1.93854443815522e-05
-1.60509623326018e-05
-2.54933460855627e-05
-4.49913564935577e-05
-1.15305713223006e-05
-5.24511893596747e-05
-3.31988322841227e-05
-2.70078593544182e-05
-4.30641874378189e-05
-2.88011852420572e-05
-3.47313603017594e-05
-3.51255374034173e-05
-7.76594589666999e-06
-3.97761306195039e-06
-5.4998013481425e-05
-2.38948648348209e-05
-2.24435736310604e-05
-1.64183392716187e-05
-3.1031582247056e-05
-9.52803590530609e-06
-2.67445850362641e-05
-3.02124619242778e-05
-9.46415901728676e-06
-6.4182551235041e-05
-2.96266435496572e-05
-2.55337845154396e-05
-3.48985879082665e-05
-5.56885362318977e-05
-3.2722641792519e-05
-1.14554810744703e-05
-1.2767881590215e-05
-2.82312512263121e-05
-4.98915926154204e-05
-1.18418928179854e-05
-1.39640595717675e-05
-1.34201419421661e-05
-2.6103260160689e-05
-1.45044861212265e-05
-4.81663071235977e-05
-4.33363721372751e-05
-3.91597994706876e-05
-4.42531259493912e-05
-1.63817097312521e-05
-1.85254006622235e-05
-1.92693260126976e-05
1.43731584697257e-06
-5.0567353170565e-05
-6.67871092300128e-05
-2.85691162813366e-05
-2.64825780438782e-05
-2.29985910976524e-05
-6.14541121735107e-06
-2.22749386155181e-05
-2.26988174630255e-05
-3.10641466319679e-05
-1.6463631511356e-05
-3.00450891091271e-05
-7.01358343812299e-06
5.04823106226482e-08
-1.76901604912103e-05
-3.07853765554055e-05
-2.69406608436161e-05
-4.74944149599125e-05
-1.83925916711503e-05
5.54032806682713e-06
-2.94967718358297e-05
-4.11209886023448e-05
-3.79243385632246e-05
-2.05708052764193e-05
-1.02226778794587e-05
-4.62188313182165e-05
-2.72400863292608e-05
3.28611892172825e-06
-3.52750395118361e-05
-4.59452429079638e-06
-2.35312870694069e-05
-2.15690864299231e-05
-3.63697779363101e-05
-3.22130993701003e-05
5.7405063894702e-06
-7.79105078410372e-06
1.4183904362847e-05
-1.66560964355078e-06
-2.39526125715214e-05
-2.59832375737996e-06
-1.95798047558695e-05
-7.09134748353564e-06
-2.64258627454805e-05
-2.8160016784401e-05
-6.06613618738124e-05
-7.38199719200679e-06
-1.12696261279652e-05
-4.09500025944102e-05
-2.793114482135e-05
-6.05761399151525e-05
-2.19323320113132e-05
-2.07234305069592e-05
-8.12194991335102e-06
-8.68002432349066e-06
-2.65243660899398e-05
-2.69827857636929e-05
-4.76533427817554e-05
1.18164044415284e-06
-2.69825331890412e-05
-2.0064451934542e-05
-2.347828722103e-05
-4.81039842998407e-05
-3.40577124137076e-05
7.59586176874019e-08
-1.29347177324364e-05
-1.88414812416442e-05
-4.27420018408566e-05
-1.68630191495596e-05
-4.42486492216723e-05
-3.03451332160398e-05
-6.06100803047864e-06
-2.82688857309315e-05
-3.47146250989739e-05
-2.03873583975732e-05
-4.29035390538746e-05
-3.67261950489876e-05
-1.39907626383556e-05
-4.35326980990273e-05
-1.14147354237951e-05
-2.36926014278485e-06
-1.82283716375081e-05
-1.81221940070019e-05
-3.97185152724558e-05
-1.97251082535713e-06
-1.50334612109471e-05
-1.67787766416026e-05
-2.29276789646701e-05
-1.28065342255768e-05
-5.06328125735594e-05
-2.04191030075393e-05
-1.93694065160919e-05
-2.69214019941143e-05
-2.38341459740644e-05
-3.42722818178727e-05
-4.23616243670305e-05
-3.46347396650827e-05
-3.06080793103176e-05
-4.0894031832762e-05
-4.41455369681038e-05
-1.39094034404744e-05
-2.05629049579079e-05
5.3327634755907e-06
-6.6138737321984e-06
-4.27567415821746e-06
-1.08286731938424e-05
-3.64185200533975e-05
-2.0385834744457e-05
-1.75308378045332e-05
-1.55239426861944e-05
-2.56733377721746e-05
-1.72260093317065e-05
-2.06464157501101e-05
-2.00609623818046e-05
-3.50611317746306e-05
-1.87144075476351e-05
-1.47075019821998e-05
-1.94837020314225e-05
-3.54316610978684e-05
-4.15779363008028e-05
-4.9834389548909e-05
-2.58099511778843e-05
-2.25605458174197e-05
-5.01993968243744e-05
-4.52757499465606e-05
-3.57361296020389e-06
-3.63395261216662e-05
-1.47129556412521e-05
-1.68364353120865e-05
-1.88105299471419e-05
-4.60524442395699e-05
-1.29413289290983e-05
-9.08729988862787e-06
-3.36189158115592e-05
-3.0616219161419e-05
-3.68325736425458e-06
-4.14259095671827e-05
-2.47494172317041e-05
-1.92407768887803e-05
-4.55962607796967e-05
-6.02148231129497e-06
-1.9713849206456e-05
-1.44367442082795e-05
-2.83572604495355e-05
-3.17995330863249e-05
-2.0587574127162e-05
-4.3236129702251e-05
-3.73052685083624e-05
-1.40624536568095e-05
-3.70479511800415e-05
-4.73697848189059e-05
-1.17443355798817e-05
-3.05674582447822e-05
-1.7259820141655e-05
-1.70745835432771e-05
-3.11252292701009e-05
-1.09950342177602e-05
-4.53909309686846e-05
-4.42003025604671e-05
-4.51004744521934e-05
-3.07039115785576e-05
-4.4491458855922e-05
-2.29774944306328e-05
-4.34473443575887e-05
-3.77537404076409e-05
-3.44449509341803e-05
-2.76739646316689e-05
-1.68024266751536e-05
-3.55423516845994e-05
-3.95325118566488e-05
-2.51417017216781e-05
-1.62294376123401e-05
-5.43410151624131e-05
-4.10107196484796e-05
-4.19759872335294e-05
-9.41832686229043e-06
-1.31793207880239e-05
-2.3316622263719e-05
-4.35822089992056e-05
-4.72720063172376e-05
-1.04831634004909e-05
-2.17740764479461e-05
-4.36136719966318e-05
6.5902859870772e-07
5.33654277912469e-06
-2.68881082170536e-05
-4.23119056316915e-05
3.43676367594586e-06
-5.22713862921524e-05
-2.3202279574765e-05
-3.6549924509374e-05
-5.25784687774574e-05
-1.37284375502243e-05
-5.36989689223922e-05
-4.0120352598071e-05
-3.54151305296913e-05
-3.59398487155067e-05
-2.59470635582463e-05
-8.8617280844722e-06
-5.5938022958388e-05
-3.53488685036686e-05
-2.48543810588739e-05
-2.91708666936309e-05
-3.15884943897183e-05
1.41530335268928e-05
-2.75528634795896e-05
-2.83294259074036e-05
-2.76697168548868e-05
-2.69455257533879e-05
-3.97069981775911e-06
-4.29566356314084e-05
-2.86333290530294e-05
-4.04501456812281e-05
-4.53557716157805e-05
-3.53125864967895e-05
-2.28743383939359e-05
-1.74330760855768e-05
-2.85803335264551e-05
-4.92581352302395e-05
-2.6118010808705e-05
-1.38674877435976e-05
-2.56602759444768e-05
-3.94180742058638e-05
-1.45137714070639e-05
-3.05011421858416e-05
-2.04117011052246e-05
-3.61442505785187e-05
-1.87031132791558e-05
-4.43812133947348e-05
-4.5827959058912e-06
1.31244288666894e-05
-2.90377506505136e-05
-1.32493758160433e-05
-8.12097511281095e-06
-1.91840469203846e-06
-2.17922732023944e-05
-5.37642352372919e-05
-2.33241615330125e-05
-5.47928248093523e-05
-1.172393379056e-05
-2.86785997751823e-05
-1.78268898795206e-05
-3.57466779045309e-05
-3.34304907407485e-05
-8.14126037047137e-06
-2.65183895501501e-05
-3.42574823236006e-05
-5.60978556385063e-05
-4.0336319153374e-05
-2.61787649298472e-05
-3.30387735943526e-05
-6.20170564298445e-05
-2.75761354042633e-05
-1.87895893252679e-05
-6.93960844682972e-06
-4.42066414347429e-05
-3.37843281508847e-05
-1.00675117265215e-05
-2.40590464278695e-05
-1.83495106991786e-05
-4.29468850133217e-05
-6.30160175786257e-05
-4.18895882718776e-05
-4.83902906421543e-05
-4.41131762107181e-05
-4.9876076390059e-05
-1.89692268266299e-05
-4.83336478080969e-05
-1.89747615265689e-05
-5.12230997020564e-06
-3.31080853684456e-05
-5.59679071244124e-07
-2.65376751176929e-05
-2.59408578840167e-05
-4.21189675657775e-05
-2.00754860975115e-05
-6.78241532372361e-06
-4.24165896885106e-05
-4.70059982816703e-05
-3.51304719043857e-05
-8.81547835851618e-06
7.4464089841066e-06
-9.55825633467575e-06
-3.86953337447244e-06
-3.49196917944386e-05
-4.41738043109576e-05
-4.98243419536819e-05
-3.48281057098334e-05
-2.91183226388317e-05
-1.30136080326349e-05
-4.7744913582811e-05
-7.85827817374681e-08
-3.8955257280429e-05
-1.82287078256025e-05
-3.21748423590373e-05
-2.29023430954179e-05
-3.03190879870492e-05
-3.28381461294357e-05
-8.02331724407261e-06
-3.91712515147057e-05
-3.16249998847913e-05
-3.74312634090576e-05
-3.47229956624886e-05
-2.24084559348925e-05
-4.69414654167772e-05
-2.74802650723399e-05
-3.25209847414763e-05
-3.43612122421327e-05
-4.95677113453634e-05
-6.55112188113886e-06
-2.81241835051134e-05
-5.73590355578595e-05
-4.08757132518845e-05
-2.36698635933649e-05
-2.89818347746995e-05
-2.02667107060588e-05
-7.24641858115976e-06
-2.45613228456627e-05
-2.72578854660164e-05
-4.44313568182944e-05
-3.89288432776941e-05
-2.74983222752876e-05
-1.10994777235891e-05
-2.00852321073004e-05
-2.49622865952605e-05
-1.33544466890218e-05
-1.84651120701992e-05
-2.03972731077397e-05
-4.35879416316621e-05
-2.08265866196818e-05
-1.16547288624992e-05
-1.75275872506444e-05
-2.96759117847259e-06
-2.97059147277825e-05
-2.75093025706459e-05
-5.21739067125192e-05
-1.91655432288247e-05
-1.53767969604815e-05
-1.18479574682725e-05
-2.33483208977644e-05
-1.1378495845244e-05
-3.93421851120418e-05
-1.07121578224844e-05
-3.6900761199452e-05
-1.42363481892968e-05
-2.0967611885558e-05
-1.69476753394657e-05
-3.31624086656178e-05
-1.76567092747251e-05
-4.27629399863166e-05
-3.72680442413014e-05
-2.22749230662289e-05
-2.53525804695076e-05
-1.80458060736152e-05
-2.08833815401722e-05
-3.37704825448713e-05
-8.11825196445665e-06
-4.8664357313071e-05
-3.02323829882716e-05
-3.37439288027477e-05
-6.81342882203491e-06
-2.69356875879182e-05
-2.5653746122902e-05
-2.7496838760657e-05
-3.8732196472463e-06
-1.83393147559589e-05
-2.27351811346035e-05
-2.8442781865123e-05
-2.84641087853095e-05
-1.50823364049957e-05
-4.5919727833085e-05
-7.22464830536016e-06
-8.66035123521664e-06
-7.79591211284848e-05
6.79026898670237e-07
-9.08776625608611e-06
-3.79050308047246e-05
3.43579919734761e-06
-1.7331631439217e-05
-4.40207985436145e-05
-2.55526510524512e-05
-4.708983970632e-05
-4.54922543593871e-05
2.00175608579285e-05
-2.06193510802154e-05
-2.84727061750316e-05
-4.17517608794729e-05
-3.92085136280022e-05
-2.20416041336822e-05
-1.54378304255883e-05
6.26104025738922e-06
-2.03936236798708e-05
-3.80504336129665e-05
-4.54421030192671e-05
-1.31287076600865e-05
-2.77095953920948e-05
-9.57887632142832e-06
-2.97636483778489e-05
-3.50781468839236e-05
-6.73988753064767e-06
-2.16191377780742e-06
-2.49483375453076e-05
-3.87203757178333e-05
-3.2013131484732e-05
-4.34631116192921e-05
-3.76824038247739e-05
-4.19781367784888e-05
-4.2976657950565e-05
1.14611939041737e-05
-2.46691095980176e-05
-1.88952518548438e-05
-8.26015233326671e-06
-4.62468875832127e-06
-3.4016766180894e-05
-3.21509459493047e-05
-4.99278360248245e-05
-8.85194880553412e-06
-3.82128220964465e-05
-2.21629442085666e-05
-4.3469324968434e-05
2.49844401013963e-05
-2.96135701567524e-05
-3.24882854050875e-05
-3.13067389205329e-05
-3.95759261218298e-05
-2.94379388370236e-05
-2.53627339380993e-05
-3.4549411518409e-05
-3.34953143244839e-05
-2.49896300635028e-05
-3.14541160115425e-05
-3.96275181346564e-05
2.41259089666147e-06
-4.62533412808814e-06
-3.06538027832039e-05
8.57496081859655e-06
-1.24279176820479e-05
6.14743385538674e-06
-1.94948460124653e-05
-5.07524484068254e-05
-4.66633261168395e-05
-1.69775189034685e-05
-3.58517479346039e-05
-2.98159218106255e-05
7.51645247407474e-06
-3.89649037625881e-05
-4.13856789454992e-05
-5.70717822705518e-05
-1.27418786319548e-05
-2.19029151024876e-05
-1.43811879003314e-05
-3.59948342420026e-05
-3.0418421906706e-05
-3.27583759801643e-05
2.89212383783813e-06
-3.62534066480366e-05
-1.73829939763416e-05
-2.46784442064132e-05
-5.57438596702546e-05
-3.22652363562773e-05
-1.96702610905715e-06
-3.08885122518207e-05
-3.62935813277702e-05
-4.87686882954636e-05
-3.11705980887715e-05
-9.2687320411392e-06
-2.43676890642907e-05
-1.66624723960914e-05
-4.86590308978338e-05
-2.78692708702269e-05
-9.60145708890412e-06
2.17892846303113e-06
6.87640309588149e-06
-1.52234783839142e-05
-3.31000097303854e-05
-1.82805674489948e-05
-4.65903289636303e-05
-5.67772109035315e-05
-1.34152863806006e-05
-3.35932075381939e-05
-5.21556654833897e-05
-3.49887480375033e-05
-3.49334251167114e-05
-2.68576230176219e-05
-4.67347662053996e-05
-3.77292831763095e-05
-2.77403873093485e-05
-3.64425882908006e-05
-3.5426976650859e-05
-4.98214755349376e-05
-7.44661945836826e-06
-2.9180890905461e-06
-2.78019882581682e-05
-3.76387666192765e-05
-3.02799667516366e-05
-1.03921287418127e-05
-1.40518022485242e-05
-4.31840081359662e-05
-5.45336577217148e-05
-3.71720550460483e-05
-2.36687707305361e-05
-7.53699482342784e-06
-1.05617123096571e-05
-2.35168670443897e-05
-1.61961404159778e-05
-3.43070797964087e-05
-5.85696302215691e-05
-4.98189691803922e-05
-1.81606452674004e-05
-2.78363797461099e-05
-2.53715162241377e-05
-3.42116407223288e-05
-2.11879297133546e-05
-2.41490756922843e-05
1.29934847964863e-06
-2.81996523659468e-05
-8.79974621667629e-06
-1.00645368506315e-05
-2.11431693695678e-05
-3.91698868116585e-05
-1.12687795136234e-05
-4.11105592603017e-05
-1.12942229627278e-06
-2.56626220197957e-05
-2.02743579709565e-05
-1.66814526630409e-05
-3.22824563213627e-05
-3.30653247996102e-05
7.36275659519395e-07
-4.76864965699526e-05
-3.16615108260561e-05
-2.26382359360387e-05
-4.00678029694642e-05
-3.41252276631494e-05
-3.38224055639068e-05
-3.55605827671307e-05
-1.01441619501619e-05
-3.09971761801405e-05
-3.13464003996771e-05
-2.36805426353771e-05
-2.14072561475131e-05
-2.95390788456236e-06
-1.1058666595494e-05
-3.84343300092975e-05
-2.86112999283224e-05
-1.83081570945962e-05
-2.71600001782905e-05
-4.58258253873767e-06
-3.83438197470475e-05
-4.11986610640734e-05
-7.30004273660237e-06
-1.24318733713786e-05
2.12695086046646e-06
-7.06771883192448e-05
-2.15964347091026e-05
-3.08873043635419e-05
-4.80302303391351e-05
-3.17361573459294e-05
-3.63643164428494e-05
3.50086105144944e-06
-3.84955368983778e-05
-3.51459519947904e-05
-3.34610373517283e-05
-4.44992287291002e-05
-2.67442573439892e-05
-2.42507106044838e-05
-3.08751790184973e-05
-2.0903002064702e-05
-2.13941764587199e-06
-3.80691000614521e-05
-1.436779994825e-07
1.18400740205658e-06
-4.49138425845485e-05
-3.16652574738419e-05
-3.48302522509179e-05
-2.57297272189561e-05
-2.52290423630192e-05
-2.54786992041251e-06
-1.96471970355478e-05
-1.21257058250264e-05
1.11490230606332e-05
-1.17808593824311e-05
-3.73175433745094e-05
-1.41563642940201e-05
-3.52125588364197e-05
-3.51826709586992e-05
-6.53556406732589e-05
-2.34626653052795e-05
-3.82186618305611e-05
-7.08575402442143e-05
-2.91938778477006e-05
-4.98675451428545e-05
-1.65786923991454e-05
-3.70279301640485e-05
-3.42045211726369e-05
-2.51418319679869e-05
-4.4376128123759e-06
-5.95343482141327e-05
-4.19445541723691e-05
-5.51520926082541e-06
-2.71005500099082e-05
-3.22288725189886e-05
-5.11003347043118e-05
-3.18308037141875e-05
-2.38903497148311e-05
-3.61755847203104e-05
-4.15781389872223e-05
2.18600140354727e-05
-4.40602278740974e-05
2.3424883527117e-06
-1.9707575572869e-05
-2.79098221362924e-05
3.06119903829294e-07
-3.38534764330616e-05
2.57733852690162e-06
1.53999924874831e-07
-2.14008832922321e-05
-2.86897928508008e-05
8.69664347469199e-07
-4.47775767800056e-05
-1.77391398587985e-05
-1.34416828355921e-05
-4.08983339254263e-05
-4.97035354133667e-05
-1.91833829264814e-05
-1.45203161704992e-05
-4.68620130579372e-05
-1.07409388072163e-05
-2.9482895843393e-05
-4.64902713343044e-05
-3.06885141544866e-05
-1.44475697609546e-05
-2.68369052044148e-05
-1.90243633305995e-05
-2.47781030483268e-05
-3.70579723413557e-06
-2.18954139298548e-05
-2.15964026815173e-05
-1.97750347113668e-05
-2.6875164519273e-05
-2.89536216213828e-05
-1.86435875094422e-05
-7.97937680970374e-06
-1.75396741789102e-05
-2.12885986054729e-05
-4.76335386663311e-05
-3.295170682291e-05
-2.68831979827814e-05
-3.00796299023495e-05
-3.51139101459736e-05
-1.6994872295443e-05
-1.77414709441587e-05
-3.6775574949552e-05
-3.38728013686776e-05
-5.16503097411694e-05
-7.18543230287368e-06
-6.05433892182685e-05
-3.24500776312963e-05
-3.85340319080781e-05
-2.45990786627904e-05
-3.95439960316667e-05
-4.1907623720923e-05
-3.26627159079883e-05
-3.17181753145697e-05
-3.38252171363655e-05
-3.13368808682385e-06
-2.15133741363851e-06
-1.26356219676485e-05
-4.17203517391916e-05
2.06332005549593e-07
-5.96623776722315e-06
-2.42681846295608e-05
5.05267763819087e-06
-2.40004835441002e-05
-1.85087372274244e-05
-9.30780734909251e-06
-3.77398100098851e-05
-2.29169558473113e-05
-4.71081081146399e-06
-4.38847723604572e-05
-3.43285471252344e-05
-3.27079752458693e-05
-3.82918758571322e-05
-1.80121710919999e-05
-3.76134804175852e-05
-4.5127378412904e-05
-3.5668654101968e-05
-1.53748174719156e-05
-2.69945904496568e-05
-4.26379625101678e-05
-4.09347474108696e-05
-1.50337815547652e-05
-4.27436081491741e-05
-2.24341095077289e-05
-4.06796718793269e-05
2.93741812019665e-05
-2.498780665248e-05
-2.77760184909314e-05
-3.22263213942549e-05
-3.10734368439498e-05
-1.61025124868307e-05
-5.66910060041784e-06
-2.86687821898693e-05
-1.86377602561592e-05
-1.07123335252196e-05
-1.23037954478081e-05
-3.45204443157837e-05
-4.81182888220552e-06
-9.49244824741155e-06
-3.25248532575899e-05
-1.45430649501867e-05
-1.768525761804e-05
-2.69355281477238e-05
-3.05132574441124e-05
-1.05402994087823e-05
-2.1642462897255e-05
-2.49370252666079e-05
-4.0242087049612e-05
-3.38639415196857e-05
-4.06721023351625e-05
-1.74171084481826e-05
-9.63723189661291e-06
-3.26558979494106e-05
-3.81874819192709e-05
-2.16968739258135e-05
-9.15595982786886e-06
-2.59106957655629e-05
-6.21955250678686e-06
-2.44957675508925e-05
-2.68861335293102e-05
-2.47080006322553e-05
-1.78837459499132e-05
-4.49100782466797e-05
-2.93045899518112e-05
-3.1242764961784e-05
-9.72687451144145e-06
-4.46766141140075e-05
-4.08723720122903e-05
-5.28282456455189e-05
-5.97862198535493e-05
-2.83548355444873e-05
-2.51027476062062e-05
-1.79101300691585e-05
-2.91410943939802e-05
-3.88154249035599e-05
-3.57745201545714e-05
-3.58086369846392e-06
-3.33478512667577e-05
-4.00843356457193e-05
-1.51809574383051e-05
-2.63534882727987e-05
-5.03734159228239e-05
-5.89521697117275e-05
-1.92294340286875e-05
-2.47827255226234e-05
-5.43048141072391e-06
-7.83952437390655e-06
-1.40513334515774e-05
-8.39672496583088e-06
-2.68371276216675e-05
-4.43836124901493e-05
-2.53603194041969e-05
-2.56060608379462e-05
-4.38362255323188e-05
-7.52955734246085e-06
-2.30023189757497e-05
-3.14180549447078e-05
-1.86743893545517e-05
-3.05364207513301e-05
-4.57468391181451e-05
-2.58224740906979e-05
-2.90338823976524e-05
-1.47503038734252e-05
-2.56246289454385e-05
-1.17670631664324e-05
-4.48244003439729e-05
-2.76725297985555e-05
-5.10221667729345e-05
-2.93897569495581e-05
-2.66171141393402e-05
-3.14431050426741e-05
-3.94008334099618e-05
-1.53004767678743e-05
-1.7493275039007e-05
-4.19614026883861e-05
-8.90932908719844e-06
-2.00741247033071e-05
-4.85486906314941e-05
-3.22151117020072e-05
-9.58697483752304e-06
-2.50122216382273e-05
-9.6434136590539e-06
-3.61228889623037e-05
-3.04822511126419e-05
-9.51674953304678e-06
-2.59085221505043e-05
-1.49455650179533e-05
-1.73773634774303e-05
-3.10257092692647e-05
-1.82736858931236e-05
-4.47951590507182e-05
-3.62842370639212e-05
-2.25537193006649e-05
-4.15555817387802e-05
-4.41600744089611e-05
-3.48667979073366e-05
-3.55207311072205e-05
-2.17553864747624e-05
-5.48512948585281e-06
-1.5178031268489e-05
-2.30195797888644e-05
-5.74742305976496e-06
-3.10872057424322e-05
-4.49335180435748e-05
-3.30470612935403e-05
-1.37035661284614e-05
-3.45263192032427e-05
-2.51483443092186e-05
-2.4751706676301e-05
-2.53749349334596e-05
-3.34293356332169e-05
-3.05746721947943e-05
-1.20610653742769e-05
-1.17742328804938e-05
-1.58080490096028e-05
-3.24658803357961e-05
-4.244532866847e-05
-2.9309239073104e-05
-1.83410213693303e-05
-2.85876737608343e-05
-1.26268970289907e-06
-1.47378472243795e-05
-5.56157167619259e-05
-1.45715103185744e-05
-2.94916285094044e-05
-2.97933285547634e-05
-1.59772633452817e-05
-3.53678494620934e-05
-2.2151391978809e-05
-3.96121904832371e-05
-4.00180312931665e-05
-4.65841463511441e-06
-3.43662239324816e-05
-5.4897186114325e-05
-4.35656462832364e-05
-3.60883098942665e-05
-1.96543768273933e-05
-1.12026945132868e-05
-1.10923331451436e-05
-3.54651112647573e-05
-8.95524043178992e-06
-1.19977114861184e-05
-2.28339706664806e-05
-2.9231590214854e-05
-3.51906680720962e-05
-1.87722729362245e-05
-3.26935156235284e-05
3.85404576648802e-06
-4.30764839777749e-05
-4.06484822936033e-05
-3.51135671574529e-05
-7.72944203775968e-06
-1.16179453096457e-06
8.0632008416629e-06
-2.57109577317448e-05
-5.31919480472543e-05
-4.98971161086886e-05
-1.77527412647992e-05
-3.16417445052488e-05
1.39978047668418e-06
-2.55350944531638e-05
-3.34823404238745e-05
-1.85737920188066e-05
-4.9443986009695e-05
-2.42916301403984e-05
-1.77098551495885e-05
-4.55395747088293e-05
-2.34035168714807e-05
-4.32454563941525e-05
-8.55476015610889e-06
-9.05169853812675e-06
-2.62922169715259e-05
-8.67390075858649e-06
-1.98327326146769e-05
-4.70367463026681e-05
-1.8622489814731e-05
-1.94295262482557e-05
-1.17204557462432e-05
-1.88066159853953e-05
-3.06770355215342e-05
-1.57537975260193e-05
-3.14689430099388e-05
-2.71251572872744e-05
2.17270447435987e-05
-5.0986800326384e-05
-2.78840753840908e-05
-3.07901514195879e-05
-1.34923097880255e-05
3.04243929482783e-06
-2.45420703500868e-05
3.2468681091296e-06
-5.59485246958718e-05
-3.66999527212563e-06
-3.22761411054268e-05
-3.07478057491562e-05
-1.49989133084831e-05
-1.69159883549649e-05
-1.24191547276586e-05
-1.17470938888348e-05
-7.86424089538267e-06
-6.25899128062878e-06
-4.5448798580454e-05
-3.55910905428054e-05
-3.438167181642e-05
-3.4708201174753e-05
-5.15731899456982e-06
-2.56559820419068e-05
-4.27903264319976e-05
-6.07573346182679e-05
-7.43616539254399e-05
-1.74178010080721e-05
-3.79822707818573e-05
-3.07107877799127e-05
-6.93642667718805e-06
-2.62834765249626e-05
-2.93282442754042e-05
-2.8184041768228e-05
-3.00089798232252e-05
-2.28373986693922e-05
-2.24543965099654e-05
-3.63860618162096e-05
-4.50826824179507e-05
-1.46912118966085e-05
-4.03360722425493e-05
-2.83100881687334e-05
-1.977531132579e-05
-4.44714540141381e-05
3.86525756045908e-06
-2.27846325174073e-06
-8.68411031656891e-06
-1.22080042616159e-05
-3.3907245570775e-05
-5.02264893648374e-05
-2.0127132052596e-05
-9.58721964234984e-06
-2.20205533703683e-05
-3.10288984763603e-05
-1.92462432705556e-05
-3.32559986794029e-05
-1.07711365195724e-05
-2.13095459156318e-05
-3.00482979241619e-05
-3.74943592470154e-05
-3.00614014599764e-05
-1.39011017735682e-05
-1.23501884382647e-05
-1.5867175997734e-05
-2.05251488979447e-05
-2.39452078432178e-05
-3.95521217054337e-05
-3.92603572129188e-05
-2.89942965316324e-05
-3.11334273841415e-05
-1.20356925610225e-05
-4.85128912162059e-05
-3.55369949550959e-05
-4.53985068983744e-05
5.51207286232162e-06
-1.07066394004667e-05
-1.31661349425243e-05
-4.98262029142379e-05
-1.83928349535442e-05
-3.28655143062472e-05
-2.00063528280365e-05
-1.3419056175382e-05
-4.20022915411122e-05
-3.95278135739274e-05
-2.75689170634849e-05
-1.69257681447787e-05
-4.67574143315897e-05
-2.96335806329817e-05
-8.50333921887733e-06
-7.2429745060951e-06
-3.74906104717503e-07
-2.22483005764197e-05
-3.53620545387684e-05
-5.03334704057818e-05
-2.00412011080645e-05
-2.44478100788557e-05
-3.97220113828082e-05
-3.37934630850606e-05
-3.21063382798962e-05
-3.52072756804843e-05
-2.3458521419582e-05
-2.07843575957472e-05
-2.54736162911897e-05
-3.05776438098954e-05
-2.17202648365055e-05
-3.87416285990489e-05
-3.21038558223533e-05
-5.03902797648539e-05
-2.75397817188123e-05
-3.65794803529994e-05
-3.40778438364221e-05
-2.30354380342379e-05
-2.99861526165322e-05
-1.0436681662664e-05
-2.9691764975627e-05
-2.48925886844877e-05
-3.89365262103713e-05
-2.67292401059274e-05
-2.50742959271766e-05
-4.10752321934401e-05
-2.6812454499389e-06
-4.07645256729832e-05
-1.27769325205495e-05
-2.85416809408398e-05
9.16918037987303e-06
-3.43926720858711e-05
-4.08764912864041e-05
-2.20866842996389e-05
-1.09386870770971e-05
-4.43685149998631e-05
-2.43385614774431e-05
-2.96503372871406e-05
-4.69931899038691e-06
-5.71449146337276e-05
-5.33075931623292e-05
-2.60783223625159e-06
-6.19683181520149e-06
-5.2090685180088e-05
-4.70976935963866e-05
-8.91595529846393e-07
-4.7183631216861e-06
-2.59491718945431e-05
-4.17970943511084e-05
-7.68867730424654e-06
-2.27096232783548e-05
-1.68027335371406e-05
-3.59281485574641e-05
-6.50710558040126e-06
-3.62960121020948e-05
-8.48555217584164e-06
-2.92060994984772e-05
-2.77741246270543e-05
-2.08153176007339e-05
-6.78884418955976e-06
6.52700977401538e-08
-2.4964104958169e-05
2.16737004120189e-05
-1.20101796188481e-05
-1.82769477048583e-05
-3.91467500112125e-05
-9.17454909160514e-06
-2.50172933072159e-05
-2.20255238439169e-05
-3.28281782413954e-05
-2.64019733207256e-05
-2.31462489906636e-05
-3.86286512623304e-05
-3.16571710562279e-05
-3.6483600804981e-05
-2.87577309325052e-05
-2.77054485590082e-05
-3.36545667169792e-06
-2.69688802934348e-06
-2.36409102123987e-05
-3.25834645681765e-06
-2.61843402260945e-05
-2.43144240229397e-05
-2.1125793405025e-05
-1.95848085611029e-05
-1.60907981747611e-06
-4.56019606809145e-05
-4.47782086701295e-06
-1.47291569518254e-05
-2.46670700543442e-05
6.59138302490115e-06
-2.16038018588281e-05
-1.98995664785141e-05
-4.17024209546148e-05
-8.74160665317049e-06
-7.70439150124594e-05
-2.02514540518663e-05
-2.25901333584129e-05
-2.78886969428711e-05
-1.55227771345151e-05
7.61136773752956e-06
4.93147919573588e-06
-2.70098428739195e-05
-6.18202606065267e-06
-2.69029889568309e-05
-2.17699529096699e-05
-2.3488824478242e-06
-4.31720807811779e-05
3.66695134044443e-06
-2.73045244840962e-05
-4.22793364026402e-05
-4.11912110679558e-05
-3.87667823825333e-05
-2.52434191289491e-05
-3.21276466511036e-05
-3.99007036707785e-05
-4.59793346740312e-06
-9.67800730448848e-06
-3.83515603304078e-05
-1.22706086748858e-05
-3.79804017272143e-05
-2.16174575243476e-05
-3.39294755814345e-05
-3.59275353136627e-06
-3.47397245898593e-05
-3.35173401399507e-05
-8.52421993634213e-06
-6.41331005814636e-05
-3.11383905684224e-05
-8.58773634757401e-06
-4.25380705333436e-05
-2.4102263370126e-05
-3.32923338737368e-05
-2.36751377416801e-05
-3.12671051124186e-05
-1.05747342007347e-05
-2.15604936333946e-05
-3.03560564674865e-05
-1.17934827757264e-05
3.10085832884631e-06
-1.29933795135332e-05
-2.00432278371271e-05
-7.44458724558353e-06
-3.02577362342076e-05
-4.50236927563005e-05
-2.6352915455377e-05
-3.76718552203216e-05
-7.86497243555144e-07
-1.10611772299074e-05
-1.54447451069936e-05
-5.64060065744617e-06
-3.24091788359944e-05
-3.60931923461632e-05
-1.59050897135418e-05
-2.6560747466896e-05
-3.79714286630603e-05
-8.70744829329299e-06
-7.37323198866351e-07
-2.34578757205828e-05
-2.00988321829457e-05
-3.91391280994667e-05
-3.98281347516154e-05
-1.16649505859756e-05
-1.70858349238031e-05
-2.9337639612613e-05
-4.33487867490874e-05
-1.09622089606987e-05
-1.27430727674381e-05
-4.01756891707907e-05
-1.75275910795995e-05
-3.1837348292676e-05
-1.49724374464529e-05
-2.58457754290713e-05
-1.92469678856781e-05
-5.30120570755708e-05
-2.46379025904795e-05
-1.82714790517031e-05
-3.85492132942174e-05
-2.07327502789074e-05
-2.49947103616237e-05
-1.75682609084729e-05
-1.57352248402954e-05
-2.71232964960012e-05
-3.8410167587522e-05
-1.93266705774611e-05
-2.59037754117779e-05
-1.53014168546222e-05
-1.45749065912878e-05
-3.68273213909505e-05
-3.90858522215843e-05
-4.06121254723421e-06
-1.24636777911026e-05
-5.30705299797036e-05
-1.02696702307745e-05
-3.29537861298948e-05
-5.18370460775437e-05
-2.0335343963158e-05
-1.63985477660696e-05
-2.61765817232298e-05
-3.40368419067704e-05
-1.32417183376942e-05
-1.88105411703438e-05
-3.38865740351467e-05
-1.13811058475095e-05
-5.48101599174755e-06
-1.50692348438543e-05
-1.9709299538626e-06
-4.54747917888661e-05
-3.07149207388079e-05
-2.77597627860747e-05
-4.23584823981635e-05
-3.88241145692167e-05
-5.08284673385314e-05
-3.27831873051283e-05
6.71107927459538e-06
-3.00462181574346e-05
-3.61680483633835e-05
-1.78833746439044e-05
-2.81361433862823e-05
-4.43237881700937e-05
-2.73545276053201e-05
-1.34872954557531e-05
-5.00854858431136e-06
-2.6582471644064e-05
-1.77792693310883e-05
-1.22830572655499e-05
-4.35569919802898e-05
-4.28188902177681e-05
-3.08983820957704e-05
-3.15300028615382e-05
-1.02299256830056e-05
-1.80095694365002e-05
-4.96808339231479e-05
-3.35350580953895e-05
-3.74501991172863e-05
-3.13545594130975e-05
-2.38041151524016e-05
-7.90420549280695e-06
-1.45728521575471e-05
-1.45545910310277e-05
-1.89197640809193e-05
-3.70848541239974e-05
-3.40749704237362e-05
-3.18753999138985e-05
-2.96396730674322e-05
-2.32062060819176e-05
-2.5020866095737e-05
-2.54807746757457e-05
-2.37760696602754e-05
-1.4475015188339e-05
-3.69669242986987e-05
-3.90228053826672e-06
-7.67864722173745e-06
-5.43061782796053e-05
-5.10077650641428e-05
-2.28914527752861e-05
-4.36682377215957e-05
-5.7792626440814e-05
-2.87521453468118e-05
-4.89764031095508e-05
-1.86062801293931e-05
-3.1017051756929e-05
-3.20809827307738e-05
-5.22034990498423e-05
8.283934718421e-07
-3.60382394767671e-05
-3.26587201494428e-05
-3.25078594627646e-05
-1.42127206105507e-05
-1.3348705993952e-05
-2.61284607588215e-05
-2.54980054333693e-05
-2.90376428571652e-05
-2.05731631721347e-05
-2.57248452832071e-05
-3.6946841028939e-05
-1.53516192751293e-05
-2.41287580689297e-05
-1.69096911426415e-05
-3.33665721834599e-05
-4.48053614123033e-05
-3.78921140800994e-05
-3.8474515179664e-05
2.71755777155609e-07
-2.16072401219205e-05
-4.30323057261278e-05
-2.15285077532858e-05
-3.07422580614127e-05
-3.37521931279479e-05
-1.23518874037329e-05
-4.90581742370064e-05
-1.2783820162998e-05
-2.59495932003527e-05
-3.18456485732322e-06
-3.98019225066635e-05
-1.44029141576851e-05
-3.3447350611136e-05
-3.51819150318351e-05
-3.14384615320233e-05
-3.29555512256363e-05
-3.25523198094539e-05
-4.95132311326275e-05
-2.09358992344963e-05
-2.63378869982603e-05
-4.40550272753923e-05
1.2399487302186e-05
-2.73978245194324e-05
-8.36546849545291e-06
-1.12498265705674e-05
-5.87331094346285e-06
-3.705326290875e-05
-4.81562322170149e-05
-4.95502261438774e-06
-3.87064742223253e-05
-6.17376057628061e-06
-3.71599547786077e-05
-3.12548279112963e-05
-4.40080273697438e-05
-5.80714368855351e-05
-3.66894703853416e-05
-3.33376763746855e-05
-1.67216481548715e-05
-4.1871193939988e-05
-4.61858590927727e-05
-3.33137692984181e-05
-1.92113237543618e-05
-1.73676661700429e-05
-4.22242451094018e-05
-5.14247380843087e-05
-2.96636466568595e-05
-2.66467803305441e-05
-5.23694428707004e-05
-1.98350820681245e-05
-1.5902651295684e-05
-1.72233383890724e-05
-3.09057598904608e-05
-4.20080070337048e-05
-2.4939144922713e-05
8.8498725470039e-06
-5.45810812437966e-05
-2.51568765204788e-05
-3.31858874249724e-05
-2.14976878002812e-05
-2.13313815446485e-07
-4.0641087926896e-05
-1.09511817219797e-05
-2.42631927733803e-05
-3.60576773675137e-05
-3.67097566751988e-05
-4.72040629091824e-05
-1.43495932810099e-05
3.26324293114512e-06
-2.62428081756639e-05
-2.38203039458751e-05
-2.48448794519036e-05
-3.14153604110396e-05
-3.13509142115194e-05
-1.31003786345515e-05
-4.0838727515878e-05
-7.2775177511875e-05
-2.18899565617939e-05
-2.21765425603617e-05
-3.25572132874914e-05
-4.0153885453761e-05
-2.14187456242842e-05
-3.05685513908296e-05
-1.65529114690423e-05
-1.92192564517254e-05
-5.66972922226196e-05
-3.3632134344486e-05
-1.74607264369949e-05
-2.58760953691141e-05
-2.71007564928874e-05
-3.10847529413539e-06
-1.8878601660441e-05
-2.70639371518147e-05
-9.26253498899962e-06
-1.60125020648008e-05
-2.29210765749242e-05
-1.61077410755311e-05
-5.72787752932764e-05
-3.38548774484356e-05
-4.0034684529912e-06
-1.88368931856641e-05
-2.4251886558758e-06
-3.79913933657334e-05
-1.75172684235235e-05
-4.61362754093267e-05
-2.78028259589486e-05
-2.93832428689723e-05
-4.52982770236601e-05
-4.94939586684997e-05
-1.45946123472225e-05
-2.57134334086197e-05
-2.00839263804206e-05
-6.02193088264871e-05
-3.58186659560506e-05
-4.26064749498155e-05
-1.07738260454899e-05
-3.12517729961873e-05
-4.96507091673529e-06
-7.53694775310426e-06
-4.71183726429238e-05
-2.6874022563651e-05
-3.29310051228655e-05
-4.41324681899657e-05
-3.60291448638591e-05
-1.43528657978247e-05
-2.6028343295057e-05
-7.11090472981324e-07
-4.01491433619998e-05
-2.99317879653032e-05
4.07685977013713e-06
-3.680540503121e-05
-3.5050818512783e-05
-3.84964206157768e-05
-4.03095781577144e-05
-6.70901699173626e-05
-4.56716431400581e-05
-2.48739744597687e-05
-6.99471670264372e-06
-2.22019051075334e-05
-1.178107310595e-05
-1.47527079773751e-05
-2.64311298893653e-05
-3.16640937706633e-05
-3.01268242585831e-05
-1.67018418445427e-05
-2.91232806660148e-05
-3.82201904863866e-05
-1.53926497667551e-05
-6.74334472590347e-05
-4.15012516144744e-05
-2.31241626869604e-05
-5.07365242839714e-05
-3.03595443738073e-05
-3.39278019051269e-05
-8.15911813016214e-06
-2.08772346985956e-05
-1.25004717445883e-05
-1.99985310766572e-05
2.28271587279461e-05
-1.30192300718327e-05
-5.66037243542636e-05
-1.18054787536236e-05
-3.6486740652497e-05
-2.80140598378094e-05
-3.31770598221454e-05
-2.19579855023198e-05
-3.42655365331297e-05
-8.19230993437464e-06
-4.3486134785661e-05
-3.46134534273913e-05
-2.17075407399376e-05
-5.22018908045598e-06
-4.68921420120553e-06
-2.58249290387014e-05
-2.74963691167186e-05
-2.65156424209119e-05
-3.98047895528991e-05
-3.01180623814336e-05
-4.92661104478779e-05
-6.11547052451174e-05
-2.61388311765064e-05
-1.78105739489768e-05
-2.6459408471525e-05
-3.31703920452458e-05
-4.61551261498788e-05
-1.77766960661706e-05
-1.80805283596373e-05
-3.42341210405118e-05
-5.77366438921893e-05
-3.31082711028533e-05
-2.72108543807669e-05
-3.30072871108703e-05
3.9724091259415e-06
-6.89474552985487e-06
-2.9448302272504e-05
-3.35148650891055e-05
-3.02956433846474e-05
-3.78963499541928e-05
-7.90548954640283e-06
-5.95522267659943e-05
2.85518770445924e-06
-1.27238683659785e-05
-3.18529448700564e-05
-3.64690612181735e-05
-7.80496836992914e-06
-4.54416259568275e-05
-3.75924098161394e-05
-1.24184339342204e-05
-1.35298860203e-05
-2.82004635195412e-05
-2.66756127160818e-05
1.27379315919887e-05
-1.89303939780289e-05
-1.13117920362633e-05
-6.85765779152192e-06
-3.86766784765294e-05
-2.91538392826786e-05
-5.33490633392728e-05
-2.6075763062677e-05
-3.32780726962745e-05
-3.02283231523531e-05
1.71989901764654e-06
-3.470945221036e-05
-4.4043036464071e-05
-2.77865543078601e-05
-4.1941760202081e-05
-2.39125366498447e-05
-4.58600195955658e-05
-6.89667403181154e-06
-3.83681107052597e-05
1.28548160845914e-05
-2.73113215337293e-05
-2.44068126044203e-05
-3.52677777014926e-05
-4.95964942968645e-06
-5.29513372800733e-05
-1.69793141956705e-05
-2.46961142742067e-05
-1.1484083586065e-05
-1.66911928922845e-05
-1.96301742519394e-05
-7.87750313549028e-06
-7.81599101254706e-06
-3.74099914590893e-05
-2.64138617945731e-05
-2.93300884266342e-05
-1.76889010658206e-05
-3.02924263913599e-05
-6.01145518568e-06
-2.21044528306005e-05
-1.20774805882521e-05
-5.66646052440696e-05
-3.39467871701526e-05
-2.22421494143481e-05
-3.03149616326969e-05
-1.55163462925041e-05
-2.36458194590725e-05
-2.10391649364143e-05
-1.45739364051502e-05
-1.6814752581645e-05
-3.43434341087932e-05
-2.76621384606956e-06
-3.26613191525907e-05
-2.13803672436708e-05
-1.86371771513168e-05
-3.5804233602589e-05
-2.23785520571436e-05
-3.25877543574752e-05
-5.28703881627701e-05
-2.70690143917058e-05
-1.26537626745131e-05
-1.68829799939176e-05
-3.77884443967292e-05
5.1462676023043e-06
-8.69313240528658e-06
-3.17747310978571e-05
-2.19270268496716e-05
-3.87688538706043e-05
-1.34131754785107e-05
-4.42058228140134e-05
-2.09243340866296e-05
-4.87270039796293e-05
-2.12909660897685e-05
-4.02359017730944e-05
-2.02296971013981e-05
-4.04165810180037e-05
-5.10564855095167e-05
-3.86437916673824e-05
-2.23333421974468e-05
7.87442573947961e-06
-1.8747744634523e-05
-1.86346745573844e-05
-4.64782502378799e-05
-1.38028822809979e-05
-3.47414671314613e-05
-3.7190626831743e-05
-3.66126084236389e-05
-1.91479763914365e-05
-2.55892216082856e-05
-2.91062170796345e-05
-3.1332762371884e-05
-5.50427883964681e-05
-3.49434444127868e-05
-3.95342002151614e-05
-4.11639273164262e-05
-2.62366258228213e-05
-4.34830050310982e-05
-3.79430140659946e-05
-4.24552586345548e-05
-1.37150765816846e-05
-1.95474920455111e-05
-1.36228735085773e-05
-3.99570661793386e-05
-4.64547960896864e-05
-4.51451857227342e-05
-3.38068504261265e-05
-2.26945035253528e-05
-9.63492453653069e-06
-1.57066940915067e-05
-2.50413048744943e-05
-4.87274589660605e-05
-2.08092812950688e-05
-1.78749182057311e-05
-2.76990434377046e-05
-1.82104157865703e-05
-2.4196593232394e-05
-1.8309894315151e-05
-8.1633274364104e-06
-2.39346839682729e-07
-2.25602123992887e-05
-2.76999559863437e-05
-2.39191910267739e-05
-1.11397813196832e-05
-3.58169000346549e-05
-4.48897507266103e-05
-2.02163594783613e-05
-2.77570148137536e-05
2.58540906459917e-06
-3.69954797056303e-05
-1.53851754250946e-05
-2.89746195845397e-05
-4.75704762626861e-05
-6.5302833190141e-06
-2.37214847932214e-05
-3.13843597676557e-05
-3.54940001414622e-05
-1.56057286057179e-05
-2.6035038748725e-05
-3.51840780392482e-05
-1.74925529801783e-05
9.48457688151031e-06
-1.21016261516221e-05
-4.52694906587125e-05
-3.06421899206972e-05
-3.62388837523513e-05
-1.96126750624743e-05
-2.82624956553439e-05
-3.19213951998094e-05
-4.78223956241555e-06
-2.96598443205248e-05
-2.96084539308158e-05
-1.83681234768882e-05
-4.93593834757332e-05
-1.11492786593385e-05
-4.16996121147497e-05
-4.25955648454981e-05
-2.51847582209306e-05
-3.57459149658086e-05
-1.65599807883524e-05
-2.8443013556875e-05
-2.72155679260959e-05
-2.18383764296244e-05
-1.19249662753924e-05
-4.30347551181651e-05
-4.21598420486486e-05
-2.0400402289717e-05
-2.3195044060472e-05
-2.49937848462979e-05
-5.38538964884711e-05
-3.02107470139015e-05
-2.18771835842723e-05
-3.219284540873e-05
-2.99955444943029e-05
-4.38656973044788e-05
-2.87826032338382e-05
-4.76637114417607e-05
-1.0383703091011e-05
-2.87137377974981e-05
-3.45086725693471e-05
-3.90598558990647e-05
-2.529240874656e-05
-3.3564094418463e-05
-2.55136244133951e-05
-1.16837661771199e-05
-2.20277119134027e-05
-5.04891667038878e-05
-1.05927171518419e-05
-3.01433810940804e-05
-2.76076834915433e-05
-5.76292093826409e-05
-2.86129186922344e-05
-3.52843236439797e-05
-1.20246843515028e-05
-3.48927086773564e-05
-3.13934254523211e-05
-2.38178303706347e-05
-1.25520137527034e-05
-3.34418332926103e-05
-2.21940330569251e-05
-3.00111074523557e-06
-6.2945846124684e-06
1.5248827099995e-06
-2.16799320617575e-05
-1.41295660661629e-05
-1.49346126832424e-05
-2.89390650242992e-05
-2.14784636783274e-05
-2.18859784374505e-05
-3.83520173678758e-05
-2.24800669501857e-05
-3.85792470916665e-05
1.47227157450169e-05
-4.86630972972428e-05
-3.52209324097245e-05
7.38562256391911e-06
-2.52290383874525e-05
-3.70579937891162e-05
-1.34169949239309e-05
4.49798654304887e-06
-2.16071216664791e-05
-5.37152722790948e-05
-1.68097115681839e-05
-4.32929859320384e-05
-8.52727462390834e-06
-2.32876098424771e-05
-2.72116311343198e-05
1.60481365478797e-05
-5.00528480543265e-05
-2.80933211810768e-05
-1.69386820933556e-06
-2.74907325340239e-05
-4.05297108405643e-05
-2.83334903492486e-05
-5.30529799618716e-05
-2.80133325620315e-05
-4.13922967928639e-05
-2.39749691337206e-05
-1.2209151731898e-05
-4.52090683426567e-05
-1.41653966008e-05
-1.29942105110612e-05
-4.31660080600297e-05
-3.01153370821464e-05
-4.98224296891993e-05
-3.76445265324011e-05
-1.73151339832976e-05
-2.62600793587567e-05
-8.10058383043706e-06
-3.17391347240066e-05
-3.16137347658669e-05
-1.63140420819531e-05
-1.81192395681154e-05
-2.10032074454299e-05
-2.66991210022329e-05
-3.85159632680787e-05
-2.82480621733883e-05
-4.50468886813993e-05
-2.6880601868587e-05
1.61367621399441e-06
-2.50133169995226e-05
-2.44993667121386e-05
-3.6189240600732e-05
-2.17362154443454e-05
-4.27650254449339e-05
-3.02984100941747e-05
-2.21796103185452e-05
-3.08363032621862e-05
-2.46611696465045e-05
-2.195862650852e-05
-2.92023244346505e-05
-1.90032544485664e-05
-4.24370882608081e-05
-1.47974077231741e-05
-3.23016289464817e-05
-1.72194398146742e-05
-2.39047401746991e-05
-3.94807080904365e-05
-2.25640908308225e-05
-3.3363293216464e-05
-1.65979607723881e-05
-5.10299516260815e-05
-1.71937050256834e-05
-3.60093022676461e-05
1.16416602442661e-05
-6.04363754380151e-05
-3.41655610205741e-05
-1.34716090744226e-05
-8.38004946315534e-06
-1.46667911980349e-05
-9.59497579789681e-06
-2.03865816566305e-05
-2.90152566793456e-05
-1.9457456632141e-05
-2.72104958922981e-05
-3.83564441611912e-05
-2.78823811073553e-05
-2.3158433793941e-05
1.22609754618487e-05
-1.42774326871271e-05
-3.30123068589698e-05
-2.6447649264716e-05
-1.92177360938658e-05
-4.77504493085808e-05
-1.32488119131745e-05
-1.41349254453904e-05
-3.59045450250193e-05
-3.65799071623734e-05
-2.1906925310237e-05
1.49595847771635e-05
-3.0318402951819e-05
-4.30881913726951e-05
-3.28633958633146e-05
-4.77077987295243e-06
-4.97254085794878e-05
-1.32530277995154e-05
-1.65516742280954e-05
-2.05584653370985e-05
-8.89714670469611e-06
-2.9285055092995e-05
-1.5393926942078e-05
-3.35633535358433e-05
-2.53150467068679e-05
-3.46668392829852e-05
-4.54627212899566e-05
-5.20359658781285e-05
-1.96866788745256e-05
-3.08529974114574e-05
-1.65759430640915e-05
-2.17091061842718e-05
-2.41652211504327e-05
-2.23897798109807e-05
-3.1513281364368e-05
-2.85894241340616e-05
-3.6798170160115e-05
3.83374524392862e-07
-2.75979807579451e-05
-2.3254310481651e-05
-3.14222100505848e-05
-1.89237671102007e-05
-1.87631021199126e-05
-1.5543403182542e-05
-3.2873799780628e-05
-3.7956775227323e-05
-3.61804407619213e-05
-1.66855264190243e-05
-1.59029559922929e-05
-3.99837690169534e-05
-3.43037295780121e-05
-7.86248544651093e-06
-3.50928171371672e-05
-1.90862609749828e-05
-2.86804018740429e-05
-3.47040272240501e-05
-2.40158842306904e-05
-8.37923090366368e-07
-1.2592354748403e-05
-4.23454081168942e-05
-3.95178884665585e-05
-2.42940649679492e-05
-2.08896299023934e-05
-2.28461220563351e-05
-4.30217646080753e-05
-2.62358499682201e-05
-4.06560976172681e-05
-1.56797658121004e-05
-3.13102579259677e-05
-3.88103650753708e-05
-3.84961083137758e-05
-3.70629279680439e-05
-3.25250550754475e-05
-3.73187489100921e-05
-2.88343837745566e-05
-5.21771574896324e-05
-2.47589564017065e-05
-3.7662982739054e-05
-3.76893253478663e-05
-3.17115044908002e-05
-4.77021528437966e-05
-1.93999774164891e-05
-1.38989352979043e-05
-6.17305485865882e-06
-4.14807550501858e-05
-2.63613007125477e-05
-3.75556638176484e-05
-4.20183148047758e-05
-2.85303450767433e-05
-2.41372766069165e-05
-2.48409324882324e-05
-3.05347531289917e-06
-2.34651521231918e-05
-3.23787156807597e-05
-4.44303726137883e-05
-6.09372681853296e-05
-2.01336293649692e-05
-3.25215521887762e-05
-3.41887795083079e-05
-2.67706223043708e-05
-3.27680709376739e-05
-3.52601260735992e-05
-4.39350760859341e-05
2.67247045379618e-06
6.95307110389206e-06
-3.01693727426842e-05
-3.93366503099375e-05
-1.55713346410762e-05
-5.98857465161165e-05
-3.30318794903468e-07
-3.54565999831406e-05
-1.17809784482498e-05
-2.88498893154078e-05
-4.75951264380076e-05
-3.05220727811181e-05
-2.42326533436882e-05
-2.02709983265192e-05
-2.30821769375794e-05
-3.1445860371363e-05
-9.92652505923849e-06
-1.64306269918265e-05
-2.14582081809227e-05
-3.55766706112732e-05
-2.16844378767777e-05
-6.40071861824118e-06
-1.19054482656973e-05
-2.98204936744515e-05
-3.51576335543858e-05
-2.18939647195828e-05
-3.18728435962242e-05
-7.21451419770824e-06
-3.03013522524557e-05
-1.41003467668751e-05
-2.05166022291889e-05
-2.39924550245628e-05
-3.98827209315793e-05
-1.29923525947933e-05
-2.76538822812607e-05
-4.57686604131375e-05
-1.69415356327104e-05
1.11737043339774e-07
-4.89360717148381e-05
-1.86235707333404e-05
-1.97589810945574e-05
-2.43946935224565e-05
-3.0891945026638e-05
-4.9378422498401e-05
-4.48285476643279e-05
-2.50265189401038e-05
-6.80172214291821e-06
-2.94788983982536e-05
-3.40488634054527e-05
-1.94842975820348e-05
-9.30772900045191e-06
-7.49484357396132e-06
-1.23876194542398e-05
-7.03301772340462e-06
-1.63698948728523e-05
-3.29792952705952e-05
-3.06613258404016e-05
-1.93465671487048e-05
-2.73959103973976e-05
-3.71253909337701e-05
-3.18655952564926e-05
-5.86720404535954e-05
-1.39906694814326e-05
-3.09854067204237e-05
-3.24769450170034e-05
-4.22474116880615e-05
-1.14718666365495e-05
-3.08790476226234e-05
7.74431559580109e-06
-3.39062181773078e-05
-1.57340176610281e-05
-1.58008284661148e-05
-1.2324633066667e-05
-1.03939969008839e-05
-1.72174211394932e-05
-5.72104061298095e-06
-2.31274180255484e-05
-4.13964484250633e-05
-3.04751753781407e-05
-3.46446470660248e-05
-3.04228206848089e-05
-1.94886837097954e-05
-3.77270381526155e-05
-2.59411927917491e-05
-5.48383924287553e-05
-2.86291496987614e-05
-5.56204334813857e-05
-3.12555556426094e-05
-4.38684057189497e-05
-2.099541007682e-05
-4.42138334344531e-05
-4.78107703568861e-05
-3.5980847635296e-05
-1.25014938324612e-05
-1.94679496532987e-05
-3.75845254618754e-05
-4.56699137996768e-05
-1.05219898112425e-05
-1.41648176328299e-05
8.589769421826e-06
-3.24603470888502e-05
-1.82537570039564e-05
-3.2145974070868e-05
-1.87445813928075e-05
-9.52044369714319e-06
-2.30757821767053e-05
-3.82202537154395e-05
-2.84502902856774e-05
-2.75144838794077e-05
-2.80407600453723e-05
-2.39332425479393e-05
-4.79167757124582e-05
-4.20281734463453e-05
-4.10659744703955e-05
-1.38150705424146e-05
-4.73553465738336e-06
-5.44601825206194e-05
-1.72076135353176e-05
-3.86986534224312e-05
-3.65773161834903e-05
-4.82165730951807e-05
-3.62628913741067e-05
-3.68510071171268e-05
-4.61201218847327e-05
-2.68292611424557e-05
-1.44055951950184e-05
-3.53029793848253e-05
-1.74479538435099e-05
-1.85582178392789e-05
-5.10507983075126e-05
-9.22729879586259e-06
-2.62896413559222e-05
-1.94011085683089e-05
-5.36034830190203e-05
-1.09726172268678e-05
-1.06315734606255e-05
-3.31806315577197e-05
-2.71955702434792e-05
-3.65276006244157e-06
-3.55648729521062e-05
-5.95816298596345e-05
-4.08916375634965e-05
-2.14262474374264e-05
-3.6618299968315e-05
-1.74988076233029e-05
-4.89233950799409e-05
-2.04196933249647e-05
-3.25942280665845e-05
-3.75459581277929e-05
-4.41662449646567e-05
-1.64226216975456e-05
-3.04939503159566e-05
-2.74417512813951e-05
-2.50904266949975e-05
-4.2788023528073e-05
-3.09315022199188e-05
-2.86133933826775e-05
-5.35525139638582e-06
-2.25996441987333e-05
-1.04179867736139e-05
-2.20871740810476e-05
-2.56531739496324e-05
-2.56831699238488e-05
-8.38257085714313e-06
-2.07772615039365e-05
-4.02930596282424e-05
-3.08524253575889e-06
-2.3782812638783e-05
-3.24474443918331e-05
-2.38837058518979e-05
-3.43674927799849e-05
-3.93099332690293e-05
-3.93409043943168e-05
-4.0143278186549e-05
-2.39820083357841e-05
-3.23814756524201e-05
-1.14296598580725e-05
-4.71061203904253e-06
-5.27239342366821e-05
-2.04222626558792e-05
-2.27317508711581e-05
-3.47352638211302e-05
-5.85803304664917e-05
-2.39059456398431e-06
-3.63577502762441e-05
-2.11528297634782e-05
-1.20949799883707e-05
-4.50126127383679e-05
-5.67452878364314e-05
-3.7275446581637e-05
-1.56615686315144e-05
-3.06160020005922e-05
-1.08680719682768e-05
3.76863262896994e-06
-1.84624057173556e-05
-1.31842271870812e-06
-3.97523928359825e-06
-3.38069758164868e-05
8.47412111749899e-06
-2.47169663085403e-05
-1.55134642008648e-05
-6.09185011354952e-06
-1.33991374677357e-05
3.87990931457629e-06
-3.20771150981552e-05
-2.59186375091195e-05
-2.76308865956019e-05
-2.46974245247252e-05
-3.34181351124032e-05
-1.60103783478321e-06
-2.4427404369289e-05
-1.61119161758492e-05
-4.06730833611454e-05
-4.10742598215526e-05
-5.86014558838937e-05
5.30652979729085e-07
-3.72436979582185e-05
-2.42681637560893e-05
-9.89104222534639e-07
-1.93281644988238e-05
-3.62322641823926e-05
-3.54365553346001e-05
-1.04556532992873e-05
-4.31457833331354e-05
-2.46599227867366e-05
-4.64984798855364e-05
-3.02513235037339e-05
-1.24287084333139e-05
-2.88079922984899e-05
-3.23868611059692e-05
-1.24304899362961e-05
3.24143526331673e-06
-2.22093028372206e-05
-3.9890204883811e-06
-1.57660087977252e-05
-2.37774805848636e-05
-3.34029089074886e-05
-2.56923541372283e-05
2.07993899843629e-06
-1.21634977090319e-06
-3.36893762934746e-05
-3.19737272924158e-05
-1.48614827160893e-05
-3.71031075749381e-05
-1.78543992770971e-05
-3.64680649360848e-05
-2.83005664846463e-05
-3.21829509036542e-05
-2.86470885819006e-05
-1.07308651037178e-05
-2.70164082689934e-05
-1.83764729684714e-05
-3.16420562657847e-05
-4.75795983836254e-05
-1.23512268443095e-05
-2.24249414317522e-05
-3.3128625056504e-05
-2.6811612573521e-05
-1.03007816034233e-05
-1.98489298070469e-05
-3.21745731258184e-05
-2.2485746052955e-05
-5.34871565870589e-06
-3.66658368016572e-05
-3.17489206197044e-05
-8.1777956658082e-06
-2.23410417791013e-05
-1.39252350973223e-05
-8.20690545751634e-06
-4.86551536675247e-05
-3.36125755330408e-05
-1.89093962175112e-05
-3.34367502984573e-05
-3.69723177356328e-05
-2.84456580089044e-05
-2.26296208954204e-05
-3.79466873891687e-05
-1.91839623046624e-05
-3.2352446635528e-06
-2.17124249992957e-05
-2.98583542369583e-05
-3.28050624699386e-05
-4.33405959021097e-05
-2.39014759955953e-05
-4.11750870560781e-05
-4.49234688946765e-05
-3.13843992729902e-05
-1.88507155652462e-06
-3.38470698885792e-05
-1.64096514849157e-05
-1.99697186037653e-05
-2.74087020944973e-05
-9.85844732865952e-06
-9.58011781105054e-06
-4.33886013325669e-05
-4.30146446379929e-05
-1.85715827743853e-05
-2.09772401599679e-05
-4.15553673356994e-05
-1.99330010198926e-05
-5.18802860879509e-05
-1.403761064815e-05
-3.92253512838427e-07
-2.93882201768419e-05
-9.10768643131262e-06
-3.37899905715927e-05
-4.29828358952667e-05
-3.59306552479394e-06
-2.93186152949489e-05
-4.55591326498441e-05
-3.19504669662587e-05
-2.22258356698346e-05
-8.96425504861863e-06
-3.97530313650686e-06
-3.89552584828709e-05
-4.35432606900437e-05
-4.65103593450783e-05
-2.35174180560347e-05
-4.26078102022622e-05
1.53589138406423e-05
2.71606333355955e-07
-2.86753879290687e-05
-9.62777381727016e-07
-1.34467805835082e-05
-1.09988621208492e-05
-3.21791526066356e-05
-3.79345330884175e-05
-3.45993867550573e-05
-2.15780077218033e-05
-3.75461656591723e-05
-1.84812562083065e-06
-3.03612541174145e-05
-3.71213535549122e-05
-1.49781056713443e-05
-2.3817059906497e-05
-4.84173826824436e-05
-3.75886768508796e-05
-3.51644139257263e-05
-4.0678050715982e-05
-2.01923916398488e-05
-2.92031771315301e-05
-2.52867764360812e-05
-2.59249433320473e-05
-7.0277375498653e-06
-2.24022254468005e-05
-1.40268299515869e-05
-1.45658577524616e-05
-5.78039588977677e-05
-1.70224465611157e-05
-2.11379627137547e-05
-3.87832752407843e-05
-2.35585490024542e-05
-2.5227857310904e-05
-2.81916052174566e-05
-2.6960301962167e-05
-3.59240457176568e-05
-3.57408466702812e-05
-2.1348876346721e-05
-1.91731784010678e-05
-2.81251556916174e-05
-1.10173625590554e-05
-2.28874484014883e-05
-2.46828742523253e-05
-3.26851796987819e-05
-1.51388059000632e-05
-6.20537364510168e-05
-4.07026932292254e-05
-4.27685128175902e-05
-4.94246190934829e-05
-5.42416160367894e-05
-3.40689938498147e-05
-3.78926117752821e-05
-2.76904290169971e-05
-2.05092985198441e-05
1.41583273845778e-05
-3.58910258979738e-05
-2.51832746974377e-05
-2.70828506370073e-05
-2.36447075057832e-05
-3.10663388152251e-05
-1.60149150164002e-05
-3.62864843540416e-05
-2.96483736906588e-05
-2.59747489262603e-05
-1.94549388667577e-05
1.65954933882764e-05
-4.38147749413525e-05
-1.63309333493332e-05
-2.66689092491422e-05
-1.75459295112058e-05
-1.31537117081369e-05
-3.28637363700557e-05
-3.22245231869524e-05
-2.51690938503595e-05
-1.39174457344239e-05
-1.77182541256612e-05
-3.32908176915296e-05
-2.22457664726875e-05
-3.21459061038106e-05
-2.58780859456697e-05
-3.77590019308455e-05
-4.23397518753671e-05
-3.39625408514455e-05
-2.18170388431432e-05
-1.88535168462959e-05
-4.57253547255483e-05
-1.90779490472052e-05
-3.47114322551775e-05
-2.86264591682063e-05
-2.5904764282873e-05
-4.97212741724411e-06
-3.50281914337164e-05
-4.85874023677854e-05
-2.24840010974268e-05
-1.7364093731636e-05
-5.37106878907182e-05
-1.21212762482735e-05
-2.20948376034374e-05
-2.19347764952079e-05
-3.68086840209758e-05
-4.40313573959694e-06
-9.34876182753152e-06
1.39540533709038e-05
-2.31913659740191e-05
-6.54866585564369e-05
-2.91808608295467e-05
1.23279713903367e-05
-2.82485893523668e-05
-1.12664746653643e-05
-4.47306141727132e-05
-1.52157159361781e-05
-2.37792885174499e-05
-2.52357987362712e-05
-4.0866712238158e-05
-3.12686210817976e-05
-5.69189213017669e-05
-5.47610455305599e-05
-1.01546299021322e-05
-3.08129328109601e-05
-3.729196454534e-05
-2.75424090900342e-05
-2.21416552581271e-05
2.37721921134978e-09
-4.04442774066073e-05
-1.11093164101461e-05
-2.86559159363635e-05
-2.43217108932202e-05
-9.66820182446917e-06
-4.39511152840398e-05
-4.52063635886144e-05
-2.02372060726948e-05
-2.97716515482708e-05
-3.72607867471913e-05
-3.04461761752495e-05
-2.66796495922005e-05
-2.33948014300319e-05
-2.8409912405728e-05
-1.146492959461e-05
-1.1089958025108e-05
-4.23223961092023e-05
-1.23579308475313e-05
-1.68072088139112e-05
-1.52796094704722e-05
-4.13350351636489e-05
-3.30105806944642e-05
-2.70833615945993e-05
-7.98237359987401e-06
-3.80390014031206e-05
7.771109105414e-06
-3.25117202932371e-05
-1.93872943910369e-05
1.8798775732966e-06
-2.398904540613e-05
-4.1260030130901e-05
-2.53302872193938e-05
-3.21795534095749e-05
-9.2136544284602e-06
-4.63414976192397e-06
-2.17164132726807e-05
-1.7570935038206e-05
-5.12339862121103e-05
-4.66837595003425e-06
-3.4813017159184e-05
1.12420929168663e-05
-1.2692712748898e-05
-4.22255409071392e-05
-2.78162861742076e-05
-1.56067940891683e-05
-2.9468795967296e-05
-1.90701225949713e-05
-1.21746435796556e-05
-3.7460800137198e-05
-1.588288525905e-05
-3.15568004448373e-05
-2.43931626711644e-05
-3.66106895398089e-05
-4.88746049168852e-05
-1.20933518553284e-05
-2.557597202162e-05
-2.65834587453845e-05
-2.64004550723446e-05
-1.38865459091401e-05
-2.36015014702172e-05
-1.63980540806363e-05
-5.53620633945519e-05
-3.64054644754291e-05
-4.00469947182786e-05
-2.41347849225947e-05
-3.49505563636085e-05
-1.55146132227319e-05
-2.07371229753219e-05
-1.29854729405221e-05
-2.57273052731969e-05
-4.42033514748841e-05
-5.68064993540744e-05
-3.4551807237559e-05
-9.76301423996105e-06
-2.22429120170623e-07
-3.20989651043869e-05
-2.53243512683531e-05
-4.63752667564986e-05
-1.95708800310879e-05
-2.13090831526933e-05
-3.51700168996695e-05
-2.41949924802318e-05
-5.26785925243123e-07
4.09035645529767e-07
-3.58310565699781e-05
-3.15250128408021e-05
-2.33643697903906e-05
-2.71187906447957e-05
-2.17498613309936e-05
-1.28077639013014e-05
-4.50830384477972e-05
-2.40252118204967e-05
-5.72739062123712e-05
-1.32739773465093e-05
-2.35526008567057e-05
-3.11451631735347e-05
-2.98623033076394e-05
-4.5215967553879e-05
-9.29374330937679e-06
-2.14288205424466e-05
-2.68801924329733e-05
-1.61805392589935e-05
-3.35537891898821e-05
-7.95646879570001e-06
-4.51033776434812e-05
-2.42861331673971e-05
-4.57872137848083e-05
-2.94240957338767e-05
-2.30559195023191e-05
-3.37637938268414e-05
-1.68399624233482e-05
-6.55545776483159e-06
-2.66709696924069e-05
-2.47648012917562e-05
-1.04223168263697e-05
-2.31955055837267e-05
-3.58345824453802e-05
-5.0756506964241e-06
-2.2110581277454e-05
-3.203059988776e-05
-3.16180303027946e-05
-2.97114167451204e-05
-1.91079986160017e-05
-3.91409461736997e-05
-3.19290341927452e-05
-4.1418253262392e-05
-1.93139636163535e-05
-3.02038204953616e-05
-2.74770165132483e-05
-4.36978092556767e-05
-3.73984556556861e-05
-3.18731183411835e-05
-2.58891569109684e-05
-3.68704753938115e-05
-1.30202492585602e-05
-2.70456954375758e-05
-2.03233489927153e-05
-3.09855495433118e-05
-6.02168357044871e-05
-2.21483568547127e-05
-4.83716804466357e-05
-4.19036883140867e-05
-6.77788522238409e-06
-5.23468950559099e-06
-4.72740028651087e-05
-3.57095470717323e-05
3.90904671121334e-06
-2.30754700533664e-05
-2.51908816428277e-05
-4.53345835321799e-05
-3.72455811580311e-05
-1.31978800001251e-05
-1.6853493077429e-05
-3.83323235046448e-05
-2.96916135147997e-05
-3.22528927075813e-05
-5.36898536210236e-05
-3.16137468742625e-05
-5.15742762639939e-06
-4.69991757167809e-05
-3.55874974080993e-05
-6.45868862261093e-05
-3.59843853264452e-05
-1.03134780858005e-05
-1.12823245642973e-05
-2.03564021302759e-05
-1.14956705138063e-05
-6.19905565414417e-06
-1.77111536321804e-05
-2.12435721107676e-05
-3.85980947291457e-05
-4.02537821968777e-05
-1.59088112794122e-05
-2.06413985833084e-05
-2.41808865422386e-05
-3.69320645703829e-05
-4.37723230868685e-05
-1.7625545843196e-05
-3.20723041684146e-05
-2.05472482326895e-05
-2.11929797311193e-05
-2.9543346940344e-05
-4.86577302502488e-05
-3.30351577117894e-05
-8.95677997605147e-06
-4.26618867521719e-05
-5.38205408191988e-06
-2.58419312177485e-05
-7.54481379448051e-06
-3.89353094795323e-05
-1.47936875756423e-05
-1.66815664070552e-05
-1.24325378225565e-05
-2.99132561852324e-05
-2.79313743075369e-05
-1.47834413377056e-05
-3.53794683196151e-05
-4.24522363262036e-05
-3.74677414797612e-05
-3.7285100746911e-05
-7.30008770004134e-05
-4.41052891913634e-05
-2.98708197684499e-05
-2.79097938443902e-05
-3.91813191850903e-05
-1.63115681740205e-05
-4.01099193654687e-05
-2.86513934204549e-05
-3.04411648643602e-05
-1.17105651970036e-05
-4.87312358082083e-05
-2.11040152213216e-05
-6.08957263465454e-08
-3.29153559503381e-05
-3.53310639436485e-05
-2.29394757264799e-05
-1.138519289806e-05
-3.45433355859096e-05
-2.29718085090008e-05
-5.60370943979946e-05
-2.46667262993569e-05
-1.17989734939912e-05
-1.83729699747248e-05
-3.25084455719594e-05
-3.34225141162547e-05
-3.38314655662883e-05
-3.33710725040618e-05
-4.50488807904262e-05
1.02311482671238e-05
-1.9200051009555e-05
-2.52276612346778e-05
-3.31800764419149e-05
-4.07370660424459e-05
-1.78256347080732e-05
-1.35857438137167e-05
-2.89700350640907e-05
-3.38439007072032e-05
-3.40275822863427e-05
-5.01544933742513e-05
-2.7351710358893e-05
-2.70726565037823e-05
-3.65435760589617e-05
-2.3067886811803e-05
-3.53217439068127e-05
-1.41242264204664e-05
-3.28777848446977e-05
-3.67602238413399e-06
-3.21851040694693e-05
-2.9857977693731e-05
-2.68310116174291e-05
-2.3159453918782e-05
-3.78257766050612e-05
-3.87035256975778e-05
-3.73224624368072e-05
-3.86587622331485e-05
-3.60014636725197e-05
-3.41293448689493e-05
-3.06083805073564e-05
-5.87220316740978e-05
-3.78080684728068e-05
-2.63340056764444e-05
-2.45716109038856e-05
-1.15428499446738e-05
-3.1653349944489e-05
-6.5766018419612e-06
-3.76828298173892e-05
-3.39533109860487e-05
-3.42579494550278e-05
-4.21041440177836e-05
-2.44391955802314e-05
-3.0339930128861e-05
-2.40194368677615e-05
-3.32229125291723e-05
-1.88705952845742e-05
-3.11708443588165e-05
-2.49366674419683e-05
-8.97510176226554e-06
-1.51365501159443e-05
-1.69219018842645e-05
-2.57314663452055e-06
-1.83429640601432e-05
-4.60788907469474e-06
-2.75991905789662e-05
-4.10698169544618e-05
-1.41430471968955e-05
-4.05638636248172e-05
-2.35262379524388e-05
-3.99398939907577e-05
-2.95261803989549e-05
-3.28365805457044e-05
6.58034231616821e-06
-1.88274861390142e-05
-4.30866829464444e-05
-4.35597759091961e-05
-3.15428973542909e-06
-5.32825876301857e-05
-3.07114623800852e-05
-2.61405344199139e-05
-1.05481201727407e-05
-3.4866442519577e-05
-3.88520873116297e-05
-1.42573029480378e-05
-4.04765767488857e-05
-1.98767673359441e-05
-1.47159206326832e-05
-1.10674698734846e-05
-3.53242409432125e-05
-2.57121659496633e-05
-2.36925249846314e-05
-3.37543852163219e-05
-4.99120421466806e-05
