# Supplementary material for: Research on computational propagation and identification of mine microseismic signals based on deep learning
Source: PLoS One. 2025 Oct 22;20(10):e0334641. doi: 10.1371/journal.pone.0334641 (PMC12543183; doi:10.1371/journal.pone.0334641)
Supplement: S6 Data — (ZIP) [file pone.0334641.s006.zip › 000100900000243.xlsx_0.txt_24.txt.txt]

-1.83822081009941e-05
-6.85379935316797e-06
-3.90680904588606e-05
-4.92649792808436e-06
-1.34301390032305e-05
-2.71264828915806e-05
-3.87310891628356e-05
-3.14786822356196e-05
-3.36554148961541e-05
-2.22313754284325e-05
-3.88415539075478e-05
-4.33038378506527e-05
-2.00922205325705e-05
-4.75906990134857e-05
-2.62539503048226e-05
-3.0732027834019e-05
-2.18497793176282e-05
-2.34420680312156e-05
-3.37735796216609e-05
-5.57754919188491e-05
-4.81048956904986e-05
-1.31562177344007e-05
-2.92508387025289e-05
-3.78899352288759e-05
-3.05659805323423e-05
-3.53881496637491e-05
-2.38492419631241e-05
-3.03153180012471e-05
-4.25959090203138e-05
-4.28822389267935e-05
-4.23985338145736e-05
-4.83418531297238e-05
-3.96515423317763e-05
-3.01006453669295e-05
-4.24029291761108e-05
-5.16104766826489e-05
-2.17627842597123e-05
-3.57369201830373e-05
4.68812386975477e-06
-2.12973740046707e-05
-2.7038027977657e-05
-1.73137302469544e-05
-3.6984458926151e-05
-3.59784082618635e-05
-3.47340292195157e-05
-3.57915919479947e-05
-3.0977538792918e-05
-5.15618566710765e-05
-2.63191031631023e-05
-5.82491745884922e-05
-3.68161916998766e-05
-1.21577921607041e-05
-2.22187140826575e-05
-4.34075210542505e-05
-5.71022218618986e-05
-3.62643389148827e-05
-2.66200062921886e-05
-3.50884842939221e-05
6.87238929501491e-06
-3.01577834178158e-05
-8.75809732864128e-06
-2.08550783445645e-05
-2.76870329025948e-05
-4.27115022235286e-05
-2.04133386811017e-05
-3.04514073748291e-05
-4.58446499887376e-05
-4.90616065295499e-05
-3.48132806143923e-05
-3.84454566291116e-05
-3.92466945227914e-05
-5.00481089770213e-05
-1.29513783590931e-05
-4.06221775838154e-05
-1.26761370131491e-05
-3.01094480229424e-05
-4.86837705140236e-05
-1.4837775675607e-05
-1.72235903151899e-05
-3.3991195163197e-05
-1.90448733417842e-05
-4.28331257456604e-05
-2.46744675056284e-05
-4.67306018062119e-06
-9.82004985038177e-06
-4.52050742353057e-06
-2.08937585641071e-05
-3.47829277731994e-05
-2.78566343495738e-05
-1.07519179627477e-05
-1.73964697749861e-05
-1.62429721656028e-05
-3.34290886467129e-05
-3.66334435443266e-05
-2.41657407192039e-05
-2.75798927550491e-05
-2.03226275444274e-05
-1.0675199710083e-05
-3.09788439810441e-05
-2.37451324946255e-05
4.03362886447321e-06
-2.67795839808622e-05
-1.84228814865608e-05
-2.96372358961016e-05
-2.94505529607688e-05
-3.87568087198061e-05
-2.85657186847534e-05
-3.59188225506611e-05
-1.91244910571393e-05
-1.34847128699682e-06
-3.80916419863173e-05
-2.79855034433506e-05
-3.25782334960201e-05
-2.11904872291293e-05
-4.22381385809126e-05
-3.5954014657868e-05
-1.3614374769501e-05
-4.01819380117945e-05
-2.75837838811885e-05
-5.29174396675753e-05
3.58418858971602e-06
-2.14715173945458e-05
-6.3442627475203e-05
-3.27521670835586e-05
-2.06010543880806e-05
-7.49764011527858e-06
-1.33723581693123e-05
-3.56240713434512e-05
-1.22948477287922e-05
-3.38834850146202e-05
-2.96582870628814e-05
-2.91859738455179e-05
-2.51606414211049e-05
-5.1579260382082e-05
-1.774665329841e-05
-2.75883058073469e-05
-1.76569688890848e-05
-2.8223875418418e-05
-1.14850774754622e-05
-1.10910213567445e-05
-3.08003453416903e-05
-4.91642177893354e-06
-1.92230177902564e-05
-2.74702371856103e-05
-3.233110634444e-05
-3.67175187284533e-05
-2.87650717093152e-05
-3.66452280832617e-05
-2.78402289193443e-05
-5.52844514914394e-05
-4.39301538925963e-05
-3.06346593784014e-05
-4.45317786985132e-05
-1.98714476274226e-05
-6.56154798357901e-06
-3.06336331570063e-05
-1.5184776478046e-05
-8.36030997929057e-06
-2.43472679151534e-05
-2.91545055455865e-05
-1.71552291063425e-05
-2.72768793193101e-05
-3.14347820124619e-05
-4.11561112905048e-05
-2.59719611820837e-05
2.21675709153554e-06
-1.5164723749736e-05
-1.37749872329304e-05
-3.11890366372039e-05
-3.60385850409325e-05
-4.61688635253276e-05
-3.10445483398206e-05
-6.44123520232882e-06
-3.82976122287124e-05
-1.36655906387444e-05
-3.53629671660157e-05
-6.77220533323899e-06
-2.42049309812065e-05
-2.84040349213294e-06
-3.38800070898537e-05
-4.48013677047393e-05
-1.35883286089971e-05
-8.58531711678709e-06
-3.00580610008635e-05
-5.11400567751969e-05
-1.5947446741667e-05
-4.22604617041025e-05
-2.77918575386294e-05
-1.17446507109188e-05
-2.52692772221378e-05
-3.88625325522965e-05
-4.18679202459223e-05
-2.88337771606921e-05
-3.57346516223891e-05
-1.87332204012365e-05
-1.72303681846503e-05
-5.38013089522898e-06
-5.36993499124716e-05
-3.10746684438346e-05
-5.42655461306722e-05
-2.63203660345506e-06
-2.23412945601667e-05
-3.60356541262533e-05
-4.40700579161802e-05
-1.28781468664656e-05
-1.17865233479034e-05
-2.40787366434235e-05
-5.04109614396098e-05
-1.57677489640396e-05
1.21345252637406e-06
-1.94117846970253e-05
-1.60135455681533e-05
-4.02170133699425e-05
-1.33033546705544e-05
-6.25822328222283e-05
-2.70391916904551e-05
-4.0622167316262e-05
-2.73355560988796e-05
-4.41437596129774e-05
-3.15238926360335e-05
-4.63723658318238e-06
-3.75148958814986e-05
-3.61046077011471e-05
1.6560632195264e-06
-2.3867042351754e-05
-1.42089618185554e-05
-6.92034074783084e-06
-2.95067828856595e-05
-4.65424966452239e-05
-2.99362561606188e-05
-3.22242901561157e-05
-3.6330833972921e-05
-1.15239151516294e-05
-3.3376506707723e-05
4.71175243640383e-06
7.32736251871487e-08
-3.72519309352693e-05
-2.37142954469506e-06
-3.03790598527851e-05
-3.99525529904961e-05
-1.66874164479093e-05
-2.82530377121849e-05
-2.21660195984943e-05
-3.05305968760869e-06
-2.48977967660297e-05
-1.44624178138584e-05
-3.19087242503774e-05
-2.88271579408042e-05
-1.93195601239161e-05
-2.56944502550253e-05
-2.76172815537264e-05
-2.43734513335726e-05
-3.62602250026078e-05
-2.27816473655797e-06
-4.3164249305295e-05
-6.90476146527857e-05
-9.87575034485395e-06
-1.94019462878524e-05
-3.29772824016995e-06
-1.82057985742402e-05
-3.96429151607944e-06
-2.0275110213168e-05
3.65566603919199e-06
-1.61043354649186e-05
-5.15465857380477e-05
-2.42653718255729e-05
-1.39254429943184e-05
-3.38099440242005e-05
-6.96411910074623e-06
-2.03139044604547e-05
-3.5034233870303e-05
-4.26834396872519e-05
-3.36430192870224e-05
-1.64678672337915e-05
-4.66777441771223e-05
-3.50233811912408e-05
-1.62493650851819e-05
-2.42115470052015e-05
-5.08098478616473e-05
-3.31032793510637e-05
-1.83167347630587e-05
-5.01117248894703e-05
4.6168034329488e-06
-3.17628303915339e-05
-5.09082989954486e-05
-3.09435627991846e-05
-4.87423242163181e-05
-1.73090304529333e-05
-3.49788886106959e-05
-5.56102765711699e-05
-4.50114922706867e-05
-3.13433173997417e-05
-1.35502593814839e-05
-3.83213310426842e-05
-7.32251579535014e-06
-4.41598588274632e-06
-1.07597452256188e-05
-2.83087936330263e-05
-1.86350421912701e-05
-3.47614096250149e-06
-1.05376987484658e-05
-1.49026559402616e-05
-3.18151255337186e-05
-2.95113768126762e-05
-2.44596802793624e-05
-1.42411188484281e-05
-3.42615762671563e-05
-4.12697512737667e-05
-1.6852592227048e-05
-1.49268450761104e-05
-2.03888103555567e-05
-2.22333874577984e-05
-4.85939923082014e-06
-2.41633052439006e-05
-4.22007657546822e-05
-4.14852177746609e-05
-5.01735270170081e-06
-1.54795289298793e-05
-2.42120070707052e-05
-4.29887094763113e-05
-5.23279462125071e-05
-2.50601223429824e-05
-2.39945742372928e-05
-2.68526806790328e-05
-2.50256803114622e-05
-1.4255990060651e-05
-2.34456867514772e-05
-2.60700180869955e-05
-2.59222445728247e-05
-2.46917890446302e-05
-2.39879359471187e-05
-1.42492421005439e-06
-3.84836855677184e-05
-4.46522121542092e-05
-2.50859798118681e-05
-1.37935158576114e-05
-2.39895750993804e-05
-2.50812565105025e-05
3.29595013739259e-06
-4.00223476260804e-05
5.89543614884797e-06
-3.15892641377088e-05
-4.85713132857972e-05
-2.31169761706813e-05
-2.7403678414957e-05
-3.70969823996576e-05
-6.38818199893297e-05
-1.95544509654196e-05
-1.89547540705028e-05
-1.87545421676168e-05
-4.20248630828453e-06
-1.95332791882882e-06
-2.96249719087414e-05
-4.49898234920515e-05
-2.71689565164675e-05
-4.41588908846085e-05
-2.83750807746079e-05
-2.00118874031355e-05
-4.31377881825706e-05
-1.91901061925193e-05
-2.66862343841709e-05
-3.01274836756655e-05
-3.06591835003271e-05
-4.3206191287081e-05
-2.00287488154806e-05
-3.60304233529585e-05
-3.38820199018031e-05
-1.22954748797585e-05
3.99169358541666e-06
-3.07381813602249e-05
-5.17545254154844e-05
-3.18553903511872e-05
-3.03884087195991e-05
-2.03908961644762e-05
-3.73084959172499e-05
-2.44816578105488e-05
-7.90011884620128e-06
-2.33078947483174e-05
-4.84761284371008e-05
-1.82173113355719e-05
-1.44170337938468e-05
-1.97364591024204e-05
-2.62935936375698e-05
9.6239284396569e-06
-3.80632432878529e-05
-1.31581012239553e-05
-2.21818756630353e-05
-3.64268786281663e-05
-3.82964574181412e-05
-4.29269107574521e-05
-3.15536507040878e-05
-3.51081267970061e-05
-1.45705620416834e-05
-5.94642804689524e-05
-5.9123013022593e-05
-3.3455595139257e-05
-5.83930883723769e-05
-4.77215680257076e-05
-2.74884332378445e-05
-3.18485344052349e-05
-3.56709436670957e-05
-2.56693762576115e-05
-3.86495098938816e-05
-3.45583916490094e-05
-1.85518872947488e-05
-1.00677399382251e-05
-1.16437197565432e-05
-4.42095695239034e-05
-1.30717839835207e-05
-4.47562530994207e-05
-9.79935809890265e-06
-2.98628673409227e-05
-3.86714468439924e-05
-5.47675632883204e-06
-1.78241096159002e-05
-2.48803282063199e-05
-3.35646554216436e-05
2.93135712965088e-06
-2.05959611495152e-05
-7.52323977300702e-06
-1.63161983231667e-06
-5.33967016885279e-06
-1.93083077715805e-05
-4.15451272265242e-05
-4.80580172555355e-05
-2.48942824140679e-05
-1.92517541171809e-05
-3.10796671465146e-05
-3.09087617697441e-05
-8.41411626141493e-06
-2.83603520469224e-05
-1.88733144132558e-05
-1.46524618181664e-05
-3.58083944912815e-05
-2.649403958938e-05
-1.26728804442884e-06
-2.76606893130404e-05
-8.13742398351695e-06
-2.83200614415439e-05
-2.73294877553383e-05
-1.17351199228823e-05
-2.65387259225892e-05
-1.07589713895857e-06
-1.80019600335822e-05
-2.30079340265254e-05
-4.09864769691147e-05
-1.43835625303148e-05
-2.04293578539232e-05
-4.01884954691879e-05
-2.68780324601174e-05
-3.52641109152925e-05
-4.89698871769162e-05
5.24606568929299e-06
-4.29467473426998e-05
-4.97799070411595e-05
-7.94406298024513e-06
-5.04594440798352e-05
-2.23332814837295e-05
-2.51812297324644e-05
-1.95559418580219e-05
-3.97672459343799e-05
-2.78097954768198e-05
-3.75453397654035e-05
-2.24784072062492e-05
-3.85795242823194e-05
-3.65051075472601e-05
-5.45114916586357e-05
-1.81534282924106e-05
-1.71807029076286e-05
1.06474519554378e-06
-1.16034763705206e-05
-3.66482626665098e-05
-7.25843764620298e-05
-2.19712307899212e-05
-4.38080422893938e-06
-3.2250167664478e-05
-1.65722893144665e-05
-3.93190877696485e-05
-3.98482431762462e-05
-2.80345049159204e-05
-2.45095656221698e-05
-3.57940927335025e-05
-8.73236524875425e-06
-1.67948568634424e-05
-4.78871205794391e-05
-2.81934245684019e-05
-2.25823016303307e-05
-1.86322043646633e-05
2.03176985252262e-06
-3.4486696594972e-05
-4.10836454358917e-05
-2.20705239647151e-05
-2.79153467641633e-05
-2.9384511643065e-05
-2.66744919140139e-05
-3.60181377092876e-05
-5.17582467287292e-05
-2.55778417820272e-05
-2.5085609003361e-05
-3.94829371433229e-05
-3.28801582429084e-05
-3.5651344030754e-05
-1.63071291889923e-05
-4.43572321774643e-05
-2.27216065387392e-05
-4.09509945408498e-05
-1.88283352663616e-05
-4.73582711128175e-05
-2.38453431586809e-05
-5.62761309137036e-05
-4.28178169690789e-05
-4.59216670892992e-05
-2.32021681963115e-06
-2.42890696335959e-05
-3.51177951289487e-05
-3.82775646451983e-05
3.51844871745116e-06
4.99315698644066e-07
-1.43704951324396e-05
-5.81022860115946e-05
-8.56756304090412e-06
-2.37897138572321e-05
-1.94989056590069e-05
-1.50727314015041e-05
-7.86127467893198e-06
-3.66458866149593e-05
-4.17860779563769e-05
-2.61118125973428e-05
-2.26873928908586e-05
-3.13763202696466e-05
-2.2378553387066e-05
-3.42124574879833e-05
-4.15671334216821e-05
-2.31488938121754e-05
-2.86532265135093e-05
-7.20910800891669e-06
-5.03551890005084e-05
-4.28156869476669e-05
-1.87722384599815e-06
-5.10656001146929e-06
-1.71190370251074e-05
-3.2709796900864e-05
-5.41563526026254e-06
-2.83484525761276e-05
-4.5244752903168e-05
-1.80929312540155e-05
-3.57668630953172e-05
-1.70685559953126e-05
-1.59041964343343e-05
-1.03613139725766e-05
-3.39472426211605e-05
-4.26883776042474e-05
-1.95532079561676e-05
-1.69949236224493e-05
-1.58622440825282e-05
-2.22758614264884e-05
-2.97666888458275e-05
-2.18175008387975e-05
-3.65177827142101e-05
9.86115121485942e-06
-2.334506252641e-05
-2.78520208014723e-05
-1.70969469927355e-06
-3.44782626983173e-05
-2.36134602676902e-05
-2.76748310497786e-05
-4.50310443719336e-05
-4.66290979869346e-05
-4.47926170079926e-05
-6.05052397779374e-06
-3.65439451857929e-05
-5.12857502345966e-06
-3.46772178783594e-05
-3.97279578402519e-05
-1.54148095506542e-05
-1.11715005991653e-05
-2.25136766296115e-05
-4.4342288672926e-05
-1.4011562729594e-05
-3.51148672921254e-05
8.15958974564334e-06
-3.14808615740166e-05
-4.89872343494728e-06
-2.79852402762392e-05
-2.99228288066628e-05
-4.23864893951362e-05
-2.05326270649484e-05
-1.00769197111615e-05
-3.47670421221754e-05
-1.94860507033104e-05
-2.6287443996854e-05
-3.52749995918861e-05
-3.52420173564552e-05
-1.95455991298418e-05
-2.01436898375845e-05
-4.62081276394994e-05
-6.63287155245597e-05
-3.82957954212614e-05
-2.59553148351238e-05
-4.60425185966911e-05
-1.77392931928638e-05
-3.59641131112305e-05
-3.03774947387534e-05
-1.93771004326533e-05
-1.92576562919158e-05
-1.31937771384697e-05
-3.05091204760266e-05
-3.22538026689999e-05
-2.52820639900417e-05
-2.11954213306159e-05
-3.08993179482729e-05
-4.58045894736242e-05
-3.7707426470089e-05
-1.02676413631522e-05
-3.26699738170189e-05
-3.82714878214862e-05
-2.42681423880887e-05
-4.62420877353805e-05
-3.16641964354305e-05
-3.57406153683817e-05
-3.29683708873322e-05
-3.21519789268114e-05
-4.90086321645587e-05
-7.67231500037312e-06
5.12172469611625e-06
-7.97918771165555e-06
-8.16498542790386e-06
-2.4432228105155e-05
-5.06377469125664e-05
-4.05491548238244e-05
-3.36263835048961e-05
-2.66496167354715e-05
-1.70082969221781e-05
-4.25451892377196e-05
-1.81380249578408e-05
-1.83129087707192e-05
-4.53001623215827e-05
5.6570096223188e-06
-1.0855908160258e-05
1.69798332510656e-05
4.89014835308629e-07
-8.54385410319278e-06
-3.4418219889127e-05
-3.05935937029458e-05
2.3788586977696e-06
-5.38793308917329e-05
-3.31310322622558e-05
-3.00723699842882e-05
-8.17721270159881e-05
-3.19670027301531e-05
3.55483244157723e-06
-2.29820757544238e-05
-7.31096486509222e-05
-2.84837562135422e-05
-4.21105889994007e-05
-2.76568670604447e-05
-5.31560326850778e-05
-1.60256604325347e-05
-2.31457138968182e-05
-6.26578785026541e-05
7.65834584711529e-06
-3.53493563983535e-05
-1.69667150952648e-05
-6.43080216810254e-06
-3.18096958241671e-05
-4.22152790434406e-06
-2.41742943896968e-05
-4.16990372677825e-05
-2.03699633198362e-05
-4.53211554923075e-05
-4.25594229377852e-05
-3.20748783878132e-05
9.64169698275339e-06
-1.78024263879477e-05
-1.84826798344244e-05
-2.46200855433015e-05
-3.13870912973041e-05
-3.2570766506892e-05
-4.10919359343807e-05
-3.27618392482918e-05
-4.37558833085255e-05
-3.41892338800799e-05
-3.29475914257089e-05
-3.42910520336105e-05
-2.70543681440122e-05
-1.800215198993e-05
-2.29746329603832e-05
-1.27364165555846e-05
-1.97014663702179e-05
-3.18852335441972e-05
-3.62174996901837e-05
-3.7278910299916e-05
-2.70486143571136e-05
-4.43957243377968e-05
-2.47645113104324e-05
-1.9031965957833e-05
1.77217446447343e-06
-3.57414785815581e-05
-3.57980884584431e-05
-2.6067552628722e-05
-1.90117062585609e-05
8.83011161788191e-06
-2.8254275316331e-05
-6.98237551467989e-05
-1.02778438983271e-05
-3.34638476972922e-05
-2.88762430285979e-05
-1.15037951164635e-05
-1.98039591546095e-05
-4.91293622512034e-05
-3.09636196104019e-05
-3.54584847498264e-05
-1.57441437845858e-05
-1.34625717768355e-06
-1.35811931668708e-05
-1.19310356599739e-05
-4.1625297845475e-05
-3.20669717634412e-05
-9.44266231854486e-06
-4.90971969866882e-05
-2.37441254796237e-05
-2.46419269746019e-05
-5.65745469705784e-06
-4.91611536426841e-05
-1.8863805163399e-05
-3.7907683003792e-05
-2.71352830517308e-05
-2.19147845597044e-05
-3.05459836971384e-05
-4.12751514948867e-05
-5.3365054134634e-06
-5.22238250601678e-05
-2.79759804502326e-05
-4.28675769107919e-05
-3.11942480028589e-05
-2.15106587334485e-05
-3.22464254999295e-06
1.52247141420039e-05
-2.11455171907719e-05
-3.55116828551774e-05
-4.13216892064691e-05
-2.1599551939951e-05
-1.3659046257833e-07
-2.88455275191318e-05
-1.9964859201284e-05
-3.3018053538092e-05
-6.11796914776618e-05
-3.41231007342063e-05
-3.43329734572378e-05
-9.2981112239266e-06
-1.8560211010394e-05
-3.38148938465991e-05
-5.6185544148731e-08
-4.76731339826346e-05
-1.57695425292582e-05
-2.5603418956672e-05
-2.51226594337271e-05
-8.74099414272593e-06
-3.75273279302619e-05
-2.33162795614839e-05
-2.49856190572093e-05
-5.12542877121901e-05
-3.7191660688799e-05
-1.10744503285504e-05
-1.94495139606871e-05
6.29582892619915e-06
-3.46549965224002e-05
-5.40684279102248e-05
7.49999282775023e-06
-2.84131479318107e-05
-1.21889725755511e-05
-4.13339148274072e-05
-3.64282718732188e-05
-1.55902884130244e-05
-5.29412453903864e-05
-3.8588147934018e-05
-2.06899680064754e-05
-2.98798316576331e-05
-2.25839566352105e-05
-1.59349237202328e-05
-2.44109287821718e-05
-3.69755567526927e-05
-6.07377532524453e-05
-3.46367189972637e-05
-2.97946263070057e-05
-3.02491794829187e-05
-2.43489852429568e-05
-3.42235612111388e-05
-3.55737448222963e-05
-3.76937990351759e-05
-2.26634613774213e-05
-6.64592314029693e-06
-3.72581124762239e-05
-2.91662416002311e-05
-1.7586843401827e-05
2.81539108703446e-06
-2.17211689437633e-05
-3.96029169713205e-05
-2.75263528214749e-05
-1.25696394688603e-05
-1.85790765851868e-05
-4.02397559360905e-06
-3.06176275944422e-05
-3.96655831560991e-05
-1.69861655663549e-05
-2.29898622338172e-05
-2.44727933166542e-05
-3.50544123412837e-05
-5.37006627950667e-05
-4.02371682382514e-05
-5.13533599048496e-05
-2.94004165743569e-05
-1.32302460145756e-05
-1.97751028450409e-05
-2.09900405428087e-05
-3.90962983793679e-05
-1.04724158532832e-06
-2.22093722800395e-05
-2.65100039657167e-05
-6.32761212467012e-05
-3.25079134100904e-05
-3.17041884546739e-05
-2.47003678652778e-05
-4.07022919231626e-05
-1.34645746395365e-05
-1.49798090448481e-05
-3.8807025311483e-05
-2.57829012881339e-05
-6.58717529393347e-05
-1.20156056760414e-05
7.34080326069752e-06
-3.28329488595885e-05
-1.24026792283951e-05
-3.47725502499395e-05
-1.07418933729997e-05
-2.07841786631052e-05
-3.49066268862123e-05
-6.91855177194099e-06
-4.15381163938814e-05
-5.65967801488879e-05
-3.0236098517595e-05
-3.3334210708435e-05
-2.85659243604267e-05
-2.31048748691194e-05
-4.49561319210091e-06
-1.43015050870014e-05
-1.99770065921025e-05
-1.17575049309071e-05
-1.29189236117662e-05
-1.85505494303106e-05
-2.28113370430763e-05
-3.62988571201861e-05
-1.30830217455258e-05
-7.78049858869771e-06
-2.4434343476495e-05
-2.7561905468781e-05
-2.40015125606166e-05
-1.75144525873688e-05
-2.18080880872672e-05
-4.30440679187907e-05
-6.71905305642677e-06
-3.09468181439893e-05
-2.73925706777204e-05
-2.59172282594593e-05
-3.85658371167042e-05
-3.53849234134565e-05
-2.88834375796248e-05
-3.7356744885103e-05
-8.53898342254114e-06
-2.58252965243427e-05
-3.15922740302392e-05
-3.81485681478832e-05
-4.34099392080889e-05
-2.47383424103742e-05
-2.3643358356745e-05
-1.50388619222849e-05
-2.6572076088235e-05
-1.12438313638398e-05
-9.59257704379939e-06
-1.2807075791007e-05
-1.96405041184587e-05
-1.59087689602892e-05
-1.75928691755729e-05
-2.94016899054423e-05
-4.1499258277204e-05
-1.50566792901132e-05
-2.66098829972498e-05
-1.28064289414898e-05
-1.5905341084314e-05
-2.6239791755654e-05
-1.33486629444561e-05
-2.38836379016932e-05
-2.92493854304096e-05
-3.85168800166192e-05
-3.72402998185163e-05
-5.71666292335411e-06
-5.82464786073246e-05
1.61039789121061e-06
-6.8146542420671e-06
-9.26790479946719e-06
-2.84431116083028e-05
-2.04566778553561e-05
-3.75979598755311e-05
-2.32995907558819e-05
-2.1680548101567e-05
-2.14028305130371e-05
-6.54747725998148e-06
-6.91857260958526e-06
-3.8988702518543e-05
-2.6269704790028e-05
-4.0248446398151e-05
-2.61615091562477e-05
-2.38862225864789e-05
-3.72614020930073e-05
-2.89672236632101e-05
-1.52913434569619e-05
-3.78235818282714e-05
-3.98637376759616e-05
-2.73531329659914e-05
-3.27501914729344e-05
-2.41528116886646e-05
-2.11074982574895e-05
-9.84056612301674e-06
-4.11166736149162e-05
1.87304098679064e-05
-2.49966290314911e-05
-3.22479050170962e-05
-2.63281401121508e-05
-2.53724599473401e-05
-2.21147300033288e-05
-2.28925573055544e-06
-1.34540532311301e-05
-8.23305283263032e-06
-1.58327992284226e-05
-2.2742627503059e-05
-2.27909394978012e-05
-5.39782919139657e-05
-1.9116597423098e-05
-2.58857500155427e-05
-4.73341881881411e-05
-4.60024329117009e-05
-5.64672874425282e-05
-3.3635933717923e-05
-2.41276897960608e-05
-4.47646281255914e-05
-4.19461171881728e-05
-1.12618740919833e-05
-3.94797955304667e-05
-2.31708464627088e-05
-2.80075301345108e-05
-3.93740984877315e-06
-2.84077455536529e-05
9.31463755190065e-06
-2.38513871282167e-05
-3.93824773947377e-05
-4.00106721752638e-05
-7.94015855379315e-06
-1.54511613503023e-05
-2.18595240665055e-05
-2.23305771611711e-05
-4.47293428571141e-05
-1.03769674661327e-05
-2.48544791546522e-05
-6.14003837458477e-05
-8.32508420686026e-06
4.53322675604822e-06
-4.0880087022386e-06
-5.22433566494918e-05
-2.92554660052615e-05
-2.89753093381339e-05
-1.44893236476162e-05
-2.91391285523323e-05
-1.62846527161044e-05
-3.36195547871116e-05
-3.65837682825654e-05
-3.33203621689472e-05
-2.46409183715785e-05
-1.60974732284233e-05
-2.67772684980903e-05
-1.53648053899275e-05
-4.2222840246789e-05
-2.12553457505616e-05
-2.80357095160301e-05
1.88610574979174e-05
-1.8618574388275e-05
-1.94585994505669e-05
-3.77545011656431e-05
-3.66663869244278e-05
-3.11055842235219e-05
-4.4705858679878e-05
-2.02463965502096e-05
-1.05301003339406e-05
-3.92092943340023e-05
-2.06279973827523e-05
-1.9458082557327e-05
-9.36590095124767e-06
-2.04883719061832e-05
-3.54730120241449e-05
-3.69642132224187e-05
-4.12115866517663e-05
-3.12896793976549e-05
-1.9918888886915e-05
1.40191321416411e-06
1.42851866755459e-05
-2.80958620890666e-05
-1.40093629818323e-05
-2.4356519636925e-05
-5.43338322041573e-05
-9.32935730759325e-06
1.02236953893483e-05
2.02579657620844e-05
-2.70508337889887e-05
-1.35305350207494e-05
-1.83872569403282e-05
-1.05330619230976e-05
-1.62361929791099e-05
-1.38001940747091e-05
-3.75475365242681e-05
-1.93320996652573e-05
-2.17656268850628e-05
-3.38822278699253e-05
-2.47175527682469e-05
-5.11776973139691e-05
-2.66361040245927e-05
-1.82605437247648e-05
6.10076163181844e-06
-2.04537514008919e-05
-3.43463284509448e-05
-3.32575580969825e-05
-3.2396857892027e-05
-2.61683253888243e-05
-1.60760920710677e-05
-4.59129262324203e-05
-3.5011351197549e-05
-3.65132560826143e-05
-4.50058516530157e-05
-5.27255633020883e-05
-4.20990272596721e-05
-1.75919099892418e-05
-3.28671298236454e-05
-1.45456921046423e-05
-5.66022806436052e-05
9.44397753948254e-07
-3.13668574843275e-05
-2.37727612335315e-05
-4.70545831971505e-05
-3.44102045536827e-05
-3.6442974165658e-05
-5.09585199142059e-05
-7.58779825143318e-06
-4.68683394183033e-07
-2.66586375533755e-05
-2.81221059680868e-05
-2.57287941195794e-05
-1.29198105531752e-05
-1.72761472903516e-05
-2.87014764593462e-06
-1.28338446234003e-05
-1.35577540238817e-05
-2.66063165365541e-05
-2.11577775989157e-05
-3.0646876894563e-05
-1.76335722946693e-05
-1.39463927444296e-05
-2.262279015949e-05
-2.92648239196027e-05
-2.94045827732789e-05
-3.49445422337024e-05
-3.66606334892098e-05
-2.51491996032523e-06
1.00667465494597e-05
-3.56146421785282e-05
-4.69835001756837e-05
-1.12433390505069e-05
1.61331989120831e-05
-3.3666017245407e-05
-2.7267356360865e-05
7.78252278325331e-08
-4.74859812825234e-05
-2.72295822875762e-05
-2.49466058300828e-05
-2.27667259434605e-05
-6.82087806149532e-06
-2.60458373956568e-05
-6.16011284228457e-07
-3.82719489259245e-05
-1.67062742967606e-05
-1.6536734978977e-05
-3.03749934123927e-05
-3.14316506685134e-05
-8.59871710250591e-06
-3.44883142278598e-05
-1.78734173868609e-05
-2.28465597588361e-05
-1.69764543780858e-05
1.63525784038615e-06
-2.50594457529004e-05
-2.50071256164438e-05
-3.0441622582327e-05
-1.80862236821527e-06
-2.26402924884895e-05
-2.05953503888618e-05
-4.22111524853118e-05
-2.55346187093452e-05
-7.13403146685391e-06
-2.41288222438407e-05
3.20523238813835e-06
-3.32085350294501e-05
-4.67156927241964e-05
-4.18968793522984e-05
-4.61603244306053e-05
-2.30994058791087e-06
-2.64458506501751e-05
-4.14243972895084e-05
-1.25637085077949e-05
-3.24567123977544e-05
-2.41542721857375e-05
-1.83668458539276e-05
-2.46419293952779e-05
-2.64841391482288e-05
-4.5497158440548e-05
-4.77266083099373e-05
-4.04201364837543e-05
-2.25069403100538e-05
-3.00333327943794e-05
-3.43047550377515e-05
-2.4393833653637e-05
-4.62279538696729e-05
-3.573273022178e-05
-2.48207919114007e-05
-4.4052001014199e-05
-1.55088092786476e-05
-2.91414530335346e-05
-1.76669175764767e-05
-4.91702460598327e-05
-3.06269496719313e-05
-4.16453795221469e-05
-9.99767334891642e-06
-2.72565423712858e-05
-4.38938190136814e-06
-2.4983510845231e-05
-3.01020632463626e-05
-1.90897639903108e-05
-4.37581206408036e-05
-4.6750615581139e-05
-1.83473984618863e-05
-2.22258313611591e-05
-3.88750843089686e-05
-1.52974176239743e-05
-4.40820793907105e-05
-3.66312170220009e-05
-1.30420163323809e-05
-2.07366813478868e-05
-3.74494929296832e-05
-2.87892020951343e-05
-1.95629828708362e-05
-2.96251235534766e-05
-4.295004332311e-05
-4.66371733047928e-05
-2.79781520618332e-05
-2.55218011025223e-05
-1.48267802434791e-05
-2.95162666579814e-05
-1.97070960563117e-05
-4.36321201793035e-05
-3.4445252429589e-05
-1.79289902437685e-05
-2.15091274210725e-05
-1.67285413731271e-05
-3.39836457738808e-05
-5.65165274416706e-05
-1.26142904824281e-05
-2.53807012784822e-05
-2.05905883365578e-05
-5.44910259857196e-05
-1.49131005788986e-05
-3.81789002499698e-05
-1.66224158477488e-05
-5.89251267455629e-05
-1.9390455066635e-05
-3.69083801091563e-06
-3.04858572829209e-05
-4.48432640760924e-06
-1.80397388468461e-05
-2.29128212060397e-05
-4.45603990907158e-06
-3.14135252643547e-05
-2.2042658696307e-05
-1.15147032535444e-05
6.46851526545202e-07
-2.38077552610388e-05
-1.446405774232e-05
-5.27552149481546e-05
2.87689805580142e-05
-2.73495080110694e-05
7.05927290381682e-07
-1.86203735556863e-05
-3.30363713680284e-05
-2.30263672203346e-05
-5.05554017383477e-05
1.30791414080734e-06
-2.43479583095804e-05
-3.91939763327012e-05
-9.82451792443895e-06
-3.12643306312042e-05
-1.77151660778459e-05
-2.70019866206119e-05
-1.10707799003319e-05
-2.54454660287461e-05
-9.13510029326836e-06
-1.95735508235088e-05
-7.66680993098521e-06
-2.66391709946765e-05
-7.16489611863724e-06
-1.40141742923032e-05
-3.74253262548664e-05
-2.46301966236052e-05
-2.25938931583715e-05
1.0355773453885e-05
-2.92027163555803e-05
-2.06308705854684e-05
-5.98195132915592e-05
-1.01455272574442e-05
-6.05417433668558e-06
-4.19792428257314e-05
-3.11292167629104e-05
-2.36072568925749e-05
-9.49777019898332e-06
-3.43108875378302e-05
-2.76831429303318e-05
-4.77556862014239e-05
-1.22308706379484e-05
-1.22433221048291e-05
-3.82204773757353e-05
-1.58473179037407e-05
-4.7444258319411e-05
-3.964949763937e-05
-7.2506686918438e-06
-2.29849886718169e-05
-3.89237047992831e-05
-2.71221775190501e-05
-6.1170459882226e-06
-2.37348498545748e-05
-1.77728869845966e-05
-6.66264294934346e-06
-4.08342850045011e-05
-1.71763734734098e-05
-1.95355718199216e-05
-2.69496943115931e-05
-2.49668354051929e-05
-3.7580780370732e-05
-3.61662976088512e-05
-6.20720947530511e-05
-5.62928404776389e-05
-3.10762123442924e-05
-1.64073246102656e-05
-1.16786983908017e-05
-1.70666559275529e-06
-3.31096190072692e-05
-8.17281014040725e-06
-2.5833058030391e-05
-2.61019699010627e-05
-5.49022088204727e-05
-2.52267598581767e-05
-4.08672058773568e-05
-3.4933394746979e-05
-2.5372617275123e-05
-2.19898807059553e-05
-3.42832343059657e-05
-2.07438200633229e-05
-5.17873987328447e-05
-4.02517107918029e-05
-2.90605053141755e-05
-2.80875386715343e-05
-1.89477689945573e-05
-2.75693143953596e-05
-2.39257785288946e-05
-2.06488890039294e-05
-3.05746201022614e-05
-2.97049657909349e-05
-2.4490498916484e-05
-7.82722097567286e-06
-4.10466054739362e-05
-2.66405728224409e-05
-2.94534381511453e-05
-4.34465256192887e-05
-1.18228654525322e-05
-2.29558481155065e-05
-3.14471295411539e-05
-2.47417892203051e-05
3.35448471322124e-07
-3.52436439972252e-05
-6.04058138919606e-05
-5.29272706008457e-05
-5.12925015307642e-07
-3.11337988438056e-05
-6.78480782112812e-06
-3.02153854945791e-05
-2.63304496961929e-05
-4.347587326255e-05
-4.20007828440829e-05
-1.11080560517566e-05
-4.20704862487322e-05
-1.25600332387355e-05
-5.15389172289215e-05
-2.92980187222697e-05
-2.38604542801315e-05
-2.3024078141932e-05
-3.48868813236368e-05
-4.7068034850212e-05
-2.34637712918957e-05
7.77223857583756e-06
-3.13420015040258e-05
-4.30696584651203e-05
-2.43914933550558e-05
-1.58895204147673e-05
-8.16691410436142e-06
-8.35429893902558e-06
-3.64267009666641e-05
-1.8466835772603e-05
-1.02881596859691e-05
-3.49366958889645e-05
-3.57497563880128e-05
-4.46096303161854e-05
-3.19584884183711e-05
-2.26574548939266e-05
-3.10387344330165e-05
-4.32223707662649e-06
-1.99234491866755e-05
-1.57715854277542e-05
-4.6985118727251e-05
-6.46809974671511e-06
-4.01655788219646e-05
-2.72636961129694e-05
-1.52982561577062e-05
-1.60569115765869e-05
-4.0089895370046e-05
-2.42323386517266e-05
-2.30151018200124e-05
-2.02011765699703e-05
-2.85777954330115e-05
-4.77392756259217e-05
-1.75444183966642e-05
-3.07529915015344e-05
-2.41947002019382e-05
-5.14830298048037e-05
-1.24114399655805e-06
-3.36071060415418e-05
8.48486147690036e-07
-1.7654104951224e-05
-1.37906720497347e-05
-2.84337912550171e-05
-4.21270789238572e-05
-2.76369295411015e-06
-5.73716667618245e-05
-2.16295891647962e-05
1.84150383535825e-05
-6.34009590346618e-05
-2.23846407644509e-05
-2.39755900804969e-05
-1.94177041164179e-05
-2.34103985971044e-05
-3.83893165145488e-05
-4.04969512294041e-05
-3.00836321384366e-05
-4.15542133311077e-05
-3.6257139288552e-05
-2.52104770925548e-05
-3.20442978174646e-05
-3.86265116296414e-05
-3.17467414770155e-05
-1.88672167026021e-05
-2.40174700585618e-05
-2.33598051358999e-05
-1.4468297228325e-06
-2.636809203535e-05
-4.19878437528335e-05
-3.75965403451535e-05
-4.30007413617459e-05
-1.12210231415819e-05
-2.58486355919293e-05
-2.30073985536077e-05
-3.53962810480583e-05
-1.87430347573402e-05
-4.55678114974173e-05
-5.47298078321605e-06
-4.63876605770617e-05
-4.27437775716102e-06
-1.7157587325739e-05
-2.21425126186144e-05
-5.24165383647673e-05
-2.81154553273512e-05
-4.5426914997536e-06
1.26361293401646e-06
-4.28738429396596e-05
-1.57263321465581e-05
-2.37648126970279e-05
-2.32004783847766e-05
-2.46641613200359e-05
-3.21270958964695e-05
-1.54412079465718e-05
-3.03890629036435e-05
-1.77403683094992e-05
-3.94423459580846e-06
-2.26142189262222e-05
-3.7280686239612e-05
-3.65347284512654e-05
-2.4492714431843e-05
-2.09842550667061e-05
-3.60085094596283e-05
-6.98846682132069e-06
-1.23135906149258e-05
-3.9393718132832e-05
-1.90221027482034e-05
-4.16211873028864e-05
-6.58926855945639e-05
-1.80427259126778e-05
-3.21448108730019e-05
-3.82625195961068e-05
-1.52539843695324e-05
-4.20577427727478e-05
-2.72075416537843e-05
-6.01232554075497e-06
-3.43167008987073e-05
-4.42687235508169e-05
2.91523182370928e-06
-4.73111926416449e-05
-2.65582674691928e-05
-1.54723412552417e-05
-4.15234117949469e-05
-4.49093269298952e-05
-2.10826666311278e-05
-2.901459306472e-05
-3.44164464597056e-05
-1.94530662186137e-05
-2.2797916386758e-05
-3.13661972703926e-05
-3.05887208423461e-05
-3.60708009901385e-05
-2.88662981851494e-05
-6.87945764233181e-06
-9.80898744667811e-06
-3.82976192994854e-05
-1.53904335387016e-05
-3.66527741522185e-05
-1.76249826628135e-05
-9.91270234938358e-06
-3.30505655083703e-05
-2.00468015846109e-05
-2.80981366096611e-05
-4.03332790679703e-05
-3.63307462464471e-05
-3.84937314827575e-05
-1.59759795964517e-05
-2.2158758323199e-05
-5.30302880323403e-05
-3.95632683310726e-05
-2.11551766062184e-05
-2.99020752501741e-05
-2.09539759805846e-05
-2.80591505863398e-05
-3.92206043197794e-05
-3.09925036089674e-05
-1.2824473931724e-05
-1.66600532466295e-05
-2.57023587149549e-05
-2.01487110603873e-05
-3.42455736252461e-05
-3.76818046494063e-05
-1.73929399852745e-05
-1.09633399362715e-05
-2.35878202466953e-05
-2.9479718248878e-05
-3.1784421658628e-05
-2.59165789248316e-05
-4.44567785247079e-05
-2.77561928923079e-05
-2.88512609531992e-05
-3.01239051271625e-05
-4.33775161365785e-05
-4.88656677930107e-05
-2.95491875814272e-05
-3.0236479029018e-05
-2.77043114392158e-05
-3.68927716000086e-05
-6.02429825030548e-06
-1.4957702698428e-05
-1.26918456523704e-05
-3.35649400419514e-05
-2.60184938036468e-05
-3.90231516010481e-05
-3.2599039879713e-05
-1.27800027433891e-05
-4.31475851878722e-05
-4.40215601018784e-05
9.36383888434827e-06
-3.36592591039932e-05
-1.99820231567766e-05
-3.26066539724394e-05
-3.46851879428677e-05
-1.33193802615417e-05
-1.96575683474017e-05
-2.61939559556455e-05
-3.52381702491529e-05
1.53037262205605e-06
-1.50013258193386e-05
-1.87893711421036e-05
-4.71147747769814e-05
-2.40761104651425e-05
-1.92583005988619e-06
-2.9525748615542e-05
-2.99309815084653e-05
-3.93619287549238e-05
-1.59349172267574e-05
-3.57589272432809e-05
-3.08366710913805e-05
-4.15777381971798e-05
-1.68365727833268e-05
-2.87769408617076e-05
-2.15579953203756e-05
-3.64771212567464e-05
-2.23677920821682e-05
3.84416836686369e-06
-3.67066001075586e-05
-6.28102630500511e-05
-3.95665177048474e-05
-1.41557499316393e-05
-4.23491757479869e-05
-3.23490381643373e-05
-2.36163723083771e-05
-1.05039640781644e-05
-7.83481573156068e-06
-2.95853897919962e-05
-1.23965761312418e-06
-1.05508761056341e-05
-4.59772622645172e-05
-4.00085389117522e-05
-9.75799124783062e-06
-1.98850294683229e-05
8.01024820556917e-06
-1.75185980429822e-05
-2.97563305619537e-05
-4.274304280462e-05
1.08966839692773e-05
-4.216638967759e-05
-2.40294078425938e-05
-3.08650323058749e-05
2.20224062454909e-06
-4.69704660184523e-05
-2.70202797827083e-05
-2.44265716572451e-05
-3.6461409911667e-05
-3.80917252318596e-05
-3.89613167548973e-05
-4.36958104709359e-05
-8.38845856737497e-05
-4.79306321078405e-05
-2.93526153369717e-05
-1.09673770735315e-05
-4.00933986934399e-05
-3.69608928713936e-05
-8.38828273254904e-06
-2.98678306264514e-05
-1.70011613574445e-05
-2.7187838255453e-05
-2.27131452102357e-05
-1.43837887888224e-05
-2.0879510490958e-05
-1.14448869908347e-05
-2.70760984521246e-05
-4.69081904959439e-05
-1.49607041599423e-05
-1.61926047152319e-05
-2.16985588175956e-05
-2.17009776669014e-05
-3.14597705408597e-05
-2.30445864100667e-05
-3.76402685273674e-05
-5.34203808874924e-05
-4.87753693192152e-05
-3.98269869516323e-05
-1.53115037841964e-05
-1.67603846252221e-05
-1.60252638570987e-05
-2.3242306747423e-05
3.68073899776592e-06
-3.61300470322556e-05
-1.2195086473009e-05
-4.47292519655199e-05
-3.79545265385208e-05
-4.76984973560252e-06
-4.30717979266027e-05
-3.17358855999446e-05
-3.43257921852854e-05
-3.3545798440525e-05
-4.47227626998679e-05
-2.26335446289698e-05
-6.47352281770241e-05
-8.73971890605953e-06
-1.32974599694783e-05
-5.97754567621676e-05
-2.14490751528218e-05
-5.1455688872251e-05
2.74218404150645e-06
-2.13644244999576e-05
-2.25459933059653e-05
-3.63052330917848e-05
-3.99321562025183e-05
-2.15431226114042e-05
-3.82434235820273e-05
-2.08352768874334e-05
-1.77787691214855e-05
-1.87872408837825e-05
-4.03272266590761e-05
-1.41449874318775e-05
-9.62670872909473e-06
-1.98055606284182e-05
-4.00621649750144e-05
-1.49273533607163e-05
-2.41897359295467e-05
-2.53656014071763e-05
-8.70955221375671e-06
-3.17001106625786e-05
-2.67233426823835e-05
-2.23519769868917e-05
-3.35359072655102e-06
-4.85368221820085e-05
-4.11630181847396e-05
-5.05810541820598e-05
-2.74742364267149e-05
-3.42964844774649e-05
-2.1531969645744e-05
-2.82003378993869e-05
-3.55265621803307e-05
-4.93539041214796e-05
-1.82929814771214e-06
-1.10908038671388e-05
-2.16766749723253e-05
-1.41427327935266e-05
-3.90071630038226e-05
-2.56806394716842e-05
-3.34528792550249e-05
5.07551560832396e-06
-1.54898792298359e-05
-2.12327612671646e-05
-3.66964623920674e-05
-1.82927384840174e-05
-2.6871026736234e-05
-1.01918673783665e-05
-4.01406152600043e-05
-1.33155897018965e-05
-1.88584682025265e-05
-5.23627702153491e-06
4.96473087085799e-06
1.20156808229729e-06
-2.27820328046254e-05
4.90858282519532e-06
-3.56378265232177e-05
-3.6444625553493e-05
-1.85954474666917e-05
-3.00444591634142e-05
-3.13300002482264e-05
-3.98421416179514e-05
-2.73444275466049e-05
-2.06685436416342e-05
-2.07943119094823e-05
-2.46981320130387e-05
-1.73960339897865e-05
-2.15789136685369e-05
-1.96044311214478e-05
-4.91235286720328e-05
-3.72049169598589e-05
-2.48864268977063e-05
-1.87513095237479e-05
-3.27417811929456e-05
-4.05638489300886e-05
-1.59118754915303e-05
-1.55409257325841e-05
-1.7323427230996e-05
-4.37710693050987e-06
-2.45837974582795e-05
-1.57312474698602e-05
-2.70427439322305e-05
-1.00348076037466e-05
-3.4472796885578e-05
-2.7733682839538e-05
-1.06818468901904e-05
-2.13979675890528e-05
-2.55271586487336e-05
-2.63255129946184e-05
-2.40637497859295e-06
-6.29429502061857e-06
-4.02232128898234e-05
-1.85477510184522e-05
-6.74881726022112e-06
-1.72428891272106e-05
-2.05332847404098e-05
-3.38624633571806e-05
-4.51609106761545e-05
-2.37936379055494e-05
-2.15029093988814e-05
-1.98954307634138e-05
-6.09978798802723e-05
-3.52532649419757e-05
-9.10578156428898e-06
-3.55933128227837e-05
-5.34404953851496e-06
-3.18499566057102e-05
-4.35186974912066e-05
-1.91246134752856e-06
-3.12725808647357e-05
-4.78530789669437e-05
-1.65883915036415e-05
-6.59352216442112e-06
-3.60437139744058e-05
1.03050112775454e-06
-2.79393241788597e-05
-3.55395922855987e-05
-4.13800023695829e-05
-1.002469332658e-05
-1.96291478172808e-05
-2.37839410888039e-05
-1.52382593064671e-05
-2.2681666168978e-05
-2.69628586124857e-05
-5.37496067212787e-06
-2.25249460246871e-05
-1.81404182682385e-05
-3.27018723123432e-05
-2.24084005921619e-05
1.28447214080721e-06
-1.15092205965944e-05
-8.31845670132411e-06
-3.02926353194745e-05
-3.66724332311604e-05
-1.47382512006877e-05
-3.92344325403396e-05
-3.12756590513032e-07
-4.75477085435458e-05
-1.20119576776394e-05
-2.92720509302044e-05
-1.57889788859069e-05
-2.04980137073913e-05
-3.06925265730178e-05
-2.96022887414916e-05
-2.1730618232255e-05
-4.58826837018547e-05
-3.80931187053306e-05
-1.47138111169856e-05
-3.54839232547626e-05
-2.40144412292012e-05
-1.65309920331175e-05
-5.40993575631852e-05
-3.80615787727217e-05
-2.14964024847704e-06
-2.96510654732289e-05
-2.87449489976436e-05
-4.20237995996239e-05
-5.37321212892399e-05
-2.09505593944571e-06
-3.37360394444231e-05
-1.16738809893536e-06
-3.46631327226077e-05
-1.34717296319422e-05
-2.97189388232424e-05
-1.33579265993689e-05
-5.51797407260648e-06
-7.28671511310025e-07
-2.03104104258368e-05
-1.64438937729923e-05
-3.77713114425935e-05
-1.60442789817679e-05
-5.45907356872899e-06
-2.84041204362244e-05
1.37485688019155e-05
-1.09261459808012e-05
-2.44612443701844e-05
-2.48510412581841e-05
-4.10575799351051e-05
-5.1854497818792e-05
-2.29320669539305e-05
-3.08801675492571e-05
-4.58541397352349e-05
-5.13410685291178e-06
1.47043023443475e-06
-1.79655713109452e-05
1.35978744880301e-05
-1.73414892287127e-05
-5.37942385259501e-05
-3.95143752819382e-05
-3.70768247338612e-05
-3.51701070668016e-05
-1.25558113702758e-05
-2.06316432957429e-05
-1.10396236131727e-05
1.16119738912965e-06
-4.67875742353626e-05
6.34276558509479e-06
-5.57600898449992e-05
-1.30605909516396e-05
-4.50179422517911e-05
-1.57354079865803e-05
-6.52055723416153e-05
-3.01839946238975e-05
5.10421864511061e-07
-1.44002560039232e-05
-2.85576914669967e-05
-2.31898748640208e-05
-2.64682861606819e-05
-5.76243050154349e-05
-1.67614889069857e-05
-4.48459732419008e-05
-7.58983197605e-05
-2.83028959514494e-05
-8.3709169399068e-06
-4.9690542838018e-05
-1.08011456111706e-05
-1.71376646275344e-05
4.87644475294082e-06
-2.84386512283635e-05
1.26261085012443e-05
-2.26627157111314e-05
-3.98693586259142e-05
-3.28540231873342e-05
-2.01790632155474e-05
-3.47164785985929e-05
-4.10155397348455e-05
-4.50652561779046e-05
-4.33854354564593e-05
-3.59732753833128e-05
-3.51530061777661e-05
-5.41297982820843e-05
-3.4545466455407e-05
-2.94390776989509e-05
-4.47604445891487e-05
-2.0631024226776e-05
-6.43356854514756e-05
-1.47703724209877e-05
-4.28448139622881e-05
-1.39707388483182e-06
-1.06049563733754e-05
-2.5283638493337e-05
-1.52441207309953e-05
-1.34104194244228e-05
-3.62424759979966e-06
-3.37104081700257e-05
-4.34992302420639e-05
-4.46802763994332e-05
6.87239785105786e-06
-3.4394815092413e-05
-5.97368454845384e-05
-1.36660857585927e-05
-2.00980226441806e-05
-2.53178506370757e-05
-4.29065682031298e-07
2.52497841121047e-07
-2.49815884923991e-05
-3.15741695343771e-05
-1.77912483665618e-05
-4.02954267876322e-05
-6.80162302942498e-05
-4.19523646388445e-05
-8.56540520238828e-06
-3.73107366160148e-05
-4.01561146870642e-05
-3.36768912247858e-05
-3.38531872110709e-05
-7.25861087702045e-06
-2.68041063407197e-05
-2.90428565599193e-05
-1.72997515011761e-05
-3.29884728535319e-06
-2.67141285260532e-07
-2.63088009077182e-05
-3.20564645748903e-05
-2.32000017961876e-06
-2.91070254249685e-05
-3.68110782380662e-07
-3.95442784321579e-05
-4.0310549594207e-05
-4.326357383353e-05
-2.80381561276e-05
-2.15447888373997e-05
-5.49082277777961e-05
-2.7015209594393e-05
-1.49457145482247e-05
-2.92341549084708e-05
-1.15583718710877e-05
1.01932910624241e-05
-3.38057919920361e-05
-2.61681687538794e-05
-2.1592330658858e-05
-1.08997159696341e-05
-9.79571523013407e-06
-9.79279804587053e-06
-2.35024316570032e-05
-1.85415565692814e-05
-2.87671499980933e-05
-2.79588182621737e-05
-2.53441990628041e-05
-1.30656088178375e-05
-1.94537956890418e-05
-3.34377236121326e-05
-2.95417423083065e-05
-3.04628401038089e-05
-1.56985772783453e-05
-3.11025226909948e-05
-3.35159304013879e-05
-2.96623620015737e-05
-5.13532154817179e-05
-3.19869695664535e-05
-1.24376768317792e-05
-1.15440021539569e-05
-3.7832886830027e-05
-1.36961261096439e-05
-5.50717119151003e-05
-1.17999855992631e-05
-1.44343450962733e-05
-2.62996765525068e-05
-4.20262911808455e-05
-2.7176476258099e-05
-1.31814030973319e-05
-8.2060482860608e-06
-3.55924116350153e-05
-6.5946292182073e-06
-1.40065333098141e-05
-3.10495065654793e-05
-1.66554837406713e-06
-1.95468747966777e-05
-2.11394987975121e-05
-2.39088270952863e-05
-3.73987388874972e-05
-9.59650075137987e-06
-8.2142510584559e-07
-2.26669624483556e-05
-2.10990025164491e-05
-3.64762774914493e-05
-2.537477750574e-05
-3.35967051683046e-05
-2.75697646607607e-05
-1.4868033384975e-05
-3.60361575971356e-05
-1.65791866386826e-05
-2.25789879418481e-05
-3.12715444314775e-05
-3.96538104471132e-05
-1.99718636378302e-05
-5.1814416630581e-05
-2.26879620124921e-05
-8.28838878109586e-06
-3.11978063701878e-05
1.00392761131274e-05
-2.83577261348949e-05
-3.25741327734081e-05
-2.95501625594227e-05
-9.72167592686205e-06
-3.38276406255864e-05
3.24251220903667e-06
-4.60702159565375e-05
-3.46152842563401e-05
-4.41003763218426e-05
-1.58430743540034e-05
-4.63992681349863e-05
-1.76468687156874e-05
-3.74379006856701e-05
-2.871497982532e-05
-2.20027681113853e-05
-3.77039331686077e-05
-1.52712328871749e-07
-2.57303838173317e-05
-4.46963600838031e-05
-1.28383297725687e-05
-2.92544398987076e-06
-5.33094019840766e-05
-2.9898871717629e-05
-3.3631285035665e-05
-4.92722973272464e-05
-2.72972682511403e-05
-2.28336728351248e-05
-4.19351585727078e-05
-2.76412098700848e-05
-6.1629258487855e-06
-3.68168455303205e-05
-1.45371648945614e-05
-3.99284706327547e-05
-4.64364401628215e-05
-9.03812579628974e-06
-4.80610798464729e-05
-4.8281390779465e-05
-1.08724154995837e-05
-3.13258071315182e-05
-3.36920578513255e-05
-8.80484245211249e-06
-1.9690075952746e-05
-1.4307312960191e-05
-3.86705672998255e-05
-3.56037190800918e-05
-5.42942409050831e-06
-5.49527864868797e-05
4.88075914437283e-06
-1.02473936807245e-05
-1.60596060989783e-05
-3.35200840184483e-05
-4.86772820844698e-06
-3.55422754475474e-05
-8.12711940247162e-06
-7.11413914538075e-06
-4.15235545229824e-05
-4.24985242931338e-05
-2.82132405312915e-05
-3.59494227322938e-05
-4.63497694232147e-05
-2.998184350712e-05
-2.33116159193664e-05
-2.49025539994766e-05
-3.17112614632181e-05
-2.01243707534381e-05
-3.71157566916978e-05
-2.2961081681536e-05
-4.07562481130144e-05
-1.72513406487355e-05
-3.38193252354284e-05
-6.96769493381988e-06
-2.63224134715894e-05
-1.98403490220115e-05
-9.6003473143467e-06
-4.32195718539964e-05
-1.07508088390068e-05
-2.45328465494004e-05
-1.8044810076215e-05
-2.76987509387356e-05
-3.90337269755575e-05
-7.13491246711195e-06
-3.342987957516e-05
-1.51344657027418e-05
1.50352867774786e-05
-5.59287483856042e-05
-4.12218010994134e-05
-4.0983163203267e-05
-2.97556116778882e-05
-2.44397933691953e-05
-2.41209716533993e-05
-4.38239325225078e-06
-2.36402151428716e-05
-1.99315082318157e-05
2.32968752378043e-06
-1.86265401148823e-05
-3.51798723534517e-05
-2.56552955499234e-05
-3.75900981189524e-05
-2.30726104791881e-05
-2.51054189427121e-05
-4.06345175567133e-05
-2.44656814231309e-06
-3.21177791469585e-05
-2.78557225878147e-05
3.2981709685404e-06
-2.65640689842432e-05
-5.88135628568986e-06
-3.09561776607572e-05
-3.70054898621245e-05
-2.58170125473134e-05
-1.6463696858886e-05
-2.94235325454583e-05
-2.93869470377985e-05
-1.9966413155763e-05
-3.10001714457692e-05
-2.13679957483613e-05
5.10495453947738e-06
-7.12355773353987e-05
-1.74028154770003e-05
-1.80859537874896e-05
-2.32859654965519e-05
-2.90373570200382e-05
-2.20839860410853e-05
-3.43175766665419e-05
-4.84328728855289e-05
-2.2663385802335e-05
-1.81760604077446e-05
-4.64614555926915e-05
-2.21931841006393e-05
-1.26217174887776e-05
-8.00518944198197e-06
-4.29612830878534e-05
-8.11996875589218e-06
-2.90341381679264e-05
-2.16531482531022e-05
-3.43640789240383e-05
-4.42747558335801e-05
-2.39671442828451e-05
-2.33749186685578e-05
-4.84291905098581e-05
-5.55867054114227e-06
-1.72466344954882e-05
-3.45771497424687e-05
1.22427641815074e-06
-3.13565493353993e-05
-1.99972526463917e-05
-3.10778891890936e-05
-4.95051432705156e-05
-3.33818077113095e-05
-3.48451398476599e-05
-2.8822517321041e-05
-1.07989098363542e-05
-2.85830194386327e-05
-2.83920831336242e-05
-5.08959830764135e-05
-2.48330957730119e-05
-2.22454668415812e-05
1.23328251867489e-05
-2.8529620169298e-05
-1.66859016789791e-05
-2.83818536497277e-05
-3.97383998579362e-05
-2.25384323370365e-05
-1.00741260147314e-05
-4.05037932825452e-05
-2.13296989368524e-05
-1.95891557383394e-05
-4.6955490585891e-05
-4.53652139569956e-05
-2.1806897788063e-05
-3.38714949140449e-05
-3.82883897455816e-05
-3.75675612859021e-05
-2.42686777201887e-05
-5.55282659980534e-06
-4.18978392029364e-05
-3.03040954454584e-05
-9.4646898980307e-06
-2.30954342070702e-05
-4.84032442828326e-05
-1.02002927407528e-05
-4.13034032206599e-05
-4.50492352066004e-05
-1.38336671525518e-05
-3.10595261223546e-05
-2.98579101822669e-05
-3.54358138103698e-05
-2.26173935551822e-05
-4.06139672201646e-05
-2.66226566630669e-05
-2.50599277632439e-05
-2.34263454764629e-05
-3.54546745244388e-05
-2.85862872143716e-05
-1.0872242777547e-06
-2.93549234046262e-05
-3.07746190668794e-05
-2.26925821323514e-06
-2.49076692525272e-05
-4.64986185976063e-06
-2.6501089686336e-06
-4.63375706765059e-05
-4.31073338446832e-05
-4.93154561748708e-05
-1.53121788572542e-05
-3.74269670114998e-05
-1.56986330186388e-05
-2.64592010129946e-05
-8.65814330145655e-06
-1.40411259622793e-05
-4.05126371133862e-05
-3.21013121299197e-05
-7.60153322512782e-06
-4.42404911344897e-05
-1.91499953891364e-05
-7.33491422034828e-06
-3.10128836938541e-05
-2.02708190994264e-05
-2.63516190974069e-05
-2.77622555827976e-05
-1.83646073893352e-05
-5.18476637144782e-05
-9.84711046500396e-06
-4.11249159890937e-05
-1.97735383959011e-05
-4.52180283057886e-05
-4.05843575861914e-05
-6.38868566524111e-06
-6.39957841039993e-06
-4.5759125686313e-05
6.18718784328085e-06
-4.03676896120875e-05
-2.97151751047006e-05
-3.08674731749169e-05
-2.91801098289065e-05
-3.18326484893946e-05
-1.21400566229686e-05
-4.11908404493587e-05
-2.66618000563805e-05
-3.32070409213278e-05
-2.75008555494625e-05
-1.74509187767755e-05
-1.04077038386439e-05
-3.15419250138217e-05
-1.72115042960185e-05
-2.8589599355052e-05
-3.16407800468309e-05
-3.53207722805893e-05
-1.72610855093901e-05
-6.69026013360871e-06
-3.41247801746622e-05
-1.84441908600197e-05
2.24299693799206e-06
-3.1371607417001e-05
-1.58256375541886e-05
-1.64516417278744e-05
-2.09277901085917e-05
-2.21073546937959e-05
-3.91287225454593e-05
-5.04256667391758e-05
-3.36204218535448e-05
-2.80153099242273e-05
-2.74270621205065e-05
-2.32852632689118e-06
-4.00539309160448e-05
-1.87838152724692e-05
-2.33461572855007e-05
-3.42727126399121e-05
-3.65042892375258e-05
-5.02737056425873e-05
-8.20360807181911e-06
-4.5988509581029e-05
-8.02348975874307e-06
-4.51994639445105e-05
-6.08675098352094e-07
-4.53434616361687e-05
-4.81686379309776e-05
-2.59334820038361e-05
-1.33379832450088e-05
-6.43436723292395e-06
-2.26028750220445e-05
-3.50434077273089e-05
-4.80563508109379e-06
-1.47760618876644e-05
-2.02359212957973e-05
-2.69250369962299e-05
-1.99372450958645e-05
-1.96311892518978e-05
-2.15521310862002e-05
-1.36597624207814e-05
-5.40739973411243e-05
-3.29710340882782e-05
-4.72109842909366e-05
-1.7915637792403e-05
-3.44093832409593e-05
-3.06065155554055e-05
-2.77789685153287e-05
-3.52854725242293e-05
-4.18048194949132e-05
-1.34685108546692e-05
-1.19892055162869e-05
-2.03112939698015e-05
-4.22377839354485e-06
-2.3208704942699e-05
-4.27621111864421e-05
-3.00439255546304e-05
-1.59091234590036e-05
-1.64585303626729e-05
-3.40654815868722e-05
-2.50409442230601e-05
-2.65638147261888e-05
-1.75155278996709e-05
-1.64441405186072e-05
-1.94158409593145e-05
-1.58487497238526e-05
-2.47620284359382e-05
-2.69398450078813e-05
8.63719228560275e-06
-2.91635712747346e-05
-2.15258617225656e-05
-1.56578679369155e-05
-2.57803670244417e-05
-1.05600054655262e-05
-4.90214032165103e-05
-1.78623514341476e-05
-4.27699482242309e-05
-6.41014385090611e-06
-4.63334193167518e-05
-9.19089846741502e-06
-1.80799482939318e-05
-3.93099881051809e-05
-2.25591369318262e-05
-1.57440222190818e-05
-3.13753169798965e-05
9.84086742592306e-06
-4.49207592400877e-05
-2.15601381632302e-05
-1.25688765802653e-05
-7.66365382224845e-06
-3.42287803009344e-05
-4.01373637586732e-05
-1.86147508339224e-05
-2.49834371852355e-05
-2.37017335960229e-05
-1.34819948066974e-05
-2.53857562790408e-05
-3.20601958524221e-05
-3.6274567530144e-05
-2.78910605606176e-05
-2.12033512457388e-05
-4.01992066328356e-05
-3.30672558926518e-05
2.84013352413747e-06
-2.89693034001097e-05
-1.35472762379261e-05
-2.51912493459495e-05
-3.70468318926802e-05
-3.70741789661406e-05
-3.10054539835876e-05
-5.07246474841009e-05
-1.38216961756432e-05
-3.48580339729087e-05
-3.48240729025975e-05
-1.1642038926892e-05
-5.00843403005737e-05
-7.70932267619289e-06
-2.66504940764146e-05
-1.8175994672213e-05
2.57867892049497e-05
-1.94503587948299e-05
-1.94832293589363e-05
-9.97464533726124e-06
-6.39695478976347e-05
-3.79340234423069e-05
-1.36922412850478e-05
-4.17407069587389e-05
-3.7475510508115e-05
-4.15476519163595e-05
-4.2909839181157e-05
-3.5075075309232e-05
-4.41662575814202e-05
-4.42442981570517e-05
-2.46049523950769e-05
-3.11138008081161e-05
-1.82418749643483e-06
-1.69152754465125e-05
-3.29997962211485e-05
-4.85960177262065e-05
-3.11658822914513e-06
-2.7208975470725e-05
-4.82611962855195e-05
-5.53179387103416e-05
-1.40994445659231e-05
-3.16166352759264e-05
-4.13269810295638e-05
-1.56929776603155e-05
-6.14365389051962e-06
-3.43941959734352e-05
-2.96649393377808e-05
-4.4254945099591e-05
-5.56500908944767e-05
-1.90559220382285e-05
1.52276351283784e-07
-3.77045838143434e-05
-1.94931159653055e-05
-5.18693330079775e-05
-3.14984263387592e-05
-3.84193009693229e-05
-2.77895492885064e-05
-3.76759348999902e-05
-2.96744385379433e-05
-2.18589904282563e-05
-5.18786128612354e-06
-1.90344469825975e-05
-1.80756099200114e-05
-2.71842182025265e-05
-1.94865612281203e-05
-4.18136686574658e-05
-1.36213714311725e-05
-1.96614795363093e-05
-1.74562265292702e-05
-2.34946731302316e-05
-3.4819789068651e-05
-4.32581395419093e-05
-1.67495389455387e-05
-4.93209256524577e-05
-4.44054771254514e-05
-7.50472208724094e-06
-4.47816872290314e-06
-2.8970954762618e-05
-2.60027526153528e-05
-3.06322904951763e-05
-8.6930160944984e-06
-3.38836780810621e-05
-3.07711783378621e-05
-1.65190857816684e-05
-1.71967882047689e-05
-2.23468615558038e-05
-1.35832998957251e-05
-3.01848669980383e-05
-4.64204255477654e-05
-3.89638027411061e-06
-2.76083808549299e-05
-2.86962344115897e-05
-1.64147400161199e-05
-4.71436451680935e-05
-5.07210177410761e-05
-5.59679240088444e-05
7.5740319112779e-06
-2.74105344959325e-05
-2.29736578340261e-05
-3.47012133954329e-05
-9.70857820433691e-06
-1.55533775948614e-05
-2.21678173857171e-05
2.14888305271451e-05
-1.28632217390204e-05
4.27489924325665e-08
-1.71885483353668e-05
-4.45255355837218e-05
-4.99140058258183e-05
-3.35387817339325e-05
-1.97804910042545e-05
-4.18057897859713e-05
-2.61728434974695e-05
-3.59835599160676e-05
-4.01566969862811e-05
-5.08199712006282e-05
-2.65152315609493e-05
-3.94407414531681e-05
-3.09633245266298e-05
-3.30863757897473e-05
-2.4674258292857e-05
-9.11614483454341e-06
-3.82386009565575e-05
-2.29992648297518e-05
-1.12263704972133e-05
-2.59094458213617e-05
-1.81169831677727e-05
-6.79070048298281e-06
-5.13235027212801e-05
6.60217803507723e-07
-4.549499378421e-05
-1.96663353160433e-05
-5.07865625540807e-05
-1.86183876232471e-05
-7.00041366781055e-06
-3.66010203785776e-05
-2.84208844194409e-05
-2.39538582628742e-05
4.21371980594004e-06
-8.06455021472891e-06
-4.26085564666528e-05
-5.8458394064878e-06
-3.61409915031322e-05
-3.08544075825618e-05
-2.54414158439966e-05
-3.99046415692137e-05
-4.36418795377453e-06
-2.07264614166072e-05
-1.60433401068675e-05
-1.27666152364138e-05
-1.3198244616732e-05
-4.90848019683883e-05
-4.10699732607003e-05
-8.91306538603617e-06
-5.65100680950149e-06
-4.24676520916341e-05
-3.41341725617024e-05
-3.07851130499153e-05
-3.72374022666814e-05
-3.62027136820845e-05
8.15921408962654e-06
-2.60132248319251e-05
-2.89948226044295e-05
-5.35600488930837e-06
-2.71874100454502e-05
-8.47002409829643e-06
-4.74408612244245e-05
-4.02133881909909e-05
-2.76740845577648e-05
-1.57784517641973e-05
-4.51683624756693e-05
-1.65995318970954e-05
8.02184906725436e-06
-1.82448823192043e-05
1.83874587757767e-06
-3.1035861434028e-06
-1.6461796975733e-05
-2.68981398834425e-05
-2.29852910427488e-05
-4.25272405728699e-05
4.87760062273359e-06
-2.74223048600125e-05
-2.47869325828238e-05
-8.81012340346129e-06
-3.54023910306202e-05
-1.19617444302145e-05
-2.9189470320894e-05
-3.00843150775955e-05
-4.61601198879503e-05
-4.87684899868852e-05
-1.22440727826852e-05
-2.96562908158418e-05
5.39651428101776e-06
-6.98025117178582e-06
-1.69635726952829e-05
-3.57117239559705e-05
-3.95707713773495e-05
-2.24496360075109e-05
-2.73974645730102e-05
-2.88606937156181e-05
-1.27680748266288e-05
-4.09696058670476e-05
-3.79698705112823e-05
-2.38730376502537e-05
-2.92398972671549e-05
-2.28687427347693e-05
5.18673241745662e-06
-2.95509874118653e-05
-1.67035097922162e-05
-2.3271058927831e-05
-4.79293439141995e-05
-5.08890741258617e-05
-2.32493305408758e-05
-2.45140085072737e-05
-5.85482467443477e-06
-1.96308134936734e-05
-3.16512779538774e-05
-4.52337302132682e-05
-4.42294135316082e-05
-3.66517280072652e-05
-5.47005968097968e-05
-3.50367692383854e-05
-6.08511646663194e-06
-1.74232342400411e-05
9.37428858570812e-06
-3.76049558018504e-05
-3.74284369303927e-05
-3.38634238999869e-05
-4.78679309473898e-05
-4.91790371415047e-06
-8.40570924387955e-06
-2.15188279241424e-05
-3.0481199883633e-05
-1.80553883404066e-05
-8.10351389296974e-06
-1.82382779565376e-05
-3.50952593582867e-05
-5.34559751362973e-05
-2.49021084699262e-05
-2.64553923589231e-05
-1.88630137905116e-05
-1.12616556716002e-05
2.49093510247921e-06
-3.96497676371244e-05
-1.10802114890875e-05
-4.46674886733111e-05
-2.47495346052733e-05
-1.8439461492979e-05
-2.72980579619577e-05
-4.88123764161915e-05
-3.05851783389342e-05
-3.23766695423124e-05
-1.93930836857576e-05
-4.10749886293201e-05
-2.06204421753237e-05
-2.87117263108528e-05
-3.47444670578246e-05
-4.570304407371e-05
-1.22064858717756e-05
-5.00443657831162e-06
-6.98691545834091e-05
-3.33315556237475e-05
-2.68331373318428e-05
-4.36143934307612e-05
-4.31696156419638e-05
-1.81121956145484e-05
-1.25353109069962e-05
-2.5592168031734e-05
-3.25541313424224e-05
-2.142466127529e-05
-5.77985516880153e-05
-6.50915994941895e-05
-2.6875807582255e-05
-2.56591180829988e-05
-2.60757037339382e-05
-3.17800971188628e-05
-2.34725607646983e-05
-3.94247158883608e-05
-2.92285714643739e-05
-2.03277511375812e-05
-2.78316380266219e-05
-1.807363274699e-05
-2.12133767842389e-05
-3.59678338758384e-05
-2.30864081081978e-05
-4.23724196622408e-05
-1.76007615155507e-05
-1.61969790228376e-05
-5.02051622046508e-05
-2.84970779673147e-05
-1.86441952159359e-05
-1.98699905547415e-05
-3.46747039187622e-05
-3.0038336326668e-05
-3.47704097832185e-05
-1.79246148740764e-05
-7.98875659152361e-07
-2.62423105999357e-05
-3.68681683155096e-05
-3.10231802303977e-05
-2.13729695257241e-05
-2.94305166594734e-05
-5.71309231027655e-05
-1.08441544020733e-05
-1.5020224028874e-05
-3.88259481511733e-05
-2.13573580000499e-05
-4.24637765345393e-05
-3.86578346365841e-05
-4.86228211346996e-05
-1.2797203966826e-05
-1.89550475787699e-05
-1.380945870477e-05
1.33866127705592e-06
-4.26978064651867e-05
-5.91424382974473e-05
-2.730657817133e-05
-2.7677094755415e-05
-8.97580134032802e-06
-3.70799513929618e-06
-3.51370448333022e-05
-4.65502852494182e-05
7.43655033138509e-06
-5.0362985200317e-05
-3.25305715038817e-05
-2.21207132031256e-05
1.3477649194736e-06
-4.02957247634831e-05
-2.48305609371982e-06
-1.63536230891527e-05
-2.6272514946867e-05
-1.25707229424652e-05
-4.16382835234391e-05
-1.8778777519572e-05
-5.32444989293628e-05
-1.3479963338511e-05
-3.9059187091074e-05
-2.49937929423165e-05
-3.24755705235329e-05
-2.33140707945679e-05
-1.08630327520673e-05
-2.40630118282227e-05
-2.64779276180587e-05
-3.52905768977836e-05
-1.14179543608739e-05
-5.25927731135693e-05
-3.5000725468607e-05
-1.99596946991158e-05
-1.84082976861969e-05
-2.18847253118791e-05
-2.33946364063285e-05
-1.73393743457692e-05
-1.53464572064826e-05
-3.04154292298607e-05
-2.08550176628186e-05
-3.34512892504064e-05
-3.04722361666022e-05
-3.11680911872504e-05
-3.71533112121636e-05
-5.78660015088028e-06
1.48652184279649e-05
-6.00718369921241e-05
-3.24681316532329e-05
-2.78124817149011e-05
-3.73228887595806e-05
-1.90902768110123e-05
-4.2860238113396e-05
-3.33874499180005e-05
-8.07221683802697e-06
-1.431585615157e-05
-3.09615864352432e-05
-2.39382189147443e-05
-1.85316423316705e-05
1.86502897742069e-05
-1.3321074713887e-05
-5.87393117427762e-05
-2.74268673712617e-05
-2.50327504747422e-05
-9.44777654561628e-06
-1.84043892287852e-05
-4.80039086524245e-05
-2.04250616913228e-05
-4.78861289003382e-05
-5.67099259692525e-05
-2.30293512947655e-05
-4.73693973323884e-05
-6.52445614827049e-06
-5.31270564584736e-05
-3.56353790837208e-05
-4.48757393079483e-05
-1.56791274726739e-05
-2.14525516273791e-05
-1.09960132177906e-05
-3.25883160833014e-05
-3.37966040936676e-05
-9.18445438440138e-06
-2.71332961228159e-05
-2.68257006645645e-05
-2.37076967315278e-05
-3.11996755722844e-05
-3.62432927437097e-05
-2.05652787342375e-05
-5.01632688368604e-05
-1.92834440927729e-05
-2.9889493379893e-05
-3.84999143611455e-06
-3.50575452756169e-05
-1.80768770477563e-05
-3.13766916161464e-05
1.00065032990193e-06
1.01197603906509e-06
-2.40964802363056e-05
-3.46171844856094e-05
-1.61153125664088e-05
-3.82804897179741e-05
-1.4932177255974e-05
-2.17301370321825e-05
-3.81180737667479e-05
-4.63312119535546e-05
-1.71187549291068e-05
-8.37869309803708e-06
-1.75199663133542e-05
-5.98158387333442e-05
-1.72084239102167e-05
-1.61403946681391e-05
-1.91664719484941e-05
-2.01449931259964e-05
-8.10577981295972e-06
-1.98405531037151e-05
-1.84611868510265e-05
8.17119192916059e-06
-3.87585719087019e-05
-4.54085655631066e-05
1.29245681448119e-06
-2.15108516452347e-05
-1.80358092556356e-05
4.6376413201338e-06
-2.81531292105496e-05
-3.34333629625593e-05
5.47674635691319e-06
-3.34108445144027e-05
-1.94457568200599e-05
-2.72593088277086e-05
-3.77576291323257e-05
-3.12203456216407e-05
-2.7022787479498e-05
-3.96775144622438e-05
-3.97609655436021e-05
-5.69107091363333e-06
-3.1784346933322e-05
-3.61629942446086e-05
-2.57612400962975e-05
-3.71938876234838e-05
-3.87423497763999e-06
-3.69988485644651e-05
-4.46938812636371e-05
-2.99278069565492e-05
-1.90223641420217e-05
-4.23646227009126e-05
-3.2905365749406e-05
-4.94297765015575e-05
-1.89109398728526e-05
-3.43657619858966e-05
-4.18619409591758e-05
-1.93124469046747e-05
9.15684318748898e-07
-1.51343050767659e-05
-3.58682124521358e-05
-2.95830851722996e-05
-1.69064337311783e-05
-2.74541976763053e-05
-2.74200289051339e-05
-4.75445209572158e-05
-2.73474451823989e-05
-1.69418697315967e-06
-2.91521479779197e-05
-3.57847019948688e-05
-2.87287203840016e-05
-3.43350695205615e-05
-2.79475449762731e-05
-5.14167588140146e-05
-1.92396417908788e-05
-1.96350700321496e-05
-3.19414714993382e-05
-3.74639707799005e-05
-3.88485061740431e-05
-4.43282504681333e-05
-3.97731372587754e-05
-4.29387163089593e-05
-5.43013063862836e-05
-3.22472484239393e-05
-2.86748453906656e-05
-2.03030261067134e-05
-2.19023380809294e-05
-2.95927413789288e-05
-1.4063269981341e-05
-7.89989001242854e-06
-2.68320980260073e-05
-2.49551729512893e-05
-1.83589426360255e-05
-1.9927460131229e-06
-1.12366510470882e-05
3.04737812611836e-06
-2.78808227482508e-05
-1.91647480814038e-05
-2.87393415742793e-05
-2.67582350000488e-05
-4.000886507569e-05
-4.04787508643245e-06
-2.24653625704509e-05
-3.92099565427154e-05
-6.7823232012523e-05
-5.50841295810014e-05
-1.06858642655012e-05
-4.50656162290469e-05
-3.38259611333567e-05
-1.09284594762533e-05
-3.54269988492881e-06
-1.90242978708697e-05
-5.60039297061027e-05
-3.11344270508564e-05
-1.22658246340439e-06
-1.63901830427419e-05
-3.13223702489209e-05
-3.16642134716771e-05
-9.58868676197091e-06
-5.20772425189983e-05
-1.03843334559537e-05
-3.01452661821157e-05
-2.71266341475169e-05
-2.72420881383341e-05
-2.32827101869749e-05
-2.20778105865951e-05
-1.84045977898437e-05
-9.72961656888696e-06
-1.60860660967799e-05
-3.48897625629391e-05
-5.42639311671569e-05
-2.09266047113641e-05
-2.04199024574341e-05
-1.88497058147527e-05
-2.36493725939097e-05
-3.86837398033956e-05
-3.01019200964654e-05
-1.75398471282801e-05
-3.6343176357125e-05
-2.44984319355746e-05
-3.00960190437506e-05
-3.24420540089011e-05
-2.11020219090952e-05
-2.67418351373966e-05
-1.17242448207572e-05
-4.53648534772094e-06
-4.1035008023111e-05
-3.07395137043073e-05
-3.07927544945354e-05
1.35643936300717e-05
-2.88320453733957e-05
-3.66159993489997e-05
-3.61095635170299e-05
-1.39578240436983e-05
-4.42841060883163e-05
-9.16637494791733e-08
-2.9778002029878e-05
-3.13524908717192e-06
-9.42109461200041e-06
2.86362457442114e-06
-2.69658680969405e-05
-4.92157483941591e-05
-3.21597878654234e-05
-3.07947448893263e-05
-1.36575428641345e-05
-2.14786039918155e-05
-1.5320530591838e-05
-2.79678176049448e-05
-2.48205450832413e-05
-1.49606272184257e-06
-1.22419028227937e-05
-1.72305254293935e-05
-2.43366421945455e-05
-3.65840820445354e-05
-1.1844749109666e-05
-9.0603714852111e-06
-1.41338286676731e-05
-4.26089905954526e-05
-3.93741154410862e-05
-3.68376794163671e-05
-3.92862635575583e-05
-4.34594636506702e-05
-1.03112368512872e-05
-2.9247381848937e-05
-3.14895915465162e-05
-4.71967697246375e-05
-3.46711670181796e-05
-3.15534479481379e-05
-4.20306360966528e-05
-3.30185164620219e-05
-2.86526682073764e-05
-3.77967895817064e-05
-1.16483306699603e-05
-6.87970170115416e-06
-2.8625107520876e-05
-4.29793728459923e-05
-2.99948516200181e-05
-4.77526763687732e-05
-3.32085755921167e-05
-3.72176638081088e-05
-5.72285775022265e-05
-3.8392622011041e-05
-3.62878724985384e-05
-2.24479483954069e-05
-1.74056273125557e-05
-1.45648819662225e-05
-3.93525208309e-05
-4.11776468813674e-05
-3.40216863693373e-05
-3.40588520445442e-05
-3.40610121475857e-06
-2.71266642311421e-05
-3.72371158584534e-05
-4.64352522156225e-05
6.01750043660219e-06
-3.22948322762521e-05
-5.11110672106467e-05
-4.2735483032095e-05
-2.29791227824827e-05
-3.95863043649826e-05
-1.52821713075931e-05
1.1370461984889e-05
-2.03834194329686e-05
-1.64515538207811e-05
-3.09834688613373e-05
-6.28299788123451e-05
-3.38702641728039e-05
-1.87246837000385e-05
-2.16300293868123e-06
-3.5036220143217e-05
-1.7284620395758e-05
-3.21011544100997e-05
-4.03466027157337e-05
-5.56194621213085e-05
-3.54059138914537e-05
-2.42880110382837e-05
-2.2963038518754e-05
-6.35815422646015e-06
-3.05844510438919e-05
-3.96015637083679e-05
8.59703390407561e-07
-4.18016699359148e-05
-4.64403481461434e-05
-2.59775066871008e-05
-1.71144399060228e-05
-9.81082741996347e-06
-1.57045366425994e-05
-4.40251530274453e-05
-3.48022333039764e-05
-2.80318851818359e-05
-3.48944804348685e-05
-1.5388771115556e-05
-2.98168930428259e-05
-1.08846554093295e-05
-2.90803561117715e-05
-2.12213182709551e-05
-1.50673271107193e-05
-2.99687257410501e-05
-4.36519799983346e-05
-1.56897916429956e-05
-2.91687947348527e-05
-4.17240220146616e-05
-4.27226114777854e-05
-2.13148299894204e-05
-1.43220431926522e-05
-1.85769106044666e-05
-2.87837146674244e-05
-4.849523077699e-05
-2.62990238765508e-05
-1.4588846278577e-05
-3.41650627544089e-05
-2.87940627930642e-05
-2.13056941291068e-05
-3.7667486522724e-05
-5.82340125172416e-05
-3.94347385272484e-06
-3.67556683175644e-05
-3.22784629893314e-05
-2.13311901913763e-05
-3.79843659478728e-05
-5.12781570563683e-05
1.48812648453332e-05
-2.2274480218192e-05
-9.2407071715805e-06
-3.16370384866173e-05
-3.35119669946225e-05
-2.25464222772936e-05
-1.59537446895872e-05
-4.44146656216519e-06
-1.810306882962e-05
-1.13645746560967e-05
-2.12241718995713e-05
-3.78332566104963e-05
-2.6646522790921e-05
-4.2816039405758e-05
-1.62246430849581e-05
-4.46862316313198e-05
-1.55694946110439e-05
-1.82730270476622e-05
-3.14357805299875e-05
-5.09879107707523e-05
-2.45591165787527e-05
-2.26622231272263e-05
-1.16115869443757e-05
-3.4017460974102e-05
-2.17699021597312e-05
-3.2851992856356e-05
-2.22961228653699e-05
-1.49305206786e-05
-2.13793142806147e-05
-1.13965585704506e-05
-3.04306418281355e-05
-2.36824758273454e-05
-3.19609435828932e-06
-3.22312232679129e-05
-3.13534393049451e-05
-1.18999910642308e-05
-1.8640996944272e-05
-8.87763030879448e-06
-2.85416580012991e-05
-2.44160111013966e-05
-2.35215628670794e-05
-5.75630058064405e-05
-9.58564573684474e-06
-6.29117882030557e-05
-1.4160198600073e-05
-3.65566884109584e-05
-4.79035631624822e-05
3.55374528809378e-06
1.38811074618311e-06
-1.2598503670268e-06
-1.91416278982406e-05
-1.80823500341333e-05
-1.62988249361429e-05
-4.04605450028229e-05
-3.54548426499429e-05
-1.27889966273777e-05
-2.9998843602705e-05
-5.97926415049507e-05
-1.13021666891552e-05
-5.42936269317471e-05
-2.19160518437413e-05
-1.59718390186938e-05
-1.87985604712738e-05
-1.50877206823167e-05
-2.40598903701709e-05
-2.43364135287378e-05
-2.31263898283625e-05
-3.36689630035985e-05
-1.79117400511995e-05
-1.86041758640795e-05
-2.03189978982795e-05
-2.00231097878729e-05
-3.65522911484256e-05
-2.34173490914169e-06
-2.89767274624374e-05
-1.25896849870102e-05
-7.93711287887399e-06
-1.11052615453901e-05
-1.44899306980529e-05
-2.90566347364845e-05
-1.93197108745713e-06
-3.74785209128573e-05
-4.79762764471553e-05
-2.13019569762718e-05
-8.10481290601237e-06
-1.88013213133069e-05
-2.25343830954302e-05
-2.44793198990918e-05
-2.46551241380401e-05
-4.54090492404202e-05
-3.00026491124133e-05
-2.01333641168681e-05
-1.76299560685333e-05
-2.69166268008006e-05
-3.54016950868377e-05
-3.56609500333878e-05
-6.19294268796174e-06
-1.63096743162499e-05
-2.10124417796562e-05
-2.18705603592216e-05
6.35445942487705e-06
-1.54952060133329e-05
-4.95439811807395e-05
-3.30861563520226e-05
-2.44742176969537e-05
-4.05287830353611e-05
5.68161939713222e-06
-4.02854767167395e-05
-1.0069190226897e-05
-1.21861363922015e-05
-5.21437888804154e-05
-3.74621205850604e-05
-4.19532652686502e-05
-1.93066300037828e-05
-4.22660159493109e-05
-8.8723115106714e-06
-9.60197579207316e-06
-3.07193002038854e-05
-3.25384212943764e-05
-1.15695430438408e-05
-2.97857583049116e-05
-3.34292505952134e-05
-2.43971220585407e-05
-3.21765526117684e-05
-4.63468047233959e-06
-2.00949215191299e-05
-3.438543559491e-05
-3.53078670104859e-05
-5.07322513193296e-05
9.66333714427522e-06
-1.71285912788276e-05
-1.95223235736298e-05
-1.6299916791305e-05
-1.48470906823552e-05
-3.49096070662178e-05
-5.88988653682753e-05
-5.09214887944638e-06
-2.5031418910085e-05
-2.53370868738018e-05
-4.60824190562826e-05
-3.52219091336291e-05
-3.4956461833221e-05
-1.84738747176672e-05
-2.73066095795571e-05
-1.8936801382915e-05
-4.17059320060978e-05
-3.47180055953636e-05
-2.57492638454688e-05
-4.16986990582978e-05
-3.01411757384446e-05
-7.58434755298812e-06
-3.53639299752681e-05
-1.64464285354942e-05
-1.09897689458705e-05
-2.45935142449937e-05
-6.41778008259203e-05
-3.18473597558138e-05
-3.5029323802834e-05
-2.54518866858708e-05
-3.27212661512801e-05
-3.42757102458853e-05
-1.08067926510205e-05
-1.81626093224147e-05
-4.34795769624813e-05
-7.28099643179043e-06
-4.08035633561722e-05
-2.37866488239803e-05
-9.78174297044374e-06
-1.52365527551172e-05
-6.51844444205392e-05
-6.90014946985027e-05
-2.34284198585839e-05
-1.8787487301223e-05
-8.01672354177868e-06
-2.25867815662018e-05
-3.92401425458825e-05
-4.65691368564663e-05
-4.39989590898382e-05
-2.59851693082944e-05
-8.07889751132197e-06
-1.90877139650395e-05
-1.0298038805605e-05
-5.40284720047129e-05
-9.4155566640136e-06
-1.76310790896162e-05
-6.16086012266695e-05
-1.95174083426413e-05
-6.81398816963006e-06
-3.40501383587883e-05
-2.55898746569939e-05
-4.04945451444709e-05
-2.24529284976277e-05
-3.50927135064145e-05
-4.70329315555818e-05
-1.74694925136346e-05
-3.07122600814257e-05
-3.08352968923006e-05
-2.74277012390306e-05
-3.00175963399625e-05
-5.36139667963126e-06
-1.03746655410691e-06
-6.44987612314516e-05
-3.25511283850363e-05
-9.98676898984077e-06
-1.39995069807122e-05
-1.50511808715438e-05
-1.78048379988849e-05
-2.16998633585776e-05
-6.63976739746615e-05
-4.61895635704404e-06
-3.11335184734961e-05
-3.47354512222495e-05
-6.14902815771494e-06
-1.23245621379365e-05
-4.74402494533271e-05
-2.8765836019636e-05
-6.73066983644737e-08
-4.5401908049515e-05
-4.28127842466146e-05
-4.16159909563373e-06
-1.72497718260321e-05
-4.25297607893913e-05
-4.25267650409754e-05
1.48292093091326e-06
-3.63329125597945e-05
-1.84585155544715e-05
-4.81071528126544e-05
-2.35279209920642e-05
-1.22440734588642e-05
-2.14750315883086e-05
-4.12603096499087e-06
-6.36053380235271e-06
-5.20459427788131e-05
-6.18293749960264e-05
-2.5764518351631e-05
-2.48206554192606e-05
-4.66634566603809e-05
-4.06607190436301e-06
-2.79318400120972e-05
-1.84193873956816e-05
-3.24532242038703e-05
-1.51510116757716e-05
-3.12732984907999e-05
-2.14013118841647e-05
-2.17070498478078e-05
-1.39354342029772e-05
-2.34251133331458e-05
-2.36399886794975e-05
-3.77704384066842e-05
-2.03106726357834e-05
-4.54168113028418e-05
-4.63787360519007e-05
-3.94890896453566e-05
-5.11173406583089e-05
-1.15643703278516e-06
-2.10817357815168e-05
-1.67364422858265e-06
-2.48511922765059e-05
-4.76494169651698e-05
-3.95563318256544e-05
-4.12139317313593e-05
-2.17205219200939e-05
-2.46048433932482e-05
-1.1984356126031e-05
-3.78282984367934e-05
-1.45439701244873e-05
-2.7585779830059e-05
-2.27879366805711e-05
-2.64197473250353e-05
-3.22973468455045e-05
2.97351909988076e-06
-8.1357054758956e-06
-1.34390070108851e-05
-1.63461692939732e-05
-2.78002255751574e-05
-1.83085586336754e-05
-2.1947993564842e-05
-1.55427883956173e-05
-4.49969860432186e-05
-2.45742502561007e-05
-2.37011693369441e-05
-1.4067033503098e-05
-2.61532785713955e-05
-4.01409362716852e-05
-1.54555948518543e-05
-1.26475492298236e-05
-1.67412660249946e-05
-8.74208931432217e-06
-8.40464211025251e-06
2.64087068179263e-06
-5.10321896696682e-05
-2.96160989172538e-05
-4.79841466734388e-05
-2.65381465221765e-05
5.94182836967785e-06
-1.3214129761968e-05
-6.71375968577082e-05
-4.37980475843307e-05
-4.04417250519734e-05
-2.30062428773125e-05
-3.55208733514126e-05
-9.64433238962088e-06
-5.84152296709085e-05
-8.96443906956125e-06
-4.47271924628404e-05
-2.94295611482489e-05
-2.07212555762225e-05
-1.28515510210537e-05
-3.16833593488256e-05
-5.74913076080791e-06
-3.77363653327437e-05
-3.06873855201201e-05
-3.22007581632592e-05
-4.83960909292964e-05
-3.7850302734988e-05
-2.51180833446429e-05
-2.28611314545848e-05
-1.31016655802273e-05
-3.77128767598834e-05
-2.06988884847385e-05
-3.987055190628e-06
-3.48181203019711e-05
-5.21428700927561e-06
-2.40337111459458e-06
-2.19107317742444e-06
4.30591121555236e-06
-4.08185737690854e-05
-3.16816638688518e-05
-1.73062372807102e-05
-3.14232500306662e-05
-1.97408737897906e-05
1.24440609864306e-05
-2.05863227797313e-05
-7.36368237051902e-06
-2.1724570099354e-05
-1.47604418264498e-05
-2.66423703886565e-05
-2.74088509622279e-05
-2.58688329206419e-05
-4.03695624957641e-05
-3.41291024992473e-05
-1.74308388207132e-05
-3.85119029660951e-05
-1.2435517851095e-05
-2.61923561275987e-05
-4.18287299665665e-05
-1.4909887405678e-05
-1.56269684436391e-05
-1.58631551305966e-05
-2.64689354161317e-05
-2.0538597187459e-05
-2.60990932152217e-05
-1.3702725951983e-05
-1.53470109155383e-05
-4.26505930861202e-05
-5.46457993789552e-06
-4.76390483861932e-06
-2.31859608279236e-05
-1.7897763005435e-05
-1.61705482413216e-05
-3.20558555075284e-05
-2.25385588329803e-05
-2.31002693327247e-05
-3.45130480043638e-05
-1.67537007183179e-05
-5.04141254145271e-05
-5.06987080498745e-05
1.81902367940191e-05
-3.43074826989749e-05
-5.19614672451258e-05
-1.81215690517029e-05
-3.5962019806955e-05
-4.1164279436937e-05
-6.28575121556094e-06
-4.04352922244616e-05
-2.93254274742279e-05
-3.67160689777101e-05
-1.92725187958877e-06
8.64032291407631e-06
-4.11787504185225e-05
-2.82480146640362e-05
-2.50730963928274e-05
-5.00050304958235e-06
-4.81861648135062e-05
-3.44733608471648e-05
-1.70864256267834e-05
-4.37654416160819e-05
-6.35744838219487e-05
-4.61048393383493e-05
-2.02988288552707e-05
-3.97017145181711e-05
-2.43451716726065e-05
-3.32211115133863e-05
-2.41577645903244e-05
-2.67265769845566e-05
-2.75632476926427e-05
-3.33538957352767e-06
-1.18943040029523e-05
-1.41643332752869e-05
-6.51766159523073e-07
-4.45273881805192e-05
-1.9132375343497e-05
-1.20714351878369e-05
-2.51113736458704e-05
-3.29294505075768e-05
-1.28103420710464e-06
1.42352130970975e-06
-1.68089861520186e-05
-2.06747026018614e-05
-1.792953053621e-05
-4.40323948979771e-05
-2.36456164236223e-05
-2.54988004462607e-05
-4.32227367678771e-05
-5.91291895952679e-05
-2.76757466595118e-05
-1.6601017170482e-05
3.03294133279502e-06
-3.48078572430976e-05
-4.96502548667051e-05
-3.62268403288601e-05
-2.42162869350188e-05
-1.84285061324213e-05
-2.27798571463676e-05
-2.63397312905506e-05
-2.80707587562731e-05
-2.5254008973345e-05
-1.30753155547803e-05
-2.38371159087498e-05
-1.32638410193607e-05
-5.14821805101885e-05
2.43307631258926e-06
-3.84371111933711e-05
-2.77350739795937e-05
-4.61573292064979e-05
-6.58348537774701e-06
-1.64278864707841e-05
-3.62181583650145e-05
-2.28111616757352e-05
-3.21073195620322e-05
-4.13369955665221e-05
-4.24020126848677e-05
-2.04841260560829e-05
-3.58632927573914e-05
-2.91053817794196e-05
-7.29874263994852e-06
1.57245264156347e-05
-2.15700257976102e-05
-1.8468572279496e-05
-2.44043899850012e-05
-1.76525691761807e-05
-4.23995039229225e-05
-1.1663424541068e-05
-1.09713929174035e-05
-3.72896849155414e-05
-2.15932018077115e-05
-4.06706108326668e-05
-1.99602899666418e-05
-2.37513394164051e-05
-3.60289187394685e-05
-2.28923450229891e-05
-2.99408857142826e-05
-4.72677967835631e-05
-1.07124468774868e-05
-2.55341356070843e-05
-4.4381910584991e-05
-4.10572847183872e-05
2.88523186207247e-06
-2.0181714191234e-05
-1.38382266197339e-05
-4.49720095121913e-05
-2.19645957353382e-05
3.05686932517849e-06
-1.27916066752473e-05
-1.07274401215459e-05
-3.20369504786812e-05
-5.75969993069365e-05
-6.24421856211863e-06
-2.65668591663992e-05
-1.97076600890245e-05
2.0727419702858e-05
-3.04815992505748e-05
-4.37102323034485e-05
-3.37057266599234e-05
-1.16513320324287e-05
-3.94001582444969e-05
-3.13314833120367e-05
-1.36434781467874e-05
-4.50642405419394e-05
-1.1841545385609e-05
-3.65885877251581e-05
-2.8920570160342e-05
-3.12145562053597e-05
-3.27208444982234e-05
-7.83509395954787e-06
-3.66942983462867e-05
-2.33069544080908e-05
-1.3188688635743e-05
-3.69626120852928e-05
-5.91996396562545e-06
-1.72483045501421e-05
-3.49467046175339e-05
-5.20590388436097e-05
-3.56503852338024e-05
-8.76117048475973e-06
-6.02451065105077e-06
-2.46363092821058e-05
1.24534875518196e-05
-4.57172954738469e-05
-4.19063050881136e-05
-1.79427661064254e-05
-4.97421933750054e-05
-4.25373678280353e-05
-4.24564454880915e-05
-2.3819744806734e-05
-5.4026445030503e-05
-2.8087149992059e-05
-2.87305968348672e-05
-2.24045450165813e-05
-1.43936579587348e-05
-3.9767361852309e-05
-2.32289285176212e-05
-3.92373127263595e-05
-4.59374913828014e-05
-8.92616611277101e-06
-2.19058805702489e-05
-3.50417609156819e-05
-3.29542553543998e-05
-6.00970162075598e-05
-6.37474144928921e-05
-1.80559130187478e-05
-1.41362917922227e-05
-2.87617070846633e-05
1.05113941260522e-05
-3.20582084444081e-05
-2.83471359890296e-05
-2.64174695518812e-05
-3.89123757692492e-05
-1.32883534610354e-05
-8.09221232607268e-06
-2.71308434180394e-05
-9.76879986197439e-06
-4.40476108952829e-05
-2.97629275875689e-05
-4.2010952180529e-05
-1.66485295590742e-05
-3.04555648843851e-05
-2.86843580198147e-05
-2.9456772358065e-05
-2.854043960119e-05
-1.86542672523612e-05
-4.99571827156266e-05
-4.62151580069137e-05
-1.89020451274535e-05
-3.42156642448222e-06
-2.03858455575897e-06
-4.35659614772403e-05
-3.17829822661509e-05
-5.04410348254727e-05
-3.62416744457729e-05
-3.23479312793276e-05
-3.91178635744535e-05
-5.13016853798789e-05
-2.75393739296427e-05
-2.36644588984872e-05
-5.00022134385445e-05
-2.94428165124653e-05
-1.83110396427188e-05
-6.12719011160814e-06
-1.1530735316511e-05
-3.38658861238296e-05
-6.21058073173922e-06
-3.34463520754505e-05
-2.44489792729974e-05
-1.03871788012793e-05
-2.34523047340004e-05
-3.39381331020891e-05
-3.17866277472295e-05
-3.13651839535851e-06
-6.39022080659111e-05
-3.95376897224545e-05
-5.575945530379e-05
-5.08762484829796e-05
-2.85519139939032e-05
-2.52696649572044e-05
-2.90043741346075e-05
-4.82460002934965e-05
-4.57487138317373e-06
-2.56779392143839e-05
-3.78150874385535e-05
-4.30905635025473e-05
-4.50682228016245e-05
2.00999540542527e-05
-3.39162017828645e-06
-3.91181992498795e-05
-1.180674274711e-05
-2.27585975600529e-05
-3.74839765159079e-05
-2.70566709004573e-05
4.75755692064523e-06
-4.64146207853053e-05
-1.64894744957755e-05
-2.89373510825626e-05
-3.7084197935849e-05
-6.26899101095428e-06
-1.77739149145908e-05
-4.54070031141284e-05
-4.43309125199599e-05
-1.82509632961876e-05
-3.83492489841353e-05
-1.94115952526086e-05
-4.40890786988216e-05
-2.00988693568665e-05
-3.12845658034479e-05
-2.04095680662231e-05
-3.08820469572972e-05
-3.68833786731309e-05
-3.02411123281397e-05
-2.1515326805462e-05
-1.93059307137486e-05
-4.70108536391305e-05
-1.4225315625043e-05
-5.43272430143155e-05
-6.58921306009485e-05
-4.62282830177969e-05
-5.18290501812334e-05
-4.54659701654152e-05
-1.83856034335295e-05
-2.38420389953409e-05
-2.07811669240776e-05
-5.22233828091382e-06
-1.19271758634673e-05
-6.42567223503581e-06
-1.97509841458548e-05
-5.32533844931142e-05
-2.39935979675055e-05
-2.34952415507587e-05
-1.85800540164781e-05
-4.55534754572084e-05
-5.28965555940368e-05
-3.94552154517812e-05
3.134295075031e-06
-3.50564508873279e-05
-2.80360085244139e-05
-3.2343793849075e-05
-7.33197873616978e-06
-2.57677401094703e-05
-4.80622077844727e-05
-3.99386650293606e-05
-2.9025816626204e-05
-3.94474413056968e-05
-4.89595516061745e-06
-4.43146847421856e-05
-1.46307995162878e-05
-1.20352035645613e-05
-1.29500002682619e-05
-3.2654317062829e-05
-4.97832869525055e-05
-2.50816303701057e-06
-7.11959930235089e-06
-4.99045765217121e-05
-4.51155917984832e-05
-9.33463998443311e-06
-4.15855202572786e-05
-2.10913994639031e-05
-2.2517859103549e-05
2.23633683622764e-05
-4.31795134408419e-05
-2.67426491362397e-05
-2.44415187125054e-05
-6.10525711965059e-05
-2.64276982944208e-05
-4.58517625858432e-05
-1.86705464888831e-05
-1.04554934899517e-05
-2.46361118234939e-05
-2.54067786535249e-05
-2.44078567696307e-05
4.0866415867861e-06
-4.0722925130252e-05
-4.58123900356671e-05
-2.00133689910149e-05
-2.22978067228955e-05
-5.49248967947916e-05
-3.40719854419521e-05
-4.41922481278981e-05
-1.12985063621705e-05
-2.37676402607448e-05
-1.109414502205e-05
-2.80877264346408e-05
-1.88510670655248e-05
-3.51577766785669e-05
-3.48248001550123e-05
-3.35572495339161e-05
-2.03830253945291e-05
-1.91689666519127e-05
-3.47220008526231e-05
-6.03201705682742e-05
-2.72979876855494e-05
-4.50817670987846e-05
-2.33279710517122e-05
9.60409826230292e-07
-8.47515484023553e-06
-2.28869797686232e-05
-3.71785638369273e-05
-1.03489083535859e-05
-3.088403273128e-05
-1.90107355312688e-05
-3.71113210732283e-05
-2.05567858994588e-05
-1.31794941815047e-05
-2.57475026719823e-05
-1.61931311627528e-05
-1.67815043133252e-05
-5.72320157095182e-06
-2.93366312199857e-05
-5.26232797377435e-06
-3.70733721409974e-05
-5.7605416626128e-05
-4.57198627226479e-05
-3.22345904433092e-05
-3.16958023095187e-05
-2.17442878192547e-05
-3.44645732961592e-05
-5.53034373895848e-05
-4.31042012567953e-05
-1.27423156381861e-05
-8.61023554005926e-06
-2.59516091742415e-05
-1.32719527957475e-05
-5.11070313766617e-05
-3.00840362772795e-05
-4.38322377678715e-05
-4.2475341781128e-05
-3.74095577321717e-05
-2.82470480375925e-05
-3.78913519760517e-05
-5.24415522102479e-05
-1.64747722453645e-05
-2.29616034909602e-05
2.12643090708511e-06
-1.78251093665545e-05
-4.4683361753934e-05
-4.14492419784958e-05
-2.61896816383057e-05
-3.67890265980568e-05
-1.85367272421806e-05
-3.92377674300484e-05
-2.50218453725932e-05
-4.35042356066596e-05
-5.26235616873695e-05
-6.20557111140772e-06
-1.38637057824526e-05
-5.57896190100751e-05
-3.5315173127727e-05
-3.14055944672299e-05
-4.10670284610877e-06
-5.32165074618019e-05
-8.30815910182784e-06
-5.85683497967645e-05
-3.22875329960665e-05
-4.96711330414443e-05
-2.68839012216883e-05
-1.45908215682158e-05
-1.95223472389046e-05
-5.55211998039073e-05
-2.76350779358361e-05
-4.6024573895399e-05
1.39309415589212e-06
-4.87150007778634e-06
-2.814945401045e-05
-1.32109840167837e-05
-2.66076867489523e-05
-4.75194207896207e-05
-6.51712116360149e-05
-3.95463470292147e-05
-2.38955297988609e-05
-5.76403176615016e-05
-3.05355901342877e-05
-4.45113127337476e-06
-2.14888634209349e-05
-5.0446264700656e-05
-4.08500800233801e-05
-1.89922572685107e-05
-2.43608169144013e-05
-5.28898129467994e-05
-1.77132518716958e-05
-1.22417087358652e-05
-1.83278294849687e-05
-3.25479180706882e-05
-4.42784917087005e-05
-1.17825217999543e-05
-5.85044749276282e-06
-4.45806546046866e-05
-5.32313874788021e-05
-3.75682956822064e-05
-2.84755748941709e-05
-2.49718341290288e-05
-3.22111165659035e-05
-3.98324026100199e-05
-2.78647513364809e-05
-1.80565636321854e-05
-3.36875906933043e-05
-3.50808087993515e-05
-2.80489644302115e-05
-5.87709587548465e-05
-3.2987453343601e-05
-2.80463479984535e-05
-4.97641827056546e-06
-2.79127825480037e-05
-2.52554461338729e-05
-2.0563252401272e-05
-6.30537097287516e-05
-1.20303866830728e-05
-1.70694071566079e-05
4.32464289145259e-06
-2.88963499660968e-06
-1.49233223733304e-05
6.37094120543584e-06
-4.17154239485704e-05
2.00043021111653e-06
-4.74084113083614e-05
-2.89507503129719e-05
-1.04234217104404e-05
-8.73503055780864e-06
-3.71083170367415e-05
-1.21999825668796e-05
-3.95007324933997e-05
-2.56490648662253e-05
-3.33931496633832e-05
-3.14159530692386e-05
-1.1319893044923e-05
-3.80820066079904e-05
-3.08321056773118e-05
-1.87274367143164e-05
-2.91612601997262e-05
-2.83682576519839e-06
-5.5497374341699e-05
-4.32162689710999e-05
-1.98461731885833e-05
-3.13942858325261e-05
-1.54329176590253e-05
-1.08681243286885e-05
-3.24695655615951e-05
-2.54459206819706e-05
-2.38977422974343e-05
-1.82568048267695e-05
-3.6756524911751e-05
-6.05747558892168e-05
-2.89064032607371e-05
-3.6779267697855e-05
-2.33803945484028e-05
-6.10705147788321e-05
-3.27320332191565e-05
7.31474070486042e-06
-1.42688357589329e-05
-4.21703820753472e-05
6.98801966712401e-06
-2.80900032676692e-05
-3.99101668719146e-05
4.79990800331724e-06
-3.04740537796852e-05
-3.3522304957757e-05
-2.3560899805781e-05
-2.93571113265454e-05
-9.9833973056743e-06
-2.96216143285371e-05
-2.94273072757682e-05
-2.13696029898927e-05
1.25951915770861e-05
-1.75286590268996e-05
-2.31851394870573e-05
-1.73737057592348e-05
-1.79043671876434e-05
-6.08582194972598e-05
-2.19931514798581e-05
-2.33522069620768e-05
-2.10368372981417e-05
-2.83646786807859e-05
-2.01658003454228e-05
-3.62086540120556e-06
-2.38692905880442e-05
-4.62566031889678e-05
-3.23122035569154e-05
-3.79403807673897e-05
-3.35866439672368e-05
-2.47953094310496e-05
-2.12594023890857e-05
-2.04883301317141e-05
-2.30356472410036e-05
-3.52452699264219e-05
-4.68150368118684e-05
5.98232926361982e-07
-3.7638478059481e-05
-4.15875541360279e-05
-2.62013223789394e-05
-1.8857046727767e-05
-1.21969247194348e-05
-3.19359098731159e-05
-4.75684367719688e-05
-1.32541142836011e-05
-4.53389748161879e-05
-2.56994062380831e-05
-4.27920048271223e-05
-1.7804716893755e-05
-2.31695666214882e-05
-1.19321455061697e-05
-1.42392927580554e-05
-3.81609907258164e-05
-4.85537230087981e-05
-9.98847310907445e-06
-2.46862101948577e-05
-5.55000047826169e-05
-3.21610158737717e-05
-1.96456414486033e-05
-3.13178652651473e-05
-1.61746196298916e-05
-3.39085070956244e-06
-2.47634621413452e-05
-3.41544004295533e-05
-3.20906027555967e-05
-4.37121995849387e-05
-4.41530602586817e-05
-1.96279447587464e-05
-3.1162705375463e-05
-4.14227004415998e-05
-6.53921314141274e-05
-4.08709744641436e-05
-3.81714117263027e-05
-3.40803539785081e-05
-1.86390332882316e-05
-2.57865117947845e-05
-3.60552967160902e-05
5.45365560344054e-06
-2.94532622974916e-05
-7.98312274066342e-06
-2.4299926240381e-05
-4.91446093653544e-05
-2.38512645173839e-05
-3.14694233743029e-05
-5.07122385997735e-06
-2.38874323400108e-05
-1.92806777131448e-05
-2.77626868284434e-05
-3.41621047047307e-05
-1.16406202692752e-05
-3.99249962995252e-05
-2.09294510366479e-05
-4.08118437227011e-05
-3.57073065098596e-05
-1.00666863397536e-05
-5.088533210282e-05
-3.72104276210668e-05
6.07543423743212e-07
-3.34618860806853e-05
-2.43846836445451e-05
1.82329804367208e-06
-3.72247752550437e-06
-1.28872915861617e-05
-3.0311310146759e-05
-4.21153674911797e-05
-2.78071296121443e-05
-3.38469949543375e-05
-2.27887212470544e-05
-3.64269043924154e-05
-3.08939634501382e-05
-3.10162975905291e-05
-5.04895326443475e-05
-1.07144473645593e-05
-2.90226333258333e-05
-6.23999442845149e-06
-1.61318668123031e-05
-1.64549617722301e-05
-1.34719944607896e-05
-4.10496653342529e-05
-2.49723323478542e-05
-2.49805118418186e-05
-3.16755432641848e-05
-4.39751503155464e-06
-2.4869287574372e-05
-1.32917375397444e-05
-4.91479024454481e-05
-1.95719188700358e-05
-2.03187785755767e-05
-3.25713151747165e-05
-2.63700815083749e-05
-3.85395726853625e-05
-4.39300928971815e-07
-5.67842866236906e-05
-3.74062773795116e-05
-2.85288655291138e-05
-1.47144644364545e-05
-4.54577027435153e-05
-2.59394334150103e-05
-1.60735105039847e-05
8.48224624768915e-06
-3.80454553460666e-05
-1.27959181881379e-05
-8.50032135136966e-06
-1.9820208891951e-05
3.31309333835651e-06
-1.43732495558605e-05
-1.84358066795357e-05
-4.3077297405804e-05
-1.76021959567819e-05
-4.09029461997404e-05
-9.25343108651198e-06
-1.56991501763661e-05
-2.01718687121684e-05
-2.03328276793663e-05
-2.75285858706781e-05
-3.06395347666746e-05
-3.08648825093033e-05
-1.84228638261025e-05
1.82787546882996e-07
1.12397564115012e-05
2.41356589631789e-06
-3.42248124384078e-05
-2.0429830382247e-05
-4.21776914055639e-05
-2.56157574192261e-05
-1.64153000467071e-05
-1.24359616117046e-05
-2.47593115288754e-05
-2.11171497291989e-05
-3.01082137266148e-05
-1.7532162343394e-05
-4.51995037935519e-05
-3.02488728745635e-05
-1.9685624745288e-05
-1.67732452793845e-05
-7.95104706431737e-06
1.18685948005623e-05
-2.58614973926376e-05
-4.01133222389117e-05
-4.15060683889366e-05
-2.33272727971886e-05
-5.00502317936836e-05
-2.91100303485167e-05
-1.33932643973585e-06
-1.19582832905025e-05
-7.72413378436041e-06
-3.82284089651169e-06
-4.38843518772249e-05
-4.41208820567793e-05
-2.3934094294941e-05
-1.82676514106256e-05
-4.36695848283166e-05
-2.23007043692147e-05
-2.16032917512308e-05
-2.54101223094735e-06
-1.49020104288698e-05
-4.3734720149213e-05
-1.37676993158665e-05
-4.7587410068266e-05
-7.39076889732929e-06
-1.649808147855e-05
-9.73014486143761e-06
-1.76162681063901e-05
-2.51786353254029e-05
-4.07986679512925e-05
-2.16456388458116e-05
-1.25397769724268e-05
-5.07491345496804e-05
-2.59297453920481e-05
-3.98806030048851e-05
-2.05169039499966e-05
-4.30919387228258e-05
-2.99872446790264e-05
-4.33318282901674e-05
-5.26472791579271e-06
-3.48591118932082e-05
-1.23927840357523e-06
-2.9112619226581e-05
-6.65638239711415e-06
-2.26469934727616e-05
-7.80879080424033e-06
-1.54461719861671e-05
-1.24170488072499e-05
-4.2060251733691e-05
-1.77233935705163e-05
-2.32052825499178e-05
-4.50575138142666e-05
-2.24976809576848e-05
-3.55142668126473e-05
-1.4589602336655e-05
-3.14978160845178e-05
-2.52607537029486e-05
-2.4997270516686e-05
-3.09848700630727e-05
-2.45669768911834e-05
-2.36755359703801e-05
-4.7867844455112e-05
-4.72165123628285e-05
-3.69919114548778e-05
8.12981631680941e-06
-2.90160570511714e-05
-2.82773247955931e-05
-1.80693547384e-06
-2.76707779940332e-05
-4.32543762497412e-05
-2.839465421904e-05
-8.14720012372017e-06
-6.90830769852269e-06
-6.29311594681934e-05
-1.16006647507666e-05
-2.2887444933447e-05
-4.35173069949012e-06
-1.19732997079073e-05
-4.5063484083165e-05
-3.39093753699256e-05
-4.57031015584476e-05
-1.41854828462228e-05
-4.17828032324843e-05
-5.19758827756958e-05
-2.89011548931112e-05
-2.45561950495926e-05
-2.77479404749968e-06
-3.83217925810434e-05
-2.58079119498674e-05
-1.56465966884038e-05
-3.73220111456001e-05
-5.17110177762862e-05
-3.80462142797001e-05
-3.41374830164866e-05
-2.05090091162318e-05
-5.72020072806524e-05
-4.01480796451945e-05
-1.82877653777097e-05
-4.37387319846083e-05
-1.05144625911987e-05
-2.33432138763711e-05
-3.61656214323468e-05
-1.63762291932408e-05
1.03071886153787e-05
3.70324473408133e-06
-1.24885697883665e-05
-4.27569261069587e-05
-2.21047260624419e-05
-1.99873483825537e-05
-1.89617202981072e-05
-1.79557379953759e-05
-3.43472965407941e-05
-4.64510554382559e-07
-3.06526389266358e-05
-2.13906075001468e-05
-3.62800097213065e-05
-1.91517824694549e-06
-2.66248183979955e-05
-4.82961985309756e-06
-1.91203350977034e-05
-1.94561767545928e-05
-1.98661204282927e-05
-2.34275825341124e-05
-5.32345025866507e-06
-9.39811402651278e-06
-2.63267102979349e-05
-3.37472150379012e-05
-1.13675550802913e-06
-3.96453286426547e-05
-3.89890911755485e-05
-1.63973382121798e-05
-1.21306513897888e-05
-3.40715181267382e-05
-3.85889477411657e-05
-2.63041950283102e-05
-2.18077517721941e-05
-4.26496966456491e-05
2.64854446387717e-05
-2.99283537601297e-05
5.5011414316184e-06
-4.88770682845676e-05
-3.90304856236136e-05
-1.21371935036149e-05
-3.78348753251127e-05
-3.08121821751894e-05
-1.92242144692637e-05
-2.13931805395983e-05
-3.12481963825288e-05
-3.88438802439755e-05
-2.34117419403711e-05
-3.33587731210789e-05
-2.24170484438991e-05
-3.03018213412584e-05
-2.39436944132296e-05
-1.71292456682799e-05
-3.45041805372408e-05
9.68724460445317e-06
-3.17837562773482e-05
-3.46653931169277e-05
-2.48952130380634e-05
-2.0975516857823e-05
-1.27823267977142e-05
-1.68207811034823e-05
-4.18649342271024e-05
-8.10362531793451e-06
-4.78562555795219e-05
-2.34056015316286e-05
-1.35173053572851e-05
-4.25300995119228e-05
-3.02320468008075e-05
-1.33530642592176e-05
-2.77434250581436e-05
-9.16260310597193e-06
-2.50690334442725e-05
-3.07761038807679e-05
-3.54589175322876e-05
-4.10063478003144e-05
-5.23584333212584e-05
-3.71407259455794e-05
-3.97443029025181e-05
-4.24552706509632e-05
-3.85112102108007e-05
-3.84328213185781e-05
1.26962802907242e-06
-3.32431737567467e-05
-7.22082864120433e-06
-6.25538482100198e-06
-5.03275789899731e-06
-4.03337835726079e-05
-2.89178438697107e-05
-2.24488091906781e-05
-4.19903945659625e-05
-3.13437161018993e-05
-1.75026231552812e-05
-3.68771580934979e-05
-5.07933969153038e-05
-1.72581557631395e-05
-2.72345933604863e-06
-9.45147049499264e-06
-2.9581891912676e-05
-2.41699091770116e-05
-1.6697240682849e-05
-3.49325333221921e-05
-1.73832862678401e-05
-3.6209920032219e-05
-3.37761010326925e-05
-5.22619236694175e-05
-1.32173351764886e-05
-3.58634407577656e-05
-2.70527488532622e-05
-2.5278097269559e-05
-1.39285834007129e-05
-1.13690026675335e-05
-1.62842016788458e-05
3.16690468600252e-06
-8.54697451944755e-06
-3.7964993593596e-05
-3.81800997523408e-05
-2.9426973067059e-05
-2.1565211483536e-05
-1.3643041796747e-06
-4.9196194234591e-05
-1.1691751123286e-05
-1.89378196424893e-05
-4.09464172150497e-05
-3.37154511840561e-05
-3.5449691904765e-05
-2.02000851851994e-05
-2.89191674835121e-05
-2.01811990659635e-05
-3.03070015958582e-05
-2.27436863882078e-05
-2.21913480413625e-05
-4.34649393873693e-05
-1.59783829842405e-05
-2.85691868140731e-05
-1.595260941341e-05
-3.42113790731888e-05
-1.93377391696306e-05
-2.34263811485535e-05
-1.92873749378819e-05
-1.12289988621048e-05
-2.88603300666322e-05
-2.31396615922783e-05
-3.08622223359406e-05
-1.73427456773882e-05
-4.28994018752586e-05
-1.94032799006516e-05
4.21210186969933e-06
-1.8289478011574e-05
-5.01389368640955e-05
-9.02151662795467e-06
-1.18846516213719e-05
-1.59226139974063e-05
-3.37378654129397e-05
-3.11719563358968e-05
-3.32109239827542e-05
-3.39144640470735e-05
-1.12408146653124e-05
-1.72002827484684e-05
-2.70560054918468e-05
-1.36562948066314e-05
-4.41152194419453e-05
-2.90622967874395e-05
-2.19321661362415e-05
-5.67019733871561e-05
-2.89329061247669e-05
-1.32780125124545e-05
-3.88042018096748e-05
-5.3989229059291e-05
-2.93639386556599e-05
-2.10801069312232e-05
-5.84317308575884e-05
-2.01831491685958e-05
-3.34622216684071e-05
-2.53398577245749e-05
-3.3062176448373e-05
-1.29459803529132e-05
-1.44144902694799e-05
-2.15888769436009e-05
-1.85844143295108e-05
-2.35227823860958e-05
-8.60863608925096e-06
-2.43660742760285e-05
-3.56042653078026e-05
-1.80057042426082e-05
-7.18642040843478e-06
-3.88224119165963e-05
-3.39677234295778e-05
-1.30247076198621e-05
-1.43498635437681e-05
-5.7260241484709e-05
-1.21243610462306e-05
-2.14658255175847e-05
5.9270977547737e-06
-4.15947282647137e-05
-3.83577828649142e-05
-2.5996688166659e-05
-1.17239880374826e-05
-2.43231535686145e-06
-1.0018538819928e-05
-5.00507706742218e-05
-3.47902785378517e-05
-3.76546587168601e-05
-2.76515815489883e-05
-7.04897935569455e-06
-5.47661505156695e-05
-5.34326074751635e-06
-1.71509936964399e-05
-5.41495428586952e-05
-2.01550607577561e-05
-4.76876431615926e-05
-3.14212659116281e-05
-8.49305512014034e-06
-2.51976998213239e-05
-2.5601806825659e-05
-2.09797982827241e-05
-1.16111589892803e-05
5.75997300632479e-06
-1.16395234374269e-05
-3.61234886861494e-05
-4.8037323281565e-05
-1.55066736472378e-05
-3.43659596746208e-06
-2.64877474345402e-05
-3.47805453583105e-05
-3.31484103295366e-05
-3.92112485334147e-05
-2.57840982520006e-05
-2.67744073977338e-05
-3.74047001232849e-05
6.47919849144281e-06
-8.44454155549589e-06
-2.3786679191803e-05
-3.41924280587007e-05
-2.65263778174345e-05
-3.24032356172896e-05
-5.37469328675296e-05
-1.78997235632013e-05
-1.34378512942664e-05
-2.76247465693706e-05
-6.22053363883056e-05
-4.55853687654396e-05
-3.54780707801711e-05
-1.31991505064815e-05
-2.90206813405296e-05
-3.07481719758694e-05
-2.97879189962885e-05
-2.39750118254702e-05
-2.17605207654531e-05
-1.28974934054826e-06
-1.77539568744366e-05
-3.74111596263709e-05
-3.49383224621527e-05
-1.24763542352292e-05
-3.06380017097472e-05
-4.44995073549352e-05
-5.0546881574472e-06
-2.50903165946037e-05
-3.20126820218169e-05
-4.63103355566849e-05
-3.24396495435565e-05
-2.59584032059956e-05
-2.25766740543367e-05
-3.96538314859745e-05
-3.74478617622115e-05
-3.82476673788338e-05
-5.16464652094047e-05
-1.34546572455471e-05
-1.92742416724561e-05
-2.22213834836715e-05
-3.63148632096389e-05
-1.98190379563627e-05
-3.36481473875471e-05
-3.67072188596872e-05
-6.0794201630046e-06
-3.05741264665638e-05
-2.21745961324531e-05
-2.89072764672679e-05
2.54559551353895e-06
-1.20346475492698e-05
-2.9241000992796e-05
-3.19684705801857e-06
-1.60756229788739e-05
-4.2761252709372e-05
-3.62713932545225e-06
-7.71903477762314e-06
-3.31489211387908e-05
-3.35092057617141e-05
-3.78847480646236e-05
-6.50604592527622e-05
-2.86288433326482e-05
-1.79914638760703e-05
-4.3588877357187e-05
-3.06431939212964e-05
-1.14581326638738e-05
-3.25727719954266e-05
-3.02892629835561e-05
-3.3401061810246e-05
-3.56977787788411e-05
-5.48692266060592e-05
-2.3611940054213e-05
-5.25511422325881e-05
-3.46750120087692e-05
-3.33760011191079e-05
-3.33109591980709e-05
-1.30822345190949e-05
-2.65463935052416e-05
-3.37688070637059e-05
-2.17154840305512e-05
-3.78891575375585e-05
-1.23355983589718e-05
-2.27800227348408e-05
-3.39545804432572e-05
-3.2581684184019e-05
-5.9901185011352e-06
-2.18318144010518e-05
-3.8988080459832e-05
-4.6460722693818e-06
-3.45054155559607e-05
-5.81299365799398e-06
-1.60718228787416e-05
-4.03116744622115e-05
-2.96140943500627e-05
-1.81128387985886e-05
-1.42598071180309e-06
-3.41532361025242e-05
-2.43058364177368e-05
-5.54007055315909e-05
-1.0635723305234e-05
-3.23427693947636e-05
-2.8371923166063e-05
-5.60180232101845e-05
-2.72970878744845e-06
-2.22682942328015e-05
-2.47383789439879e-05
-5.12740511513646e-05
-7.37698888275551e-06
-1.3225198603905e-05
-4.64836257154096e-05
-4.57408247109717e-05
-2.31803277420481e-05
-2.32877382941855e-05
-2.55714665399384e-05
-2.18842727554409e-05
-5.32104725208357e-06
-2.89867017235676e-05
-2.69603928510217e-05
-2.30978725874327e-05
-1.58930330753993e-05
-6.23281709883679e-05
-2.8905567193929e-05
-2.11152661086491e-05
-2.55344868019738e-05
-3.56343431723873e-05
-2.40500128876004e-05
-2.24559860674894e-05
-2.41043812531391e-05
-3.15265470696636e-05
-2.66217078217528e-05
-9.53491317188866e-06
-1.46861332632852e-05
-1.00330826313695e-05
-3.18957234618533e-05
-4.75950210851815e-05
1.51911717111986e-05
-3.19746196914254e-05
-4.47364290726225e-05
-5.43162238610492e-05
-3.41891242297243e-05
2.33202305443028e-05
-1.26399202019844e-05
-5.03176869487847e-05
-4.74875488376481e-05
-5.28663262568294e-05
-7.18971639506551e-06
-4.58987729026649e-05
-6.84782926111509e-06
-2.90179652681816e-05
-1.51747674555679e-05
7.98075256873583e-06
-2.47202643642943e-05
-1.21337987989577e-05
-3.76696204453057e-05
-5.35017543318815e-05
-3.23528343533994e-05
-2.82425458369788e-05
-3.58968634324881e-05
-2.00610786048038e-05
-3.808511041599e-05
-3.85728129561047e-05
-2.78911773961974e-05
-2.75828271076101e-05
-2.43763652399713e-05
-4.21256149546074e-05
-1.91473452000648e-05
-4.19909734190128e-05
-4.31401492966221e-05
-1.4626370688928e-05
-2.43593377805722e-05
-4.1786687810156e-05
-1.63167682659751e-05
-2.73093365578488e-05
-2.02194780196908e-05
-2.91006250012503e-05
-3.89971743018485e-05
-2.26481943028283e-05
-1.35134090042066e-05
-4.62617531158988e-05
7.41640901620033e-06
-2.51261642872252e-05
-3.2890648866456e-05
-4.85025089773846e-05
-1.23389627934084e-05
-1.3650850062721e-06
-2.93128326851219e-05
-3.07338647102789e-05
-1.72300753327967e-05
-2.19791241749088e-05
-3.1462900512218e-05
-4.62042354933324e-05
-4.08079426607614e-05
-2.8728355680931e-05
-3.94561380213333e-05
-1.77381767200135e-05
-4.60691246875155e-05
-2.79646592037835e-05
-4.85325396434276e-05
-2.03968979388087e-05
-4.88349666545649e-05
-3.74741993727863e-05
-3.94610246375484e-05
-4.13901799083611e-05
-2.45640851666204e-05
-1.63197472061371e-05
-3.24124021571536e-05
-6.92267452752949e-06
-3.54205293643215e-05
-1.53611821479147e-05
-1.49941350399952e-05
-1.34938037956543e-05
-4.24028316221333e-05
-3.8691821251872e-05
-2.68940936068041e-05
-2.54629065971707e-05
-7.3533585621699e-05
-2.64459846636461e-05
-6.83098996591739e-06
1.42890805865287e-05
-2.2700863994362e-05
-3.59314214191234e-05
-3.3117335443033e-05
-1.05394214993451e-05
-2.18819798863926e-05
-4.49379549399626e-05
-1.83003021218947e-05
-3.39287098618318e-05
-6.71954832660067e-06
-4.09689734462667e-05
-3.15917846726753e-05
-2.23228329652831e-05
-1.82000116416228e-05
-1.23545609739057e-05
-4.61609708810618e-05
-1.51534948501472e-05
-1.95466970549658e-06
-3.17754978103854e-05
-3.69717466237366e-06
-1.4565095955859e-05
1.19351411158437e-06
-1.31836057613908e-05
-2.32434716147813e-05
-3.15757380000898e-05
-5.00078231517955e-05
-2.36140236793818e-05
-3.55285806057345e-05
-3.0757418851425e-05
-2.36298263923566e-05
-1.20142489690152e-05
-4.33885404413442e-05
-2.7484985827013e-05
-1.85355233736653e-05
6.61417476468387e-06
-1.49354423163274e-07
-5.06157827314829e-05
-2.90738126495189e-05
1.48582345435299e-06
-3.6454951203722e-05
-2.61267562503766e-05
-2.34278475797021e-05
-1.128963055575e-05
-1.64688680575733e-05
-2.60911361306134e-05
-6.21572080756229e-05
-1.23064945413329e-05
-3.84781031103314e-05
-9.04732279455598e-06
-5.7306778643574e-05
-2.40657186456795e-05
-7.78613444739435e-06
-4.13108415872124e-05
-4.51771567084485e-05
-1.32444399422385e-05
-2.98936704206111e-05
-2.39463917676066e-05
-2.34081790442515e-05
-3.66775747045171e-05
-3.14700572193756e-05
-3.33796465259576e-05
-2.04411160190508e-05
-2.64489720056725e-05
-1.63689108317732e-05
-2.64527885857034e-05
-3.3906200879553e-07
-3.75929668989745e-05
-2.37644720301365e-06
1.58754795816249e-05
-2.70768776994843e-05
8.48856719603346e-07
-1.51986689432756e-05
-2.3206374249578e-05
-2.60177648788582e-05
-3.51009973619115e-05
-2.66460337331005e-05
-3.80260011861372e-05
-3.85134844872872e-06
-2.05573770143533e-05
-5.21862417537134e-05
-3.49535016015064e-05
-2.49543525186759e-05
-2.15802201627512e-05
-4.61511724792433e-05
-1.94567986544614e-05
-4.45352096427904e-05
-2.26466246749058e-07
-2.80232252185016e-05
-2.35946393468656e-05
-4.65873256063267e-05
-4.51290233996372e-05
-3.61469318210309e-05
-3.7191210607006e-05
-2.69400212667592e-05
-2.40946803846875e-05
-8.67784509181502e-06
-1.18431933280648e-05
-1.74507989976839e-05
-2.78131913792468e-05
-4.7950430920524e-05
-2.82308066638178e-05
-3.78303490135861e-05
-1.64696638243389e-05
1.124197951747e-06
-4.07357018584315e-05
-2.60166505535774e-05
-1.0568489703469e-05
-3.42109178909371e-05
-2.88429950903966e-05
-6.11794577618219e-05
-1.6508335423874e-05
-2.4340357017679e-05
-7.17062906537548e-06
-4.14612148015654e-05
-1.89365220244772e-05
-1.82581918931891e-05
-5.06615297725302e-05
-2.66931422992625e-05
-6.04208095828423e-06
-2.59790801004956e-05
-2.59584558262866e-05
-3.19690483121056e-05
-2.01309442862739e-05
-1.76336148216878e-05
-3.29200873155515e-05
-3.9918886166241e-05
-4.75787811914101e-05
-1.576991656713e-05
-3.708196870583e-05
-1.48405862539729e-05
-2.30412525540973e-05
-4.07567105701218e-05
-3.16343720201531e-05
-4.53840790935601e-05
-3.72510377811219e-06
-8.57882729418257e-06
-3.29199005855025e-05
-4.39240402298146e-05
-2.46048500314646e-05
-2.88341136589376e-05
-3.12182048097947e-05
-9.70011422596642e-06
-4.36000006321978e-05
-4.06428808243235e-05
-4.968995948867e-05
-2.31967615370157e-05
-3.30446948445041e-05
-3.23997823177197e-05
-1.15961062431922e-05
-1.95968254899272e-05
-4.11508394795402e-05
-3.12199884025425e-05
-2.28904330308332e-05
-2.51451803440595e-05
-4.17357437189354e-05
-4.86214858169897e-05
-3.05539643520748e-05
-3.3205250420622e-05
-2.300406312548e-05
-1.03073442096004e-05
-2.17579768261176e-05
-5.45969841855093e-05
-3.20608631868732e-05
-2.63218909461514e-05
-3.96916054521555e-05
-3.56077837372952e-05
-3.731230283251e-05
-2.4249561621939e-05
-1.70243925176913e-05
1.30198718958364e-05
-2.15452893159083e-05
-5.59536392752318e-05
-2.61716527448941e-05
-4.17453086479754e-05
-2.53703406607523e-05
-1.95808152519751e-05
-3.53722068642027e-05
-2.08549624908234e-05
-5.19918406705918e-05
-2.70009944155616e-05
-7.42558937363542e-06
7.12086215234608e-06
-1.98234548300815e-05
-3.90124478728081e-05
-3.68966501640699e-05
-4.74753077147308e-05
-2.02645735068842e-05
-1.43900760747241e-05
-4.07862212798598e-05
-3.23061237449625e-05
-3.30766217085177e-05
-1.40349824421119e-05
-3.91149095912303e-05
-1.64788998446257e-06
-4.96524759306945e-05
-2.55961283210422e-05
-4.16402485298104e-05
-2.69462815703631e-06
-3.96254887389256e-05
-1.55351837795989e-05
-3.10388626252033e-05
-4.29295475423627e-05
-1.62119613825416e-05
-2.77073308114762e-05
-2.13492406857072e-05
-1.39887005680878e-05
-1.95362991509343e-05
-1.87775778456966e-05
-3.7541805681937e-05
-2.65798350865405e-05
-2.39383894910363e-05
-1.38490946902134e-05
-3.16547366862287e-05
-5.76016691498553e-05
-5.65515815176653e-05
-2.67588774591226e-05
-1.742923261868e-05
-2.57604731480562e-05
-1.16415268551849e-05
-1.36729427903089e-05
-7.03251124520469e-05
-4.31366706534468e-06
-2.65307999627193e-05
-6.0596703877937e-05
-4.12467058652319e-05
-5.77163073415066e-06
-3.98811925285621e-05
-1.99511305190325e-05
-2.7930138611777e-05
-3.48843957002215e-05
-1.82393933652875e-05
-2.42113001300946e-05
-3.49951828186822e-05
-5.31598718623182e-05
-4.71212004770106e-05
-8.64414802438402e-06
5.29443252189417e-06
-5.41392918266189e-05
-4.13920770512338e-05
-3.22184782965979e-05
-2.00963163733883e-05
-2.60936886117794e-05
-3.35157132230705e-05
-4.70945448380115e-05
-5.07348203213723e-05
-3.48008873485981e-05
-4.92921493919306e-05
-1.06345048438777e-05
4.33574633874775e-06
-1.40033172171255e-05
-8.00755666304381e-06
-2.05838786692712e-05
-2.58587921780517e-05
-2.81614865508592e-05
-1.80125138013408e-05
-1.56807508171559e-05
-3.47784342080005e-05
-2.36030416612328e-05
-1.70666685875428e-05
-4.53998715006088e-06
-3.29039234546406e-05
-3.77997890099585e-05
-2.85622780797046e-05
-2.75020936860017e-05
-1.99771530971214e-05
-3.28857591723677e-05
-3.06479092769371e-05
-4.12667032824182e-05
-1.70944130853666e-05
-2.54497943362538e-05
-2.12419370818773e-05
-4.21215459120606e-05
-2.42241205694138e-05
-2.81614969880416e-05
1.65723075524606e-06
-2.96751082414753e-05
-3.79551722458911e-05
-3.37302335476255e-05
-8.64419363396568e-06
-1.28421264471339e-05
-2.53338734188712e-05
-2.53275204987965e-05
-2.50475470416675e-05
-1.4375337065295e-05
-3.20890143298227e-05
-2.41611464570041e-05
-3.26589909999524e-05
-2.72985953995961e-05
-3.30445825657221e-05
-2.57775181217589e-05
-1.64811305369439e-05
-1.2942641157419e-05
-1.363844863785e-05
-2.74734076774788e-05
-6.47342741783418e-06
-2.75583782666371e-05
-1.02109060463252e-05
-2.31102639460711e-05
-3.71007774674673e-05
-4.26951142257743e-05
-2.09328824476713e-05
-2.3495173394013e-05
-3.00701078937694e-05
3.81061899350828e-06
-2.78206767628441e-05
-2.37291319262133e-05
-4.23960240896573e-05
-4.49670968877783e-05
-2.13416635796789e-05
-2.96849356105552e-05
-3.52431831334763e-05
1.3779986823168e-06
-2.98911137308943e-05
-1.52759838574606e-05
-1.89096169390428e-05
-4.49090121498195e-05
-5.73928851723604e-05
-6.01683834792193e-05
-2.93036352092392e-05
-4.18206705849873e-05
-3.00241238149873e-05
-3.469834176906e-05
-5.21975708649998e-05
-1.64994689910425e-05
-3.36602935631796e-05
-3.80350648115114e-05
-3.5072912816327e-05
-1.44885514175337e-05
-8.40765491818416e-06
-4.49183181798368e-05
-9.97951413328546e-06
-2.28756554066987e-05
-3.25632867574633e-05
-3.3755039024353e-05
-1.66546753536766e-05
-2.60852487997975e-05
-4.87097508808895e-05
-2.21476957938576e-05
-6.13557196068671e-06
-3.41969761172489e-05
-3.77466143778323e-05
-3.12147176780704e-05
-2.12672696217357e-05
-1.84021646545784e-05
-1.63601145813827e-05
-3.66493207512083e-05
-5.25806287804684e-05
-4.62929549776004e-06
-2.50096192141413e-05
-2.25188331205956e-05
-2.53085167872812e-05
2.58807976205479e-06
-1.96321342669397e-05
-2.95367069071533e-05
-7.21489224509084e-07
-4.39708676390052e-05
-1.324721321077e-05
-5.11254358994602e-05
-3.42729565578959e-05
2.13957573745461e-05
-4.77919189350656e-06
-2.89531070455122e-05
-3.00064812061901e-05
-3.91463021754297e-05
-4.52661313637198e-05
-2.77446940205426e-05
-2.45963519350483e-05
-3.29903064112929e-05
-8.41664774085933e-06
-2.62301552895961e-05
-1.80400657544799e-05
-2.31090474403967e-05
-9.79138400726765e-06
-4.8935654974877e-05
-3.85478526626473e-05
-3.23681643246599e-05
-1.19582799458152e-05
-2.42014731093621e-05
-1.25358037779251e-05
-5.50568797405348e-05
-1.07405482770471e-05
-5.99977364954077e-05
-5.08737709472537e-05
-2.65501307126806e-05
-2.39038501509108e-05
-3.17043838286139e-05
-4.81581093815151e-05
-3.66922801678191e-05
-2.21397686026707e-05
-3.08344558665391e-05
-2.33168165769059e-05
-6.2242794466545e-05
-2.03367825033428e-05
-5.43743747331006e-05
-2.54712584403159e-05
-1.91203266516489e-05
-6.04668688998419e-05
-3.82160732462694e-05
-3.28106095885034e-05
-4.17392908722738e-05
-1.76752887436915e-05
-4.08263889634737e-05
-1.29693280813832e-05
-2.43601904542795e-05
-2.0438095551481e-05
-3.71729415639561e-05
-2.62372662269475e-05
-4.35097989812287e-05
-9.25981487685643e-06
-1.65748302273112e-05
-8.89667609375549e-06
-3.90800634765771e-05
-5.56542560967028e-05
-5.65117841774079e-05
-3.03884691565493e-05
-1.5115569867194e-05
-3.55647398148424e-06
-3.33899124570188e-05
-3.77602865868257e-05
-6.90177297737016e-06
-4.55090935076985e-05
-5.61526274392676e-05
-2.26154533045664e-05
-5.00707178864279e-06
-7.0620692693202e-07
-3.31467233768284e-05
-4.71431215542048e-05
-9.61095360024141e-07
-3.34870448533696e-05
