# Supplementary material for: Research on computational propagation and identification of mine microseismic signals based on deep learning
Source: PLoS One. 2025 Oct 22;20(10):e0334641. doi: 10.1371/journal.pone.0334641 (PMC12543183; doi:10.1371/journal.pone.0334641)
Supplement: S6 Data — (ZIP) [file pone.0334641.s006.zip › 000100900000244.xlsx_0.txt_24.txt.txt]

3.09171610498882e-06
-3.23313731015545e-05
-6.27961144480067e-06
-3.7851861861192e-05
-4.0577390739246e-05
-1.28269560914835e-05
-3.00376434695999e-05
-2.42063454008034e-05
-2.79006178267728e-05
-4.17648416155519e-05
2.82639482203977e-06
-2.26324275786714e-05
-1.5188995088091e-05
-4.35602736415294e-05
-5.2547257028605e-05
-3.94638858069316e-05
-3.23212309230494e-06
-7.63217485151938e-06
-5.2042509906593e-05
-1.69581215023261e-05
-2.5572232404991e-05
-2.82810054483863e-05
-2.53653901616721e-05
-2.60534977697816e-05
-1.2222161568677e-05
-2.75735294399308e-05
-2.49640840843329e-05
-5.80609608095707e-06
-1.44120533666828e-05
-1.25713526022637e-05
-5.43685074129583e-06
-4.29247144591618e-05
-1.11740077879022e-05
-4.19441166886993e-05
-6.14813032991714e-06
-2.85880488384345e-05
-3.74059909882903e-05
-2.8729099128554e-05
-1.53207177018425e-05
-4.15186980139742e-05
-2.79806778825914e-05
-3.81167777421944e-05
4.37040175215497e-06
-2.78997963958506e-05
-3.63404783697148e-05
-4.23223749652084e-05
-2.52251964290815e-06
-4.25184880072069e-05
-2.70340514081541e-05
-1.94867297712389e-05
-2.90490001247408e-05
-3.66023528748059e-05
-2.714560728697e-05
-4.29876247482397e-05
-4.43768365113914e-05
-4.9839484065372e-05
-2.52200588727287e-05
-3.87743459572903e-05
5.34689744515814e-06
-2.57792242039272e-05
-2.90815835159475e-05
-4.5225269317315e-05
7.79903765901081e-06
-3.49039864496225e-06
-5.58059650939395e-05
-4.64991673048875e-05
-5.1332207394172e-05
-4.10598993425798e-05
-4.61356018164598e-06
-2.81380206815148e-06
-2.93849318252147e-05
-7.87619043926738e-06
-3.65287640792577e-05
-4.84152737571059e-05
-1.37600633319496e-05
-2.45210121490823e-05
-2.1678762369904e-05
-3.46676491367911e-05
-8.47447245916588e-06
-2.92431559740733e-05
-3.27759552098414e-05
-4.4024037533362e-05
-4.26189917637806e-05
-9.73401479397953e-06
-2.86374260911947e-05
-3.57803095121988e-05
-2.31967209516232e-05
-1.11609207624031e-05
-5.48589765213718e-05
-4.81194539075784e-05
-4.53737706976979e-06
-3.90851401468983e-05
-5.60627150853739e-08
-3.5349774612368e-05
-2.91106833443177e-05
-4.05995177085956e-05
-9.47996009913957e-06
-2.17246829405288e-05
-3.74529618243614e-05
-1.24112590629431e-05
-9.55073235536358e-06
-1.44365080953194e-05
-1.28699919378883e-05
-4.52152349892818e-05
-2.30996436315638e-05
-3.3958388700382e-05
-1.58379033847155e-05
-5.85708297757552e-05
-2.86403932044768e-05
-4.91297343834593e-05
-2.84496802785108e-05
-5.865891945126e-05
-2.01473313096406e-05
-2.22431303012129e-05
-3.68676145181472e-05
-1.40125699521449e-05
-4.13272664305568e-05
-1.64691983049933e-05
-2.20653496105684e-05
-1.76657232513243e-05
-3.17473669976031e-05
-3.44050371968214e-06
-1.86318956211655e-05
-3.23335833165739e-05
-1.62942223708772e-05
-2.59216892759999e-05
-3.63287908320788e-05
-3.01056472089992e-05
-4.56687676969457e-05
-1.8212521995213e-05
-3.39502518901319e-05
-3.44888030827795e-05
-5.15200519237601e-05
-1.38110541183295e-05
-3.07211445386761e-05
-4.45617983127714e-05
-3.47388730960932e-05
-3.92312665065542e-05
-2.35002945097621e-05
-2.00348842538578e-05
-7.93680200593657e-06
-3.41084482173372e-05
-2.00279109859487e-05
-1.50959335862788e-05
-1.61416358722226e-05
-6.68807335219782e-06
-3.91347361373782e-05
-3.64035560667809e-05
-2.30641176604637e-05
-1.5467294681103e-05
-2.99980987651407e-05
-2.0008960796115e-05
-3.27594438575982e-05
-3.53234451602168e-05
-2.50620349148608e-05
-3.6429544419579e-05
-3.44007784379021e-05
-4.16641910628967e-05
-4.33436592887015e-05
-1.47452400240427e-05
-2.40155773828181e-05
-1.67841362591283e-05
-1.4405225367661e-05
-3.71412858862525e-05
-2.83848514219011e-05
-1.56416536887561e-05
-2.52916326680313e-06
-1.8576665433556e-05
-3.10402966760236e-05
-3.26041450323736e-05
-4.83228668335201e-05
-4.49715882092125e-05
-1.05715033206162e-05
-2.34108737633818e-05
-1.62903579504541e-05
-5.52733870662656e-05
2.46464184275826e-07
-9.71431784600354e-06
-8.47450308890246e-06
-2.15751211774657e-05
-3.9552252081581e-05
-2.86201479213603e-05
-3.43057816759418e-05
-2.65920813132444e-05
-2.61959295210647e-05
-2.49802985128677e-05
-5.75524867471683e-06
-2.52679044369289e-05
-1.53413056955945e-05
-3.74570004399073e-05
-1.99378358128391e-06
-9.10894938706011e-07
-2.46376476165415e-05
-1.3104791756152e-05
-2.50425757651892e-05
-8.50964035123289e-05
-1.86641969658437e-05
8.16040396779133e-06
-4.61510203436608e-05
-1.16073586433715e-05
-1.42125318335171e-05
-3.99462618987013e-05
-2.5297494462816e-05
-7.19490332178228e-06
-1.69683138459289e-05
-7.51152204526927e-06
-2.65249172345842e-05
-2.21179470194102e-05
6.4345707101287e-06
-1.46466327900986e-05
-4.21169532808151e-05
-2.08250037639819e-05
-2.72925364634658e-05
-1.90179239636116e-05
-2.03028295059482e-05
-3.8875968732163e-05
-1.44410758279631e-05
-6.18614821346903e-05
-2.83144608482707e-05
-2.86089603326653e-05
-1.68317985512601e-05
-1.60115391706215e-05
-6.15478161193198e-06
-2.10601029550704e-05
-1.52245480846747e-05
-3.05818378652727e-05
-2.22478039371241e-05
-3.58977217738944e-05
-1.93850994692204e-05
-4.15404915298984e-05
-2.95033328829047e-06
-2.95697960085886e-05
-2.04106015004452e-05
-2.08831280863554e-05
-1.70164050329654e-05
-2.89246096564297e-05
-3.9649692792343e-05
-2.55332078128551e-05
-1.4474969709803e-05
-2.2118128940508e-05
-2.2707753406578e-05
-9.19872452872263e-06
-1.09101948323056e-05
-6.52493301349709e-05
-1.87617158726252e-05
-3.27216118777078e-05
-1.04227957685339e-05
-2.67277484993753e-05
-2.47265583233791e-05
-3.29375431229297e-05
-4.95593557845161e-05
-4.49109792944387e-05
-1.95013710315396e-05
-4.72668168972982e-05
-6.86810224734169e-05
-1.23425346463726e-05
-3.23475202221726e-05
-2.39301116081235e-05
-2.33528288370914e-05
-2.62459935267762e-05
-2.37582921101537e-05
-6.57078868821424e-06
-2.64737025606836e-05
-3.39182768203368e-05
-2.16183495503946e-05
-2.86514534270062e-05
-3.19793024096898e-05
-5.07912394476089e-05
-8.30914914838706e-06
-3.847307364559e-05
-5.87659029492656e-05
-3.21384705976681e-05
-2.59230163697436e-05
-1.54535603097537e-05
-2.27296726123026e-05
-1.28373481614824e-05
-4.95254706267887e-05
-1.12154342648406e-05
-3.49720237059646e-05
-1.05652424062498e-05
-2.74544672718089e-05
-3.79999093406571e-05
-3.95675173972094e-05
-5.22012271354475e-05
-2.05359289052218e-06
-1.829550912325e-05
-3.31972732328787e-05
-4.40926827392826e-05
-3.80304103273113e-05
-1.79682489809585e-05
-8.26177435118954e-07
-3.53887329536452e-05
-2.41359017738408e-05
-2.01092646594007e-05
-2.32485429698051e-05
1.2793656228209e-05
-9.83022877764857e-06
-1.39636444928066e-05
-2.86305213847853e-05
-2.73858762625261e-05
-1.90844952157532e-05
-8.95075059306411e-06
-3.23934215356802e-05
-7.56869963696898e-06
-2.77961031246826e-05
-2.72314737614346e-05
-2.30065448380112e-05
5.07754744284768e-06
-1.79349094585795e-05
-6.37518425384458e-05
-3.35823158418014e-05
-4.96371900393401e-05
-2.44786494520723e-05
-4.09675697457051e-05
-4.41470310192693e-05
-2.06625066384631e-05
-9.23344509728893e-06
-2.85957448221602e-05
-4.56494700521553e-05
-3.5870138891638e-05
-3.0808094027911e-05
-3.79399465655422e-05
-3.27911047083746e-05
1.427085200946e-05
-8.214234635148e-06
-3.21997027111983e-05
-1.42162950054922e-05
-3.30803813350738e-05
-1.60023495812988e-05
-1.57860253407498e-06
-3.47625472955747e-05
-1.40938459598686e-05
-1.3924809761245e-05
-4.74547006280501e-05
-4.22795279218368e-06
-5.91367847226733e-06
-2.04743651015787e-05
-2.80811242100021e-05
-1.06201741570785e-05
-1.70298997197812e-06
-3.72554085743472e-05
-3.96476495921011e-05
-2.22578155552507e-05
-3.16243067259752e-05
-3.14216156293087e-05
-9.52615203540564e-06
-3.23625507325221e-05
-4.91048309473755e-05
-5.41393492271162e-06
-2.42027951140657e-05
-3.44132748794798e-05
-4.02802063467583e-05
-1.3013037761667e-05
-2.9744139301612e-05
-3.4848536410832e-05
-1.0568475244037e-05
-2.35884286927387e-05
-2.97119060768279e-05
-2.85148862908285e-05
-4.30834482971088e-05
-3.20719408074335e-05
-3.69957641126607e-05
-1.16517214494421e-05
-2.60889318335271e-05
-4.84324467341971e-05
-3.21945722898375e-05
-2.78631756218811e-05
-3.12422241101365e-05
-5.15142597821293e-06
-4.55421672828988e-05
-2.6794778353941e-05
4.41151052549286e-06
-2.37291784772122e-05
-2.47316456927204e-05
-4.9028207433601e-05
-4.70972726451829e-05
-1.44242114350657e-05
-4.14716058734011e-05
-3.51806118236857e-05
-2.00246330830605e-05
-3.72357285266695e-05
-7.06011769323048e-06
-1.92653761970312e-05
-1.53586860129478e-05
-1.55756478169565e-05
-2.76653280381441e-06
-1.80242311194021e-05
-5.15909795489032e-05
-4.55480450149364e-05
-5.9937857995579e-05
-4.49583041239301e-05
-4.34651002899273e-05
-4.84777628220576e-05
-2.03833061962762e-05
-3.44078854643967e-05
-1.96597810009139e-05
-3.88097617252328e-05
-1.7573444781127e-05
-4.00697188312256e-05
-4.99653348538799e-05
3.95370433900447e-06
-3.14896647530303e-05
-2.13742055075014e-06
-2.97029112564838e-05
-2.5242356239034e-05
-6.03110006076909e-05
-1.74841152348267e-06
-1.12486087909352e-05
-2.57643336009939e-06
-2.66758526677935e-05
-3.13379784948629e-05
2.06630297363191e-06
-3.74216531767475e-05
-1.94339393596804e-05
-3.45368660960399e-05
-4.21326140981676e-05
-1.2603090307559e-05
-2.75685978506742e-05
-3.41858585285532e-05
-3.22836287334228e-05
-6.77303846597636e-08
-1.50208209455846e-05
-3.49338490077154e-05
-2.89407023961465e-05
-1.45057152725079e-05
-4.29655215072695e-05
-8.23481083658468e-06
-4.44779659210568e-05
-6.34999427792351e-06
-2.29582404231303e-05
-1.47281401724835e-05
-3.81405261704979e-05
-2.51761061403092e-05
-3.47326130690068e-05
-2.37362337269715e-05
-3.0294258022335e-05
-5.42334556862404e-05
-1.86220371776574e-05
-3.8213052107994e-05
-8.27783349883052e-06
-3.93085755245017e-05
-2.39426952379855e-05
-6.1095002273855e-06
-1.30794754130667e-05
-2.720813612303e-05
-9.7126708166871e-06
-6.64907350601777e-05
-3.059106910853e-05
-1.46672970562551e-05
-3.08358411972126e-05
-1.12204825241376e-05
-3.4907713433373e-05
-1.89165796970007e-05
-3.81220409726103e-06
-8.82052871800581e-06
-2.72926654196993e-05
-1.89865764933679e-05
-1.69164319814053e-05
-3.24269469188237e-05
-4.5595655519004e-05
-1.89411393198889e-05
5.20322790003595e-06
-1.57135877040122e-05
-1.15572356061403e-05
-2.87156434901643e-05
-2.6551853867938e-05
-7.42946074665995e-06
-1.38437328520513e-05
-2.85008807433463e-05
-2.1043533303342e-05
-5.88650353712967e-05
-3.77751718829554e-05
-6.45285518938469e-05
-4.54294350333097e-05
-4.07834827637909e-05
-3.51082716522805e-05
-1.64690306922234e-05
-1.78945927013003e-05
-1.6229109631787e-05
-8.95208234682671e-06
-2.11238677271634e-05
-1.99829281309489e-05
-2.77778237058896e-05
-3.32057938693086e-05
-3.36331493462909e-05
-8.2234854684743e-06
1.34529761456838e-06
-5.39643200385829e-06
-3.44859277236073e-05
-3.05909309979862e-05
-4.00681282515994e-05
-2.17940972445216e-05
-4.50318273143424e-05
-3.81696386428446e-06
-1.59893195302057e-05
-2.81982560138399e-05
-1.98741667057087e-05
-1.05931978729901e-05
1.67446722119339e-05
-1.26599168453686e-05
-4.41945658871666e-05
-3.84651221168776e-05
-2.41496291000105e-05
-3.59830110886982e-05
-1.39412188898414e-05
-3.7984392964196e-05
-1.15664576242748e-06
-2.04523574129628e-05
-3.24982203795074e-05
-3.26438002673494e-05
-5.55794564938122e-05
-1.81965971955417e-05
-3.05148196058492e-05
-1.25697385619996e-05
-2.2601511092699e-05
-1.63963707824182e-06
-3.67556449035236e-05
-2.01393196718197e-05
-1.47802867680087e-05
-2.82131188595585e-05
-1.78120581244881e-05
-7.73260543185511e-06
-3.78838027708301e-05
-3.10702135810298e-06
-2.06318470123241e-05
-3.95383702704072e-05
-2.79820609436678e-05
-6.32532596054899e-06
-1.37104578565224e-05
-2.33705003843e-05
1.05070511644122e-05
-2.70353426934713e-05
-2.31775171674723e-05
-2.81393430281472e-05
-5.47935206713551e-05
-9.55658562948103e-06
-1.23520975713218e-05
9.86600658954066e-06
-1.50864665332529e-05
-4.87380321937552e-05
-3.12824594449195e-05
-2.43067163526487e-05
-4.41422270642741e-05
-2.79328781570542e-05
-5.48093339037154e-05
-1.89575961124198e-05
-5.25370931575524e-05
-3.90993958622156e-05
-5.18786999572416e-05
1.73435360779204e-06
-2.2006642017629e-05
-1.91016090828078e-05
-1.20498265139567e-05
-3.11032308354166e-05
-4.07477570653778e-05
-3.75544871574667e-05
3.22335150242372e-07
-3.81246440847998e-05
-2.90788931081108e-05
-9.5810017448168e-06
-4.73742966670484e-05
-3.70325930726063e-05
-3.34525583689288e-05
-3.34839168196182e-08
-2.31412804021058e-05
-3.04243141861687e-05
-4.12247941523596e-06
-3.54419994314154e-05
-3.80357493877332e-05
-3.28086462884426e-05
-5.61885991193332e-05
-1.8265798672929e-05
-2.53018609300467e-05
-1.59690738503014e-05
-5.35206387433092e-05
-1.18937547823338e-05
-4.35748907830888e-05
-3.94774169138586e-05
-4.62655027067284e-05
-1.76265791757385e-05
-2.5147553695633e-05
-3.42167364202939e-05
-4.32998664757524e-05
-1.84758849671735e-05
-5.79256757097042e-05
-2.74992516659641e-05
-3.69714642419228e-05
-1.63713802929532e-05
-5.01572542788077e-05
-2.18890652929614e-05
-2.4420024394452e-05
-3.11135458549349e-05
-3.43910653575086e-05
-2.67109113745733e-05
-3.54524142471061e-05
-2.49130788080486e-05
-5.53663679254085e-05
-3.59750696097889e-05
-2.74662612966538e-05
-2.29442316115737e-05
-4.02568112613226e-05
-1.10004769350386e-05
-3.26429798776709e-05
-1.31930084715674e-05
-1.43001739207849e-05
-2.61542494405465e-05
-3.10373497777875e-05
-5.02617119948394e-05
-3.21344330809148e-05
-3.71543302911896e-05
-2.44981136874686e-05
-9.76647506776728e-07
-4.35656797275726e-06
-2.08195052493586e-05
-5.48916373297102e-05
-2.08084964310231e-05
-3.87585241975758e-05
-3.31078045568431e-05
-2.54885782847262e-05
-5.01379686162657e-05
-2.35291046728419e-05
-9.33185939304252e-06
-1.21199801043796e-05
-4.27447882451273e-05
-3.73617669874422e-05
-4.94555352059092e-05
-2.98340701868891e-05
-1.89232996390248e-05
-4.85262655094678e-05
-3.34831144323548e-05
-6.93522228590971e-06
-1.82491667798703e-05
6.4023401926442e-06
-3.36174269009977e-05
-1.07040300508678e-05
-4.8926364229163e-05
-8.28348088974401e-06
-5.95960225592979e-05
-5.70036938811944e-05
-3.47283632505669e-05
-3.12972783836489e-05
-6.87570913230435e-06
-2.67036467907028e-05
-2.38315045288741e-05
-4.15700272505902e-05
-3.45043320672673e-05
1.3398923194718e-05
-5.39726891188283e-05
-2.04972236478879e-05
-4.64412472032297e-05
-2.34874189329817e-05
-2.66949709799723e-05
-1.44252328806607e-05
-1.92445192642958e-05
-3.89443709594819e-05
-2.7627064070404e-05
-1.24353242108498e-05
-1.5788294604007e-05
-2.54653317945986e-05
-2.54169430688622e-05
-5.91315525085153e-05
-2.85851242859206e-05
-4.80075092962343e-05
-3.08076357411615e-05
-2.85600676759211e-05
-9.83452062592916e-06
-1.23386626802779e-05
-3.53937246452326e-05
-1.0517574024897e-05
-1.05230560848612e-05
-3.66099314278502e-05
-1.03245488334289e-06
-5.92616697452444e-05
-1.09216608619602e-05
-4.23364082098722e-05
-2.54644802366738e-05
-3.27711811089145e-05
-2.91587262206327e-05
-3.26864932671196e-05
-2.17749033417958e-05
-3.52680464363655e-05
-2.13611984303922e-05
-2.09258158247985e-05
-1.31062226474888e-05
-1.16309296619705e-05
-1.9816600761479e-05
-2.5038517668598e-05
-2.37211812988633e-05
-2.40387792052314e-05
-2.50627699018447e-05
-9.46320653218202e-06
-4.4371422698949e-05
-1.74885443265638e-05
-2.15940830178447e-05
-9.85912534704862e-06
-3.70015882413883e-05
-2.31656380716626e-05
-3.10421062195059e-05
3.97217493499542e-06
-4.35123960279364e-05
-1.277565128224e-05
-2.00946022803948e-05
-4.75458847367771e-05
-8.72092201460958e-06
-2.04364167523301e-05
-4.71930462995163e-05
-5.63680878035976e-06
-3.06716430624937e-05
-1.78017979294402e-05
-1.44929588180881e-05
-4.82134647574678e-05
-2.65730318546567e-05
-4.19265086983115e-05
-2.27822287558121e-05
-5.81282084735933e-05
-9.9668812028416e-06
-3.20253702312036e-05
-2.08893429742171e-05
-1.86535392623023e-05
-4.17880316156979e-05
-2.94223998540058e-05
-5.04722579561656e-05
-4.15014355462643e-05
-2.44308014135595e-05
-3.31786331363438e-05
-1.33245229320978e-06
-3.73810751044186e-05
-1.61413389315684e-05
-2.36913359214427e-05
-5.4102857175476e-05
-9.06005616502588e-06
-2.80689405927464e-05
-2.04579539037274e-05
-9.69881681656365e-06
-2.7737351814326e-05
-1.67623012819007e-05
-6.73359289936348e-06
-3.05339930750547e-05
-2.67184820125691e-05
-3.42021552229592e-05
-5.04698961855013e-05
-3.97764376913771e-05
-5.40040799588629e-06
-5.60578850225721e-05
-4.620213676255e-05
-4.81638952284105e-05
-1.45236992227523e-05
-1.11666861725988e-05
-3.02009441441415e-05
-1.56068296299406e-05
-2.21788886356708e-05
-5.7652003351249e-05
-1.41401588759054e-05
-6.03185492406555e-05
-2.28760263374161e-05
-2.65650909160623e-05
-2.50434870769156e-05
-5.8956690190663e-06
-4.00814205911787e-05
-1.74712759628885e-05
-2.18119874972995e-05
-4.8325207311844e-05
-3.25938827157298e-05
-3.09891525336279e-05
-2.75404558888783e-06
-1.111374661898e-05
-5.12615590493016e-05
-2.3974091911835e-05
-2.33823790254733e-05
-2.44580922249652e-05
-9.20894630738013e-06
-8.79739331614337e-06
-1.04548719886168e-05
-3.43115750512305e-05
-2.37754618625918e-05
-2.0047345179213e-05
-2.5597620201346e-05
-2.34315028374152e-05
-3.481646881167e-05
-2.96933861350498e-05
-6.98922629394997e-06
-2.37214866192864e-05
-2.40305902392286e-05
-2.39418782718412e-05
-3.21529662096722e-05
-1.42598483605126e-05
-9.25456381106559e-06
-2.47417518469614e-05
-3.31946494610701e-05
-2.42140536794411e-05
-4.67343132348819e-06
-2.93342005644389e-05
-3.90202690047024e-05
-1.74626035849469e-05
-2.23182172397687e-05
-2.31257685857977e-05
-5.98989277950819e-05
-4.97341253199787e-06
-2.31818567899899e-05
-4.22435481648681e-05
-4.77309129497725e-06
-3.98539864283141e-05
-1.67490054712924e-05
-6.38595790711409e-06
-3.57635971013082e-05
-3.04409714894568e-05
-2.43512623288274e-05
-4.13995602231375e-05
-4.52928814421717e-05
-2.21696299903304e-05
-2.99049646008527e-05
-1.89681839048355e-05
-4.87380936779729e-05
-5.49775927845663e-05
-5.82556026662944e-05
-4.49126280627782e-05
-3.22232898652651e-05
-3.49966738855457e-05
8.74903673999155e-06
-4.27273268134323e-05
-1.27844899887745e-05
-4.52548316124221e-05
-9.97219737105158e-06
-5.18000851599698e-05
-3.20380638241172e-05
-1.89193532511007e-05
-3.74469297571113e-05
2.94394818263816e-06
-3.82019036610993e-05
-3.92600269208231e-05
-1.96039915027733e-05
-5.04408090739243e-05
-1.10600918341221e-05
-3.83847830002698e-05
-4.49273562376949e-05
-1.71154596695257e-05
-5.37213833276849e-06
-2.4116368055665e-05
1.062852491324e-05
-4.61576638403616e-05
-4.22316397246875e-05
-4.7036227497589e-05
-1.14895331548529e-05
-1.96198191271846e-05
-2.76336419604821e-05
-1.26142456724277e-05
2.96009198315123e-06
-3.39713349974604e-05
-5.63566067009411e-06
-2.21584722785321e-05
-1.32481067003954e-05
-2.00096881539643e-05
-3.22093936713815e-05
5.78381284588836e-06
-4.46294431904632e-05
-3.62511511461319e-05
-4.38709711242165e-05
-6.14161661961092e-05
-3.85815525335485e-05
-8.47868392746696e-06
-3.94265559677104e-05
-4.12431101394304e-05
-3.61639761375183e-06
-3.97655158586554e-05
-3.83505493852407e-05
-3.0519941455061e-05
-3.05457273868828e-05
-4.61504241088322e-05
-5.66232606575527e-05
-2.0298147688623e-05
-3.64827270543101e-05
-4.40238703611584e-05
-4.88601738735913e-06
-4.06316700309509e-05
-2.39200778515235e-05
-3.31549910857394e-05
-3.44237894256463e-05
-2.93967325243429e-05
-1.6920614094355e-05
-1.818358417625e-06
-2.09109375899978e-05
-4.79663736819974e-05
-5.95808873359177e-05
-1.12463026621998e-05
-1.91333528939798e-05
-3.45427982932736e-05
-3.77218121716454e-05
-2.22048983713771e-05
-6.33922330605402e-06
-7.2305518177077e-06
5.74338132142001e-07
-2.17011479946699e-05
-2.32040210863287e-05
-3.29479870254235e-05
-2.61082872163231e-05
-4.28324809786561e-05
-3.53361941968257e-05
-5.49610481509897e-05
-2.64319338571658e-05
-3.5044732887106e-05
2.76677449646198e-06
-4.45806852866433e-05
-1.35750312424173e-05
-3.86457606795803e-05
-2.14817259663937e-05
-3.94822150733258e-05
-2.33288004445081e-05
-5.62680173075174e-05
-3.58610183213462e-05
1.50008273266177e-05
-2.28501240099184e-05
-6.05392739754222e-05
-3.48549998856564e-05
-5.68793357124757e-05
-7.45740006269828e-06
-2.22869366465156e-05
3.93037842710578e-06
-9.7099508016472e-06
-3.35907639990781e-05
-1.82777645862285e-05
-3.98663543951972e-05
-2.22626895184797e-05
4.97705777300059e-06
7.57533881565504e-06
3.62186039445545e-06
-2.17024832136966e-05
-2.88959732670123e-05
-4.45117744529494e-05
-2.59783395262815e-05
-1.15290729541629e-05
-2.13979822855053e-05
-2.6128157585128e-05
-4.75580330462283e-05
-3.56599531982894e-05
-4.85119512241319e-05
-3.19625561485324e-05
-9.33947139073895e-06
-3.79195631122428e-05
-4.33604331593612e-05
-5.09357156460261e-05
-3.54521601753601e-05
-3.6780331195941e-05
-2.80965438114151e-05
-6.68223656514893e-06
-3.61410091788085e-05
-5.26979541830011e-05
-3.10673936564845e-05
-3.87380161510148e-05
-2.49875517213178e-05
-2.91869469057714e-05
-2.77260699230334e-05
-3.31562037156737e-05
-3.07330942496855e-05
-2.81597682082025e-05
-3.9294573626165e-05
-4.71780762862079e-06
-2.82646066500075e-05
-3.73768657113489e-05
-8.08810667002347e-06
-5.63209200317534e-05
-9.77502541523156e-06
-3.86696812392458e-05
-8.39681967617904e-06
-2.67768330173667e-05
-3.41284040035725e-05
-1.9316442599154e-05
-1.96032470464469e-05
-2.24079563933158e-05
-2.28086075513959e-05
-5.10046836054127e-05
-5.61413451095341e-05
-2.09017484982581e-05
-2.6444331751625e-05
8.41040573598613e-07
-1.11166540532297e-05
-2.89090190945054e-05
-2.64667613944013e-05
-1.98858770443685e-05
-3.57116662632532e-05
-1.41593787399285e-05
-3.39318324413198e-05
-2.6761681263633e-05
-3.06293711961718e-05
-1.56449395339416e-06
-2.74491984177021e-05
-4.22442580644754e-05
-6.31587240050318e-06
-1.12465766417685e-05
-1.47451218428784e-05
-3.73778611107712e-05
1.58130760000426e-05
-3.50690378405086e-05
-3.30462579052485e-05
-3.16966998207404e-05
-3.09645522724371e-05
-2.72404539499188e-05
-8.5982463446605e-06
5.85899276352391e-07
-2.59321618744334e-05
-3.05438103012509e-05
-5.93209864767114e-05
-5.05308009848992e-05
-8.49193977212027e-06
-2.76432873755587e-05
-2.77315771240337e-05
-9.32526947416444e-08
-3.58615986286607e-05
-3.94675165531594e-05
-1.73235055667871e-05
-3.60006355894e-05
-2.0314977763908e-05
3.25909266627087e-06
-2.20602835893906e-05
-2.92095832383106e-05
-4.48031638067897e-05
-3.22514320909744e-05
-2.38172506826995e-05
-4.77586187832841e-05
-3.58396593894991e-05
-2.17643923111837e-05
-1.60627948479738e-05
-2.37912609160084e-05
-4.26641290381938e-05
-1.06012501292654e-05
-2.18515051974997e-05
-1.25684617885474e-05
-2.5178259941878e-05
-2.32380718718208e-05
-7.53953949555168e-05
-9.02369275223454e-06
-1.62203104041637e-05
-1.95569150247713e-05
-8.74057600585509e-06
-4.21718976159769e-05
-3.4840019818896e-05
-3.28393725331047e-05
-3.52284660020019e-05
-3.27276366210006e-05
-1.25950341338073e-05
-1.61056586564421e-05
-2.57359120168908e-05
-2.0333390012576e-05
-5.22715471665244e-05
-2.27832912546173e-05
-6.43051752755562e-05
-1.01062040503742e-05
-2.5659839111562e-05
-2.65769037630328e-05
-1.84204026417248e-05
-2.72697393859413e-05
-3.17236712346336e-05
-9.65452501337824e-06
-7.70524725990914e-06
-5.3114450343612e-05
-3.69859071916644e-05
6.69766012019974e-06
-4.90388980047673e-07
-2.68620481338166e-05
-2.91892583136298e-05
-1.38383466104309e-05
-1.59054352471296e-05
-2.64664392780713e-05
-3.91792851977401e-05
-1.06974474883304e-05
-2.32978235448131e-05
-8.11519251127253e-07
-2.96247913912989e-05
-3.89334773072373e-05
-3.40864375914677e-05
-2.77443443846427e-05
-1.54305612081907e-05
-2.30291011024171e-05
-3.07261797651044e-05
-9.97200450027484e-06
-3.62318159498935e-05
-4.69937890742886e-05
-3.29092179305058e-05
-3.38683269167694e-05
-5.91847045940332e-05
2.23808085533798e-07
-2.29680660814603e-05
-1.6547366790242e-05
-2.95505488029523e-06
-6.27741583617581e-06
-2.43935068982472e-05
-7.53058582567093e-06
-3.89771980723651e-05
-2.5816293772456e-05
-4.354495686356e-05
-2.22560972988638e-05
-5.43196107456173e-05
-2.83053614690769e-05
3.76707596109996e-07
-2.54965796476656e-05
-1.99676864351157e-05
-2.71982779846317e-05
-3.43860846843199e-05
-3.28790111095078e-05
-5.81757387465031e-06
-3.80411323744127e-05
-2.44046626324663e-05
-2.7562481525362e-05
3.27362551648929e-06
-2.32115810004759e-05
-2.35079682631684e-05
2.18191064151819e-06
-3.0468058979811e-05
-5.15145949942394e-05
-2.15101327473474e-05
-2.52622821041194e-05
-3.2859419921867e-05
-2.71551163021658e-05
5.31335851832859e-06
-3.3427771208266e-05
-1.43451133641008e-05
-2.2745994671808e-05
-5.15634662086963e-05
-1.15602209314839e-05
-2.28883149034662e-06
-2.41715793905705e-05
-1.74545428949895e-05
-3.22472425938455e-05
-2.41452296864323e-05
-2.59509659836092e-05
-5.07594006457494e-05
-6.11406057522581e-05
-3.10916443153411e-06
-2.96837167134376e-05
-3.94230798609239e-05
-3.66357483328459e-05
-2.0086733936875e-05
-4.9122811484342e-05
-2.68697510751481e-05
-2.92940047383947e-05
-4.13665713462173e-05
-5.53221909673168e-06
-2.84180145638728e-05
-2.28867561935788e-05
-4.31752582449342e-05
-3.89619822830811e-05
-3.61566882764289e-05
-2.27320308131964e-05
-1.87867211831706e-05
-3.03048029737387e-05
1.78632796236367e-07
-4.2371587707113e-05
-2.03065035240685e-05
-3.62958182167061e-05
-1.39050135136745e-05
-3.48652654249114e-05
-2.90860473923218e-05
-3.34313181958489e-05
1.04966148357478e-05
-4.02101189917853e-05
-4.85374785123771e-05
-5.68229301964389e-06
-1.95605163940797e-05
-5.0364958968359e-05
-2.64675795717921e-05
-1.08696595178938e-05
-1.22884308856797e-05
-2.02152628294425e-05
1.16508474927567e-05
-1.53963465589258e-05
6.86127514964456e-06
-9.62418169770482e-06
-2.81148444905948e-05
-2.15225340164832e-05
-2.31074868688162e-05
-4.20961218730299e-05
-1.48046209481098e-05
-1.77166775261265e-05
6.44845972224105e-06
-2.73748191342226e-05
-1.67234601572945e-05
-2.88483927472538e-05
-4.58875438851306e-05
-2.19863192506068e-05
4.47757901169712e-06
-5.0108321296113e-05
-3.15919512874615e-05
-2.5988335110886e-05
-4.35139454824208e-05
-2.19472002011645e-05
-3.26218302775287e-05
-2.88533400095008e-05
-3.00256765805188e-05
-1.75852764044455e-05
-3.74691132285808e-05
-2.30925308530037e-05
-2.71594243018451e-05
-2.52738117085513e-05
-3.55415504687731e-05
-4.13582084742158e-05
-2.35956525729902e-05
-3.59262255949779e-05
-4.39139305511268e-05
-4.58639498648782e-05
-1.45669982314063e-05
-3.91061908682681e-05
-2.47844191237226e-05
-1.4953305341109e-05
-2.96178444524297e-05
-1.34676407356823e-05
-1.25127806655675e-05
-2.57862797368138e-05
-4.92343766490398e-05
-1.79266502649048e-05
-1.20836726602197e-05
-6.90678730543887e-05
-1.20234295534111e-05
-2.88686280836013e-05
-2.72724060688579e-05
-2.74821907663395e-05
-3.14137807193746e-05
-3.77719987572987e-05
-3.75583231530433e-05
-6.62401532005087e-06
-1.48170492013457e-05
-1.9767559686662e-05
-2.74859704244952e-05
-3.92185393826421e-06
-1.20390081520996e-05
-3.63292899173429e-05
-2.66174463242377e-05
-3.29541996814865e-05
-2.01541863042461e-06
6.19381923234055e-08
-2.62631390087911e-05
-2.91624303857847e-05
-3.75140292633381e-05
-3.34138626513158e-05
-2.16800153954125e-05
-2.45565462475253e-05
-4.72145567896412e-05
-3.27973623752979e-05
-1.36123569293983e-05
-3.35281819091141e-05
-4.36097353764858e-07
-2.3087747784638e-05
-3.39479708506372e-05
-1.6203041518138e-05
-3.52148437002604e-05
-2.07776613075764e-05
-9.24243106468716e-06
-4.21986422694154e-05
-2.88087596015083e-05
-6.67313802305942e-05
-6.86430687560978e-06
-7.38553958975562e-05
2.80690253036224e-06
-1.87612456115756e-06
-2.61536004819828e-05
-1.73736470534094e-05
-1.80826255162745e-05
-1.70482393056524e-05
-2.77390973181104e-05
-1.35573038895151e-05
-1.0029028102798e-05
-3.77651795096689e-05
-4.77080543246224e-05
-2.84881246101976e-05
-4.46880003242809e-05
-2.23120665520884e-05
-3.55894476436287e-05
-5.8228148406383e-05
-2.0300583423098e-05
-2.20947603572654e-05
-3.99682459211386e-05
-2.71917198055274e-05
-1.62111054253779e-05
-1.72439609698726e-05
-3.22571595219137e-05
-5.96173745568181e-05
-2.70591232501659e-05
1.24249266334214e-05
-4.75229989315696e-06
-1.8475590504213e-05
-4.12875997654575e-05
-1.91032598522515e-05
-3.76667666680216e-05
-3.37467954624236e-05
-4.10213472047154e-05
-1.13197789626576e-05
-1.81754671497769e-05
-2.49803508342281e-05
-4.1414959373076e-06
-1.12283923229633e-05
-2.44524569316953e-05
-3.19564800747859e-05
-2.91780240227324e-05
-5.99678558717453e-05
-2.8955039585758e-05
-3.20172950724033e-05
-3.29524025216124e-05
-1.68115152161632e-05
-3.48082739954841e-05
-4.53435110323843e-05
-6.68455602815537e-05
-2.95570176584606e-05
-9.18451703526353e-06
-2.01102159853101e-05
-3.15686127920741e-05
-1.4275303906826e-05
-2.4881280178441e-05
-3.69128886669586e-05
-2.15875013740951e-05
-4.02772746955267e-05
-2.40907857211318e-05
-3.7704038457717e-05
-4.58949375701847e-06
-3.94317348135991e-05
-4.63467534997384e-05
-2.90263201015434e-05
-8.18669113846237e-06
-3.04515102627769e-05
-1.11169372682671e-05
-2.07849380587895e-05
-1.5718687156507e-05
-5.51320591012864e-05
-4.72169480729476e-05
-2.3577444909765e-05
-2.18121240065529e-05
-9.30032971965155e-06
-9.88042761264907e-06
-1.80217790886875e-05
-1.77152707027492e-05
-5.15466885517597e-05
-2.39421373848479e-05
-3.57782915645589e-05
-1.50366160621617e-05
-2.24149923913959e-05
-4.23746925383723e-05
-1.1331150066401e-05
-3.68078768841723e-05
-2.0521409456474e-05
-2.05388851152559e-05
-4.16909837766734e-06
-4.97484873486912e-05
-3.95233052822061e-05
-1.30041634661683e-05
-1.61137922916805e-05
-3.09239262756646e-05
-3.30556969413281e-05
-1.37518502198451e-05
-3.08262808880947e-05
4.47982451187675e-06
-4.67450691906181e-05
-5.45122705634503e-05
-6.35829141442534e-05
-1.04906006775819e-05
-3.66701652808764e-05
-1.35123704865888e-05
-2.95329954371018e-05
-2.37291401773814e-05
-3.31654278183884e-05
4.64902988056808e-06
-1.28725798165334e-05
8.01324271902465e-06
-2.7871412311376e-05
-3.26245135396868e-05
-1.98687824536812e-05
-2.21797938649016e-05
-4.68263408462176e-05
-3.12537077410033e-05
-3.56253035375019e-05
-4.57931341153885e-05
-1.89059971490805e-05
-1.85227011364737e-05
-2.46780900861282e-05
3.98831553032629e-06
-2.66195923604654e-05
-2.19329894699395e-05
-3.13043370854265e-05
-1.5887668948111e-05
-6.55429254806461e-05
-1.89608384113534e-05
-5.83898867760358e-05
-3.18865270609818e-05
-3.21667290455986e-06
-2.43790839014299e-06
-2.312582880339e-05
-3.01425965850876e-05
-1.27154765257843e-05
-2.80802668572785e-05
-3.18553062306468e-05
-5.11143174485583e-05
-2.18395547929088e-05
-3.37176392656502e-05
-3.04899224013244e-05
-1.13345009565589e-05
-3.92833222181989e-05
-1.87377729003854e-05
5.99313678772263e-06
-1.18444441322648e-05
-1.85007108527616e-05
-2.48999245238021e-05
-4.60410574867552e-05
-2.71670436074764e-05
-1.44889386809335e-05
-2.23316343716911e-05
-6.76734737787602e-06
-3.74188531130761e-05
-2.31470275952431e-05
-2.29359876211819e-05
-5.17761134179082e-06
-3.65611200473566e-05
-1.56117105636221e-05
-2.68810445033085e-05
-7.78115201615364e-06
-6.72335200591627e-05
-2.72048403513698e-05
-2.73138140401292e-05
-9.94937628871968e-06
-4.47226346996251e-05
7.9001136028327e-06
-1.19241230402446e-05
-1.09369969161187e-05
-4.53457766051461e-05
-2.57321441474354e-05
-1.91488183764016e-05
-1.69935150457711e-05
-7.00393083078521e-06
-9.91638143208483e-06
-4.22571285426026e-05
-3.90085000451766e-05
-4.10219532135662e-05
-3.01784253954538e-05
-3.01387483878027e-05
-4.68063221817569e-05
-8.62658271167793e-06
-3.87503218906662e-05
-3.45348851582725e-05
-2.31172460815834e-05
-3.62287433928412e-05
-1.86720367989813e-05
-2.14358513902168e-05
-4.83991833802869e-06
-2.07347757069037e-05
-5.00958911371676e-05
-6.2744518540237e-06
-2.76033397641913e-05
-2.72338728344564e-05
-3.36710040687947e-05
-2.09717554493904e-05
-2.84795598599087e-05
-3.57666741561469e-05
-3.03880920172659e-05
-4.56905905451737e-05
-4.02233365318147e-05
-2.84668421585261e-05
-1.62919942212506e-05
-2.24375018140352e-05
-2.37420468511895e-05
-3.41497946184905e-05
-3.21062363042146e-05
-5.38144700614678e-05
-1.9159548722459e-05
-3.68501013317391e-05
-8.48529714693921e-06
-3.12662074924823e-05
-2.35256756303069e-05
-3.39910337507524e-05
-2.73360572827488e-05
-2.69232328432244e-06
-2.41482535057901e-06
-2.56487409891069e-05
-3.11916016446062e-05
-2.21952913282716e-05
-3.05477152242644e-05
-4.46611931597417e-05
-4.70250250404615e-05
-1.50638844459136e-05
-1.10325447068251e-05
-2.43583966808098e-05
-2.56001250835044e-06
-4.23677869903752e-05
-2.58049376636878e-05
-1.12549450668537e-05
-3.33758459905504e-05
-3.1229465171859e-05
-3.34313258958898e-05
-1.35265005158292e-05
-1.42410178435829e-05
-3.23661743343659e-05
-8.59657546772593e-06
-4.54409542245778e-05
-3.51890758231272e-05
-2.56819580361935e-05
-4.89095538071515e-05
-1.86646668411859e-05
-3.2166833131732e-05
-9.03869141946372e-06
-2.51790771194254e-05
-8.50175459062074e-06
-3.02022260387477e-06
3.18460945158073e-06
-6.28893110925363e-05
-1.86186734650721e-05
-1.99175752197745e-05
-1.40835186380416e-05
-2.52620092510317e-05
-1.62317416836755e-05
-2.31782065582837e-05
-7.10672425171286e-06
-5.52750384504541e-05
-2.56616345982379e-05
-3.15059887237137e-05
-3.66143753568145e-05
-1.15774239529503e-05
-1.24095722287153e-05
-3.28184845323608e-05
-2.12781212617438e-05
-1.184506318995e-05
-3.54829645768678e-05
-3.42081367780382e-05
-6.64359314476315e-06
-1.56741096668494e-05
-2.93558647118299e-05
-3.00892519137815e-05
-3.14723322430434e-05
-1.78156116977981e-05
-4.52038752056123e-05
-1.52438845476938e-05
-3.37524336709801e-05
-1.72174559501245e-05
-2.36530925722821e-05
-2.14563044646113e-05
-3.37410368811782e-05
6.94887981870019e-06
-3.18655519559053e-05
-1.5683190431965e-05
-3.30591066374768e-06
-4.37294716674031e-05
-5.27440005616339e-05
-4.40753693520437e-05
-1.06937357020345e-05
-3.14178529188624e-05
-1.34220197362155e-05
-8.5195437338133e-06
-2.18687653922752e-05
-3.69291585158754e-05
-6.18055753737205e-05
-5.47791336866572e-05
-3.66579065491066e-05
8.20432353411545e-06
-4.80567022994381e-05
-3.5013758632619e-05
-2.06603508300385e-05
-3.23157035762189e-05
-1.19998918098863e-05
-2.10013534151252e-05
-2.06244242419114e-05
-2.93434788766797e-05
-2.97682556448564e-05
-2.87403894508861e-05
-5.05317948038929e-05
-2.80680554396564e-05
-3.26548650867215e-05
-3.20411829220775e-06
-3.27058377440074e-07
-4.5387830602723e-05
-3.96887544875663e-06
-2.70711101124633e-05
-2.35893723830298e-05
-1.76155948746528e-06
-4.16538469157169e-05
-2.36995583659156e-05
-2.56633325999804e-05
-1.04400204625363e-05
-1.24512369327261e-06
-3.70979983128336e-05
-3.94360150957957e-05
-1.63815997142726e-05
-6.13014920513328e-05
-3.11233284244754e-05
-1.15565758509505e-05
-2.78006945614979e-05
-1.32592194641967e-05
-4.8760101161141e-05
-1.26942442144411e-05
-5.44592419122106e-06
-4.02383957693212e-05
-3.15261702790336e-05
-2.37345531979627e-05
-8.4900350215169e-06
-1.4544289277024e-05
-3.28783777800213e-05
-1.79721100142408e-05
-2.07881658742152e-05
-1.22430418690911e-06
-2.89705285023792e-05
-2.40470533803354e-05
-2.55461126609395e-05
-1.95746779940153e-05
-4.66194624696622e-05
-2.68809240171068e-05
-2.53993434020996e-05
-2.6826836250486e-05
2.48604966459579e-06
-4.30928200332198e-05
-4.27306329437062e-05
-2.54755610419945e-05
-3.65945286075423e-05
-4.70932023901836e-05
-4.47989616636616e-05
-3.87753069094407e-05
-2.92832473909595e-05
-2.39436179794428e-05
-2.26372977401707e-05
-3.00690477492243e-05
-1.62366873197789e-05
-2.65129582984606e-05
-5.6833226202264e-05
-4.52895915402962e-05
-2.11421952181711e-05
-1.60729142438712e-05
-1.37893177543297e-05
-2.08321391039329e-05
-1.97976868078984e-05
1.16087501366679e-05
3.62222067085852e-06
-9.66401412994874e-06
4.30467672399059e-06
-3.11203426482897e-05
-3.97469260144476e-05
-5.93553338202468e-06
-3.14592493344686e-05
-2.36440231461607e-05
-2.41994608493644e-05
-2.19333841044786e-05
-4.41550422969589e-05
-3.89443957923448e-05
-3.060444666186e-05
-2.32681303864382e-05
-6.68227143635853e-06
-8.11575551902516e-06
-2.24508755680284e-05
-1.48562996234628e-05
-2.46618015321516e-05
-2.3582667762108e-05
-1.75778352867077e-05
-3.59025953793349e-06
-1.99735250645419e-05
-1.97029433290805e-05
-1.00814091556669e-05
-2.04099175515109e-05
-1.37518114439161e-05
-4.91395029759461e-05
-1.50290683694766e-05
-3.15980723280988e-05
-2.28927361192965e-05
-9.47714063412545e-06
-3.80102786747034e-05
-5.43298759121535e-05
-6.19673113604297e-05
-1.59986078343288e-05
-4.53526761092821e-05
-7.44000067304747e-06
-2.65670489156547e-05
9.66134508733491e-07
-3.73540170656801e-05
-3.01103231154343e-05
-3.18047390832919e-05
-1.2959313252585e-05
-3.04371046097514e-05
-2.97325474745499e-05
-3.98166344715346e-05
-3.92749329388588e-05
-6.62063807326932e-06
-4.37816377101095e-05
-1.69091428055365e-05
-9.59084454758758e-06
-1.60688039877352e-05
-1.29270134736022e-05
-2.13880629866543e-06
-2.04028442668619e-05
3.07972839457846e-06
-2.11904005174883e-05
-1.29777265845233e-05
-1.79200172872122e-05
-1.90940984340112e-05
-2.5332837618575e-05
-3.10894327613817e-05
-4.66795416605733e-05
-2.28851425933596e-05
6.05892120923209e-06
-1.68139072206812e-05
-8.03933983727636e-06
-4.1893998597345e-05
-2.67029570546901e-05
-4.93771251243426e-05
-2.20490384407391e-05
-3.48142241770824e-05
-4.33892756562445e-05
-3.58635865307205e-05
-1.63520033426172e-05
-2.36388011181175e-05
-4.31553073450736e-06
-2.0878875118082e-05
-2.70711779883479e-05
-2.03239489428697e-05
-1.300161379412e-05
-3.48671434505811e-05
-4.87602746570382e-05
-6.66280161038607e-06
-4.37637025010776e-05
-2.82601576767038e-05
-3.07936675419284e-05
-5.52488873808296e-06
1.16728853625418e-05
-2.55152158815083e-05
-4.1642111235135e-05
-2.58336420394439e-05
-4.35722737125876e-05
-2.03404736338867e-05
-4.80713962090771e-05
-3.65649753746031e-05
-3.14315013201749e-05
-2.13287615897724e-05
-2.01666983237329e-05
-2.07990091630896e-05
-1.62256267629715e-05
-9.76563259516496e-06
-4.57944490211895e-05
4.71835031636858e-06
-1.82699526415878e-06
-2.50142632046588e-05
-1.67950533314735e-05
-2.11563972435209e-05
-4.01316020713622e-05
-1.47143099889648e-05
-3.33192959981372e-05
-3.76387880911476e-05
-4.49605795838707e-05
-1.02638123667461e-05
-2.63106364514008e-05
-2.84450941333624e-05
-2.74197679460351e-05
-1.37078179189581e-05
-3.79200992450984e-05
-1.71610351536475e-05
-1.05951956186124e-05
-3.31413321804509e-05
-5.2365062126939e-05
-5.79504734570223e-05
-4.3308542151115e-05
-2.14070543366543e-05
-3.55271403256257e-05
-2.17262596032833e-05
-2.58570456663042e-05
-2.64554865918627e-06
-2.91092399160336e-05
-1.9444383876694e-05
-3.72055512912207e-05
-2.40304307721783e-05
-9.21557524558086e-06
-1.52340998054873e-05
-5.23318951285593e-05
-3.67489480328589e-05
-4.26890782946965e-05
-3.94142805773749e-05
-6.81264739411539e-06
-4.91174048608203e-05
-3.82588433078047e-05
-3.29656471632411e-05
-1.98964770231737e-05
-2.63488600113234e-05
-2.66050454771566e-05
-2.2397880840076e-05
-4.54211602755819e-05
-3.94337978516194e-05
-5.28485515024502e-05
-3.68381650526362e-05
-1.49342811925606e-05
-3.17069726573046e-05
-3.08585487591675e-05
-2.12884422032641e-05
-4.93265094791933e-05
-1.23199224666538e-05
-1.123869966092e-05
5.00463201757926e-06
-4.55448966083335e-05
-1.30517944131823e-05
-1.13144031171104e-05
-2.20329299187232e-05
-4.92599522805937e-05
-1.47626318351062e-05
-2.28416450126859e-05
-1.0561479212142e-05
-4.55109973468177e-06
-1.52877907111825e-05
-1.37044976050539e-05
-3.94637972190357e-05
-6.44302203587365e-05
-5.20097142675977e-06
-3.30992884056561e-05
-1.63500946527211e-05
-1.79755276735847e-05
-3.48501094629532e-05
-5.29378368983398e-05
-2.27151986614778e-05
-5.04705425693069e-05
-5.14578015150148e-05
-4.72526707946478e-05
-1.69802596798215e-05
-2.06075549762725e-05
-1.197309063403e-05
-2.96489484802269e-05
-6.44282895995433e-05
-1.68030762447194e-05
-3.46943160973972e-05
-2.65914204253436e-05
-1.62512261567803e-05
-3.16008312683018e-05
-3.07459338148459e-05
-1.34481761832168e-05
-2.55361749709597e-05
-2.7281744789798e-05
-3.04221988961049e-05
-2.38291110913056e-05
-1.56260640323816e-05
-1.63952397298438e-05
-2.82424724693469e-05
-2.82294414467465e-05
-7.18369736623418e-06
-2.97509259812519e-05
-3.3924235520557e-05
-7.52867472142233e-06
-1.17480030674314e-05
-4.23876557402714e-05
-2.4365345649278e-05
-1.28935670778178e-07
-6.17706493044387e-05
-4.73942997999346e-05
-2.89604478707546e-05
1.8570156398647e-06
-3.03098882006362e-05
-3.33759940961422e-05
-2.41579176467273e-05
-2.80376449509926e-05
-3.76991859142232e-05
-2.33751289366486e-05
-2.39772370538397e-05
2.86779553785437e-06
-1.63623973365482e-05
-1.99267297957208e-05
-4.4285050670212e-05
-3.84673418380582e-05
-5.68602814360056e-05
-3.78982693519545e-05
5.53566004261835e-06
-4.93852841374827e-05
-3.71814533974307e-05
-1.44475184798197e-05
-1.97869606866617e-05
-7.60131056285813e-06
-2.77510627158067e-05
-3.4208609442177e-05
-5.2706527645783e-05
-1.25815535231251e-06
-8.39270591012347e-06
-3.65559637310369e-05
-3.93445620833273e-05
-3.17449576009277e-05
-8.88489603661848e-06
-2.42175708446371e-05
-1.81550105492765e-05
-3.90757332567544e-05
-5.32221437940175e-05
-3.09188231725761e-05
-3.96254195418096e-05
-1.38921081157518e-05
-3.66449734114794e-05
-2.74451709817372e-05
-2.02372785318565e-05
-3.32193606070954e-05
-1.49138933072963e-05
-7.7662398736867e-05
-3.1769161907518e-05
-4.46667046144269e-05
-1.91529184863781e-05
-3.21587321955106e-05
-1.96693791458579e-05
-2.52029225146372e-05
-5.52900153640542e-06
-2.9154242861518e-05
-1.74559065676222e-05
-3.27783753431269e-05
-1.93741846397661e-05
-2.20763934709215e-05
-3.31399992439016e-05
-1.79333941611172e-05
-6.28662641205172e-05
-6.41334170780256e-05
-6.01636732268653e-05
-1.04527252388728e-05
-4.78080731231474e-05
-3.49399419328783e-05
-2.76258255124179e-05
-2.74185598926159e-05
-2.61400002319387e-07
-1.06620380365234e-05
-1.56021421679869e-05
-9.92639036888653e-06
-3.32817260039502e-05
-4.8253214753805e-05
-1.16410560098319e-05
-3.22192704852464e-05
-4.83473223819155e-05
-5.32274173376367e-05
-7.98122848476932e-06
-5.52381930331656e-05
-1.43467662814064e-05
-5.34112160185996e-05
-3.10042664980051e-05
-2.91326547122716e-05
-2.50292897882417e-05
-4.35164574195963e-05
-4.78678146280226e-05
-5.04730409978452e-05
-2.40682344354291e-05
-1.61134127965178e-05
-2.14663337262503e-05
-3.04079712146447e-05
-6.46524064455822e-05
-4.71315757923897e-05
-5.16088717002228e-05
-3.40328587930731e-05
-2.86784446312193e-05
-3.86328442234762e-05
-1.67355298106275e-05
-2.48555670054373e-05
-2.48181332811684e-05
-3.23079618233138e-05
-6.68330985888487e-05
-5.73041690854965e-05
-2.94090811897404e-05
-2.93308184456789e-05
-3.00849970342251e-05
-7.25269530436702e-06
-3.74049878188143e-05
-1.83145888827256e-05
-1.77364816616576e-05
-2.91327267883581e-05
-3.85004608381356e-05
-1.67616594090116e-05
-1.16657682400035e-05
-9.80783864981703e-06
-1.84577553922448e-05
-1.02930903092104e-05
-4.97743474963633e-05
-4.09866790753004e-05
-7.50797370407114e-06
-1.98633272249442e-05
-1.50923356219306e-06
-2.45014773722919e-05
-3.40208763212906e-05
-2.15848692405007e-05
-3.31544499938568e-05
-3.24019307532989e-05
-4.56348746675897e-05
-3.72484608712091e-05
-9.84855047855254e-06
7.3349089655167e-06
-2.48200516230363e-05
1.72790691690767e-06
-3.92112150136953e-05
-8.84448408752999e-06
-9.7001594680432e-06
-4.57522297367559e-05
-3.67852462990497e-05
-1.74466657923478e-05
-2.08007286673736e-05
-5.7095381259345e-05
-2.78187537479194e-05
-2.99665205750067e-05
-1.25305216532947e-05
-1.83797076066582e-05
-2.98137873914728e-05
-2.76306941748138e-05
-3.13164288948544e-05
-3.35457715536821e-05
-2.90310011494103e-05
-3.11967234905689e-05
-4.60775386044711e-05
-1.11528482333716e-05
-1.17900660300236e-05
-3.90684292430087e-05
-3.99603728497189e-05
-3.40076151463745e-05
-2.60257262388373e-05
7.44415565003508e-06
-7.04520372255515e-06
-4.78974840864608e-05
-2.62490636394559e-05
-5.35996966134759e-05
-2.76783067295489e-05
-2.10482469580067e-05
-3.87941549933476e-05
-2.89182417597473e-05
-4.23814789752891e-05
-4.00837934228018e-05
-1.45442215082132e-05
-1.64498228488045e-05
-4.62547272191864e-06
-3.54326037313816e-05
-1.3474786967264e-05
-1.74640029023049e-05
-4.19900222680489e-05
-1.05470931172728e-05
-3.65027348743078e-05
-4.32865303084004e-05
-4.91177105971526e-05
-1.78404068042892e-05
-3.97133820447715e-05
-1.16996527820599e-05
-1.81855412182236e-05
-4.95000290973449e-05
-3.47438969191588e-05
-3.05332791514751e-05
-2.26216476563014e-05
-1.39353490710306e-05
-2.78629250289787e-05
1.38983618742303e-05
-2.95659347851446e-05
-1.8408051438099e-05
-4.42226145194937e-05
-3.44169553606684e-05
-2.34136273547698e-05
-2.08031632923843e-05
-4.55841361377337e-06
-2.99981361013085e-05
-1.85905657269787e-05
-4.12061002721313e-06
-1.91584431483764e-05
-2.38483617539218e-05
-1.98714498969544e-05
-3.72100851174073e-05
-1.55897343169852e-05
-5.10140853778694e-05
-3.79695622121108e-05
-4.94386886412887e-05
-4.67512890124247e-05
-1.5317640120169e-05
-3.24882186773283e-05
-3.82853038287523e-05
-1.25005450810464e-05
-4.81149841777995e-05
-1.58537537605821e-05
-2.79188725639226e-05
-2.62919614998688e-05
-3.37925445999952e-05
-4.86451680059622e-05
-3.69806918122683e-05
-5.38893052836749e-05
-1.26811561565366e-05
-3.6079315098445e-05
-3.10511887961812e-05
-9.51370544923537e-06
-1.51243149393618e-06
-3.89861205382778e-05
-4.41524679679025e-05
-4.94184249329606e-05
-3.680738388708e-06
-3.759201712898e-05
-4.5883364504249e-05
-1.55520892239472e-05
-1.47811110355258e-05
-2.91033183928642e-05
-2.13158347816037e-05
-1.51627199506509e-05
-7.14745225099989e-05
-4.31447066250491e-05
-1.6916306502983e-05
-9.63720556155826e-07
-1.24163072879354e-05
-3.62929133293896e-05
-2.84075882518925e-05
-2.72037496330383e-05
-4.41691393132335e-05
-1.17109080157792e-05
-2.83499493639418e-05
-4.17484559486148e-05
-2.20839184723346e-05
-5.64796230891374e-05
-5.58831171003663e-05
-1.94450309445382e-05
-4.85114784856023e-05
-3.46197283394116e-05
-4.63019295748718e-05
-2.20838400912596e-05
-4.18220235408118e-05
-3.18726096069142e-05
-3.47952244136426e-05
-4.63912704184098e-05
-1.4782411021287e-05
-4.15586599290013e-05
-3.62510146633029e-05
-2.13808074347381e-05
-2.41776584186683e-05
-5.1584506621312e-06
-1.91473278715575e-05
-3.22236708983451e-05
-2.06780898367341e-05
-2.85942005821742e-05
-6.70334323265727e-06
-2.44524154193439e-05
-2.04809412948345e-05
-6.51013462635261e-05
-1.66988853119632e-05
-3.72801452981871e-05
-3.81644409394803e-05
-3.09152534317551e-05
-4.44054514880941e-05
-4.54860367145968e-05
-1.02620873908991e-05
-3.81325477518168e-05
-3.33310452647096e-05
-2.91348004204721e-05
-6.18402883062126e-05
-2.55928135127411e-05
-5.11106581135457e-05
-6.54450455891544e-06
-6.31138725096501e-06
-4.14720446868653e-05
-4.51990802032578e-05
5.35763937864648e-06
-9.14835472253913e-06
-2.44801421865532e-05
-2.55498548750838e-05
-3.0452748256263e-05
-3.27153269555944e-05
-1.49705314877322e-05
-3.10977715323517e-05
-2.29317754776835e-05
-3.44329605683883e-05
-3.31978653202406e-06
-1.72650040429922e-05
-2.43230091847114e-05
-4.6675962920509e-05
-4.28229358107775e-05
-1.13570918842629e-06
-2.3765385615389e-05
-4.45865259787764e-05
-2.74979856960173e-05
-1.32933468214838e-05
-4.53825976175264e-05
-3.96526541943348e-05
-3.02076879350851e-05
-4.01418486306918e-05
-3.89921687291299e-05
-2.40522408552375e-05
-1.51981890182731e-05
-3.28373876520269e-05
-2.87983211652836e-05
-3.90710001957326e-05
-3.04695677855357e-05
-3.64211116653467e-05
-3.32353185693553e-05
-2.3962511704615e-05
-2.12973452712026e-05
-8.00129144582513e-06
9.15861538722454e-06
-3.84609189414758e-05
-2.51582441160955e-05
-2.36334226906613e-05
-1.49534700237236e-05
-7.40379858224965e-06
-4.95426913576941e-05
-1.95713612227333e-05
-3.52800805923025e-05
-3.86554246841815e-05
-1.25016821703672e-05
-7.94281603238428e-06
-2.97516835039755e-05
-3.6110649022879e-05
-2.20242271436957e-05
-2.75976341418102e-05
-2.57113054930905e-05
-2.58259023639834e-05
-1.49620214066565e-05
-5.32738399706903e-05
-1.01292530535653e-05
-1.23403957406957e-05
-3.00148195492026e-05
-4.03504402793351e-05
-1.88212728543123e-05
-2.33170945857763e-05
-2.16673115044882e-06
-5.42829473854515e-05
-2.20823785047247e-05
-2.8734693011816e-05
-4.08824677290312e-05
-3.95617265480177e-05
-1.04074204476587e-05
4.82528163440587e-06
-1.5812707675506e-05
-3.47697519652257e-05
-2.34498886241381e-05
-3.94547502679406e-05
-2.61170641597682e-05
-2.96347306735683e-05
-1.35760962647747e-05
-1.63423546200507e-05
-3.97084494764735e-05
2.85332505961951e-06
-4.36569863459503e-05
-3.13707785727501e-05
-2.20412715619307e-05
-4.95255786345469e-05
-4.60294277884638e-05
-3.70690575786662e-05
-2.84859341592181e-05
-3.28551221918803e-05
-4.21119795611326e-05
-2.65428065240367e-05
-3.54830713926241e-05
-3.41761442304421e-05
-2.78841021526671e-05
-6.37193297081516e-05
-1.63159530718254e-05
-2.10348509144233e-05
-1.84106463982947e-05
-4.76358046771588e-05
-3.12880133818335e-05
-6.40962332938516e-05
-4.07455707282756e-05
-1.75903237806908e-05
-2.44732968344531e-05
-2.06513661156261e-05
-2.90953686494927e-05
-1.04719574624701e-05
-1.69649065720128e-05
-8.11750715911857e-06
-4.94868934998276e-06
-1.73156253067717e-05
-1.76262032798167e-05
-2.24863495294199e-05
4.14177781287106e-06
-1.18383399971531e-05
-4.22674001265818e-05
-3.76838350552017e-05
-1.69142423768571e-05
-2.66791604568839e-05
-4.02723666229954e-05
-2.05241037540326e-05
-1.12322645785612e-05
-1.81454277564447e-05
-1.26130668210421e-05
-3.47489480565155e-05
-9.06296508938644e-06
-3.44785740711133e-05
-2.49404180001021e-05
-2.88206629301528e-05
-3.72469301362872e-05
-5.02651015020209e-05
-5.01499111441339e-05
-1.96299761678296e-05
-3.83484029864029e-06
-1.00143544358925e-05
-3.72185277490262e-05
-4.56927337478529e-05
-1.66734473366758e-05
-9.75128454907451e-06
-2.31539020042916e-05
-2.93978848346674e-05
-2.21973884276189e-05
-3.02176548294849e-05
-3.44992874637748e-05
-1.50996587769236e-05
-4.84738275948991e-05
-1.061022821772e-05
-4.57093682580891e-05
-4.81914701546123e-05
-4.25960387676789e-05
-9.24088461664285e-06
-4.6673757647317e-05
-4.86682272544e-05
-2.88859290439246e-06
-3.37102748225881e-05
-4.81547059141626e-05
-3.77885299086973e-05
-3.30420959464538e-05
-5.41986145470595e-05
-1.75087244933547e-05
-2.81719294944815e-05
-2.24097398155212e-05
-3.36998948038833e-05
-4.18999471433052e-05
-1.72657816210055e-05
-2.9087425542924e-05
-1.23847070592631e-05
-2.68999730478053e-05
-2.19718854205673e-05
-3.93967370120498e-05
-4.33328689063028e-05
-3.43823087725951e-05
-2.7379122547918e-05
-2.07540224987974e-05
-3.40862512524453e-05
-9.08728247398307e-07
-8.07300396937014e-06
-2.94871868666764e-05
-3.42382446398246e-05
-5.25873501485985e-05
-1.49013626252491e-05
-4.53871651851236e-05
-1.80513876723953e-05
-3.39188560656205e-05
-3.51595823650806e-05
-2.239412690148e-05
-3.05960120537853e-05
-4.11138158494268e-05
1.15158373746619e-06
-1.69213583826525e-05
-2.02062208049121e-05
4.26757341194975e-06
-2.59731213996303e-05
-6.65303463698186e-06
-6.31715614030384e-06
-4.2433533485402e-05
-2.43785795877891e-05
-3.89476955631853e-05
-1.76617730179457e-05
-6.00313648716576e-06
-2.13670861111813e-05
-1.44943440044854e-05
-3.65579073730328e-05
-4.23673162027206e-05
-3.97392356535017e-05
-2.55726007306719e-05
-3.82185576439345e-05
-3.57609773821407e-05
-4.37133993268739e-06
-4.31532501313311e-05
-3.70218589700411e-06
-2.32767867745034e-05
-3.1865608927765e-05
-3.68028930148664e-05
-2.61999714360328e-05
-4.25318530630517e-05
-3.62484969901389e-05
-2.21322217384149e-06
-6.09331452605935e-05
-2.81195777113753e-05
-1.01991442728651e-05
-2.09827176757581e-05
-3.68273840222856e-05
1.86257442939635e-07
-1.11572845983343e-05
3.89803227775666e-06
-6.38471912036298e-05
-3.46036805158769e-05
-2.74180983580519e-05
-3.63586182423335e-05
-1.99055445837596e-05
-2.27229047922382e-05
-4.33187827580001e-05
-2.83719163004539e-05
-2.43515846926112e-05
-3.81989449779753e-05
-2.43856691859209e-05
-3.68758258066452e-05
-3.50704177354811e-05
-3.85438917682244e-05
-1.63050178822757e-05
-2.34109333464739e-05
-2.36649651596738e-05
-8.20831576135254e-06
-1.82361318460054e-05
-2.25266701807904e-05
-3.10817637587676e-05
-1.10942014656207e-05
-2.9434505546013e-05
-2.82966469595456e-05
-3.06726531128152e-05
-2.92128014457077e-05
-2.39929598524513e-05
-1.46108149695394e-05
-1.37301709428821e-05
-1.84820386836397e-05
-2.18997462829415e-05
-2.59044575139531e-05
4.3783132393578e-06
-2.20366130119249e-05
-2.76253107990074e-05
-2.95403629820092e-06
-2.34513776575354e-05
-3.93773152157201e-05
-2.74974539763109e-05
-1.06291194799622e-05
-2.82748206450186e-05
-2.50214771630942e-05
-3.73124407076395e-05
-2.45219399749814e-05
-3.35123984067488e-05
-9.79537316607433e-06
-2.95742872166107e-05
-4.33757019295816e-05
-4.80672438206807e-05
-1.39312096100729e-05
-2.26919057199164e-05
1.57803915548978e-05
-5.12094989588509e-05
-2.95401278122437e-05
-1.43472458442132e-05
-4.36663313258842e-05
-2.50415429470653e-05
-3.26613904283401e-05
1.76872950721659e-06
-2.00779765854362e-05
-2.78920796505955e-05
-1.86209236453389e-05
-2.14244340475859e-05
-2.37935313987603e-05
-1.15266745129914e-05
-3.90715315002468e-05
-4.45024897951472e-05
-5.01659850272186e-05
-2.37842719638801e-05
-2.48451568851027e-05
-1.36725482240292e-05
-2.48959844120519e-05
-2.13925044621347e-05
-3.47761112573624e-05
-3.23513006904606e-05
-3.54902372819259e-05
-4.78649126302077e-05
-3.01942693245404e-05
-3.25409936702612e-05
-1.40002492963147e-05
-5.04445329193952e-05
-1.79294356147208e-05
-6.75025488747702e-06
-2.12468865603101e-05
-2.54389287468019e-05
-1.62335618293835e-05
-3.41034479032879e-05
-2.39761793061638e-05
-1.24512046024795e-05
-4.98875740142088e-05
-2.95779529054272e-05
-3.7431036605318e-05
-3.27859423134316e-05
-1.29838386174473e-05
-3.24418218498855e-05
-1.97115538152762e-05
-4.19632638630427e-05
-6.19709289666314e-06
-3.23412995801808e-06
-2.29740181500999e-05
-5.56184463616492e-06
-1.99069942037196e-05
-4.14515098047739e-05
-2.26788392671547e-05
-2.15789560968984e-05
-6.07397063373453e-05
-4.68664661150135e-05
-2.04250607780478e-05
-2.97035600761231e-05
-3.19140215873036e-05
-2.2505679700036e-05
-1.09222328890533e-05
-1.13485188067586e-05
-2.11716556535458e-05
-5.14466374710297e-05
-2.37312900853884e-05
-3.18992752072881e-05
-1.65433464603344e-05
-2.41907402460235e-05
1.91419282567795e-06
-8.27969835355755e-06
-1.59279505639572e-05
-2.8546559162647e-05
-3.22927221465447e-05
-5.51625477576045e-05
-1.64618341407377e-06
-5.04045166817892e-05
6.73679843882836e-06
-2.12323201035216e-05
-3.2444945630726e-05
-1.66436889229645e-05
-3.79278827824655e-05
-3.12070078416185e-05
-3.35381880224719e-05
-4.61789418446524e-05
-1.92530181858677e-05
-1.16571477166158e-05
-2.71404167978786e-05
-4.69547076806148e-05
-4.66130375148475e-05
-3.63642573922639e-05
-1.80780421705062e-05
-5.28811147899803e-05
-4.45306475300767e-05
-5.31647560697069e-05
-3.65506961251071e-05
-3.63678926857626e-05
-2.09816244767804e-05
-3.49990116708088e-06
-1.80300257947012e-05
-3.39719691586405e-05
-2.60863589415318e-05
-2.00481878068867e-05
-9.54508875403095e-06
-6.09599329242707e-05
-2.41225959440387e-05
-2.36837366502853e-05
-3.54636565102119e-05
-2.57998520780246e-06
-3.03897908634968e-05
-9.35249449749803e-06
-3.8961407382974e-05
-1.45388650372955e-05
-5.85097744063258e-05
-5.48863725760322e-05
-1.02976696903116e-05
-4.24075322374172e-05
-5.2303661982733e-05
-3.94122807189372e-05
-4.45062027943163e-05
-3.25131380989046e-05
-1.97606762006991e-05
-4.51363950253541e-05
-3.41428035342796e-05
-2.38717400288023e-05
-1.67677739827545e-05
-3.71243666527041e-05
1.89233182452364e-05
-3.97344769118275e-05
-4.24818195944928e-05
-2.18792138832008e-05
-1.37868830658785e-05
-3.77477279242853e-05
-1.72251677534585e-05
-8.98382014789048e-06
-3.7363423090078e-05
-2.00876840558166e-05
-4.46231811172816e-05
-7.35294386550288e-06
-4.1091221489592e-05
-2.76332151602806e-05
-4.64376223080005e-05
-1.49039604374028e-05
-3.56492384965031e-05
-3.78206157835106e-05
-1.04023498211454e-05
-1.82034423912081e-05
-5.40869753931141e-05
-1.09177452146831e-05
-2.25459118154982e-07
7.98198056929277e-07
-3.05573596971986e-05
-1.1080569598275e-06
-3.23438870228561e-05
-1.75724961302932e-05
-6.52377949380019e-05
-2.9948638658549e-05
-3.51542326389942e-05
-3.45209277125321e-05
-5.452317220342e-05
-1.4064096575646e-05
-5.31392285931639e-05
-4.51995922615433e-05
-2.06669771094171e-05
-3.90450328441936e-05
-6.47044977519041e-05
-2.00337661839052e-05
-4.37712017257986e-05
-1.57814989047354e-05
-3.87557440902855e-05
-4.15620433552581e-05
-3.62231977261379e-05
-4.5882687922505e-05
-4.13978922024041e-05
-1.48633059890095e-05
-1.45140507878719e-05
-2.31264811174122e-05
-4.02213510660517e-05
9.87061608320962e-06
-2.42667704177418e-05
-3.49091820201016e-05
-8.39281525843606e-06
-5.12223257905972e-05
-3.27551521421244e-05
-1.06757519043019e-05
-5.53182300272619e-05
-1.28805950755591e-05
-3.89054811614577e-05
-3.21260457874103e-05
1.56167345562843e-05
-3.49193440470512e-05
-2.20115479918305e-06
-4.05997526932032e-05
-3.60101966882245e-05
-2.78278167091767e-05
-2.20616341812332e-05
-1.07081515040383e-05
-2.22548373231578e-05
-1.19360673379016e-05
-6.09648379121431e-06
-1.30147596411731e-05
-3.38226849461688e-05
-5.51998655472888e-06
-4.56510173832752e-05
-5.05846029912343e-05
-2.6139642620934e-05
-3.52780282837964e-05
-6.38513507718828e-06
-3.69954071864248e-05
-2.15230451958059e-05
-5.43216712364049e-05
-3.52865331758018e-05
-4.80317809353972e-05
-4.68773071054569e-05
-3.17985590397089e-05
-2.41117044836441e-05
-1.44191409881576e-05
-1.57333589643164e-05
-2.30295572637199e-05
-3.84373160938806e-05
-5.82994465491235e-05
-3.27376962777096e-05
-5.42431668090143e-05
-4.7360717325275e-05
-3.11241261375264e-05
-3.38670653154962e-05
-5.7376286639662e-05
-3.57522268431073e-05
-3.14490792173682e-06
-1.94999080931667e-05
-3.4247517447709e-05
-4.72673693636135e-05
-3.50440578968047e-05
-3.73891475795578e-05
-1.25005322840329e-05
-1.98044313252374e-05
-2.06632833529464e-05
-1.96108903337865e-05
-4.61244468906805e-05
-1.21444071221958e-05
-1.13185524153989e-05
-2.3435814277687e-05
-2.06450493619704e-05
-3.97062315707407e-05
-3.93422414015255e-05
-5.85681898342612e-05
-2.37573264601974e-05
-4.20862126226515e-05
-4.2087312265259e-05
-4.07588498379029e-05
-1.83479787310626e-05
-2.19552346012915e-05
-1.81647922579071e-05
-4.03982423617977e-05
-1.82344561805983e-05
2.2049383495382e-06
-3.55631106476458e-05
-1.39473172443538e-05
-3.87946309093522e-05
-2.28120103383045e-05
-3.49979408836366e-05
-2.24499022268133e-05
-3.0824536648034e-05
-2.44844369901292e-05
-2.27837859946488e-05
-2.77966338814187e-05
6.90644211268447e-06
-4.24707809248385e-05
-2.74919829949244e-05
-3.37792181479743e-05
-3.94529166045495e-05
-1.14518339447328e-05
-6.5995641387783e-06
-1.08092501003924e-05
-3.48227774454712e-06
-2.63008771845726e-05
-1.76760640414428e-05
-2.63245446578424e-05
5.02694722653807e-06
-4.27852342850393e-05
-3.13561624668845e-05
4.80297785435913e-06
-2.81974435824376e-05
-2.14116989196306e-05
2.23276869827259e-05
-2.27801467005777e-05
-2.06706828733723e-05
-1.49622257515931e-05
-1.9416340709016e-05
-1.21945643084741e-05
-2.93632936616641e-05
-3.68513498459485e-05
-7.99700673635516e-06
-3.52697447664883e-05
-3.51792375182206e-05
-7.84330480063208e-06
1.87495649336928e-05
-4.6382608171904e-05
-1.20360878214004e-05
-1.92848558941727e-05
-1.90394193743284e-05
-2.13030302099696e-05
-2.93744073084426e-05
-2.77558980261648e-05
-3.57209008255562e-05
-5.38501209255544e-05
-2.39631785519948e-05
-5.24899354983643e-05
-3.37663841165643e-05
-2.72619414984734e-05
-3.36084345297327e-05
-1.41492575890182e-05
-2.60599782162903e-06
-4.19558319963135e-05
-1.60498766867861e-05
-4.95880319411415e-05
-4.21299164378926e-05
-1.00076045869198e-05
-1.98329056950149e-05
-2.11667902094292e-05
-1.88768945857327e-05
-3.79832835516141e-05
-2.72282215756748e-06
-1.81590852536366e-05
-5.33530707486053e-05
-2.87730973350439e-05
-4.564550986509e-05
-3.15319094993388e-05
-6.53640014793353e-05
-2.55388165091028e-05
-2.52107471009397e-05
-1.63826731168484e-05
-1.60634284550427e-05
-2.10106224803919e-05
-2.27472711771571e-05
-3.51855484499411e-05
-2.90795183865687e-05
-1.06126881944233e-05
-3.04563257568197e-05
5.58303918517547e-06
-1.39191539469969e-05
-3.0224529413392e-05
-1.9586657643497e-05
-2.14490909839866e-05
-3.93886484435468e-05
-2.90409573600075e-05
-1.46507776594534e-05
-3.95159149551026e-08
-6.34911285233007e-05
-3.10471987134738e-05
-4.74079320610528e-05
-2.30641052925729e-05
-3.03600715041691e-05
-4.38528381148506e-05
-3.26004185394229e-05
-2.29119955698418e-05
-5.95203643536986e-05
-2.79808922421244e-05
-2.21444019909885e-05
-1.13097944180882e-05
-4.10049503475337e-05
-4.41668094732291e-05
-2.31516350736159e-05
-9.25519357842933e-06
-1.59852435754208e-05
-1.80620066089822e-05
-5.30652307429287e-05
-2.31701970441482e-05
-2.17985436568212e-05
-1.83669578841608e-05
-3.82329794838452e-05
-3.34469244215789e-05
-4.42783972289413e-05
-2.17976937130861e-05
-3.55921394731244e-05
-4.79316623045436e-05
-9.355810430817e-06
-2.38968292306131e-05
-3.59819987881541e-05
-2.54110519000163e-05
-2.69408881287537e-05
-3.36497789480665e-05
-5.80405648079535e-06
-1.69409100784526e-05
-2.3081932858709e-05
-3.63251220260164e-05
-1.27901800956611e-06
-2.86621891052473e-05
-1.35677779497751e-05
-6.74155235491675e-05
-3.21389731756776e-05
-2.95747385307634e-05
-3.58669743959103e-05
-4.18225614020092e-05
-2.99455803685296e-05
4.49320126078139e-06
-4.23131398636929e-05
-5.51450945387344e-05
-2.97602853832983e-05
-3.6208260131717e-05
-5.23486123476841e-05
-2.95388591600834e-05
-2.58994364949122e-05
-2.12020202666808e-05
-2.5024785308123e-05
-5.92665778136753e-06
-3.43113685253167e-05
-1.57199958853168e-05
-1.91180753955153e-05
-1.57147345380782e-05
-3.30006570311246e-05
1.0127547178066e-05
-5.05624345706676e-05
-4.70233613973661e-05
-3.43375972122281e-06
-1.72593692644583e-05
-4.60214631349256e-05
-2.64750980299427e-05
-1.71860525071612e-05
-4.55103075458569e-05
-3.02956717619711e-05
-1.3643863576122e-05
-1.31155415173883e-05
-3.07498731304059e-05
-2.9649431408925e-05
-5.22802815526945e-05
-4.95758608143786e-05
4.42501586792907e-06
-3.60532939161941e-05
-5.99619293212215e-05
5.41446379037979e-06
-4.27860057817813e-05
-3.6825425281927e-05
-4.73415866056642e-05
-1.93795627392839e-05
-1.90505517217976e-05
-1.20564359700427e-05
-4.30165652368598e-05
-2.50116029190072e-05
-8.45440766350934e-06
-2.38485892347735e-05
-3.23014128621026e-05
-1.38318573250092e-05
-2.36512169321741e-06
8.95246517444668e-06
-3.31942995048881e-05
-1.03755310408584e-05
-6.18383184123054e-05
-1.4702654629362e-05
-3.95473250961428e-05
-2.69822964515799e-05
-3.05317940363152e-05
-2.74292591688205e-05
-3.71996395078398e-05
-4.74131608652645e-06
-5.56025919850664e-06
-2.2750820400367e-05
-2.40500018079441e-05
-2.8135989952553e-05
-4.9202109983029e-05
-3.08410242493182e-05
-1.52155450417552e-06
-4.28098600542506e-05
-1.85086895927276e-05
-4.44427989802369e-05
-3.17253295090993e-05
-1.69570891709847e-05
-3.36518083404206e-05
-2.52351624950033e-05
-3.99090589598482e-05
-2.25504546671566e-05
-3.03748782674788e-05
-9.87809137480565e-06
-5.33328635008313e-05
-5.3144239845821e-05
-4.30314723898707e-05
-4.59784315836091e-05
-2.22539759576156e-05
-5.15153742509894e-07
-1.19471413871109e-05
-2.72381630707006e-05
-2.46637777560953e-05
-2.44502295485702e-05
-2.93288880432123e-05
-2.11898368200085e-05
-1.65512992611807e-05
-3.88158084573022e-05
-2.7728832523772e-05
-1.79027889857985e-05
-2.42112252561618e-05
-5.73080975038338e-05
-3.76845738670327e-05
-1.29470769699144e-05
-1.45475925319478e-05
-1.93441629473351e-05
4.31134021224958e-07
-2.92133822026579e-05
-1.60452142382272e-05
-1.37791711412329e-05
-3.5807580760396e-05
-2.48824754609433e-05
1.04344944587802e-05
1.96402621577688e-05
-3.40775377860555e-05
-3.80338686973438e-05
-4.78645337624892e-05
-4.49897824307354e-06
-3.11524149607676e-05
-1.71382234710899e-05
-4.48900806807459e-05
-3.10252378028426e-05
-8.30604043730986e-06
4.92111866022031e-06
-4.97740607349376e-05
-3.80079364620415e-05
-1.34160484804965e-05
-3.20867384498169e-05
-3.03446286034745e-05
-2.04836813556057e-06
-2.6418735652744e-06
-1.4319675246489e-05
-3.23923890576353e-05
-2.7530054455735e-05
-2.73595476996168e-05
-4.23561318937344e-05
-1.43658627768098e-05
-3.75095618189163e-05
-4.44052289798798e-05
8.88217058994458e-07
-3.0378456652542e-05
-3.65785001012877e-05
-3.62019165742405e-05
-5.43460153574988e-05
-3.25472473170859e-05
-2.24748827491103e-05
-2.56366285382754e-05
-2.08705663355206e-05
-1.85116925175448e-05
-1.07600038590461e-05
-3.09880309646817e-05
-1.64955298704736e-05
-5.2475428664362e-05
-4.84220406778793e-05
-2.16521249766593e-05
-2.1500659314716e-05
-1.02253353892086e-05
-2.44224146449747e-05
-2.77787339854211e-05
-4.96988909785888e-05
1.73587070012014e-05
-1.45388355071657e-05
-2.49170500795927e-05
-2.99618263047756e-05
-4.74154100562373e-05
-4.47948861198954e-05
-3.99791398620564e-05
-2.81480567993663e-05
5.14661207360496e-06
-2.02916116602021e-05
-3.31801766152246e-05
-1.14367148671212e-05
-1.56700073349723e-05
-1.3976463119584e-05
-7.10835334036571e-06
-3.16700017933676e-06
-2.20944220032901e-05
-3.74514682580235e-05
-9.2544391729695e-07
-2.93409436557016e-05
-3.3610456916131e-05
-2.44516986554694e-05
-1.08100047399501e-05
-3.15861631310934e-05
-2.12970058812104e-05
-4.24566943106647e-06
-2.51805182488451e-05
-7.63702431964135e-06
-7.24082087708903e-07
-5.54572339172905e-05
-3.08698984850445e-05
-3.0088699773205e-05
-2.16502913684882e-05
-5.60171088386587e-05
-2.48161636960639e-05
-2.40440264958429e-05
-4.40049969746747e-05
-3.44957752017719e-05
-3.29542163427761e-05
-3.06611663559571e-05
-4.2961559997594e-05
-3.0492894586045e-05
-3.15224007048249e-05
-1.9827426617282e-05
-3.56593353305891e-05
-2.46249165126227e-05
-3.79078422509242e-05
-2.54504446340705e-05
-3.66300903012262e-05
-4.2634983711667e-05
-4.97283556930922e-06
-5.67381466040133e-05
-6.14585301278756e-05
-2.91706898563274e-05
-4.66429048517571e-05
-3.87322187795097e-05
-3.19184303982527e-05
-2.82665739334973e-05
-5.1619349891129e-06
-4.71619331661634e-05
-4.17344857575274e-05
-1.35150078101296e-05
-2.57985188052755e-05
-4.02509727025072e-05
-9.91844004363043e-06
-6.07289313707736e-06
-1.97293650544223e-05
-2.03157424700395e-05
-3.20591641248948e-05
-3.81395242987472e-05
-3.26940773792376e-05
-4.4841400618062e-05
-1.09576140900113e-05
-2.5674771018165e-05
-2.5656044406364e-05
-2.3690126973765e-05
3.40487886482706e-06
-3.64960673825226e-05
-2.99859312465892e-05
2.48713656580397e-06
-3.33790148171619e-05
-5.59043879116658e-05
-1.98482127847784e-05
-3.45401885824204e-05
-5.01186466496955e-05
-1.65300818916222e-06
-2.15765532809499e-05
-1.45883961430743e-05
-5.43630913893634e-06
-2.51602210179973e-05
-1.69377467553705e-05
-5.6328678353208e-05
-5.07688219166309e-05
-3.29276067501386e-05
-1.79838741954613e-05
-4.57585079124376e-05
1.84161658741077e-06
-3.73891336559077e-05
-5.52812907284439e-05
-1.25378128165246e-05
-8.58088545033346e-06
6.39733183376927e-06
1.83782008487622e-06
-3.94395254993035e-05
-3.21181476483061e-07
-3.75534882130312e-05
-4.97754118028502e-05
-2.83505316458779e-05
-4.00109953685737e-05
1.97434101572511e-05
-3.49720813106123e-05
-1.96166257689774e-05
-9.94386630759874e-06
-2.66451972032153e-05
-3.30094501984782e-05
-2.77646045215262e-05
-2.58150626372515e-05
-3.5903904256673e-05
-1.39351571931392e-05
-3.83377156847034e-05
-2.80400743704301e-05
-3.37962984261593e-05
-1.2220621647891e-05
-3.5570460067436e-05
-1.91983595468493e-05
-1.45367270312274e-05
-1.02871393575199e-05
-2.47381454389591e-05
-1.76843997544738e-05
-3.44005978161824e-05
-8.05903887262868e-06
-5.42214757179725e-05
-2.17946987585305e-05
-4.72997280044815e-05
-3.05792588445165e-05
-3.07634999129823e-05
-2.24959035255074e-05
-3.75518673389884e-05
-2.1711561552105e-05
-3.19944263673004e-05
-5.34633683679236e-06
-7.94206890413446e-06
4.76236946528178e-06
-4.1178585313229e-05
-3.33962226788009e-06
-4.04410448364231e-05
-6.07961538891915e-05
-2.52551494919673e-05
-2.91982027016495e-05
-1.99501075138748e-05
-5.41458722347767e-05
-2.03584116386839e-05
-4.7165192866773e-05
-3.7400284702603e-05
-1.10627992476046e-05
-2.44912026462173e-05
-1.29858231970494e-05
-2.18691485078317e-05
-6.02034163641534e-06
1.16010060350865e-05
-3.22698308071162e-05
-2.17481743310573e-05
-4.5415292090955e-07
-2.19648009230538e-05
-5.64323578348115e-05
1.4136114633623e-05
-1.21273996621283e-05
-4.91383851760987e-05
-6.90481598864721e-06
-1.83873114422607e-05
-4.66190318826817e-05
-3.30163092508793e-05
2.36827872212384e-06
-1.18511464790331e-05
-2.79990488405375e-05
-2.08608015211715e-05
-1.77113228971999e-05
-1.7393434238614e-05
-3.31997308471356e-05
-1.71722734685828e-05
-1.01215192289716e-05
-3.44709124056086e-05
1.42601235522421e-06
-2.60245345363458e-05
-3.78363963012202e-05
-4.60205788958085e-05
-4.28615713842268e-05
-3.35915452412653e-05
-4.55247846481721e-05
-6.36268501989728e-06
-1.98583494000844e-05
-3.38856649999538e-05
3.90873628381704e-06
-6.57736552070074e-06
-4.10694949167189e-05
-4.05894261711041e-05
-6.9249934168173e-05
-2.05471409315437e-05
-4.54222690705907e-05
-5.56160572118189e-05
-4.2373059892077e-05
-1.98697034140149e-05
-8.9272960351813e-06
-3.27356895672986e-05
-3.93078388185697e-05
-2.68719312791366e-05
-2.13513325664528e-05
7.49176004684401e-07
-2.23497500973113e-05
-1.83937157746175e-05
-1.10491713520419e-05
-3.18651618020488e-05
-3.10365180511421e-05
-2.88135079592266e-05
-3.77256205284062e-05
-3.32731165156807e-05
-1.06756166182527e-05
-2.07524976805058e-05
-1.38399672253145e-05
-3.78465697940902e-05
-2.10662822175053e-05
-2.20515697069093e-05
-2.54017339135256e-05
-7.63680490710435e-06
-5.14602360082039e-05
-3.39131801972892e-05
-1.30849105197597e-05
-2.53026546918336e-05
-3.2479400659707e-06
-3.02420215991238e-06
-1.81919770454585e-05
-5.38962315725268e-05
-4.52208204548685e-05
-2.93826458319495e-05
-2.91387932814923e-05
-2.99192471677585e-05
-1.96352751422805e-05
-3.82043487622501e-05
2.64838167416047e-06
-2.85014930500094e-05
-5.91022653111592e-06
-1.44796143381709e-06
-2.41217980949586e-05
-4.34739800636348e-05
-1.87706206021338e-05
-2.52724546344381e-05
-3.21678287027518e-05
-1.6630744584638e-05
3.41625606858825e-06
-3.0985183646822e-05
-1.43739872644886e-05
-2.63614632546591e-05
-8.67243730767052e-06
-3.67936968685437e-05
-2.19575179555564e-06
-5.06226969851524e-06
4.98828952447825e-06
-2.60748513416883e-05
-6.04095211245802e-05
-3.34145787140427e-05
-8.79582216913104e-06
-3.96030455097006e-05
-4.86762431017415e-05
-1.50737451214302e-05
-3.02217606448475e-06
-1.74733660400477e-05
-1.27237450185253e-05
-8.66105979405672e-06
-2.83543449839105e-05
-3.02520652789183e-05
-3.80692692672109e-05
-2.51550807149148e-05
7.73564963688129e-06
-3.75291522615452e-05
-2.72953773091849e-05
-2.69298230300897e-05
-2.06570241466056e-05
-1.48456094808215e-05
-2.61445670265851e-05
-1.44537530202158e-05
-1.32842295997616e-05
-1.59167815602825e-06
-2.40723106316843e-05
-1.67489721461043e-05
-2.65277648516771e-05
-1.6258302933805e-05
-2.231216253287e-05
-1.65706356223086e-05
-4.99204713589777e-05
-3.25759191141264e-05
-4.21802177268909e-05
-3.57860089265095e-07
-3.21860484714447e-05
-3.00250560946707e-05
-7.64409233189629e-06
-3.22044299589089e-05
-4.26607848460422e-05
-4.18418090118075e-05
-5.03735995691159e-05
-2.79670943245395e-05
-3.32002732626775e-05
-3.33095293493697e-05
-5.17964258851952e-05
-1.79447849348256e-05
5.57884143977188e-06
-1.40928266729105e-05
-1.60093938119745e-05
1.52300987533683e-05
-2.50829419274163e-05
-4.43882991619791e-05
3.17462455218544e-06
-8.2158375512755e-06
-1.66084306021813e-05
-1.00957988127992e-05
-1.32109902462624e-05
-5.36051033354027e-05
-2.22684659263298e-05
-1.38589923003674e-05
-2.31352771283372e-05
-3.6583961382146e-05
8.5986461177478e-06
-3.43547629661741e-05
-4.69382866409603e-05
-2.02455955024948e-05
-1.45312935354233e-05
8.47137305727429e-06
-5.3443049998095e-05
-5.47478984184431e-06
-2.54704259264387e-05
-2.25364073360068e-05
-4.30210967461752e-05
-1.95202353363391e-05
-3.12228886772854e-05
-1.00437222754552e-05
-3.24956037703652e-05
-1.69756216332275e-05
-4.12470875813515e-05
-4.86743890365791e-05
-2.79565628044931e-05
-1.01862978111058e-05
-1.13172548477092e-06
-5.45623303323593e-05
-3.38769804087018e-05
-1.80494882152938e-05
-2.11492804288442e-05
-4.39039461341324e-05
-2.42948193579545e-05
-5.55376333692846e-05
-3.64951235685078e-05
-1.8382448180267e-05
-3.18152202927041e-05
-2.09418498652605e-05
-1.67785451043195e-05
-2.99067925170539e-05
-3.45247036833881e-05
-3.72125791323168e-05
-2.3768877855733e-05
-6.0670104735432e-05
-1.54091309352142e-05
-2.09747905007732e-05
-4.22358177270768e-05
-2.115712004598e-05
-1.83621550221764e-05
-3.55970493404315e-05
-2.44404114310295e-05
1.32410408119965e-05
-9.520720159153e-06
-2.24668886631023e-05
-1.60005883089183e-06
-4.68358305643451e-05
-5.33651139178688e-05
-4.53620523780485e-05
-2.74906830879433e-05
-1.83625219733475e-05
-5.68157276707593e-05
-4.14856685631278e-05
-5.19943597944391e-05
-1.56229837485687e-05
-4.3935786945723e-05
-2.60615943506758e-05
-2.7360892925427e-05
-2.55278949863062e-05
2.14129928429418e-06
-1.85202601424639e-05
-4.05446332995811e-05
-3.37166876562564e-05
-2.10991690349381e-05
-2.58565143545264e-05
-4.09811590451496e-05
-1.91063525997779e-05
-1.0524438695638e-05
-3.31935931889579e-05
-2.50040837518979e-05
-3.27278879635263e-05
-2.65013558747329e-05
-1.86032080302756e-05
-1.56940512007425e-05
1.78641117778099e-06
-2.28572690436215e-05
-4.58531372939176e-05
3.80502571451721e-06
-1.31454753669544e-05
-6.58568288082686e-06
-1.15194341115788e-05
-2.27228533341693e-05
-2.06038736583562e-05
-3.00827468766853e-05
-3.85010171539167e-05
-2.64833062155819e-05
-2.37827743504358e-05
-9.86192607581457e-06
-2.07612208906722e-05
-2.335363837161e-05
-2.66822954441345e-05
-1.40614902606692e-05
-2.09285669786037e-05
-3.9808744078672e-05
-1.77630104815975e-05
-3.69919690992096e-05
-3.52394482611896e-05
1.06605544758883e-05
-1.17200061652258e-05
-2.93556847884573e-05
-2.01780044674898e-05
-4.84798775000601e-05
-4.06993961984929e-05
-6.32495474473521e-06
-2.1244333267691e-05
-3.14393600401921e-05
-1.77114528808812e-05
-2.78293036315229e-05
-2.4304218200792e-05
-1.9339398687291e-05
-3.14651952304955e-05
-5.30618325155406e-05
-2.63603429460073e-05
-1.51725976062096e-05
-9.4292865456927e-06
-2.09305045404639e-05
-2.30175294557624e-05
-3.18530854802873e-05
-2.02202760688009e-05
-3.79807414810703e-05
-2.08997310384481e-05
-1.79423298953592e-05
-3.73994670901554e-05
-2.30065140719075e-05
-3.14917722516228e-05
-1.92139804176769e-05
-2.68937945486048e-05
-4.11721862780538e-05
-1.59610049532484e-05
-3.32210775175647e-05
-2.05305822840047e-05
-3.73786784472939e-05
2.02739352373838e-05
-4.25642324693944e-05
-6.14270511290983e-05
-4.78502156601608e-05
-2.92582587671502e-05
-2.32535748399383e-05
-3.37914390441308e-05
1.34067279719997e-05
-2.69746352586771e-05
-3.73532338060545e-05
-4.2890232642828e-05
-5.69159507562494e-06
-3.21765125458364e-05
-4.94600970763938e-05
-2.28112875589304e-05
-1.50689170396508e-05
-2.063347190801e-05
-3.72802946886277e-05
-4.03678133082235e-05
-1.76688492116674e-05
-3.40808437880152e-05
-2.82080721940966e-05
-2.14306718112669e-05
-5.13090082557934e-05
-2.49890652773801e-05
-3.18653111898589e-05
-4.34835412133417e-05
-5.61779099946043e-05
-4.40123121010227e-05
-1.56014551298897e-05
-6.78412758609408e-05
-2.02761216456157e-05
-3.20583032472526e-05
-3.19093126509254e-05
-2.84056594090333e-05
-3.4783554418827e-05
-1.21927885242412e-05
-2.35470247265732e-05
-2.22437251675428e-05
-1.01180977370534e-05
-3.27201330550762e-05
-3.50214520884952e-05
-3.42946159236778e-05
-2.66544970250909e-05
-3.57564044981344e-05
-4.64626512033913e-05
3.72580047916894e-06
-6.41056312059515e-05
-5.04199135584463e-05
-9.23952442081781e-06
-5.3359937958073e-05
-3.1655256582246e-05
-4.74476232094059e-05
-4.56977648513325e-05
-1.92836410651083e-05
-2.28999974704051e-05
-1.22299017117065e-05
-3.15120809253112e-05
-4.07041870563241e-05
-2.94677689256153e-05
-3.13217784142124e-05
-3.7369850974435e-05
-2.44501883165388e-05
-1.20298672717121e-05
-5.03933506908289e-05
-6.70453466832957e-06
-7.89386900098703e-06
-2.20469370098951e-05
-1.88567382875742e-05
-7.99202551730269e-06
-6.57384353688212e-05
-1.2113041963294e-05
-2.73620665109853e-05
-4.49721021650293e-05
-3.08301279264738e-05
-2.43939458912498e-05
-2.82679487885579e-05
-9.77528275606635e-06
-1.28993163606304e-05
-1.13324903510996e-06
-8.84835915451166e-06
-2.36777925765694e-05
-7.51983399833848e-07
-3.33549636594655e-05
-2.48132772431853e-05
-2.72392722386693e-05
-2.86106956893957e-05
-1.98599012682182e-05
-4.57731733175432e-05
-7.36345330652957e-06
-1.00399027628356e-05
-3.83471126928532e-05
-3.09835113534145e-05
-2.4924893793649e-05
-1.78967039748469e-05
5.79900404853928e-06
-2.85836867397629e-05
-2.30617027839939e-05
-3.47185745262988e-05
-2.4204727549147e-05
-2.78623555197861e-05
-3.83871928565163e-05
-3.76632479463601e-05
-1.43194212768399e-05
-3.51058707650863e-05
-2.508418130508e-05
-3.05568959262841e-05
1.41761949873217e-05
-4.47761697060682e-05
-3.3541861597175e-05
-4.42418521043284e-05
-6.14105172194574e-05
-1.60561775223616e-05
-1.03017938152762e-05
-6.04129062949846e-06
5.6668129134389e-06
-1.71713482420154e-05
-3.52156066688738e-05
-5.85775183666232e-06
-4.16773792610608e-05
-2.57712938238135e-05
-3.62319900755407e-05
-5.04796702950273e-05
-3.2571692999216e-05
-3.47530090443496e-05
-1.17393552250604e-05
-1.86442821797141e-05
-1.90038760674505e-05
-3.3753457566646e-05
-3.66868127747321e-05
-2.85538866038757e-05
-1.37337332575097e-05
-2.83406611674107e-05
-2.88021375362143e-05
-1.50251955729806e-05
-2.02141568862723e-05
-3.92955485180315e-05
-2.80252801133345e-05
-2.28876644878847e-05
-3.10791437323854e-05
-1.32350880330054e-05
-1.53734283243951e-05
-3.71259343422456e-05
-3.02879760962258e-05
-3.17640075456835e-05
-2.11412537947369e-05
-1.11470591260127e-05
-3.00786365568616e-05
-3.97704686398208e-05
-2.27714678879665e-06
-6.48861113250029e-05
-1.29753124232339e-05
-3.53669680615559e-05
-2.7041076094707e-05
-3.23286903395679e-05
-3.27337898687946e-06
-1.13341347936607e-05
-2.67094087026303e-05
-1.14660372008617e-05
-1.4704917527728e-05
-2.57903463910652e-05
-4.08731961583519e-05
-2.83734775884124e-05
-3.30942632220127e-05
-2.33107297883546e-05
-5.96021299045301e-06
-3.44923387482478e-05
-1.83393156848182e-05
-1.38475231287814e-05
-1.66662537434349e-05
-4.47537106986067e-05
-1.53666794038738e-05
-3.13954718287702e-05
-2.42408332365644e-05
-5.2064328570444e-05
-5.66571764713672e-06
-2.21049944352954e-05
-4.27273344471762e-05
3.17516380473048e-06
-3.75009966402966e-05
-4.14151638394036e-05
-5.47605534756447e-05
-3.04835533100961e-05
-5.2145284844212e-06
-1.82813789784803e-05
-1.07376215428906e-05
-1.0879137006954e-05
-1.20867232303761e-06
-1.5656761073799e-05
-1.15401841239838e-05
-1.58553812285972e-05
-2.74793971548644e-05
-6.16990717090271e-05
1.63627591348475e-06
-4.08835277672222e-05
-3.59204690346857e-05
-2.94305389528862e-05
-4.52971332532054e-05
-2.78673578328009e-05
-3.56965699012784e-05
-1.62943853593789e-05
-2.39216694615491e-05
-2.26660125014612e-05
-2.25525836901429e-05
-2.70214842728061e-05
-3.07212862956573e-05
-3.73613480773556e-05
-3.93747113884538e-05
7.40970518472503e-06
-3.37432238680718e-05
-4.70916820865963e-05
-5.50269407894665e-06
-3.00936684113586e-05
-2.40375302592675e-05
-1.58725475281871e-05
-2.27333078123958e-05
-1.85869355272862e-05
-2.63780449650785e-05
-3.11117543539994e-05
-3.06638652468479e-05
-4.11988148516338e-05
-4.49515451847188e-05
-1.45946616146749e-05
-4.31763883350979e-05
-3.71446342909393e-05
-4.26547333396992e-05
-4.87609246175489e-05
-2.54540985646057e-05
-1.88199480176766e-05
-3.93622228644804e-05
-3.13312311344326e-05
-3.30415929108802e-05
-5.3065537045836e-05
-5.48217204168481e-05
-5.10363735768857e-05
-1.94122064801687e-05
-3.8970069792287e-05
-6.6011030709208e-06
-4.50319156917012e-05
-7.06628758808477e-06
-2.61501842942438e-05
-4.89127933543377e-05
-1.628505470971e-05
-4.73986244143859e-05
-2.19052790656974e-05
-3.58732117749421e-05
-5.84213861354893e-05
-3.64021821431741e-05
-5.91302805969769e-06
-4.21799596856458e-05
-1.89493272010006e-05
-3.02109707329071e-05
-4.66990550431047e-05
-4.37828215855174e-05
-1.84025727425442e-05
-1.78611284592671e-05
-4.9252045700049e-05
-2.12747766412391e-05
-3.90035620479395e-05
-2.42274509705652e-05
-2.09114412119891e-05
-1.49317713363814e-05
-1.75467053081575e-05
-1.66986265444675e-05
-2.48427203897628e-05
-1.63203876788301e-05
-1.56664081465965e-05
-5.14981071784204e-05
-1.68563807455401e-05
-1.60358670981286e-05
-3.11551940004127e-05
-4.59574827100104e-05
-2.57403598834703e-05
-2.92647970880957e-05
-2.50532311935218e-05
-1.51171077815263e-05
-9.28945871543002e-06
-9.82639477841655e-06
-1.33957270389411e-05
-4.42660794198703e-05
-4.10644394090038e-06
-2.05769612410437e-05
-4.76432847553265e-05
-2.14872085424036e-05
-1.47208499436632e-05
-1.79651763591602e-05
-3.16171045853409e-05
-2.29463612265322e-06
-1.65180592097473e-05
-1.41864859515483e-05
-2.6815177427482e-05
-1.80495251111528e-05
-1.18881775082588e-05
-2.69352913960248e-05
-2.98538657919797e-05
-1.43076324180912e-05
-2.60694490168992e-05
-2.91500786422968e-05
-1.08439722241427e-05
-2.67580245898659e-05
-4.15107144781479e-05
2.72682757420601e-08
-1.18638214959908e-05
-2.99714997864496e-05
-6.62938608464215e-06
-1.29388947834967e-05
-3.88192329334304e-05
-7.03169160117692e-06
-2.62124754281287e-05
-3.13624023885182e-05
-1.97017860926365e-05
-8.84181554528065e-06
-2.80850096712625e-05
-4.38455937088283e-05
-7.20330059485867e-05
-2.92195429403726e-05
-5.41088207913914e-05
-2.36698697379296e-05
-2.82808842404776e-05
-2.89170891425513e-05
-2.45625202523295e-05
-2.7937260796701e-05
-2.01636797732219e-05
-1.31695121096988e-05
-2.65195665091317e-05
-1.07427421922861e-05
-1.43928536324215e-05
-1.52734827084445e-05
-3.97349930232025e-05
-3.71493756204825e-05
-3.66079810812559e-05
-3.22537939269953e-05
5.60125588449357e-07
-1.59922967067677e-05
-2.96897452408965e-05
-1.97767409257376e-05
-5.11145956955685e-05
-4.71164531912766e-05
-5.99312681702644e-05
-1.21624487478556e-05
-3.92504987804451e-06
-2.33472782786229e-05
1.4906916677519e-06
-2.90794578676668e-05
-2.86916323113221e-05
-4.53737823618275e-05
-2.35127366774878e-05
2.82660992100852e-06
-4.09284421606522e-05
-3.67993843366816e-05
-3.34827542918379e-05
-4.18804861350657e-05
-5.53517724754676e-05
-3.25755129430014e-05
-3.37488801302608e-05
-5.02550405182222e-05
-2.08175898154057e-05
-1.96874680584955e-05
-2.10938890661195e-05
-1.52875051892095e-05
2.12900299471177e-05
-2.75057336843046e-05
-4.25536748143768e-05
-1.597063543381e-05
-2.51476037489446e-05
-5.07522102158257e-05
-2.70961236368044e-05
5.63078282641706e-06
-2.27113608845066e-05
-4.55253040648592e-05
3.01442476600567e-06
-4.52707841513217e-05
-3.91216964789976e-05
-2.09859561000665e-05
-2.67401619863645e-05
-3.89556585490227e-05
-2.79770383493058e-05
-1.4359172086966e-05
-3.85805651685502e-05
-1.65256521387164e-05
-3.48229655298348e-05
-2.6665410415928e-05
-4.25971912366936e-05
-1.7067609913209e-05
9.6288836521162e-06
-3.85969377959409e-05
-6.0917942248542e-05
-3.97635304141884e-06
-2.14111631973578e-05
-5.05212668135532e-06
-7.75960437067134e-06
-5.78804313605505e-05
-2.95893980761803e-05
-2.43694529761281e-05
-1.15391906622687e-05
-1.43958832355906e-05
-4.03562869313942e-05
-3.5101799920708e-05
-4.16354460130692e-05
-3.80533107128402e-07
-5.40054590099272e-05
-3.02970511060761e-05
-2.29011154507249e-05
-3.07671376371228e-05
-1.27992440609858e-05
-2.55432587566642e-05
-2.54089779902752e-05
-2.11157127407252e-05
-4.92134453570438e-05
-1.39226000224913e-05
-2.37586075054351e-05
-4.45145159728228e-05
-2.69626687545905e-05
-3.69174202429036e-05
-1.25847521831055e-05
-3.03739722959929e-05
-6.09473255064348e-06
-4.61348054478058e-05
-7.49579711180068e-06
-5.08815825160992e-06
-3.91199248010673e-05
-3.10430876784404e-05
-3.02959173461686e-06
-2.29001154396092e-05
-3.94760447945991e-05
-1.35991988447127e-05
-2.95675902293575e-05
-2.63169971288656e-05
-3.98702615063157e-05
-1.99412117159768e-05
-3.86822735608714e-05
-2.91654125835337e-05
-2.4109887474473e-05
-1.91454488382867e-06
-2.73165972120821e-05
-3.92700040826991e-05
-1.19001021816402e-05
-1.31678634845393e-05
-4.2686170018477e-05
-3.57150027112089e-05
-2.77270264815901e-05
-2.77936621928241e-05
-2.18982984390232e-05
-1.6152999450765e-05
-1.68719730201476e-05
-1.83240182430963e-05
5.34132186843013e-06
-4.05558973761344e-05
-1.7641992561886e-05
-4.23896899331719e-05
-3.47877721002743e-05
-1.52568639641796e-05
-5.39993798493819e-05
-6.48050350165695e-05
-2.19373195681726e-05
-2.9036888543099e-05
-2.56876975225404e-05
-2.49865699507618e-05
-3.95855411588253e-05
-2.13031846459096e-05
-8.50948558221063e-06
-3.45413290252576e-05
-2.02300927912952e-05
-3.05076005154624e-05
1.78972475019647e-06
-4.29741669427529e-05
-3.41265559727986e-05
-1.73387036972522e-05
-5.10117569496371e-05
-1.00365122168581e-05
-4.04599500817808e-06
-1.74840492376798e-05
-2.88026219209917e-05
-2.37515125056226e-06
-1.45842058042522e-05
-3.48692132885753e-05
3.79850401382813e-06
-2.54709086600816e-05
-3.77505542652757e-05
-3.62973892672108e-05
-3.06296514228834e-05
-1.71303346544332e-05
-3.09506142774587e-05
-4.45608428981853e-05
-1.95380831319323e-05
-4.25735011395246e-05
-4.49690433773023e-05
-2.68636521781041e-05
-3.42229030406271e-05
-2.99147818122414e-05
-9.48242771689851e-06
-1.11824677441056e-05
-9.19480373939101e-06
-3.50337101594151e-05
2.55416793723615e-06
-3.68567313745065e-05
-3.64756100211394e-05
-1.31535211074505e-05
-3.18534173408553e-05
-9.56726502085464e-06
-2.28610265450398e-05
-3.2546107090705e-05
-3.73218707276828e-05
-7.1640238548635e-06
-2.93874796117863e-05
-3.1113238334956e-05
-1.43154800438769e-05
-4.48847574053085e-05
-5.95860049897407e-05
-2.01004712267246e-05
-4.17051646644358e-05
-1.57360443728123e-05
-4.35115282522648e-05
-1.29189775795301e-05
-2.25554648648393e-05
-3.26502781468859e-05
-2.99046276584477e-05
-1.87222984125017e-05
-1.07015289316241e-05
-2.85524573745969e-05
-1.04177145437665e-05
-4.91208648005421e-05
-1.86885690502593e-05
-2.13776683781505e-05
-2.57189566471155e-05
-1.01701772815447e-05
-5.57051635623572e-05
-2.9609062009899e-05
5.2590251486009e-06
-4.56882041570779e-05
-2.86081627128103e-05
-2.45176240509902e-05
-3.66611096011675e-05
-2.07442028925513e-05
-3.04304506712981e-05
-2.54375617794132e-05
-1.81237334597596e-05
-2.62126586877367e-05
-2.41951816207935e-05
7.85836655400325e-07
-1.55844478032659e-05
-2.90503103455973e-05
-3.20444040303688e-05
-3.63360856554032e-05
-2.42628543800881e-05
-3.24076338594825e-05
-2.0055929508993e-05
1.18452992949151e-05
-4.1085828375665e-05
-5.65466109783688e-06
-4.50309692022574e-05
-3.31784490137499e-05
-3.36778259404658e-05
-5.05372778638591e-05
-8.88748850209718e-06
2.21753216336835e-06
-2.28468408707641e-05
1.59541245464471e-05
-1.19906003147713e-05
3.33478398142556e-06
-2.56192311791415e-05
-2.97531337533306e-05
-5.18442394886568e-06
-4.29572342522651e-05
-1.90238612160766e-05
-2.26148673714995e-05
-2.32059851942959e-05
-4.42425905276893e-05
-1.80417538571779e-05
-3.90206878496234e-05
-4.78772758995932e-05
-5.35365796176401e-06
-1.21739406200825e-05
-3.96378260257338e-05
-3.63477718668902e-05
-5.04474051013007e-05
-5.62376844501613e-06
-7.48189254740756e-05
-1.4181748853255e-07
-3.56327376267483e-05
-4.45543395309784e-05
-1.76057926640941e-05
-8.57448748911973e-06
-3.01450440117362e-05
-1.57454333810183e-05
-1.41793037870784e-05
-2.15225514084735e-05
-5.63023225439098e-05
-3.80752248591509e-05
-1.07591676951916e-05
-2.05068352602188e-05
-5.33996417517835e-05
-3.37522132509538e-05
-4.79249895901154e-05
-1.32885146841063e-05
-1.96412629960237e-05
-4.22524606552879e-05
-3.56545238273011e-05
-1.76006488970415e-06
-2.4738329079363e-05
-3.17144971788449e-05
-2.17565832163769e-05
-2.57709110500325e-05
-2.18995928550369e-05
-5.46029532190145e-06
-5.84462333662019e-05
-4.07442315152281e-05
-5.64349410280541e-06
-3.25029779051534e-05
-1.62386704809649e-05
-4.84768276160824e-05
-2.23213234638428e-05
-3.07240940716628e-05
-3.56843061641967e-05
-1.59228159935461e-05
-3.51030048441651e-05
-3.28493949159534e-05
-3.31223097371964e-05
-2.23997872094141e-05
-1.76392647041925e-05
-4.40445567545086e-05
-2.62660772325141e-05
-1.89334270246829e-05
-2.53644479294512e-05
1.03119738533391e-05
-1.7469397245668e-05
-4.33974409164065e-05
-2.46407194411565e-05
-3.13808987620766e-05
-1.46185356767379e-05
-2.14343283274593e-05
-3.18099698382194e-06
-2.39321266966858e-05
-3.60026637626336e-05
-2.29262144613646e-05
-4.59080135480546e-05
-6.98944747084769e-06
-2.13760075894285e-05
-3.41392922093286e-05
8.64548923837289e-06
5.4264858519048e-06
-2.21682039682442e-05
-5.91107873511942e-05
9.79148269933764e-07
5.17740742318873e-06
-2.96970959580749e-05
-7.80396860386059e-06
-2.06471774109564e-05
-1.63248381252111e-05
-5.37936454738928e-05
-1.21127368846702e-05
-3.11083453946955e-06
-7.72723097828478e-06
-1.53663105507069e-05
-3.46939640397999e-05
-8.00218373303845e-06
-2.38122406172347e-05
-2.67112704146643e-05
1.41914941943281e-06
-2.72737799348529e-05
-1.95090920110343e-06
-3.83602623775717e-05
-5.16394360149372e-06
-2.11938193399815e-05
-3.78865083062117e-05
-5.91469671501683e-06
-1.67434815834084e-05
-2.32681090535358e-05
-3.45281842224794e-05
-2.5997334347696e-05
-6.60173045538102e-06
-3.12748946239477e-05
-2.74924134287647e-05
-2.54510971598821e-05
-4.42112243125295e-05
-1.48734792319189e-05
-3.72083253628087e-05
8.33111845918544e-07
-3.10642391944286e-05
-4.92975565810712e-06
-6.33095733783863e-06
-2.97268631593545e-05
-4.33406135464375e-05
-4.30573963279598e-05
-5.00815548790445e-05
-2.58444028939184e-05
-1.88152809772954e-05
-1.21556733808522e-05
2.66990546422411e-06
-2.30610667241983e-05
-4.20851639412628e-05
-5.1241243606098e-05
-5.86956409554057e-06
-9.28043616911563e-06
-1.00545529648468e-05
-5.31543261873328e-05
-3.64910842042243e-05
-3.29392468853158e-05
-1.36570533142973e-05
-1.05733033560206e-05
-2.81473654626413e-05
-1.78373967816551e-05
-3.04478076568692e-05
-1.22729342262847e-05
-5.37818996578178e-05
-4.23960300961349e-05
-2.59535906375701e-05
-1.99618221788174e-05
3.70103973540194e-07
-2.01996849523862e-06
-1.88657302740387e-05
-2.21793949736371e-05
-4.08475022797836e-05
-4.17143949682832e-05
-4.87119201512978e-05
6.15125653178543e-07
-3.25055956051772e-05
-4.83154309510548e-05
-4.54758033116411e-05
-3.97969782330092e-05
9.34270368669197e-06
-3.36873490081069e-05
-2.49670780617782e-05
-1.97283710247191e-05
1.60659218123558e-05
-2.71666639172403e-05
-4.2494263775908e-05
-2.89171637618559e-05
-4.27644891604711e-05
-5.11691879887623e-05
-4.1946404273273e-05
-4.48824714450717e-05
-3.77633212139874e-05
-5.29752040744961e-05
-2.24043018391563e-05
-3.88774262138324e-05
-1.02258111936514e-05
-2.29684734800985e-05
-5.06636053541532e-05
-6.33179729469924e-05
-2.93418477879044e-05
-4.44926041890955e-05
-1.41950086967738e-05
-5.81015296491006e-06
-4.42359159440273e-05
-4.48222817556033e-05
-2.7267561861977e-05
-3.53015542613102e-05
-1.89496601199846e-05
-3.82651478557806e-05
-1.18012531156348e-05
-3.1066464350665e-05
-4.41325102753862e-05
-1.74966559832878e-05
-4.49383549214334e-05
-5.18193822407421e-05
-4.15570202199002e-05
-2.77543785871198e-05
-3.76064746880247e-05
-1.38633588195266e-05
-1.24511634219935e-05
-2.93565677868734e-05
-1.89067603714745e-05
-2.00782955292052e-05
-4.37567582045102e-05
-2.01204338873858e-05
-2.08202564513758e-05
-9.57409533213682e-06
-1.25747688533669e-05
-5.63984704460311e-06
-3.98177419187201e-05
-3.20944585956796e-05
-3.85102106771671e-05
5.08934866531139e-06
-4.59515901082138e-05
-2.69323563396184e-05
-5.15765794299809e-05
-1.11586895969397e-05
-1.04515433837727e-05
-3.73817996471115e-05
-1.83670601031129e-05
-2.89250621058569e-05
-2.13159041284922e-05
1.5632594345239e-06
9.38998294630301e-06
-4.2714948368831e-05
-6.35455889298118e-05
-3.53743416495869e-06
-3.8986145703356e-05
-1.64718780461246e-05
-4.34730548920058e-05
-4.78914124213038e-05
-6.54567681331323e-05
-2.88360211089763e-05
-3.18153838550399e-05
-4.09636825111791e-05
-3.81099772574202e-05
-1.59322807973337e-05
-5.24884893381214e-05
-2.66511583871686e-05
-3.73153343009631e-05
-1.24870204130016e-05
-2.84808029964489e-05
-3.00913074212455e-05
7.57601912225921e-06
-4.43609115810536e-05
-3.87252018239577e-05
-1.96422279822404e-05
-3.55423990445522e-05
-1.03776515128845e-05
-2.96670020941686e-05
-2.59559341807936e-05
-4.60540409493121e-05
-5.86169660148387e-05
-3.26741755141587e-05
-3.06236615186126e-05
-3.24199340677485e-06
-4.10978458622194e-07
-4.83678056217881e-05
-7.43299768164638e-06
-3.04793735224069e-05
-6.96878612597283e-05
-5.99382637694329e-05
-2.6795786830774e-05
-3.51627039896236e-05
-4.06690208648964e-05
-3.94376258033874e-05
-3.11159749644528e-05
-1.65624404810137e-05
-2.36391928725559e-05
-3.82325970357376e-05
-4.07490431988332e-05
-3.51703846387815e-05
-2.38091531964447e-05
-2.44548170767143e-05
-4.38772366922678e-05
-2.48425795388634e-05
-3.93806093864311e-05
-2.34757084743304e-07
-3.10228076676655e-05
-5.02778194507373e-05
-1.28674102867317e-05
-4.94380036805339e-05
-2.656842990168e-05
-4.01505046437747e-05
-5.16922723260578e-05
-1.7505238969734e-05
-3.31574678824002e-05
-4.01161533079342e-05
-9.21221614992547e-06
-3.92684423239683e-05
-4.69064374568079e-05
-1.33953595269377e-05
-2.42924616829338e-05
-2.67595939233356e-05
-6.08623620947305e-06
-4.54409720796287e-05
-3.35306416017392e-05
-2.47439320994436e-05
-2.5739757510334e-05
-6.78512517823092e-06
-2.83815942157298e-05
-3.92589778157684e-05
-3.17299928667765e-05
-3.12161307501848e-05
-3.18737332245729e-05
-4.6365915036402e-05
-1.24868183361562e-05
-1.26319343200551e-05
-1.86373470403115e-05
-4.52059496349549e-05
-5.27745559655898e-05
-1.27332784614362e-05
-4.51862817373974e-05
-3.94603623164065e-05
-2.86302470106538e-05
1.02079525244739e-06
-5.7863437300532e-05
-3.99720736656734e-05
-1.53133723009859e-05
-4.42628215573976e-05
-3.72158483054034e-05
9.95133312555094e-06
-3.76229757577442e-05
-2.77308776502368e-05
-5.28814074513017e-05
-1.78397554757188e-05
-3.72634042071932e-05
-4.57471686382718e-05
-2.63759130974123e-05
1.5295870309485e-05
6.74338825092732e-06
-4.680844970623e-05
-5.35304082127516e-05
-1.02096450080913e-05
-1.55181055239245e-05
-5.53177508222956e-05
-4.01795453886809e-05
-2.40894990492059e-05
-2.78972322028446e-05
-3.35302163412833e-05
-4.94210700740008e-05
-4.90487101678008e-05
-4.17800817325991e-05
-8.81172322244465e-06
-3.23464188707277e-05
-3.7382807296891e-05
-3.54119285613458e-05
-3.85015416182681e-05
-4.07102548831359e-05
-2.12227819810078e-05
4.87027314347774e-06
-4.6019258041174e-05
-1.2660294691262e-05
-3.32439366679995e-05
-1.04326868672538e-05
-5.46358378538527e-06
-3.28706536760904e-05
-4.97420745587817e-05
-1.54942478899683e-05
-3.78760907549998e-05
-2.96037232100782e-05
-1.3545944726022e-05
-3.16587892140202e-05
-5.69757039017813e-05
-2.89495667151022e-05
-1.9160043081007e-05
-3.16987249376869e-05
-3.34482435087727e-05
-2.02650264812841e-05
-1.5235061269739e-05
-1.15907461969871e-05
-1.52543336360433e-05
-1.3344716455154e-05
-1.93105744512504e-05
-4.21684206909119e-05
-2.93815116677787e-05
-4.00205324656843e-05
-4.21246041615865e-05
-1.26489367350261e-05
-6.89698092564071e-06
1.22672006747215e-06
-3.54988236558762e-05
-4.12505522186131e-05
-3.32092069380289e-05
-9.58368581927295e-06
-8.14091019001036e-06
-3.69112651754432e-05
-2.98880675974e-05
-8.60799273154671e-06
-3.52696347644083e-05
-4.80950739702721e-05
-2.91262448771409e-05
-7.89777440250756e-06
-2.61767006832291e-05
-2.48474320138192e-05
-4.9264422598701e-05
-3.7005650016003e-05
-3.56341445616371e-05
-2.17806686395737e-05
-2.90888941135542e-05
-3.20054912954185e-05
-3.35073536074444e-05
-3.13767288700952e-05
-3.54211206626228e-05
-3.36614109423214e-05
-2.28225111546126e-05
-2.58689147302351e-05
-4.35593170554155e-05
-2.01040904631716e-05
-2.11310188932075e-05
-2.02618270774159e-05
-2.37588835044373e-05
-5.65011262796211e-05
-2.39462235593296e-05
-4.26385553492123e-05
-2.22878305278102e-05
-4.70705114806935e-05
-3.17916234733961e-05
-3.73744286252971e-05
-4.05144594772004e-05
-5.17532245530255e-05
-3.93770974738965e-05
-4.40571314257152e-05
-1.45073448989373e-05
-4.40207921370378e-05
-2.91359589712708e-05
-2.00339284425741e-05
-2.75964513087236e-05
-2.72900233859508e-05
-5.32679508497954e-05
-2.27798060888243e-05
-3.96181935837851e-05
-3.73963238029748e-05
-4.54554051323668e-05
-2.74782483859806e-05
-3.36639592599695e-05
-9.3299908325316e-06
-2.01210860966644e-05
4.63001042575707e-06
-3.54785808256444e-05
-2.11668241299726e-05
-5.52741748683283e-05
-1.86269642998896e-05
-4.84482097773126e-05
-1.87518865668394e-05
-3.37002697932943e-05
-3.36375057883181e-05
-3.77135287058266e-05
-3.09397664196558e-05
-2.37180295396237e-05
-2.10628955419626e-05
-4.42735067137059e-05
-3.10816726281659e-06
-2.864273034671e-05
-4.60778352580155e-07
-4.39664972076444e-05
-9.19477491140812e-06
-3.43359466091742e-05
-2.65580183780971e-05
-3.36235385156896e-05
-5.12736932865491e-05
-4.82700623547671e-05
-1.8322062989145e-05
-2.39569430204545e-05
-1.56354291133708e-05
-6.76913600423286e-06
-3.31189168892986e-05
-1.49797523128654e-05
-1.45726497732373e-05
-2.98321419232161e-05
-3.23126380672236e-05
7.25510422985891e-06
-3.12471322555543e-05
-8.88572159902617e-06
-2.59042993724779e-05
-2.09084412159634e-05
-2.89543023737984e-05
-1.43953318815456e-05
3.68261769408337e-06
-1.0723299821623e-05
-1.74802826993138e-05
-2.5138638520027e-05
-2.70295242798259e-05
-2.90214626331174e-05
-1.01250564842453e-05
-2.08111739991509e-05
-4.34424800214208e-05
-2.71267229615842e-05
-3.09333662961551e-05
-2.97458614345437e-05
-9.35607871980724e-06
-2.99068071531975e-05
-5.01244223993126e-05
-4.08827653775355e-05
-1.78069671039259e-05
-4.12814181945837e-05
-4.05952482664165e-05
-5.66766698182472e-05
-3.72302760643101e-05
-2.66171709489979e-05
-3.89866559048873e-05
-1.5287060129255e-05
-6.8751887539786e-07
-3.53456707979933e-05
-4.43162649993664e-05
-2.6120646010696e-05
-3.41166665026836e-05
-1.88968379624382e-05
-3.39570188673083e-05
-6.5381696214964e-06
-1.74665220289554e-05
-4.02716240891384e-05
-1.77018262809174e-05
-4.91333598056311e-06
-2.03849097024123e-05
-3.32810235315233e-05
-1.12089917541391e-05
-1.18376425991108e-06
-3.09534608917993e-05
-2.99285597793409e-05
-4.42983100942041e-06
-4.78867226469526e-05
-2.62026030712453e-05
-2.60668424924907e-05
-5.66153577232311e-05
-3.47723562753662e-05
-3.65735910520889e-05
-2.3832029948919e-05
-3.68180318035191e-05
-2.9355877927191e-05
-2.2767448938486e-05
-4.88506954218048e-05
-3.17542467138332e-05
-2.96831573048948e-05
-3.98268007783461e-05
-3.64291713797139e-05
-2.61898251854884e-05
-1.6173537593732e-05
-4.02883382025442e-05
-4.7775296115578e-05
-2.33755663167931e-06
-3.15170411109538e-05
-3.5953518267198e-05
-1.58220852879346e-05
-1.24760421836596e-05
-6.84466682994506e-05
-3.71155368533182e-05
-1.99294216607241e-05
-1.05300599583254e-05
-6.07910896261813e-05
-2.52733925586288e-05
-2.93437534734848e-05
-1.4975459998665e-05
-5.6063041730058e-05
-3.82564778048037e-05
-3.07505173391126e-05
-4.97408602213338e-05
-2.44168357163668e-06
-6.03086848491226e-05
-4.12054102158722e-05
-3.00069058726109e-05
-2.28708120143829e-05
-3.61824281663914e-05
-6.16503301640951e-05
-1.08241678297997e-05
-6.61833943123616e-06
-5.64474984485788e-06
-4.02361147637159e-05
-3.13032249515356e-05
-2.61120987363921e-05
-2.48032703465166e-05
-5.38660587466082e-05
-2.13762757803488e-05
-2.72870043230759e-05
-1.47942464862879e-05
-4.42157112173938e-05
-3.09027384312826e-05
-2.56556217829466e-05
-8.26302941341004e-07
-3.61609555160999e-05
-1.46408383064282e-05
-2.65564596617171e-05
-2.72318408875196e-05
-3.17234768414645e-05
-3.98844117626103e-05
-1.51740007445479e-05
-2.74352107244435e-05
-1.87976854230519e-05
-1.06810064227835e-05
-1.60750270987136e-05
-1.80850499073687e-05
-2.60331376766719e-05
-1.51461428401182e-05
-3.19951217620592e-05
-2.33818920034106e-05
-2.77577738647963e-06
-4.39508401531507e-05
-2.14396283709097e-05
-2.87375814232011e-05
-3.22050372868218e-05
-6.51756078726698e-05
-4.9763547958903e-05
-1.77631127036186e-05
-2.74300345170457e-05
-1.30080514430952e-05
-4.53280050458082e-05
-3.82526744288659e-05
-3.0028740485029e-05
-3.04598550115387e-05
-5.07248567986198e-05
-2.85731556135802e-06
-3.92302968546479e-06
-5.28434828100614e-05
-3.0525901966867e-05
-2.64272552459544e-05
-1.62389726789474e-05
-1.81281183394113e-05
-1.45036948971735e-05
-3.96287112872885e-05
-2.67387565038226e-05
1.03170179141405e-06
1.2093437831712e-05
-2.03257011769973e-05
-2.1614338392627e-05
-1.0103105623718e-06
-1.09070116141442e-05
-5.80801113322421e-05
-3.64159810006051e-06
-6.3406587929208e-06
-2.08978838962604e-05
-5.00875279748611e-05
-5.59538346943878e-06
-1.74238922725405e-05
-4.5535843457173e-05
-3.35768709627765e-05
-4.58980559881153e-05
-4.00662024410063e-05
-3.77691496265518e-05
-9.19201445265714e-06
-2.53446579642367e-05
-4.14509134196499e-05
-3.06182369261399e-05
-3.46238601655149e-06
-1.2205438755913e-05
-2.86978471568603e-05
-3.333857927638e-05
-2.45948211704379e-05
-3.83507270072579e-05
-1.4352354561978e-05
-2.15031684254133e-05
-5.17746656335862e-05
-2.333174179798e-05
-1.43862112712737e-05
-3.38841660728127e-06
-4.09146546053112e-05
-3.26175364521044e-05
-3.42837327033303e-05
-1.48453636794399e-06
-3.74485026042065e-05
-5.42316505092673e-05
-1.09171162639662e-05
-9.49319102523655e-08
-1.46775323126506e-05
-3.34650838433099e-05
-4.87421157615277e-05
-2.63746841985941e-05
-2.50721302873315e-05
-4.0110984533765e-05
-2.49864532234956e-05
-3.55252243093156e-05
-1.87297880318794e-05
-2.21633417136409e-05
-2.23272761599924e-05
-1.97567368997634e-05
1.49980942481991e-05
-1.99533969806906e-05
-1.7390624964997e-05
-2.90874579650378e-05
-5.16246288577157e-05
-5.81112928315544e-05
-1.92739627875621e-05
-4.73165656210076e-05
-2.80750677445834e-05
-2.46797432019959e-05
-2.93171202670412e-05
-1.86341674771894e-05
-1.20141874644095e-05
-3.77303946413099e-05
-2.76343637731899e-05
-2.94036420772454e-05
-1.34865681244631e-05
-6.7404513027517e-05
-2.47322368960281e-05
-2.9739141189528e-05
-2.83148547134739e-05
-3.99959993469525e-05
-3.62495478587866e-05
-2.6790805686187e-05
-5.09732998922026e-05
-2.95705813818443e-05
-1.79678323761771e-05
-3.74689517944365e-05
-3.52972735482078e-05
-3.70384542773468e-05
-6.37654137996156e-05
-2.86975779233307e-05
-2.47628350297929e-05
-2.29299210722439e-05
-1.49115526572007e-05
-1.54082515803297e-05
-3.72918759430562e-05
-5.60505803798498e-05
-1.61667619041909e-05
-7.50595889805572e-05
-2.68638548209917e-05
-9.27931193186645e-06
-3.89323239594839e-05
-3.53844085513053e-05
-9.25329239022704e-06
-4.1828732399509e-05
-2.27157905405205e-05
-3.52704875600706e-05
-1.3345027561742e-05
-4.2044461967456e-05
-1.56569761816934e-05
-2.78126966608436e-05
-1.87012604826428e-05
-4.51348198540791e-05
-1.93720832074432e-05
-2.42621976157055e-05
-3.33959859274259e-05
-2.41170227581088e-05
1.35085861845925e-05
-2.40852709808647e-05
-1.50931698257917e-05
-1.96240380829615e-05
-3.14135392120404e-05
-1.55877207019126e-05
-1.38032347109924e-05
-2.90520794932556e-05
-2.61282643099051e-05
-5.45802482098532e-05
-2.81834501281214e-05
-3.5558662299059e-06
-2.60575672199143e-05
-4.98555833530104e-05
-4.10847971105499e-05
-1.13219427565299e-05
-1.03917180282711e-05
-2.01532904070191e-05
-3.20742113302625e-05
-6.69757267156588e-07
-1.38545883225632e-05
-2.49582054562824e-05
-2.7037040099411e-05
-1.80957685313841e-05
-4.67743478264752e-05
-3.16410478970405e-05
-2.80430674308647e-05
-6.10535069803909e-05
-2.59298319062541e-05
-3.84243849794195e-05
-4.0667558547933e-05
-2.86697613897921e-05
-1.63152925942624e-05
-3.84245870570624e-05
-2.93249142875747e-05
-1.6530070282936e-05
-4.68348287530426e-05
-1.76732759534695e-05
-4.9371516582148e-05
-2.89313964496164e-05
-5.29124798765333e-05
-5.68887276407346e-05
-6.25182637487734e-05
-2.2876073247714e-05
-2.38567653701474e-05
-3.35645472271762e-05
-4.00334119170202e-05
-3.69052018237374e-05
-2.74721531233174e-05
-2.76370320417995e-05
-3.66478749431319e-05
-5.23375640870675e-05
-1.90904301567668e-05
-3.10838376317584e-05
-3.58624911199159e-06
-9.69181945731873e-06
-4.25377473478004e-05
-3.03185706787949e-05
-3.81693933995637e-05
-6.94198041278404e-06
-1.84260361279903e-05
-1.59739194721269e-05
-2.51290615183438e-05
-5.19327072983104e-05
-2.9523844307478e-05
-3.95558464858085e-05
-2.83845492115534e-05
-3.00663664218466e-05
-2.21273254121881e-05
-3.47296054441929e-05
-1.53225204492349e-05
-4.30135879269835e-06
-3.28043775681812e-05
4.1147244553562e-06
-2.51267827754305e-05
-2.44939617609887e-05
2.73908644076667e-06
-6.86688742178079e-06
-1.31816960853197e-05
-4.84580056829079e-05
-9.87182716149972e-06
-4.80273075353393e-05
-1.58347852834282e-05
-1.81990577505442e-05
-5.37112219456592e-05
-2.30362267953444e-05
-8.06616906099371e-06
-5.71200770480417e-05
-2.15117879345302e-06
-7.72643688510027e-06
-6.36992432859289e-06
-1.43252965473007e-05
-4.54701241531089e-05
-4.03310923694228e-05
-2.26455924954482e-05
-1.84024516124351e-05
-4.16537926605791e-05
-2.26241849657379e-05
-5.65014808672254e-05
-9.25751193050595e-06
-1.57877649553639e-05
5.05738690075149e-06
-3.539722919408e-05
-3.34954968253023e-05
-6.34040349625574e-06
-2.98339719496141e-05
-3.02773955278884e-05
-2.87591407749694e-05
-2.31528945047972e-05
-5.75928635146951e-06
-3.07045989171177e-05
-3.22900664289144e-05
-3.49440803682904e-05
-2.94692877869769e-05
-2.16887486638548e-05
-3.0084758428265e-05
-2.67797252135201e-05
-2.18888162274354e-05
-4.07262400947176e-05
-2.81644006075849e-05
3.2215591196644e-06
-1.93017372778922e-05
-2.3209674532707e-05
-4.06032843314789e-06
-1.82793998631517e-05
-3.62639413643993e-05
-1.38850496502899e-05
-3.10136366815471e-05
-4.94225679281604e-05
-1.61300009147084e-05
-8.71592841647324e-06
-2.87953709683169e-05
-4.80057560796483e-05
-1.98159939934238e-05
-4.89677428838801e-05
-3.60718092562415e-05
-2.40767256633789e-05
-2.59926183421212e-05
-1.11079345172428e-05
-1.84251027415653e-05
-1.27797363021569e-05
-3.91442907364437e-05
-4.8173950336936e-05
-3.05401210685151e-05
-5.89240385190509e-05
-5.0127024803238e-05
-2.86224608620229e-05
-3.30146864745534e-05
-4.23071089536383e-05
-2.63442820500761e-05
-1.39362547168794e-05
-3.49007362450821e-05
-4.33303693840433e-05
-2.5060576666113e-05
-1.67940747676708e-05
-2.98920169120263e-05
-4.71545813712081e-05
-2.66317243246405e-05
-3.42826818253463e-05
-5.74702284220678e-06
-1.29224345322508e-05
-3.45415266392755e-05
-5.07599292433196e-05
-1.58903920899364e-05
-6.59232169175188e-05
-3.81017209871602e-05
-1.90653875593057e-05
-3.79129004671377e-05
-3.71093304035664e-05
-1.91044858356676e-05
-2.64618784733058e-05
-1.64435439983268e-05
-1.21517867662951e-05
-4.19469359678206e-05
-3.39527708156013e-05
-3.65092857113121e-05
-6.01894320153338e-05
-2.67145727810116e-05
1.64256455596806e-06
-2.31888862007019e-05
-4.35588501635371e-05
-3.60249555725841e-05
-6.7705009157269e-06
-2.61917384127429e-05
-3.61451530108625e-05
-6.65289652536985e-05
-2.21161345813093e-05
1.38902615493865e-05
-5.05859242533818e-05
-5.57192229075671e-05
-2.6363596757328e-05
-3.77754103204137e-05
-3.34339597901905e-05
-3.71949321688983e-05
-5.3532244188814e-05
-1.00118176964847e-05
-5.93667102546735e-05
-3.05280737123503e-05
-1.38268082616392e-06
-2.01030028648718e-05
-2.38659919260136e-05
-4.28426919398764e-05
-1.60122976872414e-05
-4.72777587371249e-05
-3.56915334505772e-05
-1.58367660322526e-05
-1.12313554692487e-05
-2.26726687008701e-05
-2.8226742593013e-05
-8.66620002025146e-06
-4.29908944221125e-05
-7.16671700118785e-06
-2.33418644752866e-05
-2.18831156427542e-05
-2.85270795478453e-05
-2.91048953888226e-05
-2.5102244354047e-05
-1.46621539547567e-05
-1.01575314249641e-05
-5.70812062236163e-05
-2.08379057406367e-05
-2.25413013279548e-05
-1.53385799148334e-05
-4.14888623278908e-05
-2.70097100555788e-05
-2.19957719517193e-05
-1.95228827975237e-05
-3.51740324566514e-05
-1.49143697704242e-05
-1.58505789669021e-05
-2.70414352591941e-05
-1.45197214426248e-05
-2.67031440581459e-05
-9.47344350037675e-06
-1.31847047534449e-05
-4.69630994975599e-05
-4.19757077188093e-05
-3.92831921207662e-05
-2.77495358715889e-05
-1.87508327805562e-05
-4.15083265550629e-05
-4.08125712613177e-05
-2.81469968892846e-05
-2.07440299724909e-05
-1.92041009178402e-05
-6.30339164680988e-05
-2.28782352862481e-05
-1.12254801429204e-05
-6.66400043958614e-06
-2.86017949314217e-05
-2.85346736676902e-05
-3.47943388512546e-05
-8.0983681097951e-06
-3.83357797082074e-05
-1.20049032316572e-05
-2.8602718597611e-05
-4.60382257419321e-05
-2.63287284591962e-05
-1.16685854836391e-05
-2.34254971204781e-05
-1.71882845162793e-05
-3.99084982235198e-05
-2.23879897148713e-05
-5.37975139229765e-05
-2.61906101399142e-05
-2.96835426589692e-05
-4.40439000794582e-05
-3.97046976921533e-05
2.50165612444085e-06
-5.96459324241399e-05
-3.2800869005971e-06
-2.44194096778152e-05
-2.73066645634908e-05
-2.71818010338424e-05
-3.14584210179284e-05
-4.30051495873337e-05
-2.19500262705297e-05
-2.91389625973124e-05
-1.90053143381796e-05
-4.3145322137162e-05
-3.7235415437511e-05
-1.53582127118275e-05
-2.62673873505313e-05
-3.8263977089e-05
-1.22675567725672e-05
-1.60747063348255e-05
-3.71437867350202e-05
-3.00312909295916e-05
-2.94927768513012e-05
-1.38890583718184e-05
-2.02472913756757e-05
-2.24952261415744e-05
-1.83646480687679e-05
-1.8699619532269e-05
-9.42016318760316e-05
-1.78115740698332e-05
-3.24501666094882e-05
-3.34272027540369e-05
2.57105873786454e-06
-4.5858590223904e-05
-3.61206068698382e-05
