# Supplementary material for: Research on computational propagation and identification of mine microseismic signals based on deep learning
Source: PLoS One. 2025 Oct 22;20(10):e0334641. doi: 10.1371/journal.pone.0334641 (PMC12543183; doi:10.1371/journal.pone.0334641)
Supplement: S6 Data — (ZIP) [file pone.0334641.s006.zip › 000100900000245.xlsx_0.txt_24.txt.txt]

-9.41543961522023e-06
-3.79177214722612e-05
-3.60543889788353e-05
-3.16489837195727e-05
-5.57634783507962e-05
-3.36720749443063e-05
-3.67550293089016e-05
-1.78686973837983e-05
-4.63185903749665e-06
-3.85386204403218e-05
-3.5797244876266e-05
-3.34405945036556e-05
-7.08657483107939e-05
-1.40743377144078e-05
-2.3926177283379e-05
-3.4405242923816e-05
-5.06096884279067e-06
-1.13805406513295e-05
-4.47145883022536e-05
-3.27607670334489e-05
-2.4085166360723e-05
-2.50382675205854e-05
-2.75010955853138e-05
-5.34390428830995e-06
6.30485722873494e-06
-3.70905274362653e-05
-3.90609053945702e-05
-4.41540830365491e-05
-1.10971921788427e-05
-8.15210568193867e-06
-2.45645382086652e-05
-2.44846535574007e-05
-4.06380510720122e-05
-4.29960646199403e-05
-3.01823584883743e-05
-3.37508281991934e-05
-2.7677042762313e-05
-1.42653385709285e-05
-4.04747192032973e-05
-4.13764451500395e-05
-7.96769843110826e-06
-4.79964151842618e-05
-2.67884848689511e-05
-3.35530396774906e-05
-2.19798264937148e-05
-1.70952354332014e-05
-3.57405245312104e-05
-8.16912818640802e-06
-3.97707002464238e-05
-3.73003130173731e-05
-3.12023016833646e-05
-5.23598283675932e-05
-4.11319368119361e-05
-3.45025017902655e-05
-1.57721824816335e-05
-2.06094645808617e-05
-3.02983828664676e-05
-3.15334152146085e-05
-3.83376053891428e-05
-2.87324526313353e-05
-3.57893018732733e-05
-1.25410822578635e-05
-9.71837512371617e-06
-2.3439747326664e-05
-2.71213024711095e-05
-1.27308903069517e-06
-6.9191015063668e-06
-3.0399243325259e-05
-4.37356153269135e-05
-5.59994353165873e-05
-2.05032398039316e-05
-2.09819526157154e-05
-2.43397307675611e-05
-1.03412913638078e-05
-2.47025597968271e-05
-4.73714923847914e-05
-3.12844179279787e-05
-3.31344702645368e-05
-1.20372352105889e-06
-3.81649895183786e-05
-2.35728175347789e-05
-9.78450101138869e-06
-3.03318210794939e-05
-2.89749120358912e-05
-1.59516147359305e-05
-1.2197938617704e-05
-7.43139409055424e-05
-2.31048935032712e-05
-4.45873550800437e-05
-4.46130230522641e-05
-1.64348001485281e-05
-4.51441807292756e-05
-3.30808882951112e-05
-3.55547924714926e-05
-5.50214237595666e-05
-4.02769680576652e-05
-2.45644849496507e-05
-8.77138008824806e-06
-1.58433525393341e-05
-1.27071119785143e-05
-3.18340056099689e-05
-2.23717832546445e-05
-3.55892709118003e-05
-2.8528741371921e-05
-2.17192921832511e-05
-3.97646902023391e-05
-1.914512815727e-05
-1.03056269334688e-05
-6.97958477316854e-06
-6.33105773995842e-06
-3.06800900887895e-05
-5.37648536015643e-07
-8.16934424229845e-06
-1.22373759154934e-05
1.2194449981607e-07
-4.15043653336512e-05
-2.78831300770511e-05
-1.91222084798304e-05
-3.28086839970116e-05
-3.14841191030011e-05
-2.23300115118647e-05
-5.20938571752608e-05
-3.12459657204626e-05
-2.8792490549462e-05
-2.43742017515379e-05
-2.97714232721934e-05
-5.78524990925053e-05
-2.62424163639462e-05
-3.50042418547103e-05
-4.35487866084875e-05
-1.78667332556123e-05
-2.1738270641379e-05
-3.50709277335003e-05
-1.88085869544498e-05
-7.34048589812942e-05
9.36337288126838e-06
-3.8462266753112e-05
-2.23738011708201e-05
-9.97630868264449e-06
-5.24126192852334e-05
-4.81424369571854e-05
-4.21118244212075e-05
-1.92742668025022e-05
-2.129518227013e-05
-3.15736441238226e-05
-5.49877428325463e-05
-2.50172609393065e-05
-2.07341162491838e-05
-2.4634570477568e-05
-3.18133393251641e-05
-1.64231176315899e-05
-5.30297475301727e-05
-2.07695659720907e-05
-2.64586696707444e-05
-3.01505576966977e-05
-4.53776919909375e-05
-7.84855575986209e-06
-5.13217127773278e-06
-2.15700687183028e-05
-1.78215545944397e-05
-3.44031419522111e-05
-5.22454925666267e-05
-3.87570907893867e-05
-2.52906799761392e-05
-8.45088538432229e-06
-7.78530769277576e-06
-4.97648396860663e-05
-4.90113117967364e-05
-3.06927871301375e-05
-3.81174169174793e-05
-2.85306392435357e-05
-3.84467702036129e-05
-2.20603734271341e-05
-2.68343375632595e-05
-4.5440672502345e-05
-4.33099188723595e-05
-1.28419155657451e-05
-1.28446939126149e-05
-1.90892720695089e-05
-5.27118831736315e-05
-2.15976713188853e-05
-3.53730531173373e-05
-3.36031823903543e-05
-3.43198954550584e-05
-6.89809626253224e-06
-2.97535538933007e-05
-2.55448934350718e-05
-3.29081819698568e-05
-1.72238142752692e-05
-1.97133612642798e-05
-5.63848953401023e-05
-2.63337490431747e-05
-2.06240467094096e-05
-5.6441526296956e-05
-4.46054637959037e-06
-4.16970877954588e-05
-3.20230356186341e-05
2.56961696697623e-05
-1.49436039462186e-05
-2.33367652746718e-05
-3.97167318655074e-05
1.01180517148636e-05
-3.01924538280766e-05
-6.01852858896052e-05
-1.80982842049419e-05
-2.77767718025398e-05
-3.82045708646526e-05
-2.56762338261999e-05
-3.40594508014428e-05
-3.07700519024271e-05
-2.60480887135674e-05
-1.24966144146156e-06
-3.21657001468147e-05
-1.43943210735373e-06
-3.07393219836608e-05
-2.54820623882614e-05
-7.0920378178556e-05
-5.18381813104707e-05
-2.17499076844402e-05
-1.96225688822007e-05
-6.11216912323039e-05
-2.1453683706209e-05
-3.68446034689676e-05
-3.64077656262659e-05
-5.52856568131373e-05
-3.45357458105983e-05
-2.07948559455301e-05
-3.64250848860917e-05
-1.88791318861548e-05
-2.9165559025617e-05
-2.43528903955154e-05
-2.49311903852026e-05
-3.10158363616707e-05
-1.49342078027736e-05
-2.6839976472809e-05
-1.1106162264805e-05
-8.33697139475011e-05
-3.73288495825149e-05
-3.50996474567235e-05
-4.56828502429975e-05
-2.17359611519164e-05
-5.17547265872449e-05
-1.47393210961276e-05
-4.52944281521162e-05
-9.0726304550991e-06
8.98302166440094e-07
-1.95400946351267e-05
-3.82661003136109e-05
-4.68722491994919e-05
-3.54266759945146e-05
-3.96953870147409e-05
-1.73975731475725e-05
-5.330465759179e-05
-3.60723357610627e-05
-6.98718914991652e-06
-3.23960975181329e-05
-2.02398005376482e-05
-4.21345505368696e-05
-6.31832677161026e-05
-3.01872943600202e-05
-2.80380232521105e-05
5.80449384588949e-06
-5.9310033102118e-05
-4.13866735217128e-05
-1.94304919796588e-05
-2.94836403984029e-05
-3.10626745811652e-05
-4.20593195307695e-05
-2.33531184186492e-05
-2.71817279714741e-05
-2.9430172654474e-05
-2.3786144287901e-05
-2.94812279929939e-05
-1.0425224443426e-05
-1.05765049479929e-05
-3.04863813100151e-05
1.07354958402152e-05
-3.46128349219053e-05
-1.98991079609702e-05
-2.26403096912548e-05
-4.33801840018801e-05
-4.27095790363179e-05
-2.23882885704066e-05
-5.11317481413273e-05
-5.54859384779093e-05
-3.54864975625287e-05
-3.34603199132231e-05
-1.15048339940307e-05
-2.7134342769529e-05
-2.79894008226483e-05
-5.28628119494674e-05
-2.56733414463141e-05
-2.02599635137198e-05
-3.40290033704657e-05
2.56935501133429e-06
-2.99096458504648e-05
-1.99863600329976e-05
-1.38260721769743e-06
-4.42003471103428e-05
-9.32010905366188e-06
-3.97731214858253e-05
-1.52758393717144e-05
-2.4124251768984e-06
-3.07298848503165e-05
-2.81160186071615e-05
-5.31624988824801e-05
-2.07424666347804e-05
-3.38754555125645e-05
-1.25644414195999e-05
-3.63855952213572e-05
-2.88204223747528e-05
-2.81464117368176e-05
-4.15815031031514e-05
-4.21577263775259e-05
-2.52656758012698e-05
-2.86764425972792e-05
-3.78408716808514e-05
-5.37301997792858e-05
-2.82715126695539e-05
-2.0440760362163e-05
-4.89793147523352e-05
-2.49413406043943e-05
-4.60769632590857e-05
-3.56539633275568e-05
-9.42394735719394e-07
-5.02898592009999e-05
-3.67413913898593e-05
-1.12232761665551e-05
-7.88544912658281e-06
-5.5896723961218e-05
-1.22933773276031e-05
-2.29289325227283e-05
2.02262817152353e-05
-3.26799702973649e-05
-4.81358980301543e-05
-1.31181138517543e-05
-2.72938680302688e-05
-1.94404449824189e-05
-1.38216403321146e-05
-4.41255011629961e-05
-1.7857632402198e-05
-3.72713684482667e-05
-4.72037563437575e-05
-4.83991183896137e-05
-1.33267051650968e-05
-4.63146272284054e-05
-3.71062845833006e-05
-4.79027438672948e-05
-2.84534500727217e-05
-1.85739391611579e-05
-3.07873818314997e-05
-1.69551637701591e-05
-2.29233053609021e-05
-5.83733787183322e-05
-1.15095199939288e-05
-2.47868910653895e-05
-2.59699653539012e-05
-1.28611307716949e-05
-6.76680065774948e-05
-3.48658283131474e-05
-2.39729958829971e-05
-2.74878261635344e-05
-4.94723750948512e-05
-1.35759791298619e-05
-2.26750198547375e-05
6.09242461239104e-06
-3.33584681237027e-05
-7.83790067197202e-06
-2.76441216111402e-06
-3.00700179130277e-05
-3.81300794399652e-05
-1.64232373282342e-05
-4.22741987738511e-05
-3.6733850274725e-05
-2.50380433160401e-05
-3.43822018258523e-05
-4.60252322581688e-05
-2.89070507515285e-05
-8.75053344618396e-06
3.93490301094383e-07
-1.39144250485695e-05
-1.85394341656906e-05
-2.46139999738544e-05
-4.60923291310337e-05
-5.18685172647586e-05
-2.43953748753969e-05
-2.89948365218336e-05
-2.53171525186337e-05
-3.18211310767025e-05
-4.597142886045e-05
-3.23517886365006e-05
-6.74847193893576e-06
-2.46263060140662e-05
-3.20750569349651e-05
-2.05746713397263e-05
-1.83933295228111e-05
-5.20221253996957e-05
-2.86712380089734e-05
-4.18668567285822e-05
-1.29199227181991e-05
-4.60709275179647e-05
-2.32992326700904e-05
-4.26108805247063e-05
-5.83919304207939e-05
-1.96726901277084e-05
-3.83565346328855e-05
-5.83016399757536e-05
-1.81992501907265e-05
-4.38627989933412e-06
-3.37066411545677e-05
-3.32968101270054e-05
-3.20057103510263e-05
-2.84439815858791e-05
-2.74838072435763e-05
-5.2400226982435e-05
-3.30190814341177e-05
-3.2366929058184e-05
-5.29097472936025e-05
-6.32103796358304e-05
-2.66363326863986e-05
-1.54721471647107e-05
-3.37193679081881e-05
-2.32930752067163e-05
-3.15407425991648e-05
-5.94742801442386e-05
-1.48944285461027e-05
-3.32879543251376e-05
1.25873336354377e-05
-6.01793456505264e-06
-3.81895626155565e-05
-2.94636162961338e-05
-4.80798832239473e-05
-2.97969698274231e-05
-4.72113921415065e-05
-3.35784520239223e-05
-8.79089288067075e-06
-2.65740973693427e-05
-4.0234797657362e-05
-1.96277388681316e-05
1.28150263558887e-06
-2.85352995052534e-05
-5.96665404097504e-05
-1.12020675996461e-05
-1.1133671240835e-05
-3.93405798505981e-05
-2.52658867391533e-05
-1.56570701492031e-05
-1.34912651923168e-05
-3.94436483075906e-06
-3.55763126329963e-05
-3.11030340371569e-05
-5.88814220620788e-05
-1.23601494787265e-05
-4.61573170359053e-05
-3.56777013723026e-05
-3.05528568499567e-05
2.28280600259785e-06
-3.80995363594938e-05
-5.67642507917411e-05
-6.15499706575999e-05
-1.64504783498788e-05
-2.42825240803517e-05
-4.00179782765472e-05
-3.59021357391232e-05
-3.65801154647702e-05
-3.69426340786586e-05
-3.59200966895759e-05
-2.29109917091023e-05
-3.75518677479579e-05
-5.48221311149955e-05
-4.27919413942219e-05
-4.65740748154592e-06
-2.95730814668792e-05
-6.08371892910983e-05
-3.09481482353518e-05
-1.26083602637693e-05
-3.06008683565832e-05
-2.88697803810792e-05
-2.55494944974003e-05
-1.22006129409353e-05
-2.22612252724536e-05
-2.58554929059634e-05
-3.70437698856732e-06
-1.80485946456786e-05
-5.5590190899302e-05
-5.12358790526148e-05
2.94155647339045e-06
-3.50864440185761e-05
-2.47011271958282e-05
-2.76183602469472e-05
-4.91383137547493e-05
-2.78565242806724e-05
-3.46895793757287e-05
-2.97721521637388e-05
-4.89163951741165e-05
-2.83688558347276e-05
-3.13979224163054e-05
-7.55880967342308e-06
-2.47603006212533e-05
-2.80418320091344e-06
-2.96132500576198e-05
-1.81467936441971e-05
-1.01199065068653e-05
-1.83060566658084e-05
-3.91584136789508e-05
-3.41871760026935e-05
-4.83319699760166e-06
-3.7413729088183e-05
-1.66782991024158e-05
-4.8205243114077e-05
-2.72104867453006e-05
-6.20518077349611e-05
-2.10898598008046e-05
-1.26527671831833e-05
-5.89374182335025e-05
-6.42707966240956e-06
1.99935224813084e-06
-4.85165293418932e-06
-2.39066057488823e-05
-9.35940513138571e-06
-2.98680289639668e-05
-4.4891917043999e-05
-4.58784622346017e-05
-2.74042982709204e-05
-6.42762785881615e-05
-3.46765204977724e-05
-4.72644063052495e-05
-4.23049290765221e-05
-3.16075230125144e-05
-1.47770413537276e-05
1.87607209768558e-06
-1.3561122877481e-05
-4.7250706690696e-05
-1.59192102373928e-05
-4.70862774643117e-05
-4.58735626269742e-05
-3.91757333596792e-05
-1.46704972007022e-05
-4.5494269648492e-05
-4.52514627853538e-05
-3.35558721830235e-05
-3.85558902694341e-06
-1.54926281993157e-05
-1.23885621520769e-05
-3.82240713014774e-05
3.15671623994056e-06
-3.17867215374934e-05
-3.15002267933094e-05
-3.77082157069982e-06
-4.78635186955138e-05
-4.16019802796939e-05
-5.85237909263391e-05
-3.48933401091488e-05
-3.58247903611262e-05
-1.85394389709814e-05
-3.24739941931016e-05
-3.19897560045327e-05
-2.72024372276155e-05
-4.02885971159981e-05
-9.22257725352616e-06
-8.76515494884425e-06
-2.21000051575547e-06
-2.31951197833255e-05
-5.09673117527947e-05
-3.73533291583718e-05
-5.01497824009228e-05
-2.10527232957182e-05
-5.20074637727705e-05
1.95347565973184e-05
-1.48375222952607e-05
-2.00366524849485e-05
-1.88343607551026e-05
-4.28383239598476e-05
-2.53643322401655e-05
-2.76732204645703e-05
-4.29018882808705e-05
-8.67864620213434e-06
-1.47307501540258e-05
-2.50114115310396e-05
-1.57053165100197e-05
-4.51936156927615e-05
-2.24947097476439e-05
-6.11505672961303e-06
1.67334191207368e-06
-9.04352452542755e-06
-3.14550699974737e-05
-3.34446407043868e-05
-1.68374943714007e-05
-2.90132777876398e-05
-2.26317316662948e-05
-9.23975966996839e-06
-7.02587706764952e-05
-4.52944015891809e-05
-2.89389099787375e-05
-4.94792135782376e-05
-3.87703555038143e-05
-3.39895792433281e-05
-3.31162943552118e-05
-2.93311748080074e-05
-4.95273376096109e-05
-5.31815759101797e-05
-6.4586115139743e-05
-3.10011721106043e-05
-1.33419278063868e-05
-2.59624200468252e-05
-7.16088527335342e-06
-2.81068472691435e-05
1.17211692283957e-05
-5.66158834814401e-05
-2.78354107488592e-05
-1.67119112698951e-05
-4.84967308589522e-05
-2.18871328082374e-05
-2.80620884415215e-05
-7.84967279286453e-06
-3.74087325374981e-05
-3.32273741308091e-05
-3.35075642558882e-05
-1.53606353623021e-05
-3.10924472647014e-05
-2.63273919862278e-05
-4.78583966457135e-05
-2.42506175207097e-05
-9.5345290406652e-06
-3.85511611748337e-05
1.06897900344298e-06
-5.5101003373897e-05
-8.43233160069917e-07
-2.65109586268008e-05
-3.74333633197221e-05
-2.92245849984545e-05
-4.26901160985196e-05
-4.22212585823351e-05
-4.0088885314079e-05
-7.81468748262839e-05
-5.65733596282789e-06
-3.18068985714847e-05
-4.16878174922976e-05
-1.45012637612946e-05
-1.57855297219333e-05
-3.91940236955842e-05
-1.64815917370478e-05
-3.81626873108656e-05
-2.31410090754097e-05
-5.52351328873928e-05
-5.46173098232192e-05
-4.85891421227351e-05
-2.46589257767258e-05
1.62681768891587e-05
-4.32174798110766e-05
-2.12309966427732e-05
-2.06554986186685e-05
-4.65449765396152e-05
-3.48700363240554e-05
-2.21550099932788e-05
-4.36995473704219e-05
-5.29017436426223e-05
-7.48492022777665e-05
-2.6592829723217e-05
-1.96290978519205e-05
-6.51655225431682e-07
7.29883051097696e-06
-2.20742060594308e-05
-6.0500914644724e-05
-2.39956913984478e-05
-4.59571007377324e-05
-2.58769678560466e-05
-5.95434262260724e-05
-2.4921394116916e-05
-4.70507024740874e-05
-1.30024013766532e-05
-4.28115048282525e-05
-1.34076332015592e-05
-2.37145759283861e-05
-2.89064430002141e-05
-3.00650613119533e-06
9.2315875646303e-06
-6.60766819616105e-06
-8.50335976743676e-06
-1.33055434153206e-05
-3.4477894931364e-05
-5.22243671408107e-05
-2.93221518599615e-05
-6.00467196798959e-05
-1.01070320073967e-05
-3.81541198634481e-05
-9.56177287639533e-06
-3.8995090017217e-05
5.8626290920397e-07
-3.80942794854404e-05
-3.47936041754022e-05
-1.69797556013793e-05
-5.44729716688877e-05
-1.23048320973072e-05
-4.2322624218132e-05
-1.1953627439369e-05
-3.34467526803314e-05
-3.61605400934075e-05
-3.84607348244008e-05
-5.11333001877114e-05
-1.8238477312016e-05
-4.58377125648284e-05
-6.57075124535722e-06
-5.08049049649581e-05
-1.32243265713148e-05
-3.15422145413763e-05
-2.36301652153594e-06
-2.3244735014596e-05
-3.02608782742586e-05
-1.39146025233595e-06
-5.24509997412154e-05
4.65867868918426e-06
-2.22915723672528e-05
-3.62813531015125e-05
-2.86271132154973e-05
-4.46273307742512e-05
-1.63428896455019e-05
-6.34579535417099e-05
-3.83302139954405e-05
-5.14205279209912e-05
-2.65705174717657e-05
-7.56820978264247e-06
-1.88917632676716e-05
-4.15920755103497e-05
-3.35339741939859e-05
-2.52219271834319e-05
-5.68700691242334e-05
-1.76897449981923e-05
-4.94827688435056e-05
-4.43392551574018e-05
-1.77325304158856e-05
-2.50761687393435e-05
-3.31563073224697e-05
-1.91969649024961e-05
-4.00186044991477e-05
-6.36840763555432e-05
-4.02874715321386e-05
-5.58853473226882e-05
-6.72761952132357e-05
-2.26782636860015e-05
-3.19251646061108e-05
-6.1744321345825e-06
-2.37803447993915e-05
-1.23035666753217e-06
-3.58171143325801e-05
-2.94967807893551e-05
6.94224937919477e-09
-1.58012472585172e-05
-2.67699274383613e-05
-3.91856043108723e-05
-4.11034733446662e-05
-2.065985288441e-05
-9.90672073922093e-06
-3.8765294154173e-05
-6.14045512252742e-05
-2.36195211385551e-05
-3.70779623688577e-05
-2.56541057777988e-05
-1.61021251468753e-05
-4.31544142645362e-05
-5.27038977011568e-06
-4.22266489629499e-05
-4.86125053620951e-05
-1.52816042851065e-05
-4.87552859602602e-05
-3.56898921980404e-05
-3.07288231628161e-05
-4.12381445302804e-05
-1.29930947370727e-05
-3.84309519167846e-05
-2.45802625848277e-05
-1.68288263610107e-05
-1.91397439815488e-05
-4.01341057045469e-05
-1.24790928151045e-05
-2.24209095062275e-05
-1.35766696034388e-05
-3.60490320040497e-05
-2.63741119146374e-05
-3.20822110748074e-05
-4.38047644266022e-05
-2.38394302802729e-05
-3.59002860979575e-05
-2.70202833981395e-05
-2.14211366892716e-05
-2.59681074808866e-05
-1.17557564839611e-05
-4.1064148401828e-05
-3.54207659753757e-05
4.33165874278396e-06
-3.57201153066116e-06
-1.01676053653358e-05
-4.10884341476569e-05
-2.6099488229431e-05
-1.09516867126474e-05
-1.42680807333111e-05
-3.53938579920456e-05
-8.46697180568477e-06
-3.5994826823668e-05
-4.95942835187717e-05
-3.34740547621201e-05
-1.08901974414281e-05
-3.75044825252524e-05
-3.46650692972383e-05
-2.69949456275595e-05
-3.71894423934515e-05
-3.96789381204145e-05
-2.47813662337352e-05
-3.5845402198984e-05
-3.37089437161344e-05
-4.70271538268037e-05
-5.45604206985857e-05
-3.15998715785861e-05
-2.07976328968393e-05
-1.46148784645746e-05
-6.56205512827937e-06
-4.58776971161666e-05
-1.58416497036746e-05
-2.31218509270972e-05
-1.55227073199385e-05
-4.18841484794698e-05
-1.14706937780081e-05
-4.64212518061617e-05
-4.64346636977728e-05
-3.71365253128132e-05
-4.11026846788632e-05
-1.48803700428035e-05
-1.14596842815461e-05
-3.46921748870161e-05
-1.47735758328461e-05
-3.83242947764802e-05
-3.36195424491647e-05
-5.14498780597251e-05
-2.4831004983305e-05
-5.31606300319459e-06
-4.39353771454774e-05
-3.71345955978927e-05
-3.68345346867752e-05
-1.18662396652981e-05
-3.13106471564483e-06
-1.06027548288047e-05
-4.29241486027711e-05
-6.80525885112493e-06
-4.60230648861497e-07
-4.00279094652339e-05
-8.69938436051941e-06
-1.32497926652669e-05
-1.34280620385358e-05
-1.50426626519046e-05
-2.16679369084469e-05
-1.57265648152777e-05
-5.25633269005908e-05
-2.68567344877996e-05
-1.59094384315608e-05
7.48124583256604e-06
-5.98326276593281e-07
6.99525514206827e-06
-4.28572367644605e-05
-2.64997596008851e-05
-3.39602158270032e-05
-1.05166887696124e-05
-2.6523891962293e-05
-1.16529409152815e-05
-1.75638745694709e-05
-3.70872401882873e-05
-3.88125948065323e-05
-1.61950696530463e-05
-1.38290755832277e-05
-3.03195655073291e-05
-2.64853239693522e-05
-3.78781152230281e-05
-4.11752434216118e-05
3.8440561059347e-06
-4.83983602585518e-05
-2.44638242232901e-05
-3.42076978441976e-05
-1.61019969227952e-05
-4.05397552123017e-06
-4.07436216461199e-05
-3.2846785002406e-05
-4.23065180381345e-05
-2.87354528838545e-05
-4.2851859831118e-05
-2.36957535918054e-05
-4.17402348802302e-05
-3.13510888970574e-05
-3.56145992936155e-05
-1.38036261386078e-05
1.28133776122906e-06
-1.90793371623241e-05
-1.40003236698199e-05
-1.94980342298554e-05
-5.06873665354245e-05
-1.77293864699985e-05
-4.25891377629113e-05
-3.4003718073051e-05
-4.05146533128078e-05
-5.10857997582007e-06
-1.24693746257733e-05
-7.68791236584213e-06
-4.12547237429172e-05
-1.40689412658676e-05
-1.19921048287017e-05
-3.78563656646809e-05
-1.84226420607594e-05
1.17459359558138e-05
-4.50005247945209e-05
-5.57335228925334e-05
-2.73695723895455e-05
-2.31392208520294e-05
-1.98923112294019e-05
-3.82477053811718e-05
4.29817964738831e-06
-4.51869855185597e-05
-3.36151349580481e-05
-5.97204847754252e-06
-5.06635199076687e-05
-2.85473110188361e-05
5.36945386367318e-07
-2.46562936718778e-05
-2.35146884217234e-05
-5.25946447701517e-05
-3.30704110826739e-05
-2.96563168857561e-05
-1.00453611074739e-05
-1.82402026331126e-05
-3.74761354916646e-05
-2.15938477183176e-05
-3.6388243398698e-05
-3.2928849299167e-05
-4.62002175444244e-05
-2.19663173716131e-05
-6.68291253591424e-06
-3.5281954003287e-05
-4.24043356112452e-05
-2.03213315618077e-05
-1.69501977858811e-05
-5.5918768175289e-05
-2.50984313889656e-05
-3.51105016103846e-05
1.71847557024481e-06
-1.80983010165016e-05
-3.12149435590624e-06
-2.89451085423799e-05
-3.78370537122189e-05
-3.38017536625268e-05
-2.36802702840844e-05
-2.53290810757728e-06
-2.76270509964197e-05
-2.57439869764183e-05
-3.77436483903069e-05
-5.20189770707017e-05
-2.5918312127412e-06
-5.50968781189448e-05
-3.83944219157737e-05
-3.40554323084266e-05
-3.22715773713401e-05
-3.03636083437765e-05
-4.13654851976285e-05
-2.80669493570476e-05
-1.17487965498214e-05
-8.37910465059421e-06
-2.7916930444557e-05
-4.90878148601063e-05
-3.27790906055385e-05
-2.94392015691287e-05
-2.09826900432344e-05
-2.51857923297746e-05
-4.26639605754213e-05
-3.7388578174219e-05
-4.51699624702543e-05
-1.91191608360558e-05
-5.1236917372059e-05
-3.31073356357375e-05
-6.40723824039045e-05
-6.01625628679965e-06
-1.30490968570959e-05
-6.89842803168065e-05
-4.00044484109322e-05
-6.27851476524761e-05
6.16312117709492e-06
-3.1594008806537e-05
-7.2651249166781e-05
-1.22519245400906e-05
-2.62537016939593e-05
-7.34522090025726e-07
-2.72769697283666e-05
-5.57387747573669e-05
-1.46336618720734e-05
-1.43137392405602e-05
-2.85861614314653e-05
-4.09841455429062e-05
-2.10913197837013e-06
-3.15700196640279e-05
-2.88225754685272e-05
-3.72543878853103e-05
-2.89000477763085e-05
-5.65813888271595e-05
-1.66208450066228e-05
-4.34742906675624e-05
-7.97966516126136e-05
-2.19606032792972e-05
-2.18476528602336e-05
-4.36531798544177e-05
-2.19386321726001e-05
-2.31787774871132e-05
-4.17054135413596e-05
-2.71989907460822e-05
-3.57890075216551e-05
-1.06193750874056e-05
-1.74936170457277e-05
-3.97292645705709e-05
-2.55778876848819e-05
-4.66815519586587e-06
-3.47617155205962e-05
-1.48870525597436e-05
-1.22150460673861e-06
-2.45809857732648e-05
4.0158765994099e-06
-4.81347760061154e-05
-1.92538999858633e-05
-7.01036001284819e-06
-3.44274921795911e-05
-2.1866759802508e-05
-2.01395025789701e-05
-2.74617546775836e-05
-2.74736474479569e-05
-3.83916380725734e-05
-2.36484466145081e-05
-3.00251658104615e-05
-1.71959746242965e-05
7.52214036313645e-06
-5.87703056649853e-05
-3.12996089673938e-05
-4.48756909434334e-05
-3.72051092977764e-05
-3.19197189266712e-05
-4.90621725992273e-05
-2.2790789034994e-05
-2.88046062495595e-05
-4.26527428631749e-05
-4.38286405882405e-05
-2.04552612725477e-05
-3.5880028046912e-05
-2.17991486467208e-05
-1.15721694590874e-05
-1.95819555739606e-05
-4.65282514950735e-05
-2.08386908803907e-05
-5.06578520874731e-05
-1.44084505500086e-05
-1.96006742997509e-05
-3.40341103043475e-05
-2.74542160694902e-05
-1.44790588682479e-06
-2.11569870977534e-05
-2.4311945613576e-05
-5.4602228996188e-05
1.06476748723698e-05
5.74650812522794e-06
-3.37324018299872e-05
-5.65617735856999e-05
-8.24618846767558e-06
-2.52424579204857e-05
-4.20709259117395e-05
-1.70561678207243e-05
-1.16796977984659e-05
-3.22333850987264e-05
-3.42985285866813e-05
-2.61988263573835e-05
1.32443867572334e-05
-7.66539532599093e-06
4.7973077034055e-06
-4.91463245123647e-05
-3.80656029535424e-05
-1.88108621279453e-05
-1.5674859098497e-05
-3.13613162391798e-05
-5.88029088476565e-05
-4.1193170394774e-05
-2.67766792095947e-05
-4.05790047500577e-05
-1.03798399639294e-05
-3.50313613081401e-05
-5.48684818042196e-05
-3.31984902371268e-05
-1.61347637666248e-06
-3.54025481615704e-05
-8.99840960136477e-06
-2.33145950348518e-05
-3.35585943087711e-05
-3.55478261726035e-05
-2.85073779847016e-05
-2.40748648560276e-05
-2.44432466728531e-05
-6.45292436553177e-06
-3.05520185060115e-05
-8.47078789432409e-06
-3.17007703939933e-05
-1.17687974017597e-05
-2.00281098959572e-05
-3.00528643292663e-05
-3.34481510866869e-05
-1.96941565469007e-05
-5.24899002919729e-05
-2.16141866074477e-05
-1.82487373448494e-05
-2.20729803915514e-05
-3.00729851405759e-05
-1.77875718072901e-05
-1.5714098775343e-05
-3.58867218251934e-05
-6.57665916891874e-06
-5.04581117245638e-05
-4.8217611943232e-05
-2.85023920612305e-05
-1.58086202028094e-05
-6.02890153517668e-05
-4.15976066430935e-05
-2.32234878336028e-05
-1.93932184577132e-05
-1.92863002864e-05
-2.37726722034355e-05
-1.91514466358644e-05
-2.1427515215683e-05
-5.30155163605424e-05
-9.02376023931861e-06
-1.91112059886857e-05
-2.3120141900761e-05
-5.65180586117796e-05
-7.91004115157712e-06
-9.32105193742614e-06
-7.69963986686851e-06
-3.08523887178004e-05
-7.01526480986316e-05
-3.77299282644931e-05
-1.43179564244745e-05
-1.85524730887198e-05
-1.34622986077352e-05
3.41737735947673e-06
-5.58220916072746e-05
-4.23835114361138e-05
5.37838956368615e-06
-1.70452788701133e-05
-2.96903670292878e-05
-3.28334906199125e-05
-1.48538045770056e-05
-2.69204456383457e-05
1.35581661416982e-06
-3.7280060203623e-05
-3.75054262304111e-05
-4.0652182744227e-05
-2.40850338410005e-05
-3.20304275225767e-05
-3.70376371577003e-05
-4.66444178872983e-05
-2.16717853926957e-05
-5.96931154291809e-05
-6.37274020415257e-05
-2.13558694422616e-05
-1.66110623821791e-05
-3.58274338749097e-05
-2.44371929051701e-05
-4.0921870783118e-05
-2.05469431708853e-05
-4.75410591711843e-06
-1.17753953829622e-05
-4.60960529585602e-05
-1.34333105877379e-05
-2.43769524506096e-05
-6.4430646782318e-05
-3.78559669907964e-05
5.28134285588719e-06
-1.12752251816232e-05
-4.58942000389719e-05
-1.0351782285389e-05
-3.10905736888265e-05
-5.36421680717829e-05
-2.95114695305105e-05
-1.26434295356999e-05
-3.06391445555249e-05
-3.53156710049626e-05
-3.75746009676964e-05
-2.09811029913937e-05
-4.03743470061741e-05
-6.25475465667985e-07
-1.72139417600985e-05
8.33712209509234e-08
-4.22811177430861e-05
-8.58306909863608e-06
-2.01689890843333e-05
-1.43777631619628e-05
-3.82534474635631e-05
-3.34806048423812e-05
-2.70775920419307e-05
-1.40463211397899e-05
-4.31162105195793e-05
-4.24473036017922e-05
1.17953924271566e-06
-3.77028700382363e-05
8.02525525928415e-07
-4.59937682258163e-05
-3.85763997710533e-05
-9.17828853905858e-06
5.1246965790442e-06
-3.43785467693542e-05
1.86443112216706e-06
-2.92847614607513e-05
-1.30304015742122e-05
8.19799640919763e-06
-3.97836974105514e-05
-3.5529826387284e-05
-3.12882033351655e-05
-3.31877022630915e-05
-3.62142530365871e-05
-5.69398632510169e-06
-1.78795982298545e-05
-4.56075282164787e-05
-3.29793031433014e-05
-4.37680182186335e-05
-4.72076393562505e-05
-5.48704150115396e-05
-1.7675379573087e-05
-1.18805396101569e-05
1.83077061941812e-05
-5.54833538237295e-05
-1.11088901174869e-05
-6.7184559556517e-06
-3.57545787922481e-05
-3.29811287321021e-05
-2.27239438945215e-05
-3.20687533619224e-05
-2.15976601377028e-05
-3.5045854160527e-05
-7.54923807858304e-05
-2.48569925218906e-05
-1.70130774664275e-05
-3.88951048806193e-05
-7.13256716110866e-05
-4.11025675134571e-05
-4.58155658451404e-05
-2.45019320725881e-05
-2.04138288381982e-05
-2.80133201783615e-05
-4.25652586095452e-05
-1.7319193660998e-05
-1.57590448852325e-05
-3.48462792391078e-05
-4.68345920798299e-05
-2.53198958817312e-05
-4.14183540423638e-05
-2.42272136169383e-05
-5.48928181666972e-05
5.87360310700581e-06
-1.52287977823071e-05
-1.78823649213079e-05
-1.0330233102616e-05
-3.52191964664295e-05
-1.37714897045313e-05
-2.33576916987914e-05
-1.9994053859076e-05
-2.41995417712757e-05
-1.67914910490137e-05
-4.52441890392605e-06
-2.74368213791647e-05
-2.163816152183e-05
-5.54254656031742e-05
-5.51680347112297e-05
9.06260589405931e-07
-2.3127482114899e-05
-5.06717313818294e-05
-2.62288699118349e-05
-2.00069740839407e-05
-4.08959411213614e-05
-2.65218489078505e-05
-8.01551011034872e-06
-1.45975789563137e-05
-4.33360991380303e-05
-4.12799819141573e-05
-2.10948353599246e-05
-9.02844698099691e-06
-4.75800616335308e-05
1.03801097879679e-05
-4.64805498476293e-05
-2.58089135194968e-05
-3.36887686079752e-05
-3.06014737592879e-05
-4.98156636016459e-05
-2.77522719877267e-05
-4.65460629672572e-05
-4.91315427698169e-05
-7.18824936015109e-06
-4.74036218648001e-05
-3.49335765395674e-05
2.00334110977146e-05
-3.98777345593618e-05
-1.60597505475466e-05
-2.63931229349271e-05
-1.75794120318892e-05
-5.79003979281736e-05
-1.14013329634263e-05
-2.8791178514312e-05
-3.75881577528066e-05
-2.06564578512438e-05
-1.14397110401574e-05
-2.08259319070904e-05
-5.74749738287916e-05
-3.58518923143853e-05
-2.29283662152547e-05
-2.51689150636431e-05
-2.7344457035073e-05
-6.94774105392323e-06
2.31595281957459e-05
-2.49027748729417e-05
-2.08619974629442e-05
-3.61933259072482e-05
-4.14114378774887e-05
-2.16374257364431e-05
-2.99423604063229e-05
-3.03637578952075e-05
-2.44192540716995e-05
-2.25995245150317e-06
-4.684271778183e-05
-3.39963002180279e-05
-3.73417372582862e-05
-1.67180392919458e-05
-8.82758025475924e-06
-2.96666234986386e-05
-1.69504516375056e-05
-5.5083146093237e-06
-8.37345194159129e-06
-8.84348325448235e-06
-2.72457069265267e-05
-6.38056363462224e-05
-2.63360693226166e-05
-1.72325713867394e-05
-3.89446187196064e-05
1.20517005957603e-07
-1.23254792240159e-05
-1.70875167325286e-05
-1.80269567391434e-05
-4.22273435615668e-05
-1.05835788145594e-05
-3.37249532872409e-05
-3.94800855052666e-05
-1.27507496495725e-05
-2.458671695832e-05
-2.65784683055946e-05
-2.38305884486931e-05
-2.4305955341348e-05
-4.79302973000469e-05
-3.6690472862242e-05
-3.41059562573323e-05
-5.90028638232993e-05
-3.18051338717613e-05
-1.1771409211404e-05
-3.8388980256033e-05
-1.21818773578711e-05
-2.80939121245723e-05
-3.11669935654052e-05
-9.76982433539779e-06
-4.74265164205278e-05
3.19405543229247e-06
-1.0566098127263e-05
-1.34015831431214e-05
-4.41440875858937e-05
-2.00409113670361e-05
-2.15105490511282e-05
-3.48273267775293e-05
-5.55832733950568e-05
-5.3258084710956e-05
-2.75190492891359e-05
-5.43397252759863e-05
-6.15898146527433e-05
-2.90551178798837e-05
-2.20980420143076e-05
-2.19157019193749e-05
-7.61915837811964e-06
-3.74214573762641e-05
-4.43699274727505e-05
-3.98863180976676e-05
-3.19869783966084e-05
-3.65012283818591e-05
-4.64348355455179e-05
1.02976954907576e-06
-2.66176065635061e-05
2.32937102273496e-05
-1.2054129202264e-05
-4.36195621763101e-05
-1.98211557954168e-05
-3.22810919873037e-05
-3.50215996626315e-05
-3.40900143090724e-05
-3.20487803382811e-06
-3.21171966108501e-05
-5.37814943780243e-05
-3.03885599504152e-05
-3.91626732006117e-05
-2.62093452182446e-05
-3.27907067251853e-05
-4.75607243382495e-05
-2.44114285785096e-05
-1.73225768469355e-05
-1.9306327753727e-05
-3.11918061169642e-05
-2.13527756359528e-05
-3.58091383941826e-05
-1.32050713516211e-05
-6.25484629401825e-05
-2.49135515521785e-05
-1.99218697651415e-05
-5.27564788599329e-05
-4.72449114989673e-05
-2.42322384455514e-05
-2.12871139040712e-05
-4.12589959555795e-05
-4.44474139082684e-06
-2.91624704140613e-05
-3.4819723045343e-05
8.84439637325876e-06
-2.98857225354251e-05
-3.45517389176323e-05
-3.17916615453641e-05
-3.84240437128465e-05
-3.38410324667252e-05
-3.7588893975087e-05
-1.4398587208006e-07
-3.99199172083693e-05
-2.57770945316757e-05
-1.69170940723811e-05
-3.0642522974859e-05
-3.12455247477825e-05
-5.73503191663897e-05
-3.84671788234482e-05
-5.63540849102017e-05
-2.27875471509561e-05
-3.85868900621942e-05
1.15709054329696e-05
-3.14576479970505e-05
-1.25847349630372e-05
-1.94465891327317e-05
-2.35586116521663e-05
-4.78031093222152e-05
-1.97890400681568e-05
-4.73144219687337e-05
5.22291922614719e-06
-3.25930198488778e-05
-2.82825651205716e-05
-3.83073901898863e-05
-1.97042018558803e-05
-2.95674675558037e-05
1.12966884379941e-06
-2.30588910125205e-05
-4.25121449947736e-05
-1.7970691350615e-05
-2.50801348202091e-05
-1.45882931978824e-05
-1.34182208618367e-05
-2.04877050048645e-05
-2.83341832906123e-05
-2.83171887696309e-05
-5.07122742162296e-05
-2.29986180873524e-05
-1.99460908949146e-05
-3.38058544291786e-05
-1.26941044835425e-05
-3.94680564700488e-05
-2.69930481198586e-05
-2.77977215331435e-05
-3.0816364966546e-05
-3.95283278275561e-05
-1.94685561101101e-05
-2.46756515392458e-05
-5.18178382788157e-05
-1.73005401476729e-05
-2.51534656096346e-05
-2.50094931924747e-05
-6.69543154268242e-05
-4.12600743226776e-06
-2.17332174465084e-05
-1.99106380781856e-05
-3.15110226617434e-05
-2.48290893255185e-05
-4.29730117675451e-05
-2.43336843728525e-05
-4.45819223808897e-05
-5.52151414411838e-06
-3.01810123483827e-05
-3.59962568669881e-05
-4.286956646829e-05
-1.37280374445845e-05
-1.5635545776417e-06
-3.52446272994273e-05
-2.07188856571041e-05
-6.27752120829676e-05
-2.19607087975459e-05
-3.80323857594972e-05
-6.12297655467587e-05
-3.04508401924941e-05
-2.58825976307754e-05
-3.66223173761249e-05
-2.35757202723927e-05
-3.71701411572772e-05
-1.89124016744214e-05
-4.29373732926094e-05
-2.32737843546023e-05
-4.23142011635702e-05
-3.62045566236607e-05
-3.615293424692e-05
-3.16472445649961e-05
-6.28072547357751e-05
-2.84787705454725e-05
-3.19119474039804e-05
-2.90057506088264e-05
-3.23519872059182e-05
-2.14909113240847e-05
-1.96643400333091e-05
-2.21140357971439e-05
-3.64088268449758e-05
-7.16444171722026e-05
-1.78862364104416e-05
-3.55947274261663e-05
-1.22250952960488e-05
-2.05399552450952e-05
-5.60355307696185e-05
-1.3988651019008e-05
-2.58564357792388e-06
-3.53165011155125e-05
-2.09800595640286e-05
-2.62593868467974e-05
-4.76621694390926e-05
-4.04230740099113e-05
-3.93505578222074e-05
-9.5836170100776e-06
-4.59545058299358e-05
7.91240738685724e-06
-2.68761422663527e-05
-4.18391078867923e-05
-3.90148123901941e-05
-3.2670274415424e-05
-3.8638373430074e-05
-4.49842922296628e-05
-1.5769546073633e-05
-3.56963539830516e-05
-5.87479382424265e-05
-2.87952443750571e-05
-1.4971138073245e-05
-4.68242144420148e-05
-4.91658366352305e-05
-5.33743427819436e-05
-1.65423250751806e-05
-3.61091860262938e-05
-3.31114651904444e-05
-1.27409304004413e-05
-2.87184461202316e-05
-3.20067834848049e-05
-2.73482807348484e-05
-3.93245943434984e-05
-2.83858213922142e-05
-1.18543523683829e-05
-5.6299787802476e-06
-5.38523413775007e-05
-3.4097924616525e-05
-3.97260340309833e-05
-1.97863159469427e-06
-5.45339408666396e-05
-6.46865646075129e-06
-4.24487849402196e-05
-3.0654378429241e-05
-4.72134423888741e-06
7.25195512941014e-06
-3.02936710235201e-05
-4.73652144644582e-05
-1.38511662566891e-05
-3.39542168141544e-05
-2.6423592427442e-05
-6.03283799300492e-05
-3.47710813588905e-05
-3.21476266335013e-05
-2.17381564693348e-05
-5.92113338786667e-05
-3.48836632535128e-05
-1.53143572250806e-05
-3.24598598208174e-05
-5.11531894205862e-06
-1.10509589595449e-05
-6.37147279688547e-05
-8.36896219417496e-06
-1.53060852931903e-05
-2.96410211050907e-05
-1.19929714149134e-05
-5.86368541999823e-05
-1.00363239301275e-05
-3.71846258642509e-05
7.53237317617769e-06
-1.48114747218225e-05
-4.64926628440311e-05
-1.74645705751592e-05
-1.80813587031489e-05
-3.30767818303311e-05
-5.87347322122151e-05
-3.15622462405949e-05
-2.38449089348789e-05
-3.61370478415583e-05
-3.26566998163462e-05
-4.84646296365252e-05
-3.88593571387104e-05
-5.49544370113254e-05
-4.27715544753514e-05
-2.06500932540475e-05
-2.8127602698259e-05
-2.91013038359642e-05
-4.30954300432777e-05
-1.21155813388741e-05
-2.14459091690671e-05
-2.58708560757916e-05
-2.04060166394468e-05
-2.41173709358925e-05
-2.94745695254816e-05
-4.03293243106518e-05
-1.29087073954238e-05
-2.79730491624823e-05
-4.36640022254747e-05
-4.64371420317276e-05
-2.22334006785061e-05
-2.5829899134995e-05
-2.71857310436172e-05
-1.53384837057504e-05
-2.14526362913601e-05
-1.84531908602021e-05
-2.72517762641786e-05
-2.02931177646083e-05
-5.39545280539623e-05
-4.04843749010775e-05
-3.01424575233719e-05
-2.62127795253932e-05
-3.27208160683562e-05
-3.79385518325171e-05
6.2084815999313e-06
-2.61884097596321e-05
-1.97120280087333e-05
-4.10576515161092e-05
-2.48285717275871e-05
-9.43215786960136e-06
1.68753366787858e-06
-3.289548381704e-05
-6.8687781234562e-06
-3.24603374509597e-05
-1.62874910987606e-05
-4.93265419094918e-05
-5.89823053678907e-05
-3.66287642968603e-05
-3.01098201838082e-05
-5.76756318755581e-05
-1.58894062282065e-05
-2.01301521513664e-05
-4.70628690431765e-05
-3.12182466735404e-05
-4.27019190699686e-05
-5.20626980911404e-05
-2.07835900798206e-05
-4.06874884262578e-05
-2.50366481480185e-05
-4.24118864815722e-05
1.36845457704368e-06
-1.04682519008577e-05
-5.1134503397566e-05
-1.68476262981658e-05
-2.53089409885372e-05
-3.14698195526569e-05
-9.22243962447638e-06
-4.5578072831484e-05
-2.29190617444233e-05
-2.35248495529574e-05
-2.91890065281072e-05
-3.9787444687201e-06
-2.01747584385341e-05
-1.82044564129477e-05
-4.31482640580367e-05
-2.26884610547986e-05
-1.76712374635809e-05
-3.84751404967239e-05
1.2156343125331e-05
-5.11840907163586e-05
-1.54597794749505e-05
-1.46004835172639e-05
-2.52540395016571e-05
-1.83156385159443e-05
-3.68986766688615e-05
-3.73372556640443e-05
-6.844600404457e-06
-8.7788840954548e-06
-3.56995364128693e-05
-1.22553024218191e-05
-3.3094378720248e-05
-2.80830011729715e-05
-4.95266383712561e-05
-6.5772058339201e-06
-2.34256563060011e-05
-3.22848235312349e-05
-4.289251587777e-05
-2.07724681814169e-05
9.66063241859176e-06
-3.03962690593288e-05
-1.30849672450415e-05
-1.91843622509745e-05
-2.40434211317548e-05
2.47570262230142e-06
-3.17070416262986e-05
-2.54317237307048e-05
-4.43317354963289e-05
-1.52555299629787e-05
-2.79923683084417e-05
-2.49102057004211e-05
-3.55309474868268e-05
-3.59079731839323e-05
-2.37759419530083e-05
-3.74349325905261e-05
-6.87818305878281e-05
-2.41942805334118e-07
-2.97417721086153e-05
-3.14020933170192e-05
-2.32891848786844e-05
-1.60541903374324e-05
-1.55707687544322e-05
-3.51092156390168e-05
-7.83478444345792e-06
-4.16895860666155e-05
-5.62673691106088e-05
-3.89984842247301e-05
-2.99422146612557e-05
-2.38415993698812e-05
-3.41581256682024e-05
-3.12221860954878e-05
-5.3774236933634e-05
-8.70764310418301e-06
-2.32043023046252e-05
-2.83899722080966e-05
-5.13764689449541e-05
-2.34505496824637e-05
-2.12806176736557e-05
-1.17279556096836e-05
-2.0648155921584e-05
-7.78216728726579e-06
-5.98799600994331e-05
-3.33540796709186e-05
-1.68936940771779e-05
-5.53262590628478e-05
-2.57671787357142e-05
-2.78403317243311e-05
-2.06258467456239e-05
-3.9325239903636e-05
-5.01495724707852e-05
-1.92831150750075e-05
-3.59680849979906e-05
-2.77326562028393e-05
-6.36015911458117e-05
-3.22025879557439e-05
-2.70958748883343e-05
-4.11149393581334e-05
-4.19778037319609e-05
9.292838093135e-06
-2.65983618268488e-05
-1.18713360571924e-05
-2.25880437940875e-05
-2.18723133294659e-05
-6.32319643342462e-05
-2.19932619629388e-05
-2.35147040101651e-05
-1.65353864441207e-05
-4.2629826873331e-05
-2.72226151751378e-05
-3.84675947864312e-05
-2.26451958632036e-05
-4.06344716796543e-05
-2.06700772895082e-05
-9.83748192453971e-06
-1.39569060869653e-05
-2.29918136177283e-05
-1.00247168911096e-05
-3.12760266718959e-05
3.27539780145033e-06
-1.56153217656784e-05
-2.86896784777818e-05
-1.98732310621953e-05
-1.85275773791317e-05
-4.05613229697402e-05
-8.85086133961528e-06
-1.15203420020277e-05
-3.38008263097273e-05
-4.00890441615698e-05
-2.79303821707493e-06
-1.00029790633278e-05
-4.34982113062034e-05
-1.06514569820594e-05
-2.53546119544584e-06
-4.27737826702879e-05
-6.27450180896227e-05
-5.79777422447347e-05
-3.01636923586511e-05
-2.97216241968726e-05
-2.92033751045246e-05
-4.43675486686322e-05
-2.42241286646612e-05
-3.08317510109506e-05
-2.62360176205609e-05
-3.86018679144947e-05
-2.1672894847279e-05
-1.3872169762835e-05
-1.05858480704606e-05
-1.08693906861566e-05
-1.63831391958112e-05
-2.96078878021547e-05
-1.7973510558251e-05
-5.97389032539939e-05
-3.11716987981009e-05
-1.69682555821131e-05
-2.759582100694e-05
-3.87737200004578e-05
-1.40352249961634e-05
-3.99429984767306e-05
-3.27472577973026e-05
-4.25137385766916e-06
-5.12097120160254e-05
-2.94594847067252e-05
-8.49883820442289e-06
-3.54885632149294e-05
-1.14040795111313e-05
-2.87657509287196e-05
-5.96447969119881e-05
-5.84003906587928e-05
-5.60479602221951e-05
-1.0302685718228e-05
-3.41122106031258e-05
-5.94329572121215e-05
4.00684076682038e-06
-6.25555353614217e-05
-3.48968893305892e-05
3.8797731921197e-06
-3.755540397247e-05
-4.86784053409615e-05
-1.63583297547811e-05
-2.95483516622028e-05
-3.36119374288435e-05
-3.88332957224586e-05
-4.58040827942456e-05
-4.03150864482534e-05
-2.33313251626173e-05
-1.09825806256906e-05
-2.41257215920595e-05
-5.34359640613803e-05
-5.2230181449566e-05
-1.62787636376548e-05
-3.01061393186674e-05
-2.47099093236827e-05
-5.07242798821334e-05
-3.74885902766264e-05
-1.21418040679724e-05
-2.27641285791639e-05
-4.90962028201182e-05
-3.26272174872616e-05
-1.23956839826026e-05
-4.03419984818298e-05
-3.0589544558399e-05
-1.05725437705651e-05
-3.30169410968029e-05
-3.32418054141048e-05
-1.41344589927474e-05
-3.02289907343353e-05
-2.38289690597211e-05
-2.57321649874179e-05
-2.01823414851943e-05
-2.84803768542212e-05
1.82767910044374e-05
-8.38896919432973e-06
-1.396564852172e-05
-2.79054881238632e-05
-3.44942099422986e-05
-1.77648340244803e-05
-5.26955035462281e-05
-1.42733692147895e-05
-9.41681821400797e-06
-2.20062961230962e-05
-9.00173091302961e-06
-2.20614354988963e-05
-4.44194466721697e-05
-2.19213127971316e-05
-3.0370652680556e-05
-3.00125848164762e-05
3.99884132441972e-06
-4.0720944945023e-05
-1.32584800354177e-05
-7.60167854752029e-05
-4.29557770925371e-05
-1.28534593297173e-05
-1.39608341250076e-05
-4.61711922033829e-05
-9.66345541982816e-06
-2.17229800154707e-05
-4.19789421954638e-05
1.14785672247432e-06
3.59279572297248e-06
-2.41833925022299e-05
-5.23967590879819e-05
-2.70486783477044e-05
-3.68272427972335e-05
-5.08009121113208e-05
-5.06848284720606e-05
-2.29639701985492e-05
-3.6290757946825e-05
-2.55441947298946e-05
-2.49208623418737e-05
-2.47547713335857e-05
-2.7246856479181e-05
-3.63658284890468e-05
-4.91093463885647e-05
-5.9643486643356e-05
-4.38216930561981e-05
-4.08423261696908e-05
-1.06369449202268e-05
-2.38967329787259e-05
-1.66071434168728e-05
1.4502526726646e-05
-3.078155789504e-05
-3.727946716559e-05
-5.99648324736752e-05
-2.04869041337929e-05
-3.00570978175261e-05
-2.6445949025395e-05
1.58744793723108e-06
-9.61357094900791e-06
-1.82984733948223e-05
-4.13268962578494e-05
-5.69628186516402e-05
1.51040698242744e-06
-4.71631099649139e-05
-5.90732569320258e-05
-1.60609193311377e-05
-1.74706695310882e-05
-1.69749098353558e-05
-7.91933179010933e-06
2.63343940966752e-07
-2.8194827642014e-05
-5.64913839701533e-05
-3.04732880321597e-05
-2.28369988611334e-05
-1.18612437979981e-05
1.02311248498299e-06
-3.72385579659026e-05
-4.03586452129345e-05
-3.8642520741857e-05
-4.82555523567311e-05
-1.75661955399183e-05
-4.31825378699102e-05
-2.52261405369691e-05
-4.00350930567943e-05
-2.96023254760566e-05
-4.38482612068844e-07
-4.19493881975028e-05
-3.71714300928269e-05
-2.33864441379511e-05
-2.82928994025787e-05
-3.05424752136169e-05
-1.94884705403488e-06
-3.77187379770248e-05
-2.50065262132163e-05
-2.77358727146208e-05
-2.82403408950125e-05
1.11620129364036e-05
-8.32413447912525e-06
-2.54328045240636e-05
-4.03565036139569e-05
-5.91565067528493e-05
-3.873491807659e-05
-4.03844686088472e-05
-6.89258220304924e-06
-4.79746704858752e-05
-4.38765279032903e-05
-3.27586600830249e-06
-1.05606801445472e-07
-1.43603496208338e-05
-2.18642204984162e-05
-5.27794077071607e-05
-3.43570385552149e-05
-2.09244756420627e-05
-4.04341567860387e-05
-1.33871708941147e-05
-1.83808305542529e-05
-2.41570353508881e-05
-3.16487034823137e-05
-4.55069630026675e-05
-5.14046313077089e-05
-1.16578741371475e-05
-2.01053746571372e-05
-3.02271983544926e-05
-3.53932397142899e-05
-4.11028999347151e-05
-3.13831719913481e-05
3.11244036213967e-05
-1.01468920356617e-05
-3.17586209452422e-05
-2.53202676017123e-05
-2.72778119508576e-05
-3.41754935761983e-05
-3.15795888343199e-05
-1.44704972228944e-05
-4.9924930091031e-05
-2.41075532754517e-05
-3.22468183336768e-05
-1.18329689189884e-05
-5.99344733567023e-06
-1.9295390394192e-05
-1.65753790387709e-05
-3.43433242635945e-05
-3.75638917814369e-05
2.5581153290352e-06
-3.3689494117444e-05
-5.34525328645697e-05
-1.98550271497892e-05
-3.5819298305173e-05
-2.27705464557877e-06
-3.12370342031471e-05
8.56807153937585e-06
-3.72079102651802e-05
-2.6697482530423e-05
-3.24507183556626e-05
-2.41458119146222e-05
-1.81091232505439e-05
-1.40239217703106e-05
-4.21415478370733e-05
-7.52082213548784e-06
-2.66940444142572e-05
-1.48742101866823e-05
-3.61528390811619e-05
-2.78101379413941e-05
-2.89663344135613e-05
7.02008178922875e-07
-2.1819936839764e-05
-1.65225545445961e-05
-2.31949285544141e-05
-3.30003790113625e-05
-2.21270396518453e-05
-1.22363541832015e-05
-1.64687602752949e-05
-2.13458037953393e-05
-2.20987823554087e-05
-2.33997984869597e-06
-1.85847860327832e-05
-2.84526445616132e-05
-1.82567720386738e-05
-1.10199246209623e-05
-1.16474423838782e-05
-4.30854777082809e-06
-3.79037602189231e-05
-2.08658167672609e-05
-4.34956325100506e-05
-1.17192563086509e-06
-5.53564411462725e-05
-1.92472250237063e-05
-3.87121957023767e-05
-2.91780824272389e-05
-4.09916655932699e-05
-5.74389109903359e-05
-1.90323153706034e-05
-4.65973294071879e-05
-2.64212883673756e-05
-2.00218967696199e-05
-2.18950960326455e-05
-1.36180166939378e-05
-3.23313714288426e-05
-2.86478585981222e-05
-9.05662070505513e-06
-5.11362584217116e-05
-4.3574791487913e-05
-4.5079680301405e-05
-2.50308845732793e-05
-2.48050746726769e-05
-7.15477797323487e-06
-2.32202362228121e-05
-2.17936459209691e-05
-1.89723489370764e-05
-6.14412400624336e-05
-5.27140044317897e-05
-2.78418843657774e-05
-5.27431523004954e-05
-1.88861894534623e-05
-3.23481140736974e-05
-1.71173001933254e-05
-1.90468558527716e-05
-5.27701430670805e-05
-4.76212201787699e-05
-5.82034236207312e-05
-3.78096138168252e-05
1.03249626893963e-05
-2.68519167295622e-05
-2.81766373048497e-05
-1.01198835967083e-05
-3.6486078593487e-05
-2.4510187224321e-05
-1.54763253560315e-05
-3.44298947035413e-05
-2.4086829544309e-05
-1.69895570614327e-05
-3.21108109894842e-05
-4.5725638338593e-05
-4.64690556100028e-05
-2.36424197904181e-05
-4.68793993198316e-05
-5.09189553057569e-05
-2.66171315394343e-05
-3.81287340393021e-05
-3.12921589415928e-05
-1.72642310961018e-05
8.5536814629166e-06
-1.23416128078574e-05
-3.81947625298199e-05
-4.09169475737306e-05
-1.34033882001685e-05
-2.24532008165961e-05
-5.36015717038669e-05
-4.65282016796914e-05
-4.60227890741231e-05
-1.38482118770526e-05
9.27336823463899e-06
-1.68176843632428e-05
-5.83840383344192e-05
-1.44693105443464e-05
-2.39516142925939e-05
-3.81467706376509e-05
-3.86548365980517e-05
-1.27114961028022e-05
-2.2845732513669e-05
-4.94884195225339e-05
-2.76785966194946e-05
-2.5306739346041e-05
-1.72441423258958e-05
-1.54030552356225e-05
-1.45435072291958e-05
-1.22368462545437e-05
-1.49086971796975e-05
-1.16149984751743e-05
-1.62588957975921e-05
-2.31465004525833e-05
-1.07266993456837e-05
-5.68356678141571e-05
-2.86950661250758e-05
-4.07739147006736e-05
-4.16987686063315e-05
-2.6064984599593e-05
6.33279781700699e-06
-4.55054554238845e-05
-5.51676117070009e-05
-3.89377267793518e-05
-4.46797982384348e-05
-3.96613646607613e-05
-5.53544900576795e-05
-4.59850510396421e-05
-1.76981758061592e-05
-5.91191788323696e-05
-3.69368013901867e-05
-1.11345585518863e-05
-5.24544529128077e-05
-4.58122363540833e-05
-1.25117398811901e-05
-3.62113828632526e-05
-9.60804832332522e-06
-4.20438956498582e-05
-7.35353319045536e-05
-5.84994788877859e-05
-3.1287375734835e-05
-5.21814967344772e-05
-1.83195240104426e-05
-3.01634596040377e-05
-2.50248062749474e-05
-3.78814489952166e-05
-2.13635621322947e-05
-2.30468377713528e-05
-3.3564455079308e-05
6.5647845178371e-06
-6.56408942373111e-06
-4.02952029078901e-05
-2.61836418854165e-05
-3.02028368745834e-05
-2.91404563978725e-05
-7.91600341135589e-06
-4.81227658323353e-05
-2.1727251094594e-05
-1.16761462705783e-05
-1.13354283652201e-05
-2.66383114424608e-05
-2.87450439501618e-05
8.78341368258593e-06
-4.42276072135281e-05
-5.11250349010897e-05
-2.52782069508958e-05
-4.86074461710956e-05
-3.20653696795039e-05
-4.05786197046511e-05
-2.18770385247905e-05
-2.76837118407314e-05
-1.2859803290345e-05
-1.85082300014158e-05
-4.92593708667049e-05
-3.53446716197269e-05
-5.03702334928587e-05
2.0618957876391e-06
-1.60215141010807e-05
-2.66637684751546e-05
-7.6635875977365e-06
-4.12940726005955e-05
-4.71427673289392e-05
-1.10793466290307e-05
-2.80463026500685e-05
-6.09434244349934e-05
-1.98716573726204e-05
-4.28706864798973e-05
-5.67594429793709e-05
-1.42309699896883e-05
-3.29093617518896e-06
-3.34175639278539e-05
-2.7518228329579e-05
-2.83530580503062e-05
-3.41010857864158e-05
3.76339765463e-06
1.46192703888802e-05
-3.40242954713839e-05
-4.30341650981242e-05
-7.57046485333668e-06
-1.65711853970813e-05
-3.14609992366448e-05
-1.8243114347991e-05
-6.90634365962315e-06
-2.72147265993848e-05
-2.78124116740248e-05
-3.31621343049113e-05
-1.44666580017256e-05
-1.47943592221097e-05
-1.1714163271948e-05
-5.1413874020325e-05
-6.81841156860893e-05
-1.49345009444457e-05
-1.63454492408306e-05
-1.49724737990852e-05
-1.0033013515624e-05
-7.5953295067909e-07
-1.01894778828537e-05
-1.07554582269768e-05
-2.00262602634048e-05
8.53180851047364e-07
-3.56219870334125e-05
-2.73121255992984e-05
-3.40855009496952e-06
-4.21460450461191e-05
-5.45817739540391e-05
-2.69615592373472e-05
-1.35412641750741e-05
-1.74366988378232e-05
-4.3092080047421e-05
-3.56681252879908e-05
-5.34958736351969e-05
-1.94138406481769e-05
-2.05417453407731e-05
-3.52498561759732e-05
-2.76903025605411e-05
-3.98789669162622e-05
-3.96940861421279e-05
-1.6800863144265e-05
-1.80450266712364e-05
-4.57279307502784e-05
-3.52525175602477e-05
-2.9399008800126e-05
-2.04536293069722e-05
-2.20342866072875e-05
-5.12863885273656e-05
-3.36193985127249e-05
-1.97434572491413e-05
-3.14122230636128e-05
-3.16891383879408e-05
-4.16224193926998e-05
-2.36508942200354e-05
-3.82513387398009e-06
-5.92214150481063e-06
-2.55879519560101e-05
-1.04028123236352e-05
-1.44160125865829e-05
-1.64221562260664e-05
-3.83376312193939e-06
-4.54313202639329e-05
-5.31591937124146e-05
-5.01606805493148e-05
-1.24913672058672e-05
-4.31450044763679e-05
1.02170295940839e-05
-2.89459117588373e-05
-3.16433567172817e-05
-1.33751937108259e-05
-3.98423289147938e-05
-3.58551052585722e-05
-4.80356977027672e-05
7.29516873866366e-07
-2.40722144923701e-05
-1.83565609376921e-05
-2.63590466033135e-05
-2.61233047954439e-05
-3.14435943756691e-05
-2.40885456614043e-05
-2.73146611077141e-05
-3.37300268482182e-05
-3.65969564622359e-05
-5.09987176762293e-05
-1.80893504056215e-05
-2.0352404376931e-05
-1.2387589834199e-05
-2.09769971475415e-05
-4.86023449634117e-05
-3.09718035122474e-05
-8.48183981447675e-06
-2.92945179054643e-05
-4.5481286621006e-06
-1.06839502421263e-05
-4.77445008582026e-05
-3.84908313631719e-05
-8.84009818981166e-06
-3.7979364971933e-05
-3.32954739228018e-05
-2.58962084031629e-05
-4.18666271763183e-05
-4.47676000773153e-05
-1.68470109401545e-05
-2.13779374622106e-05
-2.24103175916252e-05
7.60208123949003e-07
-2.01359001425447e-05
-7.18966824774339e-06
-4.75658655732679e-05
-4.21822839021531e-05
-2.87293790341894e-05
6.47083238856505e-06
-2.20751574158049e-05
-4.69251533407086e-05
-2.84223552140183e-05
-5.78224596139253e-05
-2.87240983069794e-05
-3.08090804112089e-06
-3.40487339289781e-05
-3.79506629128145e-05
-4.64990236318856e-05
-6.73060351359086e-05
-3.93359362717213e-05
-7.17623203626298e-06
-1.11254916304797e-05
-3.91507546539509e-05
-2.38434051688579e-05
-2.15703392344247e-06
-5.06926941076388e-05
-1.63918190884722e-05
-2.00760049288039e-05
-1.88133160360493e-06
-5.98776647933168e-05
-2.02882306165364e-05
-2.519967931474e-05
-1.96934040148947e-05
-2.8946315760968e-05
-1.91581791128114e-05
6.0489244659476e-06
-2.65946450295091e-05
2.0766583380873e-05
-1.11094629898053e-05
-5.10278633026589e-05
-2.34047436381027e-05
-1.59333079633728e-05
-2.98486842938312e-05
-1.89958020401019e-05
-5.52835850472071e-06
-3.66461892583876e-05
-5.24537699410823e-06
-1.77945298230843e-05
-2.14721041591944e-05
-5.4836744377366e-06
-5.03097715369861e-05
-4.0281470938643e-06
-3.50123296924013e-05
-5.14865373546057e-05
-1.69311200200759e-05
-3.95654257790097e-05
-3.51845988315977e-05
-3.97813678913802e-05
-5.11561492574026e-05
-2.13550826992454e-05
-3.50811103438755e-05
-2.55383905905328e-05
-4.17275438972194e-05
-2.84329312444305e-05
-4.77833820118298e-05
-3.10572868240905e-05
-2.6989900200647e-05
-1.36369475053833e-05
-4.40822611911387e-05
1.23785474341108e-05
-1.94766682081986e-05
-3.91863102358915e-05
-2.10101399625394e-05
1.32308943224006e-05
-1.68121019079438e-05
-6.12682396667764e-05
-2.07304479594211e-05
-3.80178861124284e-05
-4.41302805818318e-05
-8.12534697239462e-06
-5.36445220199579e-05
-2.24773664906745e-05
-2.90418436556979e-05
-4.78478823373393e-05
-4.09563500403472e-06
-3.42464432982169e-05
-1.78420894248072e-05
-2.83236827873062e-05
-9.1047972159481e-06
-2.15985162490075e-05
-3.69161509676718e-06
-1.80371257581844e-05
-2.45671669139543e-05
-4.79501198137353e-05
-7.30730900063312e-06
-5.47935142631489e-05
-4.94035322323982e-05
-2.22575508109848e-05
-3.74404343776373e-05
-2.14145913265197e-05
-4.59258809206392e-06
-3.54296743586327e-05
-4.11908495843243e-05
-2.47991241342615e-05
-4.3755783003073e-05
-1.45390920781723e-05
-5.02793187547787e-05
-3.90919919256148e-05
-1.74547146308079e-05
-1.54416749483447e-05
-9.12727051455585e-06
-3.24746369285881e-05
-6.22805978331018e-05
-2.91257492581627e-05
-5.79243276112104e-05
-2.52562607021427e-05
-3.10085117893996e-05
-4.00605869943423e-06
-8.71775690552599e-06
-7.88353869525946e-05
-4.76046482859925e-05
-2.56222388959648e-05
-2.24175083434304e-05
-4.30212883724427e-05
-1.7628183300235e-05
-4.2969600751154e-05
-2.35808651658216e-05
-2.89268673281792e-05
-4.24536319716985e-05
-2.85429870969715e-05
-2.7861607755097e-05
-4.70308664092764e-06
-2.6067786027838e-05
-2.14596288813134e-05
-1.01997862714068e-05
-3.74552365196746e-05
-1.35230576319143e-05
-5.12008287524748e-05
-3.3882107542413e-05
-4.35278729132015e-05
-5.08625533330549e-05
-1.8232459419082e-05
-4.56617862631809e-05
-4.47751102168089e-05
-2.22847706191909e-05
8.96781201814817e-06
-2.63719720273714e-05
-9.04115199558986e-06
-2.79306333922303e-05
-1.41994910400448e-05
-1.51889199764443e-05
-2.94363997370595e-05
-3.31950460396066e-05
-1.55591148964084e-05
-2.08329904840227e-05
-3.02941046495773e-05
-4.99833373669464e-05
-3.41287960388254e-05
-4.17540816939323e-05
-1.63706022113249e-05
-5.15327847661592e-06
-1.5444793384254e-05
-3.16331735104808e-05
-2.26210081637583e-05
-2.70249502794568e-05
-5.6240539000132e-05
-3.2647031343585e-05
-2.57409874977747e-05
-5.85514751082684e-05
1.51236916788619e-05
-5.93228745774104e-05
-3.87968782589673e-05
-3.33360319384796e-05
-2.3009140764181e-05
-2.70715627993119e-05
-3.82818852195057e-05
-4.85463029421327e-05
-3.66124018773811e-05
-9.72888698285581e-06
-3.62849958731879e-05
-1.8125970471978e-05
-5.15735094783513e-05
-6.64347188051366e-05
-4.36623341894641e-05
-3.95535003320418e-05
-3.09052196897824e-05
8.34182347869426e-06
-3.80497157074183e-05
-5.49971030137488e-05
-3.35123344128416e-05
-1.23277817739265e-06
-3.69980590622137e-05
-2.47783011285052e-05
-3.93305718353057e-05
-6.90975028504642e-06
-2.93464333801389e-05
-2.17611560789495e-05
-1.26692624671487e-06
-3.53194994126879e-05
-2.96848989968234e-05
-2.91746391566043e-05
-1.65608631119854e-05
-3.62267950223072e-05
-3.77299324792412e-05
-6.7070707409995e-06
-3.33752563709635e-05
-2.81609683077399e-05
-4.75895756444827e-05
-3.85288012114405e-05
-3.3056742780794e-05
-1.68456743922641e-05
-1.07901787659586e-05
-2.30234392376822e-05
-3.20278560122507e-05
-1.20305860151874e-05
-5.11832338610486e-05
-6.72664527278398e-05
-3.65108999283009e-05
-3.44369650638076e-05
-4.87162257430108e-05
-9.39021391685716e-06
-3.02841757231703e-05
-2.80035507070766e-05
-2.59253271014329e-05
-6.2304959570361e-05
-4.40476573514897e-05
-3.42910795970237e-05
-3.5616131861485e-05
-2.45653755650916e-05
-9.30310809503024e-06
-6.09595780884834e-05
-9.87813599700197e-07
-4.53156667822262e-05
-3.5477108731426e-05
-1.00985374787058e-05
-4.2865670362443e-05
-2.17122868428816e-05
-2.99166192605902e-05
5.0604871127612e-06
-4.87513543771299e-05
-3.54916172875977e-05
-2.77048936880632e-05
-1.7425536618062e-05
-1.58608335139896e-05
-6.39648803609354e-05
-2.23759594327935e-05
-1.29158077619581e-05
-2.05684303396562e-05
-4.13118598034401e-05
-4.61584799809509e-05
-2.89625740692695e-05
-2.74273173723878e-05
-3.35779884655613e-05
-4.31852063799994e-05
-1.93203853515415e-05
-1.97629163818176e-05
-3.76786163758239e-05
2.41855487972154e-05
-1.86617278780691e-05
-1.49174218449218e-05
-9.5791930980149e-06
-6.60318558624293e-05
-1.98568757244298e-05
-1.5499985860439e-05
-2.8772489564455e-05
-1.71152323969944e-05
-2.60326048499293e-05
-2.83737582253934e-05
-1.18249411552357e-05
-2.78184925680007e-05
-1.24425408614952e-05
3.82479135108892e-06
-1.27233479380391e-05
-8.40405178810283e-06
-2.8614472421129e-05
-2.88837274069092e-05
-2.34549194394913e-05
-1.20074118607854e-05
-4.00226993737222e-05
-1.8037236083375e-05
-5.41401473410583e-05
-3.14746398586902e-05
-8.44088603736995e-07
-3.08936633995223e-05
-2.33076612489612e-05
-7.43549252413452e-06
-2.68819622307475e-05
-3.0454379509502e-05
-3.41583361896735e-05
1.18969146538633e-05
-2.54540122355756e-05
-3.57610596502935e-05
-3.50404176242769e-05
-8.81749108474803e-08
-6.14949818292996e-05
-2.54758675742129e-05
-2.96479579921634e-05
-3.55257382897124e-05
-5.19323647598278e-05
-8.26137690927452e-06
-2.2912965941104e-05
-5.69045655226133e-05
-6.55275782799706e-05
-2.99289843500231e-05
-2.74471983431347e-05
-1.54095674467978e-05
-1.62369206808325e-06
-3.21087479192937e-05
-2.236663756201e-05
-2.36235274119875e-05
-3.02864967768499e-05
-5.51289912759348e-05
-5.68212543788957e-05
-5.94262243303686e-05
-3.2095696421852e-05
-5.31861275520677e-05
-5.11777694242372e-05
-3.17850109887377e-05
-2.40489117846817e-05
-2.70075333198835e-05
-2.84977687426365e-05
-1.81170400846047e-05
3.46602674655812e-06
6.04283935794986e-06
-3.3643741274757e-05
-3.3429894883666e-05
-5.33287677860402e-05
-1.50160343957519e-05
-3.74857281929794e-05
-3.43165263863722e-05
-3.10653646994275e-05
-1.12289591572529e-05
-1.2013315444992e-05
-4.13154262001166e-05
-2.2135799507106e-05
-1.10838617058166e-05
-3.0587444439345e-05
-1.16395646638277e-05
-1.99167316868038e-05
-3.05831105643705e-05
-2.85821881896765e-05
-1.60560819209037e-05
-2.93188500913301e-05
-1.52355837117358e-05
-3.52514347403407e-05
-2.50073706254225e-05
-2.22222299067884e-05
-2.7632734009016e-05
-6.14505967578384e-05
-6.02475797311689e-05
-4.69359845572839e-06
-4.61512355146235e-05
-3.25171508074551e-05
-1.78373229889788e-05
-1.83803952255752e-05
-1.10728377411533e-05
6.86412551320139e-07
-2.12918924005881e-05
-1.01769089350689e-05
-1.18889561002867e-05
-4.48203588432463e-05
-5.85855576575568e-05
-3.20629887787746e-05
-4.25169335911524e-05
-6.16736671324619e-05
-3.96661560121016e-05
-5.02175195738224e-05
-3.37341774013271e-05
-7.06699022393276e-07
-4.25436430199759e-05
-5.25151923559399e-06
-1.61067607913349e-05
-2.02115390303912e-05
-2.56495315475541e-05
-4.9601434521133e-05
-2.0697698589825e-05
-5.79582322177246e-05
-4.01350486636497e-05
-3.83806597056439e-05
-1.01971775858724e-05
-1.27204477208415e-05
-2.03352010695515e-05
-3.26656347640224e-05
-6.0144294505164e-05
-5.07937795989816e-05
-3.22258653626781e-05
-3.65831248370228e-05
-3.79145269078684e-05
-2.48318974686063e-05
-2.80651336894616e-05
-3.14081101268501e-05
-5.35829240907382e-05
-6.14065650820949e-05
-6.20863095669044e-05
1.9322599221476e-06
-2.25555225033089e-05
-3.87204050316232e-05
-1.08576838252824e-05
-1.71560485068556e-05
-4.66773784312902e-05
-1.44116122434001e-05
-4.39729439942925e-05
-3.65656688481907e-05
-3.1714237257501e-05
-2.64562327244804e-05
-3.50987595257595e-05
-3.87456671372081e-05
-3.12985402027094e-05
-5.53047251665923e-06
-5.62854013146924e-05
-7.98178045332107e-06
-5.60351584569056e-05
-2.5165050445874e-05
-2.50292915484266e-05
-4.23536735241684e-05
-3.15070085477359e-05
-8.92796620037781e-06
-1.65318848036317e-06
-9.7065623610836e-06
-5.61861740738547e-05
-4.43028323762779e-05
-2.61619536992915e-05
-3.26445816849845e-05
-1.93467030718138e-05
-6.91939306844019e-05
-4.147941111421e-05
-1.48413715598165e-05
-6.52072395965144e-06
-3.33749353282965e-05
-2.34367534621943e-05
-2.09198609508744e-05
-2.31609809347193e-05
-1.81714923373665e-05
-2.15594250172997e-05
-4.59327422200468e-05
-2.11740647222187e-05
-4.28812343794038e-05
-3.82941218100775e-05
-3.10243268149349e-05
-4.48863195533509e-05
-4.7327901343995e-05
-1.86625940902276e-05
-1.71667436607487e-05
-1.24192677448412e-05
-1.71062182061629e-05
-3.34115172134957e-05
-6.47947749471012e-05
-1.40573215757008e-05
-7.78393542153594e-06
-2.95140403911417e-05
-1.63728157549971e-05
-3.95450315045556e-05
-1.51404006061164e-05
-1.58929399011511e-05
-1.63470454585603e-05
-3.03376043077094e-05
-3.95001120285751e-05
-2.31504555374102e-05
-2.4951662767621e-05
-1.8444497980237e-05
-7.61501634641811e-06
-3.33578910940264e-05
-4.08702308111409e-05
-4.87965939671528e-05
-2.99957190466351e-05
-1.12721243641591e-05
-3.09148960915254e-05
1.48022593196009e-05
2.32838769996984e-06
-1.84313402693793e-05
-5.15247968364665e-06
-5.43317506081532e-05
-1.41387790217928e-05
-2.48284255944955e-05
-4.95750250489039e-05
-3.13857022571436e-05
-4.06729392515084e-05
-4.83633687567855e-05
-4.02041101467764e-05
-1.72521888294229e-05
-4.77410436675764e-06
-3.15732348415039e-05
-1.77784345883722e-05
-3.27652499892699e-05
-3.62011879337661e-05
2.52630095722654e-06
-1.35274339360284e-05
-2.60559984605496e-05
-4.67480881559924e-05
-1.77358795093123e-05
-2.89247374314821e-05
-2.29252598862973e-05
-3.38337395563837e-05
-3.6078317815685e-05
-1.66174084593149e-06
-3.71873238573116e-05
3.66407412553448e-07
-1.76786620090998e-05
-3.64741070156249e-05
-2.57717921565089e-05
-7.66614639928368e-05
-3.69384823955167e-05
-8.10173832336639e-06
-2.45416320516039e-05
-4.17010745216908e-05
-2.33103709027695e-05
-2.19772757592374e-05
-3.40778990911179e-05
-4.68728817567501e-05
-1.89921392747647e-05
-2.21857104606202e-05
-5.28871656622191e-05
-2.56650909712427e-05
-2.73163993562378e-05
4.33740952433181e-06
-1.49093853223125e-05
-2.49097991562138e-05
-3.85951436844092e-05
-1.34428763961595e-05
-2.14581844775599e-05
-1.80969411296585e-05
-3.61701321627323e-05
-2.20424773727425e-05
-3.01237545251265e-05
-3.45663798083777e-05
-2.58443945452894e-05
-3.37053643813923e-05
-1.95466218740653e-05
-2.77900390770528e-05
-3.93799017654343e-05
-1.31463023000409e-05
-3.98208617889871e-05
-5.20546712268903e-05
-2.92085465147435e-05
-3.42095981196604e-05
-7.94198417187494e-06
4.32278311949287e-06
-1.60937124717907e-05
-9.58754601069497e-06
-1.63741760267111e-05
-4.37892202492863e-05
-1.15599368440108e-05
-7.24823533985267e-07
-2.65874694542442e-05
-4.94695112839264e-05
-2.97773715092216e-05
-4.24641969286356e-05
-1.40687010967437e-05
-3.79727012004064e-05
-4.89558856440074e-05
-3.61645630560289e-05
-1.23233418347644e-05
-3.86684914700299e-05
-4.64693488977337e-05
-4.43977139097953e-05
-2.27179025277503e-05
-2.01595870037768e-05
-3.29990755595817e-05
-2.82935215910292e-05
-4.1198887421597e-05
-4.4961964084453e-05
-1.43959449276332e-05
-1.62956494538061e-05
-2.3489452768443e-05
-5.65475250915701e-05
-2.1571205239219e-05
-2.02093550005158e-05
-4.81334842343244e-05
-3.32572944489842e-05
-2.39064726854924e-05
-5.33347749571924e-05
-2.42462103612678e-05
-9.00067768649642e-06
-2.75917755696655e-05
-5.31153311142398e-06
-3.43851613415841e-05
-3.8937601136025e-05
-6.29522325422431e-05
-4.40646090567342e-05
-4.30438662231757e-05
-3.95893664004332e-05
-5.02157925410155e-06
-2.20208467447652e-05
-2.5359640451523e-05
-1.73738353277879e-05
-4.27187771095604e-05
-3.87889436950861e-05
-2.99544580782091e-05
-2.52859759531636e-05
-3.24458611487719e-05
-6.08430264900231e-05
-8.5361410923851e-06
-3.43365680024733e-05
-3.95331372180813e-05
-1.0023640052104e-05
-1.66096817264263e-05
-3.45021669391636e-05
-1.55684496497265e-05
-5.62046803502799e-05
-2.46196915608672e-05
-1.460748892479e-05
-3.7700572687757e-05
-2.89674617467932e-05
-2.57208927199931e-05
-3.6017950973159e-05
-4.28538588188131e-05
-9.49007494408228e-06
-2.36964625801864e-05
-4.05188009050707e-05
-4.07533855036826e-05
-4.89489381572342e-05
-4.05639094788626e-05
-6.90612039043088e-06
-4.29969072076429e-05
-4.32497278531201e-05
-4.17626273674488e-05
-1.7379193122079e-05
-3.99176753131369e-05
-2.18278872095119e-05
-8.13856967214894e-06
-1.77127455821802e-05
-2.97980786899392e-05
-7.41711454561359e-06
-1.71309407706961e-05
-4.23506255044308e-05
-2.72791320367991e-05
-2.4444890853775e-05
-3.96310593816747e-05
-2.94811662402282e-05
-3.46985025071912e-05
-7.58726323746113e-06
5.56544909390353e-06
-2.15871952980143e-05
-4.67034914588262e-05
-3.51244767959465e-05
-4.7749666785132e-05
-4.52128800260676e-05
-4.25676565057806e-05
-3.72274092821168e-05
-4.97534339901634e-05
-3.99453508067774e-05
-2.03235373171911e-05
-5.22864446597912e-05
-3.65589705733376e-05
-2.24971849131336e-06
-2.51838006223673e-05
5.02114809932596e-06
-2.5666545323567e-05
-2.14816898801632e-05
-2.84766722913937e-05
-1.65322122550941e-05
-2.33183789952984e-05
-5.49537042035207e-05
-4.22815883715661e-05
-3.11198697976887e-05
-4.12773325220835e-05
-3.64066024813491e-05
-2.06796592607634e-05
-2.71916709229048e-05
-7.39387628750633e-06
-4.18512626595707e-05
-4.50628258338919e-05
-5.21655938079921e-05
-4.27441721707509e-05
6.24765137948957e-07
-2.09154396617366e-05
-3.46633074225291e-05
1.13583438874717e-05
-4.05848247279793e-05
-5.04813975880082e-06
-3.25088272856478e-05
-4.83789372363054e-05
-3.40269593877507e-05
-3.63514324486762e-05
-4.6542964575908e-05
-8.51547897855444e-06
-4.83179549867564e-05
-2.15148570782434e-05
-4.80401900485946e-05
-5.85448899299081e-05
-5.159169082096e-05
-5.19859739835735e-05
-1.00199671309835e-05
-3.88287230327626e-05
-9.71486948973902e-06
-5.04694605722794e-05
-5.68411830252211e-05
-2.86797579741524e-05
-1.5742942235744e-05
-3.73240143915102e-05
-2.96912731747878e-05
-3.69287344142179e-05
-2.62074545255743e-05
-1.03772674007329e-05
-3.89249156969259e-05
-4.7490193824486e-05
-5.70227574371995e-05
-5.10553996425178e-05
-3.76654984966842e-05
-2.09212850217368e-06
-4.3172515734462e-05
-5.75159561711811e-05
3.66145063873044e-06
-4.40524041875748e-05
-3.69749299444997e-05
-5.11770789860299e-05
-9.41759090043793e-07
-3.02538927297951e-05
-2.01620029435907e-05
-3.48623013857856e-05
-3.3594175306679e-05
-3.13107346914334e-05
1.89843812716803e-05
-3.36003048254551e-05
-2.76343553871792e-05
-2.76511983576145e-05
-5.36545324387743e-05
-1.67352218524021e-05
-4.28596445571524e-06
-3.86474692333648e-05
-2.36889913943709e-05
-3.86352020165755e-05
-3.77848157612278e-05
-1.36590142312206e-05
-2.24665110645905e-05
-3.54474360654762e-05
-6.85516786093107e-05
-3.37988344160803e-05
-4.92915738146273e-05
-3.39393104198448e-05
-5.84146155545719e-05
-2.63533399675333e-05
-3.47973416922211e-05
-4.37670728353979e-05
-4.23850950488618e-05
-3.93410585146237e-05
-5.22072396684655e-06
-4.08784026070525e-05
-1.48119844287162e-05
-2.16953275560065e-05
-1.73034719220773e-05
-3.3421023865425e-05
-5.41320550766957e-05
-2.17595854996326e-05
-6.09473330269266e-05
-1.3267898355222e-05
-2.23372702158638e-05
-2.04394933869703e-05
-6.66981539246033e-06
-3.8864916655746e-05
-4.26936935704793e-05
-2.68243246773065e-05
-2.36471319087839e-05
-5.25286685500704e-05
-2.18517493578439e-05
-1.31245940019565e-05
-3.52223026391898e-05
-2.55841381429365e-05
-3.61717099290528e-05
-4.19479576984631e-05
-3.27554747426559e-05
-4.33517560301254e-05
-4.70459841954045e-05
-6.884737071421e-06
-2.73332924185553e-05
-3.03042041015957e-05
-1.34429934597192e-05
-5.26089930360792e-05
-2.563698002101e-06
-3.18017174339857e-05
-1.95455197823529e-05
-2.56240766036762e-05
4.91932744287937e-06
3.56490026155918e-06
-2.37389311430085e-05
-1.44768682606891e-05
-3.55559342415171e-05
-3.03241892122651e-05
-9.90149484168535e-06
-3.28122378108347e-05
-4.63737870005792e-05
-1.12326859688341e-05
-4.96919204740451e-05
-5.48596499780101e-05
-2.62008439513388e-05
-3.75064678280836e-05
-2.2760914859658e-05
-4.1049802799513e-05
-4.68613103350449e-05
-5.02144836242938e-05
-2.6391215996324e-05
-3.31197832365382e-05
-2.20873651824667e-05
-3.34867619260689e-05
-9.90062247241481e-06
-4.14794338246424e-05
-2.28574476185463e-05
-3.7705110895365e-05
-7.5145965461617e-05
-6.02493216828676e-05
-4.49118801008314e-05
-5.09113598920737e-05
-2.09130981139452e-05
5.89215838207309e-06
-4.52459543614136e-05
-1.40257615871605e-05
-5.33530221168005e-05
-2.50035463680502e-05
-1.57425897435556e-05
-4.9370827490456e-05
-4.87422510999483e-05
-4.28407807323163e-05
-3.67730740047827e-05
-8.69121477613955e-06
-3.45979226435072e-05
-4.55212503722566e-05
-3.54677877733535e-06
-1.4612684257188e-05
-8.92354403377653e-06
-2.73502975135803e-05
-2.93209681034764e-05
-3.7441641144221e-05
-1.96610374480061e-05
-3.22656311538525e-05
-3.45156572032864e-05
-3.20905014759566e-05
-1.19656850121489e-05
-2.02160805752138e-05
-2.02368688360441e-05
-4.51861788132443e-05
-2.07592066880463e-05
-2.54174547006172e-05
-2.29955569000079e-05
-5.24333142742331e-05
-3.28247405630494e-05
-2.92196006445676e-05
-3.74619743070895e-05
-2.23828912382167e-05
-2.66036996387594e-05
-1.5358375808244e-05
-3.55033938804868e-05
-5.60521731667273e-05
-4.21992936504316e-05
-3.02213453716023e-05
-1.02913528282141e-05
-3.97084448308986e-05
-6.16427103906056e-05
-5.21501696187161e-06
-1.38790960544978e-05
-2.78018641008939e-05
-5.86600702484633e-05
6.56636850728467e-06
-1.22541119628727e-05
-4.54374782136866e-05
-2.06782649203908e-05
-3.60177481947667e-05
-1.83350680046014e-05
-3.80281504054545e-05
-3.47574415605274e-05
-2.3901879485395e-05
-3.97351066329947e-05
-3.52309102023012e-05
-5.92715831301332e-05
-2.6844649576113e-05
-9.09473542055249e-06
-2.61699560724193e-05
-3.07457160725374e-05
-7.05699910005719e-05
-3.11389034142395e-05
-2.5866742404626e-05
-5.06264195494948e-05
-3.89095394330783e-05
-1.42070247519428e-05
-1.18858389852262e-05
-4.92029494619441e-05
-4.09103956607398e-05
-2.90197889087184e-05
-3.0368857006431e-06
-4.13376488266469e-05
-6.1470549796164e-05
-2.3628115813046e-05
-1.99578366913718e-05
-3.29488235749253e-05
-2.861171306945e-05
-4.94071587935396e-05
-2.52384562679808e-05
-2.86512297101965e-05
-1.17600236134263e-05
-2.00349966383019e-05
-5.05038590979973e-05
-2.79383648450367e-05
-1.71604076868309e-05
-3.90032677224266e-05
-1.30508209915769e-05
-3.29704855470741e-05
-1.93276750046301e-05
-4.36515665824323e-05
-3.95906346672415e-05
-5.62242399354624e-05
-4.32420199204905e-05
-1.57459526570127e-05
-1.8029966474145e-05
-1.79599574412493e-05
-1.71030661100935e-05
-1.64572289905759e-05
-3.68492820272891e-05
-3.03339711412992e-05
-3.69383901957997e-05
-3.14860401856195e-05
-1.95230980751881e-05
-3.48657035142909e-05
-1.85276494820762e-05
-3.9348956154552e-05
-6.30644937724567e-05
-4.7352052666405e-05
-2.85624701258709e-05
-5.31849502776676e-05
-1.9848894518517e-05
-3.18399201233421e-05
-2.5316617302423e-05
-2.33884542550799e-05
-1.01244551154047e-05
-3.08841432169685e-05
-3.77725110141847e-05
-5.26970302462416e-05
-3.43002951427004e-05
-3.21423532436013e-05
-3.13610492475236e-05
-4.60545093839721e-05
-2.63365033814717e-05
-4.0659996731512e-05
-5.61809583903644e-05
-3.88730760040489e-05
-2.88600556407257e-05
-4.18539727463491e-05
-3.51967621963004e-05
-5.64809394771755e-05
-5.99619204818963e-05
-4.2069452557777e-05
-3.57883235072518e-05
-6.81599519772242e-06
-5.30805260529049e-05
-3.70133167105956e-05
-2.2010033463679e-05
-1.08971268603055e-05
-3.11098287360728e-05
-3.502694134108e-05
-5.33834775773157e-05
-3.30547092938286e-05
-4.20633221531757e-05
-2.84705235430434e-05
-4.22685906832056e-05
-3.23399876872228e-05
-2.38170228286991e-05
-3.83133423128134e-05
-1.89404153127709e-05
-4.22552667080218e-05
-4.51493543660127e-05
-1.52662857328579e-05
-4.52966951707442e-05
-3.82357087601567e-05
-3.02112801039054e-05
-6.45080875270167e-05
-4.73933212267208e-05
-2.61953351954945e-05
-5.33350985648209e-05
-1.01865007957976e-05
-4.73852933300845e-05
-1.70007298825144e-05
-6.25790859375024e-05
-1.29081036744385e-05
6.91418387192476e-07
-2.29893588400646e-05
-1.90071902771521e-05
-5.25581946775255e-05
-3.99379390043683e-05
-1.9278675471814e-05
-5.10704865330362e-05
-1.69353275041206e-05
-1.61083511884656e-05
-5.09764191501159e-05
-2.93887317076518e-05
-1.12435394372819e-05
-9.17720159504436e-06
-3.22294079774623e-05
5.56524661656259e-06
-4.59011095498579e-05
-5.20905304017663e-05
-1.15537491961929e-05
-3.87276607447695e-05
-1.25800881953183e-05
-3.92008944686291e-05
-2.78568109020363e-05
-5.28562290146825e-05
-1.7161687064632e-05
-4.63534226557082e-05
-2.33750337735115e-05
4.10741082422307e-06
-3.15928657507493e-05
-3.38132684265315e-05
-3.07420907069593e-05
-2.42612002773235e-05
-3.96866274582046e-05
-4.87088717484762e-05
-4.56030497654566e-05
-5.476896358675e-05
-5.72947578527351e-05
-3.05374567069742e-05
-8.0664440221827e-06
-4.31664183188018e-05
-3.90726614603337e-05
-3.70971953016736e-05
-3.66128978017575e-05
-3.65918818316125e-05
-3.94250203385325e-05
-2.47455456368876e-05
-2.08547763365273e-05
-2.76294590220961e-05
-4.44111366477e-05
-6.95334096130801e-06
-3.39689052607392e-05
-2.17109586461577e-05
-5.34204782521259e-05
-1.06143388418462e-05
-4.89359257327642e-05
-3.26859232308677e-05
-3.34912339512795e-05
-6.21576989374275e-05
-9.19867451975567e-06
9.05494101795659e-06
-1.9930770617756e-05
-3.27777283955876e-06
-4.18197164496638e-05
-4.72336787109419e-05
-3.4116640213344e-05
-3.02499563591321e-05
-2.4937399674207e-05
-3.95199030523065e-05
-4.80647202410898e-06
-3.75153971265461e-05
-1.68203289560169e-05
-1.05997077047676e-05
-2.76268481372264e-05
-1.92729469623273e-05
-3.54722138140451e-05
-3.76925113854656e-05
-1.11586802631162e-05
-4.43603876534742e-05
-5.11370240352552e-05
-4.95295412927394e-06
-1.56510139762847e-05
-2.72012611118256e-05
-4.21514480788662e-05
-5.87890258262324e-05
-3.71158747967171e-05
-2.3321087359864e-05
-4.50285742584219e-05
-4.53040293845095e-05
-6.11625818300075e-05
-1.84033012533267e-06
5.8575629156944e-06
-3.59730881957879e-05
-1.38288279789096e-05
-5.49206965196681e-06
-3.5967711607372e-05
-3.19398182539997e-05
-6.5433330790364e-05
-4.18753051352324e-05
-2.1697107190898e-05
-4.55896554028687e-05
-3.43925504439305e-05
-2.31895263999438e-05
-6.86018760290244e-06
-1.11280633238333e-05
-3.00551101270637e-05
-4.82735487397936e-05
-3.63979033726692e-05
-1.78416885783493e-05
-8.03084216085012e-06
-1.07823485902523e-05
-4.06535071855917e-05
-2.33021215510949e-05
5.63965995435667e-06
-4.70358602687558e-05
-3.93386202033774e-05
-1.51772263388004e-05
-2.8493517886811e-05
-3.29590811508462e-05
-3.36458351486648e-05
-2.80869942049718e-05
-3.9216790570004e-05
-2.66221134038562e-05
-2.31628432286812e-05
1.64001331500398e-06
-2.64627579771342e-05
-1.85130398322625e-05
-2.69059993497498e-05
-2.32266040238958e-05
1.14621289559793e-06
-2.26341052861383e-05
-4.32020010755414e-06
-1.68867596191536e-05
-4.08796640548521e-05
-1.25850059753712e-05
-2.26968031004784e-05
-2.20303130028024e-05
-2.2273184301247e-05
-1.86678328867561e-05
-4.74736081700192e-05
-2.91638497889391e-05
-2.50779542828491e-05
-4.3737567833807e-05
-5.54741868543679e-05
-5.69196764195985e-05
-2.02217305080643e-05
-2.4523167265232e-05
-1.9034547393381e-05
-3.73236638664414e-05
-5.7408269858893e-06
-4.9643963901255e-05
-1.17312924109891e-05
-4.14780587262677e-05
-2.44656748687e-05
-2.67311744736771e-05
-2.45139487803173e-05
-7.92588036603223e-06
-1.17136556608193e-06
-3.78420858923291e-05
-7.81029056924845e-06
-3.22487287588884e-05
7.21678455674921e-06
-1.62679138595254e-05
-2.25282783973339e-05
-1.83230981398114e-05
-3.03628367733496e-05
-2.30412589886423e-05
-6.98787361106317e-06
-1.29749488231054e-05
-2.97783817053696e-05
-4.32951957194077e-05
-1.89637197147902e-05
-2.57268531280607e-05
-1.39906831074369e-05
-6.6646844433236e-05
-8.57653629395792e-06
-1.94600468323283e-05
-5.6346347134605e-05
-2.95873670712659e-05
-2.39826974956647e-06
-2.13759225422308e-05
-2.66691030351158e-05
-1.3977020671184e-05
-1.92822024103263e-05
-2.8915641719741e-05
-2.79040647822064e-05
-3.10630808289456e-05
-3.24819458668752e-05
-5.18434676875056e-05
-3.46262756053613e-05
-1.62653980539747e-05
-1.35055103437728e-05
-5.22497703235256e-05
-1.43737420755959e-05
-1.66296128269629e-05
-2.271894008865e-05
-5.19474332499948e-05
-3.69144545745988e-05
-9.62172941106008e-06
-2.89885973897965e-05
-2.91712249122347e-06
-6.25233256182506e-05
-1.18265852617579e-05
-3.60742703465145e-05
-1.26595846289678e-05
-4.17213155439021e-05
-1.0329350428433e-05
-9.49555265781739e-06
-2.79395229083018e-05
-2.6965203126744e-05
-2.3817565451473e-05
-3.92011739933722e-05
-1.23573800029859e-05
-2.75604252555182e-05
-4.01582895941455e-05
-3.13919643768053e-05
-2.77382246768472e-05
-8.60809833559143e-06
-2.65319774110523e-05
-1.28083729515438e-05
-6.53178970473425e-05
-2.08214250250848e-05
-4.22778636067138e-05
-4.12792890494416e-05
-6.30503171143029e-06
-3.31262558680673e-05
-5.40733205891044e-05
-5.98542779303107e-06
-3.08777358236404e-05
-3.5141955674586e-05
5.19596189180449e-06
-4.93593262067792e-05
-3.49518385062226e-05
-1.55683404309092e-05
-4.59539860965083e-05
-4.28423322467518e-05
-3.11064613908709e-05
-5.58606061249075e-05
-4.05727495903534e-05
-1.64363397167674e-05
-1.73933147651371e-05
-4.5319975895742e-05
-9.07741183253503e-06
-3.25371899335535e-05
1.06370057077529e-05
-1.4022995978333e-05
1.19501789771248e-05
-9.76115062054664e-06
-3.58886665995642e-05
-3.13739493281489e-05
-2.54029077837623e-05
-1.17948192216806e-05
-4.57952779621884e-06
-4.60418179322511e-05
-9.79467579637577e-06
-4.38216558712441e-05
-4.65808973593026e-05
-2.99996091431404e-05
-5.72667090792171e-05
-1.61307493516456e-05
3.4662006980168e-06
-3.20708414253409e-05
-6.84224822995792e-05
1.7902805565941e-06
-3.35202927839399e-05
-3.019799842674e-05
-3.79448359357584e-05
-1.2885405282973e-05
-2.38110502250926e-05
-3.18573659462885e-05
-2.97802297782205e-05
-3.98725461477638e-06
-4.78739538482206e-06
-2.83841542256374e-05
-3.97351197402729e-05
-5.0856415894476e-05
-3.17025312995503e-05
-4.20552378524105e-05
-3.79549957123747e-05
-4.40498882954105e-07
-2.52698745271196e-05
-1.71563845159365e-05
-1.69733727983158e-05
-1.56794813969131e-05
-9.53431271194486e-06
-2.07547831007115e-05
-3.64302949372783e-05
-2.31045591717661e-05
-3.51562889070799e-05
-1.53905117167009e-05
-5.0429301171024e-05
-4.73002721952314e-05
-3.74431267148784e-05
-1.00565879414126e-05
-1.71652357228552e-05
-5.02987246622755e-05
-3.03184195907311e-05
-6.65698353371094e-06
-2.9569947885057e-05
-1.15160935130069e-05
-2.26007394206074e-05
-4.86433482810841e-05
-6.56019832355277e-05
-6.012200764339e-05
-1.28514810095134e-06
-2.26576573396416e-05
-3.01518504623046e-05
-4.54432976462974e-05
-1.57927314535586e-05
-2.82105587562829e-05
-5.58359458519494e-05
-1.18698817866461e-06
-3.6410716531927e-05
-2.14223556591681e-05
-2.93686618476867e-05
-1.86023874584424e-05
-3.71009086657271e-05
-4.30263595579666e-05
-4.28122370039883e-05
-2.48829937175952e-05
-4.13996790043468e-05
-6.3813017133349e-05
-1.82360792018827e-05
-1.63774738985113e-05
-3.85013916393396e-05
-1.25375009786009e-05
-4.35830006701932e-05
-1.27269191517287e-05
-4.34171887596996e-05
-2.87075551019835e-05
-3.33095397239115e-05
-3.34476803065472e-05
-5.43260676009951e-05
-1.05962658645239e-05
-1.49166438343441e-05
-1.2539774288206e-05
-2.8984366256259e-05
-4.46206590507092e-05
-1.61700453213401e-05
-2.08484630802668e-05
-5.32610938499554e-05
-3.03289248497438e-05
-1.21941367704132e-05
-4.58862439633992e-05
-5.62100114428962e-05
-1.65896801340786e-05
-7.85584682838885e-06
-4.22316989340954e-05
-4.72984391253403e-05
-1.00850572085119e-05
-3.18825023573646e-05
-2.39940291822584e-05
-2.85962039632069e-05
-3.19433199494504e-05
-3.79727219614388e-05
-1.83427963241761e-05
-1.68785170488387e-05
-4.07544872731377e-05
-1.64326598741566e-05
-6.16038378147664e-06
-3.9225079942257e-05
-4.56205717352026e-05
-2.21913406497772e-05
-3.90965476549868e-05
-5.46959226871864e-07
-2.69877219786006e-05
-1.97521474416194e-05
-4.76422764216301e-05
-6.77982275674619e-06
-4.2058305658675e-05
-2.81759476390759e-05
-4.56080115112271e-05
-4.80623984011838e-05
-7.89846122550832e-05
-4.68511325225312e-05
-6.13746416002038e-05
-2.7140964686085e-05
-2.22907905601446e-05
-1.10136223014037e-05
-3.6343583062845e-05
-4.13878655369367e-05
-4.02401953478516e-05
-3.47160814484225e-05
-3.48428269964697e-05
-3.73118915063486e-05
-1.236724042729e-05
-1.98542979014369e-05
-2.91012717125112e-05
-2.81343119511504e-05
-4.61023060956526e-05
-2.80055295175649e-05
-3.32498720575339e-05
-3.94790709939e-05
-2.31081948436266e-05
-1.89835112284847e-05
-1.19623965814998e-05
-3.73814608580583e-05
-4.38295943418834e-05
-2.27393048772218e-05
1.61895940116036e-08
-5.34847857759723e-05
-3.41917238494167e-05
-2.31628282772526e-05
-2.40849797450124e-05
-4.0431447844062e-05
-5.29456843481346e-06
-5.1300529233685e-05
-4.76083901601499e-05
-3.54453818390543e-05
-2.69621515191931e-05
-2.65717573731069e-05
-2.9738832427585e-05
-1.220259600364e-05
-3.75396596609796e-05
-1.99873258136173e-05
-2.34897060392744e-05
-1.49971949552161e-05
-4.41350999069718e-05
-4.66424330896979e-05
-4.0469074819145e-05
5.7505870965242e-06
-2.10464509704493e-05
-1.01083702802466e-05
-5.29357705792847e-05
-6.78632816014841e-06
-2.56519543765921e-05
-1.92706861055306e-05
-3.98260639957415e-06
-1.11704506361367e-05
-3.90530606925215e-05
-3.28732316345252e-05
-3.06912953981451e-05
-3.37158374528158e-05
-5.26405715212563e-05
-4.12137054600829e-05
-4.7561581519887e-05
-3.43346765817507e-05
-1.43399916427965e-05
-3.28677784694842e-06
-4.09906389961642e-05
-2.35274075054347e-05
-3.259551292153e-05
-9.65388675369845e-08
-2.57653031147389e-05
-3.4784104679844e-05
-2.21250019680377e-05
-3.42759943736295e-05
-1.93088055184323e-05
-2.60524727087262e-05
-3.66453011341392e-05
-4.29863554537253e-05
-3.87305188535604e-05
-2.72467372797439e-05
-3.6968310879065e-05
-5.8683824334064e-05
-3.67500038295617e-05
-4.08318621597184e-05
-2.4530665219471e-05
-1.00018202411084e-05
-4.01236342508642e-05
-1.8716883071495e-05
-2.81822311267525e-05
-1.59097324255583e-05
-2.18800131351177e-05
-5.1517330274805e-05
-2.67551884397367e-05
-2.91644526886973e-06
-1.38131737647339e-05
-3.28571795892614e-05
-5.27490938698876e-05
-4.95531234838862e-05
-2.64762613241333e-05
-5.02454504700788e-05
-1.61557634633476e-05
-5.5749938433607e-05
-2.81014342754437e-05
-1.54858733127788e-05
-4.09650483584381e-05
-1.83030852463586e-05
-3.71281338529608e-05
-3.74410121070512e-05
-2.97052697738562e-05
-2.36126973811077e-05
-3.09488449155511e-05
-9.21528548887808e-06
-3.02850482821278e-05
-3.76495215650046e-05
-2.78970037780683e-05
-4.32363162946637e-05
-9.88141308839729e-06
-1.98094637598806e-05
-3.49932036193755e-05
-5.2510646232549e-06
-9.11984175074848e-06
-9.50403556523548e-06
-2.60600403544746e-05
-7.82246896511341e-06
-1.67596972286052e-05
-3.40952754631816e-05
-2.1727771966364e-05
-2.33531056849815e-05
-4.58769425442052e-05
-4.6212580307784e-05
-1.31367663284093e-05
-4.04641827069112e-06
-2.51002369592453e-05
-3.8486030892852e-05
-8.82354877986334e-06
-2.76524784413761e-05
-1.57574881571942e-05
-3.66167380641906e-05
-1.64564089602223e-05
-3.39391988784464e-05
-3.12071946097008e-05
-2.41855517019033e-05
-5.68007006187026e-05
-3.45859354258138e-05
-4.74490062519325e-05
-9.73014272505949e-06
-3.88075441540471e-05
-1.92281352075466e-05
-1.5191779769491e-05
-2.00260876986406e-06
-4.39469661303896e-05
-4.77266352181122e-05
-4.53970495035315e-05
-1.81005548619332e-05
-1.54981994924907e-05
-3.00342370033418e-05
-8.40199114761593e-06
-3.38469172120834e-05
6.50202665449292e-08
-4.00575564926225e-05
-4.97521804332324e-05
-1.85618184331912e-05
-3.21083012419352e-05
-2.44313775539888e-05
-3.69194703792859e-05
-6.10037180080171e-05
-3.13025559045532e-05
-4.8628365248744e-05
-5.07565971915407e-05
-1.96682098856624e-05
-2.59579154253674e-05
-2.9412260463559e-05
-3.08574633657682e-05
-1.78846181842982e-05
-2.49869876744244e-05
1.78313905578475e-06
1.82117495726504e-06
-3.22773423895158e-05
-2.09110023969515e-05
-4.89306411621584e-05
-8.13730531931176e-05
-4.76989469155015e-05
-4.33124412539117e-05
-4.30752888054697e-05
-1.51160068617944e-05
-6.28511378922079e-05
4.50054019912794e-06
-1.97077741968442e-05
-5.00499956547712e-05
-3.98663387077193e-05
-3.22101663931018e-05
-3.73334018981597e-05
-2.6648649243252e-05
-2.87344821149886e-05
-8.53119739985974e-06
-7.63981806123773e-05
-1.36257561517715e-05
-5.50388086693433e-05
-7.26163057417046e-05
-3.91300376178879e-05
-4.883933104489e-05
-3.87030306939398e-05
-6.448425516923e-05
-2.76387763266217e-05
-2.69246887604646e-05
-2.15306253755094e-05
-3.91668168753409e-05
-1.30717750154267e-05
-2.79007511552816e-05
-6.96077838747589e-05
-3.89177480477645e-05
-2.83992237599978e-05
-3.11747630292727e-05
-3.92629473804165e-07
-2.41702904290218e-05
-1.97979184329086e-06
-9.51769317661297e-06
-2.79034052994367e-05
-2.19937067254244e-05
9.46878514555543e-06
-4.02828938036391e-05
-2.59011297499615e-05
-6.15188953124636e-05
-3.29326381168663e-05
-4.94736234535675e-06
-1.22498187974651e-05
-1.28712191608333e-05
-4.76565387357693e-05
-3.9938985804614e-05
-1.56697746405735e-05
-8.98660649298228e-06
-1.35152127688683e-05
-1.96460832686114e-05
-5.0289084152434e-05
-3.30109200038139e-05
-2.17481771543476e-05
-2.22052960707572e-05
-1.23761454603557e-05
-3.29561086236687e-05
-2.53867554941803e-05
-1.49071422713171e-05
2.18217041510859e-07
-1.99060175431993e-05
-5.70995145999659e-05
1.35901329673973e-06
-4.39128574645507e-05
-3.48858198107004e-05
-9.8925375139069e-06
-2.25462172211696e-05
-4.41145735537896e-05
-1.82948265121296e-05
-1.44506057083229e-05
-2.96565635553563e-05
-4.8018775694672e-05
-2.15970957351668e-05
-3.79992341287177e-05
-4.32897451750452e-05
-3.37714693654923e-05
-2.74979225419131e-05
-8.10071879450679e-06
-5.36018883389685e-05
-4.90045102296803e-05
-1.94226075366945e-05
-3.66101470343283e-05
-1.77565960630313e-05
-2.7585819509729e-05
-4.21508927317401e-05
-3.54098950483099e-06
-1.24708266379799e-05
-5.96490028130323e-07
-5.02777834763757e-05
-1.61507015073549e-05
-3.31823329491961e-05
-2.67623772636491e-05
-3.4560734671346e-05
-2.51521154469486e-05
-6.25547969000575e-06
-4.68277581594139e-06
-1.32028315657224e-05
-4.56229601401052e-05
-4.00427227922789e-05
-3.81351986105169e-05
-9.55866498327123e-06
-1.97449425875497e-05
-3.90615102333218e-06
-4.13841485934848e-05
-5.1246416602519e-05
-3.34009108623428e-05
-4.80722630568416e-05
-3.55242009287248e-05
-2.89672188479065e-05
-2.4125534098047e-05
-3.65009669423636e-05
-2.51479394901869e-05
1.00282787977317e-06
-2.90232442608169e-05
-3.16776689343638e-05
-3.25672337529452e-05
-4.0444261950046e-05
-3.8809627296563e-06
-4.33650781943951e-05
4.16277820406391e-06
-5.81800456463031e-05
-3.7363328543849e-06
-3.00912141047224e-05
-6.33075004690974e-05
-3.78529628489404e-05
-6.29453086163504e-05
-5.56472049745026e-05
-5.31437794699964e-05
-2.04463657035723e-05
-2.91422397196203e-05
-2.93427546875008e-05
-4.12457948872775e-05
-4.64382481589097e-05
-4.27877380929487e-05
-2.76544171942682e-05
-3.7891149047925e-05
-8.05909547343113e-06
-2.83850278417803e-05
-3.04844023514828e-05
-9.02828214047213e-06
-3.97737738977733e-05
-4.62946574103588e-05
-3.79589973190727e-05
8.86394925290325e-06
-4.93098352077051e-05
-3.77761834926657e-05
-1.76181050081607e-06
-4.320918562697e-05
-3.32657151493525e-05
-4.10368565721115e-05
-2.15061512974999e-05
-5.71889003357318e-05
-2.5366796666865e-05
-3.53120511941472e-05
-2.55093988482078e-05
-4.16485969141726e-06
-4.88201422703048e-05
-4.46496224129825e-05
-2.79461766821384e-05
-2.20094299965321e-05
-4.5866350042976e-05
-3.90975775282464e-05
-4.1963239526308e-05
-3.64196059334591e-05
-4.77838720678015e-05
-1.1978395891569e-05
-8.86882528255382e-06
-4.61017255714042e-05
-2.11741395487667e-05
-4.68860260054061e-05
-3.47881939969242e-05
-3.31794727572267e-05
-6.35984282531597e-05
-1.15489105418508e-05
-5.08691388272938e-05
-4.4412076383832e-05
-3.41731744553139e-05
-3.33481543967856e-05
5.50623417446748e-06
-3.32611525512786e-05
-5.56105538600096e-05
-1.80592271868877e-05
-3.75216163831314e-05
-6.77233353690717e-06
-3.57070584172822e-05
-4.19831552424429e-05
-3.12743281989816e-05
-1.99539111763998e-05
3.05522621996904e-06
-2.91982373180423e-05
-1.33551727050219e-05
-3.75585056766135e-05
-2.01384776741712e-05
-2.03452887871135e-05
-2.07707237957942e-05
-2.03561702480044e-05
-1.48486854583437e-05
-3.71201037188543e-05
9.38343454766531e-06
-1.21505881816495e-05
-3.97279478225768e-05
-3.9532869763786e-05
-3.59882297205397e-06
-3.57508839349723e-05
-2.99571730158001e-05
-2.32062112294253e-05
-2.68040030216364e-05
-3.92134982171637e-05
-3.14538528748682e-05
-2.33143497344751e-05
-3.26661581616567e-05
-3.3517243548267e-05
-2.31712489745799e-05
-8.85062775331931e-06
-5.23318088045327e-05
-6.4176911283387e-05
-5.17118987139165e-05
-5.7100021464827e-05
-5.51758944764059e-06
-2.76084210635791e-05
-6.45682415622929e-05
-2.83901016018482e-05
-4.95813790053389e-05
-2.76452580886411e-05
-7.64058884839457e-05
5.69509812550671e-06
-2.27757373437639e-05
-4.51255408653627e-05
-9.54388295641283e-06
-5.08065326593123e-05
-3.94741439562883e-05
-2.94669004530531e-05
-1.13563911871482e-05
-3.03681952842948e-05
-4.54408633746279e-06
-4.59568682640419e-05
-4.41017474112256e-05
-3.85320113098048e-05
-1.24694732956156e-05
-3.85121008737794e-05
-5.83495077471476e-05
-2.66795146688444e-05
-6.31855374893456e-06
-2.35720572841937e-05
-4.61110374080452e-06
-9.07854844577844e-06
-3.05908184276746e-05
-2.16013525153294e-05
-8.77773365547714e-06
-3.57886782328531e-05
-3.63256275659984e-05
-5.11171859696469e-05
-3.24441174437994e-05
-9.16673408045115e-06
-2.89583966559364e-05
2.4385576251748e-07
-2.44570594698307e-05
-2.58680049640066e-05
-1.51218690036222e-05
-3.04899662715734e-05
-2.66288394669241e-05
-3.2195207898826e-05
-2.12645409865672e-05
-4.04395992672867e-05
-3.34660744445981e-05
-4.90000394500223e-05
-1.95291923322099e-05
-3.82997796629949e-05
-1.94992877166298e-05
-4.85474366802673e-05
1.30080762138894e-06
-1.51130612357563e-05
-3.18528075211056e-05
-3.85964462658998e-05
-1.86656607754614e-05
-2.52785726377407e-05
-1.20972516176113e-05
-1.38482195964166e-05
-3.05975278822503e-05
-1.81004474890228e-05
-1.8688800063225e-05
-3.43761648070681e-05
-2.95429003510364e-05
-4.64947978583852e-05
-4.64181467997858e-05
-4.44553803205517e-05
-4.06062395728261e-05
-1.66910919597853e-05
1.1710660588252e-06
-1.40653356074815e-06
-5.2832713464956e-05
-2.82269079871468e-05
-3.67581961288725e-05
-2.40258705443354e-05
-3.64429780732258e-05
-3.57521290803611e-05
-1.32136754166481e-05
-1.90782566223317e-05
-3.02240764166835e-05
-1.0471918105688e-05
-2.00847807940737e-05
-3.2925259496178e-05
-4.80813557894196e-05
-1.68439771194506e-05
1.70243956079073e-06
-4.36858915808297e-05
-3.30738624314934e-05
-2.27267392863056e-05
-3.11275314427361e-05
-4.03936489391152e-05
-7.47190612551967e-05
-3.69165584018117e-05
-3.31720669286174e-05
-1.47076212060059e-05
-3.40225306469347e-05
-1.06574895566796e-05
-1.12609485911764e-05
-3.41952096474885e-05
-4.15508692200707e-05
-2.19680882414674e-05
-3.26915233698754e-05
-2.8250647649647e-05
-1.79135290622451e-05
-2.04353995669158e-05
-3.43441637758577e-05
-2.25147684220453e-05
-4.52183383092346e-05
-5.38687778888695e-05
-4.95017114505462e-05
-4.63267845243612e-05
2.16222625218466e-05
-3.72628169764515e-05
-7.77677534578272e-06
-5.30690901865168e-05
-4.78927330174179e-05
-4.65286930800632e-05
-9.34320568048655e-06
-6.17410744383708e-05
-3.14204987627662e-05
-4.7280385184713e-05
-3.00612028897273e-05
-2.33363123603834e-05
-3.51946837874321e-05
-1.96263101157615e-05
-2.2254370306402e-05
1.82845695179753e-05
-2.36754365641782e-05
-3.55302423859143e-05
3.73462290675185e-06
-2.9309108908758e-05
-3.4051570941025e-05
-4.09151160359693e-05
-4.53124949254118e-05
-3.81348740789286e-05
-2.96431460155835e-05
-3.95472925663513e-05
-3.40765730094197e-05
-1.83354196103809e-05
-2.97773822583333e-05
-1.35416746781262e-05
-1.24907408350505e-05
-1.78117973648095e-05
-4.10028087621182e-05
-5.18782460644076e-05
-4.55170644031919e-06
-2.23283442804224e-05
-2.63681005173663e-05
4.1617651161456e-06
-3.8862737586465e-05
-1.10020687179805e-05
-4.24232192411711e-05
-3.4475453792706e-05
1.9927732767195e-06
-2.85394126154139e-05
-3.1562121746541e-05
-4.22891309356335e-05
-3.58226682282968e-05
-3.62503353371898e-05
-6.14351758348546e-05
-3.36393947025317e-05
-2.62129840851633e-05
-4.04961725715308e-05
-3.58496055719392e-05
-4.84302551007216e-06
-1.0576577128029e-05
-3.37560492985424e-05
-4.44990600735164e-06
-1.53158195060734e-05
-1.7661294297995e-05
-3.85961883584916e-05
-1.6502168887037e-05
-1.67781683978432e-05
-5.68339154704473e-05
-4.34307215034214e-05
-2.93172794945384e-05
-1.93995038732394e-05
-2.18289753120652e-05
-2.26816306406234e-05
-4.25227963351083e-05
-2.8962179645619e-05
-3.75755966401187e-05
-2.63304745247087e-05
-3.66026038509976e-05
-3.91758927434998e-05
-3.00405114133352e-05
-2.51728069166926e-05
-8.87224124300356e-06
-5.23413079967864e-05
-2.70079031336125e-05
-1.5391488366914e-05
-3.1504337411237e-05
-2.54970353939543e-05
-1.01187587773974e-05
3.19478650714648e-06
-3.91291336868878e-05
-3.01215752997011e-05
-4.54852738339401e-05
-3.01822474370737e-05
-2.72148578572451e-05
-3.43800616020911e-05
-1.63259960965969e-05
-1.94239743335287e-05
-5.95462026603331e-06
-9.28965835472843e-06
-1.0413267128569e-05
-8.38162178480026e-05
-9.36810129665208e-07
-4.82322632155845e-05
-2.99865115337981e-05
-4.49922271415596e-05
-2.31190571637132e-05
-3.03719030176755e-05
-4.49182873517633e-05
-1.58672666765946e-05
-4.02044740418415e-05
-2.77433443816275e-05
-1.84583344122047e-05
-1.64128591925417e-05
-1.71892733898019e-05
-1.85559474997928e-05
-9.84758548765388e-06
-2.95740235286876e-05
-1.69135098700506e-05
-4.16948579248369e-05
-5.21811912018369e-05
-6.50977019984013e-06
-2.70208752572354e-05
-1.19656500000767e-05
-3.49123142054454e-05
-3.99650896507565e-05
-1.162978981935e-05
-2.78417495976014e-05
4.5788551392175e-06
-7.16211538607822e-05
-2.0714785132551e-05
-2.73104641007547e-06
-4.98564472892185e-05
-1.83650897523113e-05
-4.14073107954141e-05
-5.18503497582848e-05
-3.8789631741785e-05
-1.53249992317949e-05
1.48170868411561e-05
-7.15698896022413e-06
-5.58763647582978e-06
-3.60219998599123e-05
-1.80369319915561e-05
-2.16103459677996e-05
-2.30612129102182e-05
-3.87338846762639e-05
-2.54987134919141e-05
-8.13558795961571e-05
-3.38338599183236e-05
6.27382358944115e-06
-4.20284856802491e-05
-3.23328440973549e-05
-2.61915223195731e-05
-3.01374421332567e-05
-3.29622124869103e-05
-2.46997851409075e-05
-2.9917627299495e-05
-4.16974816501622e-05
-2.62064721398342e-05
-3.90432652509533e-05
-4.24925121232157e-06
-3.86114406089789e-05
-3.39380577195683e-05
-2.37119479843472e-05
-5.10802007845874e-05
-4.29045222554077e-05
-5.92652898478719e-05
-3.6351358389439e-05
-5.18904355000486e-05
-3.08550813404008e-05
-5.28172391956167e-05
-4.41241685988311e-05
-3.46196644850549e-05
2.22402235315565e-05
-2.39302942016314e-05
-2.92649304615352e-05
-2.48015001355817e-05
-3.22226419555285e-05
-2.27511379236057e-05
-1.96649257250724e-05
-2.03652019105429e-05
-3.97338348887804e-05
-1.19907451374405e-05
-3.11296275585197e-05
-1.75767198512194e-05
-3.36187455110049e-05
-3.60040772270289e-05
-7.5811135375306e-06
-1.67334078761444e-05
-6.25384477557689e-06
-4.30837502331161e-05
-3.78519628278853e-05
-3.84015905624658e-05
-5.62623082007204e-05
-4.00237777630231e-05
-2.03523403834526e-05
-4.46594103900177e-05
-2.01171762051213e-05
-2.88357548005318e-05
-2.09782165332117e-05
-5.03101353115888e-05
-5.83603319346209e-06
-1.98839514283501e-06
-4.53495326382428e-05
-1.18030869823638e-05
-5.6877978767832e-05
-6.01426679691678e-05
-5.0631958355124e-05
4.91269349840338e-06
-3.53314441550662e-05
-1.30452878248994e-05
-3.0761221215635e-05
-4.00645434142872e-05
-4.46403921266185e-05
-2.12784987405836e-06
-4.6962713779895e-05
-5.82259181193606e-05
-1.26166056998257e-05
-3.34632948913398e-05
4.11808342632242e-06
-1.06879671387591e-05
-1.86939212741724e-05
-1.84827179929365e-05
-1.73800358675796e-05
-5.50560849563353e-05
-8.8530598484381e-06
-4.31983419563705e-05
-6.24706066051153e-05
3.59749688591301e-06
-1.86221418107106e-05
-4.39134677829692e-05
-6.23985851542206e-05
-3.01256155345514e-05
-1.74613237005149e-05
-1.02500199091187e-05
-2.67898861169623e-05
-4.95993365736166e-05
-3.43854477035317e-05
-2.36779992597563e-05
-2.92589924044571e-05
-4.93144462030432e-05
-4.51439057322876e-05
-3.31845524291275e-05
-2.80817719310752e-05
-2.25075710336889e-05
-3.79809194118155e-05
-4.18054857619148e-05
-5.46595713002441e-05
-4.5821156270189e-05
-3.36383869115978e-05
-2.78080602385485e-05
-1.91543077673916e-05
-9.31504819236658e-06
-6.22317970437428e-05
-4.19084520251539e-05
-1.66648657965963e-05
-3.6630875762647e-05
-2.85289908560355e-05
-4.03530269218119e-05
-1.54424369618303e-05
-4.81874662344135e-05
-4.76150109392345e-05
-3.1316637967211e-05
-5.34122509522619e-08
-1.80559981741976e-05
-3.76171999624895e-05
-9.93553516269537e-06
-1.95082189554552e-05
-3.64049057738408e-05
-3.06804232264916e-05
-3.94655672283157e-06
-2.15950853359321e-05
-3.95670146115976e-05
-2.99282560628405e-05
-3.82187091002084e-05
-3.2956591300991e-05
-1.57816563398991e-05
-1.82650806080732e-05
2.23880427513029e-05
-2.49992284563023e-05
-2.46430539604465e-05
-5.65590799333376e-05
-2.89943094588527e-05
-3.15988738306256e-05
-2.34882980219999e-05
-3.78004717777023e-05
-4.83997340655718e-05
-1.59832455011228e-05
-5.15125401029003e-05
-6.29457677073623e-05
-1.02776891923634e-05
-2.64911902414207e-05
-3.08665464419271e-05
-3.89999699569083e-05
-1.78320177725242e-05
-1.03971403762965e-05
-4.97470308108679e-05
-3.32462232562013e-05
-3.70002304895797e-05
-3.43395314033956e-05
-1.32761662788384e-05
-1.29774596627032e-05
-4.87353648211525e-05
-3.87978134084434e-05
-4.29337391709554e-05
-1.9546509977794e-05
-3.69247931431354e-05
-5.90381405237831e-05
-2.99429659014585e-05
-2.90920203314923e-05
-3.67341117646236e-05
-4.34149576784441e-05
-6.45127191862951e-05
-3.83786374538152e-05
-1.06875923422604e-05
-3.63733080624133e-05
-3.11251593473881e-05
-6.25835081669043e-05
-4.4629355113994e-05
-1.69379677243312e-05
-1.65796792508293e-05
-1.39253336003891e-05
-1.16790268079894e-05
-3.59462177406029e-05
-6.66779205592135e-05
-1.07566108256917e-05
-3.86331899866995e-05
-1.2877559267565e-05
-3.40917197992032e-06
-6.90685576870129e-05
-1.67732392579919e-05
-3.89712784663888e-05
-1.05714100472953e-06
-4.79407476006621e-05
-6.15948791019026e-05
-2.08233359627561e-05
-3.46196663176899e-05
-2.13055288341433e-06
-4.31700415760489e-05
-3.64528995370456e-05
-4.06661053567117e-05
-1.79698636276704e-05
-1.0164657413185e-05
-5.54212417755387e-05
-1.51801578386033e-05
-4.52169392650004e-05
-4.95357661985819e-05
-3.30976589938316e-05
-4.46602648948417e-05
-3.35880119978694e-05
-1.22482389389737e-05
-2.41097581094484e-05
-3.09546036547891e-05
-1.9916904414026e-05
-2.76975545874535e-05
-4.035879007822e-05
-3.18875847050862e-05
-1.58618599968527e-05
-4.15649205714403e-06
-1.82671211678025e-05
-4.08647428550999e-05
-2.12671462085264e-05
-4.52018454540806e-05
-4.77273659955703e-05
1.14441193359162e-05
-2.60632876721772e-05
-2.26199222359798e-05
-3.86267471832196e-05
-4.68611244087414e-05
-6.62921399581644e-05
-3.21285540979955e-05
-1.66237848248927e-05
-4.89417207294389e-05
-1.21889483299758e-05
-2.69703894096727e-05
-4.32176878822391e-05
-5.72839706469609e-05
-3.71575115740878e-05
-2.07163421139597e-05
-7.00672406286077e-05
-3.11513453103061e-05
-4.01636766938124e-05
-1.31295313082697e-05
-3.45314332554675e-05
3.05590700100787e-06
-2.75655803995319e-05
-2.49229300384168e-05
-6.13860010414808e-05
-4.66925311510808e-05
-3.05875506553037e-05
-4.08098082721506e-05
-2.65991343122147e-05
-3.63022844158648e-05
-5.40318083640135e-06
-2.9838123574189e-05
-2.54390462077684e-05
-3.18568111175421e-05
-1.58489391419472e-05
3.76322392453505e-06
-7.57554064940059e-06
-3.68592302845207e-05
-5.9965130059886e-07
-4.90077317513612e-05
-2.9398799308017e-05
-2.5443070475218e-05
-3.86588230141551e-05
-1.64238132957701e-05
-6.09975851796966e-05
-3.87676159058094e-05
-2.67094983743624e-05
-3.51484133854733e-05
-5.18745196231916e-06
-4.62886259352084e-05
-3.16938173159208e-05
-1.89144020223318e-05
-9.69543626388598e-06
-5.69370817953471e-05
-2.40808527201905e-05
-4.74307135864447e-05
-2.41069105475053e-05
-2.75688404694261e-05
9.60764003221857e-07
-1.5156856686581e-05
-1.02484119555434e-05
-1.37178291535381e-05
-2.35395952286707e-05
-3.86184772418241e-05
-4.23928985397121e-05
-5.02765198000443e-05
-1.45290730151747e-05
-3.19956638442212e-05
-4.16575374483677e-06
-2.02088590469021e-05
-3.90357581174755e-05
-4.3366665315401e-05
-3.54003143397422e-05
-2.22958835920857e-05
-3.38743783914564e-05
-5.9076546594593e-05
-1.73121529143374e-05
-4.5826685382132e-05
-4.86484599385702e-05
-2.88936882635846e-06
-2.01592894605939e-05
-1.21597081222967e-05
-3.19802736391596e-05
-1.30583751723721e-05
-2.95207916488706e-05
-2.41663143202457e-05
1.16947036369969e-08
-3.01211173785115e-05
7.60653127099448e-06
-2.64703108590383e-05
-1.90808887963669e-05
-1.97915713797526e-05
-3.50949017608931e-05
-5.52115749774425e-05
-4.62816704220758e-05
-1.68226782539977e-05
-1.5069589621926e-05
-4.28650227850705e-05
-4.57271866961294e-05
-4.01683707706828e-05
-3.54841269908761e-05
-3.28976345284474e-05
-3.7618025088294e-05
-3.86396752727974e-05
-3.4468540129403e-06
-4.47609834984945e-05
-5.06487294530494e-05
-2.99017295505331e-05
-3.10571109049301e-05
-2.76909645717157e-05
-3.67707095795291e-05
-4.04856687540441e-05
-2.74456224634924e-05
-2.79304915109479e-05
-3.59202715566068e-05
-4.62928369902334e-05
-1.8976007711697e-05
-1.85335428113864e-05
-4.29784364299141e-05
-6.1512229783459e-05
-3.86274329150343e-05
-2.77338452391235e-05
-5.09375873245853e-05
-1.71567419255891e-05
-2.74634216104896e-05
-3.10788146806998e-05
-4.19895938078806e-05
-5.32817762755775e-05
-1.64182948211312e-05
-3.82199500136201e-05
-1.55413099084461e-05
-4.09778219975602e-05
-4.39944661878026e-05
-3.14385026183386e-05
-2.36450831222622e-05
-2.38414544563924e-05
-2.44570891668282e-05
-7.82098818226935e-06
-4.36913614141003e-05
-2.91231436951157e-05
-6.2061514720144e-05
-4.46035038462631e-05
-5.60546923713802e-05
-4.7069483077929e-05
-3.32312104815978e-05
-3.04149082101146e-06
6.70997677983439e-06
-4.86265396234875e-05
-3.90538466974972e-05
-1.00982071591751e-05
-3.81500560486795e-05
-5.16069762312271e-05
-2.41386699796905e-05
-2.80836160255125e-05
1.32431842352014e-06
-5.52568896960367e-05
-4.6003484543943e-05
-2.90170371042985e-05
3.80310693046367e-07
-4.85933430516148e-05
-2.10729373822503e-05
-7.16863158997933e-06
-3.32341887912923e-05
-1.28993815332037e-05
-3.44853108874824e-05
-2.8258989064123e-05
-2.87847610310167e-05
-4.79687006598467e-05
-4.58450419328621e-05
-1.61460132080714e-05
-4.45112437774392e-06
-2.07357559123093e-05
-3.47781389732472e-05
-1.99960780425169e-05
-1.91761413411165e-05
-3.20607620377081e-05
-4.05620508563351e-05
-3.32802473269416e-05
-5.1900478180644e-06
-1.30585712771703e-05
-9.6972197593893e-06
-5.30712874362537e-05
-2.03176448136973e-05
-4.83675779475609e-06
-3.69153211799684e-05
-2.85119265278716e-05
-2.20427774520481e-05
-3.47934388408364e-05
1.5417686586229e-05
-1.56333484400353e-05
-1.75509720887879e-05
-4.08113939755519e-05
-4.31158135234981e-05
-2.07497280426067e-05
-3.74361168446596e-05
-4.71440576827057e-05
2.97382630492851e-06
-2.18595412889998e-05
-9.89444355901913e-06
-3.18938023307921e-05
-8.38731281445611e-06
-1.08795199710609e-05
-4.60230997125877e-05
-4.76360308995967e-05
-3.79003141189929e-05
-3.42766865447971e-05
-5.91960815032865e-06
-2.36250886078795e-05
-1.1635211983005e-05
-5.758386438396e-05
-3.35316248322858e-05
-1.42045754283656e-05
-1.98443293356211e-05
-2.06085049815525e-05
-1.31550327808862e-05
-1.81225892991701e-05
-5.26217978156897e-05
-3.14447173566542e-05
-2.61673526471136e-05
-3.06805307391773e-05
-1.61870756562206e-05
-3.18601703591344e-05
-2.98204527865371e-05
-3.7628986469215e-05
-3.19888727196627e-05
-3.33776424413972e-05
-5.72580633194107e-06
-3.54702681308433e-05
-1.6686093158832e-05
-5.57722991509003e-05
-1.67931750103355e-05
-1.28638753079233e-05
2.29571464813635e-06
-2.86559314988075e-05
-9.11571887377933e-06
-2.94390426211374e-05
-1.63606817966733e-05
-2.0588133644596e-05
-3.6560294612311e-05
-3.25215166281673e-05
-8.53226999800171e-06
-1.83398737104396e-05
-3.23039740974253e-05
-2.33611283069645e-05
-1.89441370808048e-05
-3.49731734942951e-05
-1.83509396604513e-05
-2.66293189285599e-05
1.45978809565943e-05
-2.61091333918656e-05
-3.12711793499487e-05
-4.62091495655573e-05
-3.01934175568801e-05
-3.26953691367203e-05
-1.63403904852297e-05
-1.45298468012388e-05
-5.17985060286133e-05
-1.34826624112607e-05
-3.36434669723205e-05
1.19747106532706e-06
-3.04807682383529e-05
-8.76877733531278e-06
-4.47514434643372e-06
-3.69972661477059e-05
-1.56343289794298e-05
-2.89949069841467e-05
-2.73563538470196e-06
-2.75063308906666e-05
-6.72271671582433e-05
-1.44438346227161e-05
-1.93241326294492e-05
-1.74739561013522e-05
-3.17534922041492e-05
-4.84892530491991e-05
-2.23540253297332e-05
6.62513290254111e-06
-1.91257948525711e-05
-2.69738319325846e-05
-2.43797919120557e-05
-2.66272834183751e-05
-3.70189470413492e-05
-2.11840332915567e-05
-3.0987938650924e-05
-5.00822061951969e-05
-3.05695656318289e-05
-3.65744930911277e-05
-3.49738448398854e-05
-3.31623030178524e-05
-2.83888165712762e-05
-2.51550740349924e-05
-2.33004537920141e-05
-4.10008046580344e-05
-2.47407312584136e-05
-5.15939883252935e-05
-1.35342073248089e-05
-3.55006810997953e-05
-1.63414035577114e-05
-5.76888615972263e-05
-5.59279529182621e-05
-4.59564472847493e-05
-3.28910747509888e-05
-2.07926278444868e-05
-3.79697502497375e-05
-4.98330838779364e-05
-3.24991768285889e-05
-3.3626252443403e-05
-3.80139094878222e-05
-2.52935399777875e-05
1.59921132192352e-06
-3.49551222054367e-05
1.49536620427973e-05
-3.24356386693451e-05
-7.18336079794971e-05
-4.53279244096066e-05
-2.95190403127676e-05
-3.19022893933424e-05
-1.07826290787949e-05
-3.91495356208581e-05
-3.3490036419583e-05
-3.02024191484866e-05
-4.04482372931697e-05
-3.71380363825183e-05
-3.40644127833823e-05
-1.12417495919726e-05
-3.68351967633025e-05
-3.1939745493342e-05
-3.19268660123014e-05
-4.9260492057893e-05
-1.47857934438002e-05
-1.98744513161397e-05
4.86211918958724e-06
-6.72881813318657e-05
-3.64761431787096e-05
-2.7170609747088e-05
-3.36936706792538e-05
1.82975725243565e-05
-2.29580644357691e-05
-3.07335697643662e-05
-4.76271271311327e-05
-4.34453105703988e-05
-1.79372560057129e-05
-3.75991644351218e-05
-4.49309251710631e-05
-4.39963696928532e-05
-9.60762259908356e-06
-4.03999226499961e-05
-3.15357246867155e-05
-7.89236926875754e-05
4.14776256193939e-06
-2.52097104967294e-05
-3.45169541287343e-05
-7.4177890916091e-05
-3.30800619496327e-05
-1.25074273961347e-05
-4.04223415164262e-05
-2.82468585184828e-05
-3.08840993804676e-05
-2.65525269343769e-05
-2.20854343002048e-06
-4.1238488747441e-05
-4.27020192207972e-05
-3.1252163114511e-05
-3.2068901554462e-05
-1.20042581652059e-05
-4.80871856519413e-05
-2.82023416563009e-05
-4.17219766166912e-05
-1.86179316156695e-05
-1.96230361937201e-05
-3.61962897688163e-05
-5.01636644878539e-05
-4.44473592628512e-05
-4.28314556059995e-05
-1.30306936569933e-05
-3.02988530951076e-05
-3.71453641638795e-05
-3.34840108839334e-05
-2.51287602507962e-05
-2.32780797617046e-05
-3.23005992525932e-05
-1.80628763481354e-05
-3.00435347790531e-05
-3.09214801115514e-05
-1.13405569527189e-05
-3.33250386270929e-05
-7.2897018973324e-06
-9.4380990454524e-06
-2.84590632802401e-05
-4.72239011539515e-05
-2.0831212461171e-05
-2.79943396895795e-05
-1.96084474387584e-05
-4.43211372361635e-05
-3.21286787422388e-05
-3.36059768920982e-05
-2.34210004180621e-05
-2.85723856288637e-05
-3.76922820933942e-05
-4.98495519021191e-05
-4.09012238566487e-05
-6.28342688150943e-05
-5.07756717961143e-05
-3.39812607248892e-05
1.4949584177593e-06
-4.46016255384962e-05
-4.17201262944486e-05
-5.28393708523608e-05
-3.18477574148368e-05
-2.33799141830636e-05
-1.0095859411375e-05
-3.53714213686693e-05
-4.37192884906679e-05
-3.35686398415791e-05
-2.66540288171535e-05
-3.67066065560975e-05
-4.62226875195594e-05
-4.48904644818622e-05
-2.64439415580053e-05
-3.1227916032225e-05
1.58360314007838e-06
-5.29982188930716e-05
-2.49709972505911e-05
-5.67061959633095e-05
-2.55156139731847e-05
-2.87696384158197e-05
-2.29020039731817e-05
1.48902876361563e-05
-1.68064257693711e-05
-5.02034547108968e-05
-1.99703910921193e-05
-1.31846816716907e-05
3.44817826033406e-06
-6.35733267893001e-06
1.02228959978592e-05
-3.86461557003552e-05
-1.83522325976175e-05
-2.94768895255953e-05
-3.62036025033878e-05
-3.15503349194193e-05
-2.46090997910022e-05
-3.04405823792832e-05
-2.34201310553264e-05
-4.79577878553535e-05
4.12942940715313e-06
-2.79085997431334e-05
-3.83932314988323e-05
-2.91256675783687e-05
-1.26799377105008e-05
-2.52812364994463e-05
-3.70265419495553e-05
-4.60146766901683e-05
-3.31954709585116e-05
-2.92215085530246e-05
-4.44129152459636e-05
-3.51561182658437e-05
-3.55294345637236e-05
-4.30699632509179e-05
-3.5751224510505e-05
-3.76503367513657e-05
-1.56750527306019e-05
