# Supplementary material for: Research on computational propagation and identification of mine microseismic signals based on deep learning
Source: PLoS One. 2025 Oct 22;20(10):e0334641. doi: 10.1371/journal.pone.0334641 (PMC12543183; doi:10.1371/journal.pone.0334641)
Supplement: S6 Data — (ZIP) [file pone.0334641.s006.zip › 000100900000246.xlsx_0.txt_24.txt.txt]

-2.7098895865285e-06
-1.94907355710591e-05
-3.92951688407729e-05
-3.64519236435095e-05
-3.13110004613771e-05
-5.25713339732253e-05
-2.65256729844242e-05
-3.20306500640405e-05
-9.15321749260552e-06
-3.25068551358166e-05
-5.49242799744937e-05
-2.73455924629387e-05
-4.32781440180318e-05
-3.36810777995958e-05
-5.88515439391104e-05
-2.44949486186226e-05
-2.29632342385897e-05
-4.38135102703657e-05
-4.32975244122616e-05
-4.04300225520141e-05
-3.99079706332193e-05
-2.24987122687463e-05
-4.98150332676264e-05
-1.41720825680925e-05
-1.8751469403329e-05
-4.13782216810242e-05
-5.19506970223588e-05
-1.00766512130171e-05
-4.16170737927369e-05
-9.87878247603982e-06
-3.43925263181429e-05
-5.12289061444249e-05
-6.00843373656467e-06
-2.24690212294542e-05
-2.78494717868202e-05
-2.610588530956e-05
-3.40227085075176e-05
-1.48370520238922e-06
-9.66694004260514e-06
-2.88602934762807e-05
-4.10499748248015e-05
-3.4504512105178e-06
-3.29512875557664e-05
-2.85842906417021e-05
-4.01155117516561e-05
-4.03270771625104e-05
-2.62507868862799e-05
-2.40948665611501e-05
-3.86839019193251e-05
-4.23905642987007e-05
-1.90741992658515e-05
-6.53592467946331e-05
-5.24757386242315e-05
-2.86764365043369e-05
-1.96658112574371e-05
-1.45220702257555e-05
-2.71522286099229e-05
2.97462507242021e-06
-1.15618765565305e-05
-1.36090583082901e-05
-3.29570752819555e-05
-2.85983200122186e-05
-7.24499670488821e-06
4.77721171519245e-06
-2.61795717384597e-05
-4.90878054496603e-05
-8.73790392557458e-06
-3.72605572165801e-05
-3.72793438968004e-05
-4.84412825027054e-05
-3.25553754528948e-05
-1.62954570051942e-05
-1.20987497122454e-05
-3.99581475441927e-05
-1.13248770617706e-05
-3.13372417392727e-05
-1.44145331257901e-05
-2.78921940019953e-05
8.46276896448843e-07
-2.2804586559368e-05
-1.14191426466662e-05
-2.70671149531572e-05
-2.04449083163832e-05
-2.925071426608e-05
-9.57157228778368e-06
-2.08715291927146e-05
-2.60465365097376e-05
-2.08232163705877e-05
-1.61624218566053e-05
-1.45264821313521e-05
-3.17110493381642e-06
-1.34997810090081e-05
-3.12401223452604e-05
-3.04289969608564e-05
-5.0035194791488e-05
-4.5729551470664e-05
-5.41444296367762e-05
-1.04103356475048e-05
-3.07780123114085e-05
-3.4549324733715e-05
-5.14537123114522e-05
-3.64040372793231e-05
-9.28866418816762e-06
1.16176679818252e-06
-5.48215151678024e-05
1.18735786090827e-05
-4.71119811380361e-05
-1.76728184744321e-05
-2.64674514588585e-05
-1.61723472089873e-05
-5.63728634599993e-05
-1.68675985059317e-05
-5.51488564219056e-05
-4.3887534698214e-05
-2.13955712115496e-05
-2.07104505964556e-05
-4.48801907774618e-05
-4.0088284899732e-05
-2.44021130266008e-05
-3.39831827716449e-05
-2.48469171630487e-06
-1.13190925226945e-05
-2.74274662264551e-05
-2.22642121769229e-05
-5.24402095033873e-06
-2.36288501461386e-05
-2.48604398170694e-05
-4.69273103661265e-05
-4.97353231158843e-05
-6.23555877208863e-05
-4.1700285014472e-05
-2.36292041473016e-05
-3.17284197863276e-05
-1.31092799155836e-05
-5.05315653884133e-05
-4.78395750878722e-06
-8.7786947950987e-06
-3.71266762589502e-05
-3.84273353367789e-05
-2.85232567218341e-05
-2.66795039521876e-05
-2.24861156393166e-05
-1.17788221796701e-06
-3.056812459901e-05
-3.09534065202065e-05
-1.76694968724482e-05
-2.86508501338269e-05
-3.74904883847365e-05
-4.02764050680564e-05
-2.88095300919718e-05
-4.21667532503045e-05
-3.81058508843498e-05
-2.35147890125272e-05
-2.87967902169854e-05
-2.95672763075204e-05
-2.65274772487338e-05
-4.43402402754579e-05
-3.32355483515948e-05
-1.42474067143589e-05
5.46179957175802e-06
-3.5376231692702e-05
-2.96193977812092e-05
-5.92883966119613e-05
-1.40314322018369e-05
-2.95786587405831e-05
-4.95092801109654e-05
-2.68726543856279e-05
-4.0885686206585e-05
-5.74172723896878e-05
-1.66034107861609e-05
-2.03407419960011e-05
-1.65033885416204e-05
5.03108852949819e-06
-1.63176985638895e-05
-3.23791225807146e-05
-1.86527241664014e-05
-1.47981306361391e-05
-2.20931069243293e-05
-2.34965168124109e-05
-2.38394396085335e-06
-4.18630296812135e-05
-2.74558082154848e-05
-4.04247947614947e-05
-4.07323139901958e-05
-2.40140047760671e-05
-2.5653077742532e-05
-3.54691662612684e-05
-2.12224567708699e-05
-2.71027303893565e-05
-3.93971011145073e-05
-3.30358031200883e-05
-2.97263883256765e-05
-1.11467260877508e-05
-7.5883010572225e-06
-1.98958868242633e-05
-2.89465226354403e-05
-1.82662480079807e-05
-6.37411980239877e-05
-2.4259410506327e-05
8.42204718262338e-06
-2.03494794368699e-05
-4.37257222891342e-05
-7.29035805380783e-06
3.26681316278567e-06
-1.46404159631183e-05
-4.69573764819959e-05
-1.40115239971774e-05
-3.93701198246036e-05
3.72150023184889e-06
-2.0660651339263e-05
-1.9680129897392e-05
-2.05947319230237e-05
-5.28131585076024e-05
-5.0717524722964e-05
4.33896257894474e-06
-2.79991046883206e-05
-1.31090311820198e-05
-1.53390384921524e-05
-2.03685750203504e-05
-4.30449524259001e-05
-9.45073034419507e-06
-4.13493307199747e-05
-3.80911820167229e-05
-2.23569890293468e-05
-6.5872051647147e-05
-2.05368245702272e-05
-3.45979447718984e-05
-3.00448999999744e-05
-1.36881062268078e-05
-6.07794360098589e-05
-5.67419359573297e-05
-2.63432600364909e-05
4.83537322063513e-08
-1.81631005386839e-05
-2.4957715661686e-05
-3.30045556313578e-05
-2.05644472286764e-05
-2.7836808734359e-05
-2.90458718491027e-05
-8.64334976077678e-06
-5.94979849087889e-05
-4.43099658273591e-05
-6.56756722879022e-06
-2.72010393108342e-05
-5.09569196413056e-05
-3.88776269408432e-05
-1.55650441509458e-05
-3.7130380443804e-05
-2.86911548653815e-05
-1.67310413179442e-05
-4.03639135960875e-05
-5.04096071362206e-05
-2.80580909073109e-05
-5.23400503765697e-06
-1.97130512706405e-05
-4.05854759922e-05
-3.10065724560914e-05
-3.32690889575035e-05
-2.92966975967995e-05
1.29029372610448e-06
-3.07888009968611e-05
-5.30638483404354e-06
-4.5004899507313e-05
-1.51066448271652e-05
-1.99886219833079e-05
-2.45241254439032e-05
-5.61336367516746e-05
-1.83861239633583e-05
-1.62238802966571e-05
-4.10764956848556e-05
-1.10029482653896e-05
-3.58683151699492e-05
-4.95940671418427e-05
-5.09944645339018e-05
2.29768244806629e-06
-5.91618076555277e-06
-7.65719358468357e-06
-1.20173688919829e-05
-4.11717448008259e-05
-4.76731528081558e-05
-3.32161731478878e-05
-1.07815814641797e-05
-4.54493738466946e-05
-2.77125853363269e-05
-6.22109858041493e-05
-2.51906494445887e-05
-3.19938207870897e-05
-5.4042315706064e-05
-3.61431361544382e-05
-4.56062528982593e-05
-3.50058484199073e-05
-2.70806288157144e-05
-2.51583328684295e-05
-2.20327864277779e-05
-5.3670499664743e-05
-3.24764210407596e-05
-2.38570239685885e-05
4.36695302541434e-06
-1.7243219765161e-05
-3.48887233970163e-05
-3.21833854873302e-05
-6.83330712908918e-06
-6.59984464602548e-05
-2.93821711439788e-05
-5.17172150857027e-06
-2.50976626400432e-05
-4.05376805357921e-05
-4.12779777813621e-05
-3.16852105582805e-05
-1.86344614603239e-05
-4.84932402301057e-06
-4.19837608226106e-05
-3.42034297241014e-05
-3.36699602177423e-05
-3.84546602814841e-05
-2.63431286400396e-05
-3.93659389470239e-05
-2.06199168110093e-05
-3.42069152440033e-05
-4.05718821254713e-05
-3.74024662054328e-05
-2.55079967275343e-05
-1.60278033967853e-05
-5.62835979597755e-05
-4.82113910614472e-05
-4.70530969730287e-05
-2.02747846153469e-05
-2.10836575617274e-05
-1.58105583556584e-05
-3.42512826480163e-05
-5.33909821324067e-05
-2.35389407938345e-05
-1.48239091103547e-05
-1.6712169726611e-05
-2.59977789005637e-05
-4.46727516156163e-05
-4.985450155035e-05
-1.1701419997308e-05
-2.56578387146039e-05
-2.30466557185788e-05
-4.39972081484017e-05
-3.51291363427486e-05
-1.69078779972307e-05
-4.82855612358421e-05
-2.15568527207202e-05
-5.90972811785797e-05
-2.54002495647376e-05
-1.97214986564821e-05
-3.46788074328268e-05
-6.17833529337127e-05
-5.58613655668406e-05
-2.38768527774203e-06
-3.75037359509156e-05
-2.52655736602526e-05
-3.16083111527269e-05
-3.22855153115357e-05
-4.90704272863917e-05
-2.9983764736684e-05
-5.73719230126471e-05
-5.19552165112487e-05
-2.3302712709358e-05
-3.59699485433602e-06
-3.27702787840068e-05
-1.37490713535881e-05
-4.14780905751046e-05
8.99549914252796e-06
-4.35355926655832e-05
-2.87761845125075e-05
-4.45779324364132e-05
-4.14782698552138e-05
-6.43320072711785e-05
-3.43377184062054e-05
-2.31333861529232e-05
-2.63464178651793e-05
-2.42509848809131e-05
-1.73013673328735e-05
-5.99396358470605e-05
-2.85487670023325e-05
-7.10791077476373e-05
-1.13193873833386e-05
-2.33994105604152e-05
-2.46671689057791e-05
-3.99590884403671e-05
-4.09461021470095e-05
-6.21057523803885e-05
-2.95261867550068e-05
-3.62759161978106e-05
-2.7387355014122e-05
-4.37772574848815e-05
-2.164499676127e-05
-2.1383855418416e-05
-4.21937278228208e-05
-2.18466807201125e-05
-2.27702288542269e-05
-5.30323590216906e-05
-4.68801272404106e-05
-2.38226217087986e-05
4.33518986243546e-06
-8.60186471507068e-06
-3.30796473653908e-05
-3.29467075565264e-05
-1.62879029959757e-05
-3.03295615658945e-05
-6.99858801068443e-05
-1.45594078994679e-05
-3.45148001389822e-05
-3.12317045311076e-05
-5.75899253872432e-05
-2.76530439194525e-05
-4.38357973115651e-05
-4.02373732066392e-05
-7.86870791119317e-06
-1.82814140687833e-05
-7.55666224254624e-06
-2.06264524897442e-05
-5.55612422683771e-06
-2.40164830329677e-05
-3.67322653057543e-05
-4.37879823606614e-05
7.89368451822243e-06
1.18517895366005e-05
-5.48840747144445e-05
-3.29588924263957e-05
-8.16460703819384e-06
-2.65435194551095e-05
-2.95415490176048e-05
-1.85655453091945e-05
-1.24631481548444e-05
-3.94933793080014e-05
-2.96851422353373e-05
-7.28590950674682e-06
1.48047138311727e-06
-3.13897146346835e-05
-2.03186898796974e-05
-2.76037772174423e-06
-2.32872984038734e-05
-2.21539400625764e-05
-2.14277556132854e-05
-2.47148495122758e-05
1.70208147734891e-06
-4.94710323262864e-06
-3.4211726774369e-05
-2.40847204406323e-05
-1.66067741730768e-05
-3.9288939746054e-05
-1.05936781712833e-05
-2.28973718410209e-05
-2.16111611308368e-05
-1.70176556631529e-05
-5.97125222133749e-05
-4.13094430668524e-05
-3.45106153850738e-05
-1.81823973983478e-05
-1.35646024670395e-05
-5.9990696825841e-05
-1.06644421988218e-05
-4.01883976778186e-05
-2.30279400796627e-05
-3.89839354037565e-05
-4.20492932206346e-05
-3.64764129113545e-05
-2.64608745242207e-05
-2.60592853382421e-05
-2.20380560132635e-05
-1.58608376022006e-05
-3.99679991586494e-05
-1.50673812700016e-05
-3.06268553551363e-05
-4.6933792096931e-05
-7.2851902411814e-05
-4.36919556732737e-05
-2.93433819790054e-05
-8.70478631666181e-06
-6.203766467239e-05
-3.22225140844762e-05
-3.12775971654607e-05
-5.31718370174718e-05
-3.42691066062621e-05
-4.16383709001168e-05
-3.48340065824566e-05
-3.94357493342608e-05
-2.34743197069609e-05
-3.17612272018147e-05
-4.35709623666631e-05
-7.3113625301633e-05
-3.82514816177266e-05
-9.10011064513236e-06
-6.45380025446034e-05
-3.15075320629309e-05
-6.26405922588504e-05
-1.47974872508117e-05
-3.62878041093725e-05
-2.3348327574404e-05
-2.79757200529198e-05
-3.9625525976952e-05
-3.52552229258201e-05
-1.04073580904175e-05
-3.99160021997132e-05
-2.43387448241279e-05
-4.02055783782449e-05
3.8980189454775e-06
-6.98015214544744e-06
-5.86362095431442e-05
-2.12734050664246e-05
-3.21407836682844e-05
-2.18544221099189e-05
-3.27867520536731e-05
-2.48619982992183e-05
-2.11405281440373e-05
-8.21614416423657e-06
-3.85424231010428e-05
-3.49649519014644e-05
-1.06405836040827e-05
-2.34834430682987e-05
-3.67761249374627e-05
-3.25074368184251e-05
-3.15408440105651e-05
-3.17884987583675e-05
-2.71076859867967e-05
-3.8688812010108e-05
-5.89906810363661e-06
-2.24152641651275e-05
-1.98247799512094e-06
-4.51161774537761e-05
-2.58160453141423e-05
-3.20947630314614e-05
-2.86064005826406e-05
-4.06162793901477e-05
-9.76308721841844e-06
3.521572457766e-07
-5.33884934559438e-05
-6.05922555298055e-05
-8.54648261136397e-06
-4.66696724473793e-05
-1.7069516347019e-06
-3.30937929929331e-05
-5.14348570234187e-05
-1.34549442094606e-05
-2.36428422881358e-05
-1.15858403553249e-05
-1.1408725464824e-05
-3.17503109738923e-05
-1.66547872644103e-05
-3.26152190011411e-05
-4.53175703161354e-05
-2.62325546684588e-05
-3.14847408656663e-05
-2.24374584925202e-05
-5.35796517533828e-05
-1.97813062238625e-05
1.5460501125214e-05
-1.87668392662488e-05
-2.17790709353132e-05
-9.44850420419025e-06
-3.00138995173674e-05
-2.10729208955957e-05
-1.48378239628472e-05
-5.08051731955923e-05
-3.53598418475114e-05
-3.94153293855855e-05
-1.29093550144051e-05
-3.22665108152341e-05
-2.84956668758532e-05
3.10669145950177e-06
-2.61243860269981e-05
-1.67236854227751e-05
-2.55477330530623e-05
-2.73608755170505e-05
-4.63215714700567e-05
-4.40173653267154e-05
-4.57372321198314e-05
-3.13224322280167e-05
-3.7583040285836e-05
-1.37563837186071e-05
-8.79376547701345e-06
5.84582839675916e-07
-8.74908864403593e-06
-1.09366494248521e-05
-3.67370144081977e-05
-2.0008195182323e-05
-3.4329180664423e-05
-5.93358998362773e-05
-3.36908020026404e-05
-1.28699489823865e-05
-4.32105209982258e-05
-4.86115476476592e-06
-3.70461809366722e-05
-4.26455172090568e-05
-4.72736482555018e-05
-3.08409497709906e-05
-2.91082300430512e-05
-2.21442948994218e-05
-1.7514309505992e-05
-2.92429217306244e-05
-1.67848853997997e-05
-1.89474715013542e-05
-4.20863118723254e-05
-1.57730168402397e-05
-3.36318692155319e-05
-2.95788135571265e-05
-2.97591557942816e-05
-2.83271105100812e-05
-1.76806888267032e-05
-1.42781059632771e-05
-6.74829515368552e-06
-1.99610950398471e-05
-2.11858522783326e-05
-2.57304915565613e-05
-3.96323928773383e-05
-2.57186252586735e-05
-4.7239900270395e-05
-4.35319850662046e-05
-2.54400948546512e-06
-1.84043591097012e-05
-3.83524415772922e-05
-1.41340467012898e-05
-3.59736222154273e-06
-3.82824120682558e-05
-1.89905148285345e-06
-4.88193049042164e-05
-2.30469126303749e-05
-2.07475163511965e-05
-4.62248655247626e-05
-1.84286471446944e-05
-2.82466795973534e-05
-4.34464272636348e-05
-5.70153379920827e-05
-1.38908669781242e-05
-1.54724197984129e-05
-5.04005450282766e-05
-3.62046295486906e-05
-4.23426962537168e-05
-2.63454733459763e-05
-3.76429298478362e-05
-1.86847561235368e-05
-1.14385410979909e-05
-2.04957585873665e-05
-4.17043382252005e-05
6.68149385411104e-06
-1.30178190252065e-05
-6.25687537189151e-06
-1.10251816076485e-05
-2.71233373409442e-05
-2.05938365821341e-05
3.01153157457445e-06
-2.96843235156755e-05
-3.39699203093699e-05
9.09857541188249e-06
2.89090241913463e-07
-2.85720104447516e-05
-5.0604471443618e-06
-2.80618381777757e-05
-3.27742924373623e-05
-3.23193648172869e-05
-5.14401312819129e-05
-1.57136107648732e-05
-2.65561759385975e-05
-1.18130433433966e-05
-2.48360378415843e-05
-2.418910499181e-05
-5.54681288670461e-05
-4.75797097888713e-06
-2.92103526989976e-05
-4.18121738607307e-05
-2.34465747665592e-05
-2.53004432542794e-05
-5.64336723086233e-06
-2.91048958677099e-05
-2.75987809186925e-05
-1.65313122953587e-05
-2.36372174516027e-05
-4.65454354742551e-05
-1.07753340096249e-05
-1.94292433918948e-05
-1.14151524662638e-05
-1.34611643148846e-05
-2.82827112803267e-05
-2.59573844972177e-05
-3.28977695265384e-05
-3.3595763756257e-05
-6.76930238697833e-05
-3.65218704924784e-05
-3.55969568073196e-05
-5.53495602721497e-05
-3.17536125954262e-05
1.16310809652196e-05
-1.52291292254497e-05
-5.64563347678295e-05
-2.7321133084095e-05
-4.73297569779479e-05
-2.61335856041373e-05
-2.65142863406572e-05
-1.23830561136731e-05
-1.51064349934569e-05
-1.03976941688444e-05
-6.86352729729626e-05
-3.58634531273742e-05
-4.13427672500715e-05
-3.39091616019543e-05
-1.85622186912378e-05
-2.20270892337849e-05
-2.97480326036639e-05
-4.45694201780666e-05
-4.51690374693231e-05
-6.65159052458094e-05
-3.29938723444387e-05
-6.17568642752051e-05
-2.87328379043037e-05
-4.11807937512047e-05
-2.9002000282941e-06
-3.62961337749946e-05
-1.74404590973509e-05
-2.722213778029e-05
-2.54120645256168e-05
-1.37980548876096e-05
-1.83433790274464e-05
-2.23007716217598e-05
-3.76724837738952e-05
-2.42218563118235e-05
-8.45974763785358e-06
-3.3697921391138e-05
-1.42734906553799e-05
-3.21721162702582e-05
-1.61015506570283e-05
-8.92187942120002e-06
-2.22612187815802e-05
-4.08309499371352e-05
-2.21310517946214e-06
-5.13221655737523e-05
-4.02374908050634e-05
-1.16391536182325e-06
-3.8778980759949e-05
-4.15870494460765e-05
-1.55232405714949e-05
-2.1682413027465e-05
-3.607702511084e-05
-2.50599191020964e-05
-3.98877302895724e-05
-1.54766244434064e-05
-4.41845253373148e-05
-3.69307174006376e-05
1.79536642183435e-05
-2.80193951371939e-05
-4.51152340725252e-05
-5.13943517999198e-05
-4.14657413932361e-05
-2.62167741623221e-05
-2.83911929574402e-05
-4.45263154950082e-05
6.35481969425789e-06
-2.48269818678254e-05
-5.13854249738699e-05
-4.24293386776285e-05
-1.53680238457368e-05
-2.27003535595681e-05
-3.86943971367432e-05
-3.30061961991302e-05
-1.31545201392662e-05
-9.6304443685793e-06
-4.60157492251762e-05
-3.60258596486317e-05
-6.21931295330663e-05
-2.61291728192981e-06
-1.85639472787809e-05
-4.15101564385966e-05
-3.07804637660153e-05
-1.88465353739737e-05
-2.29641465849831e-05
-2.20352049255122e-05
-2.33037494573385e-05
1.91677071511353e-06
-8.35933669866056e-07
-2.00184278210237e-05
-1.26837100109704e-05
-4.92704002029863e-06
-1.38899577164868e-05
-2.30841630195628e-05
-2.91954164129947e-05
-9.79599282670305e-06
-3.17865830428991e-05
-2.89595606938256e-05
-1.6844935093574e-05
-2.07642525006073e-05
5.01048000256785e-07
-1.74117467355467e-05
-4.8908849411604e-05
-6.46192572471858e-05
-3.16478160085396e-05
-1.27208667314526e-05
-1.94758128645957e-05
-1.32864062671908e-05
-1.72312026058882e-05
-2.5300114250862e-05
-2.34094041916285e-05
-2.90316138430337e-05
-2.21568466967811e-05
-1.93888897613019e-05
-2.1165475701263e-05
7.72821606083523e-06
-5.97775254429585e-05
-4.8151347782165e-05
-4.40062376279441e-05
-4.82267113865466e-05
-1.97262800827611e-05
-5.61294896396337e-06
-3.29023844913497e-05
-3.51275602705312e-05
-5.38818290510043e-05
-4.27860716049878e-05
-1.72093833535515e-05
-3.91575877798036e-05
-2.96147384513038e-05
-2.69131869597481e-05
-1.92244358924965e-06
-2.25691606639249e-05
-3.39460724923784e-05
-9.5136898264241e-06
1.07049913262727e-05
-1.42719646083692e-05
-3.48316654917437e-05
-2.47389923145051e-05
-2.54775137280313e-05
-1.81457748722898e-05
2.88173578417465e-06
-4.15272107653716e-05
-2.29227319203574e-05
-2.65857538831114e-05
-2.25707305176619e-05
-9.45240694045214e-06
-5.37616507578855e-05
-3.17842983727128e-05
-2.24611519952496e-05
-1.29372525949968e-05
-5.40341629701392e-05
-4.97172174495325e-05
-3.10027737245007e-05
-1.15248568762113e-05
-4.33072071069129e-05
-3.98834564314905e-05
-3.44279436976691e-05
-9.52091445449248e-06
-3.46504676470889e-05
-2.56791973836743e-05
-1.20676805116947e-05
9.35518431000455e-06
-4.50354295338451e-05
-3.12989747614721e-05
-1.82567663384559e-05
-4.52225973653384e-05
-2.66083117693601e-05
-4.58864126288478e-05
-6.25259728163226e-05
-4.83976198324591e-05
-7.55654725429759e-06
-2.2894658140322e-05
-4.69266028991792e-05
-5.17074384089472e-05
-6.46346567368039e-06
-1.57573118440516e-05
-7.5293817041667e-06
-2.49939585599487e-05
-3.97496596804538e-05
-3.61147087087081e-05
-2.29272809286061e-05
-3.61542686287992e-05
-4.06537616366057e-05
-4.81699747489654e-05
-9.60702429851107e-06
-2.77725566028402e-05
-4.10470206836844e-05
-2.70063355713675e-05
-1.25222852021563e-05
-3.66465540098399e-05
-3.4265706325124e-05
-7.30866460160139e-07
-2.72202550211339e-05
-4.73426104782911e-05
3.74509306148294e-06
-1.71587362940621e-05
-4.1937089127726e-05
-2.60007635628679e-05
-9.06447892709758e-06
-3.62118765140357e-05
-2.82196663861942e-05
6.89414403850763e-06
-1.31459764832429e-05
-4.20946778494916e-05
-2.77292946477668e-05
-1.29179976143552e-05
-3.07391250827282e-05
-2.7683411415915e-05
-5.4972420382475e-05
-4.98471699780472e-05
-1.19310428371161e-05
-4.59790869321649e-05
-1.72089612501542e-05
-4.54156499412331e-05
-3.02877127335323e-05
-2.16758187408805e-05
-1.58081329310514e-05
-3.70619471148155e-05
-3.50799357640966e-05
-2.75567428036098e-05
-2.44870075466197e-06
-4.98997998877412e-05
-4.63906403668099e-05
-1.78724880944269e-05
1.83250895524784e-06
-4.40774143448666e-05
-3.3124993317674e-05
-6.5025500994215e-05
-3.6912443446174e-05
-2.13321937724368e-05
-2.82032372951585e-05
-1.30998369058579e-05
-4.71535907603462e-06
-3.91453436556761e-05
-4.11776816388765e-05
-3.93717564413529e-05
-6.50869940725624e-06
-3.09720583461491e-05
-6.14624455881702e-06
-2.6272248898474e-05
-3.78414194983079e-05
-3.89371923475537e-05
-9.6432524557072e-06
-6.03653857021693e-05
-2.88748696395416e-05
-1.15686264898109e-05
2.06509621852069e-05
-1.45766742198549e-05
-3.21709056860871e-05
-4.54282733067666e-05
-1.15266432112581e-05
-1.74281212122997e-05
-2.91770424989605e-05
-1.19491993024829e-05
-5.40587844996241e-05
-3.05804974012585e-05
-3.57057922506421e-05
3.35019077776918e-06
-3.52069358640896e-05
9.7897564830412e-08
-5.25464745846733e-06
-3.268777237275e-05
-3.41716190743066e-05
-1.59305749432712e-05
-3.15503512479805e-05
-2.06535795250178e-05
-1.76410513400484e-05
-4.91908825133463e-05
-3.9377743088284e-05
-2.64665435127906e-05
5.50437461349737e-07
-2.16912879112066e-05
-3.54342352389821e-05
-7.84516961908343e-05
-2.00681209939294e-05
-4.19194807278269e-05
7.61831399751292e-06
-2.55505791686663e-05
-2.07806028397642e-05
-3.09566813575455e-05
-3.74619587655175e-05
7.43792413841191e-06
-3.88769030407439e-05
-7.75594087862099e-06
-2.72871651220951e-05
-3.54584005340783e-05
-5.64389045290108e-05
-1.00765381667492e-05
-2.47532854124565e-05
-9.64839738191923e-06
-2.95928671069127e-05
-7.88940707413407e-05
-5.46904221867848e-05
-2.25195133133392e-05
-2.99709397089527e-05
-2.78654046665753e-06
-1.75978292235951e-05
-5.84724519716079e-05
-2.10302021092102e-05
-5.46179402930745e-05
-1.25819234065436e-05
-2.36852933148289e-05
-2.83447902056484e-05
-1.43976565464219e-05
-3.29352242886164e-05
-2.27995505708958e-05
-1.30336437892771e-05
-1.03745638929535e-05
-5.13928220395597e-05
-1.11120488596549e-05
-3.02416734696547e-05
-2.30152811881206e-05
-1.72385836555977e-05
-2.00007270905995e-05
-4.46588892229473e-05
-4.00086623699266e-05
8.30674997746068e-06
-1.81564505616912e-05
-2.4369692135659e-05
-2.1349989908138e-05
-1.68881127542721e-05
-4.2338086446038e-05
-5.20950275770937e-05
-5.9725088170806e-06
-3.6129126542095e-05
-2.71023663230804e-05
-6.0425472613276e-06
-3.03326635845363e-05
-3.27614203968247e-05
-6.01777651190463e-05
-3.59353323452241e-05
-1.96593812597743e-05
-3.90426540935575e-05
-1.57010862290134e-05
-2.05909332111785e-05
-3.15602957153124e-05
-2.6894836554655e-05
1.8075995005264e-05
-4.38823603447738e-05
-2.27456198602987e-05
-3.23349705517712e-05
-3.64579884442305e-05
-2.97086361826377e-05
-1.87181661351438e-05
-3.3095273953641e-05
-4.79644793051185e-05
-4.27927051698067e-05
-4.55658041012604e-05
-4.27359713047992e-05
-5.20140623923768e-05
-4.82987020067412e-05
-4.48567715044457e-05
-1.49377798084746e-05
-3.11007552603595e-05
-4.94427293845617e-05
-2.0919963473536e-05
-2.17499563355087e-05
-1.92535608933827e-05
-2.28505456927908e-06
-1.15587015595952e-05
-4.18536810443199e-05
-1.76115466674748e-05
-3.78577436158213e-05
-2.75710307157003e-05
-1.42367471050136e-05
2.73250299171161e-06
-3.28907063815526e-05
-4.65450903843717e-05
-2.92235018352522e-05
-5.73210945601085e-06
-3.52662016182702e-05
2.86824339361433e-06
-2.5673764459285e-05
-3.70531988331787e-06
-2.25804097171672e-05
-1.82885592458356e-05
-1.01065719581884e-05
-2.7334576860971e-05
-2.52701049559673e-05
-5.38509942712231e-05
-1.22510538987927e-05
-3.22964810035947e-05
-1.76235021747111e-05
-2.62509010196119e-05
-8.37954429018718e-06
-1.59623980561904e-05
-2.28072459947402e-05
-1.49813763729554e-05
-5.73702529057067e-06
-8.54508692438498e-06
-4.07452615558482e-05
-2.52959047728471e-05
-2.05420783741036e-05
-3.6960217925341e-05
-5.81855667301025e-07
-1.19186510077064e-05
-4.04145035135106e-05
-2.7135902152589e-05
-3.2664199658006e-05
-2.46339915398609e-05
-2.90284791119977e-05
-4.60374233403942e-05
-4.98268494549321e-06
-2.77450820135933e-05
-6.08019460174637e-06
-3.11618767487313e-05
-9.99162362023024e-06
-7.26966916908112e-07
-4.02346438209983e-05
-1.09521374416455e-05
-3.30057327709382e-05
5.0270294293007e-06
-1.17320509590748e-05
-1.63027230649029e-05
-2.50146208534227e-05
-2.95898031258588e-05
-1.95818257759373e-05
1.05055386249538e-07
1.29797546473408e-05
1.09334556684842e-05
-3.76123490733876e-05
-3.90963479672885e-05
-2.33210920101347e-05
-7.32687627974192e-06
-1.64689962071517e-05
-1.65160478638669e-05
-4.46291400599177e-05
-2.78474720639929e-05
-1.54171377901151e-05
-1.11901076356369e-05
-2.77733940811924e-05
-3.70139592342599e-05
-3.60104180610139e-05
-3.23745473136328e-05
-3.95052112800301e-05
-3.16123002174173e-05
-2.20962370184362e-05
-2.02085066953948e-05
-4.37335340890713e-05
3.02255868160953e-06
-2.44943274267805e-05
-3.02635537100511e-05
-2.93304620130385e-05
-8.16901237805007e-06
-5.66780782341784e-05
-2.41121226350779e-05
-2.42837456782134e-05
-3.57426549499326e-05
-4.74354826604671e-05
-1.3295494812908e-05
-3.4786261356902e-05
-6.44411114273354e-05
-5.58993584510799e-05
-2.4042656482967e-05
-8.03785536454484e-06
-1.93780223328522e-05
7.37059099038554e-06
-2.86514753628678e-05
-3.00740274680568e-05
-1.94665718861609e-05
-3.76306928309036e-05
-5.39725350781593e-05
-1.30429484622475e-05
-3.90136078257856e-05
9.09587923898636e-06
-3.58756605293837e-05
-3.2873500949115e-05
-7.94726114131522e-06
1.4614368654522e-06
-3.69317259429978e-05
-2.83822443530667e-05
-8.36530262980824e-06
-1.59480959431195e-05
-3.68386763574809e-05
-1.27379401827768e-05
-2.45258432660886e-05
-5.46727781443796e-05
-1.35021840700362e-05
-3.65155550214105e-05
-4.02737046742719e-05
-3.8799913945836e-05
-2.38652960946846e-05
-2.78646597762221e-05
-3.12957595119603e-05
-3.82947458560103e-05
-2.5264310417093e-05
-1.76422276762086e-05
-1.36130728629598e-05
-5.55365134272786e-05
-2.83511996739743e-05
-1.09121727722125e-05
-1.24638917957162e-05
-3.68117158821923e-05
6.92340094838165e-06
-2.15594783639747e-05
-6.15912977330097e-05
-5.38983619628483e-05
-2.93158341665896e-06
-1.34225745708709e-05
-2.16193937326016e-05
-4.38818800182962e-05
-8.06767619560216e-06
-5.26304857349547e-05
-3.04499647655544e-05
-2.68851129792086e-05
-2.72152034348071e-05
-3.7731823744394e-05
-1.58397553556987e-05
-4.0968699740975e-05
-1.32635621417344e-05
-7.90626127147771e-06
-6.25667961061116e-05
-1.61810539766801e-05
-4.59800380655128e-05
-4.94447561617883e-05
-2.20021604550196e-05
-1.55022587734224e-05
-1.60089476433967e-05
-4.55121539073742e-05
-2.91664976326895e-05
-6.41904902482134e-05
3.32573861583477e-06
-3.09383148776959e-05
-4.00538307463705e-05
-3.03255294162162e-05
-5.32981996092602e-05
-2.19568961529817e-05
-4.3494168148453e-05
-2.15213268942896e-05
-3.34710472263236e-05
-2.52954610600632e-05
-3.76995996241255e-05
-4.61625432544112e-05
6.17553675775802e-06
-3.17444445794516e-06
-9.86978306568764e-06
-2.01166850175233e-05
-5.05845155247806e-05
-5.62911794803966e-05
-2.30456328743924e-05
-1.90775516273182e-05
-4.82996356018778e-05
6.15451573144367e-06
-3.05781342254685e-05
-2.22890709745144e-05
-3.71223065896409e-05
-5.28392919047883e-05
7.14056841230217e-06
-3.96341052997761e-05
-1.79694524812537e-05
-2.24836920916209e-05
-4.4648336010133e-05
-4.01539027752028e-05
-3.77247419791042e-05
-2.22966709696149e-05
-6.92746203888045e-05
-1.90982894542329e-05
-4.65677033414824e-05
-4.50186001402617e-05
-2.39155683142227e-05
-4.21848624411729e-05
-4.43870211927673e-06
-2.83420435643593e-05
-2.72463413500579e-05
-4.59712470859669e-05
-3.1884703627048e-05
-3.02333001445317e-05
-5.99728315486668e-05
-4.16141210564237e-05
-1.47748782852788e-05
-2.72573774647127e-05
-4.47618914239332e-05
-5.17892080636719e-06
-2.34616234505482e-06
-9.17675711990289e-07
-2.36879568216173e-05
-5.16879419034548e-05
-2.97715574896362e-05
-4.80045632963198e-05
-3.8220008130743e-05
6.13749580837473e-06
-4.01663885073728e-05
-3.78913771272748e-06
-5.24992913741982e-05
-2.06854263467156e-05
-2.82606777397024e-05
-3.38456589484172e-05
-1.50837596586012e-05
-2.1207612457526e-05
-2.46016805649416e-05
7.17408059106955e-06
-2.71145806186802e-05
-2.60547112079989e-05
-1.48384738575904e-05
-1.33394265940392e-05
-3.207332039205e-05
-3.25231293406499e-05
-4.1539268279176e-05
-2.92413205657938e-05
-3.46541183555101e-05
-3.12261424215952e-05
-5.97832187042535e-06
-1.40606005155256e-05
-1.39591623923596e-05
-4.30438321976327e-05
-2.25248448944556e-05
-1.22327584511176e-05
-4.0548464883221e-05
-5.47983047199827e-05
-4.28651144006794e-05
-2.82705100751733e-05
-2.73750725477995e-05
-1.66285828169876e-05
-4.81078184100094e-05
-1.97414469592095e-05
-4.17220243842413e-05
-6.77146898397455e-05
-2.14455516190972e-05
-2.41280275129646e-05
-1.39715530845583e-05
-2.00965529559759e-05
-4.07715291912191e-05
-3.47191058708715e-05
-5.30442335744177e-05
-5.56273558115671e-05
-1.96848747833707e-05
-2.11623066391205e-05
-3.50719580785107e-05
-2.62961363190549e-05
-3.69148452361768e-05
-1.17879262754668e-05
-3.61849219497019e-05
-2.14985734709622e-05
-1.78147750318672e-05
-4.68434919681296e-05
-3.33240893998658e-05
-1.65177946228e-05
-1.49997527072828e-05
3.29084178346407e-06
-1.42379380901853e-05
-3.88372607919013e-05
-4.24547311278804e-05
-2.6482152966107e-05
-4.374246141944e-05
-4.81271567393037e-05
-1.09393018812192e-05
-1.49719607915766e-05
-4.65152403679132e-05
-6.15731131237232e-05
3.21231778843096e-06
-1.54181569263062e-05
6.26305107510642e-06
-5.28160854025802e-05
-5.3270488379891e-05
-4.47855957345401e-05
-6.52797193263775e-06
-3.13847357456582e-05
-2.37467455122148e-05
-4.11569724817867e-05
-7.23118815716132e-05
-1.48506381163597e-05
-1.57946931353664e-05
-3.28226184983959e-05
-4.25089179944535e-05
-3.80320856353581e-05
-5.98988079747792e-05
-3.63010065655356e-05
-1.26393772581083e-05
-4.24642037077126e-05
-7.09259431232327e-05
-4.65311229508389e-05
-4.55641240505417e-05
-3.2551462516494e-05
4.55654660829571e-06
-1.54833719330551e-05
-5.19124888380356e-05
-2.25511011336538e-05
-2.69178014173449e-05
-2.46279520389304e-05
-3.93683595104907e-05
-1.92257534602142e-05
-7.41216822148654e-06
-4.68964402229238e-06
-6.30077090650552e-05
-4.70242300487205e-06
-2.87199951635388e-05
-3.91016819120686e-05
-4.04149341039617e-05
-3.07507035265089e-05
-4.68389119497428e-05
-1.65529267727145e-05
-3.63424487324766e-05
-1.82951155108682e-05
-2.94599636433875e-05
-2.76815224949034e-05
-2.28157223523589e-05
-1.71381832757347e-05
-1.15289470195897e-05
-6.3247770109328e-05
-4.62950956955162e-05
-2.76232188476573e-05
-4.29097734892461e-05
-3.97391478069243e-05
-1.87129391895708e-05
-2.7699114792056e-05
3.06562647689959e-06
-5.92028895614328e-06
-1.01389105585492e-05
-4.65840641086999e-05
-4.93696674711445e-05
-2.5078381120876e-06
-4.74208465126202e-05
-3.6809277834795e-05
-3.98083023361742e-05
-3.02439239855939e-05
-1.42762566555804e-05
-5.24490014521447e-05
-4.31509276355161e-05
-2.48410630763339e-05
-3.38093514718955e-05
-3.67668963110668e-05
-7.21161770587114e-06
-1.44396126262694e-05
-1.83323982895537e-05
-1.7611430013574e-05
-3.12833194777646e-05
-2.69635331933175e-05
-1.13583731889198e-05
-2.72671509125019e-05
-4.35627159857499e-05
-2.50087789825466e-05
-1.31328897916482e-05
-5.60636838213539e-05
-1.53895199659594e-05
-1.99105906401526e-05
-3.41268248114379e-05
5.6210990447348e-06
-1.06098959935215e-05
-4.57666976686556e-05
-4.52896663896717e-05
-3.01068865319067e-05
2.38842433630368e-06
-2.87938991887815e-05
-9.29626911953122e-06
-2.37189822900532e-05
-5.17025413099261e-05
-1.29963132693023e-05
-7.52040139484807e-06
-2.37467929053003e-05
5.38409437063915e-06
-4.40872611071502e-05
-4.57804053116109e-05
-4.10045128454021e-05
-1.19166213151868e-05
-4.57042322259537e-05
-3.65428529707782e-05
-3.40177773315857e-05
-1.22079780277728e-05
-2.563640843021e-05
-3.56716538366762e-05
-3.55967871427785e-05
-9.55738934611099e-06
-6.06810872823156e-06
-4.14102821412453e-05
-2.41764271204304e-05
-2.62834773770327e-05
-8.57116827316825e-06
7.20365670149587e-06
-1.26829419593028e-05
-4.57981980989908e-05
-3.86554439736452e-05
-2.91943083060397e-05
-2.75083558085405e-05
-4.58825427032027e-05
-1.92952329558982e-05
-3.67044422919012e-05
-1.11194393045623e-05
-3.20606829862296e-05
-2.76204207629958e-05
-5.54988116505156e-05
-2.32575922954296e-05
-3.04649602002535e-05
-3.60101264879846e-05
-4.46559924241725e-05
-2.63825047795015e-05
9.01166331844975e-06
-3.23921759812195e-05
-2.08434349184915e-05
-2.94004951499555e-05
-3.89415505774622e-05
-3.01258497185354e-05
-6.54339258814235e-05
-3.18870411879412e-05
-9.52177788545366e-06
-3.38144566048095e-05
1.197186002431e-05
-2.83449787611232e-05
-3.86044462139009e-05
-2.56210231868981e-05
-1.03450723454002e-05
-4.2630555325158e-05
-2.85518482385248e-05
-2.04792072263695e-05
-4.06481413000141e-05
-1.24534071149062e-05
-4.97683750219375e-05
-2.77892958988225e-05
-3.0503468773638e-05
-3.09935941711139e-05
-4.07803472270376e-05
-2.35803491038374e-05
-2.5775335033848e-05
-5.16128642669797e-05
-3.65125178975967e-05
-4.44127785358961e-05
-2.3661385524485e-05
-5.03723735227095e-05
-2.440453133004e-05
-2.45565016261405e-06
-2.39055418460101e-05
-3.47167990083477e-05
-7.47145076786858e-06
-2.90382488664871e-05
-3.80901713105619e-05
-2.67002813397328e-05
-6.16297476519942e-05
-9.34343433151156e-06
-2.66868919571259e-05
-4.32049427452943e-05
-2.10618036793284e-05
-3.13484692877179e-05
-4.31482652854711e-05
-2.16087175260367e-05
-3.83622929472217e-05
-2.46981922103321e-05
-1.2624752198218e-05
-2.7675748042995e-05
8.43841708405179e-07
-3.37849398719589e-05
-4.837182473811e-05
-2.58269924549921e-05
2.73887193191724e-07
8.62905718492063e-06
-1.2032980542538e-05
-2.85106749042309e-05
-6.09470668162105e-05
-3.82950498020115e-05
-4.0707336085228e-05
-2.67415180407371e-05
-5.58562506198512e-05
-1.49456034563415e-05
-8.87421981567157e-06
-3.14654957126311e-05
-2.81665246262472e-05
-3.71946864295983e-05
-4.09020814699475e-05
-5.96205948268411e-05
-1.10008858766368e-05
-2.65972665559894e-05
-2.15452076031776e-05
-1.81293666429254e-05
1.51478498886714e-05
-9.13502639067844e-06
-3.93440255297133e-05
-2.13536906935681e-05
-3.35789460136632e-06
4.00840604488303e-06
-4.53787105267417e-05
-1.13538896989486e-05
1.04776506205023e-05
-2.68869111719082e-05
-2.14166944674731e-05
-3.60598395662813e-05
-3.38498098140882e-05
-6.10805682299593e-05
-4.82156795242136e-05
-1.05244386860813e-05
-1.75026577316935e-06
-3.17234837421313e-05
-3.63365446730582e-05
-1.21332923182099e-05
-3.10436117353848e-05
-1.54183276114667e-05
-5.3058721212133e-05
-7.28302217450542e-06
-5.03807213310866e-05
-2.75828640862341e-05
-1.65493209408502e-05
-1.85996695599039e-05
-2.29289391192956e-05
-3.8989542231501e-05
-3.49468707133927e-05
-4.13360632906566e-05
-2.72304812196244e-05
-4.50150822188378e-05
-3.40971141421321e-05
-4.26899016963635e-05
-6.27656992475786e-05
-1.27875851906908e-06
-2.52395728985372e-05
-2.25971820622889e-05
2.36749362662824e-06
-4.15875471577252e-05
-2.23726083715326e-05
-5.12999569933283e-05
-2.45183709750848e-05
-4.99214275966546e-05
-3.94092395849551e-05
-4.13677556700987e-05
-3.67255733108429e-06
-5.83967506075004e-05
-1.83108404883687e-05
-4.30774927231953e-05
-3.62502166374487e-05
-1.37203373330121e-05
-5.64135678625602e-05
-2.48608539366789e-05
-1.90328958946094e-05
-2.69358532710277e-05
-2.40091706146212e-05
-1.05893250280648e-05
-1.88585883415089e-05
-1.80144134575082e-05
-2.57877595928167e-05
-1.55788941623235e-05
-4.08195110151268e-05
-3.44620825727306e-05
-2.04072294875319e-05
-5.70006262558935e-05
-4.98612369011494e-05
-3.85680707432315e-05
-2.41673471596044e-05
-9.32155562790782e-06
-3.94581319930953e-05
-4.11398050612392e-05
-1.01302419533485e-05
-2.68388536077927e-05
-2.20686609004776e-05
-4.73834614735399e-05
-5.34025283025306e-05
-5.38724469238617e-05
-2.10826395610028e-05
-1.9063705517604e-05
-1.48120766092264e-05
-8.8299142239177e-06
-1.75070878797683e-05
-3.77028524693797e-05
-1.2873471829151e-05
-1.01564198813771e-05
-2.33580684253392e-05
-3.58632988114054e-05
-4.28771448462028e-05
-3.63259892363765e-05
-4.81700082002756e-05
-3.81600081789858e-05
9.12806813031513e-06
-4.86760535409291e-05
-1.52617146850486e-05
-1.30526168156468e-05
-5.62022666760417e-06
-4.76990753874431e-05
-2.8128540775282e-05
-4.18872264470598e-05
-2.40642387407871e-05
-2.9069247925884e-06
-3.19993484585457e-06
-1.41179082092821e-05
-5.22630138271166e-06
-2.62404334997396e-05
-3.3495637532931e-05
-4.07656199301686e-05
-2.51436476844919e-05
-2.8747762747022e-05
-2.25927743110328e-05
-3.9173408872481e-05
-2.1713252707854e-05
-2.12552810705112e-05
-2.90214737291506e-05
-2.94504268938044e-05
-3.06662695107164e-05
-5.68283998366066e-05
-2.77870407121241e-05
-4.54381585121796e-05
-1.99821027559043e-05
-4.43289018084188e-05
-3.08866219621056e-05
-3.59445405718108e-05
-2.43148029295624e-05
-5.46576566761572e-06
-1.60939113378959e-05
-3.54420340768684e-05
-3.04922931778321e-05
-3.54532861030567e-05
-1.07001468236018e-05
-3.52240975299813e-05
-2.75432697816384e-05
-3.11370029350331e-05
-4.48491009455291e-05
-4.30496062563482e-05
-2.3824304304e-05
-2.55750318149377e-05
-3.72908640542314e-05
-3.57076945049551e-05
-1.55181104357728e-05
-3.40712739014387e-05
-2.8106057903772e-05
-2.70099660418955e-05
-4.98120087803316e-05
-1.5155198279782e-05
-6.48252930159546e-06
-4.76156064592146e-06
-2.69658893888153e-05
-4.2097912406853e-05
-1.72701253686444e-05
-3.60507711672373e-05
-4.28712062980996e-05
-5.37108225208418e-05
-3.66704106036447e-06
-3.92829914670714e-05
-2.28679302687772e-05
-4.74942740129256e-05
-1.17134683460338e-05
-3.97501303456852e-06
-2.06500637297408e-05
-2.78943470704023e-05
-3.5184993205595e-05
-5.06425601500487e-05
-1.94770221733232e-05
-1.53283142574802e-05
-1.57946613254997e-05
-9.17563981735108e-07
-9.97371797031679e-06
-4.16424972213824e-05
-2.37473917749247e-05
-1.1503233679542e-05
-2.28383033909313e-05
-3.5447544068032e-05
-2.53069516655228e-05
-2.31120413085176e-05
4.72752918660613e-06
-1.85272267124366e-05
-3.3746324393666e-05
-1.63634589928539e-05
-2.54474486209183e-05
-4.07571974356299e-05
-3.3096388886691e-05
-4.58450292125465e-05
-2.51614377462159e-05
-2.83527069769291e-05
-4.20681612959666e-05
-3.75051841466137e-05
-1.43253651209074e-05
-1.47718543859018e-05
-4.21391092800016e-05
2.37315133717712e-05
-1.75448172059875e-05
-1.88544918443353e-05
-3.41598165351736e-05
-5.08248971983676e-05
-1.6409194351675e-05
-2.96978980823823e-05
-1.13813837097034e-05
-3.21451432526456e-06
-1.03116036242607e-05
-1.86837405452983e-05
-3.01952039760398e-05
-1.852572603019e-05
-3.24557477547548e-05
-3.12270943298115e-05
-8.63879183386289e-06
-6.19713687416093e-05
-2.8953708205917e-05
-2.35498161242398e-05
-4.83090261540241e-05
-1.65814578402024e-05
-2.52540008563886e-05
-1.22162269873643e-05
-6.52351116259584e-05
-4.06163441291201e-05
-3.02188281663709e-05
-5.32868974436142e-05
-2.96953153876316e-05
-4.66323681608004e-05
-3.39825355753954e-05
-3.51355481869919e-05
-4.28993467140146e-05
-3.26129748423176e-05
-2.1169137201267e-05
-3.77115792868241e-05
-2.42561256616497e-05
-1.87923328017196e-05
-2.62435879355809e-05
-4.78121760321258e-05
-2.11777121469769e-05
-1.78216042092482e-05
-2.44265952824252e-05
-1.32348826801897e-05
-4.678522947955e-05
-2.37855162868644e-05
-4.62518614503284e-05
-1.99567672641748e-05
-2.93273694508948e-05
-7.50608703582713e-05
-5.13716276991691e-05
-3.76425733570145e-05
-2.87639700877112e-05
-3.2002638378381e-05
-1.94234474252259e-05
-4.89766810510435e-05
-2.56265727706831e-05
-1.32871482063144e-05
-1.85986252070553e-05
-2.80784215012106e-05
-5.10990535052746e-05
-4.45453053283987e-05
-5.60871943785494e-05
-2.65730982479828e-05
-2.74539694785901e-05
-3.09291675238736e-05
-1.55380413043107e-05
-4.75888579667187e-05
-6.75903863486541e-06
-4.89293901747002e-05
-2.03063418635626e-05
-2.12230528590139e-05
-4.46595424844107e-05
-2.37194186999849e-05
-4.89613505088769e-05
-2.43948735625781e-05
-3.46892397018691e-05
-3.01145176713399e-05
3.23446605970833e-06
-4.86693685192144e-05
-3.05543387932218e-05
-2.44834284859737e-05
-2.36140481355909e-05
-3.0271991688169e-05
-5.23612787347204e-05
-1.91064655548688e-05
-2.36360579794576e-05
-1.73881500654448e-05
-5.71201104607822e-06
-2.31985173612934e-05
-2.50280888440334e-05
-3.86696148795615e-05
-3.45394577974156e-05
-1.93353991670949e-05
-5.20015917000154e-05
-4.2741389473946e-05
-4.10905439969131e-05
-4.84687896904304e-05
-3.63542959025772e-05
-1.34898436920058e-05
-4.71532194547004e-05
-4.45026112971684e-05
-5.4358515605959e-06
-7.99022903719778e-06
-9.47956185163294e-06
-1.51971821695361e-05
-3.14467733338286e-05
-8.86420443298624e-06
-3.53051737420711e-06
-2.21354681389773e-05
-1.68101025165428e-05
-3.06107284846189e-05
-3.12472659267099e-05
-2.13201254481997e-05
-3.55788258312987e-05
-1.60095028248055e-05
-3.50809232222534e-05
-1.5846711253861e-05
-3.15366458385792e-05
-2.81250903488923e-05
-4.11423546389164e-06
-5.99466632982351e-05
-2.49338690230993e-05
-4.07414101582399e-05
-3.70948369272942e-05
-2.71732032937766e-05
-2.15676582775685e-05
-5.98881069666239e-06
-3.08442357377579e-05
-2.66445716498686e-05
-2.17446538124308e-05
-5.1642474407166e-05
-1.30129434503791e-05
-2.80540672725721e-05
-4.63674604620383e-05
-4.24143666483312e-05
-6.40932586448073e-06
-3.98550963341144e-05
-2.26662330567612e-05
-2.44438461648892e-05
-3.50607360446878e-05
-4.43972318042793e-05
-1.64980876301067e-05
-2.57797501383913e-05
-1.8416146755445e-05
-1.81160970524917e-05
-7.05935742586478e-06
-3.51885707308989e-05
-1.42907970416828e-05
-1.14135266340286e-05
-2.6498206098137e-05
-4.14585959470959e-06
-2.07081024140434e-05
-2.53444511956857e-05
-3.732413277551e-05
-1.74497477230377e-05
-1.85422211374946e-05
-5.65691165541436e-05
-5.72108773915147e-05
-3.39311123586746e-05
-4.35169577219202e-05
-3.94462093713092e-05
-1.69833330709004e-05
-2.03212750046622e-05
4.14902539049407e-06
-2.354404310143e-05
-1.16361200509709e-05
1.25710875443813e-05
-4.29807976582251e-05
-2.54281255661295e-05
-1.94975004911665e-05
-3.57751560151546e-05
-1.79576180295968e-05
-6.38506810897185e-05
-3.25390989393658e-05
-3.05645483453561e-06
-3.74105214121073e-05
-3.47883318947365e-05
-2.36147107878026e-05
-2.98064460489851e-05
-2.91721826349337e-05
-2.56313948885025e-05
-3.64754595168748e-05
-8.69137238853653e-06
-8.34415811660619e-06
-6.51425853339555e-07
-1.41252833663943e-05
-2.10673509601828e-05
-2.64677953866623e-05
-2.69794157385436e-05
-4.04903832928103e-05
-3.18003807222702e-05
-4.61898916145576e-05
-3.77886670632486e-05
-2.23784365591499e-05
-7.9136007240223e-06
-3.56730666804669e-05
-1.54543411986841e-05
-3.17168620979015e-05
-3.71089092724932e-06
-3.95626966136954e-05
-4.65588828352434e-05
-4.56691675371522e-05
-5.02831615087459e-05
-4.27999243171e-05
-4.86656623984799e-05
-6.73105462577082e-05
4.20951189741056e-06
-3.87389199605279e-05
-2.13159874298552e-05
-2.77372204688408e-05
-1.32155309344008e-05
-4.68707961870091e-05
2.37358840523787e-06
-2.0379077108767e-05
-2.96904138703205e-05
-4.62146702668818e-05
-5.13322997486216e-05
-1.55830877740648e-05
-7.96804970273731e-06
-3.59508280544119e-05
-5.28873959093876e-06
-2.37058035805281e-05
-4.613445426206e-05
-3.6005229028229e-05
-2.22723956975079e-05
-2.92268943497206e-05
-1.63084905706608e-05
-3.87978418678645e-05
-3.92538083430941e-05
-6.02115505518524e-05
2.91618024854975e-05
-1.48834300744201e-05
-5.67313850411027e-05
-3.60726471128751e-05
-4.11532091373697e-05
-1.20475079421372e-05
-4.11677549488903e-05
-6.79508889568746e-05
-2.17099175073882e-05
1.72177343258633e-06
-4.48283319934965e-05
-1.28978443962381e-05
-4.27229339460057e-05
-2.34576466431675e-05
-2.40210275369291e-05
-1.69850648790021e-05
-1.93686203614847e-05
-3.24996606913238e-05
-4.39854859751436e-05
-4.10616650433447e-05
-5.05217677493686e-05
-1.09436631151528e-05
-3.40985935835735e-05
-1.94089706318364e-05
-1.5068962518233e-05
-4.13974327208036e-05
-5.91821449176318e-07
-1.09684868774691e-05
-4.69323810389781e-05
-4.36441524713146e-05
-2.93181441057785e-05
-3.86101824975524e-05
-1.97222340837603e-05
-3.76253209878757e-05
-5.3444447959525e-05
-1.00100699817807e-05
-6.62274885710134e-05
-2.31677684292954e-05
-1.69524124744014e-05
-1.50925005485599e-05
-3.8288719602114e-05
-4.14835845069721e-05
-4.2823995105807e-05
-2.62081908863125e-05
-2.59353016676716e-05
-1.64364491170533e-05
8.15003537601504e-06
-3.59429207764444e-05
-1.68042697972388e-05
-4.75271217734231e-05
-1.83834327855622e-05
-4.61943578164777e-05
2.08244496631109e-06
-4.952254488925e-05
-1.29266842801572e-05
-3.87896754844185e-05
-3.72295149497953e-05
-1.81969577234489e-05
-4.59940852141743e-05
-3.67084688058308e-05
-3.48711656127411e-05
-2.57629743700849e-05
-3.52593875375628e-05
-3.14208036573336e-05
8.53511117706757e-06
-3.08498145346954e-05
-3.86172933529274e-05
-5.74235085309027e-05
-3.4288696421204e-05
-3.71768046104853e-05
-2.68648994602888e-05
-3.12023342596504e-05
-4.04114487011163e-05
-3.2120227516979e-05
-1.86915867928078e-05
-2.82872596198665e-05
-1.32380028855601e-05
-6.72238709707064e-05
-2.33642375300191e-05
-2.88988754075329e-05
-4.75000247918791e-05
-2.74631987774767e-05
-1.58366209432179e-05
-4.81900542419031e-05
-3.18612749967219e-05
-4.33929645875748e-05
-5.76771254265424e-06
-1.02648825811523e-05
-5.32816332853798e-06
-3.47467637957013e-05
-3.98065441685072e-05
-4.85279664477716e-05
-3.02142842060476e-05
-2.05664445130677e-05
-2.88991215123894e-05
-1.01632957556627e-05
-5.38357246427162e-05
-3.37651420275428e-05
-1.06365150776804e-05
-3.72158158372452e-05
-1.82051949423478e-05
-3.24694505966476e-05
-1.93439748103152e-05
-1.38687564876455e-05
-2.38185249840238e-05
-3.04858386492143e-05
-5.49570654451576e-06
-2.54351889327927e-05
-2.46944446442889e-05
-2.19004626982348e-05
-1.74597995311375e-05
-4.52835588191832e-05
-2.30648214635234e-05
-5.57032550361514e-05
-6.05718365602221e-06
-3.23895275275039e-05
-6.73619882780861e-05
-3.0383543079798e-05
-2.58228523676423e-05
1.95455978450123e-06
-1.94447490372221e-05
-6.20522066353848e-05
-4.1297353509773e-05
-2.61619452028031e-05
-1.87159144556302e-05
-2.99972769873888e-05
-3.63621235078893e-05
-3.64052986501447e-05
-1.16729197145506e-05
-3.40506550618817e-05
-3.48032872768769e-05
-1.97359135476733e-05
-3.13643831386247e-05
-1.81450433188815e-05
-3.65506095697873e-05
-3.28920645735434e-05
-2.05706014561003e-05
-2.46307489502605e-06
-6.65120792923774e-05
-1.05305618762546e-05
-3.44326834964854e-05
-3.33914969673518e-05
-2.64098468746789e-05
-1.83977312856862e-05
1.02948338771032e-05
-2.47028981482178e-05
-1.65663348508298e-05
-2.26406911243701e-05
-8.62621770246367e-06
-4.9809181840768e-05
-4.53527154009051e-05
-2.98951137346028e-05
-2.98078101498526e-05
1.763232234875e-05
-4.73349530567078e-05
-3.99311357295169e-05
-3.51754123319806e-05
-3.69108646750381e-05
-1.58502139217971e-05
-2.37069358389649e-06
-2.70085274509526e-05
-2.67790085901374e-05
-2.63547279440983e-05
-4.62758780423778e-05
-5.37201545838659e-05
-3.09721664132928e-05
-3.59661253318335e-05
-1.15775496786829e-05
-1.07697495960285e-05
8.35152773646994e-06
-1.29167734355422e-05
-1.90921465583019e-05
-3.88657915594494e-05
-3.46066318743681e-05
-6.40507621442575e-05
-3.40468107659697e-05
-1.01544346525415e-05
-4.05573923087601e-05
-3.94123321972051e-05
-2.44603059739992e-05
-2.3717275233408e-05
-1.77477658993354e-05
-1.13536233141054e-05
-2.93190592025221e-05
-3.27238070609084e-05
-4.0410440742119e-05
-2.44734878070712e-05
-1.05401795119524e-05
-2.66144716806932e-05
-1.99295156989712e-05
-3.3971671549901e-05
-4.46442997634321e-06
-3.44703927413828e-05
-3.85932473146935e-05
-2.39582921291136e-05
-2.83055838767152e-05
-2.44160330301387e-05
-3.69562880925504e-05
-3.30582969541178e-05
-4.02527485084775e-05
-2.02800667241607e-05
-8.55703016826402e-06
-2.04718200535389e-05
-3.96494252622585e-05
6.97156083931444e-06
-2.50813148128542e-05
-5.8505945563879e-05
-4.12950223795051e-05
-9.66093880804384e-06
-1.65188528697497e-05
-2.10703712260622e-05
-4.45426428756677e-06
-1.47536259730066e-05
-4.39966332813988e-05
-1.81307106844952e-05
-5.47216720799389e-06
-4.32083199763321e-05
-3.85752408526804e-05
-4.21804368007509e-05
-1.34428376474117e-05
-6.17296124314973e-06
-5.06506418710075e-05
-3.52812150990567e-05
-3.35374438282455e-05
-3.1550347495331e-05
-2.13077162709249e-06
-4.42497969238121e-05
-6.15617562681344e-05
-5.27959408446572e-05
-3.74190652434657e-05
-3.35615398884552e-05
-2.30151861752834e-05
-3.86299416116995e-05
-3.55228239788191e-05
-2.53694797596198e-05
-1.94468412969764e-05
-6.89695778192445e-05
-3.50592624948685e-05
-7.72193257747857e-06
-5.56710854945923e-05
-3.98852504753206e-05
-6.55330587090038e-05
-1.86741423085725e-05
-3.73215981511007e-05
-1.74374490170692e-06
-3.73890262447303e-05
-2.25335488245569e-05
-4.78028400216223e-05
-3.35981971467629e-05
-2.67083119004898e-05
-5.46022953420888e-05
-1.26115574463295e-05
-2.38009149852557e-05
-4.68320314231468e-05
-4.93362469850278e-05
-2.24575975134376e-05
-2.78732701104505e-05
-3.51731313625555e-05
-3.91095984997964e-05
-6.61051183426759e-06
-3.20723399527532e-05
-1.31578309752755e-05
-3.65653690508149e-05
-3.34117295387951e-05
-5.46532026988773e-05
-2.28943082912294e-05
-8.55479622576607e-06
-3.34289526328007e-05
-5.42890384115854e-05
-6.32074107313853e-05
-2.08104123369467e-05
-3.17054363733627e-06
-3.78071505291679e-05
-1.81286274457431e-05
-2.48215954177784e-05
-1.50250198726641e-05
-2.36962381964196e-05
-2.74336836588433e-05
-3.57882745728331e-05
-4.52758878010784e-05
-2.73982517219479e-05
2.03541780720063e-06
-1.93123131077284e-05
-3.51641383952466e-05
3.68386873655294e-06
-1.97735162587677e-05
-5.31460311537887e-05
-1.7279336773271e-05
-2.47243846959598e-05
-3.3932165986163e-05
-1.31177881939834e-05
-3.30456626148107e-05
-1.55777644397702e-05
-4.03021101600032e-05
-2.7349227786307e-05
-3.17430778037211e-05
-6.393244198003e-05
-1.83803467237993e-05
-1.68820357886836e-05
-2.10701650033861e-05
-2.21585119368529e-05
-6.1012561037904e-05
-3.07949774694714e-05
-1.48787391248542e-05
-7.22121808373559e-06
-3.10507388462118e-05
-3.47507678313402e-05
-3.38207280636793e-05
-3.12498168901884e-05
-4.06990848758446e-05
-1.02149764620318e-05
-5.22417634468966e-05
-5.77099607183058e-05
4.27203367396899e-06
-1.30762549594144e-05
-2.78319829237429e-05
-1.59032402776938e-05
-2.03398487381697e-05
-1.23483789763336e-05
-2.67763442507143e-05
-6.34851353358783e-05
-2.41674885847202e-05
-2.74575458625013e-05
-2.98588630581315e-05
9.00480859318387e-06
-2.33269582114012e-05
-5.85799950015267e-06
-1.66369620415968e-05
-3.30435331197894e-05
-2.79895478285314e-05
-1.40159732121684e-05
-2.6349847166793e-05
-3.51146288443718e-05
-4.10518264732666e-06
-2.52443749720462e-05
-4.48621477159464e-05
-4.39281941386538e-05
-3.69016806418183e-05
-3.22715172226101e-05
-2.99055324441612e-05
1.31466820879418e-05
-1.55178607589952e-05
-6.30100671111582e-05
-4.29418359588792e-05
-3.63948589081704e-05
-4.2898737954381e-05
-4.54253306541964e-05
-3.57065508948526e-05
-5.30226591780635e-05
-1.15198189272307e-05
-2.74511474387081e-05
-3.24270433602086e-05
-4.48146521657601e-06
-1.4661487405508e-05
-3.52416666609315e-05
-3.17584550241337e-05
-2.8359957418908e-05
-4.82435565770539e-05
-3.05954194376404e-05
-3.89094428225225e-05
-2.75315163341234e-05
-3.21336162379859e-05
-3.87777005311072e-05
-9.48709924508471e-06
-4.12682402272386e-05
-2.12783124430096e-05
3.07910819880602e-06
-4.58825665442067e-05
-2.28688066532122e-05
-1.69175188061146e-05
-3.89041724385127e-05
-2.69608735662315e-05
-4.43742185156071e-05
-1.71705214347711e-05
-3.58621906664556e-05
-4.42930117907406e-06
-2.63717411264618e-05
-3.95973908899895e-05
-3.84398144001722e-05
-2.14497240859582e-05
-1.43252265789522e-05
-5.83744183171321e-05
-3.58738532487301e-05
-1.66447953569982e-05
-3.95331187146372e-05
-6.61276097137403e-05
-3.60051306747098e-05
-2.58617650035704e-05
-4.82614559815707e-05
-2.01826872806419e-05
-1.86129067112321e-05
-3.23258359359251e-05
-2.87160270443127e-05
-2.70459849054853e-05
-4.57861708891985e-05
-2.33200771253168e-05
-4.39482742727604e-05
-2.34088408920731e-05
-2.41595569696245e-05
-3.75353862641558e-06
-1.30123129594058e-05
-2.27109364022692e-05
-2.45894769756006e-05
-5.18972620634572e-05
-3.31724327864915e-05
-5.40996869568852e-05
-1.17416766510816e-05
-1.20820404572138e-05
-2.87538406715636e-05
-2.78403172827258e-05
-2.80440220857275e-05
-4.51400165920386e-05
-9.4835428886986e-06
-3.14111777251092e-05
-8.42990886897544e-06
-1.30209747753748e-05
-1.35381190169284e-05
-2.53460490044906e-05
-2.47060110904999e-05
-2.74331918820817e-05
-6.66327836175577e-05
-3.81357720722073e-05
-3.34513274531512e-05
-2.90194636603337e-05
-2.9945530987515e-05
-1.61399587053444e-05
-1.00759476146642e-05
-8.25130683501792e-06
-2.04816737028593e-05
-5.27236290323265e-06
-2.75064943318234e-05
-3.94670464225584e-05
-5.46823047130096e-05
-3.08468952820391e-05
-3.82129042091591e-05
-4.05406075970006e-05
-4.89564864476855e-05
-5.21709476669084e-05
-5.86447417273417e-05
-4.95917491470234e-06
-4.45078972427648e-05
-1.98573698321836e-05
-3.08418343329457e-05
-4.15539162531911e-05
-1.9409209301173e-05
-3.61486079668043e-05
-2.0179402407904e-05
-2.41587808735466e-05
-2.08581484005007e-05
-1.90809250122657e-05
-4.99367609933064e-05
-1.57901382674666e-05
-1.20687163625678e-05
-3.45791969921468e-05
6.55912903082651e-06
-2.58797975817565e-05
-3.67456670374933e-05
-2.04144305046191e-05
-4.05114560487959e-05
-3.83255245090431e-05
-3.87175922413344e-05
-7.28334780159472e-05
-3.00157840000758e-05
-2.70459104280101e-05
-3.47800708289578e-05
-1.19942516997247e-05
-1.94264937949903e-05
-4.36067768057146e-05
-2.08201636496781e-05
-3.97343007668744e-05
-1.69354995561787e-05
7.39685560334815e-06
-3.53126036041983e-05
-3.843772645115e-05
-8.86999057315716e-06
-2.10250200295812e-05
-3.57808835631275e-05
-7.64297733522584e-06
-3.50050276071142e-05
-2.59987894269479e-05
-1.40192154328484e-05
-2.1453305550759e-05
-2.91822106027506e-05
-3.13829209768989e-05
-2.62294624286831e-05
-1.37813277237011e-05
-3.02524087912084e-05
-1.54268035206768e-05
-3.21670115042837e-05
-2.38821447498093e-05
-1.90531965008964e-05
-6.26489187417508e-05
-1.33708481291908e-05
-1.32332647455415e-05
-1.9859924501365e-05
-1.40683767238835e-05
-4.00491004853787e-05
-4.59594607182332e-05
-3.91870230916052e-05
-1.44975332860565e-05
-3.44337413744605e-05
-4.30896330340634e-05
-5.47139452669741e-05
-3.3196988695878e-05
-1.75623224002022e-06
-3.45089106504186e-05
-4.4311057862573e-05
-3.02049289348371e-05
-2.37802211041467e-05
-1.90462308906045e-05
-3.5696392419743e-05
-4.36650490685402e-05
-6.44561230202372e-05
-2.25372061973323e-05
-3.12527047451213e-05
4.67113326231863e-07
-2.80902537161503e-05
-2.1332103959591e-05
-3.11128094246747e-05
-4.87769114699401e-05
-2.31081348783924e-05
-1.74461203197588e-05
-3.3306957739954e-05
-4.70320452316726e-05
-2.29480083101467e-05
-2.53248515112097e-05
-3.79474286264279e-05
2.18289814996083e-05
-2.62197339288095e-05
-1.42177979538251e-06
-2.05787586440845e-05
-1.48359946919493e-05
-1.6485939219014e-05
-1.88909386023177e-05
-2.27159612323962e-05
-5.1588538399973e-05
-4.55683914734923e-05
-2.16257547748558e-05
-2.06023418933598e-05
7.35598091500986e-06
-1.39515874483429e-05
-2.12629383148089e-05
-1.38736688715537e-05
-7.32257095692351e-06
-4.15383712216812e-05
-2.29252112895217e-05
-1.60021800549322e-05
-3.42417850587715e-05
-3.70595790254176e-05
-1.06293937571059e-05
-2.70628373059694e-05
-1.49400692024287e-06
-3.54350803991193e-05
2.87941805710826e-06
-2.0431959178908e-05
-5.76101192025428e-06
-5.39559738014362e-05
-2.16407968791182e-05
-2.11873353343805e-05
-3.65444378506115e-05
-2.50375708955645e-05
-3.11359679560074e-05
-1.99743423255308e-05
-1.83773424959784e-05
-4.13609311498395e-05
-3.6679258562145e-05
-8.91532821839884e-06
-2.82773723744807e-05
-1.95561486989651e-05
-1.40208796616286e-05
-2.88895605371752e-05
-7.66519354991975e-05
-2.13456542668687e-05
-1.34459360929501e-05
-5.3416245838197e-05
-3.45780769654367e-05
-4.12189854425848e-05
-5.23028336445052e-05
-5.43524015152574e-06
-5.75972052039629e-06
-1.81523882150238e-05
-3.97066329950874e-05
-3.82854491942433e-05
-7.46296657727622e-06
-1.3222886461749e-05
-2.27706939641189e-05
-2.46892138299754e-05
-3.08945445466819e-05
-1.51389085444903e-05
-2.07510375254695e-05
-4.19999256134352e-05
-1.74331984380829e-05
-5.20704974894527e-05
-3.33447088005274e-05
-3.65113633991004e-05
-3.76900851636721e-05
-1.96732909952146e-05
-3.08705038035283e-05
-3.33725128214217e-05
-4.84130630169504e-05
-2.60559116822269e-05
-3.46159972157345e-06
-3.86503604876456e-05
-3.63350775557109e-05
-4.10621643447087e-05
-4.87257396883591e-05
-3.76537656100736e-05
-2.74898687238754e-05
-3.84203280825899e-05
9.46472475532815e-06
-3.16540641806521e-05
-2.83537420396749e-05
-3.41593129309575e-05
-1.49225734508302e-05
-1.63268481122107e-05
-2.6082350302156e-05
-3.60330596770058e-05
-4.29478346559098e-05
-3.95917489200112e-05
1.4050414928935e-05
-2.69447737165991e-05
9.7196409651243e-06
-3.25069160749582e-05
-2.19857431313845e-05
-2.47981369879646e-05
3.94337925074769e-06
-3.05834808114907e-05
-4.98874533950987e-05
-3.48918252600452e-05
-4.71839973175272e-05
-2.93669650928316e-05
-2.42243865959778e-05
-5.45170087115366e-05
-3.82901806442802e-06
-2.32687087847963e-05
-4.68247616610205e-05
8.10133899026057e-07
-3.54846808125531e-05
-1.2666359161705e-05
-1.76609997442171e-05
-4.28806391223327e-05
-1.60314946314882e-05
-1.6409018841066e-05
-3.05153743169275e-05
-1.07386828467758e-05
-5.4800518130864e-05
-3.18691137916184e-05
-2.63115814267196e-05
-2.51113793780954e-06
-3.38088228739697e-05
-3.07367615113844e-05
-2.43253901633908e-05
-3.34088660072463e-05
-4.0299679409364e-05
-2.34372585429796e-05
-6.70014324084193e-05
-1.64232680359838e-05
-1.22189602361313e-05
-4.28980349976767e-05
-2.21170068661061e-05
-3.59147973794594e-05
-1.91212163085928e-05
-2.85271286725365e-05
-3.01296777821725e-05
-3.82173274563947e-05
-2.57462935640162e-05
-7.25680062181663e-06
-3.38414765940418e-05
-2.15179353819236e-05
-2.78083191774278e-05
-5.43570075872256e-05
-4.66696810898908e-05
-3.17331509236144e-05
2.59598244574859e-07
-2.46639570457426e-05
-8.80689435086333e-06
-2.75363776572638e-05
-2.80496802450311e-05
-4.39840898796661e-05
-1.3663659370508e-05
-4.035149025176e-05
-5.26555930053172e-05
-4.68601257372142e-05
-4.64868169815682e-05
-2.97583962949442e-05
-4.16214461446915e-05
-1.29766183749363e-05
-3.02041360283522e-05
-2.68854561175185e-05
-4.19088007005045e-05
-7.49111140081172e-05
-2.57130362904444e-05
-2.38911469087605e-05
-5.42157272273929e-05
-3.60972732725793e-05
-4.53764505022441e-05
-1.58231224770348e-05
-3.26813105592406e-05
-1.23381712100122e-06
-3.7459140430474e-07
-2.04279672419345e-05
-1.79589232723359e-05
-3.19294799656494e-05
-5.13777037324052e-05
-6.1220214190183e-05
-3.97479692611038e-05
-3.77606076010957e-05
-3.57960946493746e-05
-2.33809441758092e-05
-4.28232964078597e-05
-2.29012496521661e-05
-8.44497671788024e-06
-3.04026364521594e-05
-5.89747694984332e-05
-1.3252413782899e-05
-3.7722871063538e-06
-2.32858763270406e-05
1.42522752325067e-05
-2.92410230637196e-05
-3.46829094104446e-05
-4.94538935986464e-05
-4.1879509975408e-05
-1.12578972914579e-05
-1.46906221245144e-05
-3.20704215397726e-05
-3.71051030271474e-05
-7.69625456245866e-06
-3.57391914021874e-05
-2.1674501075172e-05
-3.52983694387417e-05
-1.57709406577799e-05
-4.24098390820084e-05
-2.94725702939695e-05
-2.08103300885709e-05
-3.92955699857452e-05
-3.78122767875516e-05
-1.50953010946494e-05
-1.3164527575167e-05
-5.98110368241961e-05
-1.08012474249226e-05
-3.88445296099928e-05
-1.50063444150064e-05
-2.10833684661318e-05
-3.00256518917949e-05
-5.45686547261221e-05
-4.15941491873855e-05
-2.39307153051223e-05
-2.881194322443e-05
-2.38981087331421e-05
-1.54646898871428e-05
-2.51291952547423e-05
-1.20173090883624e-06
-4.25026198534482e-05
-1.95705890875193e-05
-3.27380801229818e-05
-5.77987408638249e-05
-2.60264698754172e-05
-3.34346286913383e-05
-5.24350355448841e-05
-4.46969914716343e-05
-4.39091626182132e-05
-3.47697512092542e-05
-3.46393695720192e-05
-3.882228676623e-05
-3.81340131691301e-05
-2.23678472411653e-05
-3.07037074169608e-05
-5.79144647516225e-05
-5.79091175893371e-05
-9.8186928862072e-07
-2.68480344232742e-05
-3.29778741862767e-05
-3.52211401529135e-05
-2.63829722965737e-05
-2.77808905794775e-05
-3.05927483291743e-05
-4.95246173534446e-05
-1.99963725537526e-05
-3.22767439971873e-05
-3.86158742778025e-05
-1.12866386114669e-05
-5.66259177805195e-06
-3.47502014862329e-05
-2.46940360472712e-05
-2.62273657867425e-05
-1.52612244448757e-05
-2.97925203324953e-05
-3.30571154223187e-05
-4.79176283679769e-05
-5.62765880371076e-05
-5.44573684384276e-05
-2.54273498641433e-05
-1.71469133852056e-05
-2.2795712386325e-05
-1.75268055207972e-05
-2.69787996003903e-05
-3.00764168214061e-05
-4.06859935247127e-05
-2.76855355449726e-05
-1.42963280081668e-05
-2.67211335713668e-05
-3.25833424789377e-05
-1.01578990015379e-05
-2.68610442801421e-05
-2.44911382442997e-05
-6.25187564245541e-05
-5.65665482536624e-06
-4.67320887173352e-05
-1.79925507214805e-05
-2.61293625897494e-05
-2.36966287920361e-05
-1.2692966454217e-05
-3.03956860609811e-05
-3.11075514298974e-05
-8.06910170510685e-07
-2.91957313140097e-05
-2.75805067497241e-05
-3.4025626437424e-05
1.13927220533234e-05
-3.47248113526323e-05
-3.23630062024576e-05
-3.19712195098381e-05
-2.06425438611553e-05
-3.33953831810217e-05
-2.53936221597631e-05
-2.26524572108379e-05
-4.57867577070616e-05
-2.19135613740607e-05
1.21123029955794e-05
-2.55283281064966e-05
-5.35741538221686e-06
-2.1866242694466e-06
-2.47381750286953e-05
-1.02082752388009e-05
-1.13834099567378e-05
-2.59532332391726e-05
-4.29433755959843e-05
-5.63897140274393e-05
-1.91011188013013e-05
-4.09409729168774e-05
-6.72404006120526e-05
-2.08837536169146e-05
-2.0278894418773e-05
-2.94417816513411e-05
-5.90215907944877e-05
-3.79379683494756e-05
-4.08298969950695e-05
-1.4236102188309e-05
-3.38293812610395e-05
-3.11470807392746e-05
-3.67248320176942e-05
-3.28256099509609e-05
-2.7048567725195e-05
-2.80839093424746e-05
-1.14875316420822e-05
-2.43204576407862e-05
-1.00664509553496e-05
-2.87894068810811e-05
-1.19097987081131e-05
-3.78828716205839e-05
-5.60631145683153e-05
-1.21897729250155e-05
-8.1771845809409e-06
-1.25807667463546e-05
-5.75866852769932e-05
-3.75229502254429e-05
-3.07597066262474e-05
-1.73875115999801e-05
-4.39926412606907e-05
-5.72139135539418e-05
-4.14431323820323e-05
-6.88475251075747e-06
-1.54385093465198e-05
3.87904233691715e-06
-1.30124962705888e-05
-4.1842358836905e-05
-6.56224737261863e-05
-3.18799830641415e-05
-1.17251344679915e-05
-5.25271109583292e-05
-4.75603429775206e-05
-8.1553109574022e-06
-2.39585362816905e-05
-1.77394849431874e-05
-2.43041088180708e-05
-4.00020523888809e-05
-2.64402625744869e-05
-1.21205091109562e-05
-2.93011318680621e-05
-2.96697571478814e-05
-6.7351691728843e-05
-3.17199108234357e-05
-1.39425633289651e-05
-2.70993495887422e-05
-2.73817530212936e-05
-3.11001681475657e-05
-5.6551857948334e-05
-5.33421981749435e-05
-3.91533909756593e-05
-3.27420278002177e-05
-3.88030807422874e-05
-3.99474361158349e-06
-2.52017556054109e-05
-4.37402630318236e-05
-2.71299111868621e-05
-4.32501339656503e-05
-3.09241759488314e-05
-1.92180202897748e-05
-4.21294802546533e-05
-2.17361975302884e-05
-4.39038818152191e-05
-3.41228131445549e-05
-3.41733145713793e-05
-5.34220057490783e-05
-2.94454437213723e-05
-5.94591672022663e-05
-1.1048228039904e-05
-5.58341087390926e-05
-3.89845604807884e-05
-1.22770606757745e-05
-4.17161811319244e-05
-4.049458841332e-05
-1.73685716909476e-05
6.93558836240356e-07
-5.48919923643554e-05
-1.57177037099389e-05
-1.92210950596635e-05
-2.49804138825786e-05
-4.07008506157046e-05
-2.31310650593681e-05
-4.33779770186915e-05
-4.02240038708447e-05
-2.18177379152383e-05
-4.63592769556109e-05
-3.37623388899391e-05
-3.60952259075306e-05
-2.21605163113234e-05
-4.26930125294451e-05
-2.56054009239118e-05
-2.02634247657285e-05
4.24258815727882e-06
-1.02615923109443e-05
-3.18422909505413e-05
-3.49620229649362e-05
-4.73171102014524e-05
-3.8253469995479e-05
-2.62548911219652e-05
-2.90222804156796e-05
-1.41265596155756e-05
-7.66104241203679e-06
-1.88124296801475e-05
-2.26789301470295e-05
-2.22170981564467e-05
5.24411051541242e-06
-2.11989076431943e-05
-2.92857521544402e-05
-4.28747127702095e-05
-4.1318815564771e-05
-3.72255733370124e-05
-4.92207313821352e-05
-2.64064433259287e-05
-1.89024486886508e-05
-3.06173766925644e-05
-1.78442857788942e-05
-4.38145624904513e-05
-1.50149348720047e-05
-4.98851842555689e-05
-4.15569718620484e-05
-1.91977868765264e-05
-1.15764753126023e-05
-3.20272293421863e-05
-3.32326639039345e-05
-1.63412921934909e-05
-8.77014550000811e-06
-5.32043317782407e-05
-3.97487996989539e-05
-5.33633700545505e-05
-4.60040283955385e-06
-3.68513386823233e-05
-2.76604174526959e-05
-3.15866004103318e-05
-3.54550569135698e-05
-2.83768412549214e-05
-1.06997425466023e-05
-3.17323741352755e-05
-3.23094245345859e-05
-4.06348121152848e-05
-1.56176951871815e-05
-4.3774966354794e-05
-4.05285212544759e-05
-2.47493038391198e-05
-7.30078568412703e-06
-3.68512363999461e-05
-2.1095041455539e-05
-4.84026368360688e-05
-2.6766170519598e-05
-2.80010297876138e-05
-3.81657964182613e-05
-1.6899063672925e-06
-5.80643658625611e-05
-2.60863109722529e-05
-3.14563487466722e-05
-1.41884532189842e-05
-1.08785416757006e-05
-4.93164324874518e-05
-4.34652430020091e-05
-7.97003191217203e-06
-6.73694288396873e-05
-3.13061875467605e-05
-3.38523253228801e-05
-3.59590154772359e-05
-2.89452390606635e-05
-3.2029283349749e-05
-1.5983172072149e-05
-3.79227232178785e-05
-1.94956533147107e-05
-3.47536442364382e-05
-2.38439737560747e-05
4.98645963357188e-06
-2.62012756516688e-05
-3.7293336817861e-05
-4.16760960510242e-05
-5.60247441508424e-05
-2.41201192706571e-05
7.64093773411014e-06
-3.06684949765501e-05
-2.26347549279918e-05
-7.48788153455192e-06
-4.525101767639e-05
-3.76766448085205e-05
-3.10848772492951e-05
-3.58717268127343e-05
-3.52082024852043e-05
-3.91832288961586e-05
-3.05227194322198e-05
1.84393119972505e-08
-1.58230992168851e-05
-2.28366932146398e-05
-1.07347689117624e-05
2.00404116671149e-06
-3.33667040918132e-05
-8.24911131952206e-06
-2.13623128153984e-05
-4.35348422983276e-05
-2.26393102028012e-05
-3.49060235856198e-05
1.35669633799817e-05
-3.64839414915444e-05
-2.13483622357125e-05
-1.97715018491023e-06
-1.87833343220899e-05
-2.90582931102305e-05
-2.76124954143214e-05
-6.5471817154878e-05
-3.75333594636315e-05
-2.32075450169341e-05
-1.52643417573635e-05
-4.17299772413011e-05
-1.70632765962199e-05
-3.39120634078963e-05
-3.22365413019107e-05
-4.79648179323954e-05
-2.87136932901253e-05
-5.97431916675363e-05
-8.77550439710904e-06
-3.85331273585897e-05
-1.31738044743363e-05
-2.34560993545068e-05
-3.71201832182867e-05
-1.973716142856e-05
-2.56162674000995e-05
-1.15933985972571e-05
-2.26572918341348e-05
-1.30353036992105e-05
-1.82432078253803e-05
-1.02145118113683e-05
-3.68007380494286e-05
-2.91413975638951e-05
-4.82085410355934e-05
-3.88896552240446e-05
-3.42248070602028e-05
-3.07127903608143e-05
-3.12301426881196e-05
-2.26427621736175e-05
-5.85114958927625e-05
-4.12650087501146e-05
-2.33288344995812e-05
-3.62651932264082e-05
-1.24747196770575e-06
-2.78749313281575e-05
-1.08246564737129e-05
-3.66762629157297e-05
-1.87447228178441e-05
-2.44930987161036e-05
-3.15586432001826e-05
-3.16133572497095e-05
-2.78217777197901e-05
-7.39143028874486e-06
-2.78234967534678e-05
-1.71163683315991e-05
-2.81127876485185e-05
-2.83269993965112e-05
-2.8426739757874e-05
-4.27166484908767e-05
-3.18539134491493e-05
-2.31533186270668e-05
-1.35673096989274e-05
-2.25110643866448e-05
-4.22211035934472e-05
-5.52560109344057e-05
-3.80641585695419e-05
-4.01790609007941e-05
-8.11939641472155e-05
-2.97380702674786e-05
-1.32482403502576e-05
-2.6344499242017e-05
-1.50987985090563e-05
-3.1330551796827e-05
-5.60025889970345e-05
-3.50165898481276e-05
-4.25610127423965e-05
-3.48384032038485e-05
-2.99798505149327e-06
-1.76586169231433e-05
-7.78665438577818e-06
-3.72891042957261e-05
-3.23207116598394e-05
-6.07312937926647e-05
-1.41058780910198e-05
-3.03570949991044e-05
-1.74057348007913e-06
-9.76683611119939e-06
-3.91807293054024e-06
-1.84263126826615e-05
-1.36102346722303e-05
-3.09595608459934e-05
-2.92537170210124e-05
-5.57529025910669e-07
-4.35726235158538e-05
-5.0674189327478e-05
-1.47955472477439e-05
-4.35913498616825e-05
-1.88406785723678e-05
-4.63005087719685e-05
-4.58366566311381e-05
-3.52056716969045e-05
-5.18783394232517e-05
-5.53745352581199e-06
-2.66854335596231e-05
-4.40702968690311e-05
-1.7731246676294e-05
-1.38069038553171e-06
-4.14217015590544e-05
-4.71891875044959e-05
-2.54468189224164e-05
-1.43403497284203e-05
-3.9750155408861e-05
-2.88933209281397e-05
-3.8275753095575e-05
-1.50399817586748e-06
-1.12815367316879e-05
-3.01293857123529e-05
-3.65024673800019e-05
-1.80667587699053e-05
-2.10330550331659e-05
-1.27227025245968e-05
-5.86937726424405e-05
-4.14004721354847e-05
-5.19453277041303e-06
-2.81531841257264e-05
-1.90172583001781e-05
-3.51236039189554e-05
-4.41238256222613e-06
-3.44503189494282e-05
-1.67692699081065e-05
-2.43920411537127e-05
-2.1676904496982e-05
-1.64284414983635e-05
-2.42682325744342e-05
-4.88514941191087e-05
-3.6078763336267e-05
-1.74812553580567e-05
-3.38366717323555e-05
-4.85938439071812e-05
-2.42413361131168e-05
-3.27596735215542e-05
-3.15422515953028e-05
-2.0345610211731e-05
7.78000281019403e-06
-4.29492748244673e-05
-2.75676510882933e-05
-2.0395670745649e-05
-4.19227854968719e-05
-2.98670432624325e-05
-1.75124531380086e-05
-2.70788220244267e-05
-4.42996188556382e-05
-4.81933593447707e-05
-3.94004983926054e-05
-5.16809484024593e-05
-1.51987766446638e-05
-6.75722940499194e-05
-1.65715935011357e-05
-1.70555156959296e-05
-5.33297943046164e-05
-3.44735031918304e-05
-5.44289198530277e-05
1.58420063704828e-06
-3.34039947875845e-05
-2.63511441250924e-05
-5.24823033217496e-05
-2.9257399332587e-05
-5.06685395059737e-05
-2.93011509731956e-05
-4.06983039362101e-05
-3.98196986017117e-05
2.2236334709952e-06
-1.35483964718232e-05
-7.75159377540596e-06
-9.54543320630166e-06
-2.64946106899184e-05
-2.46276034253655e-05
-3.71020030107384e-05
-4.81700501529299e-05
-4.21398598835378e-05
-4.22614757616386e-06
1.72090938382849e-06
-2.22353849064733e-05
3.97757772241456e-07
-6.18683241140444e-06
-3.62006018623759e-05
-3.26542271615232e-05
-5.34994407936356e-05
-3.00651759688175e-05
-8.21180735512508e-05
-1.63451972947309e-05
-3.03372973530081e-05
-4.2839612492821e-05
1.46094904874756e-05
-1.96382742929942e-05
-4.10803409099757e-05
-1.81950308645695e-05
9.37097663222466e-06
-1.7255170800357e-05
-2.8294477276128e-06
-5.38411786019499e-05
-4.18434107834807e-05
-1.87028377188339e-05
-2.20703455665342e-05
-7.93294555742483e-05
-2.50570615806651e-05
-3.56640859825804e-05
-1.0193253136791e-05
-3.89618921275262e-05
-3.32481682750842e-05
-3.02370889307967e-05
-2.11735468294767e-05
-4.30495089984674e-05
-2.86508052935856e-05
-2.90162570013727e-05
-3.6847736479419e-05
-4.36680612976746e-05
-5.99221232957906e-05
-1.19768773550657e-05
-2.46671634701174e-05
7.01539214696679e-07
-5.13381055667289e-06
-1.94190941318196e-05
-2.41719210591563e-05
-2.50385700792938e-05
-1.5537392148156e-05
-3.0992524904693e-05
-4.56004863725159e-05
-1.98737186523872e-05
-3.47857673187876e-05
-3.97058215322117e-05
-3.88906537924211e-05
-2.11015980319792e-05
-2.94435046366075e-05
-1.10582786462376e-05
-3.66132442521992e-05
-1.19747343265398e-05
-1.66892866465297e-05
-1.46169968262953e-05
-1.87739780163645e-05
-8.35635275801113e-06
-4.21773421842439e-05
-3.59873341295426e-05
-2.89894375325878e-05
-3.69809751901691e-05
-2.44007062344583e-05
-6.52973000004174e-06
-3.78056142874271e-05
6.94960398126475e-06
-1.51666838864809e-05
-3.46327430399167e-05
1.48216278522962e-06
-2.29373440248696e-05
-3.89759239543161e-05
-3.61302373195663e-05
-2.17806695061347e-05
-1.45951056950792e-05
-4.96917983210965e-05
-5.04026952149356e-05
-4.21179614424946e-05
-1.48693465528664e-05
2.69163398582574e-07
-1.90082911098186e-05
-2.81409881363491e-05
-2.39189461057705e-05
-2.71264870902552e-06
-3.26727634412819e-05
-3.03466353588658e-05
-4.58405428573981e-05
-3.09048126266233e-05
-2.75712736441667e-05
-2.94570666022362e-06
-6.48334674177632e-05
-5.40630399282064e-05
-6.5333763373472e-05
-3.4407103410762e-05
2.07588358758869e-05
-3.9561658473031e-05
-4.27798313315817e-05
-3.05226354679144e-05
-1.46674331869788e-05
-4.84370449646801e-05
-5.46144077386271e-06
-1.79380835151584e-05
9.65989481182998e-06
-4.75672291361623e-05
-6.3500761414745e-06
-5.39980347994298e-05
-6.5910414747137e-05
-6.33880814826756e-05
-3.60826776927435e-05
-2.47071953342721e-05
-2.75664526945479e-05
-5.19766176708923e-05
-3.43611031429567e-05
-4.86176444687786e-05
-5.33098827641488e-05
-5.5759334771059e-06
-1.88289822582835e-05
-3.16519622194155e-05
-4.74188539336211e-05
-4.61267098883599e-05
-1.82777721578784e-05
-2.59378033831807e-05
-4.48467460946742e-05
-4.93072069848191e-05
-4.76151929881817e-05
-3.14348218968627e-05
-6.07576501792943e-05
-7.31945012954282e-06
-3.18267642267523e-05
-1.47957776024233e-05
-3.95268598135113e-07
-1.15591883246884e-05
-3.21199716395723e-05
-3.45420597140535e-05
-2.86877791155212e-05
-2.17553277009357e-05
-3.01034086365921e-05
-2.6989438001795e-05
-2.28723157804974e-05
-3.19955284307299e-05
-3.4145515995093e-05
-5.38160745498855e-05
-2.58239656508116e-06
-3.52007856899477e-05
-6.07523884492041e-05
-3.99601912356579e-05
-2.69380265680186e-05
-6.22609440901055e-06
-5.01565982467542e-05
-3.84917400562395e-05
-2.56219681987172e-05
-4.43975970817103e-05
-1.58123500390314e-05
-5.71656892110616e-05
-5.24362850958569e-05
-4.97157693435812e-05
-3.94214927409474e-05
-4.7062477834939e-05
-7.60294856401814e-06
-2.41978531623137e-05
-3.40877074670099e-05
-1.89968805224749e-05
-3.58931277176738e-05
-2.99788583196457e-05
-3.71978785432066e-05
1.00624340726832e-05
-3.26619240387835e-05
-1.59740756138076e-05
-5.03887033167349e-06
-3.43226342991038e-05
-5.69830451149445e-05
-3.59435722183669e-05
-3.62422261505811e-05
-1.67282158030924e-05
-3.42346232011735e-05
-1.73944519349623e-05
-1.43415173141701e-05
-2.9831906602411e-05
-3.87957002386706e-05
-2.56847082175035e-05
-4.90967829370432e-05
-7.90143398118083e-06
-3.14466578439473e-05
-1.77783457670473e-05
3.30755533966489e-06
-4.66829298096592e-05
-2.43505046275792e-05
-3.54108119988024e-05
-3.48282647802471e-05
-3.76187718453557e-06
-2.79848994625289e-05
-1.02737079348355e-05
-2.14446697354053e-05
-1.9152312856957e-05
-4.36599476693347e-05
2.53410700285111e-06
-3.39894434528724e-05
-3.20990905291607e-05
-1.96473856415142e-05
-9.23650949697483e-07
-2.8052653872259e-05
-1.09913930015806e-05
-1.57565839684199e-05
-4.04634544470342e-05
-3.63688987460744e-05
-2.46226394840226e-05
-3.68466488282721e-05
-2.15538825504718e-05
-5.44690497219039e-05
-3.0675909037728e-05
-3.71641633623799e-05
-1.37141236479384e-05
-2.27372823990698e-05
-2.71815771145285e-05
-3.0887570205915e-05
-3.84264090125344e-05
-7.01137149510514e-05
-1.78760109301454e-05
-3.69419350567656e-06
-3.30788444675602e-05
-2.04645236299609e-05
-1.6184060009973e-05
-2.29172648148008e-05
-2.30053140069639e-05
-4.08708008733654e-05
-1.82475940618884e-05
-5.8917880901633e-05
-3.27385196560583e-05
-2.11884035209949e-05
3.43141061283344e-06
-2.82683611877431e-05
-1.48782461134423e-05
6.11226015420556e-06
-1.0223166079434e-05
-1.71404713834426e-05
-3.59146418777146e-05
-2.28125609815055e-05
2.33896178965075e-05
-2.93144693177031e-05
-1.48962455426578e-05
-2.23234300559886e-05
-2.95025896203142e-05
-4.6603259698768e-05
-4.61104748303521e-05
-3.04216786332625e-05
-1.47852589437001e-05
8.87760011662786e-07
-2.47162917803706e-05
-1.11114014336712e-05
-4.79424547237559e-05
-2.84394993831727e-05
-1.4063190490485e-05
-3.63773839159629e-05
-2.48575974629081e-05
-5.98875572567507e-05
-2.77439522461082e-05
-3.54698671580463e-05
-3.15386019741821e-05
-4.15642317083036e-05
-2.55041397040826e-05
-1.92594020325004e-05
-2.83599110596949e-05
-3.05464119002367e-06
-1.62520867766864e-06
-1.6244013236206e-05
-1.9246111074813e-05
-4.27069268170564e-05
-2.23297146792951e-05
-2.96526525415929e-05
-2.8008663939429e-05
-9.77164001875695e-06
-1.62370286301199e-05
-4.28003899571828e-05
-2.33092059850294e-05
9.87747211523595e-06
-1.97366952175906e-05
-3.24256821090852e-05
-2.72525518481301e-05
4.54294968884397e-07
-1.12916091664327e-05
-1.62568103301803e-05
-2.28105653206803e-05
1.74021862834363e-06
-5.08891436000958e-05
-2.96124308737679e-05
-4.10571819824677e-05
-2.16737264826356e-05
-3.69337923493622e-05
-2.52809855375209e-05
-6.84150909802229e-06
-3.37229156612247e-06
-1.91992688173161e-05
-1.61862171100601e-05
-1.47191434232966e-05
-1.31882309069924e-05
-2.1246139941574e-05
-3.06279662397665e-05
-1.79233680945055e-05
-3.30147507212481e-05
-3.88753089567667e-05
-2.35820795961849e-05
-3.24346032790706e-05
-4.52873984982234e-05
-2.39204655080269e-05
-3.24268861139259e-05
-1.00866256551546e-05
-4.64687459599054e-05
-1.17287699312517e-05
-4.07205909363056e-05
-8.59733973859683e-06
-1.44222284573888e-05
-2.04680678056005e-05
-1.4183784095611e-05
-3.27918696439364e-05
-1.65403016040238e-05
-4.059023820378e-05
-3.60923223700625e-05
-3.78366480115219e-05
-6.59736186485476e-05
-8.79107917378944e-06
-3.72480647309648e-05
1.87432585790965e-06
-1.68994279310763e-05
-3.58555101395692e-05
-6.65721034567595e-06
-3.32337738506509e-05
-3.68820044040309e-05
-1.90824021738415e-05
-4.03503814093329e-05
-5.58504053430887e-05
-2.7068797870033e-05
-4.42882860540788e-05
-5.69487526556265e-05
-5.90184386743754e-05
-5.18965979253488e-05
-3.43626593085492e-05
-8.63385301328777e-06
-1.14805524263273e-06
-2.47748607678778e-05
-6.39142864962509e-05
-4.60962217958073e-05
-1.35943804392713e-05
-2.56084649958729e-05
-2.34348650427513e-05
-3.67378908217066e-05
-1.96685934503391e-05
-4.35407302696319e-05
-2.31946855819363e-05
-3.7125396201651e-05
-3.23989677643172e-05
-1.15514188521102e-05
-3.18520601626524e-05
-1.94336226277838e-05
-3.30693520870782e-05
-3.81569954102541e-05
-3.18167432547598e-05
-4.48103045502636e-05
-4.78215006047637e-05
-2.28531269048976e-05
-5.37156868273262e-05
-4.89409171502835e-05
-1.66886772066836e-05
-2.72927602806317e-05
-3.28693388132434e-05
-5.08821539412748e-05
-3.08247263727789e-05
-3.61779278340263e-05
-2.90546294782538e-05
-2.5547128355427e-05
-3.97352317413398e-05
-3.47124160148557e-05
1.94661715046129e-05
-2.77099261000938e-05
-3.16926583005409e-05
-2.31311576741048e-05
-4.99850568561113e-05
-3.30707526723049e-05
-1.74766884981573e-05
-2.33627821801221e-05
-1.90391898638869e-05
-5.51308059512839e-05
-4.92991203198538e-05
-2.47049162984055e-05
-1.9627561846269e-05
-2.02510837815121e-05
-7.51914327588072e-06
-2.92335635654939e-05
-2.79160853527959e-05
-3.77280198546985e-05
-2.13296462145306e-05
-4.76171972445954e-05
-2.85859004359697e-05
-3.56631402780127e-05
-5.65963698413983e-05
-1.92281406178996e-05
-1.26557639488294e-05
-1.39118796516715e-05
-5.08010328677738e-06
-4.18399765146067e-05
-2.18097251159085e-05
1.15091849625812e-06
-2.32048598855147e-06
-3.82886711766263e-05
-6.07792705403353e-05
-3.54235198109246e-05
-2.50283825071893e-05
-2.18650722919262e-05
-4.08833830663972e-06
-3.53237396134917e-05
5.2737687020045e-06
-1.91195281460919e-05
-2.51490672967107e-05
-3.29356950593537e-05
-1.53612050040885e-06
-4.75060673958292e-05
-4.52580028107173e-05
-3.59212121690768e-05
-3.36479162866728e-05
-2.09296506891914e-05
6.20458127418435e-07
-7.13347661233113e-06
-1.27281540958052e-05
-3.39022821326812e-05
-2.72572951290434e-05
-1.01906912822617e-05
1.60680605728289e-05
-2.1604122243156e-05
-3.7320088237507e-05
-2.91488681608033e-05
-1.00855901815856e-05
-2.1061152976483e-05
-3.84232731630474e-05
-5.12430211525518e-05
-3.79898785630173e-05
-5.44825248346042e-05
-4.64845008368414e-05
-4.71654272510302e-05
-1.67268601019849e-05
-7.63660865275287e-06
-5.05271850304559e-05
-8.27256226302701e-06
-4.58282427769583e-05
-3.60575178974264e-05
-2.08158174632956e-05
-4.10279274749093e-05
-5.36271985985485e-05
-2.58750217570693e-05
-2.43765983310829e-05
-3.5389771768615e-06
-1.5777637425583e-05
-2.86148294020989e-05
-1.13468515400016e-05
-3.69435126753284e-05
-2.95700335757127e-05
6.51048519688736e-06
-2.27067521965072e-05
-4.02216947649938e-05
-1.92872953708076e-05
-1.7982952146755e-05
-5.66151691485365e-05
-4.03478724422476e-05
-4.58027821192842e-05
-4.25466823967373e-05
-1.25912711481573e-05
-3.34694752973379e-05
-2.95099667360564e-05
-3.00012107021732e-05
-8.97576942690404e-06
-3.31571399503298e-05
6.59468316742775e-07
-5.00425725551869e-05
-4.31437127619334e-05
-3.40595995952436e-05
-3.85526065552932e-05
-3.70944040066959e-05
-1.72945545862698e-05
-3.49865300217642e-05
-4.2108308506624e-06
-1.52761672171882e-05
-4.7299154998769e-05
-2.08657607089389e-05
-1.48792096110389e-05
-2.70932528976344e-05
-3.13403862231585e-05
-2.20473276192255e-05
-3.92129116522515e-05
-5.03180179521265e-05
-6.09068921182048e-05
-2.56863415811182e-05
-7.35494858523177e-06
-3.71466499955532e-05
-2.87071700916721e-05
4.01726729703897e-06
-5.32673482815635e-05
-1.9679916517801e-05
-4.36663679267513e-05
-4.84881893858215e-05
-6.42138856220562e-05
-4.96052914890091e-05
-5.76779221684308e-05
-4.68285881646228e-05
-4.71802952928011e-05
-5.1027960291327e-05
-1.15494400128446e-05
-3.59964304167345e-05
3.18942610691804e-06
-3.54461650386831e-05
-4.22944672964542e-05
-1.78015990967655e-05
-3.20778718781643e-05
-2.42613116236923e-05
-3.62010340225723e-05
-1.76357095956889e-05
-1.69296947766464e-05
-3.85840646096256e-05
-4.32652201268384e-05
-5.9151387734371e-05
-2.91063109594602e-05
-4.15827343532095e-05
-9.21731900346278e-06
-4.86025184768289e-05
-3.2999644474919e-05
-2.36941773921526e-05
-1.6580829131291e-05
-2.34397681109668e-05
-3.14958198198614e-05
-4.29618655274123e-05
-2.74464346218851e-05
-2.42470412692822e-05
-5.97943205982346e-05
-3.18288092838331e-05
5.51985282778501e-06
-9.07631476625413e-06
-4.14878695599014e-05
-3.62347310532778e-05
-6.7515955927706e-06
-1.467664581253e-05
-3.78308539587904e-05
-2.43323028560349e-05
-5.71822076529627e-05
-2.83279621736905e-05
-4.08483853718008e-05
-3.64936637738682e-05
-2.36441148995993e-05
-1.0062346073178e-05
-1.40544890018305e-05
-3.58950610982146e-05
-2.06979329132352e-05
-2.05979213837848e-05
-7.96595521729655e-06
-4.28762821693491e-05
-2.73420385631096e-05
-4.44979613859591e-05
-2.52486208570737e-05
-3.48076654352368e-05
-2.51359464576711e-05
-3.31362768102583e-05
-5.10419670706784e-05
-5.06984497623203e-05
-1.86118408283701e-05
-3.91573911133059e-05
-2.11210749578482e-05
-4.74597954582365e-05
-1.51893723901297e-05
-3.89394512364811e-05
-6.67124393482313e-05
-2.05629011456476e-05
-3.68505101906457e-05
-4.636947917405e-05
-3.8457112609993e-05
-4.5903917448422e-05
-1.73928290488979e-05
-4.31875239081028e-05
1.05226084446963e-06
-3.06607258113053e-05
-2.9659069175758e-05
-4.48366404787889e-05
-1.43916314260111e-05
-1.6564658421963e-05
-1.25728668736181e-05
-3.02503819661427e-05
-1.5446916065996e-05
-2.36058002203972e-05
-1.18446958152795e-05
-2.94653530807425e-05
-2.8010231490223e-05
-2.89659762142003e-05
-3.05612576904788e-06
-1.28062315896612e-05
-2.78261656883679e-05
-1.30409737231555e-05
-2.88100434915566e-05
-2.69911419054673e-05
-2.55629704365204e-05
1.01324859357125e-05
-1.143754736716e-05
-3.16282093351577e-05
-1.11462847553034e-05
-4.56263839730232e-05
-5.50087876372504e-05
-3.57032370249936e-05
-1.14445540725282e-05
-3.45421642315516e-05
-2.05381310196488e-05
-5.8191774522176e-06
-3.44782970785502e-05
-3.94833759169607e-05
-1.1703357204774e-05
-3.81227860974472e-05
-1.50589412005879e-05
-3.95180119124921e-05
-3.45521967285179e-05
-1.19254630492599e-05
-3.59981739110748e-06
-1.71676043741228e-05
-1.14847699445455e-05
5.80931873701876e-06
-1.37466362477814e-05
-4.89208850087934e-05
-3.22101376766117e-05
-1.29721317450757e-05
-2.54603201591121e-05
-3.12808395135467e-05
-9.68582743219225e-06
-1.05744988958632e-05
-8.07161304466366e-06
-3.31406820045961e-05
-5.17284663442574e-05
-1.32754076648556e-06
-3.32468790132677e-06
-3.29127217445745e-05
-6.11354526522885e-05
1.05384735777593e-06
-1.63636996772544e-05
-1.01040827901841e-05
-5.9363610313425e-05
-1.67650999096285e-05
-3.05806985971575e-05
-3.97000932925154e-05
-2.56173498828392e-05
-2.514230259284e-05
-2.38580643242253e-05
-2.69163063551001e-05
2.28156790438994e-06
-6.30846831315645e-05
-3.98392982338507e-05
-2.86557694299848e-05
-3.48931484697881e-05
6.63500835043556e-07
-2.65783818194976e-05
-3.9240712047067e-05
-2.05982340756933e-05
-1.75569972352635e-05
-2.07179854136602e-05
-2.45011213173037e-05
-1.35989471599895e-05
-4.46477714109832e-05
-2.02648299148927e-05
-3.4986924810075e-05
-4.4392732445639e-05
-2.01249249970337e-05
-3.67194149473783e-05
-4.27266171217243e-07
-4.28504116749637e-05
-1.04322811284079e-05
-3.69673904355209e-05
-2.74595233984419e-05
-1.37715490171226e-05
-3.60805796645969e-05
-2.52908925204801e-06
-3.95452680422237e-05
-4.4822937006829e-06
-5.76773724548643e-05
-2.97362737890029e-05
-2.65163793245382e-05
-5.85028297024819e-05
-1.52901420107806e-05
-2.17677711495641e-05
-5.33013457104003e-05
-2.77057493368003e-05
-3.00938508400013e-05
-3.92390481859892e-05
-2.21855057645584e-05
-5.63223513854859e-05
-1.64077716196968e-05
-5.95709669322409e-05
-5.23948477125188e-05
-2.69410989717535e-05
-1.49280988867938e-05
-3.07653957646634e-05
-2.03036449018184e-05
-2.8206847219361e-05
-4.52005258293698e-05
-4.82322177946231e-06
-4.98431385372719e-05
-5.2649927480086e-05
-2.32796638122435e-05
-3.56326089850173e-05
-3.21818404130127e-05
-4.23825559305843e-06
-3.36206949345377e-05
-4.8207127174207e-05
-2.74788623846197e-05
-5.11376568358614e-05
-1.14946974324413e-05
-4.32865291957973e-05
-2.4641125812875e-05
-4.72181970197315e-05
-3.52923982195625e-05
-3.79645951232058e-05
-3.43485978228465e-05
-5.46232154553859e-05
-5.92422436808162e-05
-3.09090604756299e-05
-3.42001454463785e-05
-4.93307022888698e-05
-4.16004661867714e-05
-2.39809002365551e-05
-3.88733645108751e-05
-3.82748780818688e-05
-3.95894981904484e-06
-1.34403555109408e-05
-3.68289584657139e-05
-1.85660219464242e-05
-2.12548097333817e-05
-4.28384098259254e-06
-3.16895174706762e-05
-3.76526545110278e-05
-3.12963399522801e-05
-1.63801135969704e-05
-3.3909359843492e-06
-1.66533777081554e-05
-2.93406154143671e-05
-2.09974096285186e-05
-1.09884053018191e-05
-4.86857379994786e-05
-4.28624267734107e-05
-5.47651337951738e-05
-4.04492108748928e-05
2.8568699154399e-06
-2.53520062665013e-05
-3.10223144539822e-05
-4.16616217125101e-05
-3.99677629059421e-05
-2.45698345804727e-05
-2.64871331372509e-05
-3.24972557040436e-05
-1.565893948646e-05
-2.76926160230633e-05
-1.941059087546e-05
-2.22677529700528e-05
-1.13202573193457e-05
-9.66092052722086e-06
-6.20600747399298e-05
-3.61744149940005e-05
-3.68249356030335e-05
-1.5000546120312e-05
-4.44228732934294e-05
-3.72825803028016e-05
-2.57074547239949e-05
-2.86437544429464e-05
-5.51666112644581e-05
-4.17253435354893e-06
-1.19975185313564e-05
-3.7162333671201e-05
-3.50834696753537e-05
-3.67767272089005e-06
-5.18658972406592e-05
-1.6685224791856e-05
-3.33087248108407e-05
-6.98273703998723e-06
-3.91875081104979e-05
-2.40615794869284e-05
-3.29206382735811e-05
1.90374774062619e-06
-3.49959241261452e-05
-3.1532902930193e-05
-3.65517080725189e-05
-1.80732426837945e-05
1.95295504260562e-05
-3.1212660677671e-06
-4.36806865464605e-06
-3.13171987288962e-05
-9.21800332260216e-05
-3.70558515347394e-05
-2.32671669594553e-05
-1.48759768733727e-05
-2.80545499929079e-05
-4.98930242363754e-05
-7.63480774399973e-06
-8.13539618866416e-06
-4.3742084804016e-05
-1.80426676585558e-05
-2.87093032805097e-05
-2.09211159051346e-05
-1.48213279456534e-05
-4.32082922125744e-05
-1.86484925959601e-05
-2.74653559876078e-05
-3.22177213781925e-05
1.86888447221201e-06
-1.96452780558052e-05
3.40181620479235e-06
-3.51404798982899e-05
-4.23180905123226e-05
-2.71720293577881e-05
-7.23904786652183e-06
-6.59213376725421e-06
-3.72005709585863e-05
-4.74694368587642e-05
-3.27284323161992e-05
-3.08013882829116e-05
-2.34839717318591e-05
-3.40642081827815e-05
-4.43970150315822e-05
-1.56659978506016e-05
-2.95552564029794e-05
-3.25775197597003e-05
-1.08034764754295e-05
-2.30720095634e-05
-2.64006437398071e-05
-2.47232195244601e-05
-4.09854316055413e-05
-1.74974921331446e-05
1.2413304698208e-06
-3.50733867882956e-05
-8.94054678944977e-06
-3.0647317530208e-05
-1.28740687410433e-05
-5.51685017653575e-05
-1.57727089532346e-05
-3.56938067288899e-05
-3.64124528818147e-05
-4.32951511130216e-05
-1.08070011065819e-05
-2.72181288016286e-06
9.3150697238585e-07
-2.88925401231687e-05
-1.96629897640964e-05
-3.01829922754997e-05
-2.15561147452682e-05
-2.11502565521414e-05
-5.88116753264459e-05
-4.33607962707026e-05
-1.75456478662366e-05
-1.73652418601957e-05
-2.00695375099577e-05
-2.16378051329821e-05
-1.3316705225051e-05
-2.16377231658607e-05
-4.10143747574311e-05
-5.22158852570779e-05
-2.00669405930847e-05
-3.32777347628436e-05
-3.4234176426788e-05
-4.50995379057197e-05
-5.91128862306543e-05
7.21031175763707e-07
-3.32859396504091e-05
-5.36485784413177e-05
-1.23367752539279e-05
-7.26429202214261e-06
-2.09254598263688e-05
-2.06148780983853e-05
-3.96264355020776e-06
-2.88360691454829e-06
-2.46576609376808e-05
-3.14872260492513e-05
-4.85030952419653e-05
-2.65304018475794e-05
1.06332647316154e-05
-4.52562299412593e-05
-2.66464620944869e-05
-1.9525983462677e-05
-2.49380779023828e-05
-4.34622291229453e-05
-4.23909154143063e-05
-1.28566754051286e-06
5.22765907231747e-06
-2.82851451683462e-05
-2.68629479648839e-05
-4.21950621615636e-05
-2.40539167564078e-05
-4.08473885478797e-05
-3.8012019567253e-05
-5.81389800291562e-05
9.89397065192832e-07
-6.26809533890589e-06
-1.82010446453226e-05
2.57763578656517e-06
-4.3358431049502e-05
-4.66831486061199e-05
-2.08909728672722e-05
-4.90128837898729e-05
-2.97223851646526e-07
-2.91108921173003e-05
-2.41673339256851e-05
-1.33750661184373e-05
-8.63242612559602e-06
-4.37689880514051e-05
-2.02503626153577e-05
-3.62688316848893e-05
-3.77489985397018e-05
-5.22185466902986e-05
-2.77882279401036e-05
-8.69252421739297e-06
-2.97874490474405e-05
-3.67443212853115e-05
-4.74969643750367e-05
-4.62948813290175e-05
-1.84311957104913e-05
-4.48929140624463e-05
-3.794957829142e-05
-2.03666258936608e-05
-4.91077192242854e-05
-1.72432178109926e-05
-1.00764418324537e-05
-1.03107174942085e-05
-1.39362562539517e-05
-1.77569843354292e-05
-5.36422083662529e-06
-1.71994781700368e-05
-3.55438028480541e-05
-1.78694328939116e-05
-2.81474739236488e-05
-4.25918290630358e-05
-5.81799762465336e-05
-2.19764679600254e-06
-4.69609775977918e-05
-1.96816376154367e-05
-4.92597510457938e-05
-2.43691717583937e-05
-1.84287997988672e-05
-4.74035484966428e-05
-2.53908116783649e-05
-1.44499614623193e-05
-4.77235461920136e-05
-1.75297019448061e-05
-4.28834475709125e-05
-4.72726736405874e-05
-3.92625744423617e-05
-3.03275429443311e-05
-2.2220500035292e-05
-1.32220589877004e-05
-3.49964702227207e-05
-7.48855424231665e-06
-2.56487824065812e-05
-3.69983011044172e-05
-3.90323408863794e-05
-2.67239477283064e-05
-2.62171539418e-05
-2.74013545113897e-05
-3.25962846175927e-05
-6.31445336354142e-05
-3.08961359310964e-05
-1.48310414626561e-05
-1.28563412821189e-05
-2.14510736686625e-05
-5.52641117721494e-06
-4.55624048220854e-05
-2.44314123260615e-05
-2.75058620886571e-05
-6.49586807152072e-06
-3.3005506491856e-05
-1.17557455679388e-05
-5.87127656869748e-06
-1.98085053234642e-05
2.37218075215049e-06
-1.9610292482903e-05
-2.891278682101e-05
1.63772489486524e-06
-3.12229512095645e-05
-4.12304264361531e-05
-3.64357930087015e-05
-3.30063297964744e-05
-3.99309921836751e-05
-2.88651788803193e-05
-2.74145779441358e-05
-1.65245716039554e-05
-2.67785454866206e-05
-2.37819830194746e-05
-2.42267722071409e-06
-2.28590407379214e-05
-1.49270767191809e-05
-3.1414236533292e-05
-4.30544579987892e-05
-1.85477441319452e-05
-3.58431430336008e-05
-1.78233603353871e-05
-2.21727195898184e-05
-8.3978417004531e-06
-2.55460476711612e-05
-5.82596553400364e-05
-4.13953572998135e-05
-4.12826450938651e-05
-2.7761493982904e-05
-1.39638888394551e-05
-1.99772330929271e-05
-4.04249366173313e-05
-3.88396601996346e-05
-4.14150788425394e-05
-2.7286540853482e-05
-2.13233919722395e-05
-1.60200547428026e-05
-2.8029547650802e-05
-8.43935873889973e-06
-1.65257833963238e-05
-5.43100477729228e-06
-3.89401460096191e-05
-3.93431155846341e-05
-3.25813795449793e-05
-1.97241431331111e-05
-2.65718074881339e-05
-2.73011619480209e-05
-5.66261793015368e-05
-3.56604253741583e-05
-3.61119897932965e-05
-3.51918996245049e-05
-3.5174544300037e-05
-2.96432978553116e-05
-3.92700872286999e-05
-2.96045990743831e-05
-3.52811635276692e-05
-4.74035409093361e-05
-2.8132551107364e-05
-3.1589389513562e-05
-3.67427995303683e-05
-3.50893981805989e-05
-4.22997288304244e-05
-5.26479774080709e-05
-4.37209355515616e-05
-4.68474231968467e-05
-3.8568981491203e-05
-3.73494779404933e-05
-2.16113633094851e-05
-2.09384877045984e-05
-1.37045490096949e-05
-3.96796432602446e-05
-3.33623645712117e-05
-2.43603400974191e-05
-1.29542627404571e-05
-2.48282355309199e-05
-3.7841922042994e-05
-5.23170611938711e-05
-7.62030512972518e-06
-3.81397004570758e-05
-3.52135049417795e-05
4.84732097703282e-07
-4.22628422949216e-05
-6.16664056365815e-05
-2.59736443444972e-05
-1.96694291364568e-05
-5.74385052343774e-05
-2.2631378325196e-05
-4.69049085693737e-05
-3.997105969744e-05
-3.60212756229487e-05
-2.52846098410436e-05
-3.38057982769712e-05
1.1580021205686e-05
-3.53507762930313e-05
-4.9132051903426e-05
-5.09586329294126e-05
-2.97004606306573e-05
-1.8162950958878e-05
-5.40779788661506e-05
-4.15160118996436e-05
-1.89785888596142e-05
-2.96598454629136e-05
-8.6642075551207e-06
-3.08903281900212e-05
-2.32020638073551e-05
-9.71580304558069e-06
-1.89423626675315e-05
-5.71730222638427e-05
-3.59051577120023e-05
-2.87961151030097e-05
-2.76487965568386e-05
-3.07648095153229e-05
-4.05914455717855e-05
-5.02910782597858e-05
-5.80951185897208e-05
-2.30464753620551e-05
-2.48330416187507e-05
-3.8135257274394e-05
-1.83486557053871e-05
-1.02526337435662e-05
-3.86149091549533e-05
-1.42408516998438e-05
-3.38321122422607e-05
-3.9251509047627e-05
-3.14878945163677e-05
-7.59733797311908e-06
-4.39265904913333e-05
-4.07401052253444e-05
3.49074577982468e-06
1.02499296481585e-06
-5.00317251668233e-05
-4.60465617817309e-06
-3.77476554351052e-05
-1.19093146905633e-05
-4.35192873568268e-05
-4.69970183437043e-05
-9.72290886029913e-06
-4.25490891681163e-05
-1.75177390362454e-05
-1.04043741493382e-05
-1.65937076860863e-05
-4.25580591703345e-05
-2.90165329780973e-05
-3.77825511724893e-05
-4.27036935477055e-06
-2.44431530189537e-05
-1.77296566171398e-05
-3.63284643822895e-05
-3.40321226469706e-05
-4.53162099718776e-05
2.06202627473578e-06
-4.27663599071119e-05
-4.85964556628099e-05
-5.15509580337455e-05
-7.42563262556965e-05
-2.41955950592687e-05
-5.9872581070453e-05
-2.6899700064362e-05
-1.54871967827837e-05
-1.1409740740361e-05
1.89033387766589e-05
-1.50503693862587e-05
-2.44617095256692e-05
-1.70418711131859e-05
-2.92345520760469e-05
-3.91442204968182e-05
-3.93714497759469e-05
-1.73585287063e-05
-4.33156629570186e-05
-3.94148334404541e-05
-6.36796242057541e-06
-1.2110805813797e-05
-1.20154815325424e-05
-5.52390050013532e-05
-9.72274792312302e-06
-1.47532201004974e-05
-1.2897689869644e-05
-1.66488222895954e-05
-2.59108945251777e-05
-3.67342793392203e-05
-4.9358271160364e-05
1.5536201688921e-05
-1.63268485196674e-05
-1.22738077443744e-05
-9.71303078535185e-06
-2.47755931919126e-05
-4.98493223620372e-05
-2.79974710958271e-05
-6.04605162714761e-06
-3.22422861050705e-05
-1.9497163754578e-05
-3.49184266234363e-05
-1.70607659083413e-05
2.74416726867721e-05
-2.24894843049391e-05
-1.54587507493208e-05
-4.28613683604384e-05
-4.21740236241038e-05
-4.61853113318724e-05
-2.62972211655919e-05
-3.51779504454612e-05
-1.70416991726484e-05
-1.76521486925942e-05
-2.88460773251059e-05
-3.30136387987005e-05
-3.81608624702264e-05
-3.46378873813548e-05
-1.14212326058871e-05
-3.04583336208173e-05
-1.76723369985298e-05
-1.91316830394692e-05
-2.99325630282598e-05
-3.79489905794408e-05
-3.20593447452417e-05
-1.08008313023715e-05
-4.79502879612316e-05
-4.46011575828159e-06
-2.55990820471101e-05
-1.23771214383064e-05
-1.24518875907097e-05
-3.86267419998026e-05
-2.64108245081459e-05
-3.15554436387675e-05
-2.33557822329306e-05
-4.92910670457037e-05
-2.67490417972131e-05
-1.30761509611543e-05
-1.5147853938015e-05
5.78449332221167e-06
-5.66398787970746e-05
-3.71008569176045e-05
-4.5812420199504e-05
-3.98324477721366e-05
-5.11389204415232e-05
-2.39133162785504e-05
-2.00104329257731e-05
-2.38859453008882e-05
-2.38599718738358e-05
-1.61594808202811e-05
-2.57979389339055e-05
-2.36797223283451e-05
-1.51713007407391e-05
-5.34572122913928e-05
-5.56983272860015e-05
-3.73347476667377e-05
-4.25037772959843e-05
-2.51821254167927e-05
-1.89368331105845e-05
-2.53789320926078e-05
-2.74605716083933e-05
-3.2872039729732e-05
-8.42172413464402e-06
1.01240804481255e-05
9.67977764435331e-06
-4.92883648143112e-05
-4.4488959778004e-05
-3.08755720141349e-05
-4.76836423951086e-05
-1.9543038843654e-05
-4.83017840958044e-05
-1.40106343838569e-05
-6.5852178161804e-05
-3.17832395192888e-05
-4.74199044906805e-05
-5.3961376369437e-06
-1.88056182402774e-05
-3.14426983800263e-05
-4.27573229796459e-05
-4.92147012809354e-05
-2.86408757887604e-05
-2.96652176260319e-05
-1.27927073800358e-05
-1.05123105884874e-05
-1.08468063190671e-05
-9.77264218795384e-06
-1.97261205458062e-05
-3.95911047563861e-05
-3.0986310633192e-05
-6.7305291805108e-05
-4.07430617083439e-05
-2.67560525076364e-06
-3.72650126170921e-05
-3.8053486084374e-05
-2.01097643099165e-05
-4.06416848981978e-05
-1.57361036003333e-05
-1.27794139812362e-05
-3.24806308085138e-05
-2.67053058086045e-05
-3.3786850028061e-05
-3.61307608349506e-05
-3.09571772238426e-05
-3.25359067227592e-05
-1.75519630997679e-05
-1.81386388213236e-05
-2.27680725310671e-05
-2.94576310355729e-05
-2.87445202091707e-05
-3.68374268742416e-05
-1.15648666520995e-05
-3.69086178389538e-05
-1.87555826927356e-05
-2.13163376572151e-06
-2.51239896950799e-05
-5.63504171500856e-05
-4.3517707114338e-06
-5.90664868425363e-05
-6.36949336616685e-05
-2.94503660213762e-05
-2.16880868388235e-05
-9.88994130518556e-06
8.46148130812443e-06
-3.08378281361374e-05
-3.64434591292734e-05
-4.96161585170474e-05
-9.69418997481646e-06
-1.94176948106492e-05
-2.8417865837497e-05
-3.09842536408123e-05
-1.25168586880185e-05
-5.53557258339953e-05
-4.52920394279568e-05
-3.20363107788549e-05
-5.54306695141843e-05
-2.71212460047983e-05
-8.24337311270241e-06
-5.47449373687513e-05
-2.15060468791926e-05
-6.23005812846498e-05
-3.36587229893762e-05
-3.06966265285896e-05
-4.32319792780059e-05
-5.31308260251429e-05
-2.45404585583618e-05
-4.62010080487735e-05
-4.7401864351749e-05
-6.34720100218468e-05
-5.94875195509171e-05
-1.8729151935155e-05
-4.0704985058326e-05
-1.63222960879135e-05
-2.98080671554139e-05
-5.01845311822665e-05
-5.89875777609241e-05
-3.73317737372598e-05
-2.43691332790926e-05
-2.93523838387272e-05
-1.24026322132903e-05
-3.92424428261116e-05
-4.01843890425468e-05
-3.9634072985625e-05
-3.18550563734944e-05
-7.42884999772153e-06
-4.29034350098222e-05
-3.2776144949634e-05
-4.28511973554676e-05
-3.3583672612737e-05
-3.00760367297084e-05
-3.56305129696909e-05
-1.29639455969077e-05
-4.47775155041828e-05
-3.0819895274613e-05
-2.6694966683708e-05
-9.10829934273845e-06
-2.24258769961567e-05
-1.14455854946324e-05
-2.51774856891517e-05
-1.24664562049437e-05
-7.7306464930093e-06
-3.75770287397444e-05
-2.92802843371684e-05
-1.97773999361441e-05
-2.07982023068879e-05
-3.60315633460619e-05
-1.88537637425042e-05
-3.06172199483554e-05
-2.64031465481785e-05
-9.19113010048641e-06
1.13767390453106e-05
-5.54214875858877e-05
-3.69919009786264e-05
-6.47419129152443e-06
-4.31820785551563e-05
-4.08587713624991e-05
-2.76004314291927e-05
-4.22540780951185e-05
-6.551577973278e-05
-1.30255318326801e-05
-2.2041563342298e-05
-2.16890996716298e-05
-1.87057640579782e-05
-3.66642177295968e-06
-4.41195653813264e-05
1.38932355556114e-05
-4.99993902478734e-06
-6.65186473984213e-06
-2.24187215359637e-05
-5.87463675578102e-05
-3.15983290394568e-05
-2.7387309191882e-05
-1.63043308053091e-05
-3.57708180877714e-05
-2.93968445230904e-05
-4.17124555936064e-05
-3.37491885525713e-05
-3.98387642926001e-05
-2.93934316479263e-05
-4.32998189088608e-05
-3.27065495622086e-05
-2.50286170566025e-05
4.27206388897447e-06
-5.40387542128404e-05
-3.85041026578232e-05
-1.87692351203022e-05
-3.03835592806796e-05
-2.33791830581855e-05
-3.79421135302994e-05
-5.79086990084255e-05
-2.18141948433459e-05
-2.06747779277357e-05
-3.94525054881505e-05
-2.34422391056079e-05
-1.89411710645957e-05
-1.98379283543949e-05
-5.33208305480563e-05
-4.62415039382976e-05
-3.11152825020318e-05
-3.06512549412136e-05
-1.51535493034041e-05
-4.09736040439925e-05
-3.39756987266037e-06
-3.40904963699873e-05
-2.16018718432684e-05
-1.81921848099384e-05
-1.93933308053379e-06
-2.04450800997388e-05
-4.83222707661808e-05
-5.10692756462126e-05
-2.03979809759052e-05
-2.10044900532717e-05
-2.0608651495004e-05
-1.48177695050874e-05
-5.2579730891759e-05
-5.25174594026188e-05
-1.53025193901806e-05
-9.34938643478421e-06
-5.59158115327298e-05
-3.53852728173189e-05
-1.43076993385983e-05
-2.9814517626636e-05
-2.03311931816714e-05
-1.52485262123422e-05
-3.63040850489551e-05
-1.28633755643344e-05
-4.90807611320967e-05
-1.62602740800912e-05
-1.74038725191791e-05
-2.19367300152677e-05
-1.4851071669847e-05
-4.96584585930805e-05
-2.50618603219609e-05
-4.13043455836883e-05
-2.01957301818996e-05
-4.90389653687346e-05
5.7962912919292e-06
-1.21920942179536e-05
-4.4203591769977e-08
-2.07587625795475e-05
-1.17209198746619e-05
1.10984048550693e-05
-2.65526769367397e-05
7.84474812899805e-06
-5.26723873966216e-05
-2.84042743325664e-05
-3.37096409048036e-05
-4.08532294448927e-05
-2.87064185633013e-05
-2.49307480555432e-05
-3.18554200522111e-05
-3.05860101727551e-06
-6.18453425006075e-06
-4.0667350580191e-05
-2.32776223782646e-05
-2.09939109333313e-05
-1.48927062841291e-05
-2.15010020189007e-05
-4.3400586417205e-05
-7.47485583914185e-06
-1.46039683549666e-05
-4.98370077868612e-05
-2.10086208563239e-05
-2.50872887174593e-05
-2.78310399969742e-05
-3.3256200830739e-05
-2.95117679401117e-05
-1.22748818726393e-05
-2.70055264244364e-05
-6.18946800857419e-05
-3.5705892560877e-05
-4.67360891972355e-06
-2.36320144433484e-05
-4.15096132573911e-05
-5.18460016816307e-05
-1.1053787763926e-05
-7.78600173169065e-06
-3.55630159523328e-05
-4.46889836405003e-05
-1.88463300870953e-05
-1.2959898800791e-05
-4.15708364053596e-05
-1.80819668316488e-05
-5.56154386299909e-05
-2.74091718526709e-05
-4.70392511260673e-05
-5.13961918514228e-05
-2.32231880336002e-05
-2.99375442369519e-05
-2.69891814940934e-05
-3.4943607890066e-05
-4.79606156034624e-05
-1.95072747620628e-05
-3.43705161633081e-05
-2.91839223148284e-05
-2.71772035672456e-05
-4.19855456332096e-05
-1.52690879564661e-05
-1.6984537716311e-05
-2.73230049469876e-05
-3.72820472165865e-05
-3.76685350110941e-05
-1.86692139145065e-05
-3.71404634216853e-05
-5.92032330762562e-06
-3.86971298355943e-05
-9.91580469774244e-06
-1.81462107787885e-05
-1.50001584924424e-05
-3.98633975209111e-05
-3.03866823767389e-05
-1.9160667346989e-05
-2.3329014957262e-05
-4.32392340064457e-05
-1.80300504258345e-05
-3.31142599285789e-05
-0.000105547186538638
-2.08475194938201e-05
-6.44802768245655e-05
-4.22753436346885e-05
-3.17868048464288e-05
-2.44521229320166e-05
-2.88447575340342e-05
-5.84031001097143e-05
-3.07199002027414e-05
-2.38249361290566e-05
-3.4774322297797e-05
-4.3522190862103e-05
-1.26389322725954e-05
-9.17005489682493e-06
-6.18162736442683e-05
-2.98536441561534e-05
-3.95662910426346e-05
-2.32869943597363e-05
-7.93848826177211e-06
-2.84334080567846e-05
-1.8629077387018e-05
-3.04760602964755e-05
-2.29456940003734e-05
-2.76839554091325e-05
-1.79771201233416e-05
-3.0483035911846e-05
-2.23389961023743e-05
-1.95940398773965e-05
-2.48154126576518e-05
-1.0308073186948e-05
-5.85978468873399e-05
-4.74030633313699e-05
-1.30483767235642e-05
-3.99172096870679e-05
-2.68200555823097e-05
-2.93545048648081e-05
-4.31884402616481e-05
-1.02679128724752e-05
-1.01565293980167e-05
-2.71975697590089e-05
-1.4675748237654e-05
-4.44111362245163e-05
-4.0967432593142e-05
-1.09558425719249e-06
-5.19956665297754e-06
-4.77689969706937e-05
-2.33776498946597e-05
-1.82379377263021e-05
-3.74638683519791e-05
-7.86922766280757e-06
-2.17420539071944e-05
-2.21751615902437e-05
-2.14778502387576e-05
-1.28204367626534e-05
-4.59084122327999e-05
-3.94857026143426e-05
-3.17428558878235e-05
-2.10887704619516e-05
4.01352090586092e-06
3.0623143839159e-06
-3.69820912798149e-05
-5.49982415205951e-05
-4.96457156941099e-05
-2.44644802122834e-05
-2.7247306797531e-05
-5.38067075359597e-05
-5.64582571331048e-05
-2.30845659087639e-05
-3.78904219191676e-05
-2.77790511417346e-05
-2.82984905879197e-05
-9.09111623771052e-07
-3.06702410749611e-05
-2.42761986691935e-05
-8.15880294625975e-06
-4.4541137575854e-05
-4.09280706632441e-05
-1.57693752835382e-05
-5.49239747607397e-05
-2.58025431411651e-05
8.95582820266705e-06
-2.66445724791125e-05
-2.91959914590328e-05
-2.70796441371231e-05
-4.11074431914859e-05
-4.2810355533822e-05
-3.59312389860089e-05
-3.49475766227028e-05
-2.2486546173595e-05
-6.04644685754245e-05
-1.4107547085783e-05
-1.80120866656138e-05
-2.89259781634542e-05
-3.06011988524919e-05
-7.78818131962204e-06
-1.75719585776568e-05
-2.24891175911331e-05
-1.97004976623276e-05
-1.36968417936777e-05
-2.9185326182078e-05
-3.3241327529259e-05
-2.08685818045509e-05
-3.44759738283862e-05
-2.26252445399394e-05
-3.2524789879861e-05
-2.66866448998757e-05
-1.1028858764555e-05
-2.75874202510306e-05
-3.23248612907286e-05
-3.19759075813853e-05
-3.00225149056864e-05
-3.04126939193331e-05
-5.21694649199006e-05
-1.83514592468214e-05
-3.4653788930888e-05
-4.33768929495974e-05
-2.43452734693619e-05
-2.51474190526663e-05
-8.55712018910019e-06
-5.93968519483644e-07
-2.33034420506516e-05
-5.69212464340387e-05
-5.57113663353235e-05
2.09764413485615e-05
-4.16216431045109e-05
-1.91343001645695e-05
-1.7014168528512e-05
-3.79199964704642e-05
-5.1020141407319e-06
-3.16169415977678e-05
-9.06594689657844e-06
-3.43910279390518e-05
-1.5135806222286e-05
-2.89488412611982e-05
-3.61867295876053e-05
-2.11639714320152e-05
-7.80065339825496e-06
-9.08431514483838e-06
-4.3421892876578e-06
-3.15143282299249e-06
-5.87862845512848e-05
-1.23951735924334e-05
-1.86248211698924e-05
-4.546500640858e-05
-4.34491165130332e-05
-4.45274455696971e-05
-7.30651281783472e-06
-3.18258597879524e-05
-3.34850856613518e-05
-3.39896727862532e-05
-1.65435187094508e-05
-2.5873623369757e-05
-3.56098268682501e-05
-3.16172629766361e-05
-1.52650252793206e-05
-3.90705487307771e-05
-3.47567067551984e-05
8.08642074501341e-07
1.83298452301437e-05
-5.11344588433592e-05
-3.79906345141583e-05
-1.6205557632774e-05
-6.61227925479382e-05
6.0710714140488e-06
-3.47419891330856e-05
-3.78982463159489e-05
-4.61861332921106e-06
-2.15581342400888e-05
-2.26621922632468e-05
2.92422377521908e-06
-3.82471726217964e-05
-2.68056921325185e-05
-4.66519542646354e-05
-8.95110898694561e-06
-3.74902371694833e-05
-5.81574496623958e-05
-5.32784909799059e-05
-4.29037615042799e-05
4.39076816287986e-06
3.77047903798558e-06
-1.32331593335028e-05
-9.70029924757203e-06
-2.40356153744289e-05
-3.61813025550643e-05
-2.53646266667479e-05
-3.04028940911815e-05
-2.3537429425629e-05
-1.16477418819242e-05
-2.59966976274436e-05
-2.58254251427993e-05
-2.50276076810147e-05
-5.03571950090381e-05
-2.08006690107339e-05
-3.29060014126409e-05
9.48013547254246e-06
-1.19268627365612e-05
-5.08269235991057e-05
-1.08526537241997e-05
-2.85015349488939e-05
-6.22577199736396e-06
-4.5399831571475e-05
-1.40582417466722e-05
-2.06966935368949e-05
-4.19465774530785e-05
-3.12066079659377e-05
-5.57258232159848e-05
-3.432100041371e-05
-1.83909536213582e-05
-4.06279443597135e-05
-2.69195001354634e-05
-2.5292190118512e-05
-2.43157908041112e-05
-5.45966399421991e-05
-2.21160784478712e-05
-4.6111034049093e-05
-2.84163550880943e-06
-2.67212412171156e-05
-4.11529530443074e-05
-3.17811929169882e-05
-2.41932335991721e-05
-1.84737231661922e-05
-3.22640114769653e-05
-2.21217483375408e-05
-2.59652950307683e-05
2.89563189869336e-05
5.15960845063101e-06
-9.92272897560772e-06
1.50066513537283e-06
-9.23849537246499e-06
-3.77918544149443e-05
-5.72426927379123e-05
-2.96708858176403e-05
-2.93758620940417e-05
-3.98355009298428e-05
-1.55070799290833e-05
-1.75799867140285e-05
-4.09802231665963e-05
-5.27985314957632e-05
-1.99529919582348e-05
-2.4378535636773e-05
-1.7383038507953e-05
-3.82569361285168e-05
-2.99237902111075e-05
-4.13859699765099e-05
-5.28725121492937e-05
-1.07898479895854e-05
-2.97712103327987e-05
-5.64734531932104e-05
-3.40687343327342e-05
1.04721080828404e-05
-4.90631770569726e-05
-1.43384963157268e-05
-2.1157754516099e-05
-3.25243397640918e-05
-4.35339973853322e-05
-1.33312026408869e-05
-5.04290118149891e-05
-4.17354678283388e-05
-6.256695967251e-05
-3.02352948283787e-05
-5.17447986201187e-05
-1.35021807116626e-05
-9.46173642149173e-06
-3.91777528777039e-05
-2.18125691861028e-05
-2.53712439877236e-05
-2.59522609922811e-05
-4.27199016387069e-05
-2.77234278706186e-05
-2.05965981787862e-05
-2.63928552292011e-05
-2.70554314619131e-05
-2.80559304861158e-05
-1.73923870001712e-05
-3.60673849560005e-05
-4.59975179146865e-05
-6.9372699520184e-08
-6.2366278032166e-05
-4.36828342141532e-05
-2.75701758063323e-05
-2.51475692603733e-05
-3.44949913355826e-05
-1.94012465456853e-05
-2.13831585482746e-05
-5.18407372091903e-05
-3.15136812598291e-05
3.04018787603484e-06
-3.64271771804468e-05
-2.05208889660994e-05
-2.99668174499121e-05
-3.75498903262488e-05
-2.64022422307717e-05
-1.18860754343328e-05
-1.07553755155479e-05
-1.20197344899145e-05
