# Supplementary material for: Research on computational propagation and identification of mine microseismic signals based on deep learning
Source: PLoS One. 2025 Oct 22;20(10):e0334641. doi: 10.1371/journal.pone.0334641 (PMC12543183; doi:10.1371/journal.pone.0334641)
Supplement: S6 Data — (ZIP) [file pone.0334641.s006.zip › 000100900000247.xlsx_0.txt_24.txt.txt]

-1.73868352925613e-05
-4.24894028877551e-05
5.02533099229647e-06
-3.52777889923169e-05
-2.56010722576454e-05
-3.2990117517512e-05
-3.55460782421588e-05
-2.79705750685474e-05
-3.13853056270784e-05
-3.1712031837498e-05
-1.39047435720061e-05
-4.97622922475412e-05
-4.81771540714855e-05
-5.1277639580992e-05
-4.87318494007078e-05
-4.56091874351031e-05
-5.71384598824877e-05
-5.37231231295862e-05
-5.46947263514077e-05
-3.61928244890011e-05
-6.58495002281908e-06
-4.26058427822906e-05
-1.36656272228857e-05
-2.22901687057516e-05
-6.19231289609502e-05
-3.02950540765507e-05
-3.69964509971853e-05
-1.40168501964882e-05
-3.58403297407852e-05
-2.36585123439788e-05
-4.85961704323188e-05
-4.45207989587282e-05
-1.68815205119942e-05
-2.50958352706365e-05
-2.86474426533709e-05
-7.52675549780218e-07
-3.23766040728068e-05
-1.79243149366539e-05
-2.14212881979437e-05
-4.27426944922746e-05
-3.08289244058215e-05
-1.28453290581103e-05
-1.95674264393813e-05
-3.05425576567929e-05
-7.24272367016436e-06
-3.20220071290973e-05
-2.98516619823434e-05
-4.99113102864867e-05
-4.08501943093779e-05
-4.83140012127609e-05
-2.31904165195708e-05
-3.46588609138562e-05
-1.09770868750411e-05
-2.98965158743765e-05
-2.23395629106052e-05
-1.53607701713292e-05
-5.39176606500239e-05
-3.06453003268777e-05
-4.39697189237974e-05
-7.02297293735949e-05
-4.55857585035353e-05
-3.55069116017108e-05
-4.83439689912938e-05
-1.55255144255421e-05
1.39621783204235e-05
-2.59021642126291e-05
-5.24348233015078e-05
-1.4980785073216e-05
1.1593647013898e-05
-1.94148777827167e-05
-1.9764337444077e-05
-3.49925398267856e-05
-2.95127957024046e-05
-1.43698715208788e-05
-9.30008320986384e-06
-2.4605166833649e-05
-4.02276350875435e-05
-2.61898564089884e-05
-2.04879269211247e-05
-4.78945902537846e-05
-3.61880232795516e-05
-2.08257011500554e-05
-3.91921281644548e-05
-4.42363585101627e-05
-4.80906693160327e-05
-1.02251882010258e-05
-2.59137306261803e-05
-2.27927896887199e-05
-1.60198352042237e-05
-3.40549054394187e-05
-2.10995139952658e-05
-4.82778280245146e-05
-4.49197050185977e-05
-2.77591213364511e-05
-2.70521333761071e-05
1.51184947541093e-05
-5.02090988632122e-05
-2.57726924136839e-05
-2.72266992064601e-05
2.69278492322527e-05
-4.16541589483572e-05
-2.29594197717144e-05
-1.08341487166365e-05
-3.41029001690256e-05
-4.87289047405318e-05
-3.96897767518585e-05
-3.86309591545209e-05
-8.78227504166912e-06
-5.61464766991929e-06
-8.63910567124987e-06
4.82241472547473e-06
-8.78379271390006e-06
-4.92660685721867e-05
-1.2559819101149e-05
-1.51595078848997e-05
-6.8462950895686e-05
-2.73770078132431e-05
-1.11745319691233e-05
-4.87888827659337e-05
-1.95267004079905e-05
-5.8507789423643e-05
-2.75336917834291e-05
-3.7488608729006e-05
-1.75607241181413e-05
-1.88632277831927e-05
-3.13142523446087e-05
7.62466591085838e-06
-3.71103865204167e-05
-3.79074245214679e-05
-3.25882821910519e-05
-7.12397807534811e-06
-1.46146672249767e-05
-2.63061471583379e-05
-1.37061999202787e-05
-1.40615615269708e-06
-4.93061913758483e-07
4.48848783040621e-06
-1.89758768944791e-05
-5.22386736248476e-05
-1.94075774413208e-05
-3.79389507409813e-05
-5.93275378129784e-05
-2.54771764589884e-05
-1.740236499706e-05
-3.86622521688963e-05
-2.05715083708736e-05
-3.57007126643022e-05
-4.32345028737456e-05
-5.27987971722476e-05
-1.45541203629618e-05
-2.25500383236575e-05
-3.80820512043299e-05
-2.3935723526757e-05
-5.63876709956005e-06
-4.6782227877229e-05
-2.79187044130278e-05
5.62858445074746e-07
-4.82001018248031e-05
-3.01090113639262e-05
-5.32454949030692e-05
-1.34223153359585e-05
-4.55645814491885e-05
-2.60552049526334e-05
-1.30195080990924e-05
-2.75467809167021e-05
-3.10599987675182e-05
-4.71770999204965e-05
-5.22119799237809e-05
-3.18602911923554e-05
-5.05943964964453e-06
-1.40051113880834e-05
-5.22787261279754e-05
-1.72592667500398e-05
-4.63717676591843e-05
-2.2382591967886e-05
-3.31429946526459e-05
-2.74655326144647e-05
-2.68291542830377e-05
-3.39403511897675e-05
1.5224191575273e-06
-1.56931362508898e-05
-3.23731852966965e-05
-4.9871056065264e-05
-3.30035953037404e-05
-3.70002492018755e-05
-4.56265668474744e-05
-5.31238905958001e-05
-2.42576637129491e-05
-1.06543064335004e-05
5.48023077017634e-06
-3.17516561967897e-05
-4.58636818738272e-05
-2.16623357483071e-05
-4.9097180177666e-05
-2.85737661503617e-06
-3.77187684491939e-05
-3.74104401639053e-05
-2.73641366451624e-05
-4.33454361578265e-06
-3.66352063235353e-05
-1.66737548859591e-05
-4.58180765069801e-05
-4.63944504261451e-06
-4.48698431588577e-05
-3.47104743766548e-05
-4.66460866121084e-05
-3.77167326339599e-05
-4.05887401207494e-05
-1.12303627248191e-05
-3.45705747513492e-05
-2.77624991905036e-05
-5.57122940291607e-05
-2.02386795812636e-05
-1.4273234391517e-05
-1.87051972821143e-05
-3.48660245293191e-05
-2.73487628979505e-05
-2.06967619831896e-05
-3.41062549210925e-05
-2.2945795551757e-05
-1.38953720895415e-05
-2.97189799750126e-05
-3.48035183763976e-05
-2.87674735976427e-05
-4.08343495666002e-05
-1.13196568713263e-05
-2.50576809480623e-05
-2.76653242970121e-05
-2.98021785400055e-05
-3.67939379509394e-05
-2.77066928560073e-05
-3.35337002763564e-05
-3.70338748967685e-05
-2.15032561007976e-05
-1.68707135219063e-05
-5.9505740205549e-05
-3.0938515295881e-05
-9.30042295105779e-06
-4.50813823687036e-05
-1.38903641290146e-05
-2.08163019827003e-05
-1.5472039305659e-05
-4.32886929591397e-05
-4.96549555592967e-05
-4.33880216784471e-05
-2.60452549194804e-05
-1.29480164061787e-05
-4.06940845773166e-05
-2.92854249550492e-05
-3.80964062507736e-05
-3.67012070699286e-05
-2.97152595804612e-05
-1.48029303704492e-05
1.79321737482938e-05
-3.84456749640835e-05
-4.63541794574108e-05
-2.973145389975e-05
-4.89093684417742e-05
-4.20148986969659e-05
-4.76486472393112e-05
-2.54862985274776e-05
-1.16066849362286e-05
-5.12009757006735e-05
-1.52932339818883e-05
-2.16797608684745e-06
-3.4290877824646e-05
-2.19482558342712e-05
-1.15282283838543e-05
-8.4091378225215e-06
-3.6251502232037e-05
-1.25485569181653e-05
-2.91763218572147e-05
-8.91152496192514e-06
-4.5142706334151e-05
-3.63133590969634e-05
4.20998456970085e-06
-1.06163020970735e-05
-2.03625673940515e-05
-5.33222444774217e-05
-1.43317683258537e-05
-7.4966119266661e-05
-4.4569807475249e-05
-2.21019061759847e-05
-2.51663551839092e-05
1.6163678001904e-05
-5.19055539225353e-05
-1.05800484006479e-06
-4.18275515419447e-05
-1.37242563092024e-05
-2.94697909813322e-05
-9.88272943961488e-06
-2.2107307385085e-05
-1.97615738659941e-05
-9.77901020844201e-06
-1.11149289049738e-05
-2.87100809348614e-05
-3.43517833148283e-05
-2.25296219339727e-05
-8.54938725781848e-06
-2.30278358868079e-05
-2.64881187364685e-05
-1.53474963228452e-05
-1.90493303022537e-05
-2.56742573764231e-05
-3.69896382506834e-05
-5.50578235003654e-05
-3.49055761532391e-05
-4.63950173913495e-05
-4.54727412855755e-05
-4.29849631442598e-05
-2.76925231686521e-05
-3.87685740597932e-05
-4.08904198804108e-05
-2.97761318555069e-05
-3.59030424840052e-05
-1.13695270599962e-05
-2.02521143442198e-05
-4.85723668660373e-05
-2.09292344989222e-05
-1.97098250519045e-05
-3.5283520790205e-05
-2.54299535133855e-05
-2.72096236830515e-05
-8.56787390224453e-06
-9.67801334171016e-06
-3.71686440872154e-05
-2.59810844968542e-05
-2.24681231677811e-05
-1.42572733936515e-05
-4.45345201678473e-05
-3.70962174655088e-05
-3.41871485678347e-05
-3.01230166243609e-05
-2.7827528004357e-06
-2.99227699272053e-05
-3.9822518638313e-05
-3.50767148705652e-05
-3.10803764679722e-05
-2.44420628351023e-05
-2.43840054586298e-05
-1.90360964447488e-05
-2.4207818516697e-05
-1.40607435584956e-05
-1.20163846338813e-05
-1.77335270363975e-05
-4.2064108902763e-05
-5.41312325317371e-05
-2.24803995742592e-05
-3.11003956551335e-05
2.72139089653417e-07
-5.9584253688673e-06
-3.61460965621999e-05
-4.91414010148683e-06
-3.02597417718248e-05
6.4282205446867e-06
-3.89717351965948e-05
-2.31740806381628e-05
-3.59319258953594e-05
-3.67996957267101e-05
-3.03883398428558e-05
-3.11008402293616e-05
-2.12026914801004e-06
-3.14886470695239e-05
-3.62106875640325e-05
-8.41945128698527e-06
-6.7105694374877e-05
-1.38551539773777e-05
-5.15594882190593e-05
-2.10979680204041e-05
-2.24846466364901e-05
-7.72761766089362e-06
-3.34445964961714e-05
2.98522699734716e-06
-4.94037843320354e-05
-2.58348048649731e-05
-2.56367466721507e-05
-6.69480866700048e-06
-3.86810032296585e-05
-2.88577646837386e-05
-4.06885647731094e-05
-2.71093046438982e-05
-3.57620603131472e-05
-5.55102633369897e-05
-3.25473860400324e-05
-1.97435141356321e-05
-1.91090697555978e-05
-3.62395907752168e-05
-3.48952772688658e-05
-2.22162716026559e-05
-3.31641284897283e-05
-4.87107950758511e-05
2.93770463218344e-06
-3.11191531308872e-05
-2.70084441431398e-05
-3.97589296120835e-05
-2.84902103791024e-05
-4.92083684198353e-06
2.84074863937474e-06
-4.53339575785404e-05
-4.44026024149333e-05
-3.29952284252215e-05
-2.63522969579011e-05
-3.08504033952386e-05
-3.60532563644991e-05
-1.55933218521379e-05
-1.65110873117616e-05
-3.62049579017331e-05
-3.72006224380687e-05
-4.18579936145492e-05
-5.29319507655092e-05
-3.60611848299748e-05
-3.78103251808917e-05
-3.12309108950286e-05
-7.29465556957079e-06
-3.73766825929403e-05
-6.977688968204e-05
-1.56128715550321e-05
-4.11278933677346e-05
-3.67540972274763e-05
-2.44622005136991e-05
-2.71513515811315e-05
-2.33849127885118e-05
-2.37167595405259e-05
-2.94112204742339e-05
-2.11605574287616e-05
-3.51687593426082e-05
-4.95035439268695e-05
-2.24512633079144e-05
-3.73089741830348e-05
-2.89975159155167e-05
-6.60209874672086e-05
-4.36171548228242e-05
-1.30215807389143e-05
-1.95591851199363e-05
-1.28029798434266e-05
-3.49712288759559e-05
-4.01208115532267e-05
-2.71186095111119e-05
-4.10917279193484e-05
-3.1683727902871e-05
-1.39519049994557e-05
-3.31741126175793e-05
-1.5259214665216e-05
-1.85301249451275e-06
-6.38436497617486e-06
-3.25434840581619e-06
-2.27514813045798e-05
-2.40229200992295e-05
-4.46326302901486e-05
-3.06905750403588e-05
-2.62741295248819e-05
-1.94206408633308e-05
-3.8727247490042e-05
-1.86183723260951e-05
-1.78032974183402e-05
-5.53657601740019e-05
-3.28014309718254e-05
-1.22598095877135e-05
-2.86731913141926e-05
-2.06948688075274e-05
-2.70483460996797e-05
-2.29663765445137e-05
-2.28823870150375e-05
-2.80285267690921e-05
-1.78747321038597e-05
-2.22433433231834e-05
-1.87442860975464e-05
-2.24031796258238e-05
-3.21126980958113e-05
-2.93656589947705e-05
-3.95047833982209e-05
-2.76812573119198e-05
-2.67641621550323e-05
-3.9770983177031e-05
-1.20474823845124e-05
-3.27633900157931e-05
-3.00725966870995e-05
-1.5516609118882e-05
-2.54886430329267e-05
-2.29419201008895e-05
-2.47003888410488e-05
1.00901546687458e-05
-1.67449891412373e-06
-2.0007228540683e-05
-4.314372751436e-05
-1.32599159276904e-05
-2.33471601524178e-05
-3.35866072247048e-05
-2.92046815301013e-05
-2.53792763149536e-05
-2.93348998538946e-05
-2.0365017539119e-05
-5.09100818396724e-05
-1.97730702287461e-05
-1.14482563384115e-05
-1.3696743810353e-05
-5.34855887788213e-05
-4.77269730779501e-05
-1.19145616700848e-05
-3.90835014332534e-05
-2.5400569094752e-05
6.04170946953993e-06
-3.77750532562167e-05
-6.25600655393567e-05
-4.93068946896369e-05
-1.94736561433952e-05
4.97516046319221e-07
-2.18685113201359e-05
-1.94318426671155e-05
-3.88758175473556e-05
-5.27836452364899e-05
-5.31048840025728e-05
-3.51427312041516e-05
-3.27760809771722e-05
-4.26784830864781e-05
-4.12211091405798e-05
-3.57198253512327e-05
-2.93022155497255e-05
-2.26491563264149e-05
-8.90172075936132e-06
-1.60294258546756e-05
-1.43105625937146e-05
-1.71347009564298e-05
-2.70140248846751e-05
-3.52447188460207e-05
-5.89095209038741e-05
-3.31369688050968e-05
-2.27220372590956e-06
-1.66688375097595e-05
-1.0228441527769e-05
-3.68737871603148e-05
-1.24173140950356e-05
-3.96480569097425e-05
-1.69292400109895e-05
-2.6634215219469e-07
-4.47120665100683e-05
-4.98244748192137e-05
-1.97647448681063e-05
-1.24405470849695e-05
-4.20199022339526e-05
1.92489634159017e-07
-2.33352086619584e-05
-2.40067080916064e-05
-2.21663063981508e-05
-3.99527164829434e-05
-1.37551143115086e-05
-7.37632750550716e-07
-2.97245904741007e-05
-1.0353033428567e-05
-8.64705506880129e-06
-1.99364270803041e-05
-2.96395600116453e-05
-4.8221839695905e-05
-3.39518304404441e-05
-2.04533573325136e-05
-3.71733180245977e-05
-3.89405672215296e-05
-2.48972000169319e-05
-1.93334451260836e-05
-1.08075028790939e-05
-3.02249428552447e-05
-5.11569038984606e-05
-2.25551700472411e-05
-2.37278199225528e-05
-3.36335694793982e-05
-5.10688342713966e-05
-2.30580605787933e-05
-2.15195356929301e-05
-2.38145954012283e-05
-6.70881120589056e-05
-2.4050351819248e-05
-4.42961566554637e-05
-4.50708715498795e-05
-7.91413909417743e-07
-3.84168033145748e-06
-2.33609105248065e-05
-1.58983948121291e-05
-2.20449404490367e-06
-1.27777347370252e-05
-3.64709359688474e-05
-3.43892660891144e-05
-1.71605131442592e-05
-4.72141835730416e-06
-3.07603224551593e-05
-2.21393508970376e-05
-2.8856949308908e-05
-3.03967492966724e-05
-2.86966714812402e-05
-2.77864394719923e-05
-1.82844281721867e-05
-4.10653885388184e-05
-2.78108431081544e-05
-2.9053615795534e-05
-2.14145965674354e-05
-3.86043415361119e-05
-4.1384334452453e-05
-1.41865066969649e-05
6.08085820071368e-06
-6.19100850550679e-06
-1.03408624679813e-05
-3.15204747828334e-05
-6.3987584787384e-06
-3.16959850453149e-05
-1.80017111310071e-05
-1.72653412891481e-05
-7.27833009637381e-06
-2.40883597377781e-05
-2.7341031113429e-05
-3.33786249025757e-05
-2.89248795536804e-05
-1.43911331609935e-05
-2.3734386397389e-05
-2.26487417364196e-05
-4.28442743322174e-05
-4.0057159031566e-05
-4.28422487441886e-05
-3.11448151113293e-05
-5.97380647477983e-05
-4.89589822292095e-05
-2.00655888377721e-05
-2.95925877382754e-05
-9.05773809834772e-06
-2.86839862067057e-05
-9.8702748821099e-07
-1.75933210292599e-05
-2.79418929099547e-05
-3.46742259972786e-05
-1.82832429776701e-05
-5.0508971318644e-05
-4.49921023268419e-05
-3.05783850422821e-05
-4.81683773725382e-05
-3.4062618142398e-05
-2.25718937830995e-05
-6.42702846274229e-05
-2.31693843910805e-05
-2.69957618088091e-05
-8.6269496925655e-06
-2.55166766958055e-05
1.26636291708971e-06
-5.65494430393893e-05
-5.84908461564466e-06
-5.30362310399925e-05
-6.18715013707995e-05
-2.980383315278e-05
-3.63724954285764e-05
-1.63919079380564e-05
-2.03292825874866e-05
-6.34069849920396e-05
-2.96916480419288e-05
-2.98771870271014e-05
-5.66819345824966e-05
-2.6865677464553e-05
-9.02910365153376e-06
-4.19597419240518e-05
-1.50357630652969e-05
-2.30340582343611e-05
1.57065470780713e-05
-1.0529951541943e-05
-1.78400231169068e-05
-8.09108581027155e-06
-5.78822134245734e-05
-6.08619946527518e-05
-4.10428592513686e-05
-1.49847563252162e-06
-2.50043441472263e-05
-2.52413271112343e-05
-2.16115096131015e-05
-5.41859257198615e-05
-1.13283339448732e-05
-1.86052372192031e-05
-1.31979068600454e-05
-2.92222814177198e-05
-3.53599047982602e-05
-7.53398177399012e-06
-1.82727866634813e-05
-1.77089242543289e-05
-2.08328097885981e-05
-4.1390580628979e-05
-4.84364707503892e-05
-4.01092879318916e-05
-1.42726496328607e-05
-2.22291008084056e-05
-3.21350680525155e-05
-3.97684152420651e-05
-2.92456600089443e-05
-1.87758427930815e-06
-7.02911226143368e-06
-1.47816911146966e-05
-1.51491130027522e-05
-1.07813909677876e-05
-1.86504348178551e-05
-3.43823725315279e-05
-9.23834420710057e-06
-1.21719959951014e-05
-3.51830057490951e-05
-3.77439589267737e-05
-2.91204216927815e-05
-2.91048925257076e-05
-1.83403159240582e-05
-3.2277937080656e-05
-4.23543405598319e-05
-9.2036841244969e-06
-4.27173027435815e-05
-2.92687634182666e-05
-2.20896418419233e-05
-1.68641387467739e-05
-3.45889974646691e-05
-4.9358959482393e-05
-2.2654805767841e-06
-2.36766142295094e-05
-4.89741962183916e-06
1.06241860485038e-05
-1.64904478190246e-05
-2.70921727706847e-05
-5.40206156701131e-05
-2.4093518499686e-05
-2.16432470420589e-05
-1.97919748116506e-05
-2.06405853670301e-05
-3.56016199773976e-06
-2.85053373830685e-05
-2.89207837617313e-05
-2.31658612202463e-05
-2.35186955325508e-05
-1.93262271195448e-05
-4.41727107046086e-05
-1.8411750048084e-05
-1.66193512942378e-05
-3.66006094981519e-05
-1.35981953436691e-05
-8.62429261933901e-06
1.02628676015692e-05
-2.28772714313737e-05
-4.83019018444233e-06
-3.13332216531471e-05
-4.71850852320836e-05
-5.23136137682303e-05
-3.2874630856231e-05
-2.21951221655295e-05
-2.60177139454644e-05
-3.06034804475266e-05
8.53039610315794e-07
8.99428539458686e-07
-3.51891726861537e-05
-5.5454694207382e-05
-4.74634609985964e-05
-2.75374489867207e-05
-3.87597061519977e-05
-1.17908453301095e-05
-4.6197701966622e-05
-3.55823806555838e-05
7.79930536564165e-07
-1.34574796250502e-05
-1.90201553101255e-05
-3.40630371610299e-05
-4.43850651719071e-05
-5.59171269065654e-05
-1.29202561335598e-05
-5.09273386394115e-05
-1.10806342310634e-07
-3.1171870891598e-05
-4.14122690862684e-05
-2.15999399191237e-05
-2.51143683454971e-05
-9.01494463161078e-06
-3.86680881477056e-05
-4.51385094609489e-05
-2.19810341103352e-05
-1.34701218971252e-05
-3.75332096160165e-05
-2.90820563983715e-05
-2.08515640345036e-05
-2.69759930461288e-05
-3.777754147897e-05
7.33425906089562e-06
-1.67892455624045e-05
-3.74975684921557e-05
-1.14566569617498e-05
-1.40666978548277e-05
-3.4507956427828e-05
-5.42895307007258e-05
-2.75409187322846e-05
-3.92725673935732e-05
-3.75548342175991e-05
-9.90818864559634e-06
-3.97062595967744e-05
-4.31687703133815e-05
-2.56849542835282e-05
-2.20624548431737e-05
-1.69348953831317e-05
-9.97301478663801e-06
-9.02565455231311e-06
-2.05807103777127e-05
-1.81965541412669e-05
-1.67123882148324e-05
-3.68000512730855e-05
-6.77552147010066e-06
-3.05071363150243e-05
-3.47859304349331e-05
-2.39610047992288e-05
-5.15446294419048e-05
-2.07842727023171e-05
-3.19401091563357e-05
9.84972970394572e-06
-6.58597050604436e-06
-2.74134479989713e-05
-3.49928996831725e-05
-2.84376056375025e-05
-4.68020623882054e-05
-3.65659142454333e-05
-2.95571016064317e-05
-4.99919280619827e-05
-3.70333338635818e-05
-1.10281763441651e-05
-3.03413801433511e-05
-2.32062974857817e-05
-5.50593028448607e-05
-3.20065602117381e-05
-3.19208353937569e-05
-2.37639119336766e-05
-2.27899185045658e-05
-2.50943101357789e-05
-2.22140793137611e-05
-3.56624698796088e-05
-3.71483450642639e-05
-2.02406867374297e-05
-2.62279086060855e-05
5.70851023164005e-06
-1.21641223709301e-05
-1.8537845920192e-05
-1.312033134072e-05
-2.98211846981329e-05
-8.9574916166398e-06
-5.12152371475e-05
-4.17018586679621e-05
-3.40889739272099e-05
-2.40102363595887e-05
-4.53365916206998e-06
-3.25344082454839e-05
-3.791659050379e-05
-3.18520202288016e-05
-1.17471469200427e-05
-3.63615533504744e-05
-1.88177701614812e-05
-9.72081130875829e-06
-5.05036720372986e-05
-6.42184751101577e-05
-2.49780545615577e-05
-4.24966939073303e-05
-3.89309693508691e-05
-2.703579094264e-05
-3.78334137271435e-05
-2.91370508526739e-05
-2.19559968249108e-05
-2.39898267397651e-05
-2.27641208996775e-05
-3.82544481940798e-05
-7.78327210919125e-06
-2.03016075382145e-05
-2.13839749013802e-05
-4.33948262626827e-05
-2.38941376746898e-05
-1.13429952352635e-05
-4.07588197513847e-05
-1.16742174666387e-05
-2.40902322470769e-05
-3.77178479398803e-05
-1.05212854102918e-05
-2.7882731853684e-05
-5.08073303977137e-05
-2.34100733407917e-05
-3.23643490533041e-05
-1.15395991668648e-05
5.11412380148423e-06
-3.02277225993376e-05
-8.88818581108317e-06
-5.97739548898878e-06
-4.35331720254633e-05
-3.6422190804873e-06
-1.9931975914245e-05
-2.06003437094618e-05
-3.61378070844998e-05
-1.26566046617327e-05
-4.0584932890709e-05
-3.23094634633912e-05
-4.99029264521815e-05
-1.01348711078576e-05
-3.26547400802419e-05
-4.81996253190767e-05
-4.84756664613467e-05
-6.67208281875257e-06
-2.19279183777044e-05
-6.01186759225065e-05
-3.93185942492641e-05
-5.26141190298171e-05
-1.79098752890161e-05
-1.12492683398155e-05
-3.38783709381995e-05
-5.66837288956155e-05
-1.01280544658055e-05
-2.61763800988761e-06
-1.71128179738201e-05
-5.79258214205876e-05
-5.09852893926594e-05
-9.83592904111818e-06
2.92269976910593e-06
-7.49015020797779e-05
-1.34648596959104e-05
-3.53868895709745e-05
-2.03084726805787e-05
-3.28622429835844e-05
-1.01525805402198e-05
-1.59474988219461e-05
-2.31378187032792e-05
-1.82326574354683e-05
-3.33706710426562e-05
-2.84403819660516e-05
-2.39390062419139e-05
-1.37289102751012e-05
-4.44366704303256e-05
-3.92680679529732e-05
-1.17110129774008e-05
-1.95595353585662e-05
-3.54606628416485e-05
-4.72544815602066e-05
-3.36359734406845e-05
-3.88206135494092e-05
-2.92960219497091e-05
-5.28296930278054e-05
-1.59025077385318e-05
-2.72313451845499e-05
-2.09817757098578e-05
-4.94235531231803e-05
-3.30998452239973e-05
-3.27556484600946e-05
-4.9443287799025e-05
-4.63574038660099e-05
-1.71490197947242e-05
-1.85287713197192e-05
-3.09126387522298e-05
-4.8734586021545e-05
-5.26397505141303e-06
-2.26541364367346e-05
-1.72459526571572e-05
-4.24329713099204e-05
-2.35066505680809e-05
-2.21173907078489e-05
-3.13596138384276e-05
-4.75373210665279e-05
-3.19273100969031e-05
7.15675818692836e-06
-4.16012932985934e-05
-4.35602182851071e-05
8.94274977574258e-06
-4.46888875618747e-05
-3.61635694244259e-05
-2.38954556159959e-05
-1.98648509188411e-05
-1.48895977257266e-05
-5.61784754053543e-05
-1.43861710239735e-05
-1.10553029132741e-05
-4.77792209666349e-05
-2.37367361681105e-05
-1.73407684449876e-05
-4.13528058356683e-05
-3.33385209918569e-05
-3.59523104359029e-05
-1.67644045474985e-05
-4.19774713416374e-05
-4.15432999397819e-05
-1.38387324799514e-05
-1.70594716351581e-05
-2.60147659999767e-05
-2.80901602606248e-05
-2.15032462452667e-05
-9.03491589630446e-06
-3.72277980084063e-05
-2.18228255515352e-05
-8.15689227570544e-06
-4.1591819803437e-05
-2.25195352073033e-05
-2.56164777734294e-05
-1.47430544746531e-05
-5.51850997188885e-05
-2.40362541280234e-05
-1.71508436338561e-05
-6.82803470741793e-06
-2.05306420221142e-05
-2.76145067750677e-06
-3.67594544409096e-05
-3.94536027687244e-05
-4.0406582065196e-05
-2.72165001481604e-05
-4.17239841840726e-05
-4.55226177281169e-05
-2.33829147930182e-05
-4.93461588606594e-05
-2.53164624770378e-05
2.31392036053523e-05
-2.30873726199e-05
-2.51193315892458e-05
-4.29376249070755e-05
-3.69637594475726e-05
-3.53194686594596e-05
-1.31431547994074e-05
-5.50013167116319e-06
-2.43916619455528e-05
-3.65296261369421e-05
-4.26096734165076e-05
-4.78809906986973e-05
-5.46389789094781e-05
-1.95062339476427e-05
-1.91168215771742e-05
-3.30382465231784e-05
-5.46142772498307e-05
-1.67163968379054e-05
-2.51344963105582e-05
-1.21010260205184e-05
-3.77079145399467e-05
-2.92378618176521e-05
-3.13124115056008e-05
-3.47710362822474e-05
2.19373953816535e-05
-1.7014331195601e-05
-4.07315423690492e-05
-5.00852279540519e-05
-2.81014475755405e-05
-4.26693006461742e-05
-4.74887889658634e-05
-2.73852212490282e-05
-2.89663709577992e-05
-2.132272140612e-05
5.14768066148914e-06
-2.92325226937736e-06
-6.02602212059009e-05
-2.37829313942142e-05
-2.34485339302039e-05
-6.7701227681841e-06
-4.03106188591876e-05
-3.80138217519646e-05
-3.64911941481651e-05
-3.24120367518182e-05
-3.56047294475092e-05
-2.43210006657447e-05
-2.73492991738707e-05
-4.14446631412971e-05
-4.04233823745207e-05
-4.92609716224526e-05
-3.69994046919996e-05
-1.04468880613977e-05
-8.09125546827654e-05
-2.48323620740526e-05
-1.52265027206521e-05
-4.04253916083613e-05
-2.90057921519567e-05
-8.95756018875726e-06
-4.1516007688597e-05
-1.90718615201661e-05
-1.88338316297452e-05
-3.10501909038577e-05
-3.61927735350615e-05
-3.2425273722876e-05
-4.59516996452345e-05
-5.75391039612827e-05
-5.1367609223431e-05
-2.85785202880011e-05
-2.08404401332372e-05
-3.00206410118324e-05
-5.04891037552746e-05
-2.08401334608034e-05
-2.06202330717141e-05
-4.68596399038384e-05
-5.19462263215645e-05
-1.48616627978836e-05
-1.43287283937918e-05
-4.14018641697123e-05
-4.25205848853363e-05
-2.67301336932655e-05
-7.612029877847e-05
-3.43770243420355e-05
-3.13155968399949e-05
-3.43052682681572e-05
6.95775320290274e-06
-2.87636967015111e-05
-3.74891983771002e-05
7.59384881806646e-06
-2.30398745855267e-05
-3.48714998828029e-05
-2.43641031507385e-05
-1.85946456466537e-05
-1.81147916159054e-05
-3.95670554364207e-05
-3.46839393360935e-05
-4.76112222985713e-06
-3.21339387034946e-05
-8.35839678562915e-06
-4.14708123518332e-05
-1.37469637166492e-05
-3.32747573847894e-05
-1.37140259369723e-05
-2.49773030399924e-05
-2.47788667898739e-05
-3.21175694743358e-05
-3.75764921029749e-05
1.59117976713078e-06
-5.71852652415712e-05
-4.35500259182468e-05
-5.68467990101466e-05
-2.49072512487778e-05
-2.72652577044008e-05
-2.26689001774544e-05
-4.10332902844009e-05
-3.23981594081102e-05
-2.62061041366267e-05
-5.68260399612488e-05
-4.55715984124394e-05
-2.50839036686003e-05
-2.89579534231576e-05
-2.67765900546191e-05
-1.19247868048064e-05
-4.75038625587171e-05
-3.39251297747811e-05
-1.8116652654443e-05
-3.69842154827092e-05
-2.07310537653169e-05
-6.20996823823058e-05
-6.85589716908639e-06
-3.81929363461956e-05
-2.03556462559291e-05
-3.71577362357738e-06
-2.16084009193838e-05
-1.49618485376746e-05
-2.5763777460214e-05
-1.07061383166219e-05
-1.78953322406977e-05
-1.78523014735958e-05
-5.33314216776165e-05
-8.45011709197424e-06
-3.38532707715919e-05
-1.2813285112417e-05
-5.77644243360912e-05
-1.59679628859822e-05
-2.81319710807616e-05
-2.61251595725356e-05
-3.4027521301764e-05
-1.47923548111655e-05
-1.12701261571068e-05
-2.93385969047609e-05
-2.62906763275673e-05
-2.36084478529707e-05
-4.3785183770209e-05
-2.93581107437064e-05
-1.81240656505164e-05
-2.88195843870104e-05
-4.46523605222787e-06
-1.54213377077413e-05
-1.33773738360774e-05
-2.91700703562743e-05
-1.73078696551197e-05
-1.47093612682685e-05
-1.51559915269098e-05
-3.28191516395723e-05
-1.61806749749727e-05
-4.07684404591764e-05
-1.21850745449537e-05
-4.34842007567703e-06
-4.79387546598579e-05
-3.94617785315976e-05
-2.16937869609961e-05
8.96823172482943e-07
-4.21341387667795e-05
-4.67603141909542e-05
-2.47878026539848e-05
-4.40270505936456e-05
-2.26991115613431e-05
-9.63582286988885e-06
-4.0428358723071e-05
-5.32391871270051e-05
-2.82227723725393e-05
-4.36371959879571e-05
-3.66900007127921e-05
-1.15762207045046e-05
-4.64396965841864e-05
-4.54379849228811e-05
-1.17019608413234e-05
-1.36066790534646e-05
-2.61946036240381e-05
-4.04964387694717e-05
-2.56903771490359e-05
-2.66605724824076e-05
-9.02072432693599e-06
-1.83691360213434e-05
-2.40761229301745e-05
-3.50961669106478e-06
-1.99767372101706e-05
-5.04965037263414e-05
-1.68602524630081e-05
-1.47008273271544e-05
-2.70086976112843e-05
-3.59097786178945e-05
-7.59069344619762e-06
-2.15104374392119e-05
-2.87160523992545e-05
-1.76675306836313e-05
-2.91820947579368e-05
-6.5294375090731e-06
-1.86423654843704e-05
-1.22209142314875e-05
-3.55547283566827e-05
-1.80811157279641e-05
-1.61220748039635e-05
-3.78837950221457e-06
-1.48096189859528e-05
-1.35834253493335e-05
-3.89038426525167e-05
-1.18383430565576e-05
-2.75695552848936e-05
-6.24030607469736e-05
-5.82111074225883e-05
-3.14308722697735e-05
-2.55289686571985e-05
-4.91718867390163e-05
-2.56973012674147e-05
-1.55832801561427e-05
-2.43443381993926e-05
-4.48529279596277e-05
-8.21200665428385e-06
-2.18377025014697e-05
5.64614840822646e-06
2.94016741565333e-06
-2.43334604499464e-05
-2.91217791027759e-05
-2.01342351544853e-05
-3.67305752769175e-05
-1.15997477783907e-05
-1.4566338552225e-05
-1.14039773780647e-05
-3.9716391453232e-05
-2.31885546626265e-05
-3.85232639307279e-05
-3.65471668722016e-05
-3.08594616942313e-05
-2.78561140380868e-05
-1.57437182909962e-05
-1.12987205536875e-05
-3.78715167486858e-05
-2.2766293447027e-05
2.71664737739369e-05
-3.85562253730137e-05
-4.68564116315739e-05
-4.37034139430179e-05
-3.40247706738336e-05
-2.1099226575581e-05
-4.27600613420407e-05
4.63990343675162e-06
-3.65027264286718e-05
-3.07562719193365e-05
-1.807740553417e-05
-3.27026954790262e-05
-1.39135724211032e-05
-3.73001948709638e-05
-2.61816426471269e-05
-1.86053313931808e-05
-3.3545151474851e-05
-1.83093236664365e-05
-2.41338799498874e-05
-4.52414497079154e-05
-1.71808564835881e-05
-4.40412136823304e-05
-3.70889788282979e-05
-3.42158682301302e-05
-3.04573751200908e-05
-6.05913046142841e-05
-4.40249283103534e-05
-2.63120287791827e-05
-1.61473782845283e-05
-2.76392413427095e-05
-3.91478136669757e-05
-2.45024410433849e-05
-6.24287048909336e-05
-3.18108212473382e-05
-3.44859991640521e-05
-3.89061519850838e-05
-5.33056257619759e-05
-6.79561487380751e-05
-4.37112084955495e-05
-2.76251538328535e-05
-2.6098294078202e-05
-1.87694592751879e-05
-1.83145048327441e-05
-3.02584040937829e-06
-2.61018032029804e-05
-3.15755097849503e-05
-3.13241929058837e-05
-3.96653656760247e-05
-2.91676055763787e-05
-8.81000269466371e-06
-1.19786102208403e-05
-2.70765849412668e-05
-1.1272951986322e-05
-5.30725328510465e-05
-2.05538715388391e-05
-1.75689572596456e-05
-3.60941266899255e-05
-3.04480975699104e-05
-1.43892539841067e-05
-2.99053783053912e-05
-1.42210070432016e-05
-2.22854245034152e-05
-4.9492434505576e-05
-1.6674686152367e-05
-2.13707549646371e-05
-3.52687631099105e-05
-4.29580911113671e-05
-2.39384400848673e-05
-5.46676402731032e-05
-5.41514638145203e-05
-5.56505755281772e-06
-5.10594608595783e-05
-2.58538778122907e-06
-4.00004002774734e-05
-4.04909202644646e-05
-3.19750950292903e-05
-9.07276711227121e-06
-3.6428390677232e-05
-4.24094428599025e-05
-2.40261609127962e-05
-4.76470895055914e-05
-4.46093237898581e-06
-3.18477782048083e-05
-5.53334809041628e-05
-6.88743628681185e-06
-7.68139279023484e-06
-4.28387413563318e-05
-2.41357851467772e-05
-6.02394864375575e-05
-1.8521579125885e-07
-4.56509402146834e-05
-8.54536799284837e-06
-2.76269980208273e-05
-6.96093328889283e-05
-1.21478404342935e-05
-9.21273563882217e-06
-1.81341092819032e-06
-1.61205598506905e-05
-4.70618510859792e-05
-2.90691943215477e-05
-3.28107452975672e-05
-3.75379722342417e-05
-2.52177066695895e-05
-6.55212988123717e-06
-2.60996938469511e-05
-6.31363331682384e-06
-3.5562961735324e-05
-2.83789583776399e-05
-1.05837811832964e-05
-2.97733375425464e-05
-2.37836632619217e-05
-2.84556550265977e-05
-4.30304868616192e-05
-3.25391256452164e-05
-3.60423682780168e-05
-3.37627036677448e-05
-4.8760564155411e-05
-2.18968886333232e-05
-1.77854834084301e-05
-4.19689159706399e-05
-3.74778704664099e-05
-2.36777497997231e-05
-4.94861110985862e-05
-6.14776351772268e-05
-3.5859939710725e-06
-2.45152202649675e-05
-7.60183169760383e-06
-3.80696926048524e-05
-9.68586650859397e-06
-1.63078653734475e-05
-1.5998717946373e-05
-5.49210687619785e-05
-4.74551267148925e-05
-1.79112582565218e-05
-7.57829797310887e-06
-6.58436163989248e-05
-1.80024371060406e-05
-5.04145575088881e-05
-2.2729420630759e-05
-4.89826211857861e-05
-2.09168309813257e-05
-3.2631281527653e-06
-2.11239918035546e-05
-1.92214342071111e-05
-5.47895878231956e-05
-3.23957710263524e-05
-3.12546596705406e-05
-6.29397584645372e-05
-5.24222128319071e-05
-3.72400250794372e-05
-4.81230262499427e-05
-3.40939281040433e-05
-3.69315240668374e-05
-2.52052518721465e-05
-3.30522261644997e-05
-1.78650667001432e-05
-8.95979413062144e-06
-2.89444795474902e-05
-2.96393140698641e-05
-3.76569089733251e-05
-4.23638172465262e-05
-1.84034625099503e-05
-3.54094719571744e-05
-3.49022786222313e-05
9.83235738533519e-07
-1.55050276758399e-05
-1.87647362461105e-05
-3.35115927138343e-05
-1.61479394928413e-05
-1.28896316961615e-05
-1.22713485218563e-05
-3.13894969993226e-05
-4.11684126695739e-05
-1.66050810843591e-05
-4.60710543043031e-05
-2.57605595965603e-05
-1.3917738217704e-05
-3.94946257585563e-05
-4.41173356838525e-05
-7.76567331072123e-06
-1.32641732674179e-05
-2.24646073408936e-05
-2.31765575906585e-05
-3.63738945508782e-05
-3.48431569374985e-05
-5.40206129675718e-05
-1.47619074791562e-05
-5.67637307489799e-06
-2.48611076588698e-05
-9.80204920754129e-06
-3.72003892135767e-05
-1.90589447177079e-05
-3.07214390167992e-05
-1.87822508170656e-05
-1.82372418908113e-05
-1.64728203664229e-05
-3.94498563956147e-05
-1.31210125900573e-05
-3.23587738949561e-05
-2.2798283539191e-05
-9.32320238669845e-06
-2.55397663778704e-05
-5.19499866217487e-05
-1.18623305198344e-05
-2.79741326142464e-05
-1.20149564712356e-05
-2.21235405264454e-05
-5.87080144765824e-05
-2.29357028065723e-05
-4.66222872090609e-05
-2.06151503164764e-05
-2.08283637917308e-05
-1.49257167231223e-05
-3.51331179850304e-05
-3.37197639189608e-05
-4.36926713826047e-05
-1.81341047463184e-05
-5.33099323697339e-05
-5.46375168352501e-06
-3.88326750526195e-05
-2.14625588909791e-05
-1.59661710532831e-05
-6.90121250808879e-05
-2.79024482022267e-05
-5.30212276786626e-05
-5.61295696181604e-05
-3.18544137221927e-05
-3.33705615503046e-05
-6.05630601277851e-05
-2.82482712469866e-05
-1.37436097763569e-05
-2.64184049270018e-05
-3.58906845996402e-05
-3.77382638270852e-05
-2.79029882515892e-05
-4.41720732965964e-05
-5.21267886075077e-05
-3.46786890626212e-05
-4.89523927591693e-05
-9.64264822611279e-06
-2.19874115314059e-05
-2.14880635508894e-05
-4.05383803741068e-05
-4.48562810350009e-05
-2.32613229983748e-05
-3.77430356814777e-05
-3.99586655116563e-05
-3.97306641569036e-05
-3.44647217351474e-05
-2.0715552673456e-05
-3.00978920972576e-05
-3.27438968386998e-05
-2.27266496091131e-05
-2.23528382258424e-05
-5.28428103486411e-05
-2.99620716256219e-05
-5.17633350736237e-06
-2.14917010886923e-05
-2.61459709616358e-05
-1.96019554162017e-05
-1.20349897225505e-05
-2.79835641218045e-05
-2.68108649077807e-05
-2.73357984022379e-05
-5.31011227825417e-05
-4.81704235507095e-05
-1.59459984925734e-05
-4.84044993505774e-05
-1.75987234658416e-05
-2.14195311378901e-05
-5.14653944911158e-06
-3.34151236079938e-05
-1.65157742255047e-05
-1.48534613828972e-05
-1.47843614166091e-05
-4.14242337801011e-05
-4.75067804917205e-06
-1.40448831399904e-05
-2.07134999343212e-05
-2.97728919116162e-05
-1.52856218658236e-05
-3.03449556736349e-05
-2.73446472091229e-05
-2.1186268452065e-05
2.1612674493095e-05
-6.21037513710152e-05
-3.39056297452743e-05
-4.74573268564363e-05
-1.11794237312686e-05
-1.81935365329071e-05
-2.2795352014478e-05
1.15230782364348e-06
-5.13640142883342e-05
-2.0329221637789e-05
-4.53140442487543e-05
-3.10443509488284e-05
-1.01724491318465e-05
-2.1573599461808e-05
-3.6387706585279e-05
-1.743319662213e-05
-3.74850481736616e-05
-3.17701267909418e-05
-7.77244138208382e-06
-1.68383224565929e-05
6.21715904240766e-06
-1.45004653630479e-05
-2.21628449575929e-05
-4.99344857155791e-05
-4.37345644245544e-05
-4.75280239669258e-05
-2.37382261929937e-05
-2.74742101953035e-05
-3.84983188896202e-05
-1.63787719316874e-05
-3.59880625594819e-05
-3.03463698197694e-05
-2.33323494886279e-05
-4.75837263461608e-05
-7.79601370866513e-07
-2.06219581073156e-05
-3.65951597617508e-05
-2.25804156964635e-05
-7.13332125895731e-05
-4.11211395684754e-05
-3.05393749399908e-05
-1.69367187235707e-05
-1.33421619578322e-05
-3.19498471153018e-05
-1.92587497488537e-05
-4.85840930009194e-05
-5.92288429138182e-05
-3.84725148838035e-05
-3.54422349741987e-05
-2.49110496919939e-05
-1.09984294771201e-05
-2.64803727043703e-05
-9.46422986159188e-06
-4.60583023000414e-05
-2.18924619741793e-05
-2.89542034480023e-05
-3.25428724782273e-05
-8.6970968709683e-06
-5.34073946279599e-05
-2.28148358490127e-05
-3.20537723515801e-05
-2.80806170727669e-05
-4.42844147349774e-05
-2.51569800575e-05
-1.36497802624658e-05
-4.77967936088147e-05
-2.30669272712569e-05
-1.44804503133132e-05
-3.01192950230216e-05
-3.75212764577433e-05
-1.88652686906129e-05
1.73123847928371e-05
-5.81641822061678e-05
-3.47651386628193e-05
-3.07944921432779e-05
-3.33686734195189e-05
-6.70102551611772e-06
-2.58004875932217e-05
-1.61745480258036e-05
-2.56214808273587e-05
-3.69460631703703e-05
-1.31455825387267e-05
-1.47187659777493e-05
-2.2650073347774e-06
1.41993330362026e-05
-3.08993394258099e-05
-2.72141200403814e-05
5.48347394620044e-07
-3.15283863735412e-05
-3.44800860238928e-05
-2.55410833494008e-05
-5.0612593590443e-05
-2.66896748987259e-05
-7.44045310364883e-06
-3.07354128835383e-05
-3.2852849194766e-05
-2.86982363958433e-05
-1.8873095004533e-06
-4.89787432392074e-05
-3.24987907918855e-05
-7.74055418569793e-06
-2.41527949333001e-05
-3.47856388131653e-05
-3.66194723209113e-05
-1.84981596766895e-05
-1.00234037430577e-05
-1.1837059686936e-05
-1.70250326192074e-07
-2.89503362694275e-05
-3.48959447864871e-05
-2.42465330218177e-05
-4.07486710588365e-05
-1.79381520760446e-05
-5.60692137222612e-06
-2.03415001568298e-05
-2.3733106204031e-05
-3.58754019963049e-05
-3.75891713918774e-05
2.45114323941091e-06
-4.39058820018456e-05
-2.01136835345991e-05
-5.20540719056694e-05
-8.32146998843262e-06
-3.57830099427166e-05
-1.20818864615953e-05
-1.17592585147725e-05
-5.29146421142057e-05
-1.50090615834421e-05
-2.95179525227072e-05
-4.48177944936395e-05
-3.68381924248513e-05
-3.98150548440517e-05
-3.02812694308259e-05
-1.40698314106422e-06
-8.77894124049947e-06
-4.83879017925663e-05
-2.40386224802579e-06
-1.32943796316419e-05
-1.95840183279769e-05
-3.40019163528769e-05
-4.33398318132358e-05
-1.38977752076293e-05
-3.39219552417663e-05
-3.34218982807048e-05
-4.5238793296521e-05
-3.45111405316706e-05
-4.48084340858954e-05
-3.42126334326267e-05
-4.44154991233652e-05
-1.13559219092018e-05
-3.03014976631905e-05
-2.36501628140549e-05
-5.00210923014529e-05
-2.42251419174393e-05
-2.70936619526844e-05
-1.84546933398688e-05
-3.4347455362492e-05
-3.28364858755047e-05
-2.97914974486111e-05
-2.45887156826057e-05
-1.29291500173669e-05
-4.54497247279912e-05
-3.72852111514017e-05
-3.27914498354993e-05
-1.6542798454215e-05
-2.7584935595305e-05
-2.15230693532558e-05
-3.62592598595437e-05
-2.63316899837991e-05
-2.18903009558618e-05
-2.4347809464886e-05
-5.87833467003208e-05
-2.67091640606493e-05
-3.29543687843445e-06
-3.63913316840232e-05
-3.57392091369068e-05
-3.23250395652489e-05
-1.9728296761172e-05
-3.50054760373633e-05
-6.28594504903401e-06
-3.91465569070522e-05
-4.20316241521743e-05
-3.58208216110049e-05
-4.86088320459187e-05
-9.91757125007516e-06
-2.18257995525378e-05
-4.37876831010927e-05
1.95112256270794e-06
-6.04851619766291e-05
-3.32549585675769e-05
-1.30022460577499e-05
-5.89687870464157e-05
-8.87776691630185e-06
-1.85460865798525e-05
1.69701113803996e-05
-4.34097123776186e-05
-1.82559027164944e-05
-4.12453212800132e-05
-2.46558050401351e-05
-4.52813229162817e-05
4.02591179977896e-06
-4.9622696382267e-05
-2.7035463306204e-05
-6.0382543355156e-05
-5.58782997199405e-05
-2.38492114682107e-05
-4.03304994805931e-05
-4.2535283030736e-05
-3.86815682882288e-05
1.11885349369579e-05
-3.73766671258352e-05
-1.66159230666731e-05
-2.86708372289861e-05
-2.56549386048932e-05
1.02912746546085e-05
-3.26088086386185e-05
-5.00132452173601e-05
-2.57863446966655e-05
-2.81245955015091e-05
-2.38992600186864e-05
-4.28042747086453e-05
-3.03214054825117e-05
-2.26792082602594e-05
-5.26717810153249e-05
-2.85774281237751e-05
-3.27085641480429e-05
-9.75947962729784e-06
-6.77578404452572e-05
-3.51691693901135e-05
-1.75288323881063e-05
-4.65216672367511e-05
-2.49888695431834e-05
-2.19182601920623e-05
-3.01039997130218e-05
-4.25504292175011e-05
-1.29572586462807e-05
-4.81158208765231e-05
-3.36244361628312e-05
-2.13342950631034e-05
-2.76697871182205e-05
-2.90227794596661e-05
-3.25009791932521e-05
-4.39602639335908e-05
-2.11229224249049e-05
-2.68555542013845e-05
-2.87658246715856e-05
-1.02154464799167e-05
-2.5155743879979e-05
6.32033179446229e-06
-2.62525636584867e-05
-4.28791979129216e-05
-9.0877525010657e-06
-3.85227662952487e-05
-4.39561890051713e-05
-7.03465716202129e-06
-1.17008916177332e-05
-1.88014401979656e-05
-3.86886938321309e-06
-2.62650388061381e-05
-2.43171375299183e-05
-3.35144556612594e-05
-6.6582500653607e-06
-2.01850790686946e-05
-5.52207321233439e-05
-2.10472186898815e-05
-4.30120076556193e-05
-3.62799132010678e-05
2.48072715507756e-06
-2.20928019390052e-05
-1.07629870915425e-05
-1.8460330804617e-05
-3.06683709666084e-05
-2.78289676788277e-05
-3.99518440572736e-05
-1.45034907837771e-05
-2.92528092057812e-05
-1.8027369818485e-05
-3.14674145067275e-05
-2.52465463190714e-05
-2.16839863705172e-05
8.76323193216977e-07
-2.97770116412833e-05
-2.37067383554936e-05
-5.95623436288754e-05
-1.25220963528026e-05
-5.46904001553292e-05
-5.16264469533679e-05
-4.21381541085349e-05
-2.84326171415255e-05
-1.56935935986896e-05
-3.13132420524639e-05
-2.36035586277397e-05
-4.50264637549386e-05
-3.92416226757689e-05
-2.88444346898763e-05
-2.66242974202823e-05
-2.86228632161454e-05
-2.6372806898831e-05
-5.18041853556847e-05
-8.50257356268932e-08
-2.11167583308603e-05
-3.63445636403415e-05
-4.45885727547989e-05
-1.48506194884297e-05
-4.24833377633957e-05
-2.70456182006056e-05
-2.57866345774312e-05
-1.57254237845781e-05
-3.33611398673943e-05
-3.13414213922216e-05
-1.25074890878843e-05
-3.7966233390726e-05
-2.97125753986054e-05
3.19503648539139e-07
-5.82926330631659e-05
-1.87433578329958e-06
-3.12529284885459e-05
-4.03849032175003e-05
-1.987497655049e-05
-3.09126482609675e-05
-1.25000785667485e-05
-5.83271516960877e-05
-3.46708410564822e-05
-5.5605338296689e-06
-5.19519665951858e-06
-2.65954263149219e-05
-9.96815912028484e-06
-2.44540665881241e-05
-3.31365403005206e-05
-5.22066719112254e-05
-5.21237149402485e-06
-2.65494337345505e-05
-2.02885131096503e-05
-4.90054952004255e-05
-2.87855024270393e-05
-3.37688305939923e-05
2.49355019459905e-06
-3.86450421474671e-05
-2.88399599067851e-05
-1.16380636405912e-05
-1.22627305457574e-06
-4.36653402918945e-05
-2.90240602932044e-05
-3.8985106306164e-05
-2.3650978278348e-05
-2.48321696020862e-05
-2.24699836564555e-05
-2.15937178504202e-05
-4.13980543947508e-05
-4.76582122011377e-05
-5.18186846407464e-05
-2.33143465857333e-05
-2.26200671075536e-05
-3.3945759488333e-05
-1.11712402242957e-05
-3.20712845238922e-05
-4.45450925554959e-05
-4.39249364391703e-05
-3.26716118232119e-05
-3.08334573888704e-05
-3.70299513382897e-05
-2.96216737769835e-05
-3.54955755424151e-05
-2.72010998386309e-05
-4.80652335735901e-05
-1.73046791505835e-05
7.65024065340433e-06
-3.93485662817639e-05
-1.81649663864327e-05
-4.15499451892625e-05
-1.30052031185997e-05
-4.53651870104653e-05
-2.17990556535578e-05
-2.45221107633381e-05
-3.58864717296872e-05
-5.06963385691462e-05
-3.67094421526264e-05
-1.92669916126495e-05
-5.70438607148365e-05
-2.30066517057142e-05
-1.5089242856916e-05
-2.17360975576436e-05
-3.60751631174148e-05
-2.35525258003644e-05
-6.83441677744222e-06
-1.32417096353255e-05
-3.09646192812567e-05
-1.12631248775214e-05
-3.64494270056316e-05
-1.12358606709284e-07
-5.16456656287151e-05
-2.60642699694586e-05
-3.46923849984633e-05
-2.53244648497104e-05
-1.15234141096031e-05
-4.77511251961397e-06
-6.15436395349175e-05
-4.93664768177772e-06
-1.56169452920659e-05
-2.60734016095604e-05
-3.39119835658833e-05
-5.51007140710446e-05
-6.50571153359086e-05
-4.78075824612934e-05
-4.06140955675369e-05
-9.36466645220893e-06
-1.80375541401713e-05
-2.97137159425587e-05
-1.10835557417975e-05
-4.12204665550951e-05
-5.3015214005174e-05
-6.11860431161834e-05
-4.33167073396203e-05
-8.41740149771908e-06
-2.0819564058509e-05
-4.78002518922963e-05
-2.26878451888585e-05
-2.42647463136529e-05
-2.68822780906523e-05
-4.78833872467175e-05
-1.57630210379378e-05
-3.25063483014695e-05
-3.92081580479921e-05
-1.54146555559036e-05
-1.92185797661736e-05
-2.92286357778306e-05
-6.07586729844777e-05
-4.68288461695026e-05
-3.9480562790039e-05
-2.62036130309379e-05
-2.85775171416551e-05
-9.78587461007947e-06
-1.92558410674711e-05
-3.08205995559559e-05
-4.0657227456941e-05
-2.70515347597137e-05
-4.51801883008488e-05
-2.969581171107e-05
-1.35757078855657e-05
-2.15648562009268e-05
-1.29874103909011e-05
-3.91298922807798e-05
-3.39923922971947e-05
-3.2369972643269e-05
-3.62320550448609e-05
-1.74996871006779e-05
-3.02137069817559e-05
-1.3843414681985e-05
-3.65442231629172e-05
-9.60950833340586e-06
-2.81861000750238e-05
-2.21357631311695e-05
-1.78726863814305e-05
-1.13330292332177e-05
-3.42009848418096e-05
-5.92370738780532e-05
-1.83734401921285e-06
-3.56706351937965e-05
-2.77160086445258e-05
-3.65726252329747e-05
-1.64665497593906e-06
-2.69746777681755e-05
3.23241613846461e-06
-6.26186509225876e-05
-3.80615263876743e-05
-9.99279866817195e-06
-4.58257535527599e-05
-3.64494166205005e-05
9.87174086001939e-06
-3.46501021111143e-05
-4.46919679697345e-05
-3.86809639272356e-05
-2.76778941230703e-05
-3.53274088664014e-05
-3.28814527845159e-05
-3.82288517463696e-05
-4.80785041956453e-06
-4.10661676792822e-05
-2.74569948316039e-05
-4.23226845509935e-05
-2.58296846761036e-05
-3.62133629326604e-05
-3.18110176964518e-05
-2.65271177801613e-05
-1.69040816630572e-05
-3.33334333285681e-05
-1.37881169785403e-05
-2.23859013347499e-05
-2.55186611238173e-05
-1.55729735074678e-05
-2.27929958486275e-05
-2.84279742801541e-05
-1.83683358686936e-05
-4.06010398856012e-05
-9.51268767502145e-06
-3.91955760667516e-05
-7.20005444716991e-06
-8.98430156107036e-06
1.06141683028607e-05
-1.45013010766612e-05
-4.08550294789396e-05
-2.17976226123415e-05
-5.90556257621685e-05
-3.56263251877706e-05
-4.80088036820491e-05
8.5675134122739e-07
-2.9546983593069e-05
-2.35584480815082e-05
-1.05555867619079e-05
-3.63910895398387e-05
-4.17408077261102e-05
-1.92923109001106e-05
-4.45242859266239e-05
-4.16425400940112e-05
-4.85953909918183e-05
-1.95615961864118e-05
-1.54846923977104e-05
-3.74964721743544e-05
-2.83035376928448e-05
-1.43679346292602e-05
-2.56290668238602e-05
-3.39689749156327e-05
-1.09108611575315e-05
-4.3871174706826e-05
-3.53163081648411e-05
-2.14157898355225e-05
-2.12631273065386e-05
-2.22961674178591e-05
-5.94031253035227e-05
-5.49013401874846e-05
-2.75518162416604e-05
7.72662203720343e-06
-2.17644492701218e-05
-1.21695924304019e-05
-6.26873358361105e-06
-2.79548395532691e-05
-5.3583810845354e-05
-1.58098470521368e-05
-3.50151321010828e-05
-3.96845422178185e-05
-5.25309309930357e-05
-4.17990841421326e-05
-2.15547286262306e-05
-1.41645350749909e-05
-5.44076307863538e-08
-4.18257314592673e-05
-2.28143618193461e-05
-1.9879753359863e-05
-4.96780556827534e-05
-2.58604002730104e-05
-2.11456851842014e-05
-3.83366674201715e-05
-1.57305477550937e-05
-1.91341055516951e-05
-4.48778148877101e-05
-2.02235964039724e-05
-5.45091907949747e-05
-3.48862590471722e-05
-9.98847980966535e-06
-1.68299993674446e-05
-5.73434434266744e-06
-4.64894313716172e-05
-3.97419655647083e-05
1.28389420893772e-06
-3.60737432493524e-05
-3.39958730902329e-05
-1.16074344327824e-05
-2.18086394328567e-05
-1.78062777560236e-05
-2.15867538181771e-06
-2.78288818396584e-05
-2.4042486770397e-05
-3.31556630876313e-05
-1.25002182851031e-05
-1.81479234998e-05
-8.11541699013064e-06
-2.06425059414624e-05
-4.43522330414449e-05
-4.89888540672566e-05
-1.43586289771692e-05
-2.74937144088922e-06
-3.85731270724571e-05
-2.55108581583866e-05
-2.47693857853151e-05
-5.75969428098182e-05
-2.07198354129233e-05
-4.98066800997012e-05
-4.07119177555183e-05
-1.41087007287504e-05
-3.88378945082323e-05
-3.70761301808718e-05
-2.16335499654401e-05
-3.40406681847319e-05
-3.10367919339789e-05
-3.24345600361064e-05
-3.07514274091328e-05
-2.61224923383099e-05
-3.62651270626242e-05
-1.97525989696006e-05
-4.65166705311899e-05
-1.80684417953945e-05
-9.33216658949584e-06
-3.77651744432496e-05
-4.24666626268904e-05
-4.53771703043877e-05
-5.5976061773264e-05
-1.82132191747434e-05
-2.68139228668492e-05
-3.70567765949204e-05
-3.43686655841374e-05
-2.71927190808489e-05
-3.4813967301768e-05
-2.00393555811951e-05
-3.93863605940121e-05
3.8849808850282e-06
-7.39820422901309e-06
-5.02824848373291e-05
-3.25778939039058e-05
-2.04283287903953e-05
-1.87909595497923e-05
-4.9051323612542e-05
-3.7404028018988e-05
-3.05530490219902e-05
-1.34701327294202e-05
-4.18063632355675e-05
-5.43209415920366e-06
-7.19225958743806e-06
-3.35083089338492e-05
-3.06012485193391e-05
-2.0752604240671e-05
4.00829610459683e-06
-5.75043278028219e-05
5.11958923190811e-06
-4.58789734549116e-05
-2.52358580396564e-05
-2.28641852037174e-05
-5.44892186846599e-05
-4.20266977166139e-05
-1.73744233452897e-05
-2.71512581945406e-05
-2.38637175462242e-05
-4.0976261689165e-05
-1.71811662000001e-05
-4.34920706469203e-05
-3.96562122328384e-05
-1.8374160158619e-05
-4.27018991107626e-05
-4.94089756124505e-05
-2.42134591458591e-05
-4.67447629496785e-05
-6.27906639687716e-05
-2.86491322981129e-05
4.24177693768594e-06
-7.11940580566538e-07
-2.68932962365047e-05
-5.08294623356121e-05
-3.89181555300225e-05
-1.11830888616957e-05
-3.52447491768282e-05
-3.38936130380254e-05
-3.50114238617116e-05
-3.03963479026782e-05
-2.42083153754362e-05
-5.08935104249568e-05
-3.71750724432536e-05
-3.79924014839266e-05
-2.08679565206247e-05
-1.98892244510398e-05
-3.24197007419468e-05
-1.6294549164792e-05
-5.71313461584887e-05
-3.15041891456149e-05
-4.09982267114024e-05
-1.59621568171966e-05
-5.81284689818351e-05
-4.01793124131878e-05
-5.0127606965937e-05
-3.56959067440578e-05
-1.63150143361569e-05
-3.44348772958386e-05
-3.65249768058144e-05
-4.28410587511236e-05
-3.71227772699275e-05
-5.28649493156697e-05
-1.40747914496703e-05
-2.23110740050288e-05
-3.69620433565445e-05
-1.38956182201635e-05
-8.57637206455494e-06
-3.89309051997657e-05
-2.86330138690748e-06
-2.92310842859598e-05
-2.24383599586222e-05
-2.38651274957101e-05
-3.43366635256728e-05
-1.73416399960193e-05
-1.66916226762237e-05
-1.87018045432449e-05
-7.33761308893493e-06
-2.19095843342858e-05
-1.2204734475458e-05
-1.13082609766888e-05
-4.03645505501009e-06
-3.8458781714463e-05
-2.84016600697958e-05
-9.03948490935284e-06
-1.69404176632498e-05
-2.76795840886006e-05
-2.02004528948803e-05
-3.77046800340749e-05
-2.62750464982337e-05
-2.25368352564202e-05
-3.80121412385037e-05
-4.42582499633073e-05
-4.6308107986217e-05
-3.9104432795956e-05
-3.76726981858812e-05
-2.25413190164448e-05
-8.8401510620763e-07
-2.11251857521731e-05
-3.69189018215145e-05
1.08585410595476e-05
-5.37560917185523e-05
-4.09954301337208e-05
-1.41115065296798e-05
-5.53537782031586e-05
1.88152748481081e-06
-5.54709404797782e-06
-6.268973989327e-05
-2.0884730436063e-05
-2.76418216616316e-05
-1.92891661760992e-05
-5.05919082471674e-05
-4.27544707950242e-05
-2.21230679276915e-05
-2.77394123891607e-05
-1.71449642129599e-05
-1.87609765159142e-05
-1.78212189922762e-05
-4.03125019452374e-05
-5.14861093124323e-05
-3.24591795682178e-05
-4.80062215816313e-05
-3.82722673733343e-05
-2.30165210093797e-05
-2.96337333101934e-05
-3.09359355085855e-05
-5.12470830315471e-05
-5.48509287778402e-06
-5.22886647938448e-05
-2.04342903739828e-05
-3.5425194849629e-05
-3.28138917319629e-05
-3.89712394471086e-05
-3.77306006943896e-05
-2.73124348422408e-05
-2.59298011233431e-05
-3.09238660819448e-05
-4.86984582199146e-05
-3.39353592375759e-05
-3.04149409723523e-05
-2.7630504038704e-05
-4.30321859062232e-05
-4.04244700344026e-05
-2.6471611165456e-05
-3.8133878388436e-05
-3.48300969285634e-05
-1.11878093486409e-05
-3.12458104804423e-05
-1.0999667112537e-05
-2.05440935145061e-05
-2.23495618640344e-05
-2.59123182955265e-05
-4.50886765831847e-05
-7.3271006937909e-05
-1.78983442125252e-05
-2.20610583571864e-05
-2.80671659570167e-05
-1.52252017344933e-05
-4.89693056514454e-05
-3.14231592868039e-05
-2.45975559183697e-05
-1.54117821942938e-05
-4.46059524135716e-05
-2.20210455632346e-05
-2.04692492329976e-05
-1.7844975729443e-05
-5.16557858152585e-05
-1.89202939760903e-05
-4.49359888700823e-05
-1.7045598964348e-05
-1.64826227082191e-05
-2.71628497926408e-05
-3.6110324640392e-05
-1.64329538459143e-05
-4.75097286978424e-05
-2.7026466289146e-05
-3.79216146651432e-06
-3.82133491176048e-05
-3.12218153578559e-05
-3.22775092224184e-05
-7.73435673707136e-06
-1.11140356030557e-05
-1.06672914763476e-05
-2.72832582967289e-05
-4.08852653976165e-05
-3.45203448503328e-05
-9.94626396604638e-06
-4.50735979436644e-06
-2.9491843477433e-05
-7.11648228844552e-05
-3.34084570922601e-05
-5.9061625799215e-05
-2.21051579931443e-05
-1.615907775522e-05
-3.19467014793432e-05
-4.36673106830651e-05
-3.18800138401797e-05
-4.1786063214957e-05
-4.58449289311445e-05
-1.36754237555981e-05
-2.17666239467374e-05
-2.21986948682443e-05
-2.95556450531317e-05
-1.07119334006245e-05
-3.34495747094542e-05
-5.83355020885362e-05
-1.59805475428908e-06
-1.4800862604082e-05
-1.92634565272288e-05
-3.42004071741886e-05
-6.43508357734943e-05
-3.28603690661687e-05
-3.08379312412602e-05
-1.70244626781177e-05
-3.57164080652294e-05
-4.89352395062763e-05
-2.58971461084348e-05
-1.918125434382e-05
-8.53663064077981e-06
-4.65271578569945e-05
-6.94531273839742e-05
-3.48457199175083e-05
-3.23439143503671e-05
-4.19320951107496e-05
-2.67022301546475e-06
-2.01010807862481e-05
-4.90722544512315e-05
-3.823597979643e-05
-2.79672035977147e-05
-2.99414199585047e-05
-1.10508609949382e-05
-4.82232313748726e-05
-2.04285005190564e-05
-3.81380382946017e-05
-3.25939508816991e-05
-2.26063009321383e-05
-3.32738291993915e-05
-5.41358585278204e-05
-1.53638616363451e-05
-3.96447071191922e-05
-3.62664406825357e-05
-4.31847951303262e-05
-6.38495303915334e-06
-4.36701066559009e-05
-3.79342478686486e-05
1.15176982765493e-05
-4.59218310392421e-05
-2.48404606263068e-05
-3.06453278576317e-05
-7.80129550942235e-06
-2.0267188673579e-05
-4.32017785500987e-05
-2.36139519800215e-05
-3.93286799387422e-05
-3.7138874790067e-05
-6.22755903402693e-05
-2.75548690800183e-05
-8.97647732822664e-06
-1.68579750760989e-05
-2.89815186011883e-05
-3.76435785861412e-05
-4.34269164888119e-05
-2.32166607149504e-05
-9.36291268958908e-06
-2.58288808639826e-05
-5.1133371206694e-05
-3.41098182761379e-05
-1.40315487501355e-05
-3.29833265978112e-05
-2.86622138174584e-05
-2.617011726038e-05
-3.59412553726192e-05
-2.03884244863196e-05
-2.81068465924095e-05
-1.48562474360142e-05
-4.11483929120912e-05
-2.58951789995617e-05
-2.72500504119816e-05
-6.0368710125089e-05
-6.67028621462507e-06
-5.02649740681424e-05
-1.1396252289294e-05
-5.47139203269174e-05
-5.43066708355631e-05
-3.04558769834472e-05
-2.81911368172589e-05
-3.46976105966869e-05
-2.46631158486443e-05
-9.67786492143675e-06
-3.59985315952985e-05
-2.24515919101756e-05
-2.79301637970873e-05
-1.39743303545921e-05
-2.097546263154e-05
-3.5801360832851e-05
-3.47694107405518e-05
-3.37881795073103e-05
-2.21165409813382e-05
-2.8025485196197e-05
-4.26218372797077e-05
-2.20514652870523e-05
-1.30433009444515e-05
-4.21886939309644e-05
3.07296457440519e-06
-4.88647080699325e-05
-1.09628580970157e-05
-1.89681031283376e-05
-4.59749637601019e-05
-4.68756989046705e-05
-3.78818711662317e-05
-2.11882857524841e-05
-2.32533925909342e-05
-2.79695731602484e-05
-4.03356388249114e-05
1.57223559844549e-05
-2.846216489268e-05
-1.82300985971977e-05
-8.59194971931261e-06
-1.0417774526347e-05
-2.0083882938139e-05
-3.54280209242375e-06
-3.31316792295543e-05
-3.69832213574078e-05
-8.77633843267378e-06
-2.74169999591652e-05
-2.71192273486554e-05
-4.94966294914213e-05
-1.63071129974719e-05
-4.95500446026547e-05
-3.81928976696234e-05
-3.35074999252217e-05
-4.44467575943416e-05
-1.60216533326028e-05
-3.73510801183981e-05
-1.69468328321737e-05
-3.83019592799728e-05
-2.9115474314477e-05
-2.41881166695901e-05
-3.30378347271703e-05
-2.18808615609989e-05
-8.39858757657988e-06
-2.32479819655786e-05
-3.94807485444031e-05
-1.15000884006147e-05
-3.2402903021467e-05
-1.66252726320569e-05
-3.48883175970615e-05
-1.55118911246302e-05
-4.89424526036423e-05
-2.9286097244133e-05
-4.71290430190923e-05
-1.99290429363668e-05
-5.16502495278176e-05
-4.67311251126419e-05
-1.92107111285557e-05
-1.93739218785426e-05
-4.3181515532195e-05
-4.96794777018943e-05
3.06319741634974e-06
-1.60441092596055e-05
-1.73684297826353e-05
-5.31810110070326e-05
-5.17044708994778e-05
-1.39024503858835e-05
-7.42009361016629e-05
3.54922760328937e-06
-4.63656125129931e-05
-2.20041125647061e-05
-3.43126166675833e-05
-3.55266932738808e-05
-1.77354885824978e-05
-4.21412255846847e-05
-4.6121948777955e-05
-4.56805770529724e-05
-3.60299110732938e-05
-2.31937496426614e-05
-4.22025033675246e-05
-3.24688240925198e-05
-1.48423228868697e-05
-4.20408401409872e-05
-1.62800474456302e-05
-8.14103716425158e-06
2.52181729283088e-05
-1.5531914919943e-05
-4.63301413757472e-05
-2.69095849269954e-05
-3.20157904163519e-05
-3.29836443194395e-05
-5.74712259250968e-05
-4.5308192380916e-05
5.77526829615996e-06
-3.55744412763527e-05
-4.45892798864948e-05
-1.85103792230458e-05
-3.85478023374102e-05
-3.29592301438006e-05
-8.36576216802047e-05
-3.45225619263286e-05
-6.57252851549797e-05
-4.01804589695143e-05
-4.08926852856059e-05
-3.18167818859738e-05
-5.80726614626882e-05
-2.76933730275653e-05
-9.85634837810789e-06
-4.8362014626686e-05
-1.60293953158749e-05
-2.39935845073408e-05
-2.98619279950129e-05
-3.90294389396395e-05
-1.73893538507523e-05
-3.10411152451087e-05
-1.72105167692873e-05
-3.92115809162542e-05
1.40911154275544e-05
-3.74476383075983e-05
-3.78333332673204e-05
-1.20972943154504e-05
-3.03399824996078e-05
-2.29056424839194e-05
-1.83188314999341e-05
-9.51376089315661e-06
-4.47722018691794e-05
-1.37934023200547e-05
-2.80631356275587e-05
-2.30303675560033e-05
-7.23208732334388e-06
8.95190952374134e-06
-3.40125894691658e-05
-2.73230121833716e-05
5.78492567543812e-06
3.61808157602516e-06
-1.39278668292513e-05
-5.41122693895805e-06
-6.03695411644312e-05
-1.79951355927303e-05
-2.5976487240493e-05
-4.17185609076976e-05
-2.85145915460779e-05
-2.51016375457966e-05
-2.52048045043932e-05
-3.03876371000452e-05
-2.11541931809419e-05
-7.30424590549161e-06
-2.65636629169097e-05
-2.22906175645671e-05
-1.64299887110354e-05
-2.72481258635386e-05
-4.86146824832917e-05
-5.2378295099603e-05
-4.23012448209932e-05
-4.84278784593099e-05
-1.33241413501387e-05
-4.88367325410763e-05
-5.36032566930253e-05
-6.6077335344915e-05
-3.733554978237e-05
-5.51146580403701e-06
-3.2505756394825e-05
-9.68556074853086e-06
-4.45369128594612e-05
-1.75170019109059e-05
6.05606655703173e-07
-4.67156290344074e-05
-3.38967784612867e-05
-4.12504886588011e-05
-5.34642368226716e-05
-5.18292798192887e-05
-2.9867244809583e-05
-2.600749939804e-05
-3.27704346097816e-05
-1.11785257650443e-05
-3.40767678885349e-05
-3.90768060672555e-05
-3.64491531181366e-06
-5.63198838623071e-05
-3.27021773400163e-05
-5.24256138932231e-05
-3.76120976532965e-05
-3.35700508783505e-05
-2.80704707996331e-05
-1.08505764197203e-05
-2.1281423592756e-05
-2.7795279217561e-05
-2.82243888357336e-05
-3.15921600540212e-05
-2.48800409033677e-05
-1.20637270936839e-05
-2.78388616858007e-05
-2.57710219462168e-05
-2.64584676921515e-05
2.19549047326614e-06
-9.42561142667446e-06
-3.65676519638065e-05
-2.20987120775498e-05
1.60298097183292e-05
-1.88437725155432e-05
-3.5647442225657e-05
-1.80819153258654e-05
-4.35122128390041e-05
-2.4519973951738e-05
-2.59874556720931e-05
-2.07397240517472e-05
-5.07758414931226e-05
-3.13149059324828e-05
-4.1836112124121e-05
-3.98832137749962e-05
-4.53013339767838e-06
-2.92906498670796e-05
-1.52937699447146e-05
-4.25109912693902e-05
-6.35355074272853e-06
-5.96823792719622e-05
-1.88332651025634e-05
-1.0351287349845e-05
-6.94662381466277e-07
-2.91151324975913e-05
-3.72322296122283e-05
-1.4500016258803e-05
-1.77323350581778e-05
-4.79094641509057e-05
-3.51763982599717e-05
-3.95528808502316e-05
-1.06191892308991e-08
-3.38150284827512e-05
-1.58400438421265e-05
-3.90234191638403e-05
-3.33179849651112e-05
-2.52308474427872e-05
-3.59511336698275e-05
-3.60426634113636e-05
-2.41984407579619e-05
-2.49961662807912e-05
-1.76553852737002e-05
-2.91781111552562e-05
-1.61992371641223e-05
-3.71222744602644e-05
-5.72420197495897e-05
-3.93883451310192e-05
-1.72397432522412e-05
-1.64683478304764e-06
-5.01538347103446e-05
-8.10581422647281e-06
-2.54831905576826e-05
-5.0811284642413e-05
-5.35293840032755e-05
8.56155890556374e-06
-2.29935151497316e-05
-3.30591013488616e-05
-2.28445539016694e-05
-2.72852104112044e-05
-3.79210215546042e-05
-1.16212630091467e-05
-2.34679722596529e-05
-2.66217264605905e-05
-2.14506333659166e-05
-3.43977484451496e-05
-1.70617944386124e-05
-5.73889298136534e-06
-4.54882151436006e-05
-6.95924268300304e-05
-2.92177115619984e-05
-3.62010929894254e-05
6.53152506776829e-06
-2.6887972918056e-05
-2.03192825463007e-05
-2.66888582066556e-05
-1.50404946803749e-05
-5.52881245038753e-05
-4.39425340946855e-05
-5.55707020361245e-05
-1.18772830919422e-05
-1.6045409781561e-05
-2.96371394582577e-05
-5.1336284688502e-05
-3.37231264193088e-05
-3.87104189876625e-05
-2.60314354099698e-05
-2.85287392552272e-05
-2.25578623376385e-05
-2.57321421251593e-05
-3.98266791758642e-05
-2.2806985937924e-05
-4.54225994505592e-05
1.54386895753484e-05
-2.29525869077928e-05
-5.08874084543027e-05
1.23651295807386e-05
-2.35150369882924e-05
-3.90672642949243e-05
-2.94023480873659e-05
-2.27322469464828e-05
-6.74055434198371e-05
-2.52934481107477e-05
-1.87843703813465e-05
-5.12075942943839e-05
-1.83012806340548e-05
-2.52047594659222e-05
-2.42502831773764e-05
-5.54775358685729e-05
-1.97394531863055e-05
-1.68732548775624e-05
-4.31301536355105e-05
-1.77026624316744e-05
-1.65202026289715e-05
-6.9456135688082e-05
-3.44432619717252e-05
-2.64370589003356e-05
-2.17071809670775e-05
-3.31199793952732e-05
-3.7514079248986e-05
-1.36499035315669e-05
-4.35175089226049e-05
-3.9623723482893e-05
-1.54951335142216e-05
-1.60423095166021e-05
-1.81219450822249e-05
-3.17914424969436e-05
4.20261139538115e-06
-2.70977033120541e-05
-3.53796707433354e-05
-4.29778865927201e-05
-3.7873720985819e-05
-2.71942875400801e-05
-3.9434905005698e-05
-2.61920673657529e-05
-1.87433848738781e-05
-1.90846914754976e-05
-2.40212255359853e-05
-2.32244719970432e-05
-3.24919157024905e-05
-1.92173026701759e-05
-4.10595849224942e-05
-5.24059806240954e-05
-4.40109075434533e-05
-1.28373077557644e-05
-5.35322733779515e-05
-2.70220309232373e-05
-4.02584747321837e-05
-1.59854057341411e-05
-1.85848235891087e-05
-4.54682922286871e-06
-3.06251218590116e-05
-3.32847343901871e-05
-1.39294134441557e-05
-3.83044050328537e-05
-1.27061374557707e-05
-3.21231906419463e-05
-1.95023638927509e-06
-3.28712224377814e-05
1.14903054661202e-05
-6.40385633839296e-06
-2.89864497030621e-05
-2.21851658440084e-05
-2.67785643701602e-05
-3.43136671995157e-05
-7.35054000288196e-06
-1.75676699188632e-05
-2.70862666062722e-06
-2.0604676892182e-05
-5.50964881694843e-05
-2.61319712328113e-05
-2.82136418779273e-06
-1.47391213691696e-05
-2.96834168002585e-05
-1.67547772478571e-05
-5.08999260200689e-05
-7.63480882562744e-06
-4.69830167700757e-05
-1.21314629327036e-05
-6.31514878394864e-06
-2.44284470038872e-05
-2.71451831254988e-05
-1.26651991292579e-05
-1.9612640385125e-05
-3.08743349527933e-05
-5.16332281015746e-05
-4.51077266603222e-05
-5.55560962543387e-05
-5.65541647213032e-05
-9.51306927171367e-07
-3.75500543483531e-05
-3.57941840497946e-05
-1.47641075443043e-05
-6.93802969419842e-05
-8.30841412004147e-06
-5.66311365024752e-06
-1.96912223101212e-05
-1.28977390645019e-05
-3.62483546800923e-05
-3.29130826716605e-05
-3.29062965536276e-05
-4.3041411378608e-05
-4.74595687724211e-05
-2.78413926541655e-05
-3.09527063244994e-05
3.03245513762013e-06
-3.23735846758776e-05
-2.44504670034194e-05
-1.0093589683378e-05
-3.92073083949212e-05
-1.2538939091392e-05
-3.36227040175488e-05
-2.84912050514646e-05
-4.16127209673883e-05
-1.82158083665645e-05
-5.82027599156056e-05
-6.690576034009e-05
-5.56117660618108e-05
-3.7579107721436e-05
-2.77035379987962e-05
-5.68358674221168e-05
-3.78270733884343e-06
-1.22373105714446e-06
-4.73681558505263e-05
-2.65575928288226e-05
-3.03679920044344e-05
-2.74322887979987e-05
-1.48927544026726e-05
-3.41275713284427e-06
-4.64244070701266e-05
-3.54679439376914e-05
-1.56613029404443e-05
-2.93169132609307e-05
-1.32711982424397e-05
-3.37738919355159e-05
-3.44000121503451e-05
-2.6088740344554e-05
-5.1154640122541e-05
-2.67647521628017e-05
-2.69415152864815e-05
4.64988840030733e-07
-2.58442145600431e-05
-3.67371775699708e-05
-3.91227048088919e-05
-7.34483446020425e-06
-1.09109875403377e-07
-4.43926349705432e-05
-1.7513772972154e-05
-4.04999725706121e-05
-2.86995819185166e-05
-3.74347457390211e-05
-2.08034899496154e-05
-3.37030836834329e-05
-2.57201701954903e-05
-1.04462620979165e-06
-3.9194366762301e-05
-1.50483713416957e-05
-1.69259650007229e-05
-5.9700504659453e-05
-1.9375728292733e-05
-1.47718396141295e-05
-4.04557966569786e-05
-2.55903819512861e-05
-2.74640919724846e-05
-1.70889792002229e-05
-3.0475625195949e-05
-3.62718083684377e-05
-2.24212113162567e-05
-2.23150907973394e-05
-2.92854799556182e-05
-1.41980533591743e-05
-3.89612959311026e-05
8.1852997448108e-06
-3.58993435159247e-05
-5.95503217927357e-05
-2.18610703748892e-05
-3.1069775702116e-05
-9.80730635637612e-06
-3.92919379819274e-05
-1.88663145084379e-05
-4.12478120303704e-05
-4.65192063319222e-05
-4.21374316493999e-05
-2.91866990784728e-05
-4.28189149467015e-05
-1.22903297668249e-05
-2.20908306061567e-05
-6.38631045891683e-05
-3.60051018285702e-05
-1.89428029019421e-05
-1.66321610161369e-05
-3.20482708704958e-05
-4.80888371563109e-05
-4.62662440311953e-05
-1.18830591166799e-05
-1.05458589596953e-05
-4.69259283584414e-05
-4.58315036093953e-05
-4.47846189325646e-05
-5.61105189998229e-05
-3.99333526785763e-05
-4.92427123712062e-05
-3.01331769527601e-06
-3.57036912617074e-05
-1.31918667041458e-05
-1.37005140634093e-05
-3.44111340268353e-05
-2.14294187804877e-05
-4.53676949300222e-05
-5.08426858229935e-05
-3.48580149003148e-05
-3.51627484897931e-05
-5.16254253751453e-06
-2.41062637496387e-05
-1.64692774076964e-05
-1.79913228768652e-05
-2.04506901063357e-05
-1.89539297174356e-05
-4.78295675717161e-05
-4.75973629609647e-05
-3.94434224700553e-05
-3.77306028846683e-05
-2.50097176836152e-05
-1.85933673761823e-05
-3.2749689302014e-05
-2.84391055484528e-05
6.67897728965435e-06
-5.56813284051271e-05
-2.76050196900956e-05
-1.84898650151252e-05
-2.61839782622048e-05
-6.34734179046799e-06
-3.86295685885724e-05
-1.46820192354827e-05
-3.91228966359279e-05
-1.9227870202513e-05
-2.68926927460695e-05
-3.58012795033247e-05
-3.56795505073405e-05
-1.47354198758928e-06
2.50268995482368e-06
-2.5795314069142e-05
-5.43515899512767e-05
-3.64690669674252e-05
-3.31807206204015e-05
-1.57147681772428e-05
-3.81545255595885e-05
-2.64174427939505e-05
-2.11522231464589e-05
-5.57450610789555e-06
-3.16831088905501e-05
-3.65534375597353e-05
8.94492198845902e-07
-1.37005565423575e-05
-2.93452614581686e-05
7.05834398369879e-06
-2.25785097435253e-05
-6.26382410825743e-06
-2.40697460856078e-05
-4.40040708487379e-06
-5.35785254504657e-05
-5.29208878895186e-06
-1.98520820124184e-05
-2.98965936503275e-05
1.18504130469038e-05
-6.10818803290409e-05
-6.09759672063381e-05
-2.93642661808824e-05
-3.58223823929979e-05
-2.81673524265501e-05
4.82973549057005e-06
-1.51760778586547e-05
-1.38471658070662e-05
-3.3709849041767e-05
-1.07750368291179e-05
-1.45609711699251e-05
-1.85825388314357e-06
-5.27535976451527e-05
-1.23748293916447e-05
-3.7922071853601e-05
-2.90771868414837e-05
-2.18389247635861e-05
-2.87121810406578e-05
-4.98135282420243e-05
-8.60569890158341e-06
-2.4790979242853e-05
-3.43262261518458e-05
-6.53599487879933e-06
-1.57000997659739e-05
-1.59311469050222e-05
-1.14234737588186e-05
-1.05293837542708e-05
-4.59206501979707e-05
-3.81686818883339e-05
-2.326414160229e-05
-3.14176236251248e-05
-1.00938197935742e-05
-2.48289830295502e-05
-1.71545889659243e-05
-4.34530839726827e-05
-2.1853348717855e-05
-4.25988552062676e-05
-4.37172602003655e-05
-4.60447471961277e-05
-3.62244328607702e-05
-4.25422201837098e-06
-2.58767971513982e-05
-6.37085996645061e-06
-3.72913211807824e-05
-1.86259393718212e-05
-5.00502436600698e-05
-1.93017271447959e-05
-4.34416781522238e-05
-5.11319949433107e-05
-3.47886956631273e-05
-1.12748838474329e-05
-5.72319429433431e-05
-1.81054036584491e-05
-4.15123887047456e-05
-3.89955568013754e-05
-5.04481111629174e-05
-3.73007137694506e-05
-2.57623048076156e-05
-3.41824997467865e-05
-1.62451466329328e-05
9.50134882604243e-06
-3.70755423017106e-05
9.98294108677543e-06
-2.89827005100879e-05
-5.77404449607222e-06
-3.17950622248803e-05
-2.04028547533467e-05
-1.52875495290511e-05
-1.75344955477853e-05
-5.22202733772794e-05
-3.32712284912498e-05
-1.62765426854611e-05
-5.16295189427733e-05
-1.59432163583273e-05
-4.77007086204436e-05
-2.79913406804701e-05
-8.05924187744137e-06
-3.37006654586953e-05
-3.43255216549479e-05
-2.4926084627805e-05
-4.30879971877262e-05
-3.0134934180377e-05
-3.72349400421221e-05
-1.7962132384948e-05
-3.90181454172722e-05
-8.80427999742556e-06
-6.07868826967287e-05
-6.47139585553921e-06
-1.52804692085697e-05
-3.14328806554354e-05
-2.5666315343539e-05
-3.17924355399895e-05
-3.47574311393633e-06
-2.76047939373278e-05
-5.40771888026123e-05
-2.45607957872438e-05
-3.87824984603233e-05
-2.59053577172819e-05
-2.73757617897246e-05
-2.04924237221672e-05
-8.05691849161046e-06
-2.97694088814791e-05
-5.59056801673908e-05
-2.73156663762789e-05
-3.07227374700875e-05
-2.62783034348064e-05
-3.76469337718519e-05
-3.35845102926112e-05
-1.37279600135041e-05
-3.09555895596336e-05
-2.45861710007666e-05
-3.47660537176612e-05
-4.42600293978296e-05
-4.23645089226342e-05
-2.82558972341032e-05
-5.7460972344584e-05
-2.55865958128778e-05
-4.17123039298114e-05
-2.71712570109032e-05
-2.59595169592376e-05
-2.71523324701857e-05
2.37065904486968e-06
-5.03184584736675e-05
-3.19575623081117e-05
-3.99753459350206e-06
-4.31845664285317e-05
-1.3090367051856e-05
-1.54118936210975e-05
-2.22535739170359e-05
-2.93231676155188e-05
-3.88808316190618e-05
-2.80393927549321e-05
-1.53641368235241e-05
-2.4394438868585e-05
-3.95115442377837e-05
-9.45087649270359e-06
-2.09890818468931e-05
-1.99635262864937e-05
-3.31372302105337e-05
-2.14673970256513e-05
-2.82550926089216e-05
-2.04804465073793e-05
-1.16298664500071e-05
-2.10735739260627e-05
-2.84053905254238e-05
6.34866751213954e-08
-2.99314633588273e-05
-3.79162108767382e-05
-2.88006029260975e-05
-3.08821761937273e-05
2.26783998573362e-05
-2.81249650414971e-06
-2.00303012515422e-05
-2.16219470236278e-05
-3.71628754559135e-05
4.61559979706902e-06
-3.60627624439573e-05
-2.87116652648066e-05
-5.0260117336512e-08
-1.68958274358808e-05
-4.81628846428399e-05
2.87356644661093e-06
9.84357341930747e-07
7.3228701554626e-06
-5.24035947536833e-05
-3.86896900080035e-05
-1.7712717665945e-05
-2.553708316672e-05
-2.43191542919469e-05
-4.12466246122471e-05
-1.15916502627948e-05
-2.82340389574955e-05
-6.95690239924291e-06
-2.01825614150282e-05
-1.1011201323506e-05
-6.84221368790683e-05
-3.34861901961049e-06
-4.44457018359539e-06
-1.24209684549935e-05
-6.8455059415077e-06
-1.55176614327392e-05
-5.18765050715124e-05
-8.04917481372203e-05
-4.57908161808719e-05
-4.97348136316261e-05
-3.02617914200282e-05
-1.56888467321279e-05
-1.91499331351183e-05
-1.94017448326631e-05
-1.85629761341278e-05
-6.65021193434025e-05
-2.182186360139e-05
-3.65234066365511e-05
-3.16312662204705e-05
-1.1806393889186e-05
-1.03615717726165e-05
-1.90194788973822e-05
-5.02498340094015e-05
8.32105413009794e-06
-3.21435459124295e-05
-2.59298465654654e-05
-4.675265386296e-05
-3.32469104433677e-05
-2.89641405354424e-05
-3.70194317239347e-05
-7.15029132799672e-05
-2.10250447916202e-05
-3.14151056127643e-05
-4.55008860282642e-05
-4.30071746811462e-05
-8.96335982353916e-06
-4.73569574563154e-05
-2.87405258301725e-05
-2.60535718425851e-05
-1.6967874311961e-05
-1.13008989526104e-05
-3.55645379824319e-05
-4.38549817986243e-05
-3.04552237722014e-05
-3.93148880866309e-05
-1.16288359479237e-05
-9.9681629325121e-06
-5.20011352568303e-05
-3.57355442147329e-05
-1.82442580059431e-05
-3.45087777214985e-05
-2.73646201271902e-05
-2.92377855580018e-05
5.45016236469997e-06
-3.57985924768707e-05
-4.6268095202126e-05
-4.76435805478526e-06
-2.76767706586271e-05
-3.85115036775853e-05
-4.18244013971923e-05
-1.67250777458317e-05
-3.98515829000307e-05
-2.09377970400524e-05
-3.81893917734349e-05
-1.98256216525457e-05
-1.37807547750158e-05
-2.63222898519081e-05
-3.02202843269774e-05
-7.35735959801191e-05
-2.72534080502819e-05
-5.42436455217069e-05
-2.33152791121723e-05
-6.10394708492415e-06
-8.43458449758801e-06
-3.22153561583744e-05
-3.13807508795818e-05
-3.09306733919076e-05
-2.5257341585869e-05
-2.41342592482231e-06
-3.68937416820424e-05
8.49820858971916e-06
-9.53985640514554e-06
-1.30730057088321e-05
-4.36911182164099e-05
-2.12949280959934e-05
-3.34485376460525e-05
-2.13029471990669e-05
-1.94902601064545e-05
-1.97127263131243e-05
-4.85122341993718e-05
-3.74647268588617e-05
-4.60566960579657e-05
-2.02238935932916e-05
-5.48702389863659e-05
-4.04172780637962e-05
-4.99790677265406e-05
-3.63331815069828e-05
-1.52958177760828e-05
-4.9895232114179e-05
-4.0539068921603e-05
-1.56151861418528e-05
-2.62537203628894e-05
-4.17204246489971e-06
-4.01078023252362e-05
-3.08558710112426e-05
-3.17089680770718e-05
-1.88163929730309e-05
-1.23525395137768e-05
-5.41264942508006e-05
-3.44577260371274e-05
-3.90364422074154e-05
-3.05515749873508e-05
-2.8357299117539e-05
-5.00613188476688e-05
-4.46099995634144e-05
-1.25029027038845e-05
-3.672748610396e-05
-4.88883029957357e-05
-1.36308721302905e-05
-3.05433911304452e-05
-3.57324367715163e-05
-3.73058495251264e-05
-3.81209280007725e-05
-5.60098122557796e-05
-6.47140329346757e-05
-3.23773991099622e-05
-3.26112553189948e-05
-3.80683923093395e-05
-1.41856530217074e-05
-2.93053273805518e-05
-5.92809450426489e-05
-3.54868716884008e-05
-1.66212448788583e-05
-5.29858920207631e-05
-2.37362471135069e-05
-1.51227558360048e-05
-3.86746373440357e-05
-2.44890742615059e-05
-1.52572104662524e-05
-2.31776977870547e-05
-1.9251796585324e-05
-1.75320214069683e-05
8.28739550536251e-07
-2.84043876595664e-05
-2.16089201487014e-05
-4.00679931494307e-05
-2.18531059264034e-05
1.85324043719401e-06
-2.41893915319382e-05
-5.36436881764213e-05
-3.21610116286202e-05
-2.42604662418617e-05
-4.29295429634995e-06
-3.50594323306295e-05
-2.32736507565211e-05
-3.04971188503433e-05
-4.40068823059686e-05
-2.69071141316831e-05
-3.58670846236476e-05
-1.11658787639906e-05
-4.42283208362581e-06
-4.99029829917039e-05
-4.86423272469274e-06
-2.06063674653325e-05
-3.01766514651502e-06
-4.21519642480452e-05
1.08792547367212e-06
-4.32582747401983e-05
-4.02445861780838e-05
-5.59527304897995e-05
-2.42088246962487e-05
-3.16763400085105e-05
-1.74784708604445e-05
-3.79568167385266e-05
-4.49088635528974e-05
-3.2608785905973e-06
-2.56353699971393e-05
-1.99525196209798e-05
-2.87291067251376e-05
-2.61312234719706e-05
-3.3306129205503e-05
-2.73169473002022e-05
-3.47314911472558e-05
2.402454605858e-06
-2.72471432987501e-05
-1.93938267431703e-05
5.67451836986579e-06
-4.63045285292933e-05
-1.64348349228265e-07
-4.38564897944465e-05
-5.32841159198876e-05
-5.34259886003011e-05
-2.60670287731899e-05
-1.71136686968122e-05
-3.06230498856907e-05
-2.09815052634331e-05
-3.24442761837096e-05
-2.22881268766712e-05
-3.73279270415853e-05
-3.55754120760766e-05
-5.08354786713116e-05
-3.75256969520646e-05
-1.06311098649692e-05
-1.39399318264216e-05
-1.20956376964687e-05
-3.06501596007598e-05
-2.5038600621778e-05
-3.68649533457573e-05
-2.89228228746879e-05
-1.18299485994751e-05
-3.02143977687384e-05
-2.61419557152877e-05
-3.04795949032624e-05
-1.20744399324552e-05
-1.62445616177225e-05
-2.24703518078338e-05
-6.04653243381914e-06
-4.5084753248552e-05
-5.75317231665249e-05
-5.72448450568227e-05
-2.28319292884972e-05
-1.46930545518127e-05
-4.26667798751664e-05
-3.94155717392752e-05
-2.13346408519219e-05
-2.5227950175662e-05
-4.10050248374834e-05
-1.25634786329198e-05
-1.51089360365624e-05
-5.1753748054593e-05
-2.71025029440357e-05
-3.74744037642532e-05
2.47791186084157e-06
-3.03755078084975e-05
-8.96408762350045e-06
1.26167311648913e-05
-4.40048745899463e-05
-2.51596993637985e-05
-1.89040268390516e-05
-5.18225239011825e-05
3.00703994070833e-06
-4.58699863104556e-05
-3.63041774574109e-05
-5.37981224234398e-05
-1.42968579036151e-05
-1.78095862017242e-05
-3.20159174211327e-05
-1.41215521908151e-05
-3.67355579771057e-05
-2.79484160608572e-05
-1.75631284516551e-05
-4.55448900905987e-05
-2.44873153396312e-05
-3.06281007390207e-05
-2.14671814350124e-05
-2.67399536297732e-05
-4.77261748138841e-05
-1.88011655607667e-05
-4.41581961610178e-05
-5.82253177002814e-06
-4.06925139148813e-05
-1.31850440543283e-05
-4.21095815287181e-05
-2.66252685055818e-05
-4.00415635916663e-05
-4.21072127485292e-05
-5.30435893937928e-05
-3.51448333830722e-05
-4.53775800841137e-05
-1.68715403380504e-05
-3.44302654603242e-05
-6.19064864601009e-05
-3.32088334584676e-05
-3.66969188714199e-05
-6.67623498415235e-06
-1.82022821922209e-05
-2.81095192870355e-05
-2.99215045418308e-05
-5.12688169009583e-05
-4.7205200803464e-05
-2.14099980236797e-05
-7.61103698523023e-06
-3.2222403254216e-05
-3.15688671459432e-05
-1.81416309459222e-05
-3.97830821141099e-05
-2.66573669468114e-05
-3.01849568993718e-05
-2.53617878172446e-05
-3.40549267924115e-05
-1.96595610843891e-05
-2.85142405841665e-05
-3.04702781387519e-05
-7.2197567343498e-06
-1.25908993517025e-05
-5.06873087401619e-05
-6.06247460019211e-05
-1.9628780729654e-05
-3.03786101926169e-05
-5.48492676511792e-06
-4.77158638625766e-05
-3.43767922583157e-05
-4.1944090580797e-05
-2.32548039184911e-05
-3.86186766704068e-05
-2.48366787206174e-05
-1.77823334946789e-05
-4.87489813536639e-05
-2.05591130720949e-05
-4.06718019699038e-05
-3.76114063412713e-05
-2.02402850934516e-05
-2.84944015840371e-05
-3.97216290455977e-05
-1.953807339965e-05
-2.59528835731078e-05
-2.67414404720232e-05
-9.05791804372434e-06
-4.36121414513692e-05
-3.60400381068187e-05
-3.02261254920533e-05
-3.94145022981802e-05
-3.26548124618999e-05
-2.79638625110377e-05
-4.11958849520353e-05
-2.78486874622087e-05
-1.99100406162062e-05
-4.54477004956991e-05
-4.94394187856493e-05
-3.99658041859781e-05
-2.98286977681184e-05
-3.49121737013418e-05
-2.95235222240795e-05
-3.61999679042357e-05
-2.70361228286738e-05
-1.02199365904008e-05
-1.00785025519044e-05
-2.33341038341441e-05
-3.37733133114163e-05
-1.53092011902586e-05
-4.15603205739055e-05
-5.94390924501954e-06
-3.1505914475494e-05
-4.69036461457873e-05
-1.44594739128803e-05
-4.49510936494096e-05
-2.95908496625934e-05
-1.65705917536221e-05
-2.02681188913581e-05
-4.74885826522524e-06
1.06680045836097e-05
-2.41044985090322e-05
-4.86028276044395e-05
-1.53223336562085e-05
-4.11451821468263e-05
-5.47604289360951e-06
-3.19111389503586e-05
-4.78107558760789e-05
-3.61449469091505e-05
-4.6447802049608e-05
-1.39524853473819e-05
-7.70606164196393e-06
-3.62275331191028e-05
-3.3882492967546e-05
-7.02010994406307e-05
-1.66599456338748e-05
-3.04036236821519e-06
-3.79546891867468e-05
-1.51348466352226e-05
-5.05398304789292e-05
-3.68600556939942e-05
-4.14443071101143e-09
-1.23083214553003e-05
-3.14914891447378e-05
-7.17990329412889e-05
-5.84756367698804e-05
-4.01042316636983e-05
-3.71721330340923e-05
-2.51038339411202e-05
-2.62738109090818e-05
-3.40826096890462e-06
4.29798208754647e-06
-4.3725872022372e-05
-4.06202014411562e-05
-6.54651485938024e-05
-3.41047903520146e-05
-3.63034855237326e-05
-3.09891112663276e-05
-3.6897192063644e-05
-2.94406043307504e-05
-2.07491339966729e-05
-3.11395338232126e-05
-3.71283295792477e-05
2.31323617131577e-05
-2.7497786415696e-05
-5.28958930511557e-05
-2.41613820129458e-05
-5.78682832949453e-05
-3.36701051439272e-05
-2.29947156197189e-05
-1.20293538488146e-05
-3.71865412781006e-05
-4.68455544190143e-05
-3.44713196901278e-05
-3.86869944798504e-05
-1.4777487843336e-05
-4.52604023857618e-05
-1.40065323389322e-05
-2.17493711980061e-05
-1.74983238152168e-05
-3.44534547769931e-05
-3.12023743509177e-05
-8.16701918952923e-06
-3.50154486072564e-05
-4.41956780664298e-05
-3.00400811659543e-05
1.80720061940703e-05
-1.90422515263981e-05
-3.75865481134879e-05
-7.29484775412256e-07
-4.56799720102638e-05
-3.42105601270022e-05
-3.0370709018678e-05
-1.12574306955972e-06
6.49953796111825e-06
-3.7150184114243e-05
5.8259414665831e-06
-2.37065722518912e-05
-3.04412114812511e-05
-1.64380959167127e-05
-1.3336962725775e-05
-3.51998128243167e-05
-2.17784070737623e-05
-4.96917260033778e-05
-3.22924760757208e-05
2.11035826972607e-06
-2.51912270083914e-05
-1.5760613450102e-05
-4.31307577664055e-05
-3.38015963745923e-05
-3.77533850637608e-05
-1.29144450560151e-05
-4.22080470650866e-05
-2.84423848153863e-05
-2.62241229783105e-05
-2.54607168592756e-05
-3.70730753185547e-05
-1.84854143979743e-05
1.69862573002538e-05
-1.75211461328471e-05
-4.72623645001659e-05
-3.39226822592485e-06
-3.97192076320762e-05
-3.6166014649275e-05
-3.24735280681199e-05
-4.20715558513737e-05
-1.85610934633219e-05
-1.61380434370112e-05
-3.72278761978614e-05
-3.97003850458943e-05
-6.72046831262789e-06
-4.76848128019265e-06
-1.77127681195286e-05
-1.59350148027824e-05
1.62113904218209e-05
1.03098086144807e-05
-1.37004636436688e-05
-2.11065708135758e-05
1.87972785347163e-05
-5.73751765402988e-05
-4.62078896650413e-05
-4.02804320784822e-05
-3.88665834552792e-05
-6.43627399135809e-06
2.39014399161356e-06
-2.75027657690747e-05
-4.71546590808216e-05
-1.39874163358272e-05
-4.31966884836911e-05
-4.89536237022774e-05
-1.41360233309979e-06
-1.75261754022395e-05
-3.47095967843786e-05
-2.93241945567619e-05
-4.01185537786772e-05
-3.616410789355e-05
-2.10262630385553e-05
-6.14177989401686e-05
-8.10882946182278e-06
-3.14494300848436e-05
-3.41979190772457e-05
-3.927118167529e-05
-6.60544479620956e-05
-1.73701555574916e-05
1.18421907009683e-05
-2.87707318824306e-05
-1.36382037752252e-05
-3.43901668748575e-05
-1.49458201939215e-05
-1.84185997872308e-05
-2.72492922482074e-05
-6.4198698751129e-06
-1.26729019281395e-05
-3.6115000467837e-05
-2.34627240360289e-05
-2.37013296187554e-05
-5.7091947408293e-05
-3.20678991975839e-05
-5.89420542737913e-05
-3.17619289443589e-05
-2.39396311109115e-05
-4.88774113708406e-05
-1.28048302019008e-05
-2.05401042994673e-05
-4.11614101346079e-05
-2.11236002574404e-05
-3.86425727944974e-05
-2.81679105509974e-05
-9.88016074837074e-06
-1.52047218380459e-05
-1.11260276167706e-05
-6.20293571064689e-05
-1.72048945424834e-05
-4.45285894833341e-05
-5.14958395981832e-05
-5.04689006511432e-05
-3.61686761594168e-05
-1.83719411597239e-05
-3.42038718302593e-06
-3.41411513361406e-05
-3.73475394948826e-05
-3.27044896489875e-05
-3.42631233565076e-05
-6.30385663518212e-05
-2.3606886009666e-05
-2.24808658545265e-05
-1.52620779749221e-05
-4.72562458171763e-05
4.05668571420963e-06
-3.10244739757354e-05
-1.43286291920428e-05
-2.6622214546575e-05
-1.08781956716838e-05
-2.20369430179497e-05
3.12271460622101e-05
6.68109484840456e-06
-4.27082558957196e-05
-4.67445825418465e-05
-7.46008486336404e-06
-2.28923606496753e-05
-2.55586048842114e-05
-3.00408894633035e-05
-1.86987800786052e-05
-3.44958133417069e-05
-2.12337227841517e-05
-3.80250964957699e-05
-2.29099238811443e-05
-3.54754954050378e-05
-1.76348185421111e-05
-4.56117462612319e-05
-2.02108214994115e-06
-2.3692469741231e-05
-3.2792665586421e-05
-1.51676545525269e-05
-4.40376762779931e-05
-2.20436170519176e-05
-1.07732708187922e-05
-5.07129673321396e-05
-2.96986159030407e-05
-4.52787098688196e-07
7.53760999080743e-06
-5.90924160512076e-05
-3.2269813854522e-06
-3.32690604772365e-05
-2.2618307698217e-05
-1.30762707558293e-05
-1.29703609808753e-05
-4.34398765576277e-05
-4.67099537742911e-05
-2.67253308726416e-05
-1.9979211136448e-05
-2.61783561670227e-05
-2.85702901165189e-05
-9.80949481860809e-06
-4.22791633170676e-05
-2.31735474498242e-05
-1.53070917429278e-05
-5.76072384079969e-05
-3.24342940295506e-05
-2.01225351813405e-05
-5.99213218466349e-05
-3.1956665383203e-05
-2.84095282237166e-05
-4.43004355302878e-05
-2.9073993831052e-06
-2.31983536203326e-05
-2.12922664167036e-05
-2.38550662651127e-05
-5.49821401264857e-05
-3.55048624819218e-05
-4.75430007388266e-05
-2.22266061757999e-05
-1.42804045205739e-05
-3.45530335262916e-05
-3.97863746585502e-05
-4.16748599977716e-05
-3.1298629104906e-05
-7.52436482978213e-05
-3.60513661271852e-05
-4.04374370981152e-06
-4.39995785391454e-05
-3.79162096525638e-05
-2.13123867124264e-05
-3.5294017884458e-05
-2.05017144749685e-05
-3.26169815019408e-05
-4.45907457552959e-05
-3.3981812450183e-05
-1.18877025202949e-05
-4.20420708957464e-05
1.45709294109447e-05
9.80108543778781e-06
-5.27597392659232e-05
-3.67429129527169e-05
-2.03582229577675e-05
2.14147847464832e-05
-2.4027702884825e-05
-2.45260932487481e-05
-4.84032672005534e-05
-1.65841872071388e-05
-4.27555327630636e-05
-6.74828339121523e-06
-3.26680297276076e-05
-1.31168482902506e-05
-1.56839955635426e-05
-2.38268435955972e-05
-1.79477250253641e-05
-1.54376457030495e-05
-3.12583039593236e-05
-3.72775641873895e-05
-3.04422613881698e-05
3.9430952923337e-07
-5.80437113404423e-05
-1.23320127938022e-05
-4.29788210453992e-05
-2.71792432996113e-05
-3.70390039532401e-06
-1.6299380231658e-05
-1.98107691026547e-05
-5.19432892716242e-05
-2.01064816308507e-05
-1.00443648088204e-05
-2.36337881215642e-05
1.47158331365129e-07
-6.29178936933367e-06
-4.17439906433207e-05
-4.88450244653026e-05
-2.73942689911452e-05
-2.59442716243699e-05
-3.48154726834082e-05
-1.64387371376424e-05
-3.8743394982744e-05
-3.44072150836655e-05
-2.15841285662991e-05
-2.28873477590259e-05
-5.74968990582728e-05
-3.42437777579484e-05
-4.01609593766943e-05
-3.15624511822607e-05
-6.42850631146654e-06
-6.34152863066333e-05
-1.30884387885762e-05
-1.33612297340028e-05
4.65496010476874e-06
-1.58957081551976e-05
-3.56236400840266e-05
-5.93987313335672e-05
-1.48809558459839e-07
3.00171660674393e-06
-4.86388045939199e-05
-5.02634752256794e-05
-3.05293569315881e-06
-1.25552129624772e-05
-3.16347932164513e-05
-3.67306251868784e-05
-1.99842613577017e-05
-6.8354604453313e-06
6.56271041199556e-06
-2.50590213212634e-05
-3.07404245889349e-05
-4.43021716588615e-05
-3.78640824640351e-05
-1.11909012033122e-06
-3.36679232108097e-05
6.77477203786111e-06
-2.81874929023531e-05
-1.19980131154739e-05
-6.17339427872292e-05
-3.98234943044968e-05
-2.72319136434302e-05
-3.72620244200413e-05
-1.07661830015939e-05
-5.18580422751513e-05
-4.05930480157636e-05
-3.64446623657223e-05
-3.55152536353127e-05
-4.46863783570684e-05
-1.35253577009595e-05
-6.07927633947784e-05
-2.20940159665865e-05
-4.08599862153317e-05
-2.89687009032251e-05
-5.24749203246151e-05
-1.51315708998229e-05
-3.95276204172944e-05
-3.33193155107414e-05
-5.10605892447169e-05
-3.66998122646489e-05
-3.54587364808832e-05
-3.55905446048792e-05
-2.89316326119022e-05
1.970125635175e-05
-2.30190988029171e-05
-3.44665220561049e-05
-5.86726467162528e-05
-1.49478186461967e-05
-2.52509975009127e-05
-2.41022299267784e-05
-1.88126990376315e-05
-3.87839521585338e-05
-2.01604766006633e-05
-1.15949636464997e-05
-1.14238942538601e-05
-9.41571905425534e-06
-8.11401109352661e-06
-2.54944138942501e-05
-1.93565133505562e-05
-2.97275846298527e-05
-8.37730622324585e-06
-3.17614943944345e-05
-4.0612416207344e-05
-5.06246068884542e-05
-1.20101563259136e-05
-4.87811056150982e-05
1.1201232177983e-05
-3.44919144989151e-05
-1.2402644824168e-05
-1.78678636154157e-05
-2.11250454117741e-05
-5.31754487059511e-05
-4.01753240254181e-05
-5.14922643530417e-05
-4.55004038590514e-06
-1.51049209795688e-05
-2.43891860364853e-05
-5.58147135209165e-05
-3.51928250384211e-05
-1.09300664698582e-05
-4.43164294716771e-05
-2.47683310796815e-06
-4.11946732323446e-05
-6.64291853446445e-07
-2.45445384051802e-05
-2.35609775222985e-05
-1.98953127225304e-05
-4.61845544342705e-05
-5.95951169867101e-05
-2.6993467829879e-05
-1.56031946064518e-05
-2.4102215919341e-05
-3.47901309469646e-05
-4.49389568270736e-05
-4.52774919048939e-05
-5.46333618002396e-05
-5.43721408281847e-05
-1.733700312273e-05
-2.64667124386886e-05
-1.15708861810996e-05
-1.81966022544291e-05
-2.08906780757126e-05
-3.07036923952993e-06
-2.49469130033806e-06
-2.17650950408768e-05
-3.44365685641359e-05
-6.7030574295323e-05
-4.92528564122331e-05
-4.94370047324792e-05
-1.50008598574573e-05
-4.46779173375884e-05
-1.57000568678305e-05
-2.80431505295402e-05
-1.14246505017215e-05
-2.59297891366565e-05
-1.53999350567046e-05
-1.37593641106207e-05
-1.03708127259679e-05
-1.20251810019753e-05
-1.71573601529277e-05
1.09823961331126e-06
-4.00448225361512e-05
1.66905748395253e-06
-2.1802213418369e-05
-1.2681319888493e-05
-1.704259979118e-05
-2.20004589929833e-05
-3.77053666497419e-05
-3.5768992899239e-05
-3.93846388290083e-05
-1.52618670791895e-05
-1.54809447664313e-05
-6.40873924473648e-05
-3.68290200003837e-05
-4.10472749357767e-05
-5.46221734509853e-06
-4.32546038050035e-05
-1.98272170298328e-05
-9.16730797069662e-06
-4.83262444367332e-05
-1.95781053709751e-05
-4.50332571088917e-05
-1.67698354610367e-05
-1.64078756405054e-05
-9.76571405415654e-06
-2.95758305327429e-05
-2.65633977055103e-05
-4.88422111544278e-05
-2.2807777877275e-05
-2.15148875316465e-05
-4.57259421980922e-05
-2.5037316570428e-05
-2.49523955880023e-05
-2.93452654339461e-05
-4.49369547682593e-05
-3.73076861631734e-05
-1.76487245750396e-05
-1.99852276510236e-05
-2.96605795384536e-05
-1.77802927496621e-05
-1.0929455595631e-05
-1.68119777991289e-05
-3.00115106651838e-05
-2.38470403990721e-05
-8.39150339081601e-06
-3.21919889821819e-05
-1.14447915595997e-05
-5.41621935294598e-06
-5.01591499381399e-05
-4.14217087681511e-05
-6.48422902657163e-05
-5.25824042290782e-05
-2.92882506335751e-05
-2.87749081012473e-05
-1.30266425182671e-05
-2.32840168578059e-05
-4.19727327220112e-05
-1.59446278648473e-05
-1.23495115815597e-05
-3.16637833693668e-05
-5.38785889687714e-05
-1.73088927653296e-05
-3.27655155131289e-06
-2.64753286959132e-05
-2.45015357771542e-05
-3.23489986629513e-05
-2.33859722465216e-05
-2.83232365568482e-05
-2.94886786442421e-05
-2.48868220359157e-05
7.33234105635363e-06
-3.63083154088153e-05
-3.64195876605764e-05
-1.76593463472093e-05
-1.82400760996658e-05
-4.30886401420576e-05
-3.3032317492813e-05
-2.48552236669513e-05
-5.86439668077675e-05
-1.96019279696223e-05
-1.15403530099971e-05
-2.08647583628943e-06
-6.48816548651244e-06
-4.88109379782727e-05
-5.15620732816278e-05
-3.96242257489612e-05
-2.23732161004581e-05
-5.91719831068724e-05
-2.01858606752328e-05
-9.75345426501157e-06
-3.60927592388093e-05
4.24723953926398e-06
-2.8174120955881e-05
-5.56877140716996e-05
-4.05798239951211e-05
-8.61571428543013e-06
-4.70014003427724e-05
-4.95132334984948e-05
-5.17053633374924e-05
-3.17573636156883e-05
-3.44039315758369e-05
-7.83353450096118e-06
-2.11855203713392e-05
-3.81880324522106e-05
-4.54821353603876e-05
-2.53749826044529e-05
-5.85998014970475e-05
-4.40828748662974e-05
-1.66877761258394e-05
-1.15392796671911e-05
-4.65928141662585e-06
-3.14804262668073e-05
-1.09220219855615e-05
-2.6826359232875e-05
-3.26012129804462e-05
-4.92716651376399e-06
-5.94329971152627e-05
-7.28234180005698e-05
-3.608750974917e-05
-2.94509013566728e-05
-1.27966545580687e-06
-4.13138432730937e-05
-3.22369219706786e-05
-4.44277038379204e-05
-5.34210234766511e-05
-1.87525362329955e-05
-1.0537096455812e-05
-3.56418975310652e-05
-2.95594731948966e-05
-3.54514972417846e-05
-4.33299259079308e-05
-4.53403461270331e-05
-4.96998951953878e-05
-1.25897606034118e-05
-3.13954735443076e-05
-4.17233286269492e-05
-4.16203464721644e-06
-1.14485352632995e-05
-4.07897096531367e-05
-1.10520241224502e-05
-4.50692766798174e-05
-2.94272568832922e-05
-4.4059356506445e-05
-6.78293453801001e-05
-5.00931738657843e-05
-3.30428785286379e-05
-3.29633500667672e-05
-3.31819375645579e-05
-2.29704811283395e-05
-2.71459769792261e-05
-4.45738113676688e-05
-2.31737853612432e-05
-2.14170720645983e-05
-2.29354026042681e-05
1.35005807283947e-05
-2.96695087404445e-05
-1.72056299692859e-05
-2.67559456193882e-05
-9.37708060103743e-06
-3.24135319480559e-05
-5.63340008882696e-05
-1.65508059489926e-05
-2.55202641684657e-05
-1.9785028127276e-05
-3.69150952645127e-06
-2.94747975481571e-05
-2.80976419646268e-05
-1.62878896865163e-05
-3.39226540324395e-05
-3.50062587033562e-05
-1.62498741147556e-05
-1.60866958700444e-06
-3.37087858854556e-05
-4.88819744060193e-05
-1.88002872456953e-05
-3.89834153819791e-05
-2.70308920814977e-05
-3.68614960400964e-05
-3.29638317798618e-05
-2.9579034192819e-05
-6.47638273428877e-05
-5.50040581720416e-05
-1.8993611910195e-05
-2.72964570464645e-05
3.0072490577885e-06
-2.24682124291976e-05
-3.31614723535138e-05
-2.80703860744058e-05
-2.30939221321397e-05
-3.91915305523064e-05
-3.36748772940597e-05
-2.69163633975222e-05
-3.03398253068868e-05
-1.69087478771694e-05
-1.66130917763895e-05
-2.20723316253757e-05
-1.5144905729648e-05
-4.75288579847142e-05
-1.67262899972261e-05
-2.78126941926005e-05
-4.02311030480932e-05
8.24389135870548e-07
-2.75059918064291e-05
-3.52122684566384e-05
-6.07457445777067e-06
-2.69599013953657e-05
-1.83410772251872e-05
-4.40158218350029e-05
-2.5308316214034e-05
-1.90982121194293e-05
-1.00021979760554e-05
-2.95523431794766e-05
-5.801431221193e-07
-8.4489650697247e-06
-2.29378818290903e-05
3.03791960735509e-06
-2.21575762167242e-05
-2.34946942651976e-05
5.05441959305257e-06
-1.41821545981899e-05
-3.77260587273222e-05
-9.14246342730267e-06
-1.00324501805277e-05
-4.43290720764886e-05
-3.28397196419734e-05
-2.8009320192206e-05
-3.69460290618085e-05
-3.79099450422828e-05
-1.58143778558324e-05
-1.99465164073145e-05
-1.57519247871545e-05
-2.3598823272224e-05
-2.79860636407672e-05
-2.23334075020358e-05
-1.29289308733182e-05
-1.27286505910005e-05
-3.3389859869717e-05
-4.52203480824998e-05
-1.27854328689606e-05
-2.84398364716561e-05
-3.34333613801087e-05
-2.86239298016227e-05
-1.24876270891161e-05
-2.43134982006393e-05
-2.88112979283066e-05
-1.63333465271789e-05
-2.91415463676427e-05
-5.11955531391114e-05
-3.40176318967647e-05
-3.44057308744499e-05
-3.93535494773115e-05
-2.1030320171512e-05
-3.43251363968288e-05
-2.28141155292203e-05
-9.86278508717978e-06
-1.44263986897982e-05
-1.73955501814852e-05
-1.19557949582575e-05
-7.87766858903903e-06
-2.86701569612468e-05
-1.41312099866977e-05
-3.18053075951715e-05
-3.90646315720101e-05
-1.225583080942e-05
-4.47966935837385e-05
-1.757510310646e-05
-1.80165291566296e-05
-2.60007624208595e-05
-5.32828498091571e-05
-2.57418780484963e-05
-1.09937163417349e-05
-4.53723273751871e-05
-4.61586269152968e-05
-5.38430686826106e-05
-2.28387330056673e-05
-2.54032410052175e-05
-3.7859821675302e-05
-2.0633507547431e-05
-2.82888076040701e-05
-3.79322884506477e-05
-6.61337929404952e-05
-1.06792113047364e-05
-3.08408629031872e-05
-4.99940779646883e-07
-3.26667626089446e-05
6.883517596965e-06
-1.58030054975622e-05
-3.50619688070938e-05
-3.43902759175707e-05
-5.1561163129998e-05
-1.53193041069649e-05
-1.71825642974959e-05
-4.28783855356532e-05
-2.3960993090647e-05
-3.79970912702602e-05
-2.64677389085285e-05
-2.21849688698992e-05
-3.21043960262371e-05
-3.01228479279122e-05
-6.19926195576435e-05
-2.30012888847079e-05
-4.68512036325846e-05
-3.56079546588658e-05
-1.22746330857505e-05
-2.72813297593985e-05
-2.85380272779457e-05
-2.50557050042049e-05
-3.30466178604743e-05
-3.05491578917362e-05
-6.21377215906736e-05
-3.52157136877606e-05
-2.17797444720188e-05
-3.48573396740121e-05
-2.76787081324335e-05
-1.3527580713409e-05
-3.83696036518227e-05
-4.68700726459577e-05
-1.45933551034888e-05
-1.91328608343334e-05
-2.26852232931689e-05
-4.54181608591371e-05
-7.37249194385784e-05
-1.20581774469763e-05
-1.18268361068115e-05
-1.2428006778588e-05
-3.82214371592694e-05
-4.52272039763354e-05
-7.2329302978224e-05
-2.68805966266502e-05
-3.67703398172037e-05
-1.62234665346801e-05
-3.81125145988857e-05
-2.31081310083913e-05
-2.96949985259578e-05
-6.61856806870935e-06
-5.30820665639303e-06
-3.71080394793104e-05
-5.30564864579285e-05
-3.43069141789771e-05
-1.60843537359693e-05
-6.50878978559811e-05
-3.46350397917424e-05
-5.13454654392141e-05
-2.42597356585451e-05
-2.36869573223759e-05
-2.1781070245744e-05
-4.90886891694406e-05
-2.30248741799074e-05
-3.51694018299575e-05
-6.0891568511198e-05
1.34020725037745e-05
-1.51688532099863e-05
-4.62683150111705e-05
-3.33930435909799e-05
-2.57802221397401e-05
-1.80668189457246e-05
-3.68474232906685e-05
-6.16333902959005e-05
-4.22192935858209e-05
-4.28354661767695e-05
-4.48769778051304e-05
-4.40479826102999e-05
-3.51725036222316e-05
-2.12463758368709e-05
-2.63796475863687e-05
-4.85181365309162e-05
-2.33560093882854e-05
-2.70266050013488e-05
-2.09637998325437e-05
-1.0362906573496e-05
-4.22392963261831e-05
-3.29667059038966e-05
-4.84778055677294e-05
-4.54391694019937e-05
-3.03358742197043e-05
-3.72602028171243e-05
-5.46757099757226e-05
-3.33653182761306e-05
-1.91805407608064e-05
-1.65219547931823e-05
-1.75558061654689e-05
-4.4564176981486e-05
-1.59116017431615e-05
-3.72488507587449e-05
-2.80826493117226e-05
7.64727081165102e-06
-7.02393315122631e-06
-1.11603040424187e-05
-1.65001161651152e-05
-3.80776079266092e-05
-1.74696303329964e-05
-7.16969302418563e-05
-5.17367583435331e-05
-4.16725272114938e-05
-5.50201020755236e-05
-3.8834577833901e-05
-2.18386406441264e-05
-2.52237603985638e-05
-1.74823421569455e-05
-4.6930791445638e-05
-1.00390816256969e-06
2.29628393428163e-06
-2.4925967778289e-05
2.07420145215132e-06
-1.32499863849783e-05
-3.69600297680661e-05
-3.0477294382487e-05
-4.01775005960933e-05
-3.66604331500026e-05
-5.9006982496289e-06
-3.31552197331719e-05
-6.93608422363517e-06
-4.23744100088352e-06
3.62630780296325e-06
-5.01073813474688e-05
-5.62131982751246e-05
-2.66657950775208e-05
-4.28330631822422e-05
-7.60929675947062e-07
-3.4073238090471e-05
-4.9079601685399e-05
-5.94142594735335e-05
-3.36174651998588e-05
-2.80279006448225e-05
-4.31399458132943e-05
-1.45773291622896e-05
-7.46826007352995e-06
-3.82257678722264e-05
1.28200864348382e-06
-2.36508667232155e-05
-2.05110758889644e-05
-1.18156970066966e-05
-2.74832253593686e-05
-3.89616678917239e-05
6.67983399826013e-06
-5.41616360280039e-05
-4.88867687118443e-05
-4.69319497751884e-05
-3.23177735226479e-06
-5.18537990576868e-06
-3.66624432883572e-05
-3.53494133981119e-05
-8.30792626373293e-06
1.16871332112161e-06
-2.47513787270712e-05
-1.62669020620573e-05
-1.60124332203031e-05
-4.79453070994108e-05
-3.10094746895591e-05
1.04863619073327e-05
-1.60506337419234e-05
-7.18542097415968e-05
-4.74966007996388e-05
-5.6357396387154e-06
2.68245676461271e-06
-3.5345507032383e-05
-8.09000855847828e-06
7.91779402669076e-06
-2.31976994646288e-05
-4.03664407445156e-05
-2.8470972139867e-05
-1.07765249902198e-06
-4.59255498385759e-05
-3.48335730538087e-05
-4.05758867074372e-06
-2.46767337470289e-05
-1.97159929212568e-05
-1.21555058042309e-05
-2.29532552121903e-05
-5.0775619049524e-05
-2.44156491158411e-05
-8.88569614527989e-06
-9.50311721570857e-06
-2.28986929667763e-05
-3.64556767965153e-05
-4.95343425801525e-05
-1.9267700307282e-05
-4.25754385835716e-05
-7.87406902025772e-05
-5.62672542115271e-05
-1.25512947157402e-05
-3.18984273063417e-05
-9.18341391112075e-06
-6.01439250738898e-06
-5.50952379876165e-05
-4.84396446833163e-05
-1.64214533438127e-05
3.36012220044656e-07
-1.37732965900053e-05
-2.70729208876864e-05
-3.67509828440441e-05
-2.66961348193882e-05
-1.94808523875405e-05
-3.4524589056627e-05
-2.42902781578416e-05
-5.67764134284807e-06
-2.25720635432199e-05
-1.96404704755228e-05
-3.81422516112825e-05
-3.94219974843519e-05
-1.21390436130167e-05
-7.11417793700415e-06
-1.6354042393576e-05
-2.69981909667845e-05
-3.21041459724819e-05
-2.18738717607186e-05
-3.07694771621352e-05
-4.09789407398962e-05
-2.14476874437083e-05
-3.49318422494254e-05
-3.05134502079822e-05
-3.94482174563451e-05
-3.14858305612873e-05
-6.13685737587095e-07
-7.31876195974064e-06
-1.47739399769924e-05
-5.52770298652548e-06
-5.73679628122651e-05
-1.92821437788765e-05
-1.83277362525196e-05
-4.84257808876756e-05
-5.54569767252229e-05
6.93357142284477e-07
-6.06498635616884e-05
1.40926950121853e-06
-1.84882630925877e-05
-7.05286339222575e-06
-5.65856271450071e-05
-1.27120421601937e-05
-1.68396295514477e-06
-6.90288369463556e-05
-3.64461737812565e-05
-2.70742615499996e-05
-3.58338913747001e-05
-2.11712833879621e-05
-2.9805282830334e-05
-3.8553980458335e-05
-1.62442333400219e-05
-3.54867871813117e-05
-2.38968111080938e-05
-5.23241094695141e-05
-1.92371534500052e-05
-2.49813409524003e-05
-4.12635484337e-05
-3.97641828260165e-05
-5.7349477684259e-05
-4.44569891534124e-05
-2.59013719282184e-05
-3.95701464724697e-05
-4.3263867796858e-05
1.02709372357495e-06
-3.19383426021393e-05
-2.02404388137871e-05
-2.92053714731836e-05
-2.57595849306518e-05
-3.54346485082776e-05
-4.24041379396723e-05
-3.39225015890988e-05
-9.20104871925131e-06
-2.53632373066739e-05
-2.48494980810055e-05
-2.48829201175845e-05
-1.72268690688462e-05
-3.40448446500851e-05
-2.96963306461599e-05
-8.89212894556631e-06
-8.86312630002182e-06
-3.80462722549233e-05
-2.04661184461419e-05
-1.89306804814236e-05
1.37788420830478e-05
-1.81002366299012e-05
-2.37720290764415e-05
-2.11489844222482e-05
-2.78664210069687e-05
-2.58210429944272e-05
-4.63555608313356e-05
-2.75412878429428e-05
-6.23041755390124e-05
-1.30491481769932e-05
-3.06365599892135e-05
-2.04976070844444e-05
-2.150969723605e-05
-3.72154938587826e-05
1.48358873367053e-05
-5.07741846928243e-06
-2.99858656285919e-05
-3.03462226134183e-05
-2.47519613983032e-05
-4.04303784923475e-05
-8.21453357459463e-06
-2.95815203733327e-05
-2.82641952385911e-05
-2.36232792848483e-05
-3.16361184541783e-05
-1.16146447179323e-05
-2.53502268375836e-05
-9.06713165248705e-06
-2.01748551244159e-05
2.17241989070111e-06
-3.62852165147126e-05
-1.49905122138899e-05
-2.29570021929428e-05
-3.04783734759755e-05
-1.97921958126864e-05
-2.22507137062306e-05
-5.53206457015443e-05
-1.73669494749036e-05
-4.14082168221081e-05
-2.28321074966122e-05
-5.32884124160748e-05
-4.50369641262636e-05
-2.09933969262592e-05
-2.81876580381281e-06
-2.76230262768678e-05
-9.02965973911576e-06
-8.39812322215091e-06
-1.70647147802289e-05
-3.21077046512662e-05
-4.58471921234487e-05
-4.21221770019203e-05
-1.37288300821971e-05
-2.34127393197223e-05
-3.75502860515097e-05
-1.59784589530809e-05
-3.13160237294657e-05
-4.16925964760004e-05
-1.71840088080486e-05
-2.55466776385906e-05
-3.96748664785825e-05
-3.01181337352494e-05
-2.21014177548969e-05
-1.92435399223831e-05
-5.75761727912663e-06
-3.77687330445126e-05
-3.14763647248538e-05
-3.62878532204454e-07
-6.15815009850149e-05
-3.55286943858374e-05
-1.77398141514268e-06
-2.46220141452638e-05
-1.62850703033141e-05
-5.07792532959504e-05
-5.1712183063896e-05
-2.4583563613125e-05
-5.61036254655372e-05
-2.9986185626105e-05
-2.46541573498494e-05
-2.54029901147024e-05
-1.28806139142042e-05
-1.28751604375473e-05
-1.2551185356764e-05
-1.37508394174319e-05
-3.58148242395115e-05
-2.95966553872056e-05
-3.75656696827967e-05
-7.76685602875568e-06
-1.44384150368998e-05
-2.87477885626377e-05
-4.10473482133284e-05
-2.00629821802738e-05
-1.01425392313817e-05
-2.21410467519973e-05
-1.22566099817629e-05
-2.37122814783145e-05
-4.92685339979908e-05
-2.33869594030906e-05
-1.14805781111758e-05
-6.08261080483461e-05
-2.40209534762513e-05
-1.97577601358451e-05
-7.97966196037692e-06
-2.26241256142596e-05
-1.12829748074561e-05
-3.84931422894123e-05
-3.12170296667103e-05
-2.77116356195461e-05
-3.92017029665015e-05
-1.19402482284697e-05
-1.45236532427528e-05
-2.82486292798926e-05
-5.98487882558963e-05
-2.32825083662708e-05
-1.90826489635172e-05
-3.38353930845654e-05
-3.5638626553138e-05
-3.77314776233259e-05
-2.00263078654001e-05
-1.0573884149507e-05
-1.83408071827643e-05
-4.36045716442829e-05
-1.51426474090143e-05
-1.8646263337079e-06
-2.66639973194436e-05
-4.36979508677472e-05
-2.39823400242335e-05
-3.90865720768499e-05
-1.78775393253609e-05
-7.11271021388864e-06
-4.85558136081261e-05
-6.60387949464888e-06
-4.4589554373599e-06
-2.54333058423357e-05
-3.39587635678696e-05
-3.46014237556547e-05
-7.14939431004466e-05
-1.1569091809416e-05
-1.84040736574722e-05
-2.77696737630286e-05
-5.09869557695028e-05
-5.15055284192755e-05
-3.28511312059393e-05
-2.90222541719517e-05
-4.59135615800972e-05
-3.84428171567047e-05
-1.65876583316053e-05
-3.36529601681829e-05
-8.98358242714639e-06
-1.80152480821658e-05
-1.71295923947788e-05
-2.99699642599182e-05
-4.54914691404048e-05
-1.29472409001664e-05
-2.30352275284331e-05
-3.36664403967773e-05
-3.68521593126671e-05
-4.52499630503051e-05
-3.08173430231459e-05
-1.59595715108216e-05
-5.36814021734592e-05
-2.14535770996883e-05
-4.79302188255616e-05
-2.1543030664141e-05
1.95903778615493e-06
-1.28079934626592e-05
-2.30479400938031e-05
-4.16955501899974e-05
-3.56576931845497e-05
-2.4432777220907e-05
-4.88727373165883e-06
-2.94633648463381e-05
-5.37368207753919e-05
-2.3720226930427e-05
-2.22748215374377e-05
-3.23444042025052e-05
-5.8537974649621e-05
-4.56828216760789e-05
-6.42388578587918e-06
-5.5188496706897e-06
-2.37131551042087e-05
-3.86279513510682e-05
-9.19016606983156e-06
-2.68687101688849e-05
-2.75645332038573e-05
-7.16635535997629e-05
-4.40175072719929e-05
-2.83223407711624e-05
-2.34644685072106e-05
-4.30972999684403e-05
-4.77982937173584e-05
-1.74630123482966e-05
-3.46162106329499e-05
-2.74970844823077e-05
-1.18849643903912e-05
-1.53244104121476e-05
-2.13053425392243e-05
-1.55623547473935e-05
-3.12170658079926e-05
-1.56779816478918e-05
-5.17659730731068e-06
-3.31689638409694e-06
-2.1796337469533e-05
-2.58857297318803e-05
-5.73999454609949e-05
-2.49122289578579e-05
-3.65029267303542e-05
-6.10822848603952e-05
-4.16103233870143e-05
-3.92330631304643e-05
-3.48904192718815e-05
-4.88654761942434e-05
-3.7791728137883e-06
-4.22796127649462e-05
-1.9913907042647e-05
-4.03711714076493e-05
-4.05439757261604e-05
1.78949848728913e-05
-2.33634360503668e-05
-2.25157129315624e-05
-1.91190956038025e-05
-4.03626172586272e-05
-2.3400661387204e-05
-1.98078843101051e-05
-3.24854765484319e-05
-5.59504196900791e-05
-7.10020214502494e-06
-3.04674503651819e-05
4.19426300694161e-07
-1.65300909638601e-05
-1.4068053778883e-05
-2.89629077951691e-05
-4.91223388512068e-05
-4.32634727521714e-05
-3.94228494978783e-05
-4.08253634258851e-05
-1.75979013803565e-05
-4.00638966315407e-05
-3.23093568925182e-05
-3.75504382669305e-05
-3.45162254876564e-05
-2.06048949112646e-05
-9.35305632660827e-06
-1.22490781393724e-05
-1.25515516217308e-05
-4.44756016362187e-05
-4.16548726605319e-05
-1.3056330291317e-05
-5.17172774473676e-05
-2.2009978772642e-05
-2.68783648993057e-05
-1.17422937024906e-05
-7.50811230926351e-06
-3.44591787082082e-05
-3.97068857238333e-05
-4.00579905027863e-05
-1.75000009563605e-05
-2.77706113249409e-05
-1.59470821218833e-05
-1.9838656447909e-05
-2.65171514102241e-05
-2.5657654505931e-05
-8.98761932894251e-06
-1.90010086662123e-05
-4.41380417388516e-05
-2.90165779144988e-05
-5.07033779120058e-05
-4.50183385669327e-05
-4.93738359970601e-05
-2.52512697928289e-05
-2.91836760557953e-05
-4.75256683921744e-05
-2.40500859049709e-05
-1.98495939595415e-05
-8.07067349447585e-05
-2.63282822480836e-05
-2.58745907801909e-05
-2.76205539578406e-05
-3.48229540538288e-05
-3.39510845222234e-05
-3.16072142335056e-05
-3.69788294721437e-05
-4.86039064243686e-05
-5.668660459996e-05
-3.30161358944929e-05
-4.34325707537726e-05
-2.03544359567913e-05
-2.10719653410491e-05
-4.1411892093182e-05
-2.77188617262551e-05
-2.50787742798959e-05
-4.23357111837619e-05
-4.93655071978274e-05
-1.49969355292593e-05
-3.36711243404861e-05
-2.9264967267191e-05
-3.69517316993464e-06
-1.62068166884219e-05
-4.62357104443662e-05
-1.1054860558863e-06
-3.39521714372593e-05
-4.57439911249521e-05
-2.74426164091232e-05
-3.4920746802555e-05
-5.27701064286504e-06
-2.64017718864341e-05
-4.12388913308551e-05
-1.87508932905098e-05
-5.08187432003996e-05
-7.66244459292339e-06
-1.64501005290959e-05
-4.58383367318933e-05
-1.35205029079036e-05
-2.77120613661297e-05
-2.43156625409087e-05
-2.97473029103855e-05
-1.13175640031991e-05
-2.04921544937808e-05
-1.34143377961397e-05
-5.03208575752257e-05
-1.88214533570419e-05
-5.03995760139305e-06
-4.97818080129416e-05
-1.17849702858917e-05
-2.65336526503675e-05
-2.488365023537e-05
-5.58652449001033e-05
-7.90447287772676e-06
-3.61269735571603e-05
-3.25912965983852e-05
-1.47180134590381e-05
-3.00058848826155e-05
-3.1348374266534e-05
-4.18795600587776e-05
-5.18009320454265e-05
-2.56849455361338e-05
-3.78425988657593e-05
-1.80088413167727e-05
-6.68969125151058e-05
5.9306772731849e-06
-4.72424397230091e-05
-1.46142190587519e-05
-4.30912906149711e-06
-1.53935345070806e-05
-3.82593050709759e-05
-2.50551623378304e-05
-1.42116156758172e-05
4.0537741464652e-06
-3.57953384261271e-05
-2.91462076968604e-05
-1.97781774701482e-05
-4.51814515754897e-05
-4.37816035638319e-05
-1.16696084486228e-05
-3.87884853872108e-05
-4.11893582481689e-05
-2.13524125414421e-05
-2.29374760205271e-05
-1.0391620548708e-05
-4.16920049605931e-05
-1.45308686963301e-05
-2.12713013809752e-05
-3.08617529856784e-05
-2.5703901563872e-05
-3.53063495889776e-05
-3.39472108948026e-05
-4.34458719370927e-05
-1.33957195477432e-05
-4.80849444875342e-05
-3.38337958220663e-05
-3.85517738816778e-05
-4.73281102338669e-05
-2.68560751057554e-05
-4.08307246122781e-05
-5.54428147166442e-05
-1.54478250211452e-05
-4.07227340868078e-06
-3.90936166562214e-06
-1.96249078530884e-05
-8.16387686618759e-06
-1.93298727570615e-05
-3.63335718363063e-05
-3.59144318318727e-05
-1.67710680607984e-05
-4.12399817320141e-05
-1.92021283614057e-05
-3.32460683570026e-05
-3.95199707455517e-05
-1.05176839703795e-05
-3.48019902134212e-06
-6.95912842130775e-06
-1.88811793723607e-05
-2.23888020221762e-05
-1.30772568218179e-05
-1.0891221507297e-05
-4.08682544327515e-05
-1.57621490226163e-05
-1.60285090239895e-05
-3.85426338637545e-05
-4.8203640371701e-05
-2.04768370641145e-05
-3.25867739109796e-05
-2.33856875354955e-05
5.80425336388476e-06
-2.50938660103876e-05
-2.60543891133011e-05
-4.58014177651144e-05
-6.01642186066029e-05
-4.15503335505009e-05
-3.65955190932271e-05
7.94650842899021e-07
-3.02121611892922e-05
-3.02571748024768e-05
7.28273596751581e-07
-4.52411770566361e-05
-2.50681932345887e-05
4.90650633694898e-07
-2.20393642130141e-05
-3.72818953706809e-05
-4.77889995371673e-06
-5.26293176618869e-05
-7.22617324168307e-06
-4.96022008217313e-05
-5.21972075340538e-05
-2.15147572462735e-05
-3.66572968747211e-05
-1.9701048948551e-05
-7.49897002431797e-07
-5.14261632483874e-05
-2.66998377615294e-05
-2.09291369682559e-05
-4.0402501561987e-05
-2.18807191512276e-05
-3.54104250859347e-05
-2.17927685398811e-05
-4.07860251297983e-05
-2.47355557417112e-05
-2.56303240104808e-05
-2.25862538605378e-05
-3.92224254872286e-05
-2.44303011309715e-05
-4.05126073944883e-05
-2.09947334307863e-05
-5.26016991098926e-05
-1.9557824295885e-05
-7.37944871791467e-05
-1.34915956518622e-05
-4.67954174097316e-05
