# Supplementary material for: Research on computational propagation and identification of mine microseismic signals based on deep learning
Source: PLoS One. 2025 Oct 22;20(10):e0334641. doi: 10.1371/journal.pone.0334641 (PMC12543183; doi:10.1371/journal.pone.0334641)
Supplement: S6 Data — (ZIP) [file pone.0334641.s006.zip › 000100900000248.xlsx_0.txt_24.txt.txt]

-2.79786212604457e-05
-4.7258195664085e-05
-3.30495317074259e-05
-4.88025520269713e-05
-1.43435581193758e-05
-3.91348398186235e-05
-3.7535967515274e-05
-3.18759080889346e-05
-2.68659254991932e-05
-6.7401588910114e-05
7.60204122738697e-07
-4.26441582964464e-05
-1.62896558198965e-05
-1.24077352785334e-05
-3.05318221132717e-05
-2.43608937656995e-05
-5.33342559040367e-05
-2.19197205018557e-05
-3.76216247946823e-05
-3.31112733757838e-05
-6.09877901211325e-05
-5.40298793916362e-05
-5.60783402938207e-05
-9.91701560571952e-06
-2.54193142088475e-05
-1.71789205387488e-05
-1.20811304755709e-05
-5.53724237804115e-05
-2.10745597245912e-05
5.10229085774077e-06
-1.43374770453992e-06
-1.11011487689698e-05
-1.89022522955565e-05
-1.79734220531856e-05
-3.67267329779775e-05
-1.50799458232114e-05
-2.14781919016061e-05
-3.14833467315179e-05
-3.97321638081658e-05
-6.67298817745623e-06
-4.71100358999557e-05
-4.86134212924092e-05
-3.21747598011232e-05
-1.02517865113697e-05
-3.65601555916051e-05
-1.40170205212868e-05
-2.43364290512893e-05
-2.94150226018857e-05
-3.68834510583977e-05
-3.37602670625328e-05
-2.23391549315338e-05
-5.8225999001216e-05
-4.1705003300541e-05
-3.42654825727968e-05
-4.36039784725536e-05
-2.85503297193137e-05
-4.19306379709236e-05
-2.616821620401e-05
-3.62324452559456e-05
-2.25047057619459e-05
-5.13885708647518e-05
6.34832152075509e-06
-1.96242296814892e-05
-2.52086702681013e-05
-5.28683008562013e-05
-1.11769895808199e-05
-5.33535097755756e-05
-1.02372907654122e-05
-4.05504531747153e-05
-3.29916381841702e-05
-2.94339415371093e-05
-2.97110882456543e-05
-2.96643632297853e-05
-3.17525888449661e-05
-2.78980714603699e-05
-2.38407889319442e-05
-6.02686497585222e-05
-1.99534973127551e-05
-2.518749428742e-05
-4.02691705188311e-05
-3.50781286387134e-05
6.02454296739281e-06
-3.01473491310972e-05
-5.19799968814623e-05
-4.55794079796152e-05
-4.18016390536437e-05
-1.23139878656432e-05
-3.59628561855311e-05
-3.64456754402424e-05
-3.71098248124058e-05
-3.6465728833049e-05
-1.33749751046304e-05
-2.99783770245753e-05
-3.8343688355899e-05
-3.47902513578473e-05
-1.99966721296516e-05
-2.5803916992631e-05
-5.31627572735376e-05
-4.43562872753164e-05
-4.90714253364789e-05
-9.05754716756612e-06
-4.11681326509067e-05
-3.48578937730778e-05
-7.35192222773699e-06
-1.51992235745205e-05
-4.53664777915255e-05
-1.50779390966086e-06
-2.63283021771266e-05
-3.88237204465329e-05
-2.06934865484576e-05
-7.08290357740793e-06
-1.93240592752782e-05
-4.28994158935293e-05
-2.37698342170851e-05
-2.80681192789975e-05
1.12233721752553e-06
-2.37543327303313e-05
-3.27224298509058e-05
-4.54208359912252e-05
-5.07927315539248e-05
-4.5687521971331e-05
-3.09267012494896e-05
5.25582564690282e-06
-1.45259159900819e-05
-4.03969797976035e-05
-3.77170441060207e-05
-4.2537757993453e-05
-4.77080268859181e-05
-1.40174687356373e-05
-4.70696019429198e-05
-3.90889744242572e-06
-2.84800308421706e-05
-1.36698482913705e-06
-3.20176114338571e-05
-3.23571819570519e-05
-2.0522540758321e-05
-3.03208612251329e-05
-4.05821065986767e-05
-2.14621869833656e-05
-4.26843943991525e-05
-1.69217518372407e-05
-1.86884676118979e-05
-3.77206121793999e-05
-3.8462059034265e-05
-3.53719463368248e-05
-2.11626621730856e-05
-4.3601157586616e-05
-1.40812070710338e-05
-2.12085902483725e-05
-2.50743409503148e-05
-2.88456717027949e-05
-4.85816456824367e-05
-4.96975414404302e-05
-2.92454575158474e-05
-2.27779591108559e-05
-1.7260176780877e-05
-1.48463171643035e-05
-1.80301275473139e-05
-2.86807784583297e-05
-4.00012040436257e-05
-6.37929223761356e-05
-3.59453604387197e-05
-3.2522966910734e-05
-3.73578307275888e-06
-3.57445204661634e-05
-2.32083390830391e-05
-1.03991073786951e-05
-2.04251059005242e-05
-4.57310528686049e-05
-4.39616795973833e-06
-4.49375091942588e-05
-2.40038576313684e-05
-3.55801706510783e-05
-4.87139903607856e-05
-3.76643351930396e-05
-4.32568394325838e-05
-2.69703206204517e-05
-6.63422228300995e-05
-2.73633391403684e-05
-3.15770067734416e-05
-2.43698748618473e-05
-2.86280592173405e-05
-1.57640755863998e-05
-3.37227613550905e-05
-4.10491702125018e-05
-4.02091271829366e-05
-2.79811048694975e-05
-1.76172970338736e-05
-5.30481911759666e-05
-2.13138107960472e-05
-1.44130457334044e-05
-3.9749527217811e-05
-1.19828002710739e-05
6.23930741117616e-06
-3.95606919828239e-05
-3.61268927636247e-05
-1.40375694431331e-05
-2.66368546573695e-05
-2.96854629336863e-05
-2.34177208421428e-05
3.12643819060321e-06
-1.77250068901416e-05
-3.01361034274817e-05
-5.29344894681134e-05
2.45550597083865e-06
-2.03199461543799e-05
-1.23715028736163e-05
-3.65113947086349e-05
-3.05678474462906e-05
-3.09469482942133e-05
-6.04348234613918e-05
-2.6490260220145e-05
-3.34046855662075e-05
-3.44979008607012e-05
-4.30434554705794e-05
-3.05484113400715e-05
-7.60950226517179e-06
-3.36573723216803e-05
-9.83569583062069e-06
4.67604606432966e-06
-8.45949062552184e-06
-2.10141561607287e-06
-4.79670449879173e-05
-2.32401929613069e-05
-1.92734801317457e-05
-3.74262833793222e-05
-3.85952529017779e-05
-4.98106850314906e-05
-3.95401547848406e-05
-1.88166337258785e-05
-3.57124489334632e-05
-3.26918555331824e-05
-1.59946800563623e-06
-6.50249365589495e-05
-1.88693584031902e-05
-6.00796637471839e-05
-5.23520161017293e-05
-3.49619434466859e-05
-4.91428564689236e-05
-5.70306627472396e-05
-5.05110486579396e-05
-2.24014715023544e-05
-1.39114418142724e-05
-5.88097296014968e-06
-2.86483981687398e-05
-5.88897272181903e-05
-2.92845463079429e-05
-3.97517255603344e-05
-3.49488278346788e-05
-1.35253859971982e-05
-4.09669865939555e-06
-3.47412607609391e-05
-1.29879198335454e-05
-2.23252558892835e-05
-4.93660445997544e-08
-4.17703228344812e-05
-3.14706861598735e-05
-3.86139233203482e-05
-2.93638893061425e-05
-5.50904753726017e-05
-3.57353550711422e-06
-4.00754356521214e-05
-2.98037489368781e-05
-3.80888973773328e-05
-5.86719755250249e-05
-2.92251686406927e-05
-2.27938067899201e-05
-2.85993818681342e-05
-2.34910808182096e-05
-3.68828086919644e-05
-4.1702482319541e-05
-2.84035820179911e-05
-3.40165030814675e-05
-2.14589009045567e-05
7.54807623578625e-06
-3.641386932142e-05
-2.07106381518079e-05
-2.67304171912171e-05
-2.20662019473951e-05
-5.52777908471336e-05
-2.67632971642381e-05
-4.37749860497923e-05
-8.24855071609621e-06
2.74583897261605e-06
-6.1432634654604e-05
-2.66245910854121e-05
-1.77161150036643e-05
-3.98990101886863e-05
-3.71827935551674e-05
-3.98232157080804e-05
-5.13104167242398e-05
-1.08186224507849e-05
-6.76311127449083e-05
-1.02837650847999e-05
-5.94546464085038e-05
-4.82147310643875e-05
5.63722364799512e-06
-2.04429129487462e-05
-2.92963765930586e-05
-5.24403088128328e-05
-1.15206712623496e-05
-2.37975010096651e-05
-2.89008116642613e-05
-4.19256358173849e-05
-4.43333361929002e-05
-3.39706838229043e-05
-6.26462593874253e-05
-2.72295944406697e-05
-3.41431387175453e-05
-2.89416061507105e-05
-2.45637918497425e-05
-3.36216657097769e-05
-4.58049208678435e-05
-1.20767233783842e-05
-5.11318771915728e-05
3.58610823225864e-06
-3.0386770756605e-05
-1.64742396647176e-05
-2.62146564952727e-05
-3.30515436532371e-05
-2.67302565608485e-05
-3.66146298243071e-05
3.11853580223347e-06
-2.07681122571968e-06
-3.5551595970829e-05
-1.22269530600117e-05
-2.62757509704049e-05
-1.63892680537888e-05
-1.65247032012321e-05
-2.03689307623188e-05
-1.73824348879853e-05
-1.8285180311216e-05
-3.25074189118767e-05
-1.63548487456456e-05
-5.07916278851594e-05
-4.74132959731354e-05
-5.65356825821422e-05
-2.21720328605637e-05
-3.27737194697544e-05
-2.00786745697487e-05
-1.6941025309629e-05
-1.96693314684749e-05
-7.78650496841917e-06
-1.65677173336341e-05
-3.11063093456728e-05
-9.62462735194003e-06
-3.16568757512787e-05
-4.09989089959725e-05
-2.50441481254934e-05
-3.84247518455009e-05
1.03182225894414e-05
2.65459863046367e-06
-2.20223492890181e-05
-1.15323890120007e-05
-4.36576747214893e-05
-4.71720416829523e-05
-3.05867135608023e-05
-4.14454010283503e-05
-4.1128071727623e-05
-2.36835267662279e-05
-6.26092236140164e-06
-2.43169291661614e-05
-5.65982567240425e-05
7.65737934608494e-06
-5.80156522705137e-05
-3.47381661518514e-05
-1.52035098922239e-05
-5.132200083304e-05
-1.3375498461542e-05
-2.38869721486726e-05
-4.4908602960163e-05
-1.17634270099542e-05
-3.46036937145432e-05
-2.05782388825641e-05
-1.28458261707728e-05
-2.57619250471947e-05
-9.97800266356718e-06
-4.16533161490536e-05
-4.50431935826754e-05
-2.97360925773121e-05
-4.87089247675939e-05
-4.0711553856363e-05
-4.59570116232432e-05
-1.83092452034907e-05
-2.71729829172958e-05
-5.02148627832391e-05
-4.60809418063671e-05
-3.37149436177051e-05
-2.7952658825438e-05
-2.73486796406663e-05
-9.2948353274799e-06
-4.32424575883183e-05
-2.24051692011311e-05
-3.01075720885637e-05
-4.74354339290408e-05
-3.0635108431574e-05
-2.04636347907317e-05
-3.94739265797037e-05
-3.88210588364939e-05
-2.41994039782772e-05
-3.88613785966242e-05
-2.74608060085683e-05
-3.44698244050634e-05
-1.65445744204679e-05
3.27899543081711e-06
-1.98224320379558e-05
-3.18867443769255e-05
-5.55527162208656e-05
-2.31973302460532e-06
-2.69668963091089e-05
-2.02252664233504e-05
-2.30877587894002e-05
-3.74571720648511e-05
-3.21331637748755e-05
-3.04475065996059e-05
-3.65267603242755e-05
-3.72490634358268e-05
-8.47559245776953e-07
6.73385113988111e-06
-1.32874111190558e-05
-3.79499415212403e-05
-1.24957114529377e-05
-1.95342594011479e-05
-1.16527649597984e-05
-3.78127494154932e-05
-5.1082125695492e-05
-4.34278014642685e-05
-7.53014582861543e-05
-3.34868546053773e-05
-1.91985147333129e-05
-3.2433905727058e-05
-2.68750715300756e-05
-2.37853449404446e-05
-1.61186817691709e-05
-3.74678428454283e-05
-1.28092697011468e-05
-3.15644409129149e-05
-2.84004755533656e-05
-8.18061315628571e-06
-3.46705034864747e-05
-2.761841487204e-05
-1.75312414675833e-05
-1.3302352180538e-05
-7.09304612713389e-06
-2.19275532775677e-05
-7.8403247815023e-06
-5.47428996223718e-05
-2.12732577274158e-05
-2.62776071767149e-05
6.64152489355456e-06
-1.22590244409933e-05
-3.4757329410132e-05
-1.85823602127016e-05
-2.95578774422479e-05
-3.4193439662904e-05
-3.56733911375746e-05
-2.60371430572358e-05
-4.10609276357517e-05
-2.60629728433248e-05
-4.19757648905357e-05
-4.57088546533914e-05
-1.36127194162776e-05
-1.91993575974085e-05
7.78231913181908e-08
-5.28384807664841e-05
-3.4740860644567e-05
-2.40326924705115e-05
-9.38696100963309e-06
-4.26792546816825e-05
-1.477823811736e-05
-2.93228754097228e-05
1.25440984642923e-05
-2.55816521422325e-05
-2.31273830491677e-05
-8.11798481052122e-06
-4.56017626057746e-05
-6.51289328348445e-05
-4.32430822743943e-05
-5.30972191423073e-05
-4.17996579829239e-05
-2.19384417473481e-05
-3.07155004382534e-05
-1.03728337718912e-05
-4.23674334136712e-05
-1.17302538710774e-05
-1.89034642918535e-05
-3.37745454556069e-05
3.21175629564319e-05
-3.14357272268668e-05
1.799276149207e-05
-4.2697576824131e-05
-1.75603590275332e-05
-2.53843622382433e-05
-2.52929318020995e-05
-2.73480485293238e-05
-3.3370128971574e-05
-2.76985398547367e-05
-7.08616952987402e-06
-6.23637762870162e-05
-3.44782003413623e-05
-7.36140591593838e-06
-3.15123002098183e-05
-2.87686152435629e-05
3.10393377172221e-06
-2.88907225001051e-05
-7.0362747005928e-05
-2.28740208083712e-05
-1.94136098180331e-05
-6.77161365137988e-06
-3.56385474372615e-05
-3.58805697018231e-05
-1.39997460886144e-05
-1.811942620798e-05
-8.52159739884694e-06
-4.11387246894023e-05
-4.62419613913834e-05
-3.27134073359195e-05
-9.5975854620095e-06
-3.84338696342799e-05
-2.67296996936966e-05
-4.68256145781487e-05
-3.48802288427588e-05
-3.85058695608283e-05
-1.49301534316082e-05
-3.01412965767752e-05
-1.11786790389445e-07
-4.77940933587479e-05
-3.30623875777299e-05
-1.93253786868345e-05
-5.44311519320909e-05
-1.222487056429e-05
-1.65884647329166e-05
-3.61253609135279e-05
-4.94483366148702e-05
-4.25968787490484e-05
-4.69579810877799e-05
-1.32232310312039e-05
-2.60869498387027e-05
-1.82225481166881e-05
-3.26172503785798e-05
1.18764046014615e-05
-2.1053075946387e-05
-3.2891682170725e-05
-2.74002750277316e-05
-1.86460599286564e-05
-5.51933672351876e-06
-3.40323434204255e-05
-5.32672010200407e-05
-2.0063620202144e-05
-2.3820583823694e-05
-4.96222053996464e-07
-1.80954126486012e-05
-3.15462997221349e-05
-5.69084809824387e-05
-5.16646768875503e-05
-2.10424651167228e-05
-3.46017020696437e-05
-3.30871185411322e-05
2.06048921083119e-06
-2.17464649388355e-05
-5.84487108593346e-05
7.20452776048934e-06
-3.57688811838922e-05
-2.18257829584031e-05
2.41575135117042e-06
-3.88659232986551e-05
-1.9522163136734e-05
-2.88977312539277e-05
-4.52126511974231e-05
-4.8588192250202e-05
-4.47224470277744e-05
-4.16591913261377e-05
-6.21425765493294e-05
-2.53319173797724e-05
-4.29577198993337e-05
-2.02123686984117e-05
-3.30893824180063e-05
-2.74427677769944e-05
-4.89427665462294e-05
-3.15511561316662e-05
3.95449578908635e-06
-3.02942360961678e-05
-1.97880014633601e-05
-2.32102833731844e-05
-4.88101952790308e-05
-4.59191860192668e-05
-3.40241547351016e-05
-5.17808647313965e-05
-2.85527670423982e-05
-6.01760201052449e-06
-3.7907332788689e-05
1.49293800254108e-05
-2.64732459218278e-05
-1.13115061169529e-05
-6.72118697689388e-06
-2.76088462409388e-05
-2.72395423120746e-05
-7.34678015509182e-06
-5.59337189577352e-05
-1.12392820732282e-05
-4.66538491633351e-05
-3.5717585691388e-05
-3.81282976610143e-05
-2.27766762637898e-05
-2.63289081339322e-05
-3.34466597739287e-05
-2.10382530961329e-05
-1.90853235166751e-05
-3.70947322067743e-05
-3.16022453706696e-05
-2.43940093201703e-05
-9.33868519299846e-06
-2.61358293288149e-05
-3.59907413747677e-05
-2.06202904499515e-05
-6.58207360768837e-05
-4.49722346561709e-05
2.21984069230162e-05
-1.75613335259266e-05
-1.9848294006031e-05
-2.83524264123851e-05
-5.39583557601692e-05
-1.83123382441913e-05
-2.0753183282905e-05
-2.98613884831518e-05
-5.70742570925477e-05
-5.88949937771127e-05
-1.79236494189406e-05
-4.21715662901978e-05
-1.09346793279919e-05
-3.55280665763169e-05
-2.87884974937838e-05
-1.44627929014661e-05
-1.264750681825e-05
-2.22083510950997e-05
1.05261449773087e-05
-9.14499426919679e-06
-2.45454040101441e-05
-3.19968378060651e-05
1.30008905651569e-05
-4.91043746772694e-05
-5.03286238329272e-05
-5.0271237475349e-05
-3.60417417899481e-05
-3.11285253515452e-05
-4.0402289481799e-05
-4.55821316004348e-05
-5.16671595033084e-05
-1.11070719341048e-05
-5.22273992932938e-05
-1.50507877369882e-05
-7.03307562119864e-06
-3.3256789112514e-05
-3.4688133341646e-05
-1.69817639580213e-05
-2.43270010380775e-05
-1.45942829956071e-05
-4.5043355099663e-05
-1.36084605146448e-05
-3.05332418699738e-05
-3.26036823090207e-05
-2.42504775165034e-05
-8.02365318870551e-06
-5.45508137145346e-05
1.92027553139856e-05
1.92080070855335e-05
-7.85255262542664e-06
-2.01809033052835e-05
-1.37716278540311e-05
-1.96606745155051e-05
-4.35737622532397e-05
-3.91257616324962e-05
-4.25663975890889e-05
-3.10702710982812e-05
-6.32834077298963e-06
-1.81305086642276e-05
-2.1555403604292e-05
-3.81426214629461e-05
-9.80074857092715e-06
-2.86559838656567e-05
-4.28926321166735e-05
-1.25827554955505e-05
-2.4155495871516e-05
-1.92483466433039e-05
-3.89527185080771e-05
-2.50028103836309e-05
-4.21650104943435e-05
-3.74471884787949e-05
-2.98540579179695e-05
-4.75669202353283e-05
2.58650032549739e-07
6.12594629065616e-06
-1.53406252920354e-05
-3.1790728597059e-05
-3.82556583414044e-05
-1.98064271916364e-05
-5.1928753385485e-05
-9.6583273780787e-07
-4.78283383523703e-05
-1.42195581643928e-05
-4.62154207742407e-05
9.1895366433159e-06
5.40690558974207e-06
1.0315968043524e-05
-3.24303846748372e-05
-3.50642988573186e-05
-1.27784219022441e-05
-3.50360749572179e-05
-1.94476163404166e-05
-2.5704334349806e-05
-8.64598639134281e-06
-3.10813847964751e-05
-1.92632307237755e-05
-6.35343360194128e-06
-4.55353098355953e-05
-4.47043149340604e-05
-3.18071021589384e-05
-2.94833050829539e-05
-3.34314380199869e-05
-2.32669483133536e-05
1.46115747498334e-05
-3.38726958467648e-06
-2.95415346356716e-05
-3.14500174087182e-05
-1.7767740893523e-06
-2.7116863318707e-05
-1.16654787708096e-05
-2.21076947687847e-05
-5.59649157966247e-05
6.66079027043213e-06
-2.17355431518198e-05
-5.47963860362515e-05
-2.12636618239863e-05
-1.37348151270008e-05
-2.73018536815709e-05
-2.62696022647972e-05
-3.02007687481078e-05
-2.8223234151009e-05
-2.75242882469328e-05
-5.23479482976458e-05
-1.59164477943175e-05
-2.62934532896101e-05
-2.96297233374469e-05
-1.33682608100302e-05
-4.76941484341074e-05
-4.25310189623795e-05
-2.11512186420774e-05
-5.19514863178178e-05
-2.60215162361051e-05
-1.78059096618048e-05
-6.44143649180415e-06
-4.94871737582082e-05
-1.30701905484897e-05
-2.32961670153937e-05
-2.45350419883296e-05
6.89965948999322e-06
-4.60928639115384e-06
-1.56107228203269e-05
-2.54163216228648e-05
-5.06031198936532e-05
-2.18222551601018e-05
-2.69674545195621e-05
-1.97662923248546e-05
-3.56896749340937e-05
-3.93265523894846e-05
-3.42774553697716e-05
-3.69489642809075e-06
-2.09978712629437e-05
-3.15242146911679e-05
-1.65938591671224e-05
-2.04352002910544e-05
-3.83612373728577e-05
-3.63042030324566e-05
2.9406081888994e-06
-2.67860114615178e-05
-4.35771288395328e-05
-4.69118951137276e-05
-4.6837650970002e-06
-9.96975154871387e-06
-5.08561866715699e-05
-4.53726376538477e-05
-2.01159733767963e-05
8.62861632263812e-06
-6.0567934109887e-05
-1.53578380409688e-05
-4.14824218462366e-05
-3.15460060499454e-05
-3.79239396864223e-06
-5.981531785143e-06
-3.65220877805041e-05
-6.26023370190705e-05
-7.71107605871621e-06
-7.72447664681025e-06
-1.16979008848403e-06
-2.09649221722021e-05
-3.21316071770885e-05
-2.62227363091146e-05
-1.0618430237384e-05
-1.47742759745377e-05
-3.3871388359503e-05
2.01733363099963e-05
-9.64934726478894e-06
-6.18834088977638e-05
-8.31072768034224e-06
1.64151309988511e-05
-4.28081713707292e-05
-3.34350185999854e-05
-2.13887711819385e-05
-2.23315007069218e-06
2.73635948266635e-06
-3.31798993941049e-05
-4.15792601180385e-05
-4.64472144977419e-05
-3.59767141023617e-05
-3.5823622944596e-05
-7.31871511039291e-06
-5.66317757507429e-05
-3.5503425107208e-05
-1.21468099958244e-05
-3.06753533580524e-05
-9.02694061261619e-06
-4.45697323314719e-07
-3.37481109655216e-05
-1.96466114691606e-05
-4.34431745945267e-05
-4.4634931562869e-05
-5.99383033930796e-05
-1.26984989436544e-05
-1.94636994801757e-05
-3.44878380285727e-05
-3.66340508794197e-05
-2.82537054617572e-05
-1.15618389021021e-05
-3.52332984143101e-05
-4.09002564790769e-05
-4.56148945396283e-05
1.85099159830373e-05
-2.65881681781146e-05
-3.15271359454312e-05
-3.7531825768425e-05
-5.24702338788139e-05
-5.40602927229024e-05
-2.84400999745877e-05
-3.72920732904361e-05
-2.93053996473918e-05
-2.44362113741094e-05
-4.04340645844004e-05
-4.07825822561729e-05
-4.9667626185201e-05
-3.60698246181444e-05
-2.6933400812974e-05
-4.79287191868839e-05
-3.52758746551507e-05
-2.51598375245454e-05
-2.19862664804914e-05
-2.71256694469352e-05
-3.27547835222087e-05
-4.43449628478444e-05
-2.73842936422972e-05
-7.25350483442932e-06
-3.33418709529871e-05
-4.09236464652879e-05
-1.1666421280932e-05
-2.57661361332106e-05
-3.01181764872108e-05
-2.17382587418284e-05
-3.28651830291379e-05
-5.62162930623659e-05
6.69449274390889e-06
-9.52414937572781e-06
-2.97945522632176e-05
-3.87478456401063e-05
-1.29785585270857e-05
-4.42396968170528e-05
-3.26254682634603e-05
-2.06214276433043e-05
-3.00437453996279e-05
-3.05526464995951e-05
-1.64280912651389e-05
-8.52069983253792e-06
-3.7263733552649e-05
-4.74045694169478e-05
1.82442335987671e-05
-3.69790216888239e-05
-4.08937890773538e-05
-1.84662905529627e-05
-1.46432261272102e-05
-5.04550694618082e-05
-3.98627272269448e-05
-1.47443044268581e-05
-4.31650458973741e-05
-1.5358154702938e-05
-4.66382434697863e-05
-3.21225245879117e-05
-4.69522353462129e-05
-4.72691942500533e-05
-1.97489701745007e-05
-1.19107796973566e-05
-2.76781749814334e-05
-4.07611441214817e-05
-1.82566000778469e-05
-2.06764855104729e-05
-1.29370340660964e-05
-2.83896530401808e-05
-1.8694547452827e-05
-3.51852442649295e-05
-7.30449687069511e-08
-1.25357585180618e-05
-1.57474219906206e-05
-1.23842785402497e-07
-6.80851652194137e-06
-2.68699946827455e-05
-2.1421552025867e-05
-3.51894151667142e-05
-3.05187735780001e-05
-2.60017694565404e-05
-2.55536676256526e-05
-5.87944884938927e-05
-3.00239517448068e-05
-5.49417989998428e-05
-4.11435497594508e-05
3.10520863430766e-06
-1.68651414060652e-05
-3.71737634525453e-05
-3.78492220837325e-05
-3.89413832808579e-05
-2.3306554364332e-05
-4.26940336980686e-05
-1.91146645012418e-05
-3.20214538658761e-05
-9.72755516618787e-06
-4.32429241218463e-05
-1.39875143221438e-05
-4.06551253526574e-06
-2.92926713672465e-05
-2.27274501240233e-05
-1.5498289005531e-05
-2.37208208337896e-05
-3.72792612598886e-05
-5.28012369133388e-05
-3.27305274967021e-05
-2.72888980252938e-05
-2.45445369529888e-05
-2.36600500548978e-05
1.77178242571711e-06
-2.43983568377091e-05
-2.60981842263837e-05
-2.42749720630246e-05
-3.42534456586934e-05
-4.91327562966437e-05
-3.4542051416922e-05
-3.04774355292842e-05
-2.16880979737456e-05
-4.21246946918283e-05
-2.42523045967754e-05
-7.80154198476587e-06
-1.42055516650083e-05
-1.35109585030058e-06
-2.27649659076487e-05
-4.51059967169313e-05
-2.39350144633481e-05
-5.94703982743056e-05
-2.3701566014305e-05
-4.3406016429566e-05
-2.07255810011831e-05
-2.2059420802069e-05
-1.36348337585574e-05
-5.66304013429382e-05
-6.12428056415494e-05
-4.28860276480012e-05
-4.7303366246585e-05
-2.37109188175177e-05
-2.60440562860493e-05
-3.14022635269877e-05
-4.77512818407324e-05
-3.24827400716301e-05
-3.68091740882296e-05
-6.66858033986558e-05
-3.66838637707139e-05
-3.97607002727857e-05
-3.04323148517864e-05
-3.04214189344736e-05
-4.00905547065933e-05
-1.13828569439223e-05
-5.1501245819128e-05
-3.60288052579495e-05
-3.63797373331472e-05
-2.71722459166674e-05
-1.59112911901407e-05
-6.27390874427239e-05
-2.16940797814726e-05
-1.72045413424827e-05
-2.42519590536961e-06
-1.85619672256908e-05
-3.97030001778683e-05
-4.36177196391813e-05
-6.86229471447019e-06
-8.51574116618323e-07
-1.05489575892993e-05
-1.8870029969336e-05
-4.17747408646972e-05
-3.22123658211485e-05
-2.17630761913112e-05
-1.75575612554029e-05
-5.09859649310016e-05
-1.53904548348211e-05
-3.59879408966543e-05
-3.22836969241081e-05
-1.81454292233232e-05
-4.21501099184215e-05
-4.30317795716788e-05
-3.26969253266634e-05
-1.00622285089988e-05
-5.49812218870406e-05
-1.30008147164841e-05
-2.75387024730712e-05
-2.31328904648887e-05
-5.01968186842187e-05
-4.28277302728153e-05
-3.8490380118254e-05
-3.10860718736433e-05
-2.10504603232622e-05
-1.2688067879111e-06
-5.91187519421031e-05
-3.64707167862846e-05
-1.53318991916346e-05
-3.34947469311113e-05
-4.53446832968544e-05
-4.5867009478323e-05
-2.47392109535127e-05
-2.28407027823573e-05
-2.07256143230205e-05
-4.59348382379661e-05
-1.28023181347454e-05
-1.95421344189328e-05
-1.75671945620389e-07
-5.59489929789934e-05
-4.02147406256894e-05
-5.82484216147588e-05
-4.59864115512908e-05
-3.8883005587319e-05
-2.76482774979853e-05
-2.82564630778912e-05
-3.13570954654744e-05
-3.02197048713885e-05
-2.02405539138145e-05
-2.054496740819e-05
-2.45921193356875e-05
-4.16045178555425e-05
-6.4396116563339e-05
-2.20554492927212e-06
-3.51432532943967e-05
-2.84510215865492e-05
-5.01945246047218e-05
-1.35344446568773e-05
-7.56612726411999e-05
-3.45276404768131e-05
-1.8166286889126e-05
-2.91065984177042e-05
-3.21380106533896e-05
-4.30473569327246e-05
-3.77018074640467e-06
-5.28881970468245e-06
-3.68776033344911e-05
-3.52588453577368e-05
1.28456460063218e-06
-1.37033210082866e-05
-3.10698728684347e-05
-1.67618671191707e-05
-2.07201498307139e-05
-3.16172458148554e-05
-1.33880745674479e-05
-2.78931343142092e-05
-3.28207435933074e-05
-2.43257054903115e-05
-1.91028021959913e-05
-2.72508283265215e-05
-3.67795537396442e-05
-9.30026780618453e-06
-1.50770662136372e-05
-2.44189397328862e-05
-3.25033790545004e-05
-4.48233098422711e-05
-2.74547475550032e-05
-1.59323973217251e-05
-5.74967690825088e-06
-2.80765201057791e-05
-2.25764544784957e-05
1.64337436427817e-06
-7.21158575612385e-05
-2.853768334034e-05
-2.19903423184533e-05
-3.11282943179505e-05
-4.39444479012813e-05
-1.09805292692645e-05
-2.22064208913829e-05
-3.71739278073991e-06
-3.88117078966109e-05
-9.2691890412872e-06
-4.62276542776962e-05
9.71951336404694e-07
-3.30539722990362e-05
-8.37865814720195e-06
-1.18132900787625e-05
-4.23180965867702e-05
-3.50968410234493e-05
-2.77720392308545e-05
-7.15185572062409e-05
-5.5901868309718e-05
-2.901171240311e-05
-7.30366529566542e-06
-1.73713703148338e-05
-2.02536161585063e-05
-2.2333701441559e-05
-1.58505724059862e-05
-6.26688672704676e-05
-2.4507741339182e-05
-4.11867282895504e-05
-1.58828604303474e-05
-1.98046000055539e-05
-2.40157072217429e-05
5.3642839092062e-06
-1.730183586846e-05
-5.83426207704595e-05
-1.37693695950899e-05
-4.46943742023722e-05
-5.35962794876391e-06
-3.57427805824555e-05
-2.82926719206746e-05
-3.25872485040743e-05
-3.49825416991329e-05
-3.56577116436602e-05
-4.03268746361252e-05
-3.5256695208549e-05
-2.04294511848333e-05
-4.10772739469095e-05
-4.96314234822654e-05
-3.56032429751271e-05
-2.07558356056241e-06
-4.42407396070554e-05
-2.23441500129759e-06
-4.27880968815074e-05
-3.3086419384068e-05
-2.12847319917319e-05
-3.47770575370951e-05
-4.48486170322089e-05
-2.7935468778045e-05
-1.65709489281881e-05
-1.82555713662681e-05
-8.75112348348812e-06
-3.7976038523605e-05
-1.75802703764091e-05
-1.46703612997668e-05
-3.02786921237747e-05
-2.29579027682463e-05
-7.23780614944996e-06
-6.59569208731287e-05
-1.56022519723986e-05
-1.11383310330884e-05
-3.98548430707637e-05
-2.12428503975698e-05
-3.83283191732421e-05
-3.44883491500644e-05
-1.22281200729178e-05
-2.33570746837488e-05
-3.16415531860919e-05
-4.02541382478843e-05
-1.40054294969715e-05
-4.68550223469099e-05
-3.88118590014619e-05
-5.64649369159968e-05
-1.23523720753723e-05
-9.9350422766332e-06
-3.41357777530066e-05
-4.9973156179246e-05
-1.3977405128138e-05
-2.66918143586309e-05
-3.16633219784249e-05
-2.01023265649149e-05
-3.56170870594296e-05
-4.33397445118356e-05
-3.57412556687745e-05
-1.42534742843437e-05
-2.79628402824123e-05
-4.35762377193242e-05
-1.95447730408743e-05
-9.53892294808038e-06
-3.92158771383171e-05
-3.47097391287151e-05
-3.33327860449587e-05
-2.67300011603412e-05
-2.39871714765063e-05
-3.08672345669637e-05
-1.04392734710318e-05
-5.40448705123369e-05
-2.42994377449541e-05
-3.95862507093297e-05
-4.15360739628862e-05
-1.97614660922808e-05
-4.0247491990689e-05
-1.76183574226479e-05
-7.41761693677291e-06
-2.57876975624753e-05
-2.80155692869819e-05
-8.32430075644671e-06
-4.71582203103436e-05
-4.77600623855036e-05
-1.21976445573364e-05
-2.62725219032319e-05
-1.41404915663743e-05
-1.48312606696563e-05
-1.93252110660749e-05
-4.79607947982329e-05
-4.08518020399799e-05
6.2139739190559e-06
-2.85453284933676e-05
-1.77675592942438e-05
-2.18003955839876e-05
-1.77067006333343e-05
-5.69589867787166e-06
-4.14852220240921e-05
-1.04519952296001e-06
-2.09640819983406e-05
-3.04092721161592e-05
-4.99018493092512e-05
-8.42121173578983e-06
-3.76466161390735e-05
-5.33908494533889e-05
-1.3823802058937e-05
4.70305006162801e-06
-3.05748474253329e-05
-4.75659859894671e-05
-5.78565747791108e-06
-2.65095912083994e-05
-1.16808914436523e-05
-3.97115723211883e-05
-4.9257417099521e-05
-1.17867275794971e-05
-5.19599937704195e-05
-3.45915197136174e-05
-3.74795953915894e-05
-4.51493919757994e-05
-5.28843701819576e-05
-2.30009272838442e-06
-2.68170453241262e-05
-2.0263545495486e-05
-2.27074085277216e-05
-1.42761591663249e-05
-3.29137071203653e-05
-3.67500755503477e-05
-2.37251840704335e-05
-4.02971331669583e-05
-3.11431732993264e-05
-2.65688631779203e-05
-2.39952380983051e-05
-2.73477639262783e-05
-3.12878867661893e-05
-1.29212721705111e-05
-1.57434185336838e-05
-6.36234376164131e-05
-1.74676784868027e-05
-1.65649239763259e-05
-5.92339314975157e-05
-4.23531061153687e-06
-3.98987841315025e-05
-1.26705289232025e-05
-3.1747505015981e-05
-2.10986543039485e-05
-4.83301879124742e-06
-4.1246831264326e-05
-4.59205877388345e-06
-4.9443860606952e-05
-4.15788781246136e-05
-1.74266530396321e-05
-2.42268516770951e-05
-1.36802696787745e-05
-5.88674186924477e-05
-4.23362791262671e-05
2.281215141468e-06
-4.96125451467333e-05
-4.30588056088472e-05
-2.67159331418245e-05
-2.88867285129673e-05
-4.99027427030821e-05
-1.63631251121677e-05
-2.0667794497992e-05
-4.7315307050368e-05
-4.10491557649956e-05
-3.0671210707191e-05
-2.5849273230643e-05
-2.03495683282059e-05
-1.64799021998823e-05
-4.19899958120999e-05
-1.79676861426303e-05
-1.36614926393842e-05
-3.08148602948313e-05
-1.79748901170417e-05
-1.60458008906418e-05
-5.2178655901029e-05
-1.92147972027156e-05
-1.23811655383908e-05
-4.08360555954521e-05
-4.47545002190449e-05
-2.30148535809293e-05
-5.0132473972281e-05
-1.29033004844194e-05
-4.78218666505338e-05
-4.83429512689279e-05
-3.77021175279364e-05
-1.2611049699499e-05
-2.04524556446004e-05
-2.00496775272047e-05
-1.92292185323435e-05
-4.31269104477347e-05
-2.95843544023931e-05
-3.42028618365158e-05
-1.27689483240282e-05
-1.76435396696745e-05
-2.97605616934731e-05
-2.28298617361705e-05
-2.22433306413942e-05
-3.08207256635874e-05
-3.81974669640675e-05
-3.31932795747534e-05
-3.79656277597284e-05
-2.41626133533959e-06
-1.86115370813766e-05
-2.28161041903726e-05
-5.47777786180037e-05
-5.52287027517556e-05
-3.76874033532354e-06
-2.53660212121576e-05
-2.88162598834281e-05
-5.15998366337268e-05
-3.19707540134499e-05
-4.15031540474065e-05
-1.84251871838683e-05
-1.91645790195559e-05
-4.75061639197835e-05
-2.23627397275612e-05
-1.76359141140678e-05
-5.5765709981144e-05
-4.13058478119356e-05
-4.15958708809814e-05
-2.04369837774388e-05
-3.8053531379814e-05
-3.07194583369516e-05
-5.46670673539575e-05
-2.14787871037052e-05
-2.12064530277353e-05
-3.72276971934732e-05
-2.94755083321727e-05
-7.72839330474301e-06
-3.13625805573885e-05
-3.27678226802805e-05
-3.64763585755936e-05
-4.39734182967078e-05
-2.74479309765953e-05
-3.06486748634197e-05
-1.97616361399726e-06
-4.27436006083408e-05
-4.10390373030243e-05
4.11668035410645e-06
-1.81470230475098e-05
-2.00132314638014e-05
-4.07006538384194e-05
-4.33378668099472e-05
-4.99917632163076e-06
-2.66210492714545e-06
-3.96747118233296e-05
-4.50453654043939e-05
-1.74119595283371e-05
9.22618221238833e-06
-1.73606498218585e-05
-2.17270517545274e-05
-2.94469514876636e-05
-1.21499914144117e-05
-9.06606705411756e-06
3.12201678700498e-06
4.2703684792516e-06
-3.39193810235796e-05
-1.84501473796127e-05
-3.06390117957155e-05
-1.75543997990278e-05
-2.94229984772721e-05
-2.37495222652674e-05
-7.10119541843078e-06
-3.49201452279375e-05
-3.27660438238944e-05
-3.03299842265596e-05
-3.06882203518527e-05
-2.32016405248909e-05
-4.78913068436552e-05
-1.78941983129946e-05
-3.13159656436171e-05
-4.17709407922473e-05
-1.33105435854719e-05
-3.55443632557043e-05
-1.99171801782437e-05
3.11768043166472e-06
-1.61719977105895e-05
2.31480514612207e-06
-2.52941411397214e-05
-4.38415684447071e-05
-3.24616034826179e-05
-3.39101865795645e-05
-5.14571645582444e-05
-6.7445228808328e-05
-5.38295601601787e-05
-2.30863388827935e-05
-3.65964049784394e-05
-3.38252010558803e-05
7.28276034513591e-06
-1.73808471318632e-05
-9.77525900361875e-06
-1.22050954499242e-05
-4.71781244238038e-05
-1.69307536869064e-05
-2.71827029124195e-05
-1.88379178001861e-05
-4.57230661347972e-05
-3.64839802135753e-05
-7.58961655801019e-06
-2.40202214764934e-05
-3.89295620360379e-05
-2.80212776397777e-05
-4.1921662872326e-05
-1.36587445896271e-05
-3.99860939102471e-05
-5.28983700516155e-05
-2.09892721859837e-05
-3.31629920808931e-05
-4.45780049396824e-05
-2.82457534459329e-05
-2.66468973689845e-05
-6.03331452835777e-05
-4.26580472252262e-05
-4.06473472618231e-06
-1.54705609987122e-05
-3.71918399760716e-06
-2.95307716919081e-05
-3.12852188277282e-05
-4.87609322337054e-05
-5.14841213981155e-05
-4.36535926457361e-05
-3.15051579889518e-05
-4.23040412227416e-05
-3.87447762689495e-05
-5.35958306153371e-05
-1.25132219680712e-05
-4.21495378759316e-05
-7.73959547886936e-06
-3.65580527531696e-05
-2.50327581556205e-05
-2.89032184064133e-05
-4.14476734782515e-05
-4.30207569102567e-05
-4.7242085810411e-05
-3.14612632139667e-05
-3.09584662036549e-05
-3.46843446539636e-05
-6.61535969855924e-05
-7.90689430551502e-06
-2.71039608350209e-05
5.5743648672168e-06
-4.30932485152473e-05
-2.30119391392943e-05
-3.21918805354236e-05
-6.93635952172591e-05
-7.08853977836845e-06
-3.24934484742008e-05
-2.53911426053377e-05
-6.5536135865481e-06
-3.59055453149096e-05
-2.48318168356738e-05
-9.39626957612424e-06
-3.3094291902734e-05
-3.70995492364617e-05
-1.2347829151789e-05
-1.34738671436253e-05
-3.52821056635638e-05
-2.7058493198794e-05
-2.36513277288271e-05
-3.78353420537299e-05
-1.23197823614486e-05
-1.11274854373415e-05
-3.9010064637432e-05
-1.0723791727622e-05
-3.32564929657772e-05
-1.22359473012549e-05
-4.16624757265213e-05
4.70672895774779e-06
-4.74497722960119e-05
-1.03475173975003e-05
-4.91150310657466e-05
-3.18603194241521e-05
-4.63206667810098e-05
-5.04484453275568e-06
-9.03303906892164e-06
-1.97335696234588e-05
-3.70354100672512e-05
-1.34727429590355e-05
-4.47036399725877e-05
-1.46797386714209e-05
-2.77070104963175e-05
-3.10966667116827e-05
-2.3149484685666e-05
-2.4631774311097e-05
-4.81943355650046e-05
-4.40158752265634e-06
-9.50712669306199e-06
-2.85100508284526e-05
-2.4202759061524e-05
-3.3400054825804e-05
-1.48056257357878e-05
-4.0261104188476e-05
-3.04694114863718e-05
9.73073347868449e-06
-2.70438145145274e-05
-1.75064493871206e-05
-4.22119305675797e-05
-1.98434574822444e-05
-8.08519886016655e-06
-2.404410552423e-05
-5.93354252902983e-06
-2.10648067429402e-05
-2.30127303949694e-05
-4.61532227165303e-05
-1.85974941820331e-05
-1.9038659435554e-05
-1.78536536959497e-05
-2.01212304066841e-05
-3.50316204305546e-05
-1.60918073707128e-05
-4.73596803805378e-05
-4.55818104079514e-05
-1.17730687119655e-05
-7.45659879059994e-06
-9.61827650177136e-06
-3.21321690140472e-05
-2.98428998331509e-05
-2.21415006705121e-05
-2.70165644464076e-05
-2.65128458773637e-05
-4.81423985730893e-05
3.65887149090654e-06
5.2999069494651e-06
-1.58819714959841e-05
-3.50377731017252e-05
-5.21775637867003e-05
-3.45010008289567e-05
-3.71641788906812e-05
-4.26505832678641e-05
-1.8774510263874e-05
-3.93716460721929e-05
-4.50397961423908e-05
-4.49709491471863e-05
-1.92201925781918e-05
-1.42892520381935e-05
-1.05860910519314e-06
-1.81825682594488e-05
-3.96680665588819e-05
-2.82356228517368e-05
-5.85555326031593e-05
-4.63392152769847e-07
-3.41867547301352e-05
-2.09619327152063e-05
-3.99519588936442e-05
-4.26302021529905e-05
-4.73276186943214e-05
-3.5889651433462e-05
-2.41218039030415e-05
-3.49845516690167e-05
-2.32859014280153e-05
-8.10241945570353e-06
-2.95360887058116e-05
-3.86940136543842e-05
-4.18704076825776e-05
-5.91528024733032e-05
-3.40274056768004e-05
-3.27002470762189e-05
-2.57900324225531e-05
-5.9564651893766e-05
-6.83164957487982e-05
-9.6764822431116e-06
-1.37688795196728e-05
-2.12587642767232e-05
-3.42105118349465e-05
-4.33990015566024e-05
-3.81053230235962e-05
-5.6162543941028e-05
-3.42980619410762e-05
-1.24439151807103e-05
-5.10240117552996e-05
-3.52728311011874e-05
-3.45601954466439e-05
-1.78246440131062e-05
-1.4130941504385e-05
-1.03481366563736e-05
-1.55801191072783e-05
4.42618329869952e-08
-2.73265431038022e-05
-3.37710707004236e-05
-3.64396513730203e-05
-5.82674996439924e-05
-3.69010566974174e-05
-4.16964129365291e-05
-1.45681491685273e-05
-2.76524435368449e-05
-4.59494994949602e-05
-2.93323946575485e-05
-2.7778471410963e-05
-6.19370211956066e-05
-5.1888170381137e-05
-2.9316062549013e-05
-2.28202515126239e-05
-5.60360310225584e-05
-1.00898440707298e-05
-8.39326580837841e-06
-6.20707107382706e-05
7.9915040161162e-06
-1.40864307795568e-05
-6.30638958542321e-05
-3.99796943488236e-05
-3.33175387388727e-05
-2.44993587653778e-05
-1.98593135531545e-05
-2.23512334070058e-05
-4.29126419841041e-05
-4.0544134183162e-05
-4.11332450765337e-05
-2.70010795010579e-05
-3.62595059203199e-05
-1.40215957343817e-05
-3.64909170354271e-05
-1.929189086141e-05
-3.21817457993206e-05
-4.07753689479483e-05
-3.70726311593315e-05
-5.14971106930493e-05
-1.16609293964382e-05
-3.844153371861e-05
-3.54327822360414e-05
-1.68281124697558e-05
-1.69904735438212e-05
-3.49315008080238e-05
-2.82846519494209e-05
-1.22255146932314e-05
-2.51521855385705e-05
-4.26761728734972e-05
-4.42173654934112e-06
-1.22095155782355e-05
-1.54433006146286e-05
-4.23474905342463e-05
-2.12001522284295e-05
-1.75404874696893e-05
-3.99653724622806e-05
-4.15928407230655e-05
-2.54483380415316e-05
-1.18320606370509e-05
-1.62450742645398e-05
-4.94311333849083e-05
-5.60963426759919e-05
-3.07398679225908e-05
-4.25180852966991e-05
-1.44128506318942e-05
-1.97571441020691e-05
-4.84097163067104e-05
2.08851439592134e-06
-5.20453159186475e-05
-2.8989374250062e-05
-1.72211443491304e-05
-3.65295664849721e-05
-4.9596221378106e-05
-2.92636208874167e-05
-5.02641269142193e-05
-1.25006894235637e-05
-5.52028792722994e-05
-4.39592610102343e-05
3.33331767271248e-06
-4.42248120371053e-05
-2.17638583599686e-05
-3.77651439366366e-05
-4.89736894820462e-05
-4.13806823288388e-05
-5.68562589856876e-05
-3.87505644733466e-05
-1.91983897413137e-05
-3.19970672372139e-05
-6.30866815393823e-05
-4.98444822140487e-05
1.26713264959404e-06
-2.49250666456568e-05
-2.69305849203734e-05
-4.18851443338679e-05
-8.77679664553713e-06
-1.74568520844904e-05
-2.12483514789852e-05
-2.08159958548514e-05
2.48091724253247e-06
-3.05700161700788e-05
-2.1815068960691e-05
-1.00268330497078e-05
-1.37176858784376e-05
-4.16987651735746e-05
-5.45180762063138e-05
-4.20886573583961e-05
-4.70028983330805e-05
-4.89009782512733e-05
-4.35478463190591e-05
-3.70404221194201e-05
-4.83226320103866e-05
-2.34739880687065e-05
-2.93630304792094e-05
-1.1203414984488e-05
-3.61397546759486e-05
-6.72221318467168e-05
-3.08267258316246e-05
-3.76891619570524e-05
-3.5635591944549e-05
-3.10574604676166e-05
-1.95429581028339e-05
-4.53070594424571e-05
-3.07753128287538e-05
-3.48197574839104e-05
-6.90204921309347e-05
-1.55794842301399e-05
-5.86260715969186e-05
-3.63180202790117e-05
-5.06410664649807e-05
-3.25879980020049e-05
-2.56340265663963e-05
-2.85104977370912e-05
-5.15748912900237e-05
-3.8606455900701e-05
-3.03290303914087e-05
-7.55990170741419e-06
-2.76793763523839e-05
-1.14719256519059e-05
-3.35459641648677e-05
-1.31763946787145e-05
-4.7517419898177e-05
-2.02345071914883e-05
-2.71334051520167e-05
-6.74118142582782e-05
-1.33047948986563e-05
-2.66685826604912e-05
-3.52864199996709e-05
-3.05410402102671e-05
-4.13599407916142e-05
-1.39156318501954e-05
-1.93865650483681e-05
-2.13975710962873e-05
-1.92907861520546e-05
-3.25169715198279e-05
-8.55386143818567e-06
-2.86695713653845e-05
-3.68174095689795e-05
-1.02448798280117e-05
-3.71378157468543e-05
-8.1513883080349e-06
-2.02018100380206e-05
-3.52554062467892e-05
-3.19780707913281e-05
-3.91456804129271e-05
-2.03099212441105e-05
-3.53319307455248e-05
-4.6882802563994e-05
1.31164445307704e-05
-2.85382645444264e-05
-1.44857288802106e-05
-1.52639302076168e-05
-2.45997993740466e-05
-5.45057434620838e-05
-4.28706117951339e-05
-3.28620960525515e-05
-2.9461483026093e-05
-8.22987342957266e-06
-1.90838939563571e-05
-2.64661536657064e-05
-2.14701751861599e-06
-1.73162572741907e-05
-3.1105191754701e-05
-3.70034254177792e-05
-2.81551200400292e-05
-5.28415737232251e-05
-1.53133852833848e-05
-3.51466089525627e-06
-3.04730293307175e-05
-1.52610116052704e-05
4.58347237232333e-06
-3.06400076687112e-05
-1.67759489482968e-05
-1.07110127201781e-05
-4.3383429078624e-05
-4.63257086012291e-05
-6.15518027520899e-05
-2.53524408962519e-05
-1.02443176881979e-05
-5.94350599105738e-05
-2.13884240771949e-05
-3.30471547647943e-05
3.40428214040635e-06
-1.39997748073021e-05
-3.18117185821433e-05
-3.75567074100287e-05
-1.99496467802389e-05
-4.73012409071729e-08
-4.88374918325923e-05
-1.19478740626975e-05
-2.19454599353124e-05
-1.250207634025e-05
6.90735198019924e-06
-3.18738761976727e-05
-2.16748273295231e-05
2.96423054178291e-06
-5.53764606512563e-06
-6.38552071524789e-06
-3.97502782808419e-05
-5.0026503984251e-05
-1.24142179706261e-05
-2.99688666110002e-05
-1.80604721390552e-05
-3.57836807176664e-05
-1.73023545441118e-05
-2.48085258541545e-05
-4.32969582387265e-05
-4.35562180568626e-05
-1.45365197846638e-05
-3.29043864785881e-05
-1.94598293551766e-05
-1.19013433514234e-05
-2.27788610542402e-05
-2.48788284322804e-05
-5.61770174825785e-05
-5.66991965130567e-05
-6.32226041718222e-05
-1.53023810968952e-05
-6.25381881498133e-06
-5.1051586524219e-05
-7.37811991162518e-06
2.5387477036889e-06
-4.73456515637298e-05
-4.62785949144291e-05
-2.77341460144637e-05
-1.46250293991516e-05
-2.85973414148124e-05
-3.21363448978058e-05
-5.3838963413809e-05
-1.50745042263968e-05
-1.61473704167347e-05
-1.41068831720038e-05
-5.57169550470476e-05
-1.22119688759057e-05
-5.33976181609264e-05
-3.77079311964817e-05
-7.20698131779808e-05
-2.7894922863149e-05
-2.95823180032245e-05
1.07230840545638e-05
-7.36171358351872e-06
-2.60431860490739e-05
-3.51363271796898e-05
-3.74402445799998e-05
-4.57089897994684e-05
-3.49772862919975e-05
-9.81966652781201e-06
-3.90682194432897e-05
-3.7349417897355e-05
-3.20971483246557e-05
-2.97159199007137e-05
-1.10330118730702e-05
-1.46807286631231e-05
-4.05125447061615e-05
-5.48261179007206e-05
-1.32752210326878e-05
-2.17954999526257e-05
-2.42744200375776e-05
-5.6394884483049e-05
-2.02486025252603e-05
-4.81723251864348e-06
-7.27589859125044e-06
-4.04082672406509e-05
-1.74050346226101e-05
-6.77441983271373e-05
-1.22274935938174e-05
-4.84128510034561e-05
-2.38287709475499e-05
-2.67632188717196e-05
-1.53641848152162e-05
-3.31850841056101e-05
-3.05770820254377e-05
-6.90036315277897e-06
-2.91894672998993e-05
-4.40528867289638e-05
-2.85383047554525e-05
-3.07728752858059e-05
-2.77146467638171e-05
-1.69202091625606e-05
-4.40093867913036e-05
-3.82396803442608e-05
-2.28457111288196e-05
-1.66354360905737e-05
-4.18599901648495e-05
-6.09141171232706e-05
-4.08551651153649e-05
-1.23231493237558e-05
-3.18439213352573e-05
-1.86032244951202e-05
-8.5925920743535e-06
-2.56129474819461e-05
-3.08748675692834e-05
-3.42030819280157e-05
-9.37817187037066e-06
-3.53606673756558e-05
-4.80118356740517e-05
-6.49305453841264e-05
-4.62082969176361e-05
-1.59146455427891e-05
-3.04545996722916e-05
-8.67293340355245e-06
-2.07292667828361e-05
-1.38731209483702e-05
-4.12514717772648e-05
-7.87184362142998e-06
-3.49886944907861e-05
-2.16569557405576e-05
-2.30359689675182e-05
-3.31165332862261e-05
-2.63216597856763e-05
-2.99216262244329e-05
-4.58309444949384e-05
-3.9661694880713e-05
-4.900917346775e-05
-2.65959353668695e-05
-2.79574343462722e-05
-4.54608660957249e-05
-4.11153753934728e-06
-4.09937991054366e-05
-4.53806449802649e-05
-1.29767620521322e-06
-3.9332051295518e-05
-2.74072956384065e-05
-2.31911927542617e-05
-2.86029815068093e-05
-3.46528088841458e-05
-2.99350475039934e-05
-2.54386654688538e-05
-1.82385261469944e-06
-2.52242142585975e-05
-4.02026413042725e-05
-4.05900375361787e-05
-2.18004581448214e-05
-3.35218508029476e-05
-4.92155202554773e-05
-3.87052720277116e-05
-2.18389347816781e-05
-3.22731073107511e-06
-3.59545708874896e-05
-3.07032562146029e-05
-1.9148370854697e-05
-2.33860480838971e-05
-2.94843258311092e-05
-3.24889090706612e-05
-3.41216843263522e-05
-4.07071721307515e-05
-2.86356316092913e-05
-3.85328248115286e-05
-2.01855520375906e-05
-4.12365007878586e-05
-3.87084629591518e-05
-4.14273280732737e-05
-1.39954955831291e-06
-4.07763238488179e-05
-3.22869498535618e-05
-2.10866931972898e-05
-4.32855870356837e-05
-1.49173308129862e-05
-2.87444572873986e-05
-3.66136532869287e-05
-5.97382535759004e-05
-5.33285835653502e-05
-5.5436720151993e-05
-2.65060862541685e-05
-5.02720005079456e-05
-3.21764565510658e-05
-3.40825702693253e-05
-2.8088217009517e-05
-2.23371505566775e-05
-2.02884352772617e-05
-3.15126412803389e-05
-5.03114561472921e-05
-3.8485911900873e-05
-2.23238925515074e-05
-5.96586023664011e-05
-9.85751169713551e-06
-3.82649075998203e-05
-2.44330640821314e-05
-2.54497970243686e-05
-2.27533850660215e-05
-1.74669024870273e-05
-4.76151705461311e-05
-3.29341349213479e-05
-3.47549176512925e-05
-3.45287937664706e-05
-2.72967440452621e-05
-2.3278938191058e-06
-1.94816759369657e-05
-1.1110199628088e-05
-4.17629268517161e-05
1.44215263672177e-07
-3.04878774571494e-05
-2.55460019128557e-05
-4.71421952814623e-05
-4.19817901133219e-05
-3.16096189095707e-05
-2.79758992838332e-05
-2.21263797285404e-06
-3.65705752033612e-05
-5.12385795290629e-05
-1.79949234809218e-05
-3.01232943293824e-05
-1.97533814172594e-05
-4.08615025774608e-05
-6.06862740225998e-06
-3.50984077079667e-05
-4.45795833546154e-05
-3.02506327051402e-06
-8.957643265117e-06
-4.05884431490991e-05
5.03766123415886e-07
-3.48759443198404e-05
-4.24166577145482e-05
-1.66273546547108e-05
-1.05956280005339e-05
-3.15741716426885e-05
-4.68666229647798e-05
-3.42456248920247e-05
-4.17680588380403e-05
-3.49948399611872e-07
-6.77538284050405e-06
-3.94649406632356e-05
-3.67319430387638e-05
-3.91340362634554e-05
-1.49688050992001e-05
-4.21006229768513e-05
-5.02998721213856e-05
-3.82195620893147e-05
-2.04287849875122e-05
-3.19660942030489e-05
-4.29387359022162e-05
-5.52809810638071e-05
-5.79675465132237e-06
-2.84403272548582e-05
-1.45114849111141e-05
-5.30702931142399e-05
-3.19620756511158e-05
-2.87205270926107e-05
-1.84933485126048e-05
-5.58508776590967e-05
-1.77979030911367e-05
-3.50086190430723e-06
-9.94498250660955e-06
-3.33415563668391e-05
-1.76224136609758e-05
-5.37736197848123e-06
-3.48269702689671e-05
-1.95948483014995e-05
-2.51419495918864e-05
-4.51351464730829e-05
-1.03256646121908e-05
-2.85007259067653e-05
-6.76410884878563e-05
-3.92383871921883e-05
-6.13555029465991e-05
-2.51804089512837e-05
-4.31617932926966e-05
-3.59581957690383e-05
-2.74663877316754e-05
-2.2987104537336e-05
-5.1298050415529e-05
-6.68231587127458e-05
-3.84549815756687e-05
-9.72451695711521e-06
-4.05909476572849e-05
-3.96390856159273e-05
-3.20367961113936e-05
-3.59079425075477e-05
-4.68606352001061e-05
-4.04516676168185e-05
-4.7209552779344e-05
-1.91244380690074e-05
-2.98053394533958e-05
-3.5124749654241e-05
-2.13199602687134e-05
-3.09193938654315e-05
-4.31925082205842e-06
-1.53403016299269e-05
-8.10200618274599e-06
-5.29619918540992e-05
-4.16531034971942e-05
-4.31163606187177e-05
-6.2785020422611e-05
-5.32547839957178e-05
-2.10721792054488e-05
-3.22312032761254e-05
-5.5475726053622e-05
-2.33780568314855e-05
1.53258657138571e-05
-3.89214606635116e-05
-2.62614886626687e-05
-3.82453561205538e-05
-6.74062460754196e-06
-4.19765519437771e-05
-2.55194475139879e-05
-3.03592926736985e-05
-3.99096372838204e-05
-3.12493283349298e-05
-2.50548787281967e-05
3.67360112204194e-07
-3.01213882764876e-05
-5.99660998731101e-05
-2.32738573849846e-05
-1.8279700368081e-05
-4.29141396369305e-05
-1.92453227110916e-05
-4.8994849127e-05
-2.79204766562725e-05
6.40943841916535e-06
-2.26124699388896e-05
-5.53636780563548e-05
-4.68599433059466e-05
1.87015803047354e-06
-1.60496751431414e-05
-4.85281019930678e-05
-2.73173742511974e-05
-3.56435838140247e-06
-4.57681301745367e-05
-4.81825125464422e-05
-3.73074103677721e-05
-4.20982101472415e-05
-2.18716555980789e-05
-8.58711589869096e-06
-3.66741586753761e-05
-3.59827326116802e-05
-4.14697566105247e-05
-3.59080489354297e-05
-5.26261369556429e-05
-3.8511014357388e-05
-4.00432726323658e-05
-6.13004080412467e-05
-3.30379041340071e-05
-6.0013861371379e-05
-6.71499263153334e-05
-1.90430271569649e-05
-2.79785516709178e-05
-2.20745488144257e-05
-2.50480056913767e-05
-2.79192225446721e-05
-3.468923011821e-05
-2.1885974936532e-05
-3.64511166504818e-05
-2.37067173152808e-05
-4.5241128830126e-05
-1.94047727544364e-05
-4.45168828287758e-05
-2.28395896545964e-05
-1.59754568699711e-05
-5.58865959562874e-05
-3.48004365419591e-05
-3.43342047639253e-05
-4.71742571382296e-05
-2.38775307593012e-05
-1.98677880943279e-05
-9.32946410825628e-06
-3.21707776942946e-05
-1.70766368185004e-05
-2.39385717505758e-05
-3.37778090572334e-05
-2.62039067606141e-05
-2.42731270840932e-05
-3.89429102268802e-05
-4.2970937306712e-05
-2.96103235143795e-05
-2.21899798837486e-05
-9.42214516205525e-06
-1.09437130260331e-05
-2.78398380717501e-06
-2.01108917766025e-05
-2.92595614860532e-05
-2.52123108876902e-05
-5.06197393923158e-06
-1.67341237304953e-05
-1.29388807284679e-05
-5.07253807074091e-05
-3.39422376317171e-05
-4.66011704264867e-05
-1.69682518392335e-05
-2.52503081861247e-05
-4.57540612143861e-05
-4.02537726964153e-05
1.90525175913768e-05
-3.9334211511175e-05
-4.27532081140637e-05
-3.31432456066064e-05
-4.74279175763478e-05
-2.44573921792756e-05
-1.72409568382121e-05
-2.19176336020304e-05
-3.03966464220148e-05
-1.36405132761736e-05
-2.77054061318258e-05
9.73815509542304e-06
-2.46388041452943e-05
-2.65119021198052e-05
-2.44587131693179e-05
-6.24053149927706e-05
-4.66485350487108e-05
-2.43751127598883e-05
-1.14871709149732e-05
-3.46754876647747e-05
-5.12540792438055e-05
-4.08618389337159e-05
-2.82686984109923e-05
-3.92351706703821e-05
-3.58557509864518e-05
-4.58476158517625e-05
-1.69921029070852e-05
-3.45670356488209e-05
-2.24447239078535e-05
-7.90240982945417e-06
-4.61428096289261e-05
-3.72238615510196e-05
-1.70073953189284e-05
-1.75905416843526e-05
-3.23263966278972e-05
-3.77708401102483e-05
-6.07906027757175e-05
-2.73542599556223e-05
-3.15973980414684e-05
-3.32527236541316e-05
-4.52693782672298e-05
-2.63594627126944e-08
-1.79367997864595e-05
-2.80940197767048e-05
-5.15275254916046e-05
-2.27262070971728e-05
-3.89067691911931e-05
-3.51462338160215e-05
-7.39913826366975e-06
-7.1294612902212e-06
-3.62254283080864e-06
-2.91820825994154e-05
-2.40945754933602e-05
-4.67940983108198e-05
-4.49982790031876e-06
-2.50768101444779e-05
-1.30896814346711e-05
-2.59127315222118e-05
-4.53991720119707e-05
-1.11148107519026e-05
-1.40213669261129e-05
-1.81033271586178e-05
-4.20741078813293e-05
-3.4026002990409e-05
-1.88546211706266e-05
-3.49555704370013e-06
-4.32597319890873e-05
-3.95127495816175e-05
-2.70487635863236e-05
-4.36693614684928e-05
-4.21955284766334e-05
4.55769920080852e-06
-2.62718921409709e-05
-1.62369316320059e-05
-3.83837880847556e-05
-1.65714246621181e-05
-3.14853994482398e-05
-4.22751449121011e-05
-1.14296561611299e-05
-6.24248718681719e-05
-5.28768313775717e-05
-3.6455778055305e-05
-2.96416482646122e-05
-3.61674003851143e-05
-3.43293085161811e-05
6.14718679037908e-06
-3.78461708473374e-05
-1.38853694023317e-05
-2.32247018040894e-05
-4.10683349161575e-05
-3.81106157198067e-05
-2.14434008969162e-05
-1.89337578070785e-05
-1.97658786010371e-05
-7.08246174652325e-06
-2.14798228713655e-05
-2.15587415692476e-05
-1.90891703550745e-05
-1.12108362276324e-05
-3.96316664461803e-05
-8.77361676604688e-06
-3.88597510868519e-05
-3.44749504311088e-05
-1.19016093459369e-05
-1.64390686563519e-05
-1.80344290616111e-05
-3.91819277388258e-05
-4.45150973274942e-05
-2.23213303813612e-06
-4.92869763907773e-05
-2.7027354466947e-05
-2.77933422836959e-05
-2.93793276828178e-05
-4.00488369479199e-05
-2.14152177352295e-05
-3.31969375137949e-05
-4.49710849328202e-05
-1.02793423683804e-05
-5.74718419801064e-05
-2.08342688036688e-05
-1.56419486039893e-05
-2.07978405344094e-05
-3.76795706470658e-05
-2.91020583698815e-05
-1.84688521429876e-05
-1.57191859879015e-05
7.60169035777203e-06
-1.81639096277042e-05
1.97837022966096e-06
-2.67445325841588e-05
-2.64115758065741e-05
-3.71000804717367e-06
-4.76693976375464e-05
-5.44693202733264e-05
-4.59712889469287e-05
-5.42764576048829e-06
-1.03881990282972e-05
-2.87160078266015e-05
-2.08890955979548e-05
-1.34063530335756e-05
-4.34332227389056e-05
-2.57876096071925e-05
-3.34579454910933e-05
-8.80216790029948e-06
-2.57264891450587e-05
-6.55753913648512e-05
-9.325798402756e-06
-1.44421196036744e-05
6.35850535677383e-06
-2.51842880777369e-05
-4.58048344541047e-06
-2.53894222530987e-05
-3.15827458237056e-05
-8.5868592983477e-06
-4.62168427938864e-05
-3.31815076477002e-05
-3.28712039412147e-05
-2.40640363043532e-05
-4.76586168102018e-05
-2.67290202835568e-05
-8.28131827181181e-06
-4.02895751748961e-05
-1.01962858021268e-05
2.96166455542097e-06
-2.7299661536028e-05
-3.89280109886173e-05
-1.58324338269747e-05
-2.37529207913477e-05
5.67384919113259e-07
-2.0084209811205e-05
-2.91131131986739e-05
-1.86227368124446e-05
3.32720553444802e-06
-1.99614882698971e-05
-3.35173685511388e-05
-3.0300069326574e-05
-6.10049595690094e-05
-4.68328959618573e-05
-5.82797554697737e-06
-4.27971467772968e-05
-1.67746336027271e-06
-1.84919880977887e-06
-2.70137523733617e-05
-2.22949633567016e-05
-2.1968357992551e-05
-1.33805568789646e-05
-2.06998166484921e-05
-2.87067324606798e-05
-4.20059941793405e-05
-2.44782089660196e-05
-3.59743605377684e-05
-2.93428904064043e-05
-4.74037989889911e-05
-6.61501364054216e-05
-5.84239876883786e-05
7.67184946448484e-06
-3.39803074735018e-05
-2.21677335549209e-05
-4.63603706019547e-05
-5.27939417641312e-05
-2.98368769219968e-05
-1.28709251189592e-05
-5.86836091890212e-05
-3.7235191925632e-05
-1.86035377553811e-05
-3.55245953253434e-05
-3.76226402163298e-05
-3.85027991468048e-05
-5.52796004706042e-06
-9.93780396280117e-06
-5.10861094849721e-05
-9.31250625238829e-06
-2.39496134779562e-05
-2.1268674584651e-05
-5.2850198990306e-05
-2.30397432444557e-05
-5.46555498237583e-05
-3.67606039228399e-05
-1.9551036026975e-05
-4.51991386991324e-06
-3.06726056311101e-05
-4.27061719807598e-05
-7.85459161765049e-06
-4.23664617218391e-05
-2.26643741709544e-05
-2.66757031937656e-05
-3.545046933426e-05
-4.59321719819594e-05
-4.83197204910057e-05
-4.6057726508832e-05
-8.35487693751114e-06
-8.48411927017395e-06
-1.4167670306581e-05
-2.94683840524543e-05
-2.52037675216447e-05
-1.00501574651566e-05
-1.92976438946283e-06
-7.75012848665539e-06
-2.04749338559662e-05
-2.75533640243724e-05
-2.01862603671454e-05
-3.35208468822714e-05
-3.79621456223752e-05
-2.80873610349434e-05
-4.1602542355384e-05
-2.4983904291817e-05
-3.60460922075215e-05
-4.82445366529151e-05
-1.27437366251703e-05
-4.37148060900119e-05
-2.26081098579034e-05
-2.6129374375904e-05
-3.95861765288329e-05
-4.94240655108781e-05
-7.72304791579104e-06
-3.33227010239263e-05
-1.21627081410353e-05
-3.53425667235933e-05
-6.79136051770254e-06
-2.39224913837017e-05
-4.04260538048146e-05
-3.56931491630306e-05
-4.79173561123791e-05
-2.2627598650952e-05
-3.2280870143384e-05
-3.11568339105456e-05
-6.47481997441466e-06
-3.45863884530425e-05
-5.68455875276691e-05
-4.3031176631801e-05
-1.73597999246793e-05
-2.20060561680838e-05
-2.45455713328961e-05
-1.70853588603072e-05
-4.06499659533335e-05
-4.03996897155221e-05
-4.53478481041548e-05
-3.67510006914115e-05
-2.27158449371654e-05
-5.28205022726955e-05
-1.3560960720103e-05
-3.75369979599976e-05
-2.6074317973332e-05
-2.89836518215005e-05
-3.85253651628947e-05
-3.5585316000574e-05
-2.31777906101984e-05
-7.02798172129391e-05
-5.3186254141105e-06
-4.76610884809576e-05
-3.15324373867468e-05
1.39502381081148e-05
-2.63008700125635e-05
-4.73008508089216e-05
-1.06369328437577e-05
-1.45854260937791e-05
-3.0121359651895e-05
-3.60402478175466e-06
-5.310534468068e-05
-2.86475005962359e-05
-3.62279066105132e-05
-3.19795588299414e-05
-2.81083929419907e-05
-6.87006533604128e-05
-1.08094900978021e-05
-3.60767587887825e-05
-4.11415658674095e-05
1.22367592105095e-05
-2.48773017730136e-05
-4.20302615044969e-05
-1.60629635589956e-05
-1.77287212817772e-05
-3.08313322071695e-05
-1.79347503616016e-05
-2.49124213340966e-06
-5.13531449740519e-05
-2.73364958355859e-05
-3.63758603793584e-05
-2.98819485590083e-05
-4.95678744194398e-05
-2.55829783956794e-05
-5.47207003329906e-05
-2.06348052972169e-05
-4.803830032483e-05
-2.91394988275955e-05
-2.95948686231453e-07
-4.80214715211598e-05
-4.63095388713685e-05
-3.20319188020136e-05
-1.46441203714999e-05
-2.06903478192961e-05
-3.91371976768046e-05
-4.48861480467847e-06
-3.36709717615054e-05
-5.77503382941039e-05
-1.76447192346721e-05
-2.83723661983807e-05
-3.87815675126774e-05
-7.35318560663215e-06
-7.01218359429155e-06
-4.92726822180425e-05
-2.10219643233362e-05
-3.44398294006073e-05
-3.21025416760143e-05
-7.86445993411041e-05
-1.0862422917746e-05
-3.62547067240919e-05
-2.21805254089068e-05
-3.52251525306189e-05
-2.7378019468757e-05
-2.79228023679555e-05
-8.51286891054978e-06
-4.92766337165795e-05
-4.56077583778859e-05
-2.23428491023146e-05
-3.95474171431117e-05
-2.14051926458855e-05
-1.35884533979519e-06
-2.17535385816523e-05
-3.67907205653799e-05
-7.88811741943563e-06
-1.55607454927249e-05
-5.42721871625411e-05
-2.32268433857338e-05
-4.20803248248438e-05
-1.76978473186061e-05
-4.0656533590407e-06
-2.04640689018517e-05
2.73344923315277e-06
-5.75089809490832e-05
-2.63207077170999e-05
-3.82695310975857e-05
-2.01236141758882e-05
-7.05669066204554e-05
-2.06712463612459e-05
1.52042859568479e-05
-3.62724599052348e-05
-3.75593490828718e-05
-1.93751355978582e-05
-5.61726066220999e-06
-2.10098811336475e-05
-4.90730319844229e-05
-3.07340007729778e-05
-6.92686131678142e-06
-3.291938344957e-05
-1.69190156745317e-05
-1.91395902197214e-05
-1.11359041844763e-05
-3.94446454251945e-05
-2.42806205384088e-05
2.21913414831167e-06
-1.95487514192968e-05
-3.23314455072531e-05
-3.88315579978213e-05
-3.82816126122496e-05
-4.88440073849729e-05
4.91243144039962e-07
-4.05425707312162e-05
-3.32481614381117e-05
-2.719652215918e-05
-4.59755554216957e-05
-5.60972049634683e-05
-3.8878857623112e-05
-8.92522483427743e-07
-7.93841839380937e-06
-3.40486691386344e-05
-5.2481153098138e-05
-4.4648998671697e-05
-2.07370193238781e-05
5.16392728885396e-06
-5.35196079442059e-05
5.13380364216122e-06
-1.67254493491517e-05
-2.33834180216266e-05
-2.10993476111165e-05
-6.92784091651711e-06
-3.93645185111425e-05
-1.02939684954725e-05
-1.5210391809319e-05
-2.73323439372903e-05
6.69556642205309e-06
-4.3812282249907e-05
-4.3075279160666e-05
-4.5467180812354e-05
-2.61753326693828e-05
-1.52234833067318e-05
-4.40963743006576e-05
-3.41118613021288e-05
-2.48153004637516e-05
-2.8668673742084e-05
-2.92290641895433e-05
-4.35977965051444e-05
-8.1910607790907e-06
-9.77908667704538e-06
-3.42503531292344e-05
-3.28301079157029e-05
-3.81640171930639e-05
-4.6150328046557e-05
-1.56806933996173e-05
-6.11820809562843e-05
-3.52830460765508e-05
-1.03292550822246e-05
-3.65967571851842e-05
-6.93976679997124e-05
-3.12472163244371e-05
-3.90900935490771e-05
6.91903288285173e-06
-8.85197376507738e-06
-4.58086712272137e-05
-3.71288762605918e-05
-8.48334824927474e-06
-3.73023513790115e-05
-3.20807469325921e-05
-3.93742920574891e-05
-1.44635263887434e-05
-3.20523384334207e-05
-5.46312521080404e-05
-3.27596625227362e-05
-4.38913756054583e-05
-2.89799723415535e-05
-5.50340319154486e-05
-4.88490673928436e-05
-2.85949216198572e-05
-1.85751454383905e-05
5.21077311161779e-07
-2.03917277365436e-05
-2.12312973922742e-05
-1.30659168767735e-05
-2.37088858678295e-05
-3.07921459178579e-06
-4.59236811562373e-05
-1.25591914473506e-05
-3.57827827460418e-05
-4.06744455167244e-05
-9.73071213245161e-06
-1.86403793154496e-05
-5.44143863014149e-06
-2.5163308865995e-05
-1.93608046337801e-05
-3.054220667008e-06
-1.6142119977299e-05
-3.3739604263498e-05
-2.81898772379967e-05
-1.86902651172865e-05
-3.69494690833645e-05
-2.85124465941006e-05
-4.93423591615115e-05
-2.7574909418214e-05
-3.21342444350808e-05
-3.54128362414823e-05
-1.35075221506809e-05
-7.13032964899197e-06
-5.10717126589107e-05
-3.73785370708046e-05
3.83528546900128e-06
-1.41198614622192e-05
-3.43335176811808e-05
-2.01946267151717e-05
-4.04188414783035e-05
-2.90078502682652e-05
-5.47848300559387e-05
-4.26792279340847e-05
-1.78400229346049e-05
-2.2014049518942e-05
-2.76514371080309e-05
-5.15546835163003e-05
-2.38633318011345e-05
-4.80169823442838e-06
-2.51262538307298e-05
-3.26951033134726e-05
-2.39917540190481e-05
-2.10009662485079e-05
-1.65401286758152e-05
-1.20707695254206e-05
-3.81026755232661e-05
-3.90568252998075e-05
-2.55821680764405e-05
-1.65615412735577e-05
-2.73807428675284e-05
-4.51370643144286e-05
-2.61853263784123e-05
-2.33476446822988e-05
5.32595116926192e-07
-3.97036845093237e-05
-2.64922065018961e-05
-5.67913640508528e-05
-5.09174071153383e-05
-7.21712729874921e-06
-3.29922179546538e-06
-3.36595955618704e-05
-6.5473800729646e-05
-3.61854846654418e-05
-2.47893089859495e-05
-1.43448078539469e-05
6.88383700828197e-06
-4.30247155908467e-05
-4.21197528826471e-05
-1.30497437602358e-05
-4.86188739069469e-05
-3.03053286178418e-05
-1.32938926388017e-05
-2.30803562351243e-05
-7.50610243871152e-06
-5.49059281982788e-05
-2.13418138542143e-05
-1.26617336020336e-05
-9.71717549375088e-06
-7.25242428543382e-06
-3.39541645909678e-05
-2.00407656728099e-05
-2.71627970197034e-05
-5.22671512738769e-05
-2.44522137575469e-05
-4.39290701713765e-05
-1.49789286733681e-05
3.01349943001542e-06
-4.25932878795801e-05
-1.56984098556519e-05
-2.76664561930724e-05
4.24617323203354e-07
-1.85726031324911e-05
-4.48891235408674e-05
-2.32334373339194e-05
-4.37157181760543e-05
-4.89229280634892e-06
-3.08134201538418e-05
-1.28087477340449e-05
-1.13187496965045e-06
-1.65116145970207e-06
-2.9548841474662e-05
-4.82030521632811e-05
-5.57409087355365e-05
-6.322203212865e-06
-4.70853939216141e-05
-2.71882308355912e-05
-3.48683875662639e-05
-4.24823130351321e-05
-3.23571714142313e-05
-2.43654129225673e-05
-5.35977534914165e-05
-4.68573981087455e-05
-2.85216990621874e-05
-5.22820766409623e-06
-2.48059947433007e-05
-1.98304147978267e-05
-8.33457534437588e-06
-3.16114783005371e-05
-2.1761242464238e-05
-3.85659402421179e-05
-2.70130575795808e-05
-2.852760494614e-05
-3.67166383699401e-05
-2.60390085356168e-05
2.58787199172941e-05
-2.21397936382139e-05
-4.13088555685544e-05
-6.28434070442921e-05
-4.85970144086311e-05
-6.60759251175688e-06
-3.65524497166159e-05
-3.98912311972464e-05
-6.35300781687443e-05
-3.73364264487207e-05
-3.32605609262796e-05
-3.92090201105945e-05
-8.94249399884142e-06
-3.95337667990036e-05
-3.12983880975904e-05
-4.53090164568919e-05
-5.23249628355546e-05
-2.93791638765972e-05
-8.7376751896679e-06
-3.00487339485359e-05
-2.54429997938333e-05
-3.04228696590748e-05
-2.10369512466509e-05
-3.94846928513116e-06
-3.3112634386142e-05
-3.69743900340785e-05
-1.66344059470056e-05
-5.91866958999768e-05
-5.41649320601685e-05
-2.23135636563142e-05
-3.70249866749332e-05
-3.81838722656715e-05
-4.24359712379724e-05
-3.6935604954219e-05
-6.91996825607369e-06
-2.78534751045303e-05
-3.73695606678104e-05
-2.61463530942151e-05
-2.13201141028003e-05
-5.01797209002759e-05
-2.91388254954457e-05
-6.03513778819909e-05
-8.08959102412218e-06
-3.26031088196612e-05
-1.92666968490425e-05
-1.13453903563601e-05
-3.03262496660918e-05
-2.12708663543495e-05
2.28097666324388e-06
-1.30023652963638e-05
-6.97337703487346e-05
-6.61360248227727e-05
-5.32292661563351e-05
-1.24581460724361e-05
-3.66561752830246e-05
-4.17149325813582e-05
-2.70096939232826e-05
-4.12009007093517e-05
-2.95582151582836e-05
-8.75400381123185e-06
-1.86934853372655e-05
9.17011848663874e-07
-9.44732297589549e-06
-3.59869140072033e-05
-4.15292014919524e-05
-3.04481200514177e-05
-4.37782591077429e-05
-6.19481293160955e-06
-3.53940336521737e-05
-3.57432306313627e-06
-3.66643351188131e-05
7.40226658251185e-06
-5.9670012410659e-08
-2.08255488651089e-05
-3.20733612204409e-05
-3.9251988835214e-05
-3.24445716646171e-05
-2.69328620424877e-05
-5.12681436050937e-05
-4.08950880238378e-05
-2.5528034882348e-05
-3.22823355433387e-05
-2.35743875325592e-05
-2.18730883587684e-05
-3.22120620328201e-05
-3.04026364445354e-05
-3.72815023510823e-05
-4.23272260063634e-05
-1.94598514999681e-05
-3.8082053798065e-05
-2.16114215062049e-05
2.25152806062668e-05
-5.16625555969082e-05
-1.63009140418215e-06
-4.11215700244327e-05
-1.63673818746516e-05
-2.0632695170945e-05
-2.43401610258485e-05
-1.69315314134089e-05
-3.3773469588704e-06
-1.42301639159498e-05
-2.03788018132867e-05
-2.36565849027518e-05
-5.17600061934815e-05
-4.27080154850572e-05
-2.82238249876489e-05
-3.98605743170207e-05
-1.41877123551844e-05
-5.54753437231414e-05
-1.52576762957129e-05
-5.03137501475159e-05
-4.03344036856317e-05
-1.58842840003077e-05
-4.30042764639977e-05
-4.43620954314751e-05
-3.57432575018069e-05
-1.54913965733316e-05
-4.6337712491932e-06
-2.28838507823932e-05
-2.80907081419145e-06
-2.11971241315448e-05
-6.53010315057994e-05
-6.81690883811535e-06
-3.34315021074531e-05
-1.74075043044655e-05
-3.67102975853466e-05
-3.42787657031898e-05
-5.97638910631499e-06
-2.63326375708256e-05
-1.50359264447799e-05
3.9045000382729e-06
-5.3196257437669e-05
-2.17824587375746e-06
-4.3124766779999e-05
-2.61708123869765e-06
-1.34370014031162e-05
-5.1844432772686e-05
-3.66951725644639e-05
-4.69661823157384e-05
-3.15681533768839e-05
-2.8223049987368e-05
-4.35012775328716e-05
-8.905873516018e-06
-3.4357169355747e-05
-5.78125172321421e-06
-4.44969559418752e-05
-3.45259689969338e-05
-2.8410088258076e-05
-3.64945615205703e-05
-3.3862701476086e-06
3.49428066503859e-06
-4.56039651605681e-05
-4.62267347686301e-05
-2.03486221609069e-05
-4.84721419076337e-05
-4.22119610164887e-05
-3.97783067101553e-05
-3.69559657401545e-05
-4.84730932567502e-05
-3.53189616461996e-05
-2.87516330778206e-05
-3.21925113857582e-05
-5.66276566455829e-05
-3.10195024313541e-09
-2.15639388927566e-05
-2.09393393297194e-06
-1.94131216585946e-05
-2.67144329763569e-05
-2.27956386343154e-05
-3.06837365694403e-05
-1.21046556687051e-05
-2.73443598292959e-05
-6.49779145739048e-05
-2.08803137853138e-05
-2.53630857660254e-05
-2.30116914850963e-05
-1.3487665676321e-05
-2.19089637687508e-05
-1.09894301280968e-05
-1.09326530802053e-05
-6.32379677498153e-05
-2.26588018187859e-05
-2.12507032603169e-05
-2.48229495455857e-05
-1.92765677550289e-05
-2.81268936169907e-05
-2.42807716470438e-05
-4.63306306794588e-05
-1.90792539490318e-05
-2.81489253993966e-05
-2.04922033025788e-05
-4.38545838354956e-05
-2.96617721604403e-05
-2.44111280002561e-05
-1.10047571537156e-05
-3.32462646631422e-05
-2.78992801078569e-05
-3.00408698490104e-05
-4.93611183594735e-05
-4.10104146294933e-05
-1.93544360803865e-05
-2.37875945217931e-05
-3.96444738384904e-05
-1.98816930468182e-06
-3.07931234726202e-05
-1.26641654274543e-05
-5.52991301830451e-05
-3.0732533061514e-05
-2.91006710490672e-05
-4.00097447122844e-05
-3.39334611513735e-05
-2.10752361266691e-05
-5.46911481654765e-05
-2.17068019827137e-05
-3.06582466375727e-05
-3.23003140391212e-05
-4.35165709397097e-05
-1.31594251292952e-05
-2.97101500910631e-05
-3.37948955675454e-05
-4.12837373591571e-05
-1.98509233856092e-05
-2.91251160628702e-05
-2.22729244661685e-07
-2.74902270703409e-05
-2.60366639014284e-05
-6.64860183254734e-05
-1.90606650110016e-05
-3.85488336129476e-05
-4.88250145464852e-05
-4.64805289599731e-05
-4.76415003997487e-06
-3.93179341431167e-05
-1.18640380453007e-05
-3.1363321666752e-05
-5.19686234655823e-05
-3.04904161850753e-05
-3.68619191096897e-05
-2.10252983131917e-05
-4.34516814024063e-05
-2.92288776039152e-05
-4.10606693305238e-05
-6.67718025967957e-05
-1.45917452229095e-05
-4.21696973522147e-05
-4.14520020586223e-05
-4.37945283128712e-05
-1.92329320062424e-05
-4.74979999967831e-05
-3.72838143223555e-06
-4.76326593287716e-05
1.58500880268116e-06
-2.27054424631682e-05
-4.0285649477595e-05
-2.25645771031951e-05
-2.20752473304913e-05
-3.45981825111994e-05
-5.0640653650528e-05
-4.05079718161936e-05
-1.14353037116947e-05
-1.73558329489188e-05
-5.97720347533954e-06
-4.74655115403821e-05
-2.31584047016163e-05
-3.17637784623759e-05
-3.53095307447972e-05
-3.19452954865288e-05
-3.65291825840179e-05
-3.17933374895239e-05
-2.50209671716581e-05
-2.60665278123158e-05
-5.93040265502103e-05
-2.79586284585494e-05
-4.03240502989958e-05
-1.94568930781667e-05
-4.15753246469834e-05
-2.87261809722996e-05
-1.77563008430811e-05
-3.93947888522799e-05
-2.90748506337134e-05
-1.21906530717151e-05
-8.6494431583954e-06
-5.58022525465661e-05
-4.14314457374799e-05
-1.82679245475309e-05
-3.17402836136202e-05
-1.62671085817811e-05
-5.3334007578557e-05
-1.4623225754489e-05
-2.8100924079646e-05
-2.52067910070721e-05
-5.97746594500966e-05
-2.44118537988479e-05
-9.81563856908886e-06
-5.25911309584869e-05
-3.98682617702851e-05
-2.51478122848894e-05
-4.33311756297953e-05
-5.44374641473442e-05
-3.64006216465298e-05
-3.40168167939514e-05
-7.28730250387652e-06
-2.31276225963857e-05
-3.49575319343766e-05
-5.89128636653556e-05
-2.14946078498576e-05
-4.33368013087418e-05
-4.10273066825679e-05
-2.39962933010662e-05
-1.07150321159421e-05
-3.31968908253588e-05
-2.95730960047271e-05
-6.3353765941732e-05
-3.5993689485109e-05
-3.15275417193111e-06
-1.20607196637125e-05
-1.57297565431182e-05
-5.97303963415675e-05
-6.1332089166027e-06
-1.00774651592721e-05
-3.51258376714605e-05
-4.37164550315753e-05
-3.48243610743251e-05
-3.46055339962201e-05
-7.68068558448826e-05
-4.65659927115204e-05
-1.74754845991314e-05
-2.44874097470001e-06
-1.60654066347031e-05
-3.82616274389007e-05
-3.75589285279621e-05
-4.47017928912644e-05
-6.74659250109256e-05
-1.45347061656179e-05
-2.31675324191289e-05
-2.88998753324503e-05
-5.92356381296346e-06
1.26974294935893e-07
-2.02090659624334e-05
-5.99609602165648e-06
-2.04831974179503e-05
-3.67313521294041e-05
-4.87177149322694e-05
-1.86237805607915e-05
-1.81704928409032e-05
-4.73165617773007e-05
-2.59124895600253e-05
-2.2728090240068e-05
-4.57477426720286e-05
-3.16316880407005e-05
-2.443609674544e-05
-5.81232634706356e-05
-5.44533042374513e-05
-4.14320740236859e-05
-2.81677103935149e-05
-1.86076664901721e-05
-1.56390789626554e-05
8.45327784676155e-06
-2.91115914043826e-05
-3.36751305904595e-05
-1.87992325306306e-05
-2.58174207657635e-05
-4.21297929427058e-05
-4.3953570648477e-05
-1.7646221149758e-05
-4.59288214960835e-05
-1.765979829706e-05
-3.25852950232554e-05
-4.02641251587398e-05
-3.15741915378471e-05
3.22986435985721e-06
-5.99968155825645e-05
-3.68982735799163e-05
-1.15117444106093e-05
-3.16386877764844e-06
-2.44101572602858e-05
-2.37300921551382e-05
-2.66681052304044e-05
-1.07273915492851e-05
-3.6729155955288e-05
-3.22892062120156e-05
-3.41967810931568e-05
-5.05337996036046e-05
-7.40401201220996e-06
-1.18611612562355e-05
-3.50267228073377e-05
1.81973147777132e-05
-3.46036636294057e-05
-2.84137792983902e-05
-2.90732974068343e-05
-3.82854734543568e-05
-5.02294723816502e-05
-2.53455291058256e-05
-1.78104472836823e-05
-3.91880659129241e-05
-2.77342788835559e-05
-4.04668610891737e-05
-7.6345526691925e-06
-3.39998516074852e-05
-2.11004575738014e-05
-1.09057737627561e-05
-2.31645396627095e-05
-5.67178369315055e-05
-2.85978663442857e-05
-2.19895667692867e-05
-2.66342586529083e-05
-2.25745844343164e-05
-3.68308191613553e-05
-4.01513595700716e-05
-2.97978246364866e-05
-3.54643653435944e-05
-2.24126677091323e-05
-3.42895814933442e-05
-4.153765733497e-05
-3.03093527844013e-05
-1.72457822182235e-05
-4.60527049220234e-05
-4.2996713949382e-05
-4.59744566084441e-05
-1.22439705582407e-05
-5.30169395551175e-05
-3.91469974001016e-05
-3.00111521982264e-05
-5.36060352167733e-05
-2.66786414595104e-05
-2.99288141016267e-05
-6.19503981169397e-06
-1.80744820582757e-05
-2.18417914674172e-05
-5.29887921235545e-05
-5.50568171181704e-05
-2.14972656151282e-05
2.72760893321867e-05
-2.17203488562966e-05
-2.35001686906186e-05
-1.97923156233868e-05
-7.87273633078536e-06
-3.43224541401252e-05
-4.14585990093974e-05
-3.56262291208225e-05
-3.45869458890953e-05
-2.61238186171913e-05
-4.23618101106628e-05
-4.21415802866731e-05
-4.89339352787357e-05
-3.74236100342287e-05
-2.07146686045636e-05
3.40377181160714e-06
-1.54254141378098e-05
-1.90599669539046e-05
1.37012755608472e-05
-8.41538453670733e-06
-3.19596706671331e-05
-2.51069261399445e-05
-2.98535885382934e-05
-9.88271462903005e-06
-8.58493978869179e-06
-2.17289259893069e-05
-1.91581018779094e-05
-4.38796630314722e-05
-2.68172099232707e-05
-7.93210831846337e-06
-6.14935809851367e-05
-5.83017855224515e-05
-1.41614886150552e-05
-3.29665031835698e-05
-3.60756637439158e-05
-3.38848261125764e-05
-4.28872193909069e-06
-2.64076132034213e-05
-3.18964706841278e-05
-5.74031341016858e-05
-2.42941028731675e-05
-9.01563892020633e-06
-1.35978738036152e-05
-5.71913501382243e-05
-3.83801993260832e-05
-4.82974468903389e-05
-3.59704216339039e-05
-2.59213601713358e-05
-2.33945493133994e-05
-1.54224819150619e-05
-2.63857576539405e-05
-2.87272615367086e-05
-3.75302774853053e-06
-1.39243096936456e-05
-2.96475092188663e-05
-5.33993597515268e-05
-2.40107981412245e-05
-3.66958779438953e-05
-4.47011855524944e-05
-3.31019962873249e-05
-3.8550590541751e-05
-2.17731942307231e-05
-6.65713100021513e-06
-3.90931421014351e-05
-3.08282757891582e-05
-2.49659612963383e-05
-4.16674882174431e-05
-2.34800445127545e-05
-4.29133084719886e-05
-6.1749438856896e-05
-2.38197745022106e-05
-2.46820628481576e-05
-2.57953652381647e-05
-3.85282405781588e-05
-4.46705001788027e-05
-2.04796950985046e-05
-2.42812964193088e-05
-4.26958230108294e-05
-2.86060331038681e-06
-4.35042000336096e-05
-3.54522997977125e-05
-5.14724509644227e-05
-2.98192334653243e-05
-3.29486599304518e-05
-3.41527246929588e-06
-3.0660920349581e-05
-3.98915798883388e-05
3.37339262780517e-06
-3.51224067806922e-05
-2.35484826616713e-05
-2.45599212215676e-05
-2.12689786762348e-05
7.05535382662458e-06
-4.03740281418228e-05
-1.94948106520505e-05
-3.47830053457902e-05
-5.10957183354272e-05
-3.58185577811925e-05
-1.34729489317208e-05
-3.70657432301327e-05
-2.31496018566428e-05
-2.02276059864436e-05
-4.09755525077329e-05
-3.8443676638281e-05
-1.79385299143146e-05
-3.67169777603028e-05
-3.61746681152e-05
-2.18318947411672e-05
-3.56117382074778e-05
-1.53704755061811e-05
-2.59820166879752e-05
-2.04021525793783e-05
-1.80506341132571e-05
-1.65046955270491e-05
3.5590543142593e-06
7.16801210656466e-07
-1.34440828940235e-07
-4.3582538714671e-05
-2.11890334137963e-05
-5.23014158456014e-06
-1.90910232432678e-05
-3.51932030975389e-05
-4.86349570498178e-05
-3.21471571139165e-05
-2.41428859585786e-05
-6.39925061196035e-06
-8.03849631377093e-07
-8.03365242869111e-06
-3.24062257334973e-05
-9.05923829861926e-06
-2.72406530783758e-05
-6.88088038346719e-05
-4.21457618131233e-05
-1.94873531467074e-05
-2.47007498679277e-05
-6.22793386549484e-05
-3.60942331903532e-05
-3.97570540171499e-05
-4.11410264795494e-05
-4.78147003275961e-05
-1.75670844681947e-05
-3.22860108979129e-05
-2.82040883390726e-05
-8.70128066119377e-06
-1.39829871292015e-05
-4.94001642564504e-05
-2.40548855733806e-05
-2.66881730029493e-05
-3.4277280650638e-05
-5.52672368609003e-05
-2.69838253453695e-05
-4.18520932899705e-05
-5.44786027923351e-05
-3.3256206057611e-05
-2.86002037262064e-05
-5.59902295897211e-05
-3.96248467113746e-05
-3.04991373329222e-05
4.75230843185507e-06
-3.00403749632042e-05
-7.87564552798568e-06
-3.39708077503031e-05
-4.90694442420671e-05
-1.89860060751586e-05
-1.8379967886476e-05
-2.28608321724577e-05
-6.08191940930345e-05
-2.27287109247822e-05
-4.42733334933071e-05
-3.4780378056587e-05
-2.90717400316053e-05
-3.22577789484888e-05
-1.71562824742253e-05
-1.24593837605259e-05
-2.29108858669139e-05
-1.46530568265752e-05
-2.2781596400225e-05
-9.24653106043282e-06
-3.79554578456015e-05
-1.39493828875798e-05
-1.38517464039703e-05
-2.78457616471961e-05
-1.37819643650605e-05
-2.07624343287602e-05
-1.97796391246019e-05
-3.9764852018699e-05
-6.75005225587469e-07
-1.92443666609642e-05
-4.29044762494689e-05
-2.35082704093738e-05
-2.05957216740676e-06
-2.746948136902e-05
-3.97145107018802e-05
-3.60842501009737e-05
-5.58029065683074e-05
1.47043295685469e-06
-5.63981906257028e-05
-3.9030559222021e-05
-2.96588936298377e-05
-3.12840472148031e-05
-1.07749971313174e-05
-3.21485565505298e-05
-5.56766738735306e-05
-1.41141481941278e-05
-3.85176026263274e-05
-5.69816518978778e-05
-2.36078654652606e-05
-4.02318797892273e-05
-2.06833154830474e-05
-1.43323686209449e-05
-2.08994920366345e-05
-4.12406932257978e-05
-2.10782215869878e-05
-2.08088073497255e-05
-1.86244952203139e-05
-8.50103574376169e-06
-5.71158931159139e-05
-2.83946961659059e-05
-2.7521113107656e-05
-4.09729961947913e-05
-5.22000584896989e-06
-2.54165015591616e-05
-3.17615499415286e-05
8.24887904012075e-07
-3.19523795529081e-05
-2.57749869572675e-05
-1.92034794734957e-05
-2.01364413602607e-06
-8.16417819551503e-06
-2.90064346506062e-05
-4.891969629023e-05
-1.81264161496599e-05
-2.20189568415673e-05
-2.39301202123606e-05
-2.55583572063915e-05
-2.28420078069725e-05
-4.3071932737298e-05
-5.73486805640249e-06
-5.09589462663944e-05
-3.9165583547019e-05
-2.66088944768265e-05
-2.78487397049139e-05
-2.24124064020563e-05
-2.03503193702898e-05
-3.98854479588085e-05
-2.85653401542879e-05
-1.00332723274613e-05
-5.10917288903926e-05
-3.00922507381845e-05
-1.88400087562346e-05
-1.15959043610882e-05
-1.30313830016791e-05
-2.70624766286056e-05
-4.15779498217224e-05
-3.75435481038844e-05
-8.3892404636351e-06
-2.25548452319399e-05
-2.62184673964429e-05
2.37587225336601e-06
-1.99511420384491e-05
-6.68258841503453e-06
-3.00184319551973e-05
-3.66511200428258e-05
-4.411190440949e-05
-1.68913591377638e-05
-1.48173885626349e-05
-5.45925978561772e-05
-2.17211620381529e-05
-3.9170347173643e-05
-4.37272511143077e-05
-3.29706033758493e-05
-3.49803668092087e-05
-2.00644185808012e-05
-2.18584107618754e-05
-5.18392114879557e-05
-1.59420821885456e-05
-3.73602534689254e-05
-2.92116790079485e-05
-1.72099803680904e-05
-2.65049838328809e-05
-3.43430413120151e-05
-1.67191182310435e-05
-2.76868407039963e-05
-4.39351629046044e-05
-3.31531588181417e-05
-3.60422828079936e-06
-2.36183362797228e-05
2.51804285478195e-06
-2.91567520926546e-05
-6.49962551021571e-06
-1.71021487245046e-05
-3.27586106794568e-05
-3.85571948990626e-05
-2.26950273659118e-05
-1.90005694671453e-05
-6.23909724616957e-06
-3.78196760462848e-05
-4.00068641238021e-06
-3.52793794266285e-05
-2.70470508763171e-05
-2.24968955953831e-05
-4.36129724073988e-05
-1.17747358010449e-05
-3.56911739398532e-05
-3.87668650163514e-05
-4.26496426908326e-05
-2.74109014422839e-05
-1.58414929856049e-05
-6.14459403693912e-06
-4.38418426195056e-05
-1.99852843008065e-06
-4.90870004674885e-05
7.39038368704671e-06
-2.76531737973926e-05
2.38756354746617e-06
-2.82069283425968e-05
-3.89020324480637e-06
-1.02064534065108e-05
-2.23679388625406e-05
-1.84858089176369e-05
-2.01077783909657e-05
-1.50775306336428e-05
-6.21636159399858e-05
-7.13523253773874e-06
1.77674337131767e-06
-4.17948746444664e-05
-4.03236043826785e-05
-4.95718029442726e-05
-2.57336591700779e-05
-4.31712484729323e-05
-2.48496902722611e-05
-2.35375838754994e-05
-1.62751390438883e-05
-1.56817744580023e-05
4.52363964898994e-06
-2.5834640965235e-05
-2.8225617796108e-05
-4.3829851277281e-05
-1.35617070715421e-05
-4.5961833476163e-05
-2.96104097549314e-05
-2.43136823227117e-06
-4.19622244191761e-05
-2.24811842767116e-05
-3.257185112683e-05
-2.78786641852074e-05
-2.50667539106953e-05
3.07635799791687e-06
-8.38793374212544e-06
-3.22741380588265e-05
-2.61097717347178e-05
-4.47631213190547e-05
-1.32971544215711e-06
-3.6733521519459e-05
-3.20507153316049e-05
-9.47216748140086e-06
-2.279017942186e-05
-3.3936075682018e-05
-2.7726531939559e-05
-2.96976062931712e-05
-3.10953236592572e-05
-4.96321709362893e-05
-4.59032903992953e-06
-4.55044314488866e-05
-2.15565631373174e-05
-3.80396916586921e-05
-4.79602675579956e-05
-7.00877143091231e-05
-2.63352329564814e-05
-2.35418604282603e-05
-1.83856989766492e-05
-2.71146412370688e-05
-4.46296553882632e-05
-2.72919860760255e-05
-3.01826598173196e-05
-1.45022830481816e-05
-5.48792995164284e-05
-5.07644004648181e-05
-2.45564621025453e-05
-2.80549138894362e-05
-1.54743700945933e-05
-2.48040930387515e-05
-3.70858234242496e-05
-4.23272992067748e-05
-5.43798049052449e-05
-2.24753184679503e-05
-2.51758920400744e-05
-1.71525409725978e-05
-2.91163196593506e-05
-1.41328014493035e-05
-4.07976263611151e-05
-4.50085518216638e-05
-4.05914227371116e-05
-3.2956230834532e-05
-8.52399572885844e-06
-2.66855237595662e-05
-2.31163860926866e-05
-3.65230270282306e-05
-1.85316619233947e-05
-1.8773861827332e-05
-3.44576357998044e-05
-4.34910355113348e-05
-2.04523570328452e-05
-5.1434636778739e-05
5.54414951543465e-07
-3.09332532273863e-05
-3.43680194031834e-05
-2.900631974639e-05
-3.7055345600822e-05
-3.91728151558597e-05
-2.10523333452717e-05
-2.10850539873931e-05
-1.99694554748178e-05
-1.60039169134879e-05
-4.27530167975892e-05
-6.4978864693255e-05
-4.78655866589535e-05
-7.29269243336371e-05
-7.60379102570331e-06
4.71409502637441e-06
-2.50820859813042e-05
-5.19843305581287e-05
-5.28851918929708e-05
-2.46842214903279e-05
-3.22596345054378e-05
-4.2838444684102e-05
-3.56944350472994e-05
-3.54050787961107e-05
-4.81534025457727e-05
-1.8143612804529e-05
-2.4367119111726e-05
-3.5284518977328e-05
5.43098876692503e-07
-1.39394895077599e-06
-4.75064942512714e-05
-2.3879043009661e-05
-2.02164746569852e-05
-1.44461845369219e-05
-2.75341881936826e-05
-2.85462164673199e-05
-3.81955345236852e-05
-5.08203492444407e-05
-2.96457739912884e-05
9.17254297958688e-06
-3.24423865346976e-05
-5.19031719290055e-05
-3.37022842620065e-05
-3.08579326081931e-05
-1.41208738212298e-05
-1.29082262156538e-05
-2.82749355817518e-05
-3.37305195596768e-06
-2.04917792112516e-05
-4.25812286031505e-05
-4.87625079230196e-05
-3.02765397379034e-05
-4.5081320609144e-05
-1.59286438973114e-05
1.49255567698345e-06
-2.97634229299098e-05
-3.00237894632342e-05
-3.82048140636362e-05
-6.24342427310875e-06
-4.37640818020211e-05
-2.55269832123412e-07
-2.62768561557751e-05
-4.04260137706622e-05
-9.80421940488045e-06
-2.41675440666473e-05
-2.41923525007268e-05
-5.47560796247229e-05
-1.91557293519575e-05
-4.93656524387708e-05
-3.26847736606949e-05
-3.80736963729267e-05
-5.53884817605355e-05
-4.54721778198639e-05
-6.30197964798242e-05
-3.76832805825575e-05
-5.48535837013703e-05
-1.4864672558931e-05
-2.41760814813152e-05
-3.2564324034496e-05
-2.7283893584239e-05
-1.73858740834725e-05
-3.08306493551043e-05
-3.71932457798952e-05
-9.5498654468595e-06
-5.81066032563143e-05
-1.33197008122923e-05
-1.30089521276602e-06
-3.05245839414705e-05
2.23047294344798e-06
-2.01256335391343e-05
-7.49886592400123e-06
-4.93792280018173e-06
2.93583274940924e-06
-1.69555598301875e-06
-2.54802000339629e-05
-4.55072652281844e-05
-1.38258124162714e-05
-1.92048377738979e-05
-3.78977593828192e-05
-3.03626738305125e-05
-1.46217848145826e-05
-5.09864822789332e-05
-3.0568249057731e-05
-2.85537718042414e-05
-3.93217232164396e-05
-3.72092314262893e-05
-4.86046608024025e-05
-2.89045403728298e-05
-2.53565974458527e-05
-2.61422329308992e-05
-3.70393933145377e-05
-2.08704825293697e-05
-3.54121490147847e-05
-4.02579289986148e-05
-3.2064398336406e-05
-1.70670795276334e-05
-5.08197877147364e-05
-4.02347517755374e-05
-3.99309565113334e-05
-1.32924031952366e-05
-7.98635073242183e-06
-1.71747638319871e-05
-6.47091110636031e-05
-2.02326844410018e-05
-3.08940539574949e-05
-2.33235983726276e-05
-1.44527853838733e-05
-1.65649052240857e-05
-3.29238743654064e-05
-2.83851270575366e-05
-6.91178127991866e-05
-2.92281247758384e-05
-5.8903923815185e-05
-2.39681268017363e-05
-1.77800325229751e-05
-1.55367997131556e-05
-2.93988731250345e-05
-1.27389526461662e-05
-1.85621159070383e-05
-1.6037019503691e-05
-1.33242535890401e-05
-1.26069643429182e-05
-3.99569062827451e-05
-3.48346059501287e-05
-8.15376774934181e-06
-2.38399722145185e-05
-1.1860761293707e-05
-3.86985985246862e-05
1.77402627778215e-06
-2.57235103639045e-05
-3.93163653323062e-05
-2.80144649441327e-05
-3.99525781834154e-05
-4.55095879702619e-05
-1.71480765635641e-05
-4.08868671955639e-05
-3.3065845385239e-05
-3.42520837860602e-05
2.90282076583519e-06
-1.42218717246716e-05
-5.08283659868606e-05
-2.52921927570973e-05
-3.24317921757041e-06
-4.93196379073131e-05
-3.60607054420798e-05
-2.84966248526293e-05
-3.4182909378561e-05
-5.92660963659907e-05
-2.54243707884007e-05
-2.96073031106639e-05
-3.82710964227521e-05
-2.2638362297299e-05
-6.25800567321815e-05
5.23728660982645e-07
-6.84589107080054e-06
-3.08671298014398e-05
-2.02324979251946e-05
-1.68359122701492e-05
-4.90480197543332e-05
-2.41964476101383e-05
1.59038891398133e-05
-3.94484364135428e-05
-1.85857018336768e-05
-2.24941398858594e-05
-1.91389361358986e-05
-4.23619721402302e-05
-1.67012620457335e-05
-2.62880229784219e-05
-3.18637327171036e-05
-1.41564764037452e-05
-4.02902046117246e-05
-3.11458185500725e-05
-4.50396257095227e-05
-7.6960293587196e-05
-4.70761426348547e-05
-1.97665200912175e-05
-3.72584742820165e-05
-1.64515157629253e-05
-3.73029537716727e-05
-1.56994059568117e-05
-7.05220123628953e-05
-5.6175424973668e-05
-8.60483106737555e-06
-2.20458490116062e-05
-1.14620160656191e-05
-2.24033182233194e-05
-3.16517909629079e-05
-1.7273666927961e-05
-3.69517562133305e-05
-8.63789458669069e-07
-1.04231250067588e-05
-4.12574351903535e-05
-3.23271952593939e-05
-3.9996111993332e-05
-2.94349729815697e-05
-3.29469975716046e-05
-4.27545324939435e-06
-1.2138204602378e-05
-1.7120407658941e-05
-6.21119517438163e-05
-4.88323083222776e-05
-3.45685373120829e-05
-6.2731340155153e-05
-3.92853669574178e-05
-2.48678577848663e-05
-3.30101261316757e-05
-5.94852188725596e-06
-5.78073179378244e-05
-3.15553800857705e-05
-3.41513066276285e-05
-4.55387001359565e-05
-5.25571274190066e-05
-3.35901729069239e-05
-6.21254387158521e-05
-4.04029218327248e-05
-2.4911375335786e-05
-3.99777534320089e-05
-2.79328492834417e-05
-1.6222141591844e-05
-1.58982532560514e-05
-1.43479842325462e-05
-3.63506523640218e-05
-3.19968350715848e-05
-4.63031405496268e-05
-2.21479696341123e-05
-2.14435151339799e-05
-3.95073929797634e-05
-3.51892254487632e-05
4.45692175603122e-06
-3.69401281188834e-05
-3.74608647070724e-05
-3.47538764349177e-05
-1.30801018326812e-05
-8.90106131891001e-06
-3.72678747206779e-05
-3.67787857833178e-05
-1.32619052308339e-05
-5.04990061795412e-05
-4.32817794434083e-05
-8.20051141847034e-06
-2.90730701746193e-05
-4.83113165396642e-05
-1.87406480835745e-05
-1.58894453242645e-05
-2.2454718219346e-05
-2.25857584376866e-05
-2.51935996489987e-05
-3.59039179275746e-05
-4.90137135579064e-05
-1.61067028119336e-05
-1.89554118703854e-05
-1.77127755880344e-05
-4.39320782105698e-05
-1.41170356472917e-05
-3.05196230178542e-05
-3.34869944849661e-05
-1.93851871983011e-05
-3.82821297739857e-05
-5.24126609641031e-05
-2.74331031592045e-05
-4.45634797226477e-05
-2.14570628254597e-05
5.74118766631378e-07
-3.46031311356566e-05
-3.50908844067261e-05
-3.27812009963624e-05
-3.77352806412777e-05
-3.93965722808056e-05
-5.22910904548904e-05
-2.03187570036151e-05
1.42823827110369e-05
-4.79517900148881e-05
-3.85997466359251e-05
-5.50620789022592e-05
-3.76256897523802e-05
-1.73023629672432e-05
-3.41070754238421e-05
-1.16285638439902e-05
-2.7353834063406e-05
-5.96524341455989e-05
-2.03017033314717e-06
-2.12535340306172e-05
-2.70674177013312e-05
-2.70690300904756e-05
-3.57698923296598e-05
-4.45070328099552e-05
-3.10979949642136e-05
-3.05464792820123e-05
-3.82625018388044e-05
2.01190374260288e-05
-1.64570114570592e-05
-3.9281795820887e-05
-2.03766642244389e-05
-2.61111514938163e-05
-3.41371311464443e-05
-6.78599537460141e-05
2.55781607026962e-05
-4.29820036739611e-06
-4.65005883931352e-05
-2.37702345314335e-05
-4.40878319552487e-05
-3.44347709433553e-05
-8.844290056002e-06
-3.20532482311342e-05
-4.43903957649694e-05
-3.051751394069e-05
-3.76166888424779e-05
-1.59946531193817e-05
-2.98000756924969e-05
-5.67110157546694e-05
-6.67902244442396e-05
-1.12503971347897e-05
-1.41170678508346e-05
-1.15572807347355e-05
-1.40809251922514e-05
-5.58021138535566e-05
-2.109911338579e-05
-4.23251370584713e-05
-5.02391033331432e-05
-5.10587548530278e-05
-3.03680299506522e-05
-4.32097302036143e-05
-3.4803428595712e-05
-3.77580458761454e-05
-1.20329567521387e-05
-3.33018026665593e-05
-3.60255413454655e-05
-4.7596470900187e-05
-8.72174280996837e-06
-1.83722009246011e-05
-1.74134609198891e-05
-3.61087940515514e-05
-2.77956595913152e-05
-3.37496656216317e-05
-3.71908534295443e-05
-4.36841922042008e-05
7.08790858727858e-06
-2.742974090488e-05
-4.8868860375114e-05
-4.99485279418618e-05
-2.76168853276605e-06
-3.58638110283546e-05
-3.0353924870987e-05
-2.49940722096309e-05
-2.30141890115156e-05
-2.79149915031585e-05
-4.10691429911373e-05
-4.22621768083836e-05
-3.61801680369082e-05
-1.36776777861414e-05
-2.79415616605486e-05
-5.23549024023122e-05
-1.55180038271196e-05
-3.74327392561765e-05
-2.93125302157396e-05
-7.99681236582346e-06
-4.41438114578552e-05
-4.63458116727335e-06
1.53004855011219e-05
-3.35774831571419e-05
-8.80681751199925e-05
-2.87075946768124e-05
-3.33091820866011e-05
-2.17408487031131e-05
-1.50402885851101e-05
-4.13178636601676e-05
4.68297144328784e-06
-1.21379353662253e-05
-3.88911714781227e-05
-4.69093204132037e-05
-2.96528369813717e-05
-2.5124148227912e-05
-6.17658294371177e-05
-1.7958052410706e-05
-2.33075023331222e-05
-4.14175608009165e-05
-4.17528823598192e-05
-6.89092959338997e-06
-3.8875878898285e-05
-7.07187559308188e-06
-3.7557328928858e-05
-1.67870349044985e-05
-3.81493711832332e-05
-3.85801001697012e-05
-3.6500913915643e-05
2.08381180826405e-05
-1.14735658173072e-05
-3.74712831365623e-05
-5.40583868050876e-05
-5.00876844185905e-05
-3.08313341284417e-05
-2.51306787301491e-05
3.75282407960587e-06
-1.03251797119431e-05
-1.31675504905248e-05
-5.09037306211632e-05
-5.9709284194204e-05
-4.27945438913736e-05
-3.56242198311547e-05
-2.217510460472e-05
-3.41039937652038e-06
-4.0552895896696e-05
-2.96662174407193e-05
-5.17662264763877e-05
-1.55052094570919e-05
-2.39311909229746e-05
-2.60917018060628e-05
-4.0926309759224e-05
-4.98966915123939e-05
7.29466512600417e-06
-8.38929471315952e-06
8.08214276836006e-06
-3.81834997296882e-05
-4.27351569855801e-05
-3.63331657075402e-05
-2.16715258972369e-05
-4.24358774049503e-05
-1.47481832690424e-05
-4.07818214732491e-06
-4.42715074840713e-05
-6.88547112678215e-05
-3.33832243534188e-05
-2.2137215903992e-05
-3.74703748764489e-05
-4.66471421617593e-05
-3.55269765274016e-05
-6.48896556473007e-06
-3.85812744226916e-05
-2.19497850123144e-05
-2.54144159030184e-05
-1.31438542894753e-05
-3.27265947510644e-05
-1.05511644573964e-05
-2.27098883503337e-05
-2.74471651897718e-05
-2.70240515569044e-05
-6.57085072134717e-05
8.38379293585934e-07
-1.80731279401137e-05
-2.19051324393039e-05
-4.47955815318124e-05
-1.81846739242314e-05
-1.68262633486631e-05
-3.62105888285066e-05
-2.28479613022439e-05
-6.69149188736803e-06
-3.25910013894291e-05
-1.30508516652057e-05
2.13561756784179e-06
-3.97242198490813e-05
-1.73739124423197e-05
-3.78327777603288e-05
-2.54335183960321e-05
-3.13205310026803e-05
-3.74095612528616e-05
-3.36312859034839e-05
-1.85030602054888e-05
-2.27823837795299e-05
-2.85180069180547e-05
-1.23609860564448e-05
-5.21656190384732e-05
-1.04252075886957e-05
-1.48001306197567e-05
-2.18118867886629e-05
-2.75276431906404e-05
-4.11590590831823e-05
-2.67087523731819e-05
-1.69620663997191e-05
-3.20531617109174e-05
-3.10101741919099e-05
-3.72728180629902e-05
-3.83880559655371e-05
-1.51852239603341e-05
-3.23422961673232e-05
-1.58802564547591e-05
-2.15842244415981e-05
-1.9893946927152e-05
-2.1480396736044e-05
-2.78243236730382e-05
-9.20505783222715e-06
-3.31471442240904e-05
-4.36139944479249e-05
-4.00580228643521e-05
-5.24736609087745e-05
-5.46899099401604e-05
-1.0321421016277e-05
-2.5048302201608e-05
-1.87970084289579e-05
-2.00128537612501e-05
-4.71772231016079e-05
-2.61472480833624e-05
-2.18270537179237e-05
-3.50398925183864e-05
-2.06641899080561e-05
-3.06009719004277e-05
-3.1065817422147e-05
-2.7061500940438e-05
-7.1505735113201e-05
-2.4778623397482e-05
-7.29103282421219e-05
-6.96241324002701e-05
-4.50898288538519e-05
-2.16034531565616e-05
-1.57056661759868e-06
-3.03329106514707e-05
1.07954999448892e-05
-1.24778379194462e-05
-2.2187997806932e-05
-3.1315706383199e-05
-1.46426618352712e-05
-4.42736425021719e-05
-5.19715070889574e-05
-3.26126638903629e-05
-7.74274895234794e-06
-1.76473624733775e-05
-4.96893258459274e-05
-4.36721029137014e-05
-2.16339646731318e-05
-8.71805275177822e-06
-2.1580180787362e-05
-5.10212213009727e-05
4.99192877691108e-06
-4.13267335908494e-05
-2.49824210863242e-05
-1.27628535261902e-05
-2.79443105103633e-05
-2.68814585314089e-06
-8.54812019041835e-06
-4.82642828922828e-05
-5.0274304236792e-05
-3.63484018075802e-05
-2.84428756290531e-05
-7.97157115602679e-06
-3.79507744140959e-05
-3.26878764044279e-05
-4.28038730628991e-05
-2.63997857566236e-05
-4.26370824372626e-05
3.59618445189133e-06
-3.13060355148358e-05
-4.24323866237942e-05
-7.24635324189016e-06
-1.76394085418732e-05
-6.62586976918268e-05
-5.63703403701716e-05
-4.4986659862097e-05
-3.51224760228988e-05
-2.36202569202139e-05
5.94890533313548e-06
-2.96080213279309e-05
4.40115835764609e-06
-1.11844187476856e-05
-4.48956291072502e-05
-1.63684788582624e-05
-5.35468772666532e-05
-3.69848410455247e-05
-5.94717679471551e-06
-4.54437416824717e-05
1.11296257425198e-05
-2.69622929971403e-05
3.58359902150304e-07
-2.86124704486038e-05
1.12628735680225e-05
-3.18138581212127e-05
-1.40878749920355e-05
-1.61799123368856e-05
-8.70143836278341e-06
-4.21149754743917e-05
-2.0359586928045e-05
-4.82712988564443e-05
-2.89184322788542e-05
-2.02239335980391e-05
9.35232358694809e-06
-4.97134146965639e-05
-3.80048716344336e-05
-3.68909215425423e-05
-2.2826766239639e-05
-3.78288572175816e-05
-5.15706012960344e-06
-4.12555503386061e-05
2.17052790298433e-06
-2.78424746003695e-06
5.1230382522922e-06
-2.74578052255714e-05
-6.06625128903391e-05
-3.67392812922866e-05
-1.21658635330211e-05
-2.71843775638267e-05
-4.34687630883879e-05
-2.22500458813463e-05
-4.28969978657682e-05
-3.09032426403106e-05
-2.7262387661671e-05
-1.69342127351081e-05
-2.795180781651e-05
-2.10772773144962e-05
-3.17318820831139e-05
-3.75452783845542e-05
-2.79463194809905e-05
-2.60724249784443e-05
-4.20726123669526e-05
-1.6319477593356e-05
-4.33464203134015e-05
-8.31371513007274e-07
-3.48384591169751e-05
-2.33949419654369e-05
-7.2417432973129e-06
-4.27023826041551e-05
-1.69862167214495e-05
-3.04990426848726e-05
-1.36246114531713e-05
-2.96844850193396e-05
-3.93349403864271e-05
-4.62129514965017e-05
-3.43868603261957e-05
-8.53916571194371e-06
-3.74788480918312e-05
2.78631087833263e-06
-2.8851543761428e-05
-3.82172211231958e-05
-2.70800601460251e-05
-3.69794893161841e-05
-3.12986637408699e-05
5.33913514268889e-06
-5.09365293361153e-05
-2.01974237837577e-05
-4.7286567171089e-05
-4.16031773993485e-05
-4.1945116081258e-05
-2.56218029063582e-05
-4.67357386980759e-05
-4.92222301962113e-05
-2.35912380089705e-05
-4.40615586173122e-05
-4.26508060432558e-05
-2.71569444332568e-05
-1.57241676831313e-05
-4.84834874033387e-05
-3.77764160003043e-05
-1.05070091235007e-05
-2.87010198981406e-05
-3.44928138676755e-05
-4.38558473208138e-05
-4.08162575598949e-05
-1.73528995624102e-05
-4.26548976393121e-05
-3.28148903013033e-05
-3.20891667163061e-05
-5.26996870203412e-05
-2.95435677201881e-05
-1.07435662482328e-05
-2.14799037398137e-05
-3.75209752499102e-05
-4.14487460736218e-05
-2.57220321607498e-05
-4.96480347054692e-06
-6.35783326265039e-05
-5.57876017693303e-05
-2.85225916386699e-05
-2.57545777409519e-05
-1.32921200457096e-05
-1.88464887016104e-05
-4.1830642535116e-05
-4.583044016983e-05
-3.35401200810557e-05
-1.60156693535233e-05
-1.1830181368596e-05
3.04249749916833e-06
-5.76970076216976e-05
-8.92985355617823e-06
-4.61800605658907e-05
-2.63725831786902e-05
-5.54264099518744e-05
-2.20802095375204e-05
-2.43526726694709e-05
-7.80747419491958e-05
-5.21417665639338e-05
-2.39107700335792e-05
-4.54859990058875e-05
-3.82119761983214e-05
-4.47316765010552e-05
-4.7803670523214e-05
-1.73573577947565e-05
-9.66538998450752e-06
-2.18818032339067e-05
-2.06798879184834e-05
-1.24127523765442e-05
-3.09744018576294e-06
-4.15893615297394e-05
-4.75374840076506e-05
-2.02130341410163e-05
-1.38652682321494e-05
-2.95610249828307e-05
-1.32557138672177e-06
-3.3917798249698e-05
-2.37309464028206e-05
-3.32330666681915e-05
-4.69068919702885e-05
-3.19313480560527e-05
-2.39643436318016e-05
-3.85925752441577e-05
7.69532379103393e-07
-3.86276393304453e-05
-4.21096040757896e-05
-1.35725280936377e-05
2.80652625746884e-06
3.19739486535364e-05
-3.7020005633594e-05
-2.74879684402466e-05
-4.53439571687207e-05
-4.95256493499948e-05
-4.43270424989161e-05
-1.64528411224566e-05
-2.56198130904912e-05
-1.51555601981176e-05
-4.29854192559624e-05
-6.99168776343527e-06
-2.33164010711381e-05
-2.21641517265678e-05
7.58028207041055e-07
-1.356208707792e-06
-2.62208283970303e-05
-5.25174347143524e-05
-3.58633079929772e-05
-3.98493313573867e-05
-5.25034716768584e-05
-5.56505931166382e-05
-5.78954788927952e-05
-4.71483195918777e-05
-4.25810243165348e-05
-1.03339888773644e-05
-2.46162489974698e-05
-3.2586221261106e-05
-5.18397966186043e-05
-5.12833541122974e-05
-4.8863385364646e-05
-3.41008622496616e-05
-2.14695486660579e-05
-3.64970407962366e-05
-2.47850901726949e-05
-8.82032310403509e-06
-6.67193319080736e-06
-2.51739321077369e-05
-4.97785118099128e-05
-3.22658041995484e-05
-2.6002740540391e-05
-2.21696635053104e-05
-1.89467153839502e-05
2.54940888939208e-06
-1.40962744466197e-05
-5.20972451537472e-05
-4.86016099580505e-05
-4.42567461018703e-05
-5.84749625725877e-06
-3.45980982037886e-05
-3.29605055996667e-05
-7.55166592463418e-06
-3.51053679368751e-05
-3.13712442508738e-05
-3.95159091066585e-05
-2.53744470169111e-05
-3.48765894892503e-05
-2.89905452989929e-05
-1.87775337699619e-05
-4.61988109739243e-05
-4.16291052779475e-06
-1.36038358539374e-05
-4.61004994250151e-05
-1.91139174273782e-05
-2.3733309246461e-05
-4.69515977192248e-05
-2.65878018569866e-05
-3.53570278529349e-05
-3.15597416941472e-05
-1.43689684373836e-05
-1.18519133272314e-05
-1.61121633207145e-05
-4.20941630658398e-05
-1.50502048549421e-05
-3.84325813362058e-05
-4.30664863546116e-05
-4.83211389950358e-05
-7.19838080963383e-06
-4.37170388240565e-05
-4.14964132707466e-05
-9.3728593612757e-06
-1.99176835080842e-05
-6.08712774640585e-05
-2.39097989093063e-05
-4.67821700308851e-05
-3.00781012534051e-05
1.25956668547291e-05
-3.94110240112327e-05
-1.15934772530142e-05
-3.33320093750429e-05
-1.57128678119505e-05
-2.37575051507822e-05
-1.31816234007935e-05
-5.18389526013405e-05
-1.56152734386342e-05
-2.82563372957374e-05
-5.324342079499e-05
-4.35009338923495e-05
-5.23356249183075e-05
-3.27895768107636e-05
-4.0992237481229e-05
-5.73659350816877e-05
-3.61740452386976e-05
-1.86074361089477e-05
-4.86502261536163e-05
-3.63043067395489e-05
-4.96097278518606e-05
-1.81659883356463e-05
-1.54539519278788e-05
-4.79018845709721e-05
-2.92350933434896e-05
-2.48437625435396e-05
-2.00236980354334e-05
-5.08059128472888e-05
-2.16802554071807e-05
-2.27372014762136e-05
-3.62636339893588e-05
-2.38145451244817e-05
-4.42881403038693e-05
-4.69539217024035e-05
-4.65426190163926e-05
-4.27458927599971e-05
-4.45793972803807e-05
-1.80565042340398e-05
-5.43812529701502e-05
-2.15444029770599e-05
-4.95777573612849e-05
-4.02121604835561e-05
-3.7718354521281e-05
-5.88575441792985e-05
-3.09397139982915e-05
-2.9883896766594e-05
-1.93743967586517e-05
-5.19659184018477e-06
-3.35737891454406e-05
-2.04251590184551e-05
-7.00877590818101e-06
-1.76161912360738e-05
-3.58377082099529e-05
-1.64635573114103e-05
-5.33113158450949e-05
-2.28972195752616e-05
-5.88308102622252e-05
-1.24494587489302e-05
8.95781524800952e-06
-4.04885050144149e-05
-3.70717064405604e-05
1.00281719420094e-06
-5.08933601953325e-05
-4.26151631136109e-05
-2.58426700418146e-05
-3.95505800968937e-05
-4.6265751271817e-05
-8.916256127157e-06
-4.88178900000359e-05
-7.39359583013967e-06
-2.24743027231467e-05
-2.97555254183093e-05
-4.10226472588459e-05
-1.41891170266727e-05
-1.66390073314329e-05
-3.97222176670127e-05
-4.2010245620295e-05
-2.16638376622151e-05
-3.45663758001129e-05
-9.85353424020295e-06
-4.56047146274302e-05
-5.41558411643211e-05
-2.04602820271521e-05
-1.19080935901209e-05
-3.38727954016202e-05
-4.43204676372232e-05
-7.34427591107917e-05
-3.69358149961824e-05
-2.53841387577222e-05
-5.14494606964873e-05
-2.8972379596289e-05
-5.26435446960792e-05
-5.18469390475278e-05
-3.03969524982343e-05
-2.99391887267015e-05
-1.83923500022223e-06
-3.65106769520031e-05
-3.51774634424407e-05
-3.44781189733484e-05
-4.44519365450473e-05
-4.8454246627777e-05
-2.48157415098513e-05
-2.47224618715829e-05
-2.53635371207131e-05
4.02678848030023e-06
-2.5896015490846e-05
-1.17483313752971e-05
-2.79564010346409e-06
-4.36131409115045e-05
-4.36246338924539e-05
-3.56957485327692e-06
-3.03363398905337e-05
-2.17126881489655e-05
-4.89117492723383e-05
-4.6361179213458e-05
-4.93152035383825e-06
-4.73617230686822e-05
-5.03738404447349e-05
-4.62367720479796e-05
-3.53824771086864e-05
-3.2208398692516e-05
-4.47905599661354e-05
-4.84331175627252e-05
9.9020974868163e-06
-2.27251360099151e-05
-5.79096407592867e-05
-3.8348471897213e-05
-3.10565063707882e-05
-4.43433871469536e-05
-3.60728414502126e-05
-4.1109441049803e-05
-2.73972264465222e-05
-3.99364935946903e-05
-3.67565686233404e-05
-3.98038096910401e-05
-5.40770143936935e-05
-5.23445912341621e-05
-3.40334387867674e-05
-3.93167371012089e-05
-4.16536774312068e-05
-2.8290968075699e-05
-2.96752767646296e-05
-1.53544679501139e-05
-3.93262440928225e-05
-3.94674940468281e-05
-2.26112377194554e-05
-2.45313263265124e-05
-2.13660496963742e-05
-2.42126515625896e-06
-2.04427889434073e-05
-3.52621279022885e-05
-2.35174747048379e-05
-3.49810481626105e-05
-2.92657146994226e-05
-1.03745837277751e-05
-3.32015410248546e-05
-2.44446643814609e-05
-3.00628707508988e-05
-3.37807052503808e-06
-2.38992156949089e-05
-5.31884531331276e-05
-4.16074835162441e-05
-2.1861336856382e-05
-2.4186687635692e-05
-3.87536805177059e-05
-4.16095689390151e-05
9.25260421737248e-06
-6.29968887876101e-06
-2.79325582001613e-05
-2.5804405705306e-05
-2.14310131921929e-05
-2.71357166549828e-05
-1.97744869741177e-05
-4.46963071362926e-05
-8.11189848851185e-06
-2.27032940138395e-05
-5.19515685777965e-05
-5.80028412212698e-05
-4.37013185728046e-05
-2.61355386073255e-05
-2.63650842386659e-05
-4.04386147863037e-05
-2.14949970690569e-05
-3.83831016871666e-05
-2.80783031695333e-05
-3.08570030127827e-05
-2.49558824538852e-05
-2.81204973203015e-05
-2.46010867996817e-05
-3.52678226423125e-05
-3.39536140064321e-06
-2.86700314705999e-05
-2.01329370244813e-05
-4.33482490032838e-05
-2.54994219687043e-05
-1.79040885477667e-05
-2.28491607638247e-05
-4.23535573634754e-05
-6.80404780935041e-06
-3.96238777056521e-05
-2.89056811680338e-05
-1.94448788240647e-05
-4.02817875064927e-05
3.89807594239327e-06
-2.27082500106263e-05
-2.41204219391607e-05
-4.71773266394687e-05
-2.72464235865397e-05
-1.0116995953635e-05
-4.29579131256525e-05
1.33904504196632e-05
-6.13374928362976e-05
-1.92597164168655e-05
-3.97666661882711e-05
-3.58164179354329e-05
-5.94041262596643e-05
-5.11668620396044e-07
-1.29553980760203e-05
-2.04606396071559e-05
-4.69976404928446e-05
-5.41286253476503e-05
-2.75025431534386e-05
-3.32498351051138e-05
-8.49387318826809e-06
-5.22891006591009e-05
-3.93895849372329e-05
-5.05583886486399e-05
-2.7636436721293e-05
-5.25182414426957e-05
-7.20796878226816e-06
-4.31649416617251e-05
-4.23728781187158e-05
-2.83613525686454e-05
-1.67266385881364e-05
-1.43299859300481e-05
-2.23017044175376e-05
-2.98242660644353e-05
-1.93036223236242e-05
-2.06407266685018e-05
-5.40591953381533e-05
-6.69851282415531e-06
1.30981084651899e-06
-1.00853741288845e-05
-3.6146431460747e-05
-4.08948927256723e-05
-2.66219150461518e-05
-4.34174939937046e-05
-2.14651185196814e-05
-2.12079163265077e-05
-3.29062180954857e-05
-3.20844966573038e-05
-5.18425681930432e-05
-2.67367672043312e-05
-2.01525397358508e-05
-3.67707861110848e-05
-2.73589388022719e-05
-2.25158417706136e-05
-6.42149760339267e-05
-3.2269933628852e-05
-1.51361171440912e-06
-3.83485865754529e-05
-2.86947929373314e-05
-2.01427238320387e-05
-5.23629579001753e-05
-1.57038683993884e-05
-4.4535395436949e-05
-3.21096702540477e-05
-4.25191811349017e-05
-4.88070597243069e-05
-1.14976493389652e-05
-9.73872389728579e-06
-4.18173917508932e-05
-3.61321925260762e-05
-4.45544106039045e-05
-3.77013234925472e-05
-4.48171964721474e-05
-2.8161726672603e-05
-4.4103353161997e-05
-4.21408458206066e-05
-3.66873126563959e-05
-1.11825793610804e-05
-7.37911899720737e-06
-3.61167699971054e-05
-2.59137183568809e-05
-1.23855506508284e-05
-6.15959350487182e-06
-2.80923083404369e-05
-2.6938772597194e-05
-1.49940710498931e-05
-2.50986129485374e-05
-1.72796990158864e-05
-3.54229674275061e-05
-5.19748626096193e-05
-5.49155891643504e-06
9.18974118013005e-06
-1.35255100262114e-05
-5.18775233584631e-05
-4.26052833973865e-05
-2.59172390690637e-06
-3.56100039278599e-05
-6.84284380440649e-05
-2.14563027251544e-05
-2.94320904039544e-05
-4.48861363681882e-05
-1.77364451044134e-05
5.79238371502511e-07
-2.32502039571413e-05
-3.33178653227711e-05
-5.02353216737141e-05
-2.86980505863418e-05
-3.58462631900364e-05
-1.22766871337817e-05
5.22627735332621e-06
-5.77831434372165e-05
-2.25398041211044e-05
-3.27464275272836e-05
-4.5099406701625e-05
-1.17687531480828e-05
-4.88883121402348e-06
-3.99287354713924e-05
-3.32433943077621e-05
-4.2767748766654e-05
-2.56870150268911e-05
-3.4594504276364e-05
-3.84079198103865e-05
-2.56057682724984e-05
-3.51501075090512e-05
-2.85634714977147e-05
-5.91607773361454e-05
-2.97017840361617e-05
-6.16743774782638e-05
-3.49883462897307e-05
-2.67186767780838e-05
-1.57781406431286e-05
-1.22857271891555e-05
-1.95099639919983e-05
-3.57726238150427e-06
-3.350248177087e-05
-1.93853215730466e-05
-2.7499183174277e-05
-2.47419850776833e-05
-5.10472101989297e-05
-7.99037676417533e-06
-3.19715243050596e-05
-2.76041587485415e-05
-2.26857240600334e-05
-2.33050398555433e-05
-4.85922805040171e-05
-1.77060510598576e-05
-5.42034815363889e-05
-6.05405299910074e-05
-5.49710165449139e-05
-4.11925212097942e-05
-1.77873166425779e-05
-4.3571697672287e-06
-5.4168126458973e-05
-2.54921681652279e-05
2.00506244510068e-06
-6.17811149500657e-05
-1.52306030526159e-05
-2.46046981273261e-05
-2.3742621085436e-05
-3.10040554939137e-05
-2.89177526667358e-05
-4.6416468158682e-05
-2.45161595559757e-06
-5.72314260587355e-05
-3.52408371752965e-05
-4.03414748221428e-05
-4.24190256392498e-05
-3.18197524022456e-05
-3.1498580310491e-06
-3.3016655285463e-06
-2.86458076441685e-06
-2.15146397939984e-05
-1.37538916308977e-05
-1.86582148933506e-05
-4.76979234533127e-05
-2.9815234384619e-05
-4.28401998885907e-05
-1.30638624987264e-05
-4.83955614764937e-06
-2.32134633105695e-05
-3.55528135288983e-05
-3.78809720058469e-05
-3.0509801838123e-05
-6.05132201279926e-06
-3.10945268275168e-05
-4.94170463767741e-05
-1.90160279252177e-05
-2.13557867219059e-05
-4.8478211412406e-05
-4.47101403246281e-05
-4.06081259842525e-05
-3.99713019281527e-05
-1.92431608264982e-05
-2.93574940993795e-05
-3.90664137087009e-05
-1.46185967443157e-05
-2.01209196666165e-05
-3.52557906517968e-05
-4.38368704094509e-05
-6.13696471288795e-05
-5.43792167647244e-05
-2.82546872466503e-06
-2.37623137058337e-05
-2.16218149956166e-05
-6.26521563275619e-05
-1.90031026813809e-05
-4.62116696462829e-05
-9.80289641085829e-06
-3.15015664307072e-05
-4.59499028081301e-05
-3.28492267259819e-05
1.89666003636075e-05
-1.14137389553024e-05
7.94266235791475e-06
-4.70061251002402e-05
-3.25908065513845e-05
-2.04569987648125e-05
-3.86290589983374e-05
-2.67060882815391e-05
-3.2884103763936e-05
-3.26421907834808e-05
-2.69635816211484e-05
-3.7969551716061e-05
1.63946562386267e-06
-8.90076434226263e-06
-3.12868562856834e-05
-3.61916436771022e-05
-3.52237385552681e-05
-2.36166493405158e-05
8.73016335752377e-06
-4.66426519803493e-05
-2.60681798023801e-05
-6.13855681326003e-05
-4.22431378916207e-05
-1.65133670880215e-05
-2.91173405709308e-05
-1.00221533988774e-05
-5.03305685373447e-05
-3.59595226335876e-05
-1.09605241082838e-05
-3.93785809644603e-05
-3.96079026171147e-05
-5.47866404072995e-05
-1.68740847108734e-05
-1.55904933513324e-05
-6.6911324955058e-05
-2.30406263838239e-05
2.29099240071126e-05
-1.1623709608375e-05
-3.80722352875763e-05
-3.00149347313004e-06
-5.47738589436384e-05
-2.5583032614127e-05
-3.40357902172157e-05
-9.72203570487483e-06
-4.56024214725631e-05
5.13737309446653e-06
1.19147459272394e-05
-3.63617968998608e-05
-1.86030508159054e-05
-5.10529658500437e-05
-3.89031942519979e-05
-2.02282593801023e-05
-4.61169593363578e-05
-4.96486396245804e-05
-1.06390109729468e-05
-3.75283951910777e-06
-2.04189515023576e-05
-1.52845808608315e-05
-4.5512922076295e-05
-4.43204736131029e-05
-2.41560064578869e-05
-7.29234315467261e-06
-1.27335698049004e-05
-6.22105468017601e-05
-3.00879425232254e-05
-3.05865872290625e-05
-5.49837454689064e-05
-5.1349836647077e-05
-3.66971577251025e-05
-1.34545670717628e-05
-1.099349050911e-05
-9.18518236868063e-06
-5.25856777704765e-05
-3.21781529411557e-05
-1.68534242942831e-05
-4.12981361527324e-05
-1.51374726939399e-05
-1.91315187528926e-05
-3.40272102262096e-05
-1.64204237655325e-05
-1.50081591098269e-05
-1.73770608232939e-05
5.02031746596056e-06
-7.81582210707009e-06
-7.00191520387492e-06
-3.27765089403823e-05
1.35735035714049e-05
-1.47351330380024e-05
-5.54647185984938e-05
-2.40971175852875e-05
-5.76671933847112e-05
-3.06585988305588e-05
-1.8367244038924e-05
-5.65690454907615e-05
-4.38450996723739e-05
-2.38243565514245e-05
-4.11722845636184e-06
-2.45256816973641e-05
-3.20371516466719e-05
-3.51839325382356e-05
1.34995547112238e-06
-1.52644710334131e-05
-2.35729523893214e-05
-2.58987905604948e-05
-3.53676559352347e-05
-7.07037575114913e-06
-2.66984960858378e-05
7.26937196635906e-07
-3.1441885008754e-05
-3.20800689012923e-05
-2.29881860346267e-05
-3.83242511267373e-05
-3.58062937854174e-05
-3.91463528355117e-05
-4.79216309950431e-06
-3.63159076037771e-05
-3.9394639204858e-05
-4.02831823088468e-05
-4.85717710880121e-05
-2.09860782623845e-05
4.98055622233554e-06
-1.81301504431169e-05
1.45047979968696e-05
-7.18950094042083e-06
-1.87100441704002e-05
-5.77342012446117e-05
-2.22257803053093e-05
-3.71536118842633e-05
-1.08287086576054e-05
-3.46440637024042e-05
-5.01155979807222e-05
-1.29083690610244e-05
-4.44956273845525e-05
-5.09598693242965e-05
-4.80957554531547e-05
-8.13278037477114e-06
-5.63191000058477e-05
-2.23438790385453e-05
-2.55941139633566e-05
-3.96526333592287e-05
-4.86641753627217e-05
-3.26424572930205e-05
-1.55178518355364e-05
-2.34503590950201e-05
-3.66959022564027e-05
