# Supplementary material for: Research on computational propagation and identification of mine microseismic signals based on deep learning
Source: PLoS One. 2025 Oct 22;20(10):e0334641. doi: 10.1371/journal.pone.0334641 (PMC12543183; doi:10.1371/journal.pone.0334641)
Supplement: S6 Data — (ZIP) [file pone.0334641.s006.zip › 000100900000249.xlsx_0.txt_24.txt.txt]

-4.05445271781735e-05
-3.07427186208477e-05
-1.63211297437674e-05
-7.6603758055458e-06
-2.55763535362159e-05
-4.08647301608223e-05
-2.31715547575999e-05
-9.78558806379773e-07
-3.83916968388188e-05
-5.19445262566109e-05
-3.04687503371581e-05
-2.76814324141988e-05
-6.15769394642334e-05
-2.09073729360173e-05
-1.88685448175753e-05
-1.39503477103077e-05
-1.8338887092199e-05
-1.26078920912082e-05
-5.91021105915938e-06
-6.86310611608711e-05
-3.21557695427918e-05
-1.51215126396171e-05
-4.35867940994832e-05
-2.17153587377696e-05
-1.70003143539173e-05
-1.69602696368985e-05
-6.58805203305339e-06
-4.54658861657825e-05
-2.51339983944146e-05
-3.4524989633623e-05
-3.17483845960499e-05
-3.49384351023252e-05
-1.69726817601189e-05
-3.21498399678973e-05
2.24890096513448e-05
-3.63734221961753e-05
-5.32725692171811e-05
-4.63060930692087e-05
-3.36388831317912e-05
-4.47410176321662e-05
-3.96762363191364e-06
-3.87707513718831e-05
-6.36759570502945e-05
-3.69338606090447e-05
-3.11941175424775e-05
8.95691390073203e-06
-3.82266973439879e-05
-3.28905079081851e-05
-4.35148591915154e-05
-3.65863732320047e-05
6.24911447923775e-06
-6.79268590159105e-05
-4.51830285801083e-05
-8.41709502983265e-06
-2.12251763048364e-05
-2.30712989719338e-05
-2.91737277784143e-05
-1.14679350935941e-05
-3.7593807474451e-05
-1.36793554283853e-05
-5.18741531028793e-05
-9.65714514830237e-06
-4.13031023524264e-05
-4.50012537184397e-05
-2.02308096808932e-05
-5.00333772974668e-05
-7.13790230958294e-06
-5.04978647583738e-05
-8.81799894212773e-06
-5.18188767179138e-05
-1.30474497064093e-05
-1.50468558758913e-05
-3.75979665166412e-05
-3.36363815993279e-05
-3.29985740878332e-05
-2.32618319150261e-05
-2.64398154721503e-05
-8.84117781664097e-06
-3.44509923199e-05
-6.35588775112124e-05
-4.31049523847688e-05
-8.87526464237761e-06
8.09988792075362e-06
-2.13666799459143e-05
-4.28363179192436e-05
-3.40634411027282e-05
-1.089528402053e-05
-2.07689294880037e-05
-4.84216902845691e-05
-7.26081078884636e-05
-4.31096723438244e-05
-6.64142375390093e-06
-1.64735927523841e-05
-4.80308123290612e-05
-3.54431876473013e-05
-1.87796962273235e-05
-5.10638964803533e-05
-3.30083981333587e-05
-1.49211382771261e-05
-2.51954940185499e-05
-4.01854143422906e-05
-5.30752163471974e-05
-1.31927658371341e-05
-6.62780178781858e-05
-3.41451947967403e-05
-3.1839576756573e-05
-2.92764913692284e-05
-3.23735224653226e-05
-3.27722196823188e-05
-6.39328198661146e-06
-2.02310148103941e-05
-1.59656535264257e-05
-4.68831099974477e-05
-1.52585598236511e-05
-4.2426018352509e-05
-4.72134047923029e-05
-3.01744418649699e-05
-4.10278449180868e-05
-1.29998040169172e-05
-4.63451945835909e-05
-4.59047125708252e-05
-1.84472301120669e-05
-1.42992428802095e-05
-5.29228190045628e-05
-7.09115823737968e-06
-3.23524386561614e-05
-2.67716043725356e-05
-5.92233919505446e-05
-2.2827330162047e-05
-2.07112195948545e-05
-2.63314472816473e-05
-9.43714533853344e-07
-2.59734520285453e-06
-3.12692736529189e-05
-3.15863205297265e-05
7.68695152023971e-06
-3.9408009516366e-05
-2.20506506621001e-05
-4.8884828756799e-05
-2.85195071847867e-05
-2.28692469625533e-05
-3.14997095601884e-05
-7.31663645414654e-07
-4.70914940535834e-05
-3.77439577630455e-05
-2.76625259855336e-05
-1.21446597345905e-05
-4.03353147859157e-05
-5.63698237884251e-05
-2.19751386714339e-06
-3.22092971532995e-05
-2.72246255633071e-05
-2.71698583795886e-05
-2.27687681052917e-05
-2.20009943197687e-05
1.11306353372959e-05
-1.25768274851555e-05
-7.53910268048431e-06
-2.91239022856976e-05
-3.19948491562885e-05
-2.66767670615826e-05
-5.34647575082559e-05
-4.94639759093853e-05
-5.58593355592085e-06
-2.57020035384777e-05
-1.66612680401132e-05
-5.42451583054825e-05
-2.33240690769875e-05
-3.74359196545841e-05
-5.40384950868963e-05
-2.54895781995258e-05
-2.19007359110763e-05
-1.74125095763756e-05
-3.1234622931678e-05
-4.32868843376352e-05
-3.70627189895054e-05
-4.04755160159101e-05
-3.15285024931965e-05
-5.02637120686731e-05
-2.85702973828277e-05
-1.57580952267698e-05
-1.48963255463416e-05
-9.99778239776627e-06
-8.11462682402613e-06
-4.51155887535295e-05
-3.11361378464976e-05
-3.77478876349996e-05
-1.12851862353882e-05
-1.30332236155616e-05
-4.55829272846134e-05
-1.10689909323332e-05
-3.98912648505199e-05
-4.34876460348141e-05
-3.21425596143905e-05
-3.0481471796114e-05
-6.38468083741197e-05
-3.99770910099598e-05
-1.53803858230443e-05
-2.66784073306171e-05
-2.07725598287697e-05
-5.85297079642478e-05
-1.30282593638187e-06
-2.57529949140838e-05
-2.73940937853208e-05
-3.12120056021492e-05
-2.7452634551617e-05
-3.32833235656517e-05
-2.94703028499793e-05
-6.1441064671643e-05
-6.10982763733765e-05
-5.11630481927707e-05
-4.57533903789465e-05
-1.62096341643893e-05
-4.68843839413248e-05
-1.81553733392261e-05
-2.04192913330317e-06
-1.25384639825537e-05
-4.0714124881604e-06
7.18167478962673e-07
-3.83844523156336e-05
-4.50542759483552e-05
-2.14563406269706e-05
-1.39677170579712e-05
-1.84750804606205e-05
-1.6296060340491e-05
-1.72046686780531e-05
-2.87949182168703e-05
-3.95349549074754e-05
-6.74913837100676e-05
-1.1916237842962e-05
-9.73823048031617e-06
-3.78735070077598e-05
-2.23913826851337e-05
-2.47932232905467e-05
-1.48582670303623e-05
7.57348077822136e-06
-1.78673356192463e-05
-5.14691070074604e-05
-2.93129988814364e-05
-3.93108737101678e-05
-5.41967504143914e-05
5.38239503841632e-06
-3.00227722785898e-06
-1.55626334536128e-05
-6.28606383155042e-06
-4.92511434666399e-05
-4.08532428576008e-05
-1.98849325819198e-05
-4.26304213029583e-05
-5.47164700515604e-05
-2.16271627662309e-05
-4.94428582148626e-05
-4.02634656084488e-05
-1.01143157300433e-05
-4.25096551926773e-05
-2.87190592043666e-05
-1.59054230551148e-05
-4.69672021508611e-05
-7.01891476526543e-05
-4.49909546396489e-05
-6.4494388098411e-05
-3.20513073607562e-05
-3.924999092288e-05
-2.94181974194533e-05
-3.69591141829817e-05
-6.93080737734231e-05
-3.63980858115661e-05
-2.89229103022032e-05
-1.78432600512152e-05
-2.32531278419519e-05
-1.48213700484768e-05
-2.79149552380652e-05
-2.63837571269406e-05
-1.86690403561027e-05
-4.02558535054333e-05
-3.2545026045367e-05
-9.63524560480915e-06
-3.69450340186682e-05
-6.43268621541553e-06
-1.63659369862352e-05
-4.12276063639929e-05
-4.33747077364439e-05
-4.06748112473105e-05
-4.10658011783008e-05
-3.10253394107887e-05
-2.37899066427537e-05
3.70098434155284e-06
-5.58519764041343e-05
-4.58279851696579e-05
1.12877194773935e-05
-3.28299268212976e-05
-1.47589008034515e-05
-3.87910215293624e-05
-2.33795371788172e-05
3.0769979074773e-06
-4.06055146160594e-05
-2.61159217612551e-05
-3.31646006484825e-06
3.62758888399476e-06
1.19232456026008e-06
-3.75395298907375e-05
-3.99843762022186e-05
-1.75399711933537e-05
-4.08445757897575e-05
-4.38656133803129e-05
-4.4648138702351e-05
-3.24509162509927e-05
-3.91444290214109e-05
-3.93822422373723e-05
-3.05262512256692e-05
-4.38327413868416e-05
-1.31362860205974e-05
-4.18225115296511e-05
-3.904007879954e-07
-9.52586636074951e-06
-4.90033846522339e-05
-1.0227391477704e-05
-1.90029198532733e-05
-3.61796074393313e-05
-3.59894042296863e-05
-3.3708391825632e-06
-2.02247162759623e-05
-3.36555164195982e-05
-4.33813884575428e-05
-4.18459090692119e-05
-2.19917031499719e-05
-2.77811292543377e-05
-2.07538502564404e-05
-3.32447327826534e-05
-4.15705286817919e-05
-1.55970437146822e-05
-5.86845587906382e-05
-2.667328527669e-05
-4.29532047088769e-05
-6.27571273234087e-05
-2.17790152095838e-05
-2.87882764138805e-05
-2.34835914551286e-05
-3.19929688068254e-05
-9.77976563254411e-06
-3.91846485838558e-05
-2.28178120482785e-05
-9.77222670717516e-06
-1.43851216661223e-05
-5.30301046738586e-05
-5.70033822392045e-05
-2.87026901626526e-05
-2.93427345405029e-05
4.55154082443429e-06
-2.56473339238771e-05
-2.15257237553364e-05
-2.43176626255948e-05
-3.5095348762881e-05
-1.04916908581133e-05
-2.79360103067403e-05
-3.42963321288142e-05
-1.92887277897282e-05
2.77157039027733e-06
-3.98346602406338e-05
-2.38228508563987e-05
-3.63954593392485e-05
-3.99135742379014e-05
-3.76826959141013e-05
-2.56307990428041e-05
-5.02613065733629e-05
-3.47909702305674e-05
-5.07702297783611e-05
-2.78001505168416e-05
-2.87372351412242e-05
-1.33302301706613e-05
-4.08158844990195e-05
-3.84407506961521e-05
-4.92366946136384e-05
-3.51591533520807e-05
-3.6266399058122e-05
-4.24407799975622e-05
-2.85790019184412e-05
-2.70520698494993e-05
-4.65701045573559e-05
-3.93477688292979e-05
-3.81816476549599e-05
-5.34460674088738e-05
-3.17815597868119e-05
-3.72878438999052e-05
-3.08303056272959e-06
-4.69530117603862e-05
-4.58260578589845e-05
2.66627856676484e-06
-2.89233167488299e-05
-4.467239369325e-05
-3.79681819780965e-06
4.86874798287674e-06
-6.062724372752e-05
-2.46830105127944e-05
-1.66967252229531e-05
-4.837040724797e-05
-3.28023796354371e-05
-3.52540325316998e-05
-2.84207745380699e-05
-1.31975621545701e-05
-1.77047789946443e-05
-3.53460113235359e-05
-4.98693444035042e-05
-5.61143965286087e-07
5.22804249591996e-06
-2.44836802336403e-05
-2.61161757064381e-05
-1.55775683692174e-05
-4.04735006213361e-05
-4.11538796409411e-05
-2.76416680954822e-05
-1.21587482311193e-05
-4.99339413206168e-05
1.05994317074228e-05
-2.19611632482258e-05
-4.92172967224099e-06
-3.78973971499851e-05
-3.61689533004203e-05
-1.57486468350909e-05
-2.38476989761153e-05
-4.00730634000371e-05
-3.44775145784348e-05
4.73207988586377e-06
-1.81957223010346e-05
-2.93476547399995e-05
-2.80179799498709e-05
-3.89053014305356e-05
-2.01906118842417e-05
-2.52784085541567e-05
-1.52574729827899e-05
-2.69064366487747e-05
-3.1938555270731e-05
-1.15614082446561e-05
-1.75302283229282e-05
-2.54905280990912e-05
-9.26442299319015e-06
-4.64791447910705e-05
-4.08702370075048e-05
-1.7364675100166e-05
-1.27810955253488e-05
-4.03802418270219e-05
-5.5364284713543e-06
-4.04925887205114e-05
3.71104397976873e-06
-1.75002054362896e-05
-5.41130550799653e-05
9.03655211218048e-06
-2.90455124768022e-05
2.59839504456191e-06
-2.12115098688995e-05
-4.52423311770075e-05
1.10653770340981e-05
-4.32928409558055e-05
-3.25435811092933e-05
-5.80446012333559e-05
-3.44562390525814e-05
1.51574821160098e-06
-7.51044226562701e-06
-1.91299281089168e-05
-3.9211158763014e-05
-2.48330888758586e-05
-3.28019210614397e-05
-5.49405242398341e-05
-3.04821272792613e-05
-3.46097931921769e-05
-2.66442979207084e-05
-1.85064061712068e-05
-1.73531095078879e-05
-2.66895266515947e-05
-3.8236375976092e-05
1.33543840663368e-05
-9.53931597102563e-06
-1.44094947167732e-05
-1.17651597984949e-05
-1.24653104268134e-05
-2.09655414176286e-05
-5.61979933447123e-06
-4.08810695935686e-05
-6.56011615279033e-05
-4.77467912274066e-05
-1.30670684582946e-05
-2.33347604777496e-05
-1.69907540181513e-06
-1.06938426755356e-05
-3.3259997045072e-05
-2.74398070261816e-05
-2.30749410720283e-05
-3.75664625042057e-05
-2.82830451542726e-05
-3.91526913148809e-05
-2.89877968360664e-05
-5.91026067862594e-05
-8.07934136874535e-06
-4.50609747636433e-05
-4.39767223383411e-05
-3.37308989017302e-05
-2.77645866520082e-05
1.86704477334034e-06
-1.83680747913735e-05
-2.97545720748661e-05
-3.16620108325533e-05
-2.56613688735993e-05
-3.89388863008639e-05
-3.32665780480107e-05
-5.06583896814676e-05
-1.661398515838e-05
-2.49604154183682e-05
-4.74755785105647e-05
-1.17293896292397e-05
-1.57680681312249e-05
-3.73468194442634e-05
-1.82395310085142e-05
-1.84609988959162e-05
-5.81947913593268e-05
-2.38271170022846e-05
-2.07171565234269e-05
-3.26552544779185e-05
-4.69974672760526e-05
-2.79920690939624e-05
-5.38241272874675e-05
-3.77311214308656e-05
-9.54960312892465e-06
-6.71267490552004e-06
-3.04878108678399e-05
-1.64495258651718e-05
-1.27196966657838e-05
-1.15259648947968e-05
-8.7090862306537e-06
-5.26338336368098e-05
-4.1421885061031e-05
-3.79416704347638e-05
-1.28170377776045e-05
-4.97180146981327e-05
-3.37602389349697e-05
-1.55156944457749e-05
-1.35047269155684e-05
-1.80255291116851e-05
-1.39623939600297e-05
-4.80521977273208e-07
-2.34835690351477e-05
-3.69254155547766e-05
-3.96162229034245e-05
-3.54943399905505e-05
-2.6372413999506e-05
-2.51902351754257e-05
-3.24052452879652e-05
-2.25136648814437e-05
-4.27348867543495e-05
-4.15517122264402e-05
-2.95614386105775e-05
-5.58945558661717e-05
-3.27688721981455e-05
-2.0779744923014e-05
-1.79608040274018e-05
4.77552577082248e-07
-3.76487845321905e-05
-3.89941009721359e-05
-2.21588134306863e-05
-4.14819625687098e-05
-5.8431530731966e-05
-2.7477559007097e-05
-2.46478505887766e-05
-3.6513497685018e-05
-2.30421178255193e-05
6.59883670278351e-06
-2.55032698956487e-05
-1.15921623358106e-05
-5.10811359024719e-06
-3.78599720661769e-05
-6.92791317602393e-05
-1.15349284508644e-05
-8.99646243124468e-06
-3.85426219341838e-05
-1.12372867914221e-05
-4.92868467914766e-05
-2.15966403518334e-05
-4.28534919960827e-05
-3.86533097621045e-05
1.18672652834144e-05
-3.69109108470787e-05
-2.14497639877783e-05
-4.35656269233984e-05
-1.74612177878094e-05
-2.66171134040396e-05
-4.19127181070178e-05
-2.75628830928748e-05
2.05146715906054e-05
-3.62213566197038e-05
-2.7815082086211e-05
-3.11402570382586e-05
-4.0434345978351e-05
-1.41388679292319e-05
-4.35107087705458e-05
-5.11697269101154e-05
-5.35168278435989e-05
-1.70893892478799e-05
-2.08327815944754e-05
-5.5095980493387e-05
-3.23555490041201e-05
5.6588237866344e-06
-2.44876614620455e-05
-2.2929123926284e-05
-9.4583283809887e-06
-4.3332645488803e-05
-4.36799030729131e-05
-3.54608389181131e-05
-4.40319376962751e-05
-2.89767602150261e-05
-4.46326824710161e-05
-4.63327584466249e-05
-4.60727716946333e-05
-2.1535276052047e-05
-1.96629552988383e-06
-3.41548788718335e-05
-1.91426546502241e-05
-2.63862508526817e-05
-4.54524304805499e-05
-9.50089112037637e-08
-3.29579943676978e-05
-2.65429487360012e-05
-3.4518229164762e-05
-2.55000712766068e-05
-3.55968952367325e-05
-3.19971445084133e-05
-1.29612809138882e-05
-5.2925417980795e-05
-7.28535281335284e-06
-5.14821450941147e-05
-3.44794606997934e-05
-3.42290967829939e-05
-7.53495110969356e-06
-9.13205463968548e-06
-3.20006720274668e-05
-2.87207201667405e-05
-2.28643104277302e-05
-3.29319449384519e-05
-3.38727424370696e-05
-1.33587710235062e-05
-3.73103587468583e-05
-4.54420242560177e-06
-3.00480223549954e-05
-2.2195270927331e-05
-5.85257345720338e-07
-1.7924979940316e-05
-2.85368596350049e-05
-3.80381827949961e-05
-1.31350509330174e-05
-3.95361990217001e-05
-2.78953435774381e-05
2.2415766748245e-06
-6.81872932735285e-05
-2.28384108913781e-05
-3.25333357817143e-05
-3.53993846780209e-05
-2.82625033216215e-05
-3.78126017163883e-05
-1.82081401143434e-05
-4.10517720358039e-05
-2.57648170406554e-05
-3.24995598247442e-05
-2.3041556236131e-05
-2.45777328814114e-05
-1.71033187478213e-05
-8.00443147296666e-06
-1.8612083308073e-05
-5.32318495573428e-05
-1.05302238865877e-05
-6.46987792271964e-05
-1.94369232638958e-05
-2.59537629025881e-05
-3.26122480038432e-05
-1.11241049980785e-05
-2.77934015308817e-05
-4.37291009471827e-05
-1.48422937445343e-05
-3.44864583709187e-05
-3.34245878525252e-05
-2.56386675738945e-05
-2.75728731765551e-05
-2.47745329006289e-05
-2.13923231109483e-05
-4.0527897910203e-05
-5.80891065499707e-05
-6.45560186605868e-05
-2.39338103290018e-05
-4.24744649415882e-05
-6.15600897759927e-05
-3.92306773781947e-05
-2.33312767846012e-05
-5.05434530939781e-05
-5.07083542102931e-05
-1.84416575765149e-05
-4.33144790391826e-05
-3.82615472521751e-05
-5.38508007877889e-05
-2.72066700259453e-05
-6.84511429092622e-05
-1.86458676076025e-05
-3.37376390992833e-05
-4.73482619828094e-05
-8.76722207740624e-06
-1.03858840001758e-05
-3.32801123892221e-05
-4.20831142368829e-05
-2.05609348591402e-05
-2.94590856428742e-05
-3.10002657122299e-05
1.72292844239772e-06
-2.94441935554174e-05
-1.142497541835e-05
-2.60505574569661e-05
-2.47519886980719e-05
-3.42746390227873e-05
-7.18627489934385e-06
1.16415833889885e-06
-3.06808850446772e-05
-3.31686090725754e-05
-3.67230780104364e-05
-2.5814325170391e-05
-6.02432022125222e-05
-4.74761554976846e-05
-7.95814952298358e-06
-2.05389716889895e-05
-4.64745490806976e-05
-2.55265362329631e-05
-6.04170544374222e-05
-3.57968499447197e-05
-2.42815052249514e-05
-3.93781066768155e-05
-2.91049116996557e-05
-6.27188205962609e-05
-3.65438707250558e-05
4.07654417534114e-06
-1.92265075259371e-05
-6.29051346477513e-05
-3.15930305280392e-05
-3.60989230814011e-05
-3.89498140093031e-05
3.84059403188613e-06
-5.09619803502333e-05
-2.68334589063201e-05
-6.35076809951141e-06
-3.62814715864239e-05
-1.77391002694741e-05
-2.70918891565986e-06
-3.4540464692826e-05
-4.27779299475577e-05
-2.36337470313869e-05
-4.16975194834956e-05
-1.70182734109137e-05
-2.12317191841777e-05
-3.05737248315857e-05
-2.4674002159449e-05
-4.7581951673941e-05
-1.07537150764417e-05
-5.05727724155842e-05
-3.61132913014066e-05
-1.72049613416561e-05
-1.76118264438416e-05
-5.76915150575943e-05
-5.34128868596349e-05
-3.89743889280947e-06
-5.52925465098025e-05
1.31231814541828e-05
-8.63902646468846e-06
-3.77476714657169e-05
-3.61697425341604e-05
-2.78454793613459e-05
-4.94647335161508e-05
-3.99333211031801e-05
-5.53280528875395e-05
-9.74195679192972e-06
-1.01067128823156e-05
-4.6232245454386e-05
-4.85597387621535e-05
4.88181843571024e-06
-2.19833149789333e-05
-2.68969931648844e-05
-2.96589251016215e-05
-3.88564816975906e-05
-4.70905623865926e-05
-8.35099534779436e-06
-7.75024592209733e-05
-6.3707359622629e-05
-4.97428996997619e-05
-2.85339143172851e-05
-2.17616770756199e-05
-5.72597186467633e-05
-1.99366948637146e-05
-4.40876213124874e-05
-2.5111062765747e-05
-3.55544623297138e-05
-4.98036872224261e-05
-1.26189879950559e-05
-1.85295431028101e-05
-4.26083736019625e-05
3.01041164347888e-06
-2.33464543098732e-05
-5.42740223406577e-05
-4.00720928922687e-05
-6.11641690502533e-06
-1.68666697354578e-05
-2.29910464992891e-05
-4.55247085751446e-05
-2.66727757535054e-05
-1.60055052242355e-05
-5.26597026179793e-05
-2.73720443943611e-05
-3.82563411472744e-05
7.37253286817813e-07
-2.15560744887656e-05
-1.53719906361412e-05
-2.74773567737439e-05
-4.32961072227525e-05
-2.63660685513789e-05
-3.077969026217e-05
-2.42194698223063e-05
-3.14175135307993e-05
-1.29479994774749e-05
-5.26325048756228e-05
-5.46886461534853e-05
-3.51925419013505e-05
-1.93563236818271e-05
-2.89718057763508e-05
-3.19397692576886e-05
-2.39826061705613e-05
-3.38246126609383e-05
-3.58918156849196e-05
-3.81472912693594e-05
-4.6277293615014e-05
-2.16651670223701e-05
-1.29391303074474e-05
-2.96426638787453e-05
-4.06288896232555e-05
-2.45446914140073e-07
-3.2804343102425e-05
-2.19257998818045e-05
-4.2683719308067e-05
-5.18293352489069e-05
-1.06659603987258e-05
-2.86753941270807e-05
-2.02312805131656e-05
-9.78572725331559e-06
-3.05154204558623e-05
-6.24634532842419e-05
-1.944094494918e-07
-3.95757551864009e-05
-4.19107656853921e-05
-1.3194888365152e-05
-9.67807070618836e-06
-1.05898871711006e-05
-5.72349273409689e-05
-3.42240911661807e-05
-4.33031213631617e-05
-1.64475366930194e-05
-3.18017037059501e-05
-1.53240788670363e-05
-4.15312788093415e-05
-9.35432885271878e-06
-2.16343048634312e-05
-2.62189629000052e-05
-2.04370517162525e-05
-4.39126264584326e-05
-1.68091088571253e-05
-5.03813752711753e-05
-2.19594456185507e-05
-2.53729325070645e-05
-4.71209250790674e-05
-1.56517725741753e-05
-2.55941239407981e-05
-3.8030039125856e-05
-3.25599278473521e-05
-1.86625507002096e-05
-1.14171970386093e-05
-1.26461621048356e-05
-4.27405362097169e-05
-1.4924829512171e-05
-4.2670931632459e-05
-1.88173427006683e-05
-5.05528930313578e-05
-8.1587991805388e-06
-5.28850039871264e-05
-3.31418294431225e-05
-6.30311150577912e-05
-3.57942428040282e-05
-8.72684423911218e-06
-2.01114232871277e-05
-1.89619144168645e-05
-2.1238327759532e-05
-4.59113208076787e-05
-1.57398966266723e-05
-1.03903429886306e-05
-1.60495287415538e-05
-1.22052864160377e-05
-1.14158392390735e-05
-1.65771362960919e-05
-2.2577077256622e-05
-6.30757435983743e-05
-3.13489509368489e-05
-8.38396693486913e-06
-7.56581617460161e-06
8.93450470717822e-07
-6.92501298918931e-05
-2.09448238149128e-05
-2.8402849842296e-05
-3.55942815055502e-05
-3.05431752446159e-05
-2.69348806180821e-05
-3.37018831395317e-05
-3.14888029562459e-05
-1.8530452200047e-05
-2.92403749104458e-05
-3.12527563493948e-05
-2.19542047618933e-05
-1.13946825464733e-05
-4.43213429744254e-05
-4.62895346501384e-05
-4.61383123039533e-05
-3.8152883922395e-05
-4.65780947031658e-05
5.76619706928289e-06
-9.53279003713075e-06
-5.22288266336182e-05
-3.14654416956219e-05
-8.04996403158271e-06
-1.89377581851569e-05
-2.12395745077679e-05
-2.26086841837374e-06
-3.30517326420903e-05
-1.50257159139253e-05
-8.22365423269761e-06
-4.37073913257509e-05
-1.18375894336501e-05
-2.04353394282146e-06
-7.11390594250393e-06
-3.6018068263938e-05
1.09370219881612e-06
-3.73970536955203e-05
2.02971987699165e-05
-1.7572055877277e-05
-2.1370623538982e-05
-3.15186446035309e-05
-2.11725043749575e-05
-5.95935269281213e-05
-1.99636436113872e-05
-3.82198427010285e-05
-3.32114078442834e-05
-2.15890238737106e-05
-3.15450671791603e-05
-6.00890477734882e-05
-3.31028947314496e-05
-7.21420497056957e-05
-3.89070999120094e-05
1.33285412224521e-05
-3.09524710137471e-05
-4.6795188098957e-05
-3.27432514179597e-05
-5.12305685441576e-06
-3.53203633706234e-05
-2.22349424814118e-05
-2.84172159229253e-05
-4.54920095534457e-05
-1.14120014755182e-06
-2.52631502769778e-05
-1.32118680296528e-05
-1.91351350414662e-05
-2.50140506741942e-05
-4.39504460984254e-05
-3.81606046068986e-05
-3.31149800070647e-05
-4.39974718445076e-05
-1.99814519559645e-05
-5.46414026505289e-05
-1.52639792600449e-05
-3.6106051046961e-05
-2.03565621333368e-05
-5.24516496205364e-05
-2.85351658965857e-06
-2.87922417458648e-05
-1.38829805520219e-06
-1.41798691169936e-05
-2.96628320721324e-05
-7.30340675879972e-06
-2.50957957604669e-05
-2.66442684302907e-05
-1.46237096710652e-06
-4.81827658732536e-05
-2.6165959486757e-05
-4.80431356956803e-05
-2.58586794741441e-05
-4.27845698967923e-05
9.9836338092646e-06
-6.30319551968788e-06
-3.88841526728682e-05
-4.37051617144164e-05
-1.88156861827317e-05
-5.35174804119027e-05
-3.09605258238138e-05
-6.8453214623239e-05
-5.01137661717757e-05
-3.62456857817668e-05
-6.02247593140596e-05
1.12141392171777e-06
-3.38875825680291e-05
4.09564379103372e-06
-1.57076802761918e-05
-3.67980077780735e-05
-5.57680509001647e-05
1.32517212374056e-06
1.26008461814973e-05
-2.60163695657663e-05
-3.59674330983666e-05
-6.14447523586329e-05
-3.93525663148752e-05
-5.48940746618998e-05
-5.75496121820787e-05
-9.51132613262506e-06
-3.50200347665272e-06
-2.98609380818834e-05
-1.9838337302299e-05
-4.04134068705086e-05
-5.5365667813138e-05
-2.18020828433519e-05
-2.04233523331255e-05
-2.45488239055148e-05
-1.29320501935969e-05
-2.97802635240143e-05
-3.21942975066023e-06
-2.19478475166657e-05
-2.17942536317676e-05
-2.05846163830263e-05
-3.81465407385773e-05
-3.18111965553228e-05
-4.08153766761313e-05
-7.17799925043269e-05
-4.22225710664613e-05
-3.31211353793659e-05
-2.72011462468768e-05
-6.47651618337396e-05
-1.15355260690641e-05
-1.8090783176233e-05
-3.00880558609888e-05
-2.62109512826859e-05
-2.36954128151899e-05
-4.65683486783648e-05
-3.89431499418945e-05
-2.73379053041469e-05
-4.36551199632481e-05
-4.89388717490608e-05
-3.85371173459169e-05
-4.20813134884279e-05
-1.68731298240308e-05
-4.05211072869705e-05
-2.00871947588072e-05
-3.54568568525029e-05
-1.42487803682276e-05
-2.69722839828232e-05
1.81615798998896e-05
-1.03614653829413e-05
-3.38711924667e-05
-3.58929434692592e-05
-1.46638270583135e-05
-1.84880239759441e-05
-2.7857247257135e-05
-4.36039144187141e-05
-3.10856069413058e-05
-5.43604922479439e-05
-5.65437346834607e-05
-3.08989899744376e-05
-2.20259729293499e-05
-5.01264502084417e-05
-1.30935769929097e-05
-1.88935857564472e-05
-2.49623581086432e-05
-3.63091719366196e-05
-2.78471715133903e-05
-2.69260025323591e-05
-2.19338619641231e-05
-5.70390536874606e-05
-2.52979422685459e-05
-3.89932870092405e-05
-9.19852629979628e-06
-2.47394176145553e-05
-2.60209733159176e-05
-5.5701573156412e-05
-4.86300072247104e-05
-8.8274935420779e-06
-4.77734019144525e-05
-3.34429764641745e-05
-3.80349687230919e-05
-1.19190376617303e-05
-2.06400188159497e-05
-1.26966078451591e-05
-3.87934041629042e-05
-1.0198425564878e-05
-7.23743150063124e-07
-2.90100217287858e-05
-3.32711888859672e-05
-3.87472314691972e-05
-3.6037328729175e-05
5.77749249913578e-07
-1.95809157014606e-05
-3.75475922900507e-05
-2.35740326451573e-05
-1.47485253801538e-05
-2.73103726763668e-05
-2.53732471317787e-05
-2.62153802396454e-05
-2.98078921358858e-05
1.82623983189986e-06
-2.47643814627365e-05
-3.60089636392661e-05
-4.10999926171095e-05
-3.64617755658657e-05
-1.77281310125884e-06
-1.94073297057067e-05
-1.74962360116548e-06
3.11163348095681e-06
-6.80385325398211e-05
-1.14484229583104e-05
-5.23452826012042e-05
-4.87440975135362e-05
-3.9015852851304e-06
-3.57288283376467e-05
-2.69190662650126e-05
-3.06859564573012e-05
-6.64796477219019e-06
-1.35271807006343e-05
-3.4009251183932e-05
-3.17722056551143e-05
-2.73875023138111e-05
-1.6553302672221e-05
-2.80380972618873e-05
-4.625951080015e-05
-1.71644241733841e-05
-3.97101377307895e-05
-4.51770803990328e-05
-5.71499397530535e-05
-2.62773982171351e-05
-8.73513844000394e-06
-1.35167485859825e-05
-1.34694718924564e-05
-5.60937974332676e-05
-4.00823026481819e-05
-4.59371018832679e-05
-3.31762752911213e-05
-4.06970043780455e-05
-1.10957201506791e-05
-6.26095615346655e-06
-1.91602444265573e-05
-2.98614228872716e-05
-1.41065399403699e-05
-4.11789967214043e-05
-3.55948374178057e-05
-3.50518343911121e-05
-6.87869028058015e-05
-3.48919704493616e-05
-4.59877972867722e-05
-3.12704239789582e-06
-2.84185655369867e-05
-1.35596725644236e-05
-4.72165954191024e-05
-3.89897426859741e-05
-1.6923776210282e-05
3.21028109017902e-06
-4.96416233053977e-05
-4.65388029686891e-05
-4.97603281576998e-05
-2.23716063948604e-05
-6.96385247944779e-06
-2.36637928513886e-06
-2.67874321552275e-05
-2.99409437854237e-05
-4.19451901329444e-05
-1.61605820287434e-05
-4.06610288313152e-05
3.78416316061562e-06
-4.04902037112173e-05
-2.56465734532856e-05
-2.83545865697103e-05
1.8089723964863e-05
-3.81091543495439e-05
-2.52330824876962e-05
-3.04874968888143e-05
-2.3358842546479e-05
-3.13967254847113e-05
-2.97620605134778e-05
-1.93320386370527e-05
-4.88807333461921e-05
-3.72607017999118e-05
-4.90734136514077e-05
-3.84221581442744e-05
-5.11439108877537e-05
-5.6609475438362e-05
-5.02422793859655e-05
-5.56368016419578e-05
-6.80308991666823e-05
-6.33707891211551e-05
-1.77341917064392e-05
-1.69941800494817e-05
-1.98215311009088e-05
-5.76649624548328e-05
5.35580092209414e-06
-4.92051743830194e-06
-4.78698284372991e-05
-9.99563893166623e-06
-3.24759191035176e-05
-3.21064211848096e-05
-1.86324175876169e-05
-2.88569623292913e-05
-4.46177944045737e-05
-2.59315575789023e-05
-3.36720627111429e-05
-3.09084674452607e-05
-2.58583142201576e-05
4.66835360060658e-06
-7.39380376557894e-06
-4.418795605253e-05
-6.67102155050656e-05
-1.04367928655069e-05
-1.34390488104396e-05
-2.97124308470467e-05
-4.04478061003065e-05
-3.20035358255014e-05
-4.94502730724795e-05
-2.74620679409525e-05
-2.71711803247106e-05
-4.8699281711336e-05
-3.27660999571654e-05
-2.95857968105509e-05
-1.02681308133802e-05
-4.21402141535146e-05
-4.94009682812545e-05
-2.5821944545603e-05
-4.8331952077945e-05
-2.98764478161527e-05
-2.98194805855352e-05
-3.29531919614395e-05
-3.87585342433068e-05
-1.64096666386436e-05
-9.41411746448606e-06
-4.01174490029719e-05
-2.0349742999065e-05
-2.67818194647807e-05
-3.76596183761559e-05
-1.10372920605229e-05
7.6456577107047e-06
-2.21859341617375e-05
-3.94512314639207e-05
-2.76619553342642e-05
-4.29395844810657e-05
-2.43463625242113e-05
-1.5394453273462e-05
-2.74138564920722e-05
-1.61316170393406e-05
-4.53279982389721e-05
-2.18342142808426e-05
-2.98130627606529e-05
-3.15371753289946e-05
-2.79759556194296e-05
-1.54336016255065e-05
-4.11369634388692e-05
-3.15430651027146e-05
-1.21768814485023e-05
-2.9148873323974e-05
-5.7501678848759e-05
-4.0042699220699e-06
-4.66177473061563e-06
-5.03994165771177e-05
-4.12169011891721e-05
-1.7056263401484e-05
-4.86671849586243e-05
-5.2978725885905e-05
-1.25167496848681e-05
-1.88400488430055e-05
-6.63222763701356e-06
-9.08479216967165e-06
-4.39388161768718e-05
-4.42030061746832e-05
-3.56081295381512e-05
-1.00669243846033e-06
-2.5876990830061e-05
-5.57784359506152e-05
-1.78966583862354e-05
-4.29366374261031e-05
-5.35002256638803e-05
-4.92699409751343e-05
-1.27866009063571e-05
-3.19326564386229e-05
-5.83473877657636e-05
-4.08137736227013e-05
-4.00727837123697e-05
-1.68292639847545e-05
-2.43070512967626e-05
-5.03531308899677e-05
-2.71828173011143e-05
2.36153543340162e-05
-6.21903826937818e-05
-3.85098432070595e-05
-4.65230404680428e-05
-3.30985687066229e-05
-5.41402760349254e-05
-3.08419777491078e-05
-4.31281527188142e-05
-5.65819772333674e-05
-3.81131899590622e-05
-2.24560858160667e-05
-1.67135198232727e-05
-3.41942059641976e-05
-1.53619630852062e-05
-6.19418762225885e-05
-1.4734671185449e-05
-3.95139148079361e-05
-6.95361272170414e-05
-3.45817314134446e-05
-3.99084464283606e-05
-2.72636347937893e-05
-3.97886888263379e-05
2.54015096716892e-06
-3.3180093828458e-05
-3.36659708451301e-05
-1.51569661409911e-05
-1.59641799966185e-05
-1.40919357311907e-05
-5.48598572330375e-05
7.89413215967962e-08
-2.52579169760173e-05
-9.87771561601251e-06
-2.29271206978808e-05
-2.65952979876468e-05
-5.62579089582137e-05
-3.04230009726048e-05
-1.96876797388827e-05
-2.65411114745483e-05
-2.94284947867262e-05
-1.28133869134653e-05
-2.5971463666848e-05
-2.88361462115881e-05
-2.15511657638107e-05
-2.17176463298163e-05
-5.75647167940809e-05
-4.17277341206011e-05
-3.41975902511692e-05
-3.99706086817719e-05
-2.92912285332664e-05
-3.01979550493282e-05
-2.46795599765756e-05
-7.15324252535042e-06
-1.33324781080709e-05
-5.44372017154155e-05
-6.42488446645502e-06
-1.54963195009006e-05
5.66961697474182e-06
-6.19948102895449e-05
-5.32658136817652e-05
-2.73987059161224e-05
-5.6227457154636e-05
-5.88001200320837e-08
-4.94917433561285e-05
-3.4807843492366e-05
-2.5367667701449e-05
-4.11549824720073e-05
-2.05518195949414e-06
5.24383804876051e-06
-1.92472859097968e-05
-3.25533561910412e-05
-1.72560258737441e-05
-2.92698146440609e-05
-2.71724047348957e-05
-2.30499335081371e-05
-3.61678360995321e-05
-2.82850056767368e-05
-2.89960613097331e-05
-1.67704394518727e-05
-3.39180980585105e-05
-3.05354719766345e-05
-5.26922628170362e-05
-2.93762703791075e-05
-1.34152063132801e-05
-6.40886405456936e-06
-2.56103884424513e-05
-1.29000418937858e-05
-2.76973473805776e-05
-4.21030785510113e-05
-2.74702080482855e-05
-4.02788842725059e-05
-2.5401470918109e-05
-2.43113974830359e-05
-2.95460596436096e-05
-3.30203675468856e-05
-2.6415753807576e-05
-3.58221885690058e-05
-5.89219595292735e-05
-4.12240186513135e-05
-9.17647952320724e-06
-3.74565969967443e-05
-4.59929520188367e-06
-1.79704986682201e-05
-1.92199771775607e-05
-2.88221841699595e-05
-2.18353582418749e-05
-6.30442250677261e-05
2.29970896111e-06
-1.43683112336082e-06
-2.74859979635161e-05
-3.22228277228923e-05
-3.91392232136531e-05
-5.79846948858654e-05
-4.05031954135455e-05
-4.38443261543121e-05
-2.06012268587875e-05
-4.84447042805917e-06
-2.34012228758279e-05
-2.59044967516586e-06
-6.56102114822925e-06
-2.22347787434086e-05
-3.68844178785019e-05
-1.7080714025332e-05
-2.43140453219674e-05
1.12316780001456e-05
-6.95955854865829e-05
-2.72287198907118e-05
-1.96916776197531e-05
-4.28448830056937e-05
-2.270241832985e-05
-1.01156574168101e-05
-2.98786475793671e-05
9.53025476411976e-06
-4.6815941914923e-05
-1.86094534823029e-05
-2.87257916355059e-05
-5.96451847127506e-05
-4.61658062348719e-05
-4.96063934374514e-05
-1.80260434479856e-05
-1.46610971416343e-05
-5.80367867806589e-05
-3.25213999364354e-05
-2.28867511557903e-05
-3.59767654143991e-05
-2.94328921490725e-05
-5.34245166895134e-05
-4.66368614402786e-05
-1.6275131601716e-05
-1.24285816614691e-05
-3.17930600114444e-05
-2.14695016474254e-05
-1.97248038204679e-05
-3.85407601553735e-05
-4.66425710495695e-05
-4.6576308752064e-05
-2.51810911881486e-05
-6.53048075113861e-05
-6.00688593084856e-05
-2.56632858644725e-05
-1.39022330397434e-05
-6.34973379070996e-05
-3.57375198491988e-05
-3.57939878291253e-05
-2.42026201507117e-05
-2.69689900323278e-05
-2.83753635845599e-05
-2.99068819005682e-05
-3.39556202921297e-05
-1.76675829076174e-05
-2.2374054594694e-05
-1.94116901907764e-05
-5.83546017276263e-06
-3.09727785035496e-05
-4.41056710752436e-05
-3.62930802049535e-05
-4.99748510383347e-05
-3.78896395530859e-05
-3.66867655216897e-05
-3.57003934451402e-05
-1.2734203545753e-05
-4.31966445715515e-05
-3.39964678249509e-05
-4.71315376224101e-05
2.67653772212241e-06
-1.69926086637253e-05
-4.20943618807551e-05
-3.65257063643891e-05
-3.26133561697605e-05
-3.37706395357829e-05
-4.88432108180192e-05
-4.81898627252301e-05
-4.15607345202779e-05
-3.35468466218987e-05
-2.08804172065287e-05
-3.71215232910634e-05
-2.65300793505111e-05
-4.14311642094168e-05
-2.81473918266063e-05
-5.07048558433483e-05
-3.27092588311395e-05
-2.50989428511467e-05
-2.00012982009583e-05
-1.97148363469559e-05
-4.23780840079924e-05
-2.32112480500736e-05
-1.57210186169337e-05
-6.3404951012016e-05
-4.99503056112064e-05
-6.623465394311e-05
-1.82242074861069e-05
-5.55572375254936e-05
-3.01583496242664e-05
-5.39622336817463e-05
-3.20100230759499e-05
-3.2738760318637e-05
-2.05846678460156e-05
-2.57196810308038e-05
-3.07594858524867e-05
-2.69259425634224e-05
-1.14474760715378e-05
-4.13763533949098e-05
-2.22763357930773e-05
-1.01521370837049e-05
-3.77034087117326e-05
-1.03508304615931e-05
-5.15505536013077e-05
-4.48254919474246e-05
-4.75596534073327e-05
-4.3437234245059e-05
-2.26544323281968e-05
-3.78493503490659e-05
-4.6743977898503e-05
-5.03627365945506e-05
-1.68719070458236e-05
-3.86330894180584e-05
1.45698754295303e-05
2.76688193769442e-06
-2.80428708760058e-05
-6.67033308763984e-05
-5.44475483083616e-05
-3.91475393214772e-05
-1.45512406241788e-05
-3.7220348007122e-05
-5.97690543469036e-05
-2.85373388094938e-05
-5.80751595976876e-05
-2.45206374098299e-05
-3.82478441327177e-05
-4.22314029961428e-05
-3.68467787347085e-05
-5.26536089977235e-05
-4.69535676478477e-05
3.00477095038973e-06
-5.80125951128565e-05
-6.85408256657399e-06
-2.47951130398524e-05
-3.70308069794678e-05
-1.49086342106441e-05
-2.64282115959954e-05
-1.20723542890348e-05
-3.07586764837571e-06
-2.15593105763352e-05
-1.94424145385586e-05
-4.59963751370575e-05
-2.97754568931079e-05
-7.99826614070652e-06
-5.17300528117336e-05
-2.28753041577787e-05
-3.33911388768653e-05
-1.80654419598479e-05
-3.7589752855682e-05
-4.02408802765121e-05
-1.12480188297583e-05
-4.72486944620907e-05
-1.16172536225148e-05
-2.57362173722965e-05
-2.74097878390111e-05
-2.83139222382424e-05
-6.14615269120881e-06
-3.00792740620026e-05
-1.50794772994916e-05
-1.00189833303173e-05
-2.01834201203289e-05
-3.91166410823694e-05
-2.42930353204415e-05
-4.00350027831396e-05
-4.41910390535097e-05
3.70091091321567e-06
-5.42451768672897e-05
-5.00155048179568e-05
-3.52004031850763e-05
-3.08037603278334e-05
-2.78864069926149e-05
-3.48631269838446e-05
-2.92818744178095e-05
-4.83062251885605e-05
-3.52669602172046e-05
1.99537345339262e-06
-2.04981763858062e-06
-2.3252932907717e-05
-3.51267922170867e-05
-4.01034979048415e-05
-3.15325268562521e-05
-3.19961269002249e-05
-2.07775584217522e-05
-4.80372011299824e-05
-2.7662456168246e-05
-3.50866220317252e-05
-5.96021917197678e-05
-2.8206548022203e-05
-6.19514825343714e-05
-2.22770364997902e-05
-2.9279150996391e-05
-1.98801575123514e-05
-2.47921289938746e-05
-1.35086063297558e-05
-5.16088708643654e-05
-3.72182569941804e-05
-1.40711292961038e-06
-2.88527946504359e-05
-2.49820269401345e-05
-3.75361155935969e-05
-1.10237476907077e-05
-5.42361881118606e-05
-3.43050325730646e-05
-1.80666371453422e-06
-3.84729928052144e-05
-3.74641915873106e-05
-2.90199969398115e-05
-2.46886198159413e-05
2.56794483070763e-06
-4.60985365238292e-05
2.30223975251854e-05
-3.23277085865928e-05
-2.09303479106192e-05
-8.85678699381671e-06
-1.79026290081742e-06
-4.29820827973103e-05
-2.89012812854755e-05
2.22447731714943e-05
-2.06559581876842e-05
-5.39573828773222e-05
-4.9965742133904e-05
-5.05811472896162e-05
-2.88083812933706e-05
-3.54951478559466e-05
-5.66993479163492e-05
-2.49775812024195e-05
-3.6105504806487e-05
-5.98976982041627e-05
-1.69779542438211e-05
-1.52329847643099e-05
-2.31738435257205e-05
-2.5856780548082e-05
-4.1997095637542e-05
-1.49271717553889e-05
-3.40356971242302e-05
-1.18404358450647e-05
-4.44362820726048e-05
-4.41176649109769e-05
2.92132592393237e-06
-9.71727359118668e-06
-2.4411272358433e-05
-1.56860899401673e-05
-3.87043620199665e-05
-1.90283341828988e-05
-5.48208383239718e-05
-4.14365181899644e-05
-2.16521223977651e-06
-2.88331626042408e-05
-3.56681477400664e-05
-4.69554382185078e-05
-3.69608758986977e-05
-2.99173969377273e-05
-2.75075852426237e-06
-2.71999917321501e-05
-4.82603042164363e-05
-1.62767982665051e-05
2.19478663276194e-06
-4.39304537382063e-05
-3.56483159276817e-05
-4.11573191914082e-06
-5.50632185218155e-05
-4.92060132093514e-05
-4.94451510374408e-05
-1.82621317962938e-05
-2.96771449501152e-05
-6.63308687021445e-05
-1.94843662576898e-05
-8.04728711779289e-06
-2.54529018205044e-05
-1.80530381695763e-05
-1.41968153795161e-05
-4.02308010525606e-05
-2.06029266716422e-05
-5.62880889258957e-05
-3.74240679198822e-05
-1.11312700131955e-05
-4.05765374977325e-05
-3.7021187598045e-05
-1.91595501805259e-05
-1.22163560586654e-05
-2.17922411153896e-05
-4.27335091026635e-05
-1.84711585307231e-05
-1.19168138685205e-05
-4.10209440503718e-05
-3.89428483811187e-05
-2.30643847885847e-05
-4.86690449990475e-05
-2.91620723222793e-06
-1.16492387146215e-05
1.20611376356247e-05
-3.27406347451819e-05
-1.34167908748453e-05
8.99233526950794e-06
-2.59750690345379e-05
-3.22841917216974e-05
-3.86049087457902e-05
-8.89686792004075e-06
-2.16400205845421e-05
-4.04883660783467e-05
-2.02941646921605e-05
-4.1969352037032e-05
-2.23947157280362e-05
-4.55693644299168e-05
-3.25807608537364e-05
-4.63411557924172e-05
-3.84465807269048e-05
-2.58621218984547e-05
-1.34472913632845e-05
-2.37159219734904e-05
-2.2653990379711e-05
-9.16560566498839e-06
-1.12008105557013e-05
-4.87732770609136e-05
-3.35203817522085e-05
-4.98035840236184e-05
-4.38488182424957e-05
-2.48346653359361e-05
-2.797602964613e-05
-3.14094958211881e-05
-2.23915542852646e-05
-5.03685580058379e-05
-1.18470079581997e-05
-5.45273949474757e-05
-3.05043497039313e-05
-5.05536856440365e-05
-4.51653189524865e-05
-2.20465238063295e-05
-3.10646008544323e-05
-6.13586028440915e-06
-3.89798765595683e-05
-4.04975831995563e-05
-3.80181031208866e-05
-2.34931289524072e-05
-3.57232866098485e-05
-9.24970055572972e-06
-3.38632150014934e-05
-9.06751020725363e-06
-6.68998722628882e-05
-1.31227966314859e-05
-2.59143287668002e-05
-3.54291944406866e-05
-3.04568698277677e-05
-4.02849415278209e-05
-4.96104209858188e-05
-5.55607986170547e-06
-4.03868582859983e-05
-4.4146036499727e-05
-5.08428311814676e-05
-3.1678487112206e-05
-1.95206762591484e-05
-4.4990114346318e-05
-3.78562526686575e-06
-4.10113281130699e-05
-2.63587963258816e-05
-5.43044512570001e-05
-2.67588956862544e-05
-3.68190170785543e-05
-3.51038666375823e-05
-2.19150501615289e-05
2.77284023826657e-06
-3.60011945738719e-05
-4.58799063653847e-05
-1.46137202055782e-05
-1.10475444569315e-05
-1.66001939418155e-05
-5.91256568615222e-05
5.07188731197875e-06
-4.30024100430064e-05
-1.96379297501375e-05
-4.63577123780363e-05
-3.91117677632575e-05
-6.51937083974673e-05
-2.15885504542336e-05
-2.18804270395787e-05
-4.09375788861827e-05
-2.11716821193903e-05
-1.71514089154747e-05
-2.7400991869748e-05
-2.52235920339458e-05
-2.78876136887358e-05
-1.96835863147224e-05
-3.03338286319836e-05
-3.93723360934176e-05
-3.6423229976205e-05
-8.97043770795966e-07
-3.09536688739316e-05
1.84403265656287e-06
-1.01209952657698e-05
-5.1691510859179e-05
-4.20033404570272e-05
-7.62786877618955e-06
-3.55834392644253e-05
-4.72691643845841e-05
-2.64358725876659e-05
-3.15081196239067e-05
-2.18823975266135e-05
-2.13580347393398e-05
-3.49430803036291e-05
-3.10139482116592e-05
4.44969946180317e-07
-7.79017872019402e-06
-2.5503498464277e-05
-3.34663236911894e-05
-1.49159254240445e-05
-2.35505747466789e-05
-3.99730736877888e-05
-5.57449042256404e-05
2.44493099794866e-05
-2.03702250459125e-05
-6.24562097514309e-05
-3.90773613388795e-05
-4.90328343251981e-05
-4.24628271035202e-05
-3.48230742395156e-05
-1.978124401622e-05
-3.3359686283598e-05
-3.17374976067282e-05
-2.89306922219092e-05
-2.29140381624256e-05
-6.35419060910678e-05
-7.81839467939639e-06
2.36657768971898e-06
-4.16579047302422e-05
-4.24255988684219e-05
-4.69553835342501e-05
-1.89707362833991e-05
-7.82244083779796e-06
-3.53759354987741e-05
-1.85415589603004e-05
-3.09401205071899e-05
-4.28379614866604e-05
3.19496344315241e-06
-3.42275659916184e-05
-2.55841878396906e-05
-3.62365997365878e-05
-2.44722752889986e-05
-3.16957788404981e-05
-1.56779753108762e-05
-1.45128163892177e-05
-5.81695903315651e-06
-2.58409828875269e-05
-1.42737963380064e-05
-5.79909511461302e-05
-6.79925289844656e-06
-2.02892057619544e-05
-6.45397924305182e-06
-1.35843351599053e-05
-6.3554833690528e-07
-7.84071183022882e-06
-4.50752781069129e-05
-8.82840555518532e-06
-3.29959494155581e-05
-4.88630488023215e-05
-2.22257293142467e-05
-3.67113915030973e-05
-3.55576694501055e-05
-2.68395017237862e-05
-7.86387473883351e-06
-6.9247453042702e-06
-1.43031327863786e-06
-5.16646691271337e-05
-2.94753012682363e-05
-3.55447673352212e-05
-1.42521869260729e-05
-4.08952324810142e-05
-2.53802172735064e-05
8.55998030729257e-06
-7.52085320088621e-05
-4.18275880076851e-06
-2.47951162508466e-05
-4.33465554747902e-05
-2.41460605010784e-05
5.58568434303603e-06
-5.24872894683194e-05
-2.6914482246203e-05
-3.6463591183895e-05
-1.8096074498456e-06
-2.06310134669493e-05
-4.51591942932545e-05
-4.29291688378884e-05
-2.70468786151972e-05
-4.59590451049462e-05
-1.88441225691257e-05
-2.8758150825666e-05
-3.89406733166197e-06
-4.79787731670634e-05
-1.45636966949077e-05
-6.74078225873251e-06
-1.5372790855023e-05
-8.24488778548744e-06
-3.5585339601298e-05
-2.32193336764073e-05
-4.59413944711534e-05
-7.62423952007578e-06
-6.05075985632273e-06
-1.7556097369961e-05
-2.83171186125176e-05
-3.13755154372895e-05
-4.26287309172555e-05
-1.13245780724383e-05
-3.24167955278993e-05
-5.18510877720027e-05
-3.02546976261938e-05
-4.1389282474373e-05
-4.1472016976404e-05
-4.26283476487386e-05
-2.23395565485406e-06
-4.24478952072468e-06
-1.02753082395641e-05
6.56107929215993e-06
-5.47135847422131e-05
-3.82077069030037e-05
-3.65543445446388e-06
-2.81003157528411e-05
-1.45192536594498e-05
-2.63825753748142e-05
-1.06222189211401e-05
-5.20751696982745e-05
-5.25136463384298e-05
-3.02935101008727e-05
-1.9875265387896e-05
-4.34174227030146e-05
-4.50028762679295e-05
-5.93967691759234e-06
-3.93216970149393e-05
-8.47545658938567e-06
-3.56070900227522e-05
-4.4098537230485e-05
-1.22694991664334e-05
-2.7015472339493e-05
-3.65371863749143e-05
-2.28672115275507e-05
-6.19203774048078e-05
-4.93596765111517e-05
-3.34337511983689e-05
-4.80284625794685e-05
-1.83736799216535e-05
-1.69540063319439e-05
-3.51956590428616e-05
-4.21834114906402e-05
-2.69098880895652e-05
1.05162728307771e-05
-3.97969287755175e-05
5.11984024155811e-06
-1.75685287835969e-05
-4.19060887183587e-06
-1.69892974367551e-05
-3.53567393017684e-05
-4.80303372819758e-05
-2.63186253542654e-05
-1.04513538808398e-05
-4.79262270358189e-05
-2.06735360692443e-05
-4.11759359838256e-05
-6.25033839721066e-06
-2.23146056150572e-05
-1.73378949977332e-05
-4.28312417686015e-05
-3.33663983741303e-05
-2.38879480697347e-05
-2.87331362476882e-06
-1.09529065081773e-05
-3.73266777412314e-05
-1.8739955015732e-05
-1.61250643820958e-05
-9.51538454676872e-06
-4.31952113298802e-05
-1.53941532471906e-05
-1.08449926893588e-05
-2.79591175610631e-05
-1.47055063952272e-05
-2.70040352964876e-05
-4.14851889047601e-05
-4.45638972032365e-05
-5.31313281958312e-05
1.0773960496863e-07
-2.12679680619999e-05
-2.82809426230112e-05
-3.68517634217274e-05
-3.86813523128508e-05
-4.80638773948644e-05
-1.26882749213917e-05
-2.2905199149752e-05
-1.86041103694276e-05
-2.82900496193436e-05
-3.64041238325248e-05
-3.09046827520754e-05
-1.50902146626588e-05
-5.64132396703461e-05
-1.62233658110537e-05
-2.2407035831213e-05
-4.06967230582316e-05
-1.31744953712199e-05
-4.36443511020619e-05
-1.83454519944743e-05
-4.36782386603137e-05
-3.30935086099979e-05
-4.39931282583385e-05
-4.02752942967128e-05
5.50602589114321e-06
-2.47663782079593e-05
-5.12501339331178e-05
-1.68744417796129e-05
-7.48851519299676e-06
-2.5340795203164e-05
-1.17969707303223e-05
-3.26878784659305e-05
-1.87276853359173e-05
7.24183182711187e-06
-1.26450011741489e-05
-2.58659446331554e-05
-3.28321808581941e-05
-3.06900135712237e-05
-3.70564830531542e-05
4.30497173679383e-06
-3.82680224090847e-05
-1.79143945320919e-05
5.1772602305711e-06
-1.49460224739909e-05
7.6184283036136e-06
-1.81453016307943e-05
-3.93745046035559e-05
-2.83513479608097e-05
-2.72094080131514e-05
-3.65323338798986e-05
-2.05928812582808e-05
-3.07914653056091e-05
-3.86397952804936e-05
-3.63102470903681e-05
-3.56745687169596e-07
-4.17254306689686e-05
-4.54588788754839e-05
-1.21312499490541e-05
-5.95001787702219e-06
3.93277555847015e-06
-5.20562238994013e-05
-2.10471541506653e-05
1.72444682782983e-06
-4.83906440606844e-06
-3.76112884217656e-05
-3.5441754480437e-05
-3.06119832751533e-05
-3.43773530717951e-05
-1.36501807352877e-05
1.13072952588392e-05
-2.43420741119113e-05
-2.06602668643917e-05
-2.9879800361623e-05
-5.08830800727591e-06
-3.79212534292939e-05
-5.86758917395349e-05
-1.39776132340351e-05
-3.51886201386975e-05
-5.22082633748358e-06
-9.03227422886443e-06
-1.9899107657101e-05
-3.35305049206077e-05
-4.67908033171412e-05
-2.29238487736133e-05
-8.2470327853914e-06
-2.73120794754519e-06
9.02149237684653e-06
-3.08193296188826e-05
-3.86045815458227e-05
-3.54688774244955e-05
-4.28071466794479e-05
-3.61105834805233e-05
-2.26302370672867e-06
-3.84544798558682e-05
-4.91932895760719e-05
-3.2162380535573e-05
-4.59317799645772e-05
-7.28919016961476e-06
-1.39749569224195e-05
-4.31528601543658e-05
-1.09839670272855e-05
-5.25174868222049e-05
-3.1985275775793e-05
-2.62187462894127e-05
-2.09977989333233e-06
-4.01928865650983e-05
-3.27681181916181e-05
-3.48970946555842e-05
-4.3329092567558e-05
-3.56987350687276e-05
-3.00404311735538e-05
-1.846634315846e-05
-4.30902168581269e-05
-3.65504155302807e-05
-2.16426618456002e-05
-1.80357631605556e-05
-4.18582697087847e-06
-2.24843086729673e-05
-7.19225574205213e-05
-3.11534653154343e-05
-2.39751200285834e-05
-1.90734670014207e-05
-5.18737657229093e-05
-4.83529748962635e-05
-4.47306545709106e-05
-1.34011938945247e-05
-2.88590577610627e-05
1.27565630590579e-06
-2.83997059274086e-05
-4.83003113600914e-05
5.85441351689582e-06
-2.78949124362792e-05
-4.87667991421078e-05
-2.52659436512649e-05
-2.93599211125667e-05
-4.65768477904377e-05
-4.06257698044791e-05
-2.16846324806065e-05
-2.43869624424127e-05
-1.42540658535926e-05
-6.04233961501478e-06
-3.52203177891578e-05
-3.63355050566406e-05
-2.36718323234409e-05
-9.970849063496e-06
-2.92574237276573e-05
-3.13920057582569e-05
-3.26421626048835e-05
-1.56760604999466e-05
-3.90532958030919e-05
-6.82209728276173e-05
-6.67095809864493e-06
7.62681216920202e-06
-2.86936287612017e-05
-3.4745058234205e-05
-1.28223383889519e-05
-3.6937971284817e-05
-1.33905961097934e-05
-1.08799661378655e-05
-3.7750768021196e-05
-1.74797046616161e-05
-4.07911519839175e-05
-3.27189250891199e-05
-2.91378583265422e-06
-6.25045513429683e-05
-3.81637208165332e-05
-2.09830343726385e-05
-1.69081630152481e-05
-5.30868972691477e-05
-1.22629655857737e-05
-2.69160764186272e-05
-3.44207276433904e-05
-2.73692464114023e-06
-1.11089614838874e-05
-1.10544295486581e-05
-2.8284390787554e-05
-1.77635509781049e-05
-5.03129564440522e-05
-1.93092043444068e-05
-2.08712113739285e-05
-2.64518296309394e-05
-4.74945595707046e-05
-3.13700357370125e-05
-4.91226164972182e-05
-3.71909811088144e-05
-7.34558772427101e-06
-1.13080267506976e-05
-1.66672972541173e-07
-4.63646567416296e-05
-2.29444082705074e-05
-1.89897704554167e-05
-3.81025832239085e-05
-3.29468952755541e-05
-5.40909415105866e-05
-3.15142216706799e-05
-2.4872773716806e-05
-8.96295765157912e-06
-1.54268818544634e-05
-1.9707289065932e-05
-2.80696647581317e-05
-8.90130862844536e-06
-1.81678023790739e-05
-1.58893426025663e-05
-3.89240980194792e-05
-1.7314343743459e-05
-3.52545898237963e-05
-5.38952711022836e-06
-3.65262615307427e-05
-1.72230592983344e-05
-4.49567931922421e-05
-4.54235303099075e-05
-4.44201442687763e-05
-1.44153080627296e-05
-2.48556786893093e-05
6.3235715849259e-06
1.25109308148384e-05
-2.4415260748517e-05
-3.61810869248915e-05
-2.90870600410184e-05
-3.86353580575554e-05
-1.31163449876421e-05
-3.81888730334567e-05
-3.49443094132698e-05
-3.0693879107437e-05
-6.08245962486458e-05
-5.47057606291225e-05
-5.23812280992172e-05
-1.66070337989932e-05
-2.18694284049922e-05
-2.30505494044358e-05
-1.1607512480956e-05
-5.5302028114906e-05
-3.8259809017826e-05
-3.55372896011097e-05
-2.71603515450116e-05
-1.31883308613983e-05
-4.60391745505647e-05
-3.62100357374527e-05
-5.52502164111966e-05
-1.76369089803964e-05
-2.76001187497202e-05
6.601603769989e-06
-3.38596002022661e-05
-2.83479954177854e-05
-5.18285031408864e-05
-2.85956228668972e-05
-2.04793523678459e-05
-3.60091782256124e-05
-8.5978468361859e-06
-1.02076064157679e-05
-4.88822110262272e-05
-1.79062338714102e-05
-2.79626227584471e-05
-2.46075331253472e-05
-3.44791666685381e-05
-4.68211529448354e-05
-1.816571448601e-05
-3.61766085942945e-05
-2.76294013609595e-05
-4.1593140454144e-05
-2.06076608923007e-05
-3.04744863143318e-05
-4.35942751043044e-05
-1.67082828071091e-05
-3.88532334217369e-06
1.92513933402909e-06
-1.6294918307661e-05
-1.10538429526724e-05
-3.63747157868695e-05
-3.73402747134534e-05
-5.47864914335169e-05
-2.13706459010582e-05
-4.06881536533905e-05
-2.28136653490683e-05
-8.32258060756272e-05
-4.12180853351455e-05
-2.66080933977869e-05
-3.3619029662034e-05
-8.36509372895181e-06
-4.70419463263399e-05
-4.84983085332691e-05
-8.74908957760666e-06
-1.71146526941127e-05
-3.4584630424352e-05
-2.47917982115947e-06
-6.37411515473472e-06
-2.98632319707866e-05
-5.58685389132288e-05
-2.24792122086251e-05
-2.35300690704023e-05
-5.58652867783068e-05
-4.47647941868176e-05
-2.46146516597948e-05
-1.10185791208276e-05
-3.17702769412116e-05
-1.83355083155764e-05
-3.84362889357113e-05
-3.56480395784087e-05
-1.44205431993282e-05
-4.58391571924363e-05
9.76976104483441e-06
-1.0724892353908e-09
-1.49263120101265e-05
-1.65588883164875e-05
-3.33926228844234e-05
-2.88644251535572e-05
-3.94691124463019e-05
-2.15538104718276e-05
-2.34291437665703e-05
-9.85979299413806e-06
-2.44553059993291e-05
-1.55040099432686e-05
-4.36117739025426e-05
-3.49851893100416e-05
-1.63432763190173e-05
-3.38767818681914e-05
-2.0882924452772e-05
-4.38993563706238e-05
-1.56329945724165e-05
-4.67692750968839e-05
-4.06976764632227e-05
-2.58381545274969e-05
-1.97055876152766e-05
-3.99031806451273e-05
-1.59246303877958e-05
-3.15227390832662e-05
-4.79420547529776e-05
-4.1069031100369e-05
-4.56357687377856e-05
-3.42113754613067e-05
-3.75930959536317e-05
-2.10595094324771e-05
-1.94479268910631e-06
-3.76671457798213e-05
-4.94585598355402e-06
-4.96123264740786e-05
1.90677884080036e-05
-2.72068223322403e-05
-6.10077988585804e-05
-3.5712017251223e-05
-3.04204667960845e-05
-1.12213059827164e-05
-5.53835221205223e-05
-1.99306742664985e-05
-4.4032542050435e-05
-4.17678817629093e-05
-6.30584532248064e-05
2.45174220826949e-06
-2.70090417414827e-05
-3.15455380452292e-05
-1.24568568985316e-05
-3.6560380882039e-05
-2.58690566096372e-05
-6.24734143620779e-05
9.20555154085855e-06
-8.90776423623933e-06
-3.93278165383038e-06
-2.12080849674649e-05
-3.49324929419185e-05
-5.66858830490051e-05
-3.66549181287009e-05
-3.33230283898938e-05
-3.01036057251453e-05
-6.7550510665955e-05
-1.67534784649426e-05
-2.53427762102326e-05
-4.17761322661322e-05
-1.89734360851926e-05
-3.12164239130253e-05
-1.64110358923985e-05
-3.56245104828108e-05
1.09192459128824e-06
-4.13557120322208e-05
-3.77349759415423e-05
-4.01279269216472e-05
-2.37527424791979e-05
-3.95987575153041e-05
-3.12095763352654e-05
-4.06132385080121e-05
-4.89990223222436e-05
-3.74081052177547e-05
-4.54985471567994e-05
-3.18509902390392e-05
-7.48525608416362e-05
-3.68413642809088e-05
-1.98089008046996e-05
-4.90527883684042e-05
-3.59214183534534e-05
-4.88075883216465e-05
-9.22144057459402e-06
-4.86963354770767e-05
-1.26667249271886e-05
-3.91704850405429e-05
-1.98945839770465e-05
-9.25291918272257e-06
-2.70094661173572e-05
-2.86931079498979e-05
-4.19078131148708e-05
-1.09026621463305e-05
-4.62905777423834e-05
-2.56707747457499e-05
-5.04132715825334e-05
-4.22932997283112e-05
-2.12806748638044e-05
-4.5734472607884e-05
-4.8429359979117e-06
-3.80618226979927e-05
-2.33508024107881e-05
-3.08030365676153e-05
-4.41251939813652e-05
-6.83152018204423e-06
-3.2517176464616e-05
-3.67944164889205e-05
-1.36710298662769e-05
-6.34129341766256e-05
-2.48518454302041e-05
-5.4897847430815e-06
-3.40591044817188e-05
-2.44365457462789e-05
-3.83440201198137e-05
-4.83709131264313e-05
-2.62077530872739e-05
-2.56285494455616e-05
-3.02048466427562e-05
5.87361561479431e-06
-3.73078544262273e-05
-4.25534343367167e-05
-3.95312985577374e-06
-1.52198332405756e-05
-5.55884330165996e-05
-4.72631898672032e-05
-2.58020196051296e-05
-1.81356440996383e-05
-3.73095251379312e-05
-3.04445922165606e-05
-2.07696149532025e-05
-1.47482050340239e-05
-2.03884865405213e-05
-4.08411674088824e-05
-3.754661616068e-05
-4.83238237346798e-05
-5.7590808423879e-05
-1.7086601422035e-05
-3.52260847660661e-05
-1.56334962992349e-05
-3.95242739776988e-05
1.7268722948654e-05
-2.17715649218482e-05
-6.5703433538436e-05
-3.79464697230752e-05
-2.57881450144888e-05
-2.97173526912368e-05
-2.66766587302792e-06
-2.48106904789315e-05
-1.01565290865243e-05
-1.84621612986135e-05
-2.13017665160635e-05
-2.11222955499415e-05
-3.05934796312661e-05
-4.74269984996724e-05
-2.62999588904058e-05
-4.73550582198028e-05
-1.9537918672126e-05
-2.16107739914126e-05
-5.73357487016077e-05
-3.32622686909583e-05
5.10512488331175e-06
-1.09351674539109e-05
-2.86602169769967e-05
-4.41886032917684e-05
-1.61539336581397e-05
-3.20160236321926e-05
-3.04766556910305e-05
-3.18687424921512e-05
-1.37604087618478e-05
-2.87267034814092e-05
-4.08186260391771e-05
-3.64884249079666e-05
4.530341109451e-06
-2.82331158047669e-06
-3.91200198978861e-05
-2.13878179755911e-05
-1.62371980941503e-05
-2.78124735621598e-05
-8.89976397766341e-06
-3.22440149030144e-05
-2.01909086236519e-05
-3.32661779866589e-05
-1.14749661277268e-05
-3.2671062586057e-05
-2.33719498792807e-05
-1.72971398406269e-06
-5.02288961185176e-05
-2.48042651147859e-05
-2.38458695777085e-05
-1.78428386240596e-05
-2.6454182644325e-05
-4.35016756182178e-05
-3.06898325935022e-06
-6.25523822286338e-05
-3.21314264329752e-05
-1.95269157042489e-05
-2.38185295702668e-05
-1.74945464108708e-05
-3.25940208325498e-05
-3.56207610577162e-05
-4.13925120172978e-05
-2.50317935350441e-05
-4.36798374119694e-05
-3.03160192701939e-06
-3.0044694347499e-05
-3.9049468044728e-05
-3.40523239808962e-05
-2.48147168145452e-05
-2.27053349808355e-05
-4.46720703063429e-05
-2.6564440814155e-05
-1.24839922098876e-06
-4.29860471316714e-05
-2.27873690906338e-05
-2.02209104908922e-05
-1.43858874949317e-05
-3.24498858122472e-05
-2.22820387159215e-05
-3.16575513263423e-05
-4.55911469063875e-06
-1.91388592212073e-05
-4.78619960338073e-05
-2.56162360703675e-05
-5.32215656630739e-05
-1.95373383293017e-05
-2.94582520172365e-05
-3.76856601960984e-05
-2.36522430027423e-05
-2.26676224651231e-05
-2.9682076023568e-05
-1.62897071470243e-05
-4.3242923120813e-05
-2.36589812258221e-05
-4.88616827931967e-05
-2.04208061452136e-05
-1.54609854060054e-05
6.27190921384915e-06
-6.30191449288063e-06
-3.27716353762833e-05
-1.28836442708763e-05
-3.07228956475576e-05
-1.01038682714381e-05
-3.56612299077901e-05
-1.91011762962937e-05
-2.08662132978821e-05
-2.42238892838998e-05
-1.49982684062741e-05
-3.26772479640477e-05
-3.36305626466927e-05
-1.91947259543241e-05
-4.49788992937744e-05
-2.5935394866246e-05
-2.07714856658496e-05
-1.43122282282626e-05
-1.97699506104059e-05
-9.46037425720287e-06
-2.08185490668183e-05
-1.79348602108779e-05
-3.77077899846713e-05
2.20209852149407e-05
-1.9728832074983e-05
-4.87582446659388e-05
-5.03177200555187e-05
-3.65516470044086e-05
-2.63036511514056e-05
-2.4571020935149e-05
-4.57035087453878e-05
-3.64488971063419e-05
-1.88570778992583e-05
-4.09655869658774e-05
-3.20109326370502e-05
-1.11264084884548e-05
-6.10402045063448e-06
-2.10614028428394e-05
-3.74910083703265e-05
-1.02901390566141e-05
9.63532383333644e-06
-4.50777650909294e-05
-5.63458703336843e-05
-3.82839036012494e-05
-6.81011876121741e-06
-2.39525804713319e-05
-1.98685499169574e-05
-2.76034453853504e-05
-2.22068926574622e-05
-2.10124606901751e-05
-8.13001643261912e-06
-4.08303972787079e-05
-4.10424736633444e-05
-3.32662830689585e-05
-8.27082992831235e-06
-4.14829323327436e-05
-2.47228823620779e-05
-8.82208180516342e-06
-2.93030184582661e-05
1.27461342991353e-05
-4.3408259641664e-05
-9.79157125104139e-06
-5.79271031457494e-05
-8.12213961274513e-06
-2.43895096405653e-05
-3.54428574271635e-05
4.45551445788393e-06
-1.70761842030599e-05
-5.54114747691706e-05
-3.15244321298821e-05
-1.29047546641532e-05
-3.787073359179e-05
-2.11247016557403e-05
-4.76271080034441e-05
-1.10918501938916e-05
-1.98183290425245e-06
-3.13133937040946e-05
-4.54841125812477e-05
-4.09367304687427e-05
-1.83058304895435e-05
-1.23219106869258e-05
-3.56005896276619e-05
-3.48678199268332e-06
-4.19514830195856e-05
-1.46918110042254e-05
-2.23027576888388e-05
-6.87136825337275e-05
-1.60411932148981e-05
-4.75815761599804e-05
7.55462477494716e-06
-2.18978586695255e-05
-4.08404501629571e-05
-3.60700071270977e-05
-6.92982430610199e-05
-3.0526808151094e-05
-5.05648198269015e-05
-1.70305214355088e-05
-2.83110943143662e-05
-3.03307011531617e-05
5.18827540044393e-06
-3.09651406464007e-06
-1.68196515677514e-05
-3.74856719734023e-05
-2.94990362285755e-05
-3.72476438665572e-05
-3.91906670645399e-05
-2.85115809497929e-05
-1.67647119495634e-05
-3.998415546866e-05
-2.18047435224654e-05
-3.19747598687161e-05
-4.82302731561252e-05
-3.09935303353959e-05
-3.54532027796116e-05
-5.64891712770572e-05
-2.94761958942224e-05
-1.15569463077005e-05
-3.21707332882665e-05
-2.81825801454659e-05
-4.11881640363412e-05
-1.27265441294859e-05
-5.77109028344668e-05
-3.54609697211499e-05
-5.18430252636404e-05
1.33204781679571e-05
-1.0579750159922e-05
-2.67959475377577e-05
-4.20318341638706e-05
-2.81402377864235e-05
-2.58586003257812e-05
-3.09491716173241e-05
-3.69636061926306e-05
-6.99384623846057e-05
-4.54517036893229e-05
1.5925452356928e-07
-1.8502114938717e-05
-5.36166928622609e-05
-5.58915719448026e-05
-2.65221366268102e-05
-2.89271242044869e-05
-4.2998428928277e-05
-2.85237582134637e-05
-1.88748106414436e-05
-3.41488473461064e-05
-6.392050883581e-06
-1.42509485898229e-05
-8.14872842614455e-06
-2.23393201458739e-05
-4.38206758296372e-05
-2.14530658360375e-05
-1.32077095412669e-05
-2.50286030166201e-05
-1.98503157623159e-05
-1.05254742576547e-06
-6.09878024221598e-05
-2.58462765760333e-05
-6.88354749780008e-07
3.26574608429558e-06
-5.11877029846643e-05
-4.31118315571541e-05
-3.81969576298456e-05
-3.58606976521857e-05
-2.91387218487073e-05
-3.28817713514503e-05
-2.37884968963957e-05
-3.05043868910679e-05
-1.76911098196788e-05
-2.69675519219492e-05
-1.33306445592537e-05
-3.21179441077313e-05
-6.44471881886933e-06
-2.0083928509114e-05
-3.83619605220029e-05
-3.30916017640282e-05
-3.26609580444895e-05
-1.5341697675497e-05
-2.484688243512e-05
-7.55523263609513e-05
-6.7056258822432e-05
-2.40167294867335e-05
-2.97184766141882e-05
-2.27809350477783e-05
-3.84686767513144e-05
-4.7727874421006e-05
-4.64917708479583e-05
-1.46015761438331e-05
-2.30248558850622e-05
-7.73843805949411e-05
-3.67773838747596e-05
-1.96901888776494e-05
-5.81086732979256e-06
-5.57793386006967e-06
-1.1872122071436e-05
-2.16228059703417e-05
-1.86446092070503e-05
-2.71342123792402e-05
-1.92432784842921e-05
-4.84775017194095e-06
-3.26991403082203e-05
-3.70169622668418e-05
-1.95107205421061e-05
-1.86357497187602e-05
-1.24795594890124e-05
-2.48416731758696e-05
-5.38992426827171e-05
-5.11130071606163e-05
-1.98681085772822e-05
-4.4209043367635e-05
-3.49051134832095e-05
-3.08641094835008e-05
-2.27409234646882e-05
-5.32216103223671e-06
-5.17393128441042e-05
-2.42288187123139e-05
-1.9736321124318e-05
-4.26535699319917e-05
-3.67849568409165e-05
-2.35132535240334e-05
-2.25378007472513e-05
-1.76745160258734e-05
-5.06406745097793e-05
-3.4955304137287e-05
-2.58981157154506e-05
-4.62192812151224e-05
-2.73610185716554e-05
-1.52186658799002e-05
-2.2571673235177e-05
-3.60487957640288e-05
-3.10726971523476e-05
-4.13707061375811e-05
-1.84450289111658e-05
-1.80352018865118e-05
-5.35440275962904e-05
-4.48747901388686e-05
-3.38439549002537e-05
-2.93535128766524e-05
-2.38459460412316e-05
-5.00848213054439e-05
-1.75272948360162e-05
-2.15734860594597e-05
-3.18602589309825e-05
-6.17463229443927e-06
-2.78987931225529e-05
-2.56415857987469e-05
-2.87834624948901e-05
-2.69105376957916e-05
-2.69555304667197e-05
-1.44806744788309e-05
-2.7240933734994e-05
-4.45133465928679e-05
-2.48270000673771e-05
-2.10551000090841e-05
-2.41059656306267e-05
-3.10519331534623e-05
-4.2636596521704e-05
-3.73469287345978e-05
-1.39940243771136e-05
-2.84134424091584e-05
-2.35796798777117e-05
-4.54332286900933e-05
1.86057079595645e-05
-1.62398213383241e-05
-1.19738789956272e-05
-1.39520538571009e-05
-3.64909390207451e-05
-4.9105319139149e-05
-1.89789594652328e-05
-2.33253462971979e-05
6.728692094854e-06
-4.6855394048739e-05
1.52215671056705e-06
-2.31454028930027e-05
-4.56668657414527e-05
-2.4701171302387e-05
-4.1991989095423e-05
-3.50432420483854e-05
-4.56509774661773e-05
-4.14004148173328e-05
-5.49137877580414e-05
-2.40073273987818e-05
-5.9462468501442e-05
-3.93075513678723e-05
-2.03592713323991e-05
-1.31064418781135e-05
-3.53527808697828e-05
-2.69228828779003e-05
-5.53678613126515e-05
-2.82562086075936e-05
-2.16635281472465e-05
-4.94478504858017e-05
-3.62687792423656e-05
3.19718973507287e-06
-9.48772478273058e-06
-5.26657570692427e-06
1.92041053980792e-06
-4.59817320689586e-05
-4.28026911363488e-05
-4.08942946460894e-05
-3.35777193388993e-05
-1.6314881089943e-05
-1.65930932662354e-05
-8.69760850177603e-06
-4.21788853325483e-05
-2.76982788283762e-05
-2.96192694188513e-05
-4.21622812645722e-05
-4.77477639997945e-06
-2.51404699138458e-05
-1.28109479002613e-05
-1.82542450985182e-05
-3.43345821791945e-05
-1.87318065808937e-05
-5.57883703720039e-05
-2.3850473435681e-05
-4.42926173159636e-05
-2.79407174362884e-05
-1.55724904227322e-05
-1.43192055356495e-05
-1.83865257391841e-05
-3.55694055102612e-05
-2.28610326558824e-05
-2.7153602552989e-05
-2.2898479490902e-05
-4.48796101615366e-05
-4.3131195994903e-05
-4.88482639488561e-05
-5.12514306184108e-06
-3.17186326344944e-05
-2.22731997517177e-05
-3.70311094560584e-05
-1.21461438872415e-05
-3.19503356748221e-05
-4.13160254943521e-05
-4.39812049341568e-05
-2.36099262460587e-05
-3.23269900672451e-05
-2.87970757950878e-05
-2.54240358937644e-05
-1.42845957238729e-05
-3.99248303831454e-05
-4.8397472139462e-05
-3.43538834806031e-05
-2.75022579062645e-05
-2.10536284534381e-05
-1.72959474860867e-05
2.87314605160104e-06
-1.54983513155948e-05
-5.98775759585582e-06
1.90736500152335e-06
-3.12242509647967e-05
-4.82781479720413e-05
-2.6843168612312e-05
-6.13391731308686e-06
-2.13003383093364e-05
-2.82888575685388e-05
-3.84363448728828e-05
-4.42449412758914e-05
-3.69338383351252e-05
-4.22286793053775e-05
-3.93746390201123e-05
-1.97296606365969e-06
-3.48350007417132e-05
-1.46093371163868e-05
-1.59366924471755e-05
-2.23511359755102e-05
-6.75025672798295e-05
-2.83887117511589e-05
-3.59447197859063e-05
-4.86156141955767e-05
-4.2409730211172e-05
-2.41045816605591e-05
5.46814580273743e-06
-5.26530869399751e-05
-4.9393706649217e-05
-1.2124633501012e-05
-8.62630133833828e-06
-1.52353638474832e-05
-3.48921691663102e-05
-4.74998999880487e-05
-8.04636231359236e-06
-5.48790333362208e-05
-5.48084644562521e-05
-1.83107812233913e-05
-1.77883212692525e-05
-1.76928574630223e-05
-1.67392576100588e-05
-2.31725162695889e-05
-2.79482698326688e-05
-2.14670212378713e-05
-3.47807664059605e-05
-3.27299273631519e-06
-2.87204742224392e-05
-1.58884012000115e-05
-2.83656326370468e-05
-2.42438949592062e-05
-4.0401812330148e-05
-4.14672036617387e-05
-7.65522404340615e-06
-4.64843053886012e-05
-4.66568497969162e-05
-5.41839700823735e-05
-5.05109993938784e-05
-1.11951948603933e-05
-2.49296402050117e-05
-2.58238990134472e-05
-4.12500137723706e-05
-1.39075725276558e-05
-2.07452520248588e-05
-3.58413595079758e-05
-1.70697415044057e-05
-5.21431088802864e-05
-1.65017480094928e-05
-1.15714231942499e-05
-1.5801243389063e-05
-2.38838931738308e-05
-1.71802661531835e-05
-2.49407628349551e-05
-2.19323737337085e-05
-2.89622037834168e-06
-4.29040311783127e-05
-5.0419674956761e-05
-1.11711427122214e-05
-3.6615106910793e-05
-2.73087128758678e-05
-3.06249441080016e-05
-2.83938166561341e-05
-3.59125206551064e-05
-3.21660891869597e-05
-1.79344795536312e-05
-4.87051439282363e-05
-5.50731859643516e-05
-1.41698527632086e-05
-1.98219707619699e-05
-4.26238845861031e-05
-3.31592409659691e-05
-6.14116942222504e-05
-4.14552495024706e-05
-5.73656937563095e-06
-4.92657881337247e-05
-4.29556900673082e-05
-6.86310318358634e-05
-2.49611269049535e-05
-6.87324028073846e-06
-1.93101049691756e-05
-6.09206556047874e-07
-2.06224937005863e-05
-2.44323465631271e-05
-2.74218707050388e-05
-4.44842724645826e-05
-2.37038967592818e-05
1.42836005135927e-05
-4.08715340664848e-05
-2.11830093800811e-05
-3.29676395139719e-06
4.12379303095039e-06
-2.8723322071463e-06
-1.73914072306688e-05
-3.66751023382789e-05
-1.75383052935551e-05
-4.6666647501611e-05
-2.79387681139524e-05
-3.88067837969827e-05
-2.80625692139789e-05
-7.19278250872112e-06
-1.93212587744478e-05
-3.60266917042323e-05
-3.51433018125467e-05
-1.01366564641078e-05
-1.76722884616033e-05
-1.84315916729883e-05
-1.3419173667578e-05
-3.70831242930141e-05
-1.24760040272825e-05
-2.48439931209391e-05
-1.69478619943247e-05
-1.20130870706488e-05
-2.67491284734426e-05
-1.96853515863566e-05
-4.59670419526133e-05
-2.03861220055626e-05
-2.14679051341796e-05
2.26688783823438e-05
-3.28638464728542e-05
-1.87642373654282e-05
-4.38948801257785e-05
-3.03593197003632e-05
-3.13234039349442e-05
-1.91191500543296e-05
-2.55901976153375e-05
-2.52658079502067e-05
-1.2409695599374e-05
-2.46176342841603e-05
-3.40620455964959e-05
-4.63452216349224e-05
4.40175294372602e-06
-9.50222870208778e-06
-4.10792219494644e-05
-2.11683694556428e-05
-3.01931670436657e-05
-8.83911688454778e-06
-2.68355254062823e-05
-3.22149851413524e-05
-5.04175962828487e-05
-2.87550522197636e-05
-1.78556725978192e-05
-2.8931849781983e-05
-5.54412371548443e-05
-2.62221926869861e-05
-2.36785731064501e-05
-6.26779407742586e-05
-1.88985912333827e-05
-4.43176279071691e-06
-6.140759281637e-06
-3.79600589561713e-05
-3.99494936860128e-05
-3.83619158073579e-05
-1.9898414380339e-05
-1.75740448112953e-05
-4.38539914088647e-05
-4.35237190224944e-05
-2.16618053792578e-05
-9.44106989013762e-07
-3.88338748636288e-05
6.43100214900181e-07
-3.40113949677219e-05
-4.46037070169126e-05
-1.86892282255256e-05
-2.67912026275354e-05
-1.46449436759837e-05
-8.16297759909285e-06
-5.04005778450029e-05
-9.02544542285289e-06
-4.06478984883161e-05
1.13559158025566e-06
-2.12460545740082e-05
-9.07314548726027e-06
-2.810909766164e-05
-3.94485300860864e-05
-3.23909429341524e-05
-1.72072385448186e-06
-7.09859505912819e-07
-9.88639630693973e-06
-3.01905586003889e-05
-2.70342691100183e-05
-3.27628766118829e-05
-1.98348994477036e-05
-3.81247158138365e-05
-3.40000149598695e-05
-3.94575975881817e-05
-1.65502695416998e-05
-2.73352696717346e-05
-1.66565402740071e-05
1.7677768154667e-06
-4.27900826476517e-05
-2.2872219508724e-05
-2.73310019698476e-05
-2.97243450803043e-05
-2.14985351996687e-05
-3.09304788129955e-05
-3.21225471226783e-05
-7.2209341347205e-05
-2.89472440143331e-05
-2.6507924546673e-05
-1.68223747467616e-05
1.1161847716107e-06
-7.79095349392552e-05
-2.84913796675494e-05
-3.7026875881392e-05
-3.51125531931004e-05
-2.84654328524862e-05
-3.91789980277795e-05
-3.39883827905392e-05
-4.55998995941721e-05
-8.68315124449016e-06
-4.02644723363348e-06
-2.97257105012108e-05
-4.06977566620998e-05
-1.32282352057082e-05
-4.65941193010728e-05
-3.9979291880575e-05
-3.3917903845367e-05
-1.63280211524106e-05
-5.2982538743105e-05
-3.56115048570965e-05
-2.5327737379711e-05
-1.45885136787592e-05
-3.09376548530291e-05
-3.98469344468757e-05
-2.30336748536896e-05
-6.61911272558233e-05
1.2243102143171e-06
-2.16907522889416e-05
-3.63119312358643e-05
-3.30400696167659e-05
-6.5313744697433e-05
-1.94512022691436e-05
-3.20893158665677e-05
-2.9204887988337e-05
-1.46222268712665e-05
-5.07141114876283e-05
-1.65463037051229e-05
-3.45519281894616e-05
-4.1796724510654e-05
-5.10197227093858e-05
-5.53967917133761e-06
-2.22830556364301e-05
-1.16361386576864e-05
-4.6963555883951e-05
-1.84474369454366e-05
-4.9948459896765e-05
-4.28935911374646e-05
-2.20000659407246e-05
-5.7633829091257e-05
-2.77267617433703e-05
-1.11579224820645e-05
-4.26196357714559e-05
-3.5865715943434e-05
-3.11960102643209e-05
-5.09883569342244e-06
-3.37826692388487e-05
-3.55481667639369e-05
-3.92206339312808e-05
-4.59942185090116e-05
-3.80926538163273e-05
-5.92138752276027e-05
-4.58092189445359e-05
-1.45158781906585e-05
-3.0267365687416e-05
-2.83860727820644e-05
-2.08289195511221e-05
-4.11761265551759e-05
-1.32131575453354e-05
-5.71778799614776e-05
-4.8184404492652e-05
-4.14593442280415e-05
-9.84924705182345e-06
-1.25020790147216e-05
-3.1642535621873e-05
-2.46033893995406e-05
-3.48259471795862e-05
-2.95532087376742e-05
-3.58790585338974e-05
-2.70525355022601e-05
-2.89876936306042e-05
-3.03766369327738e-05
-2.99285672750556e-05
-3.53221254270568e-05
-1.83515383032299e-05
-3.59857373058593e-05
-2.94206368547536e-05
-2.2301149071974e-05
-5.17203645343606e-05
-2.86038408407874e-05
-4.29882111331173e-05
-6.75952457843435e-05
-2.25196828721006e-05
-2.55637723064379e-05
-3.84354290731972e-05
-3.46297847704978e-05
-4.25744777755301e-06
-3.37527111137267e-05
-3.63688192932499e-05
-1.38691918307496e-05
-2.21500709915675e-05
-3.08444107713406e-05
-1.07811196173915e-05
-2.89785159253458e-05
2.71796194386276e-06
-1.43784855172439e-05
-4.06296183328082e-05
-2.33469586011637e-05
-3.09689700144482e-05
-4.7391910514037e-05
-3.26910511721221e-05
-2.52052040433258e-05
-9.76434754150128e-06
-4.06707162250871e-05
-1.18649937567536e-05
-3.73545946925947e-05
-4.31534193970609e-06
-3.23217253813095e-05
-4.48796932604152e-05
-1.44245485070767e-05
-3.014254974826e-05
-1.45607146045355e-05
-4.96912968130627e-05
-8.16510618289985e-06
-2.33258813860437e-05
-3.35630971390331e-05
-4.04853878316448e-05
-3.04649475070807e-05
-2.25801845044038e-05
-4.14172188823525e-05
-2.57667720258649e-05
-8.78165345357763e-06
-2.27215239978312e-05
-6.99723480759049e-06
-2.82797857289947e-05
-4.13664305814954e-05
-8.87132566759891e-06
-4.03107681222504e-05
-2.15466033125877e-05
-2.4768976057188e-05
-2.23914057045303e-05
-1.04428250613595e-05
-9.93482451112857e-06
-1.0535272175538e-05
-5.07723870680801e-05
-2.64237855338997e-06
-2.49786906874118e-05
-1.22051252469674e-05
-4.70061619240911e-05
-3.51844543800495e-05
-3.59469686033739e-05
-2.00373705332419e-05
-5.88664307008885e-05
-1.47709632083453e-05
-3.41900205872887e-05
-4.8895155597108e-05
-5.65383779926949e-05
-3.40016421360143e-05
-1.95510248337265e-05
-4.8807866623156e-05
-3.5340259690326e-05
-2.96680058274402e-05
-1.91618292179068e-05
-1.61476676191289e-05
-2.68930978562835e-05
-2.7295429569622e-05
-4.52809603928901e-05
-5.57910082525554e-05
-9.22806043495695e-06
-1.76891960634048e-05
-3.68336813116282e-05
-4.54019854222393e-05
-1.92570424803584e-05
-3.85836212984748e-06
-2.93139417829387e-05
-6.88414566301032e-05
-4.52287420324819e-05
-1.74352050949604e-05
-2.83535482625907e-05
-2.79738028847475e-05
-1.94219341606441e-05
-2.45686744333387e-05
-3.66986151809097e-05
-1.37758574141903e-05
-4.8916859230244e-06
-7.10867303043429e-06
-2.3675995970851e-05
-2.96587153135201e-05
-5.2265678491682e-05
-5.97232670482717e-05
-2.99080763259253e-05
-3.86766005564502e-05
-2.85979159642563e-05
-7.27051472834133e-05
-4.6648675176647e-05
-2.25084820671304e-05
-2.44504399249981e-05
-4.69321128685207e-05
-4.5483645347335e-05
-2.93729228541205e-05
-3.48752509586222e-05
-3.06238165645274e-05
-1.56396972468354e-05
-8.16862561481637e-06
-1.35893659814498e-05
-6.03300125650523e-05
-1.81930020345686e-05
-3.41200034328188e-05
-1.7024764721529e-06
-5.75018698962762e-05
-3.84562988446119e-05
-2.62654592333346e-05
-1.97161042509175e-05
-4.6854771616742e-05
-4.10651879836436e-05
-7.83985055953582e-05
-3.16390126677405e-05
-2.32315839279068e-06
-2.88796026276246e-05
-5.465347736398e-05
-9.51912588644595e-06
-2.47734638107447e-05
-1.51689915652953e-05
-4.05222185897306e-05
-1.10430780876848e-05
-7.84785113958292e-06
-6.65972515396759e-05
-1.57505699469646e-05
-4.60226062813084e-05
-5.8635571568603e-05
-2.67554515806374e-05
-5.58781031553337e-05
-3.06456832039425e-05
-4.81831247213503e-05
-2.43086826837375e-05
-2.56870056840375e-05
-1.46342947811394e-05
-7.26852282361127e-06
-2.70036459591788e-05
-5.01408522273914e-05
-1.26715279081832e-05
1.32807649053834e-05
-3.22663308980152e-05
-4.44245476226582e-05
-2.78441648558372e-05
-3.76321216143379e-05
-2.47757658156431e-05
-5.20805268238854e-05
-1.72034983234845e-05
-9.16237107952669e-06
-4.05823226234529e-05
-2.42200588882295e-06
-3.6286030267152e-05
-3.95061236357724e-05
-1.09710618388664e-05
-1.10404298353755e-05
-2.40360440866647e-05
-4.67484012482645e-05
-3.74204447325837e-05
-1.20229199886071e-05
-1.40033170712928e-05
-3.2126675526876e-05
-6.28429656396027e-06
-2.88279213295767e-05
-3.13135927575321e-05
-3.41567783172642e-05
-1.02092783078604e-05
-2.6527160983485e-05
-5.20983293676792e-05
-3.2881505659876e-05
-2.20923724507725e-05
-3.11894941480163e-05
2.06598241784645e-06
-9.52557866824801e-06
-3.20957750596474e-05
-2.6168889505423e-05
-4.3024183363861e-05
-3.24467331732643e-05
-2.4722728985029e-06
-1.06663010653319e-05
-3.0769795527987e-05
-1.32239075570987e-05
-1.82058224011588e-05
-3.61260969091737e-05
3.60978811589154e-07
-4.77643062960251e-05
-2.17854513783719e-05
-3.88498018055363e-05
-4.58314027579371e-05
-4.84797688262869e-05
-1.53908178918476e-05
-1.89203456895011e-05
-3.31420190004752e-05
-3.67026563288068e-05
-1.30851980513821e-05
-3.9432724920436e-05
-3.62692937068653e-05
-1.09699481452855e-05
-2.04959182516576e-05
-3.46429578744721e-05
-3.00844668427434e-05
6.95129737027217e-06
-2.26971650879524e-05
-7.14503443480772e-07
-2.28552280327832e-05
-4.23620971736055e-05
-3.92962729538127e-05
-2.9952386056152e-05
-2.12819243350768e-05
-3.54832608538469e-05
-3.07151158171473e-05
-9.87340080221101e-06
-1.68426138816357e-05
-2.12344397932781e-05
-3.5840767874219e-05
-1.48015453372979e-05
-3.95719048948462e-05
-5.03960646343401e-05
1.90412111428624e-07
-1.87459632977961e-05
7.68918544670837e-06
-3.35471458441994e-05
3.8710506164853e-06
-2.54338122539631e-05
-8.25932524931742e-06
-5.16769186696087e-05
-2.33109474097348e-05
-2.01954378843228e-05
-2.13141757484797e-05
-1.17135565597603e-05
-2.4758620103836e-05
-3.27266421336682e-05
-3.2520227085905e-05
-1.9373977643895e-05
-3.34497946860584e-05
-2.48861144466462e-05
-5.2075220672649e-05
-3.75639247776999e-05
-7.01043916352882e-05
-6.4085773262816e-06
-6.06189657263913e-05
-4.150419495012e-05
-4.89618955145072e-05
-2.22112302882737e-05
-2.61400318074566e-05
-5.69618913769107e-05
3.52749344380796e-07
-1.60096761902953e-05
-2.96388186638642e-05
-5.09472157943942e-05
-4.79261301332014e-05
-1.87101137355658e-05
-1.28228170318503e-05
-9.9483877065611e-06
-2.20962119715967e-05
-2.85694821866476e-05
-4.71542083247958e-05
-6.9257147057684e-05
-3.78194320004159e-05
-5.55699110831394e-05
-1.82334130727016e-06
-1.6263573308125e-05
-2.55355139145491e-05
-1.46192662171317e-05
-2.4605454069232e-05
-3.13633445017327e-05
-8.02877106801221e-06
-3.225483088474e-05
-3.41368215830712e-05
-4.01153000034052e-05
-4.74871964917926e-05
9.67597413958397e-08
-2.7138082463867e-05
-3.12183844144051e-05
-2.01657230758144e-05
-2.76916093261257e-06
-1.66974316775761e-06
-7.44387318939528e-05
-2.0397216829814e-05
-3.47625643951919e-05
-5.48824942550814e-05
-6.74462909718309e-05
-6.83400720479498e-06
9.90352794650671e-06
-4.0769994922755e-05
-2.89186228372309e-05
-2.57120773019258e-05
-3.05891420202664e-05
-1.66047123022131e-05
-1.51436562033737e-05
-8.99861517934047e-06
-3.45387266164241e-05
-9.97529658982593e-06
-1.85209083242594e-05
-6.74659128235615e-05
-1.90346729012649e-05
6.23471569280986e-06
-1.56532976282834e-05
-4.97541682074763e-05
-8.00085896823391e-06
-1.8264639445791e-05
-2.08259161399148e-05
-8.8390303477843e-06
-1.00394324084261e-06
-2.27400977511644e-05
-4.7474768685424e-05
-2.5880211455482e-05
-2.07073933048082e-05
-3.09010568144085e-05
-2.86847950870592e-05
-3.66615484405364e-05
-5.28075865472198e-05
-3.46645890420708e-05
-2.53695678822071e-05
-3.02653252411318e-06
-1.3897786046761e-05
-3.01761631386977e-05
-1.05887442739622e-05
-4.28145657522084e-05
-2.58329091617301e-05
-4.10303593997006e-05
-3.71881976589154e-05
-2.98190032781593e-05
-1.06395884414179e-05
-3.12118967311312e-05
-2.55949236361989e-05
-4.46699319583625e-05
-1.36662654794901e-05
-3.79357588114118e-05
-3.29933585642811e-05
-4.81053674199687e-05
-1.01776364145147e-06
-1.36021685247877e-05
-3.36455037950894e-05
-4.14511767914743e-05
-1.70458537858805e-05
-3.84606598105713e-05
-1.40244546920034e-05
-3.76717107195647e-05
-3.83789860684846e-05
-4.03896857337413e-05
-2.7349094589018e-05
-5.63106815536608e-05
-2.15119262102644e-05
-4.80428961008401e-05
-5.36620289958536e-06
-1.63237898417761e-05
-5.04863768262693e-05
-2.77212580180278e-05
-5.97209367880512e-05
-3.5443082057727e-05
-3.46064575801143e-05
6.37640721254532e-06
-2.45794978785473e-05
-9.01163128390716e-06
-2.20211730501285e-05
-3.2937895826841e-05
-4.03150348234756e-05
-4.52856521470947e-05
-9.14213171225949e-06
-2.75316134360828e-05
-3.11103673591642e-05
-3.12599156270679e-05
-3.81041324381003e-05
-5.02198478984069e-05
-1.84743708517714e-06
-1.42174411947202e-05
-8.14184806160332e-06
-2.87005435231261e-05
-1.89536630434912e-05
-1.99308895974992e-05
-3.8678484712032e-05
-4.04326816754345e-05
-1.65775249976246e-05
-1.54083873245067e-05
-4.17418509569458e-05
-2.24019566226922e-05
-1.22984737268865e-05
-3.47083588860646e-05
-7.32212107871151e-06
-8.48302871369366e-06
-4.70298598826478e-05
-8.15316442338086e-06
-5.13639006199323e-05
-2.43003456778956e-05
-2.30651451261977e-05
-4.42635562476206e-05
-4.59391396446963e-05
-1.98215262656534e-05
-2.76009386762337e-05
-5.31038232772986e-05
-2.54817140262243e-05
-2.52165262909817e-05
-2.83629863212501e-05
-1.59206882209437e-05
-5.66058515968898e-05
-1.79108805138283e-05
-3.5519940587007e-05
-4.91102710364165e-05
-5.03125962319322e-05
-4.37022456314946e-05
-1.69963815997416e-05
-6.10401401630696e-05
-4.00287460277125e-05
-3.15743642918543e-05
-3.57348786183165e-05
-5.0648661220096e-05
-4.76950142159471e-05
-2.52205687631731e-05
-1.31662879869861e-05
-4.03512996520611e-05
-1.14972918542788e-05
-5.48115734804199e-05
-1.42021227283513e-06
-4.67208118975771e-05
-7.27283120574306e-06
1.42625850730556e-05
-3.88417906946703e-05
-3.92523285075719e-05
-4.33767833960335e-05
6.36128680316255e-07
-1.36543446409255e-05
-4.88532023494077e-05
-1.09875378501069e-05
-1.55652360841035e-05
5.97857582352751e-07
-3.36080602931323e-05
-7.06949301489223e-06
-3.37021419908922e-05
-5.19667913337745e-05
2.3063593119844e-06
-3.02568686192092e-05
-4.14912622500036e-05
-4.3195705761408e-05
-1.74135532036139e-05
-1.78138528220694e-05
-5.66607372815616e-05
-1.56148223531601e-05
-1.82200496428571e-05
4.42808305326111e-06
-4.22707123531929e-05
-8.91689541418991e-07
-2.64344498746047e-06
-3.32625635240187e-05
-3.67248924035064e-05
-3.04438636368925e-05
-2.41166640773401e-05
-3.55907894719921e-05
-3.23955447066579e-05
-4.07792770586876e-05
5.80030051825172e-06
-3.78622209964717e-05
-2.19577276162372e-05
-4.77637149745513e-05
9.88919219965777e-06
-3.84706377313001e-05
-2.64461100968086e-05
-4.00424041181783e-05
-1.54853939423599e-05
-1.75421294030384e-05
-4.02924178182413e-05
-4.6793428981613e-05
-1.63321144023206e-06
-4.00944787254949e-05
-1.98307832114033e-05
-4.57131944782516e-05
-2.11808052589806e-05
-1.09234834260033e-05
-3.77691824161259e-05
-3.10515865041895e-05
-2.2894959129712e-05
-3.80362870810614e-05
-2.99825102212839e-05
-5.0821133617855e-05
-3.24097164172819e-05
-4.83973594263614e-05
-1.78999958766809e-05
-5.11624429525119e-05
-2.11381673278374e-05
-9.92238814565901e-06
-2.25264969834385e-05
-4.50209835123668e-05
-1.70893285082634e-05
-1.93751316331602e-05
-1.74820365266556e-05
-3.68912843134555e-05
-1.51421011261336e-05
-4.8565036010347e-05
-5.28575699180873e-05
-4.28239469860929e-05
-3.04947926836126e-05
-2.05589353822721e-05
-2.60578816748092e-05
-3.80101218145126e-05
-3.34728388133405e-06
-3.55323025779577e-05
-2.22992650677538e-05
-1.1381901495183e-05
-5.36204812640926e-05
-2.23261433871042e-05
-4.82764217868618e-05
-1.14307080221312e-05
-3.51925523563941e-05
-2.96328076795729e-05
-3.8314995332646e-05
-3.87141902193785e-05
-2.06118137448485e-05
-5.89632473416601e-05
-3.33589568943149e-05
-1.89377119887256e-05
-9.63058850226639e-06
-2.13293878661334e-05
-3.6114050609359e-05
-5.24932381610176e-05
-3.9144466120739e-05
-2.07334437146863e-05
-2.61925538416501e-05
-3.63431321306978e-05
-4.04592762345532e-05
-2.87444965451884e-05
7.1993426336527e-09
-4.53376451911833e-05
-3.70377113995964e-05
-5.30525742733136e-05
-4.93594064901346e-05
-4.7187271361456e-05
-3.81451307302206e-05
-4.37531244077441e-05
-2.16518132975868e-05
-5.15862482482893e-05
3.12731701164609e-05
-2.64031524513758e-05
-7.76251340994487e-06
-3.41475742911238e-05
4.03919221763399e-06
-5.03450581470051e-05
-2.1713430213882e-05
-2.05616861749564e-05
-4.12497396807856e-05
-1.25788346978266e-05
-6.22128424325579e-06
-2.85420714928664e-05
-9.35161007836818e-06
-4.39022511001741e-05
-3.49008134866497e-05
-3.81162153222401e-05
-4.57105616298529e-05
-9.78132608345862e-06
-6.50146086793091e-05
-1.31743877174266e-05
-4.42818359520104e-05
-2.38715150512528e-05
-2.99206680427688e-05
-2.77721831114449e-05
-1.55843764684228e-05
-2.95549708095087e-05
-1.16183769178398e-05
-4.81889673964597e-05
-3.56935947335282e-05
-3.28945720071241e-05
-1.70990909159158e-05
-3.45975663918724e-05
-3.92174973704753e-05
-5.85599016604704e-05
-3.28848233109088e-05
-4.11623712891864e-05
-3.24597320152726e-05
-3.64039231909191e-05
-1.93738725535089e-05
-3.31996391051139e-05
-3.65197289322993e-05
-3.90423804340095e-05
-3.94302469698623e-05
-3.21885195663543e-05
-4.60542920264836e-05
-1.94869467385099e-05
-1.25307793613746e-05
-4.50016659013943e-05
-4.86114072729041e-05
-1.18166750967487e-05
-1.65999610187069e-05
-5.2605013816043e-05
-1.41828537411267e-05
-1.64707417092891e-05
-3.84509706118376e-05
1.31030332262341e-06
-2.16970682703043e-05
-3.15021378591613e-05
-1.29536033321869e-05
-2.82965123646165e-05
-5.87966131401311e-06
-4.97512244255451e-05
-2.34669881425011e-05
-2.84189650250212e-05
-3.14687912993343e-05
-4.44349532638032e-05
-2.31364896433456e-05
-3.9967056782137e-05
-3.85565097479756e-05
-1.64552952822574e-05
-3.83586660790249e-05
-4.97965423948506e-05
-3.53230593588302e-05
-2.69644508395693e-05
-3.08685385597682e-05
-2.58229143434501e-05
-8.43511172932947e-06
-2.00286583162758e-05
-5.57085829122123e-05
-4.0857923144244e-05
8.54925183269675e-06
-2.91841412728769e-05
-4.70185743277125e-05
-5.60086850558096e-05
-1.35596954930056e-05
-3.2747561294089e-05
-3.9848428810047e-05
-5.13513647109695e-05
-2.87739029575063e-05
-2.09460633631051e-05
-9.35159132239239e-06
-2.22848326183654e-05
-3.19108155675171e-05
-3.89643604618992e-05
-1.20870522627927e-05
-2.58905989817075e-05
-2.04304621809737e-05
-1.98609247989421e-05
-3.54372259806313e-05
-1.56748860046763e-05
8.50326575478832e-06
-3.51234250252956e-05
-3.55948569257044e-05
-4.60356493142556e-05
-3.53855626492562e-05
-3.96639199104734e-06
-1.83676903973891e-05
-1.87945578689299e-05
-3.91983042877602e-05
-2.82385062154508e-05
-5.64442190220627e-05
-3.85148083693776e-05
-3.24486722936678e-05
-3.13771610706917e-05
-3.64341476697662e-05
7.44154754835185e-06
-3.07384027443003e-05
-4.60009727159162e-05
-2.27970919914315e-05
-3.06817708937851e-05
-2.50692668298166e-05
-3.75034091514207e-05
-2.55267819435149e-05
-2.42708703137362e-05
-3.91790281949242e-05
-1.28787663733658e-05
-1.82346484186952e-05
-3.81322629207036e-05
-2.69260214765442e-05
-1.30870246740657e-05
-1.9072136895201e-05
-7.31084608012189e-06
-2.73699694797114e-05
-1.13532961348844e-05
-2.2448880329439e-05
-3.07187094524082e-05
-3.67873712489202e-05
-3.2103450435239e-05
-1.82991366567339e-05
-3.06560286228089e-05
-1.98432120719658e-05
-2.47291374077095e-05
-4.73469824576844e-05
-1.59791314140149e-05
-6.43863596888149e-05
-3.04767453678104e-05
-2.08721181217591e-05
-3.40657298338916e-05
-3.34226697981129e-05
-1.5151583324044e-05
-2.28553918991873e-05
-3.54167108638803e-05
-4.44818766678537e-05
-1.74506694592987e-05
-4.08853495196395e-05
-1.98105001326459e-05
-4.69359690875317e-05
-4.04663731937753e-05
-5.69912580275386e-05
-2.08703834187184e-05
-4.44969122939253e-05
-5.99698794000113e-05
-3.47523101778984e-05
4.34777239388142e-06
-5.23176549860598e-05
-1.84797412934001e-05
-3.29889238371945e-05
-1.3768828302779e-05
-1.03492278148183e-06
-2.3107247897585e-05
-3.74655098298815e-05
-4.38509842154011e-05
-2.24928108701961e-05
-4.73898033101605e-05
-2.39238624857576e-05
-3.48475146496052e-05
-5.71316805860845e-05
-1.64010572584689e-05
-3.27960342325057e-05
-4.33004822403146e-05
-1.60030037380799e-05
-2.18987482310406e-05
-2.12248897420896e-05
-2.7298835222215e-05
-2.16998566012093e-05
-1.04389777621759e-05
-3.66718503802065e-05
-3.49261108302948e-05
-1.66745889997602e-06
-3.40109442335267e-05
-1.00076872517511e-05
-1.82069896571229e-06
-2.59461614533527e-05
-2.03397189217831e-05
-2.13878163418145e-05
-3.40262756628785e-05
-4.59958098897969e-05
-5.02606512638194e-05
-1.1781154785932e-05
-1.80988207915186e-05
-4.36783816606533e-05
-4.39905929495426e-05
-2.65584759430761e-05
-2.14808570753926e-05
-4.24624089322673e-05
-3.6857605048549e-05
-5.94351589078096e-05
-2.32961787669292e-05
3.18894567132289e-06
-4.20322475324103e-05
-3.10347136043642e-05
-4.40695287612579e-05
-1.10359910832677e-05
-1.63935360466732e-05
1.74094561153431e-07
-6.30591080624878e-06
1.15360802970673e-05
-1.26182000128453e-05
-1.67163135193883e-05
-3.59040776433731e-05
-4.23516640146776e-05
-2.51939588611348e-05
6.62317607131968e-06
-4.16087706330818e-05
-5.44817949915412e-05
-4.18799806471137e-05
-4.84329846412674e-05
-3.71197231694849e-05
-7.91733673424334e-05
-4.10096547893217e-05
-1.1544103551164e-05
-4.17944011425968e-05
-2.77809684520266e-05
-2.57006588761753e-05
-2.46795308874075e-05
-2.02032001180831e-05
-1.9497076068819e-05
-3.02132160793231e-05
-3.84570571769644e-06
-1.87350963163766e-05
-2.35615393900268e-05
-2.44424282927908e-05
-1.6030320512109e-05
-8.82653740972906e-06
-2.55760489483246e-05
-3.25559268792629e-05
-4.54007536329713e-05
-4.702134204442e-05
-2.95600719459209e-05
-2.55924322880287e-05
-1.87901845459452e-05
-3.16959814683585e-05
-1.51951761891368e-05
-3.25674299384799e-05
-4.52855564150787e-05
-5.87131450278546e-05
-4.61364456531745e-05
-1.78032043020554e-05
-4.498233569603e-05
-4.56017136185499e-05
-1.65983005435348e-05
-7.25506556143661e-06
-2.62644625577086e-05
-4.89965533700988e-05
-7.13836545301846e-06
-3.76903884717191e-05
-2.5968223036196e-05
-2.05805371585939e-05
-1.08454027295626e-05
-4.95895995069244e-05
8.17990175405451e-06
-5.21386154969194e-05
-2.72074467099172e-05
-2.52407282207707e-05
-5.18661102791199e-05
-8.39291974589938e-06
-5.04187857704766e-05
-2.08924304178395e-05
-3.10257036237134e-05
-4.47926510959072e-05
-2.88009068500052e-05
-5.82457066945636e-05
-4.75967969637346e-05
-5.18107941093381e-05
-4.15532291925172e-05
-2.13597487796408e-05
-4.40517888625176e-05
-8.98535488431952e-06
-3.88297620103229e-05
-2.54009501776561e-05
-4.8475308444169e-06
-2.78997472758597e-05
-3.98831811865536e-06
-4.02270784775573e-05
-4.82666515577208e-05
-3.99678827861266e-05
-2.4910936512335e-05
-1.55797473818483e-05
-2.10684997147338e-05
-5.46156472092446e-05
-1.29799117218207e-05
-1.60805519617071e-06
-2.20714346388862e-05
-1.4636095241479e-05
-7.39227060647118e-06
-2.50803049331415e-05
-1.44603363575576e-05
-2.71463777552613e-05
-2.79175080826894e-05
-4.58742371111223e-05
-4.31143085554463e-05
-3.64240923407231e-05
-4.97769249821351e-05
-1.97433820738519e-05
-2.04509714678594e-05
1.04710297150514e-05
-2.84676265266727e-06
-1.84155033170694e-05
-5.64652589517679e-05
-3.32274634674406e-05
-2.8656285319776e-05
-2.60027722898662e-05
-2.22529246585596e-05
-4.04789368437962e-05
-4.95049546982511e-05
-1.61865676133821e-05
-2.17167220887068e-05
-2.98559978665564e-05
5.22687052081258e-06
-4.41108358993001e-05
-2.45555384718113e-05
-1.37601521213438e-05
-2.0403792385859e-05
-2.06105226676045e-05
-5.79812195604254e-05
-1.03869613953464e-05
-2.97398099044749e-05
-3.70347540129337e-05
-2.85948937294047e-05
-2.27833062638689e-05
-1.61725401282551e-05
-1.96615338151255e-05
-5.99891348027083e-05
-2.89211059374984e-05
-1.92581143766081e-05
-2.09437163118283e-05
-1.46149594768609e-05
-2.84484970262069e-05
-3.0127217714074e-05
-4.16391403624995e-05
-4.6011132126954e-05
-3.27703465384177e-05
-2.59823793508404e-05
-3.47590867151735e-05
-1.80141223183305e-05
-5.09292992990737e-05
-5.10785363312844e-05
-1.54365461987783e-05
-4.37798484989752e-05
-4.76099202799124e-05
-9.92613614728503e-06
-4.54066649653733e-05
-2.14803078094506e-05
-5.35306852152189e-05
-2.45011416111517e-05
-1.32549755692003e-05
-3.86630833504691e-05
-3.4211264432726e-05
-5.5447556668774e-05
-1.92281270725813e-05
-3.08624971718891e-05
-2.28031526554621e-05
-2.58210853938712e-05
-3.82458363656046e-05
-3.58959169340301e-05
-2.57495619058205e-05
-2.1400224783531e-05
-3.61654025735374e-05
-4.27559549459766e-05
-3.2911567409843e-05
-3.83989691964043e-05
-1.21368601712163e-05
-1.62790817266752e-05
-3.74990490670023e-05
-4.4746022069548e-05
-2.19831087701207e-05
-4.47754395756763e-05
-3.04931831273588e-05
-2.88634748633575e-05
-2.85466062208568e-05
-2.36341275390526e-05
-4.37204577783302e-06
-3.43251213350866e-05
-2.94625440407258e-05
-3.81855235099335e-05
-1.28199666579679e-05
-5.84568467876743e-05
-3.28353039928209e-05
-3.85276379397451e-05
-4.51920720574371e-05
-3.92507218780523e-06
-2.02946789223944e-05
-4.07363462613072e-05
-3.19896533267453e-05
-1.16982801787072e-05
-4.62333740574832e-05
-6.39283100606577e-05
-3.2556310832443e-05
-2.46785567887944e-05
-1.95534987955815e-05
-4.97209640618604e-05
-3.51393380252795e-05
-2.88672429072587e-05
-4.55109202667749e-05
-8.76811950273325e-06
-5.4777912426587e-05
-8.46011164082501e-06
-3.93444683015906e-05
-4.74468361659923e-05
-4.72713750040604e-05
-2.15160187139574e-05
-1.67119863770879e-05
-2.23281029349027e-05
-1.25347433575026e-05
9.09197006532449e-06
-7.10194009302767e-05
-1.14011300919981e-05
-1.80553607690769e-05
-3.52332991980977e-05
-2.08494883286266e-05
-9.88422319239166e-06
-5.91229206263145e-05
-2.95421984825916e-06
-4.44153229339016e-05
-4.69178885860885e-05
-2.58229074179721e-06
-3.3078074647543e-05
-3.70199852468113e-05
-4.63673649928185e-05
1.65225437333331e-05
-4.33741945318794e-05
-1.67439449542681e-05
-4.57616045121362e-05
-1.37322351885699e-05
-4.75251404705209e-05
-2.7013837208504e-05
-6.11648562351451e-05
-5.08317553190711e-05
-3.43352904358314e-05
-2.9888128982588e-05
-3.48906444016288e-05
-2.42599407994537e-05
-2.33191704498831e-05
-1.87848707986371e-05
-1.69968502104896e-05
-1.85466253063827e-05
-5.5776170489583e-05
-1.81526867061248e-05
-3.9589270693306e-05
-3.05041414662647e-05
-4.07342265355712e-05
-1.88341653916664e-05
-2.87710510524027e-05
-2.48255038465739e-05
-4.59783835434799e-05
-1.40489328651735e-05
1.76550076834177e-06
-3.96198771389718e-05
-5.47979730371423e-06
-4.76374357886105e-06
-3.69856684093469e-05
-3.99889831545077e-05
-1.65585402525403e-05
-3.2536297262993e-05
-2.63681544337658e-05
-5.46819777683651e-05
-2.10020584829823e-05
-6.75195432868065e-06
-1.9260067928107e-05
-2.43255912376627e-06
-3.99887046194671e-05
-3.31707656023043e-05
1.17771737728622e-05
-5.3365310986802e-05
-3.1003608584079e-05
-4.45620311864004e-05
-3.80649905623424e-05
-4.6370021870738e-05
-1.53333588925325e-05
-6.08328962960907e-05
-1.47380924826464e-05
2.06188950309286e-06
-3.74325729562261e-05
-5.29586761029658e-05
-2.76821624797568e-05
-2.52023980570197e-05
-2.79800272547553e-05
-2.69276782407387e-05
-4.46667154814352e-05
-3.62474520360378e-05
-3.73888875511638e-05
-1.40248737342764e-05
-3.82935342282479e-05
-4.44692647968371e-05
-1.18869370189919e-05
-2.75412381167484e-05
-2.31753960799392e-05
-5.2240250409423e-05
-3.60994575573676e-05
-3.32850300877782e-05
-2.85381273240873e-05
-5.92433092916589e-05
-2.77846599764683e-05
-4.88031655914891e-05
-4.85373800452681e-05
-3.5533182558503e-05
-3.13805754097843e-05
-1.56521983833759e-05
-1.85485427272358e-05
-3.44706018636505e-05
-1.58360834368595e-05
-4.57309040300381e-05
-2.64855341471372e-05
-2.76836769733399e-05
-1.36662259330164e-05
-3.74722788321497e-05
-3.90444305469009e-05
-3.47203989316641e-05
-4.2981860430874e-05
6.54403212040275e-06
-5.60076337187415e-05
-4.37648441919203e-05
-6.12927733544079e-05
-3.41766865853086e-05
-8.25496920674543e-06
-1.28864742581198e-05
-3.60690556458368e-05
-4.15893555367834e-05
-4.1912053604959e-05
-4.01428411493128e-05
-2.81257704618426e-05
-3.87043664452015e-05
-3.14338618522795e-05
-2.95721991612986e-05
-5.33217204122829e-06
-5.21000911027774e-05
-4.53769579184105e-05
-3.81699049967428e-05
-1.03236773880671e-05
-4.65164154711021e-05
-4.25336754404913e-05
-3.60319212448551e-05
-2.03489457457299e-05
-1.8544365474303e-05
-3.78756495109974e-05
-1.69063173797646e-05
-2.48122370180745e-05
-2.27753872305839e-05
-4.56432041623957e-05
-3.9833165767086e-05
-5.24896257116922e-05
-2.20926209087251e-05
9.55664516896529e-06
-3.22566163493457e-05
-6.57056740839778e-06
-2.56417303170474e-05
-1.62445914731649e-05
-2.65176961990836e-05
-4.14332833366342e-05
-4.86377281278289e-05
-6.98274440103421e-06
-3.41972786183459e-05
-3.59642906450244e-05
-3.5879769042168e-05
-3.72035782039571e-05
-3.28105338759567e-05
-2.90564726867364e-05
-3.6649889448496e-05
-2.73785079632906e-05
-1.24020601600302e-05
-3.93027414158215e-05
-3.73287214589009e-05
-3.75490587883009e-05
-3.71666783825291e-05
-3.26768928390002e-05
-2.20411561525539e-05
-1.12852420867926e-05
-3.15631039370632e-05
-3.85641545798756e-05
-5.42476102762328e-05
1.28696530006891e-05
-5.23242134588119e-05
-2.08551315448478e-05
-4.71175598315106e-05
-5.64580802769856e-05
-7.92036761407527e-06
-4.0564150125639e-05
-6.5978300683579e-05
-4.42025774508559e-05
-5.28487185453713e-05
-4.03270771116058e-05
-5.33833409605519e-06
-4.79947496151902e-05
-1.90030919004879e-05
-4.71381554096721e-05
-3.24716924938974e-05
-5.376605138857e-05
-3.48783738326931e-05
-3.40623935423467e-05
-1.06768557325125e-05
-1.1722753627624e-05
-2.46834391215945e-05
-3.97943967448867e-05
-2.9111514352113e-05
-5.15279173172624e-05
2.49192054530553e-06
-1.06942781499206e-05
-1.97488000942572e-05
-2.42166175102388e-05
-4.1174519004653e-05
-3.86105870190496e-05
-1.63879780193447e-05
-4.09345160555575e-05
-3.12524401706086e-05
-2.50862783854335e-05
-9.55603921947173e-06
-2.39693652556542e-05
-3.18696142383866e-05
3.25493881894576e-06
-7.34233543355703e-06
-2.62477970592501e-05
-3.61569504927372e-05
-3.67769796352524e-05
-2.93367659203087e-05
-1.79549424104405e-05
-3.73441306874162e-05
-3.70629887100832e-05
-3.34651957657634e-05
-2.95018515475891e-05
-2.94569509624885e-05
-2.44472972829351e-05
7.63311142033891e-06
-2.74651845802874e-05
-3.97003114414216e-05
-2.24992417827473e-05
-1.63494032435432e-05
-1.00556100588742e-05
-6.53589801825051e-05
-1.97379293057256e-05
-4.0029179687796e-05
-3.60398592584728e-05
-1.67789014457207e-05
-8.99120410176493e-06
-3.10530740112096e-05
-1.99524694313461e-05
-4.53555730689933e-05
-2.75870091170148e-05
-7.09784711792022e-06
4.54094703644494e-06
-2.75315284469268e-05
-5.27046802572228e-05
-3.91014622918157e-05
-5.59778217990415e-05
-2.2843249720251e-05
-3.23934350499469e-05
-3.7294780747315e-05
-5.07212152237007e-05
-5.28362235404004e-05
-3.40954367999116e-05
-1.91900753025717e-05
-4.68385256524596e-05
-4.14558012880483e-06
-4.30142577164091e-05
-4.68337705934388e-05
-4.37453970629793e-05
-1.66117290558239e-05
-2.76656115455821e-05
-5.59698062916098e-05
-2.23386892369293e-05
-3.5485113256957e-05
-4.9266398952389e-05
-5.96821993293695e-05
-3.892653133117e-05
-7.18147551674109e-05
-1.24594437194162e-05
-2.88453878683545e-05
-3.1223608019111e-05
-1.92925199429164e-05
-8.07424130658907e-06
-3.41762063340948e-05
-7.71289990883545e-06
-2.83409791613836e-05
-1.42304067533987e-05
-4.52909923230143e-05
-4.71420486222847e-05
9.2268269612958e-07
-7.46817186567242e-06
-1.58204341564052e-05
-1.69588303464511e-05
-1.28686848978558e-05
-4.52296093205859e-05
-1.38311437518814e-05
-3.09115308871311e-05
-4.28085990396911e-05
-3.78524541952631e-05
-5.26417070378702e-05
-2.5785318841132e-05
-2.82073356807912e-05
-2.59346063599102e-05
-4.43488829579122e-05
-1.18405245794104e-05
-9.10561855824338e-06
-4.22236318832733e-05
-3.50363778599327e-05
-5.59440209045311e-05
-3.49081340853475e-05
-2.34897691989926e-05
-2.45274029345908e-05
1.12777322198e-05
-2.77493111492103e-05
-6.19673581539226e-05
-1.77521554764866e-05
-4.92858683631083e-05
-2.41090038708189e-05
-1.5388232604993e-05
-8.21513547870775e-06
-4.11528813173261e-05
-2.44942539520193e-05
-4.63986514021915e-05
-3.8047838793481e-05
-1.2102525108405e-05
-2.89520650678112e-05
-4.1156746077085e-05
-2.81690031298339e-05
-5.46072536163139e-06
-4.34051854248623e-05
-2.87553518105177e-05
-3.37378030362752e-05
-2.14172315777244e-05
-2.62147313003951e-05
-2.68611779305092e-05
-2.02201389356783e-05
3.79618756329923e-06
-3.15915844871267e-05
-1.70301984263458e-05
-5.2136748410055e-05
-2.01890000707772e-05
-1.81904316646341e-05
3.80737419692237e-06
-2.26989835786067e-05
-1.04307852986502e-05
4.17094213834874e-07
-2.39959013137226e-05
-5.23209364421772e-05
-2.05489514677211e-05
-3.16680912285444e-05
-2.79028251858203e-05
-2.86078793698413e-05
-3.26864758479944e-05
-4.06372444964964e-05
-2.68524993658021e-05
-6.05338281460337e-07
-3.55092813496739e-05
-3.729820840505e-05
-5.27385585313317e-05
-4.80960338197675e-05
-2.35080223200775e-05
-2.92083069351613e-05
-2.93038117732987e-05
-5.03941668123636e-05
-2.0524832454089e-05
-1.85203547235805e-05
-1.81655254921622e-05
-2.12843463193286e-05
-4.23976795297637e-05
-3.88451253235506e-05
-3.85914790320598e-05
-1.57797379391634e-05
-2.87806702844495e-05
-3.59747300892092e-05
-3.19373765246979e-05
-3.20879873119451e-05
1.15222265950994e-06
-2.51879692717995e-05
-4.58812405424962e-05
-4.15545347338122e-05
-3.07941345818285e-05
-3.57145465517671e-05
-6.44269628980027e-06
1.51608842936336e-05
-2.116282180441e-05
-1.64773848380397e-05
-3.97949615071526e-05
-1.60361705152663e-05
-2.5634836990471e-05
-4.99184550837878e-05
1.26841548938714e-05
-4.91425464728537e-05
-3.94341246152894e-05
-9.16425129253957e-06
-2.56694914135182e-05
-1.75786407886599e-05
-2.33103949555972e-05
-3.53139389315346e-05
-2.05553778689076e-05
-1.55008428704431e-05
-3.77564684367188e-05
-3.65475116404028e-05
-5.03975829151702e-05
-1.02168739832374e-05
1.18963925441136e-05
-3.43780913177376e-05
-1.43432852644735e-05
-2.39084958682567e-05
-2.14058159882737e-05
-3.11311060945113e-05
-2.06928777501493e-05
-6.58554383921061e-05
-2.12864217023705e-05
-7.89953973086427e-05
-1.24281061984338e-05
-1.77743864021005e-05
2.82082754368087e-06
-3.94554876892407e-05
7.20800005815518e-06
-5.74139341105143e-05
-5.18608076890952e-05
6.51823374975872e-06
-2.0004233270131e-05
-2.79613287602342e-05
-3.19959876962822e-05
-5.72494569962791e-06
-2.74179268986695e-05
-3.87079044305974e-05
-2.90871464035189e-05
-4.25610772055744e-05
-1.0342628837429e-05
-2.34276730161559e-05
-2.24618419627959e-05
-5.06500034782527e-05
-5.48416101811377e-05
7.27062752844816e-06
-4.02298711628117e-05
-2.78536357866494e-05
-2.16398164332617e-05
-1.70098686767887e-05
-3.04978234774246e-05
-5.47160375006008e-05
-4.2867557614646e-05
-2.56887961019569e-05
-1.44523849259628e-05
-1.90775708858945e-05
-2.47866022700155e-05
-4.87735868444447e-05
-3.39109080440616e-05
-2.08921035647161e-05
-1.43071079068356e-05
1.28146789382693e-05
-4.58288847127843e-05
-1.80362614439309e-05
-3.19392046664877e-05
-3.71327107694338e-05
-2.38741796708952e-05
-5.52616585220288e-05
-4.25958250595814e-05
-1.85750412804625e-05
-4.11883136831983e-05
-2.50425191734905e-05
-3.56400008560205e-05
-3.96986085108455e-05
-1.84432599695371e-05
-4.38485329377804e-05
-4.37940807355355e-05
-2.20494847221127e-05
-1.05512276127658e-05
-4.60542734475693e-05
-1.87510344510722e-05
-3.86746961373315e-05
-2.25992016889031e-05
-3.75056611709636e-05
-4.48614717862174e-05
-4.15728591705493e-05
-3.17385533182765e-05
-2.83546270058145e-05
-1.29535861330216e-05
-1.18686149059272e-05
-4.41293665521976e-05
-1.26215151252866e-06
-1.91181982713746e-05
-5.27827595020296e-05
-3.71592288400097e-05
-1.82457977471735e-05
-3.50573725204251e-05
-3.59212898569943e-06
-5.54491235239672e-06
-1.54680723517114e-05
-3.21913059706946e-05
-5.97362782432171e-06
-2.8016318483877e-05
-2.44006118711948e-05
-4.78601026733666e-05
-4.81141102815176e-05
-1.96609002489616e-05
-3.43076747216325e-05
-1.6092507158941e-05
-5.02739110342668e-05
-3.43330982930616e-05
-2.28484091823061e-05
-4.36555517086046e-05
-2.42606707622235e-05
-3.23808991824563e-05
-4.33118425373756e-05
-4.80918126040613e-05
-3.78038450472786e-05
-4.35407537086757e-05
-2.22810676864347e-05
-4.00827491971365e-05
-1.96825978706494e-05
-7.11665038072123e-06
-2.82695790587328e-06
-3.02509139461843e-05
-3.52180779796065e-05
-2.99538379897017e-05
-2.56933302413534e-05
-2.77318102249935e-05
-3.8137138926827e-05
-3.44813733263034e-05
-3.38056185204132e-05
-9.18328506243231e-06
-3.33045500514583e-05
-2.0542157937748e-06
-7.35221229043271e-06
-4.64980038667779e-05
-1.14943707350425e-05
-4.70480087605466e-05
-3.54590892397155e-05
-3.69628861828663e-05
-3.50582280738291e-05
-3.69080163449774e-05
-4.19448124643983e-06
-5.15327672300504e-06
-3.69397776567e-05
-2.60600696663946e-05
-5.94683694430881e-06
-2.26368824982234e-05
-3.60527130565794e-05
-3.77898141251463e-05
-6.17638018892053e-05
-2.86229206196698e-05
-2.93007862828773e-05
-1.1923837707725e-05
-2.04534111412315e-05
-3.35742611936764e-05
-1.34147051091866e-05
-2.13959119075035e-05
-2.95024542389468e-05
4.41447530160428e-06
-3.80066305596323e-05
-1.54201829158132e-05
8.24840506623232e-06
-3.73010783724957e-05
-1.79344931656333e-05
-1.30216456855794e-05
-6.00307224332663e-05
-3.20385571519762e-05
-4.07238806316229e-05
-2.20145105120895e-05
-8.56816889150665e-06
-2.66220621442247e-05
-2.94200495991518e-05
-5.6694167282268e-05
-1.31223647557572e-05
-3.37799023193549e-05
-3.75894324974474e-05
-2.94288280283292e-05
-3.33771568946617e-05
-1.98095502566223e-05
-2.67260673844456e-05
-3.11819533213068e-05
-1.86237646324425e-05
1.87449814891493e-05
-5.12825177094339e-05
-2.85805405253935e-05
-3.486325839611e-05
-2.22611627167423e-05
-2.24692726768015e-05
-2.82365878911486e-05
-1.42074180831352e-05
-1.74444583615168e-05
-3.19262088644674e-05
1.55388316275948e-05
-1.75630628215345e-05
-2.87334465638745e-05
-2.82996586361198e-05
-1.87204348408116e-05
-2.90682572400228e-05
-4.75358846026564e-05
-3.3462704871078e-05
4.05365730570377e-06
-5.2005936651736e-05
-1.8278854220905e-05
-2.45079478489652e-05
-4.07693697246374e-05
-3.9628214815834e-05
-2.40227683369817e-05
-4.4944353194887e-05
-1.16138611978668e-05
-4.69741710789238e-05
-2.93583779044738e-05
-4.28986869573347e-06
-3.29279572851834e-05
-1.42355176651048e-05
-2.94633703590226e-05
-5.232378670225e-05
7.62255495855931e-07
-3.48783019348911e-05
-1.23511978470873e-05
-3.55294569654132e-05
-2.66219180781569e-05
-3.91964016296757e-05
-4.25420029590714e-05
-3.28992188651838e-05
1.5771414763074e-05
-3.8136959616e-05
-4.59599591870301e-05
-2.24799928641779e-05
-2.88774122990128e-05
-3.30064494573634e-05
-3.23602520880534e-05
-1.27371506987697e-05
-4.17960366343997e-05
-3.30328584708049e-05
-6.7881189277368e-06
-5.74656799793754e-05
-5.83669251357679e-05
-2.22531970800756e-05
-5.61929796905104e-05
-5.45267201672258e-05
-3.65073150613777e-05
-2.54819638052693e-05
-9.35772466677954e-06
-2.41402036522082e-05
-4.37360303818652e-06
-4.3366705930981e-05
-4.70040542451784e-06
-9.34540387963925e-06
-4.08176755421815e-05
-4.15256144385812e-05
-2.57439631518585e-05
-4.00553502257246e-05
-2.23432491424496e-05
5.4209052536605e-06
-1.24762372398327e-05
-6.94495907410422e-06
-4.60631448374766e-05
-4.01007545908072e-05
-1.22287156600007e-06
-3.87406678849418e-05
-1.49847331397245e-05
-2.928429177068e-05
-3.31872592999505e-05
-4.53671464113192e-05
-5.27354789434794e-05
-4.00303169366952e-05
-4.08577426980347e-05
-4.08419157486623e-05
-4.19379521899264e-05
-3.47301785962692e-05
-2.86789213391406e-05
-1.2078663015975e-05
1.33536193779188e-05
-4.33019494809596e-05
-3.35538725015758e-05
-6.00176553672777e-06
-2.08145118517983e-05
-5.09650863102939e-05
-8.05473866770845e-06
-5.31863786496065e-05
-2.27622157308746e-05
-2.57647401694251e-05
-5.65177059036697e-06
-5.75846207255647e-05
-2.63192548072546e-05
-3.59241949699024e-05
-4.43540958929436e-05
-1.83173875726975e-06
-3.92269005981225e-05
-4.87256191297633e-05
-1.21786550211544e-06
-3.54333964270466e-05
-1.93100658887104e-05
-7.01774780615272e-06
-1.95225944177403e-05
-3.03125462036286e-05
-4.36385024818547e-05
-2.78221280860426e-05
-3.33375487591536e-05
-2.57494433297223e-05
-1.41084818427819e-05
-3.42120220862241e-05
-2.40477867701544e-05
-3.68060706200167e-05
-1.93037764821695e-05
-2.80540259628605e-05
-1.92226155501277e-05
-8.13636029872166e-05
-1.53116641586985e-05
-1.98546400009092e-05
-2.40057568548029e-05
-7.20661052226962e-07
-1.62520926888267e-05
-4.04212925165176e-05
-2.72220942381118e-05
-3.13898599348392e-05
-1.77825625215878e-05
-2.96382493916882e-05
-4.53230243895969e-05
-4.25159743795634e-05
-1.98849260699134e-06
-3.13466064886111e-05
-1.98529098724797e-05
-2.53144142720474e-05
-4.27496115286917e-05
-4.31763604695471e-05
-7.24778260979886e-05
-2.51256915036052e-05
-3.48737406980684e-05
-1.9888788625388e-05
-3.50761318232823e-05
-3.68449168109975e-05
-2.1510256878026e-05
-1.9147872659405e-05
-1.8759042593177e-06
-3.02179038411732e-05
-2.69882541697037e-05
-3.49507444149658e-05
-3.43148316358478e-05
-1.30709136579304e-05
-3.12056526723641e-05
-4.78277754679698e-05
-1.04170460683645e-05
-3.91127616168316e-05
-1.26960089423848e-05
9.70786841925012e-06
-6.08444550381922e-05
-2.25052481992875e-05
-3.53081040022011e-05
-4.13026575387811e-05
-3.28770753363707e-05
-2.64925510474555e-05
-1.35114987397852e-05
-3.31106304637765e-05
-2.90596753596137e-05
-3.58474886124933e-05
-1.70192483922573e-05
-4.83647561507423e-05
-1.71059002474693e-05
-1.29224509941305e-05
-3.50166109691696e-05
-3.83650240428916e-05
-3.47621339860426e-05
-2.53177047112226e-05
-2.2115868965434e-05
-3.48131729576226e-05
-4.41286345093439e-05
-2.29248899043113e-05
-5.73158974279446e-06
-5.7402543452313e-05
-1.38170725034668e-05
-2.06039591215793e-05
-3.72709237283271e-05
-3.38630037562518e-05
-2.77487242267387e-06
-1.8738124512512e-05
-3.5840033083008e-05
-3.32042819547124e-05
-1.46002375164314e-05
-2.7677484036396e-05
-1.78263185645897e-05
-3.89089571506842e-05
-4.15286540553816e-05
-3.68498075506496e-05
-3.92898349651533e-05
-2.52571232952885e-05
-1.4519273927031e-05
-3.99889411154107e-06
-3.01146094143157e-05
-2.31696490449218e-05
-5.01895388755864e-05
-2.49494007736532e-05
-2.94470123837979e-06
-1.7884131624544e-05
-6.84617732746257e-06
-4.47634657138662e-05
-1.50695035316629e-05
-4.37218038964686e-05
-3.6092666685308e-05
-4.99061997487686e-05
-4.94372070562816e-05
-2.47415537321026e-05
-5.22450542574234e-05
-4.0567820427481e-05
-4.99247654577436e-05
-4.1736421041474e-05
-2.56979437474729e-05
-2.73191753454453e-05
-1.22517229155878e-05
-8.35975721956593e-06
-1.48449512858695e-05
-6.20734614318399e-05
-2.99596191491727e-05
-1.26753092166293e-05
-7.32070191759873e-06
-3.84060419361971e-05
-2.59569492893209e-05
-4.53979154601857e-05
-6.01832433113173e-05
-3.91923350432498e-05
-1.21923968555108e-05
-1.72005667569309e-05
-1.8922108475459e-05
-3.42361916235e-05
-1.65452018809198e-05
-3.71472758386575e-05
-4.11895851062825e-05
-3.11338642394168e-05
-3.25871603874848e-05
-3.39861961797156e-05
2.14123232209998e-06
-3.65732932917324e-05
-1.87361483408653e-05
-1.94887237661083e-05
-2.24433424346286e-05
-5.25283715835996e-05
-5.65645368127426e-05
-2.26774295172861e-05
-4.21315034439204e-05
-2.42613535758654e-05
-1.06173321384657e-05
-3.75496486802416e-05
-6.54204682602088e-05
-8.89574003755646e-06
-1.77592702180864e-05
-1.76435125634175e-05
-2.83170328762533e-05
-4.41811814538816e-05
2.5228910268167e-06
-1.11143856340193e-05
-4.25054594747743e-05
-8.80276058723608e-06
-1.60459830132709e-05
-5.13843092851175e-05
-8.71844239262828e-06
-3.2266021049903e-05
-2.21129963042242e-05
-2.85200806093209e-05
-4.30797892860013e-05
-3.17823151822085e-05
-4.17282492974744e-05
-2.48582006052522e-05
-2.10251264085149e-05
-2.4539785512821e-05
-2.43100755064862e-05
-2.12755556360779e-05
-4.0970671065032e-05
-3.91207302720464e-05
-2.60843393848005e-06
-2.76950928425447e-05
-4.28251923222981e-06
-2.39199984252279e-05
-6.26795759371517e-05
