# Supplementary material for: Research on computational propagation and identification of mine microseismic signals based on deep learning
Source: PLoS One. 2025 Oct 22;20(10):e0334641. doi: 10.1371/journal.pone.0334641 (PMC12543183; doi:10.1371/journal.pone.0334641)
Supplement: S6 Data — (ZIP) [file pone.0334641.s006.zip › 000100900000250.xlsx_0.txt_24.txt.txt]

-4.02038625785746e-05
-1.31260859569451e-05
-3.85908996059553e-05
-2.73395746760892e-05
-1.35909833068974e-05
-6.24569100989425e-05
-2.27078229976353e-05
-2.68563649156352e-05
-7.38631961300775e-06
-3.33741719336342e-05
2.93486309724938e-06
-1.6937427700991e-05
-1.90899923952825e-05
-5.50969643306928e-05
-4.29228592233823e-05
1.55179622246984e-06
-2.53033818376521e-05
-1.80251016746992e-05
-3.28900716603945e-05
7.24973408345515e-06
-1.66170917068556e-05
-2.52959810783011e-05
-2.4737402760469e-05
-4.16664140185254e-05
-1.90633459952327e-05
-2.46457266758099e-05
-2.35279739213066e-05
-5.07299383282981e-05
-3.52375912426506e-05
-2.20985871490365e-05
-3.611104582784e-05
-1.51906622165517e-05
-4.39964671625433e-05
-3.19072384622721e-05
-3.76569131380723e-05
-2.15999423769472e-05
-1.7941469285792e-05
-4.9273489834962e-05
9.22563418683961e-06
-4.90181561912402e-05
-1.22535335445404e-05
-5.81055389666342e-05
-1.96216310902215e-05
-1.59306266147824e-05
-2.61804353291277e-05
-2.25362626309249e-05
-1.45576542515187e-05
-2.06968277770611e-05
-4.79133734637024e-05
-1.46912831176454e-05
-2.95291602990238e-05
-4.72967543910145e-05
-3.2172503190778e-05
-9.52122192450577e-06
-1.31029001422161e-06
-1.70854150299307e-05
-3.40288759196307e-05
-1.95272733348207e-05
-3.95379988085539e-05
-3.55640870411685e-05
3.2446903705631e-06
-1.27866468939967e-05
-4.86690702566272e-05
-5.39213364295311e-05
-1.90223822395706e-05
-3.46292701385548e-05
-4.31516184073142e-05
-2.29669358121441e-05
-9.81193080974598e-06
-3.14912216617192e-05
-1.63069487970018e-05
-7.47419687714742e-05
-1.26710214892958e-05
-5.1411561654201e-05
1.98486099571449e-05
-2.31132430067172e-05
-3.81074355373396e-05
-3.38606991003109e-06
-2.81371159363441e-05
-5.50716045139697e-05
-3.9426066039018e-05
-3.63488376726103e-05
-3.25019698931766e-05
-1.66048678334508e-05
-2.81721220438319e-05
-6.81799453182522e-06
-4.00595622917699e-05
-2.82268846988654e-05
-8.08135197510734e-06
-1.71389555371684e-05
-2.32331665196749e-05
-5.79337611470248e-05
-3.1427601185694e-05
-4.40766968930336e-05
-4.75776604320286e-05
-1.71056326701111e-05
-1.74688711769827e-05
-3.30051656418602e-05
-5.08144195643973e-05
-1.19743530865889e-05
-4.51002884531312e-05
-6.10933695484141e-05
-1.80156350130518e-06
-4.98920431953137e-05
-2.33442724607315e-05
-3.34129656455776e-05
-2.45167233138639e-05
-2.84980382550366e-06
-2.63291074667337e-05
-3.49600688617929e-05
-4.60544853987577e-05
-2.26290301620095e-06
-1.90185868489439e-05
-7.60627841292887e-06
-2.34288051235049e-05
-1.32606878894001e-05
-4.5030671271983e-05
-2.73644980117064e-05
-4.46024199572937e-05
-1.0627669291657e-05
-2.8865340995435e-05
-2.90441657867394e-05
-3.65944884609748e-05
-2.38760573733967e-05
-2.84246017380429e-05
-1.22519900333269e-05
-1.76134111421779e-05
-3.82248385442386e-06
-4.67006427939712e-05
-2.36282781705904e-05
-1.84951131453598e-05
-2.89810246317251e-06
-4.34892681256531e-05
-4.31209084275144e-05
-2.33199353179103e-05
-3.16843852177246e-05
2.62586029353951e-06
-8.59897703520332e-06
-2.51398303111984e-05
-3.02615545840114e-05
-3.85564243607979e-05
-2.83034859903929e-05
-3.86250016774038e-06
-4.84663521458606e-05
-1.87958879679794e-05
-1.83407527344594e-05
-2.57810055240439e-05
-5.70609390737839e-05
-2.83816785643688e-05
-3.61985831458252e-05
-4.45187083818665e-05
-1.32101529804011e-05
-3.5844788347416e-05
-5.57778012768427e-06
-2.10214078748602e-05
-3.92216722560853e-05
-2.08151839347932e-05
-1.16347146701371e-05
-4.48692437662348e-05
-3.82922899569858e-05
-1.11227941884305e-05
-4.41273642113989e-05
-5.09599519943537e-05
-2.59778469837928e-06
-4.97575374304329e-05
-3.47656020130908e-05
-3.24213743560686e-05
-4.43975188160427e-05
-6.83544114532548e-05
-4.87188761391294e-05
-4.31769493995218e-06
-4.17334154735481e-05
-6.50616567097387e-05
-5.27650396505288e-05
-2.15560309379722e-05
-2.0699812833398e-05
-2.1980984097465e-05
-3.25187374874769e-05
-4.55523722087907e-05
-2.80780927172552e-05
-4.53210368112299e-05
2.17448174586931e-06
-3.58726860368922e-05
-3.23905625092629e-05
-5.56062582040341e-05
-4.82804245088786e-05
-5.01027095946539e-05
-4.25225513779145e-05
-2.09205936973484e-05
-5.10359764102274e-05
-3.76775802580065e-05
-6.07936485757687e-05
-4.44911977566022e-05
-3.02816177253352e-05
-8.6612128167339e-06
-1.87549449709447e-05
-1.55344536774052e-05
-8.70760336097093e-06
-8.60397652660765e-06
-1.79528604069334e-05
-5.02536413859402e-05
-5.54232776314753e-06
-9.64904034341963e-06
1.73966954348938e-05
2.83294370371524e-06
-2.03967742558957e-05
-3.66871481783826e-05
-4.66342753785685e-05
-3.96363862988058e-05
-4.63238953657252e-05
-1.63009272162031e-05
-1.55900745500098e-05
-9.9738748563312e-06
-3.4740174839796e-05
-5.99549334606767e-06
1.19152288928768e-07
-3.17690793535659e-05
-5.80325235421669e-05
-5.91041654941138e-05
-2.93788329138912e-05
-3.54133930733995e-05
-4.94621232314663e-05
-2.56504509040348e-05
1.82355081132746e-05
-3.38538100674111e-05
-2.41749425171559e-05
-5.56255461923911e-05
-5.49096470108395e-05
-1.04973869708424e-05
-3.02728221964175e-05
-2.6448488380986e-05
-3.92813839213307e-05
-4.72526633177955e-05
-3.56203533459585e-05
-1.4730456313094e-05
-6.33276808433832e-05
-3.10803533720254e-05
-4.02694384008194e-05
-3.60795960916555e-05
3.42928228584929e-06
-3.22005542142324e-05
-3.28379616201337e-05
-5.27944108236547e-05
-3.85354137703559e-05
-1.44775608451592e-05
6.22178545100432e-06
-2.35509966579195e-05
-9.2018474956505e-07
-2.55605024940157e-05
-3.62002281597914e-05
-4.57320481512366e-05
-1.89816910443173e-05
-4.10684924889083e-05
-5.3433836184255e-05
-4.14997075323856e-05
-2.70609677451051e-05
-2.27414683608631e-05
-3.64241157971045e-05
-1.95526731569959e-05
-5.49004357396449e-05
-4.15597790676306e-05
-3.26370655796788e-05
3.93936558427293e-06
-1.67844770898878e-05
-6.67508338816479e-05
-2.09823605947323e-05
-4.83773622903797e-05
-3.44865385283891e-05
-5.60556740010272e-06
-5.23921100820932e-05
-3.1476848002454e-05
-7.27779577532333e-06
2.45332837481815e-06
-2.10373495440137e-05
-8.51170698890557e-06
-4.20662969131745e-06
-1.77254324793261e-05
2.13148738134868e-05
-3.64814752955714e-05
-2.66915820157654e-05
-3.11116247453726e-05
-3.28241229611726e-05
-2.80042314120315e-05
-4.49983228752039e-05
-3.32924335975278e-05
-2.85005789219317e-05
-3.95360165057741e-05
-1.75554067750025e-05
-1.42722069343377e-05
-9.62627457017247e-06
-3.21221271082627e-05
-1.02667251144167e-05
-7.05230377764897e-05
-2.86760540211967e-05
1.26146435068904e-05
-2.69075729578455e-05
-2.96380951627718e-05
7.38152958851839e-06
-2.74587189559236e-05
4.89874300589494e-06
-5.08211847975989e-05
-2.32778019514197e-05
-3.2953964883223e-05
-3.523016805501e-05
-2.02648511160066e-05
-1.79945860509903e-05
-3.57809460685665e-05
-5.66881262533135e-05
-5.42430817613786e-06
1.42269926146407e-05
-3.58014143374888e-05
-1.51225050050769e-05
-2.7987682952132e-05
-1.80747328244035e-06
-5.44006936237801e-05
-1.49398634375331e-05
-5.54450473660258e-05
-1.03549206848664e-05
5.23566357321183e-06
-1.93769299378848e-05
-6.98202379408953e-06
-1.68195649970269e-05
-3.573285746655e-06
-1.06460949357169e-05
-1.00986843873762e-05
-4.41836951901079e-05
-1.4749831357378e-05
-2.55632196601488e-05
1.83548816940659e-05
-5.17875653097419e-05
-1.04966743336699e-05
-5.56561107742965e-05
-2.11453749485011e-05
-3.77894824677414e-05
-5.37596758108375e-05
-5.36022190737743e-05
-9.25097742362535e-06
-3.0695671425142e-05
-3.08940774097947e-05
-4.47129125223119e-05
-3.54800834706542e-05
-4.46675633286119e-05
-1.42586494513165e-06
-8.8131165922737e-07
2.03531455197311e-06
-2.68648915377507e-05
-1.73036742424121e-05
-1.23064303994338e-05
-2.24935761983183e-05
-2.41752383466057e-05
-1.63328623118052e-05
-7.23040056957121e-06
-2.6444639427883e-05
-4.25645030145045e-05
-7.45609507734201e-06
-1.34288503261833e-06
-2.11572112624813e-05
-1.4365610725137e-05
-6.45278727753837e-05
-4.66991440386468e-05
-1.10677107181208e-05
-4.12380398120858e-05
-2.73479785919127e-05
-4.24571111117984e-05
-3.86921843716756e-05
-7.42542985455372e-06
-5.46965505652745e-05
-4.27621224001111e-05
-4.43861229632242e-05
-2.33170860093052e-05
-1.01526027236731e-05
-1.26621714372398e-05
-1.86635425079005e-05
-3.90874412785239e-05
-2.31928678383001e-05
-1.94951102185469e-05
-6.40302634348392e-05
-1.64203868696243e-05
-3.71010061768149e-05
-1.66771288686167e-05
-3.1792520144962e-05
-5.66339436778202e-05
-2.74938072592022e-05
-4.76502364888452e-05
-3.60733175331668e-05
-3.53536777445505e-05
-1.59666519689608e-05
-5.74439789077311e-05
-2.23519291266656e-05
-1.83589456566255e-05
-3.86971752202764e-05
8.55149666732954e-06
-1.52718011418477e-05
-3.15693291687484e-05
-3.5372242650801e-05
-7.90948857943636e-06
-6.9886092000237e-05
-1.85570834184955e-05
-4.8374009830886e-05
-6.1848681135421e-05
5.3923560088794e-06
-3.38786837937725e-05
-3.90774645107072e-05
-1.01245661260525e-05
-2.25366607695819e-05
-6.57289650321698e-05
-3.50958390052344e-05
-2.18775009685478e-05
-6.29051548974302e-05
-5.05467327573131e-05
-3.8396847419722e-06
1.67178181551606e-05
-1.66256119151559e-05
-2.1175721924099e-05
-4.59855767559146e-05
-5.9134045738621e-05
-4.29759330498285e-05
-3.54872902147962e-05
-5.16034436337556e-05
-3.20375937775135e-05
-3.91706038395376e-05
-4.53909638813782e-05
-2.31210357419886e-05
-3.70788066918509e-05
-3.52125438355121e-05
-4.21410075825642e-05
-2.32784004735321e-05
-3.48488311284616e-05
-4.30176292232244e-05
-3.00982023547645e-05
-2.97459006194515e-05
-3.09111306651933e-05
-3.33871647554336e-05
2.0410740960698e-06
-4.44973614888739e-05
-4.37981189916492e-05
-3.16347151290412e-05
-5.27069124892716e-05
-7.82417460031769e-06
-1.96154891534848e-05
-1.28995249856643e-05
-6.59250689601213e-05
-1.08327908195395e-05
-3.58469669500864e-06
-3.63060433196577e-05
-1.19200643866561e-05
-4.24398074615454e-05
-3.56369710284331e-06
-5.8927142517746e-05
-3.42449185884888e-05
-3.00517115698069e-05
-3.09417409916091e-05
-1.53677227295625e-05
-4.14833145091907e-05
-1.15089087343464e-05
-3.46969024243136e-05
3.96040942730763e-06
-2.38240947475473e-05
-2.83428759127478e-05
-1.90286583186673e-05
-1.1360948951847e-05
-1.87127016245897e-05
-6.00922946280852e-05
-3.49512854541321e-05
-2.60325686547703e-05
-4.08497050742271e-05
-5.2176609573992e-05
-4.96137044575466e-05
-3.57922236244663e-05
2.52552189445325e-05
-2.66955333394537e-05
-3.6193701487286e-05
-4.79936169802546e-05
-1.28522932367201e-05
-3.9662982193773e-05
-2.81278561254915e-05
-2.65388373484055e-05
-1.58775607942392e-05
-4.37391790583619e-06
-6.18432872816366e-05
-3.24607217029162e-05
-2.23905419161873e-05
-2.70263395471413e-05
-4.73798280299894e-05
-1.36732901685371e-05
-2.39928815729265e-05
-2.82662660715557e-05
-4.89547480756833e-05
-2.53332845409325e-05
-1.68356105784995e-05
-1.7295968081907e-05
-1.84120559357932e-05
-2.61769482433233e-05
-2.44834126428416e-05
-6.18768191073836e-06
-1.18229796542251e-05
-2.74886918969887e-05
-1.21285865759824e-05
1.08416992031007e-05
-5.51674978974269e-05
-2.158884641403e-05
-2.05424075242225e-06
8.94659177197168e-06
-3.33398530599821e-05
-2.9559654195251e-05
1.05976716158224e-05
-2.70385867696327e-05
-2.71200694858277e-05
2.09766639206288e-06
-3.22278408030544e-05
-3.80802560080039e-05
-6.63330904728797e-05
-5.09482420104829e-05
-2.50535411257922e-05
-4.14514202849883e-05
-1.10923942310132e-05
-2.77960483522843e-05
-7.44049879067012e-06
-6.45487305959558e-06
-3.21610997233835e-05
-2.13957545993253e-05
-5.76866683417285e-05
-2.53317184261986e-05
-1.08521451235707e-05
-1.61539891101765e-05
-5.60137078910244e-05
-2.28674021707033e-05
-2.49629684095543e-05
-4.92397269880377e-05
-1.7072822297248e-05
-4.21814076757861e-05
-1.72520105160146e-05
-9.68180802241287e-06
-1.73554501483613e-05
-1.45544241693389e-05
-3.55700711442906e-05
-2.61969673111376e-05
2.64627505816398e-06
-2.82330230866458e-05
-3.72148812462571e-05
-2.48798818915022e-05
-1.63350931039478e-05
-4.99395356636184e-05
-8.83743877765486e-06
-4.16260014873327e-06
-6.09569188902078e-05
-2.77419002016e-05
-3.60179544841744e-05
-3.8432046257693e-05
-2.7413584709419e-05
-2.58466672153689e-05
-6.04749304069804e-05
-1.16303633957528e-05
-1.42823712135042e-05
-2.93871781608687e-05
-2.7610332908029e-05
-2.58084307151986e-05
-4.95087736190322e-05
-7.55569879281706e-06
-3.50650819189389e-05
-1.84284850393004e-05
-1.26046526503465e-05
-2.01844759130694e-05
-2.70277845779524e-05
-2.7782819192357e-05
-4.52836390007539e-05
-1.52700393888302e-05
-2.61999474040804e-05
-3.15466350979942e-05
-1.92448455010922e-06
-4.49542263768717e-05
-6.45760098352121e-05
-3.7576270119864e-05
-6.20591865760527e-05
-2.73675839526413e-05
-1.3476479226776e-05
-3.64855790198033e-05
-1.4306448608353e-05
-5.22321571440969e-05
-6.08169857076463e-05
-1.52364182241513e-05
1.27276278299305e-05
-3.777061429288e-05
-4.79964169764787e-06
-1.82542716584596e-05
-3.4531099316197e-06
-3.803264435979e-05
-1.11163780920684e-05
-1.8008946276548e-06
-5.59049114716673e-05
-5.5449951969715e-05
-1.89593037852842e-05
-1.04146020387581e-05
-2.86246070688987e-05
-3.07864690809095e-05
-5.50987310969115e-05
-1.68189855668445e-05
-2.54294329055517e-05
-4.68532517481781e-05
-1.46814446728924e-05
-3.79690285185891e-05
-1.19157081603549e-05
-1.9152789361536e-05
-9.59957567697295e-06
-1.22285823918246e-06
8.23282729046125e-06
-4.25383348251877e-05
7.67107821530902e-06
-4.36819440879057e-06
-4.94990286780285e-05
-5.2347708141838e-05
-4.56580974161027e-05
-1.05137881340865e-05
-3.16087137144294e-05
-3.09667903180794e-05
-1.65864838257763e-05
-1.85761868974946e-05
-1.11398783951558e-05
-8.09762062141857e-05
-2.23079174375503e-05
-3.54329752448787e-05
-2.39836036885104e-05
-3.4076583336557e-05
-2.21291807709605e-05
-3.9512508832157e-05
-1.72742375683493e-05
2.22401238960104e-06
-4.62149650670499e-05
-3.13071339035521e-05
-3.67080712259198e-05
-4.363165425396e-05
-5.51839114819914e-05
-4.29592481643136e-06
-4.47603278128605e-05
-8.07982039966451e-06
-9.93832288849853e-06
-2.73445476627231e-05
-3.81521878863878e-05
-3.27557691591218e-05
-1.93776370135782e-05
-3.40680744108258e-05
-3.35777778040184e-05
-3.05932129434506e-06
-6.92994699790824e-06
-2.09881085190297e-05
-4.70399226603746e-05
-5.51297606334171e-05
-3.6814179076753e-05
-2.707733236628e-05
-5.90242515594568e-05
-2.64164865109665e-05
-3.68390074102234e-05
-4.42532088852427e-05
-4.66872595410579e-07
-2.03799225790231e-05
-5.99216634124886e-05
-2.47593923479801e-05
-3.03136208099127e-05
-4.9878872896128e-05
-1.59828457055191e-05
-2.16516324509183e-05
-2.28623325611889e-05
-3.53518535573122e-05
-5.77372217554479e-05
-2.42481320305914e-05
-3.98823061385332e-05
-1.49204124172727e-05
-2.26674975035374e-05
-1.34158754866672e-05
-2.96586294727405e-05
-1.52485054055905e-05
-2.66597051870773e-05
-3.83839565279237e-05
-1.41807779523778e-05
2.87454337959041e-06
3.8564943262532e-06
8.7173420968712e-06
-4.77178602203509e-05
-3.60859662114599e-05
-2.06360168348798e-05
-3.11906882560159e-05
-1.83210909224773e-05
-4.03916837314036e-06
-5.81883560406939e-05
-2.55973237225894e-05
-1.90987874353868e-05
-3.24578317973339e-05
-7.11217593072073e-05
-3.7177210909645e-05
2.85633870096563e-06
-4.49153883954558e-05
-3.82854747627682e-05
1.19681411061133e-05
-2.20973516021791e-05
-4.81427287018703e-05
-2.34626739205584e-05
-3.69137773384956e-05
-3.33049806509463e-05
-4.58893646644164e-06
-5.11394809812681e-05
-3.50765143785462e-05
-4.94605145066226e-06
-4.5600457069296e-05
-4.63812456242638e-05
-8.18495708281918e-06
-4.13042617073656e-05
-3.0584184714458e-05
-2.26802219011067e-05
-4.54022445988387e-05
-1.80760312412479e-05
-3.66829192756281e-05
-5.45657907701986e-05
-8.74580563650061e-06
-3.35790107043093e-05
-4.42037516596758e-06
-5.04209829623792e-05
-5.77585869747701e-05
-5.63427460497033e-05
-3.17047851401054e-05
-8.82650269915989e-06
-4.92581298570787e-05
-2.06608575092722e-05
-2.41550587933912e-05
-2.29040434257725e-05
-3.74123716749545e-05
-1.65054096028993e-06
-2.66607191522438e-05
-4.54311143625538e-05
-5.06146041167263e-05
-2.13041783946e-05
-3.4672500042321e-05
2.99635730420305e-06
-2.53504877737387e-05
-3.85488269561774e-06
-5.02022394926414e-05
-3.2807362028676e-05
-2.90900837032917e-05
-6.1509368095457e-05
-1.2766596978877e-05
-6.7359886203194e-06
-4.76666441621289e-05
-2.76620329040324e-05
1.08798114928342e-05
1.2197609399578e-06
1.34004411885606e-05
-3.55480673971393e-06
-4.79363673193546e-05
-5.01631766166538e-05
-3.39120108828697e-05
-3.25806123210249e-05
-1.86185964146692e-05
-5.05343398397726e-05
-2.91875004715714e-05
-2.19694523800967e-05
-2.89890466332088e-05
-1.91311575118358e-05
1.15969962988123e-06
-3.77146245882882e-05
-1.94200497919469e-05
-8.92324081946177e-06
-2.61929720879914e-05
-1.9170669193215e-05
-1.71112836173365e-05
-3.04121458096718e-05
-3.60542225206021e-05
-5.25665717906401e-05
-2.86174194709177e-05
-1.81987610480886e-05
-3.29729494503477e-05
-1.97780818866401e-05
-5.41726991296406e-05
-3.77080703006602e-05
-3.3929574202086e-05
-5.44172909249151e-05
-2.25629224531842e-05
-1.40625948215969e-05
-3.0982446809935e-05
-4.58750127779647e-05
-4.81854424607478e-05
-1.36726452285768e-05
-3.03146480842347e-05
-4.39810300104816e-05
-5.9001373920301e-06
-2.7708247131174e-05
-1.81506749408275e-05
-7.17381425976814e-05
-3.49964793554084e-05
-2.3057213311551e-05
-3.18611369014678e-05
-4.58707384422789e-05
-2.2616368858439e-05
-1.90024635413787e-05
-2.17951449935579e-05
-3.42787091539969e-05
-3.91607346894851e-05
-3.02204004240977e-05
-7.14646236734931e-06
-5.17638032573568e-05
-1.84750661573037e-05
-1.12531559909959e-05
-3.24999292521854e-05
-4.14512039282051e-05
-5.05859577024292e-05
-3.77678254521706e-05
-8.97772636618074e-06
-3.69781106857488e-05
-3.93374410280686e-05
-3.53041645047625e-05
-8.64786118980647e-06
-1.05558982073794e-05
9.20104011973319e-06
-4.31247968346129e-05
-3.33656672003454e-05
-2.70153673872455e-05
-5.07134991684272e-05
-3.61000237652182e-05
-4.7887827289005e-05
-1.24148402661537e-05
-1.67463967659635e-05
-2.63926141422029e-05
-4.85941064085643e-05
-2.388984007962e-05
-3.84297704965467e-05
-2.12403531253525e-05
-5.54891477033827e-05
-3.38495617155472e-05
2.1035136232398e-06
-1.85821585104483e-05
-1.38389513991406e-05
-6.98535462700597e-06
-4.11248121994583e-05
-3.98766742556882e-05
-2.39266443110226e-05
-4.60694491819629e-05
-3.67287085836192e-05
-3.00527158362808e-05
-5.5462316492656e-05
-3.00767334954774e-05
-5.56290374907351e-06
-1.23681346973434e-05
-4.32774001645258e-05
-1.64198794301214e-05
-3.34094892120777e-05
-5.95486496745992e-05
-1.94404808020417e-05
-3.88031360748328e-05
-2.08643134050701e-05
-1.19380374743679e-05
-1.50400246745183e-05
-4.98746632062193e-05
-1.7388469449102e-05
-3.7867030556332e-05
-4.59218123963377e-06
-2.68035463117199e-05
-2.53027920151217e-05
-3.81467333528556e-05
-1.03382642113964e-05
-2.78043983704921e-05
-2.96420310562268e-05
5.88743473710789e-06
-2.09302951525857e-05
-3.72531963056736e-05
-2.04422568039946e-05
-3.88571200927196e-05
-4.39179394841902e-05
-2.6874241640285e-05
-2.03129065082597e-05
-6.36125620724429e-05
-1.70904480213248e-05
-2.86845294614696e-05
-5.42339170191179e-06
-1.22819904288337e-05
-2.05171423493385e-05
-3.52097167293742e-05
-2.183636781633e-05
-4.64803128824059e-05
-3.36741500741996e-05
-6.06058671842406e-06
-5.46437357087368e-05
-1.99871405993841e-05
-4.26093453089224e-05
-6.28329571616599e-05
-2.28749634093139e-05
-4.15557841307488e-06
-5.33298436815066e-05
-2.73921250997195e-05
-9.45919889795719e-06
-1.84564699724628e-05
-6.12460394160818e-06
-3.64404023930017e-05
-2.19131617496876e-05
-3.26024385866625e-05
-5.50669517380511e-05
-3.248655725937e-05
-2.30557548107946e-05
-6.66067339181166e-05
-3.97294371553123e-05
-2.37218350967623e-05
-1.25741348366536e-05
-5.22997955721129e-05
-9.28863037688231e-06
-3.58338214923385e-05
-3.32048714255527e-05
-2.63912404991207e-05
-1.22488016733672e-05
-4.35908258901389e-05
-4.19008457310495e-05
-3.32208426237745e-05
-4.48468205067763e-05
-3.56080349432638e-05
-3.33307715692452e-05
-3.95238535043647e-05
-3.85114121063052e-05
-3.16839690278331e-05
-4.40416360997902e-05
-4.50852767445023e-05
-2.63596164157178e-05
-1.39223744989598e-05
-1.23238799353186e-05
-1.53220651675743e-05
-2.27408490167815e-05
-4.73261881273311e-05
-1.82925888217099e-05
-2.31610441651363e-05
-4.28777087547486e-05
-7.62382382910351e-06
-6.29084583491904e-05
-4.68854179796509e-05
-8.96249098657763e-06
-2.3918840055604e-05
-4.74694988647854e-05
-2.5048689159955e-05
-7.92692402861122e-06
-7.01633875338659e-06
-2.17861614930273e-05
-3.60948192917545e-05
-2.63497774559447e-05
-5.4601403713155e-05
-3.58056731004762e-05
-4.62085580521466e-05
-2.90597800678791e-05
-4.59497453569704e-05
-9.75066399160906e-06
-1.22409962023359e-05
-1.42462700274373e-05
-4.55563647048433e-05
-2.53779865990476e-05
-1.44643639242896e-05
-4.35700014608971e-05
-1.48732182312459e-05
-5.96710611757311e-05
-2.47188254473662e-05
-4.82745948738418e-05
-3.85614457690688e-05
-3.75508021453156e-05
1.05045448835377e-05
-1.84367782754591e-05
-2.45973658673523e-05
-5.71505054902564e-05
-4.41407514374712e-05
-7.90864093824133e-06
-3.71410852583059e-05
-1.26641480142118e-05
-4.62829131670043e-05
-6.60780633456361e-05
3.40645217372314e-06
-2.76410512160709e-05
1.35317416024989e-05
1.11373452306129e-05
-5.68634500456157e-05
-5.35651706580825e-05
-3.34835921443549e-05
-2.6569375093703e-05
-2.07311250443377e-05
-2.23796772588272e-05
-4.33979447400727e-05
-1.53350831901729e-06
1.2682118515471e-06
-2.87438132536698e-05
-4.76645220419939e-05
-4.9374643691055e-06
-4.73035414205658e-05
6.66055242418912e-06
-3.59882158296045e-05
1.46168987590905e-05
-2.61429724643714e-05
-4.02858918488563e-05
-3.03263322161815e-05
-8.82480680008907e-06
-4.1168851364224e-05
-4.91277053443414e-05
-2.40493913967926e-05
-3.94561260440358e-05
-4.96598636252786e-05
-1.22969672401287e-05
-3.54237931902544e-05
-6.17764247689171e-05
-1.05159876048291e-05
-1.17355668575826e-05
-1.69050326172487e-05
-4.12553907988195e-05
-5.68426316771881e-05
-3.8806651646039e-05
-3.06160704246196e-05
2.73477854229688e-06
-1.79027941542838e-05
-3.17372092141927e-05
-7.52080054245257e-06
-4.6630947650779e-06
-3.79301314919727e-05
-1.79854788127501e-06
-4.44633239042929e-05
-3.06061044733425e-05
-1.52778912998227e-05
4.43377328779785e-06
-3.86030832361521e-05
-4.03091820878087e-05
-2.37902267367987e-05
-2.88673723179805e-05
-4.54398676691302e-06
-3.67154751822902e-05
-3.50340074535727e-05
2.20454083285239e-06
-3.14257403833287e-05
1.89818898135014e-05
-3.81413078669796e-05
-4.57821229730566e-05
-2.97475198072664e-05
-9.29684714881053e-06
-3.60960807737369e-05
-1.66458458161373e-05
-1.94824584244777e-05
-4.39974894704646e-05
-1.65407770002622e-05
-1.99573281672407e-05
-1.14491587130863e-05
-1.35066247356171e-05
-4.97374397111029e-05
6.86474205640423e-06
-3.23234489324784e-05
-2.10235093818353e-05
-1.32582344753597e-05
-1.94525287523264e-05
-3.18394403473299e-05
-4.93379144682279e-05
-3.60709917760893e-05
-3.21025395248367e-05
-3.36243711884586e-05
-5.01445993712939e-05
-3.95135069511215e-05
-2.38974095496777e-05
-2.2283123705357e-05
-2.1535352224451e-05
1.37627436154628e-05
-1.90034035318321e-05
-4.94238790683653e-05
-3.12967587960425e-05
-8.3842084516903e-06
-9.15369661042457e-06
-3.87283326393976e-05
-3.53298807596262e-05
-1.19544459107088e-05
-1.37108491279225e-05
-2.89635308605418e-05
-2.96609575914068e-05
-3.85853374168906e-05
-5.14560117748962e-05
-1.75873072320655e-05
-6.41749189037722e-05
-3.31471706925105e-05
-3.69012931462523e-05
-4.15067019750227e-05
-2.6310246323015e-05
-3.58502520552491e-05
-1.66668659057632e-05
-2.46229736456472e-05
-4.37204737081672e-05
-2.22305212732938e-05
-7.1098172633762e-05
-2.87799920712309e-05
-3.20807370876042e-05
-2.02184467638642e-05
-3.52728195307382e-05
-4.06491499219159e-05
-3.911814821222e-06
-4.99868715708028e-05
-2.4976116173233e-05
-2.09423439651284e-05
-4.19121265281563e-05
-5.34955197175991e-05
-3.75683385673257e-05
-3.10497382497012e-05
-2.87384997795448e-05
-4.41850690280046e-05
-1.48134636561131e-05
-3.75961146874374e-05
-1.35782400888056e-05
-1.5969714268839e-05
-3.16853526639838e-05
-4.17505040685271e-05
-3.3216252789148e-05
-4.53773304186086e-05
-2.81323190603394e-05
-2.45593869603439e-05
-2.72331638540305e-05
-1.56528295567078e-05
-1.17728489946034e-05
-2.70414196084325e-05
-2.98253689180546e-05
-2.37418731680352e-05
-4.63655954803034e-05
-5.11973972668241e-05
-2.39049598828674e-05
-4.88765958282849e-05
-1.49612259203784e-05
-2.35765509828816e-05
-5.41918160822914e-05
-3.94712791479114e-05
3.80827549241404e-06
-1.70170001538703e-05
-4.67839286062187e-05
-1.48836476880032e-05
-3.05773207866008e-05
-6.0473363127244e-05
-4.22505434263902e-05
-4.8960944940892e-05
-3.88145219263396e-05
-2.01786748074815e-05
-2.91556097686412e-05
-2.96408188738175e-05
-3.54945186562137e-05
-2.48824343933078e-05
-2.10032901024201e-05
-9.61535117583136e-06
-3.29595461114111e-06
-4.01920084518717e-05
-2.52129763068457e-05
-2.13801951970923e-05
-8.58106912608148e-06
-4.15911134464387e-05
-3.8521625737349e-06
1.43328295585978e-05
-3.27854206187795e-05
-2.22901299711703e-05
-2.95374175088832e-05
-3.4515796117636e-05
-3.93459058515466e-05
-3.41699910435556e-05
-4.09505648163419e-05
-3.67214494609178e-05
-1.3236100782598e-05
-1.00938236493939e-05
-5.5414074451795e-05
-4.54873947948144e-05
-3.72436931022414e-06
-1.71464385665669e-05
-6.21618743107881e-05
-3.69506872812762e-05
-1.72553907070951e-05
-3.24103316301835e-05
-6.8060728294443e-05
-5.45766499720773e-06
-3.39626090891585e-06
-5.64753493339943e-05
-5.13334079933452e-05
-1.34509106920763e-05
-1.57208701121622e-06
-4.06845328307994e-05
-3.14245018688389e-05
-7.9401536901415e-06
-3.1770628227482e-05
-5.65511391132202e-05
-1.42633395807858e-05
-1.22988429708833e-06
-2.54252732350414e-05
-2.9319152249952e-05
-3.20351821747752e-05
-3.26639069284855e-05
-4.3722545296133e-05
-1.83350380361516e-05
-3.09349929758494e-05
1.39902509368811e-05
-2.13464737508781e-05
-1.44783968235203e-05
-1.80465816286332e-05
5.10947655886636e-06
-2.17351180811193e-05
-1.26278624769812e-05
-6.84340854298316e-06
-2.07370036253591e-05
-3.13860129249171e-05
5.33095276328568e-06
-3.9180993014471e-05
-2.31013704381131e-05
-2.23143932191665e-05
2.6390457492768e-06
-1.82193366126042e-06
-1.46771332608748e-05
-3.32048257336749e-05
-1.46957477028112e-05
-1.84170849864628e-05
-2.04246056853478e-05
-4.69018737881023e-05
-5.43906885113759e-05
-3.84945436004654e-05
-2.91073432163099e-05
-2.76847957727978e-05
-1.12585711842306e-05
-3.87485762727251e-05
-1.35700946449876e-05
-3.68880370940392e-05
-2.24685021482921e-05
-6.03740268048321e-06
-2.65140075047318e-05
-4.00981409117451e-05
-3.58367301247643e-05
-4.27390882428859e-05
-5.38296001685116e-05
-1.69623133294718e-05
-2.67726982354255e-05
-1.19560240040949e-05
-2.63411559058191e-05
-2.2548039060941e-05
-9.13512554577399e-06
-3.77112835938024e-06
-2.18782296732083e-05
-2.89023824176015e-05
-1.63980272143039e-06
-2.38865916142249e-06
-1.46256559744489e-05
-1.17388443369039e-05
-2.91436710173667e-05
-1.99881033652493e-05
-4.56986491783422e-05
-1.27093976149e-05
-4.94388665430594e-05
-4.557495456034e-05
-4.08911679974821e-06
-3.19507250574638e-05
-4.42377193108485e-05
-1.8428744040911e-05
-5.92533572577696e-06
-5.24873702096144e-05
-4.5503827450601e-05
-4.43231367675652e-05
-1.78640264886168e-05
9.51486644206919e-06
-3.58235772880296e-05
6.23742124172486e-06
-2.63033440319466e-05
-1.86050104725467e-05
-2.04214388107888e-05
-2.70566033755544e-05
-2.96418614074901e-05
-3.48958408609111e-05
-3.84566710043514e-05
-1.7943488459683e-05
-2.12190692653632e-05
-4.14844793954399e-05
5.23687034123194e-06
-1.74227642420305e-05
-9.21892091561524e-06
-4.36369999637224e-05
-3.74965438640651e-05
-2.98829781546929e-05
-1.37118177238309e-05
-6.7972845361087e-06
-4.23536191190278e-05
-4.71747511442014e-05
-2.59074122196276e-05
-6.85187618938644e-05
-1.64655927531651e-06
5.67944412487525e-06
-4.94483077261028e-05
-4.6551148112392e-05
-2.70495328238364e-05
-2.05692200066272e-05
-3.14442570470999e-05
-4.52370681859798e-05
-3.22932720784635e-05
-2.28365756231647e-05
-2.56578589732788e-05
-3.26974234771062e-05
-2.45963286342144e-05
-4.50640352590435e-05
-3.40431241113474e-05
-4.76379544352729e-05
-1.3987424911953e-05
-6.05653743913417e-05
-2.09174202980865e-05
-2.46779573226546e-05
-2.76698778819376e-05
-2.75654815268664e-05
-2.11540924427103e-05
-1.90908152289111e-05
-2.77044612572387e-05
-4.37353195781173e-05
-3.57462020940623e-05
-1.92203544748744e-05
-2.5144633255293e-05
-5.18037897278373e-05
-3.45644046717039e-05
-3.50514607393839e-05
-2.68623886518714e-05
-2.58844025702759e-05
-3.35082515298125e-05
-2.62756340660294e-05
-3.79085707344254e-05
-3.72856944705319e-05
-9.24784013210034e-06
-3.91926543395288e-05
-1.82625764283903e-05
-2.25969892902599e-05
-4.13873573743306e-05
-1.44147991193483e-05
-3.1029635327717e-05
-7.29854740541846e-05
-8.12836802880007e-06
-6.8542210979382e-06
-6.48614267053056e-05
-3.54665548307003e-05
-3.5670769031397e-05
-1.55852897404912e-05
-7.29207494765334e-05
-1.1151374781611e-05
-3.02811816142906e-05
-4.12417688180814e-05
-5.4335933926869e-05
-1.66966003949016e-05
-3.91366445313748e-05
-3.53846100745909e-05
-1.87614035568797e-05
-3.41034567533121e-05
-4.15198247847379e-05
-3.93080922510703e-05
-2.76594858314374e-05
-2.28909643837942e-05
-5.67160697949462e-05
-4.25674826980499e-05
-4.12198143643553e-05
-3.97386244364097e-05
-5.03866403214829e-05
-2.61693743682011e-05
-1.50250734544488e-05
-1.92083578954615e-05
-1.37652205775608e-05
-2.45396832339636e-05
-4.23831055115079e-05
-3.63234207345375e-05
-2.43888164586532e-05
-5.33188143018924e-05
-3.42863602411444e-05
-2.13615716821514e-05
-4.64092504175212e-05
-5.80352430024176e-05
-2.75850987290882e-05
-4.17753910939926e-05
-3.93135221344643e-05
-2.56304716881727e-05
-4.39204049329601e-05
-5.51382122048106e-05
-2.73197002937387e-05
-3.87423528277162e-05
-1.93696789586233e-05
-4.08811905041874e-05
-2.70279935305926e-05
-6.19694220428858e-05
-5.78426995802494e-06
-4.5232999723472e-05
-2.53923626176555e-05
-5.0659285729167e-05
-1.94351452016073e-05
-3.31213141507523e-05
-2.2696403279299e-05
2.0264677061132e-05
-4.2381146287199e-05
-2.09641550212232e-05
-5.31920898770431e-05
-3.33893837784627e-05
-4.03933474593313e-05
-4.38430273558583e-05
-3.40704349744087e-05
-5.94066644256204e-05
-1.33757096582248e-05
-3.42077330013299e-05
-3.53468627843123e-05
-2.30935172314609e-05
-3.99377012076965e-05
-2.15145303592719e-05
-1.92678998800036e-05
-4.32471296388019e-05
-9.6277643847188e-06
-3.90883028496024e-05
-4.55955967155495e-05
-3.66184428656155e-05
-4.65195511915275e-05
1.05680213538713e-05
-2.31603755866608e-05
-6.50015634802361e-05
-3.74028564651092e-05
5.33439940916938e-06
-1.99084167548685e-05
-2.04156549136033e-06
-3.34126471545366e-05
-5.77736945746635e-05
-1.31641318446198e-05
-4.34691504640505e-05
-2.81891287677302e-05
-2.55238203573407e-05
-6.52367098216124e-05
2.25386410130233e-06
7.45661898273365e-06
-4.18260932305802e-05
-4.56279244649286e-05
-2.23362041755664e-05
-7.32543465890918e-05
-2.47124741613395e-05
-2.75708023462878e-05
-1.91849622353052e-05
-5.32307640070411e-05
-3.93448585189674e-05
-3.95747892789474e-05
-6.49910054412511e-05
-3.75838849500686e-06
-1.61189093492879e-05
-7.05602344469406e-06
-6.36235135444494e-05
-3.35185551693614e-05
-3.79520956865097e-05
-2.69713519852506e-05
-1.16604715109348e-05
-3.05267250650199e-05
-1.27526604815324e-05
-2.06048376653231e-05
-3.13035116370942e-05
-6.1199854444743e-06
-4.45559573602949e-05
-7.7112704301319e-06
-1.56686334809741e-05
-1.00768757160983e-05
-7.10369678022124e-06
-5.72189612829235e-05
-4.14384985893543e-05
-3.34139424983602e-05
-2.23278541082364e-05
-4.33408607020399e-05
-4.05437391657207e-05
-4.70625775173219e-05
-2.60491342555922e-05
-2.15090560142889e-05
-4.88294154518313e-05
-2.08375562337957e-05
-2.9598893621886e-05
-1.82270432137683e-05
6.62267951004377e-06
-3.37346426767454e-05
-4.19205692539485e-05
-2.91084938379901e-05
-3.40137508825173e-05
-1.66687817411007e-05
-5.85531460603556e-06
-1.79511359504391e-05
-4.14634563752743e-05
-3.19187451031926e-05
-3.91656096564286e-05
-2.31266025210405e-05
-7.97699135521938e-06
-4.58444903814892e-05
-3.50656151906882e-05
-6.14280273335828e-05
-5.0739042130958e-05
1.06325889531469e-06
-4.3916644993895e-05
-4.37424726124232e-05
-4.7611216334584e-05
-4.55331210276854e-05
-4.4914847264303e-05
-8.70334735620932e-06
-1.25596341276689e-05
2.38764659458214e-06
-3.29301496525091e-05
-2.27038834211488e-05
-2.90535719672528e-05
6.48545031058864e-07
-3.66003229361226e-05
-3.04477752440951e-05
-3.18779321574762e-05
-6.22698578319813e-05
-1.5430000836354e-05
-3.37129902867585e-05
-4.02929142572659e-05
-4.2099137859803e-05
-4.29858150133152e-05
-2.40530135145576e-05
7.11964121712706e-06
-5.93412308363525e-05
-5.03760065869428e-05
-2.0823612625093e-05
-1.02959353758682e-05
-1.48905919849712e-05
-4.34628948082546e-05
-3.5661154379282e-05
-4.31187994081266e-05
-7.02074873016925e-05
7.88000345928842e-06
-3.5105890910248e-05
-6.14070913852966e-05
-5.36171025439678e-05
-3.19833901287852e-05
-5.09873361848207e-05
-3.28518664285944e-05
-6.67066181613903e-05
2.42166447995868e-05
-3.72004667806641e-05
-2.71930980693736e-05
5.26343943668211e-06
-2.24896406792697e-05
-2.2598705073761e-05
-5.69365301439521e-06
-5.02309501797647e-05
-2.34859454200898e-05
-2.18393321781799e-05
-7.84606636346222e-06
-4.44631806638449e-05
-2.673666721544e-05
-5.06932851795757e-05
-3.12939805846684e-05
-5.54061373281808e-05
-1.70935672105603e-05
-2.12894119304276e-05
-4.16727677621852e-05
-4.61528449462427e-05
-1.84132415655784e-05
5.18506507172016e-06
-1.64841951890666e-05
-4.00786113948926e-05
-3.73606184549618e-05
-2.19977665104818e-05
-5.67146219873229e-06
-1.92824209908646e-05
-3.36373397822003e-05
-2.34901129422938e-05
-6.87481429630006e-06
-2.9084059020018e-05
-1.27554108838787e-05
-1.51903835045581e-05
-4.9784119555076e-05
-1.99800868269736e-05
-4.1648006210992e-05
-2.83090509518615e-05
2.06957146002631e-07
-2.33231811053353e-05
-2.16013435497685e-05
-4.29034616974585e-05
-3.56289588874437e-05
-2.30587396798737e-05
-3.70819347643301e-05
-3.21729873440015e-05
-3.49450028511038e-05
-8.13084867969511e-06
-3.1584235491074e-05
-4.33258984083914e-05
-2.2118584755046e-05
-5.87755936694809e-05
-2.66660965963406e-05
-4.22231852464765e-06
-1.90596273659312e-05
-6.01834615706747e-06
-3.63841306915088e-05
-4.78947950342025e-05
-1.68450581903175e-05
-3.24694037598459e-05
-3.73531405327683e-05
-3.11646086302478e-05
-1.62248974544677e-05
1.05056906684678e-06
-1.86534491163863e-05
5.98644350626889e-06
-3.80530577204533e-05
-6.03152718411208e-07
-5.51000889072319e-05
-3.10192178446754e-05
-6.05838990685561e-05
-3.9459878560063e-05
-1.18557891403248e-05
-4.17742235464356e-05
-2.20841002327186e-05
-1.56330201335999e-05
-1.82199147841801e-05
-3.87404308539755e-05
-3.61176888747907e-05
-1.39694577036998e-05
-2.13507999494187e-05
-4.54637089651333e-05
-8.06996481271453e-06
-5.1762989313782e-05
-2.17394334264086e-05
5.98485900597655e-06
-3.21593123992084e-05
-2.0830571348711e-05
-3.07387290611844e-05
-3.83886241238655e-05
-7.13922768650568e-06
-3.75115441527202e-05
-1.83434731469644e-05
-3.85523376126022e-05
-4.2690881120735e-05
-3.60699693713198e-05
-1.95151171777083e-05
-3.02433955863432e-05
-5.72636574587136e-05
-2.59082774620869e-05
-1.00041698283429e-05
-4.22652844846346e-05
-1.87072360397692e-05
-1.75711182941297e-05
-3.81106629720862e-05
-4.15771774739101e-06
-3.71505095700106e-05
-4.900879786168e-05
-1.89508467652058e-05
-1.49963087078646e-05
-1.01869961435582e-05
-4.47423630770592e-05
-4.31051714102523e-05
-2.35600903238937e-05
-2.94434230094474e-05
-4.22811840337898e-05
-3.64596421370058e-05
-4.42989531131712e-05
-1.67093650875513e-05
-3.4332695174283e-05
-2.54777380200587e-05
-2.46048817185004e-05
-4.27104089857899e-05
-4.97070729421441e-05
-4.49374756575175e-05
-7.55167933937675e-06
-4.12811466768394e-05
8.25948643928453e-06
-2.57984880567331e-06
-3.34805285634415e-05
-4.05851753673609e-05
-2.97191930273817e-05
-4.75756295304707e-05
-3.94271155363185e-05
-2.83322630396026e-05
-5.71706450148084e-05
-5.61059561861709e-05
-7.53030316020358e-06
-3.62826954949197e-06
-6.50822166739959e-05
-3.50813583026957e-05
-2.79476475846235e-05
-2.7494281146902e-05
-1.87114708719482e-05
-5.04286875955131e-05
-1.73570179650094e-05
-1.94879516102343e-05
-5.02795590757171e-05
-3.22032425697857e-05
-4.35393648098627e-05
-1.82479350293156e-05
5.06801657392626e-06
-2.43309770099783e-05
-7.61691025861819e-07
-7.41276581432927e-06
-3.10774835694163e-05
-2.74503942636568e-05
-1.59941792923789e-05
-8.0111963701735e-06
1.65007995017629e-05
-5.77064519276448e-07
-2.96282397135864e-05
-3.54930964048054e-05
-5.00859774816097e-05
-3.9904727559515e-06
-4.04184761449799e-05
-2.79700692727776e-05
-9.27840920447468e-06
7.12873069607534e-06
-2.03695870818097e-05
-4.13553420750776e-05
-6.56818909237071e-05
-1.51054404976336e-05
-2.84745071899256e-05
-1.65287396640663e-05
-4.12926136157661e-05
-2.95084134118086e-05
-2.13092288317783e-05
-1.11363779420547e-05
-3.80951563624282e-05
-3.87061772692155e-05
1.94380539917226e-05
-4.79047649719235e-05
-4.0178342082485e-05
-4.61701258721512e-05
-2.36010526390393e-05
-4.38118531734929e-05
-4.8205689290094e-05
-8.47077701068225e-06
-2.4174891298493e-05
-2.4059059628808e-05
-2.55773585645997e-05
-1.09388327799674e-05
1.51805443461563e-05
-3.68784605314883e-05
-2.83726294985613e-05
-4.52866611604641e-05
-6.31192247709661e-06
-2.15120544185417e-05
-4.65203547045334e-05
-2.43986150621953e-05
-9.8519448870043e-06
-5.63218220627901e-05
-2.64326872424172e-05
-3.55138649729801e-05
-2.51441130492881e-05
-3.31261161813001e-05
-1.5071163968673e-05
-1.11068180696515e-05
-1.04618029655831e-05
-5.69706472346233e-05
-7.76278334926222e-05
-2.64125099799669e-05
-2.91868896696671e-05
-5.30568241676041e-05
-3.79014529737481e-05
-4.63916979882882e-05
2.56692988215137e-06
-1.46830455610298e-05
-2.75707804308055e-05
-4.5647063862693e-05
-5.78806596446204e-06
-1.89730689731051e-05
-3.83429594253756e-05
3.77109847665709e-06
-2.20690157392678e-05
-6.59009322385808e-05
-4.14857711146281e-05
-3.74714939787051e-05
-3.98958661492395e-05
-3.89189689222986e-05
-5.58726385924204e-05
-3.39185702676357e-05
-2.14911366705049e-05
-4.63613988175379e-05
-2.59750987363393e-05
-2.53765899248259e-05
-5.93085394010902e-05
-3.25355203813864e-05
-5.45663150747714e-05
-1.37127461024878e-05
-2.34648598992072e-05
3.77286303688231e-06
-4.03973353249758e-06
-1.88240218405916e-05
-2.86535281610094e-05
4.41237064353198e-06
-3.73338250174956e-06
-3.58876111423895e-05
-5.64834500034718e-07
-2.59304610979693e-05
-8.82649841059938e-06
-4.94784178066233e-05
-4.49518768608144e-05
-4.34234017621706e-05
-1.97889846459202e-05
-1.74761477116245e-05
-6.46718514634649e-05
-1.72831285762368e-05
-1.68413590475368e-05
-4.79583219641708e-05
-1.71093375467082e-05
-4.42475046693733e-05
-2.65811960910178e-05
-3.76747572522879e-05
-7.0570739006154e-06
-5.58300028769708e-05
-3.62571204259171e-05
-5.09635021954372e-05
-3.87705808119321e-05
-4.32802533680153e-05
-2.80946138042542e-05
-1.3890229310671e-05
-1.62624338521739e-05
-4.40795504315543e-05
-3.92244627097643e-05
-4.20533389644658e-05
-2.25841070810608e-05
-3.03502477536137e-05
-2.86239762543714e-05
-5.40369056738217e-06
-3.52637526387017e-05
-1.07921475451141e-05
-5.86828992117724e-05
-2.7760270863901e-05
-1.71493103598902e-05
-1.46165315221087e-05
-4.20627557279896e-05
-4.31294406100788e-05
-2.31831017453878e-05
-6.49296728589472e-06
-3.92082368904706e-05
-2.96767334400007e-05
-2.61794895089913e-05
1.12844473421204e-05
-1.13738142765302e-05
-2.12660315698293e-05
-4.09794326800193e-05
-4.54217242958013e-05
-2.7573740934863e-05
-2.43854540136035e-05
-2.82514149206382e-05
-4.08099181936005e-05
-1.52834464297038e-05
-4.04842119275312e-05
-2.14574150949338e-05
-3.63518221573413e-05
-6.29918031307109e-05
-4.8470460175437e-05
-4.3275841067213e-05
-4.6204478482387e-05
-4.63514346341203e-05
-2.75119102389036e-05
-1.77103594651628e-05
-3.00575212088896e-05
-5.24131845534162e-05
-1.97092206705708e-05
-4.23827551342702e-05
-4.05951944965963e-05
-1.71134886083702e-05
-1.36964424599437e-05
-2.67508599019292e-05
6.11664102779409e-07
-1.57284352866031e-05
-3.00410826025291e-05
-1.9848925970559e-05
-4.02832586718448e-05
-2.71455663932352e-05
-2.73981512622108e-05
-3.97361348997303e-05
-3.07145455095866e-05
-1.91901779166743e-05
-2.13867268551143e-05
-2.59055309583215e-05
-2.64436716432969e-05
-3.16544610991135e-05
-4.86836583568688e-05
-3.0625514637523e-05
-1.66540992864987e-05
-4.93171755256328e-05
-3.4346463876496e-05
-2.47474116844477e-05
-2.86921419109467e-05
-3.81976022657928e-05
-4.09293874509467e-05
5.65301107494655e-06
-1.47903650833383e-05
-8.26479761776217e-06
-3.30860489218578e-05
-2.17562150759156e-05
-1.78966856412139e-05
-4.15382462815465e-06
-3.11981298454241e-05
-1.65998796726867e-05
-1.81671563747815e-05
-1.47776031938875e-05
-2.62047578944545e-05
-4.37244990356259e-05
-8.4515781148477e-06
7.55943454016565e-06
-1.56445234865875e-06
-4.1358260992463e-05
-2.26002318528038e-05
-2.87157087874259e-05
-4.26162993198577e-05
-4.15187255724034e-05
-1.6128887835366e-05
-4.28502524654237e-05
-3.27246959818106e-05
-4.29856231719507e-06
-4.82233830876017e-05
-5.75130562727753e-06
-4.52522970172562e-05
-2.47338067308569e-05
-2.80763888066387e-05
-4.49169285669134e-05
-1.9706828772762e-07
-4.324629212273e-05
-3.39035869912238e-05
-2.88019539569859e-05
-4.13272032416747e-05
-5.56733419388381e-05
8.16675555814814e-06
-1.66041171269115e-05
-1.62771727906332e-05
3.66303989948845e-06
-3.8471161197981e-05
-4.88034998432542e-05
-3.91246059878409e-05
-3.43064687954768e-05
-1.94493317480086e-05
-1.20603029454843e-05
-4.46624723068463e-05
-3.83067541495937e-05
-3.66505788314736e-05
-1.66159204276565e-05
-4.34264637733312e-05
-5.61872359000492e-05
-4.1132470565603e-05
-1.12281881204462e-05
-2.62275231083184e-05
-5.45637953312271e-05
-1.57629466235898e-05
-3.19121969685233e-05
-4.4249120245204e-05
-3.97389982537903e-05
-4.14987058018016e-05
-1.97422882624266e-05
-1.63963015578391e-05
-1.57808429451507e-06
-1.94576465648948e-05
-2.63588196548387e-05
-3.44693938906988e-05
-1.12968127109214e-05
-3.82374372175449e-05
-3.57537287196081e-05
-3.36701504065265e-05
-3.54818682080142e-05
-2.20072953563394e-05
-2.00857262616637e-05
-3.16360128712998e-05
-4.3475301126788e-05
-1.16959536851157e-05
-1.24057813512214e-05
-1.91475550040272e-05
2.19736048458005e-06
-2.84067983813217e-05
-3.99924814650181e-05
-3.64848148881411e-05
-1.88569224202044e-05
-4.75850736302373e-05
-3.04085258036277e-05
-7.40753920422344e-05
-1.06245126074675e-05
-1.03986742581322e-05
-3.55497924754351e-05
-1.86944010424308e-05
-4.80722186584964e-05
-1.94997869679763e-05
-1.94633783520057e-05
-3.55575642310463e-05
-4.51625577363931e-05
-2.56107964560676e-05
-1.80619271763895e-05
-2.88640007070327e-05
-6.13463012428417e-05
-4.3400031752849e-05
-2.7954647348014e-05
-3.79463417998558e-05
-3.30318208677915e-05
-4.89321988148578e-05
-4.49278165827572e-05
-3.16579881153851e-05
-1.37501292123343e-05
-4.23259412478623e-05
-3.66364433682372e-05
-1.92974032314986e-05
-8.43967319813157e-06
-4.02444953335404e-05
-2.26640617731128e-05
-2.68949548146375e-05
-4.35732369877832e-05
-4.27867004814736e-05
-3.54251791368491e-05
-2.19755215352747e-05
-4.74948172447191e-05
-2.1266455800539e-05
-3.8008502671461e-05
8.30121897293315e-06
-6.66074745495481e-05
-3.33341578292538e-05
-3.62267631441621e-05
-4.93361745400014e-05
-2.91055008790333e-05
-2.91051205484308e-05
-3.37619657376743e-05
-2.95139023658518e-05
-1.37944906581632e-05
-2.83043244949202e-05
-1.74498397370794e-05
-2.61715003309146e-05
9.22429205312485e-06
-2.35006481913611e-05
-4.49171390034413e-05
-4.01254694858572e-05
1.56261645371224e-05
-6.00332100310525e-05
-3.30613938328052e-05
-5.52606967366418e-05
-8.79363398256986e-06
-3.39364037551043e-05
-3.24787479043733e-05
-3.04075715839957e-05
-4.5353100553641e-05
-3.71090250626032e-05
-3.98050942912028e-05
-1.83204763123939e-05
-4.17484193218541e-05
-1.83220786247754e-05
-3.58566642035856e-05
-4.85322009400008e-05
-9.314775470083e-06
-3.81522227579133e-05
-2.17943118000444e-05
-4.1697222509493e-05
-5.88846012184798e-05
-4.90429338888656e-05
-1.3363295924741e-05
-1.30423035996364e-05
-4.3644456395174e-05
-2.95533637472195e-05
-3.08744055439967e-05
-1.83405495817469e-05
-2.2081534517965e-05
7.64858909741084e-06
-1.11179227239999e-05
-3.54403453510741e-05
-3.93944174094984e-05
-5.2720708208008e-05
-3.4137345685509e-05
-4.92213397998608e-05
-3.84821659429352e-05
-3.2707626707888e-05
-3.38077327609914e-05
-1.68063538044459e-05
-2.57298299920988e-05
-3.2989135297688e-05
-2.86136906906891e-05
-1.75227134976676e-05
-1.57362531123814e-05
-2.64766313710986e-05
-2.0629876872011e-05
-4.77409762690894e-05
-4.47846233830427e-05
-9.99086279216555e-06
-3.02978932093456e-05
-6.01432253052765e-05
-5.23626689929062e-05
-4.1029547659114e-06
-3.02411780469503e-05
-4.85767269521866e-05
-1.71033511490653e-05
-4.10074569571397e-05
-8.30380942063886e-06
-2.96503377506981e-05
-2.38034529315288e-05
-1.76588755914473e-05
-4.03531798229865e-05
-3.90492174183696e-05
-5.81402050921114e-05
-1.9824916144176e-05
-3.53183617832096e-05
-2.15948930336286e-05
-1.81546183504478e-05
-2.73994009259677e-05
-3.71681181581571e-05
-1.7271756591945e-05
-2.50916998055063e-05
-3.49542763331065e-05
-2.91684867758701e-05
-2.50367738109229e-05
9.73266419345785e-07
-4.54676524348438e-05
-5.82943311129517e-05
-5.35078313142738e-05
-1.3258889716744e-05
-2.30617049508317e-05
-2.40587702826414e-05
-4.0156933451686e-05
-3.21255775501096e-05
-2.44717054962529e-05
-2.31016484736627e-05
-4.03657673600844e-05
-2.74456243008451e-05
-3.24540095223201e-05
-1.82213125238509e-05
-6.31806619146816e-05
-4.48091720052638e-05
-5.73662276739256e-05
-4.09283141778075e-05
-2.87160516728914e-05
-2.27177785446672e-05
-2.28397653893816e-05
-1.48382937536429e-05
-3.11551501967844e-05
-2.0666888374437e-05
-1.70550838298398e-05
-5.45857141190794e-05
-3.24393899537288e-05
-3.97590795138609e-05
-4.75901989304786e-05
-2.17447313427103e-05
-1.33082632043692e-05
-3.37317804299252e-05
1.67516038845139e-06
-3.04252850370358e-05
-6.94151359739537e-06
-3.80028844552279e-05
-2.77433328477437e-05
-3.89749196836977e-05
-3.09276632665145e-05
7.44541913740856e-07
-9.20319249217422e-06
-3.57913082197567e-05
-2.92929154760155e-05
-1.27846439457372e-05
-5.62946294920123e-05
-2.67246880868814e-05
-6.31128212944062e-06
-1.15883423557382e-05
-4.11592891395735e-06
-4.54608713175599e-05
-6.68045294585189e-05
-8.60292776105025e-05
-4.59771603465039e-05
-1.9882422074911e-06
-6.31104337185913e-06
-8.075748701829e-06
-4.73162752982685e-05
-2.12041215137504e-05
-4.48560609275795e-05
-3.91638243928177e-05
-2.36200323766974e-05
-2.67037016369309e-05
-6.44965329519426e-05
-1.92090359401043e-05
-5.08413334574185e-05
-5.51121864226988e-05
-1.96751830928574e-05
-2.33712431522098e-05
-4.42017956819262e-06
-8.01445985352523e-06
-3.77768436935044e-05
-1.71122557765551e-05
-1.66095115777002e-05
-2.53801761659672e-05
-2.67396267787759e-05
-3.06754081627136e-06
-3.45248403554952e-05
-4.06265885806516e-05
-2.82422929577772e-05
-7.58785997415127e-06
-2.67793024748539e-05
-5.96475949000189e-05
-2.76759710294611e-05
-2.06541421974201e-05
-4.54882110088011e-05
-3.5248505038049e-05
-6.20428289971918e-05
-3.35096898825395e-05
-2.92919988021247e-05
-1.31611395214449e-05
-3.4715751782467e-05
-5.90862794738728e-05
-3.18504473029502e-05
-5.45743490018033e-05
-7.12835934573789e-07
-5.03124672394896e-05
-3.2635761548924e-05
-3.32776204312151e-05
-3.30966706953028e-05
-3.11256126412764e-05
-4.60710187861643e-05
-3.17494646005951e-05
-5.66119769795445e-05
-2.88780189843568e-05
1.25345376386563e-05
-2.33306282719488e-05
-3.01586841345347e-05
-3.71366587187061e-05
-4.69339062585375e-05
-5.3495480768947e-05
1.09136009308233e-05
-1.6067679226905e-05
7.16582717958665e-06
-5.48555026629968e-05
-5.07537374188225e-05
-5.54951336516588e-05
-2.96280848347999e-05
-5.11111145949123e-05
-5.51288021229722e-06
-1.42794439207247e-05
-2.01173591302376e-05
-4.33977190404364e-05
-8.16006876698195e-06
-4.5251582564527e-05
-2.24598697094456e-05
-3.88827346132483e-06
2.97325538621625e-06
-1.43887773809966e-05
-1.67656731048885e-05
-2.67520916640781e-05
-3.64134668321928e-05
-1.51278335349892e-05
-3.67002075125147e-05
-4.24173365172298e-05
-3.35459764585013e-05
-3.36331369020791e-05
7.31794359515452e-07
-2.28998657996901e-05
-2.58061777459926e-05
-1.78434127343258e-05
-1.84215259592403e-05
-5.61903198449167e-05
-2.14013508628099e-05
-2.51234157556771e-05
-4.42327874699726e-05
-1.680532294431e-05
-1.99027132214035e-05
-2.99576017096056e-05
-4.25652385235156e-05
-9.98282122141349e-06
-2.57181345227514e-05
-4.71869034408246e-05
-1.26280900581207e-05
-1.97965585865374e-05
-5.33911340366759e-05
-2.65180284551271e-05
-2.22071795716952e-05
-2.01329609301502e-05
-3.0956253565175e-05
-1.63637144611048e-05
-4.02929874204608e-05
6.21690747851461e-06
-3.74105952375724e-06
-3.25300318272465e-05
-4.74448805546619e-05
-4.33813281108509e-05
-4.91081503010277e-05
-2.47826578346986e-05
-4.21368615679884e-05
-3.87937607517277e-05
-5.62947187372455e-05
-1.89549720641257e-05
-2.59852636476065e-05
-5.30420926193721e-05
-4.3483977221996e-05
-5.24079502092394e-05
-1.75217356256763e-05
-2.649918593621e-05
-2.71414543669626e-05
-3.43400031387773e-05
-2.46460298880785e-05
-1.88528925861349e-05
-3.15877437359803e-05
-4.42341263086853e-06
-8.16044939600136e-06
-3.97351859565349e-05
-1.77190590406987e-05
-4.59537947307009e-05
-4.05808073066614e-05
-2.81762074953531e-05
-4.31893965741271e-05
-2.56746021280122e-05
-3.40706227327248e-05
-1.90978993182262e-05
-3.16207524506386e-05
-3.69790979570685e-05
-1.36587305228234e-05
-2.17574411991588e-05
-2.66111808560499e-05
-1.92252692237455e-05
-3.01927232751834e-05
-4.52821734323382e-05
-2.64171892603134e-05
-2.46777889419259e-05
-2.02440022941247e-05
-2.17918537934142e-05
-3.45320722784986e-05
-2.32988537816368e-05
-4.8974450543198e-05
-1.82428691006499e-05
-3.03208472875243e-05
-2.28303731495975e-05
-3.74001724988845e-05
-4.10712436336028e-05
-2.07375972448385e-05
-3.12900429649233e-05
-2.66587716772237e-05
-4.22523118705094e-05
-3.35541552322648e-05
-4.26968589935005e-05
-6.2216820746544e-05
-2.30377100428947e-05
-9.76799912121258e-06
-4.14799193846781e-06
-1.82095798564036e-05
-3.07942865075762e-05
-2.47641117626551e-05
-2.82190944352631e-06
-2.11868193137103e-05
-1.59723325427321e-05
-3.64418620329757e-05
-3.80102213675674e-05
-2.0686175192988e-06
-2.29066759557577e-05
-4.22709700732823e-05
-4.62331210838207e-05
-1.55740731605876e-05
-1.7566706089492e-05
-3.83393675844076e-05
-5.90006182675548e-05
-3.14060526132907e-05
-2.60107666697171e-05
-2.4851752028784e-05
-3.57601482334261e-05
-3.2791449971026e-05
-3.25393795237606e-05
-3.49266916235331e-05
-2.72941720819952e-05
-2.27699813717792e-05
-4.86734277320172e-06
-1.58754124394044e-05
-1.85908428810392e-05
-7.33254943703868e-05
-1.32149489612041e-05
-1.43947711656173e-05
-4.15381333147086e-05
-4.8302905859973e-05
-2.87421595410527e-05
-4.37116263281116e-05
-1.37128461612044e-05
-3.16647514980361e-05
-1.90023505517616e-05
-2.71118008703067e-05
-2.10130482748367e-05
-3.42217033250235e-05
4.18183719915446e-06
-5.0279028915849e-05
-3.56919654735833e-06
-9.65699210503629e-06
-4.03130664229248e-06
-1.25089671768577e-05
-4.17011305668006e-05
-2.25284922993497e-05
-3.92609444503625e-05
-3.0198663596339e-05
-5.30650685586953e-05
1.27143064271181e-05
-3.00086097301712e-05
-2.88830756811462e-05
-2.31989807394863e-05
-2.87525871730847e-05
-6.49727919414054e-05
-1.49469840247284e-05
2.18426974678904e-06
-3.16491519915582e-05
-1.61822414970332e-05
4.79766638954419e-06
-4.78534673413157e-05
-6.30235190411762e-05
-8.62080346744943e-07
-3.094338102606e-06
-3.56489611872472e-05
6.52080040106639e-07
-3.33439428015739e-05
-3.34448152589994e-05
-1.98588222933104e-05
-1.81511057566508e-05
-7.61755780128691e-05
-2.13882134241431e-05
-2.14986685246772e-05
-4.68616908957714e-05
-1.07177938637394e-05
-1.19278931446332e-05
-1.67237932922913e-05
-3.70701037443579e-05
-5.41929040271142e-05
-4.09407897818025e-06
-4.03649157742674e-05
-2.4769183257979e-05
-4.6596810605263e-05
-1.99239344996182e-06
-1.98650165909202e-05
-4.24884695179952e-06
-3.90838304402532e-05
-6.73878525696526e-05
-2.06498186382857e-05
-4.11256346490668e-05
-4.74285531913786e-05
-4.36233232713043e-05
-5.44816287704687e-06
-5.98518634777963e-05
-6.26641624180838e-06
-5.93434714565744e-05
-4.98110687804747e-05
-2.84884428602786e-05
-4.77737963193239e-05
-2.13810689973034e-05
-1.61498479491118e-05
-4.21017304781719e-05
-2.77912426412375e-05
-1.32143141429564e-05
-3.38134158374261e-05
-2.135693476375e-05
-2.96490877334906e-05
-2.6074018517317e-05
2.91387587076108e-06
-2.88972498363882e-05
-4.00684917852395e-05
-5.43291001586191e-05
-2.62289848980149e-06
-4.29926515630876e-05
-2.66239246113852e-05
-5.22763407283484e-05
-5.10324988107653e-05
-2.61684125141048e-05
-1.78265343182369e-05
-1.59060045028095e-05
-7.18051176762088e-06
1.16581987154644e-05
-2.95053306148563e-05
-3.17128775013998e-05
-1.50467483283821e-05
-3.00682237979933e-05
-1.69667649885039e-05
-7.49991528422957e-05
1.16144238445283e-05
-2.5701861463579e-05
-2.95546687192604e-05
-8.93100012852493e-06
-1.3766305874663e-05
-2.6820203230341e-05
-2.21499717694579e-05
-2.64786914559216e-05
-3.84510771803303e-05
-6.03763965948123e-06
-4.97341865289065e-05
-9.59015200803737e-06
-1.10016082669551e-05
-4.44705791769869e-05
-2.53153979378958e-05
-3.02878076777214e-05
-3.2854094101998e-05
-2.16677532891942e-05
-6.16022940916184e-06
-1.57754414962495e-05
-6.56404200301414e-05
-4.83702505652413e-05
-3.37531762067197e-05
-1.82966422553758e-05
-3.85106782254959e-05
-6.08962879605022e-05
-7.07733218586169e-05
-2.37019131066563e-05
-4.981053895899e-05
-3.47526599643566e-05
-3.954880730848e-05
-4.2575454587885e-05
-2.81716647400653e-05
-2.50136105112885e-05
-4.18505948115535e-05
-1.13807116998856e-05
-4.39619302439537e-05
-4.76457267451446e-05
-3.38072468909842e-05
-5.00367218934089e-06
-5.80055630466569e-05
-7.04772539449914e-06
-6.03073549770435e-05
-4.24922936865492e-05
-2.28566598359411e-05
-4.62393241172081e-05
-4.39340025218345e-05
-5.17707521613386e-05
-1.07413948698137e-05
-3.98013536298731e-05
-7.38270963358987e-06
-5.24540028128663e-05
-3.87553362470953e-05
-1.89552815238988e-05
-4.4788077035373e-05
-3.35137208444206e-05
-3.99791962706461e-07
-8.06029740719196e-06
-3.18473143016923e-05
-4.05232667524738e-05
-1.55568564522134e-05
-3.96225562451638e-05
-3.50099600929978e-05
-1.50410476301658e-05
-3.94540623799743e-06
-1.56378423625708e-05
-1.38682846260271e-05
5.01183104783306e-06
-2.6502179170949e-05
-1.31139769758698e-05
-1.76711117558692e-05
-4.75254138113213e-05
-2.35285735375243e-05
5.58890442899281e-06
-2.9506374276196e-05
-1.79768575160222e-05
-2.71222172914655e-05
-3.17512370909213e-05
-3.30470868558464e-05
-1.60520355341415e-05
-2.29033321323399e-05
1.19170144660896e-06
-2.23436882095897e-05
-5.06921547048957e-05
-2.13325276764528e-05
-1.21069845692821e-05
-2.28506261979749e-05
-9.65032172985844e-06
-5.04727477633475e-05
-5.55384276223239e-06
-3.46931506235395e-05
-1.1209803577888e-05
-2.46154259688029e-05
-2.99628289516021e-05
-1.68981794047136e-05
-3.84746692132676e-05
-5.67808010770307e-05
-3.7205002166763e-05
1.68859683754662e-05
-2.48434674875708e-05
-1.60674639003646e-05
-2.57317512772127e-05
-3.36770694308372e-05
-3.79513653065634e-05
-4.5852259858644e-05
-2.60363653787321e-05
-4.64539064128076e-05
-4.26931535808001e-05
-1.26513349774749e-05
-2.43044239089267e-05
-5.05120377849403e-05
-5.18503372773254e-05
-5.95576833788055e-06
-2.14138605447805e-05
-4.10250547302441e-05
-3.85576030621958e-05
-4.76868008244913e-05
-1.3093469825653e-05
-2.15157700303412e-05
-4.42076071190416e-05
-5.07991213785914e-05
-4.39263042135038e-05
-2.74972882353048e-05
1.57476398296963e-06
-5.73450756381779e-05
-6.06924442035661e-05
-2.47909229881203e-05
-1.22988023486749e-05
-5.59979338778559e-05
-1.54967037839939e-05
-1.08458562142218e-05
-9.41076874754568e-06
-8.86289195848854e-06
-2.27027054835345e-05
4.58741891283547e-06
-5.44393017238455e-05
-2.42507862725235e-05
-2.28118069434947e-05
-6.15946678308879e-05
-1.38699758718073e-05
-4.69132967809287e-05
-4.88003164490545e-05
-5.19656805377494e-05
-2.60906190305508e-05
-1.23876293392975e-05
-2.8077586552974e-05
-4.84255335330336e-05
-8.71584020165067e-06
-1.07434951988782e-05
-4.01319978299513e-06
-4.44765065391731e-05
-3.25375531634751e-05
-3.86597209498824e-05
-3.6635197230883e-05
-3.3390398956674e-05
-3.08968743446835e-05
-1.82156024247386e-05
-1.11836581666033e-05
-5.11312885270047e-05
-8.27573521959703e-06
-5.50032748695442e-05
-2.63254630614713e-05
-5.87931372277421e-05
-4.34121076256097e-05
-1.37346879990138e-05
3.16234479383751e-06
-3.2470650604533e-05
-2.3005012594885e-05
-2.49433347043075e-05
-8.28216042544345e-06
-4.3341828894968e-05
-3.80935795710315e-05
-5.53914854335375e-05
-3.15998794022792e-05
-1.17156934729365e-05
-2.17300520632143e-05
-6.51921481668891e-05
-2.4253773823238e-05
-4.50874800995951e-05
-3.499196552793e-05
-3.53761732879327e-05
-1.59703327438442e-05
-3.40621653370182e-05
-3.58896400908546e-05
-2.8948871710391e-05
-2.02859377734136e-05
-1.61139378739989e-05
-5.51092255340508e-05
-1.28897171352267e-05
-1.98207512800189e-06
-4.77802007073444e-05
-2.24051297374683e-05
-5.44463866556635e-05
-1.27410073263083e-05
-4.17942722023611e-06
-1.67946144647109e-05
-2.28857450278672e-05
-4.50684527973171e-05
-2.43642533299266e-05
-2.94351763713115e-05
-2.92702720756466e-05
-4.66716644225767e-05
-2.932420518637e-05
-2.92188836434759e-05
-2.11595881330044e-05
-8.58096689775617e-06
-1.69041452666753e-05
-4.38690822921229e-05
-4.61538787250036e-05
-6.28433853282892e-05
-1.78581762321005e-05
-6.79211876504039e-06
-5.24820350119026e-05
-5.07652190947261e-06
-1.51203909459406e-05
-3.05193904984246e-05
-2.59883512392385e-05
-1.31851143230651e-05
-3.18984574261188e-05
-5.56253572645705e-06
-1.39660696831443e-05
-4.53416103729041e-05
1.11550835901487e-05
-4.67867878082907e-05
-2.50222409084155e-06
-5.35396869430234e-05
-3.37435608300692e-05
-3.80463485494971e-05
-5.3708288083026e-05
3.69389257048575e-06
-8.70304584460712e-06
-2.85003260187055e-05
-4.35635749156611e-05
-2.48580195780714e-05
-5.53088669167198e-05
-2.05805345452167e-05
-4.91224801792122e-05
-4.79344840867659e-05
-6.39348675716243e-05
-1.98236585966437e-05
-3.04495871222507e-05
-9.24941324765279e-06
-2.27962996298874e-05
-3.99364758903179e-05
-4.42466038671115e-05
-3.94816151904157e-05
-3.79399161205661e-05
-1.5399551800164e-05
-2.49753523174985e-06
-5.4707406280202e-05
-2.74984845941513e-05
-2.50931574598836e-05
-2.92379166852378e-05
-3.58506884360975e-05
-1.46064263946576e-05
-1.61859394182551e-05
-2.75977157116058e-05
-3.16654685671605e-05
-1.18948420928802e-05
-5.77917327830879e-05
-4.56163098866235e-05
-2.3371657186479e-05
-2.56346426608867e-05
-4.21481853836093e-05
-2.71668508343992e-05
-2.74541228966786e-05
-1.46828159921975e-05
-2.29489403899436e-05
-5.37983496616647e-05
-4.2196644357177e-05
-4.302949817844e-05
-4.45281118914513e-05
-3.55621380643091e-05
-5.08826396579072e-05
-2.39476171857356e-05
-1.67886848707252e-05
-3.28368169841037e-05
-5.05995105174554e-05
-4.58736952083671e-05
-7.24335373186153e-05
-5.4002870921352e-05
4.3400102975751e-06
-1.35833874023187e-05
-2.22692666756322e-05
2.55227060413247e-06
-2.20065106272214e-05
-4.4537425556142e-05
-2.74918019762964e-05
-4.15684194814562e-05
-1.14898873489625e-05
-5.71631613401194e-06
-3.85399842945599e-05
-6.6983505801986e-05
-6.85425943005266e-05
-4.51769373001886e-05
-3.96184635066402e-05
-3.32543119167368e-05
-4.80423059339143e-05
-1.9008150519446e-05
-1.2578098214943e-05
-4.34182744741973e-05
-5.95877130432272e-05
-1.43091779791367e-05
-2.39348145846072e-05
-4.62662012999089e-05
-2.69018548008266e-05
-3.2770279107278e-05
-5.73430243017286e-05
-3.85911260780587e-05
8.61182936961295e-07
-2.23417346521592e-05
-5.19215625793211e-05
-2.81947877981279e-05
-4.44888954488962e-06
-3.42145522101906e-05
-2.64227183469866e-05
-5.38933195462499e-05
-2.79060949152461e-05
-3.58360080138258e-05
-6.85801196562792e-06
-3.89049102229523e-05
-9.97509880633508e-06
-4.8447935479973e-05
-1.42086391751254e-05
-2.98754467861384e-05
-1.93345172559451e-05
-1.70737797606965e-05
-1.06865529249034e-05
-2.37658020760919e-05
-3.53828468153546e-05
-1.14178671533508e-05
-3.86317360762465e-05
-3.10013827137364e-05
-4.68239804969643e-05
-3.11902077966633e-05
-2.42166268689417e-05
-3.45871902130593e-05
-6.23121676828269e-05
-3.74463518824194e-05
-2.0828736483618e-05
-1.8981524585049e-05
-3.72590147129262e-05
-2.30878537824838e-05
-5.06399185643184e-05
-3.60097042117162e-05
2.53758227589123e-06
5.67511204910413e-06
-1.82808140055565e-05
-2.31295134848756e-05
-4.24465025129284e-05
-4.20476145725094e-05
-2.23181110453181e-05
-3.18961202899126e-05
-5.13494854850035e-05
-1.54531048861983e-05
-1.46326704049693e-05
-6.86852154820925e-05
-1.47854738882673e-05
-4.0257920533205e-05
-4.53370018435158e-05
-1.11897467736991e-05
-3.42632612110491e-05
-2.23820803759628e-05
-2.88254109099701e-05
-4.54226028885525e-05
-1.47662576334311e-05
-5.14883513220918e-05
-5.18381481484301e-05
-4.11499647722828e-05
-1.56155249028585e-05
-1.37498461557233e-05
-3.85935742771742e-05
-3.55510087359655e-05
-4.28355848874298e-05
-3.36886056924904e-06
-8.92336219472933e-06
-5.65041946532103e-05
-4.52717057779232e-05
-2.31187712258457e-05
-1.88862803509639e-05
-1.63074026015262e-05
-2.00670818381235e-05
-5.38773764387693e-05
9.6199073567529e-06
-2.48103330526367e-05
-4.34465685842536e-05
-6.77879207318804e-06
-1.81791978277084e-05
-1.0044542441336e-05
-1.73188377615605e-05
-3.35068385307122e-05
-2.71499040298232e-05
-1.68211810643646e-05
-3.66840844542034e-05
-6.75129326744282e-05
-3.88124947367136e-05
-4.31137091059336e-05
-1.08798238106871e-05
-1.98733252914281e-05
-6.97888183125564e-06
-2.85291321503284e-05
-5.21977943494624e-05
-2.13600335640737e-05
-8.60439141789968e-06
9.67981220395519e-06
-4.30316545161647e-05
-6.7296373498994e-05
-2.54256590342226e-05
-5.49107914369947e-05
-1.39051179103686e-05
-5.16759307714526e-05
1.43529001238494e-06
-6.15960126327778e-05
-4.04919475414237e-05
1.50536913149713e-06
-2.77015573304681e-05
-1.33307950147608e-05
-3.42041486360747e-05
-2.00413802715801e-05
1.07456911673064e-06
-6.7571066834872e-06
-3.03947849531127e-05
-2.48397020724089e-05
-3.6718762602572e-05
-5.94103138160352e-05
-4.82812232555092e-05
-4.42563294824588e-05
-2.30116603544316e-05
-2.89540108120592e-05
-2.61648204749216e-05
2.04928984523368e-07
-2.56762663042371e-05
-4.61796541305563e-05
-4.05648763860397e-05
1.76249736810176e-06
-8.3684489148315e-06
-2.16991925924333e-05
-3.15313853316244e-05
-4.57643463361875e-05
-3.04554233377964e-05
-3.68300086299874e-05
-3.39232962341351e-05
-5.23143244319153e-05
-4.09147252778642e-05
-8.32903038883578e-07
-4.04002183441572e-05
-5.17223872233437e-05
-3.58515469260594e-05
-1.44423762072906e-05
-2.70312167410942e-05
-3.46050079879819e-05
-5.30368929023789e-05
-2.00928871840114e-05
-6.08172906257615e-05
-1.39323281485294e-05
-3.35545685222752e-05
-9.61927543862401e-06
-2.0425247306768e-05
-3.9507438731257e-05
-4.63558615471757e-05
-5.59898524264673e-05
-5.63147692505602e-06
-1.29006470566969e-05
-4.82626470095202e-06
-4.05315667523866e-05
-1.84734807476419e-05
-1.09959956468101e-05
-3.06826628411537e-05
-3.7482918921141e-05
-2.55009674581135e-05
-3.09447916330871e-05
-2.31309332773668e-07
-6.58831372568036e-05
-4.6830363782542e-05
-3.36029071540398e-05
4.62703168749393e-06
-2.42770565200506e-05
-3.35291871814533e-05
-1.78274165985858e-05
-3.70175528198267e-05
-2.05642589810109e-05
-1.22889146493647e-05
-3.18119292451098e-05
-1.40004883043062e-05
-2.82259622762216e-05
-4.44325670505443e-05
-3.8091500969953e-06
-3.72420915906296e-05
-1.65494188649371e-05
-2.21951552284906e-05
-2.37428281639281e-05
-2.05074767309122e-05
-4.25851161841338e-06
-2.6181424913148e-05
-3.52573567906756e-05
-3.23697252866747e-05
-6.33248293843307e-05
6.82618477003458e-06
-1.33796464685981e-05
-2.82262576825784e-05
-6.10584267693169e-05
-1.79543657559676e-05
-2.39361915535656e-05
-1.99706734468697e-05
-2.45812626831521e-05
-3.73776675941077e-05
8.0260928778453e-06
-2.00709414035576e-05
-2.08300819156968e-05
-5.94678433603945e-05
-3.11773347745861e-05
-4.28301636121686e-05
-2.30782955955519e-05
-4.68134047526897e-05
-1.84027894728397e-05
-1.06817007189722e-05
-5.60762913916428e-05
-1.82764834734798e-05
-3.25750583467053e-05
-5.17751707225882e-05
-2.32766381261751e-05
-1.28406926329582e-05
-3.4917613379941e-05
-3.62344498801543e-05
-2.80934534049163e-05
-3.02078271489639e-05
-6.05118557664873e-05
-3.7980976431186e-05
-4.47566645418002e-05
-3.57256220956649e-05
-4.91885715881319e-05
-5.33750935727799e-05
-2.88216147733084e-05
-3.31172438406455e-05
-1.24717346882086e-05
-6.43358623512238e-05
-1.17656256047391e-05
-3.86920920044263e-05
-2.48186547700919e-05
-5.38877385883678e-05
-8.616236648371e-06
-1.64676172687584e-05
-5.73187847174192e-05
-4.11821554129019e-05
-3.89697398975567e-05
-9.30400434280777e-06
-2.14488002491118e-05
-1.58165652626624e-05
-7.37452037601492e-06
-3.53172027365462e-05
-7.65348097140388e-06
-1.40549404459891e-05
-1.43943340954584e-05
-5.86036282613183e-05
-7.35747118776587e-06
-6.83777666018616e-05
-2.55308978325822e-05
-1.77025032818272e-05
-3.12496804554818e-05
-1.5814078013019e-05
-5.08040647245279e-05
-3.16975127367368e-05
-2.84600240393763e-05
-3.46158382154883e-05
-3.49828124126948e-06
-5.46078205772673e-05
-1.91919284036654e-05
-3.85841730337278e-05
-3.47619651057939e-06
-5.76902263061102e-05
-6.88360957291619e-05
-9.02638273807167e-06
-5.28525452531367e-05
-3.59312820742063e-06
-6.13692825286228e-06
-3.27901463407777e-05
-2.30254415118771e-05
-4.93171200203621e-05
-1.11000921972616e-05
-2.88562959528824e-05
-4.69999907082531e-05
5.74484304089598e-06
-3.13160811433783e-05
-1.19816003376649e-05
-3.05639183103622e-05
-3.91654821587613e-06
-4.22442154687919e-05
-6.00986262112253e-05
-1.66987453301961e-05
-5.42233315030228e-05
-6.38211474950197e-05
-2.57477263092601e-05
-3.58684743440805e-05
-5.67731816119864e-05
-2.34649374270729e-05
-2.45279853833664e-05
-4.42904932473375e-05
-6.97876477140919e-05
-1.1205788224182e-05
-1.61782156670499e-05
-4.8505725881294e-05
-1.03461777913589e-05
-7.38930861121564e-06
-4.67220984683579e-05
1.6464611808637e-06
-2.09698763678585e-05
-1.55954553221382e-05
-4.52185214662064e-05
-3.81264705477815e-05
-4.40559064435448e-05
6.12117516367953e-06
-4.4996888310456e-05
-4.05821135711485e-05
-6.41950162607749e-05
-3.79018507957831e-05
-3.54240021496839e-05
-2.90959171760092e-05
-3.05870192051541e-05
-2.21368900126835e-06
-2.34126124383074e-05
-2.70314319344543e-05
-6.75463336857261e-05
-1.88716866791396e-05
-1.02668691652938e-06
-1.1010975169466e-05
-4.77357703650525e-05
-1.84679973897182e-05
-4.24368404239803e-05
-1.18323384186335e-05
-2.98628389511372e-05
-2.56224073988195e-05
-3.05201711007551e-05
-4.08118670407561e-05
-1.14867737226107e-05
-1.95013525185261e-05
-1.09463513053797e-05
-4.11343423284421e-05
-9.11419538730484e-06
-3.59217396672667e-05
-1.57566262199875e-05
-4.30643758820058e-06
-7.82539909469271e-05
-3.68790936980196e-05
-2.93434257148534e-05
-4.21034376298821e-05
-2.23180281098688e-05
-3.81173979039009e-05
-2.50248497168165e-05
-2.42671858995202e-05
-4.56210271789614e-05
-3.34062200073467e-05
-3.7246630959372e-05
-1.338286326224e-06
2.98469788752506e-06
-1.29304618717574e-05
-1.07060540969996e-05
-4.10080823050437e-05
-3.36084738077555e-05
-2.39391397622164e-05
-3.20740905882897e-05
-1.88072278996001e-06
-4.59890972674374e-05
-1.96247287723471e-05
-1.65527404910635e-05
-4.8651893299021e-05
-1.74678337997131e-05
-2.63212914646067e-05
-3.95498451509484e-05
-3.0940755385674e-05
-6.78090475930966e-05
-2.98523898913693e-05
-4.06224710402487e-05
-2.19222647349709e-05
-1.74803919887059e-05
-4.80445283111307e-05
-3.71305037903443e-05
-3.30832146764644e-05
-3.62359614699632e-05
2.37442482863438e-05
-6.51656809082616e-05
-3.79374413455784e-05
-3.20005129779488e-06
-7.27817622383077e-05
-1.68717048927716e-06
-4.79071333891984e-05
-2.86191977097586e-05
-3.62950126354275e-05
-4.12698025670052e-05
-1.47386117630664e-05
-1.07217676882754e-05
-1.6609770773673e-05
-1.8287921816327e-06
-2.50991450468053e-05
-1.58374457798853e-05
-4.6061085742808e-05
-6.1885149033872e-05
-2.4564356017273e-05
-4.31196131636835e-05
-5.98200632977704e-05
-3.91128991379112e-05
-5.14251380569007e-05
-2.49870740762794e-05
-2.62511156242234e-06
-3.59780273472415e-05
-1.32308342863372e-05
-2.41392570700261e-05
-3.5471050319978e-05
-1.22599100795668e-05
-2.47644514428005e-05
-2.37530978235528e-05
-2.69499488650519e-05
-4.71056448598245e-05
-1.64722575151295e-05
-4.16707729623827e-05
-4.0068644352335e-05
-4.81233932150979e-05
-3.956603538709e-05
-3.5047290804068e-05
-3.53010288862496e-05
-3.37236070400653e-05
-1.66337000857202e-05
-1.77567954420348e-05
-3.08361118762154e-05
-2.07931748348012e-05
-2.7498510219614e-05
-2.26441807524842e-05
-2.35716381388498e-05
-4.22710727267952e-05
-1.98580071376358e-05
-3.85612057064794e-05
-4.81182389360476e-05
-8.08998303080972e-05
-2.95246335297151e-05
-2.7705588516597e-05
-3.41602817950616e-05
-3.92439153336625e-05
-2.62557523849285e-05
-2.49280553029375e-05
-2.16962887666302e-06
6.65177873484116e-06
-3.35518217005029e-05
-1.03231265871736e-05
-2.97160953006121e-06
-2.36795471857514e-05
-6.74524453222714e-06
-3.16052088309497e-05
-2.68135584943832e-05
-5.00196590449233e-05
-4.82203936411173e-05
-3.50103116591101e-05
-5.15278747269269e-05
-4.29882221065226e-05
-5.29969433920806e-06
-7.69933664383854e-06
-2.4495565462161e-05
-1.47052202233286e-05
-1.02515974973923e-05
-3.05203849414394e-05
-5.47747207268197e-05
-2.8953470275241e-05
-2.91632826797452e-05
-4.3311420013328e-05
-2.58269951030519e-06
-2.14925016192559e-05
-2.69949939395587e-05
-3.00632083368796e-06
-3.80883616917785e-05
-1.1639002803469e-05
-4.41953922868992e-05
-2.24335853882637e-05
-2.33669978983217e-05
-4.43252886622594e-05
-6.44505079192929e-05
-1.01174842734101e-05
-1.09251052457176e-05
-6.48824959395702e-05
-4.75824154515059e-05
-3.43862400959424e-05
-3.07067916796816e-05
-2.73599695031691e-05
-4.17163116140618e-05
-2.23663568905921e-05
-4.50157373860002e-05
-2.84220839745214e-05
-4.42181070946812e-05
3.36530261965383e-06
-4.55653794683699e-05
-4.01382118966894e-05
-3.24836674022277e-05
-3.0339655126483e-05
-6.90353998517998e-05
-2.10705314015667e-05
-5.61250201127517e-05
-2.81129426723334e-05
-4.67244149777893e-05
-5.71990330017357e-05
-1.176787987886e-05
-3.93324691902108e-05
-3.0219913210593e-05
-1.37644505930732e-05
-2.86496900576186e-05
-1.18120049729416e-06
-3.53274252166564e-05
-3.07534634621718e-05
-4.08242439908978e-05
-4.83446005605362e-06
-5.43752377871874e-05
-2.55016043161218e-05
-6.44125614397689e-05
-5.2093572456279e-05
-2.67519473504821e-05
-2.29336860670478e-05
-3.87447842173887e-05
-5.28193871226482e-05
-5.84087277616621e-05
-3.37643193881973e-06
-1.66150328236178e-05
-3.50225892013904e-05
-7.95519941415588e-06
-4.2100509775953e-05
-5.5696986781694e-05
-3.96229325966096e-05
-3.16620316563369e-05
-6.07934324414147e-05
-6.21862527600389e-05
-5.67623792959349e-05
-2.47285007329696e-05
-5.31747821691039e-05
-4.1608061597909e-05
-2.58806708166131e-05
-4.10069455208517e-05
-4.42463082759992e-05
-4.28109200288087e-05
-4.83729574004499e-05
-1.56641798406776e-05
-2.71101693665362e-05
-9.28509134443809e-06
-5.25600581830329e-05
-3.08986025470935e-05
-3.91715862921414e-06
-2.48088131885733e-05
-4.28193265572932e-06
-2.5857608708479e-05
-6.39552858873951e-05
-3.16943207369555e-05
-2.23483884902566e-05
-5.77789453307976e-05
-1.2252724580414e-05
-2.06687527908474e-05
-1.34320924120413e-06
-2.99663171134698e-05
-4.46499845507286e-05
-1.97404438689748e-05
-1.87375627259928e-05
-2.25688960634634e-05
-2.92099869083036e-05
-2.54090827573521e-05
-4.44290093288403e-05
-1.74303711947978e-05
-6.42306946761945e-06
-1.63435459879128e-05
-4.79214818398283e-05
-9.08178131274927e-05
-3.0669255183815e-05
-3.35762753893602e-05
2.26374975852006e-05
-4.57512651419606e-05
-4.77378018037829e-05
-1.80839198163675e-05
-2.48117431743375e-05
-4.18688526184302e-05
-2.03169638124749e-05
-6.04918798399631e-05
-1.80110993215398e-05
-2.70005538477384e-05
-6.95940119549411e-05
2.15357607269754e-06
-4.22918230404396e-05
-3.17441432012757e-05
-4.10929026582091e-05
-2.02809670099059e-05
-4.38929209792332e-05
-4.6575760582841e-05
-4.30960610172618e-05
-4.64828399463575e-05
-2.40856490714922e-05
-1.80072073380359e-05
-2.34491743481648e-05
-4.29902403419495e-05
-3.26450312710074e-05
-2.66002735744692e-05
-4.92913097242469e-05
1.61172772592357e-05
-3.52266968161501e-05
-1.89668544910569e-05
-1.74817365835371e-05
-2.75171114737857e-05
-1.60733062679488e-05
-2.7960457215892e-05
-9.33513356975279e-06
4.01314265978379e-06
-2.62883153433781e-05
-2.00889622564812e-05
-4.96028525626908e-05
-4.36215228102525e-05
-9.93286602189197e-06
-2.17861960923393e-05
-5.22001231163124e-05
-1.74599018656795e-05
-8.45851338778455e-06
-1.22464140061971e-05
-6.06675997041546e-05
-4.8454914222169e-05
-4.15216047551618e-05
-3.24634183286562e-05
-6.05306051916278e-05
-5.10917069027324e-06
-3.89894360333471e-05
-1.52084215536361e-05
-4.69067570858524e-05
-5.84972707534023e-05
-1.92360364357501e-05
-2.7939944865913e-05
-2.97042423062135e-05
-4.42699055763e-05
-3.26785966681143e-05
-4.00192066600331e-05
-4.27355358365233e-05
-2.90681740807892e-05
-2.48289400279993e-05
-2.82757692269509e-06
-4.39654784577604e-05
-3.54693785612451e-05
-5.10121375940707e-05
-4.49079604494279e-05
-3.65367718062884e-05
-5.3272429073831e-05
-8.15436583729895e-06
-3.72955612369098e-05
-2.77920390658861e-05
-3.67254021463944e-05
-3.61351127805668e-05
-2.42608091385769e-05
-2.05364681550234e-05
-7.66912624432356e-06
-4.80213421193685e-05
-2.6747544078065e-05
-6.23158475265666e-05
2.09486120716997e-06
7.48016624641902e-06
-4.15773684753508e-05
-3.41964137521012e-05
-2.6191187588232e-05
-5.76514054169518e-06
-1.83513127196974e-05
-4.09688704163661e-05
-7.59039932645465e-05
6.41326468196037e-06
-3.92431529591122e-05
-3.56393367950302e-05
-2.19277095787096e-05
-1.83628830632767e-05
-3.29060131212787e-06
-6.06570805121916e-05
-4.44278430201604e-05
-2.85442298646801e-05
-3.31035619354279e-05
-5.14342015307729e-05
-4.90018385782286e-05
-3.93398438682209e-05
-3.1778218342114e-05
-1.79352366307163e-05
-5.03025288026259e-05
-3.32549498191647e-05
-2.65392037871314e-05
-3.48294151295598e-05
-3.66330469231705e-05
-2.98565926904004e-05
-5.32887361831979e-05
-1.76943410514324e-05
-4.6099634219432e-05
-1.13701314508646e-05
-4.32579801242839e-05
-3.20187656045905e-05
-5.16155028644299e-05
-1.15790563459486e-05
-2.32825821158345e-06
-2.69317805294582e-05
-1.03433339835358e-05
-4.29042944125426e-05
-3.29883840329273e-05
-4.28402328416175e-05
-3.86630372197962e-05
-1.95967367300788e-05
-2.15159655516194e-05
-5.73992055243308e-05
-3.8480474093158e-05
-1.75614857636e-05
-3.50469342317906e-05
-2.44122694353127e-05
-7.44480273478175e-05
-3.65149974298376e-05
-2.9291595022633e-05
-2.42124312217927e-05
-1.70944382631027e-05
-4.33391414916872e-05
-1.17130488122254e-05
-3.06535738244649e-05
-4.34893993131193e-05
-3.41831962806394e-06
-6.47940412990674e-05
-5.85497139032802e-05
-2.90138273981328e-05
-3.27336474362121e-05
-5.84564255829652e-05
-4.50021701457724e-05
-2.01555622116641e-05
-4.2160186949788e-05
-3.79458174676866e-05
-1.2686518747511e-05
1.01807227847415e-05
-1.47429045953071e-05
-3.19936461829163e-05
-5.13501398074285e-05
-9.78456416211042e-06
2.24972878847872e-06
-3.2420778448514e-05
-4.17217699057037e-05
-4.40804654211107e-05
-6.56256326552312e-05
-3.4038037694578e-05
-2.16051384007622e-05
-3.36957730228856e-05
-2.53794407680849e-05
-5.35848958404316e-05
-3.90561556581774e-05
-1.96607177807907e-05
-7.22565994179906e-05
-1.20061504786916e-05
-3.08323546080946e-05
-3.09099148485181e-05
-4.59806389760624e-05
1.26972149540334e-05
-4.46444603154874e-05
-2.20823349281196e-05
-4.05628341167782e-06
-2.50355868508668e-05
-5.28603327934327e-05
-6.22639063333961e-05
-4.40574936626353e-05
-1.93248041969502e-05
-4.63653240711279e-05
-4.47730126624177e-06
-1.69333481461275e-05
-4.47710419142678e-05
-4.10438152387222e-05
-5.67565351754897e-05
-3.3851186148158e-05
-2.1522145308215e-05
-3.18945895927781e-05
-1.28943930818856e-05
-3.27713251307689e-05
-2.17724890845075e-05
-3.85112125009301e-05
-1.80025174795596e-05
-2.74747100260174e-05
-4.34308874264861e-05
-2.81020513610355e-05
-3.4918382322178e-05
-5.8979254271797e-05
-4.72655066865344e-05
-4.47131261841471e-06
-9.3996486171388e-06
-2.92426703759028e-05
-1.81033960733231e-05
-2.9870132656036e-05
-2.91611771678042e-05
-1.8651830855907e-05
-4.39099914578722e-05
-6.79082122910051e-05
-4.16563039958082e-05
-3.44936242480031e-05
-4.55495661361658e-05
-2.49691048163514e-05
-5.51353996219356e-05
-5.40747838269652e-05
-2.94679270897827e-05
-1.28855111063141e-05
-2.1588435966578e-05
-1.73215791122227e-05
-4.32516586830218e-05
-2.99427833223795e-05
-1.34032526993986e-05
-3.18804212388682e-05
-4.22574010764356e-05
-6.79713806972001e-05
-2.95082333291995e-05
-1.9489182234986e-05
-2.08729739861719e-05
-3.30333279825162e-05
-4.49577458771432e-05
-5.3194092917898e-05
-2.85837004087123e-05
-6.19385015016425e-06
-2.98952881636156e-05
-3.12928735538251e-05
-3.14152704317268e-05
-6.04071480256996e-05
-2.95426783892801e-05
-4.05515173047012e-05
-2.53647302141853e-05
-4.33535065621767e-05
-1.64427692971576e-05
-3.16607198932375e-05
-1.6985550643448e-05
-5.37831474223885e-05
-1.36529465607022e-05
-2.98941597064952e-05
-2.15340319351661e-05
-3.64016201054417e-05
-5.91286936682179e-05
-5.82709710149784e-05
-6.22991839871746e-05
-3.01202891054897e-05
-3.69234086635193e-05
-7.86970916031982e-06
-4.73855531296677e-05
-1.00199697902473e-05
7.38173493064142e-06
-5.81453772654354e-05
-2.97675546533019e-05
-1.96453429297121e-05
-3.65501052341859e-05
-2.47129891116502e-05
-5.49015747308132e-05
-5.12808302405086e-06
-2.08972830212889e-05
-4.98206746731898e-05
-2.12214231925864e-05
-6.44839106413701e-05
-3.72847932333223e-05
-3.22769296660994e-05
1.53896450704675e-06
-3.49354856133275e-05
-4.15587346910013e-05
-2.30300830510533e-05
-3.33436112926118e-05
-4.94601412771363e-05
-2.00506320162426e-05
-3.57717976976474e-05
-1.22743596688111e-05
-4.59981904239936e-05
-1.98241351127401e-05
-3.9126460721982e-05
-1.27466849443949e-05
-5.33622664999354e-05
-3.7107701785061e-05
-3.60044488130646e-05
-1.81779199684967e-05
-5.1503315894905e-05
1.31958411947057e-07
-1.53276301895948e-05
-2.57940099177808e-05
-3.10327047375812e-05
-5.56638813117008e-05
-3.82370639066664e-05
-3.31049090529825e-06
-5.43579692723037e-05
6.28553938976534e-06
-3.8946928976649e-05
-3.53019601930936e-05
-3.45392723622246e-05
-3.87987345782409e-05
-3.58065539954899e-05
-4.48650635521788e-05
-2.44211233397121e-05
-2.31291561739825e-05
-3.90826884892111e-06
-5.27099662017886e-05
-7.53975033453081e-06
-2.35758999255576e-05
-2.51572736009408e-05
-2.60174896824179e-05
-1.49816765049549e-05
-4.70238115879175e-05
-3.57337803750734e-05
6.63788857925909e-06
-2.19092471223156e-05
-4.3991436351159e-05
-3.52027693411054e-05
-2.36724505045186e-05
-9.29176177881595e-06
-2.07954659351114e-05
-5.15732497059234e-05
-4.65419122586184e-05
-5.28967222003983e-05
-4.03831447510351e-05
-2.43209445914489e-05
-1.99932895272499e-06
-2.14430468320279e-05
-3.52418838549701e-05
-5.42281423570855e-05
-2.90517432670485e-05
-2.4363411719899e-05
-3.59288748594119e-05
-3.77931406928977e-05
-3.95362677111739e-05
-1.30893130075992e-05
-2.27038904346449e-05
-2.17777014472196e-06
-5.01636756712981e-06
-4.37363999338036e-05
-4.29345521646073e-05
-3.54442968827143e-05
-2.81559794223339e-05
-6.94013497893661e-06
-2.79757073679813e-05
-3.53379289458754e-05
-4.53973166237973e-05
-3.56156295549262e-05
-1.37636939739423e-05
-2.08924322627188e-05
-1.88797952055212e-05
-5.59331448639677e-05
-3.26054418482486e-05
-2.56069715169486e-05
-2.09633864194957e-05
-1.7445729633965e-05
-1.21939396313335e-05
-2.77997736720221e-05
-1.10604281505758e-05
-3.17291646404323e-05
-4.04790467515562e-05
-1.3917207808883e-05
-3.02126297150704e-05
-6.73684384580749e-05
-5.44838497371251e-05
-6.86248802539873e-05
-4.77657035541849e-05
-2.97476463108489e-05
-3.24621650390213e-05
-2.98355011725234e-05
-1.69870723463639e-05
-3.99599982791247e-06
-3.04799564682854e-05
-4.60491642665579e-05
-1.60480489077952e-05
-2.93768049392031e-05
-3.99229805325658e-05
-2.7109826187926e-05
-3.9880688936721e-05
-3.06969582310069e-05
-3.29368735084908e-05
5.44660750043503e-06
-2.77523109499626e-05
-4.73718889350267e-05
-4.69122309702453e-05
-4.42345244410913e-05
-4.34956129993187e-05
-3.33321771954104e-05
-2.97356153294597e-05
-2.93188016228418e-05
-5.34108815305865e-05
-3.68150445219369e-05
-1.78486456778205e-05
-3.97891454589874e-05
-3.61633525391982e-05
-3.28210850612462e-05
-6.78666518969079e-06
-2.53143055704445e-05
-4.66442935350899e-05
-1.78653549649548e-05
-3.44116376593595e-05
-2.49519653699076e-05
-5.47666475587505e-05
-4.00324163220952e-05
-2.34513144660505e-05
-1.43676906576213e-05
-1.72645447207245e-05
-3.80132312066715e-05
-1.56561506110919e-05
-3.30028432729845e-05
-3.88738683492471e-05
-2.40941004222571e-05
-2.47711108442089e-05
-1.53544944054579e-05
-1.85332671615475e-05
-4.70614802296798e-05
-4.12230999564713e-06
-5.11146474899061e-05
-2.88674819164499e-05
-3.93227610048589e-05
-3.11630431688599e-05
-1.41196515058424e-05
-2.73806702867334e-05
-2.7824245484779e-05
-4.19780731526592e-05
-2.90088039711332e-05
-3.04536392683717e-05
-3.35558929147005e-05
-3.50414955323028e-05
-6.07208955484804e-05
-1.00606107420943e-05
-1.63299778063013e-05
-4.55090309252204e-05
-3.86268076846408e-05
-4.2855379148569e-05
-2.77728215734477e-05
-4.3089835966634e-05
-3.03787752151256e-05
-6.50568897719722e-05
-7.23021445024861e-05
-3.81179367844851e-05
-2.83535565713627e-05
-3.49873234697483e-05
-3.58608922470239e-05
-3.46942031868478e-05
-6.14484278063501e-05
-3.53346764503769e-05
-3.52920938373114e-05
-3.52977510504172e-05
-5.88291876761039e-05
9.13795790590838e-06
-4.31077900708561e-05
-6.49702535786618e-05
-2.96893668268813e-05
-4.40251261457138e-05
-1.48926403087251e-05
-2.43863279499163e-05
-6.88468396024304e-05
-6.30605465431524e-05
-4.78988634412696e-05
-6.23491473908255e-05
-3.49571889538428e-05
-5.54893577040473e-05
-3.51310110638722e-05
-1.50138689848217e-05
-3.06584534040849e-05
-4.25536399090655e-05
-5.79479422526057e-05
-6.7483358001225e-05
-2.4042238256698e-05
-2.17935980250544e-05
-4.1118153897129e-05
-4.06084046094406e-05
-2.15311845203118e-05
-2.16056384827708e-05
-1.45269556987319e-05
-4.27004186236456e-05
-5.89420477147046e-05
-2.51897657551687e-05
-2.82714445218395e-05
2.38025493332743e-06
-3.5046408489204e-05
-3.19819061649269e-06
-1.82503441910647e-05
-4.07980827728163e-05
-2.85451395831014e-05
-4.48551867952049e-05
-2.95923237713756e-05
-6.26903475478922e-05
-5.39470454980574e-05
-2.73473349437117e-05
-4.98625071746271e-05
-2.06630766286282e-05
-3.4454887439942e-05
-2.53157408289319e-05
-5.3327235955289e-05
-4.54338340569827e-05
-3.4292276300557e-05
-4.88830108557852e-05
-4.92434275376831e-05
1.515851436171e-05
-6.41784738772246e-05
-4.4493206281068e-05
-3.70142732609589e-05
-2.60412741398022e-05
-3.69943894877883e-05
-5.22338708103405e-06
-5.13287818329554e-05
-5.08188317162279e-05
-4.54940518318782e-05
-2.03466405450302e-05
-2.82785437749725e-05
-4.77619229629414e-05
-4.28587366114867e-05
-2.83042578006138e-05
-4.866479182139e-05
-2.79306220211415e-05
-1.80694928676728e-05
3.21580357550648e-06
-3.05671626300828e-05
-2.14377427993856e-05
-5.80884205116766e-05
-4.63490899615155e-05
-3.89120870300679e-05
-3.49516973156499e-05
-3.67642650477859e-05
-3.49266631549726e-05
-2.71762937571367e-05
-2.1605210346723e-05
-1.66775833118759e-05
-3.08906563915084e-05
-2.67994636796535e-05
-1.06070374987764e-05
6.02598532544849e-06
-2.36835446353715e-05
-2.28891304583644e-05
-3.68464950513897e-05
-3.44040321972338e-05
-1.86265475352855e-05
-2.72393136200369e-05
-4.54501352287118e-05
-6.59057632255246e-05
-2.88988318653955e-05
-6.97171406307102e-05
-9.32983869193267e-08
4.59009744951915e-06
-1.07030757005854e-05
-2.04143275893596e-06
-1.99182813419918e-05
-6.55948711168547e-05
-4.03220974442795e-05
-7.3964496412353e-05
-4.50865654672806e-05
-3.81192389907408e-05
-4.61499192156901e-05
-6.25399864185701e-05
-5.24437819856635e-05
-1.5327802703075e-05
-2.5006496819397e-05
-4.7020173639554e-05
-5.31737629575924e-05
-5.51027324232626e-05
-3.81435222684345e-05
-2.99257010628485e-05
-2.69668840636156e-05
-1.77542454970558e-05
-3.63807916260636e-05
-4.22478655466229e-05
-2.85566715295134e-05
-4.70149876944665e-05
-1.53356207770399e-05
-2.7770404197713e-05
-4.75972704807983e-05
-5.80329453445906e-06
-3.46304136433215e-05
-4.13032363798534e-05
-2.26165014458141e-06
-3.99424766184577e-05
-4.84685183275496e-05
-5.03432697237966e-05
-4.79629812921658e-05
-1.74182726943511e-05
-2.69052590155222e-05
-3.25312075872594e-05
-4.67959876991223e-05
-1.54655323735625e-05
-1.3448241179179e-05
-3.95450249005164e-05
-3.7807482010692e-05
-2.51869487577151e-05
-4.2801868018338e-05
-4.43609363476647e-05
-3.570614656442e-05
-1.4640481040669e-05
-4.15111293809279e-05
-2.19574567191714e-05
-2.13926119367946e-05
-4.74149591952443e-05
-2.83554591373743e-05
-4.20676894151273e-05
-2.85927188305552e-05
-1.79439645912904e-05
-3.66730589576183e-05
-2.99160502023569e-05
-3.58567276916987e-05
-4.0095679849112e-05
-4.49224152617995e-05
-2.42225651712439e-05
-7.54442629801755e-05
-6.65767397976385e-05
-3.87071580515518e-05
-1.52937914159354e-05
-5.79831996174654e-05
-4.49770360655916e-05
-3.05626181416955e-06
-3.23865128344777e-05
-2.49481717396847e-05
-6.0633765759923e-05
-5.22904889441484e-05
-7.48805449650384e-05
-1.06067277931352e-05
-2.57536788975422e-05
-2.21095001352877e-05
-1.53872071118383e-05
-2.64584984678822e-05
-5.25931515132519e-05
-3.21781054370079e-05
-1.9012217865373e-05
-5.09076281950324e-05
-4.30173808608829e-05
-2.09329816612979e-05
-3.10800790227575e-05
-2.2049062197304e-05
-9.42010992540099e-06
-4.79951325973835e-05
-4.96608927506291e-05
-4.47687919587221e-05
-7.35907447486887e-05
-3.51021525076226e-05
-3.8356803676865e-06
-1.31175273810324e-05
-4.3926934177411e-05
-3.83835911527253e-05
-1.94946038231317e-05
-5.47931274247247e-05
-1.76216191658284e-05
9.26495278512758e-06
-5.22736572120283e-05
-3.14914244999054e-05
-3.40169918124817e-05
-1.91413180274661e-05
-2.20147258624754e-05
-1.78703684849387e-05
-5.21381719480836e-05
-1.57006474785554e-05
-2.8755570927392e-05
-1.62294519515204e-05
-3.20196969432411e-05
4.49903333499277e-06
-3.70979115138707e-05
-2.88855727856508e-05
-1.67942362259668e-07
-2.4555412130234e-05
-4.62010857521563e-05
-2.56864776809691e-05
-3.82673410825713e-05
-6.04899194303766e-05
-1.50579327146494e-05
-3.34301366414026e-05
-2.62653235088757e-05
-3.27231184840254e-05
-3.85690008870014e-05
-2.24335260137316e-05
-3.57002240721321e-05
-5.35669450000008e-05
-2.19987300692262e-05
-1.14801790577438e-05
-2.1442717014032e-07
-8.76460099510354e-06
-3.75346206930148e-05
-3.33291769336045e-05
-5.11144755495169e-05
-4.21078148205879e-05
-2.01383206953383e-05
-3.37403329708848e-05
-2.19051062019228e-05
-5.04949996512087e-05
-3.03880042664198e-05
-3.33060892189215e-05
-1.86237863645927e-05
-9.00771372566112e-06
-3.39017312068174e-05
-4.62882947790583e-05
-4.88150091831406e-05
-1.93615254864308e-05
-3.95122933244838e-05
-3.56499533523158e-05
-4.11805947650765e-05
-4.35144125841849e-06
-3.05437558018168e-05
-3.65100847235507e-05
-2.00022402681929e-05
-3.83981697154602e-05
-4.78812581579986e-05
-4.35483639638149e-06
-3.59307595353835e-05
-6.08213773232438e-05
-2.06165237729438e-05
-4.38109711643953e-05
-5.50390131109372e-05
-1.45889500240261e-05
-4.66757099393656e-05
-3.84105878126455e-05
-5.25693876649772e-05
-3.49202704662818e-05
-2.5963234694991e-05
-1.62577753953314e-05
1.00370013144991e-05
-6.45220953853177e-05
-3.61826033185214e-05
-1.67529489431552e-05
-3.66672559551716e-05
-5.62914837816433e-05
-2.0304459868841e-05
-3.62447567358865e-05
-3.7202446668016e-05
-2.28911969071177e-05
-3.85721933182798e-05
-3.38260375348323e-05
-1.92542571915588e-05
-2.33307171263534e-05
-5.05226190449545e-05
-4.16219510610657e-05
-3.99175829643495e-05
-5.70564202124028e-05
-2.73655563241923e-05
-2.77406342024408e-05
-4.81784010391799e-05
-1.550728800507e-05
-6.27512228853936e-05
-4.47090349746578e-05
-1.54712239647561e-05
-3.46675190729009e-05
-3.42107721466753e-06
-3.22583949423843e-05
-3.21575671338354e-05
-3.18463666291297e-05
-3.86694842123708e-05
-3.12794163774079e-05
-5.05029040564891e-05
-3.60576455898754e-05
-2.43798976204199e-05
-2.29766723253817e-05
-3.48754176475943e-06
-4.97069191366279e-05
-2.66136315486146e-05
-5.29403196802006e-05
-4.26299667696143e-05
-2.79144206166708e-05
-5.17009528991337e-05
-3.69405010855931e-05
-1.9455601460995e-05
-5.20611400367434e-05
-5.99458845537819e-05
-4.89333881546636e-05
-5.00932655663718e-05
-4.36590355329561e-05
-6.04276714147374e-06
-1.12591011209392e-05
-3.08366272827735e-05
-4.38817086136643e-05
-4.46080039376026e-05
-4.19046165927298e-05
-1.71609427161341e-05
-3.81146375864825e-05
-1.75913195355296e-05
-4.93659818853575e-05
-7.45432542089045e-05
-7.83723743681553e-05
-6.57264000481101e-05
-4.70282870794053e-05
-4.28613472251415e-05
1.51706387709541e-05
-1.56411166621896e-05
-2.07981109167345e-05
-4.28778766682503e-05
-3.58142690353119e-05
-2.88117178672161e-05
-4.93865025695764e-05
-3.57548947072167e-06
-2.69839471126813e-05
-1.64837559629735e-06
-1.98506355545647e-05
-4.54607698722443e-05
-2.19425407900185e-05
-5.29770530580944e-05
-5.39919139714471e-05
-2.55417536653718e-05
-1.46546851518623e-05
-3.37569228581174e-05
-2.41835158127224e-05
-2.20727269592773e-05
-1.99662584715164e-05
-7.35918488724487e-06
-8.22692408713533e-06
-3.19412705753187e-05
-2.49758511518444e-05
-2.26581149423394e-05
-3.47664350642235e-05
-5.21598976097387e-05
-5.72999229923478e-05
-5.90897915671377e-05
-1.14011228552866e-05
-4.08411530653542e-05
-1.2604117456132e-05
-1.52932801528046e-05
-3.48588478349736e-05
-4.01303561119744e-05
-1.97309222390503e-05
-3.00561621033077e-05
-3.7218729995849e-05
-4.62182553020536e-05
-3.84494349501609e-05
-3.2467909754587e-05
-4.24397109963595e-05
-3.69515995753781e-05
-3.94600139722274e-05
-6.80197239445042e-05
-3.56840474540132e-05
-2.04962875008967e-05
-3.73667266255385e-05
-3.58401405966549e-05
-1.15647354247016e-05
-1.04632064047373e-05
-2.32457454053519e-05
-5.04538373983338e-05
-2.544977939402e-05
-5.38257767239043e-05
-1.82859262216529e-05
-4.64923770896944e-05
-2.05898539807651e-05
-6.49251723010993e-05
-4.42002484538524e-05
-7.48642609556518e-05
-1.28118780887201e-05
-3.0091512400974e-05
-1.92160846802122e-05
-2.82019406305656e-05
-2.65770674302214e-05
-4.25873473039812e-05
-1.03333808238432e-05
1.4744478365727e-05
-4.2044999587141e-05
-3.30524523170191e-05
1.14107773159415e-05
-3.61084445738505e-05
-5.79866877352615e-05
-4.56718817298819e-05
-3.85148184613448e-05
-1.99645302774688e-05
-3.52782909002683e-05
-4.59758654841653e-05
-1.60473985710081e-05
-2.55938822825489e-05
-3.70771303751978e-05
-4.36029170338463e-05
-5.11230692098459e-05
-2.66997728698985e-05
-3.40879942493073e-05
-3.46852823396149e-05
-4.01891070708542e-05
-6.57543172449768e-05
-3.92245237092678e-05
-4.70422024667346e-05
-3.37438474401643e-05
-2.27331669540256e-05
-2.86324613147241e-05
-3.53765744834173e-05
-4.18523264066083e-05
-1.807503778382e-05
-4.04271720970527e-05
-1.27218354292922e-05
-2.06292409892918e-05
1.96583162610642e-06
-3.54357985898641e-05
-2.8855552133898e-05
-1.2783425010646e-05
-4.3016154924794e-06
-7.26879444107087e-06
-5.46504547902848e-05
-4.17907975648899e-05
-4.28604958421626e-05
-4.71738167049469e-05
-5.59536705862786e-05
-2.24883541329537e-05
-3.2836200668643e-05
-3.97641068059413e-05
-3.33038537144439e-05
-9.56563661972611e-06
-5.19822022525818e-05
-4.36486189848643e-05
-1.21244259145729e-05
-2.41301082633878e-05
-5.07356342538239e-05
-5.78992971751487e-05
-2.01440253278276e-05
-1.96474506942882e-05
-2.5353830952452e-05
-4.92711366929978e-05
-2.51721479728449e-05
-2.06940909864934e-05
-7.87180548975872e-05
-2.46815450038023e-05
-2.1885514358652e-05
-3.30160493539589e-05
-4.53448406753347e-05
-2.57753719119956e-05
-2.14015970702017e-05
-7.05204661603275e-05
-2.84611474699652e-05
-1.19327770226276e-05
-1.83058014473801e-05
-3.65654649596967e-05
-2.54643785279798e-05
-4.69389130344274e-05
-2.69844799164628e-06
-1.66709795745888e-05
-4.69517737771119e-05
-4.87109442902376e-05
-6.36131330596268e-05
-4.49303688326136e-05
-1.50288655203411e-06
-3.31578495903354e-05
-1.27726854867877e-05
-3.24711301488226e-05
-3.12135323107532e-05
-2.12786081646328e-05
-1.95640462086901e-05
-3.00616323292166e-05
-4.92795007415414e-05
-2.12079101344389e-05
-2.83327230755488e-05
-2.70090657467638e-05
-2.55249451955773e-05
-2.84340561907284e-05
-5.03247254689418e-05
2.63791266409649e-06
-4.19480147609398e-05
-1.21878167317168e-05
-2.51588495201442e-05
-1.34754547605202e-05
-2.97903073392685e-05
-9.54523377131691e-06
-2.10013232868117e-05
-3.87836623645592e-05
-9.62153950869048e-06
-1.18682015879281e-05
-1.86794292583871e-05
8.84047005011085e-06
-2.49386676328754e-05
-3.81875653635921e-05
-4.16301950112246e-05
-6.14291074779485e-06
-2.66728148206751e-06
-3.84663087692518e-05
-1.70612546967182e-05
-5.93381560483363e-05
-3.17629230615975e-05
-1.21928411039734e-05
-4.59610219046153e-06
-4.80828221243148e-05
-2.37467537742803e-05
-3.81683608128576e-05
-2.40785553731919e-05
-1.8854354525505e-05
-2.62898757336932e-05
-4.55732537335436e-05
-5.79573090164907e-05
-2.84774281345018e-05
9.23195873289518e-06
-4.05690065040035e-05
-1.94968653707395e-05
-4.77986851936012e-05
-6.35033822967946e-05
-8.75584819886208e-06
-2.78823995145627e-05
-9.46973368643946e-05
-3.02373675658235e-05
-4.16731077881721e-05
-5.96608119816898e-05
-5.26929931669261e-05
-7.03239369360994e-05
-4.3269986540238e-05
6.39084577367455e-06
-3.28930897766828e-05
-4.26860245435066e-05
-2.0830242884201e-05
-4.28456508865807e-05
-2.50541587717679e-05
-3.78810204946883e-05
-3.85525755351265e-05
-4.6259163688778e-05
-2.43983193724376e-05
-4.13804634422557e-05
-3.11012104627666e-05
-2.97021887215414e-05
-3.21397503372719e-05
-3.00915173726773e-05
-3.27638163281858e-05
-2.7834670717151e-05
-4.54784642772656e-05
-3.92373804420444e-05
-3.41723974779094e-05
-6.16147011088389e-05
-4.25933281783101e-05
-3.24247222210809e-05
-4.53751052158166e-05
-3.82086907849927e-05
-2.59974888997513e-05
-4.6268870520816e-05
-2.77368069622276e-05
-3.10455010536498e-05
-1.59691104082066e-05
-5.99962247128828e-05
-3.3817287702558e-05
4.14004027896568e-06
-3.40081816333348e-05
-3.3217697422032e-05
-9.91544489249522e-06
-2.26974156814037e-05
-6.19610115859915e-05
-2.38144431622837e-05
-5.74295298958912e-05
-2.44216779859627e-05
-3.0952862623145e-06
-1.15709512456699e-05
-6.42099098542544e-05
-3.67211062892383e-05
-4.77813112909903e-05
-4.26203738743371e-05
-3.48351405838525e-05
-5.58485801826891e-05
-8.99895547971778e-06
-5.66566480069185e-05
-6.32141890378214e-05
-1.66344119739175e-05
-4.45412167829664e-05
-9.11878170093781e-06
-1.45501773940468e-05
-2.89854221071693e-05
-2.53928566516409e-05
-7.39982426946876e-06
-8.70515706559274e-06
-1.41679596851434e-05
-5.51105889004313e-05
-6.32776414178788e-05
-9.92134960640641e-06
-5.01411517892464e-05
-3.56720438862682e-05
-1.53112710597786e-05
-4.7564877644214e-05
-3.53643434332532e-05
-4.49663715785824e-05
-3.83818429691163e-05
-2.87760047006637e-05
-3.61749204895061e-05
-3.87912304112275e-05
-1.25959615897794e-05
-2.98624214490222e-05
-3.8049395064534e-05
-1.80339268539082e-05
-5.72332056713718e-05
-4.65379462187618e-05
-3.2855606943795e-05
-1.45463208506162e-05
-3.07952575220376e-05
-3.44826331592401e-05
-2.15063036615333e-05
-4.41468442284984e-05
-6.02842153245649e-05
-3.60626777724961e-05
-3.60185071164977e-05
-6.4805265637625e-05
-4.41638110437407e-05
-6.97849690882767e-05
-2.01638523237888e-05
-6.07089750125918e-05
-5.32577903796767e-05
-2.49395140526609e-05
-1.64328074422816e-05
-5.17906505578402e-05
-2.42647346601723e-05
-3.34630364149775e-05
-9.82627849572053e-06
-4.37409067576367e-05
-3.45018984341049e-05
-3.23472759440522e-05
-6.46064487289729e-05
-5.99871616398449e-05
-4.19730109494033e-05
-6.60526047062565e-05
6.37575971647457e-06
-3.66438347776254e-05
-3.1418923760704e-05
-2.94148338479089e-05
-2.86494921002357e-05
-2.03363087992617e-05
-1.40364854033967e-05
8.60557885201485e-06
-1.85256489101481e-05
-2.86174418899752e-05
-3.00323669621445e-05
-6.72055530335212e-06
-2.91874617776227e-05
-9.93501495560862e-06
4.12336158478145e-06
-3.34446967377454e-05
-1.58141285439391e-05
-3.13382023076109e-05
-2.85554089982975e-05
-4.18781011055462e-05
-4.50427897552179e-05
-1.95449922438353e-05
-3.88932305882539e-05
-2.21106265078733e-05
-2.62062842156994e-05
-3.04051010417192e-05
-2.70853168839337e-07
-2.71619157162345e-05
-4.32105815044385e-05
-4.86113807085212e-05
3.6305999457902e-06
-4.04681084053813e-05
-3.60649967829007e-05
-1.98381697203641e-05
-1.97284960202839e-05
-2.17067504528502e-05
-5.1551593931643e-06
-3.65316327406818e-05
-3.68448063349185e-05
-3.84096455743726e-05
-4.47335809025653e-05
-2.36804862219751e-05
-3.45770902369957e-05
-3.69717344433842e-05
-1.75193436786928e-05
-2.4557642243143e-05
-4.30865072056309e-05
-4.43447906592289e-05
-6.41788389274535e-05
-5.25197698933042e-05
-4.1907110527648e-05
-4.82137974317362e-05
-3.45226885917648e-05
-5.79834483499605e-05
-5.59445290486772e-05
-1.01505097363065e-05
-7.5336351373588e-06
-2.62249559201466e-05
-6.96512126466651e-05
-4.92842438921394e-05
-3.18409383248397e-05
-4.35571270011415e-05
1.16644757788808e-05
-8.31943622832604e-06
-3.51853295214483e-05
-6.06865726569655e-05
-2.0736581696324e-05
-4.63435651174567e-05
-4.99783378313424e-05
-2.55031209437715e-05
-2.82050261476444e-05
-4.39159538435069e-05
-2.16276070827861e-05
-2.83570710893744e-05
-3.70728058984211e-05
-4.15203934319435e-05
-5.66374663408546e-05
-3.71873859329449e-05
-4.61371909541255e-05
-2.04897563129499e-05
-4.34627126780922e-05
-8.88542207891275e-06
-4.56051853374221e-05
-4.08933071044483e-05
-4.15306324759796e-05
-9.11969166703504e-06
-2.01235846167225e-05
-2.67858851109908e-05
-6.98323589459421e-06
-2.13817977843851e-05
-4.65596789400774e-05
-2.46752213606286e-05
-2.95160675081079e-05
-3.96306150944913e-05
-2.69547751779212e-05
-2.06950004142385e-05
-5.60803965995587e-05
-3.67900704794426e-05
-4.24371081607431e-05
-2.33941591719492e-05
-4.65892286442146e-05
-2.91020992855007e-05
-3.02428537468108e-05
-5.89166000266257e-05
-4.72599921911857e-05
-1.18588244959757e-05
-5.77716596641183e-05
-5.19162118284132e-05
-5.9674541176691e-05
-3.64961292159913e-05
-4.46424092895083e-05
-3.11125375600214e-05
-7.91845135547253e-06
-4.74544787797794e-05
-5.03693145190447e-05
-3.979150467808e-05
-3.80508904108644e-05
-2.58043822236897e-05
-6.63464985721828e-05
-6.85134831163148e-05
-2.28881929149714e-05
-3.08662394880732e-05
-2.81431078806749e-05
-6.3875811313178e-05
-2.43995616206393e-05
-3.35481057814028e-05
-5.24696258609466e-05
-1.7251367942016e-05
-3.14355790726162e-05
-4.63714533542562e-05
-5.51467140557866e-05
-1.45691798347607e-05
-3.94194349652596e-05
-3.52350110837689e-05
-3.2772627041462e-05
-5.22881025863376e-05
-3.28633814273659e-05
-5.17282905810113e-05
-4.64063918682472e-05
-2.11450693176675e-05
-2.64154907957463e-05
-4.68257142533055e-05
-4.48756463223743e-05
-3.37464537024506e-05
1.07873812843785e-05
-3.87495947229821e-05
-9.61240755461181e-06
-2.10998507776022e-05
-2.95038332726316e-05
-4.95900671616886e-05
-3.14558015484569e-05
-3.85950707542143e-05
-5.27159932973706e-05
-3.7205497581938e-05
-3.43045425066197e-05
-2.03384976637677e-05
-1.37954855992542e-05
-2.06132923451048e-05
-2.84505905039619e-05
-1.60402509773901e-05
3.14780710901753e-08
-5.34005910979879e-05
-3.145031525889e-05
-5.97640595786237e-05
-7.35960682789058e-06
-3.57083274360153e-05
-1.57766791685339e-05
-3.2078399567208e-05
-5.02503875409648e-05
-2.88602425487688e-05
-3.26423193290119e-05
-1.54656141509477e-05
-3.30496410895055e-05
-4.89827073951976e-05
-3.20039339710227e-05
-1.97088682285477e-05
-6.72988749456621e-06
-3.34491018977793e-05
-2.07921998970352e-05
-4.52567967988386e-05
-1.83409268676452e-05
-1.87818873932581e-05
2.31252206926301e-06
-2.21272181723498e-05
-1.80826588076845e-05
-4.58465625250927e-05
-4.55832400848656e-05
-3.63762459832933e-05
-6.45315720554729e-05
-2.82772476556633e-05
-2.7996248473454e-05
-3.25666301987112e-05
-1.05925475326708e-05
1.72338465531535e-05
-4.46681277658743e-05
-2.96481283955178e-05
-4.05634016638292e-05
-4.01729775502225e-05
-4.3539386675627e-05
-2.14433511744752e-05
-4.48664416434159e-05
-4.44174401041227e-05
-3.7120393353132e-05
-2.92329078198383e-05
-2.2931483076004e-05
-4.25383100237627e-06
-2.50644902631568e-06
-4.16458663602424e-05
-6.60102598167617e-05
-3.79332138475778e-05
-3.40905863066822e-05
-3.09261103336465e-05
-2.45690832370144e-05
-1.31455773627964e-05
-1.50973301929288e-05
-4.20156969339765e-05
-8.10758581247504e-05
-3.6005945236413e-05
-4.8547655244936e-05
-3.86475220506048e-05
-3.60105819281832e-05
-3.09639387104111e-05
-4.16307457402119e-05
-4.81830018166531e-05
-4.51307135297844e-05
-4.43052654221442e-05
-1.29411583619562e-05
-5.70728688133718e-05
-2.59866156041758e-05
-2.7874943380458e-05
-4.33963751661305e-05
-2.19478773669866e-05
-7.04335353905899e-05
-2.35300805779679e-05
-3.47861692972471e-06
-1.36822879263502e-05
-3.05148452160908e-05
-3.25042922504905e-05
-7.95084142284751e-05
-4.51320123868839e-05
-3.2120090756622e-05
-3.05000718911204e-05
-9.57950686376841e-06
-5.27110758324668e-05
-4.04001347718485e-05
-3.13993914199518e-05
-3.20411198434832e-05
-4.27287582621276e-05
-4.21322927494016e-05
-5.67331681732413e-05
-4.45328623737194e-05
-3.28893715056101e-05
-6.69571560937934e-05
-2.52859839714479e-05
-1.63254441098788e-05
-4.6404551185685e-05
-2.75458976503641e-05
-2.71459884579697e-05
-5.468212243648e-05
-5.57428555457722e-05
-2.30174678163904e-05
-2.83913571246356e-05
-6.70083751899945e-05
-3.5554453875647e-05
-4.17804654009949e-05
-3.76406116955738e-05
-3.4886959141889e-05
-1.33055738391791e-05
-5.57999250035837e-05
-6.36652708788538e-05
-4.66870218507228e-05
-4.46994401432169e-05
-8.50634780995477e-06
-5.15741985121984e-05
-3.00702453259337e-05
-3.78194818396882e-05
-1.0925567917967e-05
-5.84482231078958e-05
-1.62848031835289e-05
-4.09742433577031e-05
-3.53589824615142e-05
-3.30369277534824e-05
-2.63417921118521e-05
-3.09781062602241e-05
-1.54459724517865e-05
-3.84107065546721e-05
-3.49111905396106e-05
6.19120353620761e-06
1.34026109463705e-05
-3.4284364513374e-05
-7.94699107763056e-05
-2.72393821973675e-05
-1.64132250710503e-05
-1.699403410176e-05
-4.22464521769409e-05
-4.89931930806078e-05
-2.9400189622724e-05
-3.72495937547081e-05
-1.81555321879089e-05
-2.91779392457552e-05
-1.67662492994188e-05
-1.83255959531951e-05
-6.01245166468632e-05
-3.41108062859395e-05
-5.67143906113517e-07
-2.02750506357751e-05
-1.07792668834602e-05
-3.95556050041926e-05
-4.94883411252372e-05
-1.90831006596669e-05
-3.67964082921542e-05
-5.26742589878528e-05
-4.16026798382107e-05
-1.52694173856586e-05
-3.34970049347804e-05
-6.10427162174367e-05
-5.87638164389492e-05
-4.82909723260804e-05
-3.07708867907453e-05
-3.44059116363545e-05
-4.32985180071378e-05
-2.64356927984698e-05
-7.79810214379094e-06
1.54582131748957e-05
-3.50712529192485e-05
-5.18210674360323e-05
-2.62224563356131e-05
-3.8683090478211e-05
-5.65516746070108e-05
-1.11397683805266e-05
-1.65592204922601e-05
-5.55138035909504e-05
-1.08153271384808e-05
-1.34935898611491e-05
-3.14285931235073e-05
-1.34123609968652e-05
-3.55151077756187e-05
-1.91471303417247e-05
-2.13642957953813e-05
-3.21257821338765e-05
-2.73930677686986e-05
-5.87057262367596e-05
-2.387330418637e-05
-4.0249414550355e-05
-1.46445442250313e-05
-3.71646615291497e-05
-4.09482095206802e-05
-4.24680468274065e-05
-3.96098877865725e-05
-3.70715261676175e-05
-2.49754289211822e-05
-4.16284026257012e-05
-4.40152493895881e-05
-1.17458629770602e-05
-4.12255380080687e-05
-5.36917846358156e-05
-4.57822456411998e-05
-5.94526451323128e-05
-5.25660371945842e-05
-3.17511958987179e-05
-4.63559904932308e-05
-2.09304993303728e-05
-3.7651060776227e-05
-3.02020766554027e-05
-5.60692650855014e-05
-8.91487221634648e-06
-3.05295885275915e-05
5.36596325400365e-07
-2.47984365001235e-05
-1.88511844851373e-05
-3.88226734331414e-05
-5.8021243697478e-05
-2.20824499847124e-05
-6.20593967280498e-05
-5.16032193651072e-05
-9.95734686469157e-06
-1.76344700195171e-05
-4.47274797358632e-05
-2.69919019583639e-05
-1.32994371029219e-05
-1.43594954191653e-05
-6.91898266493913e-05
-3.22713426227474e-05
-7.39344566882212e-05
-5.97397408172262e-05
-2.67604987642516e-05
-3.92090750822403e-05
-2.06650923751497e-05
-1.31183290070366e-05
1.44596138709659e-06
-5.77870038991971e-05
-2.44169014010791e-05
-5.17887812780248e-05
-5.34598411527261e-05
-1.6017654448065e-05
-3.55720145323883e-05
-2.85577882714952e-05
-3.39775105801344e-05
-4.2885596182457e-05
-9.55793839380558e-06
-2.85832062828901e-05
-3.87596981507738e-05
-4.98643000397923e-05
-2.50704249684957e-05
-2.6461207011638e-05
-4.61625684600057e-05
-2.85591524097719e-05
-3.47303995536094e-05
-5.61711241056381e-05
-2.49922579547273e-05
-4.3519197848868e-05
-1.67967424059584e-05
-3.43101388328357e-05
-1.83858859851975e-05
-2.89693080191849e-05
-3.76812055568972e-07
-2.50749045501807e-05
-2.47619555475864e-05
-6.88759562172109e-05
-5.16615679002898e-05
-3.76481107720098e-05
-4.29756237327885e-05
-2.86342038430101e-05
-1.19590042204846e-05
-3.15207281405319e-05
-4.00728245898971e-05
-1.52376077118911e-05
-2.56716150762347e-06
-2.57650552235899e-05
-6.05740927213442e-05
-5.14764245190296e-05
-2.1627368410048e-05
-6.3438095764867e-06
-5.30634003876889e-05
-3.78038639237486e-05
-5.47799681200603e-05
-3.27160362151779e-05
-6.6999100143949e-05
-3.85507264886201e-05
4.09379454079533e-06
-2.9229559306327e-05
-2.0684409772303e-05
-3.00017246724892e-05
-3.80027188367231e-05
-2.55928883277658e-05
-2.42745611667686e-05
-1.04409067925559e-05
-3.57328363051437e-05
-4.41300221039511e-05
-1.63573005511813e-05
-3.69334098550036e-05
-5.21782023695793e-05
-1.49808562146853e-05
-6.32404323033874e-05
-3.5100632863777e-05
-5.90622657435832e-05
-2.51239582423976e-05
-2.86500679304943e-05
-3.75611708098679e-05
-2.94528223517699e-05
-4.05151790182464e-05
-4.37692243012527e-05
-2.04330010452532e-05
-4.96257820213419e-05
-3.17407942020779e-05
-3.27368278729717e-05
-3.41087242084028e-05
-2.08429308121801e-05
-7.98322272785629e-06
-1.4681432337074e-05
-4.01057313014311e-06
-2.25123577371598e-05
-2.01977966239943e-05
-3.15037092848164e-05
-5.80936746483533e-05
-3.84085756574234e-05
-1.91111852331792e-05
1.12983711128576e-05
-5.09340331450221e-05
-8.65233088780913e-06
-3.37001945092432e-05
-2.85695751481083e-05
-4.13790849889104e-05
-2.66590621018066e-05
-4.58039820055236e-05
-5.42260398327975e-05
-5.19003296318234e-05
-3.27437476830778e-05
-2.55971071502361e-05
-6.11863031930616e-05
-3.44651006670026e-05
-3.04114659883368e-05
-2.4639359064918e-05
-3.74533371284508e-05
-4.37139168459415e-05
-2.52263061991059e-05
-1.22250908018138e-05
-3.85743327773432e-05
-4.57783067885402e-05
-1.93351759050046e-05
-3.88706981362426e-05
-3.34621548543943e-05
-2.96130072517972e-05
-2.97928011251908e-05
-2.34642225387197e-05
-3.71890887151144e-05
-7.7963562236277e-06
-2.07281625708685e-05
-3.33983075144658e-05
-5.1200990029479e-05
-1.43194488429449e-05
-3.36665135540842e-05
-4.77698121000764e-05
-5.56848812439145e-05
2.95449775800333e-06
-5.26846778842923e-05
-3.50690710519679e-05
-2.99757454234423e-05
-1.7035684902132e-05
-4.17989220945355e-05
-3.66060576851431e-05
-1.63274016948125e-05
-5.27748628051331e-05
-1.74280325858989e-05
-1.89402741389103e-05
-2.11853952339474e-05
-5.1534126176051e-05
2.98017772277928e-06
3.68269285533839e-05
-3.24593526519615e-05
-7.4749059004697e-06
-2.82984510211008e-05
-4.95585129408894e-05
-1.80224389090336e-05
-4.22441799332868e-05
-4.86560077898811e-05
-4.88611549878546e-05
-4.90350774938812e-05
-3.64427427426721e-05
-6.62343507135598e-05
-3.63450397949488e-05
-2.99704541326299e-05
-6.06276390895867e-05
-2.44844209406718e-05
-5.35519785211384e-05
-4.91239059241886e-05
-1.1118944173429e-05
-2.87112696265153e-05
-4.64514887508868e-06
-4.34010895578279e-05
-3.71193332406724e-05
-1.76436369045732e-06
-2.4139302364159e-05
-3.83589115952532e-05
-3.31512326418734e-05
9.79444398008546e-06
-3.35713442788472e-05
-1.81252242801069e-05
-6.23896779787733e-05
-1.77307668131801e-05
-3.48930528110195e-05
-3.48405739267574e-05
-2.36487971580012e-05
-2.74521110450101e-05
-6.57019385738668e-05
-4.09470840305789e-05
-1.68283389146131e-05
-2.71547150959503e-06
-2.02925226610045e-05
-5.92244656571101e-05
-2.40613922290782e-05
-4.36645443150937e-05
-4.01496052522349e-05
-4.70826488208972e-05
-2.82545721426434e-05
-2.05291171114265e-05
-2.93474582460182e-05
-3.72036107192195e-05
-4.97961152574444e-05
-4.00851533279458e-05
-2.67704282425857e-05
-3.53932170623172e-05
-1.64228475267783e-05
-3.30283387695989e-05
-4.01482089678987e-05
-1.55216142992751e-05
-1.85499029922038e-05
-6.58622821048138e-05
-6.22991983740726e-05
-5.52114074448168e-05
-2.79361445947745e-05
-1.67210075659759e-05
-1.0079545217705e-05
-1.49887834830034e-05
-2.33351872323879e-05
-2.26271776288126e-05
-5.4800946084294e-05
-2.05984710270362e-05
