# Supplementary material for: Research on computational propagation and identification of mine microseismic signals based on deep learning
Source: PLoS One. 2025 Oct 22;20(10):e0334641. doi: 10.1371/journal.pone.0334641 (PMC12543183; doi:10.1371/journal.pone.0334641)
Supplement: S6 Data — (ZIP) [file pone.0334641.s006.zip › 000100900000251.xlsx_0.txt_24.txt.txt]

-1.89429179593098e-05
-2.20191965015893e-05
-5.67775573352256e-05
-5.70090575693958e-05
-3.91693542257531e-05
-2.72228479744935e-06
-5.36433716753132e-05
-1.39509784045092e-05
-1.61968724794185e-05
-3.88352379892257e-05
-9.22269941178347e-06
-2.47609653894236e-05
-4.21976585376222e-05
-3.2812587895504e-05
-5.77769877015244e-05
-3.5627281491006e-05
-4.52978861771281e-05
-5.15379062829778e-05
-4.55089581732349e-05
-6.57812944473646e-05
-1.4369315111433e-05
-3.04960220701842e-05
-2.3921686028068e-05
-7.82141574524158e-05
-1.84763181028737e-05
-4.63641084785617e-05
3.36272427570258e-06
-8.39288537630574e-06
-3.34650423628695e-05
-1.08129415068481e-05
-4.01541656742687e-05
-4.32325222752928e-05
-1.60167495790804e-05
-2.75358976118266e-05
-4.3400496076357e-05
-5.95199865935263e-05
-4.50478544062458e-05
-4.15437494837597e-05
-4.8972521521459e-05
-2.25576799029462e-05
-3.18129662263037e-05
-5.12748098934439e-05
-3.51034259488409e-05
-5.14881631790568e-05
-4.74713321794861e-05
-5.72455492987371e-06
-5.63628775369155e-06
-1.48748605561697e-05
-3.14372864599007e-05
-5.56692564877219e-05
-5.81525650608865e-05
-1.15749431375704e-05
-4.60329374822289e-05
2.77727372633032e-06
-3.47390238229871e-05
-4.75170977232124e-05
-4.0945722129716e-05
-2.75961232973235e-05
-4.91245293680964e-05
-3.43352845760058e-05
-1.91584021902054e-05
-2.50973592434898e-05
-7.93516447121952e-05
-1.80083775703432e-05
-4.19190718321646e-05
-2.63682315828165e-05
-1.44091788300217e-05
-6.50663903378583e-05
-2.85402791746478e-05
-3.34108895899432e-05
-4.12509403689624e-06
-4.79571170568713e-06
-2.2093890123838e-05
-3.8406046540035e-05
-5.07523189957437e-05
-3.62697695425608e-05
-2.29878489256318e-05
-5.34068233430851e-05
-5.61670726840211e-05
-1.56081384979097e-05
-2.92580359216997e-05
-5.89172846686911e-05
-6.30390368746242e-06
-3.74155043835378e-05
-2.10652998500509e-05
-6.57070841243955e-05
-5.64381831640867e-05
-4.90502396237615e-05
-6.18688669819214e-05
-3.94896154565965e-05
-3.91664222926806e-05
-3.30681982437301e-05
-7.08167403101915e-05
-1.7686156342667e-05
-5.50518896197792e-05
-3.9833000527755e-05
-1.82365048219724e-05
-4.28301814204709e-05
-1.66146910319835e-05
-4.6329438569112e-05
-2.44680060325027e-05
-3.02592124137526e-05
-4.39733782171808e-05
-4.6957553881931e-05
-4.73873383308884e-05
-3.16905383028466e-05
-3.84182005054837e-05
-2.5637127738916e-05
-2.23802843983075e-06
-2.74156603810446e-05
-3.81294188029235e-05
-2.69694456047094e-05
-2.03500151205863e-05
-5.39035880716594e-05
-4.11584534634713e-05
-6.3067464419195e-05
-5.76052106984968e-06
-3.2158975426568e-05
-1.86753547569641e-05
-1.66347080256295e-05
-3.89165710548004e-05
-8.22258818577291e-05
-3.01947314024424e-05
-1.98031086157276e-05
-9.57621821581851e-06
-6.5696188367721e-05
-6.37849584946466e-05
-1.35120191780833e-05
-3.23557007888116e-05
-5.14841123761287e-05
-7.2763707464034e-05
-3.62425281305511e-05
-5.00381734767646e-05
-5.23418305042602e-05
-3.43621944069738e-05
-7.83221498686445e-06
-6.97340313386728e-05
-2.19284304923032e-05
-2.37865866241361e-06
-4.08670224438939e-05
-5.23740731529569e-05
-6.13394040595814e-05
-6.62676779559703e-05
-2.98441415906111e-05
-4.68479967883188e-05
-3.81713374340856e-05
-1.96092098095743e-05
-1.11945462275785e-05
-8.36547010174032e-06
-3.06424312470647e-05
-6.47615600272932e-05
-2.27605273447836e-05
-3.50362842052098e-05
-1.89094277150148e-05
-4.86873444035545e-05
-3.0638356337365e-05
-5.86602918580533e-05
-2.18532019078925e-05
-4.32804829074128e-05
-5.98209814553152e-05
-3.58405339294651e-05
-4.16169880131524e-05
-3.71153154493214e-05
-5.63226808904419e-05
-6.17230302487873e-06
-1.71676595146978e-05
-2.49673918663383e-05
-4.1556789088141e-06
-7.40480511202894e-05
-3.98155287161367e-05
-3.45994633045029e-05
-2.43673445788887e-05
-1.70581041314675e-05
-5.77504909434029e-05
-5.33334403937528e-05
-4.78408846194873e-05
-3.45785830645612e-05
-4.51140273473878e-05
-2.32242445120553e-05
-3.63382149242051e-05
-1.28812638255192e-05
-4.87818455960989e-05
-4.87292560957055e-05
-3.9673204083967e-05
-3.555300459638e-05
-5.64898617716516e-06
-4.26855856920121e-05
-2.39701393597584e-05
-3.78753062441483e-05
-1.39979801962918e-05
-2.29658190200771e-05
-1.30796904296295e-05
-3.96194303311143e-05
-1.25970044521198e-05
-1.26924157436837e-05
-3.42677793177498e-05
-4.05593649916165e-05
-5.92306179063936e-05
-1.70788143278329e-05
-4.01159482895059e-06
-5.77951645985529e-05
-2.65582649818798e-05
-4.74662963931893e-05
-3.41110641790126e-05
-4.88845629264892e-05
-4.40066863681463e-05
-1.8788315219276e-05
-3.28126118704113e-05
-3.73063310506404e-05
-3.21097678306774e-05
-5.07755586206074e-05
-4.47313818458511e-05
-4.43750977890509e-05
-1.58834449925285e-05
-2.3583320987889e-05
-3.29601322897467e-05
-2.53238746806942e-05
-2.51059990871031e-05
-4.42939365733921e-05
-1.10599704307828e-05
-4.22051800643644e-05
-4.08837936247041e-05
-1.60684869770272e-05
1.73824509220317e-06
-4.7521481996793e-05
-2.76953293396761e-05
-2.27790700079358e-05
-5.92656181750256e-05
-4.74625194437307e-05
-6.07287249353268e-05
-1.19972559565741e-05
-5.4280962179765e-05
-4.34270309305788e-05
-3.03864010388118e-05
-4.75313687634303e-05
-2.38600232330563e-05
-1.07954980937754e-05
-9.35891052313499e-06
-2.28148544792395e-05
-3.30049653726818e-05
-4.35677724413607e-05
-2.24546074079579e-05
-2.8558188033675e-05
-3.616763477743e-05
-4.28181486910436e-05
-4.75133694990517e-05
-2.68997637613183e-05
-2.80976535149386e-05
-7.36011545511256e-06
-2.1706122374573e-05
-1.90477356820002e-05
-4.36847195571103e-05
-4.96104421320544e-05
-2.03270274418164e-05
-3.73998198113957e-05
-5.6911088808745e-05
-2.97235877000383e-05
-1.56344034581973e-05
-2.16573502360573e-05
-3.19123823199619e-05
-5.88441965387427e-05
-1.72942684431713e-05
-4.45385151456082e-05
-7.06365121393806e-05
-5.81592444904331e-05
-1.97047636928218e-05
-1.19519033459911e-05
-2.57502538027072e-05
-2.56314846104326e-05
-4.47460917328139e-05
-4.07671383452016e-05
-1.98317202178461e-05
-6.51829150465088e-05
-3.11531640409696e-05
-4.06268070096029e-05
-1.88695874169559e-05
-2.75601376367251e-05
-2.86540681706126e-05
-2.70192306799977e-05
-4.04594153562085e-06
-7.82915605748111e-06
-4.09372763855754e-05
-6.7208564120869e-05
-1.87857403520337e-05
-4.49227009118697e-05
-9.8971367119883e-06
-6.29987200968776e-05
-4.0856349177418e-05
-3.99662669751379e-05
5.23417508850656e-06
-7.09084049788915e-05
-6.02608624732663e-05
-2.44479138384452e-05
-2.21696786080395e-05
-3.00194611287862e-05
-6.49632658820934e-05
-4.38882829034468e-05
-3.32761220932219e-05
-1.83453193537356e-05
-1.38417686133902e-05
-3.14812896234879e-05
-1.55039858994203e-06
-3.90867621530138e-05
-5.09713337458135e-05
-4.80785201387583e-06
-3.65738108654824e-05
-1.08003782322392e-05
-3.79685526267938e-05
-3.25176835861959e-05
-3.35690090093339e-05
-3.70784613364091e-05
-1.8994034899564e-05
-6.45285785090919e-05
-4.97445774594232e-05
-2.37146284237357e-05
-5.14554703754778e-05
-3.41264554491669e-05
-2.4087978180157e-05
-4.69270118375103e-05
-2.75716064162937e-05
-6.27187631600161e-05
-1.21198145186392e-05
1.76116896160515e-06
-3.33831640668197e-05
1.84120656606507e-05
-1.98488881672116e-05
-4.7187920271766e-05
-8.91588347568069e-06
-3.50223003482458e-05
-6.07249056228247e-05
-3.92365207266912e-05
-3.18731580650989e-05
-3.19926088276224e-05
-5.98903428292141e-05
-4.24925400828956e-05
-1.9664070056166e-05
-4.65899070032854e-05
-3.69230911903108e-06
-4.15578340546813e-05
-1.32506684662699e-05
-2.57408459077145e-05
-2.84601252298783e-05
-3.16367236105351e-05
-1.93432585325286e-05
1.74572351350882e-05
-2.5396187186166e-05
-1.80062069444655e-05
-2.3933135459721e-05
-4.79544200573534e-05
-3.83964711583708e-05
-2.42800926063941e-05
-8.02320235038591e-06
-5.42756639224868e-05
-4.16881721006958e-05
-2.10542185991219e-05
-8.1274706301978e-05
-5.95708840453912e-05
-3.59695124285274e-05
3.30931757025567e-06
-6.3895199409094e-05
-2.21366330867004e-05
-2.51201446995014e-05
-1.17455898531457e-05
-6.93281064365096e-05
-1.90281514192575e-05
3.98042788822165e-06
-1.05052525617278e-05
-2.88328068467911e-05
-6.02972816626572e-05
-2.1840174787647e-06
-6.20745536841568e-05
-4.4962308829105e-05
-7.00268166284002e-05
-1.79104980445399e-05
-6.20883599396847e-05
-3.81516976273471e-05
-4.26735581963607e-05
-2.62275504207416e-05
-7.145698453439e-05
-3.66267550857953e-05
-4.61403956184927e-05
-7.10103160042183e-05
-1.67015818284454e-05
-3.69375760617057e-05
-5.23952551527421e-05
-2.45050029004406e-05
-9.15880371597968e-06
-1.79395181536849e-05
-4.96348866492543e-05
-7.41092374031039e-05
-6.30894621260425e-05
-5.18174705680333e-05
-2.98157289641619e-05
-4.26337423744004e-05
-2.3597240811889e-05
-5.91578918771731e-05
-1.71257205530122e-05
-4.41929226628227e-05
-2.47378328582148e-05
-4.88184347677177e-05
-7.25969274526115e-05
-1.71132174862329e-05
-2.92068932134022e-05
-2.96137888579499e-05
-4.24151904786382e-05
-5.03171385471621e-05
-2.87820636652435e-05
-4.79268719442383e-05
-5.4254981404201e-05
-8.95061535959298e-06
-6.28911224777695e-06
-3.02011176324746e-05
-1.7676804681158e-05
-6.71874238750586e-05
-6.12299118076128e-06
-1.04043982353413e-05
-6.62216137449171e-05
-3.51909735114886e-05
-4.92876183066406e-06
-3.30140848523765e-05
-5.3133384549725e-05
-2.80036726574223e-05
-1.91353749071065e-05
-4.4486979951219e-05
-2.43388070434964e-05
-3.88983813499598e-05
-2.61383662436594e-05
-2.67252507835168e-05
-3.33844230413832e-05
-1.32521464121025e-05
-1.26722172259715e-05
-4.5519558313451e-05
-2.65705259657998e-05
-8.64622719842513e-06
-3.11896635207773e-05
-5.37285991369923e-05
-3.95871837412937e-06
-7.62458989290155e-05
-4.75797265972375e-05
-1.74037604791303e-05
-6.28000458470056e-05
-2.52112007830047e-05
-1.99010010246541e-05
-7.03949835325587e-06
-3.89711325708368e-05
-2.15579739989194e-05
-3.21108816442904e-05
-6.04098491397434e-05
8.3082858175733e-06
-6.6942109460369e-05
-4.06002162157706e-05
-2.30332605078244e-05
-3.8167234792286e-05
-3.77233090698697e-05
-3.81270509203985e-05
-3.80267897220382e-05
-4.14686690401132e-05
-4.51333469347504e-05
-3.38040534078856e-05
-1.75617788046069e-05
-5.0331400472742e-05
-4.93971690963096e-05
-2.66210164250744e-05
-3.81719940927196e-05
-4.57269457716043e-06
-6.24796170859574e-05
-3.4940511533796e-05
-1.18182161990555e-05
-3.91735722372228e-05
5.236152389862e-06
-1.35954176730142e-05
-4.08837205125585e-05
-4.19128628694446e-05
-3.1623536331177e-05
-2.28703506939514e-05
-2.76319679723143e-05
-3.86344001150074e-05
-6.91996465605806e-05
-1.50591648428521e-05
-4.8314548901844e-05
-5.67643074004519e-05
-3.21904237151421e-05
-4.15798357268251e-05
-4.50732522939521e-05
-4.62531884488418e-05
-2.93511637234085e-05
7.49343642997626e-06
1.54170602315117e-05
-4.78361227968944e-05
1.21619286856293e-06
-3.60770546659146e-05
-4.54689392245766e-05
-1.19469010793938e-05
-6.2303159840456e-05
-2.5973450220335e-05
-1.93666613937945e-05
-4.54394481342019e-05
-2.63811149178127e-07
-5.30535674412283e-05
-2.76062483437176e-05
-1.1490153206847e-05
-9.625196669818e-06
-4.73723730974802e-05
-9.5691217186771e-06
-6.13519473870705e-05
-4.77322495776072e-05
-1.86402246816379e-05
-3.21512770388972e-05
-2.37331889501112e-05
-2.6462311601807e-05
-3.47520900801355e-05
-1.68279903726554e-05
-2.72928596011582e-06
-4.82403940120021e-05
-4.45383513627881e-05
-5.68325513652232e-05
-1.50917870515745e-05
-1.00899315456221e-05
-5.74786476870564e-05
-3.76940737099756e-05
-9.36818335783356e-05
-6.07158396907951e-05
-2.73585568402464e-05
-1.69611441024912e-05
-1.69752814069018e-05
-2.27114360719998e-05
-1.89748255864333e-05
-1.50747819116654e-05
-2.30714317745653e-05
8.67081917671615e-06
-3.33242175043588e-05
-2.03526900007832e-05
-4.57606188612873e-05
-3.08897717483904e-05
-1.78224458831838e-05
-3.67140925169184e-05
-2.83388227051417e-05
-1.63454948269714e-05
-1.7366731572268e-05
-2.8603573192804e-05
-1.07992947120534e-05
-2.59440848891614e-05
-3.34410134969915e-05
-2.8432984362536e-05
-4.44270168552747e-05
-5.9679373904759e-05
-4.04842711111469e-05
-6.88819675284106e-05
-3.10002073300205e-05
-3.0244237879791e-05
-2.29763216772769e-05
-3.22091219910023e-05
-3.94308961621191e-05
-1.26548473506459e-05
-8.94882393809891e-06
-2.81211620977098e-05
-1.79078493057464e-05
-4.29808590988601e-05
-8.04959472985591e-05
2.03057058351956e-05
-3.36226699944358e-05
-4.06268388969063e-05
-4.63506670102311e-05
-4.28152368209502e-05
-4.60504967608244e-05
-4.37920984430834e-05
-5.12518833790603e-05
-3.46598837286395e-05
-3.75463275495414e-05
-4.07750973627424e-06
-7.27519660953239e-05
-2.31900846157307e-05
-2.12115280356959e-05
-2.82297433612281e-05
-3.3960076552543e-05
-5.07469998593611e-05
-5.99502893409924e-05
-5.68912080384715e-05
-3.13405040688919e-05
-4.32429335355642e-05
-3.74176081577515e-05
-3.73942930821659e-05
-7.21428063770366e-05
-4.54573759233958e-05
-2.94378635885054e-05
-3.11942890029253e-05
-6.81063375433607e-05
-8.75329787411129e-06
-3.46607357201962e-05
-2.96090258146341e-05
-4.86671918501405e-05
-2.4097642690415e-05
-4.88980506410933e-05
-1.72738023573905e-05
2.15150896341324e-06
-3.23947510069984e-05
-4.28573655377625e-05
3.29805223281942e-07
-2.69849474592577e-05
-2.80073695328472e-05
1.23061996031972e-05
-4.82375565368158e-05
-3.35035969442479e-05
-3.80944485617397e-05
-1.34812816568888e-05
-3.75285783996815e-05
-4.03012837668456e-05
-3.16348837907858e-05
-4.47804502662906e-05
-4.74740424653592e-05
-4.66900901672512e-05
8.76550958297136e-06
-4.1944716095467e-05
-4.05215431685397e-05
-4.99135301328112e-05
-2.21101760665874e-05
-5.21684316083799e-05
-2.56358144355259e-05
-6.73812210709301e-05
-3.07918377835652e-05
-5.93386456501519e-05
-4.07197277489601e-05
-1.3284009061697e-05
-2.4361622922208e-05
-2.64642536724213e-05
-1.82933504459476e-05
-1.83092351857899e-05
-3.90790574538734e-05
-2.76032731226606e-05
-2.17596907597182e-05
-2.56043634456416e-05
-3.06659380063668e-05
-3.17887377454203e-05
-3.96427841168003e-05
-3.58848274382527e-05
-5.48384010881079e-05
-2.24304062723094e-05
-4.80068879465936e-05
-3.84706902302377e-05
-4.12080651595908e-05
-4.23437647580576e-05
-4.23536498111002e-05
-2.20180218330799e-05
-4.47366549048485e-05
-2.60730356023667e-05
-2.56983384469295e-05
-5.56483823007081e-06
-1.32832268056433e-05
-3.11075255845987e-05
-1.44596698781873e-05
-2.23434645325666e-05
-3.68038136356641e-05
-3.99815249463506e-05
-1.80609155932536e-05
-5.32443626078133e-05
-3.80619999795723e-05
-2.20377074154954e-05
-2.06579989472196e-05
-2.61777129053815e-05
-4.9258050052907e-05
-3.36000608378932e-05
-1.17746453351089e-06
-6.07719335240596e-05
-3.12613678443521e-05
-3.57088153390994e-05
-3.9773866556717e-05
-2.06377540435753e-05
-4.0719568227379e-05
-4.13211307278624e-05
-4.87298054496497e-05
-9.57985795912813e-06
-1.18252702788818e-05
-3.78412857607579e-06
-6.12619323651582e-05
-3.55367414233401e-05
-2.5811900166984e-05
-6.31350236862115e-05
-4.46996692943819e-05
-1.75001594929318e-05
-3.6657548042157e-05
-4.75344319159743e-05
-3.40004953161912e-05
-9.94634775939972e-06
-2.27033872967294e-05
-4.52314480263437e-05
-4.56231929620242e-05
-3.52089887247026e-05
-3.04795475529341e-05
-3.75544738776321e-05
-2.59108090999751e-05
-1.38314043305132e-05
3.92402273228226e-06
-4.26940804912268e-05
-5.49645421657958e-05
-2.99311813704764e-05
-4.73249284918602e-05
-4.82250227524418e-05
-5.91410731200059e-05
-2.10242641875024e-05
-2.00951878089478e-05
-5.86123166002407e-05
-1.80044284266205e-05
-5.77188655444877e-05
-3.83749277241951e-05
-3.91244254355251e-05
-5.84507435331361e-05
-1.51266683089822e-05
-3.03622108460689e-05
-3.29496709163479e-06
-6.77059685680626e-06
-3.41039159981237e-05
-1.72054734251404e-07
-4.65168294283277e-05
-3.99454410630083e-05
-3.85959062197349e-05
-9.19242628483951e-06
-1.27469703746767e-05
-1.09209035624707e-05
-3.46774599414295e-05
-2.31558386417913e-05
-3.4929460326878e-05
-3.1283733936153e-05
-2.70719022779742e-05
-1.20785296423915e-05
-7.2559663818395e-05
2.06549072870771e-05
-2.03213188774529e-05
-3.4657030077804e-05
-4.81266352212718e-05
-4.89029137453067e-05
-6.73728424045226e-05
-2.66454587897479e-05
-3.64701069295821e-05
-4.08481983397515e-05
-4.0006423558559e-05
-8.99010982861182e-05
-2.89260418570876e-05
-3.06384188109434e-05
-4.87150887517458e-05
-3.8109373545368e-05
-3.72953776734735e-05
-2.62230222279814e-05
-5.98472212746598e-05
-3.44683136674418e-05
-2.61679387621652e-05
-3.30504732030437e-05
-4.15645181665943e-05
-6.75309068340535e-06
-2.73690299491735e-05
-6.49752738454383e-05
-4.94875786070999e-05
-2.10669724924371e-05
-1.04569518675087e-05
-3.98140491102525e-05
-3.22518062610697e-05
-5.65936744764927e-05
4.16246803112211e-06
-4.83479211558807e-05
-3.44636760233215e-05
-2.80790998360508e-05
-1.30307357409513e-05
-2.18341901520255e-05
-1.94881966005063e-05
-1.25145906030179e-05
-1.97197163179366e-05
-2.45078399223387e-05
-4.44233083099095e-05
-1.44321024992968e-05
-1.38125373979734e-05
-3.98190759174316e-05
-4.13720572549437e-05
-4.29115950117374e-05
-2.49291301624014e-05
-3.61136945702947e-05
-3.59101072171941e-05
-4.90237531276468e-05
-3.29026646063703e-05
-1.69542892958513e-05
-1.15397640891486e-05
2.64228048430406e-07
9.73495208742952e-06
-9.18214813060452e-06
-1.71057658988227e-05
-1.32007646515849e-05
-2.8400845862359e-05
3.83749484361198e-06
-4.9714543995035e-05
-2.65769642778022e-05
-1.92794289593465e-05
-3.77277408508898e-05
-4.33319692041281e-05
-1.53189694804465e-05
-4.89854896729236e-06
-3.56925008689097e-05
-1.07493573940217e-05
-4.70256065622995e-05
-4.60332718687696e-06
-2.53322734591484e-05
-1.41682736150399e-05
-6.49052452550728e-05
-3.71259760049831e-05
-1.09375547411203e-05
-6.61728192959151e-05
-3.95491904038647e-05
-1.59831956057712e-07
-4.24624697993252e-05
-1.17579954017372e-05
-4.09751567837202e-05
-1.66999417589381e-05
-5.55080851898954e-05
-3.59447109930459e-06
-3.88530195954171e-07
-1.22472861326929e-05
-2.88617838965918e-05
-6.2391123668828e-05
-3.33979046348183e-05
-5.41805043834869e-05
-2.32889467176975e-05
-5.87333317298236e-05
-3.25460959045771e-05
-5.85719837512931e-05
-5.32122278637212e-05
-3.89753066226648e-05
-3.0749144570297e-05
-7.37768436860752e-05
-5.04721021047717e-05
-2.10635580862616e-05
1.24871407472942e-05
-1.41973739984252e-05
-2.97636578215968e-05
-6.88552312194962e-05
-3.16420189948557e-05
-5.32824063002347e-05
-5.25850646463564e-05
-7.11313991736082e-05
-7.62696081473207e-05
-3.28505892370475e-05
-5.38593548290489e-05
-5.83182094747324e-05
-2.13899780759066e-05
-4.93235242087974e-05
-2.00700219291497e-05
-1.49618382918223e-05
-5.14962280597701e-05
-2.27761146083843e-05
-5.24018018082612e-05
-2.400058090815e-05
-1.16092170423091e-05
-1.40089492318796e-05
-1.73268007321265e-05
-6.56462520995918e-05
-4.35140964379398e-05
-3.08749659461151e-05
-4.90145677562637e-05
-4.51475235293816e-05
-4.61084729848587e-05
-3.83576832908193e-05
-6.24353112416029e-05
-3.62313391571284e-05
3.50657776544856e-06
-8.40931574927179e-06
-6.47853281617527e-05
-4.65556849408274e-05
-3.63243891294662e-06
-2.11984582528951e-05
-5.60665741612364e-05
-2.71776072366121e-05
-3.52438083838186e-05
-1.89520384755932e-05
-8.62368010591122e-06
-3.23349380577207e-05
-4.32169505579302e-05
-8.19493492398829e-05
-2.43664796293204e-05
-4.72686634763805e-05
-4.9332196714108e-05
-9.91926632497445e-06
-5.10254238668468e-05
-2.37502533079253e-05
-3.38466214238293e-05
-2.85722935997004e-05
-5.46097012002092e-05
-2.78907318776538e-05
-2.31421878605864e-05
-6.2542960857924e-05
-4.50011649088274e-05
-5.65079019384192e-05
-2.14940313205555e-05
-2.33059518324066e-05
-2.98903194312113e-05
-4.17376565115798e-05
-4.88842954095481e-05
-5.48740847009086e-06
-3.8179105180036e-05
-1.98057962262346e-05
-2.59471664288523e-05
-4.02056542084892e-05
-4.92549998755043e-05
-2.36589515067058e-05
-5.12391803450478e-05
-2.19582894077304e-05
-5.79656036333864e-05
-2.66072145036124e-05
-2.3743659695112e-05
-1.09828047086094e-05
-5.17704438864684e-05
-4.60801903864527e-05
-4.80959026358169e-05
-3.86454768336112e-05
-4.22331213049871e-05
-3.68180471463192e-05
1.57037397537631e-06
-3.09095848874181e-05
-5.47875003275968e-05
-2.37550646390593e-05
-6.07218967928535e-05
-3.18082294514178e-05
-2.55897950468301e-05
-1.0250111750501e-05
-3.91773570471969e-05
-5.42227042890509e-05
-2.9804094311969e-05
4.00270611902905e-08
-4.49545797384704e-05
-3.42805571273492e-05
-2.99650019192318e-05
-4.65041232549112e-05
-4.08310106308082e-05
-2.43980321208199e-05
-3.21894528958036e-05
-4.30714335173955e-05
-2.76659217347282e-05
-2.68401735412016e-05
-3.25629063718804e-05
-3.20940365590637e-05
-4.68438604204596e-05
-3.09972236622371e-05
-2.70505560661188e-05
-4.55202889128181e-05
-1.92537895121379e-05
-1.71590417783999e-05
-5.40496445269838e-05
-3.59939382392572e-05
-4.70955550441457e-05
-3.64420782723343e-05
-7.55511926895281e-05
-4.91555858795167e-05
-2.8878201701688e-05
-4.6349830796845e-05
-6.78901291030775e-05
-5.07403735339754e-05
-6.20380027443137e-05
-2.18434034342027e-05
-3.62187937649814e-05
-5.03345337988936e-05
-2.9125227137918e-05
-4.65251484254613e-05
-1.28078100319492e-05
-4.12203847730964e-05
-1.82117463604181e-05
-5.13309609493959e-05
-2.70462427104689e-05
-2.79465633496679e-05
-1.46990767482248e-05
-2.67059363457998e-05
9.35045282361713e-06
-3.39593284359755e-05
-5.23058666726492e-05
-1.94442126747063e-05
-4.82495369030277e-05
-1.95755550339283e-05
-5.22895003362734e-05
-1.94932406090129e-05
-3.9208916836813e-05
1.14591026803355e-05
-3.30367568270938e-05
-4.45438952454305e-05
-2.61175358070303e-05
-2.32180788400543e-05
-2.91039914296957e-06
-2.8957875814771e-05
-1.57243074413312e-05
-4.96890666285792e-05
-5.57033404960219e-05
-4.64441269241328e-05
-4.14725942261882e-05
-1.41062760965949e-05
-3.24465715660681e-05
-3.67931409282362e-05
-4.42962585263412e-05
-2.90068472260325e-05
-3.19673915072435e-05
-2.4760715693444e-05
-5.13860833055766e-05
-3.43893186614977e-05
-8.9477154563423e-06
-1.19081011352689e-06
-2.98877583200715e-05
-5.01339959371213e-05
-1.31789123625067e-06
-1.868929728823e-05
-2.35349642345466e-05
3.89181807220604e-06
-2.60281160459109e-05
-3.24555643533081e-05
-4.38408711482453e-05
-4.22295447349125e-05
-5.3078170213788e-05
-3.67076776733979e-05
-1.60848104586075e-05
-1.26902779984565e-05
-2.14744672044222e-05
-5.80930113228281e-05
-1.60393769508773e-05
-4.35099892909264e-05
8.39801554277969e-06
-1.8761937640458e-05
-4.24264624822496e-05
-2.75984474873146e-05
-3.83923332310386e-05
-7.08018618745612e-05
-4.83447329539733e-05
-2.92456559256048e-05
-6.6809802420491e-05
-2.10241019167772e-05
-6.83645628468054e-05
-3.46468096037585e-05
-5.19234859536823e-05
-9.800812420297e-06
-4.40392237755238e-05
-1.38655525107724e-05
-4.11599306741089e-05
-3.06350693179704e-05
-3.39151002872214e-05
-2.13789970735065e-05
-3.25649026815305e-05
-8.62327687954187e-05
-5.00758269783759e-05
-2.30607655479447e-05
-3.24183151226778e-05
-1.82160768549942e-05
-4.23621810772258e-05
-2.0066798021828e-05
-5.66785090146011e-05
-3.44242095903424e-05
-5.38552270627347e-05
-3.23387036334507e-05
7.30965401622533e-07
-1.72242995526367e-05
-4.06864899049646e-05
-6.55921437795799e-05
-3.81805328682694e-05
-3.28944730716959e-05
-5.14226568073115e-05
-2.24918934132308e-05
-6.26911682769565e-05
-2.80189463741805e-05
-4.89272703315357e-06
-4.22647959759173e-05
-6.82752295764777e-06
-3.12990528621865e-05
-5.73233844027351e-05
-4.80551488072012e-05
-1.67721040372468e-05
-2.89693999962373e-06
-5.28386310992118e-05
-4.08438404141705e-05
-1.96428588892516e-05
2.31166905517896e-05
-4.47132356605553e-05
-5.87293513850896e-05
-3.83655331739965e-05
-3.37420414930469e-05
-4.81932161044114e-05
-4.10270215907752e-05
-3.14110253968035e-05
-3.51457321333426e-05
-3.81467557111685e-05
-6.37719115450836e-05
-2.6422424641419e-05
-2.56885128437077e-05
-1.81373515888784e-05
-3.11423891715489e-05
-2.61945517918092e-05
-2.72887542021519e-05
-8.02125198674789e-06
-3.26906470463169e-05
-1.51913592015796e-05
-5.3871673769744e-05
-3.04893137900586e-05
-3.93909743392339e-05
1.79035042812131e-05
-1.17235914813813e-05
-3.43547363096861e-05
-5.42711220572259e-05
-2.80544937261197e-05
-5.71672409521607e-05
-1.51357053392068e-05
-6.02226550809902e-05
-3.91208420456941e-05
-1.93600171337302e-05
-5.2846671130009e-05
-3.9343856589992e-06
-2.22297950621847e-05
-5.76459414052037e-06
-4.93649223002456e-05
-2.59686156882134e-05
-4.30799196140529e-05
-3.60432236407692e-05
3.9365967234194e-06
-2.38047286744861e-05
-4.92340180155155e-05
-2.7698444783827e-05
-2.53298904359143e-05
-4.14717459523317e-05
-5.53816651825136e-05
-4.21470354973739e-05
-4.29091851880371e-05
-6.31365044847311e-05
-1.83289369368202e-06
-3.78537656184279e-05
-3.11124576662865e-05
-3.22191643977336e-05
-4.19969106393497e-05
-6.18109645129842e-05
-1.26292512075321e-05
-3.01245329954307e-05
-5.9084554647058e-05
-1.46644305366225e-05
-3.11001052423854e-05
-4.50720617546665e-05
-2.33184006719456e-05
-7.45033018021658e-05
-3.69599930917924e-05
-1.79229942554739e-05
-2.0495787509044e-05
-2.51598927933229e-05
-1.3802914891682e-05
-1.4206194427235e-05
-2.06553769018134e-05
-4.84665665655848e-05
-5.35499326584419e-05
-1.50851016422918e-05
-2.2345649190948e-05
-2.63031878595514e-05
-2.50762906376152e-05
-2.02239195953713e-05
-4.35032921441364e-05
-4.81346826955861e-05
4.60200494543892e-06
-3.41580133885857e-05
-3.37827130431485e-05
-3.98312309704332e-05
-3.45419917862186e-05
-5.63501917918211e-05
-2.93365471378157e-05
-4.72412792275101e-05
-4.70494788987128e-05
-2.60366772463069e-05
-1.45846279189051e-05
3.79021865545397e-06
-2.86715465527897e-05
-3.19416416664952e-05
-3.33452035324524e-05
-3.63030441401877e-05
9.9305696418559e-06
-3.72975618009688e-05
-1.48848914277496e-07
-3.36382121169893e-05
-3.60060220791338e-05
-2.98095531230194e-07
-5.00320636006868e-05
-2.83878577649513e-05
-2.47988933039187e-05
-4.57773010092022e-05
-1.39962044318543e-05
-5.08001980398575e-05
-3.25166475319047e-05
-3.52647424266938e-05
-4.10204349794444e-05
-6.8862892365074e-05
-3.57283857288193e-05
-2.98828382373891e-05
-2.58940555436121e-05
-3.23775126287251e-05
-5.96997900202478e-05
-2.02549033286674e-05
-2.22029339162682e-05
-1.33341093626549e-05
-2.46561673828893e-06
-5.2242290557513e-05
-5.21601254742028e-05
-4.81958013365491e-05
-2.48175348144989e-05
-1.3856651002159e-05
-3.44742723651974e-05
-2.01551460399433e-05
-4.88851013602487e-05
-2.32928180698604e-05
-2.5894195770172e-05
-3.45200283836631e-05
1.88300646194013e-05
-3.80323892281117e-05
-2.7004380376063e-05
-5.53998467266664e-05
-1.00249471581274e-05
-7.7064303136985e-05
-4.76305249752046e-05
1.80062492467467e-07
-1.07328295593415e-05
-3.37952701485369e-05
-2.6833106244873e-05
4.52345331972559e-06
1.28634230624626e-07
-6.463873465044e-05
-6.03506621414203e-05
-3.83364946810705e-05
-1.79947240567196e-05
-8.30418929887344e-06
-1.99972025870711e-05
-5.71621627015592e-05
-2.1721436841372e-05
-3.77328117444804e-05
-4.41966048810473e-05
-2.89212582017403e-05
-3.61065259032371e-05
-2.49533975969635e-05
-3.63107155065031e-05
-6.16838909232887e-05
-1.4571111565584e-05
-2.20775395514797e-05
-1.59519915216625e-05
-5.83273237316207e-05
-3.64865720185796e-05
-3.81820198447596e-05
-5.98674469523314e-05
-4.49064584796642e-05
-1.10702180774853e-05
-4.28847346728782e-05
-2.41274787201609e-05
-2.82922376611364e-05
-1.15811254343704e-05
-3.26741239375451e-05
-2.96072509922525e-05
-1.32736267234254e-05
-2.40078636114843e-05
-8.62442234234766e-06
-9.0325789835576e-06
-2.86938267664283e-05
-6.06499348528254e-05
-4.39562144849839e-05
-5.76099093827213e-05
-5.30993233077978e-05
-2.72396542367668e-05
-5.0591071197128e-05
-1.04645574282466e-06
-1.42586937811076e-05
-1.4819426885688e-05
-1.49864462796364e-05
-2.07146652420318e-05
-8.6819697586127e-05
-5.74693324093518e-05
-2.43949308571297e-05
-1.52171374398488e-05
-5.3565222062914e-05
-5.2136150726571e-05
-3.22458126521875e-05
-4.97574277558742e-05
-3.28731384068904e-05
2.13142162844946e-06
-2.95220074194632e-05
-9.94416914387087e-06
-3.79847936829284e-05
-6.92455974839362e-05
-4.44337688022539e-05
-2.85087804700067e-05
-3.40181843597294e-05
-4.58042266798784e-05
-4.85801928531879e-06
-2.80045733239989e-05
-2.89102647724364e-05
-2.3053460472123e-05
1.41599558354192e-05
-2.8955842412532e-05
-4.50153992626798e-05
-6.04434279159711e-05
-8.05348943135256e-06
7.41384521880427e-06
-4.0520591384032e-05
-7.49087839975772e-05
-3.66027550757601e-05
-1.64948347010115e-05
-4.83064046234507e-05
-3.36430226335537e-05
-3.40400583182444e-05
-3.35200368966555e-05
-1.41973179952325e-05
-8.70994479535467e-06
-5.22101436052084e-05
-7.35326179305775e-06
-4.14666993365527e-05
-5.20366254729139e-05
-2.57839408739692e-06
-4.21575795367462e-05
-6.29142234845245e-05
-2.31479910958528e-05
-6.21181371956316e-06
-2.46301085586455e-05
-3.99949066435333e-05
-1.23080023261602e-05
-1.22209153733423e-05
-3.78561455462855e-05
-2.65697689047009e-05
-5.06781504609412e-05
-1.21443715871841e-05
-2.84339022171789e-05
-3.07385223012803e-05
-1.23236370137638e-05
-7.25768471180459e-06
-1.2385313932635e-05
-4.83840612738168e-05
-2.1837811078621e-05
-4.91094570390779e-05
-2.80143485104252e-05
-3.5465352212266e-05
-4.90536544289854e-05
-6.23636066907562e-05
-2.5304044382648e-05
-1.20577384575111e-06
-5.31293295192054e-05
-4.25277690542339e-05
-4.6288304127799e-05
-2.8260520656355e-05
-1.04233821578577e-05
-4.34547104928293e-05
-3.3088942269351e-05
3.36455987664435e-05
-3.94674357587459e-05
-2.89938538330148e-05
-4.70729133402431e-05
-1.10342575125264e-05
-4.70692636696819e-05
-6.23596802581965e-05
-4.30308122670641e-05
-2.86216834444705e-05
-5.60542474796808e-05
-3.4483282800208e-05
-2.79494297114897e-05
-4.77953566231885e-05
-2.04681555799461e-05
-1.96777520207731e-05
5.02118120651934e-06
-4.28714836972696e-05
-4.34755592840127e-06
9.14055037766291e-06
-1.43508285602121e-05
1.92175121373854e-05
-3.79969388256114e-05
-3.94482388419959e-05
-3.20014497780309e-05
-4.10409050093891e-05
-1.43354287951414e-05
-6.82098238941987e-06
-6.29156675225964e-05
-1.72347574241137e-05
1.31898918621092e-05
-2.65111419666959e-05
-2.24569818542251e-05
-2.95016585462389e-05
-3.05616185940058e-05
-3.56698676302865e-05
-3.06523222655178e-05
-3.2208329243774e-05
-6.55156978082222e-05
-2.80746672532231e-05
-6.51684692127081e-06
-6.66392203866916e-05
-2.78533809777399e-05
-4.77224177570332e-05
-2.20011980548694e-05
-1.54186987508401e-05
7.50698555424243e-06
-4.15744727183181e-05
-2.24223344875241e-05
-2.20920157568934e-05
-6.56298141258996e-06
-3.26833339367659e-05
-3.41812090751613e-05
-5.3267759841975e-05
-6.60233237003782e-05
-2.77673750826117e-05
-7.82495059785412e-05
-1.81944849696046e-05
-6.62646494995613e-05
-3.81363222000368e-05
-1.98172818968794e-05
-5.1027739116714e-05
-2.47301566981481e-05
-2.31578304049885e-05
-4.59707547536303e-05
-2.95439204932976e-05
-4.14474318079143e-05
-9.48050857465483e-06
-5.64169889833901e-05
6.00948389433153e-06
-2.53914008997837e-05
-7.37078967668531e-05
-2.25290341043816e-05
-3.87842328589483e-05
-4.66239463026696e-05
-5.10543914602379e-05
-2.62237059552816e-05
-6.36813914084879e-05
-4.72789479106062e-05
-7.98249667324816e-05
-2.67651373818257e-05
-5.08222575059856e-06
-6.31017233794156e-06
-1.79576301423057e-05
-2.05010056275378e-05
-1.69906486830103e-05
-5.88886156738221e-05
-5.5063458726322e-05
-3.85002416534764e-05
-1.68915552415438e-05
-7.69666714531199e-05
-4.89822661572042e-05
-5.21290642215347e-05
-1.15945355239382e-05
-2.19605263133951e-05
-7.04557090377472e-05
-2.4429731658616e-05
-5.74604467820074e-05
-1.10946754392733e-05
-5.15432187652268e-05
-2.84778928642062e-05
-3.16354413601204e-05
-5.03490850575404e-05
-1.28921866207565e-05
-4.27164030122974e-05
-7.62109755531684e-05
-8.53067008778685e-05
-1.67211754674417e-05
-6.27188772735638e-05
-4.04181044703479e-05
-3.01794995882833e-05
-7.52247184901833e-06
-4.11775010592641e-05
-6.09826094648212e-06
-2.59878148111959e-05
1.06208005429226e-05
-6.52828116283064e-05
-5.06803755788816e-05
-4.36482694473887e-05
-8.31860022894436e-06
-2.91329027748796e-05
-5.07796712414614e-05
-2.34883908964694e-05
-5.27283309899497e-05
-1.70078616614664e-05
-1.26579930580997e-05
-3.15974091769739e-05
-4.07645131801376e-05
-3.3181280776456e-05
-4.90138438788476e-05
-1.65772368591331e-05
-5.54460718176907e-05
-3.04883995593089e-05
-3.11168931658765e-05
-7.59449035944185e-06
-4.21481337171998e-05
-5.58429079503548e-05
-3.68879810124197e-05
-6.25761208889008e-05
-5.686586215402e-05
-2.91438913629575e-05
-4.30127212275341e-05
-5.58208489322505e-05
-2.18056196514799e-05
-5.68641033937856e-05
-2.4658032880918e-05
-4.62437525187151e-05
-3.08726943289784e-05
-3.94252220686007e-05
-3.41588249505385e-05
-5.58696117307988e-05
-5.42015802247464e-05
-1.92970929458905e-05
-3.36457622904501e-05
-5.94938097050347e-05
-3.23075529578276e-05
-3.54566676257197e-05
-2.8660242401186e-05
-4.2122125279721e-05
-2.18102314570177e-05
-4.01679204406562e-05
-5.34913278194017e-05
2.30727201687253e-06
-3.82565173567178e-05
-5.12853107742677e-05
-3.15633587494866e-05
-3.70375625983248e-05
-4.63570658446607e-05
-4.26632030278892e-05
-4.25350135815154e-05
-2.66828494254067e-05
-3.10100600341007e-05
1.99942654640748e-05
-1.85779563417275e-05
-4.27156902141177e-05
-2.28751744045028e-05
-2.39770510972727e-05
-4.62747183922349e-05
-5.77540274979207e-05
-1.22500566150481e-05
-4.22695192300973e-05
-2.96318434092515e-05
-3.94672540699391e-05
-5.54882207654671e-05
-5.62540205876892e-05
-4.32789903819931e-05
-5.58405597790278e-05
-4.53196451251342e-05
-4.52459928481475e-05
-4.90123866948605e-05
-3.16398437039063e-05
-2.82446058526435e-05
-4.46907469019145e-05
-3.27979082951846e-05
-6.67650681546337e-05
7.11504323280312e-06
5.33052617072731e-06
-4.44522122775477e-05
-6.92115790543232e-06
-5.67691538683196e-05
-4.79030763114587e-05
-1.90466215529762e-05
-3.75884457115901e-05
-4.28854406342762e-05
-4.95767474684286e-05
-4.56098318266518e-05
-5.31780191417234e-05
-3.25994374183587e-05
-5.5356446489875e-05
-1.32154435494264e-07
-5.32772925482773e-05
-2.34002484989188e-05
-4.02982926528227e-05
-3.13994792259398e-05
-6.63163585506895e-05
-2.37786730283128e-05
-6.70534734493193e-05
-3.34064089431284e-05
-3.04997004653488e-05
-9.45845755776968e-06
-4.49868416539211e-06
-3.70383238112845e-05
-4.96065261246576e-05
-4.56068649579961e-05
-4.24616714322615e-05
-4.04509880254564e-05
-4.35998374803442e-05
4.48994477324552e-07
9.22992470465068e-06
4.2168802875834e-06
-6.07845346254214e-05
-2.6935466834436e-05
-3.06375301112388e-05
-5.06452838779185e-06
-9.75924171720163e-06
-5.56187648859242e-05
-3.36803156604261e-05
-2.64644189874974e-05
-2.96261133149572e-05
-1.604598771056e-05
-4.00643710219733e-05
-1.0266249737927e-05
-1.07113987005596e-05
-8.08741475372926e-05
-4.24098914124113e-05
-6.23830375357197e-05
-7.40959233354713e-05
-5.79950229054596e-05
-6.84850096897256e-07
-4.55358362720871e-05
-7.89711572591537e-06
-5.86245296789441e-05
-2.37507899318091e-05
-6.74756440348748e-05
-3.16382001724955e-05
-5.41272804507078e-05
-8.56221843077232e-06
-1.65104333790472e-05
-3.23613911762655e-05
-5.41728698359337e-05
-3.18533706848318e-07
-2.18951720043443e-05
-1.30843411544385e-05
-2.9805426949234e-05
-6.85994039190813e-05
-4.31887558360216e-05
-4.30353689925483e-05
-4.10170730268939e-05
-6.05861040959636e-05
-2.8288779123642e-05
-5.16038782286082e-05
-2.68805597048171e-05
-6.16543904028465e-06
-4.89282502498173e-06
-4.94766300993955e-05
-5.57047571547469e-05
-3.87427931741971e-05
-2.54900997486384e-05
-3.18731616089374e-05
-3.10345968321353e-05
7.31617409676899e-07
-2.06624549987452e-05
-5.42057036732622e-05
-6.60733826064271e-06
-1.16929266868724e-05
-2.74234137462077e-06
-8.30750502472771e-05
-2.11300128935888e-05
-2.7307165299379e-05
-4.80574938237973e-05
-4.90763864368379e-05
-5.29903606621557e-05
-3.65130937054168e-05
-9.99801445239313e-06
-1.38225795454461e-05
-2.90029782126808e-05
-2.32263171035997e-05
-3.70144841416969e-05
-2.41711268984509e-05
-3.32229806816332e-05
-3.07926383384714e-05
-4.03703214972861e-05
-2.92759641108394e-05
-2.92273453242949e-05
-2.77818047258639e-05
-3.72893881855566e-05
-1.20712827306312e-05
-5.40591838205475e-05
-3.17207109743735e-05
-1.32801985438282e-05
-2.15582445986707e-05
-3.21758258938016e-05
-6.01232910307312e-06
-4.50928652709397e-05
-1.47429595543795e-05
-3.30231962355469e-05
-5.55286113974641e-05
-3.63008047449698e-05
-2.92337512686182e-05
-5.13613355505207e-05
-4.07084900653776e-05
-2.41999428320075e-05
-7.5538821855778e-05
-4.27109000598328e-05
-4.20404434949035e-05
-1.15213622406941e-05
-5.3423927428465e-05
-7.30557568754536e-05
-3.00911207606431e-05
-4.42998941334015e-05
-3.90448130281258e-05
-3.22753518132909e-05
-7.46120649076974e-07
-2.24054636666354e-05
-3.40668849244589e-05
-1.79196630961817e-05
-2.27865077162718e-05
-1.22102006098203e-05
-6.48236726748759e-05
-2.61909226143587e-05
-2.65779603756304e-05
-1.67527554985397e-05
-4.66671674810224e-05
-1.38493033623691e-05
-5.64662339033343e-05
-4.03304321310845e-05
-5.47998402001772e-05
-4.20718367814581e-05
-4.41369795942767e-05
-5.83083115916354e-05
-4.59958436677215e-05
-4.45386948524564e-05
-2.98915200376953e-05
-3.10728627602503e-05
-2.85567443714198e-05
-1.31829123398041e-05
-3.58417794347774e-05
-1.73803485394551e-05
-4.84346344438565e-05
-2.44586376332237e-05
-2.25722446121046e-05
-4.41422571994268e-05
-2.49087438330374e-05
-5.26113187784949e-05
-3.78387992570618e-05
-5.59755223966384e-05
-1.30929538314331e-05
-7.71595109586622e-05
-3.7796839298048e-05
-5.61221368096132e-05
-3.05638345081387e-05
-6.03151454425693e-05
-3.78379513254606e-05
-3.12134352663667e-05
-5.81421494457888e-05
-3.93219362356913e-05
-1.7840973797072e-05
-8.11765444618347e-06
-5.99102672719438e-05
-5.52485199604209e-05
-4.92060842394043e-05
-4.99948789142509e-06
-1.69609433751168e-05
-5.65260868791218e-05
-1.20071054359787e-05
-6.54038392205486e-05
-3.72526404789948e-05
-5.44551723536469e-05
-2.659279058965e-05
-4.5134646420227e-05
-3.7150853954925e-05
-6.03374463082753e-05
-2.77248386102497e-05
-4.56970044259531e-05
-2.9508227775845e-05
-3.80172072724724e-05
-5.75494229811385e-05
-2.49664455568427e-05
-5.83829341204702e-05
-3.76954473729776e-05
-5.69779318951662e-05
-1.50949123746296e-05
-5.21250567370261e-05
-4.56697807613108e-05
-2.91402316744284e-05
-4.72183096057319e-05
-4.68470615590218e-05
-3.36142313561864e-05
-2.68921858622542e-05
-6.99260012730838e-06
-5.49693705218909e-05
-7.03915547542874e-06
-7.83479165132701e-05
-2.45143933763342e-05
-4.47473792685721e-05
-4.88709071172726e-05
-1.76661447774925e-05
-7.79331552457525e-05
-5.92690403752939e-06
-2.98795124646241e-05
-3.15176686753348e-05
-5.88809542932633e-05
-5.67286044126774e-05
-3.67166156391007e-05
-5.58606391456132e-05
-5.51561129765111e-05
-3.24840586232224e-05
-5.10574082324987e-05
-6.18839443442392e-05
-4.42362372263124e-05
-9.5811304540548e-06
-4.96078892211518e-05
-4.47871778762095e-05
-2.03845480981268e-05
-4.55600281724805e-05
-3.351488426879e-05
-3.25087499845951e-05
-5.83545852505546e-05
-2.18384886368091e-05
1.58888784191025e-06
-1.16509730762194e-05
-1.14966852739412e-05
-4.77099814739403e-05
-8.38810124768396e-05
-1.6764886540439e-05
7.50720742732343e-06
-4.28343714760821e-05
-3.76689379676185e-05
-2.01483534384061e-05
-1.92086037124961e-05
-4.93198554202006e-05
-1.7190317774448e-05
-5.01251649380186e-05
-2.37275637298375e-05
-3.96064250500799e-05
3.37947401154281e-06
-5.03525356071556e-05
-7.497241711119e-05
-5.39638902107991e-05
-3.34722206068845e-05
1.22526363185726e-06
-3.04050744026452e-05
-1.45267812727747e-05
-1.58696396628357e-05
-1.59149976178078e-05
-2.24274746447486e-05
-2.33305107665583e-05
-4.04827245881403e-05
-3.71524462904769e-05
-4.00096041672324e-05
-4.7568246275698e-05
-2.82881163853122e-05
-1.55307701261237e-05
-1.24796496787561e-06
-3.53396911278972e-05
6.65379880565316e-06
-1.15130784950834e-05
-2.73988610097041e-05
-4.91798826854797e-05
-3.24030802266338e-05
-5.70523828197859e-05
-4.46561107936063e-05
-2.31957270839796e-05
-2.29146920196066e-05
-4.00796400886764e-05
-8.82370262349341e-05
-4.19717471966326e-05
-5.24958857233291e-05
-5.20668473874148e-05
-4.018700644861e-05
-2.41211133858251e-05
-4.29430062170452e-05
-3.60400990797278e-05
-1.90701481458929e-05
-2.09970697568044e-05
-7.24534820724317e-05
-5.49096476375868e-05
-5.32381744933179e-05
-7.2120607309277e-05
-3.1849518284155e-05
-4.16623018789852e-05
-2.30795920636567e-05
-5.78090055550545e-05
-1.62312854670151e-05
-3.98361631443513e-05
-2.19740904073079e-06
-6.07703667428944e-05
-8.37512577780187e-05
-5.28521864287077e-05
-6.84081245315413e-05
-2.7785035309624e-05
-3.4524095419361e-05
-5.12047045322911e-05
-4.02309522486901e-05
-4.69783383348046e-05
-6.33083077156787e-05
-4.99302977040239e-05
-5.69472499226242e-05
-5.71303809719941e-05
-3.03634834693538e-05
-2.6670722013944e-05
-4.37030212239255e-05
-5.0002557535299e-05
-3.17301362163936e-05
-2.55814594682398e-05
-4.0157764524705e-05
-1.86049434586274e-05
-5.74359882059997e-05
-4.51303049259574e-05
3.31747095970878e-06
-3.72843644152489e-05
-1.03764648867353e-05
-1.96438784000117e-05
-3.24943762942688e-05
-3.77325197217837e-05
-1.79084780139236e-05
-1.07205752128569e-05
-1.46345009507433e-05
-3.58489223625068e-05
-3.03038611887889e-05
-4.84197350154497e-05
-5.5029059206268e-05
-2.61032199010653e-05
-4.53790130552336e-05
-5.99947692428907e-05
-9.37034263333786e-06
-6.69848094157421e-05
-2.51359796777239e-05
-4.97280182132595e-05
-2.73587395872415e-05
-1.51175806036192e-05
-2.30931154938021e-05
-6.6231959453017e-07
5.44532207405171e-06
-1.02798340713331e-05
-4.52595058654088e-05
-2.11431975277438e-05
-1.45613863273008e-05
-1.06089482742995e-05
-4.06233190069449e-05
-5.88237561929287e-06
-6.73630696395913e-05
-3.54983595771172e-05
-3.9070828584436e-05
-3.1158952627336e-05
-5.22248747432825e-05
2.97420468746852e-06
-1.30317517320211e-05
-6.51280756956909e-05
-1.47965403205262e-05
-1.42648951149609e-05
-4.88630412178195e-05
5.0008871766038e-06
-7.02059650724764e-06
-4.61758574933659e-05
-4.73125288662354e-05
-9.25536201896799e-06
-2.37562761658871e-05
-7.00490932435042e-05
-2.64674420793116e-05
-6.50521152815494e-05
-2.49831805640805e-05
-2.3399675893715e-05
-3.66996171915897e-05
-2.2530100667272e-05
-7.19154273596717e-05
-6.82904346893226e-05
-4.24754937422638e-06
-5.5453863042949e-05
-2.86684021088599e-05
-2.33283381689438e-05
-2.96233487040462e-05
-1.4632060239363e-05
-4.23586665187122e-05
-5.59044482508166e-05
-4.58921257589032e-05
-2.92835078783758e-05
-3.21704813916515e-05
-7.59050927805159e-05
-5.62472034817745e-05
-3.22910918967665e-05
-2.98768696234272e-05
-6.91144166852594e-05
-5.00660347689392e-05
-1.17220768226865e-05
-1.63949212133591e-05
-6.6783976486121e-05
-5.34178413178849e-05
-2.6611703729998e-05
-2.57352704733111e-05
-7.04057802146708e-06
-4.41454540213543e-05
-5.135769479878e-05
-3.70054120842378e-05
-2.94021459935515e-05
-6.16006829102484e-05
-3.86451886956117e-05
-5.81716492845727e-05
-2.61517898748748e-05
-5.70393755891254e-05
-5.39438369949085e-06
-2.27713788765049e-05
-3.78892479397184e-05
-4.89930941863847e-05
-8.62603951676848e-06
-3.75768655681437e-05
-4.2979090798969e-05
-3.8895935351718e-05
-1.52443069107252e-05
-7.3874878075217e-05
-1.99541853410157e-05
-2.6345334891086e-05
-2.41506247974752e-05
-4.09903109290954e-05
-4.1912810918466e-05
-3.08884416669804e-05
3.63309846425905e-06
-4.98242045792487e-05
-3.69534224263702e-05
-1.1016568306125e-05
-5.03276468179502e-05
-9.94923160474484e-07
-2.65804911006191e-05
-2.08378105577264e-05
1.38555987773367e-05
-2.56474383258212e-05
-4.95838954257475e-05
-1.97137198203295e-05
-2.4500173953588e-05
-4.70465037806395e-05
-2.22171315942578e-05
-1.78684147563773e-05
-3.86272624465509e-05
-2.10518140748366e-05
-5.05415394426321e-05
-3.83883815262128e-05
-2.65903342311709e-05
-3.77656006851435e-05
-4.09792597336095e-06
-2.12088333697395e-05
-4.77589540245695e-05
-6.46244424522343e-05
-2.56478774609491e-05
-1.86350048843099e-05
-3.05482647300007e-05
-1.71552028421428e-05
-9.53795328522256e-06
-3.86057252347736e-05
-1.90538581332148e-05
-2.70026733000918e-05
-4.62627639905375e-05
-1.31323466481819e-05
-6.15329035226465e-05
-3.34630490852595e-05
-5.5787357667013e-05
-1.88627092528364e-05
-3.94962953779744e-05
-2.68069752091314e-05
-4.55620230309401e-05
-2.53157130135565e-05
-7.28209916649526e-05
-1.87768729635825e-05
-1.17569495305182e-05
-1.72647116268748e-05
-2.87442606580863e-05
-3.44348404656224e-05
-1.80958660662386e-05
-3.07621752075712e-05
-2.29690202495825e-05
-4.61854498555454e-05
-7.46775795350017e-05
-3.04800191095987e-05
-2.28438425493974e-05
-1.39119143723177e-05
-4.61330061289169e-05
-9.7452304531967e-07
-3.83659991133143e-05
-4.69087103244934e-05
-1.69140240306976e-05
-3.89886146103683e-05
-4.35886176389152e-05
-2.65896999839137e-05
-2.64548359839017e-05
-1.58151014781437e-05
4.79620278526577e-07
-5.93231567502359e-05
-2.74914582041679e-05
-7.60167856411801e-05
-5.70580994334429e-06
-1.13650444390966e-05
-6.78741506249824e-05
-4.27568130084988e-05
-3.82427031024025e-05
-2.40590657637691e-05
-1.01237203925557e-05
-2.34463565931738e-05
-4.53246857432636e-05
-1.64788181750545e-05
-2.06452009352947e-05
-2.79702405531486e-05
-4.43723849484707e-05
-3.16375210107744e-05
-5.23313211861214e-05
-3.79368453987261e-06
-4.1476556429631e-05
-2.08192810894021e-05
-1.87473574278423e-05
-3.95523215753539e-06
-3.3018809494818e-05
-3.49932960595214e-05
-4.47508566621714e-05
-3.25135423655621e-05
-8.46200620924187e-05
-4.19280679452307e-05
-4.71109964925176e-05
-1.57728278426378e-05
-4.28107861823985e-05
-2.5513117764906e-05
-1.8173002762278e-05
-1.23116428965292e-05
-4.36362063309423e-06
-4.50174497009485e-05
-2.88407404116618e-05
-6.20994370576433e-05
-2.88113681834876e-05
-9.82564184827044e-06
-1.0943587735614e-05
-4.26216843317796e-05
-1.79381491405244e-05
-4.55129361071231e-05
-2.30832468735483e-05
-3.48351159692374e-05
-5.42278177032637e-05
-1.76520900233991e-05
-4.76455008020243e-05
-7.72565027455355e-05
-2.79880070603493e-05
-4.25483492928222e-05
-3.99205197550053e-05
8.33437424137872e-06
-1.40942532205316e-05
-2.7167253701275e-05
-4.71653024545615e-05
4.75614384952692e-06
-5.82725516974988e-05
-2.55798810238556e-05
-3.01686324280681e-05
-3.92481540776753e-05
-3.69956769851372e-05
-5.12369964781769e-05
-3.36548573858257e-05
-6.23953258977482e-05
-1.51977313938988e-05
-1.69766447111488e-05
-4.63748665592667e-05
-3.59619727561499e-05
-4.1809080771404e-05
-4.10519755628623e-05
-2.93475743480164e-05
-3.05915835545964e-05
-3.02729613924917e-05
-3.96301714463141e-05
-5.51825277449463e-05
-1.86322790781202e-05
1.32931071975718e-06
-2.84673028676956e-05
-4.71186783198923e-05
-4.54644331581316e-05
-1.66742215779113e-05
-5.93181060787566e-05
-4.08782202090877e-05
-4.22114921236476e-05
-4.7110739922133e-05
-2.07609505646342e-05
-5.19157171639684e-06
-6.3775606631984e-05
-3.44298845498822e-05
-2.50288562136054e-05
-6.34590355739857e-05
-3.20526729275559e-05
-3.42276912990766e-05
-2.06777510808916e-05
-1.88887596772216e-05
-6.20708940868043e-06
-2.910282315256e-05
-2.11092192919193e-05
-1.70662914277413e-05
-4.12902572879974e-05
-5.55092287494293e-05
-5.21595666910312e-06
-3.63181917388491e-05
-5.0380741791447e-05
-1.14382593641463e-05
-3.81306477932638e-05
7.41569115213375e-06
-3.96482588951299e-05
-5.36004169330402e-05
-2.2955367156908e-05
-5.70431255050205e-05
-5.01847196467406e-05
-5.09071359640664e-05
-8.42248498667883e-05
-2.8068686457556e-05
-5.272574539045e-05
-3.59781375132466e-05
-1.11492438219907e-05
-2.84152934120212e-05
-2.94022716426478e-05
-4.4654778004199e-06
-2.07358800354064e-05
-1.01521323664054e-05
-1.83771136296926e-05
-2.7684731404051e-05
-5.488407870169e-05
-3.56295554770946e-05
-2.88007704078766e-05
-1.70867905431291e-05
-2.8288860973497e-05
-4.65032068157293e-05
-1.96920701808412e-05
-5.80577836389514e-05
-3.43669471540657e-05
-5.68003224881325e-05
-7.24048566651252e-05
-1.48119803554996e-05
-5.27328777154723e-05
-2.85595585393468e-05
-3.46038985462612e-05
-5.91545092247926e-05
-4.30726091647422e-05
-1.87027866444069e-05
-2.69087693055025e-05
-4.39408714652234e-05
-3.56308890191509e-05
-1.27000100529477e-05
-5.82737385679243e-05
-3.00711788739009e-05
-3.06264499430889e-05
-3.11720571845187e-05
-4.2691414149255e-05
-1.82829175451989e-05
-8.55078534954254e-06
-7.28631260713866e-05
-3.87178838478976e-05
-3.99005985583402e-05
-3.60121956387499e-05
-4.53484969534205e-05
-2.61036041141365e-05
-4.92066091374738e-05
-4.48174402719892e-05
-2.43662902030319e-05
3.51692166631554e-06
-4.54740579203553e-05
-9.95427806567228e-06
-4.5876750313483e-05
-4.66134516019606e-05
-4.03789301625134e-05
-3.47863439129795e-05
-1.5891878973582e-05
-2.99633601242869e-05
-5.22376533100211e-07
-2.98928208876089e-05
-8.1901247784862e-05
-1.89683814347142e-05
-7.04194549904554e-06
-5.58434063935485e-05
-2.1939167317961e-05
-5.44827463036939e-05
-1.80452345043113e-05
-1.29821560578528e-05
-3.33674443149302e-05
-1.80914903300554e-05
-5.381851622406e-05
-2.97152610917397e-05
-1.72070415652315e-05
-4.09711848610667e-05
8.09714334908465e-06
-2.0322727300094e-06
-2.73723344946545e-05
-2.83998158323228e-05
-3.57118782417174e-05
-5.58726721548632e-05
-3.6059106176519e-05
-7.09656775628957e-05
-4.70639198128134e-05
-2.33553174702381e-05
-4.05474127927656e-05
-4.06853932663074e-05
-2.35335930578269e-05
-5.3011288017318e-05
-4.22403926881565e-05
-2.62004546494758e-05
-5.61586873249263e-05
-3.88250774574619e-05
-2.90104848339876e-05
-3.73155868800127e-05
-3.23928686937746e-05
-6.63139702793462e-05
-2.57076749147187e-06
9.94474688436132e-06
-4.03483279950597e-05
-3.66213256531382e-05
-2.49966181520732e-05
-1.70766758902222e-05
-5.39868136759003e-05
-2.65880872402274e-05
-3.50162867430214e-05
-1.08300842270792e-05
-1.68810265499774e-05
-2.73452315830403e-05
-3.10937418777442e-05
-4.31218651645695e-05
-3.28711283940395e-05
-4.88567767673997e-05
-5.09539631454526e-05
-8.35555648120028e-06
-5.50805530271001e-05
-7.28528761778111e-05
-8.82813955176934e-06
-2.75789575461361e-05
-2.60145921464989e-05
-3.79427508073928e-05
-2.71259177951644e-05
-2.53283149409344e-05
-6.93482175618126e-05
-4.21004127175741e-05
-3.82059005172796e-05
-1.38666570949225e-06
-7.32176591084139e-05
-4.21824223416965e-05
-6.03949365861681e-05
-3.51999034684579e-05
-3.87974544750817e-05
-1.11665117930243e-05
-3.98456585996879e-05
-4.49330722209996e-05
-1.40198279051373e-05
-3.71635807873392e-05
-3.01960855378724e-05
-2.57745717430956e-05
-2.19874115435989e-05
-2.2911735468898e-06
-1.23085169333878e-05
-5.94025431660845e-06
-3.3780894213924e-05
-1.37109253635574e-05
-4.50220016163675e-05
-4.16911340277298e-05
-3.14734659560525e-05
-2.99766691232344e-05
-3.04603485740491e-05
-2.39208477292157e-05
-3.6367290662915e-05
-5.44493367575645e-05
-2.59389708069413e-05
-2.48566806366889e-05
-3.85161987974809e-05
-5.24252686911801e-05
-4.32578533894888e-05
-2.74090822864665e-05
-2.96361808222041e-05
-1.69592770975686e-05
7.14627834256378e-06
-6.14290447039194e-06
-2.58725860760378e-05
-1.91206451746171e-05
-3.06030303473285e-05
-5.36273363616076e-05
-2.06518898877223e-05
-1.55869089743001e-05
-4.11460251936017e-05
-4.3235954636739e-05
-6.92647620046946e-05
-3.75994813267831e-05
-7.89509724085772e-05
-3.57682187475742e-05
-4.10051689086918e-05
-4.54631474282493e-05
-2.91848844260786e-05
-3.5064560617416e-05
-3.80240303822694e-05
-3.47242723178346e-05
-1.58986033513011e-05
-4.70771346370257e-05
-1.60329162736931e-05
-4.07494637365567e-05
-3.06533402870382e-05
-2.45767451570814e-05
-3.67734185901781e-05
-4.00073014463125e-05
-2.25902793937007e-05
-3.86720949974727e-05
-5.5714701590837e-05
-2.97105151748169e-05
-3.89625279179914e-05
-1.9739389752848e-05
-5.1596590467825e-05
-5.65368530258383e-05
-3.50325445873233e-05
-4.89786374461784e-05
-1.9669532482247e-05
-4.53412435694283e-05
-2.50740271973836e-05
-2.35722515248714e-05
-4.58602279384524e-06
-2.62722206674979e-05
-3.313275029524e-05
-3.16407417265237e-05
2.23137382379846e-06
-2.61093666048566e-05
-1.28766117551388e-05
-1.48621496524823e-05
-5.72327767611673e-05
-1.94688844324988e-05
-6.13101724458608e-05
-1.34265459188197e-05
-2.0955184971697e-05
-4.7483209147869e-05
-2.12561835949679e-05
-4.83908988466031e-05
-3.92721767257745e-05
-3.3394399391192e-05
-4.61034533511774e-05
-1.91747744108637e-05
-3.41930344258819e-05
-4.4151264884828e-05
-3.49233478075283e-05
-2.13195532822322e-05
-9.70911845326445e-06
-4.04690988513299e-05
-2.99717087830036e-05
-2.35082585935594e-05
-1.33387714399338e-05
-6.76991597972768e-05
-2.89014124886815e-05
8.96779968797077e-06
-4.37822477205231e-05
-3.29545241167303e-05
-3.28107440278708e-05
-2.23668461406809e-05
-5.58885910030733e-05
-2.11416920177968e-05
-2.46403296204212e-05
-5.40379378200622e-05
-4.79924553518494e-05
-1.07026201355346e-05
-2.79018789493095e-05
-3.45927354976753e-05
-2.10249163650935e-05
-3.96845993236522e-05
-6.08661133107323e-05
-2.72326137827332e-05
-6.17593895990778e-05
-3.12353587837156e-05
-1.67045645993391e-05
-5.11680234212562e-06
-3.91247288048787e-05
-3.74636261042314e-05
-3.49743909037364e-05
-3.94335707071295e-05
-7.96777960579417e-05
-3.75562391556383e-05
-1.75688090012301e-05
-2.95119136318122e-05
-4.90479677548097e-05
-6.03818244398876e-05
-8.42675767359762e-05
-1.34606230410221e-05
-2.65532912632656e-05
-5.92262317536767e-05
-2.66053284124083e-05
-4.45697963305847e-05
-4.0765557731042e-06
-1.71836362685036e-05
-2.00015469934063e-05
-1.11561632506173e-05
-4.64452316512452e-05
-2.98215767193432e-05
-4.14336351145833e-05
-3.00843095644557e-05
-2.93207176423468e-05
-2.76426952413314e-06
-3.70107129370724e-05
-1.41205641083376e-05
-7.42111500997885e-05
-1.51831488559136e-05
-3.48448999420182e-05
-3.46702293783873e-05
-3.00803700238415e-05
1.13884016573327e-05
-5.6964759378332e-05
-3.06738198171334e-05
-1.47832710673815e-05
-4.01421742678515e-05
-2.50854205439673e-05
-6.73759842126764e-05
-1.39633582090991e-05
-5.24021950845487e-05
-5.03145855724271e-05
-4.33385262139134e-05
-3.77076259721322e-05
-1.95305073854353e-05
-3.39122582944438e-05
-1.85579125581243e-05
-2.87467828056005e-05
-1.21868006807981e-05
-4.44209981357139e-05
-3.69263465397202e-05
-1.37623665722394e-05
-3.77327140566151e-05
-1.5015406306759e-05
1.95565308541221e-06
-4.06510183082608e-05
-1.89383536273108e-05
-2.9986088625975e-05
-5.17293048310365e-05
-5.76788967274392e-05
-4.11713621399278e-05
-5.1073792311482e-05
-2.30076403037029e-05
-3.09159533358522e-05
-5.33320728891489e-05
-6.43934772751941e-06
1.96206578393098e-05
-4.21939234411541e-05
-1.43861459033538e-05
-1.22054519088835e-05
-5.17317644414988e-05
4.56322442711759e-07
-3.31551687419112e-05
-6.58449792081455e-05
-2.02216923817361e-05
-5.61870311323132e-05
-1.46621091714032e-05
-2.24006241754298e-05
-1.44015132843699e-05
-4.62332223157377e-05
6.93748191534167e-06
-3.0246882930063e-05
-3.24504323480525e-05
-4.03543892272677e-05
-3.96874874892084e-05
-1.04131174825525e-05
-3.1921875993934e-05
-5.27128524891161e-05
-7.05024041142681e-05
-2.85261632525781e-05
-1.94172144581028e-05
-6.85542791445636e-05
-1.94819671869787e-06
-2.61716510550824e-05
-3.42683753548293e-05
-6.25874284460398e-05
-4.84831539838268e-05
-6.68241064150697e-05
-2.80406022097067e-05
-2.64186656488012e-05
-4.01468276421981e-05
-1.61020971349873e-05
-4.05661831118825e-05
-5.86366638687361e-05
-7.38720041612313e-05
-2.60435052195001e-05
-1.19890697310932e-06
-1.00506966696194e-05
-6.46485292248368e-05
-1.57969628288137e-05
-4.26535030311228e-05
-2.60822722296005e-05
-4.2592796498352e-05
-4.38090161134169e-05
-2.65000061795052e-05
-3.98165855213226e-05
-3.05540455466736e-05
-1.92389881393466e-05
-1.60595210907336e-05
9.84443054462793e-06
-4.10016092401941e-05
-1.48581802433102e-05
-4.22507228539503e-05
-4.48202670060835e-05
-1.62797274535789e-05
-5.98387761928449e-05
-8.03502357161728e-05
-3.41445789169745e-05
4.58463546159565e-06
-6.17697273037464e-05
-3.13309849012911e-05
-4.17552880687662e-05
-1.91240252096719e-05
-4.88676794354396e-05
-3.28702966214343e-06
-3.85010444964625e-05
-7.08112197362311e-06
-4.6563274096625e-05
-4.60006025186897e-05
-5.83579017883024e-05
-2.96796136740736e-05
1.00819036948001e-06
-7.85583464862088e-06
-1.09790635728225e-05
-5.97339909901626e-05
-9.75548644998366e-07
-2.80604447587098e-05
-5.43181147712226e-05
-4.69315923079422e-05
-3.12727472168498e-05
-6.6872202936044e-06
-4.99641327401427e-05
-5.61161128371815e-05
-5.70847724515914e-05
-1.46909504991453e-05
-3.63644651783874e-05
-2.24869186580352e-05
-2.88204964709589e-05
-5.85627333669179e-05
-4.62469077160324e-05
-7.56830188169213e-06
-3.12445087673955e-05
-2.62963665401739e-05
-4.49459922151768e-05
-5.50396300996102e-05
-4.78133964234649e-05
-6.5682876956013e-05
-4.34068121651619e-05
-2.67007052843335e-05
-4.37948327768256e-05
-1.76846311820187e-05
-4.61117268230954e-05
-2.76061058155125e-05
-3.37957320043372e-05
-5.40936715211998e-05
-5.19107901051027e-05
-2.81615252932872e-05
-2.31158654784452e-05
-2.49570448294482e-05
-2.40856905854965e-05
-2.72074926185803e-05
-6.7446933970388e-05
-2.24243506833431e-05
-6.42473069493409e-06
-5.87813711806433e-05
-6.6142758814281e-06
-4.7893689063948e-05
-4.28655979837151e-05
-3.90485726894567e-05
-4.0644330130554e-05
-5.05163973712888e-05
-2.4133043674822e-05
-2.57201444906254e-05
-2.33096958826464e-05
-4.8945349625665e-05
-3.79392934462567e-05
-6.46544544851041e-05
-3.43551850805447e-05
-1.73835130990426e-05
-3.16971200908796e-05
-4.76987174533089e-05
-1.84068418810234e-05
-4.75506709046458e-05
-1.35520874968229e-05
-3.49225185991134e-05
-3.93471171798527e-05
-2.10722569290597e-05
-3.41472094599941e-05
-3.12560782878731e-05
-1.63515448805508e-05
-2.14487454337357e-05
-1.7337921218967e-05
-5.03607982334373e-06
-3.41064775962972e-05
-3.559492537744e-05
-3.85939757612644e-05
-7.4289483378275e-06
-2.49919393088916e-05
-4.1717096839731e-05
-2.99388788142774e-05
-3.16664331883271e-05
-2.43906216966126e-05
-3.31144963715887e-05
-3.6607981156497e-05
-4.02123921328112e-05
-1.11237757292627e-05
-4.36279163557892e-05
-3.18797704419596e-05
-1.49731422041499e-05
-1.44801864328904e-05
-4.72391486697965e-05
-1.87162277096686e-05
-9.88493423607327e-06
-4.0891686634928e-05
-2.30366093102012e-05
-2.15950287708306e-05
-1.37551729040789e-05
-4.74759846887241e-05
-3.07620304135478e-05
-4.42067946314712e-05
-1.82762731273301e-05
-1.68481848873296e-05
-4.67487634711648e-05
-4.60831723947525e-05
-9.08942030749855e-06
-1.8486739656466e-05
-1.67885802549483e-05
-4.30362123866151e-05
-3.13543890391832e-05
-1.63850346160678e-05
-4.5373139250049e-05
-4.02952093805375e-05
-4.57196897058693e-05
-2.07404838068825e-05
-2.63091761548942e-05
-2.22705642745613e-05
-5.4598743661068e-05
-2.97760508046178e-05
-4.68028857330836e-05
-2.17086584961728e-05
-3.6445326982863e-05
-2.63217618603112e-05
-5.69946236958171e-05
-3.94407052740202e-05
-1.4495351645383e-05
-3.08859427607406e-05
-4.89416521486065e-05
-1.88401697620397e-05
-4.09672060354542e-05
-2.47940564683781e-05
-3.56471639519192e-05
-2.94524148515991e-05
-3.24113033775998e-05
-5.92672722219667e-05
-1.36688387065098e-05
-5.55469031203719e-05
-4.45702309441804e-05
-8.04927666432204e-05
-4.22882346174176e-05
-1.92652194212432e-05
-5.32787286748883e-05
-8.61146023706597e-06
-3.24600266610927e-06
-5.19193928168396e-05
-6.65792404221115e-05
-1.75854220482546e-05
-8.22955946618484e-07
-4.12059369592068e-05
-6.20011650842494e-05
-4.2858117192281e-05
-1.24451978285167e-05
-3.06688105975839e-05
-3.95411959298352e-05
-4.48392904119226e-05
-4.88590162600912e-05
-4.41592207862259e-05
-2.23887997745597e-05
-4.92359192097121e-05
-4.23970845940395e-05
-3.39833824207755e-05
-1.01401877273537e-05
-3.86937394933307e-06
-1.24394359086223e-05
-2.83290286536251e-05
-4.23289628437793e-05
-4.30545323288295e-05
-3.43158238882036e-05
-2.50517864613714e-05
-2.75728506184325e-05
-4.31650650197534e-05
-3.03658957771319e-05
-8.27985384573979e-05
-6.64331404108373e-05
-4.09793806180162e-06
-4.5812092145426e-05
-4.54017874836524e-05
-5.420648600969e-05
-4.26640395573421e-05
-7.77664294320837e-05
-2.39149293133117e-05
-2.09752739782675e-05
-2.61121143572798e-05
-5.78482072038264e-05
-2.80025992443928e-05
-6.88525569557782e-05
4.19782365061635e-07
9.66177757588706e-07
-2.93131080369034e-05
-2.90997411968843e-05
-2.93586004862895e-05
-3.60216671689221e-05
-2.64795816930827e-05
-3.37823878341156e-05
-1.97590641585996e-05
-1.94525830131966e-05
-2.75839461170067e-05
4.62939315316281e-06
-4.03000603115501e-05
-3.61027687570383e-05
-4.32615852636916e-05
-2.43714830397574e-05
-6.10610027639855e-05
-6.12964494400514e-05
-3.87527411100218e-05
1.32103118268732e-05
-1.14166785955535e-05
-5.40268773376185e-05
-3.34597261942015e-06
-2.52125607229053e-05
-3.26935685388205e-05
1.03387475732188e-06
-4.56322602457204e-05
-9.83464915278419e-06
-2.35874894781219e-05
-1.44476033233306e-05
-2.66546778061965e-05
-4.93615963972809e-05
-8.21429355238111e-05
-2.38891066777093e-05
-2.89081929925866e-05
-1.94763406461077e-05
-2.39351392071583e-05
3.23549942031001e-06
-5.84448079239856e-05
-2.83670541897307e-05
-5.30903294815321e-05
-4.25294883047322e-05
-4.21184870051282e-05
-5.71623624597035e-06
-2.68008909772151e-05
-2.91889604572017e-05
-2.63640048636709e-05
-3.34543966912039e-06
-2.90331959421481e-05
-8.39125611237707e-05
-9.14141590725151e-06
-4.47804565097799e-05
-4.17713421257064e-05
-4.66343958311718e-05
-3.61010787450462e-05
-3.67416166125192e-05
7.10736114397049e-06
-4.42187129639249e-05
-1.61350188797575e-05
-3.02158356911084e-05
-7.41884337700307e-05
-4.37035904108011e-05
-1.22447857250345e-05
-2.22133394553386e-05
-2.48232468171469e-05
-4.84475507985421e-05
-4.52597567350746e-05
-3.14291540480853e-05
-6.63524946977925e-05
-1.37288458252289e-05
8.55423998152034e-06
-4.87715705192524e-05
-5.81659658579924e-05
-1.70017734555683e-05
1.56865117766237e-05
-3.68079731525242e-05
-4.77701784483118e-05
-5.13061462553647e-05
-3.11727716064483e-05
-5.39300410561091e-05
-4.88758034077914e-05
-2.00078201871236e-05
-3.71542441283151e-05
-2.77975722763202e-05
-1.64412257140123e-05
-8.21007368740959e-06
-9.80460079014542e-06
-1.39056090412233e-05
-4.12790667787523e-05
-5.41029837035231e-05
-1.56733539684185e-05
-4.33063091205631e-05
-2.62605381507536e-05
6.31456545193709e-06
-3.74109042197067e-05
-1.54367365705296e-05
-5.22599611373239e-05
-3.67583922980386e-05
-7.06699031662505e-05
-3.17444376550725e-05
-6.82388173832641e-06
-4.03084721297086e-05
-2.09008437436618e-05
-3.33316889279507e-05
-5.17276222779071e-05
-1.60801077701289e-05
-1.61001439753118e-05
-3.10157574150219e-05
-3.95484546098965e-05
-2.00037191664368e-05
-1.81161174503369e-05
-2.34126180724998e-05
-1.99948437644321e-05
-4.97206618286805e-05
-5.7636553868624e-05
-4.06445271676431e-05
-2.22379534169608e-05
-4.53816259439126e-05
-5.61387368355317e-05
-6.58430894311428e-05
-2.94506592854826e-05
-2.10699787733904e-05
-4.63485015093249e-05
-4.00690687363566e-05
-2.28279854149519e-06
-8.50131483616828e-05
3.22961803131657e-06
-5.90877224110206e-05
9.09037044601086e-06
-2.33520004036388e-05
-2.8503973865537e-05
-6.30529219498925e-06
-4.08766338914657e-05
-2.69897063498194e-05
-5.47737465781619e-05
-3.64518525187242e-05
-4.54940960391506e-05
9.36796925722986e-06
-4.16785378246403e-05
-4.45554257669322e-05
1.35082272616167e-05
-6.21527904877136e-06
-3.90371847703624e-05
-2.28251827447028e-05
-2.53574780118247e-05
-2.79577090975209e-05
-4.08086220095133e-05
-5.33254213320282e-05
-7.34213538853379e-06
-7.22662825448456e-05
-5.38467739415294e-05
-5.1197646563972e-05
-5.29212343833225e-05
-6.56025589456587e-05
-1.90934315999613e-05
-3.80090004884954e-05
-2.19562546847157e-05
-2.95162558450368e-05
-1.50211727149305e-05
2.32229250723622e-05
1.08610926164079e-05
-4.81706216702581e-05
-7.65778515855166e-06
-3.20669484330349e-05
-1.72092461450108e-05
-3.21346583359458e-05
-2.98564609694951e-05
-3.30207398197194e-05
-2.03341219410301e-05
-4.38946953174029e-05
-2.22541844513277e-05
1.60984620220097e-06
-2.91528867997588e-05
-3.43246220374374e-05
-1.95880315747531e-05
-2.5782790118969e-05
-5.85080418364252e-05
-4.3552428917249e-05
-7.11760501232319e-05
-1.92642982534147e-05
-4.24512926249884e-05
-9.16952800613585e-05
-5.63518808800908e-05
-4.16003132154379e-05
-2.85684901460676e-05
-5.13579636147575e-05
-3.32412583806413e-05
-3.46544764772775e-05
-5.43818511015183e-05
-5.01278566333282e-05
-5.32275756516249e-05
-2.90311043133441e-05
-3.65141573460241e-05
-4.88744284910277e-06
-2.47092650738747e-05
-6.62181210364197e-05
-2.27366823811902e-05
-2.19231301116453e-05
-5.18546401084539e-05
-1.85761405204064e-05
-3.35128852945597e-05
-3.19535752485433e-05
-5.22814224452745e-05
-2.25736711642545e-05
-2.26152066690548e-05
-3.76306155579949e-05
-4.00622985339006e-05
-4.72297836508915e-05
-2.00088567726562e-05
-9.32075032452327e-06
-4.94038076172851e-05
-7.03507972149531e-06
-2.22136894269402e-05
-3.96823913907525e-05
-3.12701733577688e-05
-2.76119596615593e-05
-1.57658740049097e-05
-3.93706044053952e-06
-4.18017064766372e-05
-6.81422587407213e-05
-8.8970794213093e-06
-3.54544523550744e-05
-2.05692145683678e-05
-3.05748673240434e-05
-9.81045494599251e-06
-1.93082996093362e-05
-4.58863614855845e-05
-2.80268912066418e-05
-6.56780650797174e-05
-1.69612730804799e-05
-2.83997628350626e-05
8.47147237327597e-06
-4.07254038760485e-05
-2.15455946798489e-05
-3.47653801050168e-05
-2.17120351137618e-05
-2.05537518866484e-06
-1.6905498446117e-05
-3.75956978801688e-05
-2.86241230847322e-05
-3.89001664574124e-05
-4.00035046156858e-05
-2.86582520065921e-05
-1.29219720161489e-05
-5.21480510255206e-05
-4.87567785633234e-05
-6.28236619596298e-05
-4.34256539784992e-05
-3.07734225158895e-05
-5.37807409676658e-05
-4.80309612091582e-05
-2.71207964122145e-05
-5.17384184822865e-05
-6.6119388718724e-05
-2.51662767463262e-05
-4.80176827383899e-05
-5.7631817211211e-05
-3.26763283236207e-05
-1.25854766132531e-06
-6.01238725005507e-06
-3.03830423585483e-05
-3.50837493862099e-05
-2.54037510010775e-05
-2.87546331636545e-05
-2.87613320869335e-05
-2.60487199845307e-05
-6.95327002732889e-05
-6.65660955138641e-05
-3.79975249103161e-05
-9.06678693101368e-06
-2.17729090251749e-05
-6.7196368852334e-05
-5.15412632805913e-05
-3.37654824486869e-05
-4.64687254906063e-05
-2.01708949969069e-05
-1.04549055737461e-05
-7.75050461338411e-05
-4.15301750743645e-05
-5.87897575576659e-05
-4.87284623305321e-06
-2.9697177465675e-05
-2.60328338352549e-05
-2.89336785880202e-05
4.32563178463391e-06
-4.29472421014071e-05
-1.98794342310217e-05
1.09673898273826e-05
-1.926447995368e-05
-4.114398459905e-05
-4.37131008748348e-05
-7.79894804497562e-05
-1.64542569322783e-05
-2.54690906135285e-05
-2.3633459148175e-05
-3.43098266557091e-05
-2.46386971840857e-05
1.63971953862387e-06
-6.31610382505317e-05
-4.94456023691632e-05
-3.35898229981621e-05
-6.62331397166405e-05
-4.55022235916882e-05
-5.71294817783681e-05
-3.4139453325705e-05
-4.58756520154183e-05
-6.42117580296038e-05
-6.08010301007638e-05
-3.00029844736427e-05
-2.05172237167635e-05
-4.60942274246553e-05
-3.94835582232684e-05
-5.69587019817353e-05
-4.5582794105341e-05
-6.38742721342117e-06
-2.53029074829262e-05
-3.93733835139804e-05
-4.90312537083563e-05
-2.89590698941556e-05
-4.27716093208555e-05
-5.29440511196795e-05
-4.61723277144495e-05
-3.48472456779752e-05
-3.41021052759427e-05
-3.06006392276951e-05
-6.10718407852559e-05
-2.62550997962574e-05
-2.11562661913267e-05
-3.09871925686166e-05
-3.50942964324715e-05
-4.54102768865044e-05
-1.56680197237314e-05
-9.49749334322669e-06
-2.74448744907237e-05
-1.89874831226258e-05
-1.20701486177438e-05
-2.98822554885448e-05
2.0109123830901e-05
-3.28745325280846e-05
9.61311001523247e-06
-4.91033611964495e-05
-6.07756055982125e-05
-3.83093814378182e-05
-2.39509818592253e-05
-1.4653270833581e-05
-5.21374989944984e-05
-5.99231239888447e-05
-5.90473847956069e-05
-3.86796838775911e-05
-5.55356427317919e-05
-1.29876623901307e-05
-2.49459316311615e-05
-2.68564821283153e-05
-1.99660864012186e-05
-4.90701392007672e-05
-2.35788334291343e-05
-1.68912637540645e-05
-1.16246890861306e-05
-3.73562566404529e-05
-5.49126650259587e-05
-2.24970195950368e-05
-4.86536255712138e-05
-3.57432937805099e-05
-1.09417655645908e-05
-3.37697114198641e-05
-2.8328717436156e-05
-4.52872620839385e-05
-3.27148196833251e-05
-5.01550481996388e-05
-2.46556906239907e-05
-3.65821087599804e-05
-2.15501610772372e-05
-1.56068196999215e-05
-5.1571318301334e-05
-1.67707026716739e-05
-4.81372718622954e-05
-1.21713293643675e-05
-5.68955216453768e-05
-8.13374485041557e-06
-4.34789314136182e-05
-2.26183378151048e-05
-4.35834019668865e-05
-2.74800291729506e-05
-4.47698807373889e-05
-3.24181035534105e-05
-3.98983462910324e-05
-2.65356753339359e-05
-5.52971842934472e-05
-8.22850961310316e-06
-3.47971370726305e-05
-9.11273157631466e-06
-7.33735487010958e-05
-4.60312740637285e-05
-1.5874175010565e-05
-2.57582026832062e-05
-2.59133559651488e-05
-4.42573663255738e-05
-8.32458420839953e-06
-3.18758383184314e-05
-2.8646586098635e-05
-3.20859853578549e-05
-7.11228428307857e-05
-3.01986604441796e-05
-5.25219811733996e-05
-1.48302100944762e-05
-1.27091124009335e-05
-4.28113717111306e-05
-2.17532015789093e-05
-3.70386612651687e-05
-3.68193730994085e-05
-4.17130213124745e-05
-6.089562631816e-05
-1.6513684254559e-05
-3.09140604142429e-05
-6.76868627367477e-05
-3.26681544362134e-05
-1.57091275857778e-05
-1.86863360558954e-05
-4.60083091656036e-05
-4.86126660204954e-05
-3.16981158706583e-05
8.40963192325641e-07
-4.75434654936331e-06
-5.07310437389884e-05
-7.17477619883291e-05
-2.0479778461212e-06
-1.88398873330755e-05
-4.4294032723651e-05
-2.09752341564903e-05
-2.74501708404789e-05
-1.88605347938553e-05
-3.27618470062212e-05
-3.22458214415471e-05
-5.43546365287863e-05
-3.97607133661461e-05
-3.27556533292134e-05
-4.29243144603314e-05
-4.76618797839644e-05
-3.41346229275933e-05
5.55694082952999e-06
-2.53295759329046e-05
-3.72283539620591e-05
-3.04337329920593e-05
-3.57995585721434e-05
-4.29347347897168e-05
-4.82311353161329e-05
-2.24082312460126e-05
-8.28163222776415e-05
-3.35965910755587e-05
-3.80576751277286e-05
-3.2567651977765e-05
-2.53037672361227e-05
-1.3212474847e-05
-4.62557369089743e-05
-5.2161730871784e-05
-4.47870764549767e-05
-3.42358243789151e-05
-4.62148390456561e-05
-2.77798768163723e-05
-1.88117322728256e-05
-2.08688090754612e-05
-5.18299154576936e-05
-1.73450564545502e-05
-4.23649909881664e-05
5.03926566504242e-06
-5.34625245428837e-05
-6.4072860321721e-05
-1.36440384765231e-05
-3.6532256713902e-05
-2.16166976462627e-05
-2.33312709582947e-05
6.94067049361482e-07
-5.0325554422684e-05
-6.58160849254794e-05
-3.44240199551806e-05
-2.40372143591221e-05
-3.23217661556142e-05
-4.05577151500441e-05
-8.21047258354458e-05
-4.57619175123947e-05
-2.60535387981463e-05
-2.48177770710869e-05
-3.20226132674631e-05
-3.6649662199091e-05
-1.51849152986295e-05
-4.84669406207899e-05
4.44196487725513e-06
-3.03773052796788e-05
-4.90914838351054e-05
-4.33316405203063e-05
-9.25638829025874e-06
-3.80654270034887e-05
-5.57079929800068e-05
-1.52954870754248e-05
-3.34014412521414e-05
-1.08375695916107e-06
-3.25528481971341e-05
-1.31311506408103e-05
-4.94073490167491e-05
-4.27942823026995e-05
-4.56613763162238e-05
-5.62913574885425e-05
-1.95059561590839e-05
5.17985547048109e-06
-5.77837757307178e-05
-2.07747423630969e-05
-4.28668422428305e-05
-7.80576103590493e-06
-2.97144419111098e-05
-4.48858952609237e-05
-2.25233749429658e-05
-1.98345836131848e-06
-2.19090188908143e-05
-2.78009020780661e-05
-3.3551079190938e-05
-3.62267246788874e-05
-1.91058168360838e-05
-6.63897251306549e-05
-4.64269024215067e-05
-1.59981854338325e-05
-6.91364093136842e-05
-2.86290116284128e-05
-5.32029297535971e-05
3.03280301159206e-06
-5.64506673906594e-05
-4.81982171299244e-07
-1.98847323302362e-05
-1.98346632666862e-05
-3.77685648585987e-05
-3.44713057683802e-05
-2.61364172685175e-05
-9.43715692283192e-06
-5.78346917916827e-05
-2.03602804795105e-05
-8.71889701137857e-06
-3.39819471433965e-05
-1.97727345783603e-05
-4.07052434744398e-05
-2.82710695157647e-05
-1.91431762011378e-05
-1.8679573222105e-05
-2.37506998994132e-05
-4.280204095143e-05
-2.325536611416e-05
-6.12353824944752e-05
-2.41193986182316e-05
-2.57290841857095e-06
-6.77198471513086e-05
-2.98691363691582e-05
-1.53975028130749e-05
-6.00437448973202e-05
-4.67629111526687e-05
-5.31169835659119e-05
-1.3811697930533e-05
-4.58043833466314e-05
-4.71521353757514e-05
-2.42429456093447e-05
-3.88872939114347e-05
-3.0941115932281e-05
-2.64295717832236e-05
-2.98574920982249e-05
-1.54375092962945e-05
-3.4500113693683e-05
-6.02673410320297e-05
-4.66904811098881e-06
-2.17380709393009e-05
-1.95565290496308e-05
-5.61918744195138e-05
-6.31066455257641e-05
-4.55175190830318e-05
-2.98857159747047e-05
-4.4407701389644e-05
-2.37460454794071e-06
-4.8411821971166e-05
-1.60148824764121e-05
-6.60447448610753e-05
-7.90091011599263e-05
-4.14458971186709e-05
-4.81431663985642e-05
-2.70257701815038e-05
-1.99233883639029e-05
-4.66744423537199e-05
7.82261805538429e-06
-2.70655037163404e-05
1.05760799351869e-07
-2.61418547370814e-05
-3.29465248656269e-05
-2.00060968445612e-05
9.75002063900567e-06
-4.23304467634464e-05
-3.99538020594561e-05
-4.95343370839664e-05
-4.38011571339576e-05
-6.23269834531645e-06
-2.33804810244048e-05
-2.49975237987602e-05
-4.0121451977525e-07
4.06064314840106e-06
-3.71883600954925e-05
-2.48921229297888e-05
-3.85695186740943e-05
-1.0391249066381e-05
-5.44013314638016e-05
-2.19627239159658e-05
-4.51725057940908e-05
-1.32368001893701e-05
1.02569218654615e-05
-4.60491230912753e-05
-4.01631519691506e-05
-2.7194883043387e-05
-3.28394080931197e-05
-4.14174572331729e-05
-1.12653469444762e-05
-3.45687165358859e-05
-3.62528599828739e-05
-3.36503855438379e-05
-1.33227138051092e-05
-4.63300705116402e-06
-4.67264753780395e-05
-8.19272466963808e-06
1.89407323562974e-05
-5.88194942427994e-06
1.33623700309795e-05
-5.32457808513317e-05
-3.18971692960512e-05
-3.218383860806e-05
-1.89678780067153e-05
-1.80874946057188e-05
-3.47179719449442e-05
-3.05922375751947e-05
-2.06073477560304e-05
-2.1169030023212e-05
-3.71903428985789e-05
-8.88272386579507e-05
-3.76716172896801e-05
-1.46283906554276e-05
-4.98587936587447e-05
-7.49606619614947e-06
-3.2924659636114e-05
-4.72316710672971e-05
-8.02586122778344e-05
-2.99055919560249e-05
-2.18247155546135e-05
-6.25290776999859e-06
-2.13156678283553e-05
-3.56627071537364e-05
-2.83239854501079e-05
-5.3222522401722e-05
-2.68457731092459e-05
-2.98392622781114e-05
-1.84745522997471e-05
-6.1076833532171e-05
-3.07674542354814e-05
-2.13601802897704e-05
-5.63889488792522e-05
-4.10476649362328e-05
-4.54954835395555e-05
-3.15953494450768e-05
-1.85333394058496e-05
-3.68931852397359e-06
-1.52002812719681e-05
-3.93496997166099e-05
-3.24988715102273e-05
-4.72913539258923e-05
-5.83738543635164e-05
-1.68941512280281e-05
-1.30496776965468e-05
-1.47491102803559e-05
-7.84633980771509e-05
-3.59286921054485e-05
-3.32889113537963e-05
-3.21987789587388e-05
-6.36793478212253e-05
1.87333259816221e-06
-6.61003153809377e-05
-5.53042187971713e-05
-3.55564533971253e-05
-3.98980783066413e-05
1.83847903883961e-06
-5.32266956013055e-05
-7.27454859640216e-06
-1.60157226225893e-05
-2.2809242478102e-05
-2.47864261701125e-05
-6.3458401491333e-05
-1.8345491072463e-05
-4.12096957459485e-05
-2.82280682935408e-05
-4.47180872092537e-05
-3.16271818013296e-05
-6.64718261113875e-05
-3.27111158133071e-05
-4.67340455020943e-05
-3.1925831753217e-05
-3.22701861145261e-05
-7.50965856347977e-05
-2.78392498745387e-05
-3.31894376021789e-06
-2.99223962521e-05
-2.99184058463922e-05
-3.05928713607069e-05
-3.1805387800896e-05
-3.61589880249521e-05
-2.42033027806907e-05
-3.47498746447762e-06
-2.48928645216755e-05
-7.07711438347647e-05
-4.01872243348905e-05
-4.45199822168912e-05
-4.63541670911505e-05
-6.10503269892925e-05
-1.77842438335013e-05
-3.00359502654972e-05
-3.586534141779e-05
-6.75505071063553e-05
-2.83268427166444e-05
-4.36186228313437e-05
-4.71476621996724e-05
-4.31095585898763e-05
-2.54940909461044e-05
-2.31919963814147e-05
-4.51937230975645e-05
8.76461690930085e-07
-9.70065256671686e-05
-5.93844867567269e-05
-3.37559630527113e-05
-3.95174893679801e-05
-1.83243347164286e-05
-3.68136131454314e-05
-2.17921105038936e-05
-5.43916928801882e-05
-2.99145104259923e-05
-4.61270719057611e-05
-4.56973269501347e-05
-5.56374551668733e-05
-3.89207811947538e-05
-6.02673900675297e-05
-3.37467753034091e-05
-1.51656764716791e-05
-4.49794134209806e-05
-5.42134201140314e-05
-6.21019157918905e-05
-1.93509398503257e-06
-2.20720406596078e-05
-3.9610073285022e-05
-1.87775598430992e-05
-9.68244525144687e-06
-4.65744550713427e-05
-7.92242421780831e-05
-3.27890265855854e-05
-2.80448610086705e-05
-2.51300980492931e-05
-4.72938398381365e-05
-7.07168227523969e-06
-6.42680577041279e-05
-4.23314114603548e-05
-4.35219431948155e-05
-3.06675349997646e-05
-2.51777695345554e-05
-3.1284952667566e-05
-3.48044185727483e-05
-5.13897199732065e-05
-3.3608279803531e-05
-3.9365386060825e-05
-7.15012521504973e-05
-3.89932068343227e-05
-1.08290536253875e-07
-4.47050617553789e-05
-3.01810605839326e-05
-8.50703097258287e-06
-1.79032755248914e-06
-3.46572265875261e-05
-2.11019615381475e-05
-4.2873828903182e-05
-7.16843690058869e-05
-6.15544922373757e-05
-4.27684290404067e-05
-3.6691922663838e-07
-4.13861682198108e-06
-5.59029230557006e-05
-2.69537955887515e-05
-4.52709052949739e-05
-4.1744075653418e-05
-2.83619460997978e-05
-4.47571870337108e-05
-7.32141640058314e-05
-6.06423954033525e-06
-5.32543994972452e-05
-5.08725115279998e-06
-3.94193569799239e-05
-3.08425435260573e-05
-3.73819624665281e-05
-1.36434673983041e-05
4.49497716364701e-06
-4.86638373294393e-05
-5.02901545507567e-05
-2.19615002518351e-05
-5.60947725669319e-05
-4.99181161178737e-05
-2.04497166031864e-05
-4.91076905460794e-05
-4.2136923600997e-05
-3.24289068690259e-05
9.84157865440375e-06
-4.84076611174135e-05
-3.2435818796472e-05
-2.45223536870507e-05
-3.22708569582571e-05
-1.18558335757752e-05
-3.38852562602748e-05
-5.05933261102672e-05
-1.7903872687249e-05
-3.44162086763945e-05
-1.22834413130057e-05
-2.76188729367906e-05
1.03603487597426e-05
-5.40285532290847e-05
-5.05246146818133e-05
-2.8478941755275e-05
-5.59247961264061e-05
6.65096831934794e-06
-4.20564435794428e-05
-2.75495089742906e-05
-6.28581818407365e-05
-2.14549798539758e-05
-3.66774064558871e-05
-4.75979392436216e-05
-8.02627570068332e-05
-2.91441682428683e-05
-5.80195206524048e-05
-3.46036385628764e-05
-2.76479633638997e-05
-6.16030879788199e-05
-2.24331564984498e-05
-2.66400428852001e-05
-3.17862387284521e-05
-1.20625477912447e-05
-3.80798610990744e-05
-4.17312813595169e-05
-3.80025468142456e-05
-4.54630099847112e-05
-3.64221520426384e-05
-1.99668870333513e-06
-4.59404997956151e-05
-2.81674326683965e-05
-2.91511385509341e-05
-1.23961951487364e-05
-3.99361392934143e-05
-5.74562478003439e-06
-3.17714884760465e-05
-3.55006941681299e-05
-3.98904045525148e-05
-4.77947333545717e-06
-4.74229402143276e-05
-3.7484062734359e-05
-3.74272364631802e-05
-2.11889282123689e-05
-2.48697316111051e-05
-2.73002469165746e-06
-3.89932432368407e-05
-4.16863912738442e-05
-3.0384647157461e-05
-3.267467537642e-05
3.29085621196509e-05
5.3036596897521e-06
-5.28470695678396e-05
2.33706508478824e-05
-3.44396559548524e-05
-4.40472025178091e-05
-6.64458243866224e-06
-4.11256985075376e-05
-4.54290261020039e-05
-1.4113508807688e-05
-1.17059481479942e-05
-6.06656873008925e-06
-4.49303610005846e-05
-4.86690829033538e-05
3.4458339083947e-06
-5.77836529164586e-05
-8.93254106066693e-07
-3.90788226541032e-05
-3.74153157009932e-05
-5.39886838553193e-05
-6.37070877612326e-05
-6.35489236662819e-05
-2.90202620609058e-05
-1.78250592642401e-06
-5.10032088904696e-05
-4.71841409885386e-05
-3.47090311888089e-05
-4.11622314923859e-05
-6.37938979282615e-05
-1.73825782853303e-05
-2.72724233728197e-05
-5.2787313807578e-05
-4.99371724327443e-05
-2.86708020306507e-05
-3.3524311857216e-05
-4.91170458929807e-05
-3.30684696964066e-05
-6.2212873684284e-05
-1.30563923041181e-05
-3.11045156989029e-05
-2.09829547893774e-05
-1.73068871834487e-05
-3.54215845458493e-05
-4.38025422648794e-05
-2.24442814485506e-05
-2.45859586928367e-05
-3.1522559668315e-05
-3.38326546422208e-05
-4.25304335056862e-05
-3.86876847239685e-05
-3.99491629737635e-05
-1.90617232537664e-05
-2.52838735944869e-05
8.23030629208726e-06
-2.64399147253045e-05
-1.4389624926595e-05
-3.67557952443444e-05
-2.11298789038208e-06
-3.15746626846394e-05
-1.55822269728786e-05
-3.5145042669438e-07
-4.50608284747436e-05
-3.704196335119e-05
-1.29654799536345e-05
-1.98033012725272e-05
-1.9847523677018e-05
9.45111125952532e-06
-2.76257647463844e-05
-2.85129017817566e-05
-4.41041723122173e-05
-6.75826204072215e-06
-2.9544484238818e-05
-1.84838551489472e-05
-2.29447064726174e-05
-2.42761304538298e-05
-2.22185238169236e-05
2.06883212429751e-07
-2.11588984469154e-05
-4.57613268960173e-05
-1.57853088175974e-05
-2.12534639892966e-05
-5.32658835720562e-06
3.65897317628717e-06
-2.42891239037565e-05
-2.15235572445583e-05
-3.94224347099154e-05
-4.76822116519253e-05
-5.32803003538877e-05
-2.30999153905953e-05
-5.38094670404995e-06
-3.51132704374742e-05
-4.70152338625761e-05
-4.62924049675938e-05
-5.4809505905095e-05
-5.03977507682182e-05
-4.65053044087745e-05
-1.7413274387146e-05
-4.41342415251934e-05
-2.51103356045891e-05
-6.92280406892493e-06
-3.26382725983073e-05
-2.57175312334599e-05
-3.68911709039038e-05
-1.95325417201807e-06
-4.3683952304509e-05
-3.06413378093114e-05
-1.22455448887482e-05
-6.50045621016829e-05
-6.45108009259443e-05
-5.01917243845988e-05
-5.16819368360714e-05
-6.46866806747767e-05
-1.72060017846596e-05
-7.27044784279874e-05
-6.16062168677748e-05
-3.07004612942758e-05
-5.57446785663896e-05
-3.89075482817662e-05
-1.77655452600559e-05
-3.4935177873186e-05
-6.25435655709797e-05
-6.48521376209847e-05
-4.16221147240854e-05
-3.38151722881204e-05
-3.88852049417568e-05
-5.21435882384643e-05
-4.17042963743911e-05
-3.89800743152017e-05
-4.04760142896989e-05
-2.80364581002337e-05
-5.13536618874235e-05
-3.69103072326815e-05
-3.04802706787475e-05
-4.89073265058862e-05
-6.56836669328603e-05
-2.52872832233559e-05
-1.85724922034915e-05
-3.56009094127799e-05
-2.01948723596375e-05
-3.6202187450938e-05
-1.18472474436052e-05
-5.56072551087517e-05
-3.88002997202833e-05
-4.59295055044206e-05
-2.19785250296775e-05
-3.48034956832978e-05
-6.04134564338985e-05
-3.5641701966816e-05
-2.58914054722191e-05
-4.93118472898794e-05
-4.67997316164666e-05
-4.27717524140824e-05
8.79616159441886e-06
-3.37562939968435e-05
-2.04692443940994e-05
-3.16589539470844e-05
-7.91761605495491e-05
-3.27857350639012e-05
-3.65682228817374e-05
-3.88306145445265e-05
-5.0075143680688e-05
-4.18062563144725e-05
-1.47106590372622e-05
2.059288756833e-06
-3.29523539626004e-05
-7.90750961544101e-05
-4.49785565853458e-05
1.73451243688686e-06
-9.70407513627059e-06
1.47460101380554e-06
-2.69096142248497e-05
-5.62826415706337e-05
-2.83797635257333e-05
-1.2612493677246e-05
-5.81516412428852e-05
-1.42309601497987e-05
-5.9134170694851e-05
2.33865008656972e-05
-3.38464878701931e-05
-1.65592182351769e-05
-2.53390078112092e-05
-4.31303019909555e-06
-1.62368172399468e-05
-1.39493725132139e-06
-4.23715419657349e-05
-5.27116910620182e-05
-2.21566769585437e-05
-9.71313737897717e-06
-7.48979754231061e-05
-5.31718370180399e-06
-5.36293393088484e-05
-2.50918805133015e-06
-8.40165078950593e-06
-3.67589488170196e-05
-2.93197048779796e-05
-1.99526771887814e-05
-1.69144714860657e-06
-4.29174127581361e-05
-1.25599689972923e-05
-6.83405877066563e-05
-1.5765336120092e-05
-4.89878218004233e-05
-4.1251086411366e-05
-4.28283681529453e-07
-2.90324512809738e-05
-1.320940968385e-05
-7.88387089615156e-06
-3.95839405376012e-05
-2.06071596778713e-05
-4.62373532696384e-05
-4.4720055222007e-05
-4.78117851486224e-05
-2.14933138359202e-05
-3.97901791555214e-05
-2.19109188802608e-06
-4.96623615321848e-06
-9.81941896740926e-06
-4.2991071729592e-05
-2.83137876950392e-05
-3.15522054799304e-05
-3.41742243642777e-05
-4.76219892507393e-05
-4.40894205804739e-05
-3.86076553624943e-05
-3.59407505980292e-05
-7.11364502146283e-05
-3.45576310523446e-05
-7.02432547674336e-05
3.37057155557863e-06
-2.94634983036064e-05
-2.71546158240415e-05
-3.88337741095921e-05
3.40380019386772e-06
-2.17487569023137e-05
-1.80422899040981e-05
-3.4171717512219e-05
-8.79337966786321e-06
-3.6251516718934e-05
-7.1064831289339e-05
-3.65293847037331e-05
-2.5291833704482e-06
-3.2217777394174e-05
-7.26555773940026e-06
-1.25717098904001e-05
-8.03656131156426e-05
2.05599747535896e-05
-3.81339560418383e-05
-1.75958237369387e-05
-3.26877083639091e-05
-3.72174430533903e-05
-1.98053159737965e-05
-5.42550231356321e-05
-5.03220862194066e-05
-2.28742413630699e-05
-6.40812431451745e-05
-1.65581506802332e-05
-2.29845992379809e-05
-3.28574977570396e-05
-4.11303300858911e-05
-2.92857392076948e-05
-2.68752161984368e-05
-3.69140185886832e-05
-2.81356351886757e-05
-2.88061766763243e-05
-4.35751124477781e-05
-4.68424851671416e-05
-1.21693910091769e-05
-1.1263198535287e-05
-3.75294933746154e-05
-6.21163597434557e-05
-4.17878672400918e-05
-4.59938280681299e-05
-6.39070731206652e-05
-3.6363908565127e-05
-4.74546714655019e-05
-4.05395726396057e-05
-3.03028991475294e-05
-3.32661086832585e-05
-3.48642295798912e-05
-4.71534831234549e-06
-6.13358817293519e-05
-2.64822574056805e-05
-7.27358273234021e-06
-4.08817388578535e-05
-4.17824337371709e-05
-3.55789030157397e-05
-3.46494695536283e-05
-1.9516620200869e-05
-4.44795179142516e-05
-4.72916013171433e-05
-4.5662766262578e-05
-5.02019190997016e-05
1.04205114105505e-05
-2.55722952824131e-05
-4.23125557455979e-05
-8.46777824603352e-06
-6.7571182296201e-05
-7.86458162849223e-05
-2.35725477681729e-05
-3.89546835154215e-05
-3.97927484278916e-05
-5.76608660910349e-05
-3.46159095639279e-05
-4.67783566138132e-05
-4.32309743676465e-05
-4.83732853143538e-05
-7.28561028245263e-05
-2.4186220273953e-05
-3.15955099782815e-05
-2.55068811949605e-05
-2.89969459658391e-05
-2.15289185264396e-05
-7.33185031777485e-07
-3.62694465126724e-05
-3.9117017491663e-05
-4.700142006291e-05
-5.4097950858602e-05
-5.33429966814311e-05
1.80792509046127e-05
-2.90581790991982e-05
-9.95044986517416e-06
-3.93348223404925e-05
-2.00954293546694e-05
-3.68922650407582e-05
-3.9831540455119e-05
-3.89409628436371e-05
-1.67359844133813e-05
-5.8057470030179e-05
-5.52032557281355e-05
-5.18803137587167e-05
8.17073930572949e-06
-2.41233309153614e-05
-4.67719057826807e-05
-3.35408447424811e-05
-1.83453433977573e-05
-8.16160109483924e-06
-2.45087826464329e-05
3.19627354799594e-07
-2.55422036227397e-05
-4.2762056120264e-05
-3.95846117657782e-05
-4.80720299019785e-05
-3.67200952573192e-06
-6.77456284412798e-05
7.04207387806743e-06
-9.29128871597153e-06
-4.52336908252363e-05
-4.52014785406555e-05
-3.17238300122359e-05
-2.86512249753972e-05
-1.66454908680383e-05
-1.64695420349446e-05
-3.44949927985102e-05
-3.80485299840986e-05
-3.73558747344628e-05
-4.98794303691639e-05
-4.20752948132937e-05
-2.79066617637712e-05
-3.10184524733166e-05
-1.17107151622351e-05
-3.90622957594048e-05
-1.97337926235006e-05
-3.09460765189755e-05
-3.36785806931859e-05
-1.34235864362993e-05
-4.79341861639945e-05
-4.67629729712727e-05
-1.57864455484474e-05
-4.05842576614428e-05
-2.78203348595419e-05
-2.9432854767248e-05
-4.01984022674058e-05
-3.86755700985947e-05
-5.34921400628195e-05
-1.68481487375095e-05
-6.15989595711335e-05
-3.64549650145658e-05
-3.21935263987203e-05
-2.2391054649996e-05
-3.90501216906833e-05
-5.65092917701263e-05
-4.07919179184396e-05
-3.34646364652332e-05
-7.93780065546166e-05
-3.6618086475287e-05
-1.96507333867089e-05
-4.55794344513172e-05
-4.05149422815768e-05
-2.79807773679795e-05
-2.65567489313795e-05
-3.77009766726619e-05
-2.13171534399546e-05
-3.75238048983001e-05
-5.81962110479546e-05
-2.37428135757749e-05
-1.40488926843065e-05
-4.8264271811063e-05
-7.23084435859948e-06
-2.93860117820096e-05
-6.00953813292988e-05
-4.93820935949205e-05
-2.32428518340084e-05
-4.24132744917405e-05
-6.60241789824708e-05
-5.762632067192e-05
-2.86549922467909e-05
-5.52451791127646e-05
-3.92968435470091e-05
-4.96259994552632e-05
-7.49434791358724e-06
-3.493984044045e-05
-5.736409838759e-05
-2.48299740027364e-05
-5.64411938103176e-06
-4.31494758422277e-06
-1.93796383849234e-05
-3.24946906082707e-05
-5.38672638187177e-05
-3.38208320366523e-05
-2.16367830199671e-05
-4.00587893281738e-05
-2.98533344737081e-05
-5.99397813801827e-05
-2.62390268206582e-05
-5.30974714148979e-05
5.32059048725228e-06
-1.04107791876096e-05
-2.14397662062382e-05
-3.82136984960729e-05
-5.90377080034458e-06
-5.24589238456632e-05
-6.54932914498965e-05
-3.89807242547158e-05
-5.13216242272574e-05
-2.65315950120641e-05
-6.28038882559654e-05
-2.2767817832917e-05
-1.02874288161352e-05
-2.62220388090527e-05
-6.99218109642196e-05
-3.83427151023127e-05
-2.12509118382501e-05
-4.50416463596442e-05
-4.0237666496263e-05
-5.38756502973928e-05
-3.81999447561819e-05
-2.03205848195018e-05
-3.31878305201314e-05
-4.39982412935607e-05
-3.02269413232163e-05
-4.1613533406574e-05
-4.66458592102085e-06
-2.09602442040879e-05
-6.28139202191833e-05
-3.19810005819945e-05
-5.47499708888074e-05
-2.64313325325515e-05
-3.7467674702141e-05
-6.29309983216363e-05
-3.71665989075856e-05
-2.26451603498614e-05
-7.47750413747191e-06
-3.25074343872298e-05
3.13579211642339e-06
-3.54732390591845e-05
-6.18903622888261e-05
-1.82665346281317e-05
-2.6642347989641e-05
-3.21516193604027e-05
-5.24302833951842e-05
-5.23017206648446e-05
-4.40292086132607e-05
-3.2419735420139e-05
-3.09426355824972e-05
1.84922882992509e-05
-3.8707701547171e-05
-4.23402328145073e-06
-3.04765564052054e-05
-5.82191514624926e-05
-3.50155083246181e-05
-3.13994821419529e-05
-4.85666702415795e-05
-1.55427770644876e-05
-2.76976993585245e-05
-3.76150107619561e-06
-3.39133904890977e-05
-4.14953412386537e-05
-4.1685086341051e-05
-4.25557274892298e-05
-3.01024358239486e-05
-5.65736757457702e-05
-2.29505602006296e-05
-2.9793177403025e-05
-2.54689388281605e-05
-3.79460183199509e-05
-4.38315462447291e-05
3.56008327279435e-06
-3.17046746120638e-05
-1.75207116692312e-05
-5.15450440224214e-05
-5.77753701487988e-05
2.31611584225894e-05
-2.59865528373001e-05
-2.29348542041364e-05
5.11807032638171e-06
-1.02569992064832e-05
-5.63825097734267e-05
-2.91671167212198e-05
-1.8305068854686e-05
-1.31893397220817e-06
-2.32999621512958e-05
-3.92575999625957e-05
-2.81177553223765e-05
-1.59065754746228e-05
-3.32569988717891e-05
-1.82188347852843e-05
-2.8878867920264e-06
-1.6567264332858e-05
-2.39857459955311e-05
-5.95521907664062e-05
-4.0128428852329e-05
-2.85561479914699e-05
-4.11931177508596e-06
-2.93808127676196e-05
-3.25495128599338e-05
-3.39922471744859e-05
-5.62186543772766e-05
-5.79132749299976e-05
8.81669817552207e-06
-1.71704437528308e-05
-4.85950542864784e-05
-5.92720240624831e-05
-4.87192762113412e-05
-2.75019256125844e-05
-7.48122910928412e-06
-7.91458100158745e-05
-1.9867199224146e-05
-3.40085723938185e-05
-5.99485392581279e-05
-6.21688114144354e-05
-8.654854677975e-06
-8.20670842940577e-05
-6.0735709530713e-05
-4.21376443011012e-05
-7.86475299127322e-06
-4.05912289098737e-05
-4.19135764624809e-05
-5.19846271069321e-05
-1.6505431735644e-05
-1.57606210167378e-05
-4.76822835980561e-06
-2.97731521543215e-05
-3.34584562113565e-06
-3.48334853865878e-05
-1.81597771894387e-05
-3.61402600459888e-05
-2.52705988183725e-05
-1.09587102392355e-05
-2.51981433659686e-05
-3.56673793911661e-05
-1.81592972113412e-05
-4.79086746007454e-05
-5.47832551054306e-05
-4.02370863112773e-05
-5.57400420353064e-05
-6.90088190670872e-05
-2.12805353079827e-05
-4.01130214295471e-05
-2.06822130663479e-05
-3.16613292460589e-05
-4.19872208616485e-05
9.19328598397566e-07
-3.72798768045715e-05
-5.32470857656784e-05
-2.64465452220725e-05
-3.23334903576214e-05
-4.24399148713497e-05
-5.11071738672183e-05
-3.78509239130713e-05
-3.78370758406775e-05
-5.5243778227142e-05
-4.06523362324665e-05
-1.50525736571324e-05
-3.52844770932717e-05
-3.81802580643851e-05
-6.22162352868995e-06
-1.93470012842275e-05
-3.38813436682602e-05
5.21568130843169e-06
-2.17692286696439e-05
-5.6382043210658e-05
-3.19403419561211e-05
-1.9012926220187e-05
-1.12166119884268e-05
-3.13396778552411e-05
-5.11046338904774e-06
-1.09012488916489e-05
-3.0340581166967e-05
-6.21799872752936e-05
2.12515803221671e-06
-5.2258716876926e-05
-4.00595269109406e-05
-5.2758175262052e-05
-6.29909302948721e-06
-2.95238752403294e-05
-2.77430329204621e-05
-4.28029243306988e-05
-3.71428758494915e-05
-2.88308082348162e-05
-0.000100560594000628
-3.23764724596394e-05
-3.38217126995207e-05
-2.83043271806165e-05
-5.26748797556121e-05
-1.67263597110163e-07
-7.11141723648378e-06
-4.07825526861774e-05
-2.85730980988938e-05
-3.69878119709883e-05
-8.24156319879741e-06
-2.67503361919631e-05
-1.1027468385267e-05
-3.5858529071822e-05
-7.88905072414059e-05
-1.55686085200154e-05
-2.8156181398179e-05
-4.65558626719955e-05
-1.38868191545721e-05
-4.66896534480872e-05
-2.87818940855831e-05
-3.03786122651773e-05
-3.19887213599364e-05
-3.51189876004412e-05
-3.69548694659529e-05
-4.04308775761253e-05
-3.50692150425435e-05
-4.80977133305818e-05
-3.75435356014037e-05
-6.3068690114312e-05
-3.36547919341951e-05
-6.94420250165994e-05
-1.81453006307665e-05
-2.31539010501777e-05
-2.3350918295638e-05
-3.95510464158219e-05
-4.19717338468912e-05
-1.79262316847003e-05
-3.49875989467031e-05
-6.69192488393945e-06
-3.28244919754473e-05
-3.72520214830451e-05
-3.64737819838056e-05
-5.00914185640729e-05
-2.85162394227048e-05
7.4414949714147e-06
-2.96066047409169e-05
-1.35108455216868e-05
-2.44292387312757e-05
-4.12475747651605e-05
-3.31740198765723e-05
-2.85703406278576e-05
-2.24049245276627e-05
-2.971884254212e-05
-5.89056567279777e-05
-5.05594615487793e-05
-5.97802548238089e-05
-4.79359948637114e-05
-1.97391499110073e-05
-3.15481685079552e-05
-2.32023106634897e-05
-2.90404705807066e-05
-5.56137358440772e-06
-4.4725532775173e-05
-5.4944679138923e-05
-3.19698981794302e-05
-2.87604218170712e-05
-3.39728832678156e-05
-2.43638293985371e-05
-4.4686368878489e-05
-2.8886998169135e-05
-1.02221825779249e-05
-1.03052123696873e-05
-4.18502251548557e-05
-2.60221901503182e-05
-6.13843337319554e-05
-4.49144016887663e-05
-1.37554346455344e-05
-2.75657127170747e-05
-6.17277891040559e-05
-2.614778210347e-05
-3.13899102018938e-05
-2.28914058188067e-05
-5.33794811403804e-05
-4.19065788917502e-05
-4.19457116710226e-05
-4.06155963328916e-05
-4.17932727012151e-05
-4.48045193386596e-05
-5.1873822754466e-05
-1.61827206827629e-05
-1.85374255715999e-05
-2.52440185793465e-05
2.41701478411457e-06
-4.07566769862115e-05
-3.67878180403034e-05
-2.75875421410366e-05
-5.6893446553444e-05
-3.0975838912737e-05
-4.41732477372531e-05
-1.58660834089228e-05
-1.69744456524356e-05
-5.00006251593282e-05
-2.16394856861495e-05
-1.80054966473376e-05
-3.72310503404613e-05
-5.02119148239936e-05
-4.78943372437272e-05
-3.60339340149819e-05
-2.80202067105855e-05
-2.28291187155163e-05
-1.13990905921925e-05
-8.42432089198842e-06
-6.0735162577118e-05
-2.94124289945511e-05
-2.53087860169849e-05
-1.62361265552922e-05
-4.60663929962289e-06
-6.05138796138561e-05
-7.69285026577635e-06
-1.73834439015614e-05
-1.73555860753691e-05
-3.01814478069139e-05
-5.52133897709312e-05
2.01952496147322e-06
-3.87698716539273e-05
-8.31312048243132e-06
-2.29570943141528e-05
-4.76683197995609e-05
-1.95500371759893e-05
-6.14318219532854e-05
-2.01304030982063e-05
-3.5219248828448e-05
-2.58251227052084e-05
-4.64070881717475e-06
-1.89911726408883e-05
-4.23717055416994e-05
1.84901250748483e-05
-1.76155350904371e-05
-6.58921840453458e-05
-9.38901978160551e-06
-4.26350769509484e-05
-4.50519254996449e-05
-3.45184985129207e-05
-1.30718346752335e-05
-6.41341160798701e-05
-2.3221125951766e-05
-2.91524051338259e-05
-2.30487919478198e-05
-7.15439687186934e-06
-5.42983828155122e-05
-2.15239354595739e-05
-5.87541293622628e-05
-3.04624743317004e-05
-2.20611409466396e-05
-3.30646018929899e-05
-4.86612333224707e-05
-4.19338128343545e-05
-1.48392617820493e-05
-3.49264821441274e-05
-5.52414110562211e-05
-4.08220265956936e-05
-5.51818299135621e-05
-5.88662287028325e-05
-6.7412689954589e-05
-8.97587865183964e-06
6.24757136466528e-06
2.37746191332818e-05
-4.07973539554117e-05
-1.49037549833785e-05
-3.77970760543844e-05
-4.6374337326799e-05
-3.89941381920495e-05
-3.83199307863989e-05
-3.86163552324179e-05
-6.68844820417499e-05
-1.57905989199499e-05
-4.46610236012364e-05
-2.09193821754403e-05
-5.28047179983465e-05
-3.8786933529519e-05
-3.81029384286205e-05
-2.2740463938492e-05
-6.08774287707989e-05
-9.42126053441709e-06
-6.37779923332363e-05
-1.83264950529902e-05
-6.65486799612578e-05
-1.66332659160002e-05
7.84359769331067e-06
-2.770183819713e-05
-4.29085933904128e-05
-3.18750936952986e-05
-4.52337094470863e-05
-3.6023490624596e-05
-4.38874648073137e-05
-2.64246212432466e-05
-1.944777288941e-05
-4.83076429412026e-05
-9.4859969876639e-06
-2.90639799836096e-05
-2.93810785765888e-05
-4.65009307965377e-05
-1.96827327338926e-05
-7.38549279135514e-05
-1.46331969802509e-05
-1.91406807650903e-05
-1.76220679784373e-05
-2.78081777329539e-05
4.64418613136993e-06
-2.1291008448147e-05
-2.67060961923871e-05
-1.73469913306511e-05
-3.45972447010918e-05
-1.71482923430993e-05
-1.20253246874278e-05
-4.84127242197484e-05
-3.23451882478317e-05
-4.56080063723921e-05
-4.56639343125544e-05
-3.59473842164806e-05
-1.99454471494855e-05
-4.87613620596757e-05
-5.85088252672095e-05
-3.13025679316995e-05
-3.90069847878508e-05
-2.09260886611504e-05
-4.94159338429316e-05
-4.10803221827e-05
-2.46298940652872e-05
-2.17447632726749e-05
-3.52737140906132e-05
-3.9432765441925e-05
-2.86170745284642e-05
-1.89348273780075e-05
-1.22198076001671e-05
-3.38367041361337e-05
-2.56012640334453e-05
-2.26156154809631e-06
-6.25861566252436e-05
-2.30200050653487e-05
-4.91435599780644e-05
-2.83771525270843e-05
-6.5802454348405e-05
2.42594210728294e-06
-2.65422541895431e-05
-3.82303620287906e-05
-3.84953403501858e-05
-2.81197867370245e-05
-5.43385049364682e-05
-2.60317426443983e-05
-4.84379812979084e-05
-3.97197731993387e-05
-3.68626907802427e-05
-1.50375407401826e-05
-1.50459462030238e-05
-1.2794577618241e-05
-1.12230491511233e-05
-2.32643588618369e-05
-2.04895492804481e-05
-3.92977517211994e-05
-3.73814761590403e-05
-1.96950456655856e-05
-2.74530357731423e-05
3.88536994545868e-06
-4.16269081798561e-05
-2.49299948667778e-05
-2.37550614061268e-05
-5.25362160989417e-05
-4.26001159096777e-05
-1.92590360831988e-05
-1.61503275704994e-06
-1.93963794125129e-06
-1.37248077972043e-05
-3.27720875090142e-05
-2.45403131166757e-05
-3.2887223275099e-05
-3.35648614203817e-05
-3.98658049933277e-05
-5.80694306505578e-05
-1.9617887152884e-05
-4.32256440172795e-05
-4.03569886302826e-05
-3.94682726712052e-05
-4.39207683688755e-05
-1.43081443662478e-05
-4.03284421840287e-06
-4.52029332654213e-05
-3.41038628590629e-05
-3.779630180426e-05
-6.21259691973125e-05
-1.78738740023122e-05
-1.54812590816606e-05
-1.16413956730896e-05
-4.50108548532324e-05
-1.83018760602221e-05
-6.41843316759515e-05
-5.04434943035588e-05
-4.0370403753241e-05
-3.75736246179276e-05
-2.8179105957428e-05
-4.29592712094254e-05
-1.35299161172214e-05
-3.25798642282515e-05
-5.93492208211108e-05
-3.32605322275228e-05
-3.08901011920096e-05
-1.9440643187411e-05
-2.34353872880521e-05
-1.33982431527985e-05
-3.50807406651363e-05
-7.29826802194214e-05
1.50513191604248e-05
-2.57727708081084e-05
-4.23340843944006e-05
-4.40349349698304e-05
-2.36352663692458e-05
-2.02514265914911e-05
-3.45751246107235e-05
-3.69774653108295e-05
-5.34690526867667e-05
-4.14406871979806e-05
-2.17711389062639e-05
-2.68995260335309e-05
-5.26925098896972e-05
-6.3462693262323e-05
-6.79593353548758e-05
-4.11765950412678e-05
-3.78637480235435e-05
-2.61969982027479e-05
-2.44016436927516e-05
-2.90378901164489e-05
-1.42349897313552e-05
-2.83809825713686e-05
-2.98935252120299e-05
-1.43910335957541e-05
-5.57463829953103e-05
-2.13936975158899e-05
-1.52325418452868e-05
-5.9364930956246e-05
-5.60652920390486e-05
-5.58917506386633e-05
-5.24235317004648e-06
3.91395839398006e-06
-6.15269370478801e-05
1.07361953022759e-05
-2.06468327637539e-05
-2.66503232921288e-05
-3.31245886708662e-05
-4.083031018477e-06
-3.89850169248579e-05
-3.45252404517091e-05
-8.40830298048165e-05
-4.70546465139371e-05
-2.49847610552366e-05
-9.71839579465312e-07
-4.90059168014969e-05
-2.71484498106832e-05
-4.91529836707671e-05
-3.6548609726895e-05
-6.88909271544409e-05
-4.80345246696548e-05
-4.04692054394165e-05
-5.98738530118376e-05
-7.64396936599218e-05
-4.98347032975428e-05
-3.98527072647899e-05
-6.17358128046918e-05
-4.64020444633737e-05
-2.56217897461941e-05
-2.77414039395639e-05
-4.15000119786141e-05
-5.12882475586074e-05
-3.57813383378352e-05
-4.82879191230823e-05
-3.3017445011884e-05
-3.4981388222246e-05
-4.04059156877723e-05
-3.35334169043929e-05
-4.59004968568048e-05
-3.53515623312539e-05
-6.65531615426566e-05
-3.21790719076748e-05
-1.96857503627333e-05
-4.37392384383939e-05
-4.129614859324e-05
-3.13585919934183e-05
-3.09179079592574e-05
-3.55868911086031e-06
-3.54217804549685e-05
-2.98054449447835e-05
-1.0294527305453e-05
-3.38650995082547e-05
-3.8993001854564e-05
-4.39062459785044e-05
2.72895710157992e-06
-5.63705959735167e-05
-4.11528881887126e-05
-3.61517282668261e-05
-7.18685780646721e-05
-9.96981283084634e-06
-2.88639126067068e-05
-4.77072396322097e-05
8.60181536821977e-06
-3.54222732812829e-05
-7.99087422458194e-05
-2.4340869597551e-05
-1.95574979111777e-05
-2.65287475879355e-05
-8.91320855205095e-06
-5.41551752330966e-05
-1.94662233488517e-05
-3.29059742037948e-05
2.68822209156907e-06
-2.73536248535908e-05
-2.65322941875876e-05
-5.92882779307993e-05
-4.93171376330607e-06
-6.54318345822144e-05
-3.9909890994153e-05
-3.19075687832356e-05
1.34702068181163e-05
-4.33414620739248e-05
-3.75264610684333e-05
-3.18591329933496e-05
-5.21005131719878e-06
-3.27983879656057e-05
-2.94432168802638e-05
-6.1628315944422e-05
-7.1303901866809e-05
-6.284781756465e-05
-6.13795182087433e-06
-2.24985864516038e-05
-4.28507044428157e-05
-7.5931270642474e-06
-2.83027620259185e-05
-3.90239182374254e-05
-4.78754519021884e-05
-2.93584844847761e-05
-9.44028485526901e-06
-3.72030625437861e-05
-3.74323011754711e-05
-4.45406678525466e-05
-4.88101688381766e-05
-3.24403219976409e-05
-5.49529330134633e-05
-5.0560297964226e-05
-3.34025149856763e-05
-3.62944793583754e-05
-2.50508077153541e-05
-3.1376054959268e-05
-3.90423688206531e-05
-7.85237635254319e-05
-6.58599763361161e-05
-2.15913898293557e-05
-4.10435313304841e-05
-4.89411674268738e-05
-2.08325561610021e-05
-4.12850714720399e-05
-7.01759140225513e-06
-1.28595994359863e-06
-4.69337056618392e-05
-5.49285497355445e-06
-5.06216085836606e-05
-1.91422547600418e-05
-4.1521739634058e-05
-1.41723303913292e-05
-2.00827535520259e-05
-2.59326784404027e-05
-5.01070808145853e-05
1.23767944706331e-05
-4.03152731643085e-05
-5.5374015000991e-05
-3.50969793863712e-05
-2.7430907441208e-05
-6.21737915296903e-05
-3.38573018238058e-05
-4.81392193257344e-05
-8.52296970250019e-05
-2.44997768162107e-05
-2.06573261689583e-05
-1.81214460788154e-05
-1.07094955759294e-05
-3.08359554659998e-05
-3.19768742416588e-05
-1.74394448686421e-05
-4.37974399762604e-06
2.67052794410452e-06
-2.66468209362999e-05
-3.89660118189058e-05
-4.43994027783676e-05
-1.79711824141904e-05
-1.93592745372558e-05
-1.44781173332507e-05
-3.83877756210751e-05
-3.59204778673636e-05
-5.48578785613097e-05
-6.05418538587845e-05
-5.08484699527234e-06
-5.48106156737622e-05
2.08509222044984e-05
1.34521378373346e-05
-2.78254199705311e-05
-1.91423747857119e-05
-4.87399942503624e-05
1.34733787575749e-05
-2.22057198537783e-05
-5.47309729246905e-05
-3.99070995807953e-05
2.6269260198027e-06
-2.96346473073547e-05
-4.40647741894623e-05
-3.22556960147507e-05
-4.24095219129457e-05
-1.77168737922975e-05
-2.85508781694171e-05
-3.33846195194524e-05
-3.62489135680817e-05
-3.71767164149219e-05
-5.16257387386477e-05
-3.71670806171179e-05
-3.24491056157723e-05
-3.07273738061373e-05
-2.59424912119063e-05
-2.60002898655662e-05
5.52529946211334e-06
-2.60993814365608e-05
-1.84864323927496e-06
-1.30711285872647e-05
-3.59453049116798e-05
-2.25124257616373e-05
-4.50750253071909e-06
-5.57540439565366e-05
-5.66583731679643e-05
-3.38060293640102e-05
-4.26193877007688e-05
-4.5937818659086e-05
-8.47949655700345e-05
-6.72078933866819e-06
-5.15842104714817e-05
-5.8805970787519e-05
-4.03811889863229e-06
-5.61573688884481e-05
-3.01613417032927e-05
-4.6795653549293e-05
-4.6594772666605e-05
-4.76605814484075e-05
-3.02735037987815e-05
-1.48285134649578e-05
-2.7320619672786e-05
-5.25140703849786e-05
-3.17563720207197e-05
-4.17044131521263e-05
-3.80183427296203e-05
-2.36853037514903e-05
-5.77090709071623e-05
-3.03157510280674e-05
-3.99331179815172e-05
-6.2692558596728e-05
-3.90262979160574e-05
-1.52852797862611e-05
8.96625841249795e-07
-4.62278155025031e-05
-4.56131877653012e-05
-2.16177626068229e-05
-3.91777163172497e-05
-9.3231930342164e-06
-4.8460875518516e-05
-3.37322552473007e-05
1.55886094825494e-05
-2.08266289747892e-05
6.74316601279147e-06
-4.41169472106748e-05
2.20847868041583e-05
-2.86182209913464e-05
-3.65987733904474e-05
-2.77120308710904e-05
-1.69511026018599e-05
-5.195315253245e-08
-4.9396760002361e-05
-4.22990598949527e-05
-3.76303025397116e-05
-3.6815112820253e-05
-2.97831979802354e-05
-1.58456169362675e-05
-4.08167276749634e-05
-5.23505919649711e-05
-6.03313995689559e-05
-4.09251604937923e-05
-1.20815545243406e-05
5.32784888280609e-06
-9.38842648278058e-06
-4.77528329579512e-05
-1.26778145323593e-05
-6.21572994315086e-05
-3.60773824110216e-05
-5.54143131574641e-05
-2.40288212616488e-05
-5.66639051931964e-05
-3.80645590480543e-05
-4.24607838638499e-05
-5.47142218824517e-05
-1.23356099640087e-05
-5.89847189087187e-05
-4.45783837546823e-05
-4.27039418602939e-05
-8.62021351980815e-06
-2.12900766661609e-05
-6.22088625953293e-05
-5.87655771317089e-06
-8.8314564052089e-05
-4.04238093061789e-05
-1.16893160286443e-05
-2.13300546601356e-05
-3.96200191329554e-05
-4.01460089410491e-05
-5.21560783663735e-05
-2.55595573785613e-05
-2.97836941375593e-05
1.71319024627329e-05
-1.11957218800375e-05
-2.74792163690467e-05
-2.51349350143904e-05
-4.34842035125542e-05
-3.35270749228447e-05
-3.33586643154219e-05
-4.61078306839201e-05
-3.90417020952418e-05
-1.77338414360478e-05
-3.03232123709384e-05
-2.52353050528488e-05
-3.73350126195833e-05
-4.89404992386001e-05
-2.73697985684619e-05
-1.04868632751559e-05
-1.75207428444934e-05
-4.94413649244631e-05
-3.22166726455456e-05
-1.76996265924458e-05
-3.80707088456763e-05
-6.98218353741364e-05
-5.24622825866717e-05
-4.69257734018818e-05
-3.85376172921114e-05
-7.44359332764279e-05
-1.94720159017102e-05
-1.65472775901244e-05
-4.75228488267978e-05
-4.47668697161462e-05
-3.23676731102465e-05
-1.26258768601527e-05
-4.64085963963983e-05
-6.93451944525355e-05
-2.59389988784693e-05
-3.28434910619625e-05
-2.85241251186699e-05
-4.61180373108612e-05
-2.75452064008671e-05
-4.07148804569309e-05
-2.09848276398567e-06
-4.68137049782973e-05
-1.32535042638822e-05
-6.8743097175971e-06
-3.65102855542971e-05
-1.67751223211775e-05
-3.43193674613081e-05
-1.34077565098399e-05
-1.52218644549986e-05
-5.12443232917048e-05
-3.27341167389785e-05
-4.12954137418454e-05
-3.70712909375763e-05
-1.73338122707158e-05
-6.86959934908538e-05
-6.65213530988253e-05
-3.44506489755402e-05
-5.42418857399904e-05
8.0914955109539e-06
-7.28808880465356e-06
-2.60494699086934e-05
-6.00313505280394e-05
-4.94116084851647e-05
-3.52949476542347e-05
-6.35079868430055e-05
-5.03866013718557e-05
-1.51266181629622e-05
-2.02380484887439e-05
-2.26618863212873e-05
-4.7591523808226e-05
-3.09055041869334e-05
-2.42615713955175e-05
-4.58232842515436e-05
-3.75380619619924e-05
-1.48016492614087e-05
-3.91339103138775e-05
-4.74682988291467e-05
-1.91491082077381e-05
-3.34344462713986e-05
-4.76134755654637e-05
-7.97276659081433e-05
-5.78830077230047e-05
-2.56667607893961e-05
-2.32175571371072e-06
-3.07538815695608e-05
-4.11274386258584e-05
-2.1489867243602e-05
-2.48620745542698e-05
-3.75908919425697e-05
-2.71455805992258e-05
-2.19124486402738e-05
-5.07888848139369e-05
-2.21899993338649e-05
-2.87694801057332e-05
-5.19709691111868e-05
-7.1437738768751e-05
-2.44508879581136e-05
-5.89393673512598e-05
-5.08930934219284e-05
-6.01886067724096e-05
-2.62010690757014e-05
-7.31061411015897e-05
-3.92062506976908e-05
-3.07950686966961e-05
-5.62357143705389e-05
-8.41918284724097e-06
-1.36550297533778e-05
-2.65622688229186e-05
-2.41226430193443e-05
-7.11777797618549e-05
-1.78960050017233e-05
-7.35114113115321e-05
-6.20154556665206e-05
-3.54379627339694e-05
-3.43354207466941e-05
-7.32354348957363e-05
-3.96201517526763e-05
-4.06786105679137e-05
-3.34912204005762e-05
-2.87181642467018e-05
-3.78692295013209e-05
-8.29573905862367e-06
-6.22238961452702e-06
-3.78490933167363e-05
-3.81334686621224e-05
-2.66199741128339e-05
-3.32957140171991e-05
-5.22675064100641e-05
-2.25357841990545e-05
6.50330262263333e-06
-5.34329684471199e-05
-2.78248219325047e-05
-4.01310145389802e-05
-2.89956473144608e-05
-3.03738212653552e-05
-3.39479648359275e-05
-1.084848164821e-05
-2.79723222003122e-05
-4.75158107115919e-05
-7.15252783134209e-05
-3.42667181832108e-05
-4.24469013875935e-05
-4.34694853176695e-05
-2.51622192616772e-05
-4.98867471821896e-05
-2.6034787542895e-05
-8.11751117877754e-05
-4.27341342892924e-05
-4.41762126955916e-07
-1.56423360449808e-05
-3.44683995450561e-05
-3.69103575924789e-05
4.71680474347147e-06
-3.70442205122033e-05
-3.01684398199524e-05
-3.89998280925657e-05
-2.67425909058638e-06
-9.23559569588631e-05
-6.78077432376566e-05
-2.96966795132456e-05
-3.24418925558649e-05
-5.09624028143594e-05
-7.91039181039298e-06
6.56678403365548e-06
-4.34099714251699e-05
-3.06939206600769e-05
-2.43667337793762e-05
-3.76890673404576e-05
-5.15374925331538e-05
-4.67161321608439e-05
-4.19560939347305e-05
-5.50337707388951e-05
