# Supplementary material for: Research on computational propagation and identification of mine microseismic signals based on deep learning
Source: PLoS One. 2025 Oct 22;20(10):e0334641. doi: 10.1371/journal.pone.0334641 (PMC12543183; doi:10.1371/journal.pone.0334641)
Supplement: S6 Data — (ZIP) [file pone.0334641.s006.zip › 000100900000252.xlsx_0.txt_24.txt.txt]

-3.0387740844353e-05
-3.08683810185436e-06
-4.85408456200266e-05
-3.73831026078253e-05
-3.97758087804771e-05
-1.91960921014061e-05
-3.89469145278148e-05
-3.87496702087089e-05
-3.50563034760131e-05
-1.28538536556254e-05
1.67936886104172e-05
-6.826731518552e-06
-2.28625516182471e-05
-3.47458146352996e-05
-2.20890785843606e-05
-2.89882293177685e-05
-3.09780114865455e-05
-2.57570778371911e-05
-2.01062558442879e-05
-1.96985233664001e-05
-3.40273639106962e-06
-3.49915640612639e-05
-3.68531043425875e-05
-1.83164389785689e-05
-2.9595680599039e-05
-7.40880995317147e-06
-3.70587700210344e-05
-1.81472741341449e-05
-2.65044134133682e-05
-4.46008471451513e-05
-2.27885523812315e-05
-4.76489495199892e-05
-1.46982757973538e-05
7.36282468422531e-07
-3.37798331928116e-05
-3.81778137404692e-05
-4.6273283199269e-05
-5.85936259272314e-05
-1.39446236919929e-05
-3.90563172125339e-05
-1.31455647863942e-05
-3.02207267162735e-05
-4.37948512474078e-05
-3.77686230363123e-05
-4.15899451796538e-05
-4.7612360427826e-05
-2.67945139411038e-05
-1.2301626536716e-05
-1.67020285681023e-05
-4.05432825169464e-05
-4.26506971001887e-05
-3.08505889839677e-05
-8.42981925667296e-06
-2.75825052869862e-05
-4.12203963070087e-05
-2.84126001330487e-05
-5.63438335985046e-05
-3.76286167623634e-05
-4.63074603106903e-05
-2.43810603048051e-05
-3.6919650824993e-05
-1.27561037129865e-05
-4.62365395005896e-05
-2.7819229394563e-05
-1.88667434585348e-05
-2.41828012416562e-05
-3.98926217031189e-05
-3.14311856546019e-05
-3.98270588553107e-05
-3.89225422007856e-05
-1.08350076694145e-05
-3.56352652441586e-05
-1.30625038994235e-05
-4.70473718330708e-05
-1.92719329589749e-05
-2.62622313456462e-05
-3.89733160752343e-05
-5.03611456528169e-05
-2.02155308857485e-05
-4.18511925071524e-05
-1.6174472744862e-05
-1.86836396867828e-05
-1.45071131882213e-05
-6.06856874819178e-05
-1.96582282906828e-05
-1.61078796832419e-05
-4.11430506013673e-05
5.90236537207316e-06
-3.58869661094814e-05
6.88020603612645e-07
-3.8791438555637e-05
-1.18463478438922e-05
-3.76220795379338e-05
-3.06471262951523e-05
-4.81577705810684e-05
-1.07006355099865e-05
-4.00389162668705e-05
-1.72870828425985e-05
-1.24863782304864e-05
-2.53125183712917e-05
-4.4448491162595e-05
-4.29956732296963e-05
-2.80921976616112e-05
-1.43010507110718e-05
-3.55798934364139e-05
5.42106653171454e-06
-2.44018690669725e-05
-3.18335270439028e-05
3.22748148495694e-06
-1.00770197919126e-05
-1.27188693167164e-05
-4.45801508572784e-05
-4.11926447188076e-05
-3.76863041181845e-05
-3.87360308750613e-05
-2.64144483792639e-05
-4.39023075147425e-06
-3.5485454718886e-05
-4.57769578251538e-05
-4.89500901607638e-05
-3.68745797724425e-05
-4.40600888897275e-05
-2.50053520376367e-06
-3.40586607187674e-05
-1.77403599875442e-05
-3.51041062622817e-05
-4.29749572550075e-05
-1.61085011461335e-05
-4.73167285989424e-05
-4.29092435773129e-05
-2.32205163245383e-05
-3.72377806876316e-05
-3.39605348225245e-05
1.4940270210238e-06
-5.30842525670215e-05
-3.07745837661421e-05
-4.92417816692354e-05
-2.74247438656236e-05
-2.84103612559396e-05
-5.48071690396928e-05
-4.60241478928799e-05
-1.42354074786439e-05
-2.32572842795091e-05
-4.7028794521972e-05
-3.60773579403567e-05
-3.04095265318368e-05
-1.87012959983449e-05
-3.78385488138569e-05
-4.56379765044914e-05
-1.51735708723425e-05
-2.48553704422334e-05
-3.35805340153893e-05
-4.80494698127409e-05
-3.93771975507295e-05
-2.10302009709883e-05
-5.29301773564798e-05
-3.19081736318945e-05
-2.30680275906705e-05
-3.73469761727032e-05
-5.09559426000969e-05
-4.98568845418299e-06
-3.90653319456704e-05
-2.5429904464082e-05
-8.8415445212204e-06
-3.1954225729607e-05
1.87844409107324e-07
-2.43175668417809e-05
-4.73477419925088e-06
-4.01917565337381e-05
-3.3452133411468e-05
-1.77380470889163e-05
-5.9241752794061e-06
-5.04757310430828e-05
-2.56265583486034e-05
-3.73780099519301e-05
-5.21002248787113e-05
-3.77501052886291e-05
-2.34620238294867e-05
-8.26940914534115e-06
-5.4715149903569e-05
-2.44878065458302e-05
-2.22604074187021e-05
-2.9286619656739e-05
-3.89080718838088e-05
-3.46966420151527e-05
-2.58207203928997e-05
-9.06035028581719e-06
-3.02179021425991e-05
-2.89188438395103e-05
-2.62875068023995e-05
-5.37770533471216e-05
-2.43339253445581e-05
-3.94399136698536e-05
-2.86920617017204e-05
-1.22354825006087e-05
-2.34432006619807e-05
-3.19481349699789e-05
-2.60863625751786e-05
-8.703312471667e-06
-1.82083481469792e-05
-1.6827655396347e-05
-3.81324195945478e-05
-3.3981120865405e-05
-1.9559531543479e-05
-2.28170923961286e-05
-4.14695280653956e-05
-1.76810684705532e-05
-4.56275571105505e-06
-4.1624036945692e-05
-1.08351688156324e-05
-3.46466178281663e-05
-5.04864051171954e-06
-1.93117869641319e-05
-3.82791774138727e-05
-2.50195531663404e-05
-8.9633767363789e-06
-1.6579510031567e-05
-1.10246623666472e-05
-2.36835322429697e-05
2.79148290387121e-06
-1.75733549627855e-05
-4.80597524713252e-05
-3.43185662280605e-05
-4.36446049113664e-05
-2.98788592345394e-05
-3.63162189785822e-05
-1.68207566236009e-05
-2.85989444237825e-05
-5.64561182146137e-05
-2.50267301009695e-05
-2.37253519152985e-05
-7.83024233388888e-07
-2.83127626842582e-05
-5.95509291538338e-05
-1.31442612215871e-05
-5.77013925800785e-05
-3.12920901615898e-05
-4.37952313663359e-05
-2.66061365040177e-05
-1.80001689475447e-05
-4.02370633499012e-05
-3.09639354740078e-05
-2.24452495333838e-05
-3.28975481328045e-05
-3.14673553632678e-05
-5.29686814689344e-05
-1.23561637372762e-05
-2.83992687008142e-05
-5.34040548382336e-05
-9.42304998364239e-06
-3.18964828987313e-05
-6.32832564545318e-05
-2.65879725445e-05
-2.07546065526982e-05
-2.15296326049581e-05
-2.72519741989583e-05
-1.55052323835007e-05
-1.64490285526503e-05
-3.20042717437577e-05
-4.61519540705269e-05
-2.02171767188187e-05
-7.00398217715608e-06
4.84325331938193e-06
-2.07170400983686e-05
-3.66102394128805e-05
-4.19235797400416e-05
-4.77571595469007e-05
-3.6959713931203e-05
-6.37616971476003e-05
-2.90518492983864e-05
-3.06874521892928e-05
-3.48310147622148e-05
-5.67058162254225e-05
-1.17935313683022e-05
-4.26895965472351e-05
-2.44113576927412e-05
-2.96930147480236e-05
-2.4318469911369e-05
-1.0356721153964e-05
-2.04159302956029e-05
-4.0881924050406e-05
-4.96407972017119e-05
-4.16857881512575e-05
-5.23673708993782e-05
-2.58772513327374e-05
-8.40372641283168e-06
-7.66956877367755e-06
-4.10257027266533e-05
-2.35583104396281e-05
-3.91780175878515e-05
-1.36490560764597e-05
-2.79387907770867e-05
-3.52254118195228e-05
-2.27205877579496e-05
8.88366118419546e-07
-3.8397165736946e-06
-3.29616424099125e-05
-2.06614063047806e-05
-4.49830354802479e-06
-2.44431714030053e-05
-2.38393843241753e-05
-3.40825236233265e-05
-3.10701116600001e-05
-4.25082757623989e-05
-2.21677231576772e-05
-5.3221719105576e-05
-2.68685598097716e-05
-2.6208580638208e-05
-3.13397466400908e-06
-5.45411144911151e-05
-3.69706023251071e-05
-2.54985963080801e-05
-4.65394456271518e-05
-5.33627434102798e-05
-1.80346800986093e-05
-2.24217528458221e-05
-3.99233662378004e-05
-2.0254985601522e-05
-2.74310412272444e-05
-2.7956714722656e-05
-2.70222842175844e-05
-4.31372874311509e-05
-4.39999311272274e-06
-1.56788157290491e-05
-5.75932110979079e-05
-2.08628940838008e-05
-2.42947494870988e-05
-4.33545285861169e-05
-4.14177575666725e-05
-1.36660542058252e-05
-2.94734739248102e-05
-6.44641963106287e-05
-2.25203751413356e-05
-5.8957944516865e-05
-7.57267542979604e-05
-1.46957590947625e-05
-7.81293694357579e-05
-1.18173260589204e-05
-4.1718119815368e-05
-2.57407041427242e-05
-6.102645861474e-05
-1.55153252331195e-05
-4.23643956653399e-05
-3.21559576307711e-05
1.78452792060923e-06
-3.62340544843601e-05
-3.22370489690046e-05
-2.83677116110068e-05
-5.07676830766613e-05
-1.63434244913304e-05
-2.99441843255284e-05
-2.15909850375764e-05
-2.80420501260252e-05
-6.12931455136033e-05
-8.65944668156773e-06
-1.7764974214953e-05
-2.55198494354489e-05
-3.2923505384094e-05
-1.02246810982382e-05
-3.39138059039078e-05
-6.07612833500023e-05
-5.29973019190482e-05
-1.66588636321705e-05
-2.93813360034914e-05
-2.25428898312242e-05
-4.07820052009504e-05
-9.0460708634332e-06
-3.29738061505218e-05
-8.18087519948526e-06
-3.05783427199393e-05
4.90187335777848e-06
-3.69545600495893e-05
-7.07135925618234e-05
-2.51384951228531e-05
-3.71460796232719e-05
-8.47466459341459e-06
-8.06588277859169e-06
-1.85903817426745e-05
-4.03782681648977e-05
-3.83073200335696e-06
-4.78335614923865e-06
-1.23415549053624e-05
-3.17459188489672e-07
-6.95106076547035e-05
-4.03680334773688e-05
-3.28701259546813e-05
-4.99979553500919e-05
-2.85178712093503e-05
-7.53396985678582e-05
-2.6435527369365e-05
-3.18687588631927e-05
-3.6721834148881e-05
-4.12723907077628e-05
-3.31684234527041e-05
-4.31935364713742e-05
-4.99713867213779e-05
-3.21430940737705e-05
-7.90218831901245e-06
-2.88295117431762e-05
-1.47336541555714e-05
-4.35301216178426e-05
-3.89505744006221e-05
-3.58554513851683e-05
-3.97132813646464e-05
-2.8596381249417e-05
-4.90925198486024e-05
-2.93982487111675e-05
-2.57022200484265e-05
-1.27621110608391e-05
-2.26065340672612e-05
-3.34058025780428e-05
-2.87919855784907e-05
-2.97938109476951e-05
-4.94776089748853e-05
-4.1746654674879e-05
-2.35262357621716e-05
-4.46495150423551e-06
-3.15493384862036e-05
-2.01016020664396e-05
-2.66605505891134e-05
-3.78406459271082e-05
-1.53445459041625e-05
-3.9676416480456e-05
-3.25832660424649e-05
1.34838964683541e-05
-3.44636727070296e-05
-3.6255452461596e-05
-2.22203237921755e-05
-3.03826390723704e-05
-2.56874272171061e-05
-2.02263937612944e-05
-4.74161538298044e-05
-2.96244781372929e-05
-1.65070387522179e-05
-2.42128934506848e-05
-7.34683907672512e-05
-4.38795670590384e-05
-1.40602592493354e-05
-3.82780780249074e-05
-3.04827698835054e-05
-3.48656570651224e-05
-1.11316735337972e-05
-4.30459570713173e-05
-2.76814004661068e-05
-3.52866554884935e-05
-2.34156132811694e-05
-2.99757358794912e-05
-3.04740774612222e-06
-3.5209392732289e-05
-4.05830312755963e-05
-3.8225180867186e-05
-2.70494514525749e-05
-4.55104002742964e-05
-2.12597556102555e-05
-5.35573974316258e-07
-2.93217755528169e-05
-4.09935265569276e-05
-1.87232209922062e-05
-5.1314252805807e-05
-4.27522222920975e-05
-3.61121460842645e-05
-4.64867163877615e-05
-2.6750469182029e-05
-9.03446224055366e-06
-2.82840423086311e-05
-2.99607832052531e-05
-2.06989695150579e-05
-3.30069232458539e-05
-8.64366508807804e-06
-4.36243548939896e-05
-1.08479374116338e-05
-2.05435538587104e-05
-4.30723927148125e-06
-2.31994443006775e-05
-8.83200407175201e-07
-2.71296007969451e-05
-5.98712253825688e-05
-2.9203064006946e-05
-4.65286010145546e-05
-3.11512171564166e-05
-3.528466320212e-05
-2.86863658646342e-05
-4.863444568266e-05
-2.70928417717391e-05
-4.34513776124353e-05
-6.11645397690449e-05
-4.43287275201834e-05
-8.56074601553839e-06
-4.3364805405239e-05
-1.46826772523417e-05
-4.63803596851381e-05
-2.51884830155003e-05
-6.28990956768165e-05
-3.55228255455467e-05
-1.69012492170404e-06
-3.76484595361239e-05
-3.94760513890788e-05
-4.35422641118051e-05
-6.03250412490166e-05
-3.6927106423124e-05
-1.5657509191134e-05
-2.00039738968328e-05
-4.58533611880809e-05
-5.91622396844974e-05
-7.32772150028395e-06
-9.85492851833152e-06
-3.35729543704389e-05
-3.64071211796433e-06
-4.71098239013368e-05
-4.91336981594471e-05
-3.29701661932122e-05
-4.01335501106703e-05
-1.17701946764537e-05
-4.54740408633273e-05
-4.19629068067722e-05
-1.17800699139167e-05
-3.53489722563184e-05
-2.98279381936764e-05
-3.24719218668634e-05
-2.96146256695919e-05
-3.07340549584628e-05
-5.14636083954117e-05
-2.78385648086828e-05
-2.99766609986016e-05
-2.61999495554911e-05
-1.78515843363205e-05
4.37384996012161e-06
-1.80239840463819e-05
-1.41399832445539e-05
-6.75389462335146e-05
-2.91627954965874e-05
-4.79216965500266e-05
-4.23897068606262e-06
-3.50910886884192e-05
-3.15162337636021e-05
-4.62808348072283e-05
-1.19345053140876e-05
-1.48185378123234e-05
-5.65104170110463e-05
-3.62738588644616e-05
-4.92690314365745e-05
-2.81646743530429e-05
-4.60797381003643e-05
-2.78738283294919e-06
-4.48879616869148e-05
-4.06563108182276e-05
-4.16209945918403e-05
-4.04153922107738e-05
-3.78801090365224e-05
1.12064678910204e-05
-3.75161709596717e-05
-3.1645845145439e-07
-9.5437639768628e-06
-2.34341574319713e-05
-2.88290016016074e-05
-1.26576842873975e-05
-3.32913041569386e-05
-4.47441311608408e-06
-6.08146607178578e-05
-7.02396489741238e-05
-3.41076326075854e-05
-6.62548058134357e-05
-2.45246838698566e-05
7.47390854926571e-07
-2.329377330635e-05
-1.17952513141721e-05
-3.12069376161433e-05
-3.46023469460467e-05
-2.99082392916561e-05
-3.46270333916198e-05
-2.80589513889214e-05
-3.93835016823616e-05
-5.2749432024782e-05
-2.9481562848543e-05
-4.71885916041003e-05
-1.43143281994593e-05
-1.99392915917555e-05
-2.6215530951923e-05
-2.79836993027257e-05
-4.2058450995675e-05
-1.99051541673324e-05
-2.38918596274794e-05
-6.38339513048623e-06
-3.49579911657066e-05
-2.74301688360531e-05
-1.26156966082353e-05
-4.64294215411806e-05
-4.00049167366926e-05
-4.00088421299738e-05
-4.15452695178565e-05
-5.34452886511497e-05
-4.80642935041533e-05
-1.88675264819932e-05
-3.64439826482516e-05
-3.15298759194547e-05
-4.29695344712647e-05
-3.45302393589069e-05
-2.99033022661047e-05
-2.41152606279789e-05
-3.51504457981572e-05
-3.3818447356348e-05
-4.01994262522177e-05
-5.05704651704051e-05
-1.64685576445871e-05
-2.78239768329181e-05
-3.10484510794764e-05
-7.52529220123925e-06
-2.30976714809925e-05
-3.09048981761617e-05
4.60031915693511e-06
-4.87578939764976e-05
-3.43480589868442e-05
-7.74918781728726e-06
-2.31367666497418e-05
-3.40379383713925e-05
-3.45320890351651e-05
-4.77525458455303e-05
-4.84760663772833e-05
-3.80815031265047e-05
-3.14743961404889e-05
1.09313917772653e-06
-1.86489090988926e-05
-4.94324793654444e-05
-4.73311101816585e-05
-8.4960687780811e-05
-2.33882473703695e-05
-2.54734718022062e-05
-4.71861460096735e-05
-3.60627444905776e-05
-3.39221150000887e-05
4.19933670374074e-06
4.65507763056889e-06
-2.58538449779244e-05
7.41480515141586e-06
-4.91640140592494e-05
-3.61655475420087e-05
-5.2022082941948e-05
-3.04412114060311e-05
-3.43652529409074e-05
-4.18267439633166e-06
-1.89116997321881e-05
-3.76834900743132e-05
-2.85376332151051e-05
-3.69768760716217e-05
-2.93704303168126e-05
-4.19980638190878e-05
-2.55428964892957e-05
-3.65418985060955e-05
-3.25951933830187e-05
-4.79648373868919e-05
-5.93000480907227e-05
-3.44290938088726e-05
-9.63600006382712e-06
-4.42765749206461e-05
-9.21546231286338e-06
-1.46388297540766e-05
-2.11741604548265e-05
-3.07331636357402e-05
-3.87173052158983e-05
-1.97775711496849e-05
-3.72449911593069e-05
-4.016902377616e-05
-2.58057229398218e-05
-2.98005324744285e-05
-4.86785092406467e-05
-1.98965512913784e-05
-5.99973868583095e-05
-2.27222537888263e-05
-2.6368198664965e-05
-4.63798858512166e-05
-2.94885107200088e-05
-1.07391344576201e-05
-1.46079862348773e-05
-1.61216094628942e-05
-2.24180698761729e-05
-2.63894255002213e-05
-3.43409461914114e-05
-2.5968627302504e-05
-1.23460655633646e-05
-1.09757370601625e-05
-1.74455280415532e-05
-2.52222348801256e-05
-4.46150454277159e-05
-2.24951117446348e-05
-4.5077710787084e-05
-4.1101049746868e-05
-1.97951530822261e-05
-2.31518853403652e-05
-8.09119082701301e-06
-4.29232291054198e-05
-1.60572665543076e-05
-6.07807679174601e-05
-1.84619923665011e-05
-2.8979868766809e-05
-1.42646758929596e-05
-6.77280140902719e-05
-1.90644531931689e-05
-3.18601201445258e-05
-5.23848555814256e-05
-4.1923751036081e-05
-2.30720138567555e-05
-3.31616822206434e-05
-3.93812069057629e-05
-2.87070846031051e-05
-4.53264372414668e-06
-1.36846702253638e-05
-3.93160808267279e-05
-5.27364321400665e-05
-3.84494573723062e-05
-3.22966062763313e-05
6.68275075460374e-06
-2.4376834125556e-05
-3.13874649683071e-05
-1.00850456614642e-05
-4.78416926524456e-05
-4.1415659481511e-05
-2.45926205633167e-05
-2.12135766825748e-05
-5.37186780457154e-05
-1.97998288867758e-05
-2.81989551694678e-05
-2.95971287231463e-05
-3.79003015656311e-05
-3.72594428840738e-06
-3.28782661263128e-05
-5.6716897940611e-06
-2.15140917440259e-05
-3.21870360876535e-05
-1.72284868895935e-05
-2.63843894523529e-05
-1.52334302590761e-05
-4.88721930619602e-05
-3.40081863700734e-05
-2.79237640240077e-05
-1.22518175694266e-05
-2.21602502355103e-05
-2.03714551722238e-05
-1.11218880361618e-05
-4.28336308101454e-05
-2.98908246639624e-05
-3.83234213065574e-05
2.24119413268347e-06
-2.97468015569636e-05
-2.97803501129003e-05
-1.74793474227687e-05
-1.76204499970901e-05
-3.19417829990449e-05
-3.30559314156332e-05
-2.39842475238166e-05
-4.38860951277669e-05
-5.3284597152082e-05
-2.42838531427897e-05
-2.49079320481613e-05
-3.77937323780763e-05
-1.18136261970935e-05
-2.44956124532856e-05
-2.46970362753372e-05
1.12079870494735e-06
-1.81374980458984e-05
-3.39286164565707e-05
-4.24997330884778e-05
-1.42231602053592e-05
1.10290967422002e-05
-5.95114570831896e-05
-3.81015765508022e-05
2.71867521008726e-06
-3.47798354497407e-05
-3.87662212532108e-05
-2.57129300746865e-05
-2.69638435763741e-05
-2.36699157861403e-05
-8.88735018236009e-07
-3.461763483948e-05
-2.43115904983403e-05
-1.79527722907475e-05
-3.76172708105224e-05
-2.29866194842942e-05
-1.27774540852674e-05
-5.35504567841698e-05
-5.39126188641862e-06
4.46246794934994e-06
-1.97692876744475e-05
-1.63229710890145e-05
-3.8449298543847e-05
1.18618663124824e-05
-4.67463748089046e-05
-2.17725244123019e-05
-2.83789963865227e-05
-2.53587003715594e-05
-1.13426691618916e-05
-1.28758758396479e-05
-1.86780855921978e-05
-3.6537220036699e-05
-4.10286059666599e-05
-2.77219637444867e-05
-3.17529569125364e-05
-1.94679769160281e-05
-6.44881998494258e-05
-4.19697544350056e-05
-3.12980212484833e-05
-5.51039210517718e-05
-2.43170047421941e-05
-6.05178443997338e-05
-4.51997686465499e-05
-4.45811617324416e-05
-1.45378878319759e-05
-3.67078990676142e-05
-4.18443663217044e-06
-4.45611708895161e-05
-6.68291159817634e-05
-1.76214013238747e-06
1.03547173424615e-06
-1.16156637768169e-05
-2.37663802561267e-05
-2.36604749784016e-05
-1.36243891084036e-05
-1.05312189593652e-05
-5.48128985573901e-05
-3.04552631108517e-05
-5.32316356752329e-05
-3.96630441298824e-05
-1.39087371433622e-05
-3.54287846349482e-05
-3.0215905773836e-05
-1.66222454086768e-05
-5.12674934599106e-06
-2.99835862417139e-05
-2.72521030941298e-05
-3.68561427018615e-05
-3.38301451034109e-05
-2.0231464493836e-05
-3.6099123660598e-05
-9.59212356137851e-06
-6.15645130610124e-05
-2.9405987811352e-05
-1.1745643112598e-05
-5.28976240791399e-05
-3.90089105085074e-05
-3.28791329194865e-05
-2.0238932401631e-05
-2.74069868687957e-05
-4.50138676009226e-05
-5.43085678449558e-06
1.50971395181299e-05
-7.49337704200912e-06
-3.3306831520538e-05
-4.44793319440295e-05
-3.0529412193657e-05
-2.78545142129716e-05
-4.89513604002038e-05
-3.12626746009597e-05
-1.41133752559854e-05
-1.50466357907697e-05
-2.7724875309717e-05
-1.88051123756456e-05
-4.4991692420226e-05
-4.57347170068357e-05
-1.91571659492526e-05
-3.77203559276493e-05
-3.13969536779744e-05
-1.85715426544639e-05
-9.7812831705387e-06
1.06990088953544e-06
-4.19509200441749e-05
-2.48390481388299e-05
-2.78256327505045e-05
-1.8209355196195e-05
-2.31751403530708e-05
-2.19103372490336e-05
-2.99905583937434e-05
-2.69040910551992e-05
-5.19257630736761e-05
-1.06174669174877e-05
-1.83037641277959e-05
-3.29321828610525e-05
-3.00337217286039e-05
-4.64056120438087e-05
-4.44137620987582e-05
4.7266791361867e-06
-2.61797425744436e-05
-3.99089940138618e-05
-7.00175826262394e-06
-6.81795472705699e-05
-2.15683714980236e-05
-1.13642168850304e-05
-5.09948062573309e-05
-1.60639565534221e-05
-2.2170833410396e-05
-3.83574105852057e-05
-4.14752187379924e-05
-4.52144855094722e-05
-3.70536391805542e-05
-5.14596863707517e-05
-3.12163167621431e-05
-6.07154207296013e-05
-8.87407678523938e-06
-2.83534373272535e-05
-2.90180669094398e-05
-5.26752678075482e-05
-3.29118720787015e-05
-2.24462564547003e-05
-1.33598211370135e-05
-3.85571507680308e-05
-2.3021825577603e-05
-4.4799437468122e-05
-2.12826365237878e-05
-1.44722846203953e-05
-3.00668380813782e-05
-2.26304580911632e-05
-2.29942089304471e-05
-1.68891989751427e-05
-3.06660448145369e-05
-3.45174813823215e-05
-3.51060788680792e-05
-4.0389819209749e-05
-4.15298049926632e-06
-6.01288231034538e-05
-5.23414619927228e-05
-2.53913406726576e-05
-3.24943325545975e-05
-2.14844777435626e-05
1.09415001347442e-05
-6.25054269694022e-05
-5.67957144338288e-07
-1.93752953841141e-05
-2.20050270701068e-05
-7.47741607739787e-05
-2.62226402833787e-05
-3.88135292628488e-05
-3.94907370699618e-05
-3.00543093370209e-05
-3.07225484798517e-05
-2.1217275767633e-05
-3.75673709493397e-05
-3.50165412808438e-05
-3.59106050988853e-05
-5.36288930651524e-05
-1.4281760728647e-05
-7.31625692654908e-06
-5.56279054083408e-05
-2.97602300723245e-05
-5.76412849507831e-05
-3.9759891897681e-05
-4.89134094650492e-05
1.0665515528185e-05
-4.25184538514313e-05
-3.08916714701616e-05
-7.16436168548892e-06
-2.86734927863975e-05
-4.12112534646123e-05
-1.91126531774452e-05
-6.47372788161258e-05
-1.78702383585456e-05
-2.66924972940101e-05
-1.87899899341376e-05
-4.3199947980725e-05
-1.76337626987215e-05
-3.59960317286702e-05
-3.80876479629909e-05
-5.5938086970629e-05
-3.41448860560917e-05
-5.92177239123862e-05
-3.5619596131926e-05
-3.76023227568641e-05
-5.88421441602397e-05
-1.96814386699187e-05
-3.71414832278333e-05
-4.32292602735256e-05
-4.49826657994831e-05
-9.23523524523881e-06
-4.93616477988951e-05
-3.22135410818134e-05
-4.85696276752755e-05
-1.78390614353991e-05
-3.56979371612262e-05
-2.45150462918219e-05
-2.91667759565341e-06
-3.59984358779931e-05
3.43737889623877e-07
-3.18565719738076e-05
-1.19053102939801e-05
-5.08006634844563e-05
-2.79510815792068e-05
-1.68544046276143e-05
-2.41157761506001e-05
-1.76265618130567e-05
-2.07513752566999e-05
-4.32163240134733e-05
-5.92978144207124e-05
-3.60679102485604e-05
-2.30624830226089e-05
-4.07802729558693e-05
-3.7564322747371e-05
-3.23903573173554e-05
-4.08723326794798e-05
-8.07226662648242e-06
-2.45955719924171e-05
6.81093971370876e-06
-1.11670670140264e-05
-2.22786402257851e-05
-1.16485594440597e-05
-2.0359725061257e-05
-1.36229194050802e-05
-2.03881995806157e-05
-2.94268581845547e-06
-1.29621326871972e-05
-5.18849252756568e-05
-3.23510634032624e-05
-3.93651230452509e-05
-3.15776416862464e-05
-4.00522749534785e-05
-5.14558181857049e-05
-2.96413940109384e-05
-1.50665210237376e-05
-1.50400337381135e-05
-4.91519387165313e-05
-1.26334189233159e-05
-1.26264729865586e-05
-2.60647141879422e-05
-1.18594132315637e-05
-3.00773446977612e-05
-1.80210643934907e-05
-4.17215043506771e-05
-1.93502721322615e-05
-3.09618552777769e-05
-4.07079399006359e-05
-4.68774823628937e-05
-5.00391667574487e-05
2.74569608282697e-06
-1.46528462973748e-05
-3.20551179926285e-05
-2.9668964685819e-05
-2.42165341785197e-05
-3.73480134001471e-05
-3.93068610432442e-05
-4.17021826160842e-05
-2.57920735303575e-05
-1.66384204334199e-05
-4.14527987168377e-05
-4.04149762492548e-06
-3.47489006239035e-05
-5.05612670832197e-05
-1.90993399552691e-05
-7.71523613758337e-05
-2.04510002581757e-05
-3.39655436610054e-05
-9.09260739475004e-06
-1.35271567766082e-05
-2.72815932458527e-05
-3.49760200130196e-05
-6.33022354877697e-05
-4.71079170080809e-05
-2.4620825746122e-05
-1.92276190601858e-05
-6.24404413050937e-05
-1.36268156822618e-05
-2.52996106140153e-05
-3.63270918608409e-05
-4.14591419233728e-05
-2.27784830483859e-05
-1.76077643860976e-05
-7.8054873859297e-06
-6.19881293559294e-05
-5.23556115515501e-05
-3.07440327870662e-05
-5.05233797604372e-05
-9.49754580164168e-06
-3.24737385002189e-05
-3.57066764431078e-05
-3.40375647797606e-05
-3.73087699929293e-05
-3.6131517421615e-05
2.16903691290407e-06
-6.0504721589957e-05
-4.00432841915782e-05
-4.35310381456874e-05
1.35011087713837e-05
-1.40954063181811e-05
-3.01598004978091e-05
-8.62026568793185e-06
-9.58967576594411e-06
-4.68630742327423e-05
-2.75997508899219e-05
-2.17015506782653e-05
-1.18443214797104e-05
-3.69968710584075e-06
-2.56736230790569e-05
-8.21744861285022e-06
-3.47930297198236e-05
-5.86139470433126e-05
-3.99391528248533e-05
-5.25532674077699e-06
-8.10748164451261e-06
-1.99443161842466e-05
-2.35570007121699e-05
-2.6756281756547e-05
-5.48739775702217e-05
-2.57503851507834e-05
-1.72001438229032e-05
-2.44077410989152e-05
-1.14165261071749e-05
-4.4264434497437e-05
-5.2445500802291e-05
-1.2872699587121e-05
-2.36497994538246e-05
-1.34668386242861e-05
-1.40505655161622e-05
-3.07988203536444e-05
-1.6556214134563e-05
-1.92543611569732e-05
-4.81100236851369e-05
-2.53197324162026e-05
-1.18648684104731e-05
-4.73824781269107e-05
-1.91590003864899e-05
-6.21531823037103e-05
-5.57162883691838e-05
-2.94966079880389e-05
-4.69650639886909e-05
-2.24559511274897e-05
-2.22929100432816e-05
-5.18006127874313e-05
-9.18806242185741e-06
-1.36946067383316e-05
-5.04127948772896e-05
-7.22584630171412e-06
-1.40652300865008e-05
-5.0115892364725e-07
-1.88948026638774e-05
-2.63784320095198e-05
-3.76590155242315e-05
1.52226619789521e-05
-2.19192065487051e-05
-1.59723548033315e-05
-5.11368460399067e-05
-2.21769963917751e-05
-1.86861550946864e-05
-2.90114814760863e-05
-2.71893282260511e-05
-4.27887108510012e-05
-3.31151513755114e-05
-3.90244643240808e-05
-8.54384498485332e-06
-6.13959868297927e-05
-2.21050811361906e-05
-1.97305608758685e-05
-2.24227181103461e-05
-4.08830846977745e-05
-1.83432683215537e-05
-2.44598936304578e-05
-4.51795642908777e-05
-3.1171509177311e-05
-3.82659058446603e-05
-3.65702952739359e-05
-3.64428215754227e-05
-2.15836404289182e-05
-5.32525477004852e-05
-2.90576600650523e-05
-1.29921590318442e-05
-7.81446320035738e-06
-2.68539082118358e-05
-1.15496728299217e-05
-7.03176168667574e-06
-1.16651905090587e-05
4.39191682020263e-06
-1.41805832977825e-05
-2.45214872033335e-06
-4.03652983571552e-05
-3.92013372294943e-05
-6.85733883988184e-05
-3.4790669983303e-05
-4.65742760417583e-05
3.88562295880096e-06
-3.4615753646412e-05
-8.75242687277899e-06
-3.52821468669829e-05
-3.39971759961316e-05
-4.32139465419551e-05
-2.38051470771776e-05
-3.16372969691306e-05
-4.72766568674088e-05
-4.14672848533631e-05
-2.03261887158837e-05
7.49599569463302e-06
-2.6431688103213e-05
-2.81621009670625e-05
-3.08707925294207e-05
-4.0732152005959e-06
-3.47668496525302e-06
-4.01105945680481e-05
-1.22166841941022e-05
-1.35479335643955e-05
-3.87970370098868e-05
-2.97263345637928e-05
-2.19033944442766e-05
-2.96267679246993e-05
-3.11731761581273e-05
-9.27510544662471e-06
-2.19547086564016e-05
-1.11617841632665e-05
-2.71960641715927e-05
-1.14107789682916e-05
1.53672953563614e-05
-4.18372923977358e-05
-1.64773971988962e-06
-2.82363890707968e-05
-4.63432599754481e-05
-3.72753841436096e-05
-8.21332638545197e-06
-4.43894174115162e-05
-2.00446975712032e-06
-3.76958002292783e-05
-4.23632319638776e-05
-2.60699305164054e-05
-5.39652428435333e-06
-2.55667163620345e-05
-2.57223087373898e-05
-4.74270628614567e-05
-1.22125884076143e-05
-1.88132108259552e-05
-4.50374838384318e-05
-3.74468343446389e-05
-1.84144554993569e-05
-1.26824563614668e-05
-2.35875128637015e-05
-4.51042642202738e-05
-4.21027361098019e-05
-5.07610291899619e-05
-3.69953443187044e-05
-1.66057192399711e-05
-7.17726769788063e-06
-1.37651418222332e-05
-3.05167927979151e-05
-3.4960240133616e-05
-4.38223776254898e-05
-4.06595709598265e-05
-3.14149278910538e-05
-1.31631175371812e-05
-1.95363643048809e-05
-3.71356997730177e-05
-3.18490396759725e-05
-4.00702748267505e-05
-1.46890997636016e-05
-1.51433504407399e-05
-4.39202136136923e-05
-1.72612762118654e-05
-3.15483757257278e-05
-1.83564600009615e-05
-4.02546034169657e-05
-4.06748137880292e-05
-1.91014671701292e-05
-1.58386375538905e-05
-5.24714839450716e-05
-3.762475501449e-05
-6.84603076937455e-06
-3.63518248984199e-05
-4.17565457733341e-05
-9.901427726234e-06
8.53254397720671e-06
-3.84498009035649e-05
-4.21493453030038e-05
-5.19453521877652e-05
-6.99742817889703e-05
-3.80960873933115e-05
-3.18355970099971e-05
-1.69464966908754e-05
-4.30510183638133e-05
-5.16792490200152e-05
-5.05492192833383e-05
-3.48733958978983e-05
-1.29645135123074e-05
-1.15251617941565e-05
-4.93983376405058e-05
-1.22512211553992e-05
-4.87703254502719e-05
-5.17400451784728e-05
-8.95004578257188e-06
-3.79322199471068e-05
-9.46215642725731e-06
-3.82923013543386e-05
-5.95026553323525e-05
-4.52624775041455e-05
-4.28202348502555e-05
-3.66369200748711e-06
-5.46407333360647e-05
-3.64047752370684e-05
-2.57248085226829e-05
-3.16109556963653e-05
-2.86870837734039e-05
-2.34011893110588e-05
5.0557007930047e-06
-1.43285554106138e-05
-2.25142569961726e-05
-3.71507439373663e-05
-4.58460660052024e-05
-3.17801140100006e-05
-2.47626301712815e-05
-1.24437403003625e-05
-2.747557947462e-05
-1.99489316604085e-05
-1.25867627449312e-05
-6.30788346788237e-05
5.4062081672954e-06
-4.27472337118021e-05
-1.08640829237276e-05
-2.92504922220325e-05
3.14574889466135e-06
-4.41414747240418e-05
5.65303559878574e-07
-3.75306171547353e-05
-3.69983033722972e-05
-3.22829842494362e-05
-1.6152206771663e-05
-2.51869115634071e-05
-4.42538408269966e-05
-6.00600051552053e-05
-3.23114590773175e-05
-2.8126249172384e-05
-1.89591525055161e-05
-2.48880614143545e-05
-5.07814542069833e-05
5.37649978960452e-06
-1.83140660636097e-05
-6.51847340081165e-05
-3.329984237726e-05
-2.08116655646555e-05
-4.79909885071473e-05
-2.09617818527154e-05
-3.59353673973459e-05
-2.33632392989998e-05
-3.72938769822668e-05
-2.26811757419915e-05
-9.93085722387595e-06
-3.0765715868427e-05
-7.06185154473083e-06
-5.07333751180884e-05
-7.12361466811953e-05
-3.45921956137471e-05
-2.75627197557645e-05
-1.04359720107768e-05
-2.49330767588297e-05
-3.92892545020803e-06
-2.47950620688433e-05
-3.1748903013898e-05
-2.50709455471853e-05
-2.77307746737214e-05
-2.23505161629242e-05
-4.52500062756539e-05
-1.31910342070305e-05
-2.02022611000126e-05
-3.08508084485651e-05
-2.34148175500737e-05
-1.33623859341507e-05
-8.34260171149555e-06
-1.73772021991394e-05
-1.09175923723503e-05
-4.08433655114405e-05
-2.82625862021374e-05
2.80440402515634e-06
-4.01182266896479e-05
-3.56088801774472e-05
-2.67908026187465e-05
-2.99050169419904e-05
-5.79493349194455e-05
-5.32648670934044e-05
-3.76815813640695e-05
-1.39867062384232e-05
-2.81720525818992e-05
-3.57260793495582e-05
-4.13958345074229e-05
-2.89342265022906e-05
-7.56311151249498e-06
-3.3013921180623e-05
-4.00266367201276e-05
-4.79107633408216e-05
-1.59877632663684e-05
-1.8527765870831e-05
-5.39677256207915e-06
-3.10994973551831e-05
-2.21133244555206e-05
-3.76826971709047e-05
-1.76145096292336e-05
-3.61491594555734e-05
-3.86789679625009e-05
-4.77070082774022e-05
-7.51864124064903e-06
-5.58957219019655e-06
-3.03797579853972e-05
-3.83667832726692e-05
5.83668848098564e-07
-4.22280646775652e-05
-9.09793267141381e-06
-4.11239464319376e-05
-5.45917442555462e-05
-5.50507426426879e-08
-3.42958375666802e-05
-1.62969075812146e-05
-1.38248860319453e-05
-3.62180061794661e-05
-3.91962317833031e-05
-6.88455172701602e-05
-4.99047293403397e-05
-2.65130715599909e-05
-3.26234723663281e-05
-3.24412588787945e-05
-2.27412613766067e-06
-1.72951271845846e-05
-3.58664820505739e-05
-5.41997842423362e-06
-3.40834325598672e-06
-4.39210192467313e-05
-1.89778158056925e-05
-3.35988256099338e-05
-1.88550724030414e-05
-1.6220544765855e-05
-1.20592797888077e-05
-4.28794234724071e-05
-5.90240787855698e-05
-2.8301324285477e-05
-1.86349969364522e-05
-3.73727146920883e-05
-4.23846963940628e-05
-3.76025234804484e-05
-1.24007397535175e-05
-1.82453212848516e-05
-2.14968343841634e-05
-3.55079868969541e-05
-4.6520277555233e-06
-2.48883985287063e-05
-5.84999553804629e-05
-3.6824370244982e-05
-1.46036530222554e-05
9.20171826135566e-06
-4.10834691403576e-05
-3.35928587913079e-05
-1.31311757680829e-06
-8.36326046572904e-06
-6.58183984330344e-05
-3.12412469283254e-05
-1.07266610829591e-05
-4.66486250532686e-05
-2.96647959146151e-05
-2.41704229442919e-05
-1.2450429820398e-05
-3.9765729388725e-05
-2.94510061718717e-05
-3.4828732098938e-06
6.34768393259317e-07
-8.89915280132145e-06
-3.121703480269e-05
-4.39624366658119e-05
-4.9803920672018e-06
-3.07561507187578e-05
-3.22831547610727e-05
-1.75271345309143e-05
-2.37414493938959e-05
-2.27484249469044e-05
-4.00490135419417e-05
-2.13539150537791e-05
-1.97069814771725e-05
-3.71963988965594e-05
-2.7837372608882e-05
-3.04643986689575e-05
-4.2582336070913e-05
-1.22719789128514e-05
-3.78843423606177e-05
-3.05943134460982e-05
-2.04198274000663e-05
-1.21839941614002e-05
-5.58184010455885e-05
-5.17996585936308e-05
-2.4562044453966e-05
-8.97966246424659e-06
-3.1764871428656e-05
-3.49344865509404e-05
-3.15943185426799e-05
-2.70563380501844e-05
-3.36318205099661e-05
-1.81067915843014e-06
-4.25851773648378e-05
-4.76462977388551e-05
-3.93687497878529e-05
-3.48297864210004e-05
-3.71791868065153e-05
-2.89999297930056e-05
-4.09622383323351e-05
-2.77392603142859e-05
-6.28275194872867e-05
-2.60572957873366e-05
-1.70809569862049e-05
-3.13635284005538e-05
-1.88454136675255e-05
-1.48128243748921e-05
-2.8298775997613e-05
-3.48837470857507e-05
-2.31884741043799e-05
-6.43404935850348e-05
-1.11509909183192e-05
-3.37318484981299e-05
-4.42280008806101e-05
-3.39898870050816e-05
-5.52768831934129e-05
-3.9292947678753e-05
-2.33487485655732e-05
-3.8495274559758e-05
-2.3409457921833e-05
-4.78727767482615e-05
-2.46362481086271e-05
-7.90207555634798e-05
-3.86644777145807e-05
-1.7533690505089e-05
-5.77748741132128e-05
-4.05054760336647e-05
-3.35780392309234e-05
-4.34186398576628e-05
8.26522742880472e-06
-1.63628010396913e-05
-3.25784365685547e-05
-5.63526511311091e-06
-2.27049775253524e-05
-1.0758026170436e-05
-3.2538628264971e-05
-5.24575257162244e-05
-3.44420998527993e-06
-3.4968500486271e-05
-2.41539891795173e-05
-3.79720982027531e-05
-1.75201757332335e-05
-3.51697439974843e-05
-3.94818637541235e-05
-2.14653659189065e-05
-3.56026895580486e-05
-4.19812575568777e-05
-4.56303232192739e-05
-3.29996567575443e-05
2.58729919010185e-06
-2.24207793522336e-05
-5.21596022924533e-05
-5.24451250915808e-06
-2.05657732363419e-05
-4.1215718508943e-05
-4.40867308514558e-05
-2.02812469552841e-05
-4.61434360933765e-05
-3.26384319931135e-05
-4.65446678500599e-05
-2.67866403525323e-05
-1.81229588422637e-05
-2.72150262264671e-05
-3.45923510275703e-05
-2.87833180831664e-05
-5.17499070369641e-05
-3.10767040369798e-05
-3.11252279583532e-05
-9.53317367427442e-06
-1.94214845958893e-05
-2.89344144088635e-05
-4.68415709690584e-05
-3.86214119499913e-05
-2.84070754140716e-05
-2.30113821696169e-05
-8.58604834191209e-07
-3.47631983837813e-05
-6.35590767445378e-05
-1.36030006466854e-05
-5.13575678234517e-05
-3.46162709543202e-05
-2.85767836657749e-05
-3.15347701467306e-05
-2.74210968859301e-05
-4.66336931032288e-05
-4.35642535415563e-05
-4.25520519678931e-05
-5.98417975456667e-06
-2.9430983103198e-05
7.74291224948623e-07
-1.528962506148e-05
-4.44626822656249e-05
-3.27677539867168e-05
-4.72816775131468e-05
-6.90011038140945e-05
-4.7408020303755e-05
-3.81343158100526e-05
1.80333469815439e-07
-4.45319821727747e-05
-3.75789782359705e-06
-2.75504920117435e-05
-7.34533714893328e-06
-4.72004361372851e-05
-1.04022500454335e-05
-4.26518405002431e-05
-5.52575307349416e-05
-4.18520012770034e-05
-3.25473905915574e-05
-5.50609369600433e-05
-2.14237000640523e-05
-3.55623551957913e-06
-1.42144398173387e-05
-1.82114362526582e-05
-3.56421860509185e-05
-1.62366381730782e-05
-1.91930845013518e-05
-2.55720365412258e-05
-4.12798380439985e-05
-2.59383037459934e-05
-4.10606344423565e-06
-1.55765065427755e-05
-3.83824659992599e-05
-5.41357774596378e-05
-2.6195987916675e-05
-2.49502234010678e-05
-2.24509847560814e-05
-4.67224542531316e-05
-6.36644442380829e-05
-3.40612952108018e-05
-7.54402546709948e-06
-3.60031837194674e-06
-4.02235528325075e-05
-4.48191746757376e-05
-2.07734657908951e-05
-1.88287915148174e-05
-1.10965726085804e-05
-2.63582685439549e-05
-2.67345236260664e-05
-1.18503174430288e-05
-2.2351291902645e-05
-1.86501670729311e-05
-2.82918146244591e-05
2.26663971057637e-06
-3.66690616070906e-05
-5.11047013277539e-05
-2.08076447343772e-05
-2.01637889436731e-05
-2.9859065048209e-05
-3.96932488852848e-05
-2.23010609433578e-05
-7.55796192692678e-06
-3.0167521844712e-05
-5.90293316695053e-05
-4.05201228610834e-05
-2.3835759014892e-05
-5.40699718823965e-05
-5.39460353926172e-06
-3.76001838211429e-06
-8.13378301747837e-06
-2.65963388029973e-05
-5.61971160370516e-06
-1.57786377619971e-05
-2.67189771725774e-05
-4.44518686134513e-06
-8.44745465871213e-06
-3.76683299773674e-05
-2.30057164529245e-05
-2.57005959988188e-05
-1.21711101205427e-05
-2.22755218503774e-05
-1.34250934371191e-05
-3.05399684570216e-05
-5.37789013599944e-05
-1.32273798669678e-05
-3.12274845313865e-05
-2.62695281076243e-05
-4.56612434928881e-06
-4.93421712412367e-05
-4.5202590980593e-05
-2.51888589078575e-05
-3.35478548113803e-05
-2.96449344010913e-05
-2.7630297502556e-05
-5.08482380842648e-05
-1.39290515692742e-05
-5.08816258514037e-05
-3.41795543019544e-05
-3.11629979414545e-05
-2.8394711592075e-05
-2.36804203051981e-05
-3.65619038967319e-05
-4.94794532956885e-05
-2.00030237191704e-05
-2.75649301189951e-05
-3.96299297098331e-05
-2.33718075175582e-05
-2.64426337225168e-05
-6.25337605228707e-05
-3.30762362849268e-05
-3.49637073059306e-05
-1.4526948744763e-05
-6.73348418164608e-05
-1.71464537818576e-05
-1.8062837177229e-05
-3.87129991335815e-05
-5.59611816723813e-05
1.15899461301744e-05
-1.20694235577395e-05
-2.21748638429889e-05
-5.00878939076268e-05
-4.67574876949496e-05
-1.91930511641305e-05
-3.46618966687463e-05
-4.73122029199569e-05
-3.87085558851236e-05
1.87996325940492e-05
-2.08462744987391e-05
-9.47470009432179e-06
-2.75074542201439e-05
8.12255499008939e-06
1.1014904091571e-05
-3.25383406255728e-05
-2.56756860680273e-05
-1.56519201094031e-05
-5.69097032125142e-05
-3.88035220191034e-05
-4.50614616317618e-05
-2.41296032050125e-05
-3.46657583401551e-05
-3.50692105103092e-05
-1.56333368796494e-05
-2.28821816656159e-05
-3.2925922139544e-05
-1.77151921929834e-06
-3.52028108445804e-05
-2.97853346633542e-05
-2.64641450834853e-05
-4.08037695834393e-06
-1.21743213944003e-05
-7.96059404735199e-06
-4.73038738641728e-05
-1.77344610122602e-05
-1.85630602061651e-05
-1.88703067736883e-05
-7.86599661085212e-06
-3.50515221235749e-05
-4.62732838589444e-05
-7.12755220115887e-06
-2.57539731695882e-05
-2.14086601420615e-05
-3.34449203120442e-06
-8.13192727138024e-06
9.98937088725405e-06
-3.90701076031858e-05
4.28731597760747e-06
-1.97316593578379e-05
-4.97416293549223e-05
-2.29689068379329e-05
-4.2777702809787e-05
-3.1030771439839e-05
-2.75666704017128e-05
-4.21494822497839e-05
-6.10436930322396e-06
-5.39532474241672e-05
-4.48083497780342e-05
-2.76557515989517e-05
-3.00977186397731e-06
-4.16560108180998e-05
-4.17868215854588e-05
9.14699363849208e-06
-5.87164385585714e-06
-6.76907627635523e-06
-1.75625167917181e-05
-2.69963873780562e-05
-3.30672289651545e-05
-2.37034681462525e-05
-2.91219665286914e-05
-4.48513486125121e-05
-2.50549066975557e-05
-2.24121765811804e-05
-2.52493702100436e-05
-3.33885967789098e-05
-5.41900747118333e-05
-1.29144262181904e-05
-2.61904984706114e-05
-2.12842336659317e-05
-2.85705154499716e-05
-1.10330003708512e-05
-4.04095479673988e-05
-1.37019581046781e-05
-2.19136499815772e-05
-2.57681428746617e-05
-4.84689346105467e-05
-7.43784106867855e-06
-2.66167082134782e-05
-2.85690627994906e-05
-6.10401678145222e-05
-4.07270769107853e-05
-3.00381873713391e-05
-1.45702529757582e-05
-5.38896985115709e-05
-6.70971328109457e-06
-1.76745111835787e-05
-4.23325562949159e-05
-3.01600194781941e-05
-1.17969264031588e-05
-2.3414734222311e-05
-4.39706650281976e-05
-4.60439116104605e-05
-2.31723005806074e-05
-3.17908901472503e-05
-2.12827205230452e-05
-7.4176320296e-07
-3.12163754119238e-05
-4.23031462628268e-05
7.28520223520571e-06
-2.71501837602114e-05
-6.1692517920828e-05
-9.66569583736527e-06
-5.02697244211744e-05
-5.04244204138658e-05
-2.78090438840544e-05
-1.09280953320952e-05
-3.17701599304856e-05
-2.15209075020854e-05
-4.82016771691287e-05
-8.48804026963576e-06
-4.28081672685823e-05
1.66025172663916e-06
-1.39640684960984e-05
-4.3923152265025e-05
-3.49732727898432e-05
-3.21260801406648e-05
-2.34277805098215e-05
-2.57744618380356e-05
-5.50293744298806e-05
-5.55448700827996e-06
-4.437601438141e-05
-5.58535422699013e-05
-3.49073227829877e-05
-7.44983737562259e-05
-2.41600189783453e-05
-1.11237166813832e-05
-3.77775238719661e-05
-4.46361502316251e-05
-4.37437319146177e-05
-4.8448033487643e-05
9.65186119080228e-06
-1.53299029484176e-05
-1.24875798578422e-05
-4.5276694926789e-05
-2.16988002530915e-05
-2.20149021172692e-05
-3.63056642905787e-05
-4.32775244550949e-05
-3.04182627301668e-05
-4.5974801945901e-05
-4.70081030144334e-05
-2.25574405418996e-05
3.56411481557091e-06
-4.55477430139725e-05
-3.45080974249776e-05
-1.38335778552827e-05
-3.92707811528763e-05
-4.32034804832073e-05
-1.50698777554552e-05
-2.93047001799595e-05
-3.59735379176951e-05
-2.69467074454929e-05
-2.1244981076023e-05
-2.50518746857138e-05
-3.75155996843904e-05
-4.39735291225142e-05
-4.89480379730321e-05
-4.84397476185181e-05
-4.02095467957513e-05
2.89755969834168e-05
-1.86589954024333e-06
-5.25833200224536e-05
-4.91279181003517e-05
-5.3815856091262e-06
-3.26982919341572e-05
-2.33069390750128e-05
-4.50561222734249e-06
-1.14645510059582e-05
-2.6206118156209e-05
-2.86248377360502e-05
-2.52901866558805e-05
-1.23513981702074e-05
-3.06253532295293e-05
-1.7876294360939e-05
-6.90097685740585e-06
-5.89548296413764e-05
-3.13079918385467e-05
-1.67890582656219e-05
-1.5341087947679e-05
-3.85222141968812e-05
-2.93077159227709e-05
-7.15129157842173e-06
-3.96726145018632e-05
-5.72568823068175e-05
-5.43429471747785e-05
-1.97070499527708e-05
-1.6673025125805e-05
-1.940635482061e-05
-3.04751052250077e-05
1.31594213913813e-06
-7.92857915013866e-06
-1.56197969259967e-05
-4.77979180363705e-05
-4.87684367411137e-05
-3.15364819641336e-05
-1.86933909191029e-05
-4.71043564634857e-05
-3.55056692645697e-05
-3.88942961399992e-05
-4.18603912892291e-05
-4.64030322063224e-05
-1.3344758309826e-05
-2.9823119844167e-05
-4.3138181484128e-05
-4.29402008595801e-05
-1.16937043077615e-05
-2.17193774523838e-05
-3.95736613905441e-05
-3.37615259657698e-05
-1.23225096418373e-05
-1.25057355608313e-05
-9.25864433721367e-06
-2.3249318682159e-05
-3.1557469678635e-05
-2.86103552121998e-05
-6.52696252058005e-05
-3.0258958319071e-05
-2.52343415234698e-05
-4.0666057742806e-06
-3.19427418892758e-05
-7.56491126881625e-06
-2.00485445601157e-05
-2.47243757828391e-05
-3.29775996899967e-05
-3.58218135443398e-05
-4.5666980316937e-05
-2.13801839831865e-05
-3.97947108966258e-05
7.79211643884938e-06
-2.04534379739776e-05
-3.57737927428489e-05
-3.76920675578461e-05
-3.94610809806616e-05
-1.93994466366482e-05
-2.75871288724455e-05
-3.53223576097053e-05
-4.38518610175993e-05
-1.66204762543826e-05
8.96985954231788e-07
-2.72340290651941e-05
-4.06714318653803e-05
-4.77732351830585e-05
-3.87451392357676e-05
-2.18936551997594e-05
-1.55000160904948e-05
-2.98906688370344e-05
-9.79778875705756e-06
-3.72649424896449e-05
-3.49627737044436e-05
-3.11847808865254e-05
-1.27033021911886e-05
-1.60477137962023e-05
-3.1160670530161e-05
-2.49022390619923e-05
-5.3102612575593e-05
-2.84970125751653e-05
-2.05318430241892e-05
-1.2415687503944e-05
-8.23438058489568e-06
-2.01257245310126e-05
-4.67061531603373e-05
-3.52490638883126e-05
-2.03690969517492e-05
-2.14294857449499e-05
-2.80112999956684e-05
-3.40768437718239e-05
-5.68226942931059e-05
-2.65654889898806e-05
2.94898270261888e-06
-1.16656009938517e-05
-6.22739426341145e-05
-3.67433593898907e-05
-1.09608349202505e-06
-8.04091558259561e-05
-1.98648510543575e-05
-5.16183352508848e-05
-1.67977675289182e-05
-4.93380029109713e-05
-3.39052511881329e-05
7.27871786979781e-06
-2.58419763303715e-05
-5.7338753288651e-05
-3.46445151277287e-05
-4.17251225219111e-05
-2.97856066256924e-05
-1.52742976166134e-05
-3.26460249009707e-05
-5.75286003097571e-06
-2.34925528753744e-05
-5.96383831741924e-05
-2.00725266371244e-05
-2.55104704067625e-05
-3.04627630562878e-05
-2.16553839441959e-05
-5.30165605457714e-05
-6.9866823286172e-05
-3.7322515689061e-05
-5.19889765539768e-05
-2.45266519302279e-05
-3.44882058750537e-05
-1.44217605725766e-05
1.41169015375293e-06
-4.55082568840547e-05
-1.38216150853743e-05
-1.46456084950071e-06
-1.88491526146263e-05
-4.42616905817384e-05
-2.66214959625295e-05
-4.31572857855332e-05
-3.63948363603139e-05
-2.49259688346315e-05
7.05341085187564e-06
-5.80589154667736e-05
-2.82201326009316e-05
-4.41777002178569e-05
-8.25547166256942e-06
-1.70657848997607e-05
-2.31155114738989e-05
-1.26852168261329e-06
-2.72999898836201e-05
-4.10726636539788e-05
5.50853859649354e-06
-1.80013539335329e-05
6.95396781059868e-07
-4.1420150036543e-05
-5.23605212040709e-05
-3.08649176511304e-05
-4.94074548203136e-05
-4.3939756647998e-05
-4.00126307126088e-05
-4.1431725675896e-05
-2.64167550551207e-05
-3.78075944866328e-05
-5.03235137449963e-05
-1.14993493081063e-05
-3.25303868049649e-05
-1.10263223541223e-05
-2.76722723715025e-05
-1.56489180005998e-05
-5.52854944743398e-05
-4.05297391643178e-05
-1.7166517636512e-05
-7.03924594858399e-05
-2.59827848262105e-05
-3.80037939278213e-05
-4.19832912489607e-05
-3.36146052963128e-05
-1.26462821105471e-07
-3.7080819420723e-05
-4.7780277885993e-05
-9.80251729219224e-06
-5.3033759227962e-05
1.50603294608161e-06
-1.72457754963299e-05
-2.67088467492594e-05
1.12703954836481e-05
-3.99307459647071e-05
-1.92122001361271e-05
-6.00767863188546e-05
-3.09464335105865e-05
-2.09384864883083e-05
-2.08496659990922e-05
-2.8343856597237e-05
-4.88733192855687e-05
-3.89319642141483e-05
-2.4385202577421e-05
-5.15668298056428e-05
8.91552521475749e-06
-1.74716607976787e-05
-2.17297116117438e-05
-9.40619514223441e-06
-1.04559621328824e-05
-2.00934519482654e-05
-1.43793315152346e-05
-2.69259288497525e-05
-1.5288787693144e-05
-3.4742475833413e-05
-6.36209265405841e-05
-3.3520711996355e-05
-2.75413978818238e-05
-4.23201793686397e-05
-4.95320169391636e-05
-3.16046957488954e-05
-4.75211485687889e-05
-3.04859690894188e-05
-2.28615124425579e-05
-9.97103278750663e-06
-3.92089773199026e-05
-1.8773049539065e-05
-3.99107435290685e-05
-5.3069207737024e-05
-3.46324811428364e-05
-3.67493983660501e-05
-2.81533093211511e-05
-5.7708677617878e-05
-2.65145334178107e-06
-2.71510548567784e-05
-2.68544412684165e-05
-2.09829949942464e-05
-5.40069870661236e-05
-2.81563368490289e-05
-5.30655643925979e-05
-4.59305092209154e-05
-3.61555500822411e-05
-2.71338458345351e-05
-1.54108607123466e-07
-4.33906816062124e-05
-2.25907742908667e-05
-4.71305758269708e-05
-3.54542825700148e-05
1.48258226752752e-05
-2.16695710054887e-05
-2.26146284240142e-05
-1.56339740210328e-05
-3.35546509075402e-05
-2.95613520195278e-05
2.2227832571336e-05
-1.75321918391438e-05
-2.9823095760684e-05
-3.09740461151191e-05
-5.96447975050216e-05
-2.00487767645457e-05
-1.8353621749549e-05
-2.50676456251696e-05
-1.03100608142362e-05
-4.21503014264619e-05
-9.32706349511764e-06
-3.66124008815805e-05
-3.39077736723308e-05
2.6475663038076e-05
-1.3056568394693e-05
-5.59199287720823e-05
-3.06604694690689e-05
-3.15406565724045e-05
-1.66455021699435e-05
-3.11692817541952e-05
-5.13897198197791e-05
-2.74916980297577e-05
2.53565413368375e-05
-2.30523725917569e-05
-5.37500990771508e-05
-3.72874500317222e-05
-1.37843736118587e-05
-7.11945073770085e-05
-1.83405740994045e-05
-9.3604317429615e-06
-4.59040660886783e-05
-3.14043652084388e-05
-3.54165015340043e-05
-1.53591336945103e-05
-3.93668905528515e-05
1.46685750931322e-05
-1.80176606680809e-05
-3.38868459695305e-05
-1.07894029069034e-05
-2.12452130667435e-05
-3.90315937765106e-05
-3.04375549723243e-05
-4.26561483032252e-05
-1.66547563403522e-05
-2.0744401966304e-05
-5.54793078265593e-05
-4.47545615692892e-05
-3.1091115159366e-05
-3.05021031405549e-05
-2.43071069016926e-05
-3.52060940966349e-05
-1.29735135529526e-05
-3.96068951122102e-05
-3.16133902285535e-05
-3.25044070438567e-05
-4.91418365093173e-05
-4.7581962524736e-06
6.09620873033357e-06
-4.35158872527745e-05
-2.8871256349229e-05
4.60157010327721e-06
-6.47053822032243e-05
-5.6869579700619e-05
-3.77803067862486e-05
1.0362253016915e-06
-2.33703868568748e-05
-4.76049714621486e-05
-5.19717610411733e-05
-1.89107357771272e-05
-3.15450793824326e-05
-7.97155067147788e-06
-3.8778928698707e-05
-3.45423092610373e-05
-1.54764477745774e-05
-3.5270298210552e-05
-3.85857825631938e-05
-3.14963122420033e-05
-1.53105068280462e-05
-3.23389305392867e-05
-3.61490264835513e-05
-4.49683876073103e-05
-2.91240724070532e-05
-3.02869989590737e-05
-9.59104260207921e-06
-4.88630789482123e-06
-5.20395258468936e-05
-1.11065317570052e-05
-4.47302786182567e-05
-2.69592978863858e-05
-4.72045206011591e-05
-1.95468252771707e-05
-1.94728401171079e-05
-1.09521800028455e-05
-1.2923732316528e-05
-2.35112025803381e-05
-2.27466223727955e-05
-3.90988598931399e-05
-1.53511097339926e-05
-3.85769351309562e-05
-4.41163639673006e-05
-3.57873282975924e-05
-3.68989988183237e-05
-2.39863836276745e-05
-6.42581326728497e-05
-5.08417096826011e-05
-6.37975528810192e-05
-1.72856897255103e-05
-3.98266942446861e-05
-2.16343712117781e-05
-3.69276801415368e-05
-4.37854618711805e-05
-7.03598715870852e-06
-2.06338452313526e-05
-3.0611105228297e-05
-2.64166692139072e-05
-2.78433883410308e-05
-2.88742555059728e-05
-2.13178367997912e-05
-2.66603365358304e-05
-4.67560402085274e-05
-3.3371574175652e-05
-4.60380306877816e-05
-1.29642211600158e-05
-1.82669518258288e-05
-5.91891978542655e-05
-4.52176318158682e-05
-3.65168553276901e-05
-4.21925573091604e-05
-2.81870137085836e-05
-2.74479208208498e-05
-1.84620307515492e-05
-2.28384798677018e-05
-1.61637491791867e-05
-9.55624807776474e-06
-4.25827148388648e-05
-2.16700076618751e-05
-3.0833418246643e-05
-2.92159450236967e-05
-4.0654350539575e-05
-2.67637982946145e-05
-4.6075149105051e-05
-4.96774142986553e-05
-3.08585530991345e-05
-1.0047270873041e-05
-1.87401785273664e-05
-1.11581112870987e-05
-4.73792978374577e-05
-1.9103864090638e-05
-3.3941006627451e-05
-3.65344250778871e-05
-2.68124956820206e-05
-3.73847504988348e-05
-1.35917226226674e-05
-3.53769347794759e-05
-4.05411320351343e-05
-3.0480379185971e-05
-3.69517625504271e-05
-4.1276119543761e-06
-3.27294045851942e-05
-2.44493717856569e-05
-3.9690364659948e-06
-1.74287685194103e-05
-9.26609372411799e-06
-1.99206184596096e-05
-6.78246903788133e-05
-8.05867861566539e-06
-2.17252180636118e-05
-8.87560165612658e-06
-3.54017454149972e-05
-5.46029283737264e-06
-6.184362349108e-05
-2.23459644124272e-05
-3.04179170966753e-05
-2.96238367321984e-05
-3.64065766100925e-06
-4.19878060849956e-05
-1.17642605813184e-05
-5.33582464085791e-05
-1.74824342553892e-05
-5.52625220081038e-05
-3.54551862549701e-05
-1.45349228074009e-05
-2.66667683187711e-05
-4.96193804516632e-05
-5.21543648341162e-05
-1.71391716381924e-05
-2.08801895691822e-05
-5.67491852053407e-05
-3.6995888871387e-05
-1.25619222752439e-05
-3.51259804501676e-05
-3.32756439417951e-05
-1.61108030288766e-05
-3.8490291160802e-05
-5.20438600712536e-05
-2.05279990406908e-06
-4.20750432897831e-05
-4.61228916495261e-05
7.70282591383279e-06
-7.53403938115138e-06
-1.69423253090143e-05
-1.42365685219328e-05
-6.13722792547889e-06
-2.68317681815145e-05
-3.28313660357789e-05
-3.2615103840414e-05
-5.72129529062381e-05
-7.5437280964088e-06
-3.17549730794209e-05
-3.87122007884127e-05
-4.52808425165809e-05
-1.98007110898963e-05
1.49815663420984e-06
-3.47314610629992e-05
-5.18424984014189e-05
7.82696992448771e-06
-4.06916509547958e-05
-4.92447839748472e-05
-3.62266105901783e-05
-3.029103353183e-06
-3.81359066648536e-05
-3.18414282909973e-06
-4.34802602188768e-05
-2.5498986056762e-05
-4.26658496192901e-05
-1.54459252869497e-05
-1.91878911865545e-05
-2.12817864157075e-05
-4.30040350190887e-05
-2.72524968838961e-05
-4.40647778041544e-05
-1.21749457442855e-05
-3.8583530277145e-05
-5.97167202703618e-05
-3.26629958980486e-05
-2.07883615060523e-05
-2.43349421996898e-05
6.87150378409966e-06
-3.46677820292727e-05
-1.86033653710197e-05
-1.56248432950802e-05
-3.32317461144596e-05
-4.09594090844149e-05
-2.23076138017227e-05
-4.05318911275418e-05
-2.52021496301761e-05
-3.11074471713838e-05
-4.50167411195458e-05
-4.30443794601714e-05
-5.64282801634474e-06
-3.35814576304124e-05
-2.31493206224264e-05
-4.94370564087086e-05
-4.31064128697453e-05
-1.81053810984534e-05
-2.11650716715909e-05
-3.07286772172132e-05
-2.16611573154811e-05
-2.41975514498501e-05
-3.08651550195903e-05
-2.76955556432931e-05
-3.00731314639434e-05
-3.58403413313492e-05
-1.34245474005866e-05
-1.26346061085488e-05
-2.32915632632809e-05
-4.45484180031902e-05
-2.16281453398175e-05
-1.93367205547302e-05
-2.22941686905496e-05
-2.03653792782401e-05
-2.93290974537355e-05
-1.16415472709492e-05
1.11237404395245e-05
-4.74091663167739e-05
-5.96187867094024e-05
-6.09428022295579e-05
-2.70563797259935e-05
-1.34714057882977e-05
-3.69835993781633e-05
-1.64895731799813e-05
-2.44641479594582e-05
-1.41463746723044e-05
-3.34771601198325e-05
-3.11557546546579e-05
-3.44134095301804e-05
-9.25979908922389e-06
-3.27327018279232e-05
-4.76741790548535e-05
-4.25013537686459e-05
4.97908426625191e-06
-2.62205302666423e-05
-1.88453754290634e-05
-3.07517987195832e-05
-4.11097384460131e-05
-3.62151307619735e-05
-1.21976327749534e-05
-2.71554534717021e-05
-6.59423702820433e-05
-3.3679160338613e-06
-1.67232073622686e-05
-1.1066283278166e-05
-5.30679119191809e-05
-4.96640343925969e-05
-4.01792855053619e-05
-3.7696005682706e-05
-1.65414219805824e-05
-2.77801780920329e-05
-3.39403802660077e-05
-2.00639999002293e-05
-1.3535039127142e-05
-5.54793629457556e-05
-3.82052839819895e-05
-3.55197501667724e-05
-2.42494785565466e-05
-3.92911425677812e-05
-4.79916713016166e-05
-2.75329031525419e-05
-6.49554039792908e-06
-4.19002399306641e-05
-2.28579690269389e-05
-2.52852427187881e-05
-2.24868045784777e-05
-2.45488816181769e-05
-1.7130462631259e-05
-4.69619610436604e-05
-4.72144452638578e-05
-9.76474443867176e-06
-3.53848280269054e-05
-6.95000189975433e-05
-4.40116940715226e-05
-4.50443534790218e-05
-3.0743721177886e-05
-2.35546572466886e-05
-2.32908324280619e-05
-4.13728845406815e-05
-2.29945769486526e-05
-8.03329988539482e-06
-2.68170458971665e-05
-5.65749068713741e-05
-2.61115818323978e-05
-2.92886417605419e-05
-2.7128138058638e-05
-3.48650236450417e-05
-1.98229312251138e-05
-3.49216062281875e-05
-2.96998866580094e-05
3.90181371732445e-06
-3.5162866434364e-05
-1.19487423743777e-05
-3.35072290536e-05
-1.94877225338933e-05
-1.22432236835041e-05
-8.63349957378256e-06
-1.90496169342365e-05
-3.29764463069337e-05
-2.93749145483361e-05
-2.21665918534766e-05
-3.40572777522446e-05
-1.457256710909e-05
-2.30280083824746e-05
-9.77870072174699e-06
-5.2133172629269e-05
-9.05990811289863e-06
-6.80387019044078e-05
-1.14872101716185e-05
-3.86065225404274e-06
-3.4685276187179e-05
-4.09792256268853e-05
-4.46098679704444e-05
-4.62729244459092e-05
-1.94699220839e-05
-3.49323339870754e-05
-2.80189722726793e-06
-4.00927644410988e-05
-1.93661260228123e-05
-3.51986426834058e-05
-2.74581081614242e-05
-3.12444449113186e-05
-2.69521219994371e-05
-1.03193659801191e-05
-3.55246861070757e-05
-2.36777873659474e-05
-8.66148787461257e-06
-3.11910021804168e-06
-3.3335438296609e-05
-3.56758518192144e-05
-4.05975725980192e-05
-2.10151943587063e-05
1.70905976298983e-05
-3.90999199606664e-05
-3.64072465974435e-05
-3.57520454002476e-05
-3.96852343869325e-05
-1.14054355392913e-05
-3.42116876071273e-05
-2.46524386504031e-05
-2.65990256042065e-05
-3.18745624742605e-05
-3.8558068660303e-05
-3.96639970801234e-05
-3.01062799136613e-05
-2.05419863174929e-05
-2.68040642963569e-05
-1.29615748708932e-05
-1.06565965458803e-05
-7.78358405610157e-06
-1.61411666930063e-05
-2.65556739424979e-05
-5.39102145524745e-06
-3.26600148161114e-05
-2.41558383191978e-05
-4.74801207789768e-05
-4.18622133395571e-05
-2.83553208044599e-05
-5.84235531139222e-05
-3.81737316876267e-06
-3.43004181789462e-06
-3.55011472985223e-05
-4.37256874265177e-05
-4.5826503415942e-05
-2.57363685676759e-05
-1.70946382917056e-05
-5.64806120807351e-05
-3.20977657740213e-05
-4.67591155537816e-05
-3.17632122644935e-05
-3.19228921508922e-05
-1.57248901705638e-05
-5.26719434408138e-05
-3.15571984448373e-05
-2.71171244400419e-05
-4.24279584575512e-05
-3.92487705565687e-05
-4.03878373203045e-05
-2.2740989086783e-05
-4.67453167778608e-05
-1.75627735389282e-05
-2.45620718372446e-05
-4.37076659921249e-05
-7.77274374674398e-06
-1.37316493160526e-05
-5.31775683124633e-05
-3.25086662734775e-05
-2.22023710951372e-05
-2.04659107022177e-05
-3.35719666385631e-05
-4.18937475414808e-05
-3.67354879657272e-05
-1.30656177196408e-05
-4.20575768342567e-05
-4.65745135219435e-05
-2.66587543250716e-05
-2.90617635944544e-05
-4.62593745716338e-05
-4.63248185821265e-05
-1.49182201504106e-05
-2.07001542089997e-05
-5.73902411194293e-06
-1.68445981996515e-05
-3.1144824885284e-05
-6.22053410772293e-05
-3.95706396017557e-05
-3.88602777914111e-05
-2.97095627830755e-05
-1.6390437312483e-05
-4.66982114060275e-05
1.06737706608273e-05
-2.25803632431093e-05
-3.35643927059391e-05
-2.81343355797841e-05
-2.83136731023172e-05
-1.54114244045375e-05
-4.05449872618836e-05
-3.19157966103887e-05
-2.05518842079901e-05
-3.20246890043855e-05
-3.90566727764585e-05
-2.71400802335444e-05
-2.81663834847701e-05
-3.32994741236312e-05
-8.48197426719186e-06
-9.59939638530062e-07
-1.66474975055049e-05
-2.53308905909333e-05
-2.81087221407493e-05
-2.06171233907541e-05
-3.55405293107354e-05
-3.69879250858071e-05
5.83632601072324e-06
-1.4418308373155e-05
-4.46315342316033e-05
-5.13345027543941e-05
-5.10099736157616e-05
-7.49778436663243e-06
-3.56024470982587e-05
-7.81304757782991e-06
-3.8236421542567e-05
-2.13690688350995e-05
-2.24339467126354e-05
-2.25265779340943e-05
-6.39971892397723e-06
-2.6261059355675e-05
-3.88563889835039e-05
-4.20950092097386e-05
-4.3747152655988e-05
-8.83748232396978e-07
-2.52453900245166e-05
-5.03247449676696e-05
5.85335399430132e-06
-3.37104183089319e-05
-4.50147252006359e-05
-3.20088878183519e-05
-2.5767505467837e-05
-8.8003686220297e-06
5.12005416315521e-06
-3.56281997210203e-05
-3.73905069558521e-05
-1.78158995511638e-05
-2.74967326313695e-05
-4.59088281337334e-06
1.54418363160507e-05
-3.62433162314624e-05
-1.56547799649039e-05
-2.21522411855682e-05
-2.65738914966815e-05
-4.43635276930864e-05
-3.02933985078838e-05
-1.71171537384534e-05
-1.75096009198689e-05
-2.91607123371883e-05
5.23125364804604e-06
-3.12230900804308e-05
-5.45897071325265e-05
-1.11290102128915e-05
-4.80060969190191e-05
-1.9567718252336e-05
-5.91745155818772e-05
-3.51943517252766e-05
-6.84612585454856e-06
-5.69595601928652e-05
-3.14519695442457e-05
-3.91767934914235e-06
-1.53238700767734e-05
-5.6451233584512e-06
-5.15364752963248e-05
-2.63515329159278e-05
-4.90878995332476e-06
-5.30147912532577e-05
-5.8462739410372e-06
-1.83665325741445e-05
-8.37329091177889e-06
-2.64174061005398e-05
-3.93649484714515e-05
-2.55537126606437e-05
-3.51744438241193e-05
-9.12806645940614e-06
-3.88082909880873e-05
-1.04553671137082e-05
-2.28022252373282e-05
-5.45722550983514e-05
-5.30532885956492e-05
-4.33023766085464e-05
-1.66634021498806e-05
6.28740559053454e-06
-2.97669478056367e-05
-7.95767549490491e-06
-4.93097819117602e-05
-4.49536357187453e-05
-4.13878951041646e-05
-3.44684931187892e-05
-2.9036670324222e-05
-2.10201286408706e-05
-5.33588362928705e-05
-4.05631570938645e-06
-1.65723547823288e-05
-3.78416800606504e-05
-9.97683050213502e-06
-4.14501334190378e-05
-4.95593009332789e-05
1.94636437663914e-06
-2.22347065989829e-05
-2.81171983564661e-05
-2.35821313420799e-05
-5.22454499488641e-05
-2.3968597116955e-05
-1.8202505915859e-05
-1.20659563239542e-05
-1.71606000037125e-05
-2.78881666567967e-05
-3.41439030791624e-05
-2.75227311284839e-05
-2.60756028831074e-05
-2.07848750559386e-05
-4.61735802370409e-05
-3.55502014333105e-05
-4.81221360626526e-05
-3.80619823218593e-05
-4.63611863823868e-05
-2.83426676741156e-05
-2.59303468233466e-05
-1.74431769461015e-05
-3.87084731104344e-05
-3.76692745333153e-05
-5.5324307807995e-05
-3.30292750008601e-05
8.24457769411641e-06
-4.36468779384671e-05
-9.10109197616717e-06
-1.97132433015733e-05
-2.55538266008466e-05
-5.59737738264217e-05
-2.28493387783909e-05
-4.29300784369988e-05
-3.50395608594303e-05
-8.48758390257994e-06
-1.91099038657019e-05
-2.84109326700592e-05
-2.74884226846223e-05
-1.21830486501792e-05
-1.53993468641314e-05
-4.52334433399128e-07
-1.24682697747346e-05
-2.01273245961186e-05
3.69990187160457e-06
-2.14298849566108e-05
4.95923941260822e-06
2.39752066064348e-07
-4.52012050951657e-05
-3.05223450628694e-05
-3.3087200625438e-05
-2.802552404452e-05
-2.1647250899907e-06
-4.06140084225635e-05
-4.79949435126248e-05
-3.75922406794996e-05
-5.23774531623118e-05
-3.69890460292524e-05
-2.71862981417385e-05
-5.33921110503506e-05
-1.38788294437697e-05
-2.84007293939587e-05
-3.52259079193649e-05
-5.08369269516702e-06
-3.55691839065496e-05
-1.74713309453482e-05
-4.06126125751033e-05
-9.72541816102645e-06
-4.73292614637728e-07
-4.36515319472842e-05
-2.60504273678292e-05
-1.67860821973193e-06
1.08488656578404e-05
-6.46436129711594e-05
-5.15205454836155e-05
-5.78172537678229e-06
-5.50188193113487e-05
-3.10757149702365e-06
-4.15200400681508e-05
-1.55393663121391e-05
-2.34324594823245e-05
-4.6132772236116e-05
-4.21837451322809e-05
-2.5202386479899e-05
-4.22220093640358e-05
-2.97133784410668e-05
-2.28353232224569e-05
-3.71706394817813e-05
-2.30881435275122e-05
-6.10370854050459e-06
-1.31127192388455e-05
-3.35933720543321e-05
-1.65931116494443e-05
-4.47180065686224e-05
-1.95795576399977e-05
-5.51983546314767e-05
-2.59424115305222e-05
-3.50800274386152e-05
-3.09799918537064e-05
-1.27138469202066e-05
-2.71268154405315e-05
-6.25672156621273e-05
-4.66826697334668e-05
-3.75794913919516e-05
-4.86777563993842e-05
-2.10532236521169e-05
1.01841329842849e-06
-1.69269140533387e-05
-4.38139663244274e-05
-4.11000543558476e-05
-4.0301495445946e-05
-3.68600194498836e-05
-3.43787237203313e-05
-1.97628934622009e-05
-3.4690719662227e-05
-1.69948437184328e-05
-1.93633643479185e-05
-3.39565755139596e-05
-3.80532697026705e-05
-2.20197192400411e-05
-2.33452371428421e-05
-2.73805350779936e-05
-2.55941863355347e-05
-3.2657262137426e-05
-3.38508587300705e-05
-4.49219361335024e-05
-1.28426662952664e-05
-2.45208812706986e-05
-2.97268796960101e-05
-4.43405123246089e-05
-3.25954329625592e-05
-2.39986238631177e-05
-2.03165388686454e-05
-4.79434670435288e-05
-3.70126300581735e-05
-1.57817411501923e-05
-3.43812695807265e-05
-1.46199932448531e-05
-6.92884843987918e-06
-1.7185635189232e-05
-1.94736410258497e-06
-2.0549559701527e-05
-8.21422194795293e-06
-3.87237275685749e-05
-3.60841475363906e-05
4.66135682462571e-06
-1.81178595478546e-05
-2.94222879710838e-05
-1.76499792584983e-05
-1.90437857324102e-05
-1.12980137581783e-05
-3.58207062892602e-05
-2.88109992462861e-05
-1.9316415523627e-05
6.01631083978529e-07
-2.98012525795357e-05
-3.36401854111942e-05
-8.64837296081707e-06
-5.27599935576e-05
-1.31584411867077e-05
-3.27273699974104e-05
2.02484229031256e-06
-3.78330554053898e-05
-2.61850623393372e-05
-4.86063511674817e-05
-6.92808410300404e-05
-5.7160153025363e-06
-1.93106154911193e-05
-5.905011905134e-05
-3.65632101178097e-05
-2.9295425939966e-05
-3.9740285969563e-05
-2.04725825232919e-05
-4.23571319899078e-05
-2.94633161388333e-05
-4.68926850219476e-06
8.8930452879424e-06
-2.92071647164112e-05
-1.1550441969736e-05
-3.52031511718046e-05
-1.6694337604197e-05
-9.73390801105114e-06
-3.16039119892976e-05
-4.21586928769764e-05
-2.0004487704378e-05
-6.89583917631787e-05
-1.07275035251327e-05
-2.95388064064103e-05
-1.82782453202629e-05
-1.38179273552529e-05
-5.43384239137355e-05
-2.3240099623096e-05
-2.8640458264824e-05
-4.92336523548001e-05
-1.55663535483396e-05
-2.02426035811485e-05
-1.97885651520346e-05
-5.12628788393698e-06
-5.43490690021423e-05
-2.42417927033321e-05
-4.87764880111733e-05
-3.60329267249883e-05
-2.92935396121835e-05
-2.46212161334034e-07
-1.84338491738983e-05
-1.37287290830166e-05
-7.88506720732521e-06
-3.05937464813034e-05
-4.96614694365908e-06
-5.09002366331377e-05
-3.73140717177788e-05
-2.40365054944502e-05
-2.48143893145612e-05
-2.32305390258612e-05
-4.25391163426746e-05
-3.95153763040439e-05
-3.5194868940522e-05
-3.1886792042731e-05
-2.57138758774285e-05
-2.00330942321359e-05
-5.96134185134092e-05
-1.29560644554013e-05
-3.66985395309389e-05
-3.05607593408399e-05
-2.9686594398984e-05
-1.01112400547151e-05
-1.95551941514138e-05
-9.69617225382644e-06
-6.46911980676771e-05
-3.79983838093538e-05
-2.90770817738972e-05
-2.18115464272484e-05
4.99825374915919e-07
-1.82492080398496e-05
-4.3491713857761e-05
-5.68419981071913e-05
-2.06007554576401e-05
-1.51875062719635e-05
-3.78408685163854e-05
-1.04086760992562e-06
-4.33733292735364e-05
-5.58170798222077e-05
-5.1829159803187e-05
-1.97536443781082e-05
-3.55577034620658e-05
-6.75633262606279e-05
-3.03455279546877e-05
-3.52110071320227e-05
8.11025672608377e-06
-1.54545139320682e-05
2.4014398334241e-06
-4.28540006631806e-05
-6.88593168732394e-05
-5.39533095150829e-05
-4.34773434871931e-05
-3.64621093574587e-05
-3.5249625801347e-05
-2.83201718558296e-05
-5.14761375143076e-05
-2.56437342111652e-05
-1.50451303440573e-05
-3.4010013077283e-05
-4.57759255711426e-05
-6.141370779503e-05
-3.46439913723039e-05
-1.47220911327015e-05
-2.74949033814133e-05
-4.3505310556251e-05
-4.62050969634158e-05
-6.12605896894019e-05
-6.02019314068045e-06
-8.58667535962326e-06
-4.40981953465103e-05
1.24996345593007e-05
-2.02475703152318e-05
-2.81260957566168e-05
-2.18184343074872e-05
-2.87990518050105e-05
-2.73917678549881e-05
-5.02603337379452e-05
-3.48252732423465e-05
-3.36100362987777e-05
-2.53412811692045e-05
-6.01036489616099e-05
8.06708561648766e-07
-7.96391908448018e-06
-1.95136653484495e-05
2.0221501342746e-06
-2.40597385520174e-05
-4.95394866366133e-05
-3.37284778308053e-05
-2.29213695734658e-05
-6.98008394299845e-06
-3.95637118457033e-06
-1.18309129270518e-05
-3.0701207282162e-05
-2.76735115463621e-05
-1.70917931624305e-05
-1.63219211789672e-05
-1.33669296067378e-05
-1.88779043140443e-05
-2.78477922847629e-05
-5.00098638078466e-05
-1.73444850073498e-05
-4.12365054398301e-05
-3.65495728224051e-05
-2.68060172197693e-05
7.0004470107924e-06
-3.69518851908896e-05
-1.09422358409205e-05
-4.68266287100369e-05
-1.6680207135128e-05
-2.40440092740597e-05
-1.94016135752162e-05
-4.07393704143503e-05
-3.77342600495673e-05
-1.57699827276517e-05
-2.97072254924197e-05
-3.71288378203735e-05
-3.93118012679097e-05
-6.65811401521079e-06
-1.65830916170691e-05
-4.37061331370758e-05
-3.54060312073295e-05
-2.2581397470334e-05
-1.28749981493149e-05
-3.85380977086227e-05
-3.87672638195958e-05
-2.70135703865089e-05
-2.95075442821544e-05
-5.92628480441071e-05
-1.15331279432933e-05
-1.13028673569911e-05
-2.77105331923895e-05
-2.1287265326446e-05
-1.43261989527224e-05
-3.0890466499165e-05
-3.39247918033927e-05
-2.50089326451385e-06
-1.77525008167136e-05
-5.93676300883039e-05
-3.04976047408204e-05
-1.47362099664154e-05
-3.57131766208511e-05
-2.53900112516798e-05
-5.52855759420155e-05
-2.47891657800957e-05
1.68494504858298e-06
-4.789448027432e-05
-2.06168747332657e-05
-1.53725961219932e-05
-2.85366655261491e-05
-4.4988858165965e-05
-3.5231326316042e-05
-2.87504907617414e-05
-3.9360911281176e-05
-1.94377591386128e-05
-3.02077006558622e-05
-4.03504269915663e-06
3.24024153960277e-06
-1.61024773344597e-05
-2.08776864806034e-05
-1.33437551166573e-05
-2.22016200923055e-07
-1.04579880492093e-05
-7.34077454988537e-05
-2.96209641940618e-05
-3.43152085414983e-06
-2.42752723935733e-06
-2.39001344344356e-05
-3.61143957863494e-05
4.93711487112509e-06
-4.00041115280576e-05
-3.95912620370979e-05
-1.66375711044878e-05
-4.71173366263176e-05
-3.74830844049541e-05
-2.90804779244366e-05
-4.76460669273514e-05
-2.96283318192484e-05
-6.15351575245581e-05
-7.503877593216e-05
-3.71390620575699e-05
-2.9529950114794e-05
-3.67184832227673e-05
-1.76131710533068e-05
8.85625173774053e-06
3.96096770914671e-06
-7.31227422479742e-06
-8.23785207308954e-06
-4.50128532415806e-05
-1.02602649932844e-05
-3.4480652845028e-05
-1.91980163517326e-05
-2.19136034448018e-06
-3.54485879591692e-05
-1.6700885451661e-05
-2.27531170456266e-05
-3.49066874589478e-05
-3.22728960470475e-05
-2.64222917647375e-05
-4.59712511812101e-05
-2.22115857041898e-05
-2.86218223094469e-05
-3.07580439139906e-05
-5.44391506888171e-05
-2.44659104739071e-05
-3.19367937967074e-05
-4.20239606320443e-05
-3.46944876531319e-05
-3.78114200432411e-07
-3.69426367908276e-05
-4.07366912326859e-05
-2.95097507875224e-05
-2.1277313582222e-05
-3.03509394564884e-05
-2.39448402408804e-05
-4.55874669738797e-05
1.31623365577348e-05
-4.81332092430763e-05
-2.01290289080016e-05
-4.28654223238533e-05
-3.42077838006367e-05
-3.48323528031125e-05
-4.39093177989561e-05
-2.13072946031849e-05
-1.92258775655671e-05
-3.47847140205505e-05
-3.62711013587548e-05
-2.30520209977597e-05
-4.91616841882851e-05
-2.93037335664713e-05
-2.1030259746614e-05
-5.37124374783326e-05
-3.73227787899918e-05
-5.87762559024308e-06
-3.12465753557897e-05
-3.62741186093676e-05
-9.4435273509258e-06
-1.62459369184231e-05
-3.109370261357e-05
-2.53412026821322e-05
-1.97303477109615e-05
-4.54574314912534e-05
-2.8501621665902e-05
-3.49044529843327e-05
-2.59515691266167e-05
-3.1567280104659e-05
-2.74281440042002e-05
-2.50610175537433e-05
-4.50667739228026e-05
-2.19807609713858e-05
-2.36007808847659e-05
-4.02084724984209e-05
-1.53588249824684e-05
-3.7253014278276e-05
-3.63000257016681e-05
-2.66127198557227e-05
3.23585915776004e-06
1.61069868567367e-07
-3.29369813311128e-05
-4.47547947439533e-05
-1.52757625587316e-05
-3.92373536317344e-05
-1.56491754373729e-05
-5.09834063163118e-05
3.04081089301385e-06
-1.03261677108875e-05
-2.32521826637347e-05
-2.07481035726906e-05
-5.00276161082587e-06
-4.00182105727407e-05
-4.22826304734995e-05
-3.14827500549782e-05
-9.98255528511085e-06
-2.66680528236518e-05
-1.06090560600686e-05
-3.97559543681951e-05
-2.87272417655097e-05
-1.18733070230606e-05
-3.70209087865849e-05
-2.90457047110326e-05
-6.27061663185398e-05
-2.64591727246757e-05
-5.71610114440641e-06
-8.50577915134718e-06
-1.84421999216979e-05
-3.43665421087475e-05
-1.20169540089334e-06
-2.96150041753248e-05
-3.41097983231736e-05
-1.54872759816604e-05
-3.03027636420184e-05
-4.96930466078876e-05
5.15510426276989e-06
-1.13507826206774e-05
-8.89136633964088e-06
-1.72644423456769e-05
-6.63161179961874e-05
-5.91484802854606e-05
-3.50735908727659e-05
-1.15981669404848e-05
-3.08159220857743e-06
-4.54970102751086e-06
-4.73592940792384e-05
-2.54350251216359e-05
-5.33282211551889e-05
-5.34496012389987e-05
-1.37070994496061e-05
-4.7581472670284e-05
-4.89953793330822e-05
-2.27587426486604e-05
-6.12947172282646e-06
-1.84916522252201e-05
-2.78917405423141e-05
-1.30341221553878e-05
-1.0001840186242e-05
4.81538656004228e-07
-4.12117867732137e-05
-2.69710361741139e-05
-2.0596614060201e-05
-1.86978940516627e-05
-2.56078900718976e-05
-5.29138827774877e-05
2.44564673372145e-06
-6.99390107035674e-06
-5.69648684896602e-05
-4.56083507681112e-05
2.3731802538439e-05
-6.01478277200281e-05
-1.2871277503818e-05
-4.64273157120875e-05
-5.01608457775755e-05
-6.01642963096884e-05
-4.94286793661141e-05
-3.62261971833252e-05
-9.51630146850349e-06
-1.27123072604138e-05
-2.8869554222742e-05
-1.70106638771191e-05
-1.9037052980127e-05
-3.10521719597007e-05
-8.93712743431788e-06
-2.58304363931407e-05
-1.38083959408222e-05
-3.94419050993713e-05
-2.06877511979351e-05
-3.98201332886173e-05
-4.89985379014594e-05
-4.22188947884446e-05
-1.67418086412222e-05
-3.95860028817291e-05
-9.23927395615049e-07
-5.06354248165867e-05
-3.45671445221548e-05
-1.13570304099016e-05
-3.68014717476179e-05
-2.27009928989137e-05
-5.96814753498391e-05
-2.44344164934282e-05
-4.93366419151505e-05
-2.76167951123758e-05
-1.29893227650729e-06
-2.81770293465274e-05
-3.57986245313863e-05
-2.8274173596581e-05
-3.58755879296305e-05
-2.86634940041851e-05
-5.23328431439731e-05
-3.24946341596178e-05
-3.63464845288454e-05
-3.63496854014937e-05
-4.03232339034831e-05
-3.77062785979819e-05
-3.06499028512258e-05
-2.71570139265176e-05
-3.66803215885506e-05
1.493311807342e-06
-1.1295521836443e-05
-4.25262880126274e-05
-5.3858560271599e-05
-4.93628903656577e-05
-1.58817070093762e-05
-1.81687196014444e-05
-3.17263082943209e-05
-4.91395017806276e-05
-2.17213143088025e-05
-1.73679377433088e-05
-1.68922352635442e-05
-2.23367119983028e-05
-5.16869003501591e-05
-4.58601247054975e-06
-3.68802609766983e-05
-7.91326637838683e-06
-3.74416192942923e-05
-1.03021659622503e-05
-2.03532548360924e-05
8.24444313535505e-06
-3.52248477675643e-05
-3.11402296070263e-05
-4.9816354466193e-06
-4.44165887248903e-05
-5.51399745853051e-05
-1.86107920857423e-05
-3.96268679581461e-05
-9.58794019040303e-07
-3.10530500415699e-05
-3.10350727897857e-05
-3.60012862783297e-05
-2.84163573358138e-05
-1.0616031198022e-05
-2.89833340264645e-05
-3.27400929704063e-05
-1.99382890297111e-05
-1.61316032353597e-06
-2.39807240559406e-05
3.32544189914105e-06
-3.93864912424969e-05
-6.23108054195459e-05
-4.54768184092662e-05
-1.41535871621189e-05
-2.985765387903e-05
-6.25220351279559e-06
-3.09269370583523e-05
1.93482478414563e-06
-3.7722466085181e-05
1.13844683065105e-05
-3.70293805161752e-05
-2.96224630703269e-05
-6.45472043461216e-05
-1.14167644155306e-05
-1.09527363226339e-05
-3.88365836485528e-05
-1.40782099677577e-05
-3.86095030486872e-05
-2.89019096231163e-05
-1.47304821142625e-05
-3.19612907583683e-05
-1.58161403212944e-05
-3.26009823975367e-05
-4.29736712513412e-06
-5.73286077796788e-05
-3.92948371627637e-05
-5.38862143132327e-05
-3.1835796745023e-05
1.93058183722798e-06
-3.35231728364409e-05
-4.63111665836541e-05
-3.18335405950863e-05
-1.40847136902106e-05
-2.36584555731293e-05
-4.31560821596227e-05
-1.23700758822416e-05
-2.11349233329318e-05
-4.07485000851884e-05
-4.31111370927403e-05
-7.8314230386655e-06
-3.33518265720617e-05
-3.68601485491864e-05
-1.25645718383972e-05
-4.63077112963188e-05
-4.09236821568512e-05
-6.94139942356404e-06
-9.09027403340713e-06
2.55854528176328e-06
-5.3984477332527e-05
-1.83377899707823e-05
-1.76555193201159e-05
-3.26356622632801e-05
-1.02317326161719e-05
-3.60049680447742e-05
-4.69015415377267e-05
-7.05794358932437e-05
-5.48109452037029e-06
-2.32056887527603e-05
4.74310257985633e-06
-3.21911950901789e-05
-4.11741888302042e-05
-2.82914978868254e-05
-2.19917226690842e-05
-2.20955945605822e-05
-4.86754729626435e-05
-3.12582181021276e-05
-4.58544156250334e-05
-2.82042369530276e-05
-4.40218879791016e-05
-8.56889151642522e-06
5.46098024594962e-06
-4.49396032061941e-05
-8.6999776748551e-06
-3.81957944250409e-05
-2.89900751699864e-05
-5.37695614218193e-05
-4.99156269431023e-05
-3.36673959405633e-05
-4.03878395757353e-05
-2.67617278126185e-05
-2.86723721605603e-05
-2.499165947292e-06
-4.70479148701834e-05
-5.33486795855794e-05
-3.29694143883532e-05
-1.87652693240994e-05
-2.31716100087096e-05
-4.80826521928859e-05
-8.03416930848454e-06
-1.25060956262124e-05
-1.80298375764042e-05
-2.9944151006709e-05
-2.7132880996778e-05
-4.00468785939643e-05
-2.23385926387993e-05
-6.15317664303662e-05
-3.55169895090385e-05
-3.99028383065171e-05
-1.43865304376609e-05
-5.41748774638707e-05
-4.04795129720826e-05
-4.60031688389743e-05
-7.6280609003569e-05
-3.84501933285968e-05
-1.6916877654583e-06
-6.0383692487086e-05
-9.78979636991895e-06
-1.25672513231806e-05
-3.01493672168119e-05
-2.10428328934385e-05
-1.38650744100409e-05
-3.61914281800696e-05
-3.55751982039354e-05
-1.92226896129841e-05
-1.33535622855134e-05
-4.83520464831012e-05
-5.85282898269412e-05
-6.53655920581966e-05
-6.83461282193032e-05
-3.8641656113128e-05
-2.92605899493282e-05
-2.27420547463398e-05
-2.87807846345114e-05
9.10168966097539e-06
-1.96688954057303e-05
-4.35928199516387e-06
-2.65692050022048e-05
-2.18361127337927e-05
-6.5125890947067e-05
-3.28171392594335e-05
-3.07746744076442e-05
-3.26394591029707e-05
-3.15642287632486e-05
-2.79781065731212e-05
-3.51133359839657e-05
-4.46948566529951e-05
-8.41693322984841e-06
-4.79255771317538e-05
-1.47246168870705e-05
-2.4435853586971e-05
-7.605267177537e-06
-4.5771521280964e-05
-2.66754871880332e-06
-6.20529984104766e-05
-1.9466992507447e-05
-2.10250433841659e-05
-2.7369037478571e-05
-1.80375092368124e-05
-5.44065749359812e-05
-3.81432630834068e-05
-4.42088788494615e-05
-4.48633119748247e-05
-1.11240420686147e-05
-4.70157528495862e-05
-1.16975598019738e-05
-3.06191695016549e-05
-3.33687349711492e-05
-2.59878802706871e-05
-3.97716796115101e-05
-3.7880013053419e-05
-2.39396263911353e-05
-3.17442752989766e-05
-3.31345173213556e-05
-3.49673812604329e-05
-2.20505479995514e-05
-2.99372664063007e-05
-3.13648573303469e-05
-1.44977988218134e-05
-1.11532498580962e-05
-2.35703271267106e-05
-1.62079500400883e-05
-2.04259335688671e-05
-3.48362421757141e-05
-4.81625432789773e-05
-1.70565091927597e-05
-5.00148429287952e-05
-2.2161680133035e-05
-2.11261831745405e-05
-2.37701467403955e-05
-4.07825092024087e-06
-3.64691332629016e-05
-2.30988103705942e-05
-1.5104499286038e-05
-2.95466063735857e-05
-1.37971908923721e-06
-5.48893859720802e-05
-3.66811657262565e-05
-1.52563777373826e-05
-4.41021143318107e-05
-4.77922827422255e-05
-1.05741086780353e-05
-1.70463327678784e-05
-6.38615605607175e-05
-3.99362296880414e-05
-5.43169811919834e-06
-4.32844501163516e-06
-4.1502619333802e-05
-4.82153319649469e-05
-3.0274102074768e-05
-2.93271315625978e-05
-1.86547533665746e-05
1.84620471351117e-05
-3.44860399315753e-05
-5.10419044963332e-05
-2.60240199474822e-05
-1.0201811871918e-05
-4.2094919414205e-05
-3.44709905610117e-05
-1.93637705159183e-05
-6.20526304749217e-05
-2.90677611800274e-05
-4.31937229811886e-05
-5.0271009494441e-05
-3.07210440826521e-05
-1.20784357302729e-05
-3.29845440615476e-05
-1.28753005565148e-05
-1.61730192240288e-05
-3.96556889993327e-05
-3.90103718265454e-05
-3.2561162893878e-05
-1.94262851427842e-05
-5.41348554278349e-05
-7.81914086786372e-06
-4.38477984055851e-05
-3.96882766400452e-05
-4.93484386239988e-05
-1.29276364423838e-05
-2.23223333326631e-05
-3.29080243963205e-06
-6.60692069012165e-06
-3.47986261625969e-05
-4.02585580166053e-05
2.6920747291026e-06
-4.00501557713019e-05
-4.88071740506363e-05
-4.05551286982332e-05
-6.52783682717762e-05
-1.63903687252632e-05
7.53315788369955e-06
-4.62442889667964e-05
-2.12105120856421e-05
-5.19542707489484e-05
-2.31730993826301e-05
-2.40194969248545e-05
-1.87512650544743e-05
-2.80425625633989e-05
-2.64848759692515e-06
-6.82193609987978e-06
-1.89308804209878e-05
-2.79060460910815e-05
-4.33328339120015e-05
-5.98589231932246e-06
-1.50075601524834e-05
-2.16927786072541e-05
4.26303258328879e-06
-2.92563787423976e-05
-5.36941055681437e-05
-3.53200928231835e-05
-3.41513321875382e-05
-2.36226291178693e-05
-1.52852195445864e-05
-7.19753643357923e-06
-2.48188654548108e-05
-1.22544647095071e-05
-2.30127883462168e-05
-4.49885706842517e-06
-3.55299844538341e-05
7.14896339384969e-06
-1.2000470434421e-05
-3.68711866274132e-05
-3.27299024779065e-05
-3.1725885861705e-05
-1.90926771317658e-05
-3.60328372764428e-05
-4.63409243557425e-05
-4.48332134243692e-05
-1.57954499866032e-05
8.11338279106696e-06
-3.22222169913827e-05
-2.87856045748695e-05
-5.14999688485875e-05
-4.72577064782756e-05
-1.79600161498253e-05
-3.05918602214305e-05
-4.99658204628924e-06
-3.30542108380822e-05
-2.08549134923055e-05
-3.29084385941691e-05
-3.83820655059504e-05
-5.69332682627488e-05
-2.52451601759034e-05
-2.975431356892e-05
-3.25972062910255e-05
-1.4311033951656e-05
-1.98400513857003e-05
-3.76247972331089e-05
-3.03350223020936e-05
-4.57022933738702e-05
-3.70565896615283e-05
-3.55023603727521e-05
-3.31381700829095e-05
-2.35339583883342e-05
-1.17590527293733e-05
-3.64869851118226e-05
-8.70558396481085e-06
-3.55449541563875e-05
-1.52086061100033e-05
-2.89511951003662e-05
-4.36753405315147e-05
1.650927198156e-05
-3.14764218574405e-05
-1.47308466369109e-05
-3.20495524127774e-05
-4.0526332016148e-05
-4.08939409978462e-05
-5.28273472933712e-05
-4.69377386202518e-05
-1.71649732983907e-05
1.58718631414507e-06
-3.0240471243281e-05
-2.55092507742218e-05
-3.01130132992595e-05
-3.75319761965225e-05
-2.28406380497183e-05
1.93003408925807e-06
-4.40672776581964e-05
-3.27193313733545e-05
-3.65307597665212e-05
-5.2378959406119e-05
-4.19352275369317e-05
-4.73373054583103e-05
-2.06918402916938e-05
-5.64145581112344e-05
-2.20244516908876e-05
-3.26977948873525e-05
-4.50672290724522e-05
-2.16267070896271e-05
-1.76836400975879e-05
-2.13918798750124e-05
-1.66093573614928e-05
-5.39576174158312e-05
-2.86658199238212e-05
-4.04115729870104e-05
-1.9883623757605e-05
-1.63208736885071e-05
-1.77701231975069e-05
-2.97302746768757e-05
-1.69292031451309e-05
-1.77660123770496e-05
-1.34495612540388e-05
-2.40840444781365e-05
-8.98297791917455e-06
-1.27443702281906e-05
-3.36353259234806e-05
-4.60213220805665e-05
-2.09945370965049e-05
-1.76018329718726e-05
-4.81111950932513e-05
-3.58770569985732e-05
-3.21869612993823e-05
-3.76701255861842e-05
-4.66710482884837e-05
-5.46793689465949e-05
-3.95697139021209e-05
-3.51030636501922e-05
-4.12266448104725e-07
-3.41825594642857e-05
-1.2541874310759e-05
-5.47230197222472e-05
-4.20473352251764e-05
-2.89566260038259e-05
-2.29886517193238e-05
-4.58125990826414e-05
-1.12553032541972e-05
-2.09510834979822e-05
-3.06847964114103e-05
-2.66552296559692e-05
-4.68050640068029e-05
-1.62056385694454e-05
-1.69614125760168e-06
-2.0184514051412e-05
-1.37828177815862e-05
-1.14429208031017e-05
-4.2019685074336e-06
-1.39342126650073e-05
-3.05785270270975e-05
-4.52957538255451e-05
-4.28221606443192e-05
-3.99993059252701e-05
1.67943377402195e-06
-5.51660505490521e-05
-1.25875400304269e-05
-2.47856578805814e-05
-1.47951700915452e-05
-3.05527479918139e-05
-6.42823817377908e-05
-2.44422374230287e-05
-2.67314997396866e-05
-4.18681275450741e-05
-1.71815866973776e-05
-7.3059007844499e-06
-1.54161160994842e-05
-6.35948266343929e-05
-4.31935260220886e-05
-2.39537595368565e-05
-2.11612288601332e-05
1.0383529684751e-05
-3.87016891868998e-06
-3.98015932694991e-05
-2.07981509264233e-05
-1.22817539334662e-05
-4.01601939839289e-05
-4.58665726413154e-05
-4.3856663669547e-05
-2.79956306974925e-05
-2.80065262731485e-05
-1.6440675804538e-05
-1.29853460007729e-05
-9.2911388956241e-06
-2.81067666549269e-05
-2.90838158256524e-05
-5.96252186321773e-06
-5.79506998723979e-05
-1.07284426655693e-05
-4.31799725304345e-05
-6.06037719292881e-05
-3.06109163230287e-05
-3.08509726351184e-05
-2.94732782710816e-05
-2.61471210092354e-05
-2.56899751857824e-05
-3.18312844350706e-05
-2.09761783310529e-05
-3.96800274550832e-05
-2.22543296092672e-05
-4.4583216336616e-05
-4.33643895144132e-05
-1.26352843314704e-05
4.99008968143633e-06
-5.21006394833206e-05
5.04105391446388e-06
-1.73100578798703e-05
-1.22988913712054e-05
-1.60908347833373e-05
-3.95034768897377e-05
-4.70569507266997e-05
-1.74318126486578e-05
-2.15083687633872e-05
-2.22568740792309e-05
-4.7119172248451e-05
-4.01540211471312e-05
-3.03287735241955e-05
-5.16686112126422e-05
-4.26981881959841e-05
-1.74904381326429e-05
-2.69547233626773e-05
-6.73844924990617e-06
-5.58296552599376e-05
-5.8847133196825e-05
-3.84247683140348e-05
-9.35126031096698e-06
-3.70703246373281e-05
-6.04084640110455e-05
-1.50699279429082e-05
-2.54369040713672e-05
-3.18418177235983e-05
1.64077729142841e-05
-2.70610680200718e-05
-3.22361775848045e-05
-1.81313097189367e-05
-4.13110122436422e-05
-4.92032773824963e-05
-1.77516428535325e-05
-2.65796282827873e-05
-6.5444914624711e-05
-5.80768480329168e-05
-3.16129724738169e-05
-1.89456192226423e-05
-3.23953103770553e-05
-2.56207575519439e-05
-3.58009858397285e-05
-1.95433413000234e-05
-2.85099110887895e-05
-6.58283766557073e-05
-4.11862893364281e-05
-4.18225990160646e-05
7.50389962722237e-06
-1.39684254160356e-05
-6.4599529157683e-05
-4.22235081435692e-05
-5.72586125230642e-05
-5.79279954220859e-05
-2.43896389596956e-05
-3.3984233016781e-05
-5.11604725274401e-05
-3.42348322589768e-05
-3.35178586535041e-05
-5.31124720747884e-05
-8.25808900156049e-05
-1.1904123238477e-05
-2.1985466961944e-05
-3.24848657477914e-05
-2.3856106863398e-05
-3.43914107507804e-05
-4.03637413685519e-05
-2.81771320293682e-05
-1.56047649332765e-05
-4.6432293569224e-05
-3.13591713153821e-05
-3.30764179440152e-05
-4.46225023412705e-05
-1.94331303796532e-05
-4.34468975831812e-06
-6.92088981150706e-06
-4.46165561523987e-05
-2.26866207950945e-05
-4.82940075729109e-05
-3.05044910368132e-05
-5.32088233325948e-05
-4.23737665818487e-05
-4.63651201806381e-05
-2.84343015634562e-05
-7.54753759080657e-06
-2.94332491457227e-05
-2.22435490474601e-05
-3.47404708560396e-05
-3.04048281367303e-05
-3.49800873405875e-05
-1.45236934939257e-05
-4.31885874517044e-06
-2.1125559809795e-05
-1.58286548048826e-05
-2.63508883291496e-05
2.13711697882388e-05
-6.06957219980614e-06
-4.71632183853043e-05
-1.36742600072183e-05
-3.26262816320711e-05
-3.98380051116923e-05
-2.59351753751981e-05
-4.76691541096921e-05
-2.03343740911899e-05
-2.9555951386427e-05
-2.14513177036472e-05
-4.84198522231448e-05
-2.70233880671052e-05
-3.45093303475879e-05
-4.27483174847423e-05
-3.84870758588661e-05
-2.82177153244902e-05
-2.71863528548698e-05
-2.19287013425724e-05
-3.42928019801903e-05
-4.3953638232271e-06
-2.73029108334076e-05
-6.24656736022318e-05
-2.58810643018453e-05
-4.37575317011482e-05
-1.73933879106554e-05
-3.26366747265491e-05
-2.38522022966552e-05
-8.93377039237354e-06
-2.95928237136878e-05
-6.44638616943636e-05
-2.34279825932484e-05
-6.45334096263455e-05
-1.51802111575586e-05
5.91470446776162e-06
-3.0274298181617e-05
-3.61160317282658e-05
-3.94893847296308e-05
-3.32818694535563e-05
-1.59877300030636e-05
-3.83317154008231e-05
-4.03819408197827e-05
-1.55002006137986e-05
-3.09196191831844e-05
-3.73878395546631e-05
-3.84113398137897e-05
-6.94905167201019e-06
-1.66228224892981e-05
-3.52510001498254e-05
-4.99614686493942e-05
-1.70936120973581e-05
-3.36711839461491e-05
-3.74074973524077e-05
-5.05342768691776e-05
-4.1670103302383e-05
-1.84097667408024e-05
-5.06096757114935e-06
-5.95544068853995e-05
2.1360246524431e-06
-1.5008523499235e-05
-6.0068222947113e-05
-1.77543501138009e-05
-2.25130208583472e-06
-6.64437772303146e-05
-6.03134858595346e-05
-2.285321448842e-05
-3.52078716515593e-05
-1.26820630191934e-05
-1.78238959021555e-06
-1.89195394839125e-05
-4.79154314379301e-05
-3.38031752927956e-05
-3.57662476535778e-05
-4.30940134863073e-05
3.95649665466516e-06
-9.53915822812043e-06
-7.17917935344073e-05
-3.81871720387414e-05
-2.29501576970155e-05
-4.60001187913976e-05
-4.74146112151326e-05
-2.61443337978853e-05
-3.94030016179996e-05
-5.03147996973754e-05
-1.5828171407222e-05
-1.23077162491237e-05
-3.11497631785582e-05
-2.99236230447968e-05
-4.65287032984101e-05
-7.64305219635108e-05
-3.55209610357328e-05
-4.45984927122214e-05
-2.30329353199962e-05
-4.6972416166259e-05
-2.72667194093648e-05
-3.45412979092711e-05
-3.38458387536586e-05
-4.00156366811656e-05
1.04031114208833e-05
-3.07155145116799e-05
-3.04719474695478e-05
-7.39376183598003e-05
-1.37360327507032e-05
-2.58953085222417e-05
-3.69043301057524e-05
1.65442982001904e-05
6.16515356091684e-06
-3.92212509275158e-05
-2.39502441849139e-05
-1.22150273946272e-05
-2.88438452297368e-05
-2.90641732782194e-05
-2.98908251771709e-05
-1.79856028115614e-05
-5.36275682039539e-05
-2.36113801981067e-05
-6.50271548162895e-06
-3.12452072794856e-05
2.51221249172421e-06
-2.21537374095464e-05
-2.61557802819169e-05
-3.95423550952592e-05
-2.99313820046579e-05
-3.23588980651533e-05
3.7445892039414e-06
-9.57237980077128e-06
-1.27238527146888e-05
-2.97168689692163e-05
-3.2176538136963e-05
-3.78449510471596e-05
-1.63502334338253e-05
-3.80556619298257e-05
-1.26626723559149e-05
-2.91361905958508e-05
-2.07025081002877e-06
-1.41828067019895e-05
-2.13594569026165e-05
-3.38307833202534e-05
-9.4166963418857e-06
-2.12200201489615e-05
-1.73191640308621e-05
-2.17957752341515e-05
3.17644933302283e-06
-2.00350410520186e-05
-2.40850821528906e-05
-2.43473705925267e-05
-4.13324759759723e-06
-3.70406390434446e-05
-1.90683148923205e-05
-5.73049300894837e-05
-3.69046778519345e-05
-2.45755214811037e-05
-2.9978760371108e-05
-4.16704313524947e-05
-1.48586411022376e-05
-2.95042156879075e-05
-2.43339060535423e-05
-2.58425392243502e-05
-1.99683893667401e-05
-3.20562826543932e-05
-3.50973180702877e-05
-2.35736243812285e-06
-3.52187533711234e-05
-5.5621882515881e-05
-1.72564814127901e-05
-3.89746397959065e-05
-4.77250933876776e-05
-2.809599310091e-05
-8.18244470227729e-06
-2.45404257341672e-05
-9.64024705979516e-06
-4.10767110622115e-05
-1.22250240868898e-05
-2.12894213912214e-05
-2.08590103940187e-05
-3.25999781735513e-05
-3.0968511920761e-05
-2.88917332276198e-05
-4.00515294072156e-05
-1.24822883640791e-06
-5.92329767196886e-06
-4.91425079402531e-06
-3.94485511536515e-05
3.8798387450349e-07
-2.51222402694721e-05
3.58758880745275e-06
-2.85803810257283e-05
-2.31503893682142e-05
-2.6861069827029e-05
-5.63281722298315e-05
-3.16699435914477e-05
-3.27343078610077e-05
-1.50494413684168e-05
-3.69295539033861e-05
-1.37101233924455e-05
-4.16537460960039e-05
-2.08318471457032e-05
-4.14627369786393e-05
-3.34648270073159e-05
-4.07225539035706e-05
-3.96470040746901e-05
-1.31037812541468e-05
-4.55860211458633e-05
-1.27416400497438e-05
-3.21758582067058e-05
-5.37506694775534e-05
-6.70972608051567e-06
-5.60585734902008e-06
-8.80954399534151e-06
-2.88540903605023e-05
-4.21474463877695e-05
-4.12486833396687e-05
-4.78038417876692e-05
-3.12540289142222e-05
-4.21815976663837e-05
-4.64721891276429e-05
-2.49081751609461e-05
-1.77959777531633e-05
-4.52996307548329e-05
-4.79402238077474e-05
-2.71073724549363e-05
-1.05396100137176e-05
-4.32052533044505e-05
-1.91580752809109e-05
-3.18202660920488e-05
-8.77495304302163e-06
-3.05505749915291e-05
-1.61667599553233e-05
-1.10594196243583e-05
-2.9690368502697e-05
-2.97455930049845e-05
-2.05418813712446e-05
-3.11924984091537e-05
-3.36001968218448e-05
-3.00624680404014e-05
-3.52482886273209e-05
-3.68061258017248e-05
-1.13167713461478e-05
-3.88151774974787e-05
-3.78188894628689e-05
7.87680686895596e-07
-2.87783105489189e-05
-1.11277265436892e-05
-3.84074977167278e-05
-2.58208007432328e-05
-2.39551132049078e-05
-3.63699479236283e-05
-1.5556950443306e-05
-3.26352798948094e-05
-4.67922132128517e-05
-2.21437215686229e-05
-3.49160543187344e-05
-1.97792558617898e-05
-3.10920221387191e-05
-3.37657623132402e-05
-3.55850311904219e-05
-4.60920923707547e-05
-4.32898626840863e-05
-3.32763062921015e-05
-3.72037517795959e-05
1.75171363507994e-05
-3.80507421062389e-05
-1.27805538592416e-05
-4.40113884656223e-05
-3.8733002106102e-05
-3.18351584475173e-05
-2.79403587776833e-05
-4.33248396752233e-05
-1.6449664338382e-05
-2.19538879810874e-05
-2.31655444878755e-05
-2.23054138329899e-05
-6.02397498556242e-05
-4.07082842209975e-05
-4.57527803552503e-05
-2.47919848567001e-05
-6.50603593589033e-07
-3.60073053702088e-05
-2.22119685499757e-05
-6.87316567868828e-06
-1.9712748976875e-06
-4.10336250566052e-05
-3.8859049245174e-05
-2.38152518913226e-05
-2.66953400658377e-05
-3.28081076407214e-05
-2.03087737786819e-05
-6.57070800469003e-05
-3.05680026233052e-05
-3.00378952407383e-05
-2.0679169752379e-05
-2.18341838674881e-05
-3.60113345826111e-05
-4.10962751418656e-05
-3.87273267858426e-05
-1.9831107682863e-05
-5.70265579680743e-05
-6.48515165459138e-05
-2.92968543693704e-05
-5.52958619641772e-05
-1.63957985996922e-05
-1.07826742167035e-05
-3.00699920334557e-05
-7.09952351999484e-06
-3.88712657905861e-05
-3.49644194224752e-05
-3.3923388814246e-05
-1.82979492664775e-05
-6.18596718551914e-05
-1.95348119171678e-05
-1.83468212881415e-05
-3.50036491717014e-05
-4.65912961532611e-05
-3.48835062846527e-05
-1.5850616266185e-05
-4.99209064136363e-05
-1.9116840025907e-05
-9.5026143418189e-06
-4.6993461387e-05
-2.07328617510147e-05
-4.0776055366779e-05
-1.38446348882357e-05
1.20489905378701e-05
-2.72017619504094e-05
-4.03284299246697e-05
-4.03194360605718e-05
-5.8687216891726e-05
-5.22270061571772e-05
-4.76319107389052e-05
-3.25834415228749e-05
-1.54575798960897e-05
-1.3887363935298e-05
-1.82272920134392e-05
-1.24685012147639e-05
-6.47618711402636e-07
-8.35869883287187e-06
-2.36982084939217e-05
-4.4666878824593e-05
-2.78434312448703e-05
-2.9708606699786e-05
-1.23383979052083e-05
-2.93127335113094e-05
-3.93573618153857e-05
-5.2918162941494e-05
-2.16072603195383e-05
-3.24735928661694e-05
-2.0418062347023e-06
-2.39552416874092e-05
-4.72085520527468e-05
-3.84674916130364e-05
-5.80901651558955e-05
-1.7613630543951e-05
-2.19452643306675e-05
-2.85454205245229e-05
-3.49184953765693e-05
-3.60768669631649e-05
-1.44714351277987e-05
-1.35742738513772e-05
-2.02712838467264e-05
-4.49319522485517e-05
-1.38427088083445e-05
-2.79802761993157e-05
-2.50930561275306e-05
-1.76366126568951e-05
-3.42984405069427e-05
-1.4375599848159e-05
-1.72714095477674e-05
-2.04448631055557e-05
-2.05582398587e-05
5.02040039592293e-06
-3.0732868053895e-05
-3.10111759004153e-05
-3.41220395523856e-05
-4.51501294134458e-05
-2.29797565675786e-05
8.38399418974135e-06
-2.55159781130438e-05
-3.58301417164155e-05
7.63156294200167e-06
-6.33698912846449e-05
-4.59770742513243e-06
-3.58517139988867e-05
-9.53010844830532e-06
-2.47347588002783e-05
-1.83512481634706e-05
-3.62355058446687e-05
-2.7382951990782e-05
-3.57531352921023e-05
-2.45132915892147e-05
-1.07530603133441e-05
-2.62942904765025e-05
-1.04885039707897e-05
-3.89482853448336e-05
-1.83749444841064e-05
-4.30046407466418e-05
-2.35974070490252e-05
-1.53176162444773e-05
5.68980772067643e-06
-3.84823851516003e-05
-1.77994053765142e-05
6.61756479460407e-06
-2.43034385510009e-05
-5.40883911954118e-05
-2.30307679400511e-05
-6.43536307562118e-05
-2.66442753610592e-05
-4.26328287591434e-05
-2.39853524808663e-05
-9.0117865492437e-06
-1.17329472118584e-05
-3.33762826005554e-05
-3.58085671720654e-05
-2.32977158727127e-05
-2.24789126008626e-05
-2.86823815322783e-05
9.15073790931509e-07
-3.54086486084103e-05
-3.18549867125475e-05
-3.67052133969866e-05
-2.96982572326221e-05
-1.71414420663706e-06
-3.63755265456111e-05
-4.7556100158849e-05
-4.64005380085852e-05
-1.66473541183724e-05
-2.59947481236937e-05
-2.52678140015499e-05
-2.86948196436969e-05
-2.54293453281296e-05
4.74332929565409e-07
-4.26547542817163e-05
-3.89984462782802e-05
-1.96307451715093e-05
-3.04938896215439e-05
-1.32020195012826e-05
-1.6545092902292e-05
-1.72004386090538e-05
-5.60315542327688e-05
-1.37696092116017e-05
-6.99519870489239e-06
-4.60094947614131e-05
-1.19080101106146e-05
5.27666676124459e-06
-2.28654535464097e-06
-2.48819924099785e-05
-6.24006621537905e-05
-2.04753052925663e-05
-3.24351405387458e-05
-3.62249950913275e-05
-1.55316383585218e-05
-3.39206321964386e-05
-3.19184322879516e-05
-3.29878161800903e-05
-4.38811155621466e-06
-8.28609409588012e-06
-5.21506120138964e-05
-3.40423182047791e-05
-3.17790968106096e-05
-3.73782686644292e-05
-3.19927760078491e-05
-3.09033805461274e-05
1.1773832579378e-06
-4.05920961772395e-05
-3.87796440969633e-05
-3.01368757531287e-05
-3.20768565128141e-05
-1.13352474303563e-05
-3.04057524196187e-05
-3.94269872852351e-05
-6.86660529761722e-05
-5.16253116733429e-05
-4.156690600095e-05
-3.20619932007473e-05
-4.39439133831292e-05
-1.84544324500367e-05
-1.49851891993498e-05
-2.50367885890137e-05
-3.72798779614175e-05
-1.63629292174358e-05
-1.00407425804044e-05
-1.78912694477698e-05
-4.40725439905615e-05
-3.58908160454364e-05
-3.68475546995989e-05
-4.99925645373431e-05
-4.57720999116754e-05
-2.11349257468522e-05
-4.49002831860375e-05
-7.64172823391013e-06
-1.59416910636275e-05
-2.78001833053788e-05
-9.09078657561891e-06
-3.68021730543077e-05
-5.82760275346318e-05
-2.45669359578609e-05
-2.88922813409074e-05
-3.68311179119504e-05
-3.80237422849606e-05
-1.83552875410648e-05
-3.47275369361897e-05
-2.67487769823698e-05
-3.51906206629991e-05
-2.42263420799126e-05
-2.29543865732202e-05
-3.70554300497349e-05
-1.82789810444725e-05
-4.11792071038218e-05
-4.89637800149315e-05
-3.01380637965472e-05
-2.64327707182277e-05
-2.16492878588769e-05
-2.89587433537797e-05
-1.07489894043409e-05
-3.43531754820458e-05
-2.49705136222495e-05
-3.98474559102266e-05
-3.3650102913891e-05
-3.5681940653829e-05
-3.42444707670113e-05
-3.88771191755723e-05
-3.03257698006545e-05
-1.14056357399357e-05
-1.28848669254276e-05
-5.9217483222126e-05
-1.74053705990305e-05
-3.60926692213624e-05
-5.11452119599198e-05
-2.75613456375255e-05
-1.45580015634702e-05
-1.82900104019796e-05
-3.45842162746034e-05
-4.5007033790642e-05
-5.56254342617161e-05
-2.50906258423116e-05
-5.04708859876209e-05
-5.01079070602952e-05
-5.02817280058502e-05
-1.39472802741231e-05
-1.40618823179517e-05
-1.43144678067003e-05
-1.34887751791576e-05
-4.2325570398573e-05
-4.14238779368077e-05
-3.30863444218767e-05
-1.54319858412847e-05
-1.18866283234578e-05
-2.8992291789843e-05
-5.08776874896118e-05
-4.92477817865756e-05
-4.72219591686847e-05
-3.93397865959912e-05
-4.38158183155392e-05
-4.22622510677155e-05
-2.69430757173588e-05
-2.76745103697398e-05
-1.08528615139379e-06
-4.53183122943691e-05
-3.37106717323713e-05
-3.70541792295983e-05
-2.30325430372327e-05
-1.98077158227342e-05
-2.69917841978539e-05
-1.33920547855663e-05
-2.43275565039227e-05
-3.48360181953878e-05
-1.02020693921229e-05
-3.82114672912877e-05
-1.57753932633633e-05
-3.4983267867423e-06
-1.07178819180137e-05
-4.28238567575743e-05
-2.53730769150131e-05
-5.11913930512428e-05
-2.79183868572675e-05
-2.03134423677808e-06
-4.27733892271208e-05
-3.97985981081309e-05
-2.92972156939426e-05
-1.61471412970758e-05
-2.18269953060169e-05
-1.5332245047696e-05
-5.27209837579236e-05
-4.49376647888622e-05
-3.22497515400371e-05
-1.81872961597274e-05
-2.92128223999987e-05
5.89991620485032e-06
-2.85063663996709e-05
-3.28507348161942e-05
-2.74835791972117e-05
-2.78000922050801e-05
-7.81389184418388e-06
-3.83043934867369e-05
9.46160244106833e-06
-3.15885510709673e-05
-1.62814978686219e-05
-5.87647589153255e-05
4.47067657332647e-06
-4.22756503323421e-05
-3.12188839584852e-05
-1.63248400203537e-05
-9.28231499115823e-06
-2.09689903457045e-05
-5.21651090546695e-06
-4.78108276626819e-05
-3.52437043691167e-05
-3.21860269388375e-05
-2.36313611239597e-05
-3.82458167113459e-05
-3.37544185660128e-05
-7.01643387303251e-05
-3.37465819810631e-05
-3.57809019099911e-06
-2.23860829347743e-05
-2.07952398346285e-05
-4.14072301987799e-05
-5.39510032735922e-05
-9.5944558962242e-06
1.31402833764214e-05
-2.31943491420023e-05
-1.48463776895027e-05
-1.87200528499167e-05
-8.03756607482044e-06
-2.90571510476764e-05
-1.19976825288045e-05
-2.39698843491565e-05
-1.95509399411244e-05
-2.40298961359664e-05
-4.14742996489688e-06
-3.53729438408682e-05
-3.59186124137419e-05
-4.51209730361954e-05
-5.06570768092338e-05
-2.54563449042824e-05
-2.59383479022534e-05
-4.2669064569102e-05
-4.3892112961095e-05
-5.67050678946967e-05
-2.60760946618266e-05
-3.47915807437268e-05
-3.37790785198128e-05
-5.36974647507656e-05
-2.818271354227e-05
-1.84259112701471e-05
-3.27881833827743e-05
-1.69545241403098e-05
-2.86523129804245e-05
-9.44850436248896e-06
1.06067304156903e-05
-3.94615837458238e-07
-5.84501742183841e-05
-3.36182747343404e-05
-3.49840867663311e-05
-1.1823624651836e-05
-3.15883238944528e-05
-4.09728111801956e-05
-2.37511699749076e-05
-2.24948658033631e-05
-2.14614301596732e-05
-3.76117145856291e-05
-3.10920911341193e-05
-4.618359917189e-05
-2.19175685457351e-05
-2.79842075880105e-05
-1.62391099356475e-05
-2.52371710556542e-05
-2.66059034846052e-06
-3.99512944110184e-05
-5.07335728785478e-05
-1.57651473672028e-05
-5.34318345570658e-05
-2.42901112007204e-05
-1.19979055807152e-05
-1.96909458202489e-05
-1.80697488884043e-05
-1.87932231131453e-05
-2.22568917634234e-05
-2.95999709665486e-05
-2.39031264067481e-05
-4.07961600658814e-05
-3.69517727486768e-05
-2.7599833626467e-05
-4.84788905554519e-05
-5.04630464810201e-05
-1.74847283932528e-05
-3.94662001977036e-05
-4.18847186768544e-05
-2.68782119367648e-05
-4.20565670932129e-05
-8.13074760797965e-05
-1.19575978017867e-05
-2.50592809977845e-06
-4.13944532316052e-05
-2.3242629507615e-05
-4.89916198131262e-05
-2.74885283003371e-05
3.31777288409425e-06
-2.83596797702966e-05
-7.11467377013684e-06
-4.21329944720944e-06
-1.96199760507511e-05
-5.14217303491692e-05
-1.5876241403658e-05
-5.37987762669366e-05
-3.33143837925086e-05
-3.98423715491601e-05
-5.15663490902699e-05
-8.35801961979899e-06
-6.20280976656258e-06
-3.14046479374097e-05
-3.86721856708955e-05
-2.31499092068611e-05
-1.49296920812433e-05
-4.52679984567368e-05
-4.20501611309387e-05
-2.82010515453953e-05
-1.81811276926061e-05
-2.80662029573768e-05
-2.65170694401215e-05
-3.26093709096179e-05
-3.71936564139816e-05
-5.08029310261719e-05
-2.32138615488566e-05
-3.06945178153155e-05
-4.95506629604057e-05
-2.94048218670932e-05
9.73685601556691e-06
-1.15729716394492e-05
-1.99810160528621e-05
-1.67413721797688e-05
-5.68390081891518e-05
-2.8705974747541e-05
-3.78464752796892e-05
-9.14187898888683e-06
-2.48040121386594e-05
-5.81717078509755e-05
-5.10135177414244e-05
-1.39373930409564e-05
-2.48527323409935e-05
-5.27231793111768e-05
2.07347051578206e-05
-2.40790186685735e-05
-6.86451187703712e-05
-3.65129936735781e-05
-1.17127382131451e-05
-2.56795880350985e-05
1.08774730739805e-06
-3.84317290437533e-05
-7.50203945949801e-05
-3.31545468185587e-05
-3.89486220261109e-05
-8.34350004987133e-06
8.42897272095975e-06
-5.00780729158155e-05
-2.76506411462786e-05
-8.10787860152383e-06
-6.65591880234807e-05
3.437732111024e-06
-2.23974156497189e-05
-4.71426017475844e-05
-3.02362825145309e-05
-1.78827583484825e-05
-1.52822021075671e-05
-3.69040722261384e-05
-2.27057517123063e-05
-1.29822335920343e-05
-3.1265085685062e-05
-5.35612240497039e-05
-2.83082282588109e-05
-2.33952547455548e-05
1.07035508954661e-06
-2.51400907231722e-05
-1.31762100046998e-05
-3.03915795171046e-05
-1.12739243326823e-05
-3.5384212834787e-05
5.45855075969697e-06
-4.3278425378545e-05
-2.48760715794993e-05
-2.81113798071575e-05
-2.50273381420884e-05
-1.18298465993477e-05
-2.43560949915923e-05
-3.19245701659212e-05
4.02019537887919e-06
-1.76759373511411e-05
-2.07727593508267e-05
-3.41469015149519e-05
-8.68990068441009e-06
-2.62205985951981e-05
-1.0712166932763e-05
-5.95017123524053e-05
-3.78407733706771e-05
-3.8835799561016e-05
-2.25800091441969e-05
-3.94167138192275e-05
-4.58816414841364e-06
-2.74527197530404e-05
-2.09684862688713e-05
-2.10383196056349e-05
-2.48286756515897e-05
-2.60896132721085e-05
-1.56838767199488e-05
-1.8266799013736e-05
-4.55272406797859e-05
-2.44190400428717e-05
-1.72043466735129e-05
7.44981909684308e-06
-3.23000309868933e-05
-2.41485184627796e-05
-2.50969115202338e-05
-3.74345465601566e-05
-3.90033029683761e-05
-3.69396963865436e-05
-1.65804588967252e-05
-1.53464782322059e-05
-3.07438745959697e-05
-5.7088226495377e-05
-2.56996641567599e-05
-1.34444275427305e-05
-3.54298498057753e-05
-8.42872273690379e-06
-4.2981596231006e-05
-5.60657998821873e-05
-4.54600323513337e-05
-4.31557307526761e-05
-2.79921549473487e-05
-2.67243945901932e-05
-2.97220916919541e-05
5.27238546660302e-06
-2.85162762108291e-05
-3.86423522964943e-05
-9.37869637836409e-06
-9.66040278027705e-06
-5.35390753655346e-05
-1.96991062988077e-05
-3.01043812593759e-05
-2.57130316189367e-05
-3.49581575042746e-05
-1.46989947990169e-05
-6.15086718851352e-05
-2.06141030573998e-05
-5.63216328381836e-05
-2.62233211649738e-05
-2.99047209272345e-05
-1.1343788947375e-05
-3.55286492675843e-06
-5.45105675022263e-05
-1.91677188842414e-05
-4.25156780646104e-05
-2.17125727332542e-05
-4.53691405408638e-05
-5.3447908491084e-05
-2.1292346301007e-05
-2.69205117857493e-05
-5.22317244314115e-05
-2.39664842957299e-05
-3.55077696099722e-05
-4.51021537902973e-05
-4.03048858097045e-05
-6.05408620605053e-05
-1.3919960017056e-05
-2.29067910223135e-05
-7.93877397842878e-05
-2.23752797281236e-05
-1.24230536976682e-05
-1.65774174751229e-05
-2.38521118869021e-06
-3.61903025792333e-05
-2.88543729190959e-05
-1.53017488835881e-05
-3.96924786781825e-05
-3.57223487417092e-05
-9.78345943112753e-06
-1.40388161480205e-05
-4.18419951957022e-05
-1.9961239405482e-06
-2.40065941568609e-05
-2.95397043097886e-05
-2.25290066306101e-05
-2.42739183881133e-05
-3.63883238867712e-05
-2.86360711436655e-05
-2.39274783633187e-05
-3.67554842837112e-05
-3.70973673429119e-05
-5.26400783605147e-05
-2.80562935359516e-05
-4.3871242239048e-05
-1.07926013491434e-05
-7.89210272264453e-06
-4.60072192931164e-05
-5.90227317063538e-05
-6.65765246282243e-07
-2.10455334782098e-05
-3.93900380621457e-05
-1.22318842110562e-05
-3.2268396409618e-05
-2.9742428732454e-05
-1.36582724745936e-05
5.4159828495148e-06
-1.90369027117006e-05
-2.45024914885057e-05
-2.10697312137309e-05
-4.43662414553505e-05
1.91051721422816e-05
-2.28521002239825e-05
-6.2496547230171e-05
-5.40518417076821e-05
-6.82634633059103e-05
-3.36964780593176e-06
-6.79701462170888e-05
-5.14638688923993e-05
-7.86463583803841e-08
-4.40083609956585e-05
-2.11503410668529e-05
-5.25002558365366e-05
-3.26399070104045e-05
-2.18120177849827e-05
-4.08006187687e-05
3.58485756861647e-08
-9.0021258157623e-06
-4.05327707963557e-05
-3.99241797910121e-05
-3.39650053511359e-05
-2.18832610050289e-05
-3.40206824895563e-05
-4.89127067576522e-05
-1.88891664435239e-05
-1.72525934845355e-05
-4.78725557238721e-05
-1.53523529946035e-05
6.11075824615397e-07
-3.09138650379734e-05
-3.46271905096564e-05
-4.85748201820189e-05
-1.837349563735e-05
-3.12444921800154e-05
-3.70520655748766e-05
-3.89081045366264e-05
-1.28158663903169e-05
-3.8722426486267e-05
-3.90830037914073e-05
-3.29063532513845e-05
-1.43924533187516e-05
-4.97074994194141e-05
-3.84324206156667e-05
-3.82576307746877e-05
-1.24381651818465e-05
-4.08129699457267e-05
-2.50714991829909e-05
-2.54511826950488e-05
-2.14233326387209e-05
-1.29146030587968e-05
-4.93513260836262e-05
-1.37010838588857e-05
7.5330825092224e-06
-4.3720892999435e-05
-6.4232846380069e-05
-3.29650187701803e-05
-2.28971283533892e-05
-2.88975510438982e-05
-2.90050591861198e-05
-7.84529376219758e-06
-3.68509764721613e-05
-4.29831212537044e-05
1.06497333631787e-05
-2.37829080546353e-05
-4.00177112061339e-05
-3.50562410483749e-05
-3.679170777478e-05
-9.80719007673961e-06
-3.11853100004757e-05
-2.66500600613693e-05
-2.88805033143472e-05
-1.61712020628916e-05
-1.5210622588618e-05
-4.64108560101724e-05
-2.23173339859581e-05
-2.59946421746483e-05
-2.93535577734503e-05
-4.04038975306792e-05
-5.21365209726406e-05
1.00425017803768e-05
-4.15145972693944e-05
-2.48935963466031e-05
-2.05714654177201e-05
-2.76282266195606e-05
-4.9194917664679e-05
9.25193292498493e-06
-4.34242265944549e-05
-9.99528033574322e-06
-2.56299838994913e-05
-2.38103525351436e-05
-3.92452934246282e-05
-2.62351121858964e-05
-1.93614409840039e-05
4.85758556961872e-07
-4.9875095913272e-06
-2.15419872653996e-05
-3.48141190616938e-05
-3.29480114589767e-05
-4.31308863568311e-05
-5.47908157540926e-05
-2.46459315177703e-05
-3.43303592418597e-05
-2.31489514416001e-05
-6.2653811160752e-05
-3.22317928460772e-05
-2.67811724020452e-05
-3.02350153995742e-05
-3.82391769165235e-05
-2.9587779808095e-05
-1.30906742399691e-05
-3.41636342464247e-05
-2.33644442971101e-05
-3.05268114447585e-05
-2.12660465218977e-05
-4.05846324930161e-05
-1.74309121787714e-05
-2.06225648820459e-05
-3.53482989514583e-05
-3.01587262733122e-05
-1.06545923472173e-05
-9.65381480077699e-06
-5.27398179774428e-05
-3.2829207238902e-06
-3.11568713808412e-06
-3.66233018680365e-05
-2.74308919368368e-05
-3.2894815319595e-05
-4.19483272597345e-05
-3.11454524721551e-05
-3.77669486376353e-05
-2.44070880185904e-05
-3.13505156411769e-05
-6.56753565116177e-05
-3.10061389167939e-05
-3.7980034394878e-05
-2.93148094559947e-05
-4.60645903158576e-05
-8.53764550342955e-06
-3.93243235920647e-05
-1.79951228960841e-05
-3.72796820567999e-05
-4.32936889842597e-05
-2.46740856564188e-05
-3.56562110420393e-05
-1.30140075335379e-05
-2.22042551866094e-05
-1.42286520565928e-05
-2.40805532854136e-05
-5.09610290089559e-05
-8.77159499159532e-06
-2.10085745340689e-05
-3.53848250886828e-05
1.28938535615929e-05
-4.37699027909854e-05
-5.08209905144273e-05
-4.6243766029707e-05
-4.80110175710472e-05
-1.88722335758136e-05
-4.20563536179718e-05
-3.70254699968697e-05
-1.54521175335684e-05
-3.99756579622393e-05
-3.51806235027887e-05
-5.06843566318073e-05
-1.62510709958698e-05
2.42355386974093e-06
-4.48180077187934e-06
-3.25719126409772e-05
-3.04387927057114e-05
-4.57053451624059e-05
-3.48271984780419e-05
-8.58680650187758e-06
-4.18606546558365e-05
-1.91459376025041e-05
-3.01307401583189e-05
-2.93230500534278e-05
-3.01078515321725e-05
-1.6979222925774e-05
-1.28370253495818e-05
-4.78334734552932e-05
-3.05030042249233e-05
-6.11214643715162e-05
-6.19439219751716e-05
-2.79983284212187e-05
-3.25894423040532e-05
-4.3029316078864e-05
-4.40617901492424e-05
-7.10488107264526e-05
-1.94168129680188e-05
-4.03027102416514e-05
-2.99360996976162e-05
-1.19541679670147e-05
-4.4524253037409e-05
-2.17770315031282e-05
7.63875118336231e-06
-5.14308441126082e-05
-3.23466294523675e-06
-2.47548948948248e-05
-7.04486120011349e-06
-3.26761901818468e-05
-2.75061763424403e-06
-2.18042752111536e-05
-2.5725222372493e-05
-2.07424161959108e-06
-4.53875703604422e-05
-3.95113030895616e-05
-1.84406498879955e-05
-3.72470689293901e-05
-3.86603343404194e-05
-5.92632436325151e-05
-3.10246488004891e-05
-6.81584166101744e-05
-1.85968023206949e-05
1.36789090309415e-05
-2.68863643566959e-05
-4.22660443338018e-05
-4.19832555579091e-05
-2.84842419873354e-05
-2.84585849551779e-05
-4.17557256375491e-05
-3.94769742984918e-05
-3.77798139632085e-05
-3.25965952862861e-05
-8.71094890187703e-06
-4.77761808068074e-05
-5.50308528109706e-05
-3.98140314450804e-05
-1.85443843583024e-05
-3.68180382020384e-05
-3.71335196622941e-05
-2.50378217917678e-05
-2.34286811305542e-05
-2.28121403979962e-05
-4.42482463809106e-05
-7.33551873251023e-05
-1.19281258984676e-05
-2.86035815434293e-05
-3.61163074503837e-05
-4.14767786351567e-05
-5.66528375888708e-05
-9.50472123436776e-06
-1.80256764602842e-05
-1.27263529818359e-05
-3.84086366798168e-05
-4.55679164074408e-05
-3.10973332881423e-05
