# Supplementary material for: Research on computational propagation and identification of mine microseismic signals based on deep learning
Source: PLoS One. 2025 Oct 22;20(10):e0334641. doi: 10.1371/journal.pone.0334641 (PMC12543183; doi:10.1371/journal.pone.0334641)
Supplement: S6 Data — (ZIP) [file pone.0334641.s006.zip › 000100900000253.xlsx_0.txt_24.txt.txt]

-3.44424792310916e-05
-6.48501296574433e-05
-4.9724521455354e-06
-2.86104609321263e-05
-3.3625107338558e-05
-4.55651646974565e-06
-1.07948928326256e-05
-5.38271036367587e-05
-3.74859561343813e-05
-2.01219988725e-05
-7.45620427951444e-06
-7.92704689500094e-06
-3.56608028136206e-05
-4.96820735010019e-05
-1.36156645291187e-05
-2.805057533027e-05
-1.96844037282801e-05
-1.89853261760832e-05
-1.26531477780989e-05
-2.05244335031472e-05
-1.50874325830263e-05
-3.45285262881729e-05
-1.72083133786471e-05
-3.80094277198572e-05
-2.8185959035917e-05
-4.26734722943786e-05
9.43590411907109e-06
-4.21252058410155e-05
-3.26594492569686e-05
-2.09596341338849e-05
-4.67575829185228e-05
-3.69302091149195e-05
-4.41351654020496e-05
-2.59635915711513e-05
-1.68669066298591e-05
-2.68961852077325e-05
-3.62348848002209e-05
-2.3658945898516e-05
-4.48550206501382e-05
-3.45341182021612e-05
-4.72341860921982e-05
-6.10863857992915e-05
3.80083681272088e-06
-4.2252491381619e-05
-1.27670969050262e-05
-5.03998614060321e-05
-1.40861914633904e-05
-3.25990699625289e-05
-1.7460272753334e-05
-1.99794078988275e-05
-2.62865300028787e-05
-1.87563543902692e-05
-2.34488652631327e-05
-1.44694389275224e-05
-1.5085103131686e-05
-2.18427237692436e-05
-2.86876202135254e-05
-1.82893712479822e-05
8.94107537623644e-07
-1.39604652023959e-05
-4.34397747388545e-05
-3.80730470749594e-05
-1.70368387774276e-05
-1.71735257221775e-05
-2.95308467152849e-05
-2.19313464742243e-05
-3.27488223508881e-05
-2.5365617507775e-05
-3.75353386730126e-05
-2.90983888500296e-05
-1.00995624188101e-05
-2.7311372541617e-05
-3.08425361225891e-05
-3.82000058123776e-05
-1.67197669619803e-05
-2.81299915819576e-05
-4.1478135335379e-05
-4.03269951057656e-05
-2.85825103139313e-05
-2.30314989848336e-05
-5.9429857521166e-05
-1.55892493184561e-05
-2.40456762268856e-05
-5.86833944050235e-05
-1.59546942804842e-05
-3.10649549643151e-05
-2.23474697054979e-05
-2.17368137725239e-05
-1.2921616547072e-05
-2.67276355804349e-05
-4.48233555266201e-05
-4.66862692789941e-05
-7.41195604748758e-06
-2.25309168675383e-05
-1.48846937960193e-05
-6.10200612695573e-05
-4.13203170616197e-05
-4.69795241668985e-05
-4.5024183470195e-05
-9.91792168970736e-06
-3.43117015058164e-05
-3.47700093103526e-05
-2.45361243626782e-05
-1.63822104800087e-05
-3.07839868743038e-05
-1.19158336648083e-05
-1.85873787595838e-05
-3.97166206964355e-05
-2.8342942090597e-07
-2.62634027488614e-05
-6.76911347365786e-05
-3.53126228228326e-05
-3.30191187807211e-05
-1.24452728008685e-05
-4.5375216354001e-05
-2.20042654489521e-05
-2.83628443472883e-05
-3.59656462379748e-05
-3.52814634364733e-05
-6.28061769434489e-05
-2.47691933952886e-05
-2.61171258649084e-05
-9.33076709630299e-07
-1.79685407515488e-05
-9.2405726915059e-06
-3.32833790363096e-05
-5.93508970663724e-05
-4.8478750746658e-07
-3.15620014443877e-05
-3.57707160945567e-05
-3.69678202687441e-05
-2.26375208808413e-05
-1.28056584440406e-05
-4.02828989588743e-05
-5.59096045864175e-05
-2.85666093037733e-05
-1.30994349169947e-05
-3.33931775231949e-05
-3.9883283455164e-05
-2.96752726173639e-05
-3.85930921848233e-05
-4.11789016771426e-05
-2.78009550902318e-05
3.93920185011833e-06
-1.51328486167524e-06
-2.08775173667168e-05
-4.06132648443363e-05
-4.22493027643455e-05
-5.14683173671002e-05
-4.70671051741545e-05
-2.14474002746301e-05
-1.35759350739838e-05
-5.630566328411e-05
-4.11837698293223e-05
-4.28049214458062e-06
-3.08044314897009e-05
-1.40327487635988e-05
-2.84560121053129e-05
-1.90052041398562e-05
-2.24870524386342e-05
-2.6322496985083e-06
-4.44516862411402e-05
-2.66234732336476e-05
-1.36993499765151e-05
-3.44260300651449e-05
-4.60829108286444e-05
-1.95909895742321e-05
-2.7409079853862e-05
-4.92996692098648e-05
-3.79667551649653e-05
-3.09749429454544e-05
-3.95640244750467e-05
-2.86884774787664e-05
-4.05914589240041e-05
-3.44730874609627e-06
-3.67082418399317e-05
-3.6795458407729e-05
-2.42400790509743e-06
-3.24592295308835e-05
-2.89325641237497e-05
2.51856695792373e-06
-4.37130333969725e-05
-1.69022146069026e-05
-1.35725279063146e-05
-2.77022738861815e-05
-2.86878558298999e-05
-3.7089702364232e-05
-8.87778218274075e-06
-2.85539649628219e-05
-2.44069579881456e-05
-2.45632053247671e-05
-3.57589801611793e-05
-5.82064073804728e-05
-2.13355707609282e-05
-5.51529988603446e-05
-4.05333274440991e-05
-4.80502170545136e-05
-2.28855000848109e-05
2.34279933873228e-05
-1.08953995382457e-05
-2.35929207976221e-05
-2.28097697034802e-05
-2.19315962644768e-05
-2.27326314720662e-05
-2.05965172820593e-05
-1.00717701718045e-05
-2.55883160054084e-05
-5.14762403363317e-05
-6.19894571415435e-05
-1.1377277955721e-05
-2.60097890720221e-05
-4.26515370412704e-05
-1.88358286249213e-05
-3.839928852713e-05
-5.35807687535847e-06
-2.38203198912035e-05
-6.0162457939489e-05
-2.66458572686855e-05
-2.44340265821214e-05
-3.51460605686845e-05
-1.6966647852198e-05
-2.74338958691774e-05
-4.45141714598567e-05
6.34999453836925e-06
-4.33158724770167e-05
-2.6120934571156e-05
-1.16610278200584e-05
-2.26537022926067e-05
-4.40812674597542e-05
-2.59302051592105e-05
-1.84668692633071e-05
-2.68970643726528e-05
-8.53002665398332e-06
-2.69178958948016e-05
-2.73113943219492e-05
-1.78279972217193e-05
-3.55333801326627e-05
-6.12521510610256e-05
-2.08368906620142e-05
7.8645117323966e-07
-1.57048826834577e-05
-2.76549342651464e-05
-2.93319300394473e-05
-4.08724439254158e-05
-3.41126201917351e-05
-2.87227079752559e-05
-4.71217805827212e-05
-2.48417360769778e-05
-7.76149632533899e-06
-2.91728309335596e-05
-1.91963675845385e-05
-5.40502356599618e-05
-1.90868113530441e-05
-5.05072045151133e-05
-3.11333941242545e-05
-3.76203871865704e-05
-1.79678220464809e-05
-3.45109859225515e-05
-3.00004991142144e-05
-2.14421226829584e-05
-4.8302487021115e-05
-1.71155584974268e-05
-7.05968462832945e-05
2.14173987099496e-07
-1.82405955627925e-05
-5.43524910250254e-05
-4.46539674599759e-05
-3.16375665018663e-05
-1.20144377448343e-05
-2.8820779472585e-05
-6.23608910851928e-05
-1.38341133057491e-05
-4.3538548983448e-05
-2.6387155441563e-05
1.77446744275862e-06
-1.89771872344404e-05
-5.35009848759418e-05
-4.65411435929145e-05
-3.21737289632457e-05
-2.40529017592225e-05
-3.6236377932407e-06
-2.52944603753746e-05
-6.64293693531072e-05
-3.37048085915921e-05
-1.99273154301121e-05
-3.3345400295847e-05
-5.28385528493367e-05
-4.56079931680434e-05
-3.97819452817826e-05
-3.8968242320645e-05
-5.36967871025018e-05
-6.05586282499045e-06
-4.77745684938406e-05
-3.74680667579592e-05
-2.46244521661723e-05
-1.96640518162348e-05
-3.42792313826103e-05
-3.49789118176256e-05
-4.58845678873538e-05
-2.16585807099741e-05
-1.94280999081805e-05
-3.8045962818886e-05
-6.37251104076341e-05
-9.32043478029159e-06
-9.15289151750345e-06
-2.91285283391331e-05
-3.12270414525502e-05
-2.9984368179844e-05
-3.91580276950297e-05
-6.35059918763515e-05
-3.1465615103912e-05
-5.31818421621687e-05
-2.57892867045742e-05
-2.97748738314066e-05
-2.30658428202218e-05
-4.80788731287852e-05
-2.31575622580995e-05
-1.52273585135823e-05
-2.19776060319804e-05
-3.61303916061388e-05
-2.55027895211398e-05
-3.22628235849627e-05
-1.85172893600486e-05
-3.1118651980008e-05
-3.10167792620349e-05
-2.80931130058832e-05
-2.52988701338215e-05
-1.35592912821708e-05
-3.0604108102681e-05
-2.31067383440885e-05
-2.47701295909253e-05
-1.31945614284291e-05
-5.35905227569944e-05
-2.59535199777208e-05
-3.1495844397141e-05
-1.06177703203358e-05
-5.74932367933562e-06
-4.90092727345712e-06
-1.36577760152563e-07
-3.75650534775479e-05
-2.81560669319047e-05
-1.46036937700835e-05
6.85199841353285e-06
-1.69491956689065e-05
-4.4989713562681e-05
-2.77289513721869e-05
-2.94739700118286e-06
-4.14396126238051e-05
4.25254696350229e-07
-4.00733426046032e-05
-3.43580521816249e-05
-7.80048143974138e-07
-1.90723146478231e-05
-2.97263251536952e-05
-2.05315251055526e-05
-2.50444264549308e-05
-3.06982130022232e-05
-1.81337563687846e-05
-5.76323109888628e-05
-2.43950706562251e-05
-4.17038740015954e-05
-4.14284193084036e-05
-4.12007823831591e-05
2.23337644582995e-05
-3.47377144842992e-05
-1.89192231122142e-05
-2.01095181702265e-05
-1.07427974249521e-05
-2.84624499346639e-05
-1.4610095879146e-05
-3.43500497149509e-05
-4.0960802894246e-05
-7.04655165291832e-05
-2.1531376041638e-05
-2.04390962240685e-05
-1.24220686764661e-05
-6.00004816194068e-06
-3.28386938524335e-05
-4.28391721100292e-05
-2.62746809126076e-05
-2.97904187756493e-05
-2.52993463055428e-05
-4.29064218196732e-05
-1.43430568638008e-05
-4.52869965372522e-05
-4.40951190627658e-05
-1.93947170733981e-05
-3.51452056474244e-05
-3.8351577740877e-05
-1.27980887490059e-05
-1.37639531365711e-05
-1.9517248629021e-05
-4.261104209e-05
-1.17094037939665e-05
-8.33863556083495e-06
-2.70491726312271e-05
-3.51763075190084e-05
-4.84464688537802e-05
-2.11269909771541e-06
-2.69775164810713e-05
-2.7254098921729e-05
-4.52567421328106e-05
-5.68172930905464e-05
-3.25003087469848e-06
-3.63376128581503e-05
-3.81594510631057e-05
-4.63222081188459e-05
-3.20311876740413e-05
-4.63989538940471e-05
-5.03496269829774e-05
-5.93502885973417e-06
-2.67540495469266e-05
-1.4703082322942e-05
-2.62069486834154e-05
-3.9325710395481e-05
6.68717856491966e-06
-2.73800981483166e-05
-4.35088782525114e-05
-1.07273875323585e-05
-1.81299126164206e-05
1.8741590320249e-06
-3.84031008081154e-05
-4.48485576080897e-05
-1.07742970140624e-05
-9.74732233251801e-06
-4.77855061048414e-05
-3.19799518513055e-05
-3.9392548934215e-05
-6.71451524108938e-06
7.075278636391e-06
-9.89028421198431e-06
-2.50770272866075e-05
-1.76312185358673e-05
-4.90844248283502e-05
-4.48096580456561e-05
-2.47478951039689e-06
-3.75977990199646e-05
-5.24450951700087e-06
-1.25790873014719e-05
-5.80125137146467e-05
-1.11086133955352e-05
-1.06588370447097e-05
-3.49842435400324e-05
-1.52345311713966e-05
-3.70240765124312e-05
-3.35854709118447e-05
-4.76848967299915e-05
-2.7253865069112e-05
-1.56175047926888e-05
-5.83369776552368e-05
-5.09343374385846e-05
-3.13800091815575e-05
-3.31444690167399e-05
8.09892885866293e-07
-1.68046887796726e-05
-2.68492914290766e-05
-4.71039523651877e-05
-4.01596749841939e-05
-3.25021849092646e-05
-1.68578731871683e-05
-2.79887669164905e-05
-1.33985857292716e-05
-2.8597768005134e-05
-1.11036171364519e-05
-5.79056790440406e-05
-2.59793743327457e-05
-5.45805824655649e-05
-2.72123282324476e-05
-1.37222449427824e-05
7.26434164181148e-07
-2.88886157474755e-05
-4.45246610400723e-05
-2.41924473548326e-05
-2.55489819781909e-05
-6.09339925318996e-05
-7.79268070403818e-06
-3.63575856182182e-05
-4.56751537671958e-05
-2.10137039560408e-05
-2.95169779614328e-05
-3.24519632503799e-05
-3.13546435702353e-05
-1.01060809762257e-05
-4.09692083265062e-05
-2.78169562632439e-05
-5.66046867215573e-05
-4.60320414596444e-05
-4.43509907072244e-06
1.26725350241128e-05
-4.85135124499284e-05
-4.44833452962636e-05
-4.3699425131731e-05
-8.86018283287068e-06
-1.77800464389462e-05
-5.28803444179398e-05
-5.45551584698794e-05
-2.62888620590367e-05
-3.54575049519371e-05
-4.23255002209499e-05
-2.10660809173597e-05
-3.92885431129194e-05
-4.46579563340367e-05
-6.22637242093499e-05
-5.30606045763259e-05
-2.73251425394011e-05
8.39180571482307e-06
-8.53120355134588e-06
-2.50150725536075e-05
-1.14648490864948e-05
-1.96037519813458e-05
-2.75069981109224e-05
-3.35653688785484e-05
-1.18078181012097e-05
-1.39309858077141e-05
-5.11112834054084e-05
-1.06697944400599e-05
-3.57012689981657e-05
-3.39194304303312e-05
-4.82886283685712e-05
-4.9407307846501e-05
-3.04905935798e-05
-1.50143345389325e-05
-4.58607509151748e-05
3.1969421080979e-06
-2.73522919834699e-05
1.26934858996986e-05
-3.69057341241633e-05
-1.11441841520581e-05
-3.2406915001739e-05
-2.52063509695858e-05
-3.11364894704315e-05
-1.54467611353511e-05
-3.58780018921178e-05
-3.22518741282592e-05
-2.67974425642504e-05
-8.61372903335438e-06
-3.07965377979717e-05
-3.52805442263478e-05
-3.54119297944743e-05
-1.15634176247803e-05
-2.7090638860398e-05
-2.78714505867958e-05
-2.8864490017062e-05
-3.89928464653268e-05
-2.50777002277239e-05
-6.15787462463543e-05
-1.54605115253039e-05
-2.07604609675629e-05
-3.67995333493846e-06
-1.65725313094012e-07
-8.51979666609018e-06
-3.65683032919097e-05
-4.2199114131816e-05
-1.30840452035293e-05
-2.11415656461246e-05
6.02477293211896e-06
-4.69689043326878e-05
-1.87244842858553e-05
-3.85017149144717e-05
-2.52970596333139e-05
-4.4666443604555e-05
-5.39932542172309e-05
-3.76495929734067e-05
-1.21096087887527e-05
-4.79761299487e-05
-6.85714191115207e-05
-3.4339119280685e-05
-2.23506861303529e-05
-4.51583444112928e-05
-5.25921165008684e-05
-3.05450699555992e-05
-2.56217091420814e-06
-3.29947110508942e-05
-3.97069594000071e-05
-6.10914133155098e-05
-2.18402858658129e-05
-1.65763073480725e-05
-2.03510851778254e-05
-3.29763832693276e-06
-4.64596961202429e-05
-3.819475352681e-05
2.31619044271213e-06
-1.85895191056836e-05
-2.47080879946522e-05
-4.08678865929041e-05
-2.93350477617248e-05
-2.87565567042574e-05
-5.21692906270269e-05
-3.15415108274448e-05
-4.55444342255575e-05
-3.61260842443637e-05
-2.74857622018678e-05
-3.38887234075838e-05
-2.11635834643929e-05
-3.11592766586541e-05
-4.68268822313538e-05
-2.74002110674679e-05
4.42256329475783e-07
-3.68037125048312e-05
-5.42661008406801e-05
-1.55991756270145e-05
-3.97562648853601e-05
-4.41133720651828e-05
-2.90062288896211e-05
-5.45377531031643e-05
-1.85553855325584e-05
-2.51474254697048e-05
-3.52971667540052e-05
-1.14895046456273e-05
-2.62921146290298e-05
-2.64766615156512e-05
-3.4937164673654e-05
-8.62335594999063e-06
-1.81748558003242e-05
-3.44908998493172e-05
-5.03842204126601e-05
-5.11196676921023e-05
-4.07927792936182e-05
-4.10380951009318e-05
-1.08612771503513e-05
-2.31338576780624e-05
-5.44448752362362e-05
-5.08540965344888e-06
-4.35317857080169e-05
-3.32754337809528e-05
-2.83686781938892e-05
-3.53295003346839e-05
-5.9160206816995e-05
-1.11231422257618e-05
-1.05554225615898e-05
-2.70833517713241e-05
-1.98088117789985e-05
-3.26682192844522e-05
-2.06091819638823e-06
-4.16848665289324e-05
-3.6585488976383e-05
-4.93598570624227e-05
-5.70932037546599e-05
-3.65990154245319e-05
-4.38538696779555e-05
-3.06426134635449e-05
-4.90426127360622e-05
-3.03553670930913e-05
1.08208579161822e-05
-3.5547382825558e-05
-2.51496861888761e-06
-1.79335996306306e-05
-3.40096325654199e-05
-1.60955222393788e-05
-3.16616570863204e-06
-4.73065558165157e-05
-1.66272888505767e-05
-3.78198169429986e-05
-4.48597862150593e-05
-6.57009845089268e-06
-3.34102965545187e-05
-2.04958363870094e-05
-2.7376726607936e-05
-3.83850896576901e-05
-1.14249278947634e-05
-2.46161402943269e-05
-2.60143259880187e-05
-1.69006360431389e-05
-3.5168664691632e-05
-3.05173980431671e-05
-3.95908477159145e-05
-7.41494701326746e-06
-2.44129951503775e-05
-5.60874877093786e-05
-2.90362832551019e-05
-2.26243007937914e-05
-3.92397582067437e-05
-4.59219146962157e-05
-1.11843341703011e-05
-2.49901434735876e-05
-1.76606098636414e-05
-3.4954432119132e-05
-2.56940504798842e-05
-2.30990958318005e-05
-4.94885771760457e-05
-3.08600117934616e-05
-1.66307109519371e-05
-4.34531116962442e-05
-5.37736920545143e-06
-2.57642943412704e-05
-2.39849014309126e-05
-2.36066903818952e-05
-4.4039135716567e-05
2.2415754561862e-06
-3.91466782112607e-05
-1.60949573843466e-05
-1.24958022850498e-05
-4.49176066551501e-05
-3.27889322868819e-05
-5.53936489992932e-06
-3.74996659716649e-05
-1.69641686844989e-05
-3.18496364265347e-05
-1.05571317811953e-05
-3.27343033846998e-05
-1.95518934561384e-05
-5.69499258803331e-05
-3.36096538675047e-05
-1.07041649925954e-05
-3.87073739361171e-05
-3.59050308856649e-05
-2.96521726765715e-06
-3.59257002678526e-05
-1.98563613640071e-05
-1.55704517094806e-05
-4.19875400179287e-05
-5.22667462816799e-05
1.67197410635409e-05
-2.271465268062e-05
-2.51554564530324e-05
-2.69179866486812e-05
-2.34884751453764e-05
-3.61919885289504e-05
-6.44729362484388e-05
-1.65570996554654e-05
3.40921282256337e-06
-3.2760001586475e-05
-1.7406738082608e-05
-2.12484218537822e-05
-4.09661862361541e-05
-4.13355431255558e-05
1.04423574780003e-05
-2.22968576209146e-05
-3.45627398870951e-05
-1.63324929260855e-05
-1.62197529172312e-05
-3.41106040342522e-05
-1.12080091709966e-05
-4.30383362534369e-05
-4.09958108432693e-05
-4.00196832214649e-05
-2.71755096788122e-05
-5.32260863183971e-05
-3.11777072255992e-05
-1.91880603881681e-05
-4.45304223457347e-05
-4.12835198654791e-05
-2.29926251499626e-05
-4.96034305417786e-05
-1.89443134886555e-05
-2.5929512501007e-05
2.17928937927368e-06
-2.87832751002333e-05
-4.46439730851267e-05
-3.93791147418647e-05
-1.64915604768019e-05
-4.02221725650182e-05
-1.51205026261298e-05
-3.65965646916832e-05
-1.00678750231131e-05
-2.68231654300379e-05
-1.79514799449152e-05
-4.23103618047701e-05
-3.4340801857489e-05
-1.30552656475288e-05
-2.07239906983089e-05
-5.10580764858085e-05
-3.32326184032528e-05
-6.16379728662526e-06
-2.95242306486823e-05
-3.17162408859666e-05
-6.17749700285364e-05
-2.01569718509689e-05
-3.52100047711367e-05
-4.54276304882365e-06
8.7073270415523e-06
-2.24078446821951e-05
-1.04448976652612e-05
-4.25513899473061e-05
-3.84096035232078e-05
-1.81926397575041e-05
-5.25779281647466e-05
-3.61719549023654e-05
-5.16268562533723e-05
-4.27184471734149e-05
-3.81757723976619e-05
-3.54434207422947e-05
-5.74488392307122e-05
-2.99116713690192e-05
-1.89558099673034e-05
-1.56298364202164e-06
-2.61034584076441e-05
-3.56423210395811e-05
-3.76982389402926e-05
-9.43324381920614e-06
-6.89656311570074e-05
-2.13251887457553e-05
-2.99250945877835e-05
-2.98751440340257e-05
-1.43008162972449e-05
-2.21875699183556e-05
-3.95499995107584e-05
-2.02192687735627e-05
-2.60820868007366e-05
-3.56931791600589e-05
-4.4828058145913e-05
-2.69187984511012e-05
-3.41159705951584e-05
-1.82842751316564e-05
-2.28187798672169e-05
-3.23568720258048e-05
-4.50304932617076e-05
-2.62885507679975e-05
-3.08666272758849e-05
3.49658181459136e-06
-1.69113187001249e-05
-1.90903159796359e-05
-5.66469066712144e-05
-3.68642348350334e-05
-2.73932467091512e-05
-3.80483183682891e-05
-2.74257901622799e-05
1.00660071770736e-05
-2.54126579496763e-05
-3.5127752776121e-05
-2.14478717734406e-05
-5.08005469990495e-05
-2.26193739797212e-05
-1.65281034946076e-05
-4.72354053587299e-05
-4.44604392646321e-05
-3.31259492425083e-05
-1.82742831111116e-05
-3.31502306706719e-05
-2.70918680769363e-05
-1.26338560375903e-05
-8.92897815681548e-06
-2.53165797823195e-05
-3.83617143009444e-06
9.71327563392629e-06
-4.51452685316775e-05
-1.82853950003905e-05
-2.13210499567753e-05
5.74951006960109e-06
-3.14349536891541e-05
-5.09535861201369e-05
-4.09681885903672e-06
-3.5034236177403e-05
-3.27084473014453e-05
-7.63570105907555e-06
-3.56105656530741e-05
-2.98996101625192e-05
-2.47864322165932e-05
-2.25071050323552e-05
-6.04299599416416e-05
-3.82956859622215e-05
-6.02411477515015e-06
-3.46609702338244e-05
-1.78037336426166e-05
-2.79362795532334e-05
-2.95026621862779e-05
-2.59784354630437e-05
-1.43483206832001e-05
-1.78261178026623e-05
2.09409085057913e-06
-9.1617202946141e-05
-9.95252533055644e-06
-6.877694949524e-05
-4.42033777869054e-05
-1.89217002800491e-05
-3.03163003328622e-05
-2.19696567976199e-05
-1.32873144316736e-05
-1.51625510263266e-05
-1.36004000640881e-05
-1.68173686844071e-05
-4.25990205331479e-05
-2.41941036010779e-05
-5.17828818650192e-05
-1.01203115332861e-05
-5.29214647815157e-05
-3.17502851048518e-05
-1.98722955046021e-05
-2.8643726550276e-05
-7.39672213417728e-06
-1.8040389872982e-05
-2.87797308562093e-05
-2.71964866112757e-05
-2.39986800538623e-05
-2.73481571386136e-06
-1.64983804412508e-05
-2.98886052422877e-05
-3.14430874112869e-05
-3.71300731043859e-05
-3.38875158339721e-05
-4.17794612140545e-05
-2.01668169305467e-05
-2.02439622078446e-05
-5.73840597783797e-05
-6.39033686629567e-05
1.00650822275861e-05
-2.41354771676077e-05
-4.17916031704489e-05
-5.24990732602934e-05
-2.45253853390969e-05
-6.85506456836183e-05
-4.08689769483828e-05
-3.84577746626479e-05
-9.97427327623254e-06
-8.75409801718359e-06
-2.53798141689433e-05
-7.2872739142863e-05
-6.34718882775182e-06
-3.74126786907946e-05
-4.26725054230335e-05
-3.58890822715673e-05
-6.16197819608005e-05
-1.31543412069704e-05
3.2162806513892e-06
5.52863500266223e-06
-3.73210339079619e-05
-3.18988499653522e-05
5.20323882347771e-06
-3.03863982579671e-05
-5.9891227451375e-06
-2.40290359682078e-05
-3.94831123684794e-05
-4.04312742654303e-05
-2.2263869419478e-05
-1.92531573686967e-05
-1.11422109081536e-05
-1.69876110390444e-05
-4.87736882372045e-05
-5.91301787687033e-05
-2.13614276324523e-05
-2.82271183225346e-05
-6.06519085235129e-06
-1.54360948657022e-05
-3.23087431874441e-05
-1.71572888184059e-05
-1.84668108432497e-05
-4.51699922712867e-05
-2.02067431578949e-05
-4.48972795667778e-05
-4.45168985420033e-05
-3.1614810283957e-05
-3.3960682753732e-05
-4.44726676358219e-05
-5.9145509945569e-05
-2.73306629230102e-05
-4.81445996290862e-05
-6.70066242118538e-05
-1.86998237046607e-05
-9.47268374636941e-06
-4.75486220798416e-05
-4.01959647841718e-05
-4.179863056122e-05
-2.09996873555598e-05
-2.20986459824811e-05
-3.30205398156853e-06
-3.26053723128499e-05
-4.25089603788297e-05
-3.16465238427356e-05
-4.29286067760824e-05
-3.14119012606421e-05
-4.46172667303431e-05
-3.18094759233747e-05
-1.79595090029368e-05
-1.93639474775978e-05
-1.01347690754758e-05
-3.49419315093281e-05
-2.92929273573086e-05
-7.31940034075253e-06
-1.31766556298259e-05
-1.97311743186941e-05
-3.97375589595378e-05
-7.12194288334721e-06
-4.25030009376934e-05
-9.51785180815638e-06
-1.21214907660185e-05
-2.19729869936188e-05
-2.76120495781663e-05
-1.45908611582987e-05
-4.73213661300777e-05
-6.04284972952405e-05
-3.21303815648584e-05
-1.70121704399798e-06
-3.40439154473059e-05
-3.9517572573014e-05
-5.75963884178844e-05
-6.41591883463327e-05
-4.9237620439898e-05
-2.91453230401345e-05
-2.35535623159905e-05
-6.2844033283231e-05
-9.98737926016161e-06
-5.78417555305807e-05
-1.5269225508831e-05
-3.7387989148799e-05
-2.82371252489183e-05
-1.43862782793662e-05
-4.79981265352071e-05
-3.24112621707923e-05
-3.97166286964773e-05
-3.9632069430818e-05
-4.58044499874477e-05
-2.35237658919392e-05
7.63385695265885e-06
-2.77256850294069e-05
-1.5579037183317e-05
-2.8744901800885e-05
-1.4997740703389e-05
-2.66280265427001e-06
-3.25652349248695e-05
-5.5356517334606e-05
-2.84508956110276e-05
-1.67642204585427e-05
-3.78081859689059e-05
-3.28080266970757e-05
-2.29804919951278e-05
-5.84681967787679e-05
-2.75862468134198e-05
-1.87340043453778e-05
7.82448230791564e-06
-4.01882965871811e-05
-1.77952254745601e-05
-1.79478454377249e-05
-1.34042667745779e-05
-2.52495907094487e-05
-5.07867633282142e-05
-2.66543036877157e-05
-2.57501569125056e-05
-3.98399666184385e-05
-2.40627091126272e-05
-4.59972615465382e-05
-2.77508195746055e-05
-4.5969037389445e-05
-2.32250447081431e-05
-2.77540840695236e-05
-1.96683727680035e-05
-4.97548669309812e-06
-1.22951921640689e-05
-2.15709415614461e-05
-4.79928093275266e-05
-1.13805250572238e-05
-3.40830283785386e-05
-1.38853977604104e-05
2.50438034901638e-07
-4.90434265405012e-05
-1.94789148953808e-05
-2.9088612015655e-05
-3.13745423464369e-05
-3.66968885725349e-05
-3.23700955885397e-05
-3.53913028592008e-05
-2.86020219187839e-05
-3.86241231712366e-05
-3.55919461118511e-05
-1.98421557349656e-05
-3.66408662369984e-05
-1.79335069510336e-05
-1.37050095689887e-05
-3.68257954702312e-05
-5.94643379892741e-05
-3.35858358336363e-05
-3.12734757962793e-05
-7.53497639216275e-06
-5.1854915587565e-05
1.38855990954793e-05
4.85560819261012e-06
-2.7726160188853e-05
-3.16479489307695e-05
7.85354400873835e-07
-5.07131025679044e-05
-1.65476299608348e-05
-1.51138408021593e-05
-3.87569625353246e-05
-2.00616752475817e-05
-3.67364032080173e-05
-1.65002589652887e-05
-1.35580353756481e-05
-1.17857799587907e-05
-5.18246569973834e-05
-4.11952001803223e-05
-4.11919097168043e-05
-4.34383061640161e-05
-4.12070057609459e-05
-2.78777757679006e-05
-1.52211661212004e-05
-2.10860051969093e-05
-1.96248757936649e-05
-3.16987924367978e-06
-5.92013947921069e-05
-2.20640903362729e-05
2.95825951594419e-05
-6.88428834171948e-06
9.10267748528396e-07
-2.44624749798179e-05
2.53925366685079e-07
-2.05771040286052e-05
-3.52518109390695e-05
-4.51034850655595e-05
-1.70298350493738e-05
-6.06589941879529e-05
-2.0115339838822e-05
-3.31614583490301e-05
-7.88309273272756e-05
-3.83308878743815e-06
-4.41996141723e-05
-3.4420056584265e-05
-5.77188864342542e-05
-3.59942291603232e-05
-2.05496982312407e-05
-3.36604795605087e-05
-1.68496239921321e-05
-2.59795114223321e-05
1.82383462360033e-05
-4.10956965519887e-05
-4.19889139598198e-05
-4.89868483472379e-05
-6.46436338803124e-05
-3.15380189522486e-05
-2.86765654749093e-05
-2.96983745438061e-05
-1.8379929563656e-05
-4.327161744788e-05
-6.12778134262406e-05
-2.97158662370096e-05
-5.10919981870489e-05
-4.47108393041812e-05
-2.33275462611946e-05
-3.80256454248612e-05
-3.53619871758064e-05
-1.44561017493144e-05
-2.36259604289749e-05
-3.32846768192591e-05
-3.49352879254407e-05
-2.39713956080318e-05
-2.10614489489269e-05
-6.97555038301178e-05
-2.48033136165573e-05
-2.66246814242356e-05
-3.20253425964464e-05
-3.61297324473827e-07
-1.60721597320593e-05
-4.09660477967283e-05
-3.54503515910438e-05
-4.90308295277538e-05
-1.33798098010436e-05
-3.68941728683557e-05
-2.62221994213479e-05
7.90545916987981e-07
-3.60023732121525e-05
-3.90685149102992e-05
-2.91704573879112e-05
-3.2768329435947e-05
-1.79168713966985e-05
-3.33246114541111e-05
-4.51611520754461e-05
-5.13256366323405e-05
-2.02698708004409e-05
-5.56205384608048e-05
-2.45279156031168e-05
-4.30142255186113e-05
-9.6680237353313e-06
2.90903756432636e-06
-4.34961691014669e-05
-4.36069054752167e-05
-2.00438941146616e-05
-3.43378626172445e-05
-5.30786480631364e-06
-4.34514184814494e-05
-2.09333288751543e-05
-3.30123905994892e-05
-1.7252700533271e-05
-1.11678582227791e-05
-4.51258711118382e-05
-2.15241001770161e-05
-4.31675108624732e-05
-1.77172862922456e-05
-2.35426244483857e-05
-3.49267577170776e-05
-3.73610366926046e-05
-2.21398097491737e-05
-5.50284328576636e-05
-4.12280614558555e-05
-2.7771053317676e-05
-2.87789035414476e-05
-2.99511871598388e-05
-1.86652306670914e-05
-2.93627589014278e-05
-3.91283897272078e-05
-3.26899128454418e-05
-5.05632744455431e-05
-4.31568153094794e-05
-2.67392028980199e-05
-3.57468076632615e-05
-1.58437451340542e-05
-3.89610198947832e-05
-1.22778650713111e-05
-1.36408607639707e-05
-2.71620834075128e-05
-5.6317677441041e-05
-2.06718035215947e-05
-2.01627618324106e-05
5.5514392749373e-06
-3.96812852779589e-05
-2.19279921213885e-05
-5.3148625387954e-05
-1.23740726685528e-05
-4.20831400316161e-05
-1.44901086287819e-05
-2.00898804102149e-05
-4.13738693566674e-05
-2.04726321338084e-05
-2.60809882895186e-05
-4.96555852225939e-05
-2.03463942768317e-05
-5.35675334654573e-05
-1.5705734469961e-05
-5.07526902385638e-05
-3.23325990905046e-05
-3.49256152855375e-05
9.16632286080699e-06
-2.54608794745494e-05
-3.53945786173738e-05
-4.53310675503676e-05
-1.60850162560635e-05
-2.4217801023861e-05
-2.19920625580974e-05
-3.53572037262521e-05
-4.02304329292066e-05
-5.31873762461782e-06
-1.97660514340986e-05
-2.15845807271655e-05
-4.82833638278525e-05
-3.73408190137353e-05
-1.95916012362277e-05
-4.08158015890348e-05
-5.60885725569352e-05
-3.98110500996722e-05
-4.61025361865067e-05
-2.26548526840956e-05
-2.95360901439123e-05
-4.37765468073788e-05
-2.19567996657629e-05
-1.10874715656693e-05
-3.69607448980462e-05
-2.90369728255928e-05
-5.0407384458207e-05
-8.93184192989753e-06
-2.61648331607643e-05
-3.75125544757187e-05
-1.68882929430427e-05
-5.77131205207178e-05
-3.55629106943359e-05
-2.83074468231109e-05
-6.18185980993367e-05
-1.06931876998263e-05
-1.02358130735751e-05
-5.56626834025589e-05
-3.56136379446015e-05
-3.09728785253001e-05
-3.12295605775087e-05
-4.99404227222569e-06
-4.82082126189328e-05
-1.38209098506759e-05
-2.59427800329008e-05
-4.6224892196679e-05
-4.95160387427791e-06
-2.62837082943052e-05
-1.80762381034558e-05
-2.29024031662628e-05
-2.62609965302782e-05
-3.18958718106444e-05
-4.76711332988053e-05
-1.1936436866912e-05
-3.74221884289615e-05
-3.34454405348109e-05
-2.42781299158839e-05
-5.63287031970443e-05
-2.17146801364529e-05
-2.66426617999301e-05
-2.71137527163751e-05
-3.56133264726169e-05
-1.5544930996502e-05
-3.87708954814099e-05
-6.16935011002014e-05
-3.9398809874485e-05
-2.92100757708349e-05
6.87150604949324e-07
-2.79289810595604e-05
-3.95490162462199e-05
-4.94849758168547e-05
-3.51959626639927e-05
-3.13669206672684e-05
-3.24569093273715e-05
-1.76821915238828e-05
-4.0934856931816e-07
-2.40790121346284e-05
-3.48938322102989e-05
-4.34123994137886e-05
-1.70664826391302e-05
-4.19882796991312e-05
-7.14198860224953e-06
-6.03650802646259e-05
-2.94419439704302e-05
-4.05497702839794e-05
-1.04015665933993e-05
-2.2221831317723e-05
-3.98977697718766e-05
-4.5661838905102e-05
-3.43514726726595e-05
-3.47112764372721e-06
-1.22090500862024e-05
-1.74992610156236e-05
-6.12101902712185e-05
-4.01620201430889e-05
-3.16731740895246e-05
-1.70985932094895e-05
-3.32014534960687e-05
-1.41742879390681e-05
-8.77973343046399e-06
-2.68008099374189e-05
-1.05882886479246e-05
-5.89523044190838e-05
-3.12900497411932e-05
-3.36152769676083e-05
-5.9019225931862e-05
-3.28217417044945e-05
-3.54477920967231e-05
-2.9577452073101e-05
-4.75594903993468e-05
-3.43124568603916e-05
-6.03184722616889e-06
-2.50732057580277e-05
-3.87885281113747e-05
-3.19018445227015e-05
-1.66380453082835e-05
-1.07938796052817e-05
-2.70950971741348e-05
-3.47096328533376e-05
-1.99027509657305e-05
-5.21901115225035e-07
-3.5437187054682e-05
-3.98380423562897e-05
-4.05259321511748e-05
-4.28451041248066e-05
-2.75526712444299e-05
-3.70900406623612e-05
-4.75629548635409e-05
8.2557544191371e-06
-4.30633943500633e-05
-4.0188109229179e-05
-6.66429143477289e-05
-2.58398102876963e-05
-2.82944222126416e-05
-2.27323398503275e-05
-4.82207899258799e-06
-3.78912531615553e-05
-1.92199905040213e-05
-3.9938527255843e-05
-2.36509819497717e-05
-2.16375983927663e-05
-1.12775660171738e-05
-5.13955013628699e-05
-4.26704514864721e-05
-3.26578443675537e-05
-2.7125735593636e-05
-1.90950951804163e-05
3.81445443908855e-06
-1.30013990856609e-05
-1.75815291084375e-05
-5.37601103643808e-05
-3.75476633276442e-05
-3.00540166877755e-05
-7.35010308670094e-06
-3.37799084555912e-05
-3.05571872229617e-05
-3.375209358995e-05
-4.84787345073489e-05
-5.80921674990648e-05
-1.98067523296332e-05
-2.34828582138892e-05
-2.41423956780253e-05
-1.6567513323625e-05
-2.34087200347828e-05
5.1510148900225e-06
-2.89272790302727e-05
-2.27532055456431e-05
1.04371889722241e-07
-1.64245875486049e-05
-4.51491614932484e-05
-1.43306368194634e-05
-2.14330774346278e-05
-3.03187157859515e-05
-4.56218552096393e-05
-2.25734441578846e-05
-3.38811943604796e-05
-6.84545813623539e-06
-5.84431288206496e-05
-1.29310110269434e-05
-5.09361870404386e-06
-2.60762848538909e-05
-2.42442892420397e-05
-2.13365256621773e-05
-2.42968840486077e-05
-2.61027808017567e-05
-1.14892128574585e-05
-1.95075397517991e-05
-4.77206310047753e-05
-6.26663651975376e-05
-2.46689813883789e-05
-1.75920050269386e-05
-3.47214108618221e-05
-5.66215232278126e-05
-3.76125599186717e-05
-2.12587558895628e-05
-3.17551921457767e-05
1.20880604768179e-05
-4.78158645739113e-05
-1.56629919546695e-05
-1.77787229792136e-05
-6.12624573103843e-05
-3.01790847450149e-05
-4.94589990218747e-05
-2.22215765150298e-05
-1.95487616898541e-05
-6.7039648462755e-05
-2.04578125373563e-05
-2.91249771459335e-05
-2.83241158988798e-05
-4.29163465797682e-05
-2.47765161622001e-05
-1.31326422019057e-05
-1.94887940449922e-05
-1.31287002167236e-05
-2.76424560541389e-05
-1.26522933165855e-05
-3.55109212020955e-05
-4.72213296396302e-05
-3.08644635926617e-05
-5.94660679141066e-05
-1.52677126727427e-05
-2.18203956470676e-05
-2.75527008117145e-05
-3.84947071026347e-05
-4.6217234100936e-05
-4.56540722863337e-05
-4.13537121261952e-05
-4.45612886346313e-05
-4.10484256451726e-05
-2.12180767765473e-05
-4.2733946074589e-05
4.96994942120362e-06
-1.29586538268079e-05
-2.54280503586257e-05
-3.92730718222786e-05
-1.11786773281017e-05
4.30091395518509e-06
-3.40283167896709e-05
7.14545100642326e-06
-9.8401200374039e-06
-2.70918142011602e-05
-2.2127647977528e-05
-3.65029329566703e-05
-2.75219584777096e-05
-3.92731434626048e-05
-5.14590445200411e-05
-4.44570321958804e-05
-4.03168630841768e-05
-2.90732591194965e-05
1.21717111232554e-06
-4.81229549342306e-05
-5.1103826146144e-05
-1.00751173849843e-05
-3.21015681628017e-05
-3.94068751117151e-05
-4.39067255666727e-05
-3.77738132301341e-05
-1.62006515086642e-05
1.78124246350128e-06
3.57707177528751e-06
-6.68775112342807e-06
-1.74931752585173e-05
-1.98132098534708e-05
-3.21146404972712e-06
-1.20964713434945e-05
-3.37119976073186e-05
-2.67006578417698e-05
-4.05181364546828e-05
-2.30868494480335e-05
-4.36701496506236e-05
-2.67828009629561e-05
-3.0872737791923e-05
-3.91126548200743e-05
-2.24007144815419e-05
7.54360597468974e-06
-3.71420831454285e-05
-3.02089994729938e-05
-3.3701477108061e-05
-2.92602887016327e-05
1.43527484231149e-05
-1.47617403872248e-05
-4.19438084265892e-05
-3.7209805878921e-05
-6.304448332199e-05
-3.45141616792712e-06
-5.57574854341169e-05
-3.9128152196764e-05
-1.48549804223776e-05
9.7316582043444e-06
-4.60040920687973e-05
1.35817192943231e-06
-2.99647132135815e-05
-3.25883443537411e-05
-2.71053621884636e-05
-5.16533171780576e-05
-2.08469167593424e-05
-1.67097588229665e-05
-2.23674458299419e-05
-3.34803079964212e-05
-3.64125210311345e-05
-2.81994344078794e-05
-3.76543003138106e-05
-8.42246793059351e-05
-3.02536231305362e-05
-2.11005622823142e-05
-3.56003091741305e-05
-1.2393709439094e-05
-2.88676512953517e-05
-5.70579684265267e-05
-5.71710783929419e-05
-1.11328874384993e-05
2.99108852098095e-06
-5.30036207519786e-06
-1.38632775153415e-05
-3.30634560987146e-05
-2.20686050838215e-05
8.55884456849711e-06
-3.85978209087371e-05
-3.43904940877798e-05
-4.65170922421374e-05
-1.96001257909758e-05
-4.38471902107103e-05
-4.13175096972573e-05
-2.32262200342419e-05
-3.62110471575251e-05
-2.45433910001648e-05
-2.19988807084443e-05
-7.61668398016093e-06
-3.81632865505009e-05
-5.8360296285472e-05
1.84829429336001e-06
-2.04089249496529e-05
-6.60822181826621e-05
-3.55910194219059e-05
-3.53479003882595e-05
-6.69877932933293e-05
-5.84719497038668e-05
-3.15417731777016e-05
1.58040037191256e-05
-1.84483560324293e-05
-5.41561799412655e-05
-8.15841931526956e-06
-3.09567918728188e-05
-1.37392193328708e-05
-2.84515013704161e-05
-4.12167261129047e-05
-2.67297601333852e-05
-5.97337116199152e-05
-2.67232416727355e-05
-4.32674052995093e-07
-5.9389170247497e-05
-1.58052200696399e-05
-1.81056598485351e-05
-3.00350886146896e-05
-2.52855307560071e-05
-2.72030129157385e-05
-3.38153616355643e-06
-2.7154481194084e-05
-6.21499317299584e-05
-1.37243879698628e-05
-3.36204383684224e-05
-4.95877534129177e-05
-3.50327304162659e-05
-3.10129528704373e-05
-2.89063870382517e-05
-2.85160776335752e-05
-2.09652708534969e-05
-2.11152570880583e-05
-4.33537542944178e-05
-4.49875830941199e-05
-3.73509002866768e-05
-3.31222453947955e-05
-3.48030222365415e-05
-2.10807512226765e-05
-5.56590554963671e-05
-4.10021066633659e-05
-2.52215411446935e-05
-3.96896196646084e-05
-1.91676503526853e-05
-5.73128878206077e-06
-2.03945525557684e-05
-3.57813030319904e-05
-3.31568572783116e-05
-3.14256396637472e-05
-7.26709123205102e-05
-3.38092621870998e-05
-2.37647536158538e-05
-2.65751716223515e-05
-1.06472527546901e-05
-2.12807379725386e-05
-4.36227476198014e-05
-1.24194392786761e-05
-1.9489425768729e-05
-6.70955093295245e-05
-6.56462994597501e-06
-4.70434583319743e-05
-1.69873637806598e-05
-3.17535084677467e-06
-2.16369859903764e-05
-2.12633324794718e-05
-3.65446237460189e-05
-1.67152425505434e-05
-1.32946516693734e-05
-4.36636019068104e-06
-4.98512818420368e-05
5.86770464777875e-07
-1.5311443849025e-05
-5.15900967532725e-05
5.25463664861261e-06
-5.93666750979915e-05
-1.53633916874366e-05
-1.97517907527273e-05
-3.37450767624914e-05
-1.9827577449647e-05
-2.47802231050326e-05
-4.86909239417954e-05
-4.95363974238274e-05
-4.8032468855603e-05
-1.86103422067208e-05
-4.37567624744384e-05
-2.78447930812975e-05
-2.33698624349688e-05
-3.04128453084457e-05
-5.72864976131306e-05
-8.52433324722034e-06
-9.74995749254942e-06
-6.42112374672413e-05
-2.19092638065135e-05
-1.05877362120075e-05
-3.03411039425203e-05
-1.40553027065402e-05
2.73768871436129e-06
-5.97301236731905e-05
-5.38503745331939e-05
-7.78405283180193e-06
-3.53022486629325e-05
-1.75404685009069e-05
-2.02194492591512e-05
-3.830980382918e-05
-4.0098373863175e-05
-8.09978624830525e-06
-1.66459352581935e-05
-4.6034758550037e-05
-2.1194253751986e-05
-2.1702962829292e-05
-2.75293751170643e-05
4.82323425348975e-06
-2.02312504831986e-05
-4.0912062996629e-05
-2.58947112956778e-05
-3.37067504999727e-05
-3.52261842698886e-05
-4.56014604741448e-05
-3.06891655739237e-05
-3.15864411392705e-05
-6.23164487889405e-05
-1.9956099939642e-05
-4.81707477410655e-05
-1.98618191971273e-05
-1.99867229540674e-05
-2.23173435632279e-05
-4.59749324147538e-05
-3.55200379383789e-05
-3.80648137572427e-05
-2.07114692198489e-05
-1.78697830565851e-05
-2.22510104927165e-05
-2.19067087064001e-05
-2.42861180147567e-05
-3.71069064081292e-05
-1.10085373262654e-05
-1.87086157730517e-05
-4.28953958465498e-05
-3.74221677220737e-05
-2.50136854498879e-05
-3.72820376977149e-05
-5.42914455165564e-05
-3.57612185447668e-05
-2.99051586447655e-05
-3.60933510030479e-05
-1.43246728151187e-05
-3.64011273674704e-05
-5.74795320646852e-05
-4.23321497134046e-05
-2.30104116194901e-05
-3.54733117546221e-05
-3.58745361856445e-05
-3.24534999377738e-05
-4.28247288986944e-05
-1.13018394809519e-05
-7.53884498299532e-06
-2.09315946689088e-05
1.37318468794767e-05
-2.29646569542694e-05
-6.40229966407172e-05
-3.76561376007764e-05
-2.52249412495269e-05
-4.09352539225818e-05
-3.51903604521181e-05
-1.16365604210029e-05
-1.637046211956e-05
-2.9370194281006e-05
-3.22128458356656e-05
-1.41730393598664e-05
8.05727691652727e-07
-6.72140945266119e-05
-4.83296945698364e-05
-5.20559598730246e-05
-3.13400723011221e-05
-1.4084657790028e-05
-2.75082329202467e-06
2.94334544793757e-06
-2.26455372561283e-05
-8.98817368272339e-06
-1.60605675524641e-05
-4.64768782481311e-05
-3.56253546055971e-05
-1.02710233519485e-05
-5.06219256415453e-05
-2.96687519761904e-05
-3.23362213597839e-05
-7.31087135399441e-06
-1.83038087544049e-05
-4.20568223539423e-05
-2.81846941864892e-05
-3.32666175115696e-05
-3.04350701674892e-05
-1.64132233259452e-05
-2.20549921336493e-05
-2.5105771484925e-05
-4.55851110186812e-06
-3.2945138077929e-05
-3.84852341994949e-05
-3.16149468578876e-05
-3.65235716370871e-05
-3.00442091599739e-05
-3.82061603981106e-05
-4.25086305777365e-05
-1.04553837758481e-05
-5.29075495953992e-05
-4.26243494629199e-05
-3.53765819206468e-05
-3.1673081266427e-05
-1.97444434946184e-05
-5.22813499091202e-06
-1.94542864268879e-05
-2.71448030345166e-05
-1.98791285420562e-05
-4.28507944387674e-05
-8.78686991458523e-06
-4.17574142750999e-05
-1.41644324549521e-05
-2.52339866903091e-05
-3.9527253224186e-05
-2.14660769695223e-05
-2.93222006467751e-05
-2.65879813971879e-05
-2.89710530116727e-05
-4.0769003428931e-05
-1.43298563310633e-05
-1.83828116547448e-05
-2.31934913793155e-05
-4.14343428793984e-05
-3.01817497500694e-05
-4.70390871021383e-05
-3.0631133545935e-05
-2.8119981689188e-05
-3.56374859986314e-05
-2.59497158030809e-05
-7.78250739588257e-06
-1.8522228222289e-05
-1.74248884210562e-05
-2.08587025770009e-05
-3.45655588568632e-05
-2.24935326258303e-05
-4.28823542250833e-05
-3.07143939240676e-05
-1.85160898467472e-05
-5.37035316829771e-05
-2.43663048866972e-07
-2.75237556719701e-05
-3.67687699510269e-05
-3.49359780294277e-05
-1.29923274429706e-05
-3.24082043202868e-05
-4.25059510315264e-05
-4.25803224635582e-05
-2.33501665179666e-05
-4.98642495869683e-05
-3.27152285611223e-05
4.95811144301996e-06
-2.55515813935959e-05
-5.60218243474976e-05
-1.66724713959059e-05
-6.86213292163804e-06
-4.23220264191797e-05
-3.5149462935067e-05
-2.70722482377246e-05
-5.09801106241155e-05
-2.3558477420517e-05
-3.59614615989564e-05
-2.19517083077062e-05
1.24622554335154e-05
-1.69899120231147e-05
-6.55215232356485e-05
-3.80654062970979e-05
-2.48380912305773e-05
-5.72702426282719e-05
-2.73483504696315e-05
-2.58933764424205e-05
-2.81367227380389e-05
-5.81191292748362e-05
-6.68819473201478e-05
-4.36121177009759e-05
-1.04845145825564e-05
-2.4098411211798e-05
-2.59256886939359e-05
-4.84634517688389e-05
-4.43016298311817e-05
-2.37560791161394e-05
-1.55071487642407e-05
-2.09983835604092e-05
-3.28509706244503e-05
-3.70251017070519e-05
-2.24228178879644e-05
-3.39157882426437e-05
-4.45139493346781e-05
-3.96172576007186e-05
-2.43313780349599e-05
-9.30097200084827e-06
-3.13610827076775e-05
-2.85578767688326e-05
-1.10989013438648e-05
-4.24972484061157e-05
-1.31550828473533e-05
-2.71558617409951e-05
-2.32488769898292e-05
-2.9738733612997e-05
-2.9562482489941e-05
-6.48997964369143e-05
-2.82544916648474e-05
-6.17469119139092e-05
-2.18508944276458e-05
-3.0737613557609e-05
-3.65438218425455e-05
-1.17684007776315e-06
-3.41514426434516e-05
-3.02804233078806e-05
-1.0026237922257e-05
-1.51266969790698e-05
-2.6420397334245e-05
-1.75639499163267e-05
-3.89147893353754e-05
-4.36610407787089e-05
-2.98192049420073e-05
-1.94254135550487e-05
-1.80327380761664e-05
-1.4897615670254e-05
-4.01384901262282e-05
-2.04380155695481e-05
2.20858887449282e-06
-2.75863671546605e-05
-1.43751531743998e-05
-4.23058694301313e-05
7.67079860814234e-06
-1.45660086118331e-05
-1.73544243212886e-05
-2.62525096373844e-05
-4.07104411396327e-05
-1.59549123488003e-05
-3.50197432290881e-05
-3.1761595571278e-05
-3.68049166571836e-05
-3.60328219530848e-05
-4.69814555310581e-05
-4.56909037206926e-05
-1.57519799144061e-05
-5.9794917241346e-05
-2.48681641969219e-05
-3.59274910435269e-05
-2.40104352346434e-05
-4.05649711370209e-05
-3.90958057231686e-05
-4.93595340120135e-05
-3.24794064374801e-05
-3.5228115293658e-05
-5.49408223936179e-05
-7.54260700670479e-06
-1.60673041219901e-05
3.77692371594503e-06
1.1082934030244e-06
-2.70690056195371e-05
-2.50658995041979e-05
-3.78471603238717e-05
-2.65587877552044e-05
-3.62443496476714e-05
-3.81219720939358e-05
5.46740375743329e-06
-1.33173608474421e-05
8.79184543323675e-06
-1.93474691964561e-05
-2.88730999791447e-05
-4.30921841354314e-05
-1.40355803354416e-06
-2.68306967305707e-05
-2.09506941188227e-05
-2.87622871505556e-05
1.15739084967543e-05
-4.30051205014544e-05
-6.65292829287289e-05
-2.23770268188627e-05
-7.86097681872037e-06
-5.29261047435056e-05
-2.76495830187571e-05
-3.50248086746376e-06
-5.87138228864973e-05
-2.27702635600948e-05
-1.9674363375667e-05
-4.42909351895517e-06
-2.59281563721921e-05
-7.59754388610074e-06
-1.09539809618872e-05
-3.1425734327819e-06
-3.67813469675342e-05
-3.84310202916635e-05
-5.06357783157786e-05
-2.20150980656486e-05
-3.57140689467123e-05
-5.04992103891413e-05
-1.10443993115883e-05
-5.2877523596779e-05
-1.90299430658213e-05
-4.5604791234316e-05
-4.27268774932008e-05
-5.6565221026287e-06
-2.23606474729431e-06
-3.67115180576318e-05
-2.40878806977223e-05
-4.66001543489574e-05
-5.53637049214741e-05
-4.49959968989302e-05
-2.45845892505052e-05
-1.56950469339699e-05
-1.55521515827551e-05
-4.92080785838134e-05
-2.20327064057207e-05
-1.6272922856594e-05
-3.22628090210892e-05
-2.85870908511587e-05
-1.60359633939706e-05
-1.7272099581809e-05
-3.13928954171972e-05
-4.64799342031867e-05
-4.58190479440721e-05
-5.44565368908885e-05
-7.82612305311361e-06
-5.43431008765234e-05
-3.44104159927334e-05
-5.09730103241888e-05
-2.80555180597706e-05
-5.28247118126773e-05
4.63087533590746e-06
-1.68101693786741e-05
-2.81403387264199e-05
-3.10439879341059e-05
-5.40417630957801e-05
-3.78957737785021e-05
-2.31834578062231e-05
-3.55993297223801e-05
-3.07094074645478e-05
-5.44319780206327e-05
-5.53831162645831e-05
-3.61898098563439e-05
-1.5633443372229e-05
3.01429410588782e-06
-2.84766335586831e-05
-5.85457703324513e-05
-2.83048428851124e-05
-3.8292893855547e-05
-1.07969717604572e-05
-6.0829315122559e-05
-1.22358369042807e-05
-2.56981550868957e-05
-4.69930181381542e-05
-2.34565795305217e-05
-3.34494713547848e-06
-2.89947223280435e-05
1.66333516119792e-06
-2.59228179359046e-05
-2.98279786248944e-05
-5.11140693399763e-05
-2.31290188236205e-05
-3.9021870371123e-05
-1.09618372790886e-05
-3.5515430043699e-05
-6.89571212936355e-05
-2.59563873388989e-05
-5.97544518381933e-05
-4.52700204092422e-05
-2.24284986386526e-05
-5.44488019051026e-05
-1.02491309246632e-05
-3.41592393622342e-05
-2.97203322634436e-05
-1.53373133516871e-05
-1.60125372571812e-05
-1.47077393448874e-05
-3.80605932133046e-05
-4.22145475458768e-05
8.84132844761075e-06
-5.70043795071833e-05
-3.21837278332532e-05
-3.50931514925194e-05
-1.53257737386206e-05
-3.06832188114922e-05
-4.14282132949994e-05
-1.95068735741417e-05
-1.19144001611814e-05
-3.61996898457386e-05
-6.52611224130643e-05
-3.73934927305733e-05
-5.83867821650989e-05
-1.36513622129586e-05
-3.18685416483829e-05
-4.96316840982377e-05
-2.72395180322636e-05
-1.40296586887596e-05
-3.29462693552741e-05
3.3885029804873e-06
-3.121253743036e-05
-1.47722740383541e-05
-2.35060829133368e-05
-5.32087240351547e-05
-2.89697388635279e-05
-1.13113719401669e-05
-3.06951426948016e-05
-4.20777882331828e-05
-3.98047075534784e-05
-2.61480047952824e-05
-2.52477057718365e-05
-4.67306524252995e-05
-2.70971949092907e-05
-3.21034520012475e-05
-2.02477554223044e-05
-3.43747450393252e-06
-3.41800626111355e-05
-4.39613057141591e-05
-2.47331113118338e-05
-2.63993802992276e-05
-5.0000125440475e-05
-4.48878144724458e-05
-2.99832519994189e-05
-2.89608901950039e-05
-2.90377601139753e-05
-2.26793425162012e-05
-1.7588357723146e-05
-2.3354614563782e-05
-1.92866765576527e-05
-4.4030829400835e-05
9.6186434928741e-06
-5.17047558466007e-05
-6.50956461600695e-06
-4.55044245627141e-06
-3.58806494306113e-05
-2.46451087673465e-05
-3.61878435688427e-05
-4.16140667113535e-05
-5.06099130321973e-05
-1.20613826815072e-05
-7.61272720674177e-06
-5.23591198518165e-05
8.7554403891939e-06
-7.71419804582985e-06
-3.81607836164522e-05
-1.03776213194894e-05
-2.81371691596273e-05
-2.58097149754048e-05
-8.07605753193379e-05
-2.3746728829975e-05
-4.78726448108639e-05
-4.03106332912049e-05
-6.28288928835602e-05
-7.56513004347309e-06
-1.67135937181787e-05
-5.6705548974182e-05
-1.26405165386384e-05
-3.06275613363763e-05
-1.76401411026438e-05
-4.81127000158417e-05
-3.53278893735537e-05
-3.7380338947383e-05
-9.15404027157569e-06
-2.4704098173331e-05
-6.60773546561701e-06
-2.91258802967215e-05
-3.62059259820605e-05
-4.5753999142688e-05
-6.51857516873596e-05
-3.9040395657953e-06
-2.11574750558592e-05
-5.79447393753121e-06
-1.18014809266873e-05
-2.68256879654601e-05
-3.4489623871235e-05
-7.95493486940136e-06
-9.4973233826867e-06
-3.77276351162032e-05
-3.91225158146472e-05
-2.05490826978386e-05
-2.44444700133989e-05
-4.88836385871332e-05
-2.10507216024782e-05
-3.93555956367826e-05
-2.62393895660962e-05
-1.28088666337003e-05
-1.43159800803407e-05
-3.40973379677051e-05
-2.88198193675042e-05
-3.42166160681863e-06
-3.06834517919384e-05
-2.95887698488527e-05
-2.92112418140614e-05
-5.71927249551487e-05
-2.8674132077742e-05
-4.04905631580407e-05
-2.29892680667035e-05
-5.39803829388681e-05
-2.11515104405837e-05
-5.39876718518609e-06
-2.8824545088816e-05
-3.9122526627132e-05
-9.99662833843315e-06
-1.25870428911552e-05
-3.62097334692087e-05
-6.77190305275385e-05
-3.44281685740216e-05
-5.49880067628512e-05
2.19042926333401e-06
-2.97732637630442e-05
-2.15002045719904e-05
-5.74382164245315e-05
-3.69181667710968e-05
-1.64351816993463e-05
-4.31199234707502e-05
-1.70435376238393e-05
-4.73948466299005e-05
-3.82161359016499e-05
-1.42910773341011e-05
-2.04807255203786e-05
-2.49184126976607e-05
-3.8353681357643e-05
-3.59404854286103e-05
-1.33008498352196e-05
-1.5342084095465e-05
-3.14190256336779e-05
-1.94707242102715e-05
-6.79748042357025e-05
-1.83658039607146e-05
-2.55117875443086e-05
-1.04996994464757e-05
-1.98162083522087e-05
-1.23336835390978e-05
-4.70680039069451e-05
-4.1569515073396e-05
-3.41631526814015e-05
-1.32765585334292e-05
6.59508139599681e-06
-2.48122048464375e-05
-3.18874483463917e-05
-3.44559286488078e-05
-2.13861227796419e-05
-5.9839019165068e-05
-1.77248462981286e-05
-1.27774630865862e-05
-1.40905570393201e-06
-4.38695042892922e-05
-5.10213301155806e-05
-3.10162200017076e-05
-5.22250782303587e-05
1.28502926161814e-06
-2.82472275508577e-05
-7.51623682350617e-06
-2.13695409641451e-05
-2.59161325621546e-05
-3.95151689881778e-05
-3.29187716472596e-05
-3.38469711303737e-05
-1.12880217668757e-05
-3.93297021527711e-05
-3.34726255461455e-05
-5.95247106271768e-05
-2.42715600041979e-05
-2.72476016465727e-05
-6.38877694544057e-05
-1.37826020799045e-05
-1.80293922074613e-05
-3.69056519532914e-05
-3.91625995859731e-05
-2.26203093706085e-05
-4.82001688127733e-05
-5.83531923280032e-06
-1.20681311937238e-05
-2.43301416147759e-05
-1.61304763668607e-05
-5.55663326613392e-05
-3.86858406369334e-05
-1.89400764244497e-05
-1.7030356876169e-05
-3.03702337095964e-05
-3.2592151189634e-05
-2.03355673802619e-05
-4.7980781037624e-05
-1.25781127244e-05
-3.02375488609834e-05
-1.74722518741921e-05
-3.5353378536251e-05
-3.70921020348231e-05
-1.56851947730832e-05
-2.75163028680034e-05
-5.86602048024041e-05
-3.38952063143812e-05
-2.14204423182657e-05
-4.41368489157725e-05
-3.35491667069421e-05
-3.53992343767308e-05
-2.69119137208737e-05
1.10360189273085e-05
-4.02733366531214e-05
-1.13754537397294e-05
-2.83192940842571e-05
-3.18206913099234e-05
-4.1292455144211e-05
-3.56283227388478e-05
-1.1346046944396e-05
-1.24836221122248e-05
-4.39479739562597e-05
-1.16323497735505e-06
-3.3099587868595e-05
-2.25094705525383e-05
-3.66869554454381e-05
-1.99573744514537e-05
-6.67723702899751e-05
-4.67848181772032e-05
-2.97056797540478e-05
-3.52143803551323e-05
-2.04071478152827e-05
-4.46048175880296e-05
-3.09210987475124e-05
-3.90485051189058e-05
-3.01228770894489e-05
-1.11114826189534e-05
-2.4375892789645e-05
-3.27293931044043e-05
-2.04310156208603e-05
-2.53072241461791e-05
-4.70153732777195e-05
-2.65698039185772e-05
-4.50772774268081e-05
-2.65489622217109e-05
-1.48398168747751e-05
-2.7907131583949e-05
-1.26195243409583e-05
-2.78865893567354e-05
-3.14655262498814e-05
-3.08976624919813e-05
-2.81220741714205e-05
-3.4660732291481e-05
-3.27061952369552e-05
-2.71465797368927e-05
-1.2555726509738e-05
-2.95972930919211e-05
-1.51080084822998e-05
-3.40656306027081e-05
-6.71684953664368e-06
-4.43367857473876e-05
-3.7942095727584e-05
-4.61943936702108e-05
-3.20215678213772e-05
-4.90854999108998e-05
-1.91857643410407e-05
-3.91488916577409e-05
-9.18208358675767e-06
-2.29751315253422e-05
-2.08948401655697e-05
-5.57267142044132e-05
-3.08191995392377e-05
-1.07808649895088e-05
-1.87924024303038e-05
-2.58651131935787e-05
-4.363515017464e-05
-1.12097641102739e-05
-1.49493376556937e-05
-4.71416426153521e-05
-4.36833112104898e-05
-7.59254589907728e-06
-2.79820057451219e-05
-1.40713830905497e-06
-6.48091875551313e-06
-3.32516653125644e-05
-3.51483813275978e-05
-4.45069477028162e-05
3.71624730285692e-06
-7.38624842534862e-05
-5.08486691774288e-05
-2.81299907753291e-05
-3.10024162638437e-05
-3.56210317636403e-05
4.52833953017861e-06
-2.11669170675093e-05
-5.87299067223607e-05
-3.72289442653481e-05
-5.37932188210793e-05
-1.64461853666038e-05
-2.47282624689454e-05
-4.47941702824041e-06
-3.04375589682911e-05
-3.0344205526924e-05
-4.26244889480181e-05
-6.79334396884783e-06
-1.65129746270816e-05
-2.17798173502791e-05
-1.67522036803738e-05
-2.55978551681177e-05
-4.72623861188733e-05
-4.29810522097989e-05
-2.27515184233465e-05
-4.57189281754354e-05
3.58782589142661e-06
-3.93902425470841e-05
-3.2594799814302e-05
-7.21303995394724e-06
-4.8902049240275e-05
-1.55075821182545e-05
1.24391589099354e-05
-3.03484860642546e-05
-2.88687847647807e-05
-2.82439522357147e-05
-4.15435720375617e-06
-3.23808080708285e-05
-3.21720575671228e-05
-2.69788329919648e-05
-3.66253549487282e-05
1.68262109725753e-06
-2.15106328756004e-05
2.65007356621793e-06
-4.20028879441633e-05
-6.35982671993495e-05
-1.75565367933795e-05
-3.78109648872372e-05
-1.88035276101976e-05
-3.51399307880942e-05
-4.52247179599418e-06
-7.32201507600105e-05
-3.31750083491514e-05
7.17346055806302e-06
-1.64000528875605e-05
-3.82578979718384e-05
-2.33882528391441e-05
-5.07572804854637e-05
-1.35922968807567e-05
-1.89420663405495e-05
-3.22973744474553e-05
-3.39975422271051e-05
-4.92015328384847e-06
-2.66838201806533e-05
-2.98426143004603e-05
-2.45243463124482e-05
-2.33957855394584e-05
-4.73986075251995e-05
-5.20917827540658e-05
-3.07222166863839e-05
5.11003991449894e-06
-2.62171831304478e-05
-4.55095070064571e-05
-2.63987747357251e-05
-4.69010554615026e-05
-1.88590829685301e-05
-3.64109677814294e-05
-2.72715219600736e-05
-2.65664700415541e-05
-3.05198676771874e-05
-4.08644908380752e-05
-6.38857476360516e-05
-5.17702298191771e-05
-2.79534214921006e-05
-1.42094667031851e-05
-4.82225900021858e-06
-5.73464320498207e-05
-4.14420741014074e-05
-2.50224884693937e-05
-3.30215639142501e-05
-9.09582387125893e-06
-5.36515707019744e-05
-4.53017981821676e-05
1.61177299490268e-05
-4.66834963491283e-05
-3.12628882012443e-05
-2.58053460530645e-05
-3.19579599942592e-05
-4.59150660456817e-05
-3.83320922375715e-05
-1.48463430113292e-05
-5.04779429989719e-05
-4.39214106323738e-05
-7.296615277595e-06
-4.09845483610938e-05
-5.04291628387165e-06
-2.06833249450579e-05
-2.10576862056689e-05
4.30852992923009e-06
-1.92641707870297e-05
-6.08164858936321e-05
-3.33299531742552e-05
-1.82352922212877e-05
-1.48141972247704e-05
-2.38744997114656e-05
-3.61759930174489e-05
-2.28414438315627e-05
-3.78825094128186e-05
-2.07295476523078e-05
-1.02865763303689e-05
-3.00334657918183e-05
-3.93210300907892e-05
-5.91452457893313e-05
-4.18862076019135e-06
-2.5184780421853e-05
-2.01532917149963e-05
-3.86875120514321e-05
-3.07540865320549e-05
-4.56601533233073e-05
-4.06985526173327e-05
-3.70542479681578e-05
-4.40922639411301e-05
-4.69226078624934e-05
-3.11123702327148e-05
-1.21347145647566e-05
-1.25533947552086e-05
-3.9443549545745e-05
-1.87870839932937e-05
-6.11625671885351e-05
-2.81376093932107e-05
-3.94509628928788e-05
-3.42473119455199e-05
-1.37287929874487e-05
-2.76455674931606e-05
-2.13970854104655e-05
-3.06028880223345e-05
-5.63194190839636e-05
-4.04010946539011e-05
-3.72825818009922e-05
-3.3505523592111e-05
-3.8622818850188e-05
-4.00011370466596e-05
-2.78870462571665e-05
-2.31440948577787e-05
-2.61145205956421e-05
-3.07540690630639e-05
-4.13819435082379e-05
-1.99627767936208e-05
-1.43342989654131e-05
-4.13392560149187e-05
-1.39384074601774e-05
-2.41738740633785e-05
-3.0739414659714e-05
-1.58968125964412e-05
-1.41375649516575e-05
-3.19032069280145e-05
-2.69752538781579e-05
-2.9595138540044e-05
-2.94445738668417e-05
-1.06419060345385e-05
-2.64808066265358e-05
1.18347712598099e-05
-4.54513485580951e-05
-2.57513837876817e-05
-4.61399670095646e-05
-2.07099957125929e-05
-1.3235971829951e-05
-3.66333093104563e-05
-2.40484352904362e-05
-1.25901697198438e-05
-6.69298843218091e-05
-4.05424009384952e-05
-3.2371679026911e-05
-6.93198149079064e-05
-1.10167233123393e-05
-7.01908373315147e-06
-2.64832473356868e-05
-1.87111601163017e-05
-4.46306666897395e-05
-6.16969881391808e-05
-4.40223255945458e-05
-1.43906327265316e-06
-1.85853504300993e-05
-4.3103002650083e-05
-2.58337392165307e-05
-2.51937401356748e-05
-2.2414699309211e-05
-5.45598799498425e-05
-5.98645527396371e-05
-1.15651154596426e-05
-1.68754446023601e-05
-5.00021023418658e-05
-4.91030553179699e-05
-8.90832826180232e-06
-4.03291388465685e-05
-1.32156922229272e-05
-3.09222466842111e-05
-5.72053483370032e-05
-8.47537240688059e-06
-2.545437875865e-05
-3.53022064565437e-05
-2.9563806913793e-05
-3.14251850784917e-05
-2.1131407948564e-05
-2.57690393740635e-05
-2.64534389184602e-05
-2.03331764262738e-05
-2.84904881903533e-05
-1.97629236174995e-05
-6.1398251981016e-05
-3.89182815599891e-05
2.53754485181998e-06
-3.64887121555745e-05
-3.61735529080531e-05
-2.14681732296509e-05
-3.76955632828303e-05
-2.68124509116032e-05
-8.81957376108432e-06
-2.91955204429331e-05
-4.16513347601117e-05
-1.26473095866374e-05
-5.47099506688361e-05
-4.39937670482132e-05
-3.2003326031034e-05
-1.6906593803218e-05
-2.8658697136779e-05
-1.05660863080198e-05
-1.0750537217622e-05
-5.40166642834528e-05
3.71719865270608e-06
-1.6883193974884e-05
8.91688528306754e-06
-2.5611775507189e-05
-2.60883336966556e-05
-2.75528163988126e-05
-3.08360864835356e-05
-3.69460493757471e-05
-3.17989541526522e-05
-4.13404776573374e-05
-1.48054531756102e-05
-8.3272224105496e-05
-1.28517480960211e-05
-1.94609528462894e-05
-3.05277845348841e-05
-4.73769816597301e-05
5.55678679777758e-06
1.09882338132512e-05
-3.28604363646215e-05
-1.87058151175507e-05
-3.26719964481184e-05
-2.56313571160875e-05
-3.29053351565347e-05
-9.07995220445805e-06
-3.61270477031306e-05
-1.18289878946377e-05
-3.27238644484038e-05
-2.15852775078502e-05
-1.95138758795527e-05
-1.08256564822605e-05
-5.87670653562799e-05
-3.40330556968413e-05
-5.4740486375436e-05
-4.95811776427574e-05
-2.34792628448235e-05
-8.27966256060574e-06
-1.66324971149665e-05
-3.32613299998271e-05
-2.97720299143882e-05
-2.19878760903377e-05
-1.41496964764915e-05
-2.26156167299911e-05
-4.15806719555367e-05
-1.45189980720112e-05
-2.24856910832019e-05
-1.21424004759072e-05
-2.01373546994125e-05
-3.12078848391257e-05
-2.82107969130504e-05
-3.17226459151001e-05
-9.4540588961411e-06
-4.02181971264848e-05
-6.10935093020303e-05
-2.68784310221163e-05
-4.46603711282224e-05
-3.13144016466033e-05
-3.88023007200992e-05
-4.53853508753541e-05
-3.01273996769711e-05
2.88467150912135e-07
-5.99784372895396e-06
-3.6921428349813e-05
2.96385148608779e-06
-1.04794161978676e-05
-8.74152593728593e-07
-3.72418763826747e-05
-3.40837263666301e-05
-5.36759931742652e-05
-5.65893259898003e-05
-1.23900194858163e-05
-4.35356814817119e-05
-4.02187264953839e-05
-4.72475932343937e-05
-4.51467470119906e-05
-3.62962714901386e-05
-2.72327284452293e-05
1.14811161182255e-05
1.30339176251878e-06
5.9555435697859e-06
-2.26436916284914e-05
-3.95989924618041e-05
-6.65245842073321e-05
-5.18761877194622e-05
-4.25630798947927e-05
7.05732186099204e-06
-3.16706924439073e-05
-1.54027104886724e-05
-4.73496255102126e-05
-2.63447832526486e-05
-1.4134984747507e-05
-2.06983192324663e-05
-3.75758616175391e-05
1.16895965541748e-06
-4.9048230526326e-05
-2.49354069927519e-05
-6.40756498116484e-05
-6.44304425471597e-05
-2.53246577597043e-06
-2.4264447252919e-05
-3.51470552901498e-05
-7.11249980379828e-05
-3.00192811795812e-05
1.68011462574346e-06
-5.62100478340252e-05
-3.38881801957733e-05
-3.58074269242615e-05
-3.30609822697057e-05
-2.50822168983985e-05
-4.53692785642832e-05
-2.63964242858398e-05
-4.83029574570011e-05
-4.63165921507881e-05
-4.10809824543368e-05
-4.14162754799682e-05
-4.11881641507245e-05
-4.00913700761226e-05
-4.6028552226525e-05
-2.98409177963284e-05
-2.68350149613476e-05
-2.52271264840215e-05
-3.2185679260578e-05
-2.92957833260609e-05
-4.64911917577634e-05
-1.87595820751446e-05
-1.26624858307892e-05
-2.67906276123246e-05
8.32450942548118e-06
-2.14297998008777e-05
-5.13656727035172e-05
-2.79490096505219e-05
-4.10625536091681e-05
-1.19604052829468e-05
-2.41551530643097e-05
-3.87880717747459e-05
-9.04512417704362e-06
-2.71115569807903e-05
-3.08871400631884e-05
-2.26934214861261e-05
-2.22869235077683e-05
-5.83987488723545e-05
-3.02260850726981e-05
-3.33951784894841e-05
-3.36206207915042e-05
-3.38288209451661e-05
-1.34397114618969e-05
-2.68268162651937e-05
-7.88085037629198e-06
-2.14534160084699e-05
-2.64681695848326e-05
-2.11209800410813e-05
-7.78880509370118e-06
-1.7818067676568e-05
-7.77832532572377e-06
-2.94003547320243e-05
-2.79005534122359e-05
-5.03250493319051e-05
-5.34615582016342e-05
-3.57025362380445e-05
6.15212240299869e-07
-6.25169016808059e-05
-3.43828780603248e-05
-2.65226047756454e-05
-1.94848847992492e-05
-4.11903849544471e-05
-1.77708399533389e-05
-3.3488358433053e-05
-5.42890041561353e-05
-4.34214930227394e-06
-3.67893289333996e-05
-2.66873585313728e-05
-5.85962480458496e-05
-3.15213199440784e-05
-8.47127191463526e-06
-1.47104393257496e-05
-5.10340622543442e-05
3.77480392508729e-05
-3.34348697906334e-05
-3.71306467528447e-05
-3.22015005293708e-05
-4.78379344872568e-06
-1.61733473661221e-05
-8.51974469336619e-06
-5.60219594254005e-05
-1.50545787333487e-05
9.14408757110697e-06
-3.38657127406397e-05
-3.52194925245865e-05
-4.83005929229348e-05
5.55484483022221e-06
-4.03809890410533e-05
-4.04528939439879e-05
-1.18161666424949e-05
-2.80397693758534e-05
-2.74457193278869e-05
-2.48777034165149e-05
-2.60662888169466e-05
-1.98103670591234e-05
2.16789011540865e-05
-5.91586685255759e-06
-4.88090609835662e-05
-1.68786127852445e-05
-2.88815650191571e-05
-2.22954146097752e-05
-7.23656059955554e-06
-1.63033666098131e-05
-4.64971841503392e-06
-3.93014141841028e-05
-1.61016500081148e-05
-2.69638095109904e-05
-3.38718160640643e-05
-1.51934347779791e-05
-3.19421311199319e-05
-3.11159949046388e-05
-2.19677652132223e-05
-3.42204024427436e-05
-3.55615720956352e-05
-2.72441163980786e-05
-9.63464114630054e-06
-3.23342155346576e-05
-1.82344559051816e-05
-4.90825364256545e-05
-3.3219329300305e-05
-5.00708982328575e-05
-3.27929137214974e-05
-4.44404109258491e-08
-3.19089586005564e-05
-2.3209479619326e-05
-2.15574353128798e-05
-1.81933910873016e-05
-1.55857465971695e-05
-3.26150940804644e-05
1.08151567874487e-06
-3.06744903441666e-05
-3.52771564720769e-05
-4.20539187175357e-05
-2.08450983753511e-05
-4.7001138586801e-05
-3.10757130261705e-05
-2.6567771828593e-06
-6.99395758519829e-07
7.76618964045436e-06
-3.85427275772308e-05
-1.69312210072184e-05
-2.80702998711852e-05
-3.12360721275386e-05
-3.67022976051165e-05
-1.97321680394519e-05
-2.01909999577498e-05
-5.03798153482699e-05
-1.7997565460354e-05
-4.23915243266479e-05
-4.77122911078078e-05
-2.30911667553289e-05
3.93570419512065e-06
-8.97789590202705e-06
-2.0255744668914e-05
-3.73065934461648e-05
-4.96508559757179e-05
-6.34097696773096e-05
-1.16105181644541e-05
-3.36175891823528e-05
-2.80555736976379e-06
-3.31616519169346e-05
-4.42666372817027e-05
-3.14593072205096e-05
-1.88194161297852e-05
-9.66270690978901e-06
-5.43568761789989e-05
-4.8366515570598e-05
-2.53919584032089e-05
-6.27446401358737e-06
-2.25015346394615e-05
-2.14482824767189e-05
-4.22851752273595e-05
-4.33803663702622e-05
-1.22145012372096e-05
-3.96810449706595e-05
-3.62384528449584e-05
-1.86990405771667e-05
-4.65826141146994e-05
-4.70558761089104e-05
-3.17731661952527e-05
-2.67759704825305e-05
-3.13659374196696e-05
4.99443627897706e-06
-2.58978677850657e-05
-9.78341100377988e-06
-4.99931497553822e-05
-1.80198986568378e-05
-1.60965940366978e-05
-3.41384239090774e-05
-3.45936363147166e-05
-5.78390297148738e-05
-1.81223851030125e-05
-3.39381092428003e-05
-6.94659675165588e-06
-4.49059779828286e-07
-2.35359921317628e-05
-1.24663587628477e-05
-3.36945779084299e-05
-2.37112512310511e-05
-9.39767136592124e-06
-2.707600265676e-05
-2.95293112677516e-05
-4.39904288793658e-05
-2.08001398091346e-05
-4.36934329303148e-05
-1.68593452443694e-05
-3.50588993538123e-05
-2.63736334455335e-05
-4.72206424316461e-05
-3.4747249712995e-05
-3.38116470101197e-05
-3.41934957516183e-05
-5.1503240697826e-06
-2.92044281668197e-05
-6.84748083821642e-06
-2.33283161197506e-05
-4.66179268804261e-05
8.40068692078419e-06
3.84339263543196e-06
-3.60021535205638e-05
-2.25803382579052e-05
-5.74780038583163e-05
-3.88833118241296e-06
-1.98344038970102e-05
-5.60187022552934e-05
-5.31679615865347e-06
-1.84307484614346e-05
-1.79681494662582e-05
-1.1964868897727e-05
-4.45921188963322e-05
-3.40402473189142e-05
-1.20201397238597e-05
-5.06442116055878e-05
-3.63185574156048e-05
-2.32560155519757e-05
-2.90963860907222e-05
-3.27855945776132e-05
-2.96873785723389e-05
-3.09424805478429e-05
-2.05227108447927e-05
-3.44569843522368e-05
-6.13135914097618e-05
-2.10767138704872e-05
-1.093611354717e-05
-3.61388648555083e-05
2.80206820405067e-06
-2.47628430361482e-05
-3.8331909002734e-05
-3.90074503632333e-05
-1.21624837922916e-05
-5.93830920999873e-05
-4.3210740271868e-05
-2.99595298256722e-05
-3.41513139761583e-05
-1.25584517242529e-05
-2.63288900274099e-06
-1.35848144250621e-05
-1.56709247342658e-05
-1.76307313424016e-05
-4.00317042096865e-05
-8.72805168669721e-08
-1.69241350191171e-05
-5.62215165898837e-05
-2.91644885943825e-05
-3.93636322638679e-05
-3.51118169379251e-05
-1.84196327121361e-05
-3.39654417978666e-05
-2.34668371717335e-05
-3.41781926764709e-05
-7.06959200623754e-05
-2.93821844492121e-05
-3.85269668081876e-05
-3.55601506791272e-05
-3.69590187773869e-05
-2.2063084114127e-05
-3.37145213234711e-05
-1.65859948855333e-05
-5.66082060201138e-05
-1.48846412789241e-05
-3.00800885649375e-05
-2.15263545222717e-05
-4.51961585312765e-05
-2.44275429577737e-05
-2.36494740868244e-05
-4.17060837673283e-05
-2.9904941656601e-05
-3.40269687908473e-05
-2.81247068708824e-05
-6.12111849555425e-05
-3.36089708071398e-05
-1.7508888759704e-05
-4.89636445659296e-05
-3.74367300130445e-05
-4.38999097293169e-05
-4.58116318188412e-05
-5.74130819145164e-05
-2.60663819258682e-05
-4.15856164157327e-05
-1.67614223470726e-05
-5.30466151402902e-08
-1.63454828689356e-05
-3.70201016903747e-05
-3.30594724670719e-05
-2.46947110974084e-05
-1.19114738531498e-05
-4.67935858531598e-05
-3.27780737634949e-05
-4.42954539574404e-06
-3.65913119986803e-05
-3.00454736107895e-05
-2.2975435351262e-05
-3.53545004668088e-05
-3.69800267377444e-05
-3.54997506179332e-05
-1.59542799286674e-05
-1.24049687795466e-05
-3.82530483695736e-05
-3.61736048581091e-05
-4.55837136815698e-05
-6.50313705306314e-05
-7.66416896326244e-06
-9.28052685449855e-06
-1.65849771502639e-05
-2.92542772331284e-05
-2.40513674175906e-06
2.42062443477661e-06
-5.99564342907027e-05
-1.38599860847775e-05
-4.58979716138643e-05
-3.34092995944656e-06
-8.24168587783081e-05
-2.61641270055987e-05
-2.72612820585052e-05
-1.64121686348561e-06
-3.1094004526995e-05
-1.00631947152293e-05
-1.16799264105508e-05
-3.8015463333795e-05
-1.2613259189517e-05
-1.96196416318465e-05
-4.67149616894254e-05
-2.29274957873482e-05
-5.32565108558914e-05
-3.36732716230778e-05
-1.73462189550698e-05
-3.1503122014588e-05
-3.18925110157871e-05
-3.70394489390338e-05
-1.38149259440738e-05
-3.52461398965554e-05
-2.63179609886574e-05
-3.54440978077084e-05
-3.08444337471836e-05
-4.69285729588826e-05
-1.95508090664596e-05
-2.41543642219439e-05
-2.03968970635797e-05
-6.41226761383325e-06
-4.97132398433684e-05
-5.14700033248147e-05
-3.81286544383433e-05
-2.70268259897165e-05
-1.91924691302687e-05
-2.01387379181552e-05
-4.23134535770432e-05
-4.8365890940726e-05
-9.54941522180938e-06
-2.05173223675332e-05
-2.99801320078819e-05
-3.43122753283231e-05
-2.67622316971296e-05
2.33202736170106e-08
-2.71030082140879e-05
-1.68535550695586e-05
-2.90281243650586e-05
-1.5091591101969e-05
1.77003028567833e-05
-3.60768444443049e-05
-8.31171169071028e-06
-3.54239144660377e-05
-1.05886547987839e-05
-1.95191779065827e-05
-4.37544785912121e-05
-4.65457921051638e-05
-4.30469516515828e-05
-2.56594929561998e-05
-2.72269519870246e-05
-3.00127988555706e-05
-2.33155722738566e-05
-2.55181968305212e-05
-2.51523875621803e-05
-7.75568390116775e-06
-6.7113265241466e-05
-3.39396829437429e-05
-3.99953874491009e-05
-4.67662623795683e-05
-2.63159956835855e-05
-1.01370612790341e-05
-4.76726880174689e-05
-1.77910515044926e-05
-3.69138367116031e-05
-2.7019593713495e-05
-3.5769210661745e-05
-3.03044896104847e-05
-1.26027381179175e-05
-5.7899554141968e-05
-1.53185319396568e-05
-1.65674354519727e-05
-3.96849207119386e-05
-1.74999799708958e-05
-4.25254874907012e-05
-3.44434439952105e-05
-8.97523993689325e-06
-3.07113160985228e-05
-2.01069152004123e-05
-3.85402516567401e-05
1.19920680887715e-05
-6.86214615629697e-05
-3.8323522077262e-05
-2.21436082038305e-05
-4.48321079436388e-05
2.75222150464172e-07
-5.3769319314798e-05
-4.74199766458198e-05
6.61331208143561e-06
-5.37088607973907e-06
-1.99126691901311e-05
-1.09924242223276e-05
-2.19746004912788e-05
-2.7404476271035e-05
4.99772649716996e-06
-2.82593447134331e-05
-2.90041331230406e-05
-4.48552727363733e-05
-2.94955848892942e-05
-1.88957771719938e-05
-4.16291996513673e-05
-2.93528154189879e-05
-1.79144719813854e-05
-4.76481901314682e-05
-3.41008107301359e-05
-4.08289517352615e-05
-5.19728903758825e-05
-4.35515272803783e-05
-5.95841142122842e-05
-1.35176241181551e-05
-2.78285510383799e-05
-4.66942664898143e-05
-3.52726908926342e-05
-3.79575300468221e-05
-3.58169421653917e-05
-3.15917065479512e-05
-3.64177770721447e-05
-2.99400196759707e-05
-5.57243842494176e-05
-3.91516684733025e-05
-1.94356034632587e-05
-1.53555001717888e-05
-2.51929145789759e-05
-6.36886110299294e-05
-4.55789013531522e-05
-1.87900054698335e-05
-2.87178954885183e-05
-9.07898560359635e-05
2.91955688990166e-06
-4.07650164602676e-05
-4.14748245502633e-05
-1.72625340692081e-05
-3.98630021618452e-05
-2.25076574475433e-05
-4.51483716110675e-05
-3.8668190305372e-05
-5.61972844469273e-05
-4.70232033482914e-05
-1.08947635770857e-05
-2.85864399278733e-05
-1.27457366588345e-05
-2.43852905944671e-05
-2.47539637718139e-05
-1.73023986838867e-05
-4.60122249822336e-05
3.922993068116e-06
-1.9142701162392e-05
-1.74407108127926e-06
-2.53388557180269e-05
-3.08867831440865e-05
-2.90160266875467e-05
-5.7270484612162e-05
-1.06363548338508e-05
-4.96281453496445e-05
-2.64958848803056e-05
-4.28575141816601e-05
-1.85342216723916e-05
-3.16266183902403e-05
-2.5671538391985e-05
-3.95562283956873e-05
-2.28320303952818e-05
-1.62534411694794e-05
-3.24666197395504e-05
-3.31390485636673e-05
-2.22047401688892e-05
-6.65137037423454e-05
-6.6757181778678e-05
-3.73750314247597e-05
-2.39484341030383e-05
-2.55439105822311e-05
-2.53571991781894e-05
-7.13868720001877e-05
-4.71640846233951e-05
-1.88928274539115e-05
-3.98638872252559e-05
-2.35495802013083e-05
-1.98485381914554e-06
-2.81391623361743e-05
-4.27713320854404e-05
-3.70751214684955e-05
-3.18968475824176e-05
-1.98523120054978e-05
-3.28919540958826e-05
-2.07293072986594e-05
-1.94686882239946e-05
-2.38482566587094e-05
-4.17463472076278e-05
-1.4052003657469e-05
-5.14939523633729e-07
-2.76654683044581e-05
-4.6391307557019e-05
-3.09587464970975e-05
4.75635961433879e-06
-5.2046029591138e-05
-5.27990718918768e-05
-3.75672442438487e-05
-5.90008672320769e-05
-4.39287724203221e-05
-2.34211544512561e-05
-3.21978898527157e-05
-2.62516575497578e-05
-3.97490890708374e-05
-3.48376973089655e-05
-4.23833767892028e-05
-4.33287484930665e-05
-2.25928034022897e-05
-3.94878597932802e-05
-1.76864576512295e-05
-3.62269704621037e-05
-2.74457147686086e-05
-2.27066769662799e-05
-3.80238826892984e-05
-3.94616875294197e-05
-1.06173763906594e-05
-5.5042219118205e-06
-1.61923786004551e-05
-4.29364425045832e-05
-5.48075931439798e-05
-3.65119660523524e-05
-5.62130631778828e-05
-3.66014226804252e-05
-1.79918654212421e-05
-3.88730452661138e-05
-1.59251285793108e-05
1.96659394773636e-07
-8.61649278569484e-06
1.48602327708061e-05
-5.23477081759731e-06
-5.80867838910527e-05
-3.54259412504968e-05
9.05072234495721e-06
-4.42757214941311e-05
-2.67136001457556e-05
-4.05552705860775e-05
-5.14485268068196e-05
-3.98000590994085e-05
-1.50823724833455e-05
-4.97202561423458e-05
-3.41980475831721e-05
-3.43552034168696e-05
-2.35534840154065e-05
-3.15436775783152e-05
-3.78615123311534e-05
-3.49855546983604e-05
-5.26361417600418e-05
-5.25924041746736e-05
1.58754237880295e-05
-1.16674799504419e-05
-5.36034038256904e-05
-1.99102862349102e-05
-3.33323299360156e-05
-3.73663656261854e-06
3.39397878013599e-06
-3.00863408806262e-05
-4.18040484279251e-05
-4.69857594572952e-05
-5.08833444495125e-05
-4.99356052293062e-05
-4.01066243195722e-05
-2.56707042002007e-05
-2.04508540950284e-05
-2.25620163286414e-05
-1.98877479210856e-05
-3.911328207449e-05
-4.10967692508042e-05
-3.49539671295354e-05
-4.04770457268743e-05
-2.19666914176314e-05
-4.09557418657945e-05
-2.53055196281733e-05
-2.61955479601934e-05
-2.93788135700026e-05
-4.8287113683045e-05
-2.96007818665387e-05
9.56840643583813e-06
-8.3323847080335e-06
-2.02159215799781e-05
-5.08922820797789e-05
-4.02206778241418e-05
-3.07023771293486e-05
-2.86444206569438e-05
-1.13670640222686e-05
-9.11758810629716e-06
-2.42413388706916e-05
-6.61953582011073e-06
-2.22916451182098e-05
-4.99501296770328e-05
-5.05486502509209e-05
-6.85909237345971e-06
-5.35653687026491e-05
-1.24127960755057e-05
-6.36412456431465e-06
-3.83186333732819e-05
-1.14875877190811e-05
-3.3849340181841e-05
-1.14891910050516e-05
-1.77707535147626e-05
-4.55126530765099e-05
-4.74584437424121e-05
-5.68620601994247e-05
-1.77907167813496e-05
-3.65287495784428e-05
-2.6785505574161e-05
-5.62821946357546e-05
-2.10516323262652e-05
3.2256241041438e-06
-1.9718764123218e-05
-3.3579982344577e-05
-5.11864989485155e-05
-1.9985457326047e-05
-5.31623022248283e-05
-3.48696347330819e-05
-3.24780427484965e-05
-2.83274095782105e-05
-3.30086195737253e-05
-3.07694473876189e-05
-3.1532509774812e-05
-7.26839758727788e-05
-8.71161582290407e-06
-2.29813770062772e-05
-3.69365485107818e-05
-2.28716824550628e-06
-1.66097847512054e-05
-3.54454086867161e-05
-4.68227254317176e-05
-2.30815129694427e-05
-2.1826676918467e-05
-4.48166341411864e-05
-1.55287170944405e-05
-7.03590956947974e-06
-7.87115059574461e-06
-3.02412912735083e-05
-6.83974791153829e-05
-2.31052125392536e-05
-3.66548925700863e-05
-3.37917321844871e-05
-3.19110850399829e-05
-2.99676965219868e-05
-1.89639961991336e-05
-1.64734011876095e-05
-3.11611504049493e-05
-9.47161758918824e-06
-1.18442171821678e-05
-4.85234164190323e-05
-1.22356542145941e-05
-1.16169825263069e-05
-2.91528521547617e-05
-2.71395917723606e-06
-2.64278739266004e-05
-9.34256894972246e-06
-2.02933141738207e-05
2.52908026703115e-05
-3.90058587295977e-05
-7.63946152159576e-05
-2.68924596362541e-05
9.16896832757306e-06
-3.46513030038915e-05
-2.60342979615162e-05
-2.20390787459875e-05
-6.52756767552279e-06
-2.15604614891761e-05
-4.96930115121693e-05
-3.62247257506603e-05
-2.68489803271451e-05
-3.24203758556296e-05
-1.92084910562584e-05
-6.31620918935812e-05
-3.04120426696045e-05
-3.87381469416247e-05
-4.05682328647182e-05
-2.86102261625312e-05
-3.59010265780933e-06
-2.71392417717821e-05
-3.44576216053853e-05
-4.23229232443448e-05
-1.08238559631876e-05
-4.46009792052098e-05
-4.28873026829501e-05
-5.04133959702213e-05
-1.72634112780667e-05
-3.15220549825984e-05
4.90982508988739e-06
-3.91825663901896e-05
-2.80806350567261e-05
-1.77059863354358e-05
-3.36431018863607e-05
-2.19956418067387e-05
-2.71238274252435e-06
-4.3752520414812e-05
-1.22812171044082e-05
-2.45887422090599e-05
-3.23477281915639e-05
-1.79645525044607e-05
-2.81770917893124e-05
-2.38869682138589e-05
-2.67518096553981e-05
-3.8483444421481e-05
-4.13639166931304e-05
-6.52569509424682e-05
-9.18609001219872e-06
-3.66723242771047e-05
-2.29058696464495e-05
-4.25863461744715e-05
-6.35940474404624e-06
-2.38777280680116e-05
-2.55243735942746e-05
-2.31298536732935e-05
-2.12016933345288e-05
-2.68405941362954e-05
2.90644761338746e-06
-2.44054029431514e-05
-3.3369357424986e-05
-3.01567390179211e-05
-3.51030397400059e-05
-2.44433322850707e-05
-1.82877283663519e-05
-2.01724709207417e-05
-3.09569465972045e-05
-5.63357763502269e-05
-4.58344386905496e-05
-2.2613535303008e-05
-1.72574322415143e-05
-3.95414661340564e-05
-2.46686889649083e-05
-1.82691638300036e-05
-1.49494218211871e-05
-4.01081830514534e-05
-4.97297677211818e-05
-4.32943831606097e-05
-6.30069792584173e-05
-3.54720597777466e-05
-4.35230959116251e-05
5.32130290097719e-06
-4.75750872467939e-05
-1.62998018316276e-05
-4.69220088200869e-05
-2.35681664411566e-05
-2.48601265722884e-05
-3.019147872617e-05
-4.93286481865523e-05
-1.45571623577796e-05
-3.1345566671894e-05
-4.49513433348472e-05
-1.16423916492453e-05
-4.75020801291283e-05
-2.92454891707437e-05
-5.20965551257933e-05
-5.6282918658285e-05
-1.79254630890437e-05
-3.1640998219551e-05
-4.70597988683873e-05
-6.7381343926188e-05
-1.93892007101512e-05
-4.18957789224325e-05
-2.53246808233536e-05
-2.72663074567438e-05
-3.78667178873691e-05
-2.36245828926377e-05
-7.56943385791544e-05
-6.4286156958287e-05
-3.0657092978558e-05
-4.268596935269e-05
-2.60277842024688e-05
-1.88451274897356e-05
-1.83110169057609e-05
-5.85462373851713e-06
-7.30575362046697e-06
-5.2527935269254e-05
-1.70627159697734e-05
-1.36341832279824e-05
-4.61451866258281e-05
-2.12805636877849e-05
-2.16218369922849e-05
-6.06334795187776e-05
-2.47343308563952e-05
-4.82822350385627e-05
-3.57205997964243e-05
-2.21903501783184e-05
-4.5254327177684e-06
-4.61491606942839e-05
-6.33420035487248e-05
-2.87805368812566e-05
-3.86039045300344e-05
-1.56279876630492e-05
-4.28788056863389e-05
-4.813196654064e-05
-2.50663211335068e-05
-2.94552510991256e-05
-2.17104976179526e-05
-2.19984193866445e-05
-1.80320889621046e-05
7.52281320029869e-06
-2.18986535210876e-05
-2.08346509624754e-05
-2.46484474663213e-05
-5.27328523863657e-05
-3.95546175110594e-05
-2.18175890263058e-05
-1.12531589685496e-05
-1.96310323981873e-05
-7.84096594449832e-06
-1.93479600775205e-05
-1.38063388597177e-05
-1.36160374560716e-05
-1.59813160989234e-05
-1.75697180824007e-05
-5.40446117215295e-05
-5.91729465534814e-05
-3.12384394700155e-05
-4.11325870293171e-06
-1.07609242434964e-05
-3.54167883351434e-05
-3.5070528925192e-05
-3.67988620376978e-05
-4.94650154399752e-05
-9.73806965867493e-06
-1.31719039231027e-06
-2.9192048549906e-05
-2.5117344878925e-05
-3.62333074235895e-05
-2.76582664342984e-06
-3.36262397853828e-05
-3.54339139978586e-05
-1.64871713615972e-05
-1.77083048839246e-05
-3.94292879244638e-05
-4.10736537704396e-05
-1.3136427282917e-05
-3.46917343236908e-05
-3.11014559293031e-05
-2.79021066010714e-05
-3.72202832244235e-05
-4.35147047089059e-05
-2.30595659197802e-05
-1.13903384750173e-05
-4.66274416147336e-05
-2.94398404352139e-05
-5.63853373039022e-05
-1.25490002796643e-05
-9.80121175368404e-06
-5.86775662273496e-06
-1.41988405650885e-05
-4.00559342253887e-05
-3.16567306880844e-05
4.08180497544198e-06
-3.6339264514322e-05
-1.6829039130931e-05
-2.08071731791376e-05
-2.92176221436456e-05
-4.32894492825653e-05
3.27670269962225e-06
-4.45869898711089e-05
-1.43982012912398e-05
-4.04073343836866e-05
-4.49580627775437e-05
-1.93237044076338e-05
-2.02417252622675e-05
-3.58110282394325e-05
-4.61744570928588e-05
-2.03388094000425e-05
-4.3692548823459e-05
-3.3985620703689e-05
-1.71941554257303e-05
-3.66861306402658e-05
-1.18421789129584e-05
-3.34642921241736e-05
-3.42616644574268e-05
-1.74577059284428e-05
-3.89469534685397e-05
-5.18852909940587e-05
-4.06071947395828e-05
-2.97215037902301e-05
-1.48551747170057e-05
6.0377420588669e-06
-5.14419669728261e-05
-2.02724765558517e-05
-3.54032044774224e-05
-2.01485771966705e-05
-2.9769609918914e-05
1.47079128586058e-05
-2.66340608368294e-05
-3.28348195218187e-05
-2.21438495346217e-05
-4.6519933315053e-05
-1.95513343408866e-05
-3.02910491741041e-05
-2.86885387688407e-05
-2.0272992877803e-05
-2.70342767960565e-05
-2.07308356653823e-05
-3.70786368912679e-05
-3.91704525823155e-05
-7.53548211819701e-06
-2.50289064605254e-05
-1.48113928699601e-05
-3.10099943981727e-05
-2.74666871322041e-05
-2.91285333531335e-05
-2.08758513333993e-07
-2.73444569882126e-05
-1.89699130637857e-05
-2.98252494724546e-05
-2.62943746344674e-05
4.78911260023326e-06
-3.68458717759491e-05
-1.26922998649812e-05
-3.75948232863101e-05
-1.17745685991298e-05
-2.17080037511502e-05
-1.58215534893469e-05
-1.3672897540085e-05
-6.69280806060225e-05
-1.90446331155325e-05
-2.53186829907457e-05
-6.89706394778011e-06
-1.96129617222946e-05
-3.66560103838703e-05
-1.84156548560077e-05
-4.05944671646186e-05
-2.78034580882173e-05
-5.00963441555542e-06
-5.66798305548104e-05
-3.99151790685686e-05
-1.64566746998968e-05
-5.10293224941911e-05
-3.75964415330258e-05
-2.33953038392803e-05
-2.91079872992758e-05
-4.64236906558312e-05
-1.41205613887731e-05
-4.46485796016472e-05
-3.36087215294841e-05
-1.85615353844413e-05
-2.49451302030598e-05
-2.55984434886697e-05
-5.36077357918174e-05
-3.19080169803852e-05
-4.67110409564381e-05
-3.47774985083417e-05
-1.73627212336762e-05
-4.72683424780568e-05
-1.40299429517271e-05
-1.47511802792628e-05
-1.12602077115779e-05
-5.02709313987252e-05
-2.1944974632334e-05
-3.77983984862626e-05
-7.34939668049477e-06
-3.03404650941912e-06
-2.23574142873525e-05
-2.4678956934725e-05
-3.85251811758707e-05
-1.87408401502525e-05
-4.25619383152689e-05
-6.23352588600689e-05
4.08897708484287e-06
-1.74422049175955e-05
-2.2393237315266e-05
-2.04537400738986e-06
-3.02127862861586e-05
-3.28809415595326e-05
-4.02878593846061e-05
-2.07773351547006e-05
-4.12678000682616e-05
-4.74958652003848e-05
-4.13920751637566e-05
-4.15412436420691e-05
-2.49480757386367e-05
-6.02592574485513e-05
-3.06551171199626e-05
-1.92429111229432e-05
-1.34401581265576e-05
-1.86967881154933e-05
-3.61520540501604e-05
-2.11816173964427e-05
-4.63642840963915e-05
-2.2876069676375e-05
-2.76797216902663e-05
-5.18612972709375e-05
-4.95703576826803e-05
-3.75629000244677e-05
-8.38929941698861e-06
-2.98126644250844e-05
-4.6637730647972e-05
-1.9112817090229e-05
-5.39142943587952e-05
-4.87382022730194e-05
-3.54647012368643e-05
-2.09633909853631e-05
-4.23708894754507e-05
-2.00461672462538e-05
-2.67075170297651e-05
3.2295290810139e-06
-3.17798853874259e-05
-2.45173720151357e-05
-5.24262410217989e-05
-4.47092360677944e-05
-7.32750216710105e-06
-2.66951018540573e-05
-3.95433945393884e-05
-1.3052803358218e-05
-2.86821043932171e-05
-3.57043863403593e-05
-2.17674716474297e-05
-4.5137859535255e-05
-3.2874458927599e-05
-5.03092560678036e-05
-5.09200579898323e-05
-2.02432972905044e-05
-5.47118882098326e-05
-2.25332164096133e-05
-1.88795873648067e-05
-1.8883034198542e-05
-2.45472140998664e-05
-1.14075604688116e-05
-4.54090112528773e-05
-3.28255520040686e-05
-3.73333097908031e-05
-2.98977896039648e-05
-3.71676432960424e-05
-4.50849875419359e-05
-4.30371955060848e-05
-4.76698476946182e-05
-3.65894671544303e-05
-5.87878160443967e-05
-4.75231809594142e-05
-2.38239677353743e-05
-2.55211852976579e-05
4.68415718482279e-06
-9.05162361019307e-06
-2.80623532411716e-05
-3.37176848016377e-05
-2.16563231618584e-05
-2.75374864510254e-05
-5.11799888664201e-05
-3.17310680817482e-05
-3.16815925726957e-05
-6.12094967860248e-05
-2.46553879796316e-05
-2.37833298870329e-05
-2.4934453564597e-05
-2.72667594708873e-06
-1.14409161723324e-06
-4.37371796093718e-05
-1.59393352236229e-05
-5.94092290202849e-05
-3.96377086999598e-05
-2.01918659066216e-05
-2.88842300989649e-05
-3.92309851333932e-05
-1.95216751549805e-05
-1.32105286864757e-05
-3.80184098320034e-05
-2.54503686726112e-05
-6.20980260871025e-07
-2.91342786692296e-05
-2.28296953310898e-05
-2.6475320904415e-05
-1.4782858359692e-05
-5.83531243117803e-05
-8.91197528749755e-06
4.70062487342248e-06
-3.50998036186688e-05
-2.77266313029597e-05
-4.34506294027142e-05
-3.56262868907194e-05
-2.32953119549954e-05
-3.3633562249877e-05
-2.60191224149457e-05
-3.13608206779947e-05
-2.52190293422843e-05
-6.58564768304053e-05
-1.31705675718043e-05
-2.7405163607796e-05
-2.20338456573396e-05
-1.42474687875897e-05
-3.71348412609886e-05
-4.02271814636243e-05
-3.52771678475033e-05
-5.08858504099124e-06
-2.33026931143283e-05
-1.46801587835926e-05
1.28576916294244e-05
-3.62388500786196e-05
-1.85333175477984e-05
-2.94933548131022e-05
-3.74026251912937e-05
6.18129746969896e-06
-4.25912518753865e-06
-2.9413742827575e-05
-4.01803157513417e-05
-1.58582988884841e-05
-2.9442663954936e-05
-4.83003819670046e-05
-2.46887950273695e-05
-3.38759600511125e-05
-4.4150411482434e-05
-3.56604670060783e-05
-6.11536402952188e-05
-1.2751157829522e-05
5.86870264948686e-06
-1.9231949903074e-05
-4.56834493889079e-05
-7.92454221541014e-07
-3.5903974758866e-05
-3.25608673712614e-05
-3.58660996221251e-05
-3.38879558504125e-05
-2.20436524300641e-05
1.34821425030341e-05
-4.44545232689905e-05
-3.25156805414044e-05
-3.10814704466908e-05
-3.0617262455899e-05
-4.87547873704352e-05
1.98402387434574e-06
-2.96974398112205e-05
-2.20203169988069e-05
2.88052359301335e-05
-1.70411156609033e-05
-1.60555935860477e-05
-2.46404260398543e-05
-3.71826750872072e-05
-4.67319627946113e-05
-5.33907472315763e-05
-3.60495822184232e-05
-1.89016797821746e-05
-2.80235439814816e-05
-1.35898287569003e-05
-1.71206350578312e-05
-2.54915019592002e-05
-3.88167026237485e-05
-6.96324348371297e-05
1.20852585748177e-05
-4.79048303015421e-05
-3.39177254604063e-05
-5.73605482557613e-05
-4.66597767965014e-05
-2.00141195637041e-05
-4.0634724077295e-05
-1.12994429593507e-05
-1.69087322624366e-05
-4.69148393996492e-05
-1.53002302494821e-05
-1.11213192912963e-05
1.91562619344229e-05
-3.10138053994012e-05
-1.86969927037566e-07
-3.98606884651744e-05
-8.65773897496736e-06
2.2409904864284e-08
-3.48708276847893e-05
-2.39184131582376e-05
-2.0205790320834e-05
7.99896074425543e-06
-3.64853001259657e-05
-3.31149490899046e-05
-2.11754813924625e-05
-4.58162283187348e-05
-2.26350434329716e-05
-2.78334371848497e-05
-2.88066783497252e-05
-3.95524301002633e-05
-4.21140718677211e-05
-5.33035909993486e-05
-4.55927737830299e-06
-2.37879087401983e-05
-5.00069873247791e-05
-2.29467964856714e-05
-1.57508715870557e-05
-3.29507736527336e-05
-1.37579983449922e-05
-3.30385377847644e-05
-3.12704835127004e-05
-4.85772539175071e-05
-2.66982128095656e-05
-4.47327350527438e-05
-3.15234016992896e-05
-5.22950740112866e-05
-3.00655165803104e-05
-1.98826501032126e-05
-4.40183336358869e-05
-2.36059051733202e-05
-4.8277857062195e-05
-3.71209798252105e-05
-2.1695673297138e-05
-2.59209352562806e-05
-1.91441983285605e-05
-4.42685595528821e-05
-1.48259624850869e-05
-2.25298688508109e-05
-2.12673774634635e-05
3.73130629843622e-06
-8.61833016650093e-06
-1.16058617152693e-05
-3.9536231375237e-05
-5.26103618762762e-05
-3.50074024815609e-05
-3.29284873611139e-05
-4.0569523676442e-05
-2.08346680602149e-05
-4.60764069706022e-05
-4.15193172554349e-05
-3.44716494483745e-05
-2.85745697616335e-05
-6.17286920903392e-05
-2.832150439213e-05
-8.528432030097e-06
-1.29143057535424e-05
-4.1216263447866e-05
-2.26599828366996e-05
-5.47202188837224e-06
-4.43557652096923e-05
-2.93717806648893e-05
-7.14602944231302e-05
-4.1091350300266e-05
-1.51538965843633e-05
-3.68624897084745e-05
-3.05629124962397e-06
1.5647223806514e-06
-4.05508756012595e-05
-2.6562376678261e-05
-1.99709026266967e-05
-4.31757323250033e-05
-5.094748768379e-05
-2.97993315516552e-05
-3.52810991713775e-05
-1.42831029916092e-05
-4.34028442059744e-05
-1.25959836333978e-06
-2.30497294283926e-05
-2.86203359503966e-05
-3.51469529541216e-05
-1.75016366975714e-05
-2.97576527008306e-05
-2.26258298727646e-05
-3.48919530029429e-05
-1.8143848024548e-05
-4.19805399966624e-05
-1.78279563175381e-05
-2.56755966373308e-05
-1.27496684706766e-05
-3.40957565225643e-05
-5.19248653925045e-05
-2.75396145458839e-05
-3.56151476695948e-05
-5.72844065893637e-05
-1.45946625220525e-05
-3.83591827968328e-05
-2.80039146787686e-05
-1.42031789526475e-05
-4.84187517086108e-05
-4.32704582448859e-05
-3.24678871427871e-06
-3.61514181711789e-05
-2.50860838780802e-05
-2.65445755990025e-05
-3.59489558127224e-05
-1.98259049495923e-05
-1.58513546479311e-05
-1.89989417068928e-05
-6.48963982660238e-05
-2.56112785308777e-05
-3.6480314608313e-05
-4.34731140579248e-05
-3.97780397661209e-05
-1.62896373494466e-05
6.32478376111904e-06
-2.38145692789195e-05
-3.73408070493181e-05
-2.88136012547382e-05
-3.76993441019688e-05
-2.29950593853082e-05
-6.62199216323211e-05
-3.59427621720613e-05
-3.31235183787852e-05
-2.59573125195767e-05
-3.37986358234838e-05
-3.99738903705803e-05
-3.33830101825999e-05
-9.21529161428922e-06
-3.8276607321261e-05
-5.45892790372249e-05
-2.3000217523499e-05
-3.23340861076639e-05
-3.41737291030636e-05
-4.30409083226264e-05
-1.82518958025285e-05
-2.07407216023027e-05
-3.915657492268e-05
-4.42891734976639e-05
-5.44530094340237e-05
-2.28674504485913e-05
-1.07642360938908e-05
-4.16216911771322e-05
-4.55177366110462e-05
-1.95505439119126e-05
-5.42310273354357e-05
-3.15970621361057e-05
-1.95752229559819e-05
-1.65794981169732e-05
-5.46404781722586e-05
-1.08060040285397e-05
-3.86501708418628e-05
-1.21765045771326e-05
-4.44555466436644e-05
-1.52646527126784e-05
1.95236587392036e-05
6.34923421997747e-06
-2.11759527418145e-05
-4.73523555381904e-05
-1.51093980474806e-05
-3.10762356238394e-05
-3.37423999925445e-05
-4.04532507006349e-05
-4.25163800011756e-05
-4.13452209393431e-05
-5.08663267558087e-05
-4.45245511367872e-05
-4.30174802687532e-05
-4.35684724794597e-05
-2.75753005164285e-05
-4.07378314928237e-05
-3.60133582017473e-06
-4.98941785628357e-05
-7.49381977978515e-06
-3.65926878595938e-05
-3.60938175028387e-05
-4.14635470658911e-05
-1.46605638037804e-05
-7.89818527848865e-06
-3.32568376025709e-05
-2.02710162652971e-05
-3.76386044411147e-05
-4.13978564290172e-05
-3.20388107155085e-05
-3.56232582269289e-05
-1.16147678319844e-05
-3.61356876343833e-05
-2.72166854175135e-05
-4.5948641085538e-05
-2.52952855749258e-05
-1.26793659222505e-05
-3.41099269457458e-05
-2.18670456426439e-05
-3.58017396575715e-05
-4.80583966998497e-05
-4.93559996625159e-05
-2.12390869217861e-05
-1.80395820316493e-05
-2.50079060341222e-05
-1.44157710724883e-05
-3.14118934570827e-05
-3.68466792738931e-05
-1.95602849642911e-05
-1.03095000272436e-05
-2.56426334515863e-05
-2.33565434762392e-05
-1.22293545432359e-05
-3.26580551313265e-05
-3.40258979026169e-05
-3.62772039873051e-05
-3.00218523456385e-05
-2.24955794902197e-05
-4.65552792676004e-05
-5.59455156114577e-05
-9.36961187857109e-06
-6.3652002703002e-06
-2.15672605122443e-05
-1.60975935551437e-05
-6.5145565148121e-06
-2.25913638400838e-05
-5.3568580061966e-05
-1.67829804762285e-05
-3.03416414836931e-05
-2.3781430682171e-05
-2.66790869244613e-05
-1.92370933898145e-05
-4.03726364871702e-05
-9.09465182541864e-06
-3.85075134152295e-05
-5.54419058371566e-05
-3.90038708518898e-05
-2.49052083803671e-05
-2.73335487931802e-05
-2.72526149212167e-05
-2.97340747463613e-05
-5.59984147230119e-05
-2.86478889838706e-05
-4.6082895537083e-05
-3.07125146612706e-05
-4.71573309116441e-05
-4.24020508930633e-05
-2.20672481037182e-05
-3.55939644996474e-05
-1.95644834014238e-05
-3.10810426388827e-05
-3.25315563053182e-05
-1.01499832421499e-05
-1.29454249529233e-05
-1.85027860826504e-05
-2.92889566233307e-05
-3.75707305626587e-05
-1.68506450515918e-05
-1.51450897749586e-05
-1.46973726519438e-05
-5.9427436979104e-05
-2.6751753637899e-05
-2.22698234314411e-05
-2.67160133872345e-05
-2.67859287622959e-05
-3.43660810260104e-05
-1.27391467341966e-05
-5.62909732904756e-05
-3.28673106299482e-05
-1.19163790624045e-05
-2.8976206658247e-05
-3.60337793272454e-05
-2.96297884600778e-05
-2.8842340636454e-05
-1.16671255407614e-05
-3.74826863514567e-06
-2.70431212218524e-05
-1.05351844197728e-05
-1.92216305880331e-05
-3.2780000355843e-05
-1.82053785337571e-05
-3.25411441419316e-05
-2.75770741194512e-05
-3.91371448008031e-05
-1.62135189499796e-05
-4.68063921151431e-05
-2.80276944955439e-05
-1.75614781858363e-05
-3.31866292255058e-05
-1.38847711797461e-05
-1.79651541246311e-05
-3.40102375249396e-05
-2.96899832715959e-06
-3.31856936435663e-05
-4.22163514853981e-05
-5.2736892983876e-05
-3.24996121963671e-05
-2.9674118937497e-05
1.51320205180465e-05
-1.60350036616598e-05
-5.71322627383147e-05
-3.84504729391908e-05
-9.80737348380583e-06
-4.41209452634555e-05
-1.71186135886701e-05
-2.66263867460746e-05
-2.96142723947154e-05
-2.39902658499102e-05
-2.89884489866927e-05
-1.97019124964004e-05
-4.57013434497538e-05
4.8410792897771e-06
-3.59242184664415e-05
-2.42828945594654e-05
-6.69505859223313e-05
-1.47724346801455e-05
-1.58855628112801e-05
-9.26407196751504e-06
6.66741747197767e-06
-2.92709544497705e-05
-4.26594403649869e-05
-8.30954699554146e-06
-1.66005882768765e-05
-3.37791550155366e-05
-3.60683930431051e-05
-3.99314915512399e-06
-1.61667816113773e-05
-1.04862557288654e-05
-3.70894719192367e-05
-1.75387154738066e-05
-5.85852674862152e-05
-2.25762996763222e-05
3.50849163510251e-06
-1.68464108877782e-05
-3.77151628556063e-05
-2.467189216614e-07
-2.362930599284e-05
-3.11728841907723e-05
-1.82345845685324e-06
-3.1612276596245e-05
-2.00050533968448e-05
-3.80949758858469e-05
-1.39974187998316e-05
-4.27540026244722e-05
-2.17443409852981e-05
-3.79805830451775e-05
-3.50887961181121e-05
-4.05620935760011e-05
-4.36007858869766e-05
-3.72705823118801e-05
-3.76067802356238e-05
-2.90490819842224e-05
-1.98403047468644e-05
-4.22476539450072e-05
-4.0340342575924e-05
-3.06070098394311e-05
-1.47589544994341e-05
-6.69703000199501e-05
-2.5776215041322e-05
1.26557252588471e-05
-1.31356235946299e-05
-4.35211103029192e-05
-2.33340714626122e-05
-3.14230015602497e-05
-2.66352445781584e-06
-2.29359531441939e-05
1.61976909391452e-06
-3.65678835898575e-06
-5.53323701519506e-05
-2.11316241726509e-05
-1.12793724574665e-05
-4.36074579919294e-07
-1.189764084926e-05
-5.74914387125406e-05
-2.2043819983025e-05
-4.84770832204646e-05
-4.91062834221791e-05
-2.04618230427188e-05
-1.91963776433291e-05
-3.71932358403367e-05
-3.0594581778263e-05
-3.62601051519168e-05
-4.23385771251686e-05
-1.82014585926625e-05
-5.16930174124301e-05
-1.46206582300761e-05
-1.90230156416136e-05
-4.03163970224834e-05
-4.52516178352672e-05
-1.65405476971252e-05
-3.51433972281872e-05
-5.22581589275727e-05
-3.34985164671904e-05
-2.45130308297808e-05
-2.92547360106795e-05
-4.48576037467269e-05
-7.67518937596762e-06
-1.47704515397126e-05
-2.11864277801638e-05
-3.14830895491469e-05
-7.02580227633382e-05
-2.83353828816195e-05
-5.1240057528491e-05
-3.69405540859746e-05
-4.72622816663577e-05
-2.23618009328463e-05
-1.39378405554765e-05
-3.20451520764152e-05
-4.56091805345264e-05
-1.099175290904e-05
-3.39812502060385e-05
-6.09796853603503e-05
-2.00961552838375e-05
-1.48696440201482e-05
-4.13007360524034e-05
-5.12649452306878e-05
-3.629294974424e-05
-3.9052224468502e-05
-2.67120752330429e-05
-2.77911708996877e-05
-3.28191869794112e-05
-4.69665971626927e-05
-5.34538819345401e-05
-6.03217003758522e-05
-3.68326721670489e-05
-1.64242955215649e-05
-2.24187349098138e-05
-2.14153162580344e-05
-4.85344251188222e-05
-9.01345796792727e-06
-4.23686903744704e-05
-2.50856026506977e-05
-1.65664022929415e-05
-2.79987716849114e-05
-2.0397024061726e-05
-5.5357807622688e-05
-4.9146382029674e-05
-1.75888900038367e-05
-2.09040785264163e-05
-5.97026242077316e-06
-1.80781150089031e-06
-3.07379246178893e-05
-1.54888521193803e-05
-3.36865804373697e-05
-3.81635233082732e-05
-2.95436902908526e-05
6.90509098389589e-06
-7.92834000289534e-06
-1.02294420387984e-05
-4.12275917776077e-05
-1.13984770627126e-05
-2.55127468759316e-05
-2.95040603783204e-05
-3.73936158471402e-05
-2.23444417055289e-05
-1.66521444291989e-05
-2.37150346828006e-05
9.7583298674472e-06
-3.97356677175511e-05
-5.13132146753622e-05
-4.32363429890098e-05
-6.00782743318881e-05
-4.3829932017452e-05
1.83676836872067e-06
-3.24891740982065e-05
-2.99428714601351e-05
-2.35595540659214e-05
-2.21778971203224e-05
-6.63281986518932e-06
-2.8736425023322e-05
-2.64450212675813e-05
2.95721163351539e-06
-1.47609842767252e-05
-3.78087832178846e-05
-9.09245695803339e-06
-1.69309419751987e-05
-2.70382216341292e-05
-9.49757741819582e-06
-4.10828095090364e-05
-1.04106390827013e-05
-2.76070492008619e-05
-3.52619284501895e-05
-5.88292418026593e-05
-4.10490309585933e-05
-3.73421454201557e-05
-1.31556756922335e-05
-1.39063377298106e-05
-1.13023110515815e-05
-2.36510617818865e-05
-1.83382660508503e-06
-3.58068050601954e-05
-6.02305870445032e-06
-2.71473262421238e-05
-5.26193189109161e-05
-3.86925028656047e-06
-1.69239748933022e-05
-9.4100370739583e-06
-2.7469985921967e-05
-3.20377354139042e-05
-4.01738944773854e-05
-3.43889452749234e-05
-2.2195297001367e-05
-2.30658044916168e-05
-7.9540308725496e-06
-4.36056482540289e-06
-3.86993471963569e-05
-1.52925674917657e-05
-1.37516886969016e-05
-1.70669962169716e-05
-3.37411561566402e-05
-2.93665327286547e-05
-1.73807206389386e-05
-2.68341838302554e-05
-2.16559370499566e-05
-3.60492152379876e-05
-3.55240484306271e-05
-3.99903399475567e-05
-1.26414747667236e-05
-3.22872665331648e-05
-3.28049268596008e-05
-4.98051027624269e-05
-7.92104162868636e-06
-2.67929607565857e-05
-4.92070636698306e-05
-6.2897100150339e-06
5.44528696718193e-06
-1.16275005409212e-05
-5.55080601858105e-05
-5.32223852225748e-05
-2.95326180846709e-05
-1.07958531192619e-05
-1.43976165820845e-05
-4.111294943963e-05
-3.46763219336362e-05
-1.78905189494756e-05
-4.98320064744767e-05
-4.49586391226089e-05
-2.03976364779061e-05
-3.60627269873123e-05
2.32641977944844e-06
-1.72288954762872e-05
-2.30065592194358e-05
-4.13792123717012e-05
-2.51593105192932e-05
-6.82813633033978e-05
3.07589681434643e-06
-1.16492474874605e-05
-1.40192598671044e-05
-2.69170326984146e-05
1.33303511031409e-05
-4.2099255738854e-05
-2.26027885431429e-05
-3.11850068163452e-05
-2.75126793268214e-05
-6.00063055521782e-05
-2.66542437182307e-05
-2.60143345268485e-05
-3.18990052094533e-05
-3.20630712080627e-05
-3.35843187205233e-05
-7.94155795769612e-05
-2.32275537137645e-05
-7.84419358943007e-06
-2.66274794277408e-05
-5.5203897141248e-05
-3.58421753698028e-05
-3.04241522742288e-05
-6.25687504561701e-05
-3.33121073460411e-05
-2.41021938900228e-05
-3.57053686273172e-05
-6.33840523707274e-05
-3.3432809504147e-05
-1.86355003275387e-05
-1.53894872972709e-05
-2.03386661087705e-05
-1.89614181681041e-05
-3.86973357054938e-05
-3.16556413056397e-05
-3.04386957688613e-05
-2.05123756203214e-05
6.73742216527247e-06
-9.05904413994034e-06
-6.22470987938346e-05
-1.33915193388636e-05
-4.6971644861786e-05
-4.83458899989438e-05
-3.37110331909815e-05
-2.85246067405505e-05
-2.29590455583864e-05
-2.97776841806382e-06
-4.15205663892869e-05
-2.19319250830216e-05
-3.5043410232844e-05
-3.05801928080765e-05
-1.99479247111355e-05
-3.97745800822544e-05
-2.69668889811424e-05
-1.31005425684208e-05
-2.40751582736367e-05
-1.48472101235845e-05
-4.82399225735783e-05
-4.13876607716691e-05
-3.92256388992608e-05
-1.74409633567246e-05
-1.62670154290855e-05
-2.64918035731722e-05
-3.82064996563459e-05
-2.90829775416588e-05
-4.13972197926796e-05
-9.8166508006631e-06
-2.84615695132806e-06
-1.87333952786875e-05
-3.19242283319049e-05
-2.27516000845495e-05
-2.50662359096644e-05
8.48141350112932e-07
-5.41971248010653e-05
-4.33215689596892e-05
-2.34097263395664e-05
-2.43516321835006e-05
-2.01828199950446e-06
-3.34091443777494e-05
-1.56662033164035e-05
-4.67833327597409e-05
-1.68672197140449e-05
-4.86215495908932e-05
-3.07958915113218e-05
-2.18953513632353e-05
-4.26450773399851e-05
-2.29993635442072e-05
-3.66533815572213e-05
-3.87125759099673e-05
-9.53165566418279e-06
-1.80411716464556e-05
3.72643980387112e-07
-3.89232251536261e-05
-4.46590363806411e-05
7.4344080100243e-06
-2.33200644969338e-05
-1.63341577714641e-05
-4.01845403325643e-05
-5.35799345894835e-05
1.46007386465394e-06
-2.59935016013308e-05
-3.35943978317151e-05
-3.51407224276724e-05
-7.56611106366109e-06
-2.74793334024715e-05
-6.92870284351641e-06
-3.30237496867237e-05
-4.39480367832908e-05
-5.35908106248632e-05
-1.49987606131218e-05
-2.67882824537854e-05
-1.78855992336851e-05
-1.75052603193355e-05
-2.58080015776356e-05
-2.55273688169658e-05
-9.42261061220414e-06
-4.8203135462775e-06
-8.25078133061024e-06
-1.58702839465895e-05
-8.75855922575524e-06
-3.41752942254366e-05
-4.27963396543962e-05
-4.91910467579619e-05
-3.09511639217659e-05
-2.8617253287657e-05
-2.70822652790207e-05
-2.56493887338457e-05
-3.69557531709778e-06
-2.20644550354508e-05
-3.45041843296092e-05
-3.2205842054596e-05
-1.80628350780735e-05
-1.66095565557553e-05
-4.6834399689604e-05
-2.072720276095e-05
-6.3021569722237e-06
-2.54833231503987e-05
-3.22988687836151e-05
-2.06459273516737e-05
-1.92583114230095e-05
-4.20224903258714e-05
-2.63578258126155e-05
-2.4005549206418e-05
-2.08079306307426e-05
-2.56536818836221e-05
-4.62802472286632e-06
-3.16439470252635e-05
-2.31312754086339e-05
-5.34533797654797e-05
-1.71786163047254e-05
-2.63275211845935e-05
-2.01241838304739e-05
-1.77619600857918e-05
-5.02451575932807e-05
-4.75967679785043e-05
-3.08411820778526e-05
-4.0642447941109e-05
-7.12777700513238e-06
-2.94757358059055e-05
-2.45361408002734e-05
-3.63165627972244e-05
-6.30012084779718e-06
-2.41415255856637e-05
-3.35308590514269e-05
-3.45267084516372e-05
-3.37745576511898e-06
-4.53307138830877e-05
-1.89504469053774e-05
3.95850205403929e-06
-2.86488723900152e-05
3.77938925328882e-06
-7.01720056745707e-05
-5.53022141225838e-06
7.19952231306767e-06
-4.58219668275089e-05
-1.46143376091629e-05
-3.23289187041628e-05
-5.28964488820007e-06
-3.48867496552401e-05
-2.44183495708814e-05
-3.891938072914e-05
-2.54209448271128e-05
-2.38541909851325e-05
-2.94759186589029e-05
-5.37169168023789e-05
-4.78397271380501e-05
-1.65114803554848e-05
-3.68191911678131e-05
-2.9332332956955e-05
-1.92040556541331e-05
-1.28615228240774e-05
-1.53247665310495e-05
-1.33792901129924e-05
-3.54865018705089e-05
-1.75581557265179e-05
-1.62656647666755e-05
-9.6688181096936e-06
-2.40215483279802e-05
-2.36789541478317e-05
-3.63847624321465e-05
-1.79321314940956e-05
-3.17285059777983e-05
-1.41849879473306e-05
-1.26464469952959e-05
-4.79094481039085e-05
-4.75578615518144e-05
-3.57639277361028e-05
-4.18413836009595e-05
-3.2376301221115e-05
-3.46646975082507e-05
-7.46182679656513e-06
-1.67167532555222e-05
-3.62730504670646e-05
-3.69897789825884e-05
-1.74728913960925e-06
-3.99593192822095e-05
-3.66675224880947e-06
-3.18643323634502e-06
-1.78175035993775e-05
-1.7431803032453e-05
-3.57846751439478e-05
-7.09281962998936e-06
-2.37185073990377e-05
-4.8984645417799e-05
-2.0876161288624e-05
-3.91150170147132e-05
-1.02542399342164e-05
-2.99482857366654e-05
-3.65942009825926e-05
-2.35300383204564e-05
-4.31635565080031e-05
-4.25592338576751e-05
-2.47453898353788e-05
-2.94594409959584e-05
-6.28031012459341e-05
-3.70911211747314e-05
-6.31032802525121e-05
-2.00413378630828e-05
-1.80264284048599e-05
-2.9706857960599e-05
-4.50096051753759e-05
4.20067609904674e-06
-3.82185742349013e-06
-4.27878272403498e-06
-2.22570027933269e-05
-5.10289344684925e-05
-2.03018807279708e-05
-2.35414244577849e-05
-3.12905663251211e-05
-3.45619504993842e-05
-1.1192891951022e-05
-4.07473909864397e-05
-1.54621163822189e-05
-4.26611972387381e-05
-3.11366865216072e-05
-2.24001984046269e-05
-3.47139756434376e-05
-2.20723672140274e-05
-2.3151750091066e-05
-4.16953844235738e-05
-2.30509176140885e-05
-5.37055029234463e-05
-3.03365525851196e-05
-3.74528469502612e-05
-7.12519183700133e-06
-6.46602414734476e-05
-1.69752360049143e-06
-1.73234202801986e-05
-2.94678805864042e-05
-4.16580794787799e-05
-2.86386059297199e-05
-3.70574903099566e-05
-3.15084038836355e-05
-2.76298053902996e-05
-4.90075665871447e-06
-2.43711539610883e-05
-4.53166333351858e-05
-2.38696848695841e-05
-1.88376469647421e-05
-9.86493174955537e-06
-1.77175445790017e-05
2.66082188298073e-05
3.32824504386793e-06
-2.9197821694151e-05
-4.32105905438293e-05
-5.80515267621695e-05
-2.78979279783535e-05
-4.80416655110917e-05
-1.10773084282597e-05
-3.10678596006536e-05
-4.63679644261136e-05
-2.09880364278065e-05
-1.63277187736447e-05
-1.93827628909333e-05
-3.09595684016054e-05
-3.7181151670727e-05
-4.00213422767336e-05
-1.90518197730588e-05
-9.90478413712809e-07
-3.41491365940213e-05
-2.70179107585916e-08
-2.65320035324134e-05
-4.58252200954501e-05
-4.50434640852004e-06
-2.21354648973717e-06
-3.50155693450725e-05
-1.41178510069009e-05
-4.14073402872275e-05
-3.37216983686818e-05
-2.71730067976054e-05
-4.22609691818739e-05
-3.07458549862262e-05
-3.36504496067974e-05
-3.47634379292907e-05
-2.26070602347391e-06
-2.67985829520127e-05
1.65960332470047e-05
-3.00756702338967e-05
-5.06387568371866e-05
-1.39500777612382e-05
-2.92171787723382e-05
-4.35807291937773e-05
-3.34787848171812e-05
5.35847051454131e-06
-2.16254923846025e-05
-5.96890341767302e-06
-6.96370126733439e-06
-2.65245083727439e-05
-4.44337891725753e-05
-2.43597293079649e-05
-3.00889756408318e-05
-2.89456521992164e-05
-7.89024618901345e-06
-9.09315957530347e-05
-2.8154561875915e-05
-4.01735503596272e-05
-3.06098424975007e-05
-3.02472993340581e-05
-3.58199748790055e-05
1.09897190379333e-06
-3.2156837925144e-05
-5.81759067930028e-05
-9.10176132641115e-06
-3.40496037375166e-05
-3.24398868832753e-05
-3.46836103170786e-05
-5.94608634226087e-05
-2.2009762836971e-05
-4.73091777163364e-05
-2.51253464399085e-05
-3.5680089302464e-05
-2.82189774675623e-05
-2.89379536173922e-05
-3.36446847642094e-05
7.20719563914248e-06
-4.12149471789608e-05
-7.44666293900432e-06
-4.46536660053419e-05
-1.4125596404354e-05
-1.42387451548397e-05
8.93877490027053e-06
-1.51206114919397e-05
-1.20102855741849e-05
-1.76080352235236e-05
-2.51341080692115e-05
-3.42434966561192e-05
3.03182587896168e-06
-4.93344337893661e-05
-5.11599693326294e-05
-1.51450500104663e-05
-6.24598466474073e-06
-2.46381211745632e-05
-1.79153978053751e-05
-1.84071396764377e-05
-2.04196028079518e-05
-6.87066033453183e-05
-5.52142595650162e-05
-1.56880961065337e-05
-1.91072339983013e-05
-1.90276190116317e-05
-2.92788877597156e-05
-4.01611469434375e-05
-1.88225322037416e-05
1.05611955223613e-05
-3.87155373527465e-05
-2.21305593769763e-05
-2.99027991200871e-05
-7.01883686389619e-05
-1.54896714886658e-05
7.63601111787166e-07
2.07112653664118e-06
-1.67014519479408e-05
-6.86711642606785e-05
-2.1229331363658e-05
-7.6052571727627e-06
-2.72044750420176e-05
-1.54635834741576e-05
-6.02410197872839e-05
-3.44127890643307e-05
-3.61076669591755e-05
-9.04176489456372e-06
-2.05313051626358e-05
-5.93084950779803e-05
-2.26978518730967e-05
-3.20778225070324e-05
-4.63970688498078e-05
-2.91317786783601e-05
-3.60958228240717e-05
-3.34916773194195e-05
-5.52328374483947e-05
-1.91064356914789e-05
3.22934245795379e-06
-3.23557554836048e-05
-3.25197797201171e-05
-7.37989502448204e-05
-3.44524337972659e-05
-3.48637465155422e-05
-2.83819619337584e-05
-5.01626111085264e-05
-3.57398212838597e-05
-4.75862355161608e-05
-1.0188986536166e-05
-2.46483633307425e-05
-4.81446566477585e-05
-2.67527023653074e-05
-4.7746390558567e-05
-2.65037606741338e-05
-2.29371283840403e-05
-4.91498760592406e-05
-1.43519895755369e-05
-2.72806221376099e-05
-3.07888907297161e-05
-1.33273929697503e-05
-2.94223962416627e-05
-1.94753605763393e-05
-2.72575977870174e-05
-4.22829213064287e-05
-2.61455686301951e-06
-3.22347587982879e-05
-5.56609804439969e-05
-1.08445288259402e-05
-3.40962009959173e-05
-2.99744634623869e-05
-3.97874761969734e-05
-3.95757978981336e-05
-2.58432365931816e-05
-2.68605678803493e-05
-3.50654285417878e-05
-2.31589736956219e-05
-1.18411020339262e-05
-2.30881792734165e-05
-1.89254634251011e-05
-2.92224759828466e-05
-3.76328826603788e-05
-5.06516297717223e-05
-6.96447580087602e-05
-2.91508273754263e-05
-3.99650393630274e-05
-1.78634514714955e-05
-2.02621200688982e-05
-3.0946333732806e-05
-3.37426532278143e-05
-1.95807728683155e-05
-1.96777075505694e-05
-4.5160153110232e-05
-1.19711889487371e-05
-1.6286073755765e-05
-2.94203707636837e-05
-3.50237835121264e-05
-6.03660142234983e-05
-3.79352528848757e-05
2.25808443558024e-05
-5.59329925288195e-05
7.68018992055458e-06
-6.0467962445582e-06
-9.29434871800383e-06
-2.14151355135423e-05
-2.47032122313992e-05
-4.8485440846143e-05
-8.93319172364589e-06
-1.58017446442866e-05
-1.47385530161229e-05
-1.62674948850441e-05
-4.17170974542901e-05
-1.86058805464121e-05
-1.4089243872552e-05
-1.66754521527844e-05
-3.43714621610894e-05
-3.96194622798425e-05
-1.51091117150391e-05
1.05249217322345e-06
-5.82126604680691e-05
-2.98422544683051e-05
-2.9448871939245e-05
-3.12921071851101e-05
5.6717953036042e-07
-2.54195885679204e-05
-4.67936983699546e-05
-4.38906761992169e-05
-1.68960564379494e-05
-6.10062626285957e-05
-3.29444348855085e-05
-3.30885076585697e-05
4.97240539361629e-06
-1.67599156045556e-05
-1.88420461844551e-05
-1.6972634909645e-05
-3.59151508727396e-05
-5.24591375605333e-05
-1.72369945689901e-05
-2.89899549403524e-05
-3.36399599375047e-05
-1.86017240046927e-05
-6.00369692954597e-06
-1.31374121521163e-05
-4.91847798779101e-05
-2.29130784163638e-05
4.68005258346636e-06
-1.93745030117838e-05
1.20191513858524e-05
-6.17254364612925e-05
-4.11082961602829e-05
-1.76380967168833e-05
-6.85435174915324e-06
-8.40236119028195e-06
-6.19798813786636e-05
-3.97385162115455e-05
-2.1765483254446e-06
-3.32839867238176e-05
-6.01130144969448e-06
-4.79327218563503e-05
-2.27692138555944e-05
-3.04413999912388e-05
-2.24902926521794e-05
-3.44470134017304e-05
-2.35566147266029e-05
-3.27906298719946e-05
-3.38344920317263e-05
-1.10941031160392e-05
-3.36240848065068e-05
-6.03027515783919e-06
-4.14342139410116e-05
-4.64893308193001e-05
-2.636024977604e-05
-1.86400749507252e-05
-2.57593737555504e-05
-6.27677046063533e-06
-2.2135285912043e-05
-5.87433464768021e-05
-4.05055992234611e-05
-4.20404000110995e-05
4.66387792903887e-07
-2.20475042423241e-05
-3.77470948524857e-05
-1.21792885225965e-05
-4.02319429968738e-05
-1.55698274777189e-05
-4.30193685950327e-05
-3.91902438576566e-05
-4.55501948602558e-05
-3.64072821634483e-05
-4.3486097486272e-05
-2.03102765552868e-05
-2.46315570568088e-05
-3.06945294351047e-05
1.03789059181648e-05
-2.53020166094495e-05
-2.1653673649588e-05
-2.19928302359074e-05
-3.45876251511789e-05
-3.37296558349724e-05
-2.57545404536539e-05
-4.69731018877335e-05
-3.09190191976746e-05
-2.87367358466018e-05
-3.32360314521346e-05
-2.72711264201648e-05
-4.85886163946684e-05
-7.27859762646358e-06
-4.62432358342928e-05
-5.56289021181602e-05
-1.76283751469937e-05
-1.28781805243486e-05
-2.83139563620591e-06
-1.10267452101072e-05
-1.86350324217176e-05
-3.04712159317913e-05
-8.91981983180385e-06
-7.56786364827516e-05
-3.01353475000152e-05
-1.67589554441441e-05
-3.20281897185184e-05
-3.70187518983121e-05
-3.07452789239754e-05
-1.97418182879437e-05
-1.52808601692216e-05
-1.3238381649362e-05
-1.16678411520096e-05
-2.80380600084157e-05
-3.75329257566374e-05
-1.28177850801001e-06
-1.81296003263051e-05
-6.92030521418354e-06
-2.90046794534503e-05
-2.92022102147598e-05
-6.23762968794384e-05
-5.23308684106033e-05
-2.36386897684497e-05
-3.11688748542824e-05
-4.11478943771186e-05
-5.65788036590999e-05
-3.66152324760169e-05
-1.95474808100566e-05
