# Supplementary material for: Research on computational propagation and identification of mine microseismic signals based on deep learning
Source: PLoS One. 2025 Oct 22;20(10):e0334641. doi: 10.1371/journal.pone.0334641 (PMC12543183; doi:10.1371/journal.pone.0334641)
Supplement: S6 Data — (ZIP) [file pone.0334641.s006.zip › 000100900000254.xlsx_0.txt_24.txt.txt]

-3.25743606173543e-05
-4.85945602936887e-05
-2.20414899136489e-05
-5.02681680331326e-05
1.09389756855505e-05
-5.19057450520746e-06
-2.18015372369629e-05
-4.07648325694705e-05
-2.83849772268996e-05
-1.76668189086775e-05
-1.59611994318878e-05
-8.38562245025983e-06
4.35830115192425e-06
-7.45077870630642e-06
-4.54233522024058e-05
-3.7356419831831e-05
-3.53594084631284e-05
-4.70562502278365e-05
-3.10864744188939e-05
-1.52856415436245e-05
-1.62625100625793e-05
8.61777874763118e-07
-4.25678038247286e-05
-2.73848805768132e-05
-6.57706567462079e-06
-2.60505031581083e-05
-4.50528860897049e-05
-2.03182354922692e-05
-2.5783227559167e-05
-1.37546040687793e-05
-3.46906499063512e-05
-2.71055142783529e-05
8.29392624334887e-06
-6.82063683721165e-06
-4.87064154118284e-05
-5.16782513036594e-05
-2.29966601772358e-05
-3.47373515226326e-05
-3.35363877448263e-05
-2.31204774744434e-05
-4.96270442772035e-05
-2.09674784728882e-05
-4.92395173387932e-05
-2.01279909846628e-05
-2.58224124829961e-05
-2.00608140012339e-05
-3.65308558999766e-05
-3.21891263603848e-05
-6.33309938749486e-05
-2.39193255280137e-05
-2.31623610743866e-05
1.03434118602771e-05
-1.26888618576275e-05
-2.70993226720338e-05
-4.14327314939591e-05
-2.70541981396864e-06
-4.58649337023467e-06
-3.39891065906668e-05
4.2506881809087e-06
-1.66300796062761e-05
-1.15303726265864e-05
-3.10289697058273e-05
-3.73025422842849e-05
-4.90104439510643e-05
-7.94286984135639e-06
6.81761198391064e-06
-4.2723601387167e-05
-2.98260344016167e-05
-2.88385022833669e-05
-2.60349204940533e-05
-2.06421984204263e-05
-5.59303060756024e-05
-3.30368407661616e-05
-2.73306046462101e-05
-3.42161536854114e-05
-2.0470194256326e-05
-5.38569086896979e-05
-2.01135309237153e-05
-1.13962899457224e-05
-4.62987919833374e-05
-4.51996681012817e-05
-2.33657194184591e-05
-5.10047222298451e-05
-2.17180621173127e-05
-1.07466583113856e-05
-2.85490170474053e-05
-3.48783630378265e-05
-3.1355347844487e-05
-3.19314232482562e-05
-3.4502390064246e-05
-3.15880004098262e-05
-4.27463993202472e-05
-3.89691364366441e-05
-2.21296017466558e-05
-3.64117604539027e-05
-3.58218399155819e-05
-3.60596695934919e-05
-1.79049635509722e-05
-3.35512925618268e-05
-1.97313190387163e-05
-3.56842120248668e-05
-4.18017253850554e-05
-2.51833073775745e-05
-3.14200248889052e-05
-3.27181293722054e-05
-4.75026952731013e-05
-5.53315970202674e-06
-1.1598543233332e-05
-2.48827973125335e-05
-2.13329247260432e-05
-4.34025832416159e-05
-2.00088351966758e-05
-3.7483408507807e-06
-1.28946832258179e-05
-4.82655984116131e-05
-8.05301390627233e-06
-5.46869453037128e-05
-1.02893242780149e-05
-2.97953821941258e-05
-3.03912972538922e-05
-3.11758437779255e-05
-5.3593792834481e-05
-2.46948620666165e-05
2.89151701296739e-06
-4.91856019139217e-05
-4.23876031591318e-05
-2.06330464264822e-05
-4.48567390657041e-05
-4.0309709261047e-05
-1.56208096606428e-05
-1.94277376561386e-05
-5.88267942269859e-05
-5.58075505937664e-05
-1.5597736117592e-05
-4.52549910944381e-05
-5.38851911100198e-05
-1.31909638185999e-05
-2.33771182204299e-05
-3.99869530928613e-05
-5.94649369551253e-05
-1.85189009237892e-05
-2.00562549371936e-05
-3.83926493739883e-05
-4.20490465061434e-05
-2.77753808569867e-05
-2.54668333263681e-05
-2.70059977167565e-05
-3.94173698304399e-05
-3.59142644612047e-05
-3.75001813716924e-05
-2.88318950246268e-05
-2.74500915484569e-05
-1.35587683358791e-05
-1.73809246756689e-05
-1.82016530682687e-05
-3.81812171620846e-05
-3.57193872048652e-05
-8.07652659940656e-06
-3.36101660828329e-05
-1.53552225422546e-05
-2.86223554096795e-05
-1.42166301942887e-05
-3.69156463226491e-05
4.25095757082731e-06
-4.63142707840534e-06
-1.24833954570497e-05
-2.80927405744339e-05
-4.35999634542073e-05
-1.62400554616524e-05
-1.57781441225345e-05
-3.74828049667004e-05
-4.34530299237842e-05
-3.45166841646282e-05
-4.04626897543543e-05
-6.12520660744412e-05
-3.24625735666042e-06
-4.01697846066385e-05
-3.49051491053323e-05
-8.96717728004675e-06
-3.34512824341245e-05
-1.19877613505128e-05
-1.12134976528739e-05
-2.38888119518802e-05
-1.57653526418025e-05
2.95577343973722e-06
-1.58348745477818e-05
-4.69738339265037e-05
-4.40832379970786e-05
-3.4076032007959e-05
-1.55015388040743e-05
-1.6912928515693e-05
-2.78676070068707e-05
-2.07322025828956e-05
-6.35129260426218e-08
-4.87727641373464e-05
-5.38805280966236e-05
1.40905606978548e-05
-2.96017111973825e-05
-4.68223444364151e-05
-3.26051549160978e-05
-3.1381844326554e-06
1.7654472512272e-05
-4.29011525746195e-05
-1.13238368682646e-05
5.71586178232587e-06
-3.45413154169225e-05
-4.54595282872639e-06
-3.57074376762937e-05
-1.73349268778385e-05
-2.89845486677451e-05
-3.41180176145807e-05
-4.01614105091627e-05
-4.52018559376337e-05
-3.22864309558256e-05
-1.36208385739225e-05
-2.40541259572348e-05
-4.19796492038437e-05
-5.16365790542778e-05
-6.07618269795335e-05
-3.64518434631926e-05
-9.20717196343349e-06
-2.18299969492044e-05
-6.28564515894733e-05
-3.22443021891241e-05
-4.58220171031479e-05
-2.17856409830252e-05
-3.28025507560278e-05
-4.99283648895347e-05
-4.04793557580827e-05
-2.52708252315505e-05
-3.92079970542304e-05
-2.6553807491984e-05
-1.38781035521391e-05
-1.29180431800407e-05
-2.80827457054959e-05
-2.16464715594436e-05
-4.55320965291718e-05
-3.74383567409242e-05
-2.4348149392136e-05
-4.20459248541339e-05
-1.65196776036206e-05
7.5870563162306e-07
-3.40183816993655e-05
-3.55514784995367e-05
-2.72112498086945e-05
-2.47399811471666e-05
-2.28094782149452e-05
-4.23014841936211e-05
-2.72729579193822e-05
-9.10816721503209e-06
-3.62814838354043e-05
-1.17557877527572e-05
-2.96546308126567e-05
-4.82355181389435e-05
-5.76009194277932e-05
-3.34877263925508e-05
-6.35714357707006e-05
-2.47127771055118e-05
-5.94603414062979e-05
-4.99704870083708e-05
-5.96915675876683e-05
-3.26960494018749e-05
-4.68534054198893e-05
-2.63200921285156e-05
-2.41416706747216e-05
-3.74226853753004e-05
-2.75921150176376e-05
-4.96676852345144e-05
-5.68816278643089e-06
-2.30122756157192e-06
-2.60872791319647e-05
-2.91084162894744e-05
-3.48696715136256e-05
-5.55195368026894e-05
-4.69528000034326e-05
-2.93789572470121e-05
-2.47637951590797e-05
-2.50841311123261e-05
-3.91461340090378e-05
-1.5901462543059e-05
-1.55517300696854e-05
-2.38121888510683e-05
-3.82068764475916e-05
1.32045319953534e-07
-1.79263271790171e-05
-1.7311886659941e-05
-4.96004069426412e-06
-2.29830552178618e-05
-4.36825448826992e-05
-3.34421710777321e-05
-2.96467044600726e-05
-3.02323693140049e-05
-5.00676379915849e-05
-3.62989374029304e-05
-3.28854038215997e-05
-1.45039305409702e-05
-2.79152383722684e-05
-1.20577608805691e-05
-3.08161983962598e-05
-3.85598515554338e-05
-4.18953960139172e-05
-8.2770679800669e-06
-4.32347645053464e-05
-3.51827504705937e-05
-2.95304679218622e-05
-2.81405479445545e-05
-4.54965868403619e-05
-2.94011320220315e-05
9.33672731642343e-06
8.72832792932084e-06
-3.08917982821859e-05
-6.54727136119678e-05
-4.25027341807592e-05
-3.74631677921377e-05
-5.24496241387824e-05
-2.69998378706244e-05
-1.71804526244506e-05
-5.01829503184787e-05
-4.94739575076385e-06
-3.09076158471844e-05
-3.39263030098707e-05
-3.20760269111001e-05
-3.2614210304495e-05
-4.44044400186598e-06
-2.99459423361636e-05
-3.5928890884227e-05
-5.63955378371243e-06
-9.55956804500429e-06
-2.442478177828e-05
-2.14903266215583e-05
-3.71057880021352e-05
-1.61069131150588e-05
-4.06907038235584e-05
-3.27226295240288e-05
-5.63880654527742e-05
1.9391925853543e-06
-4.21277598115616e-05
2.4806163674727e-06
-5.79831753221661e-06
-3.76768355697797e-05
-2.74757450646068e-05
-3.00841013952372e-05
-4.79621490321029e-05
1.6920641019744e-06
-2.2586346341338e-05
-3.63798091161976e-05
-5.44355212215638e-05
-2.52306540705404e-05
-2.92392365130358e-05
-6.62922108829639e-06
-4.12831681272829e-05
-2.75460708197712e-05
-3.06474657346448e-05
-2.64751437454094e-05
-2.4518208039784e-05
-4.07530935826106e-05
-3.53884161012144e-05
-2.19424105147902e-05
-1.1289729204379e-05
-1.82428619407004e-05
8.86102497051907e-07
-3.13018006773873e-05
-5.0295797960978e-05
-3.82177232968801e-05
-5.671253702149e-05
-1.98281086696187e-05
-1.6874178190693e-05
-3.1318623175246e-05
-2.66246656038478e-05
-1.11413147173816e-05
-6.45112172301027e-06
-1.49187121436998e-05
-3.50017721986252e-05
-5.55056459950457e-06
-4.16845383067837e-06
-4.66235388812422e-05
-3.62690339860865e-05
-5.80460762509535e-05
-2.59103321331843e-05
-1.86148643646669e-05
-3.73478565956704e-05
-3.77642646072789e-05
-2.82870966920334e-05
-5.04243017748671e-05
-4.24969757220274e-05
7.76687821010517e-06
-2.70940916830618e-05
-3.14299617500604e-05
-5.8849472041098e-05
-3.70017155120542e-05
-9.05732330398158e-06
-3.72596062447552e-05
-3.98568955437838e-05
3.21615367565446e-07
-1.81520135274459e-05
-1.98186119147617e-05
-3.97800272591334e-06
-2.95054241096033e-05
-3.8395576869202e-05
-1.91315436371452e-05
-2.78147413797313e-05
-3.48225275215015e-05
-2.54458833529273e-05
-1.27708428913772e-05
-9.70483004222021e-06
-5.60641913376852e-05
-2.71151444860845e-05
-4.53404444667484e-05
-5.13544983681384e-06
-2.85988070863919e-05
-7.37019459044502e-06
-4.36838361275768e-05
-3.60408779294776e-05
-2.81939904346745e-05
-3.69140876997072e-05
-6.83298177257948e-06
-2.09531258819517e-05
-1.91417329961948e-05
-1.14886862903348e-05
-1.66389100097536e-05
1.12002469241477e-05
-4.51499491390094e-05
-1.85838510242343e-05
-1.70131460094559e-05
-1.81106423506281e-05
-1.58990728428288e-05
-2.47133135866962e-05
-4.18192642204585e-05
-6.25138375985398e-05
-5.96952344540127e-05
-3.39193008296671e-05
-5.41814343830759e-06
-3.65260478280975e-05
-2.9636573148027e-05
-1.11714760886705e-05
-4.42929459348487e-05
-2.94873900180348e-05
2.50344259142666e-06
-4.14833750414855e-05
-2.27042403141643e-05
-2.38306886076837e-05
-3.8638936884502e-05
-4.28657186850438e-06
-1.24054557573054e-05
-4.39989883554027e-05
-6.13112557767817e-06
-1.92169733101055e-05
-3.52664479333336e-05
-3.71639973529733e-05
-2.9439082885196e-05
-3.32000854426855e-05
-3.62748004489031e-05
-3.76400088472966e-05
-1.22889993908121e-05
-4.03393331439286e-05
-7.61258221185648e-06
-5.05010948973431e-05
-3.50776097470587e-05
-2.22432163352773e-05
-1.55020710268685e-05
-6.18174380884377e-05
-3.70127652007736e-05
-2.13259748076577e-05
-7.29986417556234e-05
-1.64366666225032e-05
-3.90325295926522e-05
-1.85766033570096e-05
1.52920058787583e-06
-3.05561936178759e-05
-5.71233607074692e-06
-2.26433397905074e-05
-4.37193077309141e-05
-9.32949351694069e-06
-1.74473983385972e-06
-2.31571434753005e-05
-9.8104961620306e-06
-2.72455000046252e-05
-3.96392904654554e-05
-4.81627878310722e-05
-2.98556126227433e-05
-3.40576103604497e-05
-2.85427533782007e-06
-2.24337938208181e-05
-1.19155079142912e-05
-3.57121007381058e-05
-4.88055839427442e-05
-3.3727950668556e-05
-4.43012458935813e-05
-3.271458596487e-05
-1.57736913868554e-05
-5.59606849631771e-05
-3.25094826349916e-05
-3.92701389364965e-05
-2.85797672794448e-05
-3.8444076463004e-05
-3.44938623387926e-05
-3.21279142533427e-05
-3.37417818799845e-05
-2.21283753683846e-05
-2.92923322323952e-05
-4.43939079362319e-05
-4.14828266367394e-05
-2.8565202224963e-05
-3.51633592680219e-05
-4.34075539527665e-05
-3.68353224184561e-05
-8.91833830265197e-06
-5.12839712718826e-05
-4.7452855169404e-05
-1.49062623838123e-05
-9.74465206585899e-06
-5.26668174562737e-05
-1.4523207098218e-05
-4.72922631727098e-05
-9.66308968901062e-06
1.07013500567739e-05
-2.94651711156772e-05
-4.64341355459889e-06
-4.46187356127731e-05
-5.34951411974597e-05
-2.64404996772536e-05
-4.4678901445777e-05
-2.0007259158623e-05
-1.6999508724056e-05
-1.02221649821276e-05
-1.97136987192954e-05
1.17128214606001e-05
-3.33901012335491e-05
-1.63431517195413e-05
-4.8167555908831e-05
-1.12125949921049e-05
-4.8512057574439e-05
-2.45704477231683e-05
-6.2132490516394e-05
-3.15288726642526e-05
-2.35258752146061e-05
1.43260034436731e-07
-2.24222947633936e-05
-3.53041513435177e-05
-3.74120593095914e-05
-1.18635786692601e-05
-2.3584729266968e-05
-6.45570407354608e-05
-3.64270770646791e-05
-2.60768522170693e-05
-3.66827254558122e-06
-2.21850351808853e-05
-4.42183666074491e-05
-3.7907177927961e-05
-4.10888630237908e-06
-3.69481090194439e-05
6.40742666935892e-06
-1.66047185604616e-05
-3.29228119153583e-05
-3.61758824376384e-06
-4.12169171995593e-05
-2.24894979127338e-05
-1.99282980156156e-05
-1.25029549765922e-05
-5.32952950818151e-05
-6.77026224455407e-06
-3.42357184181938e-05
-4.35287624497368e-05
-4.86606602332604e-05
-3.44555182802045e-05
-4.32636403499147e-05
-1.97004552987075e-05
-3.97005828643181e-05
-4.44215729930299e-06
-7.59353600553326e-06
-1.69698741302997e-05
-1.92080951358318e-05
-4.02829285596782e-05
-1.27623123954379e-05
-5.12433225934593e-05
-3.77401350171852e-05
-2.29305701987976e-05
-2.72730916947794e-05
-1.66509393505768e-05
-3.29236514130038e-05
-2.72317989689609e-05
-1.69624197107268e-05
-4.6137515741906e-05
-5.04889270543866e-05
-5.26319537830466e-05
-1.79601744688449e-05
-3.21971034156657e-05
-6.57439745308822e-06
-1.14747399222829e-05
8.55397937668833e-06
-1.28249000508445e-05
-1.94753647726517e-05
1.13019849160873e-05
-2.40791524571416e-05
6.80409169042846e-06
-3.73392004891942e-05
-2.8460062754358e-05
-1.81025049399509e-05
-3.90493348963985e-05
5.32380645770415e-06
-1.72379888912888e-05
-8.34063343260717e-06
-1.04916098247634e-05
-3.57056034411812e-05
-6.38436845270918e-05
1.22216535007591e-05
-2.46925837092252e-05
-1.18899079144018e-05
-3.40005661184589e-05
-4.00078945413427e-05
-5.04904097661323e-05
-3.10169334390108e-05
-1.23162222916198e-05
-2.79448500045698e-05
-3.91185692956359e-05
-3.64454807261214e-05
2.58290601168002e-06
-4.13853929588558e-05
-1.57972468681704e-05
-5.04206943505667e-05
-3.54733780357211e-05
-2.37003781268004e-05
-2.87731601882715e-05
-4.13604754103558e-05
-5.71684953415215e-05
-3.53137395286669e-05
-4.56107785832656e-05
-2.90708728541667e-05
-4.5283620537638e-05
-5.16614024327961e-05
-3.64796232373564e-05
-3.90969954683797e-06
1.1864335848497e-06
-6.94192637191045e-06
-4.19122169652181e-05
-2.9272969004509e-05
-2.27056916481736e-05
-1.91601333902121e-05
5.36599095026947e-07
-2.43086373125335e-05
-2.97183944726695e-05
-3.98693094870169e-05
-2.80665044455513e-05
-2.90123584961509e-05
-4.62144371655325e-05
-2.26981172293935e-05
-3.15238191320875e-05
-2.65107562318918e-05
-3.85090544679378e-05
-6.50984677931876e-06
-2.25853685987072e-05
-3.71133061078198e-05
-3.65680296585652e-05
-2.05563316682024e-05
-5.19619028631599e-05
-2.86770167918614e-05
-1.18825852570457e-05
-5.96430139331981e-05
-5.94835765980172e-05
-1.27732877127269e-05
-2.48891197206417e-05
-5.03422708201047e-05
-3.47749193621811e-05
-4.55796014088585e-05
-5.1114275855357e-05
-3.7572927813665e-05
-4.95819130365369e-05
-4.06734650245996e-05
-2.2477558917559e-05
-3.48270762289295e-06
-2.26453172179338e-05
-3.56457036521185e-05
-2.5122327299937e-05
-7.09680004978855e-05
-4.99956211509545e-05
-2.26494943962423e-05
-5.85543479062484e-05
-5.40391865698473e-05
-3.50126590741407e-05
-3.30657742423308e-05
-2.73257574234465e-05
-1.76453919416835e-05
-1.85511009285048e-05
-4.83981358775257e-05
-2.07248324760387e-05
-1.11090535296505e-05
1.00408260369457e-05
-1.95975997870858e-05
-3.23433403250244e-05
-1.78011747967651e-05
-4.13042999494555e-05
-1.31624857370652e-05
-3.98238264997345e-05
-1.67084644282856e-05
-4.85756320504793e-05
-1.95731508384369e-06
-1.16848744354416e-05
-2.21315862207187e-05
-2.57322656386589e-05
-1.22722282939491e-05
-5.52089773902559e-06
-3.32421577681442e-05
-5.08396512391674e-05
-2.97278376923306e-05
-1.69822441899489e-05
-1.43390409853513e-05
-2.41577668158257e-05
-4.86947158936257e-05
-5.9422849515104e-06
-4.26227992903317e-05
-5.5468164395919e-05
-2.61962435461223e-05
-1.65882956697455e-05
-2.69198375879714e-05
-2.65936052809992e-05
-6.41859124337547e-05
-2.8900524430776e-05
-5.05167818665434e-05
-4.71848044987918e-05
-5.24085670223046e-05
-1.4676369248266e-05
-3.47000554531586e-05
-4.28253480653585e-05
-3.31081161272628e-05
-2.73151504616706e-05
-3.38630279541782e-05
-2.59723673294181e-05
-3.06818555264805e-06
-2.1387223380777e-05
-2.10641514643855e-05
-3.60438400449876e-05
-1.17641518645085e-05
-3.64239358765842e-05
-2.21258009603667e-05
-4.1894623512767e-05
-3.19075818215566e-05
-3.72418596536727e-05
-4.32960431239149e-05
-7.2024073943146e-05
-3.10580946206043e-05
-1.10361471659216e-05
-6.01882898051089e-06
-2.07728530473651e-05
-2.48143194002364e-05
-1.17447126482574e-05
-6.34157667640921e-05
-2.30807806909191e-05
-1.0619061505056e-05
4.28961444318807e-06
-3.85940063606358e-05
-3.24136936654889e-05
-3.2239740801845e-05
-6.87194437973383e-05
-1.68443146733045e-05
-3.66782918215322e-05
-3.9630599165501e-05
-5.18307426191881e-05
1.13362549311088e-06
-1.74376751630698e-05
-2.97016459232577e-05
-1.73088701502021e-05
-1.26749653908428e-05
-5.51859576247894e-05
-2.42442198416678e-05
-1.60671642961355e-05
-3.022991792583e-05
-4.38258185978581e-05
-2.85376062699172e-05
3.56161616040036e-06
-5.88055119052592e-05
-4.39911641839108e-05
-1.50943397928853e-05
-5.08342381043109e-05
-2.46887046847235e-05
-3.42326414042265e-05
-4.78569498739037e-06
-3.11486401196875e-05
-2.80009476359939e-05
-8.89897377449651e-06
-5.02719343696629e-05
-4.56116315777378e-05
-4.45275361225337e-05
-4.90172760301934e-05
-1.60776766043714e-05
-4.15104976505557e-05
-4.81305965351752e-05
-4.44843732254479e-05
-3.19764354273604e-05
-2.15450515972256e-05
-5.06494912828648e-05
-4.96879310968767e-05
-2.11447552913708e-05
-4.28163575481895e-05
2.70295291179954e-06
-3.39093746332633e-05
-3.26556472253243e-05
-4.50938972858061e-05
-3.25066054603915e-05
-3.85695966337537e-05
-2.47945349095279e-05
-2.8529023187071e-05
-2.13594140821079e-05
-4.43636939450704e-05
-5.26257010733594e-05
-3.42858053380351e-05
-4.89618876372752e-05
-2.96914743309105e-05
-3.54770158842733e-05
-1.17303840637117e-05
-7.75554462313526e-06
-3.3266638903003e-05
-2.1635627679274e-05
-2.00127740600725e-05
-2.33869587945636e-05
-1.24183321345738e-06
-1.00221367427312e-05
-1.77722690811909e-05
-3.94536145256208e-05
-5.08137496578027e-05
-1.29910001819994e-05
-1.04094301700611e-05
-3.69266581912163e-05
-1.59400863411715e-05
-3.067052090722e-05
-2.92547418425433e-05
-1.87008229557744e-05
-3.43864902076416e-05
-1.01055529141124e-05
-2.82527067882144e-05
-4.10005315564527e-05
-2.97143655509145e-05
-4.06601610679957e-05
-3.72266327997325e-05
2.86061816865568e-06
-4.1592167296846e-05
-1.4979931068831e-05
-5.14815129948301e-05
-1.92160368510746e-05
-3.7963245043334e-05
-4.68140212093418e-05
-3.65858188384083e-05
-1.29005524422677e-05
-4.79714401056438e-05
-5.55262366011506e-05
-2.53702780818648e-05
-2.85158433535758e-05
-3.03513267015693e-05
7.86994000245817e-06
-9.87663402690133e-06
-5.16715161223877e-05
-1.91519731825026e-05
-1.0318800880828e-05
-2.83450341918284e-05
-3.65287355662971e-05
-1.60937663556658e-05
-2.14514362599076e-05
-2.40036574064125e-05
-4.01213632277228e-05
-7.38772902272575e-06
-4.79870844600795e-05
-2.82385701891682e-05
-9.11492436953452e-06
-2.85427807348589e-05
-3.62548090221395e-05
-4.3202639170887e-05
-5.42986394817791e-05
-4.19764481813558e-05
-3.10999471822171e-05
-2.14206911540851e-05
-3.18414421839297e-05
-5.24081863435315e-05
-1.09710373995919e-05
-1.02702697769809e-05
-4.57395404900046e-05
-4.0670882031496e-05
-2.12559841427358e-05
-3.05744517978282e-05
2.56002112554339e-06
-2.99188196984365e-05
-1.38921247801785e-05
-6.05609180024494e-05
-1.00004115912402e-05
-2.81507497464455e-05
-1.35767524026233e-05
-4.60805657188236e-05
-3.84474305297262e-05
-4.47589942122088e-05
-4.65171778177207e-05
-4.0346120191405e-05
-1.92594426018454e-05
-2.65397761357769e-05
-1.84566865986796e-05
-4.96224969500604e-05
2.34932607939657e-06
-6.92122794818136e-05
-3.16214677109014e-05
-9.53821352772481e-06
-4.26257534028346e-05
-1.21240343099898e-05
-2.52209350917449e-05
-3.91596916014541e-05
-8.06657248338536e-06
-4.38171724383239e-05
-3.69977813440016e-05
-4.90951831068221e-06
-4.35047245038213e-05
-2.30282838161314e-06
8.97755151045451e-06
-4.43308635608076e-05
-2.63490149617841e-05
-3.07499144775988e-05
-5.627807815702e-05
-3.203706154733e-05
-2.07944838496637e-05
-3.52764038999061e-05
-2.23779187976603e-05
-4.5252389026182e-05
-4.44883273128271e-05
-2.90191830719117e-05
-3.06459541134686e-05
-3.6075697334732e-05
-3.50145253771138e-05
-1.26782443030374e-05
-3.6475990433898e-05
-5.91774702265526e-05
-4.92843152165726e-05
-1.42812550982612e-06
-4.40288922008968e-06
-4.67654930794956e-05
-6.12809001302014e-05
-5.05203961215397e-06
-3.01281162286602e-05
-3.85033154383788e-05
-4.91649557302215e-05
-4.00396354085612e-05
-7.47902348368893e-06
-1.72970743778692e-05
-3.57892416305749e-05
-8.26808747542054e-06
-1.43736696555058e-05
-2.81630354764492e-05
-3.93496121094584e-05
-3.99019105493999e-05
-4.60551329873048e-05
-3.3670484928446e-05
-4.57122162406179e-05
-4.86164874412008e-06
-4.38902435747642e-05
-3.77802662459791e-05
-2.45828523108702e-05
7.16344618100615e-08
-5.7111932334475e-05
-5.11003963195244e-05
-4.27628624110029e-05
-4.80215673136205e-06
-1.55401492315009e-05
-9.47312733553916e-06
-2.98416680434053e-05
-4.05058449921252e-05
-2.38309922262191e-05
-5.88100776141384e-05
-2.76953357913983e-05
-1.6125397147243e-05
-5.94862813445338e-06
-3.42889001712938e-05
-4.13993148631205e-05
-2.03030793159341e-05
-2.27333481971017e-05
-1.52310784755351e-05
-1.05690625557479e-05
-2.61188466088276e-05
-3.79415068714136e-05
-5.40827941900909e-05
-4.01585021404693e-05
-9.35946235153609e-06
-3.27799274000892e-05
-3.38865540019166e-05
-5.51364687381171e-05
-4.40787245231836e-05
-5.86232495645559e-05
6.62751275692578e-07
-3.78117576966693e-05
-2.57568007810321e-05
-2.45759287403206e-05
-2.44801005939496e-05
-4.00667953728941e-05
-2.99719822686008e-05
-2.06131590874971e-05
-2.70078998422868e-05
-2.18004635069288e-05
-2.70848604093866e-05
-2.74699967051637e-05
-4.50387047027903e-05
-2.76247795103589e-05
-1.55951738907283e-05
-3.86862219084889e-05
-3.83686559785639e-05
-3.30291332381093e-05
-3.64769546754637e-05
-5.17414861281108e-05
-3.81175820920717e-05
5.31209065998407e-06
-3.55458060722038e-05
-4.66599387302977e-05
-5.12511704130203e-05
-4.89383918433142e-05
-3.69086397857923e-05
-2.92270195950281e-06
-5.41826913758506e-05
-1.62805494897999e-05
-5.30520470443391e-05
-4.20369611863008e-05
-3.31443167963797e-05
3.96939097865114e-06
-3.00928473496313e-05
-4.59989206597536e-05
-2.40559034565341e-05
-3.03195534917145e-05
6.95735023102189e-06
-1.78140106137762e-05
-1.57064257716731e-05
-6.589735257855e-05
-3.02429519222101e-05
-3.16564551402153e-05
-1.44106879427113e-05
-7.16309106882275e-06
-8.32839395642388e-05
-4.13708749010026e-05
-1.40161484373562e-05
-5.07961544695088e-05
-5.19217191019668e-06
-2.0483807351467e-05
-3.1618341197643e-05
-9.77884736222469e-06
-4.98042688177541e-05
-3.78833005069624e-05
-3.01048156023416e-05
-6.24001940436638e-07
-3.07106706715209e-05
-3.34128916931545e-05
-5.17129215495833e-05
-6.29919961179862e-06
-2.63285411965088e-05
-5.68456213531716e-05
-4.50759494271373e-05
-2.76760464750877e-05
-1.99886074991718e-05
-2.7033825300724e-05
-4.17198640109886e-05
-2.31813017160617e-05
-5.82573297149145e-06
-2.8748855301486e-05
-3.26554922496744e-05
9.74284294390188e-06
-5.27755843117502e-05
-1.24000166562591e-06
-4.00536854184392e-05
-4.57616750085341e-05
-4.81601440237812e-05
-3.58213829225601e-05
-3.11657657989005e-05
-5.39182187936856e-05
-3.56237417614733e-05
-1.19936924241228e-05
-2.53769512569043e-05
-3.16948030593541e-05
-3.36417402836295e-05
-3.38647129560156e-05
-3.85290082095704e-05
-8.18488612543232e-07
-4.1863470170592e-05
-1.31401117056139e-05
-2.47196690963981e-05
-2.22263800973275e-05
-2.48776128970882e-05
-3.82529542373326e-05
8.71119937730576e-06
-5.03267668111323e-05
-6.18496669327606e-06
-4.99439453131772e-05
-5.9045377351304e-05
-3.89231771943168e-05
-1.31543423930797e-06
-4.38887029298386e-05
-3.10281490845016e-05
-1.17429026624664e-05
-1.64115163635121e-05
-2.46644762769111e-05
-2.25308901909221e-05
-3.31074662962942e-05
-2.10307095799701e-05
-5.82598879260535e-05
-1.73840969258113e-05
-3.66487074268074e-05
-4.90328935609828e-05
-2.5530256202384e-05
-3.37844628648436e-05
-4.53497133760706e-05
-2.07884301606474e-05
-3.85556657792539e-05
-1.14046827591104e-05
-9.17932743967969e-06
-4.63348315611501e-05
-3.95142229294148e-05
-2.36775706503503e-05
-2.95525666025651e-05
-3.64313942659952e-05
-7.43506775223247e-06
2.56849728642968e-06
-6.47836322657226e-05
-2.15749783645957e-05
-1.76640734450973e-05
-2.84812068878178e-05
-3.97750167233605e-05
-1.30240951511374e-05
-3.16651537924098e-05
-5.15477806014637e-05
-5.73488433227099e-05
-1.85354577869566e-05
-3.24248837938735e-05
-3.55345937627674e-05
-8.17962637820395e-06
-2.89155191823839e-05
-2.34671217515871e-05
-1.77827040288274e-05
-2.22501584187407e-05
-2.12133719980642e-05
-3.7083348914725e-05
-6.41789895250999e-06
-2.47064001663452e-05
-8.70688128097873e-06
-5.35994928996114e-05
-7.95258367334835e-06
-3.09394522796054e-05
-6.02707030168809e-05
-5.8547568609066e-05
-3.68446817567631e-06
-1.93125387319905e-05
-2.34261622670835e-05
-4.1177562549774e-05
-3.23398358736491e-05
-3.77816788215851e-05
-6.17664801546761e-05
2.26476448845039e-06
-1.60150929666488e-05
-2.63667894750439e-05
-3.39398004942655e-05
-2.39694910706381e-05
-4.35994624177169e-05
-2.57890971230168e-05
3.65152507667839e-06
-1.96267644806217e-05
-2.94485711583741e-05
1.72024380107725e-06
-3.82168567507192e-05
-6.69305564277032e-05
-5.03906291162843e-05
-1.21240765576682e-05
-4.06587874596178e-05
-3.45071408376016e-05
-2.01069520808736e-05
-2.1099453283187e-05
-3.90073589803069e-05
-1.28172994618253e-05
-2.70263086704955e-05
-1.03998671404821e-05
-4.65358677011016e-05
-2.98592200383995e-05
-4.52651442213747e-05
-3.57180305812445e-05
-2.44969662161641e-05
-5.12762963586369e-05
-2.61373830799258e-05
-2.56022447504488e-06
-3.63263685808836e-05
-7.14668974199734e-06
-1.35755256770409e-05
-2.56671027235057e-05
-2.4764950363604e-05
-5.09839971752783e-05
-1.22872029066728e-05
-3.51209648163891e-05
-1.77329403948164e-05
-1.82025226841831e-05
-2.68878072431957e-05
-1.61888910377947e-05
-2.967017708897e-05
-3.55518744265574e-05
-3.4469876913578e-05
-4.66504546881212e-05
-4.54559490577185e-05
-5.22133028296285e-05
-2.71658819612286e-05
-4.3569303141087e-05
-2.84172322709853e-05
-2.22319705193159e-05
-2.17022828953625e-05
-5.5135843336601e-05
-4.02960734441825e-05
-3.06980255075408e-05
-3.22571803258944e-05
1.6920263023969e-06
-4.22225043286122e-05
9.86344784465929e-06
1.08323090901457e-05
-2.25660423937845e-05
-1.74605209809104e-05
-2.43590242706264e-05
-3.2395596707995e-05
-4.85202122927009e-05
-1.84802312197753e-05
-2.83093259167603e-05
-3.43927704092685e-05
-2.52416952894541e-05
-5.45424390815534e-05
-4.05774210967645e-05
-5.66184177995045e-05
-3.88819031649807e-05
-1.53148860567e-05
-1.6874008587787e-05
-1.24218563485281e-05
-3.51286225731619e-05
-2.97695022214567e-05
-3.39727564881043e-05
-3.87775000465281e-05
-4.46363754732722e-05
-3.02939254416995e-05
-2.55662938832762e-05
-3.73891134733132e-05
-2.2707845185323e-05
4.17634528179679e-06
-3.03933026688313e-05
-1.9425677535549e-05
-3.57150447643898e-05
-2.88677148720759e-06
4.19464350023644e-06
-4.31008434105937e-05
3.94989287344424e-06
-2.03864113115838e-05
-4.56158090937441e-05
-2.32662326795174e-05
-2.331744020814e-05
-9.87544944127338e-06
-2.38160411198102e-05
-1.81005267774615e-05
-1.40346044437907e-05
-4.3920941629457e-05
-2.1211413817002e-05
-4.80068860251773e-05
-3.88697477522232e-05
-4.08114666151258e-05
-3.01797869672373e-05
-4.66105874884706e-05
-1.99777884994845e-05
-2.90801875546128e-05
-3.54694189726452e-05
-3.04910734090075e-05
-2.926533895851e-06
-2.34895099722721e-05
-3.10005764773853e-05
-1.81085397287712e-05
-1.67347789238647e-05
-1.46922086445628e-06
-5.72152234704596e-05
-2.47661141550815e-05
-1.95522744720247e-05
-3.81314746692898e-05
-3.13142423416938e-05
-3.51127093245821e-05
-2.81267415861824e-06
7.94152760511366e-08
-3.67515705287261e-05
-2.50679574565679e-05
-2.61582972771742e-05
-9.04304982149093e-06
-2.28320166026122e-05
-1.88560356060073e-05
-4.26680755686994e-05
-3.51549071620453e-05
-2.07084098195524e-05
-4.75516275069831e-05
-3.87553004668459e-05
-3.40973855003018e-05
-3.64115591857032e-05
-1.75854797217543e-05
-8.45305703373135e-06
3.98256185609237e-06
-6.25504935096022e-05
-3.1180405901748e-05
-2.95951422267894e-05
-3.55834331819581e-05
-4.76443358907516e-05
-3.51181538919684e-05
-2.10577378384567e-05
-3.56749493461208e-05
-3.93747472665212e-05
-1.86177364890285e-05
-3.35431285878165e-05
-1.77744926440102e-05
-3.55543884006307e-05
-3.8434578317463e-05
-1.49079201221956e-05
-2.02107519160865e-05
-1.12348910440676e-05
-1.29875994448906e-05
-1.9598493531704e-05
-2.24709567433307e-05
-2.84841161351055e-05
-2.37170541320492e-05
-3.53111339231362e-05
-2.6213076457121e-05
-2.00111200746137e-05
-1.95129194942794e-05
-5.50335172984499e-05
-8.97038897743381e-06
-5.02488748817418e-05
-1.56297019318324e-05
-4.56184016834734e-05
-3.62756808651291e-05
-2.81074216678748e-05
-2.22480280228228e-05
-2.69622203468794e-05
-1.42426571246765e-05
-1.05056418917546e-05
-3.72253043474676e-05
-4.41202169809055e-05
-4.69736404368072e-05
-6.01362582180473e-06
-3.81129095029337e-05
1.81502208076178e-05
-2.8361009510597e-06
7.64103601973572e-06
-2.62912496422057e-05
-3.61153634171564e-05
-2.07765362964536e-05
-2.8340367513199e-05
-1.5832792342886e-05
-3.24684343399447e-05
-3.28005078246273e-05
-1.52317884700684e-05
-3.81976707669547e-05
-1.02501948411969e-05
-3.93429278925632e-05
-2.87415366571503e-05
-1.12034434531431e-05
-2.99872797494613e-05
-3.43332053718192e-05
-1.03427887208697e-05
-5.52550577168301e-05
-2.84708682759056e-05
-1.38709996221567e-05
-3.35250938665002e-05
-3.23611536772104e-05
-2.20769992707744e-05
-4.49189741702159e-05
-2.71013162402905e-05
-2.99544223038691e-05
-3.48674606598151e-05
-2.03646766483505e-05
-2.15916724565331e-05
-4.99324434972068e-06
-3.24851885701075e-05
-4.46512731620037e-05
-6.29074276619856e-06
-1.34118150552568e-05
-4.84026849560311e-05
-4.98646262167258e-05
-3.79709970506755e-05
-3.1713867663072e-05
-3.90832176307801e-05
-2.78396751095608e-05
1.5522747144885e-06
-4.36176867851547e-05
1.14473590509988e-05
-6.81825499272779e-06
-3.85313364234168e-05
3.29687255059248e-07
-2.86726692147948e-05
-4.56847590614424e-05
-3.72357369840757e-05
-3.80900134576605e-05
-1.64679386760471e-05
-2.38182816913479e-05
-3.28163035290181e-05
-4.32427269098729e-05
3.18279684797429e-07
-1.43763999037315e-05
-2.12202715417073e-05
-3.04746616436979e-05
-2.49927423491696e-05
-4.6256424004653e-05
-2.60701991420907e-05
-2.85688607321352e-05
-6.15572897829431e-06
-5.64314253719201e-05
-4.77152411316824e-06
-2.53129893569592e-05
-1.51931432408533e-05
-6.83360820261873e-06
-1.39625420598463e-05
-2.22608830300004e-05
-5.28544000093168e-05
-4.64719429110821e-05
-6.09990377386838e-06
-2.75730427862013e-05
-2.56401399549398e-05
-3.14214061449756e-05
-1.75523404088304e-05
-3.76614000363426e-05
-3.06921570159875e-05
-5.01534384596346e-05
-1.87713939309968e-05
-1.70175107143093e-05
-2.53046279005228e-05
-2.03102233229603e-05
-7.55819563114939e-05
-1.41865677188876e-05
-1.72334171606428e-05
-2.89621622926537e-05
-6.58497384950269e-06
-2.8669143287677e-05
-3.64915590313165e-05
-4.99507739111343e-05
-4.03439986175519e-05
-2.15253711276348e-05
-2.21278254411189e-05
-3.55451932072487e-05
-1.94100458932078e-05
-3.48710480663241e-05
-3.75882092327501e-05
-1.0697131959842e-05
-1.97504756126441e-05
-3.86384970563868e-05
-1.45827460687429e-05
-2.9827303386637e-05
-1.34030974484582e-05
-1.93260430921778e-05
-3.0710815326253e-05
-1.50615994288617e-05
-4.43750023163591e-05
-5.93806467781018e-05
-2.12075368706493e-05
-2.54003285994029e-05
-3.05065562650407e-05
-1.75667940949777e-05
-2.80163277511548e-05
-1.97730396173266e-05
6.40533639264957e-06
-4.34885855777076e-05
-3.18581166690457e-05
-1.86721195625113e-05
-2.40209173136978e-05
-4.7162340141538e-05
-3.81013337197986e-05
-2.5607519843039e-05
-3.07628014885556e-05
-1.29915985427898e-05
-3.03817695581715e-05
-1.38633654897395e-05
-4.84099322114978e-05
-7.96995634088614e-06
-4.85613283762898e-05
-1.65856757936934e-05
-1.1375438514373e-05
-8.61585464027847e-06
-9.22966763823902e-06
-3.05158329272458e-05
-2.35497005974219e-05
-3.78347015995713e-05
-2.58906044711113e-05
-4.2317209004317e-05
-1.27281598126492e-05
-3.31538748965544e-06
-3.10641264850431e-05
-8.10267904341703e-05
-4.93742567495852e-05
-5.17189549393201e-05
-2.09723811304422e-05
-2.85227101499033e-05
-3.4589257125457e-05
-2.53453244431581e-05
-4.45599188929372e-05
-2.33602419114002e-05
-1.97314129945354e-05
-1.60034810944389e-05
-3.79554507366805e-05
-2.86005273776314e-05
-2.91089977081973e-05
-2.39305738509042e-05
-8.64463368930895e-06
-2.80066406938327e-05
-1.69511845864712e-05
-2.53297607223878e-05
-2.95061690906724e-05
-3.89828186085221e-05
-3.70480682364716e-05
-1.13327124549317e-05
-1.72191015981477e-05
-4.53758900573384e-05
-2.45759920493462e-05
-5.11757589508154e-05
-4.52438663109323e-05
-5.3759756306209e-05
-2.60065575433935e-05
-4.82428764886546e-05
-1.78597777415379e-05
7.03625270591546e-07
-2.37181138889866e-05
-2.76396808980256e-05
-3.62285610732764e-05
-5.64519807872779e-05
-9.9820103302068e-06
-1.69747513358288e-05
-1.83186450879339e-05
-3.28538519569986e-05
-3.22599868064488e-05
-1.40139440445749e-05
-2.70527634590459e-05
-4.85201828009302e-05
-1.55651944325554e-05
-1.29525723559125e-05
-5.54659096646984e-05
-4.54094913567839e-05
-2.64328589542538e-05
-7.95947802478426e-05
-3.4794700693786e-05
-3.6367413897849e-05
-4.80230611422916e-05
-4.34452625746692e-05
-3.99457115271568e-05
-1.64299950423916e-05
-1.41910365534051e-05
-3.39274262725648e-05
-7.2757396480934e-05
-3.32971156600078e-05
-1.70696322661537e-05
-5.13367920019597e-05
-1.85395261651814e-05
-4.0904941306265e-05
-1.72776007716713e-05
-4.26035682161513e-05
-4.3269391417548e-05
-3.94784400440099e-05
-4.15970168540323e-05
-1.43795057555192e-05
-1.5022159398387e-05
-4.93072018992939e-05
-2.28371825300558e-05
-3.21605720797155e-05
-4.41771154876025e-05
-4.49465158019137e-05
-1.28133833502098e-05
-4.98168867906433e-05
-5.17813982746413e-05
-1.85934019356121e-05
-6.65981655083866e-05
-6.11652081331014e-05
-5.35025219693898e-05
-2.59990800761657e-05
-2.70446730068778e-05
-1.84447028454365e-05
-3.03082361948134e-05
-2.29213582565889e-05
-5.36678197655766e-05
-4.5498437660595e-05
-1.2823774080581e-05
-2.72325238759122e-05
-3.90290646293266e-05
-3.81988820784439e-06
-3.99158762828147e-05
-2.11128298232805e-05
-3.47698847216762e-05
-2.64082123593999e-05
8.95580425266268e-07
-3.61640474547237e-05
-2.22931946219512e-05
-1.3986350884055e-05
-2.34131344767285e-05
-6.53941314438613e-05
-4.27333569514317e-05
-1.13630521769966e-05
-4.57843750585212e-05
-4.5242800122695e-07
-7.97291677708779e-06
-3.80583683665148e-05
-3.06238607534498e-05
-3.73977926769462e-05
-3.23354283338374e-05
-4.25827245412502e-05
-2.7509744999298e-05
-1.41500212276776e-05
-3.8421173448852e-05
-3.21017326526625e-05
-3.9911619581908e-05
-2.14692932032367e-05
-6.30597175702199e-06
-1.50900580202656e-05
-3.76364828739778e-05
-1.52645044011771e-05
-3.27843827158958e-05
-3.36231625968007e-05
-2.83983327442416e-05
-6.34088648672997e-05
-8.29193999877656e-06
-4.58543248673368e-05
-3.97708023038732e-05
-4.44325671409526e-05
-2.28678429797609e-06
-1.3594748222852e-05
-7.3740985406567e-06
-3.56231479554675e-05
-2.85836987517576e-05
-1.54250522854708e-06
-3.32618826463458e-05
-7.81442519046946e-06
-5.15999218175558e-05
-2.01089350717222e-05
-5.36880331475624e-05
-3.54072891250233e-05
-1.32322614172767e-05
-9.40644540609582e-06
-2.76277063843679e-05
-2.016545057814e-05
-3.68450066105282e-05
-3.59741932860212e-05
-1.00954918433396e-05
-9.40317898241205e-06
2.53861080175967e-05
-3.65175761208726e-05
-3.36048937306842e-05
-3.24595190711156e-05
-1.02265426219194e-05
-3.08967753248997e-05
-3.98933985104915e-05
-4.45015938113954e-05
-1.65027700580478e-05
-4.99758576635599e-06
-3.64658906541337e-05
-2.77512322181716e-05
-3.01226511739381e-05
-3.05985589936801e-05
-1.84422923717472e-05
-4.58799576689122e-05
-5.76380113663338e-05
-3.74401920817842e-05
-4.23999563125814e-05
-4.46086342578687e-05
-2.22830749975645e-05
-2.31378420698582e-05
5.85651220488876e-06
-3.43731528200708e-05
-5.26789400477686e-05
-3.14696518387313e-05
-4.80125497414215e-05
-5.82505892600743e-05
-2.65820632047769e-05
-4.24922590900361e-05
-1.28536334093277e-05
-2.8622090014268e-05
-2.48617687084123e-05
-1.40434426957415e-05
-3.51742999391265e-05
-3.19673056229626e-05
-3.25755791877601e-05
-2.173106391468e-05
-3.83343421212529e-05
-7.55259492499391e-06
-3.64901511045148e-05
-2.0825160541375e-05
-5.74054895680756e-06
-4.5323563684326e-05
-4.57087438502694e-05
-1.78224190782353e-05
-2.68879021205498e-05
-6.92704760407615e-05
-5.26700295358983e-05
-1.77959245747176e-05
-1.5128366132142e-05
-1.25314107072744e-06
-1.55705540594181e-05
-6.06473288560302e-05
-3.92938860985029e-05
-4.16018475835565e-05
-4.53358316624105e-05
-8.49357166754942e-06
-3.04381533781482e-05
-2.20497537070108e-05
2.01532447336197e-06
-2.57087424968442e-06
-5.72046040398619e-05
-5.2922583310023e-05
-2.96817632486212e-05
-3.60160241600965e-05
-2.03283721780488e-05
-7.69512715376578e-06
-5.43973218253007e-05
-4.48785534747352e-05
-9.56050685443957e-06
-5.96905432450139e-05
-1.95647066829965e-05
-1.64960821357794e-05
-1.93385608764038e-05
-1.04964001085029e-05
-2.19368554523127e-05
-3.58991523876253e-05
-6.55812100082917e-07
-3.29538104509075e-05
-5.36363121351142e-05
-3.50812337896691e-05
-4.28383455918503e-05
-3.07028582178284e-05
-4.66623603839719e-05
-4.53559140338288e-05
-3.0116437627352e-05
1.9066076996811e-08
-3.19864894050401e-05
-1.60791397729576e-05
-1.29180397132433e-05
-3.24376344961628e-05
-3.56476294131241e-05
-4.17240944821669e-05
-2.91594303841066e-05
-1.91289862951722e-05
-1.8107732412444e-05
-3.48504502944021e-05
-8.40169766084826e-06
-6.23910856071632e-06
-4.11952861263545e-05
-1.57536057384176e-05
-1.90019959546209e-07
-1.25882490138332e-05
-5.06967805533655e-05
-5.73654086809943e-05
-4.34715017043923e-05
4.77016013781819e-06
-2.13710033255498e-05
-1.55344672229863e-05
-4.80850769804239e-05
-1.13248558007575e-05
-2.62587998498642e-05
-2.93312197874382e-05
-1.87949491967412e-05
-1.36256719949457e-06
-5.77725513249978e-06
-8.08112393399435e-06
-2.81551093821533e-05
-3.24382677545989e-05
-5.50373617249607e-05
-2.92988551162595e-05
-4.17488706753991e-05
-4.04618605710949e-05
-9.12375539243947e-06
-4.55598245838274e-05
-2.62816606729768e-05
-2.73650843203548e-05
2.85295961611513e-06
-4.45788858143126e-05
-2.27490899871728e-05
-3.19464576478429e-05
-2.43467628890481e-05
-4.68490422980568e-05
8.18776981880532e-07
-3.7325300280031e-05
-2.42443589940312e-05
-2.93579550582566e-05
-2.35079743174729e-05
-2.58124723111365e-05
-6.0263183205594e-05
-6.97744938996374e-05
-6.79156948778021e-05
-3.56797556846416e-05
-5.36097562739854e-05
-1.52812369104134e-05
-2.84235444953529e-05
-3.68484634816816e-05
-3.6457275601097e-05
-2.28700709831702e-05
-1.13774657869852e-05
-3.07492561235803e-05
-2.86398602769177e-05
-4.41293181915028e-05
-2.66636368739627e-05
-4.80404807513115e-05
-4.69752046274932e-05
-4.83775495484008e-05
-2.29447079547335e-05
-3.68106402719784e-05
-3.91356759408599e-05
-3.31428397607721e-05
-1.39219687764072e-05
-1.85294824767912e-05
-1.79090240504194e-05
-1.87912630571298e-05
-1.04864495248142e-05
-3.03949205773023e-05
-2.94970555940959e-05
-2.13120591899783e-05
-2.5372449570321e-05
7.51396120803343e-06
-9.67744677874913e-06
1.52984311612482e-06
-1.65623072591672e-05
-2.51323790743091e-05
-2.38893016027251e-06
-4.58930449134728e-05
-1.73022511575276e-05
-3.59484768912708e-05
-2.54085660583469e-05
-8.47723893253895e-06
-4.24154638208968e-05
-7.84543865069015e-06
-4.71191864795682e-05
-2.2442781554156e-05
-2.17687102763707e-05
-5.04195836438142e-05
-2.57236389426854e-05
-2.70911599009032e-05
-2.45304006376916e-05
-5.87383405404979e-05
-4.02901374829639e-05
-5.01928483410061e-05
-4.05075354150595e-05
-4.45731290023862e-05
-2.74920181968316e-05
-3.76445300710088e-05
-2.75200033219684e-05
-4.57940375651568e-05
-1.77020882401656e-05
-4.59630303927603e-05
-1.11322507664191e-05
-1.46136950585429e-05
-2.78589689272085e-05
-3.06790197322817e-05
-4.81852942337372e-05
-2.18357500034921e-05
-5.08298760040981e-05
-2.4297532796218e-05
-1.71217554089923e-05
-4.36687458706992e-05
1.80535363529166e-06
-1.0855068157584e-06
-2.49806805176555e-05
-3.2158528653954e-05
-2.82215506503629e-05
-4.98170222520506e-05
1.3200969833703e-05
-4.70567845782787e-05
-4.76652473323789e-05
-9.83501130396933e-06
-1.21893895778665e-05
-4.20861692625267e-05
-5.27393927325669e-05
-4.47000177084502e-05
-1.76030684169192e-05
-8.53577646878312e-06
-3.43591320749773e-05
-4.13644787441756e-05
-3.19123344296173e-05
-3.07768461931007e-07
-1.43844968169693e-05
-4.64587710849168e-05
-1.26152616032505e-06
1.33635397390669e-05
-3.52701790181226e-05
-2.59284229655512e-05
-2.86187566989665e-05
-2.51746359332633e-05
-4.05414946073812e-05
-4.80054011528439e-05
-5.44888395622248e-05
-2.52407493941368e-05
-3.27502613805782e-05
-3.60159631043296e-05
-3.47665632084615e-05
-4.08312594672908e-05
-2.78577392156698e-05
-2.96808623436994e-06
-2.66309274286057e-05
-3.33508158909961e-05
-1.44053122772757e-05
-5.67727222962694e-05
-3.76256655953974e-05
-2.05300305167781e-05
2.03040985263581e-06
-2.50788524569532e-05
-3.77032801373126e-05
-7.52147277234188e-06
-2.0496451442971e-05
-3.01182130205272e-05
1.22779840003676e-05
-4.83197189233675e-05
-4.44664113419131e-05
-8.94392793525207e-06
-5.88685373054149e-05
-4.50721451838438e-05
-1.05232292584881e-05
-1.39600212872504e-05
-1.72889575523687e-05
-3.49897647384869e-05
-4.85471965304339e-05
-3.28585920117311e-05
-4.63098375500101e-05
-2.13987759754333e-05
-4.10366703741564e-05
-9.84855681633215e-06
-3.64420519759092e-05
-4.00394955527969e-05
-4.32874917316428e-05
-9.38243983121251e-06
-4.30613984702992e-05
-2.11180555271039e-05
-2.16069440577233e-05
-3.47535606121711e-05
-3.78923323369759e-05
-4.33175363339242e-05
-2.7079001463301e-05
1.42158463116294e-06
-1.55883268550493e-05
-6.91238678424812e-06
-1.39860939764502e-05
-2.20236186230585e-05
-2.55836838591738e-05
-2.14165014727446e-05
-6.82710948217158e-05
-3.18420033617209e-05
-4.65895134524905e-06
-2.51979728423411e-05
-4.54245929585001e-05
-1.64986403266538e-05
-4.40237193861935e-05
-4.04943161561129e-05
-3.60614229778628e-05
-1.82873050588294e-05
2.48005562677738e-05
-1.24241078508972e-05
-2.82826982750238e-05
-1.35897352029097e-05
-5.60546760202747e-05
-3.04137651028638e-05
-1.51667698927832e-05
-1.50734003703429e-05
-3.64669602092996e-05
-3.01925337394615e-05
-2.67614501929666e-05
-3.40735498987673e-06
-4.151795135669e-05
-4.33795125576143e-05
-3.17916484051232e-05
-4.48972060482634e-05
-3.96191230025336e-05
-3.23263116230057e-05
-4.27883993559628e-05
-4.44479394847858e-05
-2.74112208380156e-05
-3.03188180177679e-07
-6.39310635926322e-05
-1.62240798385135e-05
-2.9029566233707e-05
-2.39691374504561e-05
-1.75024311908293e-05
-9.1528636237618e-06
-1.44319102236345e-05
-7.13697864932361e-05
-1.75499325942643e-05
-2.13939937922374e-05
2.61924796772267e-05
-4.08474334594743e-05
-3.96741760042467e-05
-3.63699956953328e-05
-3.70869959770858e-05
1.75764571515268e-06
-4.06608321894863e-05
-4.18760906349868e-05
-3.3132640983228e-05
-4.4094779003543e-05
-2.41700128428072e-05
-1.66915628303595e-05
-1.18934927878006e-05
-1.1203088357619e-05
-3.15213378460391e-05
-1.95995866972904e-05
-1.43131499243364e-05
-2.64618857127056e-05
-2.45832017394779e-05
-8.94595144397466e-06
-2.23767564342511e-05
-2.91391619339107e-05
-4.22214225130112e-05
-1.99667121577579e-05
-3.25918521863733e-05
-3.24021566355421e-05
-1.96528964892772e-05
-4.20155024246864e-05
-4.36362031534058e-05
-4.80654776276397e-05
-2.84145805111135e-05
-5.62210226231658e-05
-2.93533077378832e-05
-1.30158173456121e-05
-4.98725649451362e-05
-1.24516652890609e-05
-1.80324575783512e-05
-2.16156736213374e-05
8.09621039314791e-06
-4.44116064398505e-05
-1.02636630271888e-05
-7.52405853340858e-05
-3.7523937622008e-05
-2.36128804472397e-05
-3.41290591133694e-05
-1.75981819643194e-05
-3.78978058321034e-05
-2.71576058074135e-05
-2.24783370396985e-05
-7.14773277901922e-05
-1.1522032977858e-07
-3.09419967956091e-05
-1.16893067828336e-05
-3.47890127388832e-05
-3.52574440660843e-05
-3.33026450190669e-05
-3.43603895153605e-05
-9.85446222433154e-06
-4.40230613013723e-06
-2.5754856855379e-05
-9.50130815756164e-06
-3.53039190216835e-05
-5.13683375052276e-05
-3.51927204035537e-05
-1.58710012665532e-05
-4.84251456130959e-05
-5.14784715073608e-05
-3.38963078439181e-05
-2.97628514455751e-05
-4.19519513856135e-05
-3.89807365363191e-05
-1.83776587897936e-05
-1.10933059562096e-05
-3.1094807043503e-05
-5.86724201655106e-05
-1.79251075855038e-05
-2.75006588869365e-05
-3.58013083379179e-05
-3.6777092656012e-05
-2.64739753660895e-05
-3.83742970193565e-05
-4.16004206212324e-05
-1.98806170092391e-05
-5.00189378203332e-05
-4.1365851634061e-05
-3.61673890975202e-05
-2.55257296913759e-05
-1.68203849525444e-05
-3.8585812412599e-05
-2.29749418173807e-05
-3.41781372134818e-05
-4.2187798704686e-05
-1.45516781957583e-05
-4.36527352188384e-05
-4.46795484252225e-05
-3.28819526557069e-05
-9.81164971489563e-06
-8.77439620128502e-05
-2.1339635465174e-05
-3.29086243783651e-05
-2.56547884443348e-05
-3.7933315079011e-05
-2.81914115498969e-05
-1.74037006361953e-06
-3.267253144618e-05
-1.60202339023818e-05
-1.26376932696554e-05
-2.71411033841941e-05
-5.14993048841974e-05
-4.89831230752817e-05
-3.29211015267604e-05
-3.65993002608979e-05
-4.5242225358753e-05
-1.25022650354274e-05
-6.4879076949208e-06
-2.04090491002988e-05
-2.90509249456957e-05
-4.20535973097225e-05
-5.68531065623815e-05
-3.3410337696731e-05
-2.02849311253762e-05
-2.70304274038315e-06
-4.20148007206156e-06
-4.09379678442428e-05
-1.73086005248542e-05
-3.37339527470476e-05
-1.76308371031666e-06
-3.20154113980375e-05
-4.94502077673097e-05
-2.26517551146984e-05
-1.89851222136594e-05
-3.83016410831019e-05
-5.83420294943737e-05
-3.6218715757251e-05
-1.38871402229319e-05
-2.9913553520589e-05
-2.7420387941122e-05
-4.28197485507865e-05
-5.00322630975744e-05
-2.56509306010296e-05
-4.13040552868707e-05
5.52487443517909e-07
-2.5006622355319e-05
-1.66068386036474e-05
-4.30382602745525e-05
-3.81932277470189e-05
-3.68486726309124e-05
-3.94900659263044e-05
-1.50441799460416e-05
-1.4134991677119e-05
1.2282548465294e-05
-2.49753260049759e-05
-3.65950549427349e-05
-4.33545925355973e-05
-3.63903130194556e-05
-3.40408991661929e-05
-4.90263286392077e-05
-1.56095757486123e-05
-1.93926235747774e-05
-2.187741308439e-05
-4.37381643270306e-05
-3.07056772265368e-05
-2.8414844559451e-05
-3.10454745287579e-05
-9.02755013021059e-06
-1.37209228320067e-05
-6.30841250076069e-05
-1.23552215781566e-05
-3.6675047306775e-05
-4.33133624284732e-05
-4.7655162333285e-05
-1.81922589781758e-05
-3.92969113122626e-05
-1.52244422357218e-05
-2.29352874588584e-05
-4.6457822610933e-05
-3.03704148563704e-05
-3.79539072002688e-05
-5.98195975112038e-06
-5.64055475684723e-05
-1.02946346112493e-05
-1.02306943113462e-05
-4.81598656467904e-05
-7.87061182984245e-06
-4.98057538065526e-05
-4.76145770881406e-05
-1.83183527159083e-05
-5.45071223074696e-05
-2.02849107255121e-05
-4.92083870937727e-05
-3.58560381673832e-05
-7.36946120222563e-06
-4.116843859877e-05
-2.33874702165819e-05
-2.63495308430729e-05
-3.63353221011209e-05
-2.07810784382319e-05
-3.76674385817456e-05
-5.89037740574807e-05
-3.24203837428211e-05
-3.00396605039561e-05
-1.71182940668505e-05
-2.26568498797917e-05
1.07018533565535e-06
-5.09337600825611e-05
-4.67859819032875e-05
-9.41183209275834e-06
-2.45072344623951e-05
-3.61212968045029e-05
-9.72195228991949e-06
-4.16954498487046e-05
-2.92545199807702e-05
-2.99581587204619e-05
-2.12401004632037e-05
-2.44866795699883e-05
-8.9017329305906e-06
-2.73783465080244e-05
-2.21869000107576e-05
-4.76778242713246e-05
-6.58804153447988e-05
-3.33822554964639e-05
-5.0781966176902e-05
-1.96942115380649e-05
-1.18036162928916e-05
-2.53022186838586e-05
-2.1844427959279e-05
-3.10971200500969e-05
-6.52201781156002e-05
-2.79736405426051e-05
-5.27463951395707e-05
-2.52725432773443e-05
-4.12263705927512e-05
-3.43541776373397e-06
-2.14018839082842e-05
-4.57273064220311e-05
-3.53987470095811e-05
-4.50413102432227e-05
-5.68320021543846e-05
-6.54039246934665e-05
-1.92367737874667e-05
-1.97076939011572e-05
-4.72156650224167e-05
-1.57386021925639e-05
-1.84617951406907e-05
-1.39268624511301e-05
-4.26156556828567e-05
-4.81122956879121e-05
-2.06306836608989e-05
-2.95702742876489e-05
-2.18220281185366e-05
-6.20043108783421e-05
-4.08057867786367e-05
-8.85419586397808e-06
-3.84872933721995e-05
-3.48396952320422e-05
-2.90304891380739e-05
-2.73068903362526e-05
3.87540005236517e-06
-7.81065461593062e-05
-2.77957943736241e-05
-6.14219622071112e-05
-7.94514359041944e-07
-3.75688437434766e-05
-2.26563960364151e-05
-2.26885127421726e-05
-4.26582457892429e-05
-3.82902009540478e-05
-1.7293374822072e-05
-2.15534603742026e-05
-1.95202614748444e-05
-6.08841433873616e-05
-2.21035089352927e-05
-3.80025096406337e-05
-3.78806385680022e-05
-3.13198721796834e-05
-4.88662049170959e-05
-5.60638070597275e-06
-2.43619807771769e-05
-3.33793126035712e-05
-4.4482411166933e-05
-6.30303323848256e-06
-3.02379608842985e-05
-2.24941251747983e-05
-2.13835743324756e-05
-5.43655950978463e-05
-2.81257532818516e-05
-3.04287406067926e-05
-8.40828280236683e-06
-2.46997860599773e-05
-2.56275263827751e-05
-3.24273045914702e-05
-3.6907553418402e-05
-2.61146915914467e-05
-2.14059433602901e-05
-2.63239239200352e-05
-4.66015293778794e-05
-3.57140949545014e-05
1.17747459425051e-05
-2.16420015851319e-05
-2.80134327401958e-05
-2.82386938131909e-05
-3.63529197309286e-05
-3.74229624067356e-05
-4.80851887197719e-05
-3.52295544928015e-05
-4.52861516030753e-05
-2.70470135204159e-05
-4.71128868698735e-05
-3.72768813360188e-05
-3.21063605957661e-05
-2.26616645826591e-05
-4.9669267493444e-05
-4.31230978268389e-05
-1.27589303103123e-05
-2.50971789603339e-05
-6.04036101147321e-05
-6.68836747925572e-06
-1.79257147502529e-05
5.03106711061488e-07
-3.70187302273839e-05
-2.34120842223357e-05
-3.82049759035575e-05
-1.42902345497848e-05
-1.88807151351174e-05
-2.53047709356848e-05
-4.87925923402796e-05
-1.70332739479255e-05
-3.54961416815483e-05
-5.40005432269787e-05
-7.87959974675164e-06
-4.33386138876938e-05
-3.23406667565633e-05
-4.76850869392844e-05
-3.40305956615834e-05
-1.33293356049556e-05
-5.19732541287511e-05
-3.26969211697975e-05
-2.92894583789128e-05
-1.23191664445356e-05
-1.49851969960615e-05
-5.03856771898613e-05
-3.41316531466711e-05
-1.96241125047399e-05
-2.51738114521807e-05
-1.68958022370418e-05
-2.6979789921686e-05
-2.60160107659019e-05
-1.72501753011838e-05
2.09953407706578e-05
-5.05167390389386e-05
-1.74905972781197e-05
-2.99613907931361e-05
-2.39398045742778e-05
-4.53756450590786e-05
-6.14299183959112e-05
-2.83468257852224e-05
-2.0483973371077e-05
-2.93813053670828e-05
-3.76630909000072e-05
-2.69398014770356e-05
-3.19808855454152e-05
-5.62279744104131e-05
-1.6897770046276e-05
-2.53019463668306e-05
-3.79408948933944e-05
-1.33064822279673e-05
-3.01089027746408e-05
-3.66838905710156e-05
-4.54136545786347e-05
-4.15286865660084e-05
-4.48458208576224e-05
-9.53991239832048e-06
-2.70764868003287e-05
-6.18082218249297e-05
-1.54374501190404e-05
8.3660486381193e-06
-5.59447218990132e-05
-1.13183092580946e-05
-2.30721255727258e-05
6.04238289008681e-06
-1.78559234434777e-05
-3.57379368864199e-05
-2.97771250517053e-05
-5.60966000415836e-05
-2.7706061224596e-05
-2.38611269964913e-05
-4.34359590319965e-05
-3.69505610158005e-05
-4.25249366415037e-05
-4.77089100830362e-05
-8.49652391230106e-06
-4.53650240542423e-05
-3.80046563634995e-05
-3.47140431571415e-05
-2.8994965127129e-05
-3.62204283457694e-06
-1.58539960833407e-05
-2.90263835462985e-05
-3.38259593243093e-05
-1.88193664131547e-05
-4.24278944725387e-05
-1.99170844536352e-05
-4.34788346240573e-05
-2.51008814367876e-05
-5.91588424736577e-06
-1.04722219195618e-06
-2.68763341750981e-05
-3.61999018073798e-05
-3.40735476994127e-05
-4.0702949962786e-05
-2.84225871852001e-05
-3.75323089975962e-05
-2.97904401014388e-05
-1.94539063406462e-05
-2.85230123443293e-05
-2.92118917305594e-05
-1.1087128795064e-05
-2.8821816027416e-05
-2.86745336543288e-05
-1.31903534374246e-05
-4.4236916654489e-05
-4.03517129610917e-05
-2.5124986917022e-05
-4.10845617476208e-05
-4.0988392436273e-05
-4.71815437399246e-05
-1.45635083865148e-05
-3.27964830867211e-05
-2.04680814125906e-05
-1.78551491003048e-05
-4.65233872177031e-05
-3.01681360446762e-05
-2.7071281372303e-05
-2.93538110662651e-05
-4.33917490844767e-05
-2.55160182177143e-05
-3.49562637072388e-05
-2.69739913334268e-05
2.85086739627418e-07
-3.08875727175856e-05
-3.51812571608545e-05
-3.16492091228161e-05
-3.09902714903175e-06
-3.95227873331924e-05
-2.08023552499518e-05
-1.42776144166366e-05
-4.02907086301267e-05
-1.86610725865776e-05
-2.06375717194915e-05
-4.38598199062606e-05
-4.88117542690738e-05
1.10661234259648e-06
-4.41154976214734e-05
-2.38007678413775e-05
-2.27411226393119e-05
-2.72545358948816e-05
-2.97407856289384e-05
-1.88780379553803e-05
9.37240008148783e-06
-2.11836990281322e-05
-4.81720795120305e-05
-2.47755346041873e-05
-4.326698370518e-05
-1.96785967901245e-05
-2.07102749787369e-05
4.15525716838413e-06
-7.64507678687546e-06
-3.28761908012798e-05
-3.64398934156247e-05
-3.39794252697603e-05
-1.17728350793536e-05
-5.34737532523461e-05
2.29849083083401e-05
-3.75644491770261e-05
-5.1734757776394e-05
-4.67433506549841e-05
-2.31676777679384e-05
5.38385082092252e-06
7.75077302877357e-06
-2.86766640890934e-05
-5.60198547481371e-05
-2.11489733831709e-05
-5.09057373682999e-05
-5.41963867805149e-05
-4.06533326360319e-05
-4.19846231760975e-05
-3.46178130221818e-05
-5.96434325832723e-05
-1.05679233033646e-05
-1.72681207418472e-05
-2.22518794331012e-05
-4.82004804343065e-05
-2.38132602168464e-05
-4.91454429970182e-05
-2.87332655862603e-06
-6.25083504745157e-05
-5.66908549332673e-05
-1.85963516685363e-05
-4.17915067111952e-05
-2.1806105468203e-05
-2.68148548974774e-05
-2.66908302790426e-05
2.55257655015748e-06
-1.69501521806711e-05
-5.02363532737172e-05
-3.18766736445604e-05
-1.67154953919619e-05
-1.5893378661946e-05
-3.62780625294633e-06
-7.84832746335347e-06
-1.54804631011473e-05
-3.47160144667296e-05
-2.55784964415742e-05
1.27192170793256e-05
-3.66836842894626e-05
-3.45348559943935e-05
-3.17651563651525e-05
-2.1122773120467e-05
-5.90876638639509e-05
-5.01420864225658e-05
-1.31724920630814e-05
-2.14474508640447e-05
-5.46286455807873e-05
-1.88797769385033e-05
-1.42014244959834e-05
-4.59547322315168e-05
-2.53588684329837e-05
-3.07632397718471e-05
-9.10031250544163e-06
-4.21668255413454e-05
-3.0435932683555e-05
-2.23381187063855e-05
-2.344353677084e-06
-1.88613732049103e-05
-3.66773127650032e-05
-5.56896899606732e-05
-2.40143275051125e-05
-4.46956684961089e-05
-2.02748340801635e-05
-2.85734969090326e-05
-3.47095318466613e-05
-3.48623411194066e-05
-9.29849637281422e-06
-5.61892123928459e-05
-2.19792277949166e-05
-1.18877413803212e-05
-5.32771906885487e-05
-3.23490351295799e-05
-1.91713593302156e-05
-1.42649396474166e-05
-1.94723896384726e-05
-3.02596710758752e-05
-2.8590779758012e-05
-1.21188938282104e-05
-9.37922522217817e-06
-4.34717002573616e-05
-4.48281750236865e-05
1.77322270280359e-05
-1.02290628142744e-05
-2.36009901271794e-05
-5.16469698088452e-05
-2.47273657881963e-05
-4.37464233293353e-05
-2.80188720780125e-05
-2.54519358494763e-05
-6.77455683045164e-06
-1.17939700242501e-05
-2.44346139273913e-05
-2.4234669258822e-05
-8.56532972090643e-06
-4.25505107748376e-05
-4.76719106110124e-05
-1.91496932705117e-05
-4.6617868040783e-05
-3.10272430363355e-05
-4.31169058417108e-05
1.06513458089865e-05
-4.15020462620293e-05
-4.04074072134922e-05
4.23178704196305e-06
-2.29029632069314e-05
-3.33039790066731e-05
-3.44480584706911e-05
-1.80564782757515e-05
-4.52033628483423e-05
-1.51644911511488e-05
-4.84430085756235e-05
-2.65743027291311e-05
-1.74594113439778e-05
-5.03236735348767e-05
-1.68108076922002e-05
4.03181892280103e-06
-5.43842022339563e-05
-3.21635186830648e-05
-3.42409911482665e-05
-3.89967480110086e-05
-1.54173284688424e-05
-2.90873497166268e-05
-3.55684279485065e-05
-1.72056206529223e-05
-3.39910476099538e-05
7.53268532148144e-06
-1.07459760235997e-05
-3.25782741086689e-05
-1.79590778788637e-05
-1.3883739616077e-05
-1.82239112712532e-05
-4.7758467557285e-05
-3.92146661420602e-05
-3.4362825584718e-05
-1.21160329032258e-05
-1.76862455409038e-05
-4.80635599311695e-05
1.22796741544221e-05
-3.16083450378202e-05
-5.29571179402102e-05
-1.29816109568185e-05
-6.01263892563256e-05
-3.79397392981509e-05
-6.75172483637684e-06
-3.01097373972636e-05
-3.04911300641606e-05
-3.59560474242893e-05
-2.8689869991402e-05
-5.08018201217251e-06
-2.03478264292952e-05
-3.40287526018678e-05
-2.21610722475062e-05
-1.08005067315963e-05
-1.46669700930621e-05
-2.34681368096556e-05
-6.22085663765577e-05
-9.25990214728813e-06
-4.24574978673811e-05
-3.43004485359959e-05
-2.00783531345052e-05
-1.64594613795299e-05
-1.60651142371094e-05
-4.17228659048341e-05
-4.06746845860341e-05
-3.32003595858449e-05
-3.54154148905576e-05
-5.56019424593437e-07
-2.51627055725703e-05
-6.2462663243955e-05
-3.16995201546846e-05
-3.8647396168151e-06
-4.50264660754205e-05
-4.22791461633166e-05
-4.46967048429078e-05
3.86039885115978e-07
-2.1287541698923e-05
-1.83142257987015e-05
-2.21102100965155e-05
-2.1940094673614e-05
-1.68966037087207e-05
-1.22843008624789e-05
-3.25083471784749e-05
-2.22897300211222e-05
-2.18827649580739e-05
-1.02940496474386e-05
-3.63878566337101e-05
-3.3010638131888e-05
-6.31306694728044e-06
-2.55296065637202e-05
-2.43356899979784e-05
-3.87437004926911e-05
-3.5892952828634e-05
-3.29295109925046e-07
-2.86449956297074e-05
-3.02138289218546e-05
-2.07334270327944e-05
-1.28081967430643e-05
-3.54611474160272e-05
-2.85252449117831e-05
-4.35535411383594e-05
-2.23371214675884e-05
-3.26363766372414e-05
-1.59443505321819e-05
-2.25405113345547e-05
-1.83089446497219e-05
7.01236285472426e-06
-2.18783436748823e-05
-3.80473860053871e-05
-1.85925326796523e-05
-1.35159160226417e-05
-1.45969188011795e-05
-4.08596983019548e-05
-4.94937474933158e-05
-2.9822486179409e-05
-4.60673341149812e-05
-6.59622085157169e-05
-1.80532355981579e-05
-3.13398021372291e-05
-1.83314860005438e-05
-1.63743270083147e-05
-2.794291869913e-05
4.20630258381308e-06
-2.43478395131547e-05
-5.90678516744362e-05
-4.94394879163746e-05
-5.87536054855364e-05
-2.72127157736453e-05
-3.03000808876356e-05
-3.95047369586405e-05
-1.51927788067549e-05
-2.48577482865383e-05
-4.98053060735345e-05
-1.55504604332712e-05
-1.36222328123418e-05
-4.95881578217554e-05
-3.08852840993312e-05
-3.57881733322431e-05
-1.79739665395948e-06
-2.08523048489916e-05
-1.05740822665737e-05
-1.60917495557422e-05
-1.81293230457586e-06
-3.35157506188705e-05
-3.27210737125433e-05
-3.02579424131075e-05
-2.19088332964823e-05
-2.67540926326063e-05
-3.90879801877571e-05
-2.89162166772185e-05
-4.44408324615127e-05
-3.5346961121533e-05
-2.10632547979437e-05
-3.13405493390955e-05
-4.94092679797085e-05
-5.52024416485753e-05
-4.51630732391987e-05
-4.16348751085968e-05
-1.90240242492214e-05
-4.66744756390049e-05
-2.63239579857363e-05
-2.68093147176048e-05
-2.18385740916735e-05
-3.61411428572231e-05
-4.70170408166084e-05
-1.41114058710374e-05
-5.05518898924704e-05
-2.44236982469039e-05
-6.26338666923189e-05
-3.61336540332495e-05
-4.82567371209175e-05
-5.54747736561343e-05
-5.97166237477792e-05
-4.20282194278362e-05
-3.12151372982676e-05
-7.61073305402986e-05
-7.4268120927092e-06
-5.16134504482747e-05
-3.22456380486019e-05
-3.65699213834868e-05
-6.99131196069244e-06
-3.69620905441233e-05
-5.07069440231635e-05
2.66804341415847e-07
5.74542468838246e-06
-1.89478142400265e-05
-5.22094013358082e-05
-4.12100968968923e-05
-1.95193231392994e-05
-3.55425428847243e-05
-3.65590610894822e-05
-3.23427037845226e-05
-4.89560433862629e-05
-3.89385834893628e-05
-1.46823820233152e-05
-2.53637645189747e-05
-1.87108716959016e-05
-2.00801760910532e-05
-3.16999803131189e-05
-2.33915186688921e-05
-2.6947696983424e-05
-1.99696072038074e-05
-4.10391681177985e-05
-2.08220436801695e-05
-1.52183906948852e-05
-3.14517218304888e-05
-1.2449225326351e-06
-1.99476747599256e-05
-3.78219867123984e-05
-5.35952761162324e-06
-5.68818852577658e-05
-1.91092633746416e-05
-4.68448312619245e-05
-9.04798783565646e-06
-2.97096135832493e-05
-4.75565233216298e-05
-4.29554098586903e-05
-1.0568733049131e-06
-1.18707425623035e-05
-1.67105749332414e-05
-4.86854635138543e-06
-4.20760846889387e-05
-3.44339267186145e-05
-7.68722554156027e-06
-1.92399263148627e-05
-3.69044645724653e-05
-4.60953878030217e-05
-2.17342337887239e-05
-4.63504633941692e-05
-5.81441737716612e-05
-4.7255456909179e-05
-3.744929187459e-05
-2.1645640412719e-05
-3.06014317402069e-05
-6.32926633439309e-06
-4.31365271721658e-05
-1.52946511434554e-05
-2.54471881716976e-05
-3.27981199086561e-05
-3.56319928587069e-05
-3.0248438119302e-05
-3.36077020241523e-05
-1.67039573252835e-05
-4.92456003137247e-05
-6.2634075092864e-05
-4.20978385167589e-05
-4.75721110687996e-06
-3.26168089198076e-06
-8.16541691144713e-05
-3.98469756398158e-05
-8.89478979228019e-06
-5.56074018186005e-05
-1.90263321740306e-05
-2.89457998986629e-05
-2.43260528630448e-05
-2.75735782390611e-05
-1.94351501696189e-05
-3.90005247183929e-05
-1.73755779091979e-05
-3.51639375821887e-05
-4.03357056041377e-05
-3.28578311636368e-05
-2.49341401391693e-05
-3.71963355760237e-05
-1.97925521766039e-05
-3.19932545813149e-05
9.69577520951359e-06
-2.05227814970541e-05
-3.13484973664846e-05
-2.36986473123505e-05
-4.67823602198822e-05
-3.25059225633441e-05
-2.6967991586412e-05
-2.25052770086342e-05
-4.84892340307728e-05
-5.55866788991352e-05
-4.19150482088725e-05
-3.74945788429547e-05
-3.99683149651213e-05
-3.49039911781932e-05
-5.11539564837719e-06
-2.85587316174082e-05
-1.37686615595685e-05
-6.09945076714684e-05
-2.78655020996432e-05
-5.59255821931967e-06
-1.91686324318959e-05
-4.20885738249221e-05
-6.16080044162073e-05
-2.89131723574552e-05
-1.38513400787485e-05
-1.43549866743183e-06
-2.17019736133593e-07
-3.48130408036983e-06
-2.1689642263866e-05
-1.6122292944077e-05
-3.63344563882226e-06
-3.33292988087433e-05
-1.98655159136749e-05
-2.12593469887133e-06
-2.77602374103484e-05
-4.46119067186821e-05
-6.00720146971748e-05
-4.03863718337449e-05
-2.94417867842602e-05
-4.02077011381749e-05
-3.14700777476314e-05
-5.89905778088327e-06
-2.37724093718055e-06
-2.71800294142138e-05
1.97059908295199e-06
-2.58152009882186e-05
-2.17603312878435e-05
-3.1913514227882e-05
-6.27128964404739e-06
-2.22291343502016e-05
-2.88460145376526e-05
-4.24755543566563e-05
-1.6665237561476e-05
-2.24005917668264e-05
-3.91510302046962e-05
-3.43560944006233e-05
-5.47526574282395e-05
-4.09502708453627e-05
-1.19686755752101e-05
-3.8273724009135e-05
-3.31158480270644e-05
-4.4060256812822e-05
-2.01426261989628e-05
-3.26514638410762e-05
-3.97814576697224e-05
-2.58197262629853e-05
9.5327005906383e-06
-1.85123329975076e-05
-8.64393468037907e-06
-2.15546225082933e-05
-1.01727828613136e-05
-5.60968511440007e-05
-5.98017791667959e-05
-1.69651161152509e-05
-2.5558819970945e-05
1.35355869476714e-06
-2.13031380860053e-05
-2.69142933041476e-05
-7.46594632098933e-05
-1.8121838221228e-05
-1.76919470588397e-05
-2.36443060954434e-05
-5.48088260925133e-05
-4.2680117829889e-05
-1.02791968087705e-05
-1.93339303592678e-05
-5.80516703622493e-06
-3.77503623023738e-05
-2.78213900971092e-05
-2.97265853137901e-05
-1.37168170789266e-05
-5.11727707076869e-05
-4.43446455631279e-05
-4.42623381350249e-05
-5.21666684796737e-05
-1.56416723086226e-05
-6.22025172811684e-05
-2.81834484556014e-05
-3.60400208005753e-05
-1.93912941561498e-05
2.60526701256202e-06
-3.4263991199761e-05
-1.22747660027158e-05
6.31672925985718e-06
-5.43923695846346e-05
-2.41065470787452e-05
-1.74891836443045e-05
-2.30544924314387e-05
-1.90876462490803e-05
-2.88074665517378e-05
-2.43208228339514e-05
-9.85665066794961e-06
-3.35812172405555e-05
-5.7597723816384e-05
-4.04739920068533e-05
-3.91156810602145e-05
-2.21755927199857e-05
-2.23597181322534e-05
-1.77165841358692e-05
4.18317795114361e-06
-1.21761528558436e-05
-4.64634662530779e-06
-2.43759037464858e-05
-6.94342681051283e-06
-2.71011944989746e-05
-4.34639122808567e-05
-2.40995450942051e-05
-4.3809380817282e-05
-3.96642648034533e-05
2.76565625081023e-06
-4.35032180230165e-05
-1.8698182024316e-05
-4.7545460166462e-05
-5.85136346413675e-05
-4.57689767135527e-05
-2.87555090378143e-05
-1.43921890540576e-05
-2.41983034637184e-06
-2.90277437016775e-05
-3.11907879658686e-05
-4.33597403094445e-05
-4.50872697875799e-05
-3.4083164217006e-05
-4.53141827522791e-05
-2.86965605703745e-05
-4.3318516402206e-06
-1.75590715347509e-05
-2.22301676547037e-05
-4.81635914002289e-05
-3.7147496118653e-05
-4.85801654023237e-05
-6.00761194340354e-05
-2.22759919473548e-05
-6.06809354262417e-05
-3.15799521854826e-05
-3.62675070386084e-05
-3.52548464183829e-05
-3.76094851493868e-05
-3.2423413567506e-05
-2.66963644791153e-05
-4.04773455561386e-05
-2.98533350419519e-05
-2.4213950279067e-05
-3.29987510505349e-05
-1.62880100695079e-05
-6.48853122073167e-06
-4.02561324162048e-05
-2.42018849105466e-06
-3.24807230208872e-05
-2.75918666645837e-05
-2.48336867303901e-05
-3.03939567165467e-05
-1.90044692237349e-05
-3.14006226466627e-05
-2.65484002333804e-05
-2.25975337173298e-05
-5.00785653055068e-05
-6.83144897293248e-05
-4.66114631686447e-05
-5.74409915550279e-06
-2.26531417837108e-05
-4.94280857362705e-05
-4.47341523527594e-05
-4.51477815404484e-05
-1.16291810552346e-05
-3.53712230281612e-05
-4.98569751062592e-05
-4.81355756656682e-05
-1.47633831942391e-05
-3.62820476967717e-05
-2.72757387329308e-05
2.930936716907e-06
-5.23623866628637e-06
-4.38599876822863e-05
-2.78096307651704e-05
-1.28852750191749e-05
-1.67295809743938e-05
-4.55012054651217e-05
-1.53670090816338e-05
-2.4087759890051e-05
-5.9665447529342e-05
-1.99759151069274e-05
-3.5156990848661e-05
-4.15840126500994e-05
-1.10848927485529e-05
-1.38995726669069e-05
-3.36250109348747e-05
8.2983401818395e-06
-5.8079229999976e-05
-3.93986272985773e-05
-1.84647586497088e-05
-3.67549451035775e-05
-5.4706297392563e-06
-3.3449379081067e-05
-6.428466461615e-06
-1.689292967465e-05
-3.35436984631966e-05
-3.35191701314198e-05
-1.07503210574955e-05
-3.60776398518504e-05
-1.09656792319792e-05
-2.6966944308732e-05
-1.15769179743412e-05
-5.8411064552343e-05
-4.86463393379743e-05
-2.54757148991826e-05
-1.23188637920738e-05
-2.43170173634648e-05
-5.44055550230469e-05
-2.87188297567592e-05
-1.88159299186567e-05
-1.2136819464169e-05
-4.45423995912291e-05
-1.37445322605464e-05
-4.12954217283182e-05
-1.20913247212941e-05
-4.24273973040274e-05
-2.85757378947012e-05
-6.27557214902977e-05
-4.373652884038e-05
-1.3707322782027e-05
-5.93769334591202e-05
-2.44049126224846e-05
-3.06577579130619e-05
-6.66083479006713e-06
-2.0080733741297e-05
-1.60188556117956e-05
-2.10741270744797e-05
-1.53061848276415e-05
-6.09589023662615e-05
-4.44815481056153e-05
-2.12822804147125e-05
-3.38070265675185e-05
-2.36717099003025e-06
-1.47856473443518e-05
-4.70846351518898e-05
-5.00592157459161e-05
-3.34963646936612e-05
-3.56179036881087e-05
-2.96469987680777e-05
-7.78294941697493e-06
-2.7429857896922e-05
-3.50845780159766e-05
-4.04928692200352e-05
-3.27187326246911e-05
-4.64174272693554e-05
-2.53841327179619e-05
-1.23279552374362e-05
-2.66725618496865e-05
-3.23385948736258e-05
-3.49475316209821e-05
-5.41895831597523e-05
6.99941159032018e-06
-1.61419931296228e-05
-3.10409763925306e-05
-3.08410163802296e-05
-2.5237510638119e-05
-7.94406532874344e-06
-2.34602695248977e-05
-1.98210495738105e-05
-4.56954243130466e-05
-2.20154414953192e-05
-1.86002554317571e-05
-2.98508386802069e-05
-2.53998918914566e-05
-4.96617043396031e-05
-3.90395622160907e-05
-3.85845060503647e-05
-1.75960245468846e-05
-1.97724953665949e-05
-2.90215676233945e-05
-3.20486435210791e-05
-1.5219846440709e-05
-5.28186687539086e-05
-3.98873898741077e-05
-4.76143645655319e-05
-1.29876997500191e-05
-4.65864783696309e-05
-1.01914382509581e-05
-7.49270693747229e-06
-3.8877654823013e-05
-2.96447348732301e-05
-1.21939628243848e-05
-2.96392882712865e-05
-2.85043770155855e-05
-1.7899333324534e-05
-1.58653877005586e-05
-3.76173784775916e-05
-3.28389241616391e-05
-3.90273436662053e-05
-3.11266888981971e-05
-2.42165471594065e-05
-1.18700518643363e-05
-1.26085595807836e-05
-4.07954934878519e-05
-2.22934567299059e-05
-1.63840508130318e-05
-6.61288063283824e-06
-1.01594039580271e-05
-2.89091797714244e-05
-3.44213826335753e-05
-5.47317661100628e-05
-2.37372799707892e-05
-2.6470808132827e-05
-5.56032098079037e-05
-2.68192921563325e-05
-2.33749719582961e-05
-3.8947981475048e-05
-2.61174753596459e-05
-8.88168476072017e-06
-4.18033629619391e-05
-1.07761398495837e-05
-2.41898717574254e-06
-4.24934034261495e-05
-4.02494639985034e-05
-2.78501784530056e-05
-3.23059535735317e-05
-4.71439889406111e-05
-4.17575396315993e-05
-1.56243459274789e-05
-2.14219046552461e-05
-3.50796310909945e-05
-2.83672489356144e-05
-4.0085875637221e-05
-4.45188518664445e-05
-2.19210347848957e-05
-2.92339010445238e-05
-2.48295694183047e-05
-1.75198954607351e-05
-2.52302196706352e-05
-4.58863821583472e-05
-2.7771152962623e-05
-3.12987403621174e-05
-1.14980797920796e-05
-4.81123415940908e-05
9.25855775631775e-06
-5.25418436204996e-05
-2.84937358222055e-05
-1.77038452556844e-05
-2.6932586039212e-05
-2.08869539933833e-05
-1.95851893674224e-05
-2.53575363257531e-05
-1.28427904907606e-05
-2.78421827858694e-05
-2.4827258026187e-05
-1.47966172520891e-05
-5.51540327771806e-05
4.71540181476452e-06
-1.8264420775382e-05
-4.34233009936531e-05
-1.60267382842066e-05
-5.10849685599049e-05
-3.51215028696988e-05
-2.96986220718475e-05
-5.60260615230143e-05
-4.92987467081534e-05
-4.94359956018043e-05
-4.36432542515407e-05
-3.37753515802155e-05
-2.16364916513496e-05
-2.79850141973244e-05
-1.47049321451452e-05
-3.75271337628251e-05
-2.39502953016093e-05
-2.15503434801252e-05
-4.35817330666803e-05
-2.00820683116233e-05
-1.32238524151552e-05
-5.19135613222384e-05
-4.30501239304088e-05
-1.66802695318236e-05
-1.94405023862985e-05
-3.52151071158603e-05
-1.50216248889421e-05
-1.72527106350496e-05
-1.17363172273194e-05
-2.73467819129099e-05
-4.50697195099401e-06
3.71289294878856e-06
-4.19223586350722e-05
-2.25098168644506e-05
-4.42865745207246e-05
-2.06012231953135e-05
-3.16170932320558e-05
7.1082826200804e-06
-2.60383771532601e-05
-5.07525325814706e-05
-5.99244329082957e-06
-1.59155970051983e-06
2.68842602223021e-06
-1.45599972447518e-05
-1.53335848224417e-05
-2.08471864410569e-05
-2.29804020377403e-05
-4.23157844068727e-05
-2.16357807016261e-05
-1.84276461873156e-05
-6.26325763967056e-05
-2.80923909314049e-05
-2.67213765008059e-05
-1.64604229431315e-05
-2.68766124220494e-05
-5.27067102864835e-05
-9.5981802065196e-06
-3.26058205663719e-05
-5.49770506709943e-06
-1.69519364626088e-05
-1.32998656098988e-05
-1.48273541910642e-05
-2.06584447268046e-05
-3.30035891690692e-05
-5.34325266546432e-05
-4.58010201307248e-05
-3.86259276498811e-05
-3.86941880438201e-05
-2.03171716729737e-05
-4.72684688628062e-05
-4.27347625998673e-05
-4.9486803328885e-05
-1.48593867987214e-05
-4.75923750446163e-05
-4.82155392167535e-05
-3.21013088259363e-05
-4.18974901870164e-05
-2.21069563145844e-05
-9.20204310006381e-06
-4.08372996864204e-05
-7.22572727389569e-06
-4.41688369820652e-05
-2.01993509431502e-05
-4.09304654891756e-05
-2.90260454045464e-05
-6.48627802359186e-06
-2.62431518864e-05
-3.72613174992481e-05
-2.8154592214293e-05
4.47349607337467e-06
-1.59174967600581e-05
-2.09654507792651e-05
-2.25830748553285e-05
-4.60692222224758e-05
-3.82179953929549e-05
-4.96583611046786e-05
-4.41347829165226e-05
1.04404847747825e-06
-2.05013731013363e-05
-3.64344796193854e-05
-3.52726044760775e-05
6.66690194559554e-06
-7.20778393434408e-05
-3.85787427546033e-05
-1.27968746281111e-05
-3.41058771478171e-05
-3.84879768480995e-05
-4.7373239415548e-05
-3.61804833719378e-05
-3.18533576468326e-05
-2.48583494350358e-05
-3.27723653609021e-05
-2.61284743893908e-05
-1.49259401661573e-05
-9.96888731204095e-06
-1.1369830163098e-05
-3.18527753146807e-05
-2.11306204415238e-05
-1.33775928887694e-05
-2.62773856285508e-05
-9.29080188491393e-06
-4.29130061131643e-05
-6.0234534166618e-06
-1.39889697162063e-05
-3.22810921493416e-05
-2.31806060574712e-05
-4.17871086158242e-05
-3.58887371818824e-05
-1.97040510801235e-05
-3.19513476478668e-05
-3.11255758336631e-05
-3.18797099625737e-05
1.7539226683258e-06
5.02410554978355e-06
-3.274530927327e-05
-3.53348784962985e-05
-2.60628462914901e-05
-4.95066855181211e-05
-2.43427421899554e-05
-3.94280094993571e-05
-6.02305048881074e-06
-2.33246006496134e-05
-3.62382683218718e-05
-1.3415440217822e-05
1.02853492599127e-05
-2.00691096893516e-05
-2.12730370771583e-05
-3.86319137026589e-05
-4.03837626105778e-05
-7.8682464064361e-06
-4.28062782265493e-05
-4.05570857598243e-05
-4.81601284469485e-05
2.88789186481431e-06
-4.9269526198257e-05
-2.80439552565978e-05
-2.93856181376876e-05
-4.32423722454269e-05
-4.44528742813563e-05
-2.8088751247333e-05
-1.48045224107665e-05
-6.56665797195629e-05
-2.27179923533751e-05
7.72611965222993e-06
-3.63983380107338e-05
-5.9380327775459e-05
-1.94886201370698e-05
-3.87240556233937e-05
-2.91760495750697e-05
-3.45486937187216e-05
-2.89397080938494e-05
7.47634687830342e-06
-2.5573765573568e-05
-5.54666158650101e-05
-3.55781629408132e-05
-1.51718646657991e-05
-4.17456361980425e-05
2.11979676255577e-05
-4.5754553061539e-05
-4.34288353678812e-05
-3.86677045748993e-05
-2.34439805891699e-05
-2.02766471209381e-05
-2.94031482054337e-05
-4.28578311810956e-05
-1.03258189435506e-05
-3.22298220172521e-05
-3.62891782063021e-05
-5.42392203659563e-05
-2.93734900564425e-05
-2.14815144006527e-05
-6.45229317759259e-06
-3.12935112022238e-05
-1.36965900931475e-05
-9.96722617066675e-06
-2.57827858151964e-05
-2.46779940350848e-05
-1.75695868326172e-05
1.42037571542868e-05
-4.59847847720991e-05
-4.91224155468646e-05
-2.79487300989198e-05
-5.02823918512111e-05
-2.1255188851319e-05
-4.37559037494841e-05
-3.92250620663435e-05
-1.50386338154348e-05
-2.9763543382831e-05
-1.47851974968543e-05
-1.81174079077735e-05
-3.46422531715319e-05
-5.27229902581034e-06
-3.77716371775626e-05
-4.34442624806937e-05
-3.7554682745403e-05
3.99457060190027e-06
-4.80254579590254e-05
-2.94487732293867e-05
-3.87429346848533e-05
-5.46825536277477e-05
-2.58775043492584e-05
-7.17810225447426e-05
-7.10272437745171e-06
-2.63019688798629e-05
-3.04233201677256e-05
-4.94571378894519e-05
-6.60733025429616e-06
-2.99412353913203e-06
-5.1218697650238e-05
-2.57389422310499e-05
-1.78062752148632e-05
-2.66566473972235e-05
-5.52735194904199e-05
-1.19599615963869e-05
-3.85216866311298e-05
3.15062625490053e-06
3.57132769614817e-06
-5.18419278049543e-05
1.49401172742391e-06
-3.95570836636448e-05
6.95216991332004e-06
-2.36452095048805e-05
-1.53999088712562e-05
-3.51924875138516e-05
-1.32276322120277e-05
-2.57929359772588e-05
-1.59005058042788e-05
-1.83612569642247e-05
-1.63086192870365e-05
-3.67689498379134e-05
-3.22712036701452e-05
-5.46491311481755e-05
-4.43044538416738e-05
-4.43827532657958e-07
-3.86856745905257e-05
-4.88097966403854e-05
-2.20239359065484e-05
4.14107937506013e-06
-1.56519262545836e-05
-1.67897703434884e-05
-2.59171402361612e-05
-3.60295858702315e-05
-2.39124020946732e-05
-3.49630109933005e-05
-7.625922642572e-06
-1.76163373799042e-05
-1.55177708721208e-05
-1.32394402427525e-05
-4.8700473288321e-05
-3.65341836801814e-05
-2.86248215176422e-05
-3.41894005279116e-05
-2.86937232975492e-05
-5.40319015876849e-05
-1.46280274921105e-05
-2.85634970197549e-05
-2.45842370225168e-05
-3.17469920077855e-05
-4.40627019504613e-05
-3.67634071045635e-05
-4.87848225351913e-07
-3.02611893417438e-05
-2.53302525488716e-05
-1.65942193173221e-05
-2.90588175483037e-05
-1.1277832626863e-05
-2.56646081531758e-05
-2.93978845853264e-05
-1.35550795445376e-05
-4.80719211345643e-05
-2.10887794600509e-05
-1.54592349679211e-05
-5.22702298505359e-05
-4.80219838392036e-05
-4.5219127227622e-05
-3.21218994748007e-05
4.74739412215051e-06
-4.36710548231005e-05
-3.66149240058359e-05
-1.83143815301864e-05
-3.35720348166614e-05
-4.2977205556246e-05
-2.89105914844189e-05
-2.09198580631287e-05
-3.18657818296941e-05
-2.97464060478968e-05
-1.17090183958144e-05
-2.52602649917107e-05
-4.24270869422067e-05
-3.17096502556826e-05
-2.02251091879928e-05
-2.76130715251819e-05
-4.55116742608381e-05
-3.43502723181709e-05
-6.02211775351319e-05
-2.94189727155864e-05
-4.3284367630874e-05
-3.76295656870594e-05
-1.2576860025258e-05
-6.75708958551968e-05
-5.90032291541593e-05
-4.01084050444472e-06
-1.65751860468154e-06
-1.42758244720564e-05
-5.53594370795461e-05
-6.62666181244262e-05
-5.53692176924188e-05
-2.32285339954945e-06
-3.40285592102624e-05
-5.80024232197322e-05
-4.01978139511337e-05
-2.96722226443677e-05
-4.20923534596841e-05
-1.682618086462e-05
-3.73460790674939e-05
-3.38472816828243e-05
-5.56083439565009e-05
-4.50040267689056e-05
-4.98609100922974e-06
-5.75736099317895e-06
-4.42936027644808e-05
-2.28311964828949e-06
-3.06262973581381e-05
-3.1914389665472e-05
-3.73639499407273e-05
-1.998784384078e-05
-2.01992826555284e-05
-2.94335264010357e-05
-1.21102996367298e-05
-3.46791635197208e-05
-2.51182444795492e-05
-3.36457032823329e-05
-2.04939646309393e-05
-3.6910358697557e-05
7.0037167243422e-06
-3.37333803420055e-05
-1.34818940774084e-05
-4.27804024055402e-05
-4.54815335252741e-05
-4.68100749489663e-05
-1.17546591647477e-05
-2.84898595432619e-05
-1.29626425080702e-05
-4.97092270119367e-05
-1.52982354373646e-05
-4.74215319068197e-05
-3.87774597254491e-05
-1.13322857940454e-05
-1.96378304084653e-06
-5.0881945853229e-06
6.85002778139286e-06
-1.12848430769864e-05
-3.88950450804593e-05
-1.9320344500688e-05
-2.0217930123464e-05
-3.10340832167918e-05
-3.08458158664849e-05
-2.46264746351128e-05
-1.59238074688895e-05
-2.21770733347879e-05
-4.29249724105135e-05
-2.5152735864705e-06
7.78142388445327e-06
-3.62387393521879e-05
4.27780701738609e-06
-1.69981106790428e-05
-2.34039757119457e-05
-2.03313308386493e-05
-2.64049490757878e-05
-3.48555793551497e-05
-6.97783854728633e-05
-1.86892057628796e-05
-3.03092689610929e-05
-3.50915346280782e-05
-4.59047179828861e-05
-3.51914051423819e-05
-1.28917459507847e-05
-3.60538005191156e-05
-5.87696289167333e-06
-2.94382666548934e-05
-3.00232280877022e-05
-1.78680221848097e-05
-2.6931768608358e-05
-1.27890775519946e-05
-3.47105392687454e-05
-4.35680588156716e-05
-3.62819082349444e-05
-3.58303722036534e-06
-2.58874150368693e-05
-2.85048082356216e-05
-4.9278617388654e-05
-3.35847376113074e-05
-2.21544982009456e-05
-2.66035494963493e-05
-3.92987251803009e-05
-3.53240689049448e-05
-2.42020579048835e-05
-4.67718031514578e-05
-4.50510604055502e-05
-4.65767074865533e-05
-1.31612683211622e-05
-3.6164837610854e-05
4.28506228494148e-06
-1.78840812135303e-05
-3.15177772692752e-05
-1.5988540096479e-05
-2.12731488590884e-05
-3.11240156616393e-05
-7.55707420535116e-06
-4.97840941572665e-05
-3.22401078338442e-05
-3.51468336051441e-05
-1.28852130043866e-05
-2.60824627236964e-05
-7.28145431964091e-06
-3.81194485304173e-05
-2.26749761650555e-05
-3.28749277761476e-05
-1.52533392723653e-05
-6.98551266373383e-05
2.30000787360997e-09
-3.50694012753636e-05
-3.4652849924211e-05
-4.28985819995831e-05
-4.89991360440393e-05
-2.89281157542717e-05
-2.11432624126793e-05
-3.06982243107068e-05
-2.66169749650735e-05
-3.93050300064852e-05
-1.72011781985308e-05
-3.98633778119554e-05
-1.60735491376497e-05
2.34562624140783e-07
-3.0874308390847e-05
-4.95715713669367e-06
-3.84692575512461e-05
-2.44596401014893e-05
-4.12358452359469e-05
-4.46413560393218e-05
-3.00936696410617e-05
1.15389095154485e-05
-2.71537643599496e-05
-6.41028496656723e-06
-5.68900382647341e-05
-2.1834881524501e-05
-1.2854576949652e-05
-2.22297087211977e-05
-4.01213850429652e-05
2.06574625950363e-05
-4.87144644180998e-06
-1.30323428932551e-05
-1.20371370789768e-05
-3.52300934643091e-05
-2.64918679604217e-05
-3.31142573704609e-05
-2.45374708691162e-05
-2.74786884266282e-05
-6.59598794472444e-05
-1.54590634386168e-05
-4.95230406485349e-05
-8.74364156615187e-06
-1.41213839382844e-05
-3.89780522278372e-05
-9.59926566035119e-06
-3.56725383664236e-05
-2.22556143272207e-05
-9.78866458014947e-06
-1.40456015136022e-05
-6.74414850201771e-05
-4.01774936332258e-05
-4.78710683464817e-05
3.87059922280042e-06
-1.05421336728685e-05
-3.23872030238699e-05
-6.95043429984922e-05
-3.54878548291069e-05
-1.66562284672531e-05
-3.49719012786497e-05
-5.82569115072097e-05
-5.41205961636733e-05
-1.18967049643832e-05
-4.21093262370445e-05
-1.47381913389751e-05
-3.25530169508637e-05
-3.45074818583959e-05
1.74326002314377e-05
-2.18868303392201e-05
-2.3823732426023e-05
-5.00303346052404e-05
-4.8141858049826e-05
-4.3843421908e-05
-3.83271459224014e-05
-1.10545577651914e-05
-9.24948695152553e-06
-3.03814024178141e-05
-2.77347038472591e-05
-1.29952441540496e-05
-4.36582451139876e-05
-1.15911595603195e-05
-9.04848770430318e-06
-2.07333442753836e-05
-1.60923749415945e-05
1.14337950676555e-05
-3.46764968198281e-05
-4.81578166627605e-05
-2.21464516167898e-05
-2.25685166851671e-05
-2.55655385401947e-05
-6.59647056181576e-07
-2.25500428476131e-05
-2.81947917792771e-06
-2.15914148967109e-05
-2.65721335870371e-05
-1.7297977840628e-05
-2.73922263793279e-05
-1.78102562864349e-05
-4.43392230706961e-06
-2.53228697317738e-05
-1.54561355907808e-05
-3.65106883732025e-05
-3.61296487238366e-05
-3.12494249408934e-05
-3.4792296044507e-05
-2.27736643890791e-05
-2.73908366277043e-05
-4.54652950938752e-05
-1.94326087806679e-05
-4.77754871041489e-05
-1.17156361632713e-05
-8.18031496105623e-06
-2.05436828467323e-05
-3.06071224298645e-05
-2.62203935352719e-05
-1.25562086115567e-05
-4.13527982482444e-05
-9.62800176009373e-06
5.32367684390663e-06
-1.4600317915821e-05
-1.88840503975017e-05
4.98344078013873e-06
-3.71020388895137e-05
-4.06481253257539e-05
-7.0621526619583e-05
-2.3541184641909e-05
-7.17686872343534e-06
-6.42294330619586e-06
-5.25172143587062e-05
-5.06698348680445e-05
-6.76263539330511e-05
-1.37167671862036e-05
-1.3240320096659e-05
-2.64620460982797e-05
-3.58741179523362e-05
-1.34620148984523e-05
-5.58011454975958e-05
-4.81287310471803e-06
-3.69758095642135e-05
-1.03499148234484e-05
-5.23101519064313e-05
-3.88940954531676e-05
-3.47344238382401e-05
-4.07671639357436e-05
-1.21113067001398e-05
-2.87779810417312e-05
-3.80657662940143e-05
-5.25768589241249e-05
-2.37040452836419e-05
-6.65837935984774e-06
-5.43321539452424e-06
-3.51934231755177e-05
-2.75084952684465e-05
-7.18937651282256e-05
-1.3741883152189e-05
-3.32755781221708e-05
-3.61110940413686e-05
5.92918149703151e-06
-2.27221157942744e-06
-1.88847912263337e-05
-3.9210165481117e-05
-3.77255297819584e-05
-9.51320069122563e-06
-3.06252197697864e-05
-1.43342920911892e-05
-4.1593595175754e-05
-4.93646594121331e-05
-6.58549042541704e-06
-7.17895015617663e-05
-1.96672220964054e-05
-1.83819460733181e-05
-2.93580770377716e-05
-4.15664737290895e-05
-3.9679452116453e-05
-3.31942900720575e-05
-4.17695109452158e-05
-2.05345521398663e-05
-2.75119613277388e-05
-3.16778554789849e-05
-2.2190509385436e-05
-3.37984245509049e-05
-2.97608769509949e-05
-8.32076470878468e-06
-3.56612680243601e-05
-2.1683684148747e-05
-9.44364639699714e-06
-3.84455186333955e-05
-3.59122890383035e-05
-3.08361824154833e-05
-6.10135161346986e-05
-4.24871877328884e-05
-2.55855162502675e-05
-3.2483405085167e-05
-2.81280064971185e-05
-3.80364983255804e-05
-2.23672632623793e-05
-3.54230511805665e-05
-4.90417158961695e-05
-2.55112116161621e-05
-4.60174901722903e-05
-2.14035455033541e-05
-3.83224737538999e-05
-1.96662967312414e-06
-1.78495778454475e-05
-2.55015363317255e-05
-2.23491493235592e-05
-5.2867528615276e-05
2.00245530599452e-06
-2.83708568815797e-05
-3.7871403718687e-05
-1.99731149764262e-05
-1.43365235518668e-05
-1.57336139417045e-05
-4.54679624400976e-05
-6.74269779345387e-06
-5.21320921178043e-05
-3.57029280888748e-05
-3.14597074326327e-05
-2.05265878007258e-05
-3.76286297761412e-05
-2.37785801526667e-05
-1.56036880372761e-05
-7.98839270060697e-07
-4.63218593111534e-05
-1.22573183189858e-05
-2.25890006307779e-05
-5.61679872988289e-05
-2.93558867526816e-05
-2.30473479480465e-05
-1.80048358248276e-05
-2.71760184880322e-05
-5.89132123678099e-05
-2.70366795252052e-05
-2.43509363629927e-05
-5.5006692566855e-05
-2.41062737524774e-05
-2.04524024508736e-05
-4.37587841015059e-05
-2.79939557015459e-05
-4.2287450368264e-05
-4.51869274138466e-05
-5.15219949931051e-05
-1.29377849492755e-06
-1.70095319006465e-05
-3.17355836735163e-05
-1.12028440457457e-05
-2.81276736411303e-05
-3.755231206313e-05
-3.34555997563513e-05
-2.2121596262882e-05
-7.75888655353592e-05
-3.5165223595642e-05
-1.72235046050267e-05
-2.26103914025181e-06
-3.42509785524756e-05
-1.97321143417349e-05
-2.47849356822458e-05
-3.80795772205413e-05
-5.73483434535455e-05
-3.82022119426853e-05
-1.22330997369592e-05
-3.50168836429909e-05
-4.51957288476458e-05
1.03138435273137e-05
-2.62483274321157e-05
-3.98566946051292e-05
-2.92128615502459e-05
-5.50154139059342e-05
-2.86091787450806e-05
-2.14887845195867e-05
-1.32376584701535e-05
-4.40005438410735e-05
-3.22041800824854e-05
-2.58463352225906e-05
-1.16954474582682e-05
-3.62566936242105e-05
-1.12872103821284e-05
-5.42585001480037e-05
-4.39622341835738e-05
-2.55533276365658e-05
-2.82084089179294e-05
-5.40924632422958e-05
-3.05788477108562e-05
-1.2455259945315e-05
-1.66326805965542e-05
-2.02624501346522e-05
-3.26337652989631e-05
-3.09099660741387e-05
-2.23840334973718e-05
-3.29023880350598e-05
-1.72185099861421e-05
-1.40029975199139e-06
-1.57586186843084e-05
-8.69833109214877e-06
-3.01805153909889e-05
-1.35747476777492e-05
8.26205855541092e-06
-4.34216368785814e-05
-3.88852052828024e-05
-5.13448142719088e-05
-1.14950684674144e-05
-4.37764226192666e-05
9.13974281129477e-07
-2.24172313036579e-05
-4.96218129375696e-05
-4.43066885476494e-05
-1.89362950685568e-05
-3.4945059481733e-05
-2.31402738984559e-05
-1.03282673076396e-05
-3.86991252608427e-05
-2.44616320466733e-05
-4.00351721403289e-05
-7.82022200584397e-06
-5.29342341808859e-05
-3.87363422711454e-05
-5.69290947815625e-05
-3.69312161738228e-05
-1.82974400400088e-05
-4.27760156460779e-05
-5.12125054994423e-05
-2.91217278881004e-05
-3.83751283686609e-05
-1.81639823113516e-05
-2.99358496463083e-05
-5.50055059118197e-05
-4.5326317384341e-05
-5.27207107240149e-05
-2.68660196382631e-05
-4.10379657337891e-05
-5.6639401817242e-05
-3.18703008207203e-05
-6.50568098837268e-05
-1.46012963649338e-05
-4.02563077634295e-05
-3.82078675104372e-05
-9.73402535864228e-06
-4.25469632115028e-05
-2.1827922492632e-05
-3.58978448914884e-05
-2.31494839443787e-05
-6.20600427576565e-05
-7.721122620514e-06
-2.97707442178741e-05
-2.93494193537519e-05
-3.18588324221393e-05
-1.71698394641942e-05
-3.10021384072879e-05
-2.19557909770914e-05
-3.0655141117026e-05
-1.75490967599912e-05
3.28552349056606e-06
-2.15354927992187e-05
-4.56471193118147e-05
8.1391195113342e-06
-3.24931023955449e-05
-3.34876485453695e-05
-1.29504143683124e-06
-4.06472132668058e-05
-1.39257757640094e-05
-2.28072188241705e-05
-3.04910542652725e-05
-1.28060693624345e-05
4.03973683351103e-06
-1.72471211547047e-05
-4.04452540280674e-06
-1.51390138371422e-05
-5.88618645210005e-05
-9.84991006076122e-06
-3.20724169989096e-05
-6.84982090639815e-05
-3.48861095277531e-05
-3.24067517818166e-05
-4.34506882075141e-05
-1.60926633744893e-05
-3.77814199936223e-05
-3.14032333364391e-05
-2.77095254055663e-05
-1.13411904741652e-05
-3.49856226789956e-05
1.17543441081807e-05
-5.67727383074189e-05
-1.25249966752676e-05
-3.63059666671592e-05
-3.30512986115603e-05
-1.81545064421425e-05
-3.21654574166266e-05
-7.44089435288309e-06
-5.87845974526262e-05
-4.92577968134689e-05
-5.38178398347068e-05
-1.61552940612149e-05
-3.95878642519442e-05
-4.66663192927959e-05
-3.69014578214706e-05
-4.88609303540359e-05
-4.02600462748213e-05
-2.40882618987324e-05
-2.28437100302773e-05
-3.19424418530596e-06
-3.05872976488387e-05
-2.61089173094192e-05
-1.40275464478652e-05
-3.9780188514783e-05
-2.83800086337274e-05
-1.96909782602578e-05
-2.58604403845814e-05
-2.78833878754993e-05
-4.4049625457956e-05
-2.01962152536228e-05
-3.99641277907502e-05
-2.6627359540583e-05
-2.70243625466763e-05
-1.06239108115999e-05
-2.05256947688534e-05
-4.75737778224382e-05
-6.25772933567656e-05
-1.66135709060224e-05
-3.96458901445393e-05
4.16702103946911e-06
-4.13043686608143e-05
-6.85549743023085e-05
-9.16906082423109e-06
-8.13624653476464e-06
-4.54389594722279e-05
-4.79173655267331e-05
-2.74496204671546e-05
-3.18152829604597e-05
-5.09307439114983e-05
-3.69838382769655e-05
-2.89521254955887e-05
-4.47433653516478e-05
-3.80275784639214e-05
-9.20666431936577e-06
-3.31534676314207e-05
-1.96098119260567e-05
-1.31758252779608e-05
-2.18554306736382e-05
-4.69114686674258e-05
-2.34099624428865e-05
-9.78946672818598e-06
-3.5100446984059e-05
-3.12544154478964e-05
-3.22484520062705e-05
-2.95818225718167e-05
-3.8362238416311e-05
-1.23355033497211e-05
-5.12456875557052e-05
-3.5082904099706e-05
-2.21213476666901e-05
-3.45923874118918e-05
-2.16411957529159e-05
-1.38390832092077e-05
-2.38910446692118e-05
-5.82702672229003e-06
-4.52247147916276e-05
-4.11613064449718e-05
-1.77418744771812e-05
-3.38755850815493e-05
-4.15244680900732e-05
-8.98273188788751e-06
-4.5242517342444e-05
-2.49162095683278e-05
4.00893983625779e-06
-5.42140804673725e-05
-4.70640140464189e-05
-4.25620615079822e-05
-3.38458647605289e-05
-3.80627371702621e-05
-2.67784595810711e-05
-4.90661477360494e-05
-2.6874294534593e-05
-1.86809166754499e-05
-5.15106254597956e-05
-3.05830731632211e-05
-4.23868230125625e-05
-4.27117048303238e-05
-5.67462627124767e-05
-3.93962042103898e-05
-4.64337092465178e-05
-3.56314663523765e-05
-2.29492209616183e-05
-9.46630934775701e-06
-6.48457236208001e-05
-2.92824739034321e-05
-2.19930864521652e-05
-5.51390611484357e-05
-4.43294400718071e-05
-1.62734419297815e-05
-2.02639885168916e-05
-6.33542194553325e-06
-2.76239694070358e-05
-2.96904658044544e-05
-2.01048843755139e-05
-4.27237903794584e-05
-1.29865356551778e-05
-6.34466552569289e-05
-4.02642284671171e-05
-4.28986536996234e-05
-2.23062954861192e-05
-5.93659292026885e-05
-3.14332549634714e-05
-3.79419730728636e-05
-1.39797434365901e-05
-2.24267320882526e-05
-3.31111860442862e-05
-1.5366377942687e-05
-4.56162868330341e-05
-2.92191229787929e-05
-1.56528647513925e-05
-2.6743209984988e-05
-1.18651737922346e-05
-3.26463098186756e-05
-2.56081099142969e-05
-2.23372703377956e-05
-4.02753970985668e-05
-4.050135977517e-05
-3.68643807594919e-05
-5.82679485620611e-05
-3.56124880665853e-05
-4.16622379362381e-06
-1.34420617383161e-05
-1.37417504955568e-05
-1.36236979305086e-06
-7.20704322847295e-06
-2.98056744064459e-05
-7.31567551483643e-05
-1.73536514738846e-05
-4.37083679956851e-05
-2.97220753027723e-05
-1.48972286978453e-05
-3.91574091337933e-05
-3.37531132598798e-05
-3.02722922125684e-05
-4.74462598745235e-05
-3.87596996945739e-05
-3.01016214277581e-05
-9.29068723106317e-06
-1.42233346787e-05
-5.5170785300168e-05
-2.77205021001357e-05
-4.54324350924483e-05
-7.94684248279487e-06
-6.11362850599968e-05
-2.2499560473541e-05
-3.42019857700943e-05
-3.68344703396808e-05
-4.30430542185302e-05
-6.24420262204904e-05
1.51866212092984e-06
-1.91752158345779e-05
-1.13116597153557e-06
-4.2533870870643e-05
-3.29699668599844e-05
-4.44371722993412e-05
-3.96529548576609e-05
-5.07415063823251e-05
-3.77440457375867e-05
-3.78518160088635e-05
-3.71738617578841e-05
-2.43741934610732e-05
-2.18067416716562e-05
-5.95940498131866e-06
3.04025148157834e-06
-2.02606940515956e-05
-3.57581236256222e-05
-5.30027304731777e-05
-2.11643014035004e-05
-2.85814506545168e-05
-1.71696274225287e-05
-3.75274155887563e-05
-3.21845003821855e-05
-6.39558647304937e-05
-2.6936084422399e-05
-2.90862262864744e-05
-3.35029855218501e-05
-3.29304233349676e-05
-1.96790390705291e-05
-4.14027736432944e-05
-7.45219593864614e-06
-5.12270150551523e-05
-4.29968107000465e-05
-1.20647645024238e-05
-5.01307450969255e-05
-3.88162223943152e-05
-3.06781742253027e-05
-1.18349798708438e-05
-2.81334255696233e-05
-2.58051559206411e-05
-9.24478780662418e-06
-2.24543426365376e-05
-4.14813899190329e-05
-3.01464579102759e-05
-4.10414552221045e-05
-6.72621627856148e-05
-4.08414529113509e-05
-2.64048600053687e-05
-1.63156875384056e-05
-5.53408812460009e-05
-2.42658376912308e-05
-1.68070849277376e-05
-2.61941493233703e-05
-1.36833367616997e-05
-2.68325840447701e-05
-2.27721521937342e-05
-4.56967911407723e-06
-6.85795713347665e-05
-3.72382269440508e-05
-3.22330823211379e-05
-3.40675366950963e-05
-2.50372810580228e-05
-2.36276490166964e-05
-1.08954837015399e-05
-4.18121591195395e-05
-3.35753958463353e-05
-5.15124613557562e-05
-1.27315532133417e-05
-3.49533172220928e-05
-2.62661006643195e-05
-2.98040151756794e-05
-1.57278351462838e-05
-2.60192143954513e-07
-1.69673147502413e-05
-3.13807407013719e-05
-3.50569539943624e-05
-1.39409876393113e-05
-1.96899940888435e-05
-4.18624977367774e-05
-2.98238926747927e-05
-2.87080586195347e-05
-1.5682438440755e-05
-2.65160845739463e-05
-2.45376779893106e-05
-3.3481482721153e-05
-1.2507882680189e-05
-2.00237462688507e-05
-2.64723916650351e-05
-4.45971610977765e-06
-3.11198287261792e-05
-3.66605405736212e-05
-3.7880738021596e-05
-2.9767203137647e-05
-2.0358110915732e-05
-5.70712627657123e-06
-1.90400056845755e-05
1.93543099268965e-05
-3.67318585926654e-05
-4.2856332716323e-05
-4.37444975664747e-05
-3.92559451142368e-05
-2.64099885666097e-05
-2.73414875326548e-05
-1.72838258858815e-05
-3.53432154645356e-05
-4.14870572293206e-05
-4.66895283779806e-05
-2.50800466549427e-05
-6.26297857950252e-06
-1.75169544961328e-05
-2.23424099229242e-05
-4.06013268657816e-05
-6.55698410710292e-05
-1.2815703873947e-05
-3.01386747475452e-06
5.19623296942463e-06
-3.6508544934771e-05
-3.75807530120992e-05
-4.14213229667244e-05
-2.74320148024609e-05
-5.19993094352268e-05
-4.47208482795208e-05
-3.80522421597556e-05
-3.82422117105469e-05
-1.98473042653158e-05
-6.10576926764096e-06
-2.33076901610821e-05
-2.79223436057259e-05
-3.98387035865895e-05
-2.25975763842617e-05
-1.40668997389714e-06
-3.20687229808286e-05
-2.08434333890849e-05
-3.25001955495313e-05
-2.73630498579258e-05
-1.54727939701796e-05
1.10320264567349e-07
-2.39418858464265e-05
-2.64877833010096e-05
-7.74131402804625e-06
-6.07405398935071e-05
-4.22430498778169e-05
-3.3754366598427e-05
-3.91632050096367e-05
-2.26640156938008e-05
-2.83752029882334e-05
-8.27222253637175e-06
-1.63011517282336e-05
-2.57059566035503e-05
-1.6799383960761e-05
-2.19655998575288e-05
-5.28422938835141e-05
-4.45098954959067e-05
-2.22647596009145e-05
-2.25605033761353e-05
-3.73644860388093e-05
-4.0677234988234e-05
-1.85505547797281e-05
-4.67212827590928e-05
-8.83517385145462e-06
-3.20418054971358e-05
-3.41461272558168e-05
-1.64267319706675e-05
-1.70836894010088e-05
-5.44762163914498e-05
-3.6776952795468e-05
-2.96493596391046e-05
-4.27940606539637e-05
1.21077418890997e-05
-3.78664631107195e-05
-8.30845898931224e-06
-4.06343886071577e-05
3.0960064555518e-06
-2.69358265748208e-05
-8.68266861049015e-06
-5.37991682730938e-05
-2.3797927062017e-05
-1.13171738167832e-06
-5.41163478919808e-06
8.32789687055618e-06
-1.17505389696924e-05
-4.26771821208465e-06
-2.30951167139409e-05
-9.66450243867445e-06
-2.02685943213852e-05
-3.08654712511741e-05
-2.5017059502065e-05
-3.93427393016062e-05
-3.30400064311171e-05
-3.06925124695697e-05
-1.33976552108233e-05
-3.25442155437474e-05
-2.47749217572506e-05
-1.55279855635862e-05
-2.39598648010513e-05
-4.02083687500028e-05
-9.51098084322863e-06
1.8694242231958e-06
-4.61414750990914e-05
-1.96259191336874e-06
1.04739062699399e-06
-2.07515566436887e-05
-2.69467679296594e-05
-1.39570779881752e-05
-1.23851799207204e-05
-7.46560086545725e-06
-3.12266423484774e-05
-4.63768327664649e-05
-3.86746594209626e-05
-4.56996032334598e-05
-5.61395300789241e-06
-2.90377972552572e-05
-3.47976333985459e-05
-2.51775198060948e-05
-2.06583477513468e-07
-3.32073304163188e-05
-4.90286378630521e-05
-5.65982219341971e-05
-3.24366337574032e-05
-3.41926508895843e-05
-2.15727744192627e-05
-2.87065768887786e-05
-2.56884690593195e-05
-2.63637000361374e-05
-3.83333534508592e-05
-1.96996770722585e-05
-3.26113213429408e-05
-3.99717519738598e-05
-2.72624334083e-05
-3.11544086520938e-05
-2.32309993170158e-05
-2.10960265292744e-05
-3.21120829345563e-05
-1.94898735222768e-05
-2.42764906727077e-05
-3.80816663725749e-05
9.24404004187275e-07
-4.8526368777429e-06
-3.79434157661076e-05
-4.37053136596974e-05
-2.08348060501642e-05
-3.93988875597022e-05
-1.44878796146273e-05
-2.21839125631015e-05
-4.4453717677142e-06
-1.73554100220166e-05
-4.24373847928531e-05
-3.63082750149362e-05
-7.65173140254026e-06
-7.96278453486442e-06
-2.17171687494136e-05
-2.38530732304454e-05
-3.48461794307497e-05
-4.12949851003822e-05
-3.19542630716401e-05
-6.22141365859079e-05
-2.42150496903079e-05
-1.35588147270906e-05
-4.93110357964815e-05
-3.97733035644394e-05
-4.20911712388345e-05
-4.3943290505366e-05
-8.58900476692012e-06
1.69113050645866e-05
-4.39719349031844e-05
-5.68952295113941e-05
-8.15534107573333e-06
-3.30375183460366e-05
-3.05216452250069e-05
-2.23911098486649e-05
-2.28048587460357e-05
1.1511628543551e-05
-3.27990078802545e-05
-2.84307998720027e-05
-2.08890355603913e-06
-1.69095847404985e-05
-3.43549559165937e-05
-5.02652211840195e-05
-2.94142083396888e-05
-2.51936202504175e-05
-6.67381761271118e-05
-6.28673546153319e-05
-3.9720821717009e-05
-2.59198128593757e-05
-3.62636409637727e-05
-1.98787374903151e-05
-1.68030097784326e-05
-2.31272340295808e-05
-7.02663656876083e-05
1.52203162276593e-06
-3.26432578374531e-05
-4.43727189465271e-05
-3.52171751960026e-05
-6.08174209337948e-05
-2.8797614453916e-06
9.20355882884664e-06
-3.99219693765471e-05
-6.63927897709038e-05
-3.37549611272469e-05
-5.35851627273185e-05
-5.00564137354887e-05
-3.88092070701089e-05
-5.57114031100218e-05
-1.06605077826667e-05
-3.10168588569479e-05
-2.44471909456557e-05
-5.6004500703901e-05
-3.41817337875305e-06
-4.67671417864545e-05
-1.41958879284297e-05
-1.93605568055619e-05
-3.64415724674867e-05
-1.77034759096177e-05
1.26669644792916e-06
-2.36879586743007e-06
-3.13653236175743e-05
-4.73826340583759e-05
-3.227111003559e-05
-2.82415342126923e-05
-2.61994977405626e-05
-4.70169390117407e-05
-2.2901920095005e-05
-5.00830857117441e-05
-9.02411515588299e-06
-3.02814088402221e-05
-3.2731282531231e-05
-3.63746926359234e-05
-2.18420346454625e-05
-2.89519631024258e-05
-6.0453704736995e-05
-3.88348132627017e-05
-3.96358809288012e-05
-2.30823626144912e-05
7.96856436295425e-07
-1.98709498484348e-05
5.46679539893577e-06
-3.01695163772108e-05
-1.11351359684643e-05
-1.87071905878235e-05
-2.01591013525266e-05
-2.06527817426303e-05
1.05647394017998e-06
-2.84473842694315e-05
-6.32912863858262e-07
-1.32924885232695e-05
-1.70573223902003e-05
1.38627044966978e-05
-5.33612477889579e-05
-6.23155267728643e-05
-4.00112627977334e-05
-3.65404706309749e-05
-2.03245453068185e-05
-4.56642500532823e-05
-3.07358130812298e-05
-4.19948726306947e-05
-3.4436514926027e-05
-4.78566770389999e-05
-2.75054025561679e-05
-1.85336248616879e-05
-3.09717167583305e-05
-1.61929757584768e-05
-1.56684301653005e-05
-3.64161709314778e-05
-1.54042169200754e-05
-4.85759746888877e-05
-3.83487676373953e-05
-2.16205631736648e-05
-4.11628796653486e-05
-2.72785179330418e-05
-2.9667832163144e-05
-1.96386004811634e-05
-2.59856451850447e-05
-3.33146126646579e-05
-2.35409336527602e-05
-1.61520191326105e-05
-3.36542203904449e-05
-5.4149440540205e-05
-3.96419856744193e-05
-9.44915472686116e-07
1.19994492294837e-06
-1.41297194201164e-05
-5.39095036585576e-05
-2.89211606734462e-05
-2.15370121191836e-05
-5.60820199218834e-05
-8.1939929237059e-06
-1.74271802327939e-05
-3.79257555572758e-05
-6.1966779398126e-05
-3.65542120860083e-05
-4.86484000514625e-05
-1.04067190657865e-05
-3.28001973444313e-05
-1.41574224019047e-05
-2.56065390996085e-05
-3.7179942291622e-05
-4.2841268301276e-05
-5.98493675207784e-05
4.9544400607781e-06
-3.61953369606692e-05
-3.23903648816813e-05
-1.30789654321737e-05
-1.51525363548396e-05
-1.90192014507075e-05
-3.67263536055344e-05
-4.35710882808144e-05
-2.92862831325916e-05
-3.16871988770883e-05
-2.02260052228887e-05
-5.64619728356809e-05
-6.84636177118922e-06
-3.06194994315269e-05
-3.67059195945493e-05
-3.77305298031253e-05
-2.93164100796593e-05
-3.65484063586038e-05
-1.593671457989e-06
-4.25906214136948e-05
-4.80869519865055e-05
-3.55524216434295e-06
-5.17987468863184e-05
8.45413782621792e-06
-5.31419241739638e-05
-3.6904270651523e-05
-4.14199742354768e-05
-2.45844503013214e-05
-7.4175566078163e-06
-6.53496661406155e-05
-1.29805484791341e-05
-4.95581656018724e-05
-1.86602211812307e-05
-1.7002831100989e-05
-4.10184208479495e-05
-2.58101106498955e-05
-3.89808275082672e-05
-1.29888098191665e-05
-3.32889635473717e-05
-5.71220292984376e-06
-3.29716066345123e-05
-1.4458551084903e-05
-1.17815687165799e-05
-3.06130566410236e-05
-9.16245846039399e-06
-4.33507328787e-05
-1.37805845210936e-05
-3.57158798494509e-05
-5.46549754641623e-05
-3.56032989875071e-05
-2.94813865545476e-06
8.49299838973644e-06
-3.69701235836452e-05
-2.70496881426748e-05
-9.89252660797796e-06
-1.41924000044051e-05
-2.05018593259146e-05
-5.26880349785302e-05
-5.00505400773232e-06
-3.1599017249527e-05
-2.97349756426241e-05
-2.01777896881982e-05
-4.39524293081618e-05
-4.25628622608664e-05
-1.77855474167092e-05
-4.71982164660499e-05
-2.47070387270116e-05
-1.59961297787748e-06
-2.70248849274931e-05
-3.41662059993706e-05
-2.84202760237611e-05
-3.16125205268694e-05
-5.19969482408012e-05
1.05369163155882e-08
-2.61754071654635e-05
-5.03012026455761e-05
-2.88501681159302e-05
5.68649299546926e-06
-4.04109330087218e-05
-1.94694753268769e-05
-3.99058220670946e-05
-1.7547849891063e-05
-2.41605326537978e-05
-3.2344985166813e-05
-3.71440455094716e-05
-3.32703655507106e-05
-7.12083348813663e-06
-4.18572908772848e-05
-8.12532207823734e-06
-5.20840286664008e-05
-3.64257554456616e-06
-4.11585306460552e-05
-2.5150815344042e-05
-3.45444153920489e-05
-3.58985940591103e-05
-4.38799230379835e-05
-5.95343796884531e-05
-4.64278345641034e-05
1.01761959323211e-05
-2.69159573461853e-07
-2.31523375003831e-05
-1.35060352642837e-05
-3.91952799087688e-05
-9.28011837146215e-06
-1.43062064309556e-05
-2.47028980730528e-05
-4.13398305098884e-05
-4.478328724474e-05
-2.47545507518284e-05
9.5845122938836e-06
-3.43552411894184e-05
-3.18734695003591e-05
-3.31437747493267e-05
-6.40422580434128e-05
-3.90211129554604e-05
-2.31567104975909e-05
-4.47699492193122e-05
-3.64524088203968e-05
-3.24764762699572e-05
-2.06911956644368e-05
-8.42055673285208e-06
-1.98451896800066e-05
-2.86397015544112e-05
-4.12656406879636e-05
-2.80782791727174e-05
-3.12203412709442e-05
2.20995081116127e-05
-4.97353867652589e-05
-3.81917514160827e-05
-8.66010750728205e-06
-2.99542602565297e-05
-3.95869116528918e-05
-2.55504027823657e-05
-3.38060924151072e-05
-1.87697402724472e-05
-3.82877621595844e-05
-3.7182047610654e-05
-5.8418201893858e-05
-2.60488269376211e-05
-1.16685467324345e-05
-3.05877727769256e-05
-3.63778455588236e-05
-1.06237952058219e-05
-4.22909536722077e-05
-2.25731263718396e-05
-4.23179860633021e-05
-4.12181689979332e-05
-2.27208002768582e-05
-4.51279422410279e-05
-6.56592550369853e-05
-4.93041744891572e-05
-3.97368215062271e-05
-4.5225494613418e-05
-3.44528796542171e-05
-7.72454922461036e-06
-1.93933705432907e-05
-5.34998002134232e-06
-1.24599796094745e-05
-2.83076032485494e-05
-4.33609881624915e-05
-4.66878369195905e-05
-1.9609367427713e-05
-1.62811419117061e-05
-4.78204339550524e-05
-2.51986717782824e-05
-2.43897206347433e-05
-4.71041176188036e-05
-2.65470559776078e-05
-3.54490790778749e-05
-2.51244458733727e-05
-2.42082649183934e-05
-3.8987765267728e-05
-3.06481415635599e-05
8.27053320457403e-06
-9.41921948588467e-07
1.5062161646077e-05
-2.7007566217941e-05
-4.65937403601935e-05
-3.51297429245962e-05
-5.20107014964841e-05
-3.1749521853244e-05
-1.88183925088702e-05
-1.77175552451456e-05
-1.63380533605921e-05
-1.68205539442253e-05
1.83522215733149e-06
-1.38033261190808e-05
-3.74687504347321e-05
-5.72994628309493e-05
-4.70119639716507e-05
9.55873868444217e-06
2.28329220839777e-05
-3.83220735980091e-05
-3.13724926459269e-05
-8.40365319344121e-06
-3.98497859631897e-05
-2.55865532803807e-05
-3.33310475842848e-05
-3.24252974249522e-05
-2.79429981540202e-05
-2.32049604484545e-05
-5.94361164995518e-05
-4.41254759883576e-05
1.59454270484679e-06
-9.30431208380628e-06
-3.62369253526024e-05
-5.44124743088456e-05
-3.13434507491209e-05
-4.77058224346407e-06
-5.7458227417938e-05
-4.86678967342267e-05
-1.94989444213326e-05
-1.97316711500139e-05
-3.16487972755476e-05
-4.81848946181392e-05
-5.21179998812249e-05
-2.3168643661855e-05
-3.9895181775912e-05
4.62668487896497e-06
-2.35793476495684e-05
-2.40173423032591e-05
-4.17263248544739e-05
-5.65931618303669e-05
-2.01257699392968e-05
-4.75393930598055e-05
-2.352336338648e-05
-3.75994435145554e-06
-1.81808194247102e-05
-5.8111512119809e-06
-8.35591951652986e-06
-5.85089895740124e-05
-2.25018416345931e-05
-1.71410636243134e-05
-4.38790257272353e-05
-3.90140670082642e-05
-6.62759188889324e-05
-9.96288604698216e-06
-3.55927464728432e-05
-8.25042497724185e-06
-3.53191040906933e-05
-5.33504152559745e-05
-3.17399850152967e-06
-3.0722360597588e-05
-3.24559370601519e-05
-2.37865440369027e-05
-4.15111913124359e-05
-2.45941986243961e-05
-7.35528464810448e-05
-1.43230696756886e-05
-1.7333647930617e-06
-1.63194827465639e-05
-4.93492920093221e-05
-3.76018419446406e-05
-2.95562146893657e-05
-8.27463188174392e-06
-3.08810644382544e-05
-2.40102750049333e-05
-6.5385521044876e-05
-3.5129180664635e-05
-3.42804185334147e-05
-8.82938521284196e-07
-9.68645006804751e-06
-3.1505572148217e-05
-3.01168561285473e-05
-3.63227834263396e-05
-4.42266237344689e-05
-3.03779270689586e-05
-2.87033775958362e-05
-3.65159361630632e-05
-4.93022052288789e-05
-7.93920341381448e-06
-6.30487236689348e-07
-2.00146394540519e-05
-3.33880301569813e-05
-3.81499199560188e-05
-5.48422661074812e-05
-2.3278963012436e-05
-2.71414260237891e-05
-6.00463421952064e-05
-1.08100799380627e-05
9.98566819915708e-06
-1.55662337313051e-05
-2.45177986037785e-05
-1.3984691399413e-05
-4.52797224037288e-05
-2.80006543688445e-05
7.55704915205351e-06
-2.81728394082131e-07
-2.74363893699689e-05
-1.32321333592103e-05
-5.04863372019579e-05
-1.03798075284909e-05
-2.79189599551952e-05
-1.60845198077689e-05
-9.6286758352626e-06
-1.31953955806929e-05
-2.56866809315649e-06
-1.20534348911741e-06
-6.57775605719786e-06
-9.3268800009514e-06
-2.80347045603167e-05
-3.59461950788903e-05
-2.38304639673387e-05
-3.7986417024942e-05
-6.37068794369936e-05
-9.39912063738063e-06
-1.44538737210404e-05
-3.19143756382757e-05
-2.93789987728801e-05
-4.46554907161778e-05
-2.57452720930287e-05
-7.0092080382586e-05
-2.63650379546548e-05
1.08834648955398e-07
-4.29245571837843e-05
-1.62911371393782e-05
-1.9936722979448e-05
-1.43569097417946e-05
-2.83185360824888e-05
-1.33099032472647e-05
-2.76787793206874e-05
-7.19150548494294e-05
-5.33831428609545e-05
-2.40510211799635e-05
-4.28283448465361e-05
-1.21880239525528e-05
-3.8890110111647e-05
-3.09340961621655e-05
-6.6187203649204e-06
-3.66439525215389e-05
-2.84946208234193e-05
-2.68935516912624e-05
-3.24420374377821e-05
-2.94849112526838e-05
-3.4748509783864e-05
-4.55668517004895e-05
-2.79374391649405e-05
-2.56305133634624e-05
-1.27511509047291e-06
-2.04386145983786e-05
-4.41123088701861e-05
-3.14062820824163e-05
-1.68671869858518e-05
-2.15349849898904e-05
-5.51555957465237e-05
-4.22660307321708e-05
-7.20935334740852e-06
-2.49237600746842e-05
-4.63066418430366e-05
-1.96338469401848e-05
-2.75650721193279e-05
-5.65766947697289e-05
-2.1007003020315e-05
-3.86756373418701e-05
-2.79609706920242e-05
-1.39640631937009e-05
-4.84079389368271e-05
-6.24987493001818e-06
-7.59853456968159e-05
-1.11448447780741e-05
-2.650661706274e-05
-3.98781230856406e-05
-1.38631683500967e-05
-4.39972286173836e-06
-4.08677162402958e-06
-3.05775384269584e-05
-2.95094175018733e-05
-5.04312237600314e-05
-1.1760158515729e-05
-2.56468235677439e-05
-4.75717163604616e-05
-4.99546727940148e-05
-2.50981467562273e-05
-2.10469390625314e-05
-6.07835383749025e-05
-1.41066246238136e-05
-8.17010428273646e-06
-1.63342600043542e-05
-7.94493182667859e-06
-2.12439986623447e-05
-1.34501818664863e-05
-1.3981315791477e-05
-1.91593986804811e-05
-2.18706837761046e-05
-5.5936629936815e-05
-5.8014537134144e-06
-2.5534096534133e-05
-3.75948219137976e-05
-3.80450962257896e-06
-1.35810471982369e-05
-4.81453655789021e-05
-2.33028652531698e-05
-6.60305920998527e-05
-4.46898304024043e-05
-8.17519400117385e-05
-1.35017633028553e-05
-5.15184047262644e-05
-2.47735779978566e-05
-5.90161105965111e-05
-1.58012293353251e-05
-3.16154367243217e-05
-4.10948748075861e-05
-3.48455223490399e-05
-3.98077557797854e-05
-1.08224713413986e-05
-2.66277999750021e-05
-1.38758415222026e-05
-2.01748832182037e-05
-4.26329035180926e-05
-5.66095196331997e-05
-4.64615304522091e-05
-3.01329026866764e-05
-2.01474129513767e-07
-1.98677207651203e-05
-3.70507164374232e-05
-2.60634187491739e-05
-3.33545078512706e-07
-2.11750235966502e-05
-3.61053882593297e-05
-1.80618132984834e-05
-1.60352870534092e-05
-1.2402310682845e-05
-1.12128432618041e-05
-1.63803399737701e-05
-4.42524322157981e-05
1.05552551591616e-06
-4.23648503322149e-06
-3.90733592460621e-05
-6.8886114444553e-05
-3.42288828887709e-05
-1.3306983305796e-05
-2.3590295027287e-05
-6.01981401815321e-05
-1.60135527940982e-05
-1.8600353793796e-05
-2.78445104349366e-05
-1.13211649675596e-05
-3.28502158303114e-05
-1.36916855716759e-05
-6.27750803034509e-05
