# Supplementary material for: Research on computational propagation and identification of mine microseismic signals based on deep learning
Source: PLoS One. 2025 Oct 22;20(10):e0334641. doi: 10.1371/journal.pone.0334641 (PMC12543183; doi:10.1371/journal.pone.0334641)
Supplement: S6 Data — (ZIP) [file pone.0334641.s006.zip › 000100900000255.xlsx_0.txt_24.txt.txt]

-1.35555227715621e-05
-3.32081957331229e-05
-3.18876809447994e-05
-9.00486881999928e-06
-6.13434322489716e-05
-3.92439860605752e-05
-4.4348362129399e-05
-2.42764124851242e-05
-5.39268816076686e-05
-5.38098299786427e-06
-2.8772393760155e-05
-5.31574515040766e-05
-4.43409142985652e-05
-3.01305247960166e-05
-2.83596724501518e-05
-4.51565214628964e-05
-5.0995878436665e-05
-3.13875976023913e-05
-5.32192400082967e-05
-1.66134110852223e-05
-3.52481735525004e-05
-3.2629444509801e-05
-2.99719109354619e-05
-2.43757272638936e-05
-2.35186606033609e-05
-2.22003814291557e-05
-3.67767733756349e-05
-8.56894342389129e-06
-1.54200904032207e-05
-2.76542172421648e-05
-3.23904343952672e-05
-1.72823016711007e-05
-2.48227816745695e-05
-3.83342749609091e-05
-5.04393300259776e-05
-2.79792638256715e-05
-1.85181200680724e-05
-1.88515614744388e-05
-2.21805879483124e-05
-5.95542031598221e-06
-3.50690094131281e-05
-1.27283498564819e-05
-2.7956431674793e-05
-3.66078828655773e-05
-3.61923957605789e-05
-3.84132657582241e-05
-2.25094064425057e-05
-1.62685093217708e-05
-2.50740803895848e-05
-2.33470868072962e-05
-2.17616806145173e-05
-2.91883461615468e-05
-1.4110541252635e-05
-5.01717330267989e-05
-3.26170448105487e-05
-3.03339635571278e-05
-5.45191260797399e-06
-5.09176668634037e-05
-6.14982524568119e-05
-1.34023890133599e-05
-3.21903072443391e-05
-2.01037498437979e-05
-1.08360594866069e-05
-1.31461907851502e-05
-4.15148010429947e-05
-3.59029319123268e-05
-3.39134572171429e-05
-3.37850037907191e-05
-2.1016133416102e-05
-4.11562337837796e-05
-1.12554187677493e-05
-3.18031959669557e-05
-3.7216294729777e-05
1.20069242924695e-06
-6.31631312232183e-06
-2.25569996291742e-05
-3.81148509791881e-05
-2.37310755274331e-05
-2.52599833707046e-05
-6.11828698396761e-05
-5.41437370543628e-05
-1.67324708474827e-05
-7.58582092828052e-06
-4.61183513252988e-05
-2.91140140294611e-05
-2.66922457021894e-05
-2.25822491208232e-05
-3.39421879480013e-05
-3.27668684038519e-05
-1.56189175007761e-05
-2.78809506830103e-05
-2.62769814970034e-05
-4.45584772126908e-05
-3.92669280888788e-05
-7.58446787502308e-06
-3.1283207247026e-05
1.50412744131291e-06
-4.65107491218847e-05
-5.89696660591105e-06
-1.62634454961461e-05
-3.61038277268257e-05
-4.70835632828889e-05
-1.39941485662254e-05
-5.33157628187126e-05
-2.01133895305576e-05
-4.54354626142762e-05
-1.34366560342368e-05
-3.9021079731733e-05
-6.32703258176827e-05
-2.3790161672751e-05
-4.77997463975144e-05
-1.18643504073034e-05
-3.45430740521057e-05
-4.94691149359013e-05
1.63634499580386e-06
-9.56349097983244e-06
-1.84852029209004e-05
-1.46533492353045e-05
-2.43200953416639e-05
-2.57222369145414e-05
-2.29370702834032e-05
-7.25079058984954e-06
-2.07330468639701e-05
-2.1722082795153e-05
7.79428015212195e-07
-2.27935951597275e-05
-2.39442631854402e-05
-4.29720324151401e-05
-4.46499276111404e-05
-2.00353685669606e-05
-2.47810989438295e-05
-3.37505966584749e-05
-6.90074656941299e-05
-4.15464746325785e-05
-2.23749836949278e-05
-3.54853465899509e-05
-5.22958139130628e-05
-4.26038359293123e-05
-1.18361568643238e-05
-4.22745025186863e-05
-1.92770992254533e-05
-8.59717722781523e-07
2.28347213986871e-05
-3.89894846168642e-05
-4.03529518462834e-05
-2.78999018832214e-05
-2.77578134992398e-05
-2.1791615748685e-05
-8.23782768778991e-06
-3.11848263099261e-05
-1.92174539032379e-05
-3.32839208975332e-05
-3.0769200618914e-05
-1.46987971225225e-05
-4.55038570711159e-05
-3.2418924588085e-05
-2.91667033049094e-05
-2.29823364540214e-05
-2.10231545702597e-05
-1.88567532805045e-07
-4.30065942251816e-05
-1.01197737776286e-05
-5.00230486623113e-06
-1.90375392161834e-05
-2.05520213959997e-05
-1.49208363046117e-05
-3.25063785265999e-05
-1.52225317124427e-05
1.3936782803442e-05
-5.24744667029801e-05
-3.43113883709202e-05
-1.32476815137933e-05
-3.67608474171829e-05
-4.4223357884974e-05
-1.84032906361533e-05
-4.05690423616105e-05
-2.0093224856448e-05
-3.6755825619876e-05
1.39955376749196e-06
-3.36406398510799e-05
-2.59291900757849e-05
-1.00918053447845e-05
-2.78119346198312e-05
-2.87521302251603e-05
-4.40534394631135e-05
-4.60477848995784e-05
-3.09271923643576e-05
-3.04737802346502e-05
-6.81191804873766e-05
-2.39350922150205e-05
-8.9805092531321e-06
-4.18076681450195e-05
-3.79307063048434e-05
-3.79349856757987e-05
-2.35688825119709e-05
-3.84614630243465e-05
-4.27590424664757e-05
-5.28240226091948e-05
-1.93377243972817e-05
-4.61902619948096e-05
-3.22742887564583e-05
-3.47496327373837e-05
-2.70422237868059e-05
-3.11626850234248e-05
-1.66387269285067e-05
-2.56790182728547e-05
-1.99606403401916e-05
-3.94877179204106e-05
-1.86764291576583e-05
-3.51527913299008e-05
-3.09228927711981e-05
-2.75411612608393e-05
-2.45815979068349e-05
-2.33767988869234e-05
-4.53550787575589e-05
-1.73377850028638e-05
-1.50978315883316e-05
-5.13450819674171e-05
-3.0462785252666e-05
-3.87891942568945e-05
3.06896552310185e-05
-2.47165196833421e-05
-4.84388706133437e-05
-2.74998134832732e-05
-2.34535166431995e-06
-5.11812238399936e-06
-2.16527908593182e-05
-1.97454871822191e-05
-3.8536550889398e-05
-7.44138194765868e-06
-2.64554020185512e-05
-3.53972768006755e-05
-5.2117354295895e-05
-8.64063626014943e-06
-3.72214313773054e-05
-4.67794975509746e-05
-2.56497048889281e-05
-2.43654095605594e-05
-2.66792008676296e-05
-4.27489067820559e-05
-2.75891417220268e-05
-4.13846210258314e-05
-2.54493790594121e-05
-1.2132655469287e-05
-6.17690205386001e-05
-3.2229748547511e-05
-3.49899799244539e-05
-5.06266948920198e-05
-5.5804268520875e-05
-2.99868520056606e-05
-2.98290903601005e-05
-2.56612217453754e-05
-1.17741968798404e-05
-4.07137881681558e-05
-4.77025609634327e-05
-2.74039000469388e-05
-5.05581870151131e-05
-5.2711618338737e-05
-2.24565790110111e-05
-1.38376128219559e-05
-3.71132792942737e-05
-3.96991730030634e-05
-2.19654051560001e-05
-8.08635758214889e-06
-4.89059955532595e-05
-4.04288352999806e-05
-3.45272776973023e-05
-1.97519264304372e-05
-2.70630191998495e-05
-3.26081296763881e-05
-3.49882887811419e-05
-3.66783758817595e-05
-5.85542911753854e-05
-7.62775304312647e-06
-3.35566627449663e-05
-2.76163999750735e-05
-2.41636827419688e-05
-2.54346308216144e-05
-3.61965062558998e-05
1.44085220831446e-05
-1.9904410655227e-05
-2.25154381638976e-05
-2.3889516830494e-05
-3.00679929953031e-05
-1.24466849317721e-05
-6.40263415871989e-05
-4.07331288580006e-05
-9.42967459137903e-06
-2.17934873478054e-05
-1.83802116168837e-06
-1.2182574992721e-05
-1.38453865069256e-05
-1.45077080308301e-05
-2.16713257566667e-05
-4.61678137874539e-06
-6.35360024463014e-05
-1.69798789241454e-05
-3.00719672773029e-05
-2.92726753592671e-05
-5.78222327427914e-06
-1.55922472261349e-05
-7.86175965856619e-06
-3.48449314256892e-05
-2.13790953276737e-05
-3.83336018429716e-05
-2.54609300158225e-05
-5.5696598927729e-07
-2.47775707311591e-05
-1.73600080674691e-06
-2.72792341464348e-05
-3.26687025802026e-05
-1.89608031034212e-05
-2.46051643822579e-05
-5.84069888811795e-05
-3.1800027800071e-05
-3.55636731457936e-05
-2.30761815088455e-05
-3.71755292548021e-05
-2.08846783560148e-05
-2.35398319667482e-05
-2.64089220156013e-05
-2.77307826892673e-05
-2.96033640342369e-06
-2.88010032462626e-05
-3.93104504865969e-05
-1.80446027333812e-05
-2.50658201514639e-05
-2.7441335982025e-06
-1.12108682034516e-05
-2.57888644672505e-05
-2.43869040705907e-05
-3.53229141545303e-05
-1.54070500236088e-05
-5.19922188692487e-05
-6.86320506540065e-05
-2.84574588896817e-05
-3.1375065444522e-05
-6.38809449369934e-06
-1.26883294654461e-05
-3.81742195554975e-05
-4.44664977307197e-05
-2.49145901689674e-05
-3.08050371551394e-05
5.74143351045998e-06
-4.57807445939124e-05
-3.40204402118415e-05
-3.2099492114528e-06
-6.611964969602e-06
-3.7350894835066e-05
-2.10591175514558e-05
-7.22190880251629e-05
-3.84197970987214e-05
-2.84210243175621e-05
-1.07563905930821e-05
-1.66701317357075e-05
-3.57744709712208e-05
-3.31296550305588e-05
-1.01133670596905e-05
-4.75926526807087e-06
8.5496947899377e-07
-1.44005766764619e-05
-8.9170994847799e-06
-4.27283458289031e-05
-3.72408659328579e-05
-2.02594610545312e-05
-3.40911818942609e-05
-1.73585975909861e-05
-1.45873408755342e-05
2.50624208598166e-06
-3.42486022257591e-05
-2.46197974860518e-05
-4.87583344330783e-05
-1.33876845535089e-05
-6.4204529443353e-05
-1.89787323603158e-05
-4.26425715908881e-05
-1.36329189981868e-05
-4.31110456370288e-05
-2.63196152802886e-05
-4.99837880070231e-05
-4.75124303852648e-05
-3.41889422305647e-05
-2.70714934467209e-05
-5.20973799627054e-05
-2.48406609943457e-05
-4.27356927877565e-07
-4.05255159602597e-05
-4.86817143038402e-05
-3.92481404189573e-05
-3.58255990550958e-06
-5.98477642932797e-05
-3.00073076803335e-05
-1.53800822635104e-05
-2.3546543704853e-05
-2.64830040284449e-05
-3.0796442933533e-05
-8.17697359214572e-06
-1.23085888915481e-05
-1.29457310395194e-05
-2.09841812798243e-05
-2.15551234464695e-05
-1.69321713977208e-05
-2.54468325645963e-05
-1.16595115774495e-05
-3.821570164209e-05
-4.55075730908049e-05
-3.39972697505138e-05
-4.10992609156564e-05
6.44909774123242e-06
-2.97541685229894e-05
-2.16608646140559e-06
-4.28895714009282e-05
-5.35598633145957e-05
-5.08873580666662e-05
-2.18458376251782e-05
-8.69549114011428e-06
-1.84335722786104e-05
-3.64946548400687e-05
-1.18647398081272e-05
-2.09701059056553e-05
-3.28289672938803e-05
-3.44673371209884e-05
-2.174195121045e-05
-5.20082493392075e-05
-1.59215112768029e-05
-9.53624907742626e-06
-4.98896110001562e-05
-1.5236498147752e-05
-3.06305480610509e-05
-2.90441026706125e-05
-4.6968295302973e-05
-2.40468460803062e-05
2.56313328062629e-06
-2.14766897728333e-05
-2.60995709274992e-05
3.0758197400786e-06
-4.27162504344898e-05
-6.42351063493888e-05
-1.84009974359586e-05
-5.32716069409022e-05
-3.211612373142e-05
-3.20526248240069e-05
-2.43764987800075e-05
-1.62306751850924e-05
-3.411193453701e-05
-3.58895339467453e-05
-2.27959798541579e-05
2.30109342534968e-05
1.0943526864273e-05
5.28868355214519e-06
2.21729547803147e-06
-5.70987251506625e-05
5.01226835689418e-06
-2.06851956166214e-05
-6.06499474305133e-05
6.22235997021192e-06
-2.15594052557653e-05
-1.60667842915207e-05
-2.45051169440179e-05
-4.48376204028751e-05
-4.73935058586353e-05
3.52615185999661e-06
-1.111812061992e-05
2.23132805466454e-05
-3.89200100122819e-05
-8.75607811390313e-06
-3.8373416441726e-05
-5.47064482542558e-05
-3.61986754379793e-05
-1.53084500211906e-05
-6.9089840749011e-06
-4.66557674350287e-05
-3.08408764045727e-05
-3.53175758177489e-05
-1.85603482048229e-05
-4.89354932951867e-05
-1.18324579187163e-05
-2.82539325953209e-05
-2.68799232383494e-05
-5.94569870206963e-05
-2.04233433038712e-05
-2.65629492318069e-05
-1.46773474400413e-05
-2.8918615806153e-05
-4.5958976823019e-05
-4.13439538918786e-05
-4.04677318377414e-05
-1.27807288664139e-05
-4.62316652552493e-06
-1.31721242267875e-05
-2.16640879058087e-05
-3.03367807119972e-05
-3.02498913586793e-05
-5.00223708047197e-05
-3.14626914219468e-05
-2.59327387120977e-05
-4.52578841991867e-05
-3.25335690022975e-05
-2.84948994409094e-05
-4.45330754445422e-05
-4.77035399851613e-05
-4.30808614850211e-06
-2.27081597849781e-05
-3.59644813040149e-05
-2.34493645653924e-05
-3.36178501273012e-05
-2.85963531923122e-05
-2.87641172097948e-05
-2.10226505039264e-05
-1.51611322788979e-05
-4.1075652375502e-05
-2.97530881515352e-05
-1.46026956016951e-05
-1.43934755195359e-05
3.09396120655364e-06
-3.04517657676575e-05
-3.0796757526525e-05
-2.21850565415838e-05
-5.30630212239588e-05
-4.33602918653989e-05
-5.13214995440825e-05
-3.15918068916499e-05
-4.06515017773009e-05
-4.00764368682974e-05
-1.04821526713575e-05
-2.65596361165368e-05
-2.5822533473047e-05
-4.73355033932959e-05
-6.15897652183899e-05
-2.58930774710607e-05
-4.51689182101206e-05
-3.41370879500297e-05
-1.9699539178314e-05
-2.22621152820912e-05
-2.35090838681314e-05
-1.81290099206104e-05
-1.91498526192415e-06
-1.96065230560887e-05
-8.09721065170857e-06
-7.40759151252016e-07
-5.19973063340638e-05
-3.55421058908973e-05
-3.23715439163553e-05
-2.90607268369531e-05
-2.17926301721087e-05
-2.52602606174805e-05
-3.86023546201735e-05
-4.44730457699203e-05
-3.61525393128874e-05
-2.83211810121018e-05
-6.68679985982056e-05
-3.95790945936055e-05
-2.7146336376111e-06
-2.13476112856939e-05
-2.98984324769141e-05
-3.09946047191707e-05
-4.51570097370565e-05
-3.81756872213652e-05
-9.3795649948218e-06
-4.23949653230063e-05
-2.37164325572268e-05
-4.16001029170137e-05
-2.34573567036171e-05
-2.87692098802486e-05
-5.3055569204005e-05
-2.62352194575334e-05
-4.38148882700707e-05
-2.61491778114343e-05
-2.73343440212565e-05
-3.00044179696923e-05
-3.95598519238616e-05
-4.62129581738972e-05
-3.32299859076066e-05
-4.3476810433907e-05
2.55057703814517e-06
-3.50493395426355e-05
-2.42884993847873e-05
-4.03960635855587e-05
-2.10282066538235e-05
-1.94370313224851e-05
-2.48880712589899e-05
-3.59972674593054e-05
-3.01074603322937e-05
-1.14209386678831e-05
-2.16695763071284e-05
-2.59024427928896e-05
-5.38845954289844e-05
-1.15529150607141e-05
-4.24240912642773e-05
-5.35532140274561e-05
-1.02406984444349e-05
-2.71613487491714e-05
-5.84319142455203e-05
-1.2473330817012e-05
-3.13027349769462e-05
-5.66613822605479e-05
7.43240923741969e-06
-1.73284584309366e-05
-3.30352995053087e-05
-4.00680126254782e-05
-3.83772266309598e-05
-4.78461192974705e-05
-1.5347918509852e-05
-2.97768519537743e-05
-4.73074376462882e-05
-2.32532589474172e-05
-1.58334732708892e-05
-2.8886610083635e-05
-1.98210609898962e-05
-2.76002118207355e-05
-3.48594922192013e-05
-2.63311930284923e-05
-2.86789382080178e-05
-3.58329034174168e-05
-3.63460122252373e-05
-2.54141286673549e-05
-4.78597523802524e-05
-5.01218887001617e-05
-2.18707929738428e-05
-3.04915601804136e-05
-8.2337801961869e-06
-1.15066673494652e-05
-2.56741162399344e-05
-6.00018090348621e-05
-9.38506033222451e-06
-2.92947769418112e-05
-5.16279665022628e-05
-4.03953594851453e-05
-4.97256019232133e-05
-8.79386856342043e-06
-4.48319255230501e-05
-1.09368402704451e-05
-2.77130874921577e-05
-3.04309193804105e-05
-1.7666885583562e-05
-4.61955931625279e-05
-8.75525917826559e-06
-7.2375878856154e-06
-1.73787264503266e-06
-1.12567144132262e-05
-4.45137563985292e-05
-1.74079121549368e-05
-2.35754311336603e-05
-2.7208910604248e-05
8.23802443661012e-06
-3.07015107088316e-05
-5.03096476968317e-05
-5.78240020457745e-05
1.89046614750231e-06
-1.71896231010751e-05
-2.04799168694566e-05
-4.94431764583847e-05
-1.05133104331146e-05
-1.30883964753449e-05
-3.12070077033969e-05
-1.618584435065e-05
7.59473221394395e-06
-1.82829402342257e-05
-2.58666133149996e-05
-3.55348720606948e-05
-2.74579335815179e-05
-3.31140749482618e-05
7.60881888460721e-06
-2.71772225018154e-05
-1.18627643994213e-05
-3.97639655033675e-05
-2.41924290650045e-05
-4.71501945975673e-05
-4.71327730407106e-05
-2.80146090988512e-05
-3.06061389141615e-05
-2.86067864277292e-05
-2.16736516251961e-05
-4.25547956265144e-05
-3.68471435791841e-05
-1.15779280833449e-05
-2.0065964488706e-05
-1.78005308838852e-05
-3.67326382657883e-05
-2.95783844277249e-05
-3.0080949467126e-07
-1.4810842748086e-05
-2.57675675522942e-05
-2.62980665925864e-05
-1.53875554466989e-05
-5.34938991644281e-06
-6.12850801059598e-05
-2.3219686740967e-05
-3.48093891814224e-05
-2.16241562652264e-05
-1.25583828609786e-05
-3.17469806376468e-05
-4.51689939829255e-05
-4.93089296258564e-05
-2.49512838940302e-05
-3.3753684822906e-05
-3.17000227434735e-05
-4.35923196739323e-05
-3.81822880374438e-05
-3.76752089957527e-05
8.02620262602468e-06
-2.06074925991163e-05
-4.77271491237334e-05
-2.28938508511054e-05
-1.15129070935852e-05
-5.37817185816538e-05
-3.97974790582671e-05
6.99570117531853e-09
-3.05480622617446e-05
-2.98935125446504e-05
-1.03540260542044e-05
-1.66448882619437e-05
-7.90870989241567e-05
-4.59562794968997e-06
-2.02481098243453e-05
-4.11845030052158e-05
-4.42017288915577e-05
-1.55702329402491e-05
-5.69913849793221e-05
-2.67733841105835e-05
-3.31552094028399e-05
-6.42262079314418e-05
-3.62990765859292e-05
-6.2486311344152e-05
-4.4065535116605e-05
-3.31283084519227e-05
-3.6178763486335e-05
-4.4916506001643e-05
-4.51720894836308e-05
-7.10409564252472e-06
-2.33999294375424e-05
-2.32242481010781e-05
-2.72875479553853e-05
-3.068325449824e-05
-4.45899474845949e-05
-3.73153227844293e-05
-3.10343421043253e-05
-7.09221078459318e-06
-3.47319112134299e-05
-2.8672989950669e-05
-2.81418563856259e-06
-3.79864943342634e-05
-6.47783176887094e-06
-4.88901865923945e-06
8.24526665033136e-06
-1.49560364438048e-05
-3.51029257155424e-05
-1.57315829732712e-05
-1.14544960633163e-05
-1.23926697556891e-05
-3.90911379263112e-05
2.33011738053356e-06
-1.43586988148793e-05
-3.09060256982858e-05
-5.45626286954516e-05
-7.7717250964979e-06
-1.78469864921883e-05
-4.47821741546526e-05
-1.31670273047522e-05
-4.73537361141399e-05
-1.41659390000811e-05
-3.10757829408972e-05
-6.93357797934555e-05
-1.02432605620542e-05
-3.48022441474993e-05
-2.77632373687428e-05
-3.73640626419816e-05
-3.61639466093481e-05
-5.58193768516914e-05
-3.74349459231329e-06
-6.2650035463749e-05
-2.9625882193739e-05
-1.77354008997887e-05
-1.15609293630179e-05
-2.60004146096037e-05
-3.23810268409524e-05
-6.30516032183192e-06
-2.74755414645261e-05
-2.573549366631e-05
-4.6026443199597e-05
-1.79506153043182e-05
-2.94379293645377e-05
-3.78235841978973e-05
-2.19297562812941e-05
-1.77568690021149e-05
-1.68513835168536e-05
-1.76757359571738e-05
-1.81761598012411e-05
-2.30444581501875e-05
-4.77512619109258e-05
-9.55028986876791e-06
-4.12897499743189e-05
-3.98932857958344e-05
-3.20967953532181e-05
-2.1798327728679e-05
-1.77993012927256e-05
-3.44085119114094e-05
-3.20835978374525e-05
-2.67133382950404e-05
-1.83849120556895e-05
-5.68561574138464e-05
-1.05728496688437e-05
-2.23089323518455e-05
-3.41062972989744e-05
1.76253997123716e-06
-2.50480556647724e-05
-4.93246935420121e-05
-1.09260454713991e-05
-2.57501006959006e-05
4.55219589148939e-06
-4.08539972268029e-05
-2.7388668520578e-05
-2.58105250072862e-05
-2.88936814683773e-05
-2.5278077120022e-05
-2.05146310566789e-05
-3.79134698688478e-05
-3.68352445287177e-05
-1.60476427450406e-05
-3.57182449154722e-05
-3.16594211127233e-06
-2.85672071719904e-05
-2.36348383067767e-05
-4.16681164364473e-05
-9.98989992701405e-06
-3.35732472588184e-06
-3.72991487610932e-05
-4.10479311025384e-05
-2.61397777058868e-05
-2.39264038826952e-05
-3.02639483180559e-05
-3.0868456430535e-05
-5.31171015767932e-05
-4.1103221443373e-05
-2.71328459619515e-05
-2.50829402152101e-05
-4.5168409454181e-05
-3.14050331188387e-05
-2.06123958904216e-05
-3.34369521946136e-05
-3.370122650907e-05
-9.51434256146667e-06
-3.39441028120405e-05
-4.05327208159763e-05
-1.46226558332713e-05
-2.93930156722582e-05
-2.70042593238249e-05
-3.57506322113205e-05
-1.47235257438573e-05
-6.30648189760901e-05
-3.62628803267216e-05
-4.58783513876782e-05
-1.54914298470615e-05
-1.97727216536633e-05
-1.35526940909276e-05
-4.36633852341289e-05
-3.04595035863361e-05
-1.37349787834935e-05
-4.5077518094122e-05
-2.45445049548833e-05
-3.24616964321262e-05
-5.0581710333102e-05
-1.85220934364783e-05
-2.60919872771549e-05
-2.92763665949952e-05
-1.4280699755902e-05
-4.99554662098055e-05
-4.29035103191702e-05
-1.12654956332866e-05
-3.35549541870741e-05
-4.5982295937917e-05
-4.76393899386246e-05
-3.74260746298368e-05
-1.3064336268596e-05
-8.11305509881485e-06
-3.09961759724328e-05
-2.78806232275897e-05
-3.803727323001e-05
-4.19964767364285e-05
-5.64800691850157e-05
-5.05288769865838e-05
-3.63247829247155e-05
-1.58668604795912e-05
-2.89902346780162e-05
-4.14111670914227e-05
-3.85745329331754e-05
-3.94276797894135e-05
-2.47701385169055e-05
-8.2392269590985e-06
-3.62819021110481e-05
-1.79473989009537e-05
-4.16350738814139e-05
-2.57000373894545e-05
-3.28670327738076e-05
-3.31547111172192e-05
-7.41842235049645e-06
-2.32883291418457e-05
-1.2122118530415e-05
-3.1067361170068e-05
-2.61756503257774e-05
-3.27725370440057e-05
-1.72226113094364e-05
-2.16587693837677e-05
-3.30100708167675e-05
-3.30075739871805e-05
-5.18564329171114e-05
-3.17328458429175e-05
-4.35141224517648e-05
-3.57959444952693e-05
-2.35204165625377e-05
-3.26915219269595e-05
-3.06637899466531e-05
-3.62927800862237e-05
-1.94375566718292e-05
-2.55191716047977e-05
-2.07079881516163e-05
-3.73780746307886e-05
-2.92890114563893e-05
-3.98352568598492e-05
-1.06709328583179e-05
-3.85795657952881e-05
-2.05279740926032e-05
-6.11933154310453e-05
-2.80579129408061e-05
-3.99598130864607e-05
-3.58521332727755e-05
-1.94816641510119e-05
-1.53493554290579e-05
-2.69198295033989e-05
-2.01813851973526e-05
-2.092418120298e-05
-3.33887272444765e-05
-2.45645414524431e-05
-1.56540724770085e-05
2.80752244075471e-06
-2.42537196426538e-05
-5.56038630398204e-05
-4.63041830419449e-05
-2.29769693131524e-05
-1.87198753313439e-05
-2.43274553269003e-05
-4.04242753900803e-05
-4.6105344133339e-05
-3.06021492794374e-05
-1.78065010937667e-05
-3.95492865921769e-05
-5.71777087136521e-05
-3.60014753218394e-05
-4.8355538341116e-05
-2.39852661503992e-05
-1.7601296514119e-05
-1.50351396065812e-05
-2.32646145162062e-05
-2.2722224300469e-05
-3.90707595648378e-05
-4.84025810822542e-05
-1.46647891288578e-05
-1.89378565649207e-05
-5.53825060845209e-06
-8.95087350772361e-06
7.0146037835878e-06
-1.18899491961662e-05
-3.31906474044875e-05
-3.31622672463286e-05
-2.87717150352228e-05
-3.84529078965761e-05
-3.11722075322939e-05
-2.39978029057978e-05
-3.94885164419832e-05
-3.64913103506113e-05
-3.30278373380459e-05
-1.79764095892635e-05
-4.56997176200982e-05
-4.3671098547353e-05
-3.26501618805469e-05
-3.24427006284649e-05
-3.76721351993307e-06
-4.58052516302615e-05
-1.72177525311921e-05
-1.38274445932641e-05
-9.02681409477535e-06
-3.63327851670771e-05
-5.0533333875752e-05
-4.314852873917e-05
-3.07999213644226e-05
-2.2982529504987e-05
1.96765871888239e-05
-2.11274916482214e-05
-2.60439469320917e-05
-2.85663126045281e-05
-2.98301640660977e-05
-4.2291561137341e-05
-7.43776864874293e-06
-1.92554582752152e-05
-2.98478155042883e-05
-2.17569309004801e-05
-1.52448012053176e-05
-2.74557571874932e-05
-1.57698618580381e-05
-5.24092835392666e-05
-1.57611954842863e-05
-6.54183917152066e-06
-7.34966443760218e-05
-3.57977410208576e-05
-3.10047048513666e-05
-4.78072651465634e-05
-2.00782107347797e-05
-9.40807767646426e-06
-5.23278074856177e-05
-1.98906626654594e-05
-7.94166127784203e-05
-1.0913814628017e-07
-7.59349206277205e-05
-1.45053990990474e-05
-4.74499130411568e-05
-4.80675306944004e-05
-4.89138641903129e-07
-3.75732995578485e-05
-4.79664759697982e-05
-1.14636622175102e-05
-2.33915751583915e-05
-3.17807632946388e-05
-1.53601214928308e-05
-3.91361564722336e-05
-4.43005144485705e-05
-4.67359994427531e-05
-3.74995137372321e-05
-3.0626311507219e-05
-3.44819202253097e-05
-1.79165374133859e-05
-2.2524706299928e-05
-2.06569863844279e-05
-1.03931698402454e-05
-3.51274441333163e-05
-4.89468645176496e-05
-5.82620623614589e-05
-3.56806433882898e-05
-2.30022877510184e-05
-2.81748009193155e-05
-2.94295765314645e-05
-2.39697022947233e-05
-9.59533332564722e-06
-4.07974836473394e-05
-4.60152431218074e-05
-1.76846673313961e-05
-3.36693938545819e-05
-2.06452590595909e-05
-5.0473767362517e-05
-1.58192378362785e-05
-3.33721486008209e-05
-2.69609015443411e-05
-1.73159788274878e-05
-1.8368883597138e-05
-1.15368722266361e-05
9.44030589207346e-06
1.2437902849063e-05
-3.06894628272304e-05
-2.11664600689876e-05
-5.73591078315925e-05
-3.27967242786337e-05
-1.7799034324307e-05
-1.3419746350691e-05
-4.47844838645337e-05
-2.18454577908183e-05
1.07539016654189e-05
-3.88350876713996e-05
-1.49219305889999e-05
-3.99982993248878e-05
-1.89909351424437e-05
-1.98425635091095e-05
-5.19933355653536e-05
-2.59251862867013e-05
-4.53131722387261e-05
-4.08302867819197e-05
-2.17415474238609e-05
-3.6812930757065e-05
-4.09242823272007e-06
-1.98961356046416e-05
-1.27994989653778e-05
-2.12598478683288e-05
-2.03706000875606e-05
-2.94269970533167e-05
-1.6641598216763e-05
-2.92758553936546e-05
-4.74575472196057e-05
-4.80093801131651e-05
-3.29327122960096e-05
-1.73235195173896e-05
-3.1979024163002e-05
-2.3139378075323e-05
-1.80596107265743e-05
8.70286582555871e-06
-5.75859014094961e-05
-3.66897962377458e-06
-3.04255943611387e-05
-3.90287004460309e-05
-2.29442621519259e-05
-4.68685106770652e-05
-4.69843318351447e-05
-4.24235411846579e-05
-1.89076682133975e-05
-2.66846842619649e-05
-3.27871733799843e-05
-5.56733323255885e-05
-3.10100250495221e-05
-2.5057968759814e-05
-5.22970122872915e-05
-1.19560152081291e-05
-8.12603923818377e-05
-1.86428629080147e-06
-2.31711551662835e-05
-2.45257308871209e-05
-3.83101112768962e-06
-2.47128732718126e-05
2.28276289053646e-06
-1.93774947944963e-05
-3.29752542007479e-05
-3.03906930304692e-05
-1.72443798850349e-05
-3.99191121389064e-05
-5.39514334924454e-05
-2.70885470036806e-05
-2.65959066716128e-05
-2.62257974430529e-05
-1.75054334803356e-05
-3.55009039018494e-05
-1.40416589054509e-05
-3.96361282335572e-05
-2.87532103395602e-05
-2.11359823235459e-05
-7.41560931437799e-06
-5.22567863060713e-05
-2.26080917042927e-05
-2.09428530975066e-05
-3.99491787397547e-05
-2.40136359038188e-05
-3.47062436466966e-05
-3.39442192475445e-05
-2.9399581106396e-05
-1.50495441085888e-05
-2.28298542255578e-05
-4.02754912749225e-05
-2.12810113743507e-05
-3.34618882718331e-05
-1.815109244186e-05
-2.43786350133498e-05
-4.47504742404115e-05
-1.22949034260153e-05
-8.82036114864439e-06
-2.21113985441394e-05
-3.50040889099688e-05
-2.66362667285e-05
-3.1646236419151e-05
-1.13562324140969e-05
2.18917968726797e-06
2.6801166846061e-05
-1.08099329431645e-05
-4.8779452294294e-05
-1.97718251492753e-05
-1.3400369380415e-06
-5.18778708669112e-05
-3.86483913789546e-05
-4.51564663742855e-05
-1.13281743934174e-05
-3.19147817926194e-05
-3.66843542860479e-05
-3.29950260381919e-05
-4.69427756292789e-05
-3.19189898485284e-05
-2.24327678506725e-06
-3.90666561817808e-05
-3.98204657713114e-05
-3.6968049127358e-05
-2.00751928862926e-05
-2.41405155998595e-05
-4.01314810760031e-05
-3.8135303723291e-05
-4.29396386601588e-05
-3.05328900208444e-05
-2.77133467599629e-05
-2.49298742561972e-05
-1.06597453291989e-05
-2.25513527727412e-05
-1.87787996497248e-05
-1.11346222132021e-05
-1.70188974621686e-05
-1.47264432086339e-05
-3.18460008715874e-06
-8.12593370074075e-06
-1.97100347064022e-05
-3.55300779196866e-05
-5.18695795379363e-06
-1.70998478144824e-05
-3.71174148651196e-05
-1.70284975641521e-05
-3.11878820608747e-05
-2.27504829787889e-05
-4.6804933928951e-05
-3.99834450277094e-05
-2.3166176609837e-05
-3.5562091147002e-05
-3.40666205714585e-05
-2.79751481152842e-05
-5.46542796407674e-05
-3.33693468356724e-05
-3.39539976311723e-05
-4.67796233584252e-05
-1.39207006971787e-05
-7.25123250703718e-06
-3.64254123511863e-05
-4.49806998509029e-05
-4.87188076661945e-05
-4.65657751543121e-05
-1.44503633994966e-05
-2.1733060862302e-05
-1.38202620403812e-05
-1.5889097046028e-05
-3.74920367096641e-05
-3.56286463457409e-05
-1.29409191848633e-05
-2.57485340100411e-05
-4.6564396580289e-05
-2.08524692643604e-05
-5.68474113487151e-05
-4.59229600810071e-05
-2.78229850003803e-05
-3.63633290922216e-05
-6.08605482181709e-05
-1.23980690774329e-05
-2.53295032502151e-05
-3.37396284359058e-05
-7.52540170634784e-05
-4.79663860451431e-05
-4.63752538291614e-05
-5.02483258917919e-05
-4.30168253888646e-05
-5.47294776539281e-05
-2.93168207643487e-05
-1.19013476609096e-05
-1.36910466905342e-05
-4.8849892250274e-06
-1.54053873239938e-06
-4.14117241653942e-05
-3.29391660585173e-05
-6.526473213867e-06
-3.09502612946983e-05
-3.60958141437489e-05
-1.84754056831868e-06
-1.97512270511045e-05
-3.09912025215337e-05
-4.42521934713981e-05
-4.55809478181641e-05
3.10247520209154e-06
-2.85870167087074e-05
-1.1035923342879e-05
-3.02034862719943e-05
-1.81585439530371e-05
-2.62149113107697e-05
-2.6134630602123e-07
-1.30373176811463e-05
-1.90405391658289e-05
-2.52828537248222e-05
-8.64916225328257e-06
-2.6441931857042e-05
-2.22040224954217e-06
-9.61260638202877e-06
-3.0706237813141e-05
-3.46701542800523e-05
-2.40270080181607e-05
-2.26853815218235e-05
-4.25509527718669e-05
-3.67015053116383e-05
-4.76018424184314e-05
-2.50190942877575e-05
-1.63013012430127e-05
-4.51031769387091e-05
-4.22957866298753e-05
-8.86559120084021e-06
-5.33210505927243e-05
-2.42090791321787e-05
-2.03331188312138e-05
-3.97974772360189e-05
-1.84416508553173e-06
-2.55902335585934e-05
-2.42785430406635e-05
-4.00093341768705e-05
-1.63640374237368e-05
-2.12933300662433e-05
-4.97113953547165e-05
-2.92079369206852e-06
-2.85937271200732e-05
-2.39233141337068e-05
-3.90500996302824e-05
3.13671171218506e-06
-3.18487233115628e-05
-2.23335984560993e-05
-1.80867321562352e-05
-1.18807824103577e-05
-3.39969912412199e-05
-1.60114199839625e-05
-2.64818525597617e-05
-6.13970773335318e-05
-7.09487499049708e-06
-2.10710267043921e-05
-5.56184695355931e-05
-2.29850028613536e-05
-2.62172037898546e-05
-1.58736161587857e-05
-4.29117917953535e-05
-4.07845066743196e-06
-6.12885156808975e-05
-3.54831546863871e-05
-4.10023426980738e-05
-2.08956235915098e-05
-3.92661479767113e-05
-4.15287801173016e-05
-3.37524488549672e-05
-5.36526956285422e-05
-2.77300019562161e-05
-1.34765388865116e-05
-4.78715233663879e-06
-3.91550140661259e-05
-3.91491332554019e-05
-2.61438360443495e-05
-4.56498574290561e-05
-1.35155330927942e-05
-3.68486247501152e-05
-4.72608528263007e-05
3.44004451820488e-06
-2.2028953894988e-05
-3.31472603579376e-05
-3.46537055925293e-05
-2.33749972728381e-05
-3.78471457747589e-05
-2.51079837247762e-05
-5.08745001896069e-05
-7.02995742754261e-05
-2.2501699508609e-05
-4.47615735871934e-05
-1.62393297612875e-05
-5.83026571417011e-05
-2.14557473826317e-05
-2.5961191826072e-05
-2.79999508547791e-05
-2.86037329574712e-05
-4.90970526017777e-06
-9.54920686929443e-06
-1.65589318860769e-05
-3.03051826358274e-05
-3.71528761669026e-05
-5.40088712830949e-06
-4.0481329289158e-05
-3.62707620703084e-05
-1.73395524468845e-05
-2.71337156828222e-05
-1.24843558748982e-05
-1.23015980690899e-05
-7.16563042136761e-06
-2.61189162404014e-05
-2.52055198610719e-05
6.67895599182653e-06
-2.50500624495628e-05
9.77433109698742e-06
-1.07764610324881e-05
-1.94603913834381e-06
-3.69087388321329e-05
-3.07950307362457e-05
-2.72735409556319e-05
-4.13101462587108e-05
-1.71024259365606e-05
-2.87789744546896e-05
-2.05336469784608e-05
-3.61201639777497e-05
-1.48602500036358e-05
-2.91946718970799e-05
-5.37126392127296e-05
-2.42304652092904e-05
-7.36334845066645e-06
-3.27089282567637e-05
-4.33179480458803e-05
-2.68220879531231e-05
-1.04877590383834e-05
-3.15610174554173e-07
-1.42576279144791e-05
-3.26984847699661e-05
-2.45053840889429e-05
-2.22631006697977e-05
-3.5997404565452e-05
-3.32004058258491e-05
-3.2654656000691e-05
-4.71490449877394e-05
-1.85143633411207e-05
-1.33085243211577e-05
-2.44576128299233e-05
-2.59561032412363e-05
-7.45606729803368e-06
-3.95162506045301e-05
-5.6053315341846e-05
-2.33708727455418e-05
-1.26410292568098e-05
-2.18780899795703e-05
-9.91993348657221e-06
-5.51497722949985e-05
-1.63389414798633e-05
-3.92260921701815e-05
-4.22945014529228e-05
-2.1067935705814e-05
-1.6443609868973e-05
-3.36041439444116e-05
-2.48988604113547e-05
-3.71921348569072e-05
-4.52210315254033e-05
-8.89093190782755e-06
-1.45490909371306e-05
-5.01670485229026e-05
1.65421641059529e-05
-3.0333129418854e-05
-4.61715993250065e-05
-2.2415127339254e-05
-1.11851535380263e-05
-1.86623801694706e-05
-3.87095615281397e-05
-2.42804971515974e-05
-6.4866581252899e-05
-3.78998003969815e-05
-2.93873933303787e-05
-5.64268748981789e-05
-1.9240052124054e-05
-3.40895661987881e-05
-4.21943556389406e-05
-3.94280627105846e-05
-2.80902999073065e-05
-3.21310638467784e-05
-3.11415865863511e-05
-5.37056064065019e-05
-2.48273471376043e-05
-1.97233136409476e-05
-3.84973159229653e-05
-4.33023167470783e-05
-3.79471130128832e-05
-2.41863009420855e-05
-3.74381611920223e-05
-1.84726635133555e-05
-4.90191216747306e-05
-2.24873906658717e-05
-1.25225989823277e-05
-7.15798325197262e-05
-3.89866272054392e-05
-4.12535544152588e-05
-3.60777155495001e-05
-3.12012319941227e-05
-3.02481579420797e-06
-2.21573543916541e-05
-2.55707845332658e-05
-8.69439344341337e-06
-3.6426916902758e-05
-4.44406885245686e-06
-1.58114622938549e-05
-4.35401618143471e-05
-1.18537433029468e-05
-1.78624055279595e-05
-2.7714312555824e-05
-9.83267976776065e-06
-3.87627142330764e-05
-2.38441169981337e-05
-2.63520684365075e-05
-1.9510228878405e-05
-3.3548900006819e-05
-4.11871379966829e-05
-1.38455306410196e-05
-4.68155933578373e-05
-4.40548931940835e-05
-4.48144015362547e-05
-3.11361303575666e-05
-5.26829470900667e-05
-3.96875653859369e-05
-9.8653275462079e-06
-4.86800709966069e-06
-2.01855643767443e-05
-4.63672908524383e-05
-5.24470764425056e-05
-4.91174824168599e-05
-1.67098116521676e-05
-4.4990321349418e-05
-1.85814627939743e-05
-3.86366736854525e-06
-2.01574144263619e-05
-3.71706242732421e-05
-4.10007081078496e-05
-2.55914181144515e-05
-4.48997988214407e-05
-1.96164837456062e-05
-3.35435144280469e-05
-2.80950928537759e-05
-2.91165930421332e-05
-2.11792619223444e-05
-5.68975196143576e-06
-3.03074793154692e-05
-1.75392641292652e-05
-1.64828565948582e-05
-3.53489341986765e-05
-2.7184746832981e-05
-4.88449770097724e-05
-4.40153143499817e-05
-6.5564476136391e-06
-1.6166320631995e-05
-3.77893853217979e-05
-3.88559260543492e-05
-2.07283444595264e-05
-3.21404271187295e-05
-4.57236612945866e-07
-2.37421072219486e-05
-4.20452772395476e-05
-2.55672261304799e-05
-3.34883636756403e-05
-5.11996642141938e-05
-2.57710675814586e-05
-2.11733365776259e-05
-2.10107403804107e-05
-2.89778013456936e-05
-3.03546358338194e-05
-2.71449505769537e-05
-4.34409126813505e-05
-3.51658024148578e-05
-3.61852279912428e-05
-3.2834426678431e-05
-4.7195810482724e-05
-2.90302784397037e-05
-3.00640028258002e-05
-2.04865014177111e-05
4.72162517378927e-09
-3.34282872414734e-05
-3.16669704790117e-05
-3.22179940580932e-05
-3.94345134967422e-05
-4.26136735718763e-05
-2.47536764810174e-05
-3.43498857750574e-05
-4.26450748537887e-05
9.09972656849718e-06
-5.13015053017656e-05
-3.20283449347406e-05
-4.20131797251312e-05
-1.99641932804355e-05
-5.49381139299513e-05
-3.38919686353026e-05
1.3836572150716e-06
-3.75449079256555e-05
-3.90397962461213e-05
-8.22667692156341e-06
-1.18059933997382e-05
-1.84579290507388e-05
-3.12231012131848e-05
-2.2924270823522e-05
-2.33529761968745e-05
3.26593117494893e-06
-1.30346445567565e-05
-2.90562488570869e-05
-2.05331774826154e-05
-3.60643609472937e-05
-4.66219868314446e-05
-4.6100690585434e-05
-5.54434688112184e-05
-3.99884213330344e-05
-3.25260837193201e-05
-5.63268025319397e-05
-3.78367822047981e-05
-2.73202636105813e-05
-4.91438196165632e-05
-1.60639588290966e-05
-3.15461719540921e-05
-5.75086876934399e-05
-2.44247842355787e-05
2.65082044043345e-06
-2.03794978605559e-05
-6.14298284500831e-05
2.29801157254888e-06
-3.11985998924893e-05
-5.62568730916821e-05
-3.41293797461912e-05
-2.00328715409124e-05
-2.18541160951785e-05
-4.58820398888289e-05
-4.43511423989803e-05
-2.61541668382077e-05
-9.51291892655736e-06
-2.63181067003976e-05
-3.54823542276547e-05
-2.18527395359037e-05
-4.21403490533644e-05
-3.08644876685635e-05
-3.71945515404953e-05
2.23382129350932e-06
-2.02524239569336e-05
-1.49924310732138e-05
-3.2500308948893e-05
-6.93868178860261e-06
-3.74752044469007e-05
2.24906054203294e-06
-3.1083518350606e-05
-1.39333092607476e-05
-9.32220597667438e-06
-3.27015339216038e-05
-2.63080185609795e-05
-2.74508493890255e-05
-1.15647515849729e-05
-6.76489401025615e-05
1.58778778125474e-06
-4.02511199051448e-05
-2.7470211179634e-06
-4.07059616683957e-05
-3.691430522895e-05
-3.14522776964175e-05
-1.99145874878514e-05
8.57005602541972e-06
-6.04620180931696e-05
-4.84835039992655e-05
-3.23529177815298e-05
-6.08975332124731e-05
-2.66698780509329e-05
-2.77241980283397e-05
-2.48706639900983e-05
-1.64788274186785e-05
-2.44371807649931e-05
-4.87761216119849e-05
-4.39345154074081e-05
-1.41668798902026e-05
-2.43883492159417e-05
-4.41662282703179e-05
-5.49757189911531e-05
-2.59978108108567e-05
-4.57414140378968e-05
-4.21977590829911e-05
-2.38549353199067e-05
-1.42537524952755e-05
-5.60398573093933e-06
-3.67002388465521e-05
-3.8481797052186e-05
-1.64004191495157e-05
-2.51495723018699e-05
-2.8612269733735e-05
-1.30288606210688e-05
-4.3900067528249e-05
-2.87893719303603e-05
-2.7971275841352e-05
-6.85616665389083e-05
-1.8960097702101e-05
-2.03250285871349e-05
-1.78806596931728e-05
-1.70669358264214e-05
-2.86851666817144e-05
-4.06145635191377e-05
-9.58691076761284e-06
-1.26494555538174e-05
-3.41531397002893e-05
-2.44469933736961e-05
-1.7353347590469e-05
-1.92333792264951e-05
-2.31340257434577e-05
-1.90543651932071e-05
-5.35581778017254e-05
-4.60401371459987e-05
-7.18657877566708e-05
-1.3208159568558e-05
-3.61931965291211e-05
-3.35695944724201e-05
-1.07593464546158e-05
-4.47410274717282e-05
-2.15658335833611e-05
-3.17003416416484e-05
-3.91312104406109e-05
-2.30873064991471e-05
-2.22510935163527e-05
-5.15894409497896e-05
-5.07429662783763e-05
-3.8937920471074e-05
-4.35719376243758e-05
-5.99251474695275e-05
-3.08509519117501e-05
-2.49671382914941e-05
-3.88435965296339e-05
-1.6066247771583e-05
-3.72466972646365e-05
-3.39160883602021e-05
-2.16392179194936e-05
7.53598789607573e-06
-2.77349705704232e-05
-3.41661088360762e-05
-2.67575237262777e-05
-3.15330292949681e-05
-3.72139304591075e-05
-2.93444311807118e-05
-1.7595473615341e-05
-1.31486808954928e-05
-2.12165597130351e-05
-3.17779480644532e-05
-6.26622978622979e-05
-5.45521664368141e-06
-4.49665757031434e-05
-3.19095933981232e-05
-2.60470532048547e-05
-3.11373988076883e-05
-2.8392419638442e-05
-5.02797671992404e-05
-2.18474995520529e-05
-4.7208961975223e-05
-4.21013062411202e-05
-1.91136122110886e-05
-2.54682587414759e-05
-5.67794328375252e-05
-4.97495354717423e-05
-2.65106236756134e-05
-1.71286557379116e-05
-3.42334759406859e-05
-3.95873511456614e-06
-3.80970704374975e-05
-3.11831711756982e-05
-3.05415884521487e-05
-3.8279880956961e-05
-6.3887858913288e-05
-3.6336563685209e-05
-1.600149897486e-05
-1.27285076050208e-05
-2.51844064260489e-05
-4.92715217767309e-05
-4.53951845974257e-05
-1.1022218426957e-05
-1.34254144789623e-05
-4.08236393770274e-05
-5.17017542777568e-05
-2.62381391752561e-05
-2.59875422992999e-05
-2.03414173833628e-05
-4.52757865766487e-05
-3.26432580639947e-05
-4.12065893454214e-05
-6.00510747142434e-05
-2.79144381272e-06
-4.92210280445942e-05
-1.60033875928009e-05
-2.00772081864401e-05
-5.88924547615378e-05
-1.12485933470312e-05
-4.09525155499769e-05
-2.46604070787406e-05
-2.77674280921311e-05
-9.19401697542697e-06
-1.90556888502569e-05
-1.83749015482563e-05
-5.41689485733756e-05
-4.3128481708924e-05
-2.7507088354759e-05
-8.69896487582583e-06
-2.69055484569627e-05
-3.72124775373232e-05
-1.0475527022956e-05
-4.68092344469001e-05
-4.12427022355754e-05
-3.9686522213624e-05
-2.44423171512169e-05
-1.48743703763025e-05
-1.166737779071e-05
-2.17077031613798e-05
-4.7724296589598e-05
-3.96894626440832e-05
-4.27487114430318e-05
7.59913756784377e-07
-3.02107479187309e-05
-1.93421533998651e-05
-3.1955332097283e-05
-3.91267045653843e-05
-1.98018328446584e-05
-7.2515565614182e-05
-1.38405789106042e-05
9.66527704649811e-06
-2.71772449581159e-05
-5.76654404647585e-05
-3.76797028807429e-05
-8.27253652456221e-06
-1.30183632343448e-05
-2.19877115122547e-05
-2.89019031967057e-05
-7.35064970364702e-07
-2.88999097773363e-05
-4.23906616998777e-05
-1.00709922017687e-05
-2.86915157250466e-05
-3.8959037547369e-05
-1.50101873179017e-05
-3.55071042478422e-05
-3.46364629708649e-05
-3.89528243435454e-05
-2.64320664983824e-05
-2.89898058475662e-05
-3.58901306240106e-05
-1.6951837826654e-05
-4.75846306545897e-05
-1.86500165895882e-05
-2.26618696251257e-05
-3.52974704242161e-05
-1.28619613823195e-05
-1.61463080633857e-05
-3.38834144137295e-05
-7.1424042522454e-06
-1.18801826230177e-05
-2.36625824995252e-05
-3.1448254443159e-05
-5.29691000349822e-05
-3.6985046571852e-05
-3.62044997985818e-05
-2.3137079323131e-06
-3.71755319976773e-05
-4.76189706122296e-05
-4.29245333553625e-05
-2.33601268513304e-05
-1.52952145808877e-05
-3.41872723483538e-05
-5.16243104234223e-05
-2.67719879287047e-05
-2.38679831579257e-05
-2.67896460583947e-05
-3.30750567469053e-05
-1.45428819648561e-06
-1.42486718819177e-05
-3.301786954871e-05
-3.46335307260975e-05
-4.36410304495187e-07
-3.37313090037749e-05
-1.56489350016672e-05
-2.59174594579783e-05
-3.67318540109716e-05
-5.65697924108246e-05
-2.52120662506303e-05
-3.53096163248349e-05
-1.79360057849428e-05
-7.211117767848e-06
-6.70068633830824e-05
-4.91212695824979e-05
-4.22339563688436e-05
-1.58893721750829e-05
7.11190176396231e-06
-3.04453869605351e-05
-1.83398625916418e-05
-3.43763456015843e-05
-3.26466794547188e-05
-3.104835880494e-05
1.00850199756671e-05
-6.24902657096345e-05
-2.22846847551666e-05
-4.09555141954506e-05
-1.83265626165477e-05
-3.52668266171043e-05
-3.22758852704121e-05
-1.26304184322368e-05
5.40694662716998e-06
-9.3553160619183e-06
-9.43368380295541e-06
-1.91499447240874e-05
-2.47218172170054e-05
-3.23285454825187e-05
-4.03223159424175e-05
-8.90915210951674e-06
-2.35172657047977e-05
-2.05371081008689e-05
-1.28296474898639e-05
-2.05710474132745e-05
9.05484057550078e-06
-2.96364666268372e-05
-3.19009860436898e-05
-1.725627147533e-05
-1.8210930915117e-05
-1.72460580978574e-05
-2.85915154642537e-05
-8.98848541291245e-06
-3.67324916530274e-05
-6.30226158484344e-05
-2.70751682556857e-05
-1.11100597401031e-05
-1.68500192019215e-05
-1.74246677410025e-05
-1.8793235825033e-05
-3.10445363223751e-05
-4.00388908876598e-05
-4.85749298472856e-05
-2.9469197032701e-05
-4.48082726571065e-05
-2.45570367862839e-05
-3.25949541694548e-05
-6.20810742180915e-06
-1.03909590998036e-05
-2.62509335730249e-05
-3.40555013865692e-06
-1.67727154565632e-05
-2.17400712978951e-05
-2.55044581122699e-05
-3.78653077979207e-05
-4.92935625569413e-05
-2.87771427823564e-05
-4.64085014862337e-05
-3.32395385316414e-05
-4.37221408010123e-05
-2.42188496819324e-05
1.89050675732136e-05
-3.27757299487111e-05
-1.37336069812909e-05
-2.59245828209916e-05
-1.31536434110413e-05
-2.46359337252633e-05
-3.1531177448427e-05
-3.89538757477676e-05
-1.0996811211282e-05
-3.59972119057786e-05
-1.69873843476254e-05
-2.35898262880085e-05
-3.10476794559176e-05
-2.47022776404736e-05
-2.63378510237294e-06
-1.11621062521937e-06
-3.03395955595454e-05
-3.75308772263867e-05
-1.33491580584844e-05
-5.58048673233454e-05
-1.41207818496551e-05
-3.86389153283662e-05
-1.55778564039109e-05
-4.26310514877955e-05
-3.76762585351797e-05
-2.14125645173171e-05
-2.03111831103115e-05
-3.04952537673135e-05
-2.23195085230349e-05
-4.49765499121941e-05
-3.45814416226115e-05
-1.7821846351214e-05
-4.21006085286157e-05
-6.31601778592632e-06
-3.07146615463473e-05
-2.99476198116311e-05
-2.4191024664922e-05
-5.17354885711035e-05
-3.87427559554225e-05
-1.68070918465114e-05
-1.94515021739291e-05
-7.66800918309422e-06
-3.15797918930196e-05
-3.69216884011282e-05
-2.79303492431966e-05
-4.88254721287819e-05
-1.62302367870221e-05
-2.62785818045813e-05
-5.56110050954807e-06
-1.47997699985237e-05
-4.17686608360632e-05
-3.78585884243532e-05
-2.59487794299675e-05
-1.66830604757214e-05
-8.55070298451144e-06
-1.36555673120416e-05
-3.39484049907945e-06
-2.10489389370692e-05
-3.3863223257406e-05
-2.21187952661902e-05
-2.076776747818e-05
-3.9670407124416e-05
-4.88821015999895e-05
-2.20418075418434e-05
-2.76652835900461e-05
-3.33027376930234e-06
-3.3450809494169e-05
-4.94186983873361e-05
-2.92390269620992e-06
-3.59824051384015e-05
1.89209192893553e-06
-2.5167722788919e-05
-6.33313014080861e-06
-3.47136780943117e-05
-4.17140989799003e-05
-1.22151515370952e-05
-2.99565688031237e-06
-5.6420449001616e-05
-3.4308501394184e-05
-2.74247808295018e-05
-2.47055393309927e-05
-5.68221455594439e-05
-2.99257793876002e-05
-1.45715534728925e-05
-2.42842913602455e-05
-2.61902047497969e-05
-9.21135623752946e-06
1.6363391363291e-05
-5.43301110388193e-05
-2.21004260024133e-05
-3.91337908621772e-05
-1.09958997632802e-05
-3.09484856057376e-05
-5.23369545399309e-05
-2.06625732072296e-05
-2.24129939535043e-06
-2.21819666024823e-05
-1.05862847118612e-05
-3.59086040924735e-05
-3.37441086208172e-06
-4.46033216449321e-05
-1.77972271345988e-05
-4.29316289785613e-06
-8.55926182987388e-06
-4.38135092438272e-05
-3.29778559369467e-05
-2.98274748315436e-05
-4.96603115556188e-05
-1.97402818067925e-05
-4.73509733144115e-05
-3.80663138555998e-05
-3.8221602495809e-05
-2.71921781244746e-05
-2.9226837302526e-05
-1.34107432774789e-05
-2.50599970910015e-05
-2.46458888903947e-05
1.97012946558029e-06
-3.51949017026228e-05
-1.42169046021125e-05
-3.351367947676e-05
1.47893420172215e-05
-3.26366086225445e-05
-2.40771375606954e-05
-3.41061414910346e-05
-5.02964389187679e-06
-3.08633753371517e-05
-2.23663193725218e-05
-6.85155002637435e-06
-4.08984722126685e-05
-3.30639464702387e-05
-3.65509006889357e-05
-1.74655885048742e-05
-1.30412343501974e-05
-5.71517944533817e-05
5.266876703877e-06
-1.2918749805048e-05
-2.88242979044539e-05
-3.50005349458087e-05
-3.90716501653168e-05
-3.14990818124404e-05
-1.36995376522684e-05
-2.25936251090076e-05
-2.29211783438348e-05
-1.68382756547754e-05
-2.56017589020667e-05
-3.01009902025873e-05
-3.34742455515909e-05
-3.98902190263317e-05
-2.48326499065747e-05
-3.34100881450004e-05
-3.90609317529572e-05
-2.30350987558058e-05
-5.18919049271149e-05
-3.86165835261078e-05
2.84347556892186e-05
-2.39929424622542e-05
-3.43826588455832e-05
-4.26522463412855e-05
-2.90188162599681e-05
-2.53396589118128e-05
-2.07372971035425e-05
-3.84866988317185e-05
-1.46596905924409e-05
-5.21963269298274e-05
-4.22729255310144e-06
-2.13713952670172e-05
-3.10581620789973e-05
-3.71007501972975e-05
-2.15088173876085e-05
-3.20371374545081e-05
-2.31010526352016e-05
2.04242712763544e-06
-3.92732940701393e-05
-1.06875474103871e-05
-1.69631918141976e-05
-3.73311865854918e-06
-2.34467870339965e-05
-5.49155691755465e-05
-1.04732884658536e-05
-1.03779887248112e-05
-2.97613992546113e-05
-3.40419698396524e-05
4.74403911702718e-06
1.04812059108079e-07
-2.60607600160357e-05
-2.21050348987253e-05
-5.97025610862476e-05
-1.78964804345482e-05
-3.09148126909218e-05
-4.17561595895009e-05
-2.12397141283489e-06
-6.48688061719918e-06
-2.68346497948164e-05
-5.07081138127809e-05
-3.66283297304491e-05
-1.24685329314613e-05
-3.74249139173857e-06
-5.42924855680804e-05
-1.06899622967511e-05
-1.55372790738351e-05
-4.15588861238642e-05
-1.86052701493959e-05
-3.66018824972957e-05
-2.45443850109318e-05
-2.03250070858504e-05
-1.86074793236675e-05
-2.35467585479989e-05
-2.17776443243326e-05
-3.62767339157089e-05
-3.89749333646064e-06
-3.00177064421504e-05
-2.35398638753581e-05
-4.20745568281288e-05
-2.39542065017657e-05
-1.71859635884944e-05
-3.14296807600885e-05
-3.75805913211907e-05
-1.81206894081401e-05
1.21613184413521e-06
-1.4106588383212e-05
8.96701071883791e-06
-3.53824182629423e-05
-2.7442689135793e-05
-4.41887576181912e-05
-2.38109822771839e-05
-1.07899272756802e-05
7.65972717121723e-06
-2.79761391557057e-05
-1.59875185966447e-05
-3.51398276152265e-05
-1.95593592689536e-05
-7.4052608098952e-06
-1.79915772135826e-05
7.75095889864452e-06
-3.90865604756216e-06
-3.26740872165114e-05
-3.30107779959882e-05
-1.30141183694932e-05
-2.08539404191274e-05
-3.78865768995419e-05
-3.6296272556402e-05
-9.37486537445889e-06
-1.02107726566557e-05
3.34027417597339e-06
-2.35666644831553e-05
-9.48144909309493e-06
-2.47582363710434e-05
-3.47034588709619e-05
-1.89880770000403e-05
-1.80114252039741e-05
-3.46446001707107e-05
-4.35037690488311e-05
-7.86882610483247e-06
-6.15574962093438e-05
-8.93916169135666e-06
-2.17895915999033e-05
7.32550611675459e-06
-2.95577182248749e-05
-6.97502066285437e-06
-1.23795930464527e-05
-2.74346918937438e-05
-1.7727712726879e-05
-1.60595831382285e-05
-2.84862324220337e-05
-7.63789317261756e-06
-5.69952359756466e-05
-3.25846809622476e-05
-6.07640716022584e-05
-4.89611638005209e-07
-4.41200554444373e-05
-1.20448669444615e-05
-1.19557508441504e-05
-3.29792172124539e-05
-1.24906697809231e-05
-1.00604999370861e-05
-1.62936690257847e-05
-1.91301015532908e-05
-4.621415036251e-05
-1.92986045205152e-05
-5.10941020065249e-05
-2.65899301439141e-05
1.10725215734808e-05
-5.35991124207502e-06
-1.80122587605309e-05
-1.77121888455607e-05
-9.98408826574484e-06
-1.77451349849316e-05
-4.923862060622e-06
-3.88471254428507e-05
-4.09611809076555e-05
-2.47160005587702e-05
-1.70405271350417e-05
-6.56142966515181e-05
-4.74812151579855e-05
-5.46324448163722e-05
3.36917236460463e-06
-2.2691156381778e-05
-4.70857836154355e-05
-4.15995070108067e-05
-3.44556928143401e-05
-3.02256601300605e-05
-1.14156708662633e-05
-3.36555549422266e-05
-2.36544233704106e-05
-3.12717585833917e-05
-5.17624435919624e-05
-2.86383030359285e-05
-2.05640548858107e-05
-4.58142246737165e-05
-5.48656705613402e-05
-2.95250394482333e-05
-1.29278621380368e-05
-3.06134140825809e-05
-2.93666119974918e-05
-1.92091797070578e-05
-2.9353798738302e-05
-4.79427620593091e-05
-2.9095545049665e-05
-3.44312694215417e-05
-2.6534140676772e-05
-2.02756197004705e-05
-6.93350611747074e-06
-3.73297007093343e-05
-2.69047686622642e-05
-2.8753684688028e-05
-4.20257415086595e-05
-1.43263543644242e-05
-2.4163071974576e-05
-2.58150897788797e-05
-4.33442337386414e-06
-9.09988716227204e-06
-1.41226328136178e-05
-1.97292798658431e-05
-4.15544166386535e-05
-2.09945981211127e-05
-2.76139543806705e-05
-2.74303572465687e-05
-4.21791651389764e-05
-8.94487098198149e-06
-1.51072677117874e-05
-2.9479641769052e-06
-3.10405678301168e-05
-1.54679696678854e-05
-1.44930331489134e-05
-5.04763801212858e-05
-6.14314495006108e-06
-3.63331110305667e-05
-5.52258809940333e-05
-8.20633279592863e-06
-4.85197754410761e-05
-4.35754381235558e-05
-5.04658874229143e-05
-1.24201115621231e-05
-4.42335965985959e-05
-2.17519037971914e-05
-3.12022485957464e-05
-2.65599572896646e-05
-4.794324653025e-05
-1.46551983075162e-07
-2.91376544108844e-05
-1.33716476873146e-05
-2.38685580615484e-05
-3.01881581005556e-07
-2.49669138959606e-05
-3.48520756861534e-05
-3.45941216827217e-05
-2.42079666970422e-05
-1.57076514159082e-05
-2.18994059629882e-05
-5.99853263404074e-05
-1.70044815898773e-05
1.32458390643376e-05
-2.59466184871967e-05
-2.45691676103514e-05
-3.35671101024675e-05
-2.22725534545235e-05
-4.09169491679715e-05
-2.82235471451784e-05
-1.20962421279171e-05
2.88322937737775e-06
-4.65378457326367e-06
-3.55016815942463e-05
-4.12558626355719e-05
-2.17077892138868e-05
-2.45438477528538e-05
-5.17046210562674e-05
-5.96910894093978e-05
-3.50402177966344e-05
-9.80744687187005e-06
-1.89553156344831e-05
-4.41720238359392e-05
-2.65588723037417e-05
-3.04687629431593e-05
-5.3142605337694e-05
-1.43198338547985e-05
-1.8626202727784e-05
-5.67857673786985e-05
-3.81672911655384e-05
-3.43422811457759e-05
-2.71966691286315e-05
-4.45857134665901e-06
-1.61501102113056e-06
-3.28680579338618e-05
-1.24347083257778e-05
-3.94190714017566e-05
-5.84991877436339e-05
-2.09550850753385e-05
-2.25739371561589e-05
-3.65757687935739e-05
-1.9843789545817e-05
-5.17666130143798e-05
-4.6568399994051e-05
-2.61581181794386e-05
-2.50058584577014e-05
-1.71491138834307e-05
-4.94077547715621e-05
-2.9884801386777e-05
-1.48278827516775e-05
-3.53419941242889e-05
-3.20219590929595e-05
-4.9570658549826e-05
-2.09096206309447e-05
2.75834159932269e-06
-9.01266084719397e-06
-2.88632561100749e-05
-1.73217587856809e-05
-7.36930271026273e-05
-1.65935217917218e-05
-4.26072846452836e-05
-4.2188048323475e-05
-1.1123529783599e-06
-4.49125424426887e-05
-2.15801201622297e-05
-2.02573163075993e-05
-5.00265359290448e-05
5.44266041975669e-06
-2.5184296030004e-05
-1.03992998603245e-05
-6.65972474124776e-06
-1.3005845591649e-05
-2.61042292858843e-05
-4.1764143956005e-05
-2.72467913278221e-05
-2.96684611074474e-05
-3.137891704709e-05
-5.98076677029555e-06
-2.27786541774048e-05
-3.76892600135612e-05
-2.91926698868126e-05
-2.24588601952883e-05
-6.63842082586043e-05
-2.27293619454453e-05
-1.78288960817622e-05
-2.12891897926115e-05
-5.11658608590271e-05
-3.28303378521115e-05
-1.32732415605692e-05
-1.46993851989384e-05
-2.65229022248595e-05
-1.46114039277575e-05
-3.90641231153604e-05
-3.36045504081176e-05
3.57039790551906e-07
-2.33965751247665e-05
-5.93291450192982e-05
-3.91889642277074e-05
-1.54065676836534e-05
-4.26211323817136e-05
-1.33740319553009e-05
-1.73435471923401e-05
-1.8518265403555e-05
-4.08379327285546e-05
-1.81006944236955e-05
-1.51833863222592e-05
-3.56069815463696e-05
-4.16915996004435e-05
-3.72569625257482e-05
-3.63026733414483e-05
-6.33787829728593e-05
-1.92207390120515e-05
-1.77624758910904e-05
-2.04349136199462e-05
-2.40342673414051e-05
-7.62933896411514e-05
-2.24857229836662e-05
-3.28526284803334e-05
-3.17119686220132e-05
-2.38390987239233e-05
-5.47261658151321e-05
-5.0327158821128e-05
-2.675747231375e-05
-3.43922154780947e-05
-3.53740460832098e-05
-3.49529492071155e-05
-3.4020721425749e-05
-8.0821615725165e-06
-7.10432627587432e-05
-2.37743615010775e-05
-4.03104859945393e-05
-3.41578885579677e-05
-3.41405294848644e-05
-3.86105903162887e-05
-4.09804090247974e-05
1.68170714588412e-05
-7.32876085523337e-06
-4.45122178925769e-05
-4.30804047767164e-05
-4.26421098208235e-05
-2.55326551374994e-05
-9.98190105201806e-06
-4.56716243402338e-05
-3.47084606447544e-05
-2.67989766834233e-05
-3.19782872868859e-05
-3.56595519779908e-05
-2.80306589365505e-05
-1.91875354704819e-05
-4.28724103354381e-05
-2.34377695508958e-05
-5.06401528398535e-05
-3.21302631589814e-05
-4.19392288505978e-05
-1.22985834909004e-05
-3.17582696863979e-05
-5.02852603721026e-05
-3.19318692508026e-05
-2.6592861699998e-05
-2.67106036105268e-05
-3.6069799505825e-05
-3.01298147054724e-05
-9.87050377707091e-06
-2.42474569538808e-05
-3.88555197327197e-05
-2.11906629424147e-05
-4.15732289264525e-05
-3.33048768791442e-05
-3.9166907376267e-05
-4.22477958447605e-05
-4.19042961431129e-05
-2.16651275742137e-05
-1.75386850259076e-05
-3.09208474643574e-07
-2.03249578100842e-05
-2.62729086334312e-05
-7.58460533564012e-06
-4.06124056903029e-05
3.60154924780453e-06
-5.27818149217231e-05
-2.42739073692035e-05
-1.80364145614864e-05
-3.27744234958821e-05
-1.82354584268386e-05
-6.48237145155203e-05
-3.08127075753085e-05
-4.7630580467745e-05
-4.92605695093133e-05
-1.84136295682388e-05
-3.95780356521172e-05
-4.85700255982444e-05
-2.20724238941877e-05
-1.29606116464271e-05
-5.05975443243147e-05
-1.2782848928637e-05
-5.46235648190991e-05
-3.02484235068841e-05
-3.73344370965179e-06
-2.87163414949379e-05
1.57379882928854e-05
-2.07459404374861e-05
1.40097709054704e-06
-2.15899051215091e-05
-1.82972152395046e-05
-2.22112441975921e-05
-2.82140067821495e-05
-2.84972774034792e-05
-1.84690605804243e-05
-3.09867906611493e-05
-4.26085935197277e-05
-6.20861675167828e-06
-2.85042078814393e-05
-6.57613449178963e-06
-5.11892692531488e-06
-2.89666303202447e-05
-6.95927722307357e-05
-2.22544787450055e-05
-3.09858635407255e-05
-2.5149341503203e-05
-4.16360092003652e-05
-4.74411395962836e-05
-2.15634862041078e-05
-3.08661257770073e-05
-2.67385318302679e-05
-1.21314846463863e-05
-3.8029096762458e-05
-2.0170853893112e-05
-4.39437031980143e-05
-2.30887750112802e-05
-5.34676125287665e-05
-7.28142205391404e-05
2.60198093245342e-06
-1.9241907090184e-05
-1.89217287752514e-05
3.99150773739835e-06
-8.71000333620663e-06
-2.44396652606988e-05
-2.78087211412609e-06
-3.47788874394722e-05
-1.09408502484673e-05
-7.18456924480596e-06
-1.94325613044312e-05
-4.12592361702515e-05
-7.69785802471773e-06
-2.80869133511452e-05
-1.47494590926801e-05
-3.13994617745148e-05
-1.59153104405589e-05
-2.80807754258148e-05
-2.79888766040072e-05
-2.03447047626326e-05
-2.38653519764714e-05
-3.51530998618998e-05
-4.1655894651227e-06
-4.96642633873273e-05
-2.70615754916224e-05
-1.56927841762765e-05
-2.38730736285966e-05
-1.70882840592323e-05
-3.29001992685741e-05
-4.55876750154489e-05
-2.15821668828135e-05
-4.90243173604887e-05
-3.34781471757377e-05
-2.70829727647981e-05
-3.32201554645206e-05
-4.30420049815069e-05
-2.04741695172773e-05
-3.30765779770235e-05
-2.51658455289677e-05
-2.00195424821957e-05
-2.29026011321892e-05
-7.37978093719021e-05
-1.82463173310652e-05
-2.15258888705668e-05
-2.6888939204823e-05
-5.86615930567494e-06
-2.63685803557897e-05
-9.59101180319662e-06
-6.2807435789917e-05
-9.30664376933477e-06
-2.20952117819161e-05
-2.3604499931047e-05
-1.62850575116705e-05
-1.54994245626722e-05
-6.00384879260392e-05
-2.67974952540132e-05
-1.28013288795168e-05
-1.97926038018649e-05
-1.75189925574564e-05
-3.05985681422676e-06
-2.93252446830837e-05
-1.859724290516e-05
-4.61912770210081e-05
-2.74605898975204e-05
-4.19407252588047e-05
-2.12834209756544e-05
-3.59576247188223e-05
-1.77431665541821e-05
-2.67435707192659e-05
-1.53702036551508e-05
-1.49531552679041e-05
-2.09001972190395e-05
-4.57496840613544e-05
-4.08260299651444e-05
-4.53548442586391e-05
-1.94388329334496e-05
-2.53670875830387e-05
-2.242840671512e-05
-3.94105750791457e-05
-5.57813397410644e-05
4.17401322982907e-06
-4.78395708189553e-05
-4.99471221682859e-05
-4.57104736580754e-05
-4.65020119194106e-05
-5.64545675485384e-06
-1.30291463098486e-05
-7.21203253373332e-06
-3.2004965223082e-05
-2.83208071436539e-05
-1.5652894728266e-05
-3.39130091853902e-05
-4.22323414846995e-05
-4.19613804706676e-05
-2.86565858798035e-05
-3.61766885484734e-05
-2.138731941251e-06
-3.47992204519761e-05
-3.34415157977279e-05
-3.86582358209304e-06
-3.79616344005332e-05
-1.46503215228884e-05
-1.77053647489908e-05
-4.31825222701186e-05
-1.73732714919437e-05
-3.94489273025509e-05
-4.02109158712133e-05
-5.89356777957105e-06
-1.90753847103146e-05
-4.42982888395416e-05
-1.20735365720072e-05
-3.36729118901457e-05
-4.11415002827856e-05
-1.70096877064241e-05
-2.39264119609249e-05
-1.5144714292174e-05
-3.72538910616484e-05
-2.15824534833266e-05
-1.89117905497934e-05
-3.40771489109729e-05
-5.7500291493488e-05
-4.25546352704836e-05
-1.70358876617201e-05
-2.50951235780228e-05
-3.94457154068557e-05
-4.39544407100044e-05
1.71800367426113e-05
-2.25153999012764e-05
-3.44652477058806e-05
-4.56180235478474e-06
-4.15210303169163e-05
4.51561569440181e-06
-2.09356414409366e-05
-1.30140945666225e-05
-3.78301829690587e-05
-2.22337093460121e-05
-3.84739917266032e-05
-1.73321479666937e-05
-9.15255003540916e-06
-4.1591118477412e-05
-4.47741792712185e-05
-1.8415097538071e-05
-1.49538924753065e-05
-5.12976036737651e-05
-3.81830725478029e-05
-2.93178834033306e-05
-2.60175188792715e-05
-3.43565518770087e-05
-2.53816505208084e-05
-3.08432532413788e-05
-1.74361534612182e-05
-4.94727500789361e-05
-2.16443865755989e-05
-5.13663075423267e-06
-4.78341094163103e-05
-2.67696119962106e-05
-3.34987731747374e-05
-1.24181392247004e-05
1.91759176572328e-06
-5.7471212185938e-05
-2.26859777835507e-05
1.78032765952723e-05
-3.51386380655773e-05
-2.70101305049406e-05
-4.5922247126192e-05
2.0228304164982e-06
-3.76931460760866e-05
-1.92782086591176e-05
-3.46681585973205e-06
-2.50837133335651e-05
-1.79525486997926e-05
-8.85488432742726e-06
-9.58981513095818e-06
-2.4815307722904e-05
-4.07633841611136e-05
-2.75664218658156e-05
-4.96413618361955e-05
-2.44076561055754e-05
-3.67663439867834e-05
-2.51393611011569e-05
-1.53984305194241e-05
-2.49483755676653e-05
-2.22330561617792e-05
-1.07967277372292e-05
1.89326316825901e-05
-2.10339417932404e-05
-4.70535528336146e-06
-2.87714218017917e-05
-1.81759058476565e-05
-1.58751359763499e-05
-4.68283090128515e-05
-6.78015379229847e-05
-4.9820143479906e-05
-8.85731884187314e-06
-3.40968345950821e-05
-2.65215255778581e-05
-6.65817743070737e-06
-3.16918351967868e-05
-8.78778887794973e-06
-4.93409279584284e-05
-4.24714927648223e-05
-3.43489564394262e-05
-2.23494087227581e-05
-3.49073076377928e-05
-4.23706796533645e-05
-4.85467604138568e-05
-6.45460836878872e-05
-2.21978648726214e-05
-3.83438011466458e-05
-3.99480404438792e-05
-3.64363281197693e-05
-4.55643017864435e-05
-2.54595545173127e-05
-4.41889184755129e-06
-4.84136599951537e-05
-2.37555727136641e-05
-4.24086974644878e-05
-4.54567257708995e-05
-1.83856809289345e-05
-4.13683460587547e-05
-2.69077946474169e-05
-3.6834894967582e-05
-3.38107951981491e-05
-4.44221708871544e-05
-2.95338079143912e-05
-5.19416060241004e-05
-3.40623600484665e-05
-4.16714380062608e-05
-5.59325230372658e-05
-3.32609205755913e-05
-1.69035924050615e-05
-3.34773954151371e-05
-3.64936083802119e-05
-4.63855463303043e-05
-3.06277783446051e-05
-3.56177627619316e-05
-1.1019255771182e-05
-1.26785273923624e-05
-2.81616198475174e-05
-3.09791104045443e-05
-2.62423639761955e-05
-1.52516293207418e-05
-1.48247439959133e-05
-1.92209005672853e-05
-3.87690395298796e-05
-4.29896576661345e-05
-2.35221696099664e-05
-1.46254141009008e-05
-2.80037253139938e-05
-3.86914078527006e-05
-3.42899403173247e-05
-5.46124960210925e-05
-1.62971190297225e-05
-1.46917171029211e-05
-1.1955962601186e-06
-4.46871452453358e-05
-4.07586992342135e-05
-2.94905025576188e-05
-4.06618275795681e-05
-1.78542644027678e-05
-1.84477024205471e-05
-3.05931532575894e-05
-4.54126220812178e-05
-1.00850838854154e-05
-4.09474078398005e-05
-6.19723424097423e-06
-2.19177946108191e-05
-1.78245309897802e-05
-2.04304800018328e-05
-1.77569825329458e-05
-2.72613783433845e-05
-3.25773043928201e-05
-5.15913699739746e-06
-3.34075230053145e-05
-2.07807835414445e-05
-1.81928777034228e-05
-2.40709008772532e-05
-2.79676597050915e-05
-6.2091787714415e-06
-5.2579484429259e-05
-2.04145639274949e-05
-2.31559896113215e-06
-7.46332780830413e-06
-3.84688688086513e-05
-1.81977212271811e-05
-1.96051647825319e-05
-4.24469546605807e-05
-4.08578909992783e-05
-4.13082414103259e-05
-4.4479406883698e-05
-3.93343584848866e-05
-4.98912324155096e-05
5.14689616403052e-06
-3.11493564282253e-05
-2.93763021541198e-05
-1.55496497045383e-05
-2.90203586636064e-05
-3.90833270832724e-05
-2.70448251414709e-05
1.46752379792902e-06
-2.25666977723224e-05
-6.14023355699227e-05
-3.11492298469185e-05
-2.8572566808679e-05
-1.83634997436308e-05
-3.07574185586157e-05
-3.61771637931053e-05
-1.36997168654292e-05
-3.68596395298836e-05
-2.86991678381794e-05
-3.58872777586855e-07
-1.04373939873204e-05
-1.48815133034487e-05
-9.72989384886283e-06
-1.97721189761956e-05
-1.99816746389907e-05
-2.06758509420931e-05
7.81415460982496e-07
-1.46064719838288e-05
-8.56621186851809e-06
-1.66907743416656e-05
-3.30606328082588e-05
-3.82950514307686e-05
-1.82739316591468e-05
-5.12036876523422e-05
-5.76323001321483e-05
-4.32812490292567e-05
1.94867504541047e-05
-1.81420623712458e-05
-2.45730474800132e-05
-5.99905906727276e-05
-4.24290498926648e-05
-2.79609297891347e-05
-2.1401099106514e-05
-2.90385033290537e-05
-2.13672577947049e-05
-3.81448706031166e-05
-2.6148262270294e-05
-6.60829174625217e-05
-3.65513674669468e-05
-8.39940315341643e-06
-2.82262100720234e-05
-1.63728670934306e-05
-2.17864517448274e-05
-3.92694082340916e-05
-1.94738658901878e-05
-8.13619430995094e-06
-3.76185014762012e-05
-3.49841000714917e-05
-3.34090147359442e-05
-9.02335001474956e-06
-2.30434978976495e-05
-3.42900339220447e-05
-2.21123851146364e-05
-3.67070044685037e-05
-2.25517116305037e-05
-4.4525664790923e-05
-4.75572370495518e-05
-2.63803323182559e-05
5.45425544390734e-06
-1.63830966034571e-05
-2.43187941484844e-05
-2.1656676496174e-05
-5.39998408417863e-05
-1.62981516582441e-05
-4.23356760784437e-05
-4.33326486341884e-05
-2.43327361723007e-05
-1.72475076665256e-05
-3.67947710153371e-05
-2.32132491663746e-05
-4.33074759520466e-05
-6.44534438285446e-06
-4.94797743574362e-05
-5.38751598276972e-05
-3.02481716616419e-05
-1.56961990919168e-05
-1.63742249084074e-05
-2.20143157827267e-05
-3.41930282298081e-05
-3.85179295361879e-05
-3.76906520963759e-05
-4.60667154947579e-05
-2.42446771734062e-06
-3.87549287304373e-05
-1.89955174294414e-05
-4.88651177061316e-05
-2.82039844031091e-05
-4.96778109063459e-05
-2.58300270624643e-05
-4.20213588446055e-05
-2.74242113890085e-05
-2.0123989950575e-05
-2.55495438406315e-05
-1.70179013854044e-05
-4.09014472564014e-05
-1.23451238668451e-05
-5.90883231756166e-05
-4.86464448236569e-05
-2.86139363156939e-05
-3.6420415701347e-05
-3.86492634540887e-05
-4.5065174008064e-05
-3.91025290860373e-05
-3.186231449776e-05
-2.77616513992992e-05
-1.00123555886424e-05
-4.11471897236195e-05
-3.12659599136224e-05
-2.83096250902861e-05
-4.71969831509438e-05
-3.59173807033525e-05
-1.19215026904262e-05
-1.47400783760184e-05
-6.37162980777597e-08
-4.64509681182688e-05
-2.26957745924369e-05
-1.4872118191636e-05
-4.12011373267167e-05
-1.45304838095383e-05
-2.7312275324219e-05
-3.39561198238726e-05
-8.05659458557261e-06
-6.43405620605379e-06
-1.28203717364756e-05
-3.48770764941879e-05
-2.74463972222902e-05
-3.49385544051076e-05
-3.93454327988548e-05
-1.08281792773511e-05
-4.76423310068026e-05
-4.12379715482228e-05
-2.07188689628265e-05
-1.9576353583745e-05
-2.13311669552555e-05
-3.41422631786772e-05
-3.58207089024795e-05
-3.95454217343287e-05
-2.12056535714243e-05
-5.89679399928479e-05
-4.59388285204191e-05
-4.26391807660669e-05
-2.20540702600278e-05
-2.94525945543674e-05
-3.46050752626172e-05
-2.39993393788585e-05
-2.86594693749247e-05
-2.86070599488082e-05
8.29462326732587e-07
-4.80230232339427e-05
-6.21343355785757e-05
-1.49017459234087e-05
-1.42435310238614e-05
-4.44248569789899e-05
3.12139615151286e-06
-4.13954453696434e-05
-4.37898410750874e-05
-1.43446449035347e-05
-2.36109637326068e-05
-3.22096089304577e-05
-2.41173448380993e-05
-2.97632150376989e-05
-1.23552463780933e-05
-1.52143308522961e-05
-1.15766049653023e-05
-3.66084585001404e-05
-4.81846250295229e-05
-4.36358282789987e-05
-2.49721710283748e-05
-3.48298599841833e-05
-1.22338808844189e-05
-4.26781427177256e-05
-4.18723837956105e-06
-2.92367820052967e-05
-2.88230093254776e-05
-1.67764753547171e-05
-4.23365590674598e-05
-4.47037371917723e-05
-1.9522682664183e-05
-3.59265060269644e-05
-3.02718372856274e-06
-2.80923468164853e-05
-1.28256666237738e-05
-4.71772011027102e-05
-2.46390464682965e-05
-2.35965156370032e-05
-4.24625047172233e-05
2.24600302479007e-05
-5.33229263639922e-05
-2.67720626291071e-05
-1.97206394738676e-05
-3.99557059455781e-05
-3.92845178489302e-05
-3.56204842356806e-05
-1.73938170816481e-05
-1.41546991753096e-05
-4.56208129546415e-05
-1.54409623357022e-05
-2.56394658707376e-05
-2.21904691422363e-05
-3.25388773270114e-05
-2.3376412987467e-05
-1.16706948918027e-05
-1.84954712646493e-05
-3.7229871442232e-05
1.98716056630903e-05
-1.41568124457961e-05
-2.08449261066172e-05
-3.27537797280299e-05
-2.61013379005365e-05
-5.16090308284019e-05
-2.74856924890598e-05
-4.17529617717436e-05
-2.50714250973077e-05
-1.45439595905059e-05
-2.2103463119721e-05
-3.14733906017919e-05
-3.39525699140111e-05
7.37714357123849e-06
-9.30293955939023e-06
-2.20396688465024e-05
-5.45661071545256e-05
-2.69529000747948e-05
-2.93545687321902e-05
-3.24538465232197e-05
-2.22175792581515e-05
-2.30592574396231e-05
-4.05249844860511e-05
-3.36089238694605e-05
-2.59507999399832e-05
-1.02751232309172e-05
-1.22991144944242e-05
-1.41558649418022e-05
-3.4954274654703e-05
-3.00634645143798e-05
-2.31647771750035e-05
-1.41033273880602e-05
-1.43897350099339e-05
-2.90220901817537e-05
-4.27880777139566e-05
-3.16181398664505e-05
-5.63563954434135e-05
-4.45865820614946e-05
-3.49743855654412e-05
-1.40758601591321e-05
2.02478332811655e-05
-1.65089900574355e-05
-2.40672087267587e-05
-3.17737584288186e-05
-2.61780578102954e-05
-2.72833068491897e-06
-1.00005513439068e-05
-2.1111223889772e-05
-2.91012402688692e-05
-1.23338897302077e-05
-8.97420562375748e-06
-3.89341771726281e-05
-2.21560794009056e-05
-6.50436244540702e-05
-4.15529279026801e-05
-2.27521069220205e-05
-3.12059920100355e-05
-9.83293801612921e-06
-2.85609071405934e-05
-1.90638525523101e-05
-3.5454177287949e-05
-1.68299778515039e-05
1.14472057711458e-05
-3.16539967978728e-05
-8.68831204123457e-07
-2.90108376222009e-05
-3.63787831841095e-05
-5.11141599129321e-05
-1.57901749095647e-05
-4.67194938337446e-05
1.67042662337036e-06
-4.52205176986723e-05
-3.09677382579905e-05
-3.46936079133133e-05
-2.11705568320063e-05
-5.38884036135609e-05
-1.74535483617811e-05
-1.06156627540552e-05
-1.68182685402609e-05
-4.9912816797313e-05
-1.45705471936527e-05
-1.39610166143631e-05
-2.14441551094776e-05
-1.9129722399435e-05
-3.66778670648548e-05
-2.79405616220208e-05
-3.01479452013245e-05
-7.32933137590126e-05
-3.30712877467978e-05
6.83632783976436e-07
-1.19747667648112e-05
-3.91326743455313e-05
-2.81409406885801e-05
-1.07512893556288e-05
1.23985454421048e-05
1.66420993405313e-07
-2.35197023711839e-05
-2.15775956739264e-05
-9.5040514743778e-06
-4.75440792253769e-05
-4.07087857328939e-05
-1.81990251629361e-05
-1.7226625743102e-05
-2.8304685542623e-07
-4.68477479993425e-05
-2.37927842518198e-05
-1.56611427130603e-05
-1.28468938435233e-05
-1.66497815262657e-05
-1.71960246125037e-05
-2.22415931646078e-05
-1.25835672751065e-05
-3.56884345761641e-05
-2.71575756181367e-05
-2.53117040355993e-05
-2.3904291858737e-05
-4.09651732540418e-05
-3.3480288239755e-05
-3.24480446596643e-05
-1.60887941447563e-05
-1.68003994311876e-05
-1.47318731085991e-05
-1.35475672388246e-05
-1.33294584105023e-05
-3.88382301683909e-05
-4.95091425873035e-06
-1.66196437508159e-05
-2.81028932094928e-05
-4.97087054333844e-05
6.28347362168617e-06
-2.42256304395634e-05
-5.58379577980435e-05
-1.60302420498482e-05
-1.69012230919075e-05
-3.71631762933165e-05
-2.58900732000735e-05
-3.46699804603943e-05
-1.92899983557056e-05
-1.98365162271427e-05
-1.57970282140365e-05
-1.29213767696372e-05
-3.82840701464784e-05
-2.72227234311365e-05
-1.69326092029553e-05
-2.1343887561398e-05
-4.25548469417736e-05
-2.62334173007364e-05
-2.753894879702e-05
-3.47999688737289e-06
-5.23162206616e-05
-2.32682170955067e-05
-1.64701091078032e-05
-2.22404339187378e-05
-3.35928617722129e-05
-3.00930690753379e-05
-2.12305482877741e-05
-3.7218996307763e-05
-6.70125296380551e-06
-3.74949713154583e-05
-1.82087093677742e-05
-2.37323135401163e-05
1.1308433172661e-06
-1.2194414922866e-05
-1.39085731760306e-05
-5.17446246566365e-05
-6.1947082162679e-05
-8.51943286429931e-06
-9.17983885971185e-06
-1.50244818396595e-05
-1.18173873686484e-05
-1.82819390655792e-05
-2.94120354373748e-05
4.69121909095724e-06
1.6955810734904e-05
-9.2449018877173e-06
-1.02892330396617e-05
-2.61321224183317e-05
-1.80177395190284e-05
3.29347781535046e-07
-4.56482272332847e-05
-1.08113095886787e-05
-6.3824136003093e-06
-1.17083067160102e-05
-3.06571761025622e-06
-2.02023012616582e-05
-2.88203927499363e-05
-3.18644515788003e-06
-1.99955226095125e-05
-2.60158961743572e-05
-4.18984995674962e-05
-4.36600107908318e-05
-5.25821744311833e-05
-2.79286718321654e-05
-5.02110689347899e-05
-2.34282019713223e-05
-2.58234793674429e-05
-5.20821180279362e-05
-3.46691699723251e-05
-2.16774308447537e-05
-3.30301038173211e-05
-3.98488803021415e-05
-2.87915766297057e-05
-2.22345339147248e-05
-3.47381209181029e-05
-1.8918100072769e-05
-3.26441238123937e-05
-2.57473360584366e-05
-5.80024927121895e-05
-1.27768788283589e-05
-7.60972495249427e-06
-2.50191258087496e-05
-2.57986631212587e-06
-2.35256434170182e-05
-4.71826752781415e-05
-4.38564202794428e-05
-1.87118177994111e-05
-7.38419214797309e-06
-9.33043006882416e-06
-3.94519453398806e-06
-2.20773940179646e-05
-1.99620729678845e-05
-1.80884286808148e-05
-2.3273294138367e-05
6.80943817350382e-06
-2.06916115072016e-05
-2.97200645952213e-05
-3.77823404983557e-05
-7.40596860887314e-05
-2.59170233497117e-05
-3.69780622241309e-05
-2.22420607949939e-05
-3.59556771603317e-05
-3.17397766590183e-05
-2.90014424786464e-05
-1.57595294501689e-05
-8.89717253996073e-06
-2.48299116721292e-05
-3.28913826799469e-05
-3.64625673363589e-06
-2.91722565220668e-05
-1.83404648364078e-05
-1.10950619613998e-05
-5.33216719290876e-05
-2.64838590273977e-05
-5.18012839710079e-05
-4.41634695598602e-05
6.84855039309572e-06
-2.5143984866185e-05
-4.24130237508434e-05
-5.62330206574848e-05
-3.61836467165755e-05
-2.18393610125795e-05
-3.05488495422007e-05
-1.75858811215115e-05
-2.89242404475937e-05
-4.32453315687177e-05
-1.57066137730211e-05
-2.87602257361063e-05
-2.84815898368973e-05
-3.6869969624549e-05
-1.91935147589563e-05
-2.41318218585359e-05
-4.92559318532876e-06
-5.47135356125376e-05
-3.03107612427464e-05
-1.89044538741613e-05
-1.69676312869419e-05
-2.20071535292409e-05
-2.64416302277916e-05
-5.26975192715374e-05
-3.84196972179182e-05
-3.27683748698366e-05
-2.25364902488502e-05
1.17778643625203e-05
-4.63263116745352e-05
-3.13781093735176e-05
-4.53325207499785e-05
-4.10465501778158e-05
-4.82656736112562e-05
-2.73674866858296e-05
-3.48911242721785e-05
-4.07099227988797e-05
-1.41342784773174e-05
-1.1958342109981e-05
-4.0619921734172e-05
-3.58537991516895e-05
-2.68449641930842e-05
-2.17797619847952e-05
-2.61303439496511e-05
-6.09510719635845e-05
-1.14995290866151e-05
-1.40645855116601e-05
-5.19871849153175e-06
-5.61047877500754e-05
-4.54517692888944e-05
-9.97160948864077e-06
-5.4429199072612e-05
-2.57908304800305e-05
-4.27509538865295e-05
-4.67850196082197e-05
-2.34975739155238e-05
-1.60610823967393e-05
-3.21942166230482e-05
-2.58613551271993e-05
5.40584211004912e-06
-2.74240306256294e-05
-4.54011518782489e-05
-3.51380913780864e-05
-6.9101869540278e-06
-2.94473157024137e-05
-3.80586031935814e-05
-3.71026107034268e-05
-2.82988575819781e-05
-7.61087568426291e-06
-2.1135172282657e-05
-1.12857908909852e-05
-1.7767464697205e-05
-1.57491220150076e-05
-2.4085390250737e-05
-3.50021599220889e-05
-3.69831959853805e-05
-2.70482224884223e-05
-4.41383105528926e-05
-2.03847962888739e-05
-3.21578690343804e-05
-2.35365868395824e-05
-2.59660244082914e-05
-3.43834325369925e-05
-3.94725670939711e-05
-2.41064085606659e-05
-3.13780334690308e-05
-3.4757628049766e-05
-4.10723295747342e-05
-2.81552861359862e-05
-4.23061756182893e-05
-2.43156151724128e-05
-1.2327345687383e-05
-6.55385486570153e-05
-3.26545053453834e-05
-3.44940659331493e-06
-1.20342157954361e-05
-1.44971753858546e-05
-4.73055336556847e-05
-3.82009472748744e-07
7.73663815524641e-06
-4.60487085816022e-05
-1.15924429979194e-05
-2.68132686509784e-05
-3.82508265168841e-05
-5.67404896368463e-05
-1.66381260665936e-05
-4.86091769032609e-05
-5.10709402975874e-06
-2.18653557397103e-05
-6.00190489663686e-05
-2.72122493788245e-06
-4.5655980996524e-05
-4.30643378777638e-05
-4.36211850891018e-05
-3.14108407430121e-05
5.48349738619439e-07
-3.10116333828361e-05
-2.64885521513589e-05
-3.37213131733104e-05
-4.11980101746395e-05
-4.60577822981223e-05
-1.7254254308126e-05
-2.87157848037819e-05
-8.41660501675176e-06
-1.48174155794505e-05
-5.73797139605318e-05
-3.53294407504682e-05
2.94541962253274e-06
-2.59427710386386e-05
-2.91184961754054e-06
1.31696996284015e-06
6.97010649182722e-06
-2.42840297372386e-05
1.69826552526545e-06
-1.67082382702246e-05
-2.41410653605615e-05
1.0717150930907e-05
-1.88035629116634e-05
-2.33140877004351e-05
-4.59615729441126e-05
-2.68885489995334e-05
-4.71179463794008e-05
5.9350894915612e-06
-2.30515620119131e-05
-2.07796872466284e-05
-5.24338625944572e-05
-2.31756941726539e-05
-2.15575275924138e-05
-2.58507491907116e-05
-3.8152804476789e-05
-4.3924701851716e-06
-5.38291504394233e-05
-5.15590642073419e-05
-2.77932527066666e-05
-1.88130526044853e-05
-1.97659525911508e-05
-2.28456624130251e-05
-1.82052246393381e-05
-2.45070909257129e-05
1.60473940759931e-06
-3.14977974118782e-05
-4.55050167437621e-05
-2.85774458782831e-05
-1.96513274671186e-06
-3.31711071372323e-05
-1.23965161456266e-05
-4.78387874901911e-05
-3.96098557587244e-05
-1.01176700385194e-05
-4.63625566496352e-05
-4.94010108876652e-05
-4.37588284202866e-05
-2.1835025454201e-05
-2.52535198230247e-05
-4.84379851693293e-06
6.59215296681909e-06
-1.30199999577432e-05
1.50649830146296e-05
-3.70037703959143e-05
-4.9264879512762e-05
-4.16526768022815e-05
-2.54912347194223e-05
-1.12026352505357e-05
-2.31628233074355e-05
-2.26851450182742e-05
-2.09712368892467e-05
-3.43263294692612e-05
-2.45220624503746e-05
-2.39692142409548e-05
-3.85645108998349e-05
-3.26697771773645e-05
-2.79922253368141e-05
-1.50907918092729e-05
-1.71896435036319e-05
-3.79339872362017e-05
-2.29606129045922e-05
-1.59171877480435e-05
-1.66129374778447e-05
-2.00248556039145e-05
-3.42063727995759e-05
-2.10082003314537e-05
-1.34356503245452e-05
-1.77355718529436e-05
-3.02162553302288e-05
-1.22973215853819e-05
-1.20404163081407e-06
-3.77621072740631e-05
-1.69268903774469e-05
-5.03065557349617e-05
-3.22709830706416e-05
-5.88866460377638e-05
-7.47675089046068e-06
-3.38610232249869e-05
-2.74524645699376e-05
-2.66967942751539e-05
-3.26777684919069e-05
-3.2174827775113e-05
-3.78839802407145e-05
-3.55935397760192e-05
-6.63654911910577e-05
-6.93641878171756e-06
-1.87762293519332e-05
-5.35193135812562e-05
-2.08598774555571e-05
-4.52265644024011e-05
-4.84606417310777e-05
-2.31464944024995e-05
-2.87289283186216e-05
-4.44633854652186e-05
-2.58026290430408e-05
-3.06901521344123e-05
7.30448118522685e-08
-9.15841793925673e-06
-1.58393400855249e-05
-1.57858692571184e-05
-3.58676633121027e-05
-3.30527590979301e-05
-8.73722701402116e-06
-5.8635743968276e-05
-2.88204548266093e-05
-3.1105907430693e-05
-6.52439217601462e-05
-2.45675942458518e-05
-2.60318013520797e-05
-5.78152871409068e-05
-2.0767296037698e-05
-1.78245474816736e-05
-2.41110700569994e-05
-1.42668575535992e-05
-4.56087997511701e-05
-4.81702317130625e-05
-4.63364171684881e-05
-4.29968140041265e-05
-1.70680586522124e-05
-1.68071544790673e-06
-4.74728595672223e-05
-3.09946372103245e-05
-3.73654647853573e-05
-2.36024603385894e-06
1.44012136947571e-05
-1.04218170361106e-05
-2.52611700305527e-05
-3.93771851843131e-05
-4.15304835325272e-05
-2.30810040423563e-05
-4.67240830042837e-05
-4.7995096177741e-05
-3.88655545067818e-05
-2.84755084292168e-05
4.27484276455128e-06
-4.08702781833142e-05
-3.70154266506699e-05
-4.16401807076855e-05
1.1842538037154e-06
1.13961182562275e-05
-2.71500590512456e-05
-3.9241580389659e-05
-3.31096411720976e-05
-1.02742696985487e-05
-4.67879990082333e-05
-4.30460199003832e-05
-1.31848138625755e-05
9.78127390787965e-06
-3.53944631223562e-05
-2.40362874103031e-05
-5.11912853960486e-05
4.92646068288411e-06
-2.80044658733368e-05
-1.50590397599868e-05
-1.24281121238391e-05
-2.2484444716431e-05
8.91516223598877e-07
-2.46843874720963e-05
-2.89626906966135e-05
-1.58461165013577e-05
-1.50265222946129e-05
-4.55535223283095e-05
-1.1911057311494e-05
-3.58488844134022e-05
-4.69297978615567e-05
-4.75094809456171e-05
-3.29104191707293e-05
-4.23260419446688e-05
-4.95843873669922e-05
-3.27740886388238e-05
-3.37156646042385e-05
-1.02591256777779e-05
-4.29351580309922e-05
-3.27908412532808e-05
5.61624719693881e-06
-2.22428966110741e-05
-4.10054696328542e-05
-3.5700690003033e-05
-1.80987347224685e-05
-6.67063915694281e-05
-5.21930421411145e-05
-2.88612813769632e-05
-2.77369676275471e-05
-2.01440425584978e-05
-2.90471543813582e-05
-1.88149445416478e-05
-3.56630000162701e-05
-3.82411756792314e-05
-1.42504061504716e-05
3.88542666302363e-06
5.76554265371643e-06
-4.09742430122954e-05
-4.93405653522442e-05
-6.22798386568307e-06
-4.12502415369147e-05
-3.27871931041043e-05
-2.75292724309665e-05
-2.92952928952769e-05
-3.2485741874285e-05
-1.09351875128791e-05
-4.5523804058922e-05
-5.39241039687186e-06
-1.90793934611288e-05
-1.53247793002354e-05
-2.56461340513217e-05
-2.85535088844217e-05
-2.1361634931737e-05
-1.66760562759994e-05
-1.62357424850919e-05
-5.88544156059029e-05
-3.98924976060185e-05
2.61909414743891e-06
-1.83644885213196e-05
-5.03851384200713e-05
-2.36643084311561e-05
-5.0652901973406e-05
-4.43267313770103e-05
-1.41992402665436e-05
-1.0223154072963e-05
-4.97583974279981e-05
-1.65198861652342e-05
-5.41762011681412e-05
-1.16821455986978e-05
-3.31486919788899e-05
-5.50131838835483e-05
-2.39369048918646e-05
-3.96713091761449e-05
-3.82313007888106e-05
-5.55468391794864e-05
-2.89509160414838e-05
3.17028171093397e-06
-1.30880520816958e-05
-1.80888946190782e-05
-6.20294330493668e-06
-2.16143726389447e-05
-9.07836653955176e-06
-2.0242857869285e-05
-4.12458696602763e-05
-3.01424740043592e-05
-1.91274498385488e-05
-1.86203428321866e-05
-5.5850327617453e-05
-1.21013734378686e-05
-1.56345696071686e-05
-3.025538376959e-05
-1.10940958931999e-05
-5.19636074379216e-06
-3.84458798010939e-05
-3.24100594159538e-05
-1.89609895180245e-05
-4.15476121258004e-05
-1.93341165588557e-05
-1.01493102552449e-05
-3.85058349765342e-05
-2.47929261215116e-05
-3.75177438122578e-05
-5.16108085487956e-05
-1.94640963445353e-05
-3.29623877107968e-05
-1.73861547402446e-05
-2.48428994253029e-05
1.16796162254871e-07
-3.55856356892043e-05
-3.9773391517344e-06
-3.07931845360199e-05
9.54755978338256e-06
-4.82533314781826e-05
-1.66967090189275e-05
-3.96654641153401e-05
-5.67018169998284e-05
-3.05749042842228e-05
9.47779459227159e-06
-3.51855331129162e-05
-6.39808387074752e-05
-1.20443845194316e-05
-4.36747372450497e-05
-3.86730222094651e-05
-2.66755095364992e-05
-3.64272263039961e-05
-3.09206589338047e-05
-3.36713324296918e-05
-3.26427310754243e-05
-1.45778765836125e-05
-4.34710025449401e-05
-5.02071695199293e-06
-1.59422419109883e-05
-1.48663149706951e-05
1.71700903744789e-05
-3.60500122217026e-05
-6.43291023989979e-05
-3.77731300036619e-05
-3.82490734843918e-05
-9.28279120855283e-06
-5.17576271317159e-05
-3.29672958513122e-06
3.87881954912849e-06
-1.47356303495293e-05
-3.82190746514899e-05
-3.86144985175531e-05
-2.81834147313768e-05
-2.81449373268831e-05
-3.4624093234115e-05
-3.16926865624316e-05
-3.51662128381328e-05
-1.5151749574357e-05
-3.2699241416279e-05
-4.1943972774354e-05
-2.60271848054628e-05
-3.99141291027899e-05
-9.298463924235e-06
-2.68755353198336e-05
-3.81926437857941e-05
-3.05107061058541e-05
-1.42685781488203e-05
-4.0289465197615e-05
-1.92113475738605e-05
-3.74618898697185e-05
-2.0053186012902e-06
9.42946070609423e-06
-3.94455285382166e-05
-1.28624744203284e-05
-3.06180056827424e-05
-2.08848216262679e-05
7.43122704534447e-06
-1.69583658159619e-05
-1.5700120346249e-05
-4.93699979262173e-05
-3.33276931751872e-05
-2.11587384025241e-05
-3.6384947280659e-05
-3.31177020460588e-05
-4.82444746744362e-06
-2.31841006202843e-05
-2.06092028957179e-05
2.02047616780878e-06
-1.75612869272948e-05
-2.08001307445258e-05
-2.9225285867332e-05
-2.49140044486909e-05
-1.18472915793015e-05
-1.28769442370755e-05
-2.36591796515197e-05
-7.74389395886427e-06
-4.69596591831948e-05
-4.02296471995224e-05
2.2295756983757e-07
-3.67896870062446e-05
-1.29969603784168e-05
-1.9219524296783e-05
-3.17556071334969e-05
-2.75847984877912e-05
-6.54296314084449e-05
-2.48651152029306e-05
-3.2772882116891e-05
-2.25069136937034e-05
-6.47322592357839e-05
-3.4275201630524e-05
-2.00032944883365e-05
-9.50247383116845e-06
-5.05316307411733e-05
-5.56485207101134e-05
-3.15921335382645e-06
-3.21603305358383e-05
-2.00357334125192e-05
-4.42910908482631e-05
-4.50364712703881e-05
-3.48246993871598e-05
-5.23962357046587e-05
-5.52568713910993e-06
-4.57862860940712e-05
-3.42635283762799e-05
-2.21588226241457e-05
-2.09210233685174e-05
-5.25190379570568e-05
-2.80347286205989e-05
-2.01333948602923e-05
-3.17084953903294e-05
-1.33857097060903e-05
-5.31772864124293e-05
2.55423512439473e-06
-1.85635327341027e-05
-1.05131163417705e-05
-3.70926390541936e-05
-4.42071653082988e-05
-2.88166084748822e-05
-1.55352479844152e-05
-5.35656738826848e-05
-4.18085731873655e-05
-4.48799796340155e-05
-5.23082501422215e-05
-2.70062543351005e-05
-3.41817104414148e-05
-2.32887359477467e-05
-2.43123738620881e-05
-2.65067402579461e-05
-3.14399755939156e-05
-3.06132463694808e-05
-3.53686478584693e-05
-1.9817238530911e-05
-5.29486248389262e-05
-2.62616547050551e-05
-2.36119806063978e-06
-2.05908105407013e-05
-1.6547002565259e-05
-2.232398363932e-05
-2.56876567234316e-05
-3.58861267410611e-05
-1.85296833318221e-05
-3.71116071221419e-05
-1.24261504386114e-05
-2.80696881726772e-05
-1.45890840183844e-05
-6.69511291873295e-06
-3.62173679659197e-05
-1.98898943926038e-05
-3.16155025588521e-05
-5.10806752792717e-05
-9.82964388416055e-06
-5.87382411847573e-05
-3.4723708424787e-05
-2.76395762498361e-05
-3.1563569357148e-05
-1.65227997253433e-05
-3.7652478350042e-05
-1.79584336698465e-05
-1.77543227856641e-05
-1.88784745392575e-05
-2.56986016597385e-05
-5.34989403603249e-05
-3.65578664943412e-05
-2.53490353675136e-05
-2.66463936744378e-05
-4.72508593509055e-05
-4.40735987007524e-05
-5.36423173910705e-05
-1.42358374747501e-05
-3.84187771699429e-05
-2.47940464507962e-05
-1.96915914259363e-05
-4.49237510424318e-05
3.8199878915283e-06
-1.18034770787712e-05
-8.06719984389689e-06
-2.49593849909518e-05
-2.36553641938683e-05
-3.00182387692525e-05
-2.65247641759826e-05
-3.56436746759303e-05
-5.04515512194213e-06
-3.2455840089463e-05
-3.04996775395726e-05
-6.52149862795165e-06
-1.39660832018845e-05
-2.49279742246553e-05
-4.03209470224789e-05
-3.14486400684586e-05
-5.45252671431345e-05
-5.35079504115723e-06
-1.16589997577553e-05
-7.22263122602816e-06
-2.81269193835196e-05
-1.74011752748077e-06
-1.27331189853833e-05
-6.20266727873703e-07
-3.23249183571191e-05
-2.1727753761518e-05
-2.92132833291679e-05
-1.51911828462162e-05
3.1096933083366e-06
-2.98775011032283e-05
-3.76243518246636e-05
-4.24464573438025e-05
-3.9062817365575e-05
-3.20163523286456e-05
-6.70891236427934e-05
-1.86464618326622e-05
-2.37181600183568e-05
-4.0410602220408e-05
-3.37585587038153e-05
-4.24180210083323e-05
-1.90966554923877e-05
-7.4278495459876e-06
-5.88408787629532e-05
-3.38899505841908e-05
-1.37209444027187e-05
3.34722954117596e-06
-2.07882040908489e-05
-6.53739194096239e-05
-2.94867979945817e-05
-2.91873472485632e-05
-3.74018763839002e-05
-2.81860203431056e-05
-1.34866480123773e-05
-2.71230321794526e-05
-5.61936718609363e-05
-8.40004595347157e-06
-3.7195821509697e-05
-5.00512278612965e-05
-5.94335648166826e-05
-2.14258254761456e-05
-4.5017102762841e-05
-3.75419877405979e-05
-1.83178151496182e-05
-2.24104992950914e-05
-4.83981171993565e-05
-1.92241020889148e-05
-4.4255952983368e-05
-3.76728922375429e-05
-8.21112970368422e-05
-2.56773149011897e-05
-1.39025662665654e-05
-2.66966079360546e-05
-5.52870601468732e-05
-5.79648507202733e-05
-3.09372610522704e-05
-3.13850399348942e-05
-4.5326608768427e-05
-2.68464171611536e-05
-2.6521399577702e-05
-1.02811331693878e-05
-1.93198381092768e-05
-1.18499457461503e-05
-7.53310685168419e-06
-2.71415993750896e-05
-2.88753481608431e-05
-2.79760148446024e-05
-3.82331894928342e-05
-3.17167068365986e-05
-2.06339267774562e-05
-5.2969489887685e-05
-1.71022985516209e-05
-5.3652959441482e-05
-4.92773199132896e-05
-1.85957288459864e-06
-4.64134170739286e-05
-3.66604139747504e-05
-6.05369154387638e-05
-1.29681526353433e-05
-3.04785503982731e-05
-3.35841638510424e-05
-4.04794149043775e-05
-2.98635613762063e-05
-1.81193689985973e-05
-6.351050691957e-06
-2.52675093669546e-05
-3.77268688437237e-05
-2.05076285526129e-05
-8.48927075096772e-06
-2.60073329911535e-05
-5.13514822466492e-06
6.9561140195651e-06
-2.90952478271004e-05
-2.49892635830383e-05
-4.29723590565954e-05
-1.21716198418166e-05
-2.84791553110429e-05
-1.13680116846106e-05
-3.32456832964912e-05
-5.29544991932458e-05
-1.2893431008853e-05
-1.71044546059588e-05
-3.18928714807512e-05
-4.96814540923249e-05
-4.10983715397475e-05
-3.43793828182712e-05
-2.35884154523615e-05
-3.18764628352758e-05
-1.19499233071493e-05
-4.32198881576554e-05
-4.42809453213383e-05
-3.70161153332887e-05
-5.16962937107855e-05
-2.77079249434093e-05
-2.93639585532303e-05
-2.4942747532354e-05
-1.37131289045244e-06
-3.49352920797368e-05
-1.95736373993197e-06
-2.89290589124217e-05
-3.36677733934715e-05
-2.13713693515043e-05
-6.37895008120375e-06
-2.71459729822148e-05
5.17968255859316e-06
-5.45526430911043e-06
-3.58049184994557e-05
-2.25477940757123e-05
-4.48269411459725e-05
-1.48514334825928e-05
-1.91589206261433e-05
-1.72829008979847e-05
-1.99838332567543e-05
-4.6655590464042e-05
-1.84419274186984e-06
-4.23138895872672e-05
-2.59856571198954e-05
-1.91315125505137e-05
-3.9507707792181e-05
-3.69082573811528e-05
-2.5002719259264e-05
-3.11480063013065e-05
-3.48361456713451e-05
-3.45399151940989e-05
-3.7772216884422e-06
-3.88604121954744e-05
-1.98722423687548e-05
-2.91677850995486e-05
-1.82336608345558e-05
-3.35154847851258e-05
-3.01961238538433e-05
-3.91721770670309e-06
-2.57314114844103e-05
-4.40501932626886e-05
-4.51669515692001e-05
-1.07597273246419e-05
-3.13893219187871e-05
-3.75807814400493e-05
1.37920955150983e-06
-2.18694179368458e-05
-3.65615249140533e-05
-2.79615793604213e-05
-3.67219504127897e-05
-3.11330930413624e-05
-3.07914595745901e-05
-1.11534045767426e-05
-3.41395675769488e-05
-5.17937486132358e-05
-3.56707053465841e-05
-3.17136095546862e-05
-4.80271043364252e-05
-5.56994068259235e-05
-2.54982888745014e-05
-1.21192095654236e-05
-5.00470158122886e-05
-3.65721528385998e-05
-3.15496753005579e-05
-2.5252509162269e-05
-2.86380233743939e-05
8.77301264520298e-06
-4.63170062873288e-05
-2.79282201845413e-05
7.91855418137663e-06
-2.22974694926392e-05
-3.75322699644804e-05
-2.85366663625572e-05
-2.74002236713533e-05
-2.49466101525885e-05
-3.27828591351701e-05
-3.48136213563612e-05
-6.51253130871457e-05
-1.45003002175214e-05
-3.12852164682715e-05
-3.92973215365797e-05
-2.52217344291354e-05
-4.22917611175414e-06
-3.08787272536601e-05
-5.93277555217983e-05
-1.77433103026005e-05
-2.20046033747554e-05
-2.45578722730755e-05
-4.43717460795294e-05
-1.98009831979771e-05
-3.32067714908764e-05
-2.87994772113651e-05
-4.46474567060757e-05
-1.84699501969376e-05
-6.50303405025406e-05
-5.19335190465896e-06
-2.18659444402394e-05
-9.38475265396699e-07
-2.3163021457674e-05
-1.87026890541685e-05
-4.17877910271218e-05
-2.57164078830731e-05
-2.64425845693841e-05
-3.13734762078572e-05
-2.35985560095366e-05
-4.06919692291217e-05
-2.68939669117719e-05
-2.69469927578813e-05
-4.82337662829777e-05
-5.34428303576491e-05
-1.3572305063349e-06
-4.86881745707326e-05
-1.75160682757867e-05
-3.94746627045926e-05
-3.42798709443085e-05
-7.61422724191119e-06
-2.20840664762342e-05
-3.58757677930394e-05
-1.00791865654502e-05
-1.84859947897441e-05
-4.56119999647682e-05
-2.91906873794862e-05
-2.46277788440817e-05
-3.2652929263863e-05
-1.60866307261284e-05
-5.58570735183268e-05
-1.56753841339786e-05
-2.87981383458207e-05
-3.2675464725846e-05
-1.03632439174644e-05
-2.49378562419623e-05
-4.53896449174988e-05
-2.87013111057037e-05
-1.96760802548955e-05
-5.38114631471156e-05
-1.76639001198159e-06
-4.61936874197859e-06
-1.24580586336624e-05
-2.24145623702682e-06
-1.8023396979817e-05
-5.85151973291064e-05
-5.94095737051795e-06
-1.12664240563517e-05
-2.35379292032953e-05
-3.23746271897628e-05
-3.77256086270193e-05
-9.15059399376843e-06
-3.39764459592067e-05
-3.90838813613964e-05
-2.80135794175446e-05
-4.51728872866737e-05
-2.9231345061815e-05
-3.23719485937153e-05
-3.07995530732782e-05
-3.07134971990254e-05
-3.26449046442413e-05
-3.19198290877889e-05
-3.18123573416587e-05
-3.39166073495993e-05
-3.08695230486754e-05
-4.48584587210271e-06
-1.59359041143226e-05
-2.90456839557562e-05
-4.60468374803374e-06
-4.40744913740124e-05
-4.16621217134887e-05
-1.00936138388696e-05
-3.57376424930951e-05
-1.05743172964619e-05
-2.14297516973283e-05
-2.65485472831069e-05
-5.21691906644857e-05
-4.37684687101956e-05
-4.71407117805298e-05
-1.22579660805769e-05
-3.95870584006197e-05
-2.94663582420514e-05
-3.64842169100011e-05
-1.34419826582403e-05
-4.8115547373646e-05
-4.50409238022198e-05
-3.01748657272489e-05
-1.24929594739946e-05
-3.38128659039951e-06
-3.24987404217855e-05
-5.52790821710443e-05
-2.94103750098182e-05
-5.66940997534519e-05
-4.03814297090455e-05
-4.23349226873983e-05
-3.58688714527994e-06
-4.58157158188749e-05
-2.84399213698066e-05
-6.45565347323771e-05
-3.82071276619594e-05
-2.06873861855002e-05
-1.56186600129011e-05
-2.07557533903085e-05
-3.14819201184505e-05
-5.16636293594445e-05
-3.98950734969188e-05
-2.71532565616425e-05
-2.45290010867665e-05
-3.28965075923238e-05
-2.18957862384666e-06
-1.59028122135288e-05
-4.98742572579673e-05
-3.0900246219499e-06
-1.1401868742672e-05
-4.33034626509967e-05
-3.15008014624849e-05
-5.15246447847232e-06
3.53885374025674e-06
-2.86960943279359e-05
1.05316030821068e-06
-5.32762016980427e-05
-4.5271032274183e-05
3.87642019455137e-06
-1.64420412305544e-06
-2.34270743460623e-05
-2.66160608154082e-05
-1.43288890434866e-05
-3.91490455941946e-05
-1.35098575550261e-05
-3.11497463857945e-05
-4.91463331592824e-05
5.12658778092371e-07
-4.45265052562967e-05
-4.65951031993642e-05
-2.43196768975791e-05
-1.64992350762365e-05
-2.59391049095319e-07
-6.2833612274186e-05
-2.08155192114979e-05
9.45675001892223e-07
-4.03653621870742e-05
-2.22217948092537e-05
-2.32096104826295e-05
-1.1371387042402e-05
-2.06369371611848e-05
-4.69752069899772e-05
-1.88128337125971e-05
-3.27540137828544e-05
-3.88496260461311e-05
-2.08555108743455e-05
-5.60397491192369e-05
-6.17509034864038e-05
-2.68188657480259e-05
-1.77514242611575e-05
-1.33850394126344e-05
-1.15458029622132e-05
-9.65611597327561e-06
-5.24986922308263e-05
-4.87239814030864e-05
-2.41173626908676e-05
-7.18145623340135e-06
-7.47430686455478e-05
-5.5786075992934e-05
-2.65375675817784e-05
-3.98096842459245e-05
-4.2569713516314e-05
-1.85350061483297e-05
-4.16186135367996e-05
-4.56907187982772e-05
-5.26121815392492e-05
-2.72849511959101e-05
-1.00968419840209e-05
1.7761509034752e-05
-1.40740729393628e-05
-1.20577393646102e-05
-1.4107562191507e-05
-4.31018911144344e-05
-1.6554049971117e-05
-2.7947111970857e-05
-5.65446379203321e-06
-3.10248499246589e-05
-1.27844949904864e-07
-2.5602513940726e-05
-5.26580583373088e-05
-1.44733924743619e-05
-4.29134876698833e-05
-4.06653033828877e-05
-3.61985316739061e-05
-2.96637302614973e-05
-2.554285076763e-06
-1.29616231135087e-05
-3.04563760110984e-07
-3.05025633956597e-05
-4.5291330206671e-05
-3.00375063170719e-05
-4.46097492610498e-05
-4.1553047201382e-05
-1.20753332789224e-05
-3.22633645401428e-05
-9.31128555241388e-06
-2.3305491651605e-05
-4.3745752845642e-05
-1.11551197459068e-05
-1.56833302173423e-05
-1.40618316170279e-05
-1.10366939235351e-05
1.87500711786425e-06
-2.93652224709232e-05
-5.56883964735759e-05
7.06334301181033e-07
-5.31804406501143e-05
-2.88310426465007e-05
-2.6806770320218e-05
-2.66776850934339e-05
-4.45378542669842e-05
-2.79573895128077e-05
-2.49661056797355e-05
-4.27918006450719e-05
-2.1511333711211e-05
-1.75087194276322e-05
-1.91989776784791e-05
-2.41789412195789e-05
2.11931041746929e-06
-3.66757152730049e-05
-7.00912261648127e-06
-3.28413104040572e-05
-8.69369757384574e-06
-3.48581549834146e-05
-2.39647759323028e-05
-1.48440935911009e-06
-2.33443000807284e-05
-1.29672035757859e-05
-4.01153346457363e-05
-1.45637125287519e-05
-2.94038494426366e-05
-2.86943808423353e-05
-5.31671403647552e-05
-4.53077720394024e-06
-6.50509617242105e-05
-1.89369540982558e-05
-1.13412738408682e-05
-2.416151917167e-05
-2.90929072786341e-05
8.91364193419759e-06
-2.82574670318255e-05
-6.62286209263768e-05
-2.24621731205515e-06
-5.54012528469503e-05
-3.58678838904815e-05
-1.5726298933229e-05
-2.23966798303203e-05
-5.10391099359037e-05
-3.82743313546971e-05
-3.40447222838349e-05
-3.1336060243269e-05
-3.78387484883724e-05
-4.15884901252679e-05
-2.12914393253568e-05
-8.93959170478225e-06
-2.49502685948277e-05
-3.6043906626412e-05
-5.29078474898784e-06
-1.22797342529103e-05
-2.39467796965822e-05
-2.86283858906632e-05
-3.10822969089253e-05
-2.79438238040033e-05
-3.56970967254987e-05
-2.82076369795139e-05
-4.14714665107672e-06
-1.95082967242042e-07
-1.92281252880723e-05
-3.47419039925034e-05
-2.79368123058918e-05
-5.9147158990188e-05
-7.66124498232614e-05
-2.4056980722356e-05
-9.92537231376719e-06
-2.23260836443276e-05
-4.45053253569864e-05
-2.17067777387383e-05
-3.33657638226063e-05
-3.33486230149632e-05
-4.48424583630185e-05
-7.624003251678e-06
-2.490025201689e-05
-4.99570785419041e-05
-2.37366433266007e-05
-7.49131211350982e-06
-2.68735383451025e-05
-4.41129127729509e-05
1.04653224687527e-05
-1.82761303902061e-05
-6.18006315064541e-06
-3.54790381991558e-05
-1.51833489101299e-05
-5.31134274227416e-05
-2.79499306364146e-05
-1.70370392146124e-05
-2.76218752952063e-05
-1.25654806651669e-05
-2.34765210512419e-05
-1.57488663733272e-05
-2.74598416295685e-05
-5.10931028775618e-05
-1.05420191860382e-05
3.50799669997397e-08
-7.72893540318821e-06
-3.65559777855747e-05
-2.51096147888623e-05
-3.3698345937182e-05
-3.14477203166076e-05
-3.84418652459638e-05
-6.25398996285008e-06
-1.92649335679569e-05
-1.08283762953009e-05
-2.47347783907482e-05
-2.21672261655354e-05
-4.46585798698623e-05
-2.84447220545314e-05
-3.51653000087441e-05
-1.74739527799927e-05
-3.39066339159234e-05
-5.18344823541138e-05
-2.24364715994519e-05
-2.0118006258277e-05
-3.78126268695962e-05
-3.3596089494976e-05
-2.43098687663747e-05
-3.79316909178032e-05
-2.61864939975522e-05
-4.67492718180975e-05
-7.01795884042134e-05
-2.29025842075104e-05
-3.22632878309047e-05
-3.91914974632606e-05
-1.91384490316392e-05
-4.53978444202155e-05
-2.72406088773752e-05
-5.27931222919906e-05
-3.63199700328567e-05
-2.21919008503215e-05
-2.63367756297523e-05
-5.04000073728487e-06
-1.77299547263414e-05
-2.22185272922789e-05
-4.34064906630123e-05
-4.00006704247612e-05
-7.96460727315802e-05
-6.60084815246439e-05
-2.82607339104927e-05
-2.66678495756247e-05
-1.58126500288792e-05
-1.48882896180907e-05
-8.22531247519789e-06
-7.30148285714644e-06
-7.26838989571512e-05
-1.56720410848822e-05
-3.45664754066691e-05
-4.65812744967249e-06
-2.20399095506466e-05
3.32302088133122e-06
-4.90925273466936e-05
-2.33989011562584e-05
-1.74884314463631e-05
-2.23965470090973e-05
-1.86208075994419e-05
-4.30765010556979e-05
-3.61841999333941e-05
-7.11344004088551e-05
-3.51506813307567e-06
-4.61777290507378e-05
-3.39850151244333e-05
-7.5241576374371e-06
-3.5385051023665e-05
8.93358636153501e-06
-4.6104122459346e-05
-2.32965718538849e-05
-5.18218679844021e-05
-4.46085120220233e-06
-1.59999417002129e-05
-1.05256319912273e-05
-1.16543332400291e-05
-1.96193381494056e-05
-3.29507918577305e-05
-1.94191966262743e-05
-2.62191217948643e-05
7.08392032011431e-06
-6.37471516270185e-06
-2.22946613899569e-05
-3.79804772205393e-05
-4.0775072765801e-05
-4.03664645650713e-05
-1.73042000186306e-05
-1.41573363551452e-05
-5.21604688966111e-05
-3.31987662759838e-05
-4.2500662095782e-05
-2.13327918760206e-05
-3.09519027192316e-05
-2.9633082557077e-05
-2.74302708703761e-05
-1.51955384898848e-05
-3.0198824922057e-05
-3.1587354417675e-05
-3.15951711321094e-05
-5.35394505432707e-05
-1.51787278323749e-05
-2.96392035638331e-06
-1.68206238699897e-05
-5.4460389235129e-06
-1.79655030738102e-05
7.36684584349335e-06
-9.21456830440225e-06
-3.2285329455622e-05
-4.18472036087468e-05
-5.2821367530125e-05
-1.9469225849288e-05
-3.59560509259084e-05
-3.97832029126844e-05
-6.73068584812626e-06
-2.17568100211908e-05
-1.74251474702204e-05
-1.18578988062428e-05
-3.60852664026788e-05
-1.97449637690565e-05
-2.641123129527e-05
-2.15675302052255e-05
-3.5304076963456e-05
-1.64464226464931e-05
-2.54030670878634e-05
-2.67843104629796e-05
-1.39647296108839e-05
-4.92934686167836e-05
-1.87337674459847e-05
-1.89902389079562e-05
-5.333753507598e-05
-1.01468964980034e-06
-3.16260770687801e-05
-4.96848053591231e-05
-4.52427970204114e-05
-2.46492042735519e-05
8.28610985509059e-06
-3.03484099410615e-05
-2.66275098358972e-05
-1.42549908907638e-05
-5.11825210808083e-05
-2.59215410184962e-05
-2.30708901098628e-05
-3.9674512679897e-05
-1.3488476957448e-05
-3.29130182010306e-05
-1.47723518491053e-05
-5.77367841059062e-06
-2.13273683947199e-05
-3.14160430389084e-07
-2.18289549400423e-05
-3.93320915468576e-06
-2.88014079888457e-05
-3.61369428360966e-05
-4.4143978138918e-05
-9.71436664780282e-06
-7.45845696569306e-06
-9.51546635520391e-06
-1.60492333907118e-05
-1.19535879585945e-05
-6.70564985586182e-05
-3.7698462495486e-05
4.39445203970355e-06
-2.20767330123283e-05
-8.67383139784949e-06
-4.89857335698309e-05
-3.79255717767543e-05
-4.2596664092064e-05
-2.29397916296944e-05
-3.94505320875171e-05
-4.08911396674285e-05
-1.50978323697496e-05
-2.10188105366339e-05
-1.56130894817008e-05
-1.41467391704718e-05
-3.09315415955653e-05
-1.60960671525485e-05
-2.53971093581493e-05
-5.02103738492547e-05
1.76836823898245e-05
-3.0214669705703e-05
-2.89466190075783e-05
-2.5709173970019e-05
-2.47052056375581e-05
-1.65276913605167e-05
-2.4939333813932e-05
-2.23015451570545e-05
-3.42700048855541e-05
-4.0649177828273e-05
-2.5999240773531e-05
-9.25843011751403e-06
-2.27133839550238e-05
-2.15733150906516e-05
-3.9132131586961e-05
-2.59551722558381e-05
-3.54640591186096e-05
-4.70316993111328e-05
-6.15077428419961e-05
-3.45622954801186e-05
-5.42649503678807e-05
-2.70958371513637e-05
-2.41860107537288e-05
-2.5793013632841e-06
-4.30642884839995e-05
-6.57556782346498e-05
-2.79373902493713e-05
-3.58666525065758e-05
-1.58882391962698e-05
-1.08718600752462e-05
-1.35565548622455e-05
-3.52152252851743e-05
-4.16743381157472e-05
-3.17317282098687e-05
-1.49525552083418e-05
-1.88577616411677e-05
-7.35613558986577e-05
-1.42316586239454e-05
-2.73062951066496e-05
-1.90808033381306e-05
-1.75070623539257e-05
-1.57816481285899e-05
-1.80172371846532e-05
-1.55584125663348e-05
-2.22287604287789e-05
-2.12583470333829e-05
-2.43894219498917e-05
-1.97683530959534e-05
-2.8682410218505e-05
-5.36523354501734e-05
-4.93219417688973e-05
-5.69885882110937e-05
-2.16783017310562e-05
-4.23630184445569e-05
-1.9590172997512e-05
-3.78402749473998e-05
-4.01494422157684e-05
8.71987010457371e-06
-3.33040775737046e-05
-2.02380276931792e-05
2.90444839123268e-06
-2.61222459064066e-05
-2.84617212688403e-06
-2.09537654545639e-05
8.74141611007482e-07
-2.22461250676658e-05
-1.19691936699278e-05
-1.90461163249383e-05
-1.62643311781034e-05
-3.84214814944367e-05
7.8567557607591e-06
-4.80763845211589e-05
-2.49996757861326e-05
-4.41737252040659e-05
-2.57202875764208e-05
-3.94933871209501e-05
-3.31197878519972e-05
-3.25267836323607e-05
-5.12122375594888e-05
-2.42913682498865e-05
-3.68541229704244e-05
-3.18449779906244e-05
-2.40987338999564e-05
-4.22996510831404e-05
-3.82967038494206e-05
-4.5389322893319e-05
-4.10653117744619e-05
-2.86452109462064e-05
-3.29029811464173e-05
-8.12177190269996e-06
-3.32604101970007e-05
-1.49939510143262e-05
-3.52131584928051e-05
-3.21134996161428e-05
-2.69306384884254e-05
-5.45809425654004e-05
-2.34473477831473e-05
-2.44907274043139e-05
-2.45287776515813e-05
-4.68578160413387e-05
-5.68219305245228e-05
-2.84254742561131e-05
-4.79320651289774e-05
-2.69328479429132e-05
-2.96433913303734e-06
-4.62606951056781e-05
-2.16442560850738e-05
-9.81542738755918e-06
-1.90608231219352e-05
-3.96697903547033e-05
4.8630302023517e-06
-9.82898359603186e-06
-3.6334873534057e-05
-3.18803736897308e-05
-1.38345782505754e-05
-8.27663055169891e-06
-5.94783076978808e-05
-7.83959346681838e-06
-4.42095358502892e-05
-3.24688543378412e-05
-5.01469745944069e-05
-3.20984775839281e-06
-4.06033107899368e-05
-2.70906720375072e-05
-4.06386769730984e-05
-6.72987023191827e-05
-1.05026115772281e-05
-5.19530769974201e-05
-5.39296059072594e-05
-1.45525741329642e-05
-3.41154179914197e-06
-2.38248191820989e-05
-4.33444295638518e-05
-2.24620649944876e-05
-1.63049647838467e-05
5.25685792532598e-06
-3.46388382697168e-05
-2.93681456768762e-05
-1.94250175881068e-05
-1.25222959614278e-05
-1.84661818664295e-05
-1.0995100939271e-05
-3.19456266584939e-05
-4.12582793112306e-05
-1.65845521257292e-05
-3.89691074492348e-05
-2.60315068258185e-05
-3.84347496271734e-05
6.84116031218197e-06
-4.77293584009164e-06
-1.41225626701234e-05
-6.55604961044344e-06
-3.41413730324279e-05
-2.70471408803065e-05
-2.88662895417114e-05
-2.03391372985263e-05
-2.66339257977033e-05
-3.46538873211133e-05
-5.00755306182341e-05
-4.58507363476461e-05
-2.63800568646417e-05
-1.51961240464831e-05
3.43319109972466e-06
-3.34832317953018e-06
-5.78970166792437e-05
-4.3416375838313e-05
-2.788545468514e-05
-5.67840604585057e-05
-6.02316516121204e-05
-4.0126288882292e-05
-1.56116183641583e-05
-2.22106859139847e-05
-3.51147858154579e-05
-2.1513663455705e-05
-3.04342747669415e-05
-5.4663043444961e-05
-2.42229503503469e-05
-3.1767523912486e-05
-6.31019962703764e-05
-2.65037640010859e-05
-2.35748338932625e-05
-2.42302096187316e-05
-3.78158199223055e-05
-2.69250363237998e-05
-5.45480369796296e-05
-2.0303864218233e-05
-2.27505378828284e-05
-2.33080718231381e-05
-6.73370656592076e-06
-2.44978412355595e-05
-2.74480561509601e-05
-3.14721391296931e-05
8.3349497672792e-06
-3.97647328273447e-05
-1.66046224876771e-05
-2.07684298324422e-05
-2.97059568732447e-05
-3.41242570202309e-05
-2.27673363761323e-05
-2.77050756330548e-05
-5.24238995829207e-05
-2.8786564588174e-05
-3.30428530525052e-05
-2.64964241644236e-07
-4.9783190130388e-05
-1.95283808915722e-05
-2.66803664917753e-05
-2.804866541543e-05
-4.21256245002333e-05
1.19170337386642e-05
-4.70508026716047e-05
-8.15081437269838e-06
-3.77093470340157e-05
-2.40059838607028e-05
-3.63008370782584e-05
-2.70692570873771e-05
-2.55484708065588e-05
-3.76339641619007e-05
-3.46821531561695e-05
-2.80356655599933e-05
-9.77799351411959e-06
-4.60369567400594e-05
-3.29411622847482e-05
-2.16981145900049e-05
-1.73839175562541e-05
-4.67839648850683e-05
-2.2133589154417e-05
-2.21308961203821e-05
-3.81751374121279e-05
-6.65483932020627e-06
5.26366922591206e-06
-6.93618531966868e-05
-1.60622550974803e-05
-4.60632760731212e-06
-4.64879816567931e-05
-2.60021979519277e-05
-3.65256155030456e-06
-5.05845187030603e-05
-2.61299044857105e-05
-4.08582820902499e-05
-3.77576739095179e-05
-4.57744335788188e-05
-3.48965340163387e-05
-2.07869262727233e-05
-1.96002075923289e-05
-2.35838285089273e-05
-3.31837468822918e-05
-2.59747567479544e-05
-3.01006486108087e-05
6.29008933438804e-07
-3.18005802424715e-05
3.05021175117526e-06
-3.65451794666302e-05
-3.52965778429239e-05
-7.52107843193244e-06
-3.48553509670821e-05
-7.07037321665292e-05
-3.11436910514855e-05
-4.09138941048627e-05
-2.33710317526693e-05
-3.60999371756831e-05
-4.0851107473432e-06
-1.3970403498734e-05
-3.03860412449119e-05
-3.39846727908538e-05
-2.95137366898816e-05
-1.74923589457638e-05
-3.60241305182396e-05
-3.39212888776348e-05
1.06650223798101e-05
-1.57090499202486e-05
-5.22988601517883e-05
-2.38221881128146e-05
-3.22770674982648e-05
-1.36838598209941e-05
-4.07855811258075e-05
-2.81661008128609e-05
-1.53174715195367e-05
-2.90403308244029e-05
-1.822056116758e-05
-3.2576496050174e-05
-1.8898743515196e-05
2.93315235327335e-06
-2.90062056415436e-05
1.19142658216782e-06
-2.5634846123767e-05
-2.43823393149786e-05
-1.38296146338131e-05
-6.88643991735815e-06
-1.44301961565683e-05
-2.47269776083761e-05
-1.06351165794885e-05
-5.2246296361778e-05
-5.07369740270457e-05
-5.05239063386199e-05
-1.6595961202139e-05
-4.25972182564449e-05
-4.17971027283646e-05
-4.22081893908873e-05
-1.06526820482536e-05
-2.03601764935596e-05
-2.63585173495233e-05
-1.008948961977e-05
-2.06453461122247e-05
-2.07989888316703e-05
-4.05123124672328e-05
-3.73237176076308e-05
-4.44988732375566e-05
-3.59808994741986e-05
-2.21019788869265e-05
-4.68409728679575e-05
-4.66604440283323e-05
-1.81548523955745e-05
-1.93306460851148e-05
-3.30513486598061e-05
-3.22918762101845e-05
-9.90779733919184e-06
-4.70457079671262e-07
-1.96679284450925e-05
-4.50027741073035e-05
-1.88690211814067e-05
-2.90759578741184e-05
-1.61955330372062e-05
-4.49045969211051e-05
-4.87772162336646e-05
-2.69119149202441e-05
-4.24434478828791e-05
-3.75833981273827e-05
-3.19435932273688e-05
-2.72314658726729e-05
-2.77924945626735e-05
-2.12966776982506e-05
-3.73984395779504e-05
-4.09287440252625e-05
-2.46314894700911e-05
-2.5633378648113e-05
-4.66020412099736e-05
-3.23136340090382e-05
-3.64103705016436e-05
-3.30650552715589e-05
-2.85372723733942e-05
7.53633952957839e-06
-1.97640168574216e-05
-3.68892130083335e-05
-2.45264787297399e-05
-3.79058318688081e-05
-2.78349167425608e-05
-3.67135457468662e-05
-3.82846573720655e-05
-2.7924666353258e-05
-4.30108222226126e-05
-9.95964972212929e-06
-5.40205411526616e-05
-3.48732466373243e-05
-3.65206772477212e-05
-1.94852488751659e-05
-2.46866944527226e-05
-1.57548397446593e-05
-1.94573375177982e-05
-3.27324745839359e-05
-7.84295256987749e-06
-1.73377521187328e-05
-3.26779488646122e-05
-2.9612470932884e-05
7.02960282785269e-06
-2.92346791830604e-05
-1.93579627401802e-05
-4.21184279005385e-05
-2.58751287902229e-05
-2.22988925748363e-05
-6.54794954021087e-06
-1.91152141049689e-05
-3.50414114326782e-05
-2.0981653594021e-05
-4.55302563841962e-05
5.06521311055634e-06
-1.73358127652053e-05
-2.94861007826389e-05
-1.57559168116845e-05
-2.78319654374885e-05
-3.04915604103974e-05
-3.74423287939571e-05
-2.37531580753994e-05
-3.53080027180315e-05
-2.8302580013752e-05
-2.36360187706297e-05
-3.09729975856829e-05
-2.85778171945142e-05
-3.65796943258772e-05
-1.70877516772836e-05
-6.43868439564642e-05
6.02389541345514e-06
-1.4500094489564e-05
-1.18173485169733e-05
-5.30848477030615e-05
-1.89869205915327e-07
-2.85511260022318e-05
-3.14327726048629e-05
-1.21933148724822e-05
-6.26464668299607e-05
-4.24696052828792e-05
-2.37388452669668e-05
-5.68367746297365e-05
-5.17289843600191e-05
-1.74881119040795e-05
-3.19314418296683e-05
-3.10996601357725e-05
-4.64293383791517e-05
-3.82619136453885e-05
-1.94644569684705e-05
-1.93164874576113e-05
-2.95675017875984e-05
-2.15082426670133e-05
-4.66240879090192e-05
-3.45852306575946e-05
-2.14004176739821e-05
-4.06460517105051e-05
-2.45800601815483e-05
-1.31659326850039e-05
-1.43968279691165e-05
-8.01678959546792e-06
-2.75400826232962e-05
1.00809079132418e-05
-4.62816572360952e-05
-1.51810176379755e-05
-2.08487379492898e-05
-4.25056818932733e-05
2.18742996369565e-06
-3.01671587671981e-05
-3.33968141136493e-05
-5.92925061205026e-06
-3.69369103605237e-05
-3.14474524687104e-05
-2.51204064468322e-05
-4.12185263017496e-05
-9.07918555395377e-06
-9.70472168630212e-06
-5.42033935870351e-05
-9.84635293430341e-06
-2.39230864014021e-05
-5.11251912930989e-05
-4.28250277340618e-05
-2.28773557748456e-05
-3.04989655477238e-05
-3.58455490806775e-05
-2.64620780594579e-05
-3.28094784989463e-05
-1.17244404737298e-05
-3.5115998586539e-05
-2.28064237295274e-05
-2.0594904915937e-05
-4.62582891618322e-05
-4.20672075996151e-05
-2.2749406210706e-05
-4.622486442454e-05
-2.20532399845612e-05
-1.2085886358577e-05
-2.21786466281356e-05
-5.44804202220873e-05
-4.77154591931042e-05
-4.04973358328759e-05
