# Supplementary material for: Research on computational propagation and identification of mine microseismic signals based on deep learning
Source: PLoS One. 2025 Oct 22;20(10):e0334641. doi: 10.1371/journal.pone.0334641 (PMC12543183; doi:10.1371/journal.pone.0334641)
Supplement: S6 Data — (ZIP) [file pone.0334641.s006.zip › 000100900000256.xlsx_0.txt_24.txt.txt]

-1.86920742709869e-05
-4.63711401573019e-05
-2.46663100776856e-05
-2.58633513969533e-05
-1.86810722058451e-05
-4.64394168292984e-05
-1.29105883491503e-05
-4.06336428817739e-05
-2.77343220913157e-05
-3.848404459377e-05
-1.74417496866394e-05
-3.3240568519516e-05
-4.1742729938211e-05
-4.76254334615024e-05
-3.01145862421896e-05
-2.2001776008656e-05
-1.20898717339825e-05
-3.16975947884914e-05
-3.85186695350782e-05
-2.27190201953709e-05
-5.21861612949481e-05
-1.19203437614132e-05
-2.42078911573424e-05
-2.42765430864642e-07
-1.07795481308598e-05
-3.00590769677668e-05
-1.43840830000782e-05
-4.2459703109287e-05
-3.91821714254819e-05
-3.00634039874584e-05
-2.12235480491505e-05
-1.39174880800963e-05
-4.16451565655479e-05
-2.34967778848074e-05
-2.00153315095055e-05
-4.48792617949891e-05
-1.15152481955767e-05
-2.08672780199489e-05
-2.53395906317198e-05
-2.95957629534034e-05
-2.84799114286773e-05
-2.89989243225871e-05
-1.19101436273532e-05
-5.47487432184515e-05
-1.94157897973273e-05
-2.47241986572012e-05
-7.3449509198337e-06
-1.95303405076033e-05
-3.00819310315973e-05
-2.29405091005325e-05
-7.48600625867225e-07
-2.22647816162571e-05
-1.70031797640853e-05
-3.52282051825857e-05
-2.70562093622081e-05
-3.09106756905825e-05
-9.58669954703361e-06
-1.10794412169473e-05
-2.72711713898647e-05
-2.04333578660092e-05
-4.48648833709063e-05
-1.87737578661529e-05
-2.09588931174253e-05
-4.84798044324594e-05
-2.43473590383495e-05
-5.02206650742162e-05
-2.51388175608111e-05
-4.04321635834704e-07
-3.03635120356662e-05
-1.49974438836979e-05
-2.12785810203075e-05
-1.23546627795684e-05
-1.82444598872696e-05
-4.60308913129576e-05
-5.25290721443948e-05
-3.41500156595231e-05
-6.09861278603444e-06
-2.67941126055003e-05
-1.99466721322729e-05
-3.09369693531871e-05
-3.09277026108745e-05
-2.01500050633017e-05
-2.1893592139745e-05
-3.48346445033153e-05
-3.30890420448439e-05
-3.71859131156347e-05
-3.34131878728273e-05
5.98522023631952e-06
-2.69081126966831e-05
-2.40998029930257e-05
-1.98118483716297e-05
-3.97914859845247e-05
-2.58651141358837e-05
-2.45204183332798e-05
4.9183433180533e-08
-3.43273776626229e-05
-4.27126907382328e-05
-4.46602350052904e-05
-1.43546839782284e-05
-1.34381830433645e-05
-3.15773579785243e-05
-2.00445219136513e-05
-3.28646269283262e-05
-2.38698955120976e-05
-1.11025432790317e-05
-6.17194163439255e-05
-5.60061112477303e-06
-3.28377296776923e-05
-2.90694100095039e-05
7.67708653901818e-06
-3.40385883850905e-05
-3.35346512384408e-05
3.99242104631826e-06
-1.36824187483163e-06
-4.45628245992772e-05
-4.1639486000063e-05
-3.76921818324513e-05
-4.02366045820193e-05
-3.25275603870508e-05
-2.75181973444309e-05
2.44830334225322e-05
-3.07657296348654e-05
-3.76182802172154e-05
-1.36073448074088e-05
-3.60497096481258e-05
-3.58397413809537e-05
-3.13598729725833e-05
-1.74249182213841e-05
-2.12455337968217e-05
-4.05061153362424e-05
-3.79338246678231e-05
-1.7632259582564e-05
-2.75091198751721e-05
-1.80386818330172e-05
-1.65333701655132e-05
-2.94479186016355e-05
-1.00451465855094e-05
-2.8033141650077e-05
-2.29165646033334e-05
-2.39981491400197e-05
-2.10576646000612e-05
-3.31175189967915e-05
-1.90103313700918e-05
-1.51170420326737e-05
-3.39924084650815e-05
-8.88368330749066e-06
-3.08818711171354e-05
-4.71379946014681e-05
-4.29758152684e-05
-8.12760656712837e-06
-2.7206859091861e-05
-1.90314234226999e-05
-1.85522238854777e-05
-1.33411044273e-05
-2.98581466749675e-05
-4.92005108184784e-05
-2.79202898583894e-05
-4.67810981441736e-05
-6.27193362864272e-06
-4.99193013960082e-05
-4.29093212310437e-05
-2.53539435465022e-05
-2.93038577879075e-05
3.178793331772e-06
-3.71413022950348e-05
-2.59020193261716e-05
-4.11080130620541e-05
-6.08557314647719e-05
-4.22671182493479e-05
-1.98012243717095e-05
-3.90119799419042e-05
-5.0728437882121e-06
-1.16303197912713e-06
-5.54873486276589e-05
-2.13708091287285e-05
-3.11316244040738e-05
-2.99914867211515e-05
-5.31851696308311e-06
-3.3917144917928e-05
-4.74459526918194e-05
-4.64630358757239e-05
-4.11402870447888e-05
-1.91869720152073e-05
1.30854204095272e-05
-4.06397246586731e-05
-2.03201252708909e-05
-1.9130249063925e-05
-2.28141717485108e-05
-3.74722987043048e-05
-2.09779541488976e-05
7.3415692445575e-06
-3.14392453227635e-05
-1.46491262283161e-05
-3.24882796185954e-05
-1.07725576819785e-05
1.13603290896483e-05
-3.27942406858169e-05
-2.5780600095337e-05
-1.61976767034135e-05
-3.18901219824041e-05
-2.05921809828123e-05
-2.82124405480299e-05
-2.78990145406288e-05
-4.74040085125498e-05
-2.42062828733784e-06
-2.94056182562164e-05
-2.2093745488094e-05
-4.93037990464734e-07
-5.5532485098912e-06
-4.58339162858665e-05
-3.14373738606373e-05
-3.6856279686889e-05
-2.51373333002509e-05
-4.44287808694125e-05
-4.02443332786778e-05
-5.06680269831448e-05
-6.96559969979641e-05
-1.32963289155302e-05
-2.478141504573e-06
-1.88662213332302e-05
-2.99576363520869e-05
-4.72753463493939e-05
-5.09292966963707e-05
-4.64222857148758e-05
-3.688326470211e-05
-4.35559651242051e-05
-4.23639510029195e-05
-2.7990076039579e-05
-4.60291736044377e-05
-4.15555568981156e-05
-3.25968288571563e-05
-2.73056193099811e-05
-2.55960132238745e-05
-1.69597244509139e-05
-3.47864936826232e-05
-2.7657255903084e-05
-6.04743235960004e-06
-2.09064511484884e-05
-1.89903126740889e-05
-5.28368576676416e-05
-3.93898941017253e-05
-1.73696111983093e-05
-4.25607789227318e-05
-1.78809557973659e-05
-2.33250319745337e-05
-2.2723479364918e-05
-2.44672316237698e-05
-5.44968740550202e-05
-2.33876045084431e-05
-2.25814183650597e-05
-2.22184288991696e-05
-4.63288395573499e-05
1.87340316933775e-06
-2.41024233335757e-05
-3.21965903444999e-05
-6.15633213835954e-06
-3.02757559158623e-05
-2.67632480628245e-05
-4.73881367820492e-05
-2.28415959609877e-05
-2.63435902388638e-05
-1.85497467316296e-05
-2.2726034068984e-05
2.24913855626275e-05
-3.72225759599387e-05
-4.96052292812911e-05
-5.90511422960282e-05
-3.42777872062135e-05
-4.89428710896633e-05
-3.59889932501178e-05
-2.12058639809291e-05
-4.09543058346015e-05
-5.39939765765272e-05
-1.88475622176134e-05
-2.97613656254504e-05
-2.56615628402936e-05
-4.57057593571493e-05
-6.50240634888524e-06
-3.50468586668968e-05
-3.4173999784154e-05
-2.69851353037587e-05
-1.30750657499796e-05
-7.63731929704165e-07
-4.0812994086688e-05
-2.55211649864556e-05
-5.25575071035876e-05
-2.58363658101132e-05
-4.08304317415568e-05
-4.80738463935179e-05
-4.6658379979248e-05
-2.44959342171536e-05
-3.11512494085294e-05
-3.9310073281561e-05
-4.26067151407423e-05
3.86412269233093e-06
-1.29771556103728e-05
1.89517425363279e-05
-2.52878138382526e-05
-5.30337988724637e-05
-3.23218641492283e-05
-2.65889563530876e-05
-4.50832140809486e-05
-6.12513319350761e-06
-1.66191844256571e-05
-4.01840668337445e-05
-2.0768295352897e-05
-3.55582176808291e-05
-4.24193338505243e-05
-1.93974651708489e-05
-4.72515443608942e-05
-3.11228717828419e-05
-6.02714770176596e-05
-2.33791072414459e-05
-3.97762112333757e-05
-5.32060283133218e-05
-2.00662087425198e-05
-5.31976194560413e-05
-2.01514484428225e-05
-4.07029469857141e-05
-7.70086140339335e-06
-3.42912915502344e-05
-1.18979377952635e-05
-2.8341228147871e-05
-1.85616232123603e-05
7.34994583473788e-06
-1.84977655094394e-05
-5.76733201506083e-05
-2.65545588788288e-05
-4.62052927964925e-05
-1.29931620250475e-05
-2.25560184701728e-05
-2.30830405573451e-05
-2.36278814415819e-05
-3.41293830602618e-05
-2.97974971061248e-05
-2.44611737302379e-05
-1.46079616333094e-05
-5.27502373510042e-06
-3.38656477824691e-05
-2.80274509233169e-05
-1.10562243022744e-05
-3.45590240454296e-05
-3.70653826756099e-05
-4.20423086358673e-05
-2.7316062561525e-05
-4.32408783985775e-06
-3.28915543206209e-05
-5.20452752893828e-05
5.66366570117706e-06
-4.80266983948076e-06
-2.1240594403833e-05
-2.73252531661493e-05
-3.8572943154017e-05
-3.34024066269711e-05
-1.85679254449735e-05
-4.6024226204871e-05
-1.19855979595299e-05
-1.11720729376572e-05
-1.93004358017456e-05
-1.90988496006733e-05
-4.61552301373157e-05
-4.71906049151851e-05
-2.91643486298002e-05
-6.7871149095054e-05
-4.49398895765663e-05
7.42412007935405e-07
-3.53835652524742e-05
-2.931903523624e-05
-2.93809781857955e-05
-1.48459409880668e-05
-3.71065447792253e-05
-5.57235400686872e-05
-3.85998455378893e-05
-1.73207326331032e-05
-3.05125754422859e-05
-2.58720195230219e-05
-3.94874361327906e-05
-1.27315440104975e-05
-2.06295201761906e-05
-3.2955129468647e-05
-1.21632699294365e-05
-1.60278429732779e-05
-7.12756253865909e-05
-1.41978852182816e-05
5.94911086608044e-06
-2.77512875744565e-05
-3.77132196099297e-05
-2.03676488159078e-05
-5.83487645998916e-06
-3.67537613250625e-05
-3.42231280331219e-05
-2.12747954635556e-05
-6.71456219311041e-05
-1.00540284868757e-05
-3.17219325225506e-05
-3.57793793379474e-05
-1.7083886306054e-05
-3.06183580007332e-05
-3.43543046723436e-05
-3.35182897184861e-05
-4.37059547950111e-05
-3.03576477943071e-05
-1.6868548270398e-05
-2.84231941728833e-05
-1.52089412792786e-05
-2.45525227534439e-05
-2.74992612710976e-05
-1.37977762354524e-05
-3.03395234677058e-05
-1.72140916682633e-05
-4.97978331567654e-05
-2.29100288732329e-05
-9.6257688314182e-06
-4.83338275690823e-05
2.31112308207815e-06
-2.15926733382005e-05
-2.90137363802603e-05
-2.06571142999442e-05
-4.68965686723366e-05
-1.59608658482376e-05
-1.60020042377215e-05
-1.75853495303935e-05
-7.79768685796957e-06
-2.24119178010373e-05
-5.12833605375979e-05
-1.38511015286064e-05
-1.71559862933351e-05
-3.36730284817204e-05
-3.21175804982181e-05
-2.62075760962377e-05
-3.10978823399509e-05
-3.67661954695642e-05
-4.74010521444183e-05
-3.0158228008847e-05
-4.32243174173591e-05
-4.9655963984694e-05
-2.81662441840707e-05
-9.4100204145806e-06
-2.33221754912348e-05
-3.5102960653592e-05
-3.55471482907554e-05
-1.69062700925585e-05
-3.77322355036674e-05
-4.86339926583426e-05
-2.91688066602615e-05
-2.42581225660492e-05
-2.89979491062896e-05
-2.94637002862033e-05
-1.20126697547163e-05
-4.3475104572711e-05
-2.95451725924736e-05
-3.12043755756848e-05
-3.27342152945201e-05
-1.08900594394494e-05
-1.10899404906021e-05
-2.03381818520191e-05
-5.15665679265823e-06
-3.47303814273725e-05
-4.32408478624209e-05
-3.22466096338845e-05
-4.13045523521335e-05
-8.95733137896093e-06
-2.55073900309836e-05
-5.34360443834954e-05
-3.57003937225738e-05
-5.22321148890468e-05
-5.20782261450119e-05
-4.59076063153042e-05
-3.38227957909337e-05
-5.18265932635107e-05
-3.67424974183793e-05
-4.33019114038456e-05
-4.64386741199372e-05
-3.28206767221492e-05
-4.16255769135898e-05
-4.21011201966627e-05
-2.3192768962738e-05
-1.62739194902336e-05
-2.61738080694776e-05
-4.6580240533059e-05
-4.1511321539255e-05
-4.34997178720706e-05
-2.56130412539442e-05
-1.96225879887442e-05
-2.80608585664068e-05
-5.12312609858451e-05
-5.60518996863911e-05
-1.98634200659803e-05
-4.29973085427432e-05
-4.44653663307742e-05
-1.40675032011195e-05
-4.75579575150901e-05
-2.76243629915298e-05
-1.59759609103701e-05
-2.44602077570876e-06
-1.63360875298568e-05
-1.99828031168759e-05
-2.48054887505607e-05
-4.03450722142191e-05
-1.2616883171846e-05
-3.63746595244862e-05
-5.59958197469756e-05
-1.89055648461268e-05
-6.40870394143089e-06
-2.50281741181652e-05
-1.93362892133356e-05
-1.01773272162663e-05
-2.19726743353472e-05
-2.87657097990016e-05
-2.90133810068693e-05
-1.85316801319006e-05
-9.24373844127513e-06
-3.7000683655063e-05
-2.11147901269017e-05
-4.99038126606104e-05
-4.33133282601394e-05
-1.31150752872004e-05
-2.35777646504923e-05
-1.49950085290275e-07
-1.22452877365335e-05
-3.23958025842011e-05
-2.30123361970003e-05
-4.0617130167006e-05
-4.13237860608567e-05
-2.11300847122316e-05
-4.3897164023663e-05
-1.28336535428941e-05
-2.301719732636e-05
-2.30508956589744e-05
5.47157204254117e-06
-2.36450740020724e-05
-2.80137034796116e-05
-3.1224191753095e-05
-4.81999956049133e-05
-2.01091321215963e-05
-3.33013694182468e-05
-3.25649671035452e-05
-2.68097292356417e-05
-3.17880579033435e-05
-2.9450603931686e-05
-4.72705365095594e-05
-2.06141737315481e-05
-3.14150842177971e-05
-5.16626451329044e-05
-4.80857653913289e-05
-2.77822805847007e-05
-2.48377943910658e-05
-2.02549268476932e-05
-2.78719462394329e-05
-2.89583442211848e-05
-2.84656051298551e-05
-2.5991218294077e-05
-1.20330783940572e-05
-2.28385171839793e-05
-4.66419562082282e-05
-2.14875267454926e-05
-5.4747503788347e-05
-2.3529282049761e-05
-3.74239888409287e-05
-1.51007118256665e-05
-2.20275461629412e-05
-1.68615635343721e-05
-3.12283337949197e-05
-5.10278124046784e-05
-2.81335206404086e-05
-2.3599440983582e-05
-3.6750571301481e-05
-8.7990788483325e-06
-2.25297252599815e-05
-5.63651874090108e-05
-1.24928296287053e-05
-5.16733510450104e-06
-1.88301974208791e-05
-2.27934808461989e-05
-2.60207330934414e-05
-3.73269256946852e-05
-1.18579231617098e-05
-9.86866922054531e-06
-2.03457971436234e-05
2.73506767024099e-06
-1.50051626092795e-05
-2.02673132775027e-05
-3.38383200758857e-05
-3.66058538111504e-05
-3.22261732138908e-05
-5.09353943074339e-05
-9.45308353745818e-06
-9.59535858357648e-06
-5.9912937137761e-05
-1.73579635265306e-05
-1.90215234979934e-05
-3.50648885461369e-05
-5.45421169225812e-05
-1.56636615232458e-05
-4.81453122763741e-05
-4.43512000017957e-05
-2.4375530631168e-05
-2.40579002715035e-05
-2.22072551174657e-05
-4.82606379075723e-05
-5.80511856136273e-05
4.70959634840754e-06
-4.70293252137066e-05
-1.99545084172428e-05
-3.99544329103954e-05
-4.08814310663964e-05
-7.08908627324392e-06
2.75538884441146e-06
-1.59727341562538e-05
-8.29025917902674e-06
-4.88163359175029e-05
-3.02386349611216e-05
-3.68779223853044e-05
-1.50886986862191e-05
-2.96092694260302e-05
1.19531330485325e-05
-6.85920852623035e-06
-1.27290043528362e-05
-2.01234741056307e-05
-4.70493612000884e-05
-3.53525353810783e-06
-1.49808262341267e-05
-1.16746725739254e-05
-4.25410030691612e-05
-1.54220159033451e-05
-3.22299564596225e-05
-4.01651278169214e-05
-5.10352694167718e-05
-2.60847899856134e-06
-8.93109383787827e-06
-3.30070178012823e-05
-5.248657760129e-05
-3.18170393680744e-05
-4.47642825867662e-05
-3.04316378606902e-06
-1.86721181479588e-05
-6.92394111916704e-06
-1.3775243857361e-05
-3.63963568660333e-05
-1.98456141133233e-05
-2.63350833703967e-05
-3.1755520976557e-05
-4.41456846666947e-05
-1.1267296078597e-05
-2.20365418951837e-05
-1.38068102983078e-05
9.17533859352407e-06
8.8335200409631e-07
-2.47774967738867e-05
-1.63135244508192e-05
-2.65290479956552e-05
-4.65200910881992e-05
-1.0861118478714e-05
-3.62995541969968e-05
-5.0198458735987e-05
-3.44483799432844e-05
-4.65707269416987e-05
-5.93749941888765e-05
-1.0884566478254e-05
-4.55276822874592e-05
-6.17042801648337e-05
3.2413076629492e-06
-3.67127154929817e-05
-5.3477558057221e-05
-1.87502977008782e-05
-3.469720960954e-05
-5.03235674460084e-05
-2.32218302374727e-05
-2.66690630348585e-05
-1.73694395154302e-05
-1.48205178543656e-05
-2.69974040778194e-05
-1.19264757548054e-05
-2.92694409335949e-05
-1.93424516006019e-05
-2.94300688876465e-05
-2.40246574658064e-05
-2.22476681577083e-05
-4.20816226183481e-05
-2.07952999612882e-05
-1.92613203528738e-05
-4.44400529966349e-05
-2.47280441571859e-05
-8.13822061202342e-06
-5.07220860102824e-05
-2.43389803866482e-06
-1.8127864098643e-05
-1.79424014022272e-05
-2.38609111522157e-05
-1.86150673954165e-05
-6.20129426135611e-05
-4.40029007450687e-06
-1.7281022189326e-05
-2.74431319435045e-05
-3.56525447415263e-05
-2.62553480929838e-05
-4.35289691090943e-05
-3.89196072922595e-05
-2.69368565548034e-05
-3.54328296418376e-05
-1.94990918438946e-05
-1.78071654724485e-05
-4.91879391623758e-05
-4.46547470424903e-05
-1.83180206684403e-05
-1.78601620940051e-05
-1.51459874105557e-05
-5.59465737118305e-05
-4.9932854420031e-05
-2.50407357093228e-05
-3.6537936599958e-05
-4.42796762636983e-05
-4.23012573022442e-05
-1.52821966194802e-05
-1.86776326577897e-05
-4.45445648736172e-05
-8.10006682587821e-06
-3.34426292386095e-05
-3.17864873248245e-05
-1.74573187621587e-05
-3.59468917835659e-05
-4.90325878288971e-05
-6.13369056506498e-05
-2.79842163466343e-05
-3.66416883690165e-05
-2.27923716702954e-05
-1.9096465387487e-05
-3.1748509101044e-05
-1.88912990651004e-05
-7.861725299097e-06
-1.96038054128837e-05
-5.21241928583988e-06
-1.56800459045084e-05
-4.74126457417346e-05
-2.3615212919196e-05
-5.02783874327379e-05
-1.07539030237898e-05
-2.8005321068828e-05
-9.54007017316511e-06
-2.9338716778654e-05
-6.29108781122614e-05
-2.99854878879083e-05
-5.09182682449635e-05
-1.66494728203937e-05
-3.56523787850694e-06
-1.04889159784194e-05
-3.05547762058364e-05
-1.32302515671069e-05
-2.77982735067182e-05
-9.23630560126838e-06
-3.85126173836913e-05
-1.03503515648317e-05
5.50082965551855e-06
-3.67728513470733e-05
-2.29861619540617e-05
-2.5883392232694e-05
-3.11784350795194e-05
-3.16051031942395e-05
-3.30738221660448e-05
-3.27621491920638e-05
-1.5098825990422e-05
-4.50848595537081e-05
-4.05439839222967e-05
-2.00009482331974e-05
-3.83082560986347e-05
-2.53601569726327e-05
-1.41339594770065e-05
-1.70478440701263e-05
7.48341798491615e-06
-5.91386370301458e-05
-5.90587458580164e-05
-3.61174260732698e-05
-2.88002562205697e-05
-3.26085283748346e-05
-1.28811734883937e-05
-5.24782110406908e-06
2.15798521821308e-05
-3.43789940377384e-05
-3.10518622989622e-05
-2.28989369810007e-05
-5.08213236593248e-05
-2.45646094323955e-05
-2.24825038086021e-05
-1.94341292382068e-05
-3.80789326017913e-05
-2.960642116977e-05
-2.02110070754408e-05
-3.16971626232514e-05
-1.08945597279909e-05
-5.02624924425827e-05
-3.5168669501214e-05
-7.18632048941494e-06
-3.09670142932084e-05
-4.00985450192405e-05
4.24729490493939e-07
-2.14997648500816e-05
-2.03009146699813e-05
-1.66566317794456e-05
-1.99247723455706e-05
-3.12322500895391e-05
-1.58071493634088e-05
-2.07138523227699e-05
-1.7114827259285e-05
-1.25807896936479e-05
-2.94770595107325e-05
-3.75157484426913e-05
2.43580621276114e-05
-1.54664488800349e-05
-1.63318193766935e-05
-1.96008618028075e-05
-2.74034497375275e-05
-2.87500467438659e-05
-5.95339807060491e-06
-2.2559576498427e-05
-4.85250387692779e-05
-3.36115325882437e-05
-3.93909959578898e-06
-2.14467255239665e-05
-3.5521436560922e-05
-5.59835481836217e-05
-3.80424853540398e-05
-4.5335110276881e-05
-5.0863496184085e-05
-3.38081606142955e-05
-2.16692902134904e-05
-3.87331988774803e-05
-4.62640214482651e-05
8.76430649645603e-07
-3.63506568265239e-05
-3.04530080868654e-05
-2.23106313060811e-05
-4.26700639935132e-05
-1.72000660322113e-05
-2.73058835059802e-05
-2.0647062434165e-05
-3.56317226401703e-05
-3.86304008971109e-05
-4.39619996914587e-05
1.3867140399859e-05
-3.17281437134893e-05
-3.96878444693402e-05
-2.80840074971079e-05
-4.09696029046141e-05
-3.57523141821954e-05
-5.27983245945295e-05
-1.06234386606169e-05
-5.42293566703328e-05
-3.98224726740873e-05
-3.44693808324777e-05
-4.03689032263289e-05
-3.75405132132799e-05
-9.68282224860225e-06
-5.13569163356254e-05
-2.77285915573187e-05
-4.42573299824577e-05
-3.23498602404372e-05
-2.03725637469935e-05
-2.95376818317858e-05
-2.76826254972772e-05
-2.97522740302712e-05
-2.06081131139871e-05
2.3260625445616e-05
-3.12487368256718e-05
-3.444145230388e-05
-3.86963066861897e-05
-2.83757016705833e-05
-3.34370973325655e-05
-3.65863164413229e-05
-2.06492292730924e-05
-4.30972144953943e-05
-1.81617101765699e-05
-3.86596497728989e-05
-3.86918313612306e-05
-2.81989526903426e-05
1.86683352995917e-05
-3.39217844232397e-05
-3.36826993439402e-05
-3.43719160146753e-05
-3.23444608664393e-05
-2.98717147743168e-05
-4.10987509136015e-05
-1.05670911231104e-05
-2.72003509534771e-05
-2.39161232913431e-05
-2.200006450556e-05
-2.68859831783569e-05
-3.72278929415073e-05
-1.75629178082735e-05
-2.37281310374131e-05
-2.73704456735564e-05
-2.06297188745342e-05
-1.65740130438286e-05
-3.54599693228935e-05
-4.32815660097611e-05
-1.91164570742825e-05
-7.87019710249695e-06
-3.00210337207178e-05
-3.72725875008867e-05
-4.14152014657586e-05
-3.68190199180526e-05
-4.02451672728421e-05
-1.7033137146926e-05
-6.10255495187339e-05
-4.63294243048735e-05
-2.37782623558474e-05
-3.69124619259902e-05
-2.95735625953522e-05
-6.56235089664651e-05
-3.93914065975717e-05
-9.20398675483396e-06
-3.54804954388828e-05
-5.50214743148368e-05
-1.88617130517896e-05
-3.01229441610368e-05
-2.69253705392437e-05
-3.27785283123004e-05
-3.10184088397472e-05
-1.7911633183788e-05
-3.53369676752911e-05
-4.33671390553157e-05
-2.10264227823018e-05
-3.10070320345372e-05
-2.25267502412132e-05
-2.13903803435087e-05
-3.53516019029304e-05
-5.13793773485045e-05
-1.95764217898126e-05
-3.08765457123557e-05
-1.73273931869422e-05
-1.26566345351375e-05
-6.82043890315967e-07
-1.39222362082287e-05
-5.94769443131047e-05
-5.60444925712212e-05
-4.41818344792516e-05
-3.67985869084488e-05
-3.14373903868171e-05
-3.19671166919211e-05
-3.33436982476193e-05
-2.52129907356446e-05
-7.49830847526001e-06
-5.46712766276243e-05
-2.51947675098847e-05
-2.80840632966194e-05
-3.48920066306806e-05
-3.83440329122514e-05
-3.70424591521151e-05
-5.02483577319394e-05
-3.72828909025506e-05
-3.93597221559767e-05
-3.06199659466137e-05
-3.68686840242034e-05
-4.48888770849271e-05
-3.64448830151399e-05
-1.85389944145692e-05
-2.68692209121641e-05
-5.21744730521408e-05
-3.27856293542533e-05
-2.90903792565863e-05
-3.85019600724288e-05
-2.61161427615584e-05
-4.78970827262584e-05
-2.97564812606545e-05
-2.43780067259606e-05
-6.61761349968136e-06
-2.79160053852385e-05
-3.1193354847135e-05
-8.9903512614704e-07
-2.19909138610034e-05
-2.39044137364639e-05
-1.43165457749444e-05
-3.74488741831046e-05
-2.53339235207734e-05
-4.4390676795033e-05
-1.50879216746164e-06
-2.69914063184223e-05
-1.59078981779626e-05
-3.63697573350738e-05
-1.22160110154459e-05
-2.98728300239254e-05
-3.51025665300104e-05
-5.36442880338755e-05
-4.12931254405472e-05
-1.85035071590343e-05
-3.99715873928698e-05
-2.04973674009289e-05
-5.82359845493716e-05
-4.32798508397266e-05
-4.41996480982583e-05
-5.79616937025285e-06
-3.96698926328049e-05
-3.95079914650163e-05
-3.47751001963208e-05
-9.74011504199093e-06
-1.61999843584117e-06
-3.26666178776747e-05
-3.93059020678967e-05
-1.05273275771672e-05
-3.4195052611177e-05
-1.62087217523449e-05
4.5806845495604e-07
-4.57453550908004e-05
-5.44512906107777e-05
-2.39029046122451e-05
-1.24741148147356e-05
-4.40461429045185e-05
-2.07292746915699e-05
-3.45683373636342e-05
-3.44324866760171e-05
-4.05152505431189e-06
-5.62205641189586e-05
-3.31110631228003e-05
-2.36938574252573e-05
3.30878903544133e-07
-1.97633420206488e-05
-2.48076675167299e-05
-1.05010825437141e-05
-3.41339652783904e-05
-1.00205628721487e-05
-3.97527579017335e-05
-4.69173278736437e-06
-2.45980930664431e-05
-3.76437804264911e-05
-1.72229424810345e-05
-2.34477017383297e-05
-3.44105585415455e-05
-8.79351274702647e-07
-3.34910047930536e-05
-3.01261448219887e-05
-3.11517744488415e-05
-5.04246950738193e-05
-9.78105364758605e-07
-1.70325451870288e-05
-1.77780501849498e-05
-1.21798447599969e-05
-4.60099990623849e-05
-1.7128260298286e-05
-2.531967072042e-05
-4.61790619462478e-05
-2.96101846700832e-05
-6.80872625125626e-05
-2.0383136737427e-05
-1.57053359238039e-05
-2.75897101888082e-05
-2.23608994697948e-05
-2.80944017761211e-05
-2.01072184365929e-05
-2.19798679236436e-05
-2.73478745370757e-05
-4.12800671704668e-05
-3.72636914555982e-05
-2.1952421491291e-05
-3.93684013391127e-05
-2.08699543628854e-05
-9.516406609719e-06
-3.16297733959084e-06
-3.22745618844949e-05
-1.99212694299454e-06
-2.46589101298077e-05
-5.68647262580339e-05
-4.12735218462826e-05
-3.21177845766783e-05
-2.76019062602188e-05
-1.50243410878171e-05
-5.11588432713042e-05
-1.21307576171296e-05
-3.60984088988385e-05
-7.03961695109924e-06
-2.403988732208e-06
-1.56836533918708e-05
-2.35991382582492e-05
-1.05770403786342e-05
-1.97725824202297e-05
-3.43380601259605e-05
-2.95037846503391e-05
-3.04204302198903e-05
-2.60251482806704e-05
-4.76116364006913e-06
-3.42361071881579e-05
-3.28240049262101e-05
-2.96678105746256e-05
-3.7188280773563e-05
-8.29534932297217e-06
-9.9344286650068e-06
-1.8591923599835e-05
-2.12255073738182e-05
1.74580912523522e-06
-1.6663332739295e-05
1.00953508960362e-05
-2.2471845183578e-05
-3.89936304192903e-05
-2.41037761628313e-05
-4.86679801431263e-05
-1.76928019501538e-05
-1.2514522039745e-05
-2.1659360340292e-05
-3.08051209328373e-05
-3.49793421440581e-05
-1.06370838225353e-05
-3.57991317468121e-05
-3.80172212624776e-05
-6.9308123405165e-05
-3.41763030471536e-05
-1.06267794376491e-05
1.2056564690825e-06
-1.08607873379844e-05
-3.29547378780601e-05
-1.8487897158673e-05
-6.65156230718211e-06
-4.7707961143376e-05
-3.06848767392855e-06
-3.53662299677871e-05
-4.07756246099237e-05
-3.10188563001553e-05
-3.09956886547623e-05
8.1122107965668e-07
5.69735248757806e-07
-1.61357450469442e-05
-3.2126138289132e-05
-3.43707340819722e-05
-4.47354577952198e-05
-1.2197361896907e-05
-8.84333352863621e-06
-5.45726732745602e-05
-1.67617573096509e-05
-4.79201635766964e-05
-2.34956839533696e-05
-2.63587741203179e-05
-4.60004641541922e-05
-2.63072139378599e-05
-3.06659735928038e-05
-4.21427852466754e-05
-1.72788105294347e-05
-3.58049576577771e-05
2.24743027682115e-06
-1.59888229631588e-05
-2.21369401709762e-05
-1.49772215733807e-05
-2.50817630462586e-05
-4.60334958826722e-05
-1.70687700645399e-05
1.03079022294785e-06
-4.59014143400946e-05
-5.42817309270419e-07
-3.13227121679351e-05
-4.36914359734614e-05
-2.04421521900638e-05
1.50168279762927e-07
-3.35002514326452e-05
-2.94094580466879e-05
-4.49027282065349e-05
-1.64861644317666e-05
-2.28003751572617e-05
-3.43255748445521e-05
-2.1621519697708e-05
-9.0996029287733e-06
-3.19319350121978e-05
-3.08682812254185e-05
-4.27999321772204e-05
-2.92858079056701e-05
-2.7550186309628e-05
-2.40728047118582e-05
-8.27804595874709e-06
-9.28757772222277e-06
-3.20994073530545e-05
-3.26825886382458e-05
-6.55801829547961e-06
-5.04558440653609e-05
-1.66369545579707e-05
-5.89601597954127e-05
-8.05047833360304e-06
-6.02152223649405e-06
-2.79669844743366e-05
-8.1986906525891e-06
-2.86315996905558e-05
-1.7876892197062e-05
-3.22672483105541e-05
-2.06316020818609e-05
-4.10040335341531e-05
-3.75075808218521e-05
-2.60955551680868e-05
-6.21565138239e-05
-4.9464225185584e-05
-3.33184998679384e-05
-3.32867493002137e-05
-3.50814386586745e-05
1.23073812475395e-05
-3.23349555759986e-05
-2.18505851396141e-05
-5.02808221091678e-05
-1.3768268052829e-05
-5.14196180726322e-05
-3.16443437801874e-05
-5.43020848949165e-05
-1.42840320298324e-05
-3.07396888381842e-05
-1.2636025424233e-05
-1.75467950102823e-05
-4.39272139778591e-06
-1.85741544284161e-05
-3.09162978060062e-05
1.08281307211889e-07
-3.07764266411271e-05
-2.92899068995744e-05
-3.19155577238253e-05
-1.89765604669773e-05
-3.14900174009181e-05
-7.11874820230543e-05
-2.31187573414955e-05
-1.64340872861245e-05
-3.19258570080271e-05
-4.18750701706373e-05
-1.50818899814022e-05
-3.54850245725319e-05
-2.4453348336356e-05
-5.44737627233281e-06
-6.13558437667977e-05
-3.1248485273415e-05
-2.37746770016553e-05
-1.24679189425439e-05
-1.71816212108362e-05
-1.68239077112231e-05
-1.67558394900701e-05
-1.74329214030453e-05
-3.79800964431979e-05
-1.43130762378882e-05
-2.90999145467452e-05
-4.4734111886727e-05
-3.02953299898167e-05
-4.15433151732253e-05
-1.90787645651533e-05
-9.9711660896211e-06
-6.74036293979378e-06
-5.92969276228185e-05
-2.92471428343364e-05
-3.77168639777688e-05
-5.56979617605752e-05
-1.49393442419374e-06
-4.47812833787285e-05
-3.54935859203797e-05
-2.84092868061826e-05
-1.92301696443277e-05
-2.31538623567575e-05
-5.6958929656247e-05
-3.55357677261143e-05
-2.1541076960556e-05
-2.12558353627545e-05
-6.93857881801009e-06
-7.73558390632657e-06
-3.65393448142921e-05
-6.29298514351956e-06
-2.19962518341646e-05
-3.52837596986567e-05
-3.86570135208397e-05
-3.33312623926181e-06
-2.56003513334001e-05
-2.34739983835834e-05
-3.12030186056711e-05
-3.00595650629155e-05
-5.39773099758241e-05
-2.55796540995426e-05
-3.84696255601361e-06
-2.93649640259454e-05
-5.42909898725144e-05
-5.71740791837246e-05
-2.9745277881354e-05
-3.36525339573644e-05
-1.65442326340463e-05
-1.76449017444859e-05
1.40955811922866e-06
-2.31901648830478e-05
-1.62185831716076e-05
-1.45002524243503e-05
-3.77032182710368e-05
-1.59428839106059e-05
-4.1471103022367e-05
-1.35568600411782e-05
-1.06442548328151e-05
-2.74029990515013e-05
-1.58435732706761e-05
-1.48996969898159e-05
-2.76480700273101e-05
-3.99299499398627e-05
-2.89792554581145e-05
-2.81629823747243e-05
-3.50266032756059e-05
-2.83210541206134e-05
-1.77226033463807e-05
-5.96278979095564e-06
-2.47428988690106e-05
-3.65006299685173e-05
-4.03925323384568e-05
-9.99422483011382e-06
-2.35642803923792e-05
-1.04249948889585e-05
-4.37369228301346e-05
-3.8577216291864e-05
-1.29569835339171e-05
-3.30682505136307e-05
-6.66007329352795e-06
-3.22331178272647e-05
-9.4669831705227e-06
-1.50573901054392e-05
-3.52932809230311e-05
-4.95201998311536e-06
-1.5772035478792e-05
1.99250714142104e-06
-3.91201577035101e-05
-3.37393304209448e-05
-2.69465400633105e-05
-2.54301927519668e-05
-1.66256506078941e-05
-2.41732709898297e-05
-5.34387652329357e-05
-4.23983250294713e-05
-5.5173428874742e-05
-2.38174092334764e-05
-3.28424109198756e-05
-1.03390134101392e-05
-3.62989220569535e-05
-7.62913348763111e-06
-1.53100803460284e-05
-3.93983392013052e-05
-4.99451388720816e-05
-2.90527625908978e-05
-1.4234281674327e-05
-5.7274143713193e-05
6.50661017108158e-06
-4.16124099179821e-05
-1.99627956823686e-06
2.20637502715212e-06
-2.32477912516271e-05
-6.30243068945565e-05
-1.98659142658939e-05
-8.09118655866574e-06
-3.05383852531111e-05
-3.83879823764868e-05
-2.7801594347462e-05
-3.49577319805677e-05
-2.73044937661797e-06
-1.98059834726765e-05
-6.30712917631137e-06
1.0863466463989e-05
-3.3614080149695e-05
-4.68212113516153e-05
-1.88905331167959e-05
-3.10650511746707e-05
-1.93899956576193e-05
-3.99653210792352e-05
-2.59692471286244e-05
-3.02993165624478e-05
-1.37910868701783e-05
-2.55663572949956e-05
-4.7502787322288e-05
-2.70452806296651e-05
-3.03716453050905e-05
-1.93986604842772e-05
-3.6251337437794e-05
-3.48907157849223e-05
-4.84500130260155e-05
-6.55105160841773e-05
-2.23828997015052e-05
-1.97768972797615e-05
-4.34759125422743e-08
-1.91355334007406e-05
-1.78660766717105e-05
-6.78893704569708e-05
-3.71192768269986e-05
-3.72547434098709e-05
-1.76256666986299e-05
-2.78558366267652e-05
1.59421642392943e-05
2.59343376397942e-06
-2.71989101815879e-05
-4.26976558262662e-05
-4.08485304216409e-05
-1.696395832945e-05
-2.05148690109806e-05
-3.4484882731134e-05
-3.21361725181681e-05
-4.14570722926397e-05
-2.29630042821719e-05
-5.25738985600862e-05
-3.20855669507166e-05
-3.58034638638269e-05
-5.8573516953793e-05
-3.42426558563285e-05
1.47908931467933e-05
-3.82831099098498e-07
-1.20723196488569e-05
-2.10386833193583e-05
-2.27721508529835e-05
-2.69642545897339e-05
-1.72153692068738e-05
-6.59545080634265e-05
-4.23320151011971e-05
-3.53093660230731e-05
-5.4095337442612e-05
-2.02800249284423e-05
-1.07006790214984e-05
-4.61206311808926e-05
-3.57441249124694e-05
-2.14590266665421e-05
-5.41762658854313e-05
-2.23196503722399e-05
-2.47318723806095e-05
-2.66235925361181e-05
-1.53893580599142e-05
-2.91910855323097e-05
-5.31190538813949e-05
-3.25803774337509e-05
-4.68619458582572e-05
1.77119247341122e-06
-3.17608946004775e-05
-4.01307822396914e-07
-1.15312913070383e-05
-3.21774414639601e-05
-2.6016752900863e-05
-3.45502363432742e-05
-4.38997771526174e-05
-2.46126264770838e-05
-3.55853623930919e-05
-5.01003639989185e-05
-4.0405757281439e-05
-5.63576174597741e-05
-2.72217873279594e-05
-2.60799838762637e-05
-4.55049894603073e-05
-2.71638472841926e-05
-3.77709364931677e-05
-2.08361113509219e-05
-2.88588292432285e-05
2.67796830111573e-06
-3.92273682181547e-06
-1.83264100818506e-05
-3.18401895628782e-05
-5.12007967176776e-05
4.7178124275717e-06
-5.16340398251338e-05
-2.92819784295403e-05
-3.4499594050403e-05
1.22745301089002e-06
-5.8513511900604e-05
-4.07364441990207e-05
-2.70190524501279e-05
-2.38454908847392e-06
-6.13396391648364e-05
-3.56451467644073e-05
-3.46927020881687e-05
-3.06626488463663e-05
-2.29105311521811e-05
-3.05170209571517e-05
-2.55090246564402e-05
-3.26966429134337e-07
-3.36363537310861e-05
-2.67460682297959e-05
6.06392579481684e-06
3.40178430152882e-06
-3.63490212227669e-05
-4.00615410858286e-05
-5.80938285694664e-05
-5.55010256773444e-05
-3.55917200065718e-05
-1.13117181226575e-05
-7.56631125365535e-06
-4.42252130432072e-05
-1.5350966082895e-05
-1.34652167883546e-05
-6.94789912238203e-06
-2.85257947906955e-05
-4.82833267645188e-05
-2.18263045579917e-05
-3.06152251612721e-05
-1.87756106029506e-05
-2.1607606403701e-05
-2.62406614699462e-05
-7.18167692716977e-06
-2.77612689642108e-05
-1.74029437557665e-05
-2.53291937933047e-05
-1.83473864358247e-05
-4.11946634167396e-05
-6.79164273379608e-06
-3.92784171308362e-05
-4.64229058495592e-05
-2.21526802930467e-06
-1.54751543528557e-05
-9.92381428118953e-06
-3.68766821161928e-05
-2.6677042895601e-05
-1.87231723990767e-05
-3.53184161947377e-05
-3.17975745086988e-05
-3.30133684711101e-05
-3.10104098360808e-05
-2.42283974494783e-05
-4.35169114232862e-05
-3.11311333320217e-05
1.97068605918769e-07
-2.51369962305535e-05
-3.37263245992171e-05
-3.83789284003153e-05
-4.16873478916637e-05
-8.24406115560834e-06
-2.04341921644477e-06
-3.35172232176053e-05
-2.56618471963238e-05
-1.92232243970679e-05
-3.1958462540503e-05
-4.40900848124831e-05
-3.77586754560932e-05
-4.04689976148903e-05
-3.04140822822801e-05
-2.46498843470587e-05
-3.11966047036205e-05
-1.88872091313449e-06
-1.52080620586732e-05
-2.452039206973e-05
-3.28373191015627e-05
-2.33703860399069e-05
-1.65379478834738e-05
-4.7761085507348e-05
-3.66127855382482e-05
-5.55276420781223e-05
-2.74938458854675e-06
-3.8244189776108e-05
-2.34770393706694e-05
-2.11681389028687e-05
-1.81488804104194e-05
-3.30064263357094e-05
-7.34767137952958e-06
-3.92321779759074e-05
-4.15197832087225e-05
-1.90678585066759e-05
-3.68557535064148e-05
-1.59397585672523e-05
-3.19617693262544e-05
-3.93576858885549e-05
-3.84911454712078e-05
-2.12406296439766e-05
-1.4003990732374e-05
-9.6485179143355e-07
-3.48281646109045e-05
-1.75263639806539e-05
-2.39746298244696e-06
-5.13703050139336e-05
-3.75766651979917e-05
9.69313748502755e-06
-2.16694830122813e-05
-1.30068580055946e-05
-3.21180712888973e-05
-3.50072191154785e-05
-3.83632447187107e-05
-4.65848347433423e-05
-3.94295205136419e-05
-9.39680835326236e-06
-2.16194303795146e-05
-4.14658699884258e-05
-4.52978636736735e-05
-2.26414477178863e-05
-1.47772852635065e-05
-4.22936804864823e-05
-2.04841366626347e-05
-2.32753359389859e-05
-1.30478326274008e-05
-1.60654644936043e-05
-3.29328540631467e-05
-2.03247947836273e-05
-3.52644695316449e-05
-5.08532273754266e-05
-2.99981784621264e-05
-2.88262585209043e-05
-3.95355599403639e-05
-1.43238678473877e-05
-3.93486543965399e-05
-2.41027328603431e-05
-2.9526317949189e-05
-1.09883612820748e-05
-4.28277980094214e-05
-1.71155422887866e-05
-4.22245470892197e-05
-1.42498916419385e-05
-3.63864991057913e-05
-4.44206387175115e-05
-1.78131531751722e-05
-2.43293764143042e-05
-5.84842204604212e-05
1.01735162459591e-05
-4.27143591103901e-05
-4.25274316873057e-05
-1.40405627058962e-05
-3.11656357066498e-05
-3.66484722247265e-05
-2.6763388657863e-05
-1.39616440954594e-05
-1.84352344866763e-06
-2.94743469618399e-05
-3.91120172878403e-05
-1.24951162371463e-05
6.26621599170313e-07
-7.95258152594457e-06
-3.99032273873408e-05
-3.2132628100615e-05
-4.32676722253295e-05
-3.19107140732424e-05
2.00132061109628e-07
-1.90278889118036e-05
-2.44090062953888e-05
-5.08540142763633e-05
-4.50802905739593e-05
-1.32723926699591e-05
-1.69813991810391e-05
-2.82419550791438e-05
-2.79146995340734e-05
-2.0798238312218e-05
-2.94018175355273e-05
-2.46266123132451e-05
-2.98735630027916e-05
-1.13315788394616e-05
-2.1662712282288e-05
8.07787034224364e-06
-3.47148295552756e-05
-3.37125986243041e-05
-6.58458487066396e-06
-1.69709500178537e-05
-2.33851506689399e-05
-4.25948503131532e-05
-4.20282490522841e-05
-2.21141140403516e-05
-3.85585613992524e-05
-3.79446568641986e-05
-5.78322754700825e-06
-2.22966473738801e-05
-5.38008549292014e-05
-1.17237403154541e-05
-2.96859718142856e-05
-2.11471315186204e-05
6.83974067640494e-06
-2.34085866895283e-05
-4.98585821027201e-05
-3.42365848432194e-05
-2.26423776319209e-05
-1.74042734080177e-05
-2.40500861968725e-05
-3.30542828762253e-05
-2.94488152260035e-05
-7.90251032514303e-06
-4.14346308277116e-05
-4.05139824447293e-05
-3.40192835656412e-05
-4.11456288506583e-05
-4.99395729448416e-05
-2.87806905346111e-05
-3.08462587196038e-05
-6.82429680828235e-07
-4.24220562797599e-05
-3.6574068300177e-05
-2.55326558305731e-05
-2.71931708366551e-05
-4.89438009334063e-05
-4.86943488347467e-05
-1.49669472188009e-05
3.21605483835445e-06
-2.02876849363077e-05
-1.9573949888821e-05
-3.46327111736811e-05
-3.89973285218968e-05
-3.36356171368526e-05
-1.40377928219399e-05
3.35443424726873e-06
-9.06141641080941e-06
-2.83089925022835e-05
-1.16371550677487e-05
-9.78808982569902e-06
-3.0855169703501e-05
-3.39653398555903e-05
-4.60632744243084e-05
-3.3193459563824e-05
-1.98634346578991e-05
2.85345126056071e-06
-4.39514307775159e-05
-1.5941798489351e-05
-1.20003814406393e-05
-4.1047903986828e-05
-2.20016265364157e-05
-5.98337275647179e-06
-1.94460761875084e-06
-1.7291107865806e-05
-1.12640218015138e-05
9.96025801491428e-07
-2.21877562848329e-05
-4.76410821766429e-05
-5.03808291156868e-05
-4.9884751785569e-05
-4.15507183427042e-05
-1.74965699484109e-05
-4.43446191541988e-06
1.43897298533593e-07
-3.15375149084046e-05
-3.05146174748489e-06
-4.89342188442328e-05
-3.82284073183272e-05
-1.57311837508966e-05
-1.36080432564012e-05
-2.91522961366572e-05
-4.34120446402752e-05
-3.13470241402286e-05
-4.76446336706422e-05
-5.09509636515571e-05
-2.16347260334567e-05
-2.14267999840913e-05
-3.0158732062446e-05
-1.73956073402215e-05
-3.52546038441049e-05
-1.13271788826032e-05
-3.65938584723017e-05
-3.56506342131058e-05
-2.76740458920786e-05
-1.26118163624157e-05
-3.61834268118257e-05
-3.49029105073647e-05
-2.4466774056578e-05
-1.52854468646333e-05
-3.23835166121384e-05
-3.61625755479322e-05
-2.74523592175205e-05
-4.48722570594224e-05
-4.13069054152845e-05
2.88124158630249e-05
-2.46081179011371e-05
-3.63775317145e-05
-2.92522248665387e-05
-1.14731351549796e-05
-3.04687696928009e-05
-3.08200145612493e-05
-3.16592928051611e-05
-1.52674144918777e-05
-8.46234055933406e-05
-1.07884906253555e-05
-3.7151190399479e-06
-3.70111838542447e-05
-3.42687957358362e-05
9.32864679654545e-07
-3.47339892178652e-05
-3.14456608171665e-05
-1.16928251124738e-05
-1.38932690018567e-05
-2.84635887193556e-05
-4.72287704056722e-05
-3.24665432842565e-05
-6.69812244731823e-05
-4.90766849379317e-05
-4.29237375531504e-05
-6.01424961923571e-05
-2.45905300172248e-05
-2.23013318096994e-05
-2.42259879526266e-05
-2.19987517643658e-05
-2.78761901027354e-05
-3.43477913922904e-05
-5.27033025558456e-05
-4.10234358771165e-05
-2.72939381203049e-05
-3.03067734412476e-05
-2.98491239650997e-05
-1.71116459703124e-05
-3.72422723526909e-05
-4.99939967441136e-05
-3.22087390091517e-05
-3.86375264829429e-05
-2.70895787046012e-05
-4.31733277971571e-05
-3.49465687188253e-06
-1.78058248821095e-05
-4.24731373603026e-05
-1.8698964699893e-05
-3.34588028057051e-05
-4.292805724872e-05
-3.85629236527945e-05
-1.8383905188633e-05
-3.54811225972595e-05
-8.88631019371099e-06
-1.98126344469035e-05
-4.51764096173266e-05
-2.29204922535611e-05
-9.65459381937618e-06
-1.05686206219157e-05
-1.05907660093782e-05
-2.7189231276384e-05
-5.08851881528549e-05
-3.82724052782463e-06
-8.43171671197104e-06
-9.15565438624449e-06
-2.43653145138417e-05
-4.5686628876392e-05
-4.74739671680614e-05
-1.92173020091672e-05
-2.44796527802822e-05
1.47740257976665e-05
-3.40367527589785e-05
-3.86492377365771e-05
-2.55499292057804e-05
-1.12893907012248e-05
-2.37636069975013e-05
-1.46298259507042e-05
-4.53673275165442e-05
6.66138207892809e-06
-2.88540771575465e-05
-3.55217024053608e-05
-1.6935520438116e-05
-2.4853908464579e-05
-4.81487835793317e-05
-4.25397363325341e-05
-2.8173402939392e-05
-4.45483634748834e-06
-2.7356721544444e-05
-3.84621834927275e-05
-1.06571579112597e-05
-1.96365734878649e-05
-3.44727654731983e-05
-4.31291371930083e-05
-1.32534092306091e-05
-4.64906431115235e-06
-3.09711717525484e-05
-1.18977175041862e-05
-4.81643927992124e-05
-3.06967360240499e-05
-1.17935945325625e-05
-2.44912510758832e-05
-4.15789906552208e-05
-1.55212348352098e-05
-2.07020516060961e-05
-3.01510120996027e-05
-5.02130238662461e-05
-3.84929338391514e-05
-3.42257292872642e-05
3.7932547692009e-06
-4.37249011615002e-05
-2.92413152364486e-05
1.11573526991993e-05
-3.51763623034301e-05
-2.66026197983831e-05
-2.92286136958562e-05
-3.15774894186394e-05
-3.26257828804376e-05
-3.52859607580571e-05
-4.86473620468631e-05
-1.9918031802377e-05
-2.7492113776797e-05
-5.53646675845057e-05
-8.36066829943722e-06
-3.56742824533498e-05
-3.74405704751265e-05
-4.95018482323497e-05
-5.16197974476395e-05
-4.6573697205103e-06
7.61875582602168e-07
-3.64834604595846e-05
-1.93302938359097e-05
-2.34334704920518e-05
-6.55000213269645e-06
-2.32812076430237e-05
-5.67331111104736e-05
-3.19941771924506e-05
-1.52568457904987e-05
-4.95025061946551e-05
-4.07637728301782e-05
-1.63393393212326e-05
-2.58274779583658e-06
-1.35831166745475e-05
-3.75886448289292e-05
-4.05786455437777e-05
-8.43070963320731e-06
-5.54771223207781e-05
8.84751376549738e-06
-2.15367720302033e-05
-3.6589475432033e-05
-4.04096358543596e-05
-4.15189361440794e-06
-3.20210724822569e-05
-1.69036722910919e-05
-1.41535749047398e-05
-5.32583891236997e-05
-2.25836117697256e-05
-1.40144272174947e-05
-1.0961090982807e-05
-2.59678143774193e-05
-2.67129544594707e-05
-5.19510989888948e-05
-3.50903017512142e-05
-2.10795788127173e-05
-3.18446275629627e-05
-2.62662180138599e-05
-2.10990353523097e-05
-4.42188630924443e-05
-3.09988257724152e-06
-3.80009686024654e-05
-1.88597657864264e-05
-4.42750062538796e-05
-2.27730323376974e-05
-2.38640976579691e-05
-1.7856885545163e-05
-3.02670552101215e-05
-2.53542874271236e-05
-5.85246985206756e-05
-4.09770516735316e-05
-1.56543728995505e-05
-3.00901291691452e-05
-6.52236366988224e-05
-2.65338222471103e-05
-1.96115678677587e-05
-3.87037970991207e-05
-5.13196646458923e-05
-3.6215692986133e-05
-5.57938440555986e-05
-1.80174163879214e-05
-1.78181860222326e-05
-2.42843145516441e-05
-8.17199213639445e-06
-3.5485562579436e-05
-1.01740978617925e-05
-3.34352791596616e-05
-5.79163108030786e-05
-3.00687544711465e-05
-4.29017675718043e-05
-5.22869095171621e-05
-3.42467938795061e-05
-8.19644311291874e-06
-2.68207464658796e-05
-3.78194433728386e-05
2.7319388869636e-06
-4.51579343656992e-05
-2.46797890763101e-05
-2.65147607597318e-05
-6.46735826244332e-06
-1.39931577000717e-05
-3.74538379744471e-05
-1.99056632582076e-05
-3.17449117234699e-05
-1.44652100687776e-05
-2.47079888691897e-05
-2.32483232431164e-05
-8.53482400572209e-06
-1.86466152237228e-05
-1.76367160247264e-05
-1.25074240611093e-05
-1.74737429379628e-06
-4.76398674336031e-05
-6.54095998858979e-05
-1.13601570309053e-05
-4.1017265296631e-05
-4.04054704368574e-05
-7.04505034515542e-06
-1.7459827689448e-05
-2.59400626180687e-05
-3.43519083491974e-05
-3.62169565236338e-05
-4.1828235037276e-05
-5.46590347455623e-06
-3.02857220099894e-05
-2.56705166704868e-05
-1.95829652581818e-05
-9.46483498149997e-06
-2.58435627265807e-05
-2.66834706440019e-05
-1.3601693763781e-05
-1.6025459982871e-06
2.53833497298156e-05
-2.6482918250861e-06
-2.13510527740585e-05
-1.1874665341473e-05
-2.1201052840005e-05
-1.32961775877864e-05
-5.36448433359907e-05
-1.13765473251952e-05
-3.45031162957395e-05
-2.89999778417142e-05
-1.53665183061131e-05
-2.0946112802622e-06
-3.59005907081993e-05
-2.53529166989438e-05
-2.74739808715165e-05
-4.85056548671547e-05
-6.57921280285274e-05
2.94606534515047e-06
-4.26020135935844e-05
-1.79690993612669e-05
-2.31404427463123e-05
-1.64084112110936e-05
-2.50564209429492e-05
-3.13091677224067e-05
-5.09722284414205e-05
-7.49558067648266e-05
-3.94144135931739e-05
-3.15113884470176e-05
-3.66620280018622e-05
-5.50704273910265e-05
-3.0861427619349e-05
-2.01096618137509e-05
-2.18394510430534e-05
-4.31898939795607e-05
-3.28786500833158e-05
-4.81962087714366e-05
-2.92905518788859e-05
-2.08190133502983e-05
-3.73301201941801e-06
-4.57460572628071e-05
-5.95805019776038e-05
-4.26135310085655e-05
-3.03075656579071e-05
-4.81670077277811e-05
-2.13416841123118e-05
-4.39797783064753e-05
-1.26961359715843e-05
1.09688350392503e-06
-7.89952298310039e-06
-4.60871976785329e-05
-4.40530111758895e-05
-1.7134357254735e-05
-4.63891995079182e-05
-1.10666622460841e-05
-2.88750118045151e-06
-5.42935245754779e-05
-3.91742956918802e-05
-3.83114195679068e-05
-2.79489506578373e-05
1.9030117780641e-06
-2.29234542074685e-06
-3.20322054867693e-05
-2.18283569155093e-05
-4.0408839084853e-05
-3.22651461675791e-05
-1.99583438306565e-05
-6.13490115565893e-06
-4.65699601807689e-05
-3.92760081851922e-05
-4.05100491979704e-05
-4.04080392911272e-05
3.29901875082006e-06
-2.44467613404538e-05
-3.40315455128605e-05
-3.08767497151433e-05
-5.00784107806486e-05
1.9358481108225e-05
-5.68265404364235e-05
-6.10440744953576e-05
1.88169111268924e-05
-5.38099940263451e-05
-6.77387026101104e-06
-2.18955415570675e-05
-1.59542827960714e-05
-6.06769308175678e-06
-1.98758304317768e-05
-2.1502637028254e-05
-6.21132919809667e-05
-3.56868513911631e-05
-1.72048147436236e-05
-1.77856348445503e-05
-1.44488825125677e-05
-3.08930045118383e-05
4.27041266657485e-06
-3.26517669704382e-05
-3.80154167522571e-05
-2.4209089761035e-05
-1.30554934959063e-05
-5.23517612373645e-05
-1.8352429933483e-05
-3.81831328520107e-05
-4.30430527028777e-06
-4.45419084093112e-05
-7.18735794979312e-05
-2.24028237278693e-05
-3.77857007738708e-05
-2.92096273961521e-05
-1.93732051646773e-05
-2.49343217838572e-05
-5.64581769601709e-05
-5.93488427353049e-05
1.68222872266212e-06
-4.63133784105284e-05
-4.42535647186731e-05
-2.66597076373556e-05
-2.84164431382363e-05
-2.93164169787575e-05
-3.42263941904854e-05
-4.23909663441231e-05
-4.21937193301403e-05
-2.74791543950887e-05
-6.41952947907827e-05
-5.35883090272101e-06
-2.08913214060074e-05
-3.69251858752163e-05
-2.53361760841721e-05
-1.32452325516642e-05
-4.40253373029706e-05
-1.84976774194038e-05
-1.38458036847334e-05
-3.35563091583443e-05
-5.80059330674549e-05
-2.65125057396207e-05
-3.79392844703634e-05
-2.72445608452863e-05
-5.34218805021675e-05
-2.2610555801372e-05
-4.41932573894898e-05
-4.58624813625787e-05
-2.433928891975e-05
-4.5229472229505e-05
-5.00270465218815e-05
-2.77359610418307e-05
-4.5501528784501e-05
-3.88899030532288e-05
-4.92055939984487e-05
-3.06144741940747e-05
-2.84377224786396e-05
-4.48251113805419e-05
-3.55575527125916e-05
-3.87246539783263e-05
-3.43153462216519e-06
-2.8542964382883e-05
-4.63779646011901e-05
-1.59619770709262e-05
-2.67485767090364e-05
-1.3919319286346e-05
-3.83217198046488e-05
-2.40757243673081e-05
-3.49708229256569e-05
-2.75931047431973e-05
-2.63333973514957e-05
-5.40849483255051e-05
-4.93233911639293e-05
-3.01419348400911e-05
-4.18710244801285e-06
-4.58057979131009e-05
-3.09626279999069e-05
-3.0938786135186e-05
-2.23013072415235e-05
-2.21898626994794e-05
-9.81039773260652e-06
-2.61579833444337e-05
-2.03107060844822e-06
-1.62405491326941e-05
-3.57917575096114e-05
-1.56057003424201e-05
-2.5379185411466e-05
-9.07666484592676e-06
-5.72176855410498e-07
-4.90935944682743e-05
-3.09844420582119e-05
-2.77201861739622e-05
-2.97722358333847e-05
-2.44961074729729e-05
-2.50417411427591e-05
-2.46064802738364e-05
-1.47067995342349e-05
-6.58591436680946e-05
-1.22188587492696e-05
-1.82427656111448e-05
-6.96598838542143e-06
-2.92307949634877e-05
-2.96898312274962e-05
-2.16369519013658e-05
3.03303454902944e-06
-1.61481413005847e-05
-4.05712852535143e-05
-1.73696388832971e-05
-3.10524882086514e-05
-2.07000219988225e-05
-5.21517403701688e-05
-2.88093659269619e-05
-2.69790060999775e-05
-3.79967345337999e-05
-2.56308461837904e-05
-1.08391278431398e-05
-2.76505468234022e-05
-5.31612695556781e-05
-7.83557837101935e-06
-3.20968677257587e-05
-3.54594438312316e-05
-2.43979402218054e-05
-2.53924912567552e-05
-2.62282542023809e-05
-4.63381787070598e-05
-2.11158909367695e-05
-4.42214783366774e-05
-1.36657361917332e-05
-5.15168221295286e-06
-3.86984126145477e-05
-5.33013445434603e-05
-2.57040047315501e-05
9.64343654481089e-07
-2.41634994922467e-05
-2.1109161982607e-05
-4.68232587211772e-05
-1.80870817582457e-05
-2.74018459373391e-05
-7.86129152956229e-06
-1.72011318855159e-05
-4.22193218099518e-05
-1.78111094330467e-05
-2.61067768810943e-05
-4.38115046301554e-05
-2.18649146040554e-05
-1.76202492321672e-05
-2.26491917589436e-05
-1.34908518047598e-05
-2.11952601210779e-05
-1.20413884321027e-05
-4.16206226731244e-05
-6.39246342852188e-05
-3.1774100068092e-05
-4.33790238259584e-05
-2.82363622503896e-05
-1.52263840532581e-05
-3.51968591423573e-05
-1.58897666818018e-05
-4.9377008943007e-05
-4.02026149184371e-05
-2.2778911881842e-05
-2.49022552782079e-05
-3.13933331789347e-05
-3.31668905208009e-05
-2.68566333722174e-05
-2.71787571567504e-05
-3.20871732840605e-05
-1.95612756749535e-05
-2.26893891262482e-05
-1.64481458441174e-05
-2.48395465765904e-05
-1.18340309251828e-05
-3.85617366829034e-05
-4.71564559461947e-05
-2.18091784546859e-05
-1.84249877920815e-05
-2.42259921463869e-05
-2.90638597646972e-05
-4.3393442237923e-05
-1.7063154763717e-05
-1.61336849392282e-05
-1.27293265081325e-05
-4.37368370473933e-05
-6.30287870970386e-05
-1.78902878696565e-05
-2.53584635361612e-05
-5.20415066196521e-05
-4.41871134477249e-05
-1.36873877162659e-05
-5.23948106590055e-05
-2.5291351552845e-05
-3.19671253816915e-05
-3.43010132319558e-05
-1.01274156775164e-05
-2.29987322669208e-06
-2.47009917309368e-05
-1.27892768259594e-05
-2.62805287970859e-05
-5.24676479682932e-06
-4.72904771607642e-05
-3.67649271108097e-05
-1.82415001153333e-05
-3.11289161744612e-05
-2.08704592561971e-05
-3.77314742956217e-05
-3.43032521892714e-05
-1.8822576824617e-05
-1.16297848703267e-05
-5.66398519074809e-06
-5.91028552693248e-05
-3.86999925407159e-05
-2.75076978685812e-05
-5.33225265774659e-05
-1.34262644165738e-05
-4.30525412416287e-05
-2.92722610778485e-05
-3.57073600678589e-05
-2.29174168293969e-05
-2.16002519712963e-05
-4.21571024514945e-05
-2.23926900029624e-05
-2.51129091060473e-05
-3.46718198041119e-05
-4.31245268373685e-05
-3.63740408859498e-05
-8.86797831050174e-06
-4.68395542916532e-05
-1.08941953175138e-05
-2.86715264256423e-05
-7.09985000434393e-06
-2.1807470727346e-05
-2.74193760601035e-05
-2.11255654075256e-05
-8.31701772590807e-06
-3.91253128098576e-05
-3.59699287622939e-05
-4.06244628634513e-05
-8.59454469529732e-06
-2.27109378386223e-05
-3.31324487785321e-05
-3.93466425527271e-05
-2.1218794384171e-05
-5.45729204256058e-05
-2.73609277823929e-05
-1.69296849342176e-05
3.93105406359528e-06
-2.42450076846496e-05
-3.90931272272761e-05
-2.40926659034814e-05
-5.68788429299097e-06
-2.59460747996638e-06
-6.74958876134775e-06
-2.51935212569742e-05
-3.22964428850182e-05
-3.4249682666624e-05
-1.70506727108743e-05
-4.89821791373656e-05
5.61408376495837e-06
-2.35232692644906e-05
-4.69824920866742e-05
-2.65945045089394e-05
-1.71702766696111e-05
-2.72420659776537e-05
-2.76780573387871e-05
-3.43576181184713e-05
-2.06683301192861e-05
-3.86369969579695e-05
9.56598118625897e-06
-5.01753684592345e-06
-3.59900708595386e-05
1.3476963215018e-06
-4.41975924864002e-05
-4.36892555051398e-05
-2.96729635949628e-05
7.88314365671461e-07
-2.43598319181722e-05
-5.6355245774393e-05
-8.72642772136591e-06
-7.4843382694768e-06
-2.40871289690638e-05
-9.86184450428252e-06
-3.62473477861025e-05
-6.00276865166563e-05
1.25316249404708e-05
3.52163894143894e-06
-5.34447639521061e-06
-2.72030189203458e-05
-3.61894313701971e-05
-4.81696759321448e-05
-2.21965545707797e-06
-1.97507303809356e-05
-2.20895203485305e-05
-2.75233537882091e-05
-4.78592711191066e-05
-4.30811160965311e-05
-2.77689614466736e-05
-4.60418492527756e-05
-2.54731058765134e-05
-8.74968501040859e-06
-5.70625268006359e-05
-9.47316769517366e-06
-2.49993555732673e-05
-1.70304625433462e-05
-1.58159988728477e-05
-2.85292327645729e-05
6.99733101075854e-06
-4.62131813740029e-05
4.17882897458e-06
-4.27792864106175e-05
-1.396093157985e-05
-3.72201772449389e-05
-2.58064510788971e-05
-6.35473524228216e-05
1.51258877089197e-05
-2.9846951535141e-05
3.57765940937238e-06
-3.40701925099603e-05
2.05863565463025e-05
-2.00516817911939e-05
-3.18601129986059e-05
-3.58084025944788e-05
-5.61471003521619e-05
-9.20654883899029e-06
-1.93512286922713e-05
-1.52592689549454e-05
-1.40884954119497e-05
-2.05475055142126e-05
-2.47135140126153e-05
-1.18001488112249e-05
-5.81841107386761e-05
-1.90988701654306e-05
2.01538206259312e-06
-2.83266173014506e-05
-2.69687130493654e-05
-4.03298532674538e-05
-4.43462959946869e-06
-1.06051302091822e-05
-4.43075853644848e-05
-4.48672438315106e-05
-5.31782914919755e-05
-2.53602744419398e-05
-5.21702658755109e-05
-2.25170914713148e-05
-4.69169434690345e-05
-2.55333009883252e-05
-1.37046298554706e-05
-2.25868876099564e-05
-3.89551778593822e-05
-2.41302022362578e-05
-3.54094335286314e-05
-3.90985312508963e-05
7.49773424397065e-06
-1.88884326461948e-07
-2.81317527035682e-05
-3.95474188871614e-05
-4.99984746992148e-05
-2.80559721228371e-05
-3.95220113846033e-05
-4.82541551180852e-05
-2.19432785685053e-05
-4.297020762657e-05
-4.69119436857594e-05
-3.08783583555553e-05
-4.38474161292922e-05
-1.5250335163302e-05
-1.82171723815913e-05
-7.31252125216621e-06
-3.09021157947376e-05
-4.3397680009157e-05
-3.10527777867713e-05
-2.82487171379212e-05
2.0462460302361e-05
-8.83814443193074e-07
-3.48030265879248e-05
-5.81385806176835e-06
-3.13417032503781e-05
-4.24267640293204e-05
-3.97170166188569e-05
-1.07702797130262e-05
-7.68129233883642e-06
-8.36985778376988e-06
-2.4421933111332e-05
-4.82160160004489e-05
-6.31733485998694e-06
-1.74300902642173e-05
-9.21497083535052e-06
-2.70412534784597e-05
-1.12454402369141e-05
-1.39943160097552e-05
-3.69152972811215e-05
-3.24575958004867e-05
-3.94756446740947e-05
-2.93550955040779e-05
-3.52322493021209e-06
-3.90766816747745e-05
-4.30053400916463e-05
-3.15148138306674e-05
-5.18000540083974e-05
-1.77926331462726e-05
-2.08293784506477e-05
-2.29572147701641e-05
-1.92115794956086e-05
-2.43643069385043e-05
-4.52436704001614e-05
-3.8237931683122e-05
-1.77158910946349e-05
-7.06172521785675e-06
-1.78551085266413e-05
-4.35077160137558e-05
-4.33038665981688e-05
-2.05774533569834e-05
-1.47692439320851e-05
-3.09635648112813e-05
-1.58527221251525e-06
-3.03273178329313e-05
-8.26346092798895e-06
-3.26960824439137e-05
-1.37830830813118e-05
-2.48943454962898e-05
-3.22599026934726e-05
-2.08814991430044e-05
-2.16758509944015e-05
-2.67578328088874e-05
-2.00458062176124e-05
-4.54345020124035e-05
-4.17932125180059e-05
-3.70832589207186e-05
-3.8673341729298e-05
-3.53383706609356e-05
-1.45077762064233e-05
-1.0948655636118e-05
-4.45039488781505e-05
-5.74449209649416e-05
-3.09130373472963e-05
-3.16940852286105e-05
5.95569900341554e-06
-2.69542332263418e-05
-5.00642931193571e-05
-2.67247738511499e-05
-5.28202826758678e-05
-2.41602785330571e-05
-2.66852486398399e-05
-3.34440145806408e-05
-1.72014387199173e-05
-2.19726846714054e-05
-2.3927355497511e-05
-2.92330259214062e-05
-3.51219921705535e-06
-2.17931457728734e-05
-2.16642290265612e-05
-3.64163678816633e-05
-4.34927947042933e-05
-3.18387517484714e-05
-1.03897844211229e-05
-2.20943850347398e-05
3.50564012279045e-06
-2.17499842038939e-05
-2.31882409245915e-05
-8.66665401924202e-06
-2.32447706630497e-05
-2.79641947395446e-05
-3.32012416207993e-05
-5.23352855811754e-05
-2.38681271637642e-05
-1.64074968578677e-05
-8.75753698898934e-06
-5.64316727142505e-05
-1.6025821995368e-05
-4.57247549357757e-05
-2.80198167372797e-05
-4.53536686448801e-05
-3.10358291112189e-05
-4.21430326523832e-05
-1.21333006954203e-05
-3.88518137053516e-05
-1.42064093178508e-05
-2.43650504122601e-05
-1.76366726117375e-05
-3.46435308777504e-05
-2.59971687567064e-05
-2.28233647437713e-05
-4.91999170084436e-05
-4.19436463123686e-05
-2.30387637853928e-05
-2.02367775502722e-05
-2.94096895801821e-05
-2.49148406701295e-05
-2.2540883603345e-05
-3.39546857825113e-05
-1.71365022997502e-05
-2.35210216368231e-05
-1.1539725190429e-05
-1.7344113660783e-05
-1.22832501004249e-05
-4.12053459038095e-05
-4.65446996461843e-05
-4.70117388259907e-05
1.03193666083411e-06
-3.34698834315961e-05
-9.39344542793129e-07
-4.11879261615563e-05
-2.45325164850024e-05
-4.47246777014434e-05
-3.1537006472739e-05
-8.65891988335288e-06
-6.04377077931376e-05
-1.81476529388234e-05
-4.71279986272829e-06
-4.66787434532298e-05
-5.17488933604912e-05
-1.46258359906602e-05
-2.06989933867008e-05
-1.20103798460283e-05
-2.89947535800951e-05
-2.8692679012106e-05
-4.81674100979313e-05
-2.25938186293746e-05
-2.63143312550728e-05
-1.8254734736435e-05
3.34009333229058e-06
-4.153771177513e-05
4.44783902361532e-07
-5.59267962955957e-05
-1.37975838711352e-05
-2.82302688974921e-05
-3.5926437991888e-06
-2.60690762610681e-05
5.94738354505857e-06
-2.51392010873786e-06
-4.96358917661434e-06
-3.60546744843323e-05
-3.43543042580826e-05
-2.82721612129829e-05
-4.37735110584319e-05
-4.42600842017265e-05
-8.80328566867685e-06
-3.9705944126682e-05
-6.18619415652849e-05
-2.43214224622726e-05
-2.43517383842599e-05
-3.31494935303513e-05
-1.12999727749491e-05
-2.10932459070584e-05
-2.43635147779152e-05
-2.53003380065541e-06
-2.80355453126632e-05
-5.12651672607059e-06
4.32903130071943e-06
-1.34134569928437e-05
-2.037083126121e-05
-3.5368427430098e-05
-6.80878889653008e-06
-2.97963955793182e-05
-4.26473695635878e-05
-7.16717819426209e-05
-6.61428970820028e-05
-4.30473874273269e-05
-4.09760402205047e-05
-4.35165345430374e-05
-2.79442593202525e-05
-3.32683257542663e-05
-2.14642373714469e-05
-4.20462284965568e-05
-3.02189880046209e-05
-4.73061184431577e-05
-2.74896561929819e-06
-3.3675833794862e-05
-1.76739682890934e-05
-1.99199462397195e-05
-2.74664184162062e-05
-4.83718764380351e-05
-9.04074342212929e-06
-1.91330162457902e-05
1.21260382592321e-05
-1.20859122129004e-05
-4.39939485115265e-05
-1.07935078404221e-05
-2.23107150637491e-05
-1.30351690544258e-05
-2.06324897274397e-05
-1.27267806486277e-06
-3.45045841885855e-05
-2.4870126191386e-05
-3.11318700329237e-05
-3.69135609614982e-05
-2.25674057991985e-05
-5.33008062164097e-05
-5.71540781391498e-05
-3.78313214311866e-05
1.08348194944318e-05
-2.18332241491209e-05
-1.50138691646353e-05
-3.66009072294802e-05
-3.92417789896161e-05
-3.26653672791033e-05
-2.89613068253438e-05
-2.13966864041349e-05
3.59074671949059e-06
-4.59589421143246e-05
-5.00744619896837e-05
-2.99323297366691e-05
-4.33188512943725e-06
2.33650843531846e-06
-4.15231944259515e-05
-3.47815520394936e-05
-2.01957463366156e-05
8.67025517503457e-06
-3.49407863413259e-05
-3.37683377593267e-05
-8.49760891794018e-06
-3.14676526772452e-05
-2.93857354665116e-05
-2.3932796950356e-05
-3.55159820723661e-05
-5.28854040386682e-06
-8.29280543026718e-06
-3.25754754666256e-05
-1.0772417089334e-05
-1.45555374717402e-05
-1.48194876302539e-05
-4.41979048093905e-05
-3.5747730411205e-05
-5.21707516172096e-05
-1.61305577049856e-05
-1.69648860143007e-05
-1.33600643290764e-05
-2.11981472459759e-05
-1.88280857306868e-05
-5.4678697739164e-05
-3.96542657204353e-05
-4.19949652976923e-05
-3.31513877722132e-05
-2.60615554952146e-05
-2.39241416117875e-05
-7.66675023853986e-06
-2.82371984435694e-05
-2.24755210398242e-05
-1.82710257784889e-05
-1.5403489143052e-05
-2.2730802812829e-05
-4.49237954757224e-05
-2.28904047056141e-05
-4.92625247808109e-05
-4.76948528274434e-05
-3.5435269663182e-05
-1.73048888394095e-05
-3.75184342830367e-05
-1.69394775615827e-05
-1.96963934569355e-05
-3.58045496306121e-05
-4.023352906808e-05
-1.61159042162265e-05
-3.42686041957358e-05
-6.76375198831527e-06
-2.68425484477569e-05
-2.72415634681221e-05
-3.34236233279694e-05
-2.60265747525224e-05
-2.65500086034595e-05
-7.83054808145094e-05
-3.16671547312046e-05
-1.48731340988535e-06
-2.02722253158215e-05
-5.0657002660896e-05
-3.78708003813677e-05
-2.53460493007804e-05
-5.00421989524683e-05
-4.51018602944638e-05
-6.04532249909046e-07
-1.80992031924672e-05
-2.91804398310982e-05
-4.68624080860573e-05
-2.91685846781307e-05
-2.4870986489285e-05
-2.9243930638519e-05
-2.92633640996249e-05
-2.06507403069444e-05
-3.11274836959859e-05
-2.19972945000907e-05
-4.50082228057634e-05
-3.76295291235843e-05
-5.4588905112178e-05
-4.58263651915454e-05
-2.80600054264367e-05
-3.96257051879044e-05
-3.99965117533268e-05
-2.05004945480002e-05
-4.8358766513547e-05
-3.62039668551813e-05
-2.4985235209747e-05
-3.96936518325393e-05
-1.08014653159945e-05
-1.46750579013549e-05
-2.7019969099059e-05
-3.86817087557993e-05
8.2026573518735e-07
-4.1541344128032e-05
-4.04750189718759e-05
-3.98231377137913e-05
-3.42607505786474e-05
-1.61937285524691e-05
-1.89806292840925e-05
-1.06086539715521e-05
1.42724505861316e-05
-6.73758936690445e-06
-6.83724295262687e-06
-2.03386459769608e-05
-1.18661909436108e-05
-4.06778466194616e-05
-4.93617794581112e-05
-1.95592488603542e-05
-3.87817376883762e-05
-3.7700383357558e-05
-1.49593739054442e-05
-2.18965365933196e-05
-2.35749946720213e-05
-3.77265057172984e-05
-4.03445353999555e-05
-2.97609000282628e-05
-6.3866659546006e-06
-4.08601695663271e-07
-3.87812198017605e-05
-4.13759174980984e-05
-4.19565336408639e-05
-3.12478879128098e-05
-2.48751652700539e-05
-3.12306000705969e-05
-2.26673407091692e-05
-6.1152876040111e-05
-2.3624400631363e-05
-3.22628527271816e-05
-2.14145047794943e-05
-1.4780197525372e-05
5.20422441564759e-06
-2.6546648990986e-05
-4.49318640605806e-05
-2.84655092669158e-05
-3.34380656091748e-05
-6.00024928025591e-05
-2.0663742815415e-05
-2.12793240327214e-06
-4.06147806405158e-05
-3.17803573555973e-05
-3.98472625852317e-05
-1.87330070924905e-05
-1.08200156489344e-05
7.04515419436455e-06
-3.16752744096231e-05
-1.01460741481436e-05
-3.63532583704553e-05
-4.25475596209779e-05
-1.53890582030431e-06
-2.58865080680581e-05
-1.05936104630029e-05
-1.1436572810305e-05
-3.68761075057415e-05
-3.3137441187646e-05
-1.75374590657795e-05
-4.15136807986932e-05
-4.3890245362951e-05
-2.79964433648006e-05
-1.74861509953493e-05
-5.72442162813496e-06
6.31645890668926e-08
-4.99254610668586e-06
-1.87930606027212e-05
-4.46254682152831e-05
-2.28868482187967e-05
-5.4834998623531e-05
-1.07727788862945e-05
-1.78095699588403e-05
-1.34526765641549e-05
-5.50007530617541e-06
-2.43563307614485e-05
-3.27380819549111e-05
-2.80480020844001e-05
-5.73825976956818e-05
-2.33966372099399e-06
-1.63623898245992e-05
-2.28648191957728e-05
5.97423029619028e-06
2.48759180865634e-06
-2.39811136311347e-05
-1.08301575174879e-06
-2.11799041108017e-05
-3.78657938970324e-05
-5.60034576115845e-05
-3.26493710663254e-05
-9.62385000736947e-06
-2.42517557208836e-05
-3.84500734873629e-05
-3.8085379178167e-05
-3.17868682359521e-05
-2.32473428184589e-05
-3.11776113093319e-05
-7.14487817344627e-05
-2.11204800858632e-05
-3.56113530245517e-05
-2.04483154608041e-05
-3.59119106297175e-05
-1.07558712355891e-05
4.83812129138732e-06
-4.09736313245585e-05
-1.70294836649077e-05
-3.93371575301515e-05
-3.42070469107404e-05
-2.85520647831456e-05
-5.50842624281734e-05
-4.41377678425017e-05
-1.25912401894181e-05
-1.09086654558689e-05
-3.15871337644005e-05
-4.83005218939149e-05
-3.64704006909781e-05
-5.05348364227333e-05
-3.22299886730635e-05
-4.42555674401217e-05
-2.44825613848347e-05
-3.62183728983409e-05
-3.71454790336228e-05
-2.96833547566765e-06
-2.49978270735925e-05
-2.85492502169775e-05
-2.87017617846662e-05
-3.19004081350303e-05
-3.03892998014769e-05
-1.31760626224524e-05
-3.00009469636389e-05
-6.48100700004177e-05
-5.07765149707103e-05
-3.49609656832379e-05
-1.42136762178858e-05
-3.93343458537468e-05
-4.10187080741019e-05
-4.18562982520988e-05
-2.19155025110213e-05
-7.91147042160679e-06
-2.30332116513839e-05
-3.80146224626083e-05
-2.86381855269119e-05
-5.72665410615577e-05
3.84091199602113e-06
-1.47323362092807e-05
-3.17472545733207e-05
-1.17544010504398e-05
-3.47773297491901e-05
-3.72105286583673e-05
-2.47789808338777e-05
-1.01793191790455e-05
-2.14267885837871e-05
-5.36725002200707e-05
-3.15046462876126e-05
-5.02841272649404e-05
-2.2655888383015e-05
-3.80579513166612e-05
-2.52533060393006e-05
-3.33985641476409e-05
-4.42657844563469e-05
-1.23390352436841e-05
-2.54117309086176e-05
-1.78168553486465e-05
-5.29023854536654e-05
5.06302450654061e-06
-2.66182505315864e-05
-5.19551840163541e-05
-2.60658240544846e-05
-2.07588179327871e-05
-4.55201571253506e-05
-8.34200351382755e-06
-2.51294034060029e-05
-4.20298223651662e-05
-4.71759070750004e-05
-2.80051400451002e-05
-3.52686997176492e-05
-1.77142357125341e-05
-1.52566959415162e-05
-2.78876892500221e-05
-4.31062967866279e-05
4.02329806873252e-06
-3.32759104598998e-05
-1.90400070139042e-05
-3.61661695971897e-05
-2.75952609576019e-05
-1.13476662457576e-05
-1.77758969288904e-05
-2.37866142869086e-05
-9.27294131441485e-06
-6.94822958775652e-05
-3.94456817192705e-05
-5.06262428544202e-05
-3.25507145268102e-05
-5.02074199760779e-05
-4.4546001618611e-07
-2.61627845480526e-05
-3.53593709055847e-05
-2.01707937190803e-05
-5.40636970613798e-05
-9.66200781382245e-06
-6.43044480624953e-05
-1.58128007895678e-05
-4.35064180833214e-05
-1.80750511825107e-05
-2.91070083234813e-06
-1.5728156310212e-05
-3.38555252223636e-05
-2.54585565821193e-05
-3.37763099214234e-05
-9.96882363627113e-06
-5.39339479313774e-05
-3.70795397519093e-05
-8.10905044050748e-06
-3.43168817055565e-05
-4.66624982437634e-05
-1.50351606822588e-05
-1.82758744978957e-05
-1.30258481622397e-05
-4.21616972249033e-05
-1.84902323929179e-05
-1.98861460594236e-05
-1.97477438600041e-05
-4.1441249101897e-05
-1.78219158476385e-05
-3.94081584905937e-05
-3.18844269383115e-05
-4.12556798826753e-05
-1.79263868454091e-05
-5.87553687271362e-05
-2.18158911231288e-05
-3.75530637161525e-05
-1.56748471437516e-05
-1.96282428910733e-05
-3.7743217616258e-05
-3.51654608841498e-05
-4.93208062184749e-05
-3.84605543850307e-05
-3.02208295803968e-05
-4.67666866343894e-05
-2.13365249161338e-05
-8.07453308942678e-06
-1.12251652564616e-05
-2.60798113987421e-05
-4.34189683122127e-05
-4.37021705136612e-05
-2.92829656237484e-05
-2.21480400403876e-05
-1.8859299035954e-05
-2.95404145022619e-05
-2.80960745396486e-05
-3.09963018624915e-05
-3.45650554262043e-05
-3.74365609007273e-05
-3.08305013733334e-05
-3.79597917622849e-05
-2.93367859041052e-05
-4.6033703078541e-05
-1.55616665517745e-05
-2.57497303212742e-05
3.58222432077923e-07
-1.99295844486362e-06
-1.88708224959195e-05
-4.1605824650774e-05
-3.89862358271776e-05
-5.05505255715567e-05
-1.38229196270087e-05
-2.09401358072881e-05
-1.65483271927434e-05
-4.37879129092158e-05
-2.24941504123517e-05
-3.36862628676842e-05
-5.07138027785323e-06
-3.16756235798681e-05
-4.53260514746794e-05
-4.30952484607058e-05
-3.20710152258374e-05
-3.82200517882353e-05
-3.18890481451695e-05
-8.08269571166672e-06
-4.07827960904332e-05
-1.09351085874856e-05
-3.49440491195738e-05
-4.59257880569716e-05
-3.029061424038e-05
-2.49544700155243e-05
-2.51083282030272e-05
-3.59260129671035e-05
-2.38091052938577e-05
-5.36665112035882e-05
-4.58695917082462e-05
-3.85723979317612e-05
-1.38634418709861e-05
-3.00793069712463e-05
-1.31277036156055e-05
-3.4891540443782e-05
-1.57410305937111e-05
-2.99103377689131e-05
-3.09012691258644e-05
-3.72662461165643e-05
-3.83849053848403e-05
-3.42932386801468e-05
-2.61951592666676e-05
-3.86258362439585e-05
-3.24039574595301e-05
-3.81718234981495e-05
-3.97730744941587e-05
1.29098485253873e-05
-1.48290825285543e-05
-3.13122737568436e-05
-9.66553664727254e-06
-2.4432554790811e-05
-1.35269994168325e-05
-2.04868956725636e-05
-5.13136666347779e-05
-5.4902053207673e-05
-1.36774278933285e-05
4.00624896519978e-06
-2.7267049233894e-05
-7.96976646996739e-06
-3.49099959778491e-05
-3.6216299228614e-05
-3.39099338643594e-05
-1.93917590413332e-05
-3.9128183248839e-05
-5.11438442746727e-05
-2.48256141731636e-05
-3.22039216134128e-05
-4.76227586520326e-05
-3.87626447292797e-05
-3.41006430012523e-05
-3.23921558707431e-05
-1.5087296966195e-05
-3.93522531332437e-05
-3.48529671255927e-05
-4.96648542777471e-05
-7.68501349553741e-06
-1.56389846586916e-05
-5.12467200188217e-05
-3.2665424575054e-05
-2.87706769489752e-05
-3.55879324776441e-05
-2.83066648805128e-05
-2.10572593818763e-05
-2.90781989326439e-05
-3.80712498379e-05
-5.34703385617144e-05
-4.52292317314367e-05
-4.04865334323505e-05
1.481435094497e-05
-2.43183316760252e-05
-3.74631212093748e-05
-5.26566140791074e-05
-2.58791752864059e-05
-2.73077564155351e-05
-2.28149005995512e-05
-4.40862124247612e-05
-4.71723055891518e-05
-3.26435157951572e-05
-4.8428573040533e-05
-2.59268588652706e-05
-5.07468034308598e-05
-5.38172761205498e-05
-2.9033379513752e-05
-1.71646279928935e-05
-6.40358088455963e-05
-4.45118121500481e-05
-6.35577394768238e-06
-1.82293575573852e-05
-3.53346850145783e-05
-6.50841913618938e-06
-1.95751701366804e-05
-1.6745171974225e-05
-3.75142891509898e-05
-3.78095943149351e-05
-1.67941311099893e-05
-1.70208633869968e-05
-3.79818155258408e-05
-2.50234067848928e-05
-3.88823784378239e-05
-2.45197252390385e-05
-1.50893080177718e-05
-1.46035218678019e-05
-2.70269729193637e-05
-2.83007941406676e-05
-3.36166713542842e-05
5.41087043055836e-06
-1.52917960083138e-05
-3.11160423697889e-05
-2.29072190041861e-05
-3.96770059991399e-05
-1.54104996555013e-05
-7.07081511245268e-05
-2.07598153090716e-05
-2.75944548631825e-05
-2.97707171409478e-05
-2.81488551160764e-05
-5.51970763480472e-05
-2.57991572807458e-05
-1.63770514850199e-05
-3.3083038057067e-05
-4.4369203921522e-05
-7.46017672742018e-06
-3.74987473589117e-05
-1.99730022481877e-05
-1.09526915449842e-05
-1.61454116575098e-05
-1.66194179549948e-05
-3.24536446561396e-05
-3.35274479667354e-05
-1.32765570856121e-06
-2.9063035667397e-05
-2.78259659869571e-05
-3.67312596068034e-05
-8.90965300162315e-06
-4.77134495665074e-05
-2.05617253582092e-05
-4.05161393103338e-06
-2.69791240505447e-05
2.48438986667897e-07
-4.43249902272539e-05
-4.38017023556352e-05
-3.0212924857668e-05
-2.37555178176684e-05
-1.8437339462517e-05
-2.36864272002734e-05
-2.25624122459484e-05
-1.2484577829006e-05
-4.83546639926739e-05
-2.68430108860876e-05
-1.74454151293693e-05
-2.97280396313119e-05
-3.06662202467088e-05
-3.40423605551769e-05
-7.26394374187817e-06
-3.93271937709969e-05
-4.25412814472938e-05
-1.63357974269635e-05
-3.69802030792552e-05
-3.48003840576225e-05
-4.30047798372984e-05
-1.08036710458437e-05
-3.11861913605907e-05
-5.49365411049642e-06
-1.12066749806244e-05
-4.37400401821304e-05
-8.79442316772201e-06
-1.58835446021032e-05
-9.91712765419856e-06
-6.37507900355428e-06
-3.60086934536378e-05
-2.60163220583084e-05
-8.20361400980235e-06
-3.9382294581551e-05
-3.75681466344946e-05
-1.14285831397674e-06
-1.78884560859691e-05
-5.38971221090824e-05
-2.1051155693801e-05
-1.43912885322098e-05
-4.3939446021843e-05
7.76563238475176e-06
-5.63104134886609e-05
-2.21445903383736e-05
-3.44975887003879e-05
-2.55445174542663e-05
-2.80548572849108e-05
-6.39860160561196e-06
-3.29182929369498e-05
-3.93472688567757e-05
-7.01418811489377e-06
-3.06990810148166e-05
-2.73546656984339e-05
-4.47320947045942e-05
-3.51644324588517e-05
-3.11568939401326e-05
-2.78020420936254e-05
-1.37754968934471e-05
-5.24742263132834e-05
-2.90950449747254e-05
-3.80715305804732e-05
2.65855705742438e-06
-1.15432492540294e-05
-2.41335219042091e-05
-1.61966127723888e-05
-2.53000710416016e-05
-4.25301929994085e-05
-1.69181030261923e-05
-2.38824811971741e-05
-2.79530352624749e-05
-2.12150668837614e-05
-3.5469633404436e-05
-1.66965687297149e-05
-5.43000717857311e-05
-5.01526084821569e-05
-3.79298426902579e-05
-3.17311335079969e-05
-1.84057139835359e-05
-3.93971273281528e-05
-1.67756933459897e-05
-4.85837353789076e-05
-2.83318019737427e-05
-4.2882828091916e-05
-3.98296597333345e-06
-5.86834359179055e-05
-3.15789495987217e-05
-2.64345050307376e-05
-3.69213367552516e-05
-3.94487552810374e-05
-2.65778450849262e-05
-4.8066081475006e-05
-5.43002377949897e-05
-4.12696484096304e-05
-2.37555708278079e-05
-3.78153797010329e-05
-4.30276235553785e-06
-6.95316720122077e-06
-1.27804747080113e-05
-1.17242997065011e-05
-2.89297142562055e-05
-2.30173590573695e-05
-5.90654377767364e-05
-2.07227971328647e-05
-3.46188783252768e-05
-3.99274939747077e-05
-3.56595466071889e-05
-2.512986036461e-05
-2.22161481781042e-05
-5.5547951116705e-05
-2.22752261447821e-05
-2.12968316255925e-06
-3.83682592186008e-05
-1.20956355115346e-05
-2.6182121679962e-05
-2.91863766328519e-05
-1.15400459423963e-05
-6.18005386401742e-06
-3.26005934473306e-05
-3.51209002807742e-05
-5.77754550788229e-05
-2.39113802841757e-05
-3.5990467748353e-05
-1.45768295017463e-05
-2.13321257757978e-05
-2.05996076682693e-05
-3.07815683523093e-05
-2.81092967357086e-05
-2.2716829189701e-05
-3.75169358028263e-05
-4.30056881005789e-05
-1.92747145843917e-05
-4.2922498354511e-06
-1.4445656453557e-05
3.33610238287884e-06
1.31294868885627e-05
-2.6921145962803e-05
-5.52418435992821e-05
-3.27039576675676e-05
-4.58507051139471e-05
-1.89492029447194e-05
-3.643476792626e-05
-3.37777972547746e-05
-4.92852480219717e-05
-3.79133542350217e-05
1.14037455126499e-05
-3.57157341714586e-05
-2.47543416599948e-06
-1.51352455053287e-05
-4.21863760871715e-05
-3.14728849684374e-05
-4.94557854757555e-05
-4.42135685386773e-05
-5.5278616075484e-05
-3.2615046714048e-05
-1.99023113912366e-05
-2.55151887459496e-05
-6.90873331550161e-06
-1.95511519001873e-05
-8.87172477653999e-06
7.91214912818822e-06
-3.80595745211112e-05
-3.63229807590893e-05
2.78619134704674e-06
-4.82833283723285e-05
-5.22323060446767e-05
-3.17010068892199e-05
-3.545985730436e-05
-3.06405244176117e-05
-3.52432706444326e-05
-3.82572945957625e-05
-3.15717770915232e-05
-2.83617108223706e-05
-1.21081668505731e-05
-2.68870958702722e-05
-1.29833057553058e-05
-4.69269393940875e-05
-4.11849581074826e-05
-4.40250565740116e-05
-1.02565994574396e-05
-9.75772869458989e-06
-7.52026877723652e-06
-3.45820606629512e-05
-2.35711799939784e-05
-3.06259566013432e-05
-2.09936392623321e-05
-2.73823439036244e-05
-5.08694795660898e-05
-1.68602021180554e-05
-3.3622108038969e-05
-4.48304456001595e-05
-1.65448951346943e-05
-1.48971836122591e-05
-3.4701605719403e-06
-3.62693454505797e-05
-5.86249252007345e-05
-2.96829069391321e-05
-9.79305091774862e-06
-3.07184467519502e-05
-1.89356282449989e-05
-3.9956912284014e-05
-1.95211570599129e-05
-5.0338830373629e-05
-4.62431122702303e-05
-5.73065444225297e-05
-3.63387346793623e-05
-4.13931638859107e-06
-5.19682910157769e-06
-1.9815356298651e-05
-1.00028465022677e-05
-2.49447962823011e-05
-3.916664816022e-05
-2.99113764596727e-05
-1.7219682947519e-05
-5.42600209488162e-05
-3.76646708972807e-05
-3.29753394395999e-05
-1.58682410610906e-05
-2.26756993364979e-05
-2.81302254188025e-05
-1.08667352161195e-05
-1.6560456431779e-05
-3.46715024419211e-05
-2.43610617200054e-05
-4.04961333370516e-05
-4.12921780463274e-05
-3.49187327082488e-05
3.33846187909416e-05
-1.90311399588419e-05
-9.79103541714808e-06
-2.88623568342269e-05
-9.3773693179066e-06
-6.59804635268997e-05
-3.78632351773556e-05
-4.78011889285978e-05
-3.24712421609687e-05
-1.29490476217568e-05
-3.63671266256544e-05
-4.06701344770567e-05
-4.26400120221054e-05
-3.66099104584779e-05
-4.65067116133882e-05
-2.75334772086932e-05
-4.86167906544674e-05
-4.44420947240438e-05
-4.17024810594936e-05
-3.69190436982117e-05
-1.344144890899e-05
-2.41659194567861e-05
-2.66179156462446e-05
-4.95621787528559e-05
-6.12087861970655e-05
-3.11479478904612e-05
-1.47125565199529e-05
-1.61818039926916e-05
-2.50789807783794e-05
-3.14481480326549e-05
-2.13516492914391e-05
-2.03774240485634e-05
-8.10036431219462e-06
-1.00645571475192e-05
-5.14896370859156e-05
-4.26712192116402e-05
1.09577030305547e-05
-1.97021326198583e-06
-4.36370884100198e-05
-5.61836589260338e-05
-3.89429330807492e-05
-1.35670650243512e-05
-4.25391399109081e-05
-2.28548321258094e-05
-2.46855809031822e-05
-6.5548537023519e-06
-1.17783810415151e-05
-1.51506188232076e-05
-3.28165190027896e-05
-5.49433676269357e-05
-2.46523013547691e-05
-4.66100843399772e-05
1.16016832535767e-05
-1.27306491456858e-05
-4.1981389606439e-05
-1.40594652945144e-05
-3.85631984406918e-05
-3.18228080752707e-05
-1.36282457129431e-05
-3.46142542983094e-05
-3.34420284826896e-05
-2.5605325982381e-05
-3.44545565093183e-05
-3.15706580654065e-05
-5.06013905684582e-05
-5.46550898537431e-05
-1.77479123980829e-05
-4.88235110498745e-05
-3.71829027621544e-05
-3.32312145935563e-05
-2.75636756850553e-05
-5.54094592676049e-05
-3.2344134122517e-05
-3.83684589030149e-05
-2.48068433325553e-05
-4.5175624271655e-05
-9.70805495198126e-06
-1.53260089461332e-05
-5.07001758962671e-06
-2.66028684858719e-05
-3.92785053305222e-05
9.07877113080373e-06
-6.54343925586501e-05
-8.75164620159453e-06
-4.09281525847682e-05
-2.64096098245404e-05
-3.59232347509873e-05
-2.07553109133107e-05
-4.68045683164173e-05
-4.15871157010918e-05
-5.73864181023507e-05
-4.1226654743152e-06
-2.05062437974878e-05
-2.63100018266418e-05
-1.34878554105224e-05
-1.55400596705112e-05
-2.93445116273962e-05
-1.35146161563381e-05
-4.29093892252209e-05
-3.98094376998015e-05
-1.9910231712542e-05
-4.35035880242055e-05
-4.24763002195764e-05
-2.07595417978533e-05
-2.70991938933048e-05
-3.41956405842823e-05
-1.4110347216901e-05
-5.73836715424237e-05
-1.65382192344442e-05
-1.64431101960765e-05
-4.85462251439868e-05
-2.90755969713418e-05
3.8583622012675e-05
-9.59902445980165e-06
-2.02749563600412e-05
-2.75895901813303e-05
-1.63275020016094e-05
-2.25671680766667e-05
-3.03338393397985e-05
-3.59314657482344e-05
-1.61933230334683e-05
1.14593334488586e-06
-4.05318830909819e-05
-3.63617226597169e-05
-3.47660309057497e-05
-2.77223505593455e-05
-4.08851539254646e-05
-3.95505386289317e-05
-4.19152379208152e-05
-3.65968675380591e-05
-2.75632570092893e-05
-3.4855623638337e-05
-2.97834108114309e-06
-4.12127864610196e-05
-2.41896962791465e-05
-3.94319637248444e-05
-2.94845511415432e-05
-3.97177204700295e-05
-3.40728039304954e-05
-1.8997106563003e-05
-3.21675046466246e-05
-1.86679825215192e-05
-2.06914550901823e-05
-6.7698211707827e-05
-3.12740818183658e-05
-1.76825949924041e-05
-2.66006247666111e-05
-9.69308940414507e-06
-3.41438849222673e-05
-2.80341642712854e-05
-4.62289279124046e-05
-3.43866078661784e-05
-3.15267503509793e-05
-2.68055921633581e-05
-3.71639610493221e-05
-2.40820315354197e-05
-3.09681175377249e-05
-2.10002083391818e-05
1.6076136130404e-06
-7.75084348916563e-06
-3.70692940812785e-05
-4.7017105012058e-05
-4.18980976290679e-05
-4.39933420569362e-05
-2.23388277131782e-05
-3.30796433729471e-05
-1.26415061428822e-05
-2.5794428473525e-05
2.9032917513279e-06
-3.52972717627924e-05
-1.19240122457168e-05
-2.45799480633363e-05
-3.40751928175617e-05
-3.46267857982751e-05
-2.57038926489959e-05
-3.06415628986467e-05
-1.88361854532698e-05
-4.46799737652639e-05
-3.80541037933561e-05
-3.88376633592874e-05
-1.87531141038155e-05
-3.77651970639209e-05
-2.85155830785484e-05
-7.32838818829454e-05
-4.01150890192208e-05
-3.96710323227309e-05
-2.78309772514522e-05
-1.63288515970182e-05
-3.7793656778841e-05
-2.46219134094318e-05
-6.94829999647725e-05
-1.73276136184902e-05
-1.616752652505e-05
-4.24973639075138e-05
-4.65462630025189e-05
-3.10375880993348e-05
-3.14957783167297e-05
-3.39831685056104e-05
-2.8510519584254e-05
-4.12348251982273e-05
-6.06344173862163e-05
-1.43351436502786e-06
-2.37259551838361e-05
-3.67547034037595e-05
-5.51257013841142e-05
-4.177051908223e-05
-4.36378472196299e-05
-3.10794030341591e-05
-6.88036668551697e-07
-2.0086488491309e-06
-3.94951707994855e-05
-2.49763835967147e-05
-2.549763643686e-05
-4.38991920517316e-05
-2.87454004648243e-05
-2.2205926630817e-05
-2.82114697366691e-05
-2.72236618736356e-05
-3.26360162742388e-05
-3.08852278089664e-05
-3.94988236218709e-05
-4.42378093630326e-06
-2.07276823473801e-05
-2.75717933305555e-05
-3.4326679632245e-05
-5.8184143118079e-05
-4.34585306417339e-05
-2.75496059088613e-05
-3.9038671198289e-05
-2.59047498292047e-05
-7.74283264397406e-06
-4.56636402917301e-05
-7.77940696710103e-06
-6.35598576431707e-05
-4.75951582565627e-05
-2.21390463576776e-05
-2.81407321217578e-05
-4.2416603710939e-06
-3.81132625676928e-05
-1.51568912949088e-05
-6.00795674488567e-05
-1.98456398396418e-05
-2.11678751643512e-05
-4.99200559661991e-05
-2.68456980891579e-05
-6.35417836139381e-06
-4.06591261083722e-05
-1.09281915637139e-05
-8.06972572433497e-06
-7.54165437678931e-06
-1.93909995365149e-05
-3.33790652775785e-05
-3.32612363773943e-05
-1.89853732981557e-05
-3.49960977965579e-05
2.30250896871784e-05
-4.73407061739009e-06
4.85123934720282e-06
-1.09532974084021e-06
-1.9660014945628e-05
-4.71398121234253e-05
-4.64346547771301e-05
-2.15008742216888e-05
-3.75153359552569e-05
-3.26788770677346e-05
7.39364085897253e-06
-2.32529629037688e-05
-2.25729547992298e-05
-6.10962931271094e-05
-2.93453967907492e-05
-3.57423609322569e-05
-1.62190791622517e-05
-5.35476249251827e-05
-2.78601737358997e-05
-2.61535105954083e-05
-1.22654299792379e-05
-8.12659721912652e-06
-6.30074452579788e-06
-4.61941309429186e-05
-3.30383816228886e-05
-6.69304727887469e-06
-2.47712742801797e-05
-2.21715289927743e-05
9.61543628793979e-07
3.26247950131835e-06
-4.86546874502269e-05
-9.33935203987399e-06
-3.03461528774456e-05
-1.92617988116539e-05
-1.79411700643444e-05
-4.9359229189503e-05
-3.69538970123372e-05
-2.28988674000607e-05
-4.16539199689444e-05
-2.53527978743424e-05
-3.69664361581652e-05
-4.34601929417051e-05
-4.27145152961245e-05
-5.18714830310221e-05
-3.03258767036784e-05
-8.20650546693169e-06
-1.7107089320716e-05
-3.31348704224154e-05
-3.62755143945678e-05
-3.01516017590724e-05
-4.08781015966072e-05
-1.7014457422573e-05
-3.73389085504713e-05
4.86477483088636e-06
-3.23877119104919e-05
-2.61618338928808e-05
-1.54998493826541e-05
-2.18867054610613e-05
-3.4200548631119e-05
-3.64434132119884e-06
-2.95116931096639e-05
-5.5758329244543e-05
-1.82532387346368e-05
-1.98898105196863e-05
-2.34150586275994e-07
3.46134697759734e-06
-3.61042961655983e-05
-2.35106149231312e-05
-4.19021582188649e-05
-3.43562920637031e-05
-3.45573511577002e-05
-1.01361244948376e-05
-2.31204519465158e-05
-2.6432192479451e-05
-7.04367720886898e-06
-4.15861425506202e-05
-2.55377245265908e-05
-4.02905071894579e-05
-3.82872703937304e-05
-2.21261970991068e-05
-1.87030672461431e-05
-9.39619409506803e-06
-4.14458036285442e-05
-1.97031172106314e-05
-3.49731362564856e-05
-1.67699103961682e-05
1.50277219397839e-05
-1.83553483711483e-05
-2.63050465792301e-05
-9.74194084715958e-06
-3.05827098491036e-05
-2.69388052688274e-05
-1.94219630246018e-05
-3.77066629999852e-05
-7.56098881814085e-06
-1.32850287160165e-05
-4.47949818231312e-05
-1.8180361094079e-05
-1.93779884110653e-05
-1.53461114262418e-05
-2.97584231011437e-05
-1.31808178096296e-05
-2.52072051024818e-05
-2.21336556716213e-05
-1.00650527705154e-05
-1.84591048129148e-05
-1.97352413521772e-05
-5.47136240982127e-05
-5.77955362298881e-05
-8.10318563107407e-06
-2.42293974716922e-05
-4.9173420236957e-05
-2.76049131495702e-05
-2.23955145848157e-05
-4.1619188745233e-05
-4.21030696572598e-05
-2.97967409074392e-05
-3.40164880197793e-05
-2.03144717466504e-05
-1.9863485349401e-05
-4.38862110023248e-05
-1.75414653913759e-05
-3.29945267662525e-05
-1.74636589920434e-05
-1.50780342649722e-05
-4.25999104279541e-05
-3.01213993832018e-05
-2.20845410433055e-05
-6.37689509382986e-05
-2.86731305977288e-05
-2.51134845211516e-05
-1.43053801534397e-05
-2.16524844626261e-05
-1.62007623144295e-05
-1.10181800506743e-05
-3.11910963774807e-05
-4.19528036220668e-05
-2.93963141919158e-05
-1.92259055417165e-05
-4.97297469459915e-05
-4.69240560199919e-05
-1.57742415757033e-05
-3.59959961433798e-05
-4.59875594022693e-05
-2.53976170182669e-05
-1.59020806896064e-05
-3.0513897994739e-05
-2.20779669927055e-05
-2.46921106447131e-05
-9.18134349354086e-06
-2.31742086417917e-05
-3.70267540674874e-05
-2.70304066453794e-05
-3.52655329783558e-05
1.75570566685346e-05
-3.77044612720537e-05
1.18009832267476e-06
-3.86641761768852e-05
-3.03406512457417e-05
-4.64209722865101e-05
-3.01331373659045e-05
-1.72024899724309e-05
-3.31553570935328e-05
-4.55452038157566e-05
-4.3711279376845e-05
-3.27364446872648e-05
-3.02930906959311e-05
-4.67659420757181e-05
-1.3004083573687e-05
-2.19172211551533e-05
-1.178338666943e-05
-3.14500079440403e-05
-3.66105974256365e-05
-2.81813788980423e-05
-4.20599326740911e-05
-3.50293523976209e-05
-2.85823894151997e-05
-3.82893055558004e-05
-3.7625300771031e-05
-4.91313163863309e-05
-4.27960580154888e-05
-3.25767453976371e-05
-2.57923913264502e-05
-1.34927800909023e-05
-3.77158623168713e-05
-4.90164803870496e-05
-1.13701208790852e-05
-3.02325796861368e-05
-3.97657122529705e-05
-1.1797704536467e-05
9.25109538557839e-06
-2.69046276731917e-05
-3.44219944746282e-05
-2.9976231150097e-05
-3.49454801669597e-05
-5.19463700669241e-05
-1.25564938514637e-05
-3.67923583447257e-06
-5.10816983392977e-05
-2.1337498238042e-05
-3.89690436805158e-05
-2.81875221091629e-05
-2.87875224498625e-05
-1.76762603678258e-05
-7.70984893517474e-06
-2.43255219056389e-05
-2.96054764419538e-05
-5.14663517580864e-05
-4.51715351734814e-05
-2.29596176126247e-05
-7.18078262663996e-06
-9.42458132113514e-06
-4.65439516896654e-06
-3.43563564194666e-05
-2.01542947240746e-06
-3.80551650153917e-05
-2.75244180289866e-05
-4.66807485256719e-06
-6.65601793101613e-05
-4.99808368211495e-05
-1.12214419638018e-05
-9.97313962394813e-06
8.49894692637993e-06
-2.29553618161657e-05
-1.08887307454339e-05
-4.13039660748888e-05
-5.57036974482754e-05
-8.99197634400379e-06
-3.78641826637215e-05
1.0430746709316e-06
-2.49883934871992e-05
1.34183999258353e-05
-2.70860194917621e-05
-2.98289262320833e-05
-4.58349928405451e-05
-3.7027072663196e-05
-8.695775178624e-06
-1.11577883691355e-05
-1.6838654658358e-05
-1.31529305387357e-05
-5.79900415643413e-05
-7.93009371053295e-06
-3.33844438766291e-05
-2.71402588477082e-05
-5.0763695891031e-05
-3.34841850674851e-05
-1.8640374061945e-05
-4.76406145192948e-05
-5.26501362577137e-05
-2.29894820263439e-05
6.03933703657546e-06
-1.35619334623016e-05
-4.40770092234798e-05
-2.1729611340765e-05
-1.51294721102922e-05
-3.65542419937175e-05
-5.37197092358696e-05
-4.12390735509835e-05
-3.77704632012761e-05
-2.50379119560202e-05
-3.54200142810228e-05
-8.00390240677525e-06
-6.67793435998612e-06
-4.99979322109848e-05
-2.91982768935348e-05
-2.26096624209399e-05
-4.41516070114921e-05
-6.40733455339608e-05
-3.41474321032058e-05
-4.80356498459572e-05
-2.84150286040646e-05
-3.20174059555826e-05
-3.97773835980678e-05
-1.23987380546836e-05
-9.00195836882885e-06
-4.7133501883186e-05
-1.59518279732308e-05
-1.95920272806801e-05
-4.47775370140779e-05
-3.77845949728056e-05
-3.90380494385682e-05
-2.23025613382651e-05
-3.54052451387243e-05
-1.91579016993576e-05
-3.13040933267659e-05
-1.57142194260404e-05
-7.09353387391247e-06
-4.99325469416562e-05
-3.60198877906971e-05
-2.48123473646125e-05
-8.44510205536415e-06
-4.84170934460404e-05
-4.22356215813961e-05
-2.99579794698597e-05
-2.05835699790694e-05
-4.22097974873226e-05
-7.43224658554973e-05
-1.86351164646355e-05
-4.16053858469188e-05
-4.59490118811712e-05
-4.82466640697801e-05
-1.98843900678289e-06
-3.59549341908254e-05
-2.45013413048866e-05
-3.60971548133185e-05
-4.86879807760018e-05
-4.20930825117751e-05
-1.70410262668007e-05
-4.51256476834166e-05
-4.99002759758171e-05
-2.39734586869043e-05
-1.23014711272914e-05
-1.77569686389591e-05
7.39795744634883e-06
-2.61764108092265e-05
-6.78258203475582e-06
-4.73929031472435e-05
-3.48153868753956e-05
-1.91850099939838e-05
5.38643700137531e-06
-2.92630027091613e-05
-3.24119234724954e-06
-3.27363995362641e-05
-4.13375508280297e-05
-3.45518372247134e-05
-3.33403544598908e-05
-4.59010862351743e-05
-5.53735109183885e-05
-3.2817274828566e-05
-3.39083391186931e-05
-2.32992217220068e-05
-1.5481004734544e-05
-2.52640490377081e-05
-3.23780896836534e-05
-4.55826189777227e-05
-5.02738776819839e-05
-3.33282914607419e-05
-2.80429868362904e-05
-4.69840162647806e-05
1.42813263616593e-05
-1.86357948393851e-05
-2.22765242356502e-05
-4.00068410566658e-06
-2.7036649245281e-05
-1.67657499749571e-05
-5.34566687910181e-05
-2.33936709418518e-05
-6.52049435173935e-05
-3.89029003427942e-05
-4.23833545646523e-05
-5.19786069439803e-05
-1.67818620952016e-05
-3.61684253664572e-05
-3.01588738179458e-05
-2.55984844543612e-05
-3.68614678621275e-05
-1.76614507841713e-05
-2.59067693427259e-05
-2.41091751904482e-05
-1.02167653423482e-06
-3.01872286107098e-05
-1.26136611387328e-05
-2.36012845906523e-05
-5.9813462080677e-06
-3.62025834483302e-05
-2.91967368394397e-05
-3.42824027526277e-05
-6.54395421293497e-05
-4.3715051753496e-05
-2.47503414297779e-05
-1.31031845082672e-05
-3.97744125712497e-05
-1.23966710476737e-05
-1.76803089738453e-05
-1.8485839046627e-05
-4.84185264256969e-05
-1.90423338962695e-05
-3.90794729840982e-05
-1.65215337574525e-05
-1.92855049674277e-05
-2.73822695795637e-05
-2.82422622372254e-05
-1.7670928178951e-05
-3.98407068382667e-05
-1.51399966728581e-05
-8.2965752280377e-06
-4.13852409262488e-05
-3.59769131240001e-05
-1.89800381850415e-05
-7.19510916899116e-06
-5.42131858155133e-05
-6.12242088599937e-05
-3.71922289716612e-05
-3.63786873837528e-05
-4.08425779200996e-05
-1.65959758877352e-06
-3.32399287476496e-05
-3.97359003763344e-05
-8.13490096048982e-06
-3.25254859004765e-05
-5.65690744110076e-05
-3.31089049678899e-05
-3.45788668166425e-05
-1.35834606363935e-05
-3.06173554006594e-05
-6.85828799967687e-06
-2.22425677403054e-05
-8.94334338573084e-06
-4.27696957331266e-05
-4.01932918104606e-05
-3.1762791727667e-05
-1.61517526173038e-05
-1.86965399065397e-05
-5.07945966280226e-05
-2.7216779313433e-05
-1.33998522493554e-05
-2.4305364253566e-05
-4.52913405177801e-05
-2.77114724234685e-05
-4.33796889559241e-05
-3.26012811078607e-05
-1.33921198256544e-05
-3.92683246956736e-05
-5.54094817260893e-05
-5.46817158969001e-05
-3.51509360805999e-05
-3.54444791511875e-05
-4.34896325893702e-05
7.76283829200087e-06
-8.66124782475729e-07
-3.53171107446011e-05
-2.80850074476321e-05
-2.23634008444778e-05
-1.48613666191572e-05
8.20313343939868e-06
-3.32919438957911e-05
-2.35725261442274e-05
-3.42405561908248e-05
-2.30460501778868e-05
1.07167840803993e-05
-3.91739684345009e-05
-3.41399471915162e-05
-1.19964734238728e-06
-1.93381329107056e-05
-2.51691937624247e-06
-4.49087581154463e-05
-1.52846880145514e-05
-1.324417902225e-05
-6.40835241457159e-05
-3.25525107449666e-05
-4.50118637941004e-05
-9.6703280925537e-06
-3.06058020037568e-05
3.88366207031741e-06
-7.39753723774613e-05
-1.09514385655976e-05
-3.63842794096217e-05
-1.24402533134315e-05
-6.86901705934751e-05
-4.96921188700704e-05
-1.96177178381121e-05
-2.237986735836e-05
-1.60778624662219e-05
-2.18875411020804e-05
-5.2551013126024e-05
-4.23940200099722e-05
-1.33339442076464e-05
-3.34154881697176e-05
-2.47928100738174e-05
-1.21963146192447e-05
1.4734078016212e-05
-1.26611152307612e-05
-1.79806803992973e-05
-4.67022022902364e-05
-3.52343886028527e-06
-1.07418026568947e-05
-1.86191728819885e-06
-4.14550377970771e-05
-2.83606476654443e-05
-5.65474060354307e-05
-3.80720935931067e-05
-6.37416039354096e-05
-6.08130187230286e-05
-3.0492857082131e-05
-1.00979994031763e-05
-6.46659071111756e-06
-2.79521071801385e-05
-3.9165264885809e-05
-4.32756950156479e-05
-1.91974462032671e-05
-3.11254326777016e-05
-2.27100638157798e-05
-3.39041049751269e-05
-5.59170701845364e-05
-3.08445968572011e-05
-1.76492446061515e-05
-1.53905173895614e-05
-2.5680286319693e-05
-1.05634535243804e-05
-4.43015319408456e-05
-1.74265616990494e-05
-2.56694732119687e-05
-4.13106342991941e-05
-2.4592399004217e-05
-2.71406030881069e-05
-3.27844056836156e-05
-2.83223749594165e-05
-2.39079190850201e-05
2.18921856563532e-05
-1.98220360887106e-05
-3.72247192188616e-05
-8.48367013272135e-07
-3.38960676186357e-05
-2.41755786906356e-05
-6.12814457961071e-05
-1.47215158623051e-05
-1.08029996199665e-05
-4.52754835856365e-05
-2.78889326597911e-05
-2.90709996548748e-05
-2.32417214504936e-05
-5.04413815596184e-05
-2.95176900878514e-05
-2.24203943232668e-05
-2.86895274826483e-05
-2.60078271882942e-05
-2.47348727628932e-05
-5.1686312130482e-06
-3.04348579605975e-05
-4.21480606340564e-05
-2.574871993692e-05
-2.47699032754362e-05
4.96472878010156e-07
-1.09047527267254e-05
-9.49035663712223e-06
-3.39502716877119e-05
-2.40605685305036e-05
-4.08694621801595e-05
-2.15560318965964e-05
-3.63004080264108e-05
-3.43649085328729e-05
-3.30403751176767e-05
-4.32938114158283e-05
-3.50937620022776e-05
-2.32445651131973e-05
-3.66662401670988e-05
-4.08418679556043e-06
-2.90746760052432e-05
-2.04502408371993e-05
-3.19343984308568e-05
-1.57866558930189e-05
-2.70661079696626e-05
1.37045045222104e-05
-4.16295514765431e-05
-2.81886167399229e-05
-2.42420252543098e-05
-2.46458708618171e-05
-1.53760605690746e-05
-2.16243772422898e-05
-1.93785978172479e-05
-2.1035476554381e-05
-1.79138767295723e-05
-5.93512848325241e-05
-3.72908450916819e-05
-1.7284514721904e-05
-2.12555743539202e-05
-3.55928938732329e-05
-4.0839610552777e-05
-3.72498347423221e-05
-1.20354863951628e-05
-3.09009076103144e-05
-5.02160808636656e-05
-1.84896696259513e-05
5.78527371046931e-06
-1.80754343411472e-05
-5.0987449723354e-05
-1.14339022502093e-05
-2.50914445112004e-05
-2.3478594850142e-05
-1.8140984529119e-05
-3.44720003705972e-05
-3.25701480062317e-05
-8.17854120158506e-06
-2.03602717903372e-05
-1.70360549871561e-05
-2.24258671533919e-05
-4.73847785221974e-05
-5.55228081692355e-05
-4.08594422306952e-05
-2.46540632204692e-05
-2.66950995673893e-05
-1.79907129317116e-05
-4.33263993241558e-05
-1.01820157285282e-05
-3.19721808080873e-05
-4.89429891901094e-05
-4.86217733001046e-05
-2.34848463606239e-05
-2.02535536875647e-06
-2.87987881764577e-05
-1.06974190580912e-05
-2.47684773993159e-05
-1.69040743688725e-05
2.5949387393896e-06
-1.97802399644259e-05
-1.651948232068e-06
-3.97627127812848e-05
-2.26108527511484e-05
3.31445826221582e-06
-2.7798142258261e-05
-2.03373328633934e-05
-2.08744140671394e-05
-2.03610885738712e-05
-1.49530374834485e-05
-2.53229318179184e-05
-2.43011746686177e-05
-5.13263983555128e-05
-2.36871420038965e-05
-3.12421751683556e-05
-3.26563757149002e-05
-3.86771152183367e-05
-1.44783501159501e-05
-1.0560964150315e-06
-2.53796000007949e-05
-2.49777402255713e-05
-1.07115769353356e-05
-3.38111935368958e-05
-1.58467612468138e-05
-5.28505121025705e-05
-2.28485840029057e-05
-1.62685570817937e-05
-2.68279842362318e-05
-2.24954144019393e-05
-2.88931953874416e-05
-3.95905780224579e-05
-3.58636572450589e-05
-2.30028114959341e-05
-2.81060714854033e-05
-4.58296580069047e-05
-3.96290181042658e-05
-3.45497132224584e-05
8.53316659159131e-06
-3.55108104915059e-05
-1.18901778595139e-06
-3.28279075570862e-05
-4.04571964872277e-05
-7.01761725920863e-06
-4.087107500589e-05
-4.25634017930398e-05
-2.3753939932539e-05
-2.54235135938178e-05
-3.70405060990934e-05
-5.13684532324677e-05
-3.07057137077384e-05
-2.92716906647668e-05
-3.6573528068441e-05
-2.1835474488699e-05
-3.1961997316241e-05
-3.53897707637233e-05
-4.6281153406024e-05
-2.13143308525883e-05
-5.60108469989199e-05
-7.22110722170375e-06
-3.13604628435628e-05
-1.44237321821928e-05
-4.81624874345563e-05
-3.52000271419401e-05
-5.2216700012672e-06
-3.37160578237331e-05
-2.90272226725759e-05
-1.28259338122538e-05
-1.38723581999431e-05
-1.91086222136328e-05
-1.16707533156005e-05
-2.23491657257385e-05
-3.2082535314845e-05
-2.47612598237191e-05
-1.82427593335364e-05
-3.03423549706831e-05
-1.53277965433701e-05
-9.28665011321238e-06
-1.35824641217822e-05
-4.21318680302116e-05
-3.49648286850098e-05
-3.7637295385312e-05
-6.48002650081807e-05
-6.51885235408382e-05
-3.12608568049754e-05
-2.31841995389507e-05
-1.31123254741003e-05
-8.18304747179369e-06
-4.28832958526207e-05
-2.09379795155556e-05
-4.35928930499657e-05
-3.7308300367395e-05
-4.73314736228935e-05
-1.14540909627192e-05
-3.95226000963216e-05
-1.70636886006084e-05
-3.23971087145752e-06
-3.40243181925878e-05
-1.95183487025157e-05
-1.77004244647124e-05
4.97860430605812e-06
1.24871221983216e-05
-5.8092532557129e-05
-3.93660221273433e-05
-3.25270561349971e-05
-3.15717403679305e-05
-3.10429625639258e-05
-5.03744449486423e-05
-2.39052822285891e-05
-1.81260154700979e-05
-2.20002094884162e-05
-1.68253265353797e-05
-1.76442477409695e-05
2.58402626875877e-06
-5.62728587501355e-05
-3.97096484381597e-05
-6.82971345295754e-05
-3.8917944745608e-05
-5.71067239832932e-05
-2.01605277607088e-05
-1.02990871062404e-05
-1.95402206630013e-05
-4.93161239962353e-05
-3.25302179448809e-05
-6.40532706812124e-06
-2.10170213811624e-05
-4.84577068414701e-05
-1.36822059710983e-06
-3.13449967532987e-05
-2.75684753331099e-05
-4.93779099409369e-05
-4.00099323971764e-05
-4.50613838065992e-06
-3.93581173456394e-05
-2.98455036872698e-05
-3.7301066012206e-05
4.35274565404484e-06
-2.88998320519154e-05
-3.23866704736822e-05
-3.32489100078147e-05
-1.77833670878567e-05
-1.42685067863356e-05
-1.28604611182044e-05
-3.00420561527107e-05
-1.55549306656165e-05
-2.85780079894049e-05
-9.55965433262029e-06
-4.82673377384976e-05
-3.83356297801597e-05
1.56478127017611e-05
-3.84268949156929e-05
-1.25594932249523e-05
-4.07718697905146e-05
-1.65796034528351e-05
-2.62947614558304e-05
-2.99041228083009e-05
-4.5139110603732e-05
-1.5108151610352e-05
-1.6694700057113e-05
-2.974869735822e-05
1.07757048934893e-05
-4.83193373244461e-05
-5.81183199194995e-06
-3.60479400039401e-05
2.2814115043408e-06
-6.22358073269282e-05
-2.17331513503955e-05
1.10416423076706e-05
-1.96111408371313e-05
-1.54583893032645e-05
-2.57317907403202e-05
-8.64699864459829e-06
-5.05931416676684e-05
-2.36544658735984e-05
-1.90450257702868e-05
-2.02518681680829e-05
-2.27618370517763e-05
-2.43451509113467e-05
-3.68722705438433e-05
-3.23921948555858e-05
-5.83356278331925e-06
-4.89085760008654e-07
-2.80616680388944e-05
-2.44562331845144e-05
-5.67864908428801e-05
-4.91192709855865e-06
-2.40216359022121e-05
-2.99935603397483e-05
-3.91169013993529e-05
-9.07812762649906e-06
-1.16733626456021e-05
-1.28004352075792e-05
1.29183778629208e-05
-3.71876546377387e-05
-1.03578425601651e-05
-5.41361476873501e-05
-9.61820189259237e-06
-3.08263214167354e-05
-1.49210975148018e-05
4.98819329783006e-07
-2.25048055132328e-05
-3.68626657032145e-05
-1.22511840999249e-06
-3.74631268814283e-05
-2.76857503757661e-05
7.95514757020524e-06
-2.23376886849897e-05
-4.14527052578543e-05
-2.46748603262077e-05
-2.33400266804341e-05
-2.70687774844838e-05
-4.7221487594991e-05
-5.04704501175964e-05
-3.07918842697461e-05
-5.00865713244638e-05
-3.1603903116656e-05
-2.36403819249314e-05
-2.94512480427589e-05
-5.15717963990576e-05
-2.24603759444302e-05
-5.3430325142582e-05
-1.52384294837821e-05
-2.57530052700004e-05
-3.08068271228057e-05
-8.09680235267387e-06
-1.13070151333332e-05
-2.50274686654948e-05
-1.93496875754075e-05
-2.10628435660514e-05
-2.26985934955131e-05
-2.06611376214685e-05
-1.23074537023716e-05
-1.15095491096064e-05
-1.31986906868852e-05
-3.90683585256132e-05
-2.20325693683607e-05
6.75605218639005e-06
-4.04549434478736e-05
-3.21864064565712e-05
-4.02092566950339e-05
-2.05406491775638e-05
-5.20312474572657e-05
-3.20716050322986e-05
-4.79215984465578e-05
-7.7207868992923e-06
-5.10020411278448e-05
-7.99312665303499e-06
-2.24713587942162e-05
-2.33995574435741e-05
3.06943263693542e-06
-4.3066502668381e-05
-3.78803140449512e-05
-5.19285716265889e-06
-4.09828052894055e-05
-4.28473151871411e-05
-3.19800833233874e-05
-3.45173470418247e-05
-6.17565084702569e-05
-4.51624819153413e-05
-4.83371502955232e-05
-5.43281617562338e-05
-2.84646246750872e-05
-2.37056646974191e-05
-3.09513120258606e-05
-4.62079402188862e-05
6.78615058012121e-06
-1.27383754613964e-05
-1.47878216734815e-05
-9.37306465085591e-06
-5.9613066561464e-06
-6.53347364586007e-06
-2.09217177032096e-05
-3.9352439858325e-05
-4.81090445159678e-05
-4.28058667575737e-05
-3.20702457494145e-05
-3.7882159951582e-05
-4.60793576571695e-05
1.19234924540909e-05
-4.449650139041e-05
-2.87811580189261e-05
1.85966846999533e-05
-7.52326097402984e-06
1.99449399345765e-05
-4.6378448388714e-05
-5.7188969295268e-05
-1.72543618401059e-05
-3.28736717504231e-05
-6.91412433228978e-06
-4.07529515455195e-05
-2.36398799540898e-05
9.24434304815225e-07
-6.48312715174982e-05
-4.38256973718076e-05
-2.90138362133087e-05
-5.40386055741489e-05
-4.12096980990745e-05
2.21999152747366e-06
-1.28839835555579e-05
-3.75825866604826e-05
-1.30513522667929e-05
-5.52654743821275e-05
-6.43570699382042e-05
-4.18554687587125e-05
-3.74228728849931e-05
-6.36690828895147e-05
-1.77451121657853e-05
-2.23642659555894e-05
-2.37775442047365e-05
-5.54388482505135e-05
-5.29666643283113e-05
-1.40082046718555e-05
-3.6706790325176e-05
-4.20583292881651e-05
-5.2302962684627e-06
-2.50074703926744e-05
-2.39215484722517e-05
1.86423129566342e-07
-1.69501658709768e-05
-4.55181307290546e-05
-1.4145197563789e-05
-4.23749367018423e-05
-2.92893393835118e-05
-2.98175843372914e-05
-2.92762404296684e-05
-7.56672911979861e-05
-1.67874056237578e-05
-5.72436517839508e-07
-3.72085308813588e-05
-1.56453891855381e-05
-7.20575839945737e-06
-1.41911628404874e-05
-2.19862740901845e-05
-2.19239543747248e-05
-2.18304772788581e-05
-3.86797956346823e-05
2.28544234016599e-07
-3.15019788491262e-05
-3.91664794878666e-05
-3.71936449333402e-05
-1.5107301897513e-05
-8.72832977756608e-06
-4.50006305377249e-06
-3.19012555476897e-05
-8.38286159667889e-06
-3.69970319506538e-05
-1.97209836069163e-05
-5.22724219609807e-06
-2.53830040471368e-05
-2.20663682706804e-05
3.71529453905626e-06
-2.7921020305242e-05
-4.0661823267188e-05
-2.23140091832621e-05
-6.52256101269574e-05
-5.46443653709825e-05
-8.78120110720066e-06
-2.94155600977043e-05
-3.22440044532498e-05
-5.75238524512657e-06
-3.89863089175459e-05
-5.35755567150628e-06
-3.75105589343099e-05
-3.64205873875989e-05
-3.38559138554643e-05
-5.32684365056768e-05
-1.22663717326373e-05
-5.26868578658276e-05
-7.27569675947611e-06
-3.35919612525033e-05
-2.97008066937283e-05
-3.7801311897742e-05
-3.64041059302976e-05
-5.06552458656888e-05
-2.78729545229754e-05
-4.08141216785949e-05
-1.60218957796272e-05
-4.11504853547007e-05
-2.2742695092143e-05
-1.77056874066424e-05
-2.07458631619231e-05
2.45099997728836e-07
-4.01418383361182e-05
-2.90382251161384e-05
-4.23613364172408e-05
-1.36103175456502e-05
-1.2474696200747e-05
1.58785410489387e-05
-1.68082202933837e-05
-5.88445414385306e-05
-2.08447143573549e-05
-3.60466607414774e-05
-2.71535447595547e-05
-4.90597466207551e-05
1.2547204808806e-05
-6.27698306907567e-05
-1.94405680164499e-06
-1.96760666949962e-05
-3.11329842438566e-05
-3.1773615534938e-05
-1.1234887950027e-05
-3.64853663720206e-05
-4.30951009062662e-05
3.75112832773312e-06
-4.23476847459242e-05
-1.71129909966097e-05
-1.75338861459304e-05
-4.83061943267818e-05
-2.67782271375641e-05
5.46142368575119e-06
-4.33404847073736e-05
-9.35283214160622e-06
-2.12660298566135e-05
-1.34482175231439e-05
-3.21382237207749e-05
-2.07501342934462e-05
-2.11998502298352e-05
-2.94015358090838e-05
-2.0349270502105e-05
-4.77279061733846e-06
-3.06403679329922e-05
-3.70758027892586e-05
-2.48423897432823e-07
-3.68609051243228e-05
-1.60155799063467e-05
-6.08286959090411e-06
-2.07648228998662e-05
-3.28090905605848e-05
-2.7198858781888e-05
-1.19928494323143e-05
-5.28596021024361e-05
-2.58168478282542e-05
-2.49946388962225e-05
-4.27296061587597e-05
6.22772954711048e-06
-1.63395059764517e-05
-5.04570931931396e-05
-4.08894857864353e-06
-3.77659549347199e-05
6.04854206104222e-06
-2.39234909555293e-05
-4.77417541277663e-05
-2.65842036751615e-05
-3.5429672005539e-05
-3.96178900280989e-05
-2.17523827046756e-05
-4.69603376751753e-05
-2.64122538461529e-05
-2.73376254472307e-05
-7.83204839304666e-06
-3.86828741427853e-05
-2.39794929517835e-05
-1.6769324887079e-05
-3.08784954852167e-05
-2.98089499191037e-05
-1.72863283670592e-05
-3.8925825550687e-05
-3.26740367384447e-05
-2.82275303182033e-05
-3.8152599546635e-05
-1.08568367834679e-05
-3.49105749393644e-05
-4.19172954639176e-05
2.38718160260012e-06
-2.66149206232057e-05
-6.16281353123199e-06
-1.59402928872734e-05
-1.28606238689342e-05
-3.11742971710837e-05
-1.60830626370503e-05
-4.88861564962181e-05
-4.69018711373754e-05
-1.23774739715226e-05
-4.9811634680768e-05
-1.61914871103944e-05
-1.18163383119129e-05
-3.42545773086261e-05
-4.94962739393216e-05
-1.37583765957327e-05
-9.27977909693709e-06
-3.61070952955993e-05
-3.10845986717914e-05
-2.91310380989785e-05
-2.1553393963973e-05
-2.02935740423921e-05
-2.05797818621176e-05
-1.32528227520621e-05
-4.11176719627835e-05
-2.40404789721471e-05
-3.18654035010253e-05
-1.35704940517786e-05
-1.93041957743722e-05
-3.74044747944876e-05
-2.61769080193217e-05
-2.42328094135236e-05
-1.33706081619271e-05
-5.36312082234725e-05
-4.33542142626151e-05
-5.22766512694009e-05
-5.33691786003214e-05
-1.6645641973279e-05
-4.02589712403773e-05
-4.16775851155816e-05
-1.79815827271426e-05
6.51949153196546e-06
-3.5874252604538e-05
-5.30517557973011e-05
-1.77482031826358e-05
-2.9844314627802e-05
-2.58416021491088e-05
-2.44717175374793e-05
-5.22012102400054e-05
-1.41540038125982e-05
-1.58492294388411e-05
-3.9182038773488e-05
-2.74485200364538e-05
-3.32154641415675e-05
-4.15068855687963e-05
-4.74093414104009e-05
6.3948999622278e-06
-1.98010764454265e-05
-1.52373741632569e-05
-4.57894224413721e-05
-4.06457591363541e-05
-2.05971990731114e-05
-3.207549995835e-05
-2.96778205932803e-05
-1.36964313171724e-05
-3.34391323155987e-05
-2.23644714869804e-05
-3.46436128021949e-05
-1.96957780441412e-05
-1.40312691608746e-05
-1.65371262136683e-05
-2.36128163205334e-05
-4.63213770120826e-05
-6.27882486144533e-05
2.98866488234361e-06
-9.51588771275777e-06
-3.62257513752116e-05
-1.91244658113496e-05
-3.43457783349523e-05
-2.16077089186543e-05
-1.61017914445233e-05
-5.95411179673237e-05
-1.63444467124782e-05
-1.85291589119718e-05
-1.79199106886022e-05
-3.26920688203179e-05
-4.33965733099691e-05
-1.11969531196346e-05
-6.86369243317758e-05
-2.5352631661036e-05
-3.81324606367209e-05
-3.68799536072758e-05
-1.67136975776257e-05
-2.09848685342807e-05
-1.50683205716263e-05
-2.42952987316942e-05
-2.58377722313086e-05
-2.52519745017251e-05
-5.27372579611933e-05
-3.20633621206328e-05
-2.96557263663416e-05
-3.96853768446453e-05
-6.00914190108543e-05
-1.62538091705435e-05
-2.29645129702152e-05
-2.45007269006073e-05
-5.4933018431437e-05
-4.65398235752571e-05
-2.63934765990709e-05
-5.11672985522207e-05
-4.67575182000787e-05
-3.56224862866372e-06
-3.27521496053045e-05
-2.56632710567804e-05
-1.02382862237693e-05
-3.42060326423024e-05
-1.29634334117871e-05
-6.56855354641862e-06
-2.40890936635677e-05
-5.280972757478e-05
-1.33811988909051e-05
-4.57728207437485e-05
-2.45490979667478e-05
-5.2369382204809e-06
-3.41209552687124e-05
-7.01695192857473e-06
-1.99649801707253e-05
1.12010350313257e-06
-3.12829671963486e-05
-3.2627915912831e-05
-4.15780379951593e-05
-2.08291651040042e-05
-3.02939273225505e-05
-4.29766675380937e-05
-3.99979223884435e-05
-1.87121419411283e-05
-2.80375551382466e-05
-2.17120181933283e-05
-2.14292416931714e-05
-4.80009391408128e-06
-1.78191415461062e-05
-1.91707147858245e-05
-4.72768562772478e-05
-3.11209815951326e-05
-3.80014086513453e-05
-7.11234625316929e-06
-4.36752819990237e-05
3.29209713438462e-06
-2.01830855310917e-05
-4.53630991101162e-05
-1.95579285674133e-05
-2.3120667859367e-05
-1.68067418648815e-05
-2.66058892101691e-06
-2.9010133214234e-05
-6.75603435001612e-06
-3.11135972063448e-05
-7.61151503105819e-06
-1.83926464074556e-05
-3.99191306693136e-05
-3.33178728355839e-05
-3.0157849478114e-05
-4.15481264920285e-05
-4.15835481331703e-05
-2.68587520351061e-05
7.24763433867296e-06
-3.82728110649302e-05
-1.39885165552025e-05
-2.21375087292672e-05
-2.36796413533306e-05
-2.52138123975316e-05
-2.17972921362051e-05
-3.25339369999295e-05
-1.61922294930406e-05
-4.27610868223989e-05
-2.5561863568475e-05
-3.02942315680658e-05
-3.50369135525501e-05
-2.39713947845384e-05
-3.6762070761983e-05
-4.24746894477589e-05
-4.00734006216819e-05
-1.46820303446809e-05
-9.19357157110286e-07
-3.33909336467362e-05
-8.11080598970002e-06
-7.28082651299779e-06
-3.46567843647652e-05
3.26789751997441e-06
-3.92466558908427e-05
-2.42314519941922e-05
-4.74849095981617e-05
-2.72836724440958e-07
-2.7824534637555e-05
-2.87501826325881e-05
-3.8300667968097e-05
-3.85163865382304e-05
-4.12494513732451e-05
-2.63836899617122e-05
-1.0676783348549e-05
-3.38333546564403e-05
-4.11364961877851e-05
-6.57513268732588e-06
-5.10989147287998e-05
-2.77740738432694e-05
-2.76415401065557e-05
1.34539300638273e-05
-4.56763155488126e-05
-1.20477308361617e-05
-4.27735140716251e-05
-4.26809403877368e-05
-2.80186444956904e-05
-2.79274812344272e-05
-4.12288455823116e-05
-2.62409652965525e-05
-5.13621198407149e-06
-2.96041262992021e-05
-4.2220980673417e-05
-3.50411844696762e-05
-1.19418999260309e-05
-2.73250624862582e-06
-1.77081055582498e-05
-3.31757926018133e-05
-3.36817613944674e-06
-2.369016942548e-05
-1.74461304908312e-05
-2.89762686678588e-05
1.32298843274624e-05
-4.39567346314523e-05
-1.76639684260045e-05
-3.41186663898815e-05
-1.56070798076661e-05
-1.25697414198411e-05
-3.76011932385789e-05
-4.04984666725046e-05
-4.08009140634208e-05
-3.40878522233119e-05
-4.93078628116161e-05
-3.76417469665164e-06
-9.7476201399321e-06
-3.14480455374959e-05
-4.25138472345365e-05
-3.23050947483416e-05
-2.31704920182557e-05
-3.32973822596037e-05
-1.45093147020972e-05
-1.82805373901883e-05
-3.15207735457924e-05
-2.05624318156849e-05
-3.0326729183582e-05
-1.9312718676222e-05
-4.10468136893661e-05
-4.15191480409237e-05
-1.46164138113929e-05
-1.94445652561383e-05
-1.3711499993724e-05
-1.44269076190665e-05
-2.49558717692642e-06
-1.28419694217704e-05
-2.1130082493157e-05
-3.74028418178308e-05
-1.47996104918159e-05
-4.18701648955737e-05
-2.06847845788074e-05
-3.76019153557011e-05
-1.20301935812712e-05
-2.86025281241607e-05
-1.20788242188038e-05
-2.87231424702886e-05
-3.34466977460899e-05
-1.25718143362151e-05
-3.29205371693555e-05
-3.22464974769182e-05
-3.6006102068519e-05
-3.86062654524913e-05
-2.80928176312612e-05
-3.66473524061317e-05
-3.10648235317538e-05
